# Supplementary material for: ﻿Discovery of a new tarantula species from the Madrean Sky Islands and the first documented instance of syntopy between two montane endemics (Araneae, Theraphosidae, Aphonopelma): a case of prior mistaken identity
Source: Zookeys. 2024 Aug 16;1210:61–98. doi: 10.3897/zookeys.1210.125318 (PMC11344175; doi:10.3897/zookeys.1210.125318)
Supplement: XML Treatment for Aphonopelma [file zookeys.1210.125318-treatment1.xml]

<!DOCTYPE tp:taxon-treatment
  PUBLIC "-//TaxonX//DTD Taxonomic Treatment Publishing DTD v0 20100105//EN" "tax-treatment-NSO.dtd">
<tp:taxon-treatment xmlns:tp="http://www.plazi.org/taxpub"><tp:treatment-meta><kwd-group><label>Taxon classification</label><kwd>
                <named-content content-type="kingdom">Animalia</named-content>
              </kwd><kwd>
                <named-content content-type="order">Araneae</named-content>
              </kwd><kwd>
                <named-content content-type="family">Theraphosidae</named-content>
              </kwd></kwd-group><mixed-citation publication-type="journal"><person-group><name><surname>Hamilton</surname><given-names>Chris A.</given-names></name><name><surname>Hendrixson</surname><given-names>Brent E.</given-names></name><name><surname>Silvestre Bringas</surname><given-names>Karina</given-names></name></person-group><article-title>﻿Discovery of a new tarantula species from the Madrean Sky Islands and the first documented instance of syntopy between two montane endemics (<tp:taxon-name><tp:taxon-name-part taxon-name-part-type="order">Araneae</tp:taxon-name-part></tp:taxon-name>, <tp:taxon-name><tp:taxon-name-part taxon-name-part-type="family">Theraphosidae</tp:taxon-name-part></tp:taxon-name>, <italic><tp:taxon-name><tp:taxon-name-part taxon-name-part-type="genus" reg="Aphonopelma">Aphonopelma</tp:taxon-name-part></tp:taxon-name></italic>): a case of prior mistaken identity</article-title><source>Zookeys</source><day>16</day><month>08</month><year>2024</year><volume>1210</volume><fpage>61</fpage><lpage>98</lpage><pub-id pub-id-type="doi">10.3897/zookeys.1210.125318</pub-id></mixed-citation></tp:treatment-meta><tp:nomenclature><label>﻿Genus</label><tp:taxon-name>
              <object-id xmlns:xlink="http://www.w3.org/1999/xlink" content-type="arpha" xlink:type="simple">61410173-E9BC-5E7C-A68E-DDC18A668919</object-id>
              <tp:taxon-name-part taxon-name-part-type="genus" reg="Aphonopelma">Aphonopelma</tp:taxon-name-part>
            </tp:taxon-name><tp:taxon-authority>Pocock, 1901</tp:taxon-authority><tp:nomenclature-citation-list><tp:nomenclature-citation><tp:taxon-name>
                  <tp:taxon-name-part taxon-name-part-type="genus" reg="Aphonopelma">Aphonopelma</tp:taxon-name-part>
                </tp:taxon-name><comment>Pocock, 1901: 553 (type species by original designation <tp:taxon-name><tp:taxon-name-part taxon-name-part-type="genus" reg="Eurypelma">Eurypelma</tp:taxon-name-part><tp:taxon-name-part taxon-name-part-type="species" reg="seemanni">seemanni</tp:taxon-name-part></tp:taxon-name> Pickard-Cambridge, 1897). First synonymized with <tp:taxon-name><tp:taxon-name-part taxon-name-part-type="genus" reg="Rhechostica">Rhechostica</tp:taxon-name-part></tp:taxon-name> by <xref ref-type="bibr" rid="B55">Raven (1985</xref>: 149).</comment></tp:nomenclature-citation><tp:nomenclature-citation><tp:taxon-name>
                  <tp:taxon-name-part taxon-name-part-type="genus" reg="Rhechostica">Rhechostica</tp:taxon-name-part>
                </tp:taxon-name><comment>Simon, 1892: 162 (type species by original designation <tp:taxon-name><tp:taxon-name-part taxon-name-part-type="genus" reg="Homoeomma">Homoeomma</tp:taxon-name-part><tp:taxon-name-part taxon-name-part-type="species" reg="texense">texense</tp:taxon-name-part></tp:taxon-name> Simon, 1891). Suppressed as a senior synonym of <tp:taxon-name><tp:taxon-name-part taxon-name-part-type="genus" reg="Aphonopelma">Aphonopelma</tp:taxon-name-part></tp:taxon-name> by <xref ref-type="bibr" rid="B29">ICZN (1991</xref>: 166–167).</comment></tp:nomenclature-citation><tp:nomenclature-citation><tp:taxon-name>
                  <tp:taxon-name-part taxon-name-part-type="genus" reg="Delopelma">Delopelma</tp:taxon-name-part>
                </tp:taxon-name><comment>Petrunkevitch, 1939: 567 (type species by original designation <tp:taxon-name><tp:taxon-name-part taxon-name-part-type="genus" reg="Eurypelma">Eurypelma</tp:taxon-name-part><tp:taxon-name-part taxon-name-part-type="species" reg="marxi">marxi</tp:taxon-name-part></tp:taxon-name> Simon, 1891) (considered a subgenus of <tp:taxon-name><tp:taxon-name-part taxon-name-part-type="genus" reg="Aphonopelma">Aphonopelma</tp:taxon-name-part></tp:taxon-name> by Chamberlin, 1940: 26). First synonymized with <tp:taxon-name><tp:taxon-name-part taxon-name-part-type="genus" reg="Rhechostica">Rhechostica</tp:taxon-name-part></tp:taxon-name> by <xref ref-type="bibr" rid="B55">Raven (1985</xref>: 151).</comment></tp:nomenclature-citation><tp:nomenclature-citation><tp:taxon-name>
                  <tp:taxon-name-part taxon-name-part-type="genus" reg="Gosipelma">Gosipelma</tp:taxon-name-part>
                </tp:taxon-name><comment>Chamberlin, 1940: 4 (type species by original designation <tp:taxon-name><tp:taxon-name-part taxon-name-part-type="genus" reg="Gosipelma">Gosipelma</tp:taxon-name-part><tp:taxon-name-part taxon-name-part-type="species" reg="angusi">angusi</tp:taxon-name-part></tp:taxon-name> Chamberlin, 1940). Originally described as a subgenus of <tp:taxon-name><tp:taxon-name-part taxon-name-part-type="genus" reg="Aphonopelma">Aphonopelma</tp:taxon-name-part></tp:taxon-name>, but never elevated to full generic status. First synonymized with <tp:taxon-name><tp:taxon-name-part taxon-name-part-type="genus" reg="Rhechostica">Rhechostica</tp:taxon-name-part></tp:taxon-name> by <xref ref-type="bibr" rid="B55">Raven (1985</xref>: 153).</comment></tp:nomenclature-citation><tp:nomenclature-citation><tp:taxon-name>
                  <tp:taxon-name-part taxon-name-part-type="genus" reg="Chaunopelma">Chaunopelma</tp:taxon-name-part>
                </tp:taxon-name><comment>Chamberlin, 1940: 30 (type species by original designation <tp:taxon-name><tp:taxon-name-part taxon-name-part-type="genus" reg="Delopelma">Delopelma</tp:taxon-name-part><tp:taxon-name-part taxon-name-part-type="species" reg="radinum">radinum</tp:taxon-name-part></tp:taxon-name> Chamberlin &amp; Ivie, 1939). First synonymized with <tp:taxon-name><tp:taxon-name-part taxon-name-part-type="genus" reg="Rhechostica">Rhechostica</tp:taxon-name-part></tp:taxon-name> by <xref ref-type="bibr" rid="B55">Raven (1985</xref>: 151).</comment></tp:nomenclature-citation><tp:nomenclature-citation><tp:taxon-name>
                  <tp:taxon-name-part taxon-name-part-type="genus" reg="Apachepelma">Apachepelma</tp:taxon-name-part>
                </tp:taxon-name><comment>Smith, 1995: 45 (type species by original designation <tp:taxon-name><tp:taxon-name-part taxon-name-part-type="genus" reg="Aphonopelma">Aphonopelma</tp:taxon-name-part><tp:taxon-name-part taxon-name-part-type="species" reg="paloma">paloma</tp:taxon-name-part></tp:taxon-name> Prentice, 1992). First synonymized with <tp:taxon-name><tp:taxon-name-part taxon-name-part-type="genus" reg="Aphonopelma">Aphonopelma</tp:taxon-name-part></tp:taxon-name> by <xref ref-type="bibr" rid="B51">Prentice (1997</xref>: 147).</comment></tp:nomenclature-citation></tp:nomenclature-citation-list></tp:nomenclature><ref-list><ref id="B55"><mixed-citation xmlns:xlink="http://www.w3.org/1999/xlink" xlink:type="simple"><person-group><name name-style="western"><surname>Raven</surname><given-names>RJ</given-names></name></person-group> (<year>1985</year>) <article-title>The spider infraorder <tp:taxon-name><tp:taxon-name-part taxon-name-part-type="suborder">Mygalomorphae</tp:taxon-name-part></tp:taxon-name> (<tp:taxon-name><tp:taxon-name-part taxon-name-part-type="order">Araneae</tp:taxon-name-part></tp:taxon-name>): Cladistics and systematics.</article-title><source>Bulletin of the American Museum of Natural History</source><volume>182</volume>: <fpage>1</fpage>–<lpage>180</lpage>.</mixed-citation></ref><ref id="B29"><mixed-citation xmlns:xlink="http://www.w3.org/1999/xlink" xlink:type="simple">ICZN (<year>1991</year>) <article-title>Opinion 1637 <italic><tp:taxon-name><tp:taxon-name-part taxon-name-part-type="genus">Aphonopelma</tp:taxon-name-part></tp:taxon-name></italic> Pocock, 1901 (<tp:taxon-name><tp:taxon-name-part taxon-name-part-type="class">Arachnida</tp:taxon-name-part></tp:taxon-name>, <tp:taxon-name><tp:taxon-name-part taxon-name-part-type="order">Araneae</tp:taxon-name-part></tp:taxon-name>): Given precedence over <italic><tp:taxon-name><tp:taxon-name-part taxon-name-part-type="genus">Rhechostica</tp:taxon-name-part></tp:taxon-name></italic> Simon, 1892.</article-title><source>Bulletin of Zoological Nomenclature</source><volume>48</volume>: <fpage>166</fpage>–<lpage>167</lpage>.</mixed-citation></ref><ref id="B51"><mixed-citation xmlns:xlink="http://www.w3.org/1999/xlink" xlink:type="simple"><person-group><name name-style="western"><surname>Prentice</surname><given-names>TR</given-names></name></person-group> (<year>1997</year>) <article-title><tp:taxon-name><tp:taxon-name-part taxon-name-part-type="family">Theraphosidae</tp:taxon-name-part></tp:taxon-name> of the Mojave Desert west and north of the Colorado River (<tp:taxon-name><tp:taxon-name-part taxon-name-part-type="order">Araneae</tp:taxon-name-part></tp:taxon-name>, <tp:taxon-name><tp:taxon-name-part taxon-name-part-type="suborder">Mygalomorphae</tp:taxon-name-part></tp:taxon-name>, <tp:taxon-name><tp:taxon-name-part taxon-name-part-type="family">Theraphosidae</tp:taxon-name-part></tp:taxon-name>).</article-title><source>The Journal of Arachnology</source><volume>25</volume>: <fpage>137</fpage>–<lpage>176</lpage>.</mixed-citation></ref></ref-list></tp:taxon-treatment>
