# Supplementary material for: ﻿Discovery of a new tarantula species from the Madrean Sky Islands and the first documented instance of syntopy between two montane endemics (Araneae, Theraphosidae, Aphonopelma): a case of prior mistaken identity
Source: Zookeys. 2024 Aug 16;1210:61–98. doi: 10.3897/zookeys.1210.125318 (PMC11344175; doi:10.3897/zookeys.1210.125318)
Supplement: XML Treatment for Aphonopelma jacobii [file zookeys.1210.125318-treatment2.xml]

<!DOCTYPE tp:taxon-treatment
  PUBLIC "-//TaxonX//DTD Taxonomic Treatment Publishing DTD v0 20100105//EN" "tax-treatment-NSO.dtd">
<tp:taxon-treatment xmlns:tp="http://www.plazi.org/taxpub"><tp:treatment-meta><kwd-group><label>Taxon classification</label><kwd>
                <named-content content-type="kingdom">Animalia</named-content>
              </kwd><kwd>
                <named-content content-type="order">Araneae</named-content>
              </kwd><kwd>
                <named-content content-type="family">Theraphosidae</named-content>
              </kwd></kwd-group><mixed-citation publication-type="journal"><person-group><name><surname>Hamilton</surname><given-names>Chris A.</given-names></name><name><surname>Hendrixson</surname><given-names>Brent E.</given-names></name><name><surname>Silvestre Bringas</surname><given-names>Karina</given-names></name></person-group><article-title>﻿Discovery of a new tarantula species from the Madrean Sky Islands and the first documented instance of syntopy between two montane endemics (<tp:taxon-name><tp:taxon-name-part taxon-name-part-type="order">Araneae</tp:taxon-name-part></tp:taxon-name>, <tp:taxon-name><tp:taxon-name-part taxon-name-part-type="family">Theraphosidae</tp:taxon-name-part></tp:taxon-name>, <italic><tp:taxon-name><tp:taxon-name-part taxon-name-part-type="genus" reg="Aphonopelma">Aphonopelma</tp:taxon-name-part></tp:taxon-name></italic>): a case of prior mistaken identity</article-title><source>Zookeys</source><day>16</day><month>08</month><year>2024</year><volume>1210</volume><fpage>61</fpage><lpage>98</lpage><pub-id pub-id-type="doi">10.3897/zookeys.1210.125318</pub-id></mixed-citation></tp:treatment-meta><tp:nomenclature><label>﻿</label><tp:taxon-name>
              <object-id xmlns:xlink="http://www.w3.org/1999/xlink" content-type="arpha" xlink:type="simple">4BC5A9E2-D5FF-5C18-9675-2225F75A4240</object-id>
              <tp:taxon-name-part taxon-name-part-type="genus" reg="Aphonopelma">Aphonopelma</tp:taxon-name-part>
              <tp:taxon-name-part taxon-name-part-type="species" reg="jacobii">jacobii</tp:taxon-name-part>
              <object-id xmlns:xlink="http://www.w3.org/1999/xlink" content-type="zoobank" xlink:type="simple">https://zoobank.org/28ABD35B-FB05-4ADF-ABF0-622ED48DAC71</object-id>
            </tp:taxon-name><tp:taxon-authority>Hamilton &amp; Hendrixson, 2024</tp:taxon-authority><tp:taxon-status xmlns:xlink="http://www.w3.org/1999/xlink" xlink:type="simple">sp. nov.</tp:taxon-status><xref ref-type="fig" rid="F3">Figs 3</xref><xref ref-type="fig" rid="F4">, 4</xref><xref ref-type="fig" rid="F5">, 5</xref><xref ref-type="fig" rid="F6">, 6</xref><xref ref-type="fig" rid="F7">, 7</xref><xref ref-type="fig" rid="F11">, 11</xref><tp:nomenclature-citation-list><tp:nomenclature-citation><tp:taxon-name>
                  <tp:taxon-name-part taxon-name-part-type="genus" reg="Aphonopelma">Aphonopelma</tp:taxon-name-part>
                  <tp:taxon-name-part taxon-name-part-type="species" reg="chiricahua">chiricahua</tp:taxon-name-part>
                </tp:taxon-name><comment>, in part: <xref ref-type="bibr" rid="B23">Hamilton et al. 2016</xref>: 90, 91, 93–95, fig. 38 (APH-2097, misidentification); 95 (APH-2101, APH-2102, APH-2105, APH-2480-A, APH-2480-B, APH-2548, misidentifications).</comment></tp:nomenclature-citation></tp:nomenclature-citation-list></tp:nomenclature><tp:treatment-sec sec-type="type material" id="SECID0EE4AG"><title>Type material.</title><p><bold><italic>Holotype</italic>.</bold> United States • ♂; Arizona, Cochise County, Chiricahua Mountains, along Forest Road 42D above Onion Saddle; <named-content xmlns:xlink="http://www.w3.org/1999/xlink" content-type="dwc:verbatimCoordinates" xlink:type="simple"><named-content content-type="geo-json" specific-use="{&#34;type&#34;:&#34;Point&#34;,&#34;coordinates&#34;:[-109.263110,31.928380]}" id="NCID0ES4AG" xlink:type="simple">31.92838°N, 109.26311°W</named-content></named-content><sup>1</sup>; 2364 m; 31 Oct. 2018; Brent E. Hendrixson &amp; Michael A. Jacobi leg.; <named-content xmlns:xlink="http://www.w3.org/1999/xlink" content-type="dwc:institutional_code" xlink:title="University of Idaho William F. Barr Entomological Museum, Moscow, Idaho" xlink:href="http://grbio.org/institution/university-idaho" xlink:type="simple">UIM</named-content>; APH-5002.</p><p><bold><italic>Paratype</italic>.</bold> United States • 1 ♀; same data as for holotype; <named-content xmlns:xlink="http://www.w3.org/1999/xlink" content-type="dwc:institutional_code" xlink:title="University of Idaho William F. Barr Entomological Museum, Moscow, Idaho" xlink:href="http://grbio.org/institution/university-idaho" xlink:type="simple">UIM</named-content>; APH-5001 • 1 ♂; same data as for holotype; <named-content xmlns:xlink="http://www.w3.org/1999/xlink" content-type="dwc:institutional_code" xlink:title="American Museum of Natural History, New York, New York" xlink:href="http://grbio.org/institution/american-museum-natural-history" xlink:type="simple">AMNH</named-content>; APH-5003.</p></tp:treatment-sec><tp:treatment-sec sec-type="etymology" id="SECID0EP5AG"><title>Etymology.</title><p>The specific epithet is a patronym in honor of our friend, Michael A. Jacobi, who facilitated many of our field trips into the Chiricahua Mountains in 2018 and 2019. In addition, he generously carried out field work in the MSI on our behalf and discovered many important specimens, including the first female burrows of <italic><tp:taxon-name><tp:taxon-name-part taxon-name-part-type="genus" reg="Aphonopelma">A.</tp:taxon-name-part><tp:taxon-name-part taxon-name-part-type="species" reg="chiricahua">chiricahua</tp:taxon-name-part></tp:taxon-name></italic> and this remarkable new species. His tireless work in the field and passion for natural history have immensely helped improve our knowledge of tarantula biology and biodiversity in the Chiricahua Mountains and surrounding areas.</p></tp:treatment-sec><tp:treatment-sec sec-type="diagnosis" id="SECID0EA6AG"><title>Diagnosis.</title><p><italic><tp:taxon-name><tp:taxon-name-part taxon-name-part-type="genus" reg="Aphonopelma">Aphonopelma</tp:taxon-name-part><tp:taxon-name-part taxon-name-part-type="species" reg="jacobii">jacobii</tp:taxon-name-part></tp:taxon-name></italic> sp. nov. is a member of the <italic><tp:taxon-name><tp:taxon-name-part taxon-name-part-type="genus" reg="Aphonopelma"/><tp:taxon-name-part taxon-name-part-type="species" reg="marxi">Marxi</tp:taxon-name-part></tp:taxon-name></italic> species group and can be distinguished by a combination of morphological, genomic, behavioral, and distributional features. This species is a mid- to late-fall breeder endemic to the Chiricahua Mountains in southeastern Arizona. Nuclear DNA identifies <italic><tp:taxon-name><tp:taxon-name-part taxon-name-part-type="genus" reg="Aphonopelma">A.</tp:taxon-name-part><tp:taxon-name-part taxon-name-part-type="species" reg="jacobii">jacobii</tp:taxon-name-part></tp:taxon-name></italic> sp. nov. as a monophyletic lineage (Fig. <xref ref-type="fig" rid="F2">2</xref>) that is sister to <italic><tp:taxon-name><tp:taxon-name-part taxon-name-part-type="genus" reg="Aphonopelma">A.</tp:taxon-name-part><tp:taxon-name-part taxon-name-part-type="species" reg="marxi">marxi</tp:taxon-name-part></tp:taxon-name></italic> (distributed along the Colorado Plateau) and phylogenetically distinct from the other tarantula species endemic to the Chiricahua Mountains (i.e., <italic><tp:taxon-name><tp:taxon-name-part taxon-name-part-type="genus" reg="Aphonopelma">A.</tp:taxon-name-part><tp:taxon-name-part taxon-name-part-type="species" reg="chiricahua">chiricahua</tp:taxon-name-part></tp:taxon-name></italic>). <italic><tp:taxon-name><tp:taxon-name-part taxon-name-part-type="genus" reg="Aphonopelma">Aphonopelma</tp:taxon-name-part><tp:taxon-name-part taxon-name-part-type="species" reg="jacobii">jacobii</tp:taxon-name-part></tp:taxon-name></italic> sp. nov. is probably the only tarantula species encountered in the high-elevation mixed conifer forests of the Chiricahua Mountains, but its distribution overlaps with <italic><tp:taxon-name><tp:taxon-name-part taxon-name-part-type="genus" reg="Aphonopelma">A.</tp:taxon-name-part><tp:taxon-name-part taxon-name-part-type="species" reg="chalcodes">chalcodes</tp:taxon-name-part></tp:taxon-name></italic> Chamberlin, 1940, <italic><tp:taxon-name><tp:taxon-name-part taxon-name-part-type="genus" reg="Aphonopelma">A.</tp:taxon-name-part><tp:taxon-name-part taxon-name-part-type="species" reg="chiricahua">chiricahua</tp:taxon-name-part></tp:taxon-name></italic>, <italic><tp:taxon-name><tp:taxon-name-part taxon-name-part-type="genus" reg="Aphonopelma">A.</tp:taxon-name-part><tp:taxon-name-part taxon-name-part-type="species" reg="gabeli">gabeli</tp:taxon-name-part></tp:taxon-name></italic> Smith, 1995, and <italic><tp:taxon-name><tp:taxon-name-part taxon-name-part-type="genus" reg="Aphonopelma">A.</tp:taxon-name-part><tp:taxon-name-part taxon-name-part-type="species" reg="vorhiesi">vorhiesi</tp:taxon-name-part></tp:taxon-name></italic> at lower elevations in the oak and pine-oak woodlands.</p><p><italic><tp:taxon-name><tp:taxon-name-part taxon-name-part-type="genus" reg="Aphonopelma">Aphonopelma</tp:taxon-name-part><tp:taxon-name-part taxon-name-part-type="species" reg="jacobii">jacobii</tp:taxon-name-part></tp:taxon-name></italic> sp. nov. is readily distinguished from adult <italic><tp:taxon-name><tp:taxon-name-part taxon-name-part-type="genus" reg="Aphonopelma">A.</tp:taxon-name-part><tp:taxon-name-part taxon-name-part-type="species" reg="chalcodes">chalcodes</tp:taxon-name-part></tp:taxon-name></italic> and <italic><tp:taxon-name><tp:taxon-name-part taxon-name-part-type="genus" reg="Aphonopelma">A.</tp:taxon-name-part><tp:taxon-name-part taxon-name-part-type="species" reg="gabeli">gabeli</tp:taxon-name-part></tp:taxon-name></italic> by coloration and size (Fig. <xref ref-type="fig" rid="F3">3</xref>; <xref ref-type="bibr" rid="B23">Hamilton et al. 2016</xref>: figs 30, 45). Males of the new species are similar in appearance to <italic><tp:taxon-name><tp:taxon-name-part taxon-name-part-type="genus" reg="Aphonopelma">A.</tp:taxon-name-part><tp:taxon-name-part taxon-name-part-type="species" reg="vorhiesi">vorhiesi</tp:taxon-name-part></tp:taxon-name></italic> due to their shared coloration (i.e., general black body with bright orange or red setae on the abdomen, Fig. <xref ref-type="fig" rid="F3">3a</xref>; <xref ref-type="bibr" rid="B23">Hamilton et al. 2016</xref>: fig. 142), but are noticeably smaller (<abbrev xmlns:xlink="http://www.w3.org/1999/xlink" xlink:title="length of the carapace" id="ABBRID0E2EBG" xlink:type="simple">Cl</abbrev> 6.708–8.955 vs 10.018–13.980), possess a larger <abbrev xmlns:xlink="http://www.w3.org/1999/xlink" xlink:title="tarsus III length" id="ABBRID0E6EBG" xlink:type="simple">A3</abbrev>/<abbrev xmlns:xlink="http://www.w3.org/1999/xlink" xlink:title="metatarsus IV length" id="ABBRID0EDFBG" xlink:type="simple">M4</abbrev> ratio (0.659–0.790 vs 0.469–0.566), and breed later in the fall (October–November vs July–October) (note: males of <italic><tp:taxon-name><tp:taxon-name-part taxon-name-part-type="genus" reg="Aphonopelma">A.</tp:taxon-name-part><tp:taxon-name-part taxon-name-part-type="species" reg="vorhiesi">vorhiesi</tp:taxon-name-part></tp:taxon-name></italic> found in October are generally worn and faded whereas males of <italic><tp:taxon-name><tp:taxon-name-part taxon-name-part-type="genus" reg="Aphonopelma">A.</tp:taxon-name-part><tp:taxon-name-part taxon-name-part-type="species" reg="jacobii">jacobii</tp:taxon-name-part></tp:taxon-name></italic> sp. nov. are lively and vibrant). Males of <italic><tp:taxon-name><tp:taxon-name-part taxon-name-part-type="genus" reg="Aphonopelma">A.</tp:taxon-name-part><tp:taxon-name-part taxon-name-part-type="species" reg="jacobii">jacobii</tp:taxon-name-part></tp:taxon-name></italic> sp. nov. and <italic><tp:taxon-name><tp:taxon-name-part taxon-name-part-type="genus" reg="Aphonopelma">A.</tp:taxon-name-part><tp:taxon-name-part taxon-name-part-type="species" reg="chiricahua">chiricahua</tp:taxon-name-part></tp:taxon-name></italic> are very similar morphologically and behaviorally. They possess similar coloration (Figs <xref ref-type="fig" rid="F3">3a</xref>, <xref ref-type="fig" rid="F8">8d</xref>) and share a common breeding period, but the new species does separate slightly from <italic><tp:taxon-name><tp:taxon-name-part taxon-name-part-type="genus" reg="Aphonopelma">A.</tp:taxon-name-part><tp:taxon-name-part taxon-name-part-type="species" reg="chiricahua">chiricahua</tp:taxon-name-part></tp:taxon-name></italic> in <abbrev xmlns:xlink="http://www.w3.org/1999/xlink" xlink:title="principal component analysis" id="ABBRID0EGHBG" xlink:type="simple">PCA</abbrev> morphospace (S4A), is statistically smaller (<abbrev xmlns:xlink="http://www.w3.org/1999/xlink" xlink:title="length of the carapace" id="ABBRID0EKHBG" xlink:type="simple">Cl</abbrev> 7.679 ± 0.71 vs 9.864 ± 2.00, <italic>t</italic> (18) = 3.6964, <italic>P</italic> = 0.0017), possesses a slightly smaller <abbrev xmlns:xlink="http://www.w3.org/1999/xlink" xlink:title="tibia I length" id="ABBRID0ESHBG" xlink:type="simple">T1</abbrev>/<abbrev xmlns:xlink="http://www.w3.org/1999/xlink" xlink:title="patella IV length" id="ABBRID0EWHBG" xlink:type="simple">P4</abbrev> ratio (2.175–2.545 vs 2.576–2.991), and has a proportionally shorter embolus relative to the palpal bulb (Fig. <xref ref-type="fig" rid="F4">4g, h</xref>; <xref ref-type="bibr" rid="B23">Hamilton et al. 2016</xref>: fig. 37g, h). Males of <italic><tp:taxon-name><tp:taxon-name-part taxon-name-part-type="genus" reg="Aphonopelma">A.</tp:taxon-name-part><tp:taxon-name-part taxon-name-part-type="species" reg="jacobii">jacobii</tp:taxon-name-part></tp:taxon-name></italic> sp. nov. can be further distinguished from other members of the <italic><tp:taxon-name><tp:taxon-name-part taxon-name-part-type="genus" reg="Aphonopelma"/><tp:taxon-name-part taxon-name-part-type="species" reg="marxi">Marxi</tp:taxon-name-part></tp:taxon-name></italic> species group by the following important ratios and measurements: <abbrev xmlns:xlink="http://www.w3.org/1999/xlink" xlink:title="tibia I length" id="ABBRID0EUIBG" xlink:type="simple">T1</abbrev>/<abbrev xmlns:xlink="http://www.w3.org/1999/xlink" xlink:title="patella IV length" id="ABBRID0EYIBG" xlink:type="simple">P4</abbrev> (2.175–2.545) is smaller than <italic><tp:taxon-name><tp:taxon-name-part taxon-name-part-type="genus" reg="Aphonopelma">A.</tp:taxon-name-part><tp:taxon-name-part taxon-name-part-type="species" reg="catalina">catalina</tp:taxon-name-part></tp:taxon-name></italic> (2.814–3.033); <abbrev xmlns:xlink="http://www.w3.org/1999/xlink" xlink:title="tarsus III length" id="ABBRID0EHJBG" xlink:type="simple">A3</abbrev>/<abbrev xmlns:xlink="http://www.w3.org/1999/xlink" xlink:title="metatarsus IV length" id="ABBRID0ELJBG" xlink:type="simple">M4</abbrev> (0.659–0.790) is larger than <italic><tp:taxon-name><tp:taxon-name-part taxon-name-part-type="genus" reg="Aphonopelma">A.</tp:taxon-name-part><tp:taxon-name-part taxon-name-part-type="species" reg="bacadehuachi">bacadehuachi</tp:taxon-name-part></tp:taxon-name></italic> (0.495), <italic><tp:taxon-name><tp:taxon-name-part taxon-name-part-type="genus" reg="Aphonopelma">A.</tp:taxon-name-part><tp:taxon-name-part taxon-name-part-type="species" reg="catalina">catalina</tp:taxon-name-part></tp:taxon-name></italic> (0.477–0.520), <italic><tp:taxon-name><tp:taxon-name-part taxon-name-part-type="genus" reg="Aphonopelma">A.</tp:taxon-name-part><tp:taxon-name-part taxon-name-part-type="species" reg="madera">madera</tp:taxon-name-part></tp:taxon-name></italic> (0.540–0.602), and <italic><tp:taxon-name><tp:taxon-name-part taxon-name-part-type="genus" reg="Aphonopelma">A.</tp:taxon-name-part><tp:taxon-name-part taxon-name-part-type="species" reg="peloncillo">peloncillo</tp:taxon-name-part></tp:taxon-name></italic> (0.457–0.581); and Bl_r (2.505–3.061) is smaller than <italic><tp:taxon-name><tp:taxon-name-part taxon-name-part-type="genus" reg="Aphonopelma">A.</tp:taxon-name-part><tp:taxon-name-part taxon-name-part-type="species" reg="marxi">marxi</tp:taxon-name-part></tp:taxon-name></italic> (3.194–3.781). Additional ratios that might be useful for separating males of <italic><tp:taxon-name><tp:taxon-name-part taxon-name-part-type="genus" reg="Aphonopelma">A.</tp:taxon-name-part><tp:taxon-name-part taxon-name-part-type="species" reg="jacobii">jacobii</tp:taxon-name-part></tp:taxon-name></italic> sp. nov. from various other members of the <italic><tp:taxon-name><tp:taxon-name-part taxon-name-part-type="genus" reg="Aphonopelma"/><tp:taxon-name-part taxon-name-part-type="species" reg="marxi">Marxi</tp:taxon-name-part></tp:taxon-name></italic> species group include <abbrev xmlns:xlink="http://www.w3.org/1999/xlink" xlink:title="length of the carapace" id="ABBRID0EYLBG" xlink:type="simple">Cl</abbrev>/<abbrev xmlns:xlink="http://www.w3.org/1999/xlink" xlink:title="tarsus III length" id="ABBRID0E3LBG" xlink:type="simple">A3</abbrev>, <abbrev xmlns:xlink="http://www.w3.org/1999/xlink" xlink:title="length of the carapace" id="ABBRID0EAMBG" xlink:type="simple">Cl</abbrev>/<abbrev xmlns:xlink="http://www.w3.org/1999/xlink" xlink:title="metatarsus III length" id="ABBRID0EEMBG" xlink:type="simple">M3</abbrev>, <abbrev xmlns:xlink="http://www.w3.org/1999/xlink" xlink:title="palpal tibia length" id="ABBRID0EIMBG" xlink:type="simple">PTl</abbrev>/<abbrev xmlns:xlink="http://www.w3.org/1999/xlink" xlink:title="metatarsus III length" id="ABBRID0EMMBG" xlink:type="simple">M3</abbrev>, <abbrev xmlns:xlink="http://www.w3.org/1999/xlink" xlink:title="palpal tibia length" id="ABBRID0EQMBG" xlink:type="simple">PTl</abbrev>/<abbrev xmlns:xlink="http://www.w3.org/1999/xlink" xlink:title="metatarsus IV length" id="ABBRID0EUMBG" xlink:type="simple">M4</abbrev>, and <abbrev xmlns:xlink="http://www.w3.org/1999/xlink" xlink:title="tibia I length" id="ABBRID0EYMBG" xlink:type="simple">T1</abbrev>/<abbrev xmlns:xlink="http://www.w3.org/1999/xlink" xlink:title="femur III length" id="ABBRID0E3MBG" xlink:type="simple">F3</abbrev> (see Suppl. material 5).</p><fig id="F3" position="float" orientation="portrait"><object-id xmlns:xlink="http://www.w3.org/1999/xlink" content-type="doi" xlink:type="simple">10.3897/zookeys.1210.125318.figure3</object-id><object-id xmlns:xlink="http://www.w3.org/1999/xlink" content-type="arpha" xlink:type="simple">998B12EE-2F8E-5900-85FA-7083728598CC</object-id><label>Figure 3.</label><caption><p>Live habitus of <italic><tp:taxon-name><tp:taxon-name-part taxon-name-part-type="genus" reg="Aphonopelma">Aphonopelma</tp:taxon-name-part><tp:taxon-name-part taxon-name-part-type="species" reg="jacobii">jacobii</tp:taxon-name-part></tp:taxon-name></italic> sp. nov. <bold>a</bold> male holotype (APH-5002) <bold>b</bold> female paratype (APH-5001).</p></caption><graphic xmlns:xlink="http://www.w3.org/1999/xlink" xlink:href="zookeys-1210-061_article-125318__-g003.jpg" position="float" orientation="portrait" xlink:type="simple" id="oo_1115073.jpg"><uri content-type="original_file" xlink:type="simple">https://binary.pensoft.net/fig/1115073</uri></graphic></fig><fig id="F4" position="float" orientation="portrait"><object-id xmlns:xlink="http://www.w3.org/1999/xlink" content-type="doi" xlink:type="simple">10.3897/zookeys.1210.125318.figure4</object-id><object-id xmlns:xlink="http://www.w3.org/1999/xlink" content-type="arpha" xlink:type="simple">2C285ABC-6BE6-5870-8D16-1CDF5B6BCAAE</object-id><label>Figure 4.</label><caption><p>Morphology of <italic><tp:taxon-name><tp:taxon-name-part taxon-name-part-type="genus" reg="Aphonopelma">Aphonopelma</tp:taxon-name-part><tp:taxon-name-part taxon-name-part-type="species" reg="jacobii">jacobii</tp:taxon-name-part></tp:taxon-name></italic> sp. nov. (male holotype, APH-5002) <bold>a</bold> carapace, dorsal view <bold>b</bold> coxa of leg I, prolateral view <bold>c</bold> femur of leg III, dorsal view <bold>d</bold> metatarsus and tarsus of leg III, ventral view <bold>e</bold> metatarsus and tarsus of leg IV, ventral view <bold>f</bold> pedipalp, prolateral view <bold>g</bold> palpal bulb, dorsal view <bold>h</bold> palpal bulb, retrolateral view <bold>i</bold> tibia of leg I showing mating clasper, prolateral view. Scale bars: 2 mm.</p></caption><graphic xmlns:xlink="http://www.w3.org/1999/xlink" xlink:href="zookeys-1210-061_article-125318__-g004.jpg" position="float" orientation="portrait" xlink:type="simple" id="oo_1115074.jpg"><uri content-type="original_file" xlink:type="simple">https://binary.pensoft.net/fig/1115074</uri></graphic></fig><p>Females of <italic><tp:taxon-name><tp:taxon-name-part taxon-name-part-type="genus" reg="Aphonopelma">A.</tp:taxon-name-part><tp:taxon-name-part taxon-name-part-type="species" reg="jacobii">jacobii</tp:taxon-name-part></tp:taxon-name></italic> sp. nov. are noticeably smaller than <italic><tp:taxon-name><tp:taxon-name-part taxon-name-part-type="genus" reg="Aphonopelma">A.</tp:taxon-name-part><tp:taxon-name-part taxon-name-part-type="species" reg="chiricahua">chiricahua</tp:taxon-name-part></tp:taxon-name></italic> and <italic><tp:taxon-name><tp:taxon-name-part taxon-name-part-type="genus" reg="Aphonopelma">A.</tp:taxon-name-part><tp:taxon-name-part taxon-name-part-type="species" reg="vorhiesi">vorhiesi</tp:taxon-name-part></tp:taxon-name></italic> (<abbrev xmlns:xlink="http://www.w3.org/1999/xlink" xlink:title="length of the carapace" id="ABBRID0ENQBG" xlink:type="simple">Cl</abbrev> 7.621–9.018 v. 14.230–15.530 and 11.230–16.380, respectively), separate in <abbrev xmlns:xlink="http://www.w3.org/1999/xlink" xlink:title="principal component analysis" id="ABBRID0ERQBG" xlink:type="simple">PCA</abbrev> morphospace (S4B), and possess slightly different coloration (Figs <xref ref-type="fig" rid="F3">3b</xref>, <xref ref-type="fig" rid="F8">8a–c</xref>; <xref ref-type="bibr" rid="B23">Hamilton et al. 2016</xref>: fig. 142). Furthermore, females of the new species can be distinguished from other members of the <italic><tp:taxon-name><tp:taxon-name-part taxon-name-part-type="genus" reg="Aphonopelma"/><tp:taxon-name-part taxon-name-part-type="species" reg="marxi">Marxi</tp:taxon-name-part></tp:taxon-name></italic> species group by the following important ratio: <abbrev xmlns:xlink="http://www.w3.org/1999/xlink" xlink:title="metatarsus III length" id="ABBRID0EIRBG" xlink:type="simple">M3</abbrev>/<abbrev xmlns:xlink="http://www.w3.org/1999/xlink" xlink:title="femur IV length" id="ABBRID0EMRBG" xlink:type="simple">F4</abbrev> (0.509–0.534) is smaller than <italic><tp:taxon-name><tp:taxon-name-part taxon-name-part-type="genus" reg="Aphonopelma">A.</tp:taxon-name-part><tp:taxon-name-part taxon-name-part-type="species" reg="bacadehuachi">bacadehuachi</tp:taxon-name-part></tp:taxon-name></italic> (0.613), <italic><tp:taxon-name><tp:taxon-name-part taxon-name-part-type="genus" reg="Aphonopelma">A.</tp:taxon-name-part><tp:taxon-name-part taxon-name-part-type="species" reg="catalina">catalina</tp:taxon-name-part></tp:taxon-name></italic> (0.582–0.604), <italic><tp:taxon-name><tp:taxon-name-part taxon-name-part-type="genus" reg="Aphonopelma">A.</tp:taxon-name-part><tp:taxon-name-part taxon-name-part-type="species" reg="madera">madera</tp:taxon-name-part></tp:taxon-name></italic> (0.550–0.616), <italic><tp:taxon-name><tp:taxon-name-part taxon-name-part-type="genus" reg="Aphonopelma">A.</tp:taxon-name-part><tp:taxon-name-part taxon-name-part-type="species" reg="marxi">marxi</tp:taxon-name-part></tp:taxon-name></italic> (0.550–0.598), <italic><tp:taxon-name><tp:taxon-name-part taxon-name-part-type="genus" reg="Aphonopelma">A.</tp:taxon-name-part><tp:taxon-name-part taxon-name-part-type="species" reg="peloncillo">peloncillo</tp:taxon-name-part></tp:taxon-name></italic> (0.598–0.655), and <italic><tp:taxon-name><tp:taxon-name-part taxon-name-part-type="genus" reg="Aphonopelma">A.</tp:taxon-name-part><tp:taxon-name-part taxon-name-part-type="species" reg="vorhie">vorhie</tp:taxon-name-part></tp:taxon-name></italic>s<italic>i</italic> (0.587–0.657). Additional ratios that might be useful for separating females of <italic><tp:taxon-name><tp:taxon-name-part taxon-name-part-type="genus" reg="Aphonopelma">A.</tp:taxon-name-part><tp:taxon-name-part taxon-name-part-type="species" reg="jacobii">jacobii</tp:taxon-name-part></tp:taxon-name></italic> sp. nov. from various other members of the <italic><tp:taxon-name><tp:taxon-name-part taxon-name-part-type="genus" reg="Aphonopelma"/><tp:taxon-name-part taxon-name-part-type="species" reg="marxi">Marxi</tp:taxon-name-part></tp:taxon-name></italic> species group include <abbrev xmlns:xlink="http://www.w3.org/1999/xlink" xlink:title="femur I length" id="ABBRID0EGUBG" xlink:type="simple">F1</abbrev>/<abbrev xmlns:xlink="http://www.w3.org/1999/xlink" xlink:title="tibia IV length" id="ABBRID0EKUBG" xlink:type="simple">T4</abbrev>, <abbrev xmlns:xlink="http://www.w3.org/1999/xlink" xlink:title="metatarsus I length" id="ABBRID0EOUBG" xlink:type="simple">M1</abbrev>/<abbrev xmlns:xlink="http://www.w3.org/1999/xlink" xlink:title="tarsus III length" id="ABBRID0ESUBG" xlink:type="simple">A3</abbrev>, <abbrev xmlns:xlink="http://www.w3.org/1999/xlink" xlink:title="ratio of the extent of metatarsus IV scopulation" id="ABBRID0EWUBG" xlink:type="simple">SC4</abbrev>, and <abbrev xmlns:xlink="http://www.w3.org/1999/xlink" xlink:title="tibia I length" id="ABBRID0E1UBG" xlink:type="simple">T1</abbrev>/<abbrev xmlns:xlink="http://www.w3.org/1999/xlink" xlink:title="tibia IV length" id="ABBRID0E5UBG" xlink:type="simple">T4</abbrev> (see Suppl. material 5).</p></tp:treatment-sec><tp:treatment-sec sec-type="description" id="SECID0EGVBG"><title>Description of male holotype</title><p><bold>(APH-5002: Figs <xref ref-type="fig" rid="F3">3a</xref>, <xref ref-type="fig" rid="F4">4</xref>).</bold> Specimen collected alive wandering on road, preserved in 80% ethanol; original coloration faded due to preservation (Fig. <xref ref-type="fig" rid="F3">3a</xref>). Left legs I, III, IV, and left pedipalp removed for measurements and photographs; stored in vial with specimen. Right leg III removed for DNA and stored at -80 °C at <named-content xmlns:xlink="http://www.w3.org/1999/xlink" content-type="dwc:institutional_code" xlink:title="University of Idaho William F. Barr Entomological Museum, Moscow, Idaho" xlink:href="http://grbio.org/institution/university-idaho" xlink:type="simple">UIM</named-content>. General coloration: black or faded black. Cephalothorax: <abbrev xmlns:xlink="http://www.w3.org/1999/xlink" xlink:title="length of the carapace" id="ABBRID0EAWBG" xlink:type="simple">Cl</abbrev> 6.708, <abbrev xmlns:xlink="http://www.w3.org/1999/xlink" xlink:title="width of the carapace" id="ABBRID0EEWBG" xlink:type="simple">Cw</abbrev> 6.509; densely clothed with black/faded black pubescence, appressed to surface; fringe covered in long setae not closely appressed to surface; foveal groove medium deep and slightly procurved; pars cephalica region rises gradually from foveal groove, gently arching anteriorly toward ocular area; AER procurved, PER slightly recurved; normal sized chelicerae; clypeus generally straight but extends forward on a slight curve near the eyes; <abbrev xmlns:xlink="http://www.w3.org/1999/xlink" xlink:title="labial length" id="ABBRID0EIWBG" xlink:type="simple">LBl</abbrev> 0.942, <abbrev xmlns:xlink="http://www.w3.org/1999/xlink" xlink:title="labial width" id="ABBRID0EMWBG" xlink:type="simple">LBw</abbrev> 1.596; sternum hirsute, clothed with short black/brown, densely packed setae. Abdomen: densely clothed in short black/brown pubescence with numerous longer, paler setae interspersed (generally red or orange in vita, Fig. <xref ref-type="fig" rid="F3">3a</xref>); dense dorsal patch of black Type I urticating setae (<xref ref-type="bibr" rid="B11">Cooke et al. 1972</xref>); ventral setae same as dorsal. Legs: Hirsute; densely clothed with short, similar length black/brown setae, and longer setae dorsally. Metatarsus I slightly curved. <abbrev xmlns:xlink="http://www.w3.org/1999/xlink" xlink:title="femur I length" id="ABBRID0EYWBG" xlink:type="simple">F1</abbrev> 7.478; <abbrev xmlns:xlink="http://www.w3.org/1999/xlink" xlink:title="femur I width" id="ABBRID0E3WBG" xlink:type="simple">F1w</abbrev> 1.836; <abbrev xmlns:xlink="http://www.w3.org/1999/xlink" xlink:title="patella I length" id="ABBRID0EAXBG" xlink:type="simple">P1</abbrev> 2.780; <abbrev xmlns:xlink="http://www.w3.org/1999/xlink" xlink:title="tibia I length" id="ABBRID0EEXBG" xlink:type="simple">T1</abbrev> 6.482; <abbrev xmlns:xlink="http://www.w3.org/1999/xlink" xlink:title="metatarsus I length" id="ABBRID0EIXBG" xlink:type="simple">M1</abbrev> 4.543; <abbrev xmlns:xlink="http://www.w3.org/1999/xlink" xlink:title="tarsus I length" id="ABBRID0EMXBG" xlink:type="simple">A1</abbrev> 4.251; L1 length 25.534; <abbrev xmlns:xlink="http://www.w3.org/1999/xlink" xlink:title="femur III length" id="ABBRID0EQXBG" xlink:type="simple">F3</abbrev> 5.765; <abbrev xmlns:xlink="http://www.w3.org/1999/xlink" xlink:title="femur III width" id="ABBRID0EUXBG" xlink:type="simple">F3w</abbrev> 1.823; <abbrev xmlns:xlink="http://www.w3.org/1999/xlink" xlink:title="patella III length" id="ABBRID0EYXBG" xlink:type="simple">P3</abbrev> 2.438; <abbrev xmlns:xlink="http://www.w3.org/1999/xlink" xlink:title="tibia III length" id="ABBRID0E3XBG" xlink:type="simple">T3</abbrev> 4.445; <abbrev xmlns:xlink="http://www.w3.org/1999/xlink" xlink:title="metatarsus III length" id="ABBRID0EAYBG" xlink:type="simple">M3</abbrev> 4.559; <abbrev xmlns:xlink="http://www.w3.org/1999/xlink" xlink:title="tarsus III length" id="ABBRID0EEYBG" xlink:type="simple">A3</abbrev> 4.475; L3 length 21.682; <abbrev xmlns:xlink="http://www.w3.org/1999/xlink" xlink:title="femur IV length" id="ABBRID0EIYBG" xlink:type="simple">F4</abbrev> 7.082; <abbrev xmlns:xlink="http://www.w3.org/1999/xlink" xlink:title="femur IV width" id="ABBRID0EMYBG" xlink:type="simple">F4w</abbrev> 1.554; <abbrev xmlns:xlink="http://www.w3.org/1999/xlink" xlink:title="patella IV length" id="ABBRID0EQYBG" xlink:type="simple">P4</abbrev> 2.573; <abbrev xmlns:xlink="http://www.w3.org/1999/xlink" xlink:title="tibia IV length" id="ABBRID0EUYBG" xlink:type="simple">T4</abbrev> 6.199; <abbrev xmlns:xlink="http://www.w3.org/1999/xlink" xlink:title="metatarsus IV length" id="ABBRID0EYYBG" xlink:type="simple">M4</abbrev> 6.068; <abbrev xmlns:xlink="http://www.w3.org/1999/xlink" xlink:title="tarsus IV length" id="ABBRID0E3YBG" xlink:type="simple">A4</abbrev> 4.980; L4 length 26.902; femur III is normal, not noticeably swollen or wider than other legs (Fig. <xref ref-type="fig" rid="F4">4c</xref>). All tarsi fully scopulate. Extent of metatarsal scopulation: leg III (<abbrev xmlns:xlink="http://www.w3.org/1999/xlink" xlink:title="ratio of the extent of metatarsus III scopulation" id="ABBRID0EEZBG" xlink:type="simple">SC3</abbrev>) = 48.8%, leg IV (<abbrev xmlns:xlink="http://www.w3.org/1999/xlink" xlink:title="ratio of the extent of metatarsus IV scopulation" id="ABBRID0EIZBG" xlink:type="simple">SC4</abbrev>) = 29.3% (Fig. <xref ref-type="fig" rid="F4">4d, e</xref>). Six ventral spinose setae (megaspines), one prolateral spinose seta, and four ventral spinose setae at the apical edge on metatarsus III; nine ventral spinose setae (megaspines), two prolateral and one retrolateral spinose setae, and eight ventral spinose setae at the apical edge on metatarsus IV; one prolateral megaspine and two ventral megaspines are present on the prolateral tibia of the mating clasper (tibia I); two megaspines, that project anteriorly, can be found at the apex of each tibial apophyses (Fig. <xref ref-type="fig" rid="F4">4i</xref>). Coxa I: prolateral surface a mix of fine hair-like and very thin tapered setae (Fig. <xref ref-type="fig" rid="F4">4b</xref>). Pedipalps: hirsute; densely clothed in the same setal color as the other legs, with numerous longer ventral setae; one spinose seta at the apical, prolateral femur and two spinose setae on the prolateral tibia (Fig. <xref ref-type="fig" rid="F4">4f</xref>); <abbrev xmlns:xlink="http://www.w3.org/1999/xlink" xlink:title="palpal tibia length" id="ABBRID0E3ZBG" xlink:type="simple">PTl</abbrev> 4.627, <abbrev xmlns:xlink="http://www.w3.org/1999/xlink" xlink:title="palpal tibia width" id="ABBRID0EA1BG" xlink:type="simple">PTw</abbrev> 1.763. When extended, embolus tapers with a gentle curve to the retrolateral side near apex, embolus slender, no keels (Fig. <xref ref-type="fig" rid="F4">4g, h</xref>).</p><p><bold><italic>Male variation</italic></bold> (<italic>n</italic> = 14). <abbrev xmlns:xlink="http://www.w3.org/1999/xlink" xlink:title="length of the carapace" id="ABBRID0ER1BG" xlink:type="simple">Cl</abbrev> 6.708–8.955 (7.679 ± 0.71), <abbrev xmlns:xlink="http://www.w3.org/1999/xlink" xlink:title="width of the carapace" id="ABBRID0EV1BG" xlink:type="simple">Cw</abbrev> 6.254–8.654 (7.467 ± 0.23), <abbrev xmlns:xlink="http://www.w3.org/1999/xlink" xlink:title="labial length" id="ABBRID0EZ1BG" xlink:type="simple">LBl</abbrev> 0.684–1.340 (0.930 ± 0.05), <abbrev xmlns:xlink="http://www.w3.org/1999/xlink" xlink:title="labial width" id="ABBRID0E41BG" xlink:type="simple">LBw</abbrev> 0.985–1.971 (1.513 ± 0.09), <abbrev xmlns:xlink="http://www.w3.org/1999/xlink" xlink:title="femur I length" id="ABBRID0EB2BG" xlink:type="simple">F1</abbrev> 7.145–9.585 (8.220 ± 0.19), <abbrev xmlns:xlink="http://www.w3.org/1999/xlink" xlink:title="femur I width" id="ABBRID0EF2BG" xlink:type="simple">F1w</abbrev> 1.821–2.596 (2.124 ± 0.06), <abbrev xmlns:xlink="http://www.w3.org/1999/xlink" xlink:title="patella I length" id="ABBRID0EJ2BG" xlink:type="simple">P1</abbrev> 2.780–3.825 (3.225 ± 0.08), <abbrev xmlns:xlink="http://www.w3.org/1999/xlink" xlink:title="tibia I length" id="ABBRID0EN2BG" xlink:type="simple">T1</abbrev> 5.851–7.851 (6.863 ± 0.54), <abbrev xmlns:xlink="http://www.w3.org/1999/xlink" xlink:title="metatarsus I length" id="ABBRID0ER2BG" xlink:type="simple">M1</abbrev> 4.090–5.524 (4.807 ± 0.11), <abbrev xmlns:xlink="http://www.w3.org/1999/xlink" xlink:title="tarsus I length" id="ABBRID0EV2BG" xlink:type="simple">A1</abbrev> 3.572–4.975 (4.307 ± 0.10), L1 length 23.568–31.239 (27.422 ± 0.59), <abbrev xmlns:xlink="http://www.w3.org/1999/xlink" xlink:title="femur III length" id="ABBRID0EZ2BG" xlink:type="simple">F3</abbrev> 5.591–7.285 (6.396 ± 0.14), <abbrev xmlns:xlink="http://www.w3.org/1999/xlink" xlink:title="femur III width" id="ABBRID0E42BG" xlink:type="simple">F3w</abbrev> 1.688–2.478 (2.012 ± 0.06), <abbrev xmlns:xlink="http://www.w3.org/1999/xlink" xlink:title="patella III length" id="ABBRID0EB3BG" xlink:type="simple">P3</abbrev> 2.304–3.177 (2.620 ± 0.07), <abbrev xmlns:xlink="http://www.w3.org/1999/xlink" xlink:title="tibia III length" id="ABBRID0EF3BG" xlink:type="simple">T3</abbrev> 4.162–5.726 (4.812 ± 0.12), <abbrev xmlns:xlink="http://www.w3.org/1999/xlink" xlink:title="metatarsus III length" id="ABBRID0EJ3BG" xlink:type="simple">M3</abbrev> 4.379–5.807 (4.916 ± 0.11), <abbrev xmlns:xlink="http://www.w3.org/1999/xlink" xlink:title="tarsus III length" id="ABBRID0EN3BG" xlink:type="simple">A3</abbrev> 3.955–5.389 (4.724 ± 0.09), L3 length 20.391–27.358 (23.468 ± 0.50), <abbrev xmlns:xlink="http://www.w3.org/1999/xlink" xlink:title="femur IV length" id="ABBRID0ER3BG" xlink:type="simple">F4</abbrev> 6.648–9.006 (7.728 ± 0.18), <abbrev xmlns:xlink="http://www.w3.org/1999/xlink" xlink:title="femur IV width" id="ABBRID0EV3BG" xlink:type="simple">F4w</abbrev> 1.554–2.349 (1.90 ± 0.06), <abbrev xmlns:xlink="http://www.w3.org/1999/xlink" xlink:title="patella IV length" id="ABBRID0EZ3BG" xlink:type="simple">P4</abbrev> 2.524–3.516 (2.861 ± 0.08), <abbrev xmlns:xlink="http://www.w3.org/1999/xlink" xlink:title="tibia IV length" id="ABBRID0E43BG" xlink:type="simple">T4</abbrev> 5.784–7.380 (6.647 ± 0.13), <abbrev xmlns:xlink="http://www.w3.org/1999/xlink" xlink:title="metatarsus IV length" id="ABBRID0EB4BG" xlink:type="simple">M4</abbrev> 5.772–8.177 (6.762 ± 0.16), <abbrev xmlns:xlink="http://www.w3.org/1999/xlink" xlink:title="tarsus IV length" id="ABBRID0EF4BG" xlink:type="simple">A4</abbrev> 4.944–6.379 (5.464 ± 0.11), L4 length 25.672–34.458 (29.463 ± 0.62), <abbrev xmlns:xlink="http://www.w3.org/1999/xlink" xlink:title="palpal tibia length" id="ABBRID0EJ4BG" xlink:type="simple">PTl</abbrev> 4.420–5.822 (5.113 ± 0.11), <abbrev xmlns:xlink="http://www.w3.org/1999/xlink" xlink:title="palpal tibia width" id="ABBRID0EN4BG" xlink:type="simple">PTw</abbrev> 1.763–2.419 (2.041 ± 0.05), <abbrev xmlns:xlink="http://www.w3.org/1999/xlink" xlink:title="ratio of the extent of metatarsus III scopulation" id="ABBRID0ER4BG" xlink:type="simple">SC3</abbrev> ratio 0.414–0.609 (0.533 ± 0.01), <abbrev xmlns:xlink="http://www.w3.org/1999/xlink" xlink:title="ratio of the extent of metatarsus IV scopulation" id="ABBRID0EV4BG" xlink:type="simple">SC4</abbrev> ratio 0.283–0.404 (0.351 ± 0.01), coxa I setae = fine/very thin and tapered, femur III condition = normal, not noticeably swollen or wider than other legs.</p></tp:treatment-sec><tp:treatment-sec sec-type="description" id="SECID0EZ4BG"><title>Description of female paratype</title><p><bold>(APH-5001: Figs <xref ref-type="fig" rid="F3">3b</xref>, <xref ref-type="fig" rid="F5">5</xref>).</bold> Specimen collected alive from burrow, preserved in 80% ethanol; original coloration faded due to preservation (Fig. <xref ref-type="fig" rid="F5">5a</xref>). Left legs I, III, IV, and pedipalp removed for photographs and measurements; stored in vial with specimen. Right leg III removed for DNA and stored at -80 °C at <named-content xmlns:xlink="http://www.w3.org/1999/xlink" content-type="dwc:institutional_code" xlink:title="University of Idaho William F. Barr Entomological Museum, Moscow, Idaho" xlink:href="http://grbio.org/institution/university-idaho" xlink:type="simple">UIM</named-content>. Genital plate with spermathecae removed and cleared, stored in vial with specimen. General coloration: black or faded black and brown. Cephalothorax: <abbrev xmlns:xlink="http://www.w3.org/1999/xlink" xlink:title="length of the carapace" id="ABBRID0ET5BG" xlink:type="simple">Cl</abbrev> 9.018, <abbrev xmlns:xlink="http://www.w3.org/1999/xlink" xlink:title="width of the carapace" id="ABBRID0EX5BG" xlink:type="simple">Cw</abbrev> 8.908; hirsute, densely clothed with black/faded black, pubescence closely appressed to surface; fringe densely covered in longer setae; foveal groove medium deep and slightly procurved; pars cephalica region gently rises from thoracic furrow, arching anteriorly towards ocular area; AER procurved, PER slightly recurved; robust chelicerae, clypeus extends forward on a slight curve; <abbrev xmlns:xlink="http://www.w3.org/1999/xlink" xlink:title="labial length" id="ABBRID0E25BG" xlink:type="simple">LBl</abbrev> 1.403, <abbrev xmlns:xlink="http://www.w3.org/1999/xlink" xlink:title="labial width" id="ABBRID0E65BG" xlink:type="simple">LBw</abbrev> 2.110; sternum hirsute, clothed with shorter black/faded black setae. Abdomen: densely clothed dorsally in short black setae with numerous longer, paler setae interspersed (generally red or orange in vita, Fig. <xref ref-type="fig" rid="F3">3b</xref>); dense dorsal patch of black Type I urticating setae (<xref ref-type="bibr" rid="B11">Cooke et al. 1972</xref>); ventral setae same as dorsal. Spermathecae (Fig. <xref ref-type="fig" rid="F5">5f</xref>): paired and separated, tapering from wide bases (not fused) and slightly curving medially towards capitate bulbs. Legs: very hirsute, particularly ventrally; densely clothed in short and medium black/brown pubescence, with longer setae colored similarly as the long abdominal setae; <abbrev xmlns:xlink="http://www.w3.org/1999/xlink" xlink:title="femur I length" id="ABBRID0EP6BG" xlink:type="simple">F1</abbrev> 7.661; <abbrev xmlns:xlink="http://www.w3.org/1999/xlink" xlink:title="femur I width" id="ABBRID0ET6BG" xlink:type="simple">F1w</abbrev> 2.481; <abbrev xmlns:xlink="http://www.w3.org/1999/xlink" xlink:title="patella I length" id="ABBRID0EX6BG" xlink:type="simple">P1</abbrev> 3.568; <abbrev xmlns:xlink="http://www.w3.org/1999/xlink" xlink:title="tibia I length" id="ABBRID0E26BG" xlink:type="simple">T1</abbrev> 5.864; <abbrev xmlns:xlink="http://www.w3.org/1999/xlink" xlink:title="metatarsus I length" id="ABBRID0EAAAI" xlink:type="simple">M1</abbrev> 3.553; <abbrev xmlns:xlink="http://www.w3.org/1999/xlink" xlink:title="tarsus I length" id="ABBRID0EEAAI" xlink:type="simple">A1</abbrev> 3.854; L1 length 24.500; <abbrev xmlns:xlink="http://www.w3.org/1999/xlink" xlink:title="femur III length" id="ABBRID0EIAAI" xlink:type="simple">F3</abbrev> 6.206; <abbrev xmlns:xlink="http://www.w3.org/1999/xlink" xlink:title="femur III width" id="ABBRID0EMAAI" xlink:type="simple">F3w</abbrev> 2.032; <abbrev xmlns:xlink="http://www.w3.org/1999/xlink" xlink:title="patella III length" id="ABBRID0EQAAI" xlink:type="simple">P3</abbrev> 2.628; <abbrev xmlns:xlink="http://www.w3.org/1999/xlink" xlink:title="tibia III length" id="ABBRID0EUAAI" xlink:type="simple">T3</abbrev> 4.230; <abbrev xmlns:xlink="http://www.w3.org/1999/xlink" xlink:title="metatarsus III length" id="ABBRID0EYAAI" xlink:type="simple">M3</abbrev> 4.191; <abbrev xmlns:xlink="http://www.w3.org/1999/xlink" xlink:title="tarsus III length" id="ABBRID0E3AAI" xlink:type="simple">A3</abbrev> 4.340; L3 length 21.595; <abbrev xmlns:xlink="http://www.w3.org/1999/xlink" xlink:title="femur IV length" id="ABBRID0EABAI" xlink:type="simple">F4</abbrev> 7.885; <abbrev xmlns:xlink="http://www.w3.org/1999/xlink" xlink:title="femur IV width" id="ABBRID0EEBAI" xlink:type="simple">F4w</abbrev> 2.122; <abbrev xmlns:xlink="http://www.w3.org/1999/xlink" xlink:title="patella IV length" id="ABBRID0EIBAI" xlink:type="simple">P4</abbrev> 2.969; <abbrev xmlns:xlink="http://www.w3.org/1999/xlink" xlink:title="tibia IV length" id="ABBRID0EMBAI" xlink:type="simple">T4</abbrev> 6.156; <abbrev xmlns:xlink="http://www.w3.org/1999/xlink" xlink:title="metatarsus IV length" id="ABBRID0EQBAI" xlink:type="simple">M4</abbrev> 6.079; <abbrev xmlns:xlink="http://www.w3.org/1999/xlink" xlink:title="tarsus IV length" id="ABBRID0EUBAI" xlink:type="simple">A4</abbrev> 4.845; L4 length 27.904. All tarsi fully scopulate. Extent of metatarsal scopulation: leg III (<abbrev xmlns:xlink="http://www.w3.org/1999/xlink" xlink:title="ratio of the extent of metatarsus III scopulation" id="ABBRID0EYBAI" xlink:type="simple">SC3</abbrev>) = 50.4%, leg IV (<abbrev xmlns:xlink="http://www.w3.org/1999/xlink" xlink:title="ratio of the extent of metatarsus IV scopulation" id="ABBRID0E3BAI" xlink:type="simple">SC4</abbrev>) = 27.3% (Fig. <xref ref-type="fig" rid="F5">5d</xref>). Two ventral spinose setae (megaspines) and six ventral spinose setae at the apical edge on metatarsus III; eight ventral spinose setae (megaspines), one prolateral spinose setae, and six ventral spinose setae at the apical edge on metatarsus IV. Coxa I: prolateral surface a mix of fine hair-like and very thin tapered setae (Fig. <xref ref-type="fig" rid="F5">5b</xref>). Pedipalps (Fig. <xref ref-type="fig" rid="F5">5e</xref>): Densely clothed in the same setal color as the other legs; two prolateral megaspines (one of these apical) and two apical ventral megaspines are present on the palpal tibia.</p><fig id="F5" position="float" orientation="portrait"><object-id xmlns:xlink="http://www.w3.org/1999/xlink" content-type="doi" xlink:type="simple">10.3897/zookeys.1210.125318.figure5</object-id><object-id xmlns:xlink="http://www.w3.org/1999/xlink" content-type="arpha" xlink:type="simple">0D42A52A-552D-53EE-8430-BFD407B2176B</object-id><label>Figure 5.</label><caption><p>Morphology of <italic><tp:taxon-name><tp:taxon-name-part taxon-name-part-type="genus" reg="Aphonopelma">Aphonopelma</tp:taxon-name-part><tp:taxon-name-part taxon-name-part-type="species" reg="jacobii">jacobii</tp:taxon-name-part></tp:taxon-name></italic> sp. nov. (female paratype, APH-5001) <bold>a</bold> carapace, dorsal view <bold>b</bold> coxa of leg I, prolateral view <bold>c</bold> metatarsus and tarsus of leg III, ventral view <bold>d</bold> metatarsus and tarsus of leg IV, ventral view <bold>e</bold> pedipalp, prolateral view <bold>f</bold> spermathecae. Scale bars: 2 mm.</p></caption><graphic xmlns:xlink="http://www.w3.org/1999/xlink" xlink:href="zookeys-1210-061_article-125318__-g005.jpg" position="float" orientation="portrait" xlink:type="simple" id="oo_1115075.jpg"><uri content-type="original_file" xlink:type="simple">https://binary.pensoft.net/fig/1115075</uri></graphic></fig><p><bold><italic>Female variation</italic></bold> (<italic>n</italic> = 6). <abbrev xmlns:xlink="http://www.w3.org/1999/xlink" xlink:title="length of the carapace" id="ABBRID0EZDAI" xlink:type="simple">Cl</abbrev> 7.621–9.018 (8.320 ± 0.44), <abbrev xmlns:xlink="http://www.w3.org/1999/xlink" xlink:title="width of the carapace" id="ABBRID0E4DAI" xlink:type="simple">Cw</abbrev> 7.433–8.908 (8.171 ± 0.47), <abbrev xmlns:xlink="http://www.w3.org/1999/xlink" xlink:title="labial length" id="ABBRID0EBEAI" xlink:type="simple">LBl</abbrev> 1.261–1.403 (1.332 ± 0.04), <abbrev xmlns:xlink="http://www.w3.org/1999/xlink" xlink:title="labial width" id="ABBRID0EFEAI" xlink:type="simple">LBw</abbrev> 1.978–2.110 (2.044 ± 0.04), <abbrev xmlns:xlink="http://www.w3.org/1999/xlink" xlink:title="femur I length" id="ABBRID0EJEAI" xlink:type="simple">F1</abbrev> 6.692–7.661 (7.177 ± 0.31), <abbrev xmlns:xlink="http://www.w3.org/1999/xlink" xlink:title="femur I width" id="ABBRID0ENEAI" xlink:type="simple">F1w</abbrev> 2.131–2.481 (2.306 ± 0.11), <abbrev xmlns:xlink="http://www.w3.org/1999/xlink" xlink:title="patella I length" id="ABBRID0EREAI" xlink:type="simple">P1</abbrev> 2.885–3.568 (3.227 ± 0.22), <abbrev xmlns:xlink="http://www.w3.org/1999/xlink" xlink:title="tibia I length" id="ABBRID0EVEAI" xlink:type="simple">T1</abbrev> 4.952–5.864 (5.399 ± 0.32), <abbrev xmlns:xlink="http://www.w3.org/1999/xlink" xlink:title="metatarsus I length" id="ABBRID0EZEAI" xlink:type="simple">M1</abbrev> 3.230–3.553 (3.392 ± 0.10), <abbrev xmlns:xlink="http://www.w3.org/1999/xlink" xlink:title="tarsus I length" id="ABBRID0E4EAI" xlink:type="simple">A1</abbrev> 3.530–3.854 (3.692 ± 0.10), L1 length 21.659–24.500 (23.080 ± 0.90), <abbrev xmlns:xlink="http://www.w3.org/1999/xlink" xlink:title="femur III length" id="ABBRID0EBFAI" xlink:type="simple">F3</abbrev> 5.383–6.206 (5.795 ± 0.26), <abbrev xmlns:xlink="http://www.w3.org/1999/xlink" xlink:title="femur III width" id="ABBRID0EFFAI" xlink:type="simple">F3w</abbrev> 1.808–2.032 (1.920 ± 0.07), <abbrev xmlns:xlink="http://www.w3.org/1999/xlink" xlink:title="patella III length" id="ABBRID0EJFAI" xlink:type="simple">P3</abbrev> 2.408–2.628 (2.518 ± 0.07), <abbrev xmlns:xlink="http://www.w3.org/1999/xlink" xlink:title="tibia III length" id="ABBRID0ENFAI" xlink:type="simple">T3</abbrev> 3.847–4.230 (4.039 ± 0.12), <abbrev xmlns:xlink="http://www.w3.org/1999/xlink" xlink:title="metatarsus III length" id="ABBRID0ERFAI" xlink:type="simple">M3</abbrev> 3.608–4.191 (3.900 ± 0.18), <abbrev xmlns:xlink="http://www.w3.org/1999/xlink" xlink:title="tarsus III length" id="ABBRID0EVFAI" xlink:type="simple">A3</abbrev> 4.104–4.340 (4.222 ± 0.07), L3 length 19.350–21.595 (20.473 ± 0.71), <abbrev xmlns:xlink="http://www.w3.org/1999/xlink" xlink:title="femur IV length" id="ABBRID0EZFAI" xlink:type="simple">F4</abbrev> 6.867–7.855 (7.361 ± 0.31), <abbrev xmlns:xlink="http://www.w3.org/1999/xlink" xlink:title="femur IV width" id="ABBRID0E4FAI" xlink:type="simple">F4w</abbrev> 1.968–2.122 (2.045 ± 0.05), <abbrev xmlns:xlink="http://www.w3.org/1999/xlink" xlink:title="patella IV length" id="ABBRID0EBGAI" xlink:type="simple">P4</abbrev> 2.596–2.969 (2.783 ± 0.12), <abbrev xmlns:xlink="http://www.w3.org/1999/xlink" xlink:title="tibia IV length" id="ABBRID0EFGAI" xlink:type="simple">T4</abbrev> 5.630–6.156 (5.893 ± 0.17), <abbrev xmlns:xlink="http://www.w3.org/1999/xlink" xlink:title="metatarsus IV length" id="ABBRID0EJGAI" xlink:type="simple">M4</abbrev> 5.309–6.079 (5.694 ± 0.24), <abbrev xmlns:xlink="http://www.w3.org/1999/xlink" xlink:title="tarsus IV length" id="ABBRID0ENGAI" xlink:type="simple">A4</abbrev> 4.741–4.845 (4.793 ± 0.03), L4 length 25.143–27.904 (26.524 ± 0.87), <abbrev xmlns:xlink="http://www.w3.org/1999/xlink" xlink:title="ratio of the extent of metatarsus III scopulation" id="ABBRID0ERGAI" xlink:type="simple">SC3</abbrev> ratio 0.505–0.571 (0.538 ± 0.02), <abbrev xmlns:xlink="http://www.w3.org/1999/xlink" xlink:title="ratio of the extent of metatarsus IV scopulation" id="ABBRID0EVGAI" xlink:type="simple">SC4</abbrev> ratio 0.273–0.275 (0.274 ± 0.01), coxa I setae = fine/very thin and tapered. Spermathecae variation as in Fig. <xref ref-type="fig" rid="F5">5f</xref>, Suppl. material 6 (and <xref ref-type="bibr" rid="B23">Hamilton et al. 2016</xref>: fig. 38 for APH-2097).</p></tp:treatment-sec><tp:treatment-sec sec-type="material" id="SECID0EFHAI"><title>Other material.</title><p>United States – Arizona • Cochise County • 1♀; Chiricahua Mountains, Southwest Research Station; 30 Nov. 1965; Jon Jenson leg.; <named-content xmlns:xlink="http://www.w3.org/1999/xlink" content-type="dwc:institutional_code" xlink:title="American Museum of Natural History, New York, New York" xlink:href="http://grbio.org/institution/american-museum-natural-history" xlink:type="simple">AMNH</named-content>; APH-2097 • 1♂; Chiricahua Mountains, Cave Creek Canyon; 30 Nov. 1963; V. Roth leg.; <named-content xmlns:xlink="http://www.w3.org/1999/xlink" content-type="dwc:institutional_code" xlink:title="American Museum of Natural History, New York, New York" xlink:href="http://grbio.org/institution/american-museum-natural-history" xlink:type="simple">AMNH</named-content>; APH-2101 • 1♂; Chiricahua Mountains, Upper Cave Creek Canyon; 1966; Marlene Posedly leg.; <named-content xmlns:xlink="http://www.w3.org/1999/xlink" content-type="dwc:institutional_code" xlink:title="American Museum of Natural History, New York, New York" xlink:href="http://grbio.org/institution/american-museum-natural-history" xlink:type="simple">AMNH</named-content>; APH-2102 • 1♂; Chiricahua Mountains, Southwest Research Station; 31 Oct. 1956; E. Ordway leg.; <named-content xmlns:xlink="http://www.w3.org/1999/xlink" content-type="dwc:institutional_code" xlink:title="American Museum of Natural History, New York, New York" xlink:href="http://grbio.org/institution/american-museum-natural-history" xlink:type="simple">AMNH</named-content>; APH-2105 • 1♂; Chiricahua Mountains, Sunny Flat; 30 Oct. 1971; V. Roth leg.; <named-content xmlns:xlink="http://www.w3.org/1999/xlink" content-type="dwc:institutional_code" xlink:title="American Museum of Natural History, New York, New York" xlink:href="http://grbio.org/institution/american-museum-natural-history" xlink:type="simple">AMNH</named-content>; APH-2480-A • 1♂; Chiricahua Mountains, Southwest Research Station; 20 Nov. 1971; V. Roth leg.; <named-content xmlns:xlink="http://www.w3.org/1999/xlink" content-type="dwc:institutional_code" xlink:title="American Museum of Natural History, New York, New York" xlink:href="http://grbio.org/institution/american-museum-natural-history" xlink:type="simple">AMNH</named-content>; APH-2480-B • 1♂; Chiricahua Mountains, Rustler and Long Park; 4 Nov. 1970; Joan Harper leg.; <named-content xmlns:xlink="http://www.w3.org/1999/xlink" content-type="dwc:institutional_code" xlink:title="American Museum of Natural History, New York, New York" xlink:href="http://grbio.org/institution/american-museum-natural-history" xlink:type="simple">AMNH</named-content>; APH-2548 • 1 imm.; Chiricahua Mountains, Barfoot Park Helispot; <named-content xmlns:xlink="http://www.w3.org/1999/xlink" content-type="dwc:verbatimCoordinates" xlink:type="simple"><named-content content-type="geo-json" specific-use="{&#34;type&#34;:&#34;Point&#34;,&#34;coordinates&#34;:[-109.285040,31.915160]}" id="NCID0ERIAI" xlink:type="simple">31.91516°N, 109.28504°W</named-content></named-content><sup>1</sup>; 2493 m; 27 Oct. 2019; Tom Patterson, Brent E. Hendrixson, Chris A. Hamilton, Michael A. Jacobi, Chad Campbell &amp; Wyatt Mendez leg.; <named-content xmlns:xlink="http://www.w3.org/1999/xlink" content-type="dwc:institutional_code" xlink:title="University of Idaho William F. Barr Entomological Museum, Moscow, Idaho" xlink:href="http://grbio.org/institution/university-idaho" xlink:type="simple">UIM</named-content>; APH-4005 • 1 imm.; Chiricahua Mountains, along Forest Road 42D above Onion Saddle; <named-content xmlns:xlink="http://www.w3.org/1999/xlink" content-type="dwc:verbatimCoordinates" xlink:type="simple"><named-content content-type="geo-json" specific-use="{&#34;type&#34;:&#34;Point&#34;,&#34;coordinates&#34;:[-109.263110,31.928380]}" id="NCID0EAJAI" xlink:type="simple">31.92838°N, 109.26311°W</named-content></named-content><sup>1</sup>; 2364 m; 20 Oct. 2019; Wyatt Mendez leg.; <named-content xmlns:xlink="http://www.w3.org/1999/xlink" content-type="dwc:institutional_code" xlink:title="University of Idaho William F. Barr Entomological Museum, Moscow, Idaho" xlink:href="http://grbio.org/institution/university-idaho" xlink:type="simple">UIM</named-content>; APH-4024 • 1♀; Chiricahua Mountains, on hillside along Forest Road 42A; <named-content xmlns:xlink="http://www.w3.org/1999/xlink" content-type="dwc:verbatimCoordinates" xlink:type="simple"><named-content content-type="geo-json" specific-use="{&#34;type&#34;:&#34;Point&#34;,&#34;coordinates&#34;:[-109.220870,31.880620]}" id="NCID0EPJAI" xlink:type="simple">31.88062°N, 109.22087°W</named-content></named-content><sup>1</sup>; 1717 m; 27 Oct. 2019; Chris A. Hamilton, Brent E. Hendrixson, Michael A. Jacobi, Wyatt Mendez, Chad Campbell &amp; Tom Patterson leg.; <named-content xmlns:xlink="http://www.w3.org/1999/xlink" content-type="dwc:institutional_code" xlink:title="University of Idaho William F. Barr Entomological Museum, Moscow, Idaho" xlink:href="http://grbio.org/institution/university-idaho" xlink:type="simple">UIM</named-content>; APH-4006 • 2♀; Chiricahua Mountains, Barfoot Park Helispot; <named-content xmlns:xlink="http://www.w3.org/1999/xlink" content-type="dwc:verbatimCoordinates" xlink:type="simple"><named-content content-type="geo-json" specific-use="{&#34;type&#34;:&#34;Point&#34;,&#34;coordinates&#34;:[-109.285040,31.915160]}" id="NCID0E5JAI" xlink:type="simple">31.91516°N, 109.28504°W</named-content></named-content><sup>1</sup>; 2493 m; 27 Oct. 2019; Wyatt Mendez, Brent E. Hendrixson, Chris A. Hamilton, Michael A. Jacobi, Chad Campbell &amp; Tom Patterson leg.; <named-content xmlns:xlink="http://www.w3.org/1999/xlink" content-type="dwc:institutional_code" xlink:title="University of Idaho William F. Barr Entomological Museum, Moscow, Idaho" xlink:href="http://grbio.org/institution/university-idaho" xlink:type="simple">UIM</named-content>; APH-4018; <named-content xmlns:xlink="http://www.w3.org/1999/xlink" content-type="dwc:institutional_code" xlink:title="American Museum of Natural History, New York, New York" xlink:href="http://grbio.org/institution/american-museum-natural-history" xlink:type="simple">AMNH</named-content>; APH-4019 • 1♂; Chiricahua Mountains, along Forest Road 42; <named-content xmlns:xlink="http://www.w3.org/1999/xlink" content-type="dwc:verbatimCoordinates" xlink:type="simple"><named-content content-type="geo-json" specific-use="{&#34;type&#34;:&#34;Point&#34;,&#34;coordinates&#34;:[-109.187320,31.881390]}" id="NCID0ESKAI" xlink:type="simple">31.88139°N, 109.18732°W</named-content></named-content><sup>1</sup>; 1593 m; 26 Oct. 2019; Chris A. Hamilton &amp; Brent E. Hendrixson leg.; <named-content xmlns:xlink="http://www.w3.org/1999/xlink" content-type="dwc:institutional_code" xlink:title="University of Idaho William F. Barr Entomological Museum, Moscow, Idaho" xlink:href="http://grbio.org/institution/university-idaho" xlink:type="simple">UIM</named-content>; APH-4020 • 1♂; Chiricahua Mountains, 1 Pogo Hill; <named-content xmlns:xlink="http://www.w3.org/1999/xlink" content-type="dwc:verbatimCoordinates" xlink:type="simple"><named-content content-type="geo-json" specific-use="{&#34;type&#34;:&#34;Point&#34;,&#34;coordinates&#34;:[-109.203860,31.880610]}" id="NCID0EBLAI" xlink:type="simple">31.88061°N, 109.20386°W</named-content></named-content><sup>1</sup>; 1662 m; 27 Oct. 2019; Chris A. Hamilton, Brent E. Hendrixson &amp; Wyatt Mendez leg.; <named-content xmlns:xlink="http://www.w3.org/1999/xlink" content-type="dwc:institutional_code" xlink:title="University of Idaho William F. Barr Entomological Museum, Moscow, Idaho" xlink:href="http://grbio.org/institution/university-idaho" xlink:type="simple">UIM</named-content>; APH-4022 • 1♂; Chiricahua Mountains, Barfoot Park Helispot; <named-content xmlns:xlink="http://www.w3.org/1999/xlink" content-type="dwc:verbatimCoordinates" xlink:type="simple"><named-content content-type="geo-json" specific-use="{&#34;type&#34;:&#34;Point&#34;,&#34;coordinates&#34;:[-109.285040,31.915160]}" id="NCID0EQLAI" xlink:type="simple">31.91516°N, 109.28504°W</named-content></named-content><sup>1</sup>; 2493 m; 26 Oct. 2019; Chad Campbell, Michael A. Jacobi &amp; Tom Patterson leg.; <named-content xmlns:xlink="http://www.w3.org/1999/xlink" content-type="dwc:institutional_code" xlink:title="University of Idaho William F. Barr Entomological Museum, Moscow, Idaho" xlink:href="http://grbio.org/institution/university-idaho" xlink:type="simple">UIM</named-content>; APH-4029 • 1♀; Chiricahua Mountains, 1 Pogo Hill; <named-content xmlns:xlink="http://www.w3.org/1999/xlink" content-type="dwc:verbatimCoordinates" xlink:type="simple"><named-content content-type="geo-json" specific-use="{&#34;type&#34;:&#34;Point&#34;,&#34;coordinates&#34;:[-109.203860,31.880610]}" id="NCID0E6LAI" xlink:type="simple">31.88061°N, 109.20386°W</named-content></named-content><sup>1</sup>; 1662 m; 9 Sept. 2019; Wyatt Mendez leg.; <named-content xmlns:xlink="http://www.w3.org/1999/xlink" content-type="dwc:institutional_code" xlink:title="University of Idaho William F. Barr Entomological Museum, Moscow, Idaho" xlink:href="http://grbio.org/institution/university-idaho" xlink:type="simple">UIM</named-content>; APH-5079 • 2♂; Chiricahua Mountains, Barfoot Park Helispot; <named-content xmlns:xlink="http://www.w3.org/1999/xlink" content-type="dwc:verbatimCoordinates" xlink:type="simple"><named-content content-type="geo-json" specific-use="{&#34;type&#34;:&#34;Point&#34;,&#34;coordinates&#34;:[-109.285040,31.915160]}" id="NCID0EOMAI" xlink:type="simple">31.91516°N, 109.28504°W</named-content></named-content><sup>1</sup>; 2493 m; 3 Nov. 2019; Wyatt Mendez leg.; <named-content xmlns:xlink="http://www.w3.org/1999/xlink" content-type="dwc:institutional_code" xlink:title="University of Idaho William F. Barr Entomological Museum, Moscow, Idaho" xlink:href="http://grbio.org/institution/university-idaho" xlink:type="simple">UIM</named-content>; APH-5080, APH-5081 • 1♂; Chiricahua Mountains, along Forest Road 42D above Onion Saddle; <named-content xmlns:xlink="http://www.w3.org/1999/xlink" content-type="dwc:verbatimCoordinates" xlink:type="simple"><named-content content-type="geo-json" specific-use="{&#34;type&#34;:&#34;Point&#34;,&#34;coordinates&#34;:[-109.263110,31.928380]}" id="NCID0E4MAI" xlink:type="simple">31.92838°N, 109.26311°W</named-content></named-content><sup>1</sup>; 2364 m; 8 Nov. 2019, Wyatt Mendez leg.; <named-content xmlns:xlink="http://www.w3.org/1999/xlink" content-type="dwc:institutional_code" xlink:title="University of Idaho William F. Barr Entomological Museum, Moscow, Idaho" xlink:href="http://grbio.org/institution/university-idaho" xlink:type="simple">UIM</named-content>; APH-5082.</p></tp:treatment-sec><tp:treatment-sec sec-type="distribution" id="SECID0EJNAI"><title>Distribution and natural history.</title><p><italic><tp:taxon-name><tp:taxon-name-part taxon-name-part-type="genus" reg="Aphonopelma">Aphonopelma</tp:taxon-name-part><tp:taxon-name-part taxon-name-part-type="species" reg="jacobii">jacobii</tp:taxon-name-part></tp:taxon-name></italic> sp. nov. is endemic to the Chiricahua Mountains (Figs <xref ref-type="fig" rid="F7">7</xref>, <xref ref-type="fig" rid="F11">11</xref>) in southeastern Arizona where it has been encountered in plant communities ranging from mid-elevation Madrean evergreen oak woodlands in Cave Creek Canyon (Fig. <xref ref-type="fig" rid="F7">7e</xref>) to high-elevation mixed conifer forests near Onion Saddle (Fig. <xref ref-type="fig" rid="F7">7a, b</xref>) and Barfoot Park (Fig. <xref ref-type="fig" rid="F7">7c, d</xref>). To our knowledge, it is the only tarantula in the Chiricahua Mountains encountered above the pine-oak woodland zone. The highest confirmed elevation record for this species—as observed by us—is just below 2500 m at Barfoot Park, but other sightings suggest it is found perhaps as high as 2700 m near Rustler and Long Parks (see APH-2548, misidentified as <italic><tp:taxon-name><tp:taxon-name-part taxon-name-part-type="genus" reg="Aphonopelma">A.</tp:taxon-name-part><tp:taxon-name-part taxon-name-part-type="species" reg="chiricahua">chiricahua</tp:taxon-name-part></tp:taxon-name></italic> in <xref ref-type="bibr" rid="B23">Hamilton et al. 2016</xref>). In the United States, only <italic><tp:taxon-name><tp:taxon-name-part taxon-name-part-type="genus" reg="Aphonopelma">A.</tp:taxon-name-part><tp:taxon-name-part taxon-name-part-type="species" reg="marxi">marxi</tp:taxon-name-part></tp:taxon-name></italic> has been reported from higher elevations (~ 2830 m in the Chuska Mountains of northeastern New Mexico, APH-0452 in <xref ref-type="bibr" rid="B23">Hamilton et al. 2016</xref>), but still far below the elevation records for the remarkable neotropical tarantula genera <italic><tp:taxon-name><tp:taxon-name-part taxon-name-part-type="genus" reg="Antikuna">Antikuna</tp:taxon-name-part></tp:taxon-name></italic> Kaderka, Ferretti, West, Lüddecke &amp; Hüsser, 2021 (4689 m, <xref ref-type="bibr" rid="B35">Kaderka et al. 2021</xref>), <italic><tp:taxon-name><tp:taxon-name-part taxon-name-part-type="genus" reg="Hapalotremus">Hapalotremus</tp:taxon-name-part></tp:taxon-name></italic> Simon, 1903 (4524 m, <xref ref-type="bibr" rid="B16">Ferretti et al. 2018</xref>), <italic><tp:taxon-name><tp:taxon-name-part taxon-name-part-type="genus" reg="Bistriopelma">Bistriopelma</tp:taxon-name-part></tp:taxon-name></italic> Kaderka, 2015 (4398 m, <xref ref-type="bibr" rid="B34">Kaderka 2015</xref>), and <italic><tp:taxon-name><tp:taxon-name-part taxon-name-part-type="genus" reg="Euathlus">Euathlus</tp:taxon-name-part></tp:taxon-name></italic> Ausserer, 1875 (4153 m, <xref ref-type="bibr" rid="B54">Quispe-Colca and Ferretti 2021</xref>) from the South American Andes.</p><fig id="F6" position="float" orientation="portrait"><object-id xmlns:xlink="http://www.w3.org/1999/xlink" content-type="doi" xlink:type="simple">10.3897/zookeys.1210.125318.figure6</object-id><object-id xmlns:xlink="http://www.w3.org/1999/xlink" content-type="arpha" xlink:type="simple">59B0909B-8BA2-587A-A53D-D910DE11B8CB</object-id><label>Figure 6.</label><caption><p>Dorsal habitus of <italic><tp:taxon-name><tp:taxon-name-part taxon-name-part-type="genus" reg="Aphonopelma">Aphonopelma</tp:taxon-name-part><tp:taxon-name-part taxon-name-part-type="species" reg="jacobii">jacobii</tp:taxon-name-part></tp:taxon-name></italic> sp. nov. <bold>a</bold> male (APH-4022) <bold>b</bold> female (APH-4018). Scale bar: 25 mm.</p></caption><graphic xmlns:xlink="http://www.w3.org/1999/xlink" xlink:href="zookeys-1210-061_article-125318__-g006.jpg" position="float" orientation="portrait" xlink:type="simple" id="oo_1115076.jpg"><uri content-type="original_file" xlink:type="simple">https://binary.pensoft.net/fig/1115076</uri></graphic></fig><fig id="F7" position="float" orientation="portrait"><object-id xmlns:xlink="http://www.w3.org/1999/xlink" content-type="doi" xlink:type="simple">10.3897/zookeys.1210.125318.figure7</object-id><object-id xmlns:xlink="http://www.w3.org/1999/xlink" content-type="arpha" xlink:type="simple">A2156D01-F904-55B3-94B6-BF9C72373197</object-id><label>Figure 7.</label><caption><p>Habitat images of <italic><tp:taxon-name><tp:taxon-name-part taxon-name-part-type="genus" reg="Aphonopelma">Aphonopelma</tp:taxon-name-part><tp:taxon-name-part taxon-name-part-type="species" reg="jacobii">jacobii</tp:taxon-name-part></tp:taxon-name></italic> sp. nov. from the Chiricahua Mountains, Cochise County, Arizona <bold>a, b</bold> type locality along Forest Road 42D above Onion Saddle <bold>c, d</bold> Barfoot Park <bold>e</bold> along Forest Road 42A <bold>f</bold> open burrow at the type locality. Photographs of images <bold>d</bold> and <bold>e</bold> provided by Michael A. Jacobi.</p></caption><graphic xmlns:xlink="http://www.w3.org/1999/xlink" xlink:href="zookeys-1210-061_article-125318__-g007.jpg" position="float" orientation="portrait" xlink:type="simple" id="oo_1115077.jpg"><uri content-type="original_file" xlink:type="simple">https://binary.pensoft.net/fig/1115077</uri></graphic></fig><p>Mature female and immature individuals of <italic><tp:taxon-name><tp:taxon-name-part taxon-name-part-type="genus" reg="Aphonopelma">A.</tp:taxon-name-part><tp:taxon-name-part taxon-name-part-type="species" reg="jacobii">jacobii</tp:taxon-name-part></tp:taxon-name></italic> sp. nov. have only been extracted from burrows (i.e., specimens have not been observed beneath rocks or other surface debris). Burrows are generally located in meadows or exposed patches of soil with limited overstory structure. This perhaps allows their burrows to receive more direct sunlight to maintain higher temperatures in these otherwise cool habitats. Burrow entrances of mature females measure c. 15 mm in diameter and have been observed with (Fig. <xref ref-type="fig" rid="F7">7f</xref>) and without traces of silk along the perimeter. The breeding period for this species appears to be limited. Mature males are active during October and November, similar to other fall-breeding members of the <italic><tp:taxon-name><tp:taxon-name-part taxon-name-part-type="genus" reg="Aphonopelma"/><tp:taxon-name-part taxon-name-part-type="species" reg="marxi">Marxi</tp:taxon-name-part></tp:taxon-name></italic> species group in southeastern Arizona, including <italic><tp:taxon-name><tp:taxon-name-part taxon-name-part-type="genus" reg="Aphonopelma">A.</tp:taxon-name-part><tp:taxon-name-part taxon-name-part-type="species" reg="chiricahua">chiricahua</tp:taxon-name-part></tp:taxon-name></italic> (<xref ref-type="bibr" rid="B26">Hendrixson et al. 2015</xref>; <xref ref-type="bibr" rid="B23">Hamilton et al. 2016</xref>). In fact, males of <italic><tp:taxon-name><tp:taxon-name-part taxon-name-part-type="genus" reg="Aphonopelma">A.</tp:taxon-name-part><tp:taxon-name-part taxon-name-part-type="species" reg="jacobii">jacobii</tp:taxon-name-part></tp:taxon-name></italic> sp. nov. and <italic><tp:taxon-name><tp:taxon-name-part taxon-name-part-type="genus" reg="Aphonopelma">A.</tp:taxon-name-part><tp:taxon-name-part taxon-name-part-type="species" reg="chiricahua">chiricahua</tp:taxon-name-part></tp:taxon-name></italic> (APH-4020 and APH-4023, respectively) were observed within 250 m of each other on consecutive days in late October 2019. Males are most frequently encountered during daylight hours, but one individual (APH-4022) was observed wandering on a mild evening (c. 20 °C) during early twilight. Two other males (APH-5002, APH-5003) were observed at the type locality on a breezy and cool morning (~ 5–10 °C, ~ 1030 hrs).</p><p>The discovery of <italic><tp:taxon-name><tp:taxon-name-part taxon-name-part-type="genus" reg="Aphonopelma">A.</tp:taxon-name-part><tp:taxon-name-part taxon-name-part-type="species" reg="jacobii">jacobii</tp:taxon-name-part></tp:taxon-name></italic> sp. nov. documents the first known case of syntopy between five species of <italic><tp:taxon-name><tp:taxon-name-part taxon-name-part-type="genus" reg="Aphonopelma">Aphonopelma</tp:taxon-name-part></tp:taxon-name></italic> (i.e., the distributions of <italic><tp:taxon-name><tp:taxon-name-part taxon-name-part-type="genus" reg="Aphonopelma">A.</tp:taxon-name-part><tp:taxon-name-part taxon-name-part-type="species" reg="jacobii">jacobii</tp:taxon-name-part></tp:taxon-name></italic> sp. nov., <italic><tp:taxon-name><tp:taxon-name-part taxon-name-part-type="genus" reg="Aphonopelma">A.</tp:taxon-name-part><tp:taxon-name-part taxon-name-part-type="species" reg="chalcodes">chalcodes</tp:taxon-name-part></tp:taxon-name></italic>, <italic><tp:taxon-name><tp:taxon-name-part taxon-name-part-type="genus" reg="Aphonopelma">A.</tp:taxon-name-part><tp:taxon-name-part taxon-name-part-type="species" reg="chiricahua">chiricahua</tp:taxon-name-part></tp:taxon-name></italic>, <italic><tp:taxon-name><tp:taxon-name-part taxon-name-part-type="genus" reg="Aphonopelma">A.</tp:taxon-name-part><tp:taxon-name-part taxon-name-part-type="species" reg="gabeli">gabeli</tp:taxon-name-part></tp:taxon-name></italic>, and <italic><tp:taxon-name><tp:taxon-name-part taxon-name-part-type="genus" reg="Aphonopelma">A.</tp:taxon-name-part><tp:taxon-name-part taxon-name-part-type="species" reg="vorhiesi">vorhiesi</tp:taxon-name-part></tp:taxon-name></italic> overlap in Cave Creek Canyon). As noted above, the breeding periods of <italic><tp:taxon-name><tp:taxon-name-part taxon-name-part-type="genus" reg="Aphonopelma">A.</tp:taxon-name-part><tp:taxon-name-part taxon-name-part-type="species" reg="jacobii">jacobii</tp:taxon-name-part></tp:taxon-name></italic> sp. nov. and <italic><tp:taxon-name><tp:taxon-name-part taxon-name-part-type="genus" reg="Aphonopelma">A.</tp:taxon-name-part><tp:taxon-name-part taxon-name-part-type="species" reg="chiricahua">chiricahua</tp:taxon-name-part></tp:taxon-name></italic>—but not <italic><tp:taxon-name><tp:taxon-name-part taxon-name-part-type="genus" reg="Aphonopelma">A.</tp:taxon-name-part><tp:taxon-name-part taxon-name-part-type="species" reg="chalcodes">chalcodes</tp:taxon-name-part></tp:taxon-name></italic>, <italic><tp:taxon-name><tp:taxon-name-part taxon-name-part-type="genus" reg="Aphonopelma">A.</tp:taxon-name-part><tp:taxon-name-part taxon-name-part-type="species" reg="gabeli">gabeli</tp:taxon-name-part></tp:taxon-name></italic>, or <italic><tp:taxon-name><tp:taxon-name-part taxon-name-part-type="genus" reg="Aphonopelma">A.</tp:taxon-name-part><tp:taxon-name-part taxon-name-part-type="species" reg="vorhiesi">vorhiesi</tp:taxon-name-part></tp:taxon-name></italic>—coincide with each other. It is unknown how these two species maintain cohesion and reproductive isolation in the face of significant overlap between their distributions and breeding periods. Future studies should investigate the various factors that promote selection for prezygotic or postzygotic reproductive barriers and reduce potential hybridization between these synchronously breeding populations (see also <xref ref-type="bibr" rid="B51">Prentice 1997</xref>).</p></tp:treatment-sec><tp:treatment-sec><!--Section generated to contain objects referenced in tp:taxon-treatment.--><fig id="F11" position="float" orientation="portrait"><object-id xmlns:xlink="http://www.w3.org/1999/xlink" content-type="doi" xlink:type="simple">10.3897/zookeys.1210.125318.figure11</object-id><object-id xmlns:xlink="http://www.w3.org/1999/xlink" content-type="arpha" xlink:type="simple">F4665397-39C4-5D21-A18F-FAC813050BF2</object-id><label>Figure 11.</label><caption><p>Map showing the known distribution of <italic><tp:taxon-name><tp:taxon-name-part taxon-name-part-type="genus" reg="Aphonopelma">Aphonopelma</tp:taxon-name-part><tp:taxon-name-part taxon-name-part-type="species" reg="jacobii">jacobii</tp:taxon-name-part></tp:taxon-name></italic> sp. nov. (red circles) and <italic><tp:taxon-name><tp:taxon-name-part taxon-name-part-type="genus" reg="Aphonopelma">A.</tp:taxon-name-part><tp:taxon-name-part taxon-name-part-type="species" reg="chiricahua">chiricahua</tp:taxon-name-part></tp:taxon-name></italic> (yellow circles) in the Chiricahua Mountains, Cochise County, Arizona.</p></caption><graphic xmlns:xlink="http://www.w3.org/1999/xlink" xlink:href="zookeys-1210-061_article-125318__-g011.jpg" position="float" orientation="portrait" xlink:type="simple" id="oo_1115081.jpg"><uri content-type="original_file" xlink:type="simple">https://binary.pensoft.net/fig/1115081</uri></graphic></fig><fig id="F2" position="float" orientation="portrait"><object-id xmlns:xlink="http://www.w3.org/1999/xlink" content-type="doi" xlink:type="simple">10.3897/zookeys.1210.125318.figure2</object-id><object-id xmlns:xlink="http://www.w3.org/1999/xlink" content-type="arpha" xlink:type="simple">0323A277-75E9-53A1-90AC-C310BFADF1E6</object-id><label>Figure 2.</label><caption><p>Maximum likelihood phylogeny of the <italic><tp:taxon-name><tp:taxon-name-part taxon-name-part-type="genus" reg="Aphonopelma"/><tp:taxon-name-part taxon-name-part-type="species" reg="marxi">Marxi</tp:taxon-name-part></tp:taxon-name></italic> species group based on Ultraconserved Element phylogenomics (UCE). The red clade highlights the monophyly/exclusivity of <italic><tp:taxon-name><tp:taxon-name-part taxon-name-part-type="genus" reg="Aphonopelma">Aphonopelma</tp:taxon-name-part><tp:taxon-name-part taxon-name-part-type="species" reg="jacobii">jacobii</tp:taxon-name-part></tp:taxon-name></italic> sp. nov. Except where noted, all nodes are supported by bootstrap support values ≥ 95. All samples included in this tree, except <italic><tp:taxon-name><tp:taxon-name-part taxon-name-part-type="genus" reg="Aphonopelma">A.</tp:taxon-name-part><tp:taxon-name-part taxon-name-part-type="species" reg="jacobii">jacobii</tp:taxon-name-part></tp:taxon-name></italic> sp. nov. and <italic><tp:taxon-name><tp:taxon-name-part taxon-name-part-type="genus" reg="Aphonopelma">A.</tp:taxon-name-part><tp:taxon-name-part taxon-name-part-type="species" reg="bacadehuachi">bacadehuachi</tp:taxon-name-part></tp:taxon-name></italic>, are the same samples used in the phylogeny from the US <italic><tp:taxon-name><tp:taxon-name-part taxon-name-part-type="genus" reg="Aphonopelma">Aphonopelma</tp:taxon-name-part></tp:taxon-name></italic> revision (<xref ref-type="bibr" rid="B23">Hamilton et al. 2016</xref>).</p></caption><graphic xmlns:xlink="http://www.w3.org/1999/xlink" xlink:href="zookeys-1210-061_article-125318__-g002.jpg" position="float" orientation="portrait" xlink:type="simple" id="oo_1115072.jpg"><uri content-type="original_file" xlink:type="simple">https://binary.pensoft.net/fig/1115072</uri></graphic></fig><fig id="F8" position="float" orientation="portrait"><object-id xmlns:xlink="http://www.w3.org/1999/xlink" content-type="doi" xlink:type="simple">10.3897/zookeys.1210.125318.figure8</object-id><object-id xmlns:xlink="http://www.w3.org/1999/xlink" content-type="arpha" xlink:type="simple">F73450B4-B3DC-5F8F-8C12-762A025E3E92</object-id><label>Figure 8.</label><caption><p>Live habitus of <italic><tp:taxon-name><tp:taxon-name-part taxon-name-part-type="genus" reg="Aphonopelma">Aphonopelma</tp:taxon-name-part><tp:taxon-name-part taxon-name-part-type="species" reg="chiricahua">chiricahua</tp:taxon-name-part></tp:taxon-name></italic><bold>a, b</bold> in situ female (APH-5400) <bold>c</bold> female (APH-5050) <bold>d</bold> male (APH-5144). Photographs of images <bold>a</bold> and <bold>b</bold> provided by Leonardo Chávez; photograph of image <bold>c</bold> provided by Michael A. Jacobi.</p></caption><graphic xmlns:xlink="http://www.w3.org/1999/xlink" xlink:href="zookeys-1210-061_article-125318__-g008.jpg" position="float" orientation="portrait" xlink:type="simple" id="oo_1115078.jpg"><uri content-type="original_file" xlink:type="simple">https://binary.pensoft.net/fig/1115078</uri></graphic></fig></tp:treatment-sec><ref-list><ref id="B23"><mixed-citation xmlns:xlink="http://www.w3.org/1999/xlink" xlink:type="simple"><person-group><name name-style="western"><surname>Hamilton</surname><given-names>CA</given-names></name><name name-style="western"><surname>Hendrixson</surname><given-names>BE</given-names></name><name name-style="western"><surname>Bond</surname><given-names>JE</given-names></name></person-group> (<year>2016</year>) <article-title>Taxonomic revision of the tarantula genus <italic><tp:taxon-name><tp:taxon-name-part taxon-name-part-type="genus">Aphonopelma</tp:taxon-name-part></tp:taxon-name></italic> Pocock, 1901 (<tp:taxon-name><tp:taxon-name-part taxon-name-part-type="order">Araneae</tp:taxon-name-part></tp:taxon-name>, <tp:taxon-name><tp:taxon-name-part taxon-name-part-type="suborder">Mygalomorphae</tp:taxon-name-part></tp:taxon-name>, <tp:taxon-name><tp:taxon-name-part taxon-name-part-type="family">Theraphosidae</tp:taxon-name-part></tp:taxon-name>) within the United States.</article-title><source>ZooKeys</source><volume>560</volume>: <fpage>1</fpage>–<lpage>340</lpage>. <ext-link xlink:href="10.3897/zookeys.560.6264" ext-link-type="doi" xlink:type="simple">https://doi.org/10.3897/zookeys.560.6264</ext-link></mixed-citation></ref><ref id="B11"><mixed-citation xmlns:xlink="http://www.w3.org/1999/xlink" xlink:type="simple"><person-group><name name-style="western"><surname>Cooke</surname><given-names>JAL</given-names></name><name name-style="western"><surname>Roth</surname><given-names>VD</given-names></name><name name-style="western"><surname>Miller</surname><given-names>FH</given-names></name></person-group> (<year>1972</year>) <article-title>The Urticating Hairs of Theraphosid Spiders. American Museum Novitates no.</article-title><volume>2498</volume>: <fpage>1</fpage>–<lpage>43</lpage>.</mixed-citation></ref><ref id="B35"><mixed-citation xmlns:xlink="http://www.w3.org/1999/xlink" xlink:type="simple"><person-group><name name-style="western"><surname>Kaderka</surname><given-names>R</given-names></name><name name-style="western"><surname>Ferretti</surname><given-names>N</given-names></name><name name-style="western"><surname>Hüsser</surname><given-names>M</given-names></name><name name-style="western"><surname>Lüddecke</surname><given-names>T</given-names></name><name name-style="western"><surname>West</surname><given-names>R</given-names></name></person-group> (<year>2021</year>) <article-title><italic><tp:taxon-name><tp:taxon-name-part taxon-name-part-type="genus">Antikuna</tp:taxon-name-part></tp:taxon-name></italic>, a new genus with seven new species from Peru (<tp:taxon-name><tp:taxon-name-part taxon-name-part-type="order">Araneae</tp:taxon-name-part></tp:taxon-name>: <tp:taxon-name><tp:taxon-name-part taxon-name-part-type="family">Theraphosidae</tp:taxon-name-part></tp:taxon-name>: <tp:taxon-name><tp:taxon-name-part taxon-name-part-type="subfamily">Theraphosinae</tp:taxon-name-part></tp:taxon-name>) and the highest altitude record for the family.</article-title><source>Journal of Natural History</source><volume>55</volume>(<issue>21–22</issue>): <fpage>1335</fpage>–<lpage>1402</lpage>. <ext-link xlink:href="10.1080/00222933.2021.1936680" ext-link-type="doi" xlink:type="simple">https://doi.org/10.1080/00222933.2021.1936680</ext-link></mixed-citation></ref><ref id="B16"><mixed-citation xmlns:xlink="http://www.w3.org/1999/xlink" xlink:type="simple"><person-group><name name-style="western"><surname>Ferretti</surname><given-names>N</given-names></name><name name-style="western"><surname>Cavallo</surname><given-names>P</given-names></name><name name-style="western"><surname>Chaparro</surname><given-names>JC</given-names></name><name name-style="western"><surname>Ríos-Tamayo</surname><given-names>D</given-names></name><name name-style="western"><surname>Seimon</surname><given-names>TA</given-names></name><name name-style="western"><surname>West</surname><given-names>R</given-names></name></person-group> (<year>2018</year>) <article-title>The Neotropical genus <italic><tp:taxon-name><tp:taxon-name-part taxon-name-part-type="genus">Hapalotremus</tp:taxon-name-part></tp:taxon-name></italic> Simon, 1903 (<tp:taxon-name><tp:taxon-name-part taxon-name-part-type="order">Araneae</tp:taxon-name-part></tp:taxon-name>: <tp:taxon-name><tp:taxon-name-part taxon-name-part-type="family">Theraphosidae</tp:taxon-name-part></tp:taxon-name>), with the description of seven new species and the highest altitude record for the family.</article-title><source>Journal of Natural History</source><volume>52</volume>(<issue>29–30</issue>): <fpage>1927</fpage>–<lpage>1984</lpage>. <ext-link xlink:href="10.1080/00222933.2018.1506521" ext-link-type="doi" xlink:type="simple">https://doi.org/10.1080/00222933.2018.1506521</ext-link></mixed-citation></ref><ref id="B34"><mixed-citation xmlns:xlink="http://www.w3.org/1999/xlink" xlink:type="simple"><person-group><name name-style="western"><surname>Kaderka</surname><given-names>R</given-names></name></person-group> (<year>2015</year>) <article-title><italic><tp:taxon-name><tp:taxon-name-part taxon-name-part-type="genus">Bistriopelma</tp:taxon-name-part></tp:taxon-name></italic>, a new genus with two new species from Peru (<tp:taxon-name><tp:taxon-name-part taxon-name-part-type="order">Araneae</tp:taxon-name-part></tp:taxon-name>: <tp:taxon-name><tp:taxon-name-part taxon-name-part-type="family">Theraphosidae</tp:taxon-name-part></tp:taxon-name>: <tp:taxon-name><tp:taxon-name-part taxon-name-part-type="subfamily">Theraphosinae</tp:taxon-name-part></tp:taxon-name>).</article-title><source>Revista Peruana de Biología</source><volume>22</volume>(<issue>3</issue>): <fpage>275</fpage>–<lpage>288</lpage>. <ext-link xlink:href="10.15381/rpb.v22i3.11432" ext-link-type="doi" xlink:type="simple">https://doi.org/10.15381/rpb.v22i3.11432</ext-link></mixed-citation></ref><ref id="B54"><mixed-citation xmlns:xlink="http://www.w3.org/1999/xlink" xlink:type="simple"><person-group><name name-style="western"><surname>Quispe-Colca</surname><given-names>OM</given-names></name><name name-style="western"><surname>Ferretti</surname><given-names>N</given-names></name></person-group> (<year>2021</year>) First record of the tarantula genus <italic><tp:taxon-name><tp:taxon-name-part taxon-name-part-type="genus">Euathlus</tp:taxon-name-part></tp:taxon-name></italic> (<tp:taxon-name><tp:taxon-name-part taxon-name-part-type="order">Araneae</tp:taxon-name-part></tp:taxon-name>: <tp:taxon-name><tp:taxon-name-part taxon-name-part-type="family">Theraphosidae</tp:taxon-name-part></tp:taxon-name>: <tp:taxon-name><tp:taxon-name-part taxon-name-part-type="subfamily">Theraphosinae</tp:taxon-name-part></tp:taxon-name>) in Peru, with the description of a threatened new species. Iheringia. Série Zoologia 111: e2021026. <ext-link xlink:href="10.1590/1678-4766e2021026" ext-link-type="doi" xlink:type="simple">https://doi.org/10.1590/1678-4766e2021026</ext-link></mixed-citation></ref><ref id="B26"><mixed-citation xmlns:xlink="http://www.w3.org/1999/xlink" xlink:type="simple"><person-group><name name-style="western"><surname>Hendrixson</surname><given-names>BE</given-names></name><name name-style="western"><surname>Guice</surname><given-names>AV</given-names></name><name name-style="western"><surname>Bond</surname><given-names>JE</given-names></name></person-group> (<year>2015</year>) <article-title>Integrative species delimitation and conservation of tarantulas (<tp:taxon-name><tp:taxon-name-part taxon-name-part-type="order">Araneae</tp:taxon-name-part></tp:taxon-name>, <tp:taxon-name><tp:taxon-name-part taxon-name-part-type="suborder">Mygalomorphae</tp:taxon-name-part></tp:taxon-name>, <tp:taxon-name><tp:taxon-name-part taxon-name-part-type="family">Theraphosidae</tp:taxon-name-part></tp:taxon-name>) from a North American biodiversity hotspot.</article-title><source>Insect Conservation and Diversity</source><volume>8</volume>(<issue>2</issue>): <fpage>120</fpage>–<lpage>131</lpage>. <ext-link xlink:href="10.1111/icad.12089" ext-link-type="doi" xlink:type="simple">https://doi.org/10.1111/icad.12089</ext-link></mixed-citation></ref><ref id="B51"><mixed-citation xmlns:xlink="http://www.w3.org/1999/xlink" xlink:type="simple"><person-group><name name-style="western"><surname>Prentice</surname><given-names>TR</given-names></name></person-group> (<year>1997</year>) <article-title><tp:taxon-name><tp:taxon-name-part taxon-name-part-type="family">Theraphosidae</tp:taxon-name-part></tp:taxon-name> of the Mojave Desert west and north of the Colorado River (<tp:taxon-name><tp:taxon-name-part taxon-name-part-type="order">Araneae</tp:taxon-name-part></tp:taxon-name>, <tp:taxon-name><tp:taxon-name-part taxon-name-part-type="suborder">Mygalomorphae</tp:taxon-name-part></tp:taxon-name>, <tp:taxon-name><tp:taxon-name-part taxon-name-part-type="family">Theraphosidae</tp:taxon-name-part></tp:taxon-name>).</article-title><source>The Journal of Arachnology</source><volume>25</volume>: <fpage>137</fpage>–<lpage>176</lpage>.</mixed-citation></ref></ref-list></tp:taxon-treatment>
