# Supplementary material for: ﻿Discovery of a new tarantula species from the Madrean Sky Islands and the first documented instance of syntopy between two montane endemics (Araneae, Theraphosidae, Aphonopelma): a case of prior mistaken identity
Source: Zookeys. 2024 Aug 16;1210:61–98. doi: 10.3897/zookeys.1210.125318 (PMC11344175; doi:10.3897/zookeys.1210.125318)
Supplement: XML Treatment for Aphonopelma chiricahua [file zookeys.1210.125318-treatment3.xml]

<!DOCTYPE tp:taxon-treatment
  PUBLIC "-//TaxonX//DTD Taxonomic Treatment Publishing DTD v0 20100105//EN" "tax-treatment-NSO.dtd">
<tp:taxon-treatment xmlns:tp="http://www.plazi.org/taxpub"><tp:treatment-meta><kwd-group><label>Taxon classification</label><kwd>
                <named-content content-type="kingdom">Animalia</named-content>
              </kwd><kwd>
                <named-content content-type="order">Araneae</named-content>
              </kwd><kwd>
                <named-content content-type="family">Theraphosidae</named-content>
              </kwd></kwd-group><mixed-citation publication-type="journal"><person-group><name><surname>Hamilton</surname><given-names>Chris A.</given-names></name><name><surname>Hendrixson</surname><given-names>Brent E.</given-names></name><name><surname>Silvestre Bringas</surname><given-names>Karina</given-names></name></person-group><article-title>﻿Discovery of a new tarantula species from the Madrean Sky Islands and the first documented instance of syntopy between two montane endemics (<tp:taxon-name><tp:taxon-name-part taxon-name-part-type="order">Araneae</tp:taxon-name-part></tp:taxon-name>, <tp:taxon-name><tp:taxon-name-part taxon-name-part-type="family">Theraphosidae</tp:taxon-name-part></tp:taxon-name>, <italic><tp:taxon-name><tp:taxon-name-part taxon-name-part-type="genus" reg="Aphonopelma">Aphonopelma</tp:taxon-name-part></tp:taxon-name></italic>): a case of prior mistaken identity</article-title><source>Zookeys</source><day>16</day><month>08</month><year>2024</year><volume>1210</volume><fpage>61</fpage><lpage>98</lpage><pub-id pub-id-type="doi">10.3897/zookeys.1210.125318</pub-id></mixed-citation></tp:treatment-meta><tp:nomenclature><label>﻿</label><tp:taxon-name>
              <object-id xmlns:xlink="http://www.w3.org/1999/xlink" content-type="arpha" xlink:type="simple">F2326415-38F0-5363-8D97-11DB8F14709F</object-id>
              <tp:taxon-name-part taxon-name-part-type="genus" reg="Aphonopelma">Aphonopelma</tp:taxon-name-part>
              <tp:taxon-name-part taxon-name-part-type="species" reg="chiricahua">chiricahua</tp:taxon-name-part>
            </tp:taxon-name><tp:taxon-authority>Hamilton, Hendrixson &amp; Bond, 2016</tp:taxon-authority><xref ref-type="fig" rid="F8">Figs 8</xref><xref ref-type="fig" rid="F9">, 9</xref><xref ref-type="fig" rid="F10">, 10</xref><xref ref-type="fig" rid="F11">, 11</xref><tp:nomenclature-citation-list><tp:nomenclature-citation><tp:taxon-name>
                  <tp:taxon-name-part taxon-name-part-type="genus" reg="Aphonopelma">Aphonopelma</tp:taxon-name-part>
                  <tp:taxon-name-part taxon-name-part-type="species" reg="chiricahua">chiricahua</tp:taxon-name-part>
                </tp:taxon-name><comment><xref ref-type="bibr" rid="B23">Hamilton et al. 2016</xref>: 90–93, 95–98, figs 37, 39.</comment></tp:nomenclature-citation></tp:nomenclature-citation-list></tp:nomenclature><tp:treatment-sec sec-type="type material" id="SECID0EF2AI"><title>Type material.</title><p><bold><italic>Holotype</italic>.</bold> United States • ♂; Arizona, Cochise County, Chiricahua Mountains, Cave Creek Canyon, 1.6 km past the Cathedral Vista Trailhead along Forest Road 42 (toward the Southwest Research Station); <named-content xmlns:xlink="http://www.w3.org/1999/xlink" content-type="dwc:verbatimCoordinates" xlink:type="simple"><named-content content-type="geo-json" specific-use="{&#34;type&#34;:&#34;Point&#34;,&#34;coordinates&#34;:[-109.187970,31.881330]}" id="NCID0ET2AI" xlink:type="simple">31.88133°N, 109.18797°W</named-content></named-content><sup>4</sup>; 1600 m; 14 Nov. 2013; Helen Snyder leg.; <named-content xmlns:xlink="http://www.w3.org/1999/xlink" content-type="dwc:institutional_code" xlink:title="University of Idaho William F. Barr Entomological Museum, Moscow, Idaho" xlink:href="http://grbio.org/institution/university-idaho" xlink:type="simple">UIM</named-content>; APH-3191.</p></tp:treatment-sec><tp:treatment-sec sec-type="remarks" id="SECID0E62AI"><title>Remarks.</title><p>In the original description of <italic><tp:taxon-name><tp:taxon-name-part taxon-name-part-type="genus" reg="Aphonopelma">A.</tp:taxon-name-part><tp:taxon-name-part taxon-name-part-type="species" reg="chiricahua">chiricahua</tp:taxon-name-part></tp:taxon-name></italic>, <xref ref-type="bibr" rid="B23">Hamilton et al. (2016</xref>: 98) stated: “Of particular note is the size of the holotype male and paratype female; the two specimens probably represent opposite extremes on the size spectrum for what is possible in this species. The rather large holotype male was chosen because it was a fresh specimen and could be associated with molecular data that was unique from all other samples in the area, at the time. The female, though small, is sexually mature (based on spermathecal development).” Based on the body size, morphology, and collection data for the female paratype of <italic><tp:taxon-name><tp:taxon-name-part taxon-name-part-type="genus" reg="Aphonopelma">A.</tp:taxon-name-part><tp:taxon-name-part taxon-name-part-type="species" reg="chiricahua">chiricahua</tp:taxon-name-part></tp:taxon-name></italic> (APH-2097), we have determined that the specimen was misidentified and should now be considered <italic><tp:taxon-name><tp:taxon-name-part taxon-name-part-type="genus" reg="Aphonopelma">A.</tp:taxon-name-part><tp:taxon-name-part taxon-name-part-type="species" reg="jacobii">jacobii</tp:taxon-name-part></tp:taxon-name></italic> sp. nov. Similarly, except for the male holotype (APH-3191), we have determined that the male specimens of <italic><tp:taxon-name><tp:taxon-name-part taxon-name-part-type="genus" reg="Aphonopelma">A.</tp:taxon-name-part><tp:taxon-name-part taxon-name-part-type="species" reg="chiricahua">chiricahua</tp:taxon-name-part></tp:taxon-name></italic> reported in <xref ref-type="bibr" rid="B23">Hamilton et al. (2016)</xref> were misidentified and should be considered <italic><tp:taxon-name><tp:taxon-name-part taxon-name-part-type="genus" reg="Aphonopelma">A.</tp:taxon-name-part><tp:taxon-name-part taxon-name-part-type="species" reg="jacobii">jacobii</tp:taxon-name-part></tp:taxon-name></italic> sp. nov. too. Consequently, a redescription and emended diagnosis for <italic><tp:taxon-name><tp:taxon-name-part taxon-name-part-type="genus" reg="Aphonopelma">A.</tp:taxon-name-part><tp:taxon-name-part taxon-name-part-type="species" reg="chiricahua">chiricahua</tp:taxon-name-part></tp:taxon-name></italic> are necessary to reassess limits of morphological variation in the species. The following redescription of <italic><tp:taxon-name><tp:taxon-name-part taxon-name-part-type="genus" reg="Aphonopelma">A.</tp:taxon-name-part><tp:taxon-name-part taxon-name-part-type="species" reg="chiricahua">chiricahua</tp:taxon-name-part></tp:taxon-name></italic> is based on several newly acquired individuals (mature males and females) whose identities have been confirmed by comparing their COX1 and UCE sequence data to the male holotype (Figs <xref ref-type="fig" rid="F1">1</xref>, <xref ref-type="fig" rid="F2">2</xref>; unpublished data).</p></tp:treatment-sec><tp:treatment-sec sec-type="Emended diagnosis" id="SECID0EL6AI"><title>Emended diagnosis.</title><p><italic><tp:taxon-name><tp:taxon-name-part taxon-name-part-type="genus" reg="Aphonopelma">Aphonopelma</tp:taxon-name-part><tp:taxon-name-part taxon-name-part-type="species" reg="chiricahua">chiricahua</tp:taxon-name-part></tp:taxon-name></italic> is a member of the <italic><tp:taxon-name><tp:taxon-name-part taxon-name-part-type="genus" reg="Aphonopelma"/><tp:taxon-name-part taxon-name-part-type="species" reg="marxi">Marxi</tp:taxon-name-part></tp:taxon-name></italic> species group and can be distinguished by a combination of morphological, genomic, behavioral, and distributional features. This species is a mid- to late-fall breeder endemic to the Chiricahua Mountains in southeastern Arizona. Mitochondrial and nuclear DNA identifies <italic><tp:taxon-name><tp:taxon-name-part taxon-name-part-type="genus" reg="Aphonopelma">A.</tp:taxon-name-part><tp:taxon-name-part taxon-name-part-type="species" reg="chiricahua">chiricahua</tp:taxon-name-part></tp:taxon-name></italic> as a monophyletic lineage (Figs <xref ref-type="fig" rid="F1">1</xref>, <xref ref-type="fig" rid="F2">2</xref>) that is sister to <italic><tp:taxon-name><tp:taxon-name-part taxon-name-part-type="genus" reg="Aphonopelma">A.</tp:taxon-name-part><tp:taxon-name-part taxon-name-part-type="species" reg="catalina">catalina</tp:taxon-name-part></tp:taxon-name></italic> (and an undetermined species) and phylogenetically distinct from the other tarantula species endemic to the Chiricahua Mountains (i.e., <italic><tp:taxon-name><tp:taxon-name-part taxon-name-part-type="genus" reg="Aphonopelma">A.</tp:taxon-name-part><tp:taxon-name-part taxon-name-part-type="species" reg="jacobii">jacobii</tp:taxon-name-part></tp:taxon-name></italic> sp. nov.). <italic><tp:taxon-name><tp:taxon-name-part taxon-name-part-type="genus" reg="Aphonopelma">Aphonopelma</tp:taxon-name-part><tp:taxon-name-part taxon-name-part-type="species" reg="chiricahua">chiricahua</tp:taxon-name-part></tp:taxon-name></italic> is found in oak and pine-oak woodlands where its distribution overlaps with <italic><tp:taxon-name><tp:taxon-name-part taxon-name-part-type="genus" reg="Aphonopelma">A.</tp:taxon-name-part><tp:taxon-name-part taxon-name-part-type="species" reg="chalcodes">chalcodes</tp:taxon-name-part></tp:taxon-name></italic>, <italic><tp:taxon-name><tp:taxon-name-part taxon-name-part-type="genus" reg="Aphonopelma">A.</tp:taxon-name-part><tp:taxon-name-part taxon-name-part-type="species" reg="gabeli">gabeli</tp:taxon-name-part></tp:taxon-name></italic>, <italic><tp:taxon-name><tp:taxon-name-part taxon-name-part-type="genus" reg="Aphonopelma">A.</tp:taxon-name-part><tp:taxon-name-part taxon-name-part-type="species" reg="jacobii">jacobii</tp:taxon-name-part></tp:taxon-name></italic> sp. nov., and <italic><tp:taxon-name><tp:taxon-name-part taxon-name-part-type="genus" reg="Aphonopelma">A.</tp:taxon-name-part><tp:taxon-name-part taxon-name-part-type="species" reg="vorhiesi">vorhiesi</tp:taxon-name-part></tp:taxon-name></italic>.</p><p>For features that can be used to distinguish <italic><tp:taxon-name><tp:taxon-name-part taxon-name-part-type="genus" reg="Aphonopelma">A.</tp:taxon-name-part><tp:taxon-name-part taxon-name-part-type="species" reg="chiricahua">chiricahua</tp:taxon-name-part></tp:taxon-name></italic> from <italic><tp:taxon-name><tp:taxon-name-part taxon-name-part-type="genus" reg="Aphonopelma">A.</tp:taxon-name-part><tp:taxon-name-part taxon-name-part-type="species" reg="jacobii">jacobii</tp:taxon-name-part></tp:taxon-name></italic> sp. nov., refer to the diagnosis of the latter species provided above. When in doubt, the identity of both species (including immature specimens) can be readily confirmed with COX1 barcoding. <italic><tp:taxon-name><tp:taxon-name-part taxon-name-part-type="genus" reg="Aphonopelma">Aphonopelma</tp:taxon-name-part><tp:taxon-name-part taxon-name-part-type="species" reg="chiricahua">chiricahua</tp:taxon-name-part></tp:taxon-name></italic> is readily distinguished from <italic><tp:taxon-name><tp:taxon-name-part taxon-name-part-type="genus" reg="Aphonopelma">A.</tp:taxon-name-part><tp:taxon-name-part taxon-name-part-type="species" reg="chalcodes">chalcodes</tp:taxon-name-part></tp:taxon-name></italic> and <italic><tp:taxon-name><tp:taxon-name-part taxon-name-part-type="genus" reg="Aphonopelma">A.</tp:taxon-name-part><tp:taxon-name-part taxon-name-part-type="species" reg="gabeli">gabeli</tp:taxon-name-part></tp:taxon-name></italic> by coloration (Fig. <xref ref-type="fig" rid="F8">8</xref>; <xref ref-type="bibr" rid="B23">Hamilton et al. 2016</xref>: figs 30, 45). Males of <italic><tp:taxon-name><tp:taxon-name-part taxon-name-part-type="genus" reg="Aphonopelma">A.</tp:taxon-name-part><tp:taxon-name-part taxon-name-part-type="species" reg="chiricahua">chiricahua</tp:taxon-name-part></tp:taxon-name></italic> are similar in appearance to <italic><tp:taxon-name><tp:taxon-name-part taxon-name-part-type="genus" reg="Aphonopelma">A.</tp:taxon-name-part><tp:taxon-name-part taxon-name-part-type="species" reg="vorhiesi">vorhiesi</tp:taxon-name-part></tp:taxon-name></italic> due to their shared coloration (i.e., general black body with bright orange or red setae on the abdomen, Fig. <xref ref-type="fig" rid="F8">8d</xref>; <xref ref-type="bibr" rid="B23">Hamilton et al. 2016</xref>: fig. 142), but possess a larger <abbrev xmlns:xlink="http://www.w3.org/1999/xlink" xlink:title="tarsus III length" id="ABBRID0ELGBI" xlink:type="simple">A3</abbrev>/<abbrev xmlns:xlink="http://www.w3.org/1999/xlink" xlink:title="metatarsus IV length" id="ABBRID0EPGBI" xlink:type="simple">M4</abbrev> ratio (0.643–0.697 vs 0.469–0.566), and breed later in the fall (October–December vs July–October) (note: males of <italic><tp:taxon-name><tp:taxon-name-part taxon-name-part-type="genus" reg="Aphonopelma">A.</tp:taxon-name-part><tp:taxon-name-part taxon-name-part-type="species" reg="vorhiesi">vorhiesi</tp:taxon-name-part></tp:taxon-name></italic> found in October are generally worn and faded whereas males of <italic><tp:taxon-name><tp:taxon-name-part taxon-name-part-type="genus" reg="Aphonopelma">A.</tp:taxon-name-part><tp:taxon-name-part taxon-name-part-type="species" reg="chiricahua">chiricahua</tp:taxon-name-part></tp:taxon-name></italic> are lively and vibrant). Males of <italic><tp:taxon-name><tp:taxon-name-part taxon-name-part-type="genus" reg="Aphonopelma">A.</tp:taxon-name-part><tp:taxon-name-part taxon-name-part-type="species" reg="chiricahua">chiricahua</tp:taxon-name-part></tp:taxon-name></italic> can be further distinguished from other members of the <italic><tp:taxon-name><tp:taxon-name-part taxon-name-part-type="genus" reg="Aphonopelma"/><tp:taxon-name-part taxon-name-part-type="species" reg="marxi">Marxi</tp:taxon-name-part></tp:taxon-name></italic> species group by the following important ratios: <abbrev xmlns:xlink="http://www.w3.org/1999/xlink" xlink:title="tarsus III length" id="ABBRID0E2HBI" xlink:type="simple">A3</abbrev>/<abbrev xmlns:xlink="http://www.w3.org/1999/xlink" xlink:title="metatarsus IV length" id="ABBRID0E6HBI" xlink:type="simple">M4</abbrev> (0.643–0.697) is larger than <italic><tp:taxon-name><tp:taxon-name-part taxon-name-part-type="genus" reg="Aphonopelma">A.</tp:taxon-name-part><tp:taxon-name-part taxon-name-part-type="species" reg="bacadehuachi">bacadehuachi</tp:taxon-name-part></tp:taxon-name></italic> (0.495), <italic><tp:taxon-name><tp:taxon-name-part taxon-name-part-type="genus" reg="Aphonopelma">A.</tp:taxon-name-part><tp:taxon-name-part taxon-name-part-type="species" reg="catalina">catalina</tp:taxon-name-part></tp:taxon-name></italic> (0.477–0.520), <italic><tp:taxon-name><tp:taxon-name-part taxon-name-part-type="genus" reg="Aphonopelma">A.</tp:taxon-name-part><tp:taxon-name-part taxon-name-part-type="species" reg="madera">madera</tp:taxon-name-part></tp:taxon-name></italic> (0.540–0.602), and <italic><tp:taxon-name><tp:taxon-name-part taxon-name-part-type="genus" reg="Aphonopelma">A.</tp:taxon-name-part><tp:taxon-name-part taxon-name-part-type="species" reg="peloncillo">peloncillo</tp:taxon-name-part></tp:taxon-name></italic> (0.457–0.581); and <abbrev xmlns:xlink="http://www.w3.org/1999/xlink" xlink:title="femur I length" id="ABBRID0EPJBI" xlink:type="simple">F1</abbrev>/<abbrev xmlns:xlink="http://www.w3.org/1999/xlink" xlink:title="tibia I length" id="ABBRID0ETJBI" xlink:type="simple">T1</abbrev> (1.118–1.196) is slightly smaller than <italic><tp:taxon-name><tp:taxon-name-part taxon-name-part-type="genus" reg="Aphonopelma">A.</tp:taxon-name-part><tp:taxon-name-part taxon-name-part-type="species" reg="marxi">marxi</tp:taxon-name-part></tp:taxon-name></italic> (1.199–1.297). Additional ratios that might be useful for separating males of <italic><tp:taxon-name><tp:taxon-name-part taxon-name-part-type="genus" reg="Aphonopelma">A.</tp:taxon-name-part><tp:taxon-name-part taxon-name-part-type="species" reg="chiricahua">chiricahua</tp:taxon-name-part></tp:taxon-name></italic> from various other members of the <italic><tp:taxon-name><tp:taxon-name-part taxon-name-part-type="genus" reg="Aphonopelma"/><tp:taxon-name-part taxon-name-part-type="species" reg="marxi">Marxi</tp:taxon-name-part></tp:taxon-name></italic> species group include <abbrev xmlns:xlink="http://www.w3.org/1999/xlink" xlink:title="length of the carapace" id="ABBRID0EUKBI" xlink:type="simple">Cl</abbrev>/<abbrev xmlns:xlink="http://www.w3.org/1999/xlink" xlink:title="tarsus III length" id="ABBRID0EYKBI" xlink:type="simple">A3</abbrev>, <abbrev xmlns:xlink="http://www.w3.org/1999/xlink" xlink:title="length of the carapace" id="ABBRID0E3KBI" xlink:type="simple">Cl</abbrev>/<abbrev xmlns:xlink="http://www.w3.org/1999/xlink" xlink:title="metatarsus III length" id="ABBRID0EALBI" xlink:type="simple">M3</abbrev>, <abbrev xmlns:xlink="http://www.w3.org/1999/xlink" xlink:title="femur III length" id="ABBRID0EELBI" xlink:type="simple">F3</abbrev>/<abbrev xmlns:xlink="http://www.w3.org/1999/xlink" xlink:title="metatarsus IV length" id="ABBRID0EILBI" xlink:type="simple">M4</abbrev>, <abbrev xmlns:xlink="http://www.w3.org/1999/xlink" xlink:title="palpal tibia length" id="ABBRID0EMLBI" xlink:type="simple">PTl</abbrev>/<abbrev xmlns:xlink="http://www.w3.org/1999/xlink" xlink:title="metatarsus III length" id="ABBRID0EQLBI" xlink:type="simple">M3</abbrev>, <abbrev xmlns:xlink="http://www.w3.org/1999/xlink" xlink:title="palpal tibia length" id="ABBRID0EULBI" xlink:type="simple">PTl</abbrev>/<abbrev xmlns:xlink="http://www.w3.org/1999/xlink" xlink:title="metatarsus IV length" id="ABBRID0EYLBI" xlink:type="simple">M4</abbrev>, <abbrev xmlns:xlink="http://www.w3.org/1999/xlink" xlink:title="palpal tibia length" id="ABBRID0E3LBI" xlink:type="simple">PTl</abbrev>/w, and <abbrev xmlns:xlink="http://www.w3.org/1999/xlink" xlink:title="tibia I length" id="ABBRID0EAMBI" xlink:type="simple">T1</abbrev>/<abbrev xmlns:xlink="http://www.w3.org/1999/xlink" xlink:title="femur III length" id="ABBRID0EEMBI" xlink:type="simple">F3</abbrev> (see Suppl. material 5).</p><fig id="F8" position="float" orientation="portrait"><object-id xmlns:xlink="http://www.w3.org/1999/xlink" content-type="doi" xlink:type="simple">10.3897/zookeys.1210.125318.figure8</object-id><object-id xmlns:xlink="http://www.w3.org/1999/xlink" content-type="arpha" xlink:type="simple">F73450B4-B3DC-5F8F-8C12-762A025E3E92</object-id><label>Figure 8.</label><caption><p>Live habitus of <italic><tp:taxon-name><tp:taxon-name-part taxon-name-part-type="genus" reg="Aphonopelma">Aphonopelma</tp:taxon-name-part><tp:taxon-name-part taxon-name-part-type="species" reg="chiricahua">chiricahua</tp:taxon-name-part></tp:taxon-name></italic><bold>a, b</bold> in situ female (APH-5400) <bold>c</bold> female (APH-5050) <bold>d</bold> male (APH-5144). Photographs of images <bold>a</bold> and <bold>b</bold> provided by Leonardo Chávez; photograph of image <bold>c</bold> provided by Michael A. Jacobi.</p></caption><graphic xmlns:xlink="http://www.w3.org/1999/xlink" xlink:href="zookeys-1210-061_article-125318__-g008.jpg" position="float" orientation="portrait" xlink:type="simple" id="oo_1115078.jpg"><uri content-type="original_file" xlink:type="simple">https://binary.pensoft.net/fig/1115078</uri></graphic></fig><p>Females of <italic><tp:taxon-name><tp:taxon-name-part taxon-name-part-type="genus" reg="Aphonopelma">A.</tp:taxon-name-part><tp:taxon-name-part taxon-name-part-type="species" reg="chiricahua">chiricahua</tp:taxon-name-part></tp:taxon-name></italic> are similar in appearance to <italic><tp:taxon-name><tp:taxon-name-part taxon-name-part-type="genus" reg="Aphonopelma">A.</tp:taxon-name-part><tp:taxon-name-part taxon-name-part-type="species" reg="vorhiesi">vorhiesi</tp:taxon-name-part></tp:taxon-name></italic> due to their overlapping body sizes (<abbrev xmlns:xlink="http://www.w3.org/1999/xlink" xlink:title="length of the carapace" id="ABBRID0EIOBI" xlink:type="simple">Cl</abbrev> 14.230–15.530 v. 11.230–16.380) but possess slightly different coloration (Fig. <xref ref-type="fig" rid="F8">8a–c</xref>; <xref ref-type="bibr" rid="B23">Hamilton et al. 2016</xref>: fig. 142) and a larger <abbrev xmlns:xlink="http://www.w3.org/1999/xlink" xlink:title="tibia I length" id="ABBRID0EUOBI" xlink:type="simple">T1</abbrev>/<abbrev xmlns:xlink="http://www.w3.org/1999/xlink" xlink:title="patella IV length" id="ABBRID0EYOBI" xlink:type="simple">P4</abbrev> ratio (2.217–2.311 vs 1.774–2.091). Furthermore, females of <italic><tp:taxon-name><tp:taxon-name-part taxon-name-part-type="genus" reg="Aphonopelma">A.</tp:taxon-name-part><tp:taxon-name-part taxon-name-part-type="species" reg="chiricahua">chiricahua</tp:taxon-name-part></tp:taxon-name></italic> can be distinguished from other members of the <italic><tp:taxon-name><tp:taxon-name-part taxon-name-part-type="genus" reg="Aphonopelma"/><tp:taxon-name-part taxon-name-part-type="species" reg="marxi">Marxi</tp:taxon-name-part></tp:taxon-name></italic> species group by the following important ratio: <abbrev xmlns:xlink="http://www.w3.org/1999/xlink" xlink:title="tibia I length" id="ABBRID0EOPBI" xlink:type="simple">T1</abbrev>/<abbrev xmlns:xlink="http://www.w3.org/1999/xlink" xlink:title="patella IV length" id="ABBRID0ESPBI" xlink:type="simple">P4</abbrev> (2.217–2.311) is larger than <italic><tp:taxon-name><tp:taxon-name-part taxon-name-part-type="genus" reg="Aphonopelma">A.</tp:taxon-name-part><tp:taxon-name-part taxon-name-part-type="species" reg="bacadehuachi">bacadehuachi</tp:taxon-name-part></tp:taxon-name></italic> (0.781), <italic><tp:taxon-name><tp:taxon-name-part taxon-name-part-type="genus" reg="Aphonopelma">A.</tp:taxon-name-part><tp:taxon-name-part taxon-name-part-type="species" reg="catalina">catalina</tp:taxon-name-part></tp:taxon-name></italic> (1.985–2.045), <italic><tp:taxon-name><tp:taxon-name-part taxon-name-part-type="genus" reg="Aphonopelma">A.</tp:taxon-name-part><tp:taxon-name-part taxon-name-part-type="species" reg="madera">madera</tp:taxon-name-part></tp:taxon-name></italic> (1.854–2.097), <italic><tp:taxon-name><tp:taxon-name-part taxon-name-part-type="genus" reg="Aphonopelma">A.</tp:taxon-name-part><tp:taxon-name-part taxon-name-part-type="species" reg="marxi">marxi</tp:taxon-name-part></tp:taxon-name></italic> (1.909–2.108), and <italic><tp:taxon-name><tp:taxon-name-part taxon-name-part-type="genus" reg="Aphonopelma">A.</tp:taxon-name-part><tp:taxon-name-part taxon-name-part-type="species" reg="peloncillo">peloncillo</tp:taxon-name-part></tp:taxon-name></italic> (1.704–2.013). Additional ratios that might be useful for separating females of <italic><tp:taxon-name><tp:taxon-name-part taxon-name-part-type="genus" reg="Aphonopelma">A.</tp:taxon-name-part><tp:taxon-name-part taxon-name-part-type="species" reg="chiricahua">chiricahua</tp:taxon-name-part></tp:taxon-name></italic> from various other members of the <italic><tp:taxon-name><tp:taxon-name-part taxon-name-part-type="genus" reg="Aphonopelma"/><tp:taxon-name-part taxon-name-part-type="species" reg="marxi">Marxi</tp:taxon-name-part></tp:taxon-name></italic> species group include <abbrev xmlns:xlink="http://www.w3.org/1999/xlink" xlink:title="ratio of the extent of metatarsus IV scopulation" id="ABBRID0E6RBI" xlink:type="simple">SC4</abbrev> and <abbrev xmlns:xlink="http://www.w3.org/1999/xlink" xlink:title="metatarsus I length" id="ABBRID0EDSBI" xlink:type="simple">M1</abbrev>/<abbrev xmlns:xlink="http://www.w3.org/1999/xlink" xlink:title="metatarsus IV length" id="ABBRID0EHSBI" xlink:type="simple">M4</abbrev> (see Suppl. material 5).</p></tp:treatment-sec><tp:treatment-sec sec-type="redescription" id="SECID0EPSBI"><title>Redescription of male holotype</title><p><bold>(APH-3191 <xref ref-type="bibr" rid="B23">Hamilton et al. 2016</xref>: figs 36, 37).</bold> Specimen collected alive wandering on road, preserved in 80% ethanol; original coloration faded due to preservation (<xref ref-type="bibr" rid="B23">Hamilton et al. 2016</xref>: fig. 37a). Left legs I, III, IV, and left pedipalp removed for measurements and photographs; stored in vial with specimen. Right legs III and IV removed for DNA and stored at -80 °C at <named-content xmlns:xlink="http://www.w3.org/1999/xlink" content-type="dwc:institutional_code" xlink:title="University of Idaho William F. Barr Entomological Museum, Moscow, Idaho" xlink:href="http://grbio.org/institution/university-idaho" xlink:type="simple">UIM</named-content>. General coloration: black or faded black. Cephalothorax: <abbrev xmlns:xlink="http://www.w3.org/1999/xlink" xlink:title="length of the carapace" id="ABBRID0EFTBI" xlink:type="simple">Cl</abbrev> 11.420, <abbrev xmlns:xlink="http://www.w3.org/1999/xlink" xlink:title="width of the carapace" id="ABBRID0EJTBI" xlink:type="simple">Cw</abbrev> 11.220; densely clothed with black/faded black pubescence, slightly appressed to surface and longer than lower elevation species, slight iridescence; fringe covered in long setae not closely appressed to surface; foveal groove medium deep and straight; pars cephalica region rises gradually from foveal groove, gently arching anteriorly toward ocular area; AER slightly procurved, PER very slightly recurved; normal sized chelicerae; clypeus slightly extends forward on a curve; <abbrev xmlns:xlink="http://www.w3.org/1999/xlink" xlink:title="labial length" id="ABBRID0ENTBI" xlink:type="simple">LBl</abbrev> 1.37, <abbrev xmlns:xlink="http://www.w3.org/1999/xlink" xlink:title="labial width" id="ABBRID0ERTBI" xlink:type="simple">LBw</abbrev> 1.61; sternum hirsute, clothed with medium black, densely packed setae. Abdomen: densely clothed in short black/brown pubescence with numerous longer, paler setae interspersed (generally red or orange in vita, <xref ref-type="bibr" rid="B23">Hamilton et al. 2016</xref>: fig. 36), longer with a more hirsute appearance than lower elevation species; dense dorsal patch of black Type I urticating setae (<xref ref-type="bibr" rid="B11">Cooke et al. 1972</xref>); ventral setae same as dorsal. Legs: hirsute; densely clothed with medium length black/brown setae, and longer setae ventrally. Metatarsus I slightly curved. <abbrev xmlns:xlink="http://www.w3.org/1999/xlink" xlink:title="femur I length" id="ABBRID0E4TBI" xlink:type="simple">F1</abbrev> 12.72; <abbrev xmlns:xlink="http://www.w3.org/1999/xlink" xlink:title="femur I width" id="ABBRID0EBUBI" xlink:type="simple">F1w</abbrev> 3.28; <abbrev xmlns:xlink="http://www.w3.org/1999/xlink" xlink:title="patella I length" id="ABBRID0EFUBI" xlink:type="simple">P1</abbrev> 4.95; <abbrev xmlns:xlink="http://www.w3.org/1999/xlink" xlink:title="tibia I length" id="ABBRID0EJUBI" xlink:type="simple">T1</abbrev> 11.37; <abbrev xmlns:xlink="http://www.w3.org/1999/xlink" xlink:title="metatarsus I length" id="ABBRID0ENUBI" xlink:type="simple">M1</abbrev> 7.61; <abbrev xmlns:xlink="http://www.w3.org/1999/xlink" xlink:title="tarsus I length" id="ABBRID0ERUBI" xlink:type="simple">A1</abbrev> 6.16; L1 length 42.812; <abbrev xmlns:xlink="http://www.w3.org/1999/xlink" xlink:title="femur III length" id="ABBRID0EVUBI" xlink:type="simple">F3</abbrev> 9.53; <abbrev xmlns:xlink="http://www.w3.org/1999/xlink" xlink:title="femur III width" id="ABBRID0EZUBI" xlink:type="simple">F3w</abbrev> 2.98; <abbrev xmlns:xlink="http://www.w3.org/1999/xlink" xlink:title="patella III length" id="ABBRID0E4UBI" xlink:type="simple">P3</abbrev> 4.11; <abbrev xmlns:xlink="http://www.w3.org/1999/xlink" xlink:title="tibia III length" id="ABBRID0EBVBI" xlink:type="simple">T3</abbrev> 7.60; <abbrev xmlns:xlink="http://www.w3.org/1999/xlink" xlink:title="metatarsus III length" id="ABBRID0EFVBI" xlink:type="simple">M3</abbrev> 7.79; <abbrev xmlns:xlink="http://www.w3.org/1999/xlink" xlink:title="tarsus III length" id="ABBRID0EJVBI" xlink:type="simple">A3</abbrev> 6.84; L3 length 35.878; <abbrev xmlns:xlink="http://www.w3.org/1999/xlink" xlink:title="femur IV length" id="ABBRID0ENVBI" xlink:type="simple">F4</abbrev> 11.41; <abbrev xmlns:xlink="http://www.w3.org/1999/xlink" xlink:title="femur IV width" id="ABBRID0ERVBI" xlink:type="simple">F4w</abbrev> 3.20; <abbrev xmlns:xlink="http://www.w3.org/1999/xlink" xlink:title="patella IV length" id="ABBRID0EVVBI" xlink:type="simple">P4</abbrev> 4.41; <abbrev xmlns:xlink="http://www.w3.org/1999/xlink" xlink:title="tibia IV length" id="ABBRID0EZVBI" xlink:type="simple">T4</abbrev> 9.67; <abbrev xmlns:xlink="http://www.w3.org/1999/xlink" xlink:title="metatarsus IV length" id="ABBRID0E4VBI" xlink:type="simple">M4</abbrev> 10.28; <abbrev xmlns:xlink="http://www.w3.org/1999/xlink" xlink:title="tarsus IV length" id="ABBRID0EBWBI" xlink:type="simple">A4</abbrev> 7.78; L4 length 43.559; femur III is normal, not noticeably swollen or wider than other legs (<xref ref-type="bibr" rid="B23">Hamilton et al. 2016</xref>: fig. 37c). All tarsi fully scopulate. Extent of metatarsal scopulation: leg III (<abbrev xmlns:xlink="http://www.w3.org/1999/xlink" xlink:title="ratio of the extent of metatarsus III scopulation" id="ABBRID0EJWBI" xlink:type="simple">SC3</abbrev>) = 65.5%, leg IV (<abbrev xmlns:xlink="http://www.w3.org/1999/xlink" xlink:title="ratio of the extent of metatarsus IV scopulation" id="ABBRID0ENWBI" xlink:type="simple">SC4</abbrev>) = 37.9% (<xref ref-type="bibr" rid="B23">Hamilton et al. 2016</xref>: fig. 37d, e). Three ventral spinose setae (megaspines), one retrolateral spinose seta, and five ventral spinose setae at the apical edge on metatarsus III; nine ventral spinose setae (megaspines), one prolateral spinose setae, and three ventral spinose setae at the apical edge on metatarsus IV; two ventral megaspines are present on mating clasper (tibia I); three megaspines, that project anteriorly, can be found on the ventral tibial apophysis (<xref ref-type="bibr" rid="B23">Hamilton et al. 2016</xref>: fig. 37i). Coxa I: prolateral surface a mix of fine hair-like and thin/very thin tapered setae (<xref ref-type="bibr" rid="B23">Hamilton et al. 2016</xref>: fig. 37b). Pedipalps: hirsute; densely clothed in the same setal color as the other legs, with numerous longer ventral setae; one spinose seta at the apical, prolateral femur and four spinose setae on the prolateral tibia (<xref ref-type="bibr" rid="B23">Hamilton et al. 2016</xref>: fig. 37f); <abbrev xmlns:xlink="http://www.w3.org/1999/xlink" xlink:title="palpal tibia length" id="ABBRID0EBXBI" xlink:type="simple">PTl</abbrev> 7.34, <abbrev xmlns:xlink="http://www.w3.org/1999/xlink" xlink:title="palpal tibia width" id="ABBRID0EFXBI" xlink:type="simple">PTw</abbrev> 2.82. When extended, embolus tapers with a gentle curve to the retrolateral side near apex, embolus slender, no keels (<xref ref-type="bibr" rid="B23">Hamilton et al. 2016</xref>: fig. 37g, h).</p><p><bold><italic>Male variation</italic></bold> (<italic>n</italic> = 6). <abbrev xmlns:xlink="http://www.w3.org/1999/xlink" xlink:title="length of the carapace" id="ABBRID0EWXBI" xlink:type="simple">Cl</abbrev> 7.673–12.230 (9.864 ± 2.00), <abbrev xmlns:xlink="http://www.w3.org/1999/xlink" xlink:title="width of the carapace" id="ABBRID0E1XBI" xlink:type="simple">Cw</abbrev> 6.968–11.620 (9.295 ± 0.87), <abbrev xmlns:xlink="http://www.w3.org/1999/xlink" xlink:title="labial length" id="ABBRID0E5XBI" xlink:type="simple">LBl</abbrev> 0.886–1.368 (1.147 ± 0.08), <abbrev xmlns:xlink="http://www.w3.org/1999/xlink" xlink:title="labial width" id="ABBRID0ECYBI" xlink:type="simple">LBw</abbrev> 1.609–2.019 (1.773 ± 0.07), <abbrev xmlns:xlink="http://www.w3.org/1999/xlink" xlink:title="femur I length" id="ABBRID0EGYBI" xlink:type="simple">F1</abbrev> 8.560–13.229 (10.767 ± 0.86), <abbrev xmlns:xlink="http://www.w3.org/1999/xlink" xlink:title="femur I width" id="ABBRID0EKYBI" xlink:type="simple">F1w</abbrev> 1.892–3.281 (2.465 ± 0.22), <abbrev xmlns:xlink="http://www.w3.org/1999/xlink" xlink:title="patella I length" id="ABBRID0EOYBI" xlink:type="simple">P1</abbrev> 3.180–4.947 (3.965 ± 0.31), <abbrev xmlns:xlink="http://www.w3.org/1999/xlink" xlink:title="tibia I length" id="ABBRID0ESYBI" xlink:type="simple">T1</abbrev> 7.529–11.372 (9.396 ± 0.72), <abbrev xmlns:xlink="http://www.w3.org/1999/xlink" xlink:title="metatarsus I length" id="ABBRID0EWYBI" xlink:type="simple">M1</abbrev> 4.452–7.911 (6.307 ± 0.61), <abbrev xmlns:xlink="http://www.w3.org/1999/xlink" xlink:title="tarsus I length" id="ABBRID0E1YBI" xlink:type="simple">A1</abbrev> 3.911–6.605 (5.279 ± 0.49), L1 length 27.681–43.106 (35.713 ± 2.96), <abbrev xmlns:xlink="http://www.w3.org/1999/xlink" xlink:title="femur III length" id="ABBRID0E5YBI" xlink:type="simple">F3</abbrev> 6.325–9.882 (8.167 ± 0.70), <abbrev xmlns:xlink="http://www.w3.org/1999/xlink" xlink:title="femur III width" id="ABBRID0ECZBI" xlink:type="simple">F3w</abbrev> 1.673–3.038 (2.499 ± 0.25), <abbrev xmlns:xlink="http://www.w3.org/1999/xlink" xlink:title="patella III length" id="ABBRID0EGZBI" xlink:type="simple">P3</abbrev> 2.397–4.112 (3.180 ± 0.29), <abbrev xmlns:xlink="http://www.w3.org/1999/xlink" xlink:title="tibia III length" id="ABBRID0EKZBI" xlink:type="simple">T3</abbrev> 4.605–7.673 (6.275 ± 0.55), <abbrev xmlns:xlink="http://www.w3.org/1999/xlink" xlink:title="metatarsus III length" id="ABBRID0EOZBI" xlink:type="simple">M3</abbrev> 4.603–7.919 (6.414 ± 0.62), <abbrev xmlns:xlink="http://www.w3.org/1999/xlink" xlink:title="tarsus III length" id="ABBRID0ESZBI" xlink:type="simple">A3</abbrev> 4.452–6.952 (5.702 ± 0.49), L3 length 22.517–35.878 (29.738 ± 2.61), <abbrev xmlns:xlink="http://www.w3.org/1999/xlink" xlink:title="femur IV length" id="ABBRID0EWZBI" xlink:type="simple">F4</abbrev> 7.650–12.048 (9.817 ± 0.83), <abbrev xmlns:xlink="http://www.w3.org/1999/xlink" xlink:title="femur IV width" id="ABBRID0E1ZBI" xlink:type="simple">F4w</abbrev> 1.638–3.205 (2.348 ± 0.24), <abbrev xmlns:xlink="http://www.w3.org/1999/xlink" xlink:title="patella IV length" id="ABBRID0E5ZBI" xlink:type="simple">P4</abbrev> 2.593–4.414 (3.368 ± 0.29), <abbrev xmlns:xlink="http://www.w3.org/1999/xlink" xlink:title="tibia IV length" id="ABBRID0EC1BI" xlink:type="simple">T4</abbrev> 6.314–10.272 (8.129 ± 0.66), <abbrev xmlns:xlink="http://www.w3.org/1999/xlink" xlink:title="metatarsus IV length" id="ABBRID0EG1BI" xlink:type="simple">M4</abbrev> 6.384–10.378 (8.616 ± 0.76), <abbrev xmlns:xlink="http://www.w3.org/1999/xlink" xlink:title="tarsus IV length" id="ABBRID0EK1BI" xlink:type="simple">A4</abbrev> 4.967–7.880 (6.415 ± 0.51), L4 length 28.192–43.726 (36.345 ± 2.98), <abbrev xmlns:xlink="http://www.w3.org/1999/xlink" xlink:title="palpal tibia length" id="ABBRID0EO1BI" xlink:type="simple">PTl</abbrev> 4.885–7.529 (6.375 ± 0.50), <abbrev xmlns:xlink="http://www.w3.org/1999/xlink" xlink:title="palpal tibia width" id="ABBRID0ES1BI" xlink:type="simple">PTw</abbrev> 1.933–3.171 (2.536 ± 0.20), <abbrev xmlns:xlink="http://www.w3.org/1999/xlink" xlink:title="ratio of the extent of metatarsus III scopulation" id="ABBRID0EW1BI" xlink:type="simple">SC3</abbrev> ratio 0.542–0.656 (0.59 ± 0.02), <abbrev xmlns:xlink="http://www.w3.org/1999/xlink" xlink:title="ratio of the extent of metatarsus IV scopulation" id="ABBRID0E11BI" xlink:type="simple">SC4</abbrev> ratio 0.220–0.416 (0.324 ± 0.03), coxa I setae = fine/very thin and tapered, femur III condition = normal, not noticeably swollen or wider than other legs.</p></tp:treatment-sec><tp:treatment-sec sec-type="description" id="SECID0E51BI"><title>Description of new female exemplar</title><p><bold>(APH-5400: Figs <xref ref-type="fig" rid="F8">8a, b</xref>, <xref ref-type="fig" rid="F9">9</xref>).</bold> Specimen collected live from burrow, preserved in 80% ethanol; original coloration faded due to preservation (Fig. <xref ref-type="fig" rid="F9">9a</xref>). Left legs I, III, IV, and pedipalp removed for photographs and measurements; stored in vial with specimen. Genital plate with spermathecae removed and cleared, stored in vial with specimen. General coloration: dark brown and faded black. Cephalothorax: <abbrev xmlns:xlink="http://www.w3.org/1999/xlink" xlink:title="length of the carapace" id="ABBRID0ET2BI" xlink:type="simple">Cl</abbrev> 15.530, <abbrev xmlns:xlink="http://www.w3.org/1999/xlink" xlink:title="width of the carapace" id="ABBRID0EX2BI" xlink:type="simple">Cw</abbrev> 14.350; hirsute, densely clothed with brown/black pubescence closely appressed to surface; fringe densely covered in longer setae; foveal groove medium deep and slightly procurved; pars cephalica region gently rises from thoracic furrow, arching anteriorly toward ocular area; carapace was cracked during specimen measurements; AER slightly procurved, PER recurved; robust chelicerae, clypeus is generally straight but extends forward on a slight curve in front of the eyes; <abbrev xmlns:xlink="http://www.w3.org/1999/xlink" xlink:title="labial length" id="ABBRID0E22BI" xlink:type="simple">LBl</abbrev> 1.65, <abbrev xmlns:xlink="http://www.w3.org/1999/xlink" xlink:title="labial width" id="ABBRID0E62BI" xlink:type="simple">LBw</abbrev> 2.69; sternum hirsute, clothed with medium short brown setae. Abdomen: densely clothed dorsally in black/brown setae with numerous longer, paler setae interspersed (generally red or orange in vita, Fig. <xref ref-type="fig" rid="F8">8a, b</xref>); dense dorsal patch of black Type I urticating setae (<xref ref-type="bibr" rid="B11">Cooke et al. 1972</xref>); ventral setae shorter than dorsal. Spermathecae (Fig. <xref ref-type="fig" rid="F9">9f</xref>): paired and separated, tapering from wide bases (not fused) and slightly curving medially towards capitate bulbs. Legs: hirsute; densely clothed in short and medium black/brown pubescence; <abbrev xmlns:xlink="http://www.w3.org/1999/xlink" xlink:title="femur I length" id="ABBRID0EP3BI" xlink:type="simple">F1</abbrev> 12.486, <abbrev xmlns:xlink="http://www.w3.org/1999/xlink" xlink:title="femur I width" id="ABBRID0ET3BI" xlink:type="simple">F1w</abbrev> 4.127, <abbrev xmlns:xlink="http://www.w3.org/1999/xlink" xlink:title="patella I length" id="ABBRID0EX3BI" xlink:type="simple">P1</abbrev> 5.202, <abbrev xmlns:xlink="http://www.w3.org/1999/xlink" xlink:title="tibia I length" id="ABBRID0E23BI" xlink:type="simple">T1</abbrev> 9.772, <abbrev xmlns:xlink="http://www.w3.org/1999/xlink" xlink:title="metatarsus I length" id="ABBRID0E63BI" xlink:type="simple">M1</abbrev> 6.865, <abbrev xmlns:xlink="http://www.w3.org/1999/xlink" xlink:title="tarsus I length" id="ABBRID0ED4BI" xlink:type="simple">A1</abbrev> 6.037, L1 length 40.362, <abbrev xmlns:xlink="http://www.w3.org/1999/xlink" xlink:title="femur III length" id="ABBRID0EH4BI" xlink:type="simple">F3</abbrev> 10.323, <abbrev xmlns:xlink="http://www.w3.org/1999/xlink" xlink:title="femur III width" id="ABBRID0EL4BI" xlink:type="simple">F3w</abbrev> 3.768, <abbrev xmlns:xlink="http://www.w3.org/1999/xlink" xlink:title="patella III length" id="ABBRID0EP4BI" xlink:type="simple">P3</abbrev> 4.409, <abbrev xmlns:xlink="http://www.w3.org/1999/xlink" xlink:title="tibia III length" id="ABBRID0ET4BI" xlink:type="simple">T3</abbrev> 6.94, <abbrev xmlns:xlink="http://www.w3.org/1999/xlink" xlink:title="metatarsus III length" id="ABBRID0EX4BI" xlink:type="simple">M3</abbrev> 6.828, <abbrev xmlns:xlink="http://www.w3.org/1999/xlink" xlink:title="tarsus III length" id="ABBRID0E24BI" xlink:type="simple">A3</abbrev> 7.108, L3 length 35.608, <abbrev xmlns:xlink="http://www.w3.org/1999/xlink" xlink:title="femur IV length" id="ABBRID0E64BI" xlink:type="simple">F4</abbrev> 11.915, <abbrev xmlns:xlink="http://www.w3.org/1999/xlink" xlink:title="femur IV width" id="ABBRID0ED5BI" xlink:type="simple">F4w</abbrev> 3.634, <abbrev xmlns:xlink="http://www.w3.org/1999/xlink" xlink:title="patella IV length" id="ABBRID0EH5BI" xlink:type="simple">P4</abbrev> 4.228, <abbrev xmlns:xlink="http://www.w3.org/1999/xlink" xlink:title="tibia IV length" id="ABBRID0EL5BI" xlink:type="simple">T4</abbrev> 9.58, <abbrev xmlns:xlink="http://www.w3.org/1999/xlink" xlink:title="metatarsus IV length" id="ABBRID0EP5BI" xlink:type="simple">M4</abbrev> 9.569, <abbrev xmlns:xlink="http://www.w3.org/1999/xlink" xlink:title="tarsus IV length" id="ABBRID0ET5BI" xlink:type="simple">A4</abbrev> 6.976, L4 length 42.268. All tarsi fully scopulate. Extent of metatarsal scopulation: leg III (<abbrev xmlns:xlink="http://www.w3.org/1999/xlink" xlink:title="ratio of the extent of metatarsus III scopulation" id="ABBRID0EX5BI" xlink:type="simple">SC3</abbrev>) = 41.6%, leg IV (<abbrev xmlns:xlink="http://www.w3.org/1999/xlink" xlink:title="ratio of the extent of metatarsus IV scopulation" id="ABBRID0E25BI" xlink:type="simple">SC4</abbrev>) = 43.3% (Fig. <xref ref-type="fig" rid="F9">9c, d</xref>). Three ventral spinose setae (megaspines), one retrolateral spinose seta, and two ventral spinose setae at the apical edge on metatarsus III; four ventral spinose setae (megaspines), one prolateral spinose setae, and three ventral spinose setae at the apical edge on metatarsus IV. Coxa I: prolateral surface a mix of fine hair-like and thin tapered setae (Fig. <xref ref-type="fig" rid="F9">9b</xref>). Pedipalps (Fig. <xref ref-type="fig" rid="F9">9e</xref>): densely clothed in the same setal color as the other legs; one megaspine at the apical edge of the prolateral femur, five prolateral megaspines on the tibia (two on the apical edge), one ventral megaspine on the tibia.</p><fig id="F9" position="float" orientation="portrait"><object-id xmlns:xlink="http://www.w3.org/1999/xlink" content-type="doi" xlink:type="simple">10.3897/zookeys.1210.125318.figure9</object-id><object-id xmlns:xlink="http://www.w3.org/1999/xlink" content-type="arpha" xlink:type="simple">CE9785E9-F18D-5CAD-9605-4121982CC001</object-id><label>Figure 9.</label><caption><p>Morphology of <italic><tp:taxon-name><tp:taxon-name-part taxon-name-part-type="genus" reg="Aphonopelma">Aphonopelma</tp:taxon-name-part><tp:taxon-name-part taxon-name-part-type="species" reg="chiricahua">chiricahua</tp:taxon-name-part></tp:taxon-name></italic> (female, APH-5400) <bold>a</bold> carapace, dorsal view <bold>b</bold> coxa of leg I, prolateral view <bold>c</bold> metatarsus and tarsus of leg III, ventral view <bold>d</bold> metatarsus and tarsus of leg IV, ventral view <bold>e</bold> pedipalp, prolateral view <bold>f</bold> spermathecae. Scale bars: 2 mm.</p></caption><graphic xmlns:xlink="http://www.w3.org/1999/xlink" xlink:href="zookeys-1210-061_article-125318__-g009.jpg" position="float" orientation="portrait" xlink:type="simple" id="oo_1115079.jpg"><uri content-type="original_file" xlink:type="simple">https://binary.pensoft.net/fig/1115079</uri></graphic></fig><p><bold><italic>Female variation</italic></bold> (<italic>n</italic> = 2). <abbrev xmlns:xlink="http://www.w3.org/1999/xlink" xlink:title="length of the carapace" id="ABBRID0EYACI" xlink:type="simple">Cl</abbrev> 14.230–15.530 (14.880 ± 0.65), <abbrev xmlns:xlink="http://www.w3.org/1999/xlink" xlink:title="width of the carapace" id="ABBRID0E3ACI" xlink:type="simple">Cw</abbrev> 12.960–14.350 (13.655 ± 0.69), <abbrev xmlns:xlink="http://www.w3.org/1999/xlink" xlink:title="labial length" id="ABBRID0EABCI" xlink:type="simple">LBl</abbrev> 1.62–1.65 (1.635 ± 0.01), <abbrev xmlns:xlink="http://www.w3.org/1999/xlink" xlink:title="labial width" id="ABBRID0EEBCI" xlink:type="simple">LBw</abbrev> 2.690–2.874 (2.782 ± 0.09), <abbrev xmlns:xlink="http://www.w3.org/1999/xlink" xlink:title="femur I length" id="ABBRID0EIBCI" xlink:type="simple">F1</abbrev> 11.362–12.486 (11.924 ± 0.56), <abbrev xmlns:xlink="http://www.w3.org/1999/xlink" xlink:title="femur I width" id="ABBRID0EMBCI" xlink:type="simple">F1w</abbrev> 4.058–4.127 (4.093 ± 0.03), <abbrev xmlns:xlink="http://www.w3.org/1999/xlink" xlink:title="patella I length" id="ABBRID0EQBCI" xlink:type="simple">P1</abbrev> 5.121–5.202 (5.162 ± 0.04), <abbrev xmlns:xlink="http://www.w3.org/1999/xlink" xlink:title="tibia I length" id="ABBRID0EUBCI" xlink:type="simple">T1</abbrev> 9.599–9.772 (9.686 ± 0.09), <abbrev xmlns:xlink="http://www.w3.org/1999/xlink" xlink:title="metatarsus I length" id="ABBRID0EYBCI" xlink:type="simple">M1</abbrev> 6.151–6.865 (6.508 ± 0.36), <abbrev xmlns:xlink="http://www.w3.org/1999/xlink" xlink:title="tarsus I length" id="ABBRID0E3BCI" xlink:type="simple">A1</abbrev> 5.838–6.037 (5.938 ± 0.10), L1 length 38.071–40.362 (39.217 ± 1.15), <abbrev xmlns:xlink="http://www.w3.org/1999/xlink" xlink:title="femur III length" id="ABBRID0EACCI" xlink:type="simple">F3</abbrev> 8.980–10.323 (9.652 ± 0.67), <abbrev xmlns:xlink="http://www.w3.org/1999/xlink" xlink:title="femur III width" id="ABBRID0EECCI" xlink:type="simple">F3w</abbrev> 3.190–3.768 (3.479 ± 0.29), <abbrev xmlns:xlink="http://www.w3.org/1999/xlink" xlink:title="patella III length" id="ABBRID0EICCI" xlink:type="simple">P3</abbrev> 3.737–4.409 (4.073 ± 0.34), <abbrev xmlns:xlink="http://www.w3.org/1999/xlink" xlink:title="tibia III length" id="ABBRID0EMCCI" xlink:type="simple">T3</abbrev> 6.319–6.940 (6.630 ± 0.31), <abbrev xmlns:xlink="http://www.w3.org/1999/xlink" xlink:title="metatarsus III length" id="ABBRID0EQCCI" xlink:type="simple">M3</abbrev> 6.761–6.828 (6.795 ± 0.03), <abbrev xmlns:xlink="http://www.w3.org/1999/xlink" xlink:title="tarsus III length" id="ABBRID0EUCCI" xlink:type="simple">A3</abbrev> 5.657–7.108 (6.383 ± 0.73), L3 length 31.454–35.608 (33.531 ± 2.08), <abbrev xmlns:xlink="http://www.w3.org/1999/xlink" xlink:title="femur IV length" id="ABBRID0EYCCI" xlink:type="simple">F4</abbrev> 11.749–11.915 (11.832 ± 0.08), <abbrev xmlns:xlink="http://www.w3.org/1999/xlink" xlink:title="femur IV width" id="ABBRID0E3CCI" xlink:type="simple">F4w</abbrev> 3.418–3.634 (3.526 ± 0.11), <abbrev xmlns:xlink="http://www.w3.org/1999/xlink" xlink:title="patella IV length" id="ABBRID0EADCI" xlink:type="simple">P4</abbrev> 4.228–4.329 (4.279 ± 0.05), <abbrev xmlns:xlink="http://www.w3.org/1999/xlink" xlink:title="tibia IV length" id="ABBRID0EEDCI" xlink:type="simple">T4</abbrev> 9.439–9.580 (9.510 ± 0.07), <abbrev xmlns:xlink="http://www.w3.org/1999/xlink" xlink:title="metatarsus IV length" id="ABBRID0EIDCI" xlink:type="simple">M4</abbrev> 9.162–9.569 (9.366 ± 0.20), <abbrev xmlns:xlink="http://www.w3.org/1999/xlink" xlink:title="tarsus IV length" id="ABBRID0EMDCI" xlink:type="simple">A4</abbrev> 6.697–6.976 (6.837 ± 0.14), L4 length 41.376–42.268 (41.822 ± 0.45), <abbrev xmlns:xlink="http://www.w3.org/1999/xlink" xlink:title="ratio of the extent of metatarsus III scopulation" id="ABBRID0EQDCI" xlink:type="simple">SC3</abbrev> ratio 0.417–0.524 (0.47 ± 0.05), <abbrev xmlns:xlink="http://www.w3.org/1999/xlink" xlink:title="ratio of the extent of metatarsus IV scopulation" id="ABBRID0EUDCI" xlink:type="simple">SC4</abbrev> ratio 0.408–0.434 (0.421 ± 0.01), coxa I setae = fine/thin and tapered. Spermathecae variation as in Fig. <xref ref-type="fig" rid="F9">9f</xref>, Suppl. material 7.</p></tp:treatment-sec><tp:treatment-sec sec-type="material" id="SECID0EAECI"><title>Other material.</title><p>United States – Arizona • Cochise County • 1 imm.; Chiricahua Mountains, along Forest Road 42; <named-content xmlns:xlink="http://www.w3.org/1999/xlink" content-type="dwc:verbatimCoordinates" xlink:type="simple"><named-content content-type="geo-json" specific-use="{&#34;type&#34;:&#34;Point&#34;,&#34;coordinates&#34;:[-109.210790,31.891290]}" id="NCID0EJECI" xlink:type="simple">31.89129°N, 109.21079°W</named-content></named-content><sup>1</sup>; 1693 m; 26 Oct. 2019; Brent E. Hendrixson, Chris A. Hamilton, Michael A. Jacobi, Chad Campbell &amp; Tom Patterson leg.; <named-content xmlns:xlink="http://www.w3.org/1999/xlink" content-type="dwc:institutional_code" xlink:title="University of Idaho William F. Barr Entomological Museum, Moscow, Idaho" xlink:href="http://grbio.org/institution/university-idaho" xlink:type="simple">UIM</named-content>; APH-4021 • 1♂; Chiricahua Mountains, along Forest Road 42; <named-content xmlns:xlink="http://www.w3.org/1999/xlink" content-type="dwc:verbatimCoordinates" xlink:type="simple"><named-content content-type="geo-json" specific-use="{&#34;type&#34;:&#34;Point&#34;,&#34;coordinates&#34;:[-109.189720,31.881510]}" id="NCID0EYECI" xlink:type="simple">31.88151°N, 109.18972°W</named-content></named-content><sup>1</sup>; 1608 m; 27 Oct. 2019; Wyatt Mendez leg.; <named-content xmlns:xlink="http://www.w3.org/1999/xlink" content-type="dwc:institutional_code" xlink:title="University of Idaho William F. Barr Entomological Museum, Moscow, Idaho" xlink:href="http://grbio.org/institution/university-idaho" xlink:type="simple">UIM</named-content>; APH-4023 • 1♂; Chiricahua Mountains, Cave Creek Canyon, along Forest Road 42; <named-content xmlns:xlink="http://www.w3.org/1999/xlink" content-type="dwc:verbatimCoordinates" xlink:type="simple"><named-content content-type="geo-json" specific-use="{&#34;type&#34;:&#34;Point&#34;,&#34;coordinates&#34;:[-109.159450,31.901360]}" id="NCID0EHFCI" xlink:type="simple">31.90136°N, 109.15945°W</named-content></named-content><sup>1</sup>; 1501 m; 31 Oct. 2018; Brent E. Hendrixson &amp; Michael A. Jacobi leg.; <named-content xmlns:xlink="http://www.w3.org/1999/xlink" content-type="dwc:institutional_code" xlink:title="University of Idaho William F. Barr Entomological Museum, Moscow, Idaho" xlink:href="http://grbio.org/institution/university-idaho" xlink:type="simple">UIM</named-content>; APH-5004 • 1♂; Chiricahua Mountains, Cave Creek Canyon, along Forest Road 42; <named-content xmlns:xlink="http://www.w3.org/1999/xlink" content-type="dwc:verbatimCoordinates" xlink:type="simple"><named-content content-type="geo-json" specific-use="{&#34;type&#34;:&#34;Point&#34;,&#34;coordinates&#34;:[-109.159320,31.901520]}" id="NCID0EWFCI" xlink:type="simple">31.90152°N, 109.15932°W</named-content></named-content><sup>1</sup>; 1501 m; 11 Oct. 2018; Michael A. Jacobi leg., <named-content xmlns:xlink="http://www.w3.org/1999/xlink" content-type="dwc:institutional_code" xlink:title="University of Idaho William F. Barr Entomological Museum, Moscow, Idaho" xlink:href="http://grbio.org/institution/university-idaho" xlink:type="simple">UIM</named-content>; APH-5005 • 1♂; Chiricahua Mountains, 1 km from entrance to Chiricahua National Monument; <named-content xmlns:xlink="http://www.w3.org/1999/xlink" content-type="dwc:verbatimCoordinates" xlink:type="simple"><named-content content-type="geo-json" specific-use="{&#34;type&#34;:&#34;Point&#34;,&#34;coordinates&#34;:[-109.381230,32.009180]}" id="NCID0EFGCI" xlink:type="simple">32.00918°N, 109.38123°W</named-content></named-content><sup>1</sup>; 1574 m; 30 Oct. 2018; Brent E. Hendrixson &amp; Michael A. Jacobi leg.; <named-content xmlns:xlink="http://www.w3.org/1999/xlink" content-type="dwc:institutional_code" xlink:title="University of Idaho William F. Barr Entomological Museum, Moscow, Idaho" xlink:href="http://grbio.org/institution/university-idaho" xlink:type="simple">UIM</named-content>; APH-5006 • 1 imm.; Chiricahua Mountains, Cave Creek Visitor Information Center restroom; <named-content xmlns:xlink="http://www.w3.org/1999/xlink" content-type="dwc:verbatimCoordinates" xlink:type="simple"><named-content content-type="geo-json" specific-use="{&#34;type&#34;:&#34;Point&#34;,&#34;coordinates&#34;:[-109.162430,31.899020]}" id="NCID0EUGCI" xlink:type="simple">31.89902°N, 109.16243°W</named-content></named-content><sup>1</sup>; 1512 m; 17 Oct. 2018; Michael A. Jacobi leg.; <named-content xmlns:xlink="http://www.w3.org/1999/xlink" content-type="dwc:institutional_code" xlink:title="University of Idaho William F. Barr Entomological Museum, Moscow, Idaho" xlink:href="http://grbio.org/institution/university-idaho" xlink:type="simple">UIM</named-content>; APH-5010 • 1♂; Chiricahua Mountains, Cave Creek Canyon, along Forest Road 42 at horse corral; <named-content xmlns:xlink="http://www.w3.org/1999/xlink" content-type="dwc:verbatimCoordinates" xlink:type="simple"><named-content content-type="geo-json" specific-use="{&#34;type&#34;:&#34;Point&#34;,&#34;coordinates&#34;:[-109.162860,31.898200]}" id="NCID0EDHCI" xlink:type="simple">31.89820°N, 109.16286°W</named-content></named-content><sup>1</sup>; 1515 m; 16 Nov. 2018; Michael A. Jacobi leg.; <named-content xmlns:xlink="http://www.w3.org/1999/xlink" content-type="dwc:institutional_code" xlink:title="American Museum of Natural History, New York, New York" xlink:href="http://grbio.org/institution/american-museum-natural-history" xlink:type="simple">AMNH</named-content>; APH-5049 • 1♀; Chiricahua Mountains, on hillside along Forest Road 42; <named-content xmlns:xlink="http://www.w3.org/1999/xlink" content-type="dwc:verbatimCoordinates" xlink:type="simple"><named-content content-type="geo-json" specific-use="{&#34;type&#34;:&#34;Point&#34;,&#34;coordinates&#34;:[-109.210720,31.890570]}" id="NCID0ESHCI" xlink:type="simple">31.89057°N, 109.21072°W</named-content></named-content><sup>1</sup>; 1720 m; 21 June 2018; Michael A. Jacobi leg.; <named-content xmlns:xlink="http://www.w3.org/1999/xlink" content-type="dwc:institutional_code" xlink:title="University of Idaho William F. Barr Entomological Museum, Moscow, Idaho" xlink:href="http://grbio.org/institution/university-idaho" xlink:type="simple">UIM</named-content>; APH-5050 • 1 imm.; Chiricahua Mountains, Cave Creek Canyon, Cathedral Vista Point Trail; <named-content xmlns:xlink="http://www.w3.org/1999/xlink" content-type="dwc:verbatimCoordinates" xlink:type="simple"><named-content content-type="geo-json" specific-use="{&#34;type&#34;:&#34;Point&#34;,&#34;coordinates&#34;:[-109.172660,31.885290]}" id="NCID0EBICI" xlink:type="simple">31.88529°N, 109.17266°W</named-content></named-content><sup>1</sup>; 1567 m; 11 Nov. 2019; Wyatt Mendez &amp; Walter Schoepfle leg.; <named-content xmlns:xlink="http://www.w3.org/1999/xlink" content-type="dwc:institutional_code" xlink:title="University of Idaho William F. Barr Entomological Museum, Moscow, Idaho" xlink:href="http://grbio.org/institution/university-idaho" xlink:type="simple">UIM</named-content>; APH-5078 • 1♂; Chiricahua Mountains, Cave Creek Visitor Information Center; <named-content xmlns:xlink="http://www.w3.org/1999/xlink" content-type="dwc:verbatimCoordinates" xlink:type="simple"><named-content content-type="geo-json" specific-use="{&#34;type&#34;:&#34;Point&#34;,&#34;coordinates&#34;:[-109.162040,31.899160]}" id="NCID0EQICI" xlink:type="simple">31.89916°N, 109.16204°W</named-content></named-content><sup>4</sup>; 1506 m; 9 Nov. 2021; David Jasper leg.; <named-content xmlns:xlink="http://www.w3.org/1999/xlink" content-type="dwc:institutional_code" xlink:title="University of Idaho William F. Barr Entomological Museum, Moscow, Idaho" xlink:href="http://grbio.org/institution/university-idaho" xlink:type="simple">UIM</named-content>; APH-5126 • 1♂; Chiricahua Mountains, along Forest Road 42; <named-content xmlns:xlink="http://www.w3.org/1999/xlink" content-type="dwc:verbatimCoordinates" xlink:type="simple"><named-content content-type="geo-json" specific-use="{&#34;type&#34;:&#34;Point&#34;,&#34;coordinates&#34;:[-109.193040,31.881510]}" id="NCID0E6ICI" xlink:type="simple">31.88151°N, 109.19304°W</named-content></named-content><sup>4</sup>; 1618 m; 12 Oct. 2021; Wyatt Mendez leg.; <named-content xmlns:xlink="http://www.w3.org/1999/xlink" content-type="dwc:institutional_code" xlink:title="University of Idaho William F. Barr Entomological Museum, Moscow, Idaho" xlink:href="http://grbio.org/institution/university-idaho" xlink:type="simple">UIM</named-content>; APH-5144 • 1♀; Chiricahua Mountains, Cave Creek Canyon, Cathedral Vista Point area; <named-content xmlns:xlink="http://www.w3.org/1999/xlink" content-type="dwc:verbatimCoordinates" xlink:type="simple"><named-content content-type="geo-json" specific-use="{&#34;type&#34;:&#34;Point&#34;,&#34;coordinates&#34;:[-109.171430,31.884340]}" id="NCID0EOJCI" xlink:type="simple">31.88434°N, 109.17143°W</named-content></named-content><sup>1</sup>; 1634 m; 30 Aug. 2023; Chris A. Hamilton, Leonardo Chávez &amp; Wyatt Mendez leg.; <named-content xmlns:xlink="http://www.w3.org/1999/xlink" content-type="dwc:institutional_code" xlink:title="University of Idaho William F. Barr Entomological Museum, Moscow, Idaho" xlink:href="http://grbio.org/institution/university-idaho" xlink:type="simple">UIM</named-content>; APH-5400.</p></tp:treatment-sec><tp:treatment-sec sec-type="distribution" id="SECID0E1JCI"><title>Distribution and natural history.</title><p><italic><tp:taxon-name><tp:taxon-name-part taxon-name-part-type="genus" reg="Aphonopelma">Aphonopelma</tp:taxon-name-part><tp:taxon-name-part taxon-name-part-type="species" reg="chiricahua">chiricahua</tp:taxon-name-part></tp:taxon-name></italic> is endemic to the Chiricahua Mountains (Figs <xref ref-type="fig" rid="F10">10</xref>, <xref ref-type="fig" rid="F11">11</xref>) in southeastern Arizona where it has been encountered in mid-elevation Madrean evergreen oak woodlands and pine-oak woodlands (Fig. <xref ref-type="fig" rid="F10">10a–c</xref>; ~ 1500–1720 m). <xref ref-type="bibr" rid="B23">Hamilton et al. (2016)</xref> noted that very little was known about the natural history of <italic><tp:taxon-name><tp:taxon-name-part taxon-name-part-type="genus" reg="Aphonopelma">A.</tp:taxon-name-part><tp:taxon-name-part taxon-name-part-type="species" reg="chiricahua">chiricahua</tp:taxon-name-part></tp:taxon-name></italic>. At the time, we had never observed this species in the field despite having spent hundreds of person-hours searching for it during the preceding decade. The lack of observations prompted us to hypothesize that “these spiders probably seek refuge under rocks and rarely place silk around their burrow entrances” (<xref ref-type="bibr" rid="B23">Hamilton et al. 2016</xref>: 95, 97). We now know that this is not entirely the case. The burrows of two mature females, one found in June 2018 (APH-5050) as reported by <xref ref-type="bibr" rid="B30">Jacobi (2018)</xref> and the other found in August 2023 (APH-5400; Fig. <xref ref-type="fig" rid="F10">10d</xref>), were indeed covered by a dense mat of silk. Both burrows were found in exposed grassy areas among scattered woodland vegetation. Nevertheless, mature females remain incredibly difficult to find. We are unsure whether this is because females are rare, if they are simply exceptionally good at concealing their burrow entrances, or both. Immature specimens have been found under rocks (APH-4021), inside small burrows located along vertical banks (APH-5078), and inside human-made structures (APH-5010). Mature males are diurnally active in October, November, and perhaps early December (see <ext-link xmlns:xlink="http://www.w3.org/1999/xlink" xlink:href="https://www.facebook.com/watch/?v=785835144804065" ext-link-type="uri" xlink:type="simple">https://www.facebook.com/watch/?v=785835144804065</ext-link> for an observation tentatively attributed to this species that was shared by the staff at Chiricahua National Monument).</p><fig id="F10" position="float" orientation="portrait"><object-id xmlns:xlink="http://www.w3.org/1999/xlink" content-type="doi" xlink:type="simple">10.3897/zookeys.1210.125318.figure10</object-id><object-id xmlns:xlink="http://www.w3.org/1999/xlink" content-type="arpha" xlink:type="simple">8E9B87F4-3134-5BF1-951B-456A0E1EA55A</object-id><label>Figure 10.</label><caption><p>Habitat images of <italic><tp:taxon-name><tp:taxon-name-part taxon-name-part-type="genus" reg="Aphonopelma">Aphonopelma</tp:taxon-name-part><tp:taxon-name-part taxon-name-part-type="species" reg="chiricahua">chiricahua</tp:taxon-name-part></tp:taxon-name></italic> from the Chiricahua Mountains, Cochise County, Arizona <bold>a, b</bold> Madrean pine-oak woodland near the Cathedral Vista Trail off Forest Road 42 <bold>c</bold> rocky and grassy microhabitat near the Cathedral Vista Trail <bold>d</bold> silk-covered burrow of a mature female (APH-5400). Photographs of images <bold>b</bold> and <bold>d</bold> provided by Leonardo Chávez.</p></caption><graphic xmlns:xlink="http://www.w3.org/1999/xlink" xlink:href="zookeys-1210-061_article-125318__-g010.jpg" position="float" orientation="portrait" xlink:type="simple" id="oo_1115080.jpg"><uri content-type="original_file" xlink:type="simple">https://binary.pensoft.net/fig/1115080</uri></graphic></fig><fig id="F11" position="float" orientation="portrait"><object-id xmlns:xlink="http://www.w3.org/1999/xlink" content-type="doi" xlink:type="simple">10.3897/zookeys.1210.125318.figure11</object-id><object-id xmlns:xlink="http://www.w3.org/1999/xlink" content-type="arpha" xlink:type="simple">F4665397-39C4-5D21-A18F-FAC813050BF2</object-id><label>Figure 11.</label><caption><p>Map showing the known distribution of <italic><tp:taxon-name><tp:taxon-name-part taxon-name-part-type="genus" reg="Aphonopelma">Aphonopelma</tp:taxon-name-part><tp:taxon-name-part taxon-name-part-type="species" reg="jacobii">jacobii</tp:taxon-name-part></tp:taxon-name></italic> sp. nov. (red circles) and <italic><tp:taxon-name><tp:taxon-name-part taxon-name-part-type="genus" reg="Aphonopelma">A.</tp:taxon-name-part><tp:taxon-name-part taxon-name-part-type="species" reg="chiricahua">chiricahua</tp:taxon-name-part></tp:taxon-name></italic> (yellow circles) in the Chiricahua Mountains, Cochise County, Arizona.</p></caption><graphic xmlns:xlink="http://www.w3.org/1999/xlink" xlink:href="zookeys-1210-061_article-125318__-g011.jpg" position="float" orientation="portrait" xlink:type="simple" id="oo_1115081.jpg"><uri content-type="original_file" xlink:type="simple">https://binary.pensoft.net/fig/1115081</uri></graphic></fig></tp:treatment-sec><tp:treatment-sec><!--Section generated to contain objects referenced in tp:taxon-treatment.--><fig id="F1" position="float" orientation="portrait"><object-id xmlns:xlink="http://www.w3.org/1999/xlink" content-type="doi" xlink:type="simple">10.3897/zookeys.1210.125318.figure1</object-id><object-id xmlns:xlink="http://www.w3.org/1999/xlink" content-type="arpha" xlink:type="simple">217EF9FA-88A9-5002-BDB9-A41A22496EFB</object-id><label>Figure 1.</label><caption><p>Maximum likelihood phylogeny of the <italic><tp:taxon-name><tp:taxon-name-part taxon-name-part-type="genus" reg="Aphonopelma"/><tp:taxon-name-part taxon-name-part-type="species" reg="marxi">Marxi</tp:taxon-name-part></tp:taxon-name></italic> species group based on the mitochondrial gene cytochrome oxidase c subunit I (COX1). The red clades highlight the diphyly of <italic><tp:taxon-name><tp:taxon-name-part taxon-name-part-type="genus" reg="Aphonopelma">Aphonopelma</tp:taxon-name-part><tp:taxon-name-part taxon-name-part-type="species" reg="jacobii">jacobii</tp:taxon-name-part></tp:taxon-name></italic> sp. nov. Bootstrap node support values are indicated along branches of interest (*** indicates branches supported with values ≥ 95).</p></caption><graphic xmlns:xlink="http://www.w3.org/1999/xlink" xlink:href="zookeys-1210-061_article-125318__-g001.jpg" position="float" orientation="portrait" xlink:type="simple" id="oo_1115071.jpg"><uri content-type="original_file" xlink:type="simple">https://binary.pensoft.net/fig/1115071</uri></graphic></fig><fig id="F2" position="float" orientation="portrait"><object-id xmlns:xlink="http://www.w3.org/1999/xlink" content-type="doi" xlink:type="simple">10.3897/zookeys.1210.125318.figure2</object-id><object-id xmlns:xlink="http://www.w3.org/1999/xlink" content-type="arpha" xlink:type="simple">0323A277-75E9-53A1-90AC-C310BFADF1E6</object-id><label>Figure 2.</label><caption><p>Maximum likelihood phylogeny of the <italic><tp:taxon-name><tp:taxon-name-part taxon-name-part-type="genus" reg="Aphonopelma"/><tp:taxon-name-part taxon-name-part-type="species" reg="marxi">Marxi</tp:taxon-name-part></tp:taxon-name></italic> species group based on Ultraconserved Element phylogenomics (UCE). The red clade highlights the monophyly/exclusivity of <italic><tp:taxon-name><tp:taxon-name-part taxon-name-part-type="genus" reg="Aphonopelma">Aphonopelma</tp:taxon-name-part><tp:taxon-name-part taxon-name-part-type="species" reg="jacobii">jacobii</tp:taxon-name-part></tp:taxon-name></italic> sp. nov. Except where noted, all nodes are supported by bootstrap support values ≥ 95. All samples included in this tree, except <italic><tp:taxon-name><tp:taxon-name-part taxon-name-part-type="genus" reg="Aphonopelma">A.</tp:taxon-name-part><tp:taxon-name-part taxon-name-part-type="species" reg="jacobii">jacobii</tp:taxon-name-part></tp:taxon-name></italic> sp. nov. and <italic><tp:taxon-name><tp:taxon-name-part taxon-name-part-type="genus" reg="Aphonopelma">A.</tp:taxon-name-part><tp:taxon-name-part taxon-name-part-type="species" reg="bacadehuachi">bacadehuachi</tp:taxon-name-part></tp:taxon-name></italic>, are the same samples used in the phylogeny from the US <italic><tp:taxon-name><tp:taxon-name-part taxon-name-part-type="genus" reg="Aphonopelma">Aphonopelma</tp:taxon-name-part></tp:taxon-name></italic> revision (<xref ref-type="bibr" rid="B23">Hamilton et al. 2016</xref>).</p></caption><graphic xmlns:xlink="http://www.w3.org/1999/xlink" xlink:href="zookeys-1210-061_article-125318__-g002.jpg" position="float" orientation="portrait" xlink:type="simple" id="oo_1115072.jpg"><uri content-type="original_file" xlink:type="simple">https://binary.pensoft.net/fig/1115072</uri></graphic></fig></tp:treatment-sec><ref-list><ref id="B23"><mixed-citation xmlns:xlink="http://www.w3.org/1999/xlink" xlink:type="simple"><person-group><name name-style="western"><surname>Hamilton</surname><given-names>CA</given-names></name><name name-style="western"><surname>Hendrixson</surname><given-names>BE</given-names></name><name name-style="western"><surname>Bond</surname><given-names>JE</given-names></name></person-group> (<year>2016</year>) <article-title>Taxonomic revision of the tarantula genus <italic><tp:taxon-name><tp:taxon-name-part taxon-name-part-type="genus">Aphonopelma</tp:taxon-name-part></tp:taxon-name></italic> Pocock, 1901 (<tp:taxon-name><tp:taxon-name-part taxon-name-part-type="order">Araneae</tp:taxon-name-part></tp:taxon-name>, <tp:taxon-name><tp:taxon-name-part taxon-name-part-type="suborder">Mygalomorphae</tp:taxon-name-part></tp:taxon-name>, <tp:taxon-name><tp:taxon-name-part taxon-name-part-type="family">Theraphosidae</tp:taxon-name-part></tp:taxon-name>) within the United States.</article-title><source>ZooKeys</source><volume>560</volume>: <fpage>1</fpage>–<lpage>340</lpage>. <ext-link xlink:href="10.3897/zookeys.560.6264" ext-link-type="doi" xlink:type="simple">https://doi.org/10.3897/zookeys.560.6264</ext-link></mixed-citation></ref><ref id="B11"><mixed-citation xmlns:xlink="http://www.w3.org/1999/xlink" xlink:type="simple"><person-group><name name-style="western"><surname>Cooke</surname><given-names>JAL</given-names></name><name name-style="western"><surname>Roth</surname><given-names>VD</given-names></name><name name-style="western"><surname>Miller</surname><given-names>FH</given-names></name></person-group> (<year>1972</year>) <article-title>The Urticating Hairs of Theraphosid Spiders. American Museum Novitates no.</article-title><volume>2498</volume>: <fpage>1</fpage>–<lpage>43</lpage>.</mixed-citation></ref><ref id="B30"><mixed-citation xmlns:xlink="http://www.w3.org/1999/xlink" xlink:type="simple"><person-group><name name-style="western"><surname>Jacobi</surname><given-names>MA</given-names></name></person-group> (<year>2018</year>) <article-title>American mountain endemics.</article-title><source>Journal of the British Tarantula Society</source><volume>33</volume>: <fpage>10</fpage>–<lpage>16</lpage>.</mixed-citation></ref></ref-list></tp:taxon-treatment>
