# Supplementary material for: ﻿Discovery of a new tarantula species from the Madrean Sky Islands and the first documented instance of syntopy between two montane endemics (Araneae, Theraphosidae, Aphonopelma): a case of prior mistaken identity
Source: Zookeys. 2024 Aug 16;1210:61–98. doi: 10.3897/zookeys.1210.125318 (PMC11344175; doi:10.3897/zookeys.1210.125318)
Supplement: Supplementary material 2 — A list of all morphological vouchers examined in this study [file zookeys-1210-061_article-125318__-s002.xlsx]

## Sheet: Specimens Measured
Specimen	Sex	Species
APH-1356	F	Aphonopelma bacadehuachi
APH-1357	M	Aphonopelma bacadehuachi
APH-1602	F	Aphonopelma catalina
AUMS-2615**	F	Aphonopelma catalina
APH-0454	M	Aphonopelma catalina
APH-1438	M	Aphonopelma catalina
APH-1439	M	Aphonopelma catalina
APH-1440	M	Aphonopelma catalina
APH-5050	F	Aphonopelma chiricahua
APH-5400	F	Aphonopelma chiricahua
APH-3191	M	Aphonopelma chiricahua
APH-4023	M	Aphonopelma chiricahua
APH-5004	M	Aphonopelma chiricahua
APH-5005	M	Aphonopelma chiricahua
APH-5006	M	Aphonopelma chiricahua
APH-5049	M	Aphonopelma chiricahua
APH-2097	F	Aphonopelma jacobii sp. nov.
APH-4006	F	Aphonopelma jacobii sp. nov.
APH-4018	F	Aphonopelma jacobii sp. nov.
APH-4019	F	Aphonopelma jacobii sp. nov.
APH-5001	F	Aphonopelma jacobii sp. nov.
APH-5079	F	Aphonopelma jacobii sp. nov.
APH-2101	M	Aphonopelma jacobii sp. nov.
APH-2102	M	Aphonopelma jacobii sp. nov.
APH-2105	M	Aphonopelma jacobii sp. nov.
APH-2480-A	M	Aphonopelma jacobii sp. nov.
APH-2480-B	M	Aphonopelma jacobii sp. nov.
APH-2548	M	Aphonopelma jacobii sp. nov.
APH-4020	M	Aphonopelma jacobii sp. nov.
APH-4022	M	Aphonopelma jacobii sp. nov.
APH-4029	M	Aphonopelma jacobii sp. nov.
APH-5002	M	Aphonopelma jacobii sp. nov.
APH-5003	M	Aphonopelma jacobii sp. nov.
APH-5080	M	Aphonopelma jacobii sp. nov.
APH-5081	M	Aphonopelma jacobii sp. nov.
APH-5082	M	Aphonopelma jacobii sp. nov.
APH-0136	F	Aphonopelma madera
APH-0881**	F	Aphonopelma madera
APH-1393**	F	Aphonopelma madera
APH-1571	F	Aphonopelma madera
APH-1624	F	Aphonopelma madera
APH-1249	M	Aphonopelma madera
APH-1250	M	Aphonopelma madera
APH-1627**	M	Aphonopelma madera
APH-1628**	M	Aphonopelma madera
APH-1630	M	Aphonopelma madera
APH-3177	M	Aphonopelma madera
APH-0452**	F	Aphonopelma marxi
APH-1540**	F	Aphonopelma marxi
APH-1541**	F	Aphonopelma marxi
AUMS-2249**	F	Aphonopelma marxi
AUMS-2266**	F	Aphonopelma marxi
APH-0769**	M	Aphonopelma marxi
APH-0787**	M	Aphonopelma marxi
APH-1396**	M	Aphonopelma marxi
APH-1416**	M	Aphonopelma marxi
APH-1444**	M	Aphonopelma marxi
HOLOTYPE**	M	Aphonopelma marxi (behlei)
PARATYPE**	M	Aphonopelma marxi (behlei)
HOLOTYPE**	M	Aphonopelma marxi (simulatum)
APH-0681	F	Aphonopelma peloncillo
APH-0683	F	Aphonopelma peloncillo
APH-1181	F	Aphonopelma peloncillo
APH-1296**	F	Aphonopelma peloncillo
APH-1297**	F	Aphonopelma peloncillo
APH-0672	M	Aphonopelma peloncillo
APH-0718**	M	Aphonopelma peloncillo
APH-0719**	M	Aphonopelma peloncillo
APH-0723	M	Aphonopelma peloncillo
APH-0724**	M	Aphonopelma peloncillo
APH-1189**	M	Aphonopelma peloncillo
APH-1190	M	Aphonopelma peloncillo
APH-1191	M	Aphonopelma peloncillo
APH-1226**	M	Aphonopelma peloncillo
APH-0639**	F	Aphonopelma vorhiesi
APH-0640**	F	Aphonopelma vorhiesi
APH-0674	F	Aphonopelma vorhiesi
APH-0886**	F	Aphonopelma vorhiesi
APH-1488**	F	Aphonopelma vorhiesi
APH-1506**	F	Aphonopelma vorhiesi
APH-2123**	F	Aphonopelma vorhiesi
APH-2137**	F	Aphonopelma vorhiesi
APH-0177	M	Aphonopelma vorhiesi
APH-0185	M	Aphonopelma vorhiesi
APH-0186	M	Aphonopelma vorhiesi
APH-0187**	M	Aphonopelma vorhiesi
APH-0656	M	Aphonopelma vorhiesi
APH-0731**	M	Aphonopelma vorhiesi
APH-2116**	M	Aphonopelma vorhiesi
APH-2318**	M	Aphonopelma vorhiesi
AUMS-3278**	M	Aphonopelma vorhiesi
HOLOTYPE**	M	Aphonopelma vorhiesi
