# Supplementary material for: ﻿Discovery of a new tarantula species from the Madrean Sky Islands and the first documented instance of syntopy between two montane endemics (Araneae, Theraphosidae, Aphonopelma): a case of prior mistaken identity
Source: Zookeys. 2024 Aug 16;1210:61–98. doi: 10.3897/zookeys.1210.125318 (PMC11344175; doi:10.3897/zookeys.1210.125318)
Supplement: Supplementary material 3 — GenBank and SRA accession numbers for all genetic vouchers examined in this study [file zookeys-1210-061_article-125318__-s003.xlsx]

## Sheet: GenBank Accessions
Specimen	Species	GenBank COX1 Accession	SRA BioProject ID
APH-1356	Aphonopelma bacadehuachi	MN428547	ND
APH-1357	Aphonopelma bacadehuachi	MN428548	PRJNA1099687
APH-0454	Aphonopelma catalina	KM053352	ND
APH-1438	Aphonopelma catalina	KM053369	PRJNA1099687
APH-1439	Aphonopelma catalina	KM053367	ND
APH-1440	Aphonopelma catalina	KM053368	ND
APH-1602	Aphonopelma catalina	KM053363	PRJNA1099687
APH-4035	Aphonopelma catalina	PP936213	ND
APH-4038	Aphonopelma catalina	PP936216	ND
APH-4039	Aphonopelma catalina	PP936217	ND
APH-5042	Aphonopelma catalina	PP936225	ND
APH-5043	Aphonopelma catalina	PP936226	ND
APH-5046	Aphonopelma catalina	PP936227	ND
APH-5047	Aphonopelma catalina	PP936228	ND
APH-5074	Aphonopelma catalina	PP936235	ND
APH-3191	Aphonopelma chiricahua	KU055444	PRJNA1099687
APH-4021	Aphonopelma chiricahua	ND	PRJNA1099687
APH-4023	Aphonopelma chiricahua	PP936211	ND
APH-5004	Aphonopelma chiricahua	PP936221	ND
APH-5005	Aphonopelma chiricahua	PP936222	ND
APH-5006	Aphonopelma chiricahua	PP936223	ND
APH-5010	Aphonopelma chiricahua	PP936224	ND
APH-5049	Aphonopelma chiricahua	PP936229	ND
APH-5050	Aphonopelma chiricahua	PP936230	ND
APH-5078	Aphonopelma chiricahua	PP936236	ND
APH-4005	Aphonopelma jacobii sp. nov.	ND	PRJNA1099687
APH-4006	Aphonopelma jacobii sp. nov.	PP936204	ND
APH-4018	Aphonopelma jacobii sp. nov.	PP936207	ND
APH-4019	Aphonopelma jacobii sp. nov.	PP936208	ND
APH-4020	Aphonopelma jacobii sp. nov.	PP936209	ND
APH-4022	Aphonopelma jacobii sp. nov.	PP936210	ND
APH-4024	Aphonopelma jacobii sp. nov.	ND	PRJNA1099687
APH-4029	Aphonopelma jacobii sp. nov.	PP936212	PRJNA1099687
APH-5001	Aphonopelma jacobii sp. nov.	PP936218	PRJNA1099687
APH-5002	Aphonopelma jacobii sp. nov.	PP936219	ND
APH-5003	Aphonopelma jacobii sp. nov.	PP936220	PRJNA1099687
APH-5079	Aphonopelma jacobii sp. nov.	PP936237	PRJNA1099687
APH-5080	Aphonopelma jacobii sp. nov.	PP936238	ND
APH-5081	Aphonopelma jacobii sp. nov.	PP936239	ND
APH-5082	Aphonopelma jacobii sp. nov.	PP936240	ND
APH-0136	Aphonopelma madera	KM053351	PRJNA1099687
APH-0618	Aphonopelma madera	KM053353	ND
APH-1197	Aphonopelma madera	KM053354	ND
APH-1249	Aphonopelma madera	KM053355	ND
APH-1250	Aphonopelma madera	KM053356	ND
APH-1251	Aphonopelma madera	KM053357	ND
APH-1434	Aphonopelma madera	KM053358	ND
APH-1442	Aphonopelma madera	KM053359	ND
APH-1571	Aphonopelma madera	KM053360	ND
APH-1595	Aphonopelma madera	KM053361	ND
APH-1624	Aphonopelma madera	KM053364	ND
APH-1625	Aphonopelma madera	KM053365	ND
APH-1630	Aphonopelma madera	KM053362	ND
APH-1631	Aphonopelma madera	KM053366	ND
APH-3177	Aphonopelma madera	ND	PRJNA1099687
APH-4036	Aphonopelma madera	PP936214	ND
APH-4037	Aphonopelma madera	PP936215	ND
APH-5053	Aphonopelma madera	PP936232	ND
APH-5054	Aphonopelma madera	PP936233	ND
APH-5055	Aphonopelma madera	PP936234	ND
APH-0008	Aphonopelma marxi	KU054424	ND
APH-0171	Aphonopelma marxi	KU054491	ND
APH-0772	Aphonopelma marxi	ND	PRJNA1099687
APH-1410	Aphonopelma marxi	KU055271	ND
APH-1425	Aphonopelma marxi	KU055285	ND
APH-1535	Aphonopelma marxi	ND	PRJNA1099687
APH-4012	Aphonopelma marxi	PP936205	ND
APH-4013	Aphonopelma marxi	PP936206	ND
APH-5051	Aphonopelma marxi	PP936231	ND
APH-0667	Aphonopelma peloncillo	KM053340	ND
APH-0670	Aphonopelma peloncillo	KM053342	ND
APH-0672	Aphonopelma peloncillo	KM053343	ND
APH-0673	Aphonopelma peloncillo	KM053344	ND
APH-0681	Aphonopelma peloncillo	KM053345	ND
APH-0683	Aphonopelma peloncillo	KM053341	PRJNA1099687
APH-0723	Aphonopelma peloncillo	ND	PRJNA1099687
APH-1181	Aphonopelma peloncillo	KM053346	ND
APH-1182	Aphonopelma peloncillo	KM053347	ND
APH-1190	Aphonopelma peloncillo	KM053349	ND
APH-1191	Aphonopelma peloncillo	KM053348	ND
APH-1516	Aphonopelma peloncillo	KM053350	ND
APH-0177	Aphonopelma vorhiesi	KU054494	ND
APH-0185	Aphonopelma vorhiesi	ND	PRJNA1099687
APH-0186	Aphonopelma vorhiesi	ND	PRJNA1099687
APH-0624	Aphonopelma vorhiesi	KU054713	ND
APH-0656	Aphonopelma vorhiesi	KU054739	ND
APH-0674	Aphonopelma vorhiesi	ND	PRJNA1099687
APH-0717	Aphonopelma vorhiesi	ND	PRJNA1099687
APH-3188	Aphonopelma vorhiesi	ND	PRJNA1099687
APH-0622	Aphonopelma sp. (undetermined)	ND	PRJNA1099687
APH-0880	Aphonopelma sp. (undetermined)	ND	PRJNA1099687
