# Supplementary material for: ﻿Discovery of a new tarantula species from the Madrean Sky Islands and the first documented instance of syntopy between two montane endemics (Araneae, Theraphosidae, Aphonopelma): a case of prior mistaken identity
Source: Zookeys. 2024 Aug 16;1210:61–98. doi: 10.3897/zookeys.1210.125318 (PMC11344175; doi:10.3897/zookeys.1210.125318)
Supplement: Supplementary material 5 — Boxplots comparing various morphometric ratios based on measurements of mature male and female members of the Marxi species group [file zookeys-1210-061_article-125318__-s005.zip]

Archive with 357 entries (352 files):
- Suppl5/
- Suppl5/.DS_Store
- Suppl5/Marxi_group_females/
- Suppl5/Marxi_group_females/.DS_Store
- Suppl5/Marxi_group_females/boxplot_script_marxi_group_females.R
- Suppl5/Marxi_group_females/marxi_group_females_013024.txt
- Suppl5/Marxi_group_females/PDFs/
- Suppl5/Marxi_group_females/PDFs/.DS_Store
- Suppl5/Marxi_group_females/PDFs/A1A3_ratio_females.pdf
- Suppl5/Marxi_group_females/PDFs/A1A4_ratio_females.pdf
- Suppl5/Marxi_group_females/PDFs/A1F3_ratio_females.pdf
- Suppl5/Marxi_group_females/PDFs/A1F4_ratio_females.pdf
- Suppl5/Marxi_group_females/PDFs/A1M3_ratio_females.pdf
- Suppl5/Marxi_group_females/PDFs/A1M4_ratio_females.pdf
- Suppl5/Marxi_group_females/PDFs/A1P3_ratio_females.pdf
- Suppl5/Marxi_group_females/PDFs/A1P4_ratio_females.pdf
- Suppl5/Marxi_group_females/PDFs/A1T3_ratio_females.pdf
- Suppl5/Marxi_group_females/PDFs/A1T4_ratio_females.pdf
- Suppl5/Marxi_group_females/PDFs/A1_females.pdf
- Suppl5/Marxi_group_females/PDFs/A3A4_ratio_females.pdf
- Suppl5/Marxi_group_females/PDFs/A3F4_ratio_females.pdf
- Suppl5/Marxi_group_females/PDFs/A3M4_ratio_females.pdf
- Suppl5/Marxi_group_females/PDFs/A3P4_ratio_females.pdf
- Suppl5/Marxi_group_females/PDFs/A3T4_ratio_females.pdf
- Suppl5/Marxi_group_females/PDFs/A3_females.pdf
- Suppl5/Marxi_group_females/PDFs/A4_females.pdf
- Suppl5/Marxi_group_females/PDFs/ClA1_ratio_females.pdf
- Suppl5/Marxi_group_females/PDFs/ClA3_ratio_females.pdf
- Suppl5/Marxi_group_females/PDFs/ClA4_ratio_females.pdf
- Suppl5/Marxi_group_females/PDFs/ClF1_ratio_females.pdf
- Suppl5/Marxi_group_females/PDFs/ClF3_ratio_females.pdf
- Suppl5/Marxi_group_females/PDFs/ClF4_ratio_females.pdf
- Suppl5/Marxi_group_females/PDFs/ClM1_ratio_females.pdf
- Suppl5/Marxi_group_females/PDFs/ClM3_ratio_females.pdf
- Suppl5/Marxi_group_females/PDFs/ClM4_ratio_females.pdf
- Suppl5/Marxi_group_females/PDFs/ClP1_ratio_females.pdf
- Suppl5/Marxi_group_females/PDFs/ClP3_ratio_females.pdf
- Suppl5/Marxi_group_females/PDFs/ClP4_ratio_females.pdf
- Suppl5/Marxi_group_females/PDFs/ClT1_ratio_females.pdf
- Suppl5/Marxi_group_females/PDFs/ClT3_ratio_females.pdf
- Suppl5/Marxi_group_females/PDFs/ClT4_ratio_females.pdf
- Suppl5/Marxi_group_females/PDFs/Clw_ratio_females.pdf
- Suppl5/Marxi_group_females/PDFs/Cl_females.pdf
- Suppl5/Marxi_group_females/PDFs/Cw_females.pdf
- Suppl5/Marxi_group_females/PDFs/F1A1_ratio_females.pdf
- Suppl5/Marxi_group_females/PDFs/F1A3_ratio_females.pdf
- Suppl5/Marxi_group_females/PDFs/F1A4_ratio_females.pdf
- Suppl5/Marxi_group_females/PDFs/F1lw_ratio_females.pdf
- Suppl5/Marxi_group_females/PDFs/F1M1_ratio_females.pdf
- Suppl5/Marxi_group_females/PDFs/F1M3_ratio_females.pdf
- Suppl5/Marxi_group_females/PDFs/F1M4_ratio_females.pdf
- Suppl5/Marxi_group_females/PDFs/F1P1_ratio_females.pdf
- Suppl5/Marxi_group_females/PDFs/F1P3_ratio_females.pdf
- Suppl5/Marxi_group_females/PDFs/F1P4_ratio_females.pdf
- Suppl5/Marxi_group_females/PDFs/F1T1_ratio_females.pdf
- Suppl5/Marxi_group_females/PDFs/F1T3_ratio_females.pdf
- Suppl5/Marxi_group_females/PDFs/F1T4_ratio_females.pdf
- Suppl5/Marxi_group_females/PDFs/F1w_females.pdf
- Suppl5/Marxi_group_females/PDFs/F1_females.pdf
- Suppl5/Marxi_group_females/PDFs/F3A3_ratio_females.pdf
- Suppl5/Marxi_group_females/PDFs/F3A4_ratio_females.pdf
- Suppl5/Marxi_group_females/PDFs/F3lw_ratio_females.pdf
- Suppl5/Marxi_group_females/PDFs/F3M3_ratio_females.pdf
- Suppl5/Marxi_group_females/PDFs/F3M4_ratio_females.pdf
- Suppl5/Marxi_group_females/PDFs/F3P3_ratio_females.pdf
- Suppl5/Marxi_group_females/PDFs/F3P4_ratio_females.pdf
- Suppl5/Marxi_group_females/PDFs/F3T3_ratio_females.pdf
- Suppl5/Marxi_group_females/PDFs/F3T4_ratio_females.pdf
- Suppl5/Marxi_group_females/PDFs/F3w_females.pdf
- Suppl5/Marxi_group_females/PDFs/F3_females.pdf
- Suppl5/Marxi_group_females/PDFs/F4A4_ratio_females.pdf
- Suppl5/Marxi_group_females/PDFs/F4lw_ratio_females.pdf
- Suppl5/Marxi_group_females/PDFs/F4M4_ratio_females.pdf
- Suppl5/Marxi_group_females/PDFs/F4P4_ratio_females.pdf
- Suppl5/Marxi_group_females/PDFs/F4T4_ratio_females.pdf
- Suppl5/Marxi_group_females/PDFs/F4w_females.pdf
- Suppl5/Marxi_group_females/PDFs/F4_females.pdf
- Suppl5/Marxi_group_females/PDFs/L1Cl_ratio_females.pdf
- Suppl5/Marxi_group_females/PDFs/L1L3_ratio_females.pdf
- Suppl5/Marxi_group_females/PDFs/L1L4_ratio_females.pdf
- Suppl5/Marxi_group_females/PDFs/L1_length_females.pdf
- Suppl5/Marxi_group_females/PDFs/L3Cl_ratio_females.pdf
- Suppl5/Marxi_group_females/PDFs/L3L4_ratio_females.pdf
- Suppl5/Marxi_group_females/PDFs/L3_length_females.pdf
- Suppl5/Marxi_group_females/PDFs/L4Cl_ratio_females.pdf
- Suppl5/Marxi_group_females/PDFs/L4_length_females.pdf
- Suppl5/Marxi_group_females/PDFs/LBlw_ratio_females.pdf
- Suppl5/Marxi_group_females/PDFs/LBl_females.pdf
- Suppl5/Marxi_group_females/PDFs/LBw_females.pdf
- Suppl5/Marxi_group_females/PDFs/M1A1_ratio_females.pdf
- Suppl5/Marxi_group_females/PDFs/M1A3_ratio_females.pdf
- Suppl5/Marxi_group_females/PDFs/M1A4_ratio_females.pdf
- Suppl5/Marxi_group_females/PDFs/M1F3_ratio_females.pdf
- Suppl5/Marxi_group_females/PDFs/M1F4_ratio_females.pdf
- Suppl5/Marxi_group_females/PDFs/M1M3_ratio_females.pdf
- Suppl5/Marxi_group_females/PDFs/M1M4_ratio_females.pdf
- Suppl5/Marxi_group_females/PDFs/M1P3_ratio_females.pdf
- Suppl5/Marxi_group_females/PDFs/M1P4_ratio_females.pdf
- Suppl5/Marxi_group_females/PDFs/M1T3_ratio_females.pdf
- Suppl5/Marxi_group_females/PDFs/M1T4_ratio_females.pdf
- Suppl5/Marxi_group_females/PDFs/M1_females.pdf
- Suppl5/Marxi_group_females/PDFs/M3A3_ratio_females.pdf
- Suppl5/Marxi_group_females/PDFs/M3A4_ratio_females.pdf
- Suppl5/Marxi_group_females/PDFs/M3F4_ratio_females.pdf
- Suppl5/Marxi_group_females/PDFs/M3M4_ratio_females.pdf
- Suppl5/Marxi_group_females/PDFs/M3P4_ratio_females.pdf
- Suppl5/Marxi_group_females/PDFs/M3T4_ratio_females.pdf
- Suppl5/Marxi_group_females/PDFs/M3_females.pdf
- Suppl5/Marxi_group_females/PDFs/M4A4_ratio_females.pdf
- Suppl5/Marxi_group_females/PDFs/M4_females.pdf
- Suppl5/Marxi_group_females/PDFs/P1A1_ratio_females.pdf
- Suppl5/Marxi_group_females/PDFs/P1A3_ratio_females.pdf
- Suppl5/Marxi_group_females/PDFs/P1A4_ratio_females.pdf
- Suppl5/Marxi_group_females/PDFs/P1F3_ratio_females.pdf
- Suppl5/Marxi_group_females/PDFs/P1F4_ratio_females.pdf
- Suppl5/Marxi_group_females/PDFs/P1M1_ratio_females.pdf
- Suppl5/Marxi_group_females/PDFs/P1M3_ratio_females.pdf
- Suppl5/Marxi_group_females/PDFs/P1M4_ratio_females.pdf
- Suppl5/Marxi_group_females/PDFs/P1P3_ratio_females.pdf
- Suppl5/Marxi_group_females/PDFs/P1P4_ratio_females.pdf
- Suppl5/Marxi_group_females/PDFs/P1T1_ratio_females.pdf
- Suppl5/Marxi_group_females/PDFs/P1T3_ratio_females.pdf
- Suppl5/Marxi_group_females/PDFs/P1T4_ratio_females.pdf
- Suppl5/Marxi_group_females/PDFs/P1_females.pdf
- Suppl5/Marxi_group_females/PDFs/P3A3_ratio_females.pdf
- Suppl5/Marxi_group_females/PDFs/P3A4_ratio_females.pdf
- Suppl5/Marxi_group_females/PDFs/P3F4_ratio_females.pdf
- Suppl5/Marxi_group_females/PDFs/P3M3_ratio_females.pdf
- Suppl5/Marxi_group_females/PDFs/P3M4_ratio_females.pdf
- Suppl5/Marxi_group_females/PDFs/P3P4_ratio_females.pdf
- Suppl5/Marxi_group_females/PDFs/P3T3_ratio_females.pdf
- Suppl5/Marxi_group_females/PDFs/P3T4_ratio_females.pdf
- Suppl5/Marxi_group_females/PDFs/P3_females.pdf
- Suppl5/Marxi_group_females/PDFs/P4A4_ratio_females.pdf
- Suppl5/Marxi_group_females/PDFs/P4M4_ratio_females.pdf
- Suppl5/Marxi_group_females/PDFs/P4T4_ratio_females.pdf
- Suppl5/Marxi_group_females/PDFs/P4_females.pdf
- Suppl5/Marxi_group_females/PDFs/SC3_d_females.pdf
- Suppl5/Marxi_group_females/PDFs/SC3_n_females.pdf
- Suppl5/Marxi_group_females/PDFs/SC3_ratio_females.pdf
- Suppl5/Marxi_group_females/PDFs/SC4_d_females.pdf
- Suppl5/Marxi_group_females/PDFs/SC4_n_females.pdf
- Suppl5/Marxi_group_females/PDFs/SC4_ratio_females.pdf
- Suppl5/Marxi_group_females/PDFs/T1A1_ratio_females.pdf
- Suppl5/Marxi_group_females/PDFs/T1A3_ratio_females.pdf
- Suppl5/Marxi_group_females/PDFs/T1A4_ratio_females.pdf
- Suppl5/Marxi_group_females/PDFs/T1F3_ratio_females.pdf
- Suppl5/Marxi_group_females/PDFs/T1F4_ratio_females.pdf
- Suppl5/Marxi_group_females/PDFs/T1M1_ratio_females.pdf
- Suppl5/Marxi_group_females/PDFs/T1M3_ratio_females.pdf
- Suppl5/Marxi_group_females/PDFs/T1M4_ratio_females.pdf
- Suppl5/Marxi_group_females/PDFs/T1P3_ratio_females.pdf
- Suppl5/Marxi_group_females/PDFs/T1P4_ratio_females.pdf
- Suppl5/Marxi_group_females/PDFs/T1T3_ratio_females.pdf
- Suppl5/Marxi_group_females/PDFs/T1T4_ratio_females.pdf
- Suppl5/Marxi_group_females/PDFs/T1_females.pdf
- Suppl5/Marxi_group_females/PDFs/T3A3_ratio_females.pdf
- Suppl5/Marxi_group_females/PDFs/T3A4_ratio_females.pdf
- Suppl5/Marxi_group_females/PDFs/T3F4_ratio_females.pdf
- Suppl5/Marxi_group_females/PDFs/T3M3_ratio_females.pdf
- Suppl5/Marxi_group_females/PDFs/T3M4_ratio_females.pdf
- Suppl5/Marxi_group_females/PDFs/T3P4_ratio_females.pdf
- Suppl5/Marxi_group_females/PDFs/T3T4_ratio_females.pdf
- Suppl5/Marxi_group_females/PDFs/T3_females.pdf
- Suppl5/Marxi_group_females/PDFs/T4A4_ratio_females.pdf
- Suppl5/Marxi_group_females/PDFs/T4M4_ratio_females.pdf
- Suppl5/Marxi_group_females/PDFs/T4_females.pdf
- Suppl5/Marxi_group_males/
- Suppl5/Marxi_group_males/.DS_Store
- Suppl5/Marxi_group_males/boxplot_script_marxi_group_males.R
- Suppl5/Marxi_group_males/marxi_group_males_013024.txt
- Suppl5/Marxi_group_males/PDFs/
- Suppl5/Marxi_group_males/PDFs/A1A3_ratio_males.pdf
- Suppl5/Marxi_group_males/PDFs/A1A4_ratio_males.pdf
- Suppl5/Marxi_group_males/PDFs/A1F3_ratio_males.pdf
- Suppl5/Marxi_group_males/PDFs/A1F4_ratio_males.pdf
- Suppl5/Marxi_group_males/PDFs/A1M3_ratio_males.pdf
- Suppl5/Marxi_group_males/PDFs/A1M4_ratio_males.pdf
- Suppl5/Marxi_group_males/PDFs/A1P3_ratio_males.pdf
- Suppl5/Marxi_group_males/PDFs/A1P4_ratio_males.pdf
- Suppl5/Marxi_group_males/PDFs/A1T3_ratio_males.pdf
- Suppl5/Marxi_group_males/PDFs/A1T4_ratio_males.pdf
- Suppl5/Marxi_group_males/PDFs/A1_males.pdf
- Suppl5/Marxi_group_males/PDFs/A3A4_ratio_males.pdf
- Suppl5/Marxi_group_males/PDFs/A3F4_ratio_males.pdf
- Suppl5/Marxi_group_males/PDFs/A3M4_ratio_males.pdf
- Suppl5/Marxi_group_males/PDFs/A3P4_ratio_males.pdf
- Suppl5/Marxi_group_males/PDFs/A3T4_ratio_males.pdf
- Suppl5/Marxi_group_males/PDFs/A3_males.pdf
- Suppl5/Marxi_group_males/PDFs/A4_males.pdf
- Suppl5/Marxi_group_males/PDFs/Blw_r_ratio_males.pdf
- Suppl5/Marxi_group_males/PDFs/Blw_v_ratio_males.pdf
- Suppl5/Marxi_group_males/PDFs/Bl_r_males.pdf
- Suppl5/Marxi_group_males/PDFs/Bl_v_males.pdf
- Suppl5/Marxi_group_males/PDFs/Bw_r_males.pdf
- Suppl5/Marxi_group_males/PDFs/Bw_v_males.pdf
- Suppl5/Marxi_group_males/PDFs/ClA1_ratio_males.pdf
- Suppl5/Marxi_group_males/PDFs/ClA3_ratio_males.pdf
- Suppl5/Marxi_group_males/PDFs/ClA4_ratio_males.pdf
- Suppl5/Marxi_group_males/PDFs/ClF1_ratio_males.pdf
- Suppl5/Marxi_group_males/PDFs/ClF3_ratio_males.pdf
- Suppl5/Marxi_group_males/PDFs/ClF4_ratio_males.pdf
- Suppl5/Marxi_group_males/PDFs/ClM1_ratio_males.pdf
- Suppl5/Marxi_group_males/PDFs/ClM3_ratio_males.pdf
- Suppl5/Marxi_group_males/PDFs/ClM4_ratio_males.pdf
- Suppl5/Marxi_group_males/PDFs/ClP1_ratio_males.pdf
- Suppl5/Marxi_group_males/PDFs/ClP3_ratio_males.pdf
- Suppl5/Marxi_group_males/PDFs/ClP4_ratio_males.pdf
- Suppl5/Marxi_group_males/PDFs/ClPTl_ratio_males.pdf
- Suppl5/Marxi_group_males/PDFs/ClPTw_ratio_males.pdf
- Suppl5/Marxi_group_males/PDFs/ClT1_ratio_males.pdf
- Suppl5/Marxi_group_males/PDFs/ClT3_ratio_males.pdf
- Suppl5/Marxi_group_males/PDFs/ClT4_ratio_males.pdf
- Suppl5/Marxi_group_males/PDFs/Clw_ratio_males.pdf
- Suppl5/Marxi_group_males/PDFs/Cl_males.pdf
- Suppl5/Marxi_group_males/PDFs/Cw_males.pdf
- Suppl5/Marxi_group_males/PDFs/F1A1_ratio_males.pdf
- Suppl5/Marxi_group_males/PDFs/F1A3_ratio_males.pdf
- Suppl5/Marxi_group_males/PDFs/F1A4_ratio_males.pdf
- Suppl5/Marxi_group_males/PDFs/F1lw_ratio_males.pdf
- Suppl5/Marxi_group_males/PDFs/F1M1_ratio_males.pdf
- Suppl5/Marxi_group_males/PDFs/F1M3_ratio_males.pdf
- Suppl5/Marxi_group_males/PDFs/F1M4_ratio_males.pdf
- Suppl5/Marxi_group_males/PDFs/F1P1_ratio_males.pdf
- Suppl5/Marxi_group_males/PDFs/F1P3_ratio_males.pdf
- Suppl5/Marxi_group_males/PDFs/F1P4_ratio_males.pdf
- Suppl5/Marxi_group_males/PDFs/F1T1_ratio_males.pdf
- Suppl5/Marxi_group_males/PDFs/F1T3_ratio_males.pdf
- Suppl5/Marxi_group_males/PDFs/F1T4_ratio_males.pdf
- Suppl5/Marxi_group_males/PDFs/F1w_males.pdf
- Suppl5/Marxi_group_males/PDFs/F1_males.pdf
- Suppl5/Marxi_group_males/PDFs/F3A3_ratio_males.pdf
- Suppl5/Marxi_group_males/PDFs/F3A4_ratio_males.pdf
- Suppl5/Marxi_group_males/PDFs/F3lw_ratio_males.pdf
- Suppl5/Marxi_group_males/PDFs/F3M3_ratio_males.pdf
- Suppl5/Marxi_group_males/PDFs/F3M4_ratio_males.pdf
- Suppl5/Marxi_group_males/PDFs/F3P3_ratio_males.pdf
- Suppl5/Marxi_group_males/PDFs/F3P4_ratio_males.pdf
- Suppl5/Marxi_group_males/PDFs/F3T3_ratio_males.pdf
- Suppl5/Marxi_group_males/PDFs/F3T4_ratio_males.pdf
- Suppl5/Marxi_group_males/PDFs/F3w_males.pdf
- Suppl5/Marxi_group_males/PDFs/F3_males.pdf
- Suppl5/Marxi_group_males/PDFs/F4A4_ratio_males.pdf
- Suppl5/Marxi_group_males/PDFs/F4lw_ratio_males.pdf
- Suppl5/Marxi_group_males/PDFs/F4M4_ratio_males.pdf
- Suppl5/Marxi_group_males/PDFs/F4P4_ratio_males.pdf
- Suppl5/Marxi_group_males/PDFs/F4T4_ratio_males.pdf
- Suppl5/Marxi_group_males/PDFs/F4w_males.pdf
- Suppl5/Marxi_group_males/PDFs/F4_males.pdf
- Suppl5/Marxi_group_males/PDFs/L1Cl_ratio_males.pdf
- Suppl5/Marxi_group_males/PDFs/L1L3_ratio_males.pdf
- Suppl5/Marxi_group_males/PDFs/L1L4_ratio_males.pdf
- Suppl5/Marxi_group_males/PDFs/L1_length_males.pdf
- Suppl5/Marxi_group_males/PDFs/L3Cl_ratio_males.pdf
- Suppl5/Marxi_group_males/PDFs/L3L4_ratio_males.pdf
- Suppl5/Marxi_group_males/PDFs/L3_length_males.pdf
- Suppl5/Marxi_group_males/PDFs/L4Cl_ratio_males.pdf
- Suppl5/Marxi_group_males/PDFs/L4_length_males.pdf
- Suppl5/Marxi_group_males/PDFs/LBlw_ratio_males.pdf
- Suppl5/Marxi_group_males/PDFs/LBl_males.pdf
- Suppl5/Marxi_group_males/PDFs/LBw_males.pdf
- Suppl5/Marxi_group_males/PDFs/M1A1_ratio_males.pdf
- Suppl5/Marxi_group_males/PDFs/M1A3_ratio_males.pdf
- Suppl5/Marxi_group_males/PDFs/M1A4_ratio_males.pdf
- Suppl5/Marxi_group_males/PDFs/M1F3_ratio_males.pdf
- Suppl5/Marxi_group_males/PDFs/M1F4_ratio_males.pdf
- Suppl5/Marxi_group_males/PDFs/M1M3_ratio_males.pdf
- Suppl5/Marxi_group_males/PDFs/M1M4_ratio_males.pdf
- Suppl5/Marxi_group_males/PDFs/M1P3_ratio_males.pdf
- Suppl5/Marxi_group_males/PDFs/M1P4_ratio_males.pdf
- Suppl5/Marxi_group_males/PDFs/M1T3_ratio_males.pdf
- Suppl5/Marxi_group_males/PDFs/M1T4_ratio_males.pdf
- Suppl5/Marxi_group_males/PDFs/M1_males.pdf
- Suppl5/Marxi_group_males/PDFs/M3A3_ratio_males.pdf
- Suppl5/Marxi_group_males/PDFs/M3A4_ratio_males.pdf
- Suppl5/Marxi_group_males/PDFs/M3F4_ratio_males.pdf
- Suppl5/Marxi_group_males/PDFs/M3M4_ratio_males.pdf
- Suppl5/Marxi_group_males/PDFs/M3P4_ratio_males.pdf
- Suppl5/Marxi_group_males/PDFs/M3T4_ratio_males.pdf
- Suppl5/Marxi_group_males/PDFs/M3_males.pdf
- Suppl5/Marxi_group_males/PDFs/M4A4_ratio_males.pdf
- Suppl5/Marxi_group_males/PDFs/M4_males.pdf
- Suppl5/Marxi_group_males/PDFs/P1A1_ratio_males.pdf
- Suppl5/Marxi_group_males/PDFs/P1A3_ratio_males.pdf
- Suppl5/Marxi_group_males/PDFs/P1A4_ratio_males.pdf
- Suppl5/Marxi_group_males/PDFs/P1F3_ratio_males.pdf
- Suppl5/Marxi_group_males/PDFs/P1F4_ratio_males.pdf
- Suppl5/Marxi_group_males/PDFs/P1M1_ratio_males.pdf
- Suppl5/Marxi_group_males/PDFs/P1M3_ratio_males.pdf
- Suppl5/Marxi_group_males/PDFs/P1M4_ratio_males.pdf
- Suppl5/Marxi_group_males/PDFs/P1P3_ratio_males.pdf
- Suppl5/Marxi_group_males/PDFs/P1P4_ratio_males.pdf
- Suppl5/Marxi_group_males/PDFs/P1T1_ratio_males.pdf
- Suppl5/Marxi_group_males/PDFs/P1T3_ratio_males.pdf
- Suppl5/Marxi_group_males/PDFs/P1T4_ratio_males.pdf
- Suppl5/Marxi_group_males/PDFs/P1_males.pdf
- Suppl5/Marxi_group_males/PDFs/P3A3_ratio_males.pdf
- Suppl5/Marxi_group_males/PDFs/P3A4_ratio_males.pdf
- Suppl5/Marxi_group_males/PDFs/P3F4_ratio_males.pdf
- Suppl5/Marxi_group_males/PDFs/P3M3_ratio_males.pdf
[truncated: 57 more entries]
