# Supplementary material for: ﻿Discovery of a new tarantula species from the Madrean Sky Islands and the first documented instance of syntopy between two montane endemics (Araneae, Theraphosidae, Aphonopelma): a case of prior mistaken identity
Source: Zookeys. 2024 Aug 16;1210:61–98. doi: 10.3897/zookeys.1210.125318 (PMC11344175; doi:10.3897/zookeys.1210.125318)
Supplement: Supplementary material 5 — Boxplots comparing various morphometric ratios based on measurements of mature male and female members of the Marxi species group [file zookeys-1210-061_article-125318__-s005.zip › Suppl5/Marxi_group_females/boxplot_script_marxi_group_females.R]

#boxplots of Aphonopelma morphology
setwd("~/Desktop/jacobii_description/marxi_group_females/")
females_box<-read.table("marxi_group_females_013024.txt", header=T, sep="	",comment.char="")

dir.create("PDFs")

library(ggplot2)

pdf(file="Cl_females.pdf")
ggplot(females_box, aes(Cl, species)) + geom_boxplot() + scale_x_continuous(name = "Carapace Length (mm) - females") +
  scale_y_discrete(name = "Marxi group species", limits = unique(rev(females$species)))
dev.off()

pdf(file="Cw_females.pdf")
ggplot(females_box, aes(Cw, species)) + geom_boxplot() + scale_x_continuous(name = "Carapace Width (mm) - females") +
  scale_y_discrete(name = "Marxi group species", limits = unique(rev(females$species)))
dev.off()

pdf(file="Clw_ratio_females.pdf")
ggplot(females_box, aes(Clw.ratio, species)) + geom_boxplot() + scale_x_continuous(name = "Carapace Length/Width ratio - females") +
  scale_y_discrete(name = "Marxi group species", limits = unique(rev(females$species)))
dev.off()

pdf(file="ClF1_ratio_females.pdf")
ggplot(females_box, aes(ClF1.ratio, species)) + geom_boxplot() + scale_x_continuous(name = "Carapace Length/Femur I ratio - females") +
  scale_y_discrete(name = "Marxi group species", limits = unique(rev(females$species)))
dev.off()

pdf(file="ClF3_ratio_females.pdf")
ggplot(females_box, aes(ClF3.ratio, species)) + geom_boxplot() + scale_x_continuous(name = "Carapace Length/Femur III ratio - females") +
  scale_y_discrete(name = "Marxi group species", limits = unique(rev(females$species)))
dev.off()

pdf(file="ClF4_ratio_females.pdf")
ggplot(females_box, aes(ClF4.ratio, species)) + geom_boxplot() + scale_x_continuous(name = "Carapace Length/Femur IV ratio - females") +
  scale_y_discrete(name = "Marxi group species", limits = unique(rev(females$species)))
dev.off()

pdf(file="ClP1_ratio_females.pdf")
ggplot(females_box, aes(ClP1.ratio, species)) + geom_boxplot() + scale_x_continuous(name = "Carapace Length/Patella I ratio - females") +
  scale_y_discrete(name = "Marxi group species", limits = unique(rev(females$species)))
dev.off()

pdf(file="ClP3_ratio_females.pdf")
ggplot(females_box, aes(ClP3.ratio, species)) + geom_boxplot() + scale_x_continuous(name = "Carapace Length/Patella III ratio - females") +
  scale_y_discrete(name = "Marxi group species", limits = unique(rev(females$species)))
dev.off()

pdf(file="ClP4_ratio_females.pdf")
ggplot(females_box, aes(ClP4.ratio, species)) + geom_boxplot() + scale_x_continuous(name = "Carapace Length/Patella IV ratio - females") +
  scale_y_discrete(name = "Marxi group species", limits = unique(rev(females$species)))
dev.off()

pdf(file="ClT1_ratio_females.pdf")
ggplot(females_box, aes(ClT1.ratio, species)) + geom_boxplot() + scale_x_continuous(name = "Carapace Length/Tibia I ratio - females") +
  scale_y_discrete(name = "Marxi group species", limits = unique(rev(females$species)))
dev.off()

pdf(file="ClT3_ratio_females.pdf")
ggplot(females_box, aes(ClT3.ratio, species)) + geom_boxplot() + scale_x_continuous(name = "Carapace Length/Tibia III ratio - females") +
  scale_y_discrete(name = "Marxi group species", limits = unique(rev(females$species)))
dev.off()

pdf(file="ClT4_ratio_females.pdf")
ggplot(females_box, aes(ClT4.ratio, species)) + geom_boxplot() + scale_x_continuous(name = "Carapace Length/Tibia IV ratio - females") +
  scale_y_discrete(name = "Marxi group species", limits = unique(rev(females$species)))
dev.off()

pdf(file="ClM1_ratio_females.pdf")
ggplot(females_box, aes(ClM1.ratio, species)) + geom_boxplot() + scale_x_continuous(name = "Carapace Length/Metatarsus I ratio - females") +
  scale_y_discrete(name = "Marxi group species", limits = unique(rev(females$species)))
dev.off()

pdf(file="ClM3_ratio_females.pdf")
ggplot(females_box, aes(ClM3.ratio, species)) + geom_boxplot() + scale_x_continuous(name = "Carapace Length/Metatarsus III ratio - females") +
  scale_y_discrete(name = "Marxi group species", limits = unique(rev(females$species)))
dev.off()

pdf(file="ClM4_ratio_females.pdf")
ggplot(females_box, aes(ClM4.ratio, species)) + geom_boxplot() + scale_x_continuous(name = "Carapace Length/Metatarsus IV ratio - females") +
  scale_y_discrete(name = "Marxi group species", limits = unique(rev(females$species)))
dev.off()

pdf(file="ClA1_ratio_females.pdf")
ggplot(females_box, aes(ClA1.ratio, species)) + geom_boxplot() + scale_x_continuous(name = "Carapace Length/Tarsus I ratio - females") +
  scale_y_discrete(name = "Marxi group species", limits = unique(rev(females$species)))
dev.off()

pdf(file="ClA3_ratio_females.pdf")
ggplot(females_box, aes(ClA3.ratio, species)) + geom_boxplot() + scale_x_continuous(name = "Carapace Length/Tarsus III ratio - females") +
  scale_y_discrete(name = "Marxi group species", limits = unique(rev(females$species)))
dev.off()

pdf(file="ClA4_ratio_females.pdf")
ggplot(females_box, aes(ClA4.ratio, species)) + geom_boxplot() + scale_x_continuous(name = "Carapace Length/Tarsus IV ratio - females") +
  scale_y_discrete(name = "Marxi group species", limits = unique(rev(females$species)))
dev.off()

pdf(file="LBl_females.pdf")
ggplot(females_box, aes(LBl, species)) + geom_boxplot() + scale_x_continuous(name = "Labial Length - females") +
  scale_y_discrete(name = "Marxi group species", limits = unique(rev(females$species)))
dev.off()

pdf(file="LBw_females.pdf")
ggplot(females_box, aes(LBw, species)) + geom_boxplot() + scale_x_continuous(name = "Labial Width - females") +
  scale_y_discrete(name = "Marxi group species", limits = unique(rev(females$species)))
dev.off()

pdf(file="LBlw_ratio_females.pdf")
ggplot(females_box, aes(LBlw.ratio, species)) + geom_boxplot() + scale_x_continuous(name = "Labial Length/Width ratio - females") +
  scale_y_discrete(name = "Marxi group species", limits = unique(rev(females$species)))
dev.off()

pdf(file="F1_females.pdf")
ggplot(females_box, aes(F1, species)) + geom_boxplot() + scale_x_continuous(name = "Femur I Length - females") +
  scale_y_discrete(name = "Marxi group species", limits = unique(rev(females$species)))
dev.off()

pdf(file="F1w_females.pdf")
ggplot(females_box, aes(F1w, species)) + geom_boxplot() + scale_x_continuous(name = "Femur I Width - females") +
  scale_y_discrete(name = "Marxi group species", limits = unique(rev(females$species)))
dev.off()

pdf(file="F1lw_ratio_females.pdf")
ggplot(females_box, aes(F1lw.ratio, species)) + geom_boxplot() + scale_x_continuous(name = "Femur I Length/Width ratio - females") +
  scale_y_discrete(name = "Marxi group species", limits = unique(rev(females$species)))
dev.off()

pdf(file="P1_females.pdf")
ggplot(females_box, aes(P1, species)) + geom_boxplot() + scale_x_continuous(name = "Patella I Length - females") +
  scale_y_discrete(name = "Marxi group species", limits = unique(rev(females$species)))
dev.off()

pdf(file="T1_females.pdf")
ggplot(females_box, aes(T1, species)) + geom_boxplot() + scale_x_continuous(name = "Tibia I Length - females") +
  scale_y_discrete(name = "Marxi group species", limits = unique(rev(females$species)))
dev.off()

pdf(file="M1_females.pdf")
ggplot(females_box, aes(M1, species)) + geom_boxplot() + scale_x_continuous(name = "Metatarsus I Length - females") +
  scale_y_discrete(name = "Marxi group species", limits = unique(rev(females$species)))
dev.off()

pdf(file="A1_females.pdf")
ggplot(females_box, aes(A1, species)) + geom_boxplot() + scale_x_continuous(name = "Tarsus I Length - females") +
  scale_y_discrete(name = "Marxi group species", limits = unique(rev(females$species)))
dev.off()

pdf(file="L1_length_females.pdf")
ggplot(females_box, aes(L1.length, species)) + geom_boxplot() + scale_x_continuous(name = "Leg III Length - females") +
  scale_y_discrete(name = "Marxi group species", limits = unique(rev(females$species)))
dev.off()

pdf(file="L1Cl_ratio_females.pdf")
ggplot(females_box, aes(L1Cl.ratio, species)) + geom_boxplot() + scale_x_continuous(name = "Leg I Length/Carapace Length ratio - females") +
  scale_y_discrete(name = "Marxi group species", limits = unique(rev(females$species)))
dev.off()

pdf(file="F1P1_ratio_females.pdf")
ggplot(females_box, aes(F1P1.ratio, species)) + geom_boxplot() + scale_x_continuous(name = "Femur I/Patella I ratio - females") +
  scale_y_discrete(name = "Marxi group species", limits = unique(rev(females$species)))
dev.off()

pdf(file="F1T1_ratio_females.pdf")
ggplot(females_box, aes(F1T1.ratio, species)) + geom_boxplot() + scale_x_continuous(name = "Femur I/Tibia I ratio - females") +
  scale_y_discrete(name = "Marxi group species", limits = unique(rev(females$species)))
dev.off()

pdf(file="F1M1_ratio_females.pdf")
ggplot(females_box, aes(F1M1.ratio, species)) + geom_boxplot() + scale_x_continuous(name = "Femur I/Metatarsus I ratio - females") +
  scale_y_discrete(name = "Marxi group species", limits = unique(rev(females$species)))
dev.off()

pdf(file="F1A1_ratio_females.pdf")
ggplot(females_box, aes(F1A1.ratio, species)) + geom_boxplot() + scale_x_continuous(name = "Femur I/Tarsus I ratio - females") +
  scale_y_discrete(name = "Marxi group species", limits = unique(rev(females$species)))
dev.off()

pdf(file="P1T1_ratio_females.pdf")
ggplot(females_box, aes(P1T1.ratio, species)) + geom_boxplot() + scale_x_continuous(name = "Patella I/Tibia I ratio - females") +
  scale_y_discrete(name = "Marxi group species", limits = unique(rev(females$species)))
dev.off()

pdf(file="P1M1_ratio_females.pdf")
ggplot(females_box, aes(P1M1.ratio, species)) + geom_boxplot() + scale_x_continuous(name = "Patella I/Metatarsus I ratio - females") +
  scale_y_discrete(name = "Marxi group species", limits = unique(rev(females$species)))
dev.off()

pdf(file="P1A1_ratio_females.pdf")
ggplot(females_box, aes(P1A1.ratio, species)) + geom_boxplot() + scale_x_continuous(name = "Patella I/Tarsus I ratio - females") +
  scale_y_discrete(name = "Marxi group species", limits = unique(rev(females$species)))
dev.off()

pdf(file="T1M1_ratio_females.pdf")
ggplot(females_box, aes(T1M1.ratio, species)) + geom_boxplot() + scale_x_continuous(name = "Tibia I/Metatarsus I ratio - females") +
  scale_y_discrete(name = "Marxi group species", limits = unique(rev(females$species)))
dev.off()

pdf(file="T1A1_ratio_females.pdf")
ggplot(females_box, aes(T1A1.ratio, species)) + geom_boxplot() + scale_x_continuous(name = "Tibia I/Tarsus I ratio - females") +
  scale_y_discrete(name = "Marxi group species", limits = unique(rev(females$species)))
dev.off()

pdf(file="M1A1_ratio_females.pdf")
ggplot(females_box, aes(M1A1.ratio, species)) + geom_boxplot() + scale_x_continuous(name = "Metatarsus I/Tarsus I ratio - females") +
  scale_y_discrete(name = "Marxi group species", limits = unique(rev(females$species)))
dev.off()

pdf(file="F3_females.pdf")
ggplot(females_box, aes(F3, species)) + geom_boxplot() + scale_x_continuous(name = "Femur III Length - females") +
  scale_y_discrete(name = "Marxi group species", limits = unique(rev(females$species)))
dev.off()

pdf(file="F3w_females.pdf")
ggplot(females_box, aes(F3w, species)) + geom_boxplot() + scale_x_continuous(name = "Femur III Width - females") +
  scale_y_discrete(name = "Marxi group species", limits = unique(rev(females$species)))
dev.off()

pdf(file="F3lw_ratio_females.pdf")
ggplot(females_box, aes(F3lw.ratio, species)) + geom_boxplot() + scale_x_continuous(name = "Femur III Length/Width ratio - females") +
  scale_y_discrete(name = "Marxi group species", limits = unique(rev(females$species)))
dev.off()

pdf(file="P3_females.pdf")
ggplot(females_box, aes(P3, species)) + geom_boxplot() + scale_x_continuous(name = "Patella III Length - females") +
  scale_y_discrete(name = "Marxi group species", limits = unique(rev(females$species)))
dev.off()

pdf(file="T3_females.pdf")
ggplot(females_box, aes(T3, species)) + geom_boxplot() + scale_x_continuous(name = "Tibia III Length - females") +
  scale_y_discrete(name = "Marxi group species", limits = unique(rev(females$species)))
dev.off()

pdf(file="M3_females.pdf")
ggplot(females_box, aes(M3, species)) + geom_boxplot() + scale_x_continuous(name = "Metatarsus III Length - females") +
  scale_y_discrete(name = "Marxi group species", limits = unique(rev(females$species)))
dev.off()

pdf(file="A3_females.pdf")
ggplot(females_box, aes(A3, species)) + geom_boxplot() + scale_x_continuous(name = "Tarsus III Length - females") +
  scale_y_discrete(name = "Marxi group species", limits = unique(rev(females$species)))
dev.off()

pdf(file="L3_length_females.pdf")
ggplot(females_box, aes(L3.length, species)) + geom_boxplot() + scale_x_continuous(name = "Leg III Length - females") +
  scale_y_discrete(name = "Marxi group species", limits = unique(rev(females$species)))
dev.off()

pdf(file="L3Cl_ratio_females.pdf")
ggplot(females_box, aes(L3Cl.ratio, species)) + geom_boxplot() + scale_x_continuous(name = "Leg III Length/Carapace Length ratio - females") +
  scale_y_discrete(name = "Marxi group species", limits = unique(rev(females$species)))
dev.off()

pdf(file="L1L3_ratio_females.pdf")
ggplot(females_box, aes(L1L3.ratio, species)) + geom_boxplot() + scale_x_continuous(name = "Leg I/Leg III Length ratio - females") +
  scale_y_discrete(name = "Marxi group species", limits = unique(rev(females$species)))
dev.off()

pdf(file="F3P3_ratio_females.pdf")
ggplot(females_box, aes(F3P3.ratio, species)) + geom_boxplot() + scale_x_continuous(name = "Femur III/Patella III ratio - females") +
  scale_y_discrete(name = "Marxi group species", limits = unique(rev(females$species)))
dev.off()

pdf(file="F3T3_ratio_females.pdf")
ggplot(females_box, aes(F3T3.ratio, species)) + geom_boxplot() + scale_x_continuous(name = "Femur III/Tibia III ratio - females") +
  scale_y_discrete(name = "Marxi group species", limits = unique(rev(females$species)))
dev.off()

pdf(file="F3M3_ratio_females.pdf")
ggplot(females_box, aes(F3M3.ratio, species)) + geom_boxplot() + scale_x_continuous(name = "Femur III/Metatarsus III ratio - females") +
  scale_y_discrete(name = "Marxi group species", limits = unique(rev(females$species)))
dev.off()

pdf(file="F3A3_ratio_females.pdf")
ggplot(females_box, aes(F3A3.ratio, species)) + geom_boxplot() + scale_x_continuous(name = "Femur III/Tarsus III ratio - females") +
  scale_y_discrete(name = "Marxi group species", limits = unique(rev(females$species)))
dev.off()

pdf(file="P3T3_ratio_females.pdf")
ggplot(females_box, aes(P3T3.ratio, species)) + geom_boxplot() + scale_x_continuous(name = "Patella III/Tibia III ratio - females") +
  scale_y_discrete(name = "Marxi group species", limits = unique(rev(females$species)))
dev.off()

pdf(file="P3M3_ratio_females.pdf")
ggplot(females_box, aes(P3M3.ratio, species)) + geom_boxplot() + scale_x_continuous(name = "Patella III/Metatarsus III ratio - females") +
  scale_y_discrete(name = "Marxi group species", limits = unique(rev(females$species)))
dev.off()

pdf(file="P3A3_ratio_females.pdf")
ggplot(females_box, aes(P3A3.ratio, species)) + geom_boxplot() + scale_x_continuous(name = "Patella III/Tarsus III ratio - females") +
  scale_y_discrete(name = "Marxi group species", limits = unique(rev(females$species)))
dev.off()

pdf(file="T3M3_ratio_females.pdf")
ggplot(females_box, aes(T3M3.ratio, species)) + geom_boxplot() + scale_x_continuous(name = "Tibia III/Metatarsus III ratio - females") +
  scale_y_discrete(name = "Marxi group species", limits = unique(rev(females$species)))
dev.off()

pdf(file="T3A3_ratio_females.pdf")
ggplot(females_box, aes(T3A3.ratio, species)) + geom_boxplot() + scale_x_continuous(name = "Tibia III/Tarsus III ratio - females") +
  scale_y_discrete(name = "Marxi group species", limits = unique(rev(females$species)))
dev.off()

pdf(file="M3A3_ratio_females.pdf")
ggplot(females_box, aes(M3A3.ratio, species)) + geom_boxplot() + scale_x_continuous(name = "Metatarsus III/Tarsus III ratio - females") +
  scale_y_discrete(name = "Marxi group species", limits = unique(rev(females$species)))
dev.off()

pdf(file="F4_females.pdf")
ggplot(females_box, aes(F4, species)) + geom_boxplot() + scale_x_continuous(name = "Femur IV Length - females") +
  scale_y_discrete(name = "Marxi group species", limits = unique(rev(females$species)))
dev.off()

pdf(file="F4w_females.pdf")
ggplot(females_box, aes(F4w, species)) + geom_boxplot() + scale_x_continuous(name = "Femur IV Width - females") +
  scale_y_discrete(name = "Marxi group species", limits = unique(rev(females$species)))
dev.off()

pdf(file="F4lw_ratio_females.pdf")
ggplot(females_box, aes(F4lw.ratio, species)) + geom_boxplot() + scale_x_continuous(name = "Femur IV Length/Width ratio - females") +
  scale_y_discrete(name = "Marxi group species", limits = unique(rev(females$species)))
dev.off()

pdf(file="P4_females.pdf")
ggplot(females_box, aes(P4, species)) + geom_boxplot() + scale_x_continuous(name = "Patella IV Length - females") +
  scale_y_discrete(name = "Marxi group species", limits = unique(rev(females$species)))
dev.off()

pdf(file="T4_females.pdf")
ggplot(females_box, aes(T4, species)) + geom_boxplot() + scale_x_continuous(name = "Tibia IV Length - females") +
  scale_y_discrete(name = "Marxi group species", limits = unique(rev(females$species)))
dev.off()

pdf(file="M4_females.pdf")
ggplot(females_box, aes(M4, species)) + geom_boxplot() + scale_x_continuous(name = "Metatarsus IV Length - females") +
  scale_y_discrete(name = "Marxi group species", limits = unique(rev(females$species)))
dev.off()

pdf(file="A4_females.pdf")
ggplot(females_box, aes(A4, species)) + geom_boxplot() + scale_x_continuous(name = "Tarsus IV Length - females") +
  scale_y_discrete(name = "Marxi group species", limits = unique(rev(females$species)))
dev.off()

pdf(file="L4_length_females.pdf")
ggplot(females_box, aes(L4.length, species)) + geom_boxplot() + scale_x_continuous(name = "Leg IV Length - females") +
  scale_y_discrete(name = "Marxi group species", limits = unique(rev(females$species)))
dev.off()

pdf(file="L4Cl_ratio_females.pdf")
ggplot(females_box, aes(L4Cl.ratio, species)) + geom_boxplot() + scale_x_continuous(name = "Leg IV Length/Carapace Length ratio - females") +
  scale_y_discrete(name = "Marxi group species", limits = unique(rev(females$species)))
dev.off()

pdf(file="L1L4_ratio_females.pdf")
ggplot(females_box, aes(L1L4.ratio, species)) + geom_boxplot() + scale_x_continuous(name = "Leg I/Leg IV Length ratio - females") +
  scale_y_discrete(name = "Marxi group species", limits = unique(rev(females$species)))
dev.off()

pdf(file="L3L4_ratio_females.pdf")
ggplot(females_box, aes(L3L4.ratio, species)) + geom_boxplot() + scale_x_continuous(name = "Leg III/Leg IV Length ratio - females") +
  scale_y_discrete(name = "Marxi group species", limits = unique(rev(females$species)))
dev.off()

pdf(file="F4P4_ratio_females.pdf")
ggplot(females_box, aes(F4P4.ratio, species)) + geom_boxplot() + scale_x_continuous(name = "Femur IV/Patella IV ratio - females") +
  scale_y_discrete(name = "Marxi group species", limits = unique(rev(females$species)))
dev.off()

pdf(file="F4T4_ratio_females.pdf")
ggplot(females_box, aes(F4T4.ratio, species)) + geom_boxplot() + scale_x_continuous(name = "Femur IV/Tibia IV ratio - females") +
  scale_y_discrete(name = "Marxi group species", limits = unique(rev(females$species)))
dev.off()

pdf(file="F4M4_ratio_females.pdf")
ggplot(females_box, aes(F4M4.ratio, species)) + geom_boxplot() + scale_x_continuous(name = "Femur IV/Metatarsus IV ratio - females") +
  scale_y_discrete(name = "Marxi group species", limits = unique(rev(females$species)))
dev.off()

pdf(file="F4A4_ratio_females.pdf")
ggplot(females_box, aes(F4A4.ratio, species)) + geom_boxplot() + scale_x_continuous(name = "Femur IV/Tarsus IV ratio - females") +
  scale_y_discrete(name = "Marxi group species", limits = unique(rev(females$species)))
dev.off()

pdf(file="P4T4_ratio_females.pdf")
ggplot(females_box, aes(P4T4.ratio, species)) + geom_boxplot() + scale_x_continuous(name = "Patella IV/Tibia IV ratio - females") +
  scale_y_discrete(name = "Marxi group species", limits = unique(rev(females$species)))
dev.off()

pdf(file="P4M4_ratio_females.pdf")
ggplot(females_box, aes(P4M4.ratio, species)) + geom_boxplot() + scale_x_continuous(name = "Patella IV/Metatarsus IV ratio - females") +
  scale_y_discrete(name = "Marxi group species", limits = unique(rev(females$species)))
dev.off()

pdf(file="P4A4_ratio_females.pdf")
ggplot(females_box, aes(P4A4.ratio, species)) + geom_boxplot() + scale_x_continuous(name = "Patella IV/Tarsus IV ratio - females") +
  scale_y_discrete(name = "Marxi group species", limits = unique(rev(females$species)))
dev.off()

pdf(file="T4M4_ratio_females.pdf")
ggplot(females_box, aes(T4M4.ratio, species)) + geom_boxplot() + scale_x_continuous(name = "Tibia IV/Metatarsus IV ratio - females") +
  scale_y_discrete(name = "Marxi group species", limits = unique(rev(females$species)))
dev.off()

pdf(file="T4A4_ratio_females.pdf")
ggplot(females_box, aes(T4A4.ratio, species)) + geom_boxplot() + scale_x_continuous(name = "Tibia IV/Tarsus IV ratio - females") +
  scale_y_discrete(name = "Marxi group species", limits = unique(rev(females$species)))
dev.off()

pdf(file="M4A4_ratio_females.pdf")
ggplot(females_box, aes(M4A4.ratio, species)) + geom_boxplot() + scale_x_continuous(name = "Metatarsus IV/Tarsus IV ratio - females") +
  scale_y_discrete(name = "Marxi group species", limits = unique(rev(females$species)))
dev.off()

pdf(file="P1P3_ratio_females.pdf")
ggplot(females_box, aes(P1P3.ratio, species)) + geom_boxplot() + scale_x_continuous(name = "Patella I/Patella III ratio - females") +
  scale_y_discrete(name = "Marxi group species", limits = unique(rev(females$species)))
dev.off()

pdf(file="P1P4_ratio_females.pdf")
ggplot(females_box, aes(P1P4.ratio, species)) + geom_boxplot() + scale_x_continuous(name = "Patella I/Patella IV ratio - females") +
  scale_y_discrete(name = "Marxi group species", limits = unique(rev(females$species)))
dev.off()

pdf(file="P3P4_ratio_females.pdf")
ggplot(females_box, aes(P3P4.ratio, species)) + geom_boxplot() + scale_x_continuous(name = "Patella III/Patella IV ratio - females") +
  scale_y_discrete(name = "Marxi group species", limits = unique(rev(females$species)))
dev.off()

pdf(file="T1T3_ratio_females.pdf")
ggplot(females_box, aes(T1T3.ratio, species)) + geom_boxplot() + scale_x_continuous(name = "Tibia I/Tibia III ratio - females") +
  scale_y_discrete(name = "Marxi group species", limits = unique(rev(females$species)))
dev.off()

pdf(file="T1T4_ratio_females.pdf")
ggplot(females_box, aes(T1T4.ratio, species)) + geom_boxplot() + scale_x_continuous(name = "Tibia I/Tibia IV ratio - females") +
  scale_y_discrete(name = "Marxi group species", limits = unique(rev(females$species)))
dev.off()

pdf(file="T3T4_ratio_females.pdf")
ggplot(females_box, aes(T3T4.ratio, species)) + geom_boxplot() + scale_x_continuous(name = "Tibia III/Tibia IV ratio - females") +
  scale_y_discrete(name = "Marxi group species", limits = unique(rev(females$species)))
dev.off()

pdf(file="M1M3_ratio_females.pdf")
ggplot(females_box, aes(M1M3.ratio, species)) + geom_boxplot() + scale_x_continuous(name = "Metatarsus I/Metatarsus III ratio - females") +
  scale_y_discrete(name = "Marxi group species", limits = unique(rev(females$species)))
dev.off()

pdf(file="M1M4_ratio_females.pdf")
ggplot(females_box, aes(M1M4.ratio, species)) + geom_boxplot() + scale_x_continuous(name = "Metatarsus I/Metatarsus IV ratio - females") +
  scale_y_discrete(name = "Marxi group species", limits = unique(rev(females$species)))
dev.off()

pdf(file="M3M4_ratio_females.pdf")
ggplot(females_box, aes(M3M4.ratio, species)) + geom_boxplot() + scale_x_continuous(name = "Metatarsus III/Metatarsus IV ratio - females") +
  scale_y_discrete(name = "Marxi group species", limits = unique(rev(females$species)))
dev.off()

pdf(file="A1A3_ratio_females.pdf")
ggplot(females_box, aes(A1A3.ratio, species)) + geom_boxplot() + scale_x_continuous(name = "Tarsus I/Tarsus III ratio - females") +
  scale_y_discrete(name = "Marxi group species", limits = unique(rev(females$species)))
dev.off()

pdf(file="A1A4_ratio_females.pdf")
ggplot(females_box, aes(A1A4.ratio, species)) + geom_boxplot() + scale_x_continuous(name = "Tarsus I/Tarsus IV ratio - females") +
  scale_y_discrete(name = "Marxi group species", limits = unique(rev(females$species)))
dev.off()

pdf(file="A3A4_ratio_females.pdf")
ggplot(females_box, aes(A3A4.ratio, species)) + geom_boxplot() + scale_x_continuous(name = "Tarsus III/Tarsus IV ratio - females") +
  scale_y_discrete(name = "Marxi group species", limits = unique(rev(females$species)))
dev.off()

pdf(file="F1P3_ratio_females.pdf")
ggplot(females_box, aes(F1P3.ratio, species)) + geom_boxplot() + scale_x_continuous(name = "Femur I/Patella III ratio - females") +
  scale_y_discrete(name = "Marxi group species", limits = unique(rev(females$species)))
dev.off()

pdf(file="F1T3_ratio_females.pdf")
ggplot(females_box, aes(F1T3.ratio, species)) + geom_boxplot() + scale_x_continuous(name = "Femur I/Tibia III ratio - females") +
  scale_y_discrete(name = "Marxi group species", limits = unique(rev(females$species)))
dev.off()

pdf(file="F1M3_ratio_females.pdf")
ggplot(females_box, aes(F1M3.ratio, species)) + geom_boxplot() + scale_x_continuous(name = "Femur I/Metatarsus III ratio - females") +
  scale_y_discrete(name = "Marxi group species", limits = unique(rev(females$species)))
dev.off()

pdf(file="F1A3_ratio_females.pdf")
ggplot(females_box, aes(F1A3.ratio, species)) + geom_boxplot() + scale_x_continuous(name = "Femur I/Tarsus III ratio - females") +
  scale_y_discrete(name = "Marxi group species", limits = unique(rev(females$species)))
dev.off()

pdf(file="F1P4_ratio_females.pdf")
ggplot(females_box, aes(F1P4.ratio, species)) + geom_boxplot() + scale_x_continuous(name = "Femur I/Patella IV ratio - females") +
  scale_y_discrete(name = "Marxi group species", limits = unique(rev(females$species)))
dev.off()

pdf(file="F1T4_ratio_females.pdf")
ggplot(females_box, aes(F1T4.ratio, species)) + geom_boxplot() + scale_x_continuous(name = "Femur I/Tibia IV ratio - females") +
  scale_y_discrete(name = "Marxi group species", limits = unique(rev(females$species)))
dev.off()

pdf(file="F1M4_ratio_females.pdf")
ggplot(females_box, aes(F1M4.ratio, species)) + geom_boxplot() + scale_x_continuous(name = "Femur I/Metatarsus IV ratio - females") +
  scale_y_discrete(name = "Marxi group species", limits = unique(rev(females$species)))
dev.off()

pdf(file="F1A4_ratio_females.pdf")
ggplot(females_box, aes(F1A4.ratio, species)) + geom_boxplot() + scale_x_continuous(name = "Femur I/Tarsus IV ratio - females") +
  scale_y_discrete(name = "Marxi group species", limits = unique(rev(females$species)))
dev.off()

pdf(file="SC3_n_females.pdf")
ggplot(females_box, aes(SC3_n, species)) + geom_boxplot() + scale_x_continuous(name = "Leg III Scopulation ratio numerator - females") +
  scale_y_discrete(name = "Marxi species group", limits = unique(rev(females$species)))
dev.off()

pdf(file="SC3_d_females.pdf")
ggplot(females_box, aes(SC3_d, species)) + geom_boxplot() + scale_x_continuous(name = "Leg III Scopulation ratio denominator - females") +
  scale_y_discrete(name = "Marxi species group", limits = unique(rev(females$species)))
dev.off()

pdf(file="SC3_ratio_females.pdf")
ggplot(females_box, aes(SC3.ratio, species)) + geom_boxplot() + scale_x_continuous(name = "Leg III Scopulation ratio - females") +
  scale_y_discrete(name = "Marxi group species", limits = unique(rev(females$species)))
dev.off()

pdf(file="SC4_n_females.pdf")
ggplot(females_box, aes(SC4_n, species)) + geom_boxplot() + scale_x_continuous(name = "Leg IV Scopulation ratio numerator - females") +
  scale_y_discrete(name = "Marxi species group", limits = unique(rev(females$species)))
dev.off()

pdf(file="SC4_d_females.pdf")
ggplot(females_box, aes(SC4_d, species)) + geom_boxplot() + scale_x_continuous(name = "Leg IV Scopulation ratio denominator - females") +
  scale_y_discrete(name = "Marxi species group", limits = unique(rev(females$species)))
dev.off()

pdf(file="SC4_ratio_females.pdf")
ggplot(females_box, aes(SC4.ratio, species)) + geom_boxplot() + scale_x_continuous(name = "Leg IV Scopulation ratio - females") +
  scale_y_discrete(name = "Marxi group species", limits = unique(rev(females$species)))
dev.off()

pdf(file="P1F3_ratio_females.pdf")
ggplot(females_box, aes(P1F3.ratio, species)) + geom_boxplot() + scale_x_continuous(name = "Patella I/Femur III Length ratio - females") +
  scale_y_discrete(name = "Marxi group species", limits = unique(rev(females$species)))
dev.off()

pdf(file="P1T3_ratio_females.pdf")
ggplot(females_box, aes(P1T3.ratio, species)) + geom_boxplot() + scale_x_continuous(name = "Patella I/Tibia III Length ratio - females") +
  scale_y_discrete(name = "Marxi group species", limits = unique(rev(females$species)))
dev.off()

pdf(file="P1M3_ratio_females.pdf")
ggplot(females_box, aes(P1M3.ratio, species)) + geom_boxplot() + scale_x_continuous(name = "Patella I/Metatarsus III Length ratio - females") +
  scale_y_discrete(name = "Marxi group species", limits = unique(rev(females$species)))
dev.off()

pdf(file="P1A3_ratio_females.pdf")
ggplot(females_box, aes(P1A3.ratio, species)) + geom_boxplot() + scale_x_continuous(name = "Patella I/Tarsus III Length ratio - females") +
  scale_y_discrete(name = "Marxi group species", limits = unique(rev(females$species)))
dev.off()

pdf(file="P1F4_ratio_females.pdf")
ggplot(females_box, aes(P1F4.ratio, species)) + geom_boxplot() + scale_x_continuous(name = "Patella I/Femur IV Length ratio - females") +
  scale_y_discrete(name = "Marxi group species", limits = unique(rev(females$species)))
dev.off()

pdf(file="P1T4_ratio_females.pdf")
ggplot(females_box, aes(P1T4.ratio, species)) + geom_boxplot() + scale_x_continuous(name = "Patella I/Tibia IV Length ratio - females") +
  scale_y_discrete(name = "Marxi group species", limits = unique(rev(females$species)))
dev.off()

pdf(file="P1M4_ratio_females.pdf")
ggplot(females_box, aes(P1M4.ratio, species)) + geom_boxplot() + scale_x_continuous(name = "Patella I/Metatarsus IV Length ratio - females") +
  scale_y_discrete(name = "Marxi group species", limits = unique(rev(females$species)))
dev.off()

pdf(file="P1A4_ratio_females.pdf")
ggplot(females_box, aes(P1A4.ratio, species)) + geom_boxplot() + scale_x_continuous(name = "Patella I/Tarsus IV Length ratio - females") +
  scale_y_discrete(name = "Marxi group species", limits = unique(rev(females$species)))
dev.off()

pdf(file="T1F3_ratio_females.pdf")
ggplot(females_box, aes(T1F3.ratio, species)) + geom_boxplot() + scale_x_continuous(name = "Tibia I/Femur III Length ratio - females") +
  scale_y_discrete(name = "Marxi group species", limits = unique(rev(females$species)))
dev.off()

pdf(file="T1P3_ratio_females.pdf")
ggplot(females_box, aes(T1P3.ratio, species)) + geom_boxplot() + scale_x_continuous(name = "Tibia I/Patella III Length ratio - females") +
  scale_y_discrete(name = "Marxi group species", limits = unique(rev(females$species)))
dev.off()

pdf(file="T1M3_ratio_females.pdf")
ggplot(females_box, aes(T1M3.ratio, species)) + geom_boxplot() + scale_x_continuous(name = "Tibia I/Metatarsus III Length ratio - females") +
  scale_y_discrete(name = "Marxi group species", limits = unique(rev(females$species)))
dev.off()

pdf(file="T1A3_ratio_females.pdf")
ggplot(females_box, aes(T1A3.ratio, species)) + geom_boxplot() + scale_x_continuous(name = "Tibia I/Tarsus III Length ratio - females") +
  scale_y_discrete(name = "Marxi group species", limits = unique(rev(females$species)))
dev.off()

pdf(file="T1F4_ratio_females.pdf")
ggplot(females_box, aes(T1F4.ratio, species)) + geom_boxplot() + scale_x_continuous(name = "Tibia I/Femur IV Length ratio - females") +
  scale_y_discrete(name = "Marxi group species", limits = unique(rev(females$species)))
dev.off()

pdf(file="T1P4_ratio_females.pdf")
ggplot(females_box, aes(T1P4.ratio, species)) + geom_boxplot() + scale_x_continuous(name = "Tibia I/Patella IV Length ratio - females") +
  scale_y_discrete(name = "Marxi group species", limits = unique(rev(females$species)))
dev.off()

pdf(file="T1M4_ratio_females.pdf")
ggplot(females_box, aes(T1M4.ratio, species)) + geom_boxplot() + scale_x_continuous(name = "Tibia I/Metatarsus IV Length ratio - females") +
  scale_y_discrete(name = "Marxi group species", limits = unique(rev(females$species)))
dev.off()

pdf(file="T1A4_ratio_females.pdf")
ggplot(females_box, aes(T1A4.ratio, species)) + geom_boxplot() + scale_x_continuous(name = "Tibia I/Tarsus IV Length ratio - females") +
  scale_y_discrete(name = "Marxi group species", limits = unique(rev(females$species)))
dev.off()

pdf(file="M1F3_ratio_females.pdf")
ggplot(females_box, aes(M1F3.ratio, species)) + geom_boxplot() + scale_x_continuous(name = "Metatarsus I/Femur III Length ratio - females") +
  scale_y_discrete(name = "Marxi group species", limits = unique(rev(females$species)))
dev.off()

pdf(file="M1P3_ratio_females.pdf")
ggplot(females_box, aes(M1P3.ratio, species)) + geom_boxplot() + scale_x_continuous(name = "Metatarsus I/Patella III Length ratio - females") +
  scale_y_discrete(name = "Marxi group species", limits = unique(rev(females$species)))
dev.off()

pdf(file="M1T3_ratio_females.pdf")
ggplot(females_box, aes(M1T3.ratio, species)) + geom_boxplot() + scale_x_continuous(name = "Metatarsus I/Tibia III Length ratio - females") +
  scale_y_discrete(name = "Marxi group species", limits = unique(rev(females$species)))
dev.off()

pdf(file="M1A3_ratio_females.pdf")
ggplot(females_box, aes(M1A3.ratio, species)) + geom_boxplot() + scale_x_continuous(name = "Metatarsus I/Tarsus III Length ratio - females") +
  scale_y_discrete(name = "Marxi group species", limits = unique(rev(females$species)))
dev.off()

pdf(file="M1F4_ratio_females.pdf")
ggplot(females_box, aes(M1F4.ratio, species)) + geom_boxplot() + scale_x_continuous(name = "Metatarsus I/Femur IV Length ratio - females") +
  scale_y_discrete(name = "Marxi group species", limits = unique(rev(females$species)))
dev.off()

pdf(file="M1P4_ratio_females.pdf")
ggplot(females_box, aes(M1P4.ratio, species)) + geom_boxplot() + scale_x_continuous(name = "Metatarsus I/Patella IV Length ratio - females") +
  scale_y_discrete(name = "Marxi group species", limits = unique(rev(females$species)))
dev.off()

pdf(file="M1T4_ratio_females.pdf")
ggplot(females_box, aes(M1T4.ratio, species)) + geom_boxplot() + scale_x_continuous(name = "Metatarsus I/Tibia IV Length ratio - females") +
  scale_y_discrete(name = "Marxi group species", limits = unique(rev(females$species)))
dev.off()

pdf(file="M1A4_ratio_females.pdf")
ggplot(females_box, aes(M1A4.ratio, species)) + geom_boxplot() + scale_x_continuous(name = "Metatarsus I/Tarsus IV Length ratio - females") +
  scale_y_discrete(name = "Marxi group species", limits = unique(rev(females$species)))
dev.off()

pdf(file="A1F3_ratio_females.pdf")
ggplot(females_box, aes(A1F3.ratio, species)) + geom_boxplot() + scale_x_continuous(name = "Tarsus I/Femur III Length ratio - females") +
  scale_y_discrete(name = "Marxi group species", limits = unique(rev(females$species)))
dev.off()

pdf(file="A1P3_ratio_females.pdf")
ggplot(females_box, aes(A1P3.ratio, species)) + geom_boxplot() + scale_x_continuous(name = "Tarsus I/Patella III Length ratio - females") +
  scale_y_discrete(name = "Marxi group species", limits = unique(rev(females$species)))
dev.off()

pdf(file="A1T3_ratio_females.pdf")
ggplot(females_box, aes(A1T3.ratio, species)) + geom_boxplot() + scale_x_continuous(name = "Tarsus I/Tibia III Length ratio - females") +
  scale_y_discrete(name = "Marxi group species", limits = unique(rev(females$species)))
dev.off()

pdf(file="A1M3_ratio_females.pdf")
ggplot(females_box, aes(A1M3.ratio, species)) + geom_boxplot() + scale_x_continuous(name = "Tarsus I/Metatarsus III Length ratio - females") +
  scale_y_discrete(name = "Marxi group species", limits = unique(rev(females$species)))
dev.off()

pdf(file="A1F4_ratio_females.pdf")
ggplot(females_box, aes(A1F4.ratio, species)) + geom_boxplot() + scale_x_continuous(name = "Tarsus I/Femur IV Length ratio - females") +
  scale_y_discrete(name = "Marxi group species", limits = unique(rev(females$species)))
dev.off()

pdf(file="A1P4_ratio_females.pdf")
ggplot(females_box, aes(A1P4.ratio, species)) + geom_boxplot() + scale_x_continuous(name = "Tarsus I/Patella IV Length ratio - females") +
  scale_y_discrete(name = "Marxi group species", limits = unique(rev(females$species)))
dev.off()

pdf(file="A1T4_ratio_females.pdf")
ggplot(females_box, aes(A1T4.ratio, species)) + geom_boxplot() + scale_x_continuous(name = "Tarsus I/Tibia IV Length ratio - females") +
  scale_y_discrete(name = "Marxi group species", limits = unique(rev(females$species)))
dev.off()

pdf(file="A1M4_ratio_females.pdf")
ggplot(females_box, aes(A1M4.ratio, species)) + geom_boxplot() + scale_x_continuous(name = "Tarsus I/Metatarsus IV Length ratio - females") +
  scale_y_discrete(name = "Marxi group species", limits = unique(rev(females$species)))
dev.off()

pdf(file="F3P4_ratio_females.pdf")
ggplot(females_box, aes(F3P4.ratio, species)) + geom_boxplot() + scale_x_continuous(name = "Femur III/Patella IV Length ratio - females") +
  scale_y_discrete(name = "Marxi group species", limits = unique(rev(females$species)))
dev.off()

pdf(file="F3T4_ratio_females.pdf")
ggplot(females_box, aes(F3T4.ratio, species)) + geom_boxplot() + scale_x_continuous(name = "Femur III/Tibia IV Length ratio - females") +
  scale_y_discrete(name = "Marxi group species", limits = unique(rev(females$species)))
dev.off()

pdf(file="F3M4_ratio_females.pdf")
ggplot(females_box, aes(F3M4.ratio, species)) + geom_boxplot() + scale_x_continuous(name = "Femur III/Metatarsus IV Length ratio - females") +
  scale_y_discrete(name = "Marxi group species", limits = unique(rev(females$species)))
dev.off()

pdf(file="F3A4_ratio_females.pdf")
ggplot(females_box, aes(F3A4.ratio, species)) + geom_boxplot() + scale_x_continuous(name = "Femur III/Tarsus IV Length ratio - females") +
  scale_y_discrete(name = "Marxi group species", limits = unique(rev(females$species)))
dev.off()

pdf(file="P3F4_ratio_females.pdf")
ggplot(females_box, aes(P3F4.ratio, species)) + geom_boxplot() + scale_x_continuous(name = "Patella III/Femur IV Length ratio - females") +
  scale_y_discrete(name = "Marxi group species", limits = unique(rev(females$species)))
dev.off()

pdf(file="P3T4_ratio_females.pdf")
ggplot(females_box, aes(P3T4.ratio, species)) + geom_boxplot() + scale_x_continuous(name = "Patella III/Tibia IV Length ratio - females") +
  scale_y_discrete(name = "Marxi group species", limits = unique(rev(females$species)))
dev.off()

pdf(file="P3M4_ratio_females.pdf")
ggplot(females_box, aes(P3M4.ratio, species)) + geom_boxplot() + scale_x_continuous(name = "Patella III/Metatarsus IV Length ratio - females") +
  scale_y_discrete(name = "Marxi group species", limits = unique(rev(females$species)))
dev.off()

pdf(file="P3A4_ratio_females.pdf")
ggplot(females_box, aes(P3A4.ratio, species)) + geom_boxplot() + scale_x_continuous(name = "Patella III/Tarsus IV Length ratio - females") +
  scale_y_discrete(name = "Marxi group species", limits = unique(rev(females$species)))
dev.off()

pdf(file="T3F4_ratio_females.pdf")
ggplot(females_box, aes(T3F4.ratio, species)) + geom_boxplot() + scale_x_continuous(name = "Tibia III/Femur IV Length ratio - females") +
  scale_y_discrete(name = "Marxi group species", limits = unique(rev(females$species)))
dev.off()

pdf(file="T3P4_ratio_females.pdf")
ggplot(females_box, aes(T3P4.ratio, species)) + geom_boxplot() + scale_x_continuous(name = "Tibia III/Patella IV Length ratio - females") +
  scale_y_discrete(name = "Marxi group species", limits = unique(rev(females$species)))
dev.off()

pdf(file="T3M4_ratio_females.pdf")
ggplot(females_box, aes(T3M4.ratio, species)) + geom_boxplot() + scale_x_continuous(name = "Tibia III/Metatarsus IV Length ratio - females") +
  scale_y_discrete(name = "Marxi group species", limits = unique(rev(females$species)))
dev.off()

pdf(file="T3A4_ratio_females.pdf")
ggplot(females_box, aes(T3A4.ratio, species)) + geom_boxplot() + scale_x_continuous(name = "Tibia III/Tarsus IV Length ratio - females") +
  scale_y_discrete(name = "Marxi group species", limits = unique(rev(females$species)))
dev.off()

pdf(file="M3F4_ratio_females.pdf")
ggplot(females_box, aes(M3F4.ratio, species)) + geom_boxplot() + scale_x_continuous(name = "Metatarsus III/Femur IV Length ratio - females") +
  scale_y_discrete(name = "Marxi group species", limits = unique(rev(females$species)))
dev.off()

pdf(file="M3P4_ratio_females.pdf")
ggplot(females_box, aes(M3P4.ratio, species)) + geom_boxplot() + scale_x_continuous(name = "Metatarsus III/Patella IV Length ratio - females") +
  scale_y_discrete(name = "Marxi group species", limits = unique(rev(females$species)))
dev.off()

pdf(file="M3T4_ratio_females.pdf")
ggplot(females_box, aes(M3T4.ratio, species)) + geom_boxplot() + scale_x_continuous(name = "Metatarsus III/Tibia IV Length ratio - females") +
  scale_y_discrete(name = "Marxi group species", limits = unique(rev(females$species)))
dev.off()

pdf(file="M3A4_ratio_females.pdf")
ggplot(females_box, aes(M3A4.ratio, species)) + geom_boxplot() + scale_x_continuous(name = "Metatarsus III/Tarsus IV Length ratio - females") +
  scale_y_discrete(name = "Marxi group species", limits = unique(rev(females$species)))
dev.off()

pdf(file="A3F4_ratio_females.pdf")
ggplot(females_box, aes(A3F4.ratio, species)) + geom_boxplot() + scale_x_continuous(name = "Tarsus III/Femur IV Length ratio - females") +
  scale_y_discrete(name = "Marxi group species", limits = unique(rev(females$species)))
dev.off()

pdf(file="A3P4_ratio_females.pdf")
ggplot(females_box, aes(A3P4.ratio, species)) + geom_boxplot() + scale_x_continuous(name = "Tarsus III/Patella IV Length ratio - females") +
  scale_y_discrete(name = "Marxi group species", limits = unique(rev(females$species)))
dev.off()

pdf(file="A3T4_ratio_females.pdf")
ggplot(females_box, aes(A3T4.ratio, species)) + geom_boxplot() + scale_x_continuous(name = "Tarsus III/Tibia IV Length ratio - females") +
  scale_y_discrete(name = "Marxi group species", limits = unique(rev(females$species)))
dev.off()

pdf(file="A3M4_ratio_females.pdf")
ggplot(females_box, aes(A3M4.ratio, species)) + geom_boxplot() + scale_x_continuous(name = "Tarsus III/Metatarsus IV Length ratio - females") +
  scale_y_discrete(name = "Marxi group species", limits = unique(rev(females$species)))
dev.off()

library(filesstrings)

filenames = dir(pattern="*.pdf")
for( i in 1:length(filenames) )
{
  file.move(filenames, "PDFs", overwrite = T)
}
