# Supplementary material for: ﻿Discovery of a new tarantula species from the Madrean Sky Islands and the first documented instance of syntopy between two montane endemics (Araneae, Theraphosidae, Aphonopelma): a case of prior mistaken identity
Source: Zookeys. 2024 Aug 16;1210:61–98. doi: 10.3897/zookeys.1210.125318 (PMC11344175; doi:10.3897/zookeys.1210.125318)
Supplement: Supplementary material 5 — Boxplots comparing various morphometric ratios based on measurements of mature male and female members of the Marxi species group [file zookeys-1210-061_article-125318__-s005.zip › Suppl5/Marxi_group_females/marxi_group_females_013024.txt]

species	Cl	Cw	Clw.ratio	ClF1.ratio	ClF3.ratio	ClF4.ratio	ClP1.ratio	ClP3.ratio	ClP4.ratio	ClT1.ratio	ClT3.ratio	ClT4.ratio	ClM1.ratio	ClM3.ratio	ClM4.ratio	ClA1.ratio	ClA3.ratio	ClA4.ratio	LBl	LBw	LBlw.ratio	F1	F1w	P1	T1	M1	A1	F1lw.ratio	L1.length	L1Cl.ratio	F1P1.ratio	F1T1.ratio	F1M1.ratio	F1A1.ratio	P1T1.ratio	P1M1.ratio	P1A1.ratio	T1M1.ratio	T1A1.ratio	M1A1.ratio	F3	F3w	P3	T3	M3	A3	F3lw.ratio	L3.length	L3Cl.ratio
catalina_f	14.79	13.74	1.076419214	1.245998315	1.518480493	1.181309904	2.759328358	3.272123894	3.006097561	1.51381781	2.037190083	1.479	2.137283237	2.028806584	1.346994536	2.448675497	2.436573311	2.227409639	1.81	1.97	0.918781726	11.87	3.84	5.36	9.77	6.92	6.04	3.091145833	39.96	2.701825558	2.214552239	1.214943705	1.715317919	1.965231788	0.548618219	0.774566474	0.887417219	1.411849711	1.617549669	1.145695364	9.74	3.32	4.52	7.26	7.29	6.07	2.93373494	34.88	2.358350237
catalina_f	16.39	15.06	1.088313413	1.183393502	1.449160035	1.174910394	2.937275986	3.075046904	2.958483755	1.446601942	1.962874251	1.467323187	2.165125495	1.946555819	1.396081772	2.709090909	2.420974889	2.090561224	2.03	2.67	0.760299625	13.85	4.24	5.58	11.33	7.57	6.05	3.266509434	44.38	2.707748627	2.482078853	1.222418358	1.829590489	2.289256198	0.492497793	0.737120211	0.92231405	1.49669749	1.872727273	1.251239669	11.31	3.78	5.33	8.35	8.42	6.77	2.992063492	40.18	2.451494814
madera_f	9.17	8.43	1.087781732	1.250681942		1.220388608	3.010505581		2.835497835	1.528588098		1.494215415	2.68442623		1.479748265	2.32093141		1.893845518	1.426	1.636	0.871638142	7.332	2.342	3.046	5.999	3.416	3.951	3.130657558	23.744	2.589312977	2.407091267	1.222203701	2.146370023	1.855732726	0.507751292	0.891686183	0.770944065	1.756147541	1.518349785	0.864591243
madera_f	15.72	13.73	1.144938092	1.245641838	1.788395904	1.269789984	2.960451977	3.477876106	3.227926078	1.704989154	2.298245614	1.646073298	2.396341463	2.308370044	1.586276488	2.817204301	2.743455497	2.429675425	1.76	2.19	0.803652968	12.62	3.82	5.31	9.22	6.56	5.58	3.303664921	39.29	2.499363868	2.376647834	1.368763557	1.923780488	2.261648746	0.575921909	0.80945122	0.951612903	1.405487805	1.652329749	1.17562724	8.79	3.34	4.52	6.84	6.81	5.73	2.631736527	32.69	2.079516539
madera_f	11.83	10.85	1.090322581	1.191339376	1.493686869	1.208375894	2.71954023	3.541916168	3.104986877	1.480600751	2.09380531	1.491803279	2.351888668	2.09751773	1.469565217	2.459459459	2.182656827	2.025684932	1.45	1.77	0.81920904	9.93	2.93	4.35	7.99	5.03	4.81	3.389078498	32.11	2.714285714	2.282758621	1.242803504	1.97415507	2.064449064	0.544430538	0.864811133	0.904365904	1.588469185	1.661122661	1.045738046	7.92	2.63	3.34	5.65	5.64	5.42	3.011406844	27.97	2.36432798
madera_f	13.28	12.2	1.08852459	1.264761905	1.519450801	1.26959847	2.778242678	3.522546419	2.997742664	1.529953917	2.202321725	1.560517039	2.191419142	2.062111801	1.431034483	2.583657588	2.568665377	2.198675497	1.56	1.8	0.866666667	10.5	3.44	4.78	8.68	6.06	5.14	3.052325581	35.16	2.647590361	2.19665272	1.209677419	1.732673267	2.042801556	0.550691244	0.788778878	0.929961089	1.432343234	1.688715953	1.178988327	8.74	2.95	3.77	6.03	6.44	5.17	2.962711864	30.15	2.270331325
madera_f	10.88	9.36	1.162393162	1.183895539	1.47826087	1.200883002	2.833333333	3.162790698	2.964577657	1.532394366	2.145956607	1.556509299	2.329764454	2.129158513	1.454545455	2.329764454	2.319829424	2.060606061	1.18	1.51	0.781456954	9.19	2.91	3.84	7.1	4.67	4.67	3.158075601	29.47	2.708639706	2.393229167	1.294366197	1.967880086	1.967880086	0.54084507	0.822269807	0.822269807	1.520342612	1.520342612	1	7.36	2.46	3.44	5.07	5.11	4.69	2.991869919	25.67	2.359375
marxi_f	15.3	14.04	1.08974359	1.191588785	1.505905512	1.281407035	2.432432432	3.035714286	2.936660269	1.486880466	2.13091922	1.603773585	2.223837209	2.276785714	1.583850932	2.325227964	2.339449541	2.037283622	1.74	2.09	0.832535885	12.84	4.33	6.29	10.29	6.88	6.58	2.965357968	42.88	2.802614379	2.041335453	1.247813411	1.86627907	1.951367781	0.611273081	0.914244186	0.955927052	1.495639535	1.563829787	1.045592705	10.16	3.56	5.04	7.18	6.72	6.54	2.853932584	35.64	2.329411765
marxi_f	14.77	15.02	0.983355526	1.084434655	1.363804247	1.112198795	2.184911243	2.666064982	2.685454545	1.35380385	1.862547289	1.548218029	2.042876902	2.023287671	1.381665108	2.389967638	2.3078125	1.958885942	2.27	2.31	0.982683983	13.62	4.47	6.76	10.91	7.23	6.18	3.046979866	44.7	3.026404875	2.014792899	1.248395967	1.883817427	2.203883495	0.619615032	0.934993084	1.093851133	1.508990318	1.765372168	1.169902913	10.83	4.06	5.54	7.93	7.3	6.4	2.667487685	38	2.572782668
marxi_f	13.49	13.41	1.005965697	1.118573798	1.395036194	1.164939551	2.379188713	2.84	2.964835165	1.417016807	2.121069182	1.515730337	1.989675516	2.025525526	1.395036194	1.89200561	2.025525526	1.772667543	1.79	1.95	0.917948718	12.06	3.68	5.67	9.52	6.78	7.13	3.277173913	41.16	3.051148999	2.126984127	1.266806723	1.778761062	1.6914446	0.595588235	0.836283186	0.795231417	1.404129794	1.335203366	0.950911641	9.67	3.12	4.75	6.36	6.66	6.66	3.099358974	34.1	2.527798369
marxi_f	14.85	13.25	1.120754717	1.188951161	1.542056075	1.234413965	2.564766839	3.049281314	2.928994083	1.534090909	2.177419355	1.630076839	2.219730942	2.145953757	1.493963783	2.512690355	2.534129693	2.190265487	2.01	2.28	0.881578947	12.49	3.74	5.79	9.68	6.69	5.91	3.339572193	40.56	2.731313131	2.15716753	1.290289256	1.86696562	2.113367174	0.598140496	0.865470852	0.979695431	1.446935725	1.637901861	1.131979695	9.63	3.27	4.87	6.82	6.92	5.86	2.944954128	34.1	2.296296296
marxi_f	13.86	12.85	1.078599222	1.207317073	1.562570462	1.277419355	2.645038168	3.178899083	3.186206897	1.511450382	2.132307692	1.604166667	2.22829582	2.13559322	1.591274397	2.483870968	2.543119266	2.242718447	1.49	2.11	0.706161137	11.48	3.8	5.24	9.17	6.22	5.58	3.021052632	37.69	2.719336219	2.190839695	1.251908397	1.845659164	2.05734767	0.571428571	0.84244373	0.9390681	1.474276527	1.643369176	1.114695341	8.87	2.94	4.36	6.5	6.49	5.45	3.017006803	31.67	2.284992785
peloncillo_f	15.33	13.1	1.170229008	1.251428571	1.586956522	1.221513944	2.89245283	3.376651982	3.011787819	1.618796199	2.162200282	1.586956522	2.29491018	2.041278296	1.546922301	2.576470588	2.689473684	2.312217195	1.89	2.14	0.88317757	12.25	3.81	5.3	9.47	6.68	5.95	3.215223097	39.65	2.586431833	2.311320755	1.293558606	1.833832335	2.058823529	0.559662091	0.793413174	0.890756303	1.417664671	1.591596639	1.122689076	9.66	3.41	4.54	7.09	7.51	5.7	2.832844575	34.5	2.250489237
peloncillo_f	16.43	14.76	1.113143631	1.305003971	1.521296296	1.262874712	3.025782689	3.451680672	3.227897839	1.602926829	2.018427518	1.52553389	2.038461538	1.928403756	1.377200335	2.654281099	2.645732689	2.196524064	2.1	2.17	0.967741935	12.59	4.01	5.43	10.25	8.06	6.19	3.139650873	42.52	2.587948874	2.318600368	1.228292683	1.562034739	2.033925687	0.529756098	0.67369727	0.877221325	1.271712159	1.655896607	1.302100162	10.8	3.46	4.76	8.14	8.52	6.21	3.121387283	38.43	2.339013999
peloncillo_f	17.4	15.46	1.125485123	1.241084165	1.641509434	1.253602305	2.71450858	3.466135458	3.175182482	1.586144029	2.482168331	1.615598886	2.194199243	1.98630137	1.443983402	2.815533981	2.693498452	2.43697479	2.33	2.65	0.879245283	14.02	4.16	6.41	10.97	7.93	6.18	3.370192308	45.51	2.615517241	2.187207488	1.278030994	1.767969735	2.268608414	0.584320875	0.808322825	1.037216828	1.383354351	1.775080906	1.283171521	10.6	3.56	5.02	7.01	8.76	6.46	2.97752809	37.85	2.175287356
peloncillo_f	19.32	16.76	1.15274463	1.33149552	1.626262626	1.339805825	2.875	3.371727749	3.01875	1.770852429	2.241299304	1.714285714	2.286390533	2.161073826	1.664082687	3.047318612	2.892215569	2.555555556	1.74	2.02	0.861386139	14.51	4.6	6.72	10.91	8.45	6.34	3.154347826	46.93	2.429089027	2.15922619	1.329972502	1.717159763	2.288643533	0.615948671	0.795266272	1.059936909	1.29112426	1.720820189	1.332807571	11.88	3.98	5.73	8.62	8.94	6.68	2.984924623	41.85	2.166149068
peloncillo_f	16.08	13.7	1.173722628	1.247478666	1.696202532	1.311582382	2.85106383	3.399577167	3.11627907	1.564202335	2.040609137	1.525616698	2.199726402	2.121372032	1.465815861	2.536277603	2.62745098	2.371681416	1.9	2.14	0.887850467	12.89	3.85	5.64	10.28	7.31	6.34	3.348051948	42.46	2.640547264	2.285460993	1.253891051	1.763337893	2.033123028	0.548638132	0.771545828	0.889589905	1.40629275	1.621451104	1.152996845	9.48	3.14	4.73	7.88	7.58	6.12	3.01910828	35.79	2.225746269
vorhiesi_f	12.47	10.59	1.177525968	1.269857434	1.596670935	1.253266332	2.783482143	3.343163539	2.941037736	1.586513995	2.067993367	1.550995025	2.279707495	2.057755776	1.404279279	2.421359223	2.509054326	2.242805755	1.78	2.16	0.824074074	9.82	3.13	4.48	7.86	5.47	5.15	3.137380192	32.78	2.628708901	2.191964286	1.249363868	1.795246801	1.906796117	0.569974555	0.819012797	0.869902913	1.436928702	1.526213592	1.062135922	7.81	2.76	3.73	6.03	6.06	4.97	2.829710145	28.6	2.293504411
vorhiesi_f	15.61	13.76	1.134447674	1.281609195	1.50240616	1.231072555	2.75795053	3.1663286	2.917757009	1.643157895	2.08411215	1.602669405	2.095302013	2.035202086	1.475425331	2.72425829	2.812612613	2.450549451	1.92	2.33	0.824034335	12.18	3.81	5.66	9.5	7.45	5.73	3.196850394	40.52	2.595771941	2.151943463	1.282105263	1.634899329	2.12565445	0.595789474	0.759731544	0.987783595	1.275167785	1.657940663	1.30017452	10.39	3.41	4.93	7.49	7.67	5.55	3.046920821	36.03	2.30813581
vorhiesi_f	11.23	9.77	1.149437052	1.267494357	1.48938992	1.257558791	2.693045564	3.444785276	3.312684366	1.583921016	2.305954825	1.48938992	2.210629921	2.143129771	1.327423168	2.51793722	2.415053763	2.064338235	1.49	1.81	0.82320442	8.86	2.86	4.17	7.09	5.08	4.46	3.097902098	29.66	2.641139804	2.12470024	1.249647391	1.744094488	1.986547085	0.588152327	0.820866142	0.934977578	1.395669291	1.589686099	1.139013453	7.54	2.45	3.26	4.87	5.24	4.65	3.07755102	25.56	2.276046305
vorhiesi_f	12.83	11.08	1.157942238	1.237222758	1.525564804	1.259077527	2.597165992	3.686781609	3.152334152	1.547647768	2.196917808	1.449717514	2.099836334	1.917787743	1.400655022	2.661825726	2.661825726	2.215889465	1.63	1.82	0.895604396	10.37	3.21	4.94	8.29	6.11	4.82	3.230529595	34.53	2.691348402	2.099190283	1.250904704	1.697217676	2.151452282	0.595898673	0.808510638	1.024896266	1.356792144	1.719917012	1.267634855	8.41	2.69	3.48	5.84	6.69	4.82	3.126394052	29.24	2.279033515
vorhiesi_f	16.38	14.63	1.119617225	1.298969072	1.557034221	1.268783888	2.633440514	3.61589404	3.156069364	1.642928786	2.127272727	1.532273152	2.004895961	2.014760148	1.428073235	2.571428571	2.4375	2.237704918	1.99	2.1	0.947619048	12.61	4.06	6.22	9.97	8.17	6.37	3.10591133	43.34	2.645909646	2.02733119	1.264794383	1.543451652	1.979591837	0.623871615	0.761321909	0.976452119	1.220318237	1.565149137	1.282574568	10.52	3.79	4.53	7.7	8.13	6.72	2.775725594	37.6	2.295482295
vorhiesi_f	12.96	11.43	1.133858268	1.312936886	1.590184049	1.262788658	2.821070962	3.44956082	3.006960557	1.647178444	2.112813825	1.547277937	2.228718831	2.13509061	1.486238532	2.697190427	2.443899679	2.186234818	1.98	2.07	0.956521739	9.871	3.299	4.594	7.868	5.815	4.805	2.992118824	32.953	2.542669753	2.148672181	1.254575496	1.697506449	2.054318418	0.583884087	0.790025795	0.956087409	1.353052451	1.637460978	1.210197711	8.15	2.902	3.757	6.134	6.07	5.303	2.808407994	29.414	2.269598765
vorhiesi_f	15.1	12.5	1.208	1.20414673	1.604675877	1.239737274	2.881679389	3.261339093	3.185654008	1.584470094	2.074175824	1.508491508	2.227138643	1.968709257	1.386593205	2.546374368	2.495867769	2.166427547	1.95	2.42	0.805785124	12.54	3.83	5.24	9.53	6.78	5.93	3.274151436	40.02	2.650331126	2.393129771	1.315844701	1.849557522	2.114671164	0.549842602	0.772861357	0.883642496	1.40560472	1.607082631	1.143338954	9.41	3.03	4.63	7.28	7.67	6.05	3.105610561	35.04	2.320529801
vorhiesi_f	12.51	10.79	1.159406858	1.29369183	1.591603053	1.377753304	2.661702128	3.475	2.971496437	1.674698795	2.429126214	1.597701149	2.262206148	2.333955224	1.589580686	2.537525355	2.568788501	2.233928571	1.48	1.77	0.836158192	9.67	3.01	4.7	7.47	5.53	4.93	3.212624585	32.3	2.581934452	2.057446809	1.294511379	1.748643761	1.961460446	0.6291834	0.849909584	0.953346856	1.350813743	1.515212982	1.121703854	7.86	2.79	3.6	5.15	5.36	4.87	2.817204301	26.84	2.145483613
jacobii_f	9.018	8.908	1.012348451	1.177130923	1.453109894	1.148058561	2.527466368	3.431506849	3.037386325	1.537858117	2.131914894	1.464912281	2.538136786	2.151753758	1.483467676	2.339906591	2.077880184	1.86130031	1.403	2.11	0.66492891	7.661	2.481	3.568	5.864	3.553	3.854	3.087867795	24.5	2.716788645	2.147141256	1.306446112	2.156206023	1.987804878	0.60845839	1.004221784	0.925791386	1.650436251	1.521536066	0.921899325	6.206	2.032	2.628	4.23	4.191	4.34	3.054133858	21.595	2.394655134
jacobii_f	8.653	7.919	1.092688471	1.194176097	1.475362319	1.166329694	2.638914303	3.245686422	2.942196532	1.529879774	2.231304796	1.558256798	2.324200913	2.196750444	1.513820854	2.211912065	1.980998168	1.773519164	1.305	2.067	0.631349782	7.246	2.537	3.279	5.656	3.723	3.912	2.856129287	23.816	2.752340229	2.209820067	1.281117397	1.946279882	1.852249489	0.579738331	0.880741338	0.838190184	1.519204942	1.445807771	0.951687117	5.865	2.029	2.666	3.878	3.939	4.368	2.890586496	20.716	2.394082977
jacobii_f	7.933	7.336	1.081379498	1.208561853	1.475906977	1.157088681	2.655841982	3.413511188	3.015203345	1.503601213	2.110401703	1.550019539	2.375149701	2.275021508	1.457468308	2.240960452	2.056779881	1.759760426	1.296	1.948	0.665297741	6.564	2.252	2.987	5.276	3.34	3.54	2.914742451	21.707	2.736291441	2.197522598	1.244124337	1.965269461	1.854237288	0.566148597	0.894311377	0.843785311	1.579640719	1.49039548	0.943502825	5.375	1.826	2.324	3.759	3.487	3.857	2.943592552	18.802	2.370099584
jacobii_f	7.735	7.551	1.024367633	1.171614662	1.408925319	1.090511772	2.682038835	3.191006601	2.916666667	1.45258216	1.979273286	1.39520202	2.412663755	2.129680617	1.422921266	2.265007321	2.040358744	1.785961672	1.219	2.096	0.581583969	6.602	2.386	2.884	5.325	3.206	3.415	2.766974015	21.432	2.770782159	2.289181692	1.239812207	2.05926388	1.933235725	0.541596244	0.899563319	0.844509517	1.660948222	1.559297218	0.938799414	5.49	1.896	2.424	3.908	3.632	3.791	2.89556962	19.245	2.48804137
jacobii_f	7.621	7.433	1.025292614	1.138822475	1.415753297	1.109800495	2.641594454	3.16486711	2.935670262	1.431980458	1.981024175	1.353641208	2.359442724	2.112250554	1.435486909	2.158923513	1.856968811	1.607466779	1.261	1.978	0.637512639	6.692	2.131	2.885	5.322	3.23	3.53	3.140309714	21.659	2.842015484	2.319584055	1.257422022	2.071826625	1.895750708	0.54208944	0.893188854	0.817280453	1.647678019	1.507648725	0.915014164	5.383	1.808	2.408	3.847	3.608	4.104	2.977323009	19.35	2.539036872
jacobii_f	7.651	7.479	1.022997727	1.222009264	1.533573862	1.215988557	2.215754416	3.280874786	2.413564669	1.54503231	2.290032924	1.490261005	2.251618599	2.367997524	1.496089167	2.541016274	2.078511274	1.91514393	1.194	1.218	0.980295567	6.261	2.223	3.453	4.952	3.398	3.011	2.816464238	21.075	2.75454189	1.813205908	1.264337641	1.842554444	2.079375623	0.697294023	1.016185992	1.146795085	1.45732784	1.644636333	1.128528728	4.989	1.645	2.332	3.341	3.231	3.681	3.032826748	17.574	2.296954646
bacadehuachi_f	17	16.1	1.055900621	1.154891304	1.516503122	1.197183099	2.733118971	3.189493433	2.998236332	1.531531532	2.004716981	1.545454545	2.130325815	1.951779564	1.351351351	2.564102564	2.611367127	2.278820375	2.27	2.8	0.810714286	14.72	4.89	6.22	11.1	7.98	6.63	3.010224949	46.65	2.744117647	2.366559486	1.326126126	1.844611529	2.220211161	0.56036036	0.779448622	0.938159879	1.390977444	1.674208145	1.20361991	11.21	4.41	5.33	8.48	8.71	6.51	2.541950113	40.24	2.367058824
chiricahua_f	15.53	14.35	1.082229965	1.243793048	1.504407633	1.303399077	2.985390235	3.522340667	3.673131504	1.589234548	2.237752161	1.621085595	2.262199563	2.274458114	1.622949106	2.57246977	2.184862127	2.226204128	1.65	2.69	0.6133829	12.486	4.127	5.202	9.772	6.865	6.037	3.02544221	40.362	2.598969736	2.400230681	1.277732296	1.818790969	2.068245817	0.53233729	0.757756737	0.861686268	1.423452294	1.618684777	1.137154216	10.323	3.768	4.409	6.94	6.828	7.108	2.739649682	35.608	2.292852543
chiricahua_f	14.23	12.96	1.097993827	1.252420349	1.584632517	1.211166908	2.77875415	3.807867273	3.287133287	1.482446088	2.251938598	1.507574955	2.313444968	2.104718237	1.553154333	2.437478589	2.515467562	2.124832014	1.62	2.874	0.563674322	11.362	4.058	5.121	9.599	6.151	5.838	2.799901429	38.071	2.675404076	2.218707284	1.183664965	1.84717932	1.946214457	0.533493072	0.832547553	0.877183967	1.560559259	1.644227475	1.053614251	8.98	3.19	3.737	6.319	6.761	5.657	2.815047022	31.454	2.210400562
[truncated: 110 more columns]
