# Supplementary material for: ﻿Discovery of a new tarantula species from the Madrean Sky Islands and the first documented instance of syntopy between two montane endemics (Araneae, Theraphosidae, Aphonopelma): a case of prior mistaken identity
Source: Zookeys. 2024 Aug 16;1210:61–98. doi: 10.3897/zookeys.1210.125318 (PMC11344175; doi:10.3897/zookeys.1210.125318)
Supplement: Supplementary material 5 — Boxplots comparing various morphometric ratios based on measurements of mature male and female members of the Marxi species group [file zookeys-1210-061_article-125318__-s005.zip › Suppl5/Marxi_group_males/marxi_group_males_013024.txt]

species	Cl	Cw	Clw.ratio	ClF1.ratio	ClF3.ratio	ClF4.ratio	ClP1.ratio	ClP3.ratio	ClP4.ratio	ClT1.ratio	ClT3.ratio	ClT4.ratio	ClM1.ratio	ClM3.ratio	ClM4.ratio	ClA1.ratio	ClA3.ratio	ClA4.ratio	ClPTl.ratio	ClPTw.ratio	LBl	LBw	LBlw.ratio	F1	F1w	P1	T1	M1	A1	F1lw.ratio	L1.length	L1Cl.ratio	F1P1.ratio	F1T1.ratio	F1M1.ratio	F1A1.ratio	P1T1.ratio	P1M1.ratio	P1A1.ratio	T1M1.ratio	T1A1.ratio	M1A1.ratio	F3	F3w	P3	T3	M3	A3	F3lw.ratio
catalina_m	10.05	9.47	1.06124604	0.803421536	1.094651999	0.927378426	2.268623025	2.460822723	2.559857361	0.905486981	1.457577955	1.062929667	1.45821242	1.267499054	0.925670075	1.893725269	1.811137142	1.830601093	1.465655534	3.961371699	0.967	1.102	0.877495463	12.509	2.487	4.43	11.099	6.892	5.307	5.029754725	40.237	4.003681592	2.823702032	1.127038472	1.815002902	2.357075561	0.399135057	0.642774231	0.834746561	1.610417876	2.091388732	1.298662144	9.181	2.511	4.084	6.895	7.929	5.549	3.656312226
catalina_m	10.37	9.15	1.133333333	0.821060966	1.173076923	0.958410351	2.325112108	3.250783699	2.672680412	0.963754647	1.505079826	1.087002096	1.371693122	1.346753247	0.979225685	1.952919021	1.986590038	1.627943485	1.442682248	4.126541982	1.07	1.26	0.849206349	12.63	2.37	4.46	10.76	7.56	5.31	5.329113924	40.72	3.926711668	2.831838565	1.173791822	1.670634921	2.378531073	0.414498141	0.58994709	0.83992467	1.423280423	2.026365348	1.423728814	8.84	2.37	3.19	6.89	7.7	5.22	3.729957806
catalina_m	9.57	8.88	1.077702703	0.848404255	1.200752823	0.981538462	2.565683646	3.148026316	2.935582822	0.967644085	1.667247387	1.223785166	1.490654206	1.424107143	1.033477322	1.914	1.985477178	1.768946396	1.452861697	4.110824742	1.237	1.493	0.828533155	11.28	2.18	3.73	9.89	6.42	5	5.174311927	36.32	3.795193312	3.024128686	1.140546006	1.757009346	2.256	0.377148635	0.580996885	0.746	1.540498442	1.978	1.284	7.97	2.1	3.04	5.74	6.72	4.82	3.795238095
catalina_m	12.39	11.33	1.093556929	0.846311475	1.191346154	0.960465116	2.333333333	3.185089974	2.72907489	0.969483568	1.435689455	1.130474453	1.390572391	1.349673203	1.004051864	2.082352941	2.103565365	1.742616034	1.537602383	4.256269323	1.18	1.56	0.756410256	14.64	2.83	5.31	12.78	8.91	5.95	5.173144876	47.59	3.841000807	2.757062147	1.145539906	1.643097643	2.460504202	0.415492958	0.595959596	0.892436975	1.434343434	2.14789916	1.497478992	10.4	2.88	3.89	8.63	9.18	5.89	3.611111111
madera_m	8.59	7.7	1.115584416	1.017772512	1.306861403	1.094685867	2.654511743	3.269889608	3.031051517	1.114137484	1.860112603	1.346606051	1.684313725	1.546633057	1.206460674	2.425183512	2.177439797	1.897923111	1.601416853	3.987929434	1.138	1.386	0.821067821	8.44	2.023	3.236	7.71	5.1	3.542	4.17202175	28.028	3.262863795	2.60815822	1.094682231	1.654901961	2.382834557	0.419714656	0.634509804	0.913608131	1.511764706	2.176736307	1.439864483	6.573	2.049	2.627	4.618	5.554	3.945	3.207906296
madera_m	9.43	8.57	1.100350058	0.964212679	1.335694051	1.057174888	2.626740947	3.229452055	3.032154341	1.060742407	1.654385965	1.255659121	1.708333333	1.601018676	1.15	2.090909091	2.067982456	1.601018676	1.520722464	4.427230047	1.054	1.398	0.753934192	9.78	2.11	3.59	8.89	5.52	4.51	4.63507109	32.29	3.424178155	2.724233983	1.100112486	1.77173913	2.168514412	0.403824522	0.650362319	0.796008869	1.610507246	1.971175166	1.223946785	7.06	2.13	2.92	5.7	5.89	4.56	3.314553991
madera_m	8.441	7.919	1.065917414	0.96889348	1.319937451	1.041584403	2.798740053	2.872065328	2.610080396	1.121578528	1.642857143	1.255727462	1.536683051	1.537802878	1.085379967	1.909296539	2.006894912	1.664563203	1.526401447	4.027194656	1.121	1.449	0.773636991	8.712	2.018	3.016	7.526	5.493	4.421	4.317145689	29.168	3.455514749	2.888594164	1.157587032	1.586018569	1.970594888	0.400744087	0.549062443	0.682198598	1.370107409	1.70232979	1.242479077	6.395	1.928	2.939	5.138	5.489	4.206	3.316908714
madera_m	8.24	7.63	1.079947575	0.926675664	1.216774956	1.033617662	2.408652441	2.62755102	2.686664493	1.085925145	1.740232313	1.190923544	1.655615833	1.563567362	1.133736929	2.261872083	1.882137963	1.921641791	1.532168092	4.269430052	1.102	1.408	0.782670455	8.892	2.033	3.421	7.588	4.977	3.643	4.373831776	28.521	3.461286408	2.599239988	1.17185029	1.786618445	2.440845457	0.450843437	0.687361865	0.939061213	1.524613221	2.08289871	1.366181718	6.772	1.976	3.136	4.735	5.27	4.378	3.427125506
madera_m	8.412	7.87	1.068869123	0.903544576	1.264962406	0.98271028	2.572477064	2.900689655	2.758032787	1.072959184	1.6824	1.163485477	1.623938224	1.51294964	1.042379182	1.738016529	1.86518847	1.515675676	1.598631699	4.699441341	0.991	1.146	0.864746946	9.31	1.97	3.27	7.84	5.18	4.84	4.725888325	30.44	3.618640038	2.847094801	1.1875	1.797297297	1.923553719	0.417091837	0.631274131	0.675619835	1.513513514	1.619834711	1.070247934	6.65	1.9	2.9	5	5.56	4.51	3.5
madera_m	7.815	7.478	1.045065526	0.933245761	1.257441673	1.039090546	2.385531136	3.027896164	3.002305033	1.067477121	1.567703109	1.156065089	1.561438561	1.551210798	1.109612381	2.027237354	1.888137231	1.616673562	1.5797453	3.621408712	0.986	1.139	0.865671642	8.374	1.917	3.276	7.321	5.005	3.855	4.368283777	27.831	3.561228407	2.556166056	1.14383281	1.673126873	2.172243839	0.447479852	0.654545455	0.849805447	1.462737263	1.899092088	1.298313878	6.215	1.96	2.581	4.985	5.038	4.139	3.170918367
marxi_m	8.32	8.03	1.03611457	0.846819338	1.152035447	0.958856748	2.298977618	3.005780347	2.627921668	1.054633033	1.517140773	1.178804194	1.485449027	1.495058401	1.102278749	1.804772234	1.656050955	1.400909244	1.469185944	4.288659794	1.087	1.222	0.889525368	9.825	2.091	3.619	7.889	5.601	4.61	4.698708752	31.544	3.791346154	2.714838353	1.245404994	1.754151044	2.131236443	0.458740018	0.646134619	0.785032538	1.408498482	1.711279826	1.214967462	7.222	2.12	2.768	5.484	5.565	5.024	3.406603774
marxi_m	9.01	8.18	1.101466993	0.911482044	1.173024346	0.985022412	2.540891145	2.910206718	2.619186047	1.093579318	1.52556722	1.134332116	1.644760862	1.523503551	1.072874494	1.747478666	1.643860609	1.408913213	1.530490912	4.114155251	1.215	1.437	0.845511482	9.885	2.294	3.546	8.239	5.478	5.156	4.309067132	32.304	3.585349612	2.787648054	1.199781527	1.80449069	1.917183863	0.430392038	0.647316539	0.687742436	1.504016064	1.597944143	1.062451513	7.681	2.22	3.096	5.906	5.914	5.481	3.45990991
marxi_m	9.5	8.98	1.057906459	0.889263316	1.208343933	0.958337537	2.456049638	2.793296089	2.718946766	1.098392878	1.621713896	1.18159204	1.570767196	1.505308192	1.084351101	1.989112228	1.64987843	1.478369125	1.482290529	4.502369668	1.228	1.376	0.89244186	10.683	2.563	3.868	8.649	6.048	4.776	4.16816231	34.024	3.581473684	2.761892451	1.235171696	1.766369048	2.236809045	0.447219332	0.639550265	0.809882747	1.430059524	1.810929648	1.266331658	7.862	2.353	3.401	5.858	6.311	5.758	3.341266468
marxi_m	9.97	9.17	1.087241003	0.854766804	1.184226155	0.976780641	2.431114362	3.0102657	2.767138496	1.109380216	1.585811993	1.151935298	1.619295111	1.487171838	1.093561479	1.857648593	1.671696848	1.485178013	1.554654608	4.470852018	1.397	1.548	0.90245478	11.664	2.627	4.101	8.987	6.157	5.367	4.440045679	36.276	3.638515547	2.844184345	1.297874708	1.894429105	2.173281163	0.456325804	0.666071139	0.76411403	1.459639435	1.674492268	1.147195826	8.419	2.437	3.312	6.287	6.704	5.964	3.454657366
marxi_m	8.87	8.48	1.045990566	0.901606017	1.234688196	0.986103391	2.35778841	3.170121515	2.77014366	1.102959463	1.646862235	1.16833509	1.672953602	1.690489804	1.112783841	1.844074844	1.645640074	1.466358076	1.454575271	4.572164948	1.207	1.367	0.882955377	9.838	2.408	3.762	8.042	5.302	4.81	4.085548173	31.754	3.579932356	2.615098352	1.22332753	1.855526217	2.045322245	0.467794081	0.709543568	0.782120582	1.516786118	1.671933472	1.102286902	7.184	2.176	2.798	5.386	5.247	5.39	3.301470588
marxi_m	10.53	10.55	0.998104265	0.845783133	1.14084507	0.953804348	2.189189189	2.87704918	2.562043796	1.031341822	1.428765265	1.121405751	1.436562074	1.448418157	1.08110883	1.740495868	1.81865285	1.548529412	1.554472985	4.228915663	1.19	1.62	0.734567901	12.45	2.89	4.81	10.21	7.33	6.05	4.307958478	40.85	3.879392213	2.588357588	1.219392752	1.698499318	2.05785124	0.471106758	0.656207367	0.795041322	1.392905866	1.687603306	1.211570248	9.23	2.67	3.66	7.37	7.27	5.79	3.456928839
marxi_m	9.27	8.57	1.08168028	0.895046828	1.232057416	1.024762326	2.369026323	2.752375297	3.149847095	1.113647285	1.663078579	1.205932093	1.558507061	1.447306792	1.101080888	1.904664064	1.891064871	1.663376996	1.558769127	4.544117647	1.209	1.354	0.892909897	10.357	2.718	3.913	8.324	5.948	4.867	3.810522443	33.409	3.60399137	2.646818298	1.244233542	1.741257566	2.128004931	0.470086497	0.657868191	0.803986028	1.399462004	1.710293815	1.222108075	7.524	2.283	3.368	5.574	6.405	4.902	3.295663601
marxi_m	9.31	8.87	1.049605411	0.974257011	1.195275388	1.005399568	2.624013529	3.074636724	2.889509621	1.263915286	1.547282699	1.13315482	1.895358306	1.539606416	1.114302813	1.94973822	1.840648478	1.531501892	1.545998007	4.362699157	1.35	1.64	0.823170732	9.556	1.957	3.548	7.366	4.912	4.775	4.882984159	30.157	3.239205156	2.693348365	1.297311974	1.945439739	2.001256545	0.48167255	0.722312704	0.743036649	1.499592834	1.542617801	1.028691099	7.789	2.257	3.028	6.017	6.047	5.058	3.451041205
peloncillo_m	13.39	12.24	1.093954248	0.980377801	1.193723812	0.995835193	3.023255814	3.261081344	2.880189288	1.120971118	1.511457275	1.151530788	1.477109763	1.304432538	0.989945291	1.963919038	1.853287197	1.570490265	1.719311762	4.959259259	1.39	1.54	0.902597403	13.658	2.977	4.429	11.945	9.065	6.818	4.587840107	45.915	3.429051531	3.083766087	1.143407283	1.506674021	2.003226753	0.370782754	0.48858246	0.649603989	1.317705461	1.751980053	1.329568789	11.217	3.556	4.106	8.859	10.265	7.225	3.154386952
peloncillo_m	10.23	9.15	1.118032787	0.917653391	1.103559871	0.969760167	2.464466394	2.818958391	2.973837209	1.054747912	1.532813905	1.106065521	1.395444005	1.370395177	0.957596181	1.975284804	1.707561342	1.518930958	1.671841804	5.046867292	1.39	1.41	0.985815603	11.148	2.423	4.151	9.699	7.331	5.179	4.600907965	37.508	3.666471163	2.685617923	1.149396845	1.520665666	2.1525391	0.427982266	0.566225617	0.801506082	1.323011867	1.872755358	1.415524232	9.27	2.766	3.629	6.674	7.465	5.991	3.351409978
peloncillo_m	12.1	11.62	1.04130809	0.991234538	1.220127055	1.036757776	2.782248793	3.14041007	3.087522327	1.224324598	1.648052302	1.244727909	1.523737565	1.349241748	1.104316875	2.074404252	2.118347339	1.689000558	1.897443939	5.591497227	1.32	1.4	0.942857143	12.207	3.083	4.349	9.883	7.941	5.833	3.959455076	40.213	3.32338843	2.80685215	1.23515127	1.537211938	2.092748157	0.440048568	0.547664022	0.745585462	1.244553583	1.69432539	1.36139208	9.917	3.122	3.853	7.342	8.968	5.712	3.17648943
peloncillo_m	14.9	14.1	1.056737589	1.002894259	1.204624464	1.029645498	2.663568109	3.046411777	2.985373673	1.190000799	1.55646088	1.202776881	1.427750096	1.400639218	1.084898791	2.162868341	1.866466241	1.721349353	1.857392172	5.283687943	1.95	2.07	0.942028986	14.857	3.795	5.594	12.521	10.436	6.889	3.914888011	50.297	3.375637584	2.655881301	1.186566568	1.423629743	2.156626506	0.446769427	0.53602913	0.812019161	1.199789191	1.817535201	1.514878792	12.369	4.012	4.891	9.573	10.638	7.983	3.083000997
peloncillo_m	12.27	11.42	1.074430823	0.912267658	1.225774226	1.006562756	2.514344262	2.769751693	2.71460177	1.098478066	1.559085133	1.174162679	1.476534296	1.354304636	0.9792498	2.090289608	2.031456954	1.725738397	1.666666667	4.967611336	1.51	1.84	0.820652174	13.45	3.02	4.88	11.17	8.31	5.87	4.453642384	43.68	3.5599022	2.756147541	1.204118174	1.618531889	2.291311755	0.436884512	0.587244284	0.831345826	1.344163658	1.902896082	1.415672913	10.01	3.16	4.43	7.87	9.06	6.04	3.167721519
peloncillo_m	13.59	12.55	1.082868526	0.914535666	1.161538462	1.005177515	2.439856373	3.116972477	2.873150106	1.059236165	1.540816327	1.152671756	1.45659164	1.251381215	0.959068454	2.202593193	1.989751098	1.854024557	1.700663246	4.670103093	1.33	1.62	0.820987654	14.86	3.11	5.57	12.83	9.33	6.17	4.778135048	48.76	3.587932303	2.667863555	1.158222915	1.592711683	2.408427877	0.434138737	0.596998928	0.902755267	1.375133976	2.079416532	1.512155592	11.7	3.32	4.36	8.82	10.86	6.83	3.524096386
peloncillo_m	12.99	11.73	1.10741688	0.938583815	1.237142857	1.036711891	2.441729323	2.958997722	2.793548387	1.073553719	1.481185861	1.142480211	1.487972509	1.309475806	0.98334595	2.143564356	2.081730769	1.811715481	1.597196606	4.672661871	1.44	1.71	0.842105263	13.84	3.21	5.32	12.1	8.73	6.06	4.31152648	46.05	3.545034642	2.601503759	1.143801653	1.585337915	2.283828383	0.439669421	0.609392898	0.877887789	1.3860252	1.99669967	1.440594059	10.5	3.39	4.39	8.77	9.92	6.24	3.097345133
peloncillo_m	11.76	10.63	1.106302916	0.884210526	1.089898054	0.93259318	2.202247191	3.102902375	2.722222222	1.019947962	1.537254902	1.163204748	1.302325581	1.233997901	0.892261002	2.01025641	1.937397035	1.768421053	1.59587461	4.9	1.43	1.65	0.866666667	13.3	2.98	5.34	11.53	9.03	5.85	4.463087248	45.05	3.830782313	2.490636704	1.153512576	1.472868217	2.273504274	0.463139636	0.591362126	0.912820513	1.276854928	1.970940171	1.543589744	10.79	3.23	3.79	7.65	9.53	6.07	3.340557276
peloncillo_m	11.87	10.8	1.099074074	0.923735409	1.090992647	0.957258065	2.437371663	3.199460916	2.997474747	1.018010292	1.485607009	1.101113173	1.355022831	1.237747654	0.91873065	1.893141946	2.008460237	1.576361222	1.630494505	5.183406114	1.38	1.62	0.851851852	12.85	2.93	4.87	11.66	8.76	6.27	4.385665529	44.41	3.741364785	2.638603696	1.102058319	1.466894977	2.049441786	0.417667238	0.555936073	0.776714514	1.331050228	1.859649123	1.397129187	10.88	3.02	3.71	7.99	9.59	5.91	3.602649007
vorhiesi_m	13.61	12.95	1.050965251	0.993430657	1.181423611	0.976327116	2.326495726	3.0861678	2.984649123	1.203359859	1.471351351	1.159284497	1.334313725	1.249770432	0.928376535	2.046616541	1.952654232	1.738186462	1.746887434	5.214559387	1.48	1.88	0.787234043	13.7	3.62	5.85	11.31	10.2	6.65	3.784530387	47.71	3.505510654	2.341880342	1.211317418	1.343137255	2.060150376	0.517241379	0.573529412	0.879699248	1.108823529	1.70075188	1.533834586	11.52	4.09	4.41	9.25	10.89	6.97	2.816625917
vorhiesi_m	12.78	11.42	1.119089317	1.05707196	1.195509822	1.040716612	2.520710059	3.444743935	2.917808219	1.133984028	1.611601513	1.17679558	1.5	1.356687898	1		2.07804878		1.739959156	5.57591623	1.55	1.74	0.890804598	12.09	3.2	5.07	11.27	8.52		3.778125			2.384615385	1.072759539	1.419014085		0.449866903	0.595070423		1.322769953			10.69	3.53	3.71	7.93	9.42	6.15	3.028328612
vorhiesi_m	10.04	9.18	1.093681917	0.989162562	1.199522103	0.995044599	2.442822384	3.042424242	2.901734104	1.155350978	1.546995378	1.105726872	1.394444444	1.272496831	0.971926428	1.976377953	1.876635514	1.848987109	1.628020107	4.669767442	1.11	1.24	0.89516129	10.15	2.62	4.11	8.69	7.2	5.08	3.874045802	35.23	3.508964143	2.469586375	1.168009206	1.409722222	1.998031496	0.472957422	0.570833333	0.809055118	1.206944444	1.710629921	1.417322835	8.37	2.65	3.3	6.49	7.89	5.35	3.158490566
vorhiesi_m	11.06	9.77	1.132036847	0.960069444	1.15497076	1.006919155	2.234343434	3.299522673	2.706141424	1.152083333	1.537178596	1.097331084	1.476635514	1.426544563	1.035095929	2.033088235	1.828703704	1.575947563	1.632954378	4.89380531	1.14	1.36	0.838235294	11.52	2.79	4.95	9.6	7.49	5.44	4.129032258	39	3.526220615	2.327272727	1.2	1.538050734	2.117647059	0.515625	0.660881175	0.909926471	1.281708945	1.764705882	1.376838235	9.576	2.961	3.352	7.195	7.753	6.048	3.234042553
vorhiesi_m	13.98	12.8	1.0921875	0.963473467	1.208297321	1.010845987	2.37755102	3.127516779	3.113585746	1.128329298	1.594070696	1.219895288	1.459290188	1.321361059	0.989384289	2.086567164	2.014409222	1.808538163	1.720615385	5.439688716	1.59	1.75	0.908571429	14.51	3.07	5.88	12.39	9.58	6.7	4.726384365	49.06	3.509298999	2.467687075	1.17110573	1.514613779	2.165671642	0.474576271	0.613778706	0.87761194	1.293319415	1.849253731	1.429850746	11.57	3.43	4.47	8.77	10.58	6.94	3.373177843
vorhiesi_m	10.018	9.284	1.07906075	0.847546531	1.109413068	0.930954372	2.198376125	2.621140764	2.525970751	0.997312096	1.413374718	1.063594861	1.262030738	1.26521849	0.910975721	1.879549719	1.836480293	1.64445174	1.52087445	5.220427306	1.523	1.606	0.948318804	11.82	2.992	4.557	10.045	7.938	5.33	3.950534759	39.69	3.961868636	2.593811718	1.176704828	1.48904006	2.217636023	0.453658537	0.574074074	0.854971857	1.265432099	1.884615385	1.489305816	9.03	2.736	3.822	7.088	7.918	5.455	3.300438596
vorhiesi_m	11.71	10.25	1.142439024	1.125961538	1.239153439	1.058770344	2.856097561	3.065445026	2.801435407	1.341351661	1.610729023	1.20473251	1.467418546	1.320180383	0.974209651	2.470464135	1.93553719	1.815503876	1.718016432	4.961864407	1.658	1.853	0.894765246	10.4	2.51	4.1	8.73	7.98	4.74	4.143426295	35.95	3.070025619	2.536585366	1.191294387	1.303258145	2.194092827	0.469644903	0.513784461	0.864978903	1.093984962	1.841772152	1.683544304	9.45	3.09	3.82	7.27	8.87	6.05	3.058252427
vorhiesi_m	10.52	9.71	1.083419156	0.940125112	1.2147806	1.028347996	2.23782174	2.988636364	2.516746411	1.125976667	1.601217656	1.169408626	1.529736804	1.363224051	0.996872927	2.179407499		1.801986982	1.692406692	4.638447972	1.16	1.385	0.837545126	11.19	2.602	4.701	9.343	6.877	4.827	4.300538048	36.938	3.51121673	2.380344608	1.197688109	1.627163007	2.318210068	0.503157444	0.683582958	0.97389683	1.358586593	1.935570748	1.424694427	8.66	2.75	3.52	6.57	7.717		3.149090909
vorhiesi_m	12.057	11.637	1.036091776	0.928747497	1.094797058	0.926819894	2.294386299	2.85035461	2.645819618	1.119810532	1.371672355	1.068314726	1.348657718	1.250855898	0.901525348	2.075929752	1.916547449	1.71654328	1.659600826	4.617770969	1.606	1.921	0.836022905	12.982	3.122	5.255	10.767	8.94	5.808	4.158231903	43.752	3.628763374	2.470409134	1.205721185	1.45212528	2.235192837	0.488065385	0.587807606	0.904786501	1.204362416	1.853822314	1.539256198	11.013	3.805	4.23	8.79	9.639	6.291	2.89434954
vorhiesi_m	11.11	10.25	1.083902439	0.942324003	1.167016807	0.975417032	2.281314168	3.120786517	2.7775	1.171940928	1.49327957	1.183173589	1.351581509	1.305522914	0.914403292	2.031078611	1.945709282	1.717156105	1.603868919	4.648535565	1.34	1.5	0.893333333	11.79	2.81	4.87	9.48	8.22	5.47	4.195729537	39.83	3.585058506	2.420944559	1.243670886	1.434306569	2.155393053	0.51371308	0.592457421	0.890310786	1.153284672	1.73308958	1.50274223	9.52	3.05	3.56	7.44	8.51	5.71	3.121311475
vorhiesi_m	11.41	10.69	1.067352666	1.098171319	1.262168142	1.029783394	2.599088838	3.223163842	3.20505618	1.217716115	1.625356125	1.21641791	1.373044525	1.266370699	0.970238095	1.970639033	1.970639033	1.846278317	1.676461945	5.09375	1.29	1.59	0.811320755	10.39	2.75	4.39	9.37	8.31	5.79	3.778181818	38.25	3.352322524	2.366742597	1.108858058	1.250300842	1.79447323	0.468516542	0.528279182	0.7582038	1.12755716	1.618307427	1.435233161	9.04	2.89	3.54	7.02	9.01	5.79	3.128027682
chiricahua_m	11.42	11.22	1.017825312	0.897939928	1.198195363	1.00052567	2.30846978	2.777237354	2.587222474	1.004220893	1.502038669	1.180483771	1.50065703	1.465229664	1.111219227	1.852392539	1.67007897	1.467866324	1.55564637	4.04964539	1.368	1.609	0.850217526	12.718	3.281	4.947	11.372	7.61	6.165	3.876257239	42.812	3.748861646	2.570851021	1.118360886	1.671222076	2.062935929	0.435015828	0.650065703	0.80243309	1.49434954	1.84460665	1.234387672	9.531	2.982	4.112	7.603	7.794	6.838	3.196177062
chiricahua_m	9.033	7.832	1.15334525	0.953049166	1.258253239	1.046091488	2.591965567	3.11053719	3.076634877	1.074461758	1.571503132	1.24903208	1.58780102	1.548337333	1.186678928	1.900883838	1.841965742	1.611884368	1.483007716	3.682429678	1.336	1.948	0.685831622	9.478	2.115	3.485	8.407	5.689	4.752	4.481323877	31.811	3.521642865	2.719655667	1.127393838	1.666022148	1.99452862	0.414535506	0.612585692	0.733375421	1.477764106	1.769149832	1.197180135	7.179	2.395	2.904	5.748	5.834	4.904	2.997494781
chiricahua_m	7.673	6.968	1.101176808	0.896378505	1.197783328	0.993268608	2.376277485	3.130558956	2.738401142	1.019126046	1.666232356	1.215235984	1.723495058	1.666956333	1.201911028	1.961902327	1.723495058	1.544795651	1.570726714	3.733819951	0.886	1.634	0.542227662	8.56	2.071	3.229	7.529	4.452	3.911	4.133268952	27.681	3.607585038	2.650975534	1.136937176	1.922731357	2.188698543	0.428875017	0.725292004	0.825620046	1.691150045	1.925083099	1.138327793	6.406	1.884	2.451	4.605	4.603	4.452	3.400212314
chiricahua_m	7.68	7.339	1.046464096	0.8829616	1.214229249	1.003921569	2.41509434	3.204005006	2.961820285	1.017353292	1.544339433	1.137777778	1.580246914	1.587104774	1.119207228	1.912350598	1.701373505	1.417758907	1.539695269	3.97309881	0.941	1.716	0.548368298	8.698	1.892	3.18	7.549	4.86	4.016	4.597251586	28.303	3.685286458	2.735220126	1.15220559	1.789711934	2.165836653	0.421247847	0.654320988	0.791832669	1.553292181	1.879731076	1.210159363	6.325	1.673	2.397	4.973	4.839	4.514	3.780633592
chiricahua_m	11.15	10.79	1.033364226	0.935638164	1.151859504	0.975503062	2.619830827	3.029891304	2.960701009	1.065558104	1.582009081	1.085475078	1.523015981	1.487261571	1.074388129	1.688115064	1.603855006	1.414974619	1.480940364	3.516240933	1.219	2.019	0.60376424	11.917	2.624	4.256	10.464	7.321	6.605	4.541539634	40.563	3.63793722	2.800046992	1.138857034	1.62778309	1.804239213	0.406727829	0.581341347	0.644360333	1.429312935	1.584254353	1.108402725	9.68	3.038	3.68	7.048	7.497	6.952	3.186306781
chiricahua_m	12.23	11.62	1.052495697	0.924484088	1.237603724	1.015106242	2.607120017	3.459688826	3.309878214	1.106486927	1.593900691	1.433427098	1.545948679	1.544386918	1.201139265	1.965605914	1.867460681	1.786966686	1.64869237	4.389806174	1.131	1.709	0.661790521	13.229	2.806	4.691	11.053	7.911	6.222	4.714540271	43.106	3.524611611	2.820081006	1.196869628	1.672228543	2.12616522	0.424409663	0.592971811	0.753937641	1.3971685	1.776438444	1.271456123	9.882	3.023	3.535	7.673	7.919	6.549	3.268938141
jacobii_m	6.708	6.509	1.030573053	0.897031292	1.163573287	0.947190059	2.41294964	2.751435603	2.607073455	1.034865782	1.509111361	1.082110018	1.476557341	1.471375302	1.105471325	1.577981651	1.498994413	1.346987952	1.449751459	3.804878049	0.942	1.596	0.590225564	7.478	1.836	2.78	6.482	4.543	4.251	4.072984749	25.534	3.806499702	2.689928058	1.153656279	1.646048866	1.759115502	0.428879975	0.611930442	0.653963773	1.426810478	1.52481769	1.06868972	5.765	1.823	2.438	4.445	4.559	4.475	3.16236972
jacobii_m	8.438	8.362	1.009088735	0.917872294	1.158270419	0.966220085	2.370224719	2.900653145	2.629479589	1.074767546	1.544289898	1.160021996	1.527516293	1.484779166	1.132313473	1.766750419	1.645475819	1.505710207	1.520086471	4.331622177	1.038	1.918	0.541188738	9.193	2.39	3.56	7.851	5.524	4.776	3.846443515	30.904	3.66247926	2.582303371	1.170933639	1.664192614	1.924832496	0.453445421	0.644460536	0.745393635	1.421252715	1.643844221	1.156616415	7.285	2.083	2.909	5.464	5.683	5.128	3.497359578
jacobii_m	7.195	6.669	1.078872395	0.961641272	1.195977394	0.986291981	2.439810105	2.996668055	2.744088482	1.085382411	1.619401305	1.155266538	1.591814159	1.523073666	1.107093399	1.780059377	1.619036904	1.383919985	1.494599086	3.845537146	0.952	1.563	0.609085093	7.482	1.821	2.949	6.629	4.52	4.042	4.108731466	25.622	3.561084086	2.537131231	1.128677025	1.655309735	1.85106383	0.444863479	0.652433628	0.729589312	1.46659292	1.640029688	1.118258288	6.016	1.869	2.401	4.443	4.724	4.444	3.218833601
jacobii_m	7.15	6.94	1.030259366	0.917843389	1.218265463	0.96713107	2.503501401	2.925531915	2.642276423	1.095449671	1.570393147	1.093941248	1.525496053	1.460077599	1.051470588	1.653179191	1.558752998	1.286665467	1.563525038	3.631284916	0.952	1.85	0.514594595	7.79	1.929	2.856	6.527	4.687	4.325	4.038361846	26.185	3.662237762	2.727591036	1.193503907	1.662043951	1.801156069	0.437567029	0.609344997	0.660346821	1.392575208	1.509132948	1.083699422	5.869	1.856	2.444	4.553	4.897	4.587	3.162176724
jacobii_m	8.247	7.983	1.033070274	0.92986808	1.198866114	1.004262056	2.402272065	3.088764045	2.77770293	1.098721023	1.730381872	1.174451723	1.579582455	1.677242221	1.18304404	1.763686912	1.64348346	1.355299918	1.503281079	3.658828749	0.823	1.718	0.479045402	8.869	2.312	3.433	7.506	5.221	4.676	3.836072664	29.705	3.601915848	2.583454704	1.181588063	1.698716721	1.896706587	0.457367439	0.65753687	0.734174508	1.437655622	1.605218135	1.116552609	6.879	2.159	2.67	4.766	4.917	5.018	3.186197314
jacobii_m	8.133	7.935	1.024952741	0.962257454	1.23733455	1.006808616	2.463052695	3.210817213	2.953159041	1.160365245	1.676907216	1.186952715	1.579530006	1.623677381	1.151983003	1.809343715	1.676907216	1.40563429	1.512553468	4.052316891	0.846	1.512	0.55952381	8.452	2.245	3.302	7.009	5.149	4.495	3.76481069	28.407	3.492807082	2.559660812	1.205878157	1.641483783	1.880311457	0.471108575	0.641289571	0.734593993	1.361235191	1.559288098	1.145494994	6.573	2.135	2.533	4.85	5.009	4.85	3.078688525
jacobii_m	7.675	7.295	1.052090473	0.951171149	1.193252488	0.980329544	2.347812787	3.031200632	2.713932107	1.11685099	1.624682472	1.17913658	1.55113177	1.578243882	1.160417297	1.874236874	1.656594	1.497560976	1.445386064	3.65302237	1.201	1.971	0.609335363	8.069	2.144	3.269	6.872	4.948	4.095	3.763526119	27.253	3.550879479	2.468338942	1.174185099	1.630759903	1.97045177	0.475698487	0.660670978	0.798290598	1.388843977	1.678144078	1.208302808	6.432	2.082	2.532	4.724	4.863	4.633	3.089337176
jacobii_m	7.133	6.936	1.028402537	0.908199643	1.161915621	1.022505734	2.269487751	2.748747592	2.516937191	1.06209053	1.481719983	1.135105029	1.54360528	1.56356861	1.02338594	1.732993197	1.545277296	1.40634858	1.420916335	3.58983392	0.897	1.227	0.731051345	7.854	1.952	3.143	6.716	4.621	4.116	4.023565574	26.45	3.708117202	2.498886414	1.169446099	1.699632114	1.908163265	0.467986897	0.68015581	0.763605442	1.453365072	1.631681244	1.122691934	6.139	2.039	2.595	4.814	4.562	4.616	3.010789603
jacobii_m	8.955	8.654	1.034781604	0.9342723	1.233640997	0.994337109	2.341176471	2.818696884	2.546928328	1.170741273	1.563918966	1.213414634	1.720461095	1.542104357	1.095144919	1.8	1.661718315	1.403825051	1.538131226	3.941461268	1.34	1.765	0.759206799	9.585	2.596	3.825	7.649	5.205	4.975	3.692218798	31.239	3.488442211	2.505882353	1.253104981	1.841498559	1.926633166	0.500065368	0.734870317	0.768844221	1.469548511	1.537487437	1.046231156	7.259	2.478	3.177	5.726	5.807	5.389	2.929378531
jacobii_m	6.837	6.254	1.093220339	0.956892932	1.222858165	1.028429603	2.391395593	2.967447917	2.708795563	1.168518202	1.642719846	1.182053942	1.651050471	1.561315369	1.184511435	1.914053751	1.728697851	1.38288835	1.546832579	3.621292373	0.773	1.114	0.693895871	7.145	1.979	2.859	5.851	4.141	3.572	3.610409298	23.568	3.447125932	2.499125568	1.221158776	1.72542864	2.000279955	0.488634421	0.690412944	0.800391937	1.412943733	1.638017917	1.159294513	5.591	1.748	2.304	4.162	4.379	3.955	3.198512586
jacobii_m	7.144			0.876564417	1.177906018	0.954442218	2.269377382	2.746635909	2.60539752	1.100940052	1.483388704	1.073801293	1.746699267	1.53766681	1.11799687	1.699738282	1.552368535	1.303649635	1.47359736	3.380974917	0.78	0.985	0.791878173	8.15	2.095	3.148	6.489	4.09	4.203	3.890214797	26.08	3.650615901	2.588945362	1.255971644	1.992665037	1.939091125	0.485128679	0.769682152	0.748988818	1.586552567	1.543897216	0.973114442	6.065	1.803	2.601	4.816	4.646	4.602	3.363838048
jacobii_m	7.282			0.927170868	1.152944902	0.99263904	2.384413883	2.925672961	2.741716867	1.127244582	1.614276214	1.099501736	1.586492375	1.526304758	1.091426859	1.656505914	1.530796721	1.362904735	1.442551506	3.328153565	0.869	1.279	0.67943706	7.854	1.898	3.054	6.46	4.59	4.396	4.138040042	26.354	3.619060698	2.571709234	1.215789474	1.711111111	1.786624204	0.472755418	0.665359477	0.694722475	1.407407407	1.469517743	1.044131028	6.316	1.688	2.489	4.511	4.771	4.757	3.741706161
jacobii_m	8.491	8.283	1.025111675	0.963353755	1.238296631	1.010232005	2.329492455	2.836005344	2.573030303	1.171980676	1.580308952	1.158706332	1.644586481	1.61395172	1.190049054	1.945246277	1.744965064	1.551717836	1.551717836	3.510128152	0.684	1.063	0.6434619	8.814	2.365	3.645	7.245	5.163	4.365	3.726849894	29.232	3.44270404	2.418106996	1.216563147	1.707147008	2.019243986	0.50310559	0.705984893	0.835051546	1.403253922	1.659793814	1.182817869	6.857	2.294	2.994	5.373	5.261	4.866	2.989102005
jacobii_m	8.117	7.78	1.043316195	0.972794823	1.249345852	1.051561083	2.437537538	3.132767271	2.877348458	1.194730645	1.718611052	1.269868586	1.660257721	1.709201937	1.333278581	2.023684867	1.685773624	1.484726541	1.554980843	4.532104969	0.923	1.616	0.571163366	8.344	2.174	3.33	6.794	4.889	4.011	3.838086477	27.368	3.371689048	2.505705706	1.228142479	1.706688484	2.080279232	0.490138357	0.681120884	0.830216904	1.389650235	1.693841935	1.21889803	6.497	2.106	2.591	4.723	4.749	4.815	3.084995252
bacadehuachi_m	13.87	14.71	0.942895989	0.856701668	1.057971014	0.915511551	2.285008237	2.802020202	2.554327808	0.9585349	1.340096618	1.053151101	1.338803089	1.195689655	0.902994792	2.048744461	1.82260184	1.622222222	1.669073406	3.738544474	1.99	2.48	0.802419355	16.19	3.99	6.07	14.47	10.36	6.77	4.05764411	53.86	3.883201154	2.667215815	1.118866621	1.562741313	2.391432792	0.419488597	0.585907336	0.896602659	1.396718147	2.137370753	1.53028065	13.11	4.09	4.95	10.35	11.6	7.61	3.205378973
[truncated: 136 more columns]
