# Supplementary material for: ﻿Discovery of a new tarantula species from the Madrean Sky Islands and the first documented instance of syntopy between two montane endemics (Araneae, Theraphosidae, Aphonopelma): a case of prior mistaken identity
Source: Zookeys. 2024 Aug 16;1210:61–98. doi: 10.3897/zookeys.1210.125318 (PMC11344175; doi:10.3897/zookeys.1210.125318)
Supplement: Supplementary material 8 — Phylogenomics files [file zookeys-1210-061_article-125318__-s008.zip]

Archive with 1,329 entries (1,325 files):
- Suppl8/
- Suppl8/.DS_Store
- Suppl8/concatenated_UCE_sequence_files/
- Suppl8/concatenated_UCE_sequence_files/Jacobii_gblocks_trimmed_muscle_clean_realigned_90p_Concatenated_alignments.fas
- Suppl8/concatenated_UCE_sequence_files/Jacobii_gblocks_trimmed_muscle_clean_realigned_90p_partition_file.txt
- Suppl8/individual_UCE_loci/
- Suppl8/individual_UCE_loci/sl_realigned_uce_1001792.fas
- Suppl8/individual_UCE_loci/sl_realigned_uce_1002586.fas
- Suppl8/individual_UCE_loci/sl_realigned_uce_1002778.fas
- Suppl8/individual_UCE_loci/sl_realigned_uce_1003531.fas
- Suppl8/individual_UCE_loci/sl_realigned_uce_1004445.fas
- Suppl8/individual_UCE_loci/sl_realigned_uce_1004478.fas
- Suppl8/individual_UCE_loci/sl_realigned_uce_1004838.fas
- Suppl8/individual_UCE_loci/sl_realigned_uce_1005068.fas
- Suppl8/individual_UCE_loci/sl_realigned_uce_1005657.fas
- Suppl8/individual_UCE_loci/sl_realigned_uce_100641.fas
- Suppl8/individual_UCE_loci/sl_realigned_uce_20010009.fas
- Suppl8/individual_UCE_loci/sl_realigned_uce_20010061.fas
- Suppl8/individual_UCE_loci/sl_realigned_uce_20010066.fas
- Suppl8/individual_UCE_loci/sl_realigned_uce_20010078.fas
- Suppl8/individual_UCE_loci/sl_realigned_uce_20010100.fas
- Suppl8/individual_UCE_loci/sl_realigned_uce_20010105.fas
- Suppl8/individual_UCE_loci/sl_realigned_uce_20010120.fas
- Suppl8/individual_UCE_loci/sl_realigned_uce_20010121.fas
- Suppl8/individual_UCE_loci/sl_realigned_uce_20010123.fas
- Suppl8/individual_UCE_loci/sl_realigned_uce_20010124.fas
- Suppl8/individual_UCE_loci/sl_realigned_uce_20010137.fas
- Suppl8/individual_UCE_loci/sl_realigned_uce_20010143.fas
- Suppl8/individual_UCE_loci/sl_realigned_uce_20010145.fas
- Suppl8/individual_UCE_loci/sl_realigned_uce_20010146.fas
- Suppl8/individual_UCE_loci/sl_realigned_uce_20010147.fas
- Suppl8/individual_UCE_loci/sl_realigned_uce_20010148.fas
- Suppl8/individual_UCE_loci/sl_realigned_uce_20010149.fas
- Suppl8/individual_UCE_loci/sl_realigned_uce_20010156.fas
- Suppl8/individual_UCE_loci/sl_realigned_uce_20010169.fas
- Suppl8/individual_UCE_loci/sl_realigned_uce_20010170.fas
- Suppl8/individual_UCE_loci/sl_realigned_uce_2001018.fas
- Suppl8/individual_UCE_loci/sl_realigned_uce_2001019.fas
- Suppl8/individual_UCE_loci/sl_realigned_uce_2001020.fas
- Suppl8/individual_UCE_loci/sl_realigned_uce_20010200.fas
- Suppl8/individual_UCE_loci/sl_realigned_uce_20010248.fas
- Suppl8/individual_UCE_loci/sl_realigned_uce_20010250.fas
- Suppl8/individual_UCE_loci/sl_realigned_uce_20010256.fas
- Suppl8/individual_UCE_loci/sl_realigned_uce_20010283.fas
- Suppl8/individual_UCE_loci/sl_realigned_uce_20010291.fas
- Suppl8/individual_UCE_loci/sl_realigned_uce_20010292.fas
- Suppl8/individual_UCE_loci/sl_realigned_uce_20010293.fas
- Suppl8/individual_UCE_loci/sl_realigned_uce_20010294.fas
- Suppl8/individual_UCE_loci/sl_realigned_uce_20010295.fas
- Suppl8/individual_UCE_loci/sl_realigned_uce_20010297.fas
- Suppl8/individual_UCE_loci/sl_realigned_uce_20010298.fas
- Suppl8/individual_UCE_loci/sl_realigned_uce_20010299.fas
- Suppl8/individual_UCE_loci/sl_realigned_uce_20010301.fas
- Suppl8/individual_UCE_loci/sl_realigned_uce_20010302.fas
- Suppl8/individual_UCE_loci/sl_realigned_uce_20010304.fas
- Suppl8/individual_UCE_loci/sl_realigned_uce_20010305.fas
- Suppl8/individual_UCE_loci/sl_realigned_uce_20010306.fas
- Suppl8/individual_UCE_loci/sl_realigned_uce_20010307.fas
- Suppl8/individual_UCE_loci/sl_realigned_uce_20010308.fas
- Suppl8/individual_UCE_loci/sl_realigned_uce_20010309.fas
- Suppl8/individual_UCE_loci/sl_realigned_uce_20010310.fas
- Suppl8/individual_UCE_loci/sl_realigned_uce_20010311.fas
- Suppl8/individual_UCE_loci/sl_realigned_uce_20010313.fas
- Suppl8/individual_UCE_loci/sl_realigned_uce_20010314.fas
- Suppl8/individual_UCE_loci/sl_realigned_uce_20010315.fas
- Suppl8/individual_UCE_loci/sl_realigned_uce_20010317.fas
- Suppl8/individual_UCE_loci/sl_realigned_uce_20010318.fas
- Suppl8/individual_UCE_loci/sl_realigned_uce_20010321.fas
- Suppl8/individual_UCE_loci/sl_realigned_uce_20010324.fas
- Suppl8/individual_UCE_loci/sl_realigned_uce_20010325.fas
- Suppl8/individual_UCE_loci/sl_realigned_uce_20010326.fas
- Suppl8/individual_UCE_loci/sl_realigned_uce_20010328.fas
- Suppl8/individual_UCE_loci/sl_realigned_uce_20010329.fas
- Suppl8/individual_UCE_loci/sl_realigned_uce_20010331.fas
- Suppl8/individual_UCE_loci/sl_realigned_uce_20010332.fas
- Suppl8/individual_UCE_loci/sl_realigned_uce_20010334.fas
- Suppl8/individual_UCE_loci/sl_realigned_uce_20010335.fas
- Suppl8/individual_UCE_loci/sl_realigned_uce_20010336.fas
- Suppl8/individual_UCE_loci/sl_realigned_uce_20010338.fas
- Suppl8/individual_UCE_loci/sl_realigned_uce_20010339.fas
- Suppl8/individual_UCE_loci/sl_realigned_uce_20010341.fas
- Suppl8/individual_UCE_loci/sl_realigned_uce_20010344.fas
- Suppl8/individual_UCE_loci/sl_realigned_uce_2001036.fas
- Suppl8/individual_UCE_loci/sl_realigned_uce_2001040.fas
- Suppl8/individual_UCE_loci/sl_realigned_uce_200105.fas
- Suppl8/individual_UCE_loci/sl_realigned_uce_2001055.fas
- Suppl8/individual_UCE_loci/sl_realigned_uce_200106.fas
- Suppl8/individual_UCE_loci/sl_realigned_uce_2001065.fas
- Suppl8/individual_UCE_loci/sl_realigned_uce_2001069.fas
- Suppl8/individual_UCE_loci/sl_realigned_uce_200107.fas
- Suppl8/individual_UCE_loci/sl_realigned_uce_200108.fas
- Suppl8/individual_UCE_loci/sl_realigned_uce_2001085.fas
- Suppl8/individual_UCE_loci/sl_realigned_uce_200110.fas
- Suppl8/individual_UCE_loci/sl_realigned_uce_2001102.fas
- Suppl8/individual_UCE_loci/sl_realigned_uce_200111.fas
- Suppl8/individual_UCE_loci/sl_realigned_uce_2001114.fas
- Suppl8/individual_UCE_loci/sl_realigned_uce_2001115.fas
- Suppl8/individual_UCE_loci/sl_realigned_uce_2001116.fas
- Suppl8/individual_UCE_loci/sl_realigned_uce_2001119.fas
- Suppl8/individual_UCE_loci/sl_realigned_uce_200112.fas
- Suppl8/individual_UCE_loci/sl_realigned_uce_2001125.fas
- Suppl8/individual_UCE_loci/sl_realigned_uce_2001127.fas
- Suppl8/individual_UCE_loci/sl_realigned_uce_200113.fas
- Suppl8/individual_UCE_loci/sl_realigned_uce_200115.fas
- Suppl8/individual_UCE_loci/sl_realigned_uce_2001151.fas
- Suppl8/individual_UCE_loci/sl_realigned_uce_200116.fas
- Suppl8/individual_UCE_loci/sl_realigned_uce_2001163.fas
- Suppl8/individual_UCE_loci/sl_realigned_uce_2001164.fas
- Suppl8/individual_UCE_loci/sl_realigned_uce_2001166.fas
- Suppl8/individual_UCE_loci/sl_realigned_uce_200117.fas
- Suppl8/individual_UCE_loci/sl_realigned_uce_200118.fas
- Suppl8/individual_UCE_loci/sl_realigned_uce_2001180.fas
- Suppl8/individual_UCE_loci/sl_realigned_uce_2001188.fas
- Suppl8/individual_UCE_loci/sl_realigned_uce_2001189.fas
- Suppl8/individual_UCE_loci/sl_realigned_uce_2001195.fas
- Suppl8/individual_UCE_loci/sl_realigned_uce_2001208.fas
- Suppl8/individual_UCE_loci/sl_realigned_uce_2001212.fas
- Suppl8/individual_UCE_loci/sl_realigned_uce_2001216.fas
- Suppl8/individual_UCE_loci/sl_realigned_uce_2001245.fas
- Suppl8/individual_UCE_loci/sl_realigned_uce_2001246.fas
- Suppl8/individual_UCE_loci/sl_realigned_uce_2001247.fas
- Suppl8/individual_UCE_loci/sl_realigned_uce_2001249.fas
- Suppl8/individual_UCE_loci/sl_realigned_uce_200126.fas
- Suppl8/individual_UCE_loci/sl_realigned_uce_2001263.fas
- Suppl8/individual_UCE_loci/sl_realigned_uce_200127.fas
- Suppl8/individual_UCE_loci/sl_realigned_uce_2001272.fas
- Suppl8/individual_UCE_loci/sl_realigned_uce_2001273.fas
- Suppl8/individual_UCE_loci/sl_realigned_uce_2001274.fas
- Suppl8/individual_UCE_loci/sl_realigned_uce_2001281.fas
- Suppl8/individual_UCE_loci/sl_realigned_uce_200129.fas
- Suppl8/individual_UCE_loci/sl_realigned_uce_2001293.fas
- Suppl8/individual_UCE_loci/sl_realigned_uce_2001295.fas
- Suppl8/individual_UCE_loci/sl_realigned_uce_2001306.fas
- Suppl8/individual_UCE_loci/sl_realigned_uce_2001308.fas
- Suppl8/individual_UCE_loci/sl_realigned_uce_2001309.fas
- Suppl8/individual_UCE_loci/sl_realigned_uce_2001328.fas
- Suppl8/individual_UCE_loci/sl_realigned_uce_2001337.fas
- Suppl8/individual_UCE_loci/sl_realigned_uce_200134.fas
- Suppl8/individual_UCE_loci/sl_realigned_uce_2001375.fas
- Suppl8/individual_UCE_loci/sl_realigned_uce_2001380.fas
- Suppl8/individual_UCE_loci/sl_realigned_uce_2001382.fas
- Suppl8/individual_UCE_loci/sl_realigned_uce_2001383.fas
- Suppl8/individual_UCE_loci/sl_realigned_uce_2001384.fas
- Suppl8/individual_UCE_loci/sl_realigned_uce_2001386.fas
- Suppl8/individual_UCE_loci/sl_realigned_uce_2001387.fas
- Suppl8/individual_UCE_loci/sl_realigned_uce_2001402.fas
- Suppl8/individual_UCE_loci/sl_realigned_uce_2001411.fas
- Suppl8/individual_UCE_loci/sl_realigned_uce_200142.fas
- Suppl8/individual_UCE_loci/sl_realigned_uce_2001420.fas
- Suppl8/individual_UCE_loci/sl_realigned_uce_2001438.fas
- Suppl8/individual_UCE_loci/sl_realigned_uce_2001439.fas
- Suppl8/individual_UCE_loci/sl_realigned_uce_2001453.fas
- Suppl8/individual_UCE_loci/sl_realigned_uce_2001454.fas
- Suppl8/individual_UCE_loci/sl_realigned_uce_2001457.fas
- Suppl8/individual_UCE_loci/sl_realigned_uce_2001470.fas
- Suppl8/individual_UCE_loci/sl_realigned_uce_200148.fas
- Suppl8/individual_UCE_loci/sl_realigned_uce_2001483.fas
- Suppl8/individual_UCE_loci/sl_realigned_uce_200149.fas
- Suppl8/individual_UCE_loci/sl_realigned_uce_2001492.fas
- Suppl8/individual_UCE_loci/sl_realigned_uce_2001496.fas
- Suppl8/individual_UCE_loci/sl_realigned_uce_2001497.fas
- Suppl8/individual_UCE_loci/sl_realigned_uce_2001498.fas
- Suppl8/individual_UCE_loci/sl_realigned_uce_2001502.fas
- Suppl8/individual_UCE_loci/sl_realigned_uce_2001519.fas
- Suppl8/individual_UCE_loci/sl_realigned_uce_200152.fas
- Suppl8/individual_UCE_loci/sl_realigned_uce_2001520.fas
- Suppl8/individual_UCE_loci/sl_realigned_uce_2001524.fas
- Suppl8/individual_UCE_loci/sl_realigned_uce_200153.fas
- Suppl8/individual_UCE_loci/sl_realigned_uce_2001532.fas
- Suppl8/individual_UCE_loci/sl_realigned_uce_200154.fas
- Suppl8/individual_UCE_loci/sl_realigned_uce_2001547.fas
- Suppl8/individual_UCE_loci/sl_realigned_uce_2001548.fas
- Suppl8/individual_UCE_loci/sl_realigned_uce_2001549.fas
- Suppl8/individual_UCE_loci/sl_realigned_uce_200155.fas
- Suppl8/individual_UCE_loci/sl_realigned_uce_2001550.fas
- Suppl8/individual_UCE_loci/sl_realigned_uce_2001556.fas
- Suppl8/individual_UCE_loci/sl_realigned_uce_2001566.fas
- Suppl8/individual_UCE_loci/sl_realigned_uce_2001582.fas
- Suppl8/individual_UCE_loci/sl_realigned_uce_2001589.fas
- Suppl8/individual_UCE_loci/sl_realigned_uce_2001597.fas
- Suppl8/individual_UCE_loci/sl_realigned_uce_2001598.fas
- Suppl8/individual_UCE_loci/sl_realigned_uce_200160.fas
- Suppl8/individual_UCE_loci/sl_realigned_uce_2001601.fas
- Suppl8/individual_UCE_loci/sl_realigned_uce_2001606.fas
- Suppl8/individual_UCE_loci/sl_realigned_uce_200161.fas
- Suppl8/individual_UCE_loci/sl_realigned_uce_200162.fas
- Suppl8/individual_UCE_loci/sl_realigned_uce_2001630.fas
- Suppl8/individual_UCE_loci/sl_realigned_uce_2001646.fas
- Suppl8/individual_UCE_loci/sl_realigned_uce_2001647.fas
- Suppl8/individual_UCE_loci/sl_realigned_uce_2001664.fas
- Suppl8/individual_UCE_loci/sl_realigned_uce_2001667.fas
- Suppl8/individual_UCE_loci/sl_realigned_uce_2001670.fas
- Suppl8/individual_UCE_loci/sl_realigned_uce_2001673.fas
- Suppl8/individual_UCE_loci/sl_realigned_uce_2001676.fas
- Suppl8/individual_UCE_loci/sl_realigned_uce_2001679.fas
- Suppl8/individual_UCE_loci/sl_realigned_uce_2001692.fas
- Suppl8/individual_UCE_loci/sl_realigned_uce_2001708.fas
- Suppl8/individual_UCE_loci/sl_realigned_uce_2001710.fas
- Suppl8/individual_UCE_loci/sl_realigned_uce_2001711.fas
- Suppl8/individual_UCE_loci/sl_realigned_uce_2001727.fas
- Suppl8/individual_UCE_loci/sl_realigned_uce_2001729.fas
- Suppl8/individual_UCE_loci/sl_realigned_uce_2001731.fas
- Suppl8/individual_UCE_loci/sl_realigned_uce_2001736.fas
- Suppl8/individual_UCE_loci/sl_realigned_uce_2001737.fas
- Suppl8/individual_UCE_loci/sl_realigned_uce_2001746.fas
- Suppl8/individual_UCE_loci/sl_realigned_uce_2001751.fas
- Suppl8/individual_UCE_loci/sl_realigned_uce_2001752.fas
- Suppl8/individual_UCE_loci/sl_realigned_uce_2001766.fas
- Suppl8/individual_UCE_loci/sl_realigned_uce_2001779.fas
- Suppl8/individual_UCE_loci/sl_realigned_uce_2001813.fas
- Suppl8/individual_UCE_loci/sl_realigned_uce_2001838.fas
- Suppl8/individual_UCE_loci/sl_realigned_uce_2001840.fas
- Suppl8/individual_UCE_loci/sl_realigned_uce_2001855.fas
- Suppl8/individual_UCE_loci/sl_realigned_uce_2001858.fas
- Suppl8/individual_UCE_loci/sl_realigned_uce_2001862.fas
- Suppl8/individual_UCE_loci/sl_realigned_uce_2001878.fas
- Suppl8/individual_UCE_loci/sl_realigned_uce_2001881.fas
- Suppl8/individual_UCE_loci/sl_realigned_uce_2001892.fas
- Suppl8/individual_UCE_loci/sl_realigned_uce_2001893.fas
- Suppl8/individual_UCE_loci/sl_realigned_uce_200191.fas
- Suppl8/individual_UCE_loci/sl_realigned_uce_2001920.fas
- Suppl8/individual_UCE_loci/sl_realigned_uce_2001936.fas
- Suppl8/individual_UCE_loci/sl_realigned_uce_2001947.fas
- Suppl8/individual_UCE_loci/sl_realigned_uce_2001956.fas
- Suppl8/individual_UCE_loci/sl_realigned_uce_2001957.fas
- Suppl8/individual_UCE_loci/sl_realigned_uce_2001958.fas
- Suppl8/individual_UCE_loci/sl_realigned_uce_2001959.fas
- Suppl8/individual_UCE_loci/sl_realigned_uce_2001964.fas
- Suppl8/individual_UCE_loci/sl_realigned_uce_2001970.fas
- Suppl8/individual_UCE_loci/sl_realigned_uce_2001974.fas
- Suppl8/individual_UCE_loci/sl_realigned_uce_2001975.fas
- Suppl8/individual_UCE_loci/sl_realigned_uce_2002012.fas
- Suppl8/individual_UCE_loci/sl_realigned_uce_2002013.fas
- Suppl8/individual_UCE_loci/sl_realigned_uce_2002014.fas
- Suppl8/individual_UCE_loci/sl_realigned_uce_2002017.fas
- Suppl8/individual_UCE_loci/sl_realigned_uce_2002023.fas
- Suppl8/individual_UCE_loci/sl_realigned_uce_2002026.fas
- Suppl8/individual_UCE_loci/sl_realigned_uce_2002032.fas
- Suppl8/individual_UCE_loci/sl_realigned_uce_2002033.fas
- Suppl8/individual_UCE_loci/sl_realigned_uce_2002042.fas
- Suppl8/individual_UCE_loci/sl_realigned_uce_2002050.fas
- Suppl8/individual_UCE_loci/sl_realigned_uce_2002056.fas
- Suppl8/individual_UCE_loci/sl_realigned_uce_2002057.fas
- Suppl8/individual_UCE_loci/sl_realigned_uce_200206.fas
- Suppl8/individual_UCE_loci/sl_realigned_uce_200207.fas
- Suppl8/individual_UCE_loci/sl_realigned_uce_2002070.fas
- Suppl8/individual_UCE_loci/sl_realigned_uce_2002071.fas
- Suppl8/individual_UCE_loci/sl_realigned_uce_2002073.fas
- Suppl8/individual_UCE_loci/sl_realigned_uce_2002074.fas
- Suppl8/individual_UCE_loci/sl_realigned_uce_2002075.fas
- Suppl8/individual_UCE_loci/sl_realigned_uce_2002094.fas
- Suppl8/individual_UCE_loci/sl_realigned_uce_2002098.fas
- Suppl8/individual_UCE_loci/sl_realigned_uce_20021.fas
- Suppl8/individual_UCE_loci/sl_realigned_uce_2002110.fas
- Suppl8/individual_UCE_loci/sl_realigned_uce_2002114.fas
- Suppl8/individual_UCE_loci/sl_realigned_uce_2002138.fas
- Suppl8/individual_UCE_loci/sl_realigned_uce_2002139.fas
- Suppl8/individual_UCE_loci/sl_realigned_uce_2002150.fas
- Suppl8/individual_UCE_loci/sl_realigned_uce_2002167.fas
- Suppl8/individual_UCE_loci/sl_realigned_uce_2002177.fas
- Suppl8/individual_UCE_loci/sl_realigned_uce_2002180.fas
- Suppl8/individual_UCE_loci/sl_realigned_uce_2002181.fas
- Suppl8/individual_UCE_loci/sl_realigned_uce_2002182.fas
- Suppl8/individual_UCE_loci/sl_realigned_uce_2002186.fas
- Suppl8/individual_UCE_loci/sl_realigned_uce_2002187.fas
- Suppl8/individual_UCE_loci/sl_realigned_uce_2002189.fas
- Suppl8/individual_UCE_loci/sl_realigned_uce_2002193.fas
- Suppl8/individual_UCE_loci/sl_realigned_uce_2002199.fas
- Suppl8/individual_UCE_loci/sl_realigned_uce_2002220.fas
- Suppl8/individual_UCE_loci/sl_realigned_uce_2002222.fas
- Suppl8/individual_UCE_loci/sl_realigned_uce_2002226.fas
- Suppl8/individual_UCE_loci/sl_realigned_uce_2002261.fas
- Suppl8/individual_UCE_loci/sl_realigned_uce_2002262.fas
- Suppl8/individual_UCE_loci/sl_realigned_uce_2002263.fas
- Suppl8/individual_UCE_loci/sl_realigned_uce_2002270.fas
- Suppl8/individual_UCE_loci/sl_realigned_uce_2002287.fas
- Suppl8/individual_UCE_loci/sl_realigned_uce_2002289.fas
- Suppl8/individual_UCE_loci/sl_realigned_uce_2002296.fas
- Suppl8/individual_UCE_loci/sl_realigned_uce_2002297.fas
- Suppl8/individual_UCE_loci/sl_realigned_uce_200230.fas
- Suppl8/individual_UCE_loci/sl_realigned_uce_2002303.fas
- Suppl8/individual_UCE_loci/sl_realigned_uce_2002306.fas
- Suppl8/individual_UCE_loci/sl_realigned_uce_200231.fas
- Suppl8/individual_UCE_loci/sl_realigned_uce_2002313.fas
- Suppl8/individual_UCE_loci/sl_realigned_uce_2002314.fas
- Suppl8/individual_UCE_loci/sl_realigned_uce_2002315.fas
- Suppl8/individual_UCE_loci/sl_realigned_uce_2002317.fas
- Suppl8/individual_UCE_loci/sl_realigned_uce_2002368.fas
- Suppl8/individual_UCE_loci/sl_realigned_uce_2002370.fas
- Suppl8/individual_UCE_loci/sl_realigned_uce_2002389.fas
- Suppl8/individual_UCE_loci/sl_realigned_uce_20024.fas
- Suppl8/individual_UCE_loci/sl_realigned_uce_2002401.fas
- Suppl8/individual_UCE_loci/sl_realigned_uce_2002402.fas
- Suppl8/individual_UCE_loci/sl_realigned_uce_2002408.fas
- Suppl8/individual_UCE_loci/sl_realigned_uce_2002432.fas
- Suppl8/individual_UCE_loci/sl_realigned_uce_2002434.fas
- Suppl8/individual_UCE_loci/sl_realigned_uce_2002436.fas
- Suppl8/individual_UCE_loci/sl_realigned_uce_2002451.fas
- Suppl8/individual_UCE_loci/sl_realigned_uce_2002464.fas
- Suppl8/individual_UCE_loci/sl_realigned_uce_2002480.fas
[truncated: 1,029 more entries]
