# Supplementary material for: ﻿Discovery of a new tarantula species from the Madrean Sky Islands and the first documented instance of syntopy between two montane endemics (Araneae, Theraphosidae, Aphonopelma): a case of prior mistaken identity
Source: Zookeys. 2024 Aug 16;1210:61–98. doi: 10.3897/zookeys.1210.125318 (PMC11344175; doi:10.3897/zookeys.1210.125318)
Supplement: Supplementary material 8 — Phylogenomics files [file zookeys-1210-061_article-125318__-s008.zip › Suppl8/concatenated_UCE_sequence_files/Jacobii_gblocks_trimmed_muscle_clean_realigned_90p_Concatenated_alignments.fas]

>APH_0136
AATCACAGAAAAGGTCTGTCCTCAAAAGAAACCTCAAAGAAACGTAAAAGTTCGTGGGCAGCAAAATTAAACTGCCGTTCAAAGCACAGTATAAATTCAGAATTATCAGAGTCAGCAGTTGGATGTTCATCTTGTATTTGTACAGGATATAAAAGAACAGAAGAAATGCCAGTGAGAATAGACTGTATGGATAGGGTAATACCTATTAGAAACAGGGCACCAAACTCGCAGAGTTTAGTTGCCCTCAATTCGATGTCGAGTAGTACAGAAAGCACCCCAAATCACAAAGTTGATGTTGCTCGTTGGAATCCAGGTGATTTATTGGTTGATGACTGGGAAGAATTGGCACGTCAAGAGAGAGCAAAAGAAATTGCAGAAGGCATAGATCCACCTCCAGGTTTTCAGTCCCAGAATTCTCAGACAAGTCCTGGTATTCAGCTTTCTGATCTTACTCTTGCTCTTAGTCAGCAGTTAACATTTTCTATTGCCCCATACCCATATCTTGAAAAACTCAGTGAAGCTGCAGGCTTCTCTAGAGAGTTCTTCAAGCTGTGGGAGAGGCACTGGGATGGATTTCGGGTTGTCCCTGCTGTTCACACGCAAGTGGATTATGTCCACTGTCTGGTTCCTGATTTGCTGCAGATCACCAATTGCAGTTTTTACTGGGGCAAAATGGATCGTTATGAAGCTGAAAGACTACTGGACAAGAAAGCAGAAGGCACGTTCCTTCTTCGTGATAGTGCTCAAGAAGAATACCTTTTTTCAGTTAGCTTTCGTCGTTATGGAAGAACACTTCATGCCCGAATAGAACAGTGGAATCATAAATTTAGTTTCGACTCTCATGATCCTGGTGTGTTTGCTTCAAGTACAGTTTGTGGATTAATCGAACATTATAAAGACCCAAGTTGTTGCATGTTTTTTGAGCCCATGTTAACACTTCCTCTAAATAGATCATTTGTATTTTCATTACAACATCTGTGTCGGGCTGTAATTTGCAATTATTCTGTTTATGATGGTATCAATAAGTTGCGACTTCCACGTAGATTAAAATCATATTTAAAGGAGTACCATTATAAACAAAGAGTCAGGGTTCGTAGGTTAGATGTTGACCAATGATATTTGCACTGTCCAAAGGTTATCTAATGCTACAGGCTGATCACAACACAAAACTTTTTTTTTTTTTAATTCTCCTCTATGTTTTTTAATGTTTGAAGCATGATGGTATAAGTGCACTTTTGTAAATATTGAGTCATATGTAGTTGATTTTGTGTATAAATGTTTGTTGTTTCACGCATAAAAAAAAAAGTCAAAGGATTGTTGATTTTTCATTTCTTTTCGATTCTCTCTGGTACTTAATTTTGTGAGAAGTGAGCAGACAGCAGCTGTTGACATATTTGATACTGAGTTTTTAGCACATTTATTTCTGAGTAATCCATGATGAAGACTCGTACACAGTAAACATGACCATGTGAAAGAGATTAATATGCAAAAGAGTAAATATTATGACTGGGTAACGTAGCATGCCGGGGGGGAGGTAGCATATTCGTTTTGTAGTGTGTGTGAGAGATGATAGAATTGCACACTTGGTATGATGGCA-GACCACTTCCACCTACCCTTACTCCGAGGTTTTTGCGTTAGATTTGACTTCCACATAGTCTCCATGAAAATCTGCTCAATCATTTTCTTAAATTCCTGACCTTGAATTACAACCATGGAAGTTAAGTACTAGATAATAAACCAAACCATTTGAAAACAAGTTTAATGAGTTGTTAAGGTCAAATACTAGCATTTAAAAAAATAAAAAGAAGCAAGGCATATTTATAGCAAGGCATATTTTTTAATACTAAGTGGAAATACTTGAGTAATATTTTCATAAAAAGAAGCATTAAAGCTTTCAAATGTAATACAAAAGTAATATACCAACCTCATGTATCTTGAGAGGTATTTCAGTAACATTGCCTCGTACATTGATTTGTCTCTGCAGAGACACCTGAGTCAAATCTTCTGGTGGTAAACCAAGCAGTGTTGCTACTGTCATGATTACTTCTTCATCACCACATGTTAAATGGCATTTTTCACCATCTAAGTCTTCAAAGTGTAAGTTTCCAAGCCATAAAATAGCACTGAGGACACTAAACATGCCATCACACATTTCAGGAGGCACATTGAGTACAGACATAGCAAGTCTCAAAGCATCAAACATGGAAGCATCTTCAATACCTTCTATTTTAAAACAACCACTTTGGTTTAAGTAAGTATATGACTCAACAGGCCCAATCATAAACTGTTCTCTAAGGTCCCTGTTGCGCTGTGCTCCAGCAACTAGCTGATAAAAGACATGGTAATTTCTTTCTCCACGTGACTGGAATGTTATACGAGATTGTTCTAAGAGGTAATCTTGTATTATACAACCCTTGATTTGACATCTTGAATCAAAACACACTTGAATAAACTTTCCAAACCTGCTTGAGTTATCATTCCTAACAGTTTTGGCATTCCCTGCAAAAGAACAAAGTCTTTTATGCCTAAAATATTTAGTACAGCATTTCATAAGTTACTTGAACTTAATATTAATTATGAAAAAACAGAACTATAGTGAAAAATTGTCAAATAATTCACAGAATGCATATGAACTTCTAAGACTGGAAAATTAAGTATTAATTTTTGAGTCCAATCTTTTTTTTTTTTTCAATTAAGACTGAAAAATTAAGAATTATGTTTTGTTGTGAAAATACTAAGATTTGATTTTAAGCTATGAAGTAAATTCAGGATGACATATCCTTTTCATACTTCAATTCCTGAACTCAAATAATATGTGCCATGATTGAGAAATTAAGAACCGTGGAGGCTCAGAGTAGTCAAAGGTACTGACTACCAGTCCACAGGATGCAGGTTTGATCCCTAGTGGTTCCATCACGGTTTCCTCCTCAACAAGTAAAATTGGTGCCAGTGGTGATGTTGGGGTGAAAGTCAGCCAGAAGAAAAACCTGGCTTCACAGGCATAAAAAGAATTTGAGCAATCCAAGACGGTAAAGACTGAACGATTTGATTACTCCAAATATATACATGTAGATGTTCATGGCTCCGACAAAGGCACATAGAAAGTCTATCATCTGCCAGCAAGGTATTGGATAGAGTCCTGCAAGAATAATGTTTGATGTGCTAAGAGGAATGGTTGCCCAAGAGTATAGTGCACATGACAGAAAAACTTTATTTCGAAATGGTATGGCTGGACTGTGAACAACAAGAAAAATTCCTTGCAGCCAACGTTTTCTCTGCTGCAGGAAATCCCAGAGAGTGAACGGACTCTTCTCCCACATTTCACCCTCTATGAAATTGAAGGTATAGCCTTCCTTGTAGGCTACCATGCTAAAGAAACAATCTTCAGCTACAGATCCATCTAACCCATGGTCAAAGGACACTTTCCGTTCCGCTCCTGCTTGTGTAACAACGTACGACCCCTTCCAACTGAACAGAGGACGATGAAAAATCTGGAACTGAAATCTTAGCTTTCCCATGTCATCCGCAACACGGAAACAGTCAGCTAAAGTGGTCATCCAATTAACAACATTCTCATTTGCATAAGTTATCATCCCTTGACCAAATTGATACCTTCCATCTAATGTGAAATTTAGTATCCCTTTCAATGAGTTCTCAGTAATAATGGTTTCTTCATCTAAGTGAACAATCCAATCTGAGTCACTGAGGATGTTAATATCTTCTTCCAGGCAATACTGAAGAGCCCTGGCCTTAAAAAGTGCTCCAGATTTAGTTCTGTATGTTGAAGGAACCACTATTTCTCTGATACGCGGGTGTTTTGGCATGTTAATAGGCTTGTCCGTCACTATTTCCATCAAAAAATTTTCTAGTCCAACATCCAGACAGGTGTTCATATTTCGTGTCACGTTGTTCTTCACCAGTTCTGGATAATCTCCACGTGTAACTGTTCTGATACAGATGAATGGTGCAAGAAGTGGTGAGCCCCTGAGTTGCACTTTTTCTGGAAAAGCATTGAAGAACAGAAGTCCAAGGCAATTGCATATGCACTGAGGCAATGCAAGGAAAGTGAGGAAACGTAGTAAGTATAACAGCATGGCTGGAAAGACACCATATTTTTCAAAAGGACTAATACCATCATCAGGCCTCTCCCAAAGACGAATCCCTCCAGCAAATACTTCAAATATTATGAGAAGAGTAATGAACAACCCACAATGGAGCGCATGCTTCAGATTGCTGCTGAGAATCATTTTTGGAATTCCTGATGATACACCTACAAAAAGAGAGAGTGAACAAATGATTAGTTAAATTTTTTTTAGATTGTTCAGTATTCATACTACAAAATAGCAATCATTATCTACAAAATATTACAACTGCTTTCTTACTTACATGACATAGTTATACACTATCTACCAGAAAGTAATTGGACACCTGTGATAGAAAAGGAAAACGAATGCAATTACAAAATATCTGAACAGTGGTTAAACACAATAGCACGTTTACTAACAAAATTACAGAGTACCTAGCAGAGGTATGCTATTATGATTTGACAGAACAGTCACCCAACCAACACACAAGCCACATTAAGGTTTCAACAACGAGTCTCATACAGTCCACTCCTGCCAATGTAGCGAACCCATTTAATAACATCATGGTCACTGTAGTTTAGTTTGGGTTCAAAAACCTTCAGATAACGGACTTTTAATCCTGAGGGTGCAAAGGGTACTTCAAAGTTCATTGAAATAGGTGGTCTATTCCACTTTTTCTTTGTGTCAGTTTGAAGCAATTCAATTTCGGCACTGAGCTGAGTTTCCTTCATACCAGCCATTCGCTTAATCTTCCACACAATAGCATTTTCACTGGCTTTATATTTAGCCTTTCCTTTCATGCAGATCAACTGAACTCCACTGGTGTTCAAAGGGGTAGGAATGCGAACTTCGATTTTCTGTCCAATTAACGATGACTTGAAGTTAGATTTGAGGACAACCTTCACTTCCATCTTAGTTCGACCCACTTCTCTCACAAGAGGAATGATGCGAAATGGAAAACTTATGTCCTTAGTGATGCGGTATCTCATCAATTCAAATTCACCGTCGGGAGGGATGAAGCTGATACTATGCTCACTTTCAAATTTACTTAATTTCACACACTGATGAAACTGACAATCATCAATTGCAATGGAAGTTTTGCCTGTGCTTCTACTGGGGTCATCTAAAGTGCTCGACTTTCCTTTGCTCTCCATGGTTATTTTGTCATTGATACCAAATTTGCACTCTGGCATACCAGAAAGATATGACTTCATGACTACTCTACCTGCAACATGGGCACTAAGGACTTGTCCTTGTGGAGACATCAACAGATTAACATACTCCAGGACATCCAGGAAGAGCTCATTTCTGCGATACTTTATACCCTCACGACGCCATCCTATTTGTCCAGTAACTTGTGTAGTGATTTGGGTTTGCTCTTCTTTGGTCTGCGACTTTACACCCTGTTGGGTGATGAAAGTCTTTAAAATGCCAGTATCTGTGTTCTGAGGATACCCAAAATCTAATATCTCATCCAGAAGCTCATAAATCAAGACAAAATTATTCTTAACATTTTCTTCGCTGATCTTCCCGAAGTATGACTGCATGACTTCCACCATCTTTAAGAGGAACTCAAAGACCATAGCAGCATTGACATTTTGTTTGGTAACCGCTGCCAGCCATATGTTGCTTCGCTTTATGTGGAAGAAACTAGTGCGTGCTATGTTGGTCACAGGACTACGCACTTGCTGCCTCGCATGGATCACATTCACTCGAAAAGCATCTACGGCATTTCGTCCAATATCATCTCTGAAGACACGGGAGACAAGCACTTCTCCCTTGTGATTGTAAATAAATAATCCACCAATCATCTTGACTCAGTTCAGTGGAATGTAAATTCCCAAATACCTGAAAAAACAAAAAAAAGTCATGAAATACAAGTTATCTATTTCACATTTAATAAAGGTTTTAAT-AAAAAAATATGGTAATTTTTCAGATTAACTTCTCAAGGGGGTTTCTTCAAAATTTTTGGTCCCCATGATAGATATCACTTTACAAATCATACATCTGAAGTCATTTCTCATGGCAGTCTTGATGCCTATCCCATTTAAAGCGCTCTCTCCAATTTTTGTAAACTGTGAGCTTTCCTAGATTCTGTTTTCTGGTCAGCCTTGTTATTGCTATGCATTTGTAGTGAGTTCGATGAGTATCTTGGGCCTTTTGAAATAAATTAAAGGGAGGGTAAAATGCTTGAACCATCGTCATCCGAAGAGGAGAGTGAAAATGAGCCGGTTGAAGATGCACCAGAAACAGCCTCAACTGCTACCTCACTGGATATACCCAGAAGTGGTAGTATTACTAGAAGTGTATCTCCAGCAAGTGGTGTCGATAATCTGAGTGTTGACAGTGGGCCTCAATCACGATCAAACAGTTTGGTCAGGCCATCAAGTCCCAGCCCATCATTAGTTAGTGAGAAAGACAAAGAGAAAGATGAGGTGGACAAAGCAGAGAAGGAGGAGGAAGAGAGGAAGAAGAAATTACAGCTGTACGTTTTTGTGTTACGGTGTATTGCGTATCCATTTAACGCAAAACAGCCCACGGACATGACACGGCGACAGACCAAAATTACAAAGCAACAGCTAGAGACTATACAGGGTCGCTTTCAGGCATTTCTCAAGGGAGAGACTCAAATTGCTGCTGATGAAGCCTTTCACAATGCAGTTCAGAGCTACCATGAAGTTTTCCTTAAAAGTGACCGTGTACAGCGCATGGTACAGAGCGGTGCGTGCTCTGGTCATGACTTCCGTGAAGTTTTCAAAAACAATATCGAAAAGCGGGTAAGAAGTTTACCAGAAATAGATGGCCTTAGTAAAGAAACAGTTCTCACATCATGGATGAGCAAGTTCGATGCAATATTTCGAGGTGATGAAGACACTAGAAAGCCTCAGAATCGGCTCCAGCAAAATGTTGTATCAGAGCTGATTCTTAGCAAGGAACAGCTTTACGACATGTTTCAGAACATTCTAGGTGTGAAGAAATTTGAACATCAGCTACTGTATAATGCTCTTCAAGTAAGTACTGATTGTTTCTTCATGATTGAATTTGTTTTTGGTTGTGTTTCATGGTGTTTTTATATGTATAAGCAAGCGCAAACCTTATTGTAGACCACAGATGATGCAGTACTGATACTGCTTTAAGAATCATTTAAAGAAAATAGCTTTTCAAAAGGGAAATGAGGAATCCTACAATATCAGCAATTAATTTTCTTCTCCAGATATCGGTATCTTAAATTTAAGTTAGGAGATGAAAAATAGAACAAAAGTGTGATTATGAAGTTCTAGAGGTTTTATTGGTCATTGGGGTTTTATGGCACAAAGGGGGTAGAAAAGATAAATCCAGATTAAATTCTTAAGGGTTGCCATTGAAGACTACTTTTATGTGGTGGAAAATTTTTTTAGTTTTTAGATAACCTGGCTGTTTGATTTGGACTTAATATTAACACCAAGAGTTAAGATGGATTCAGAAAACTGTTTTCATGCACTCCTTCTTGGTGTTGCAATTTTTTTTCCAAGTGAATGTATATATAGGTAGACCACTTGATTGCATGGAGTTTGCAATACTCCTTTAAAACAGAACATAACACAGCTGATGTTAAACGTAAATTAGATCAAAATGGTTTAGTCATGTATATCAAGTTGAAGAAGGAAGCTTTTTTTTTTTTTATGGCAACTATATACCATATAATCCTAGCCCTTAACAGTCACAGGCTTTGTATCCCCAATACACTGGTTTGTACTGGGGATACAAAGCCAACTATGGATACCACCTTTCAAAAATGACTATGCATGACACATGAGCAATTTGTTCACAAATTTCTTGCAGTCTTGGTAATAACATACATTAATCAAATTTATTGGTTCCTCATTCCTTTTATACTTGCTCCTGTATTTGTAGTACAACATTTCAGCCTGCCGACTACTAGTGTGAAATGATAATGGATGTTATTCAACAAGCTGAATTTAATTCCACATTGATCACATATTCAAGCAAAGTGTAAAAAATTAAGAAAGATAATTGATACATAAAATAAGTATCTTACAGAATTAAAACTCTTAAAAAAGAACTTTCATTATATGTAAAGTGATACAAACCTGATGTACTGCTAAATTGCACATATCACAAAATAATATGGCATTAGAATTCTGGCACTCTCCATCATTACAGATACAACACACAGCATCTTCATCAATTGAAGGATTAGGGTCTTTTCCAGTGCTCTGGCTCTGAAAGTACGATTCCTTCTCAAGACGGTCCATCAACAACTCAAAAGTATCAGCAGATACTGTCATCAGTCCATTACTTTGCCTTTTATCATTCATCAATTCCAACCAAGCACAGTCCTTAAATGGGAAAGAAACATAAAGTCCACACTAACTT-AAAAAAAAAAAATGCAGCAATTTAACTTAGCAAGAAAATTCACCAAGCAAAAATG-----------------------------------------------------------------------------------------------------------------------------------------------------------------------------------------------------------------------------------------------------------------------------------------------------------------------------------------------------------------------------------------AAATTTCATCTGGCAGTGTGAGTAAAATATCGATTAAAGTCTTGGGCAAAGACAATTTACATTGTTGAAAGATCTGAGATTGTATCACAATCATCTTATTAATAAATATATGTGTATAAAACAGTAGTTTACTACGTTTTTTTTTTTTATGAAATTATTTCGCGAAGTATTATTCATCATGCTTTTTATGTACTTCTCTTGCATATTTTGAGATATCTGTTTTATTTCACAGGTCCACGTAGTGAAGTTTCATCCAATCTCTTTTTTATATGGAATGAAAGTAATTAGTTTATAGAAAACCAGTTTCATTTAAGTTCAGCATGGGCAAACAGAACAGCAAGCTCAAACCCGAGGTTCTGGAGGATCTTCGTCAGAACACAGAGTTTACAGATGCAGAAATTCAGGAGTGGTACAAGGGTTTTCTTAAAGACTGTCCCAGTGGCCATCTATCCATTGAAGAATTCAAAAAAATCTACGGAAATTTCTTCCCGTATGGTGATGCCTCTAAATTTGCAGAGCATGTATTTCGTACTTTTGATGCCAATGGTGATGGGACAATCGATTTTCGTGAATTTCTGTGTGCCCTCAGTGTTACCTCTCGAGGAAAGCTGGAGCAGAAGTTGAAGTGGGCCTTCAGTATGTATGACCTGGATGGAAATGGGTATATATCTAGGCAAGAAATGTTGGAAATTGTAACAGTAAGTATATTCATGTTTTTGCAGTAGCTTTCTTGTTAATACAGATATAATGTGCAAGATTTTTACAAAGTTTTT-TTTTTTTTTCAAACACATTGCTTTAGAACTAACTGTGTACTGCATAGAAATGATCACTGTTGAAATTTGAA-----TGTAAAAAGGCCCATAGAACTGTAGCAGCTAAACACTGTATGTACTATGCATCAAACACAAAAATATAATGTGCTTATTGGTGTAAAAGTCCTTTGTGTTGAGTTAAACTTTCCTGCTTGGTATCCTGTGTGTGTTTTCCCTACACTGATTGCATCCTATGTTTGTTTGTTTTTCCCCACTGAAGCTGCACCTGGTCACTGCTTCCTGGATTCCTTAGCAGTTATAAAGCAAGCAGGGGCAATTTGGAAGCAAATGACAAAGAATGGTCCCTGTCATTTGATGAATGACAGAGATTTTCAGGCAAGTGGATTCAAGTGAGTGGTGACTTATGAGAAAGACCTTGTCACAGGTTCCTGACCAAACACAGAGGTGATTTTAAAAATAATAATAAAATAATTCCACATTGAGCAGCCTAAATAAAATTCTAAGCTTAGTGTTTTCTGGTAGTAAATCACAATATTTCCAGCAGAATCACTTAAATAATTCACCCCCACTATTTCTGGTGTTTCCCATGCTATTGTCAGTGCAACTTTAAATATATTACTCTTTCCTTCCTCCTTGTCCCCTTCACTTACAGCTTCCTGTACAGCTGCCTTCCTAGCAAGCCGATTAGCTTCTCTGCAAGTCTCTCTATCACTTTCATCCTTTGGTTTATACCACACTTTAAACACCCCCTTTTCTCCTCAGTGGCTTTTGCCACATGGTCATTCCACCACCAGGTTTCCTTGTGCTTTGATGTTCCTTTTACTCACCCACAAATTTCCTTTGTTGTTTTTACCTAGATTATTGCTTTCCACTTCACATTTACACCCAATTTCTCATCTACTACGTATGCTCTTGTTTGCAGTGTCTCTGCAAACTTACTTTGCACATTCTTATCCCATAATTCCACACTCTGAAATGTTTTTATTGCTCTAACATTGGATTTCTATTTTCATATCTCAAATTCATAATTATAATTACATTGAGCACTTACAAGATTCAGAAAGAATGCAATTGTTTAAATTTAAATAAATGTGTTGCCATTATTTATTTCTGATGTGATGTTTATTTTTGTTATAATCTTCCTACTTCTTAAATGTTCCCATTTTTCTTTTTAAAGATAAAAAATTGTTGTTTGGTGTTGTGTACAAAAGTGACAACCATGTGGTTTCCTTTTTCCAGTGATGTGTACCTATCTTCTCGAGATCGGCAAGTTCTTGACTGGCATTTTGCAAATTTGGAATTTGCTAATGCAACACCCTTGAATAACCTGTCTCTGAAGCACTGGGATCAAGACGACGACTTCGAGTTCACCGGAAGTCATCTCACAGGTATTTTCATTGTTTTTTAGCATTTGTACTGTTTAAACAAGTATGTGCGGTGATGATTTCGCAAGCCAGATGTGGAAAAATTGTTTGTAGTTTCAAAGGGTCTTTTTGTTTTTATCTTTTTTTGAACAGTCTATCATTTTGATTGTTAACCTCGTGTACCAAATGGTTTAATCAGAAATGCATTTGTTGGAGGAAAATCTGAGTATTATGTTAAAAAAGAAGTGTTTTTTTAAATGTATCAGTGGAGTAATGCTGTGTTGATTTCCGGATTGGGGGGGGGGGCACAGAGTAATAGCTTTATGTGCATTTAATATGTTACAAATTCAGCAGTATACTGTTTTTTTTTTTTAACTTTATTGTGCTACCATGAAATCAGTGTGGCAGTTAAGTTATTTTGGTGACATTGTGTGCTAGGTAGCATGCAGAAAGCTTACATTCTTATAAATAACAGTGGAGATCTTGGAGCAAAATTAGATATACTTTAGCTAAGTAAGGGAAACCAGCTAACTCAGGTAAACCTGGAAAATGGGCGTAAAACAGTTGTTGTTAGCTAAGTAAGGATTTCAATGATAGCTTCCCCGCAGGGAAGTTGTCAGGGTACTTCATTTTTTTTTTTCAAATCTTATAATGCATTTTCTTTCCATATGAGGAAAAAACAGACACATACATACAAGAGAAAATAATTCAAAATCTTATTAGGAAAAACAGTTTTGTTAGGGATGACAGATGAAAACTTCAGAAATCTTCTTCGTATAGCACTACAAAGTTAACCAATTACCTGGACTAGGATCAATTCCAGCCAATAATTCCAAGTGGGGTCTTAACACTGACAAATTTGCAGGATCACCTGTCCTTTGTAGCGCTATAACTAACTCCTGCACACTCTGACCAAATGACTGGGGAGTTTGCAACTGAAACAAGGCTGAAATTTAGTATTGGACTTACAAATTATAAAGCAGAAAACATATTATACAGAAGTACATTAAAAATAAAAGCAATACAGAAATATATGGTGATACTTATATTCAGTCAGGATTGATGAAAACTTTACAAATCATATGCAAAGCTAAACATTTATTTTAGTAAACCAAGTGTTCAAATGTAAGAAAGAGTTCTTACTTTATCAATTATTGATTGCATATGTGATTTGTGCGCAGTATCACCATACAAAAGAGAAGACCACTGTTCTGGAGCAATGCGAAGGCCAGCTTCAGTAGCTATTTGCACAATTTGAGCATCATGTTCCCTCCTTAAAGCTTCATATGTACAGAACTCTTCTTTCAGCTGCATAAGAGATGAATCACCCTCTCTTTTTGACACCTGAAATGGAAGCACTATCCATACTACAAGGTAACAACTACTTGTATTGTGTGTGTACATTTATACAAAGTGGATGATAGAAAATACAAATGTCTACAATTACAGATGAGTGGACATAAATAAAGGTACTGGGTTTTAAAAATGGTTAGTCATTACACAGTTCATTAGAAACTTCATAGTAAATAATCGAGTTAATAAAAAAAAATTTTTTTTAATGAACTACAACTTATATCATAAAAGTAACATTAGTTTTAAGGAGTATATGTTTTGTGTACTAAAAATTACTTAACAGTTCCTTATTTCTACACTCAGTTTCAGTACGAACACATCCTGGTAAAATAAGTGTGAATGATTACACATAAATGAGTGAAATACAGTTTCTCTGAGGTAAACTATTACCTCCCTTTACAAAAATCCAAACAGTTTACCATTCCATTTAGCAGGCTGATTCAGATACCAAGTACTCTGTGATATTTTCGCCTCTGTTGTTGCTGCTGTACTAGTAATGAGCAGTCACTGCTGACTCCTGCAAACATCCACAACTACTTAACAGCCCCTGGTGAAGGGAGGCAATTAAGAGGATGTTGTGTTCTGGGAAACAAATTTTAACACAGTCTGATTTTAGCAAGCAAC----------ACTTAGAACTTGTGTGGCTAACTGAATACCCCTTCTTTAACTTCACAACTTCAGTTTTTTATTAACTGGCTGAATATTCTCCATGATGATAACGAAGAAAATGGCACCACCAAAACTAAATTCAAATACAGTAAAAATCACAAATAAGTTTGTAAATATGTAGAACATAAAAATATAGCTGCTAAAATCAGTCTTTAGTTTCCATCCAAACATTGTATGCAGTCTTAGAACGCTTTTAAAGCCAACATGGCTTAACGTAATGCTACTGTAATTGAGCAGGGTAATGTGGCACACACATTTAACAGAAACAGGCTATTGTAATAACAACTGGGCAACTTGTGAGCATCGACAGACTTGGCAGAGATGTGTGTGTGTGTGTGTTTTATATACAAACAATAAAAGCCTGTACAAGATTTATCCTACACAACATTGTTATGAATGACTATGTACAGTACCAAGCAATGAATGACTACAGTTTGTTTGTATTGACAAGGTGAGTTTTGCCACACTGGCAGGAACATAGAAGCAACCATAAGAAGTGCAACATTGAACTGTTACAAACTTTTGGCCTTTATATAATGACATATACAATAAAGACCTTCCAAGTTTTCATTTTGGCCCAAAGAATCCTTGTCCTGTAATATTACTTTGTGAATTCATCTGACTTCTGGTGTTAGTGGCATAGAGTTGCTGCTGAAAATTATGAAACTGCACAGCATAATTTGGATCAGCTGTAGTAGGGCCATAAAATGGAGATTGTTTGTAGTTAAATGACTGGCCCATTGAGGGTGGTAGTGGCTGTGTAGCATCTGGTGTCATACCAGTCAATGGAAGAGGCATCTGCTTATTTGGAAACATAGGAAGTCCTTGTCCTCCACCTACTGAATTCAATGGCACCATCTGTGCACCATGAGGCCCGACTGATGGGCCTGGGGGACGGCCAAACATTGGGGATTCAGAACCTGATCCACCAGAAAACATTTGATTTCCAGTTTGTGAAACAGCAACAGAAGGGCTAACGCCTCTCATCATAGGTCCCATCATCATATTCACCGCTCGCTGGCCACTTAAAATACCTGGACCACCAGGTGGCCCACCTGAATTTCCACTATTTGGGAAGTACTGAAGATTGTGTGTTGGAACTTTATTGTCAAGATTGGTAAGAGGAGCTGCATACCTCTGTAAAAATTCCAAGGTGGGAGGTCTGTTTGACACTGGTGTTGAATTCTGAGGTCGAGCTGGCAAATACTGTATTGTATTTGGTGCACTGGCTTTTACCTGAACATTTGTACTATTAAAAGGAGCAGCTATAGGGGCTCTGGCCATCATAGTAGGGCTTCCAGCTGCACCCACTGGTGCTGGATTCCTTGCAGAAACAAGAGATTGATTTGTGAAGGACTGCCGAGTACCTGATAAGCCCATGTTCACAGAAGTCTTGGTAGATACAGCACTATGCATAATTGGATGATTTGTGGTAACTGAACAGCTAACAGGGGGACATCCAGTTTAAAAGACCTAAAAGAATTGCGCTCGGTTATTCAGGAGAACAGCACTGAGCATTTACAGAGTTCGGAAAAGTACTGCAAACAACATTAACAACAATATAAAAAATATCAAGAAGTTCAGAATCGCTGGTCTAGTGTTATCTTGAGATGATGCAGCTAGAAGTTCAACTAGATAAGAGAAACATCCTTAGATGCAACCTGATGAAGAATATTACACAAATCCATAGGCCCTCGGGCCTGAAGAAATTCTTGGCCGCGAAGAGTCGTGTACTCCAATCTTGAAGTGATACACCAGCTTTCAGATTTAACACATTTTCAGAGTAACTAACACTCTGTTAAGTTTACAAACAAATTAAATACAGATTAGATTCATCAGAGTTTGTCTTTTGAGACTTTGAGATCATAACTCATGCGGCGTCCGTTTAGAAGAGGACGCACGTCCTCCCTTCGATGGCTTGTTGTTACCATCTTGGCTTCTCTCTCAAATATGTCTGCTGTAGCATCTTGGTCCGATTTACACCTAGACATAGCTGATCCTGCTACTGCTGCAGCAGCTGCAGCAGCACTAGTTGCCATAGCGACCGCCATGTCATCGGCTACCTGATGGCGAGAAATTGTGGGAGACATGCTCTCAGATCCACAAGAAGAACTCTCACTGAGTTCTGCTGTTGGTCGTCGGCTTATCCGGGGTGAATGGTTAGGACGGCGACCCAGGATTTGGGCTTGGATGTGCTCACAGATTCTCTTGAATCGGCGGATCGGACCTAAAGACAATGAAAAAAAAAAAAGCACAAGATCAAAGAAACCTCATCCCTAATATACTCCTCACATATTTAAAAAACATATACTGATCAGCCAAAACATTATGACCACCCCCACACCTCGAGAATGGGCTCGCCGGCCCTCACTTGCCGGACATCAAGTTCTTAGAGAATTTGTGGGACGTATTGGAGAAGGCTGTTCGTGATTGGCAACACCCTCCTGCCTGCTCTATGCCAAGTGCTCTTAGATTCTTGGGCAATTGTACCTCTGTCTGTTTTTCAGAACCTCATTGGGTCTTTACCATGATGTTTGCCTGCTGTTGTGCACACAAAAGGTGGCCACATTCTGTTAGGTAGGTGTACATAATAATTTGTCTTTTCAGTGCAGGGCTTTAATATTATTTCTTAAGATTGCTACAAATGTGATTTTTGGTCAGCTTTAAGTTCTGTTAATTGGATTAAATGTTGACCATTTGCAGTTTCTAAATACCATTCTTAGATTCCAAGTTATGCTCTGTTACCTTTTGCTAGTCAAGTGCTATTTTATGTAGCATCTGAAGAGAGACAGTGGATGTGGCTTCCATTCATTGTATGTGGCTTCCTGAATCAGTATTGACTTCCGGATTCTTTTCATGTTGTTTTTGTGTGTTGTTTCCTGAATAATTTATAAATTGTATTTTTTTTTTAGTCCCTATGTGCCCAGACTGTTGTTGATCGTAAAGAAGAAGAAAAGATGTGTGACCATCTGATAACAGCTGCACGCCGAAGAGACAGTGTATCTGCTTCTAGAATTGTTGAAAAGATTTTGAATATTCTTAACAATAAGCATGGTGCATGGGGTAGCAAACACACTACTTTGCCGAAGGTATACTTGAGACTTGACTCTTGGGAGGATGATGCACGGAGACGAAAGCGTTTTATCCAGAACCCTTATGGGACTAGTCATCCTGAAGCCACATTGAAAGCAGCTATTGAACATGGTAATTATCTTTTCAGTTTAAGAGTTATTCAGTTGCTAAATAAATTAACTTAACCTGTGTAATACAAAATAATGTTAACAAAGAGTCACCTAACATTGATATTAGTATAAAAAATGTAAAAACCACAGCAAATTTGAACAGACCACAATGAACCATGAAAAAAAGAACGCTAGAATCTAGTAAACCAAAATTATTAAAATCAACCGAAAGGCTAGAATCAATTAACCCAGCAACAAACAAGGAAAAATCATATAAACAAAGTGTGACTATAAAGTTCCCAGAATGGATTTTTTTATG-TTTGTGGAATGGCAACAGTATAATCACAACTGCATAGTTGTTTGGCTACAAGTGTGTTTGTGTTCCTTGACAAAACTGGTTGGCTTAATGCTGTTCATTTAGATACAAACCAAAAGCCAAAGTGCACAATGGATATCACGCTAATCTCCAAGACCCAAAGAAGCATGAATGTCCAGATCACAGGTGAAGATGATTCTAGTGTTCTTCAGTGTCCATGGAATTCTTTACTCTGAATTCATCCCTCGGGATCACACTGTGGCTCAGGAATGTTATCTGCAAATTTTGGCACAGTTGCGTGAAGCAGTGCATTGAGAGTGCCAGTGGTGTGAACCGTAGTATTTACACCTTATCCATTGTTATGATGCAACTGAGAAAGTTCTCTCTCTTATGGTTAAAGCTGAAATTGTTTTTTCATGCGATTGGTTTTTTGATGAAAAAAAAAATCCTGCTTTAACCAAAGAAGCTGGTTCTCAGCTTCTTCAGGACCAAACTAAATATAAGTGAGTTGTTCGGTAGCTCCAGTTCCAAACTTTTGACAGCTAGCTCATTTTC-AGTTTGTCCTGAAGAAGCTGAGAGACTTACTGCAAAACATCAACAGTTTGGAATTGGTTTTTTGATGCTGCTCAACAACCCAAAAGACAGTGAGAGATAAGTTTTATGAAACAGCTGTGAAAACTACTTAGAGTTGAATGTGTGACACATTTGCAGCTTTTCAAATCAAGATCAAGAACAAATATCTGTTGAATAGTTCTGCATCAATCAAATAAAGTTGGTCCATGGTGCTGTTCATAAGTCTTTGCCTTTCATGATCACTACTCTTTGAAAAAAAATATTGCTGAACAAGGTAATAAATGTATCCCCACTTCTGATCCAAGATATCACTGTGTACATGTGCACTTTTGTTGCATTCTTTCAGAAGTATTTCTTTTTTCTTTGGTTACTAATATATTTATCTAAGTTCTGTATCTGATGTTGCAGATGGTCCAGTACTTGTTCATACGACAAATGGTGATCTGCTTCGATCTTTGGAAGCCCCTGAAAATTTTAATTCCCCTGAACTTTGTGCACTTTGCCGGGAAGGGTTGATTGTTGTTTGTTACAACCAGTGCAATGTTTGTTGTTTCACAATCAATGGCCGACAGCTTCGACATGAGACTCATCACAACACAATTCAGGTATGTGTTTATGTATTTTCCCTGTAATCTCTTCTGGCAATACTTTTTAAAACGTACTGTAGCTACAGTATATCCCTAGTATATATATGTCTTGTAAAAATGATATCTGTTTTTCCATCTTACTGCAGTTAATAGCATAAGAAAATATTAGATGCTGACTAAGTCTATTTTTATCTGATTTGCTTTTGGAGATTAAAATTTTGATACTTATGTGCAATTAACAGAAAAAGAATATCATGTTATTAGTGTAGGAAAAAGAATATCATGTGATTAGTGTAGGAAAATGAATATCATGTGATTAATGTGGAATACATCTGTTTGGAGATATTGGTTTTTAGACATTTCTGATGATCTTTAGCTGCTTTGTATGGCAACTGAATGTATATATGATGTGTGAGATGCACTGTTGTTCAAGAACTATTGGAACAAAATTGGTATTTCAAAGTCATTTAACTTTTTGGTCACAGCCTTAATCAATCATCAGCATCATTATTTGTTGGAAGTAAGTGATTACCATTGGTCAAAAGATTTTTGTGTTAGTATCTTTTTCTTAAAAAAATAACATCCAGGTTGGAAAATTTCTCCATGGAATGTAATAGGTCAATTAATAGCTCAATGCAGATTACACTGATCAAGACAACAACAACCGTTTTACTGCCATTTTCCAGGTTTACCTGGGTTCTCCACTGATGCACAAAACAGGGAGAAGTGGAGGAAAGGAATATGGGGGAAACCGGCTAACCTAGGTAAACCTGGAAAATGGCTGTAAAACTGTTGTTGTTTATGCAGTGCAGTCAGTGACTTTGTGGATAATGAACAAATTTTGATCAAAATATGTGATTATCTATGATGTAAAAAATGTTACCGATAGGGCAGTCTTCCCATTTTTATGGGTAACTTCATGTCCAGAATTATTTGTTTTGATGATTTGCAGTCATAGCCACTTGCTCACAAAAGATTTTTTTAAGCCAGTGACCACAGTCACATGGACAGTTGCAAAACCTTTGTTTATGTTAGAACTAAATATGCACTTTGACTTCTATATCTTCATTAGGTTGAAATATTTACTTCCCAAGTGACCAATGATATACAATTCAAATTGTTATGTGTTACATGAATATCAGTGTAGTAGTCTAAC--TTTTTTTTTTAAGGTTATGATCTAGAAGAACTACGTGGTAAACGTATAGGAGTTTTCATTGGTAACTGTTCATCAGAGAGTGATGAGTTTTTCTCATATGACCACAAAAAAATTAATGGTTATGCTATGACTGGCTGTTGTAGGGCCATGTTCGCCAACCGAATTTCATACACATTTGATTTTAAAGGTAAGTAGTATTTGTTATTTATTCTGCTGACTATAAATTTGTAGAACTAATGTAAATAAAATAAATATTTATTTACCTTCTATGATAAACAATACTATTGATACATTATAAGATGCACTTTGAAATCTTCAATAATCCGTCGTTCAGCTATTTTCATTATAACCATTGGCCATGAAGTACCTCATGTTCAGTCCTAATTTGGTCCACGCTAAGTTGCCAGAGGCCTATTGATATTCTGTTTTCCATGCCCTGTTGCACATGCCCTGCTATCAGTCGTTTTCATATTCTGTCTTCAGGTTATGGCAGCACTAAGAGGCAGCTGAAGAAAAGGCTTTACGATCACCAAAGGGACATCAAGCAAAGGAAAGGAGCAACTGCACTTTCAAGATACTGTGTGGAGAATGGT-TCAAACCTGACTGGTCTGACATAAAAATGTCAAACCTACATAATAAGGAAAAAATATCAGGTTACAAGAAGTGATAATGATATATAAAAACAGAAATAAAGCAGTCAATGATGAGCTGCCAGCAGACCTGGGTTCAGCATGGAAGATCATACTGGATGGAAATGGAAGACAGAATACGAAAACTGAGTGCAATTTTTAAAAATTGCACTCACTCCACTCTCCCTTTGAAAGTAATTTATTTTAGCCTTATATAAGTTAAATTAATAGTTTTTCACTCACATTTTGCACTGCACACTTTGAAAATGATTTTATTTCAGACCTGCCAAACAGTAGAAGTTGAAATGTAGTAGTGTGTGTCAATTTTGGTGCACAGTAGTGATTTTTTTATGTATTTATATTTTTTATAAGTAAGGCATTTTTTGTCTCTTTATGTACCAATTAATATACTGTATACTTTATTCTGGTAATTGGAAGCTTGTGGTACAGTTAGTCATACAAACCCAAACTGATTTTTCACCAGGTGATGGTAATTTTCATCATATGTTCTTCAGCTTTTGGTGCAAAATAGTTTTCTAAAAAAAAAAAAAATCTTGTATTCCATTATGATTTCATTAGTGGCTTACTGCTGGCACTTTTGAACTGAATGTAAGCATTTTTTTCTTGAATATGTTTCTTGAGTTTGGATGTGATATAAATTAAATAATTTTCATCTCTCATATAAATGGATGAACCTTTTGATTCTTCTTTCAGACGGCAGAAACAGTCGAAACTATTGTACAGCAGTTAATGGAAAAGCAGCGTGCAAAGTCCACTGTCAGAACACATGAATGTGCTTGTGATAATACCCCCAAAAGTAATGCCACTGTTCCGGACAACAAGAAATGCAGCCACACTCTTCATCGTATCATTTCCCCAAAATCCCATTCCCGAAGTGTTGTAGCTACAGTGACCACTGCCTCCAGCAGTACTGGGACATCATCCACTACAACTCAAGTAGTCACTACTGCCACAACTGTGCCAACAACACATTCTTCATCTACTAAGGAAGAAACTGTGACTAAACGAACATCTGTTACATCTAATGTCACAGTTGCAAGTTGCACACCTCGTCCGGGCAGTGTTATTCTTGCTCCTTGTCGTCCACTCATTCAGGATGGCAAACAGACTGAAGTGGCCATTACTACTGCTCAAGGCTCATCAGGGAGCTCTGCTGCTGCAACATCTCTAATTTTAAACCTCTCACAGCTCCAAGGCGGCGGTGGTTTATTAATTCTAAACAGTGCCACAGCAGCTACTGGAGTGGGACTTGCTTCCGCATCTGTAACTCCCGTTACTTTCTTATGTGGGCAAGAGACGAGTACAGCAGCTGCTGTGAGAAGCATAACAACAGCCCAAGCATTGGCATCTGCTATGGACACATCGGAATCGCCAAGTACACCTTTGCGTCAGACGAGGATAAAATCTCAAGCTGTGAAATCTGAGCTGGAAGAAGGCTTAGAATCTGCTTTAAAAAGTGATGTGAACTTTTCTCATGTTCCATCTAACAAAGATCCAGATTTGTGCAGTGTTATGGAAGAACTGTCATCATCAGAACAGAAAGATCTGCCTCTCAACCTTTTTGAGGACACTCTAGCCATGTCTCATGATGACATACAAAGGACTTTGTCAGCGCTGATATTGAAGAAATTTATAAATGTGACAATAGCTGATATTGAAGAAATTTATAAATGTGACAATATCTGATATTGAAGAAATTTATTTGTGACAACAGCATTTATGTCTAATGGACTTGTGTTTTCATTTTTTTTTAAATGTGCCACATTTTCTATGACAGGTATCTAAGTTCAGATTGCATTAGATACTTAATTTAGGTTAGTTTCCCCACAGCATTTCACACCTGCTCTGCAGTTTAAAAATTACATGGATTTTTTTTTTTTTTTAATGCATTCTTTTCTTGTCACATTACCAACATCATGAAACTTATTTCAGCAGTGTTG-AAAAAAATCTGAGTTGATAACATTTACTCAACTTACCTTTTCTTTGCCATCCCTAAATCTATTCAAAACAGCAATCCTCTGATTTACTTCTAATTCTCCAGATAACAAGGAAACTGCATGACCCTCTTTTGTCATCTTCTCAACCAACCACGAGGCAGTTTTTCGAGTATGACAAAAAATAATAGCTTGTCCAATAGAAATAACTCCATAAATATTTGATAAGGCAATAAACTTTTCATCAGCATTTTTGCATGTTACATAGTACTGTTTTATATTTTCAAGACTCTCCTCTTCTTTCTTAAGTTTGATAACAACAGGATATGAGATGATTATTTCTGCAAACTCCATGACTTCAGGTGAGTAAGTTGCAGAGAAGAGCATCATCTGACAGTCCTTAGGCAACAACTTGTGAATACGAATTGACTGATCTTGGTGGCCTTGGGTTGATATCATGACATCTGCTTCATCTAGCACAAACACCTTCATCTGCCTAAAATCAATAAGCTTAAATTTTGTGCCCCAGTCAAGTACTTTACCAGGAGTTCCAATGATAATATGATCAGTGATTTTGTCCCCTCTTTGCCTCTCTTGCCCACGTACAGCAAAACAAAATTTTATCTCGGGACAGTAGTGAGCCATTTGTTTTGCCACAGTTCCAGTTTGCTGTGCTAATTCATAAGTGGGGGACAAAATCAGAACTTGAGGATAGTCATATTTAACGTTTACTCTACTTAAACATGCTAAGACAAAAGCTGCTGTTTTTCCAGTTCCACTCTGTGACTGGGCAATCATATTTTGTGGAGGATCTGCCAGCAAAGTTGGCAGAGCAGTTTCTTGGATTTTTGATGGAGAATTAAAACCCATTGCATACACACCTTTTAGCAGTTCCGGGGTTAATTTAAGCTTCTTCTTTAATGAAACCTTCGTCTTCACGGAACTTGTTAAAGGCGACTTCGCCCAGTTCATAGAACTTGATCTCCTCGGCGAAGACATCGAGGGGGACGTTGACTGGTCTTCTCAACCTCCCCCCACTTTGGTAGTAATACAGGATGGCGTCGAAACTCGGGCGGTTCCTGTCGAAGAAGTACTCGTTCCGAAGAGGATCGAAGTACCTGATTCTTCTTGTAGGATCCCCCAAGAGGCTATCAGGAAACTGGTTGAGCGTTCGTAGCTGCGTTTCGAACCTGAGTCCGCTGACGTTGATCACCACCCTTTCACAGAAGTCGTGGTCGTGGGGGATTGGCTCGAAGTTTCCTGGCAATGGCGATCCCGTGAAGTCTTTGGACGGGGGTTGGTTCCCGATCCCTTCGGGTCCTCCGGCGTCCTCGCTTCCGAGTTTGGGGAGTGACCTGGAGTCGGGAAGAAAAGAGAGAATATGAGAACCGTCGGGGCAGAGCACAGTCGTCGCAGCTGCTGGGAGGACTAAGAGGCTGCCATTGCCCGCCGGCGGGGTCACCGACGGCACCACTGTCTCTACCTTCTGGGGGACGGACGACGACCGGCGGCGACAGTGGACTTTGTTCGCCGCCGATAGCTCCACGTTCCGCGGCCGCAGCACGGGGGTTACCCCCCATTTTTCGGCAATCTGTAGCCGCGAAATTTTGGCTCGGAATCTCCGCCAGCGCTGATGGACTTGGACGAGTGTTCGCGCGGGTGTGAATAGTGGACGCAGAGAGCACACTAGCTCTGTGTATGACTTTGTGGCCCGGATGTTCGTTATTGGTAGAGCTGCCGCTGTCGGCTGCAAGCGCCCAGGGAGCAATGCACGACTAGAGGGCGCTGCGCTCTTTCTCGCTGCAACATATTACGTCACGACTCTTTCTCCCGCGAGCCTTGATCTTCTCTGCCTCCTCCTCCTCCTTTAATTCCAGCTCCATCTAATACAGAGGATACATCCAATCCTTTTCCGACCGCTCCTCTCCCTAAAAAGACGCATTTAAATTCACGTCATTTCAAGAATGCGGATTCGAGGAAAAAAAGCATTCACGACGCTAATTCGCTGTTGTCCTATGTTTTTTAAACAATTTTTAAGATATTTTATTGCAATATTTAGGGATGACGAGATATGATGGGGTCGAAAGAGCTTTAGCGGTGAATGATGCCGGCTCAGCATTTTACAGGTTAAGAGAAATTTTTCAGTTAAATTATATCCTTCAAATTCCTCGTTAAATGAAATTCTGATCGCACTGAAAAAAAATGTCTAATATAGGGAATCATGAAGCATTTGTATTGTTTCCAAAACGGGAATTTCCAGGGCGTTATATTTATATATATACACTGCCCGACATAGAAAATGCAATACCAAGAAGAATCGGTGTGATCCGGGCACGTGGTGATGTTACCAAATATTAAGTTCATTAAAACCTTGTTTTGTATTATTTTGTCTGGGGTGTTTATATGAAAAGTAATACAAAAATTTGTTTTTAACAAACACAAGTTAGACAGATACCTTTTATGGGTTTCATACATTTTTATCAAAACATCTGAAAATTTTGCTTTGAATTTTTTTTTTCCAAAATTAAAAGTTTTACTTGCATCAACTGTTTACAACAATTCAAGTGAAACTACTTGCTTGTGCATGCATATACACATGTATGTGAAAAAAATCACTTTGTAAGAATTGCTGAAAAAATCCTGATGAATAGGTAGTTGTGATTTCTGTTACATATCTTATTATGCTTTAATTCTGTTGTATGATTAGTGAATTACATTCATGTGATTATTACAGGTAGGATGTAGTCCTAGTGAAGATGTTGCTTTCTTTGCTGTTGACTCTTTACGACAACTTTCCATGAAGTTCATTGAAAAAGGTGAATTTGCTAACTTCCGCTTTCAAAAAGATTTCCTGAGGCCATTTGAGCACATCATGAAGAAGAACAGGTAGTAATAAATATTTGCTCTTAGGCTACACTATATATATTTTTTCAGATTAGTTCTCTATCTGTAGATTATCATAGGTACTGTGTAAATGTATTCACTTACTCAAGCATAATTGTTTTGTTGTATAAGTAAATGTTCAGTTTTT-TTCTCCGAGGAGCAGAAGTTGAGTTTTTCCTGAAAAACGTGTTTAGTGAGATTTGTTTTACTGTGTCTGTAAATAATGAGTGTCAAGCAACATAT-AAAAAATCACTTTGCCTGTTGCCGTTCTTTGAAAAAAAAAAAAGAGAAAAGAATAAACACTAGTAAAAATTTGATGTTTTCAACATAAATAAATGATGGAAATTCTCTGAAAACATATTTAGCTTGCCAATCAGCACCAGTGTTGCTGTTCTAAATTTATTGCATTCTGACAGTCTGATGCATATTTTCATGTCCAAAAGTATATTCACATTACATATGAACATACTTTTATCCAAAAGTATGTTCACATGCAGAAACCAGAAATACTTTATTATGTCCA---------------------------------------------------------------------------------------------------------------------------------------------------------GCATCGAAATTGCTCTCTGACCAGATTGCTGCAACACAGAAGAACCGGTGAATATTCCATACATAGAAATCTATTTTACATGCTAACTGCAACTGCACACAACCACCAGCACCATAACCGTGGAATATTGTAAATTTCCTTTCTTCGTTCTGTAATCCATTTAGTAGTGAGTGACCAAGGCCTCAGCAAGGCTGAAGGATTTCGCATTTCAATAAATGTTATACATAATTTAGATCTAGCGTTGTCTGAATTATTTCTTATTTATAATGAAATGTGCATATGATTTCAATTTAGTGCTTATTATTAGGTTAGGGACTTTTATGCATCTAAGTTGTTGTTTTTTTATAAGCAAAACATCGGTTCTTTACAGTGAATATGTATAAGAAATACACTGAATGTGAATATTTATTTATTGTCTTCCTTCTGGTGTAGCTGTTAAAGCTGTGTTCCAAGGCTGTTTTCATCATAATAAATCATACAGCTTGGGTGAAGTCTTCTACCAGGGATGTGAATATAAATGTGTTTGCCGGGAGAAAGGATTCATTGAGTGTCAAGATCGCTGTGAACTTTATATTGATACTGTTGGGTATGAAGGTTGTGAATGGGTACCATCAGAAGAAGACCCATGTTGTTTGGTTCCATCTTGTTCAAGAAGAAGGATACCAGCACTTCCTGATGGAAGAGTACCTCTAATGGGTTAGTATTATATCTTCAAACAGTATTGTATTCATATTAAACATTTGCTGGTAATTGTTTTTTTTTTTCGGTATGCACTATGTTTTTATTTGGATAGTCCTTGCTAATTCCACATCATTATCAGGAATGATTTTTAGGCAAGAAGGACAAAAGTACAGCATCAAGATTTAAAAATATATATTCCAGACTGAGTTTAAGTAAAGAGTTTTTGTCTTCCACTTTCTATGTATTCATGTCAAATGGTATTTTTTATGTT-AAAAAAAAACTTACATAACTGACACTTTTGAAATTAGGGAAAATCCACTGTGTGCTGTATATTAAAAAA---AAAAAACTGCTTTCGCATTGCACTGAGCTTTACCTTCACTACAGTCACAGTGCAAGATGGCAAAAGAGTGAGTGTGATGTAATTTACCTAGTAGTAATTACCTAGTAATTTACCATTACTTGAATGTAATGTAATTTACCTAAGTAACAGTGCAGTGTACTTAAACGAAGCAAAGCACATACTTGGTATCATTTTTTAGCAAATTAATGCATGGTAAACTCCATTTTCCAAGTTAATTTTTCAGTGGACTTTAAAAATGTGGAGCCATCACGGAACAGCAGGGATATTTAATTGCAATTGCAGAACCCTTGGCAAAATCTGTCACAGTAGGACATCAGTTTTGAATTGGACTCCATGCCAAGCCTTATATTCGAATGTATCGCATCATGAAGTTGCTTTACTACTTAATGCTCTGTAACATTTACAATACAACTCGTGTTAAATAAACAGACCTTTTACTGTGGTGTTGTTAGCAATTCGTTATCTCTTCATCCACATTGCATGTGCCAAGTTTCGTTACGATGTGACATTTTCTTCGGAGTACTCCAATTTTTAATTTTTTTGTCAAGGATTGGATATCTGGTAAAGTTATGGAATTTAACTTGCAAATACATTGTAGCCTTATTTTTAGTATACAGTGAGTGAACGTAGAATTTATCGAATTCGAATATTAAGGAGACATAGATATACACTTACCGGGGACGCTGGTTCCCAGAGCCACAAATGAAATGGCTGTAACGGAATCTTTGAGCCCCACGGTGCATCCAAAATGAGATGCTAGATCCCCAACTACTGCAGTCAGTACCCCTATACAGCCGATGCTGACGATAAAGCAAGCCCAACCGCCGAAGCAGTCTGGAAACAAAACATCATCAATATCAGTAAGAGAAGTAATAAATAGCTGAAAAGACAGGTACTACTTATGACATACACGCATCAGTTTATACGTACTATTACCAAAACTCAAAGCAGAAATACCGACAAAACTGTCAAAATTATTTATTTGACATTTTAAGTGGAAAACTACAGAACACCTTGGCAGAAAGATACGCTGGTCTGCCTGTTTAGGAAAAGGCCTGGAATGAACGTTTCTTGAGCAATACTAGTATATGTTAAAATCAGATAAGGAAATATGGCAATTTAACAGAAAGGTAACACGGAAAATATTAAAAAGTGAGGTTTATGAAACTGAAATCGGCATAAGGAAATATTACAGTTTCAGCATGCACTAATGATTGGTAAAACAGCATTACACCATCAAATAATTTTCATTCAAAGCAGTTTGCTGGAATCGTTTTTTGTTATGATAGACATTTATGTGCACATTATTTCGATTAATAAACATGATCCCGGTCAAAGTGGTTCCACCATACCGGCATTACTTTGCACAGGAAAATTACAGGTCAGATACTTTTTAGACAGCCCTCGTATTTTTCAATTTGCAAAATTATGATTTATAGAATTTATTAAAACCATGTAAGTTTTGTACTTCATTTTAAAGTAATATATAAAATCATTTTATTTTTTTGTAAAGTTACACAGTACCACTGTCCAGTTTTGTACTATGATATGTACTAACATTATCTTCTATGTGCAGATTTTAACGATATATTTGAGTCTTCAATAACTATAAAGGAGGAGCCCTTCGATGATGAGCAACAGGAGTTTCAAGTTTTCATCACAAATGTATCATCACAGTCCAAGAAAATTCTTGGAGAAGAGATCCCTGGTCTTCCTACATATACAGCCAAAGATGTTGGCAGCCATGACAATCCAGAGTCAGGAATATGGGTTTGTTACAAGAGTGGAGTGTACAACATAACAGACTTCATTGCCAAACACCCTGGAGGAGACAAGATCTTGATGGCTGCTGGTGGTGCCTTAGAGCCATTCTGGGAGCTCTTTGCAGTTCACAAAAGTCCTCAAGTAAGAACCTCATTCTGCCAAATGGTTTTTAGGTC--------------------------------------------------------------------------------------------------------------TTTTCCAAGCCCAAAAACTAACAGTTAACTTATGCTTGATGTTCTCCCAGGTGGTCCATGTGTTTCCTTACCTTACATTCCCCAAATCAGCAATAACATTAAAAAAGTATTCAAGACTTTCAACATTGTGGATTAGCTTACTTGGGCCAGACACAAAGAGCATTAAAATTCAGAGTTCAGGAGCATATATCTTATGTCAAAAACATGGAACTGACAAAATCAGCAGTAGCCGGACATGATCATGAGAAAAATAAATTTCTTTTCAATGAAACAAAAGTAATCTGCACCACTCACTCAGTCACAGAACTTAATTCTGTAGAAGCATACTTCATTTTCAACCACCAGTTCCCTCAATATTTGTGGCAATCGCTAACTACAACACAACCAATGATATCAGTCCAATTCTGAAACTGTTCTGAGCCACCAAAGACATGGAATGACCAAGTTTGAACCATAAAGAAAAATCACCAGCAACTGGTATCTCTCTGTTGTCAGCTTCAGCCTAAACTTGTGCACTTGTGGTTGAACCTCGTCACTAAATGAGACACACATCGCATACACCAAATATTTATCAGCCTTGTGACATTGCTGGATAGCACCATTCCACTGGAAGGGTTGAACATGTGCACCAACCTAATACACCTAGGAACTTCTGTTTTCTTCTGTGTAGACCTTTATTAGCATTATGCTATACTGTCAAATTTCTGCATAATTTTTTAAACCCAGTGTTTTTAGACTTCCTTTGTTATTGATTAATTTATCCACATCTGTGATTTTTTTTAAATTCCCTTTGATGCCCCTGACGCAGTTTTCTTTTCCACTTAATTTGTATGAAAAGGATGTTAGGCTGTCTCTCTGGCATTGTACATAAGCAGACTCATAGTGTATTTAGCAGTTTTCCTATTGTAAATGGTTGTGGTAATATATCATTTTGAAAATTTGTACAAAAATACACTGTGTTACTAGAGCTCTACAGAGAATCATGTTTTACCTGTTGTTGTTTTTTTCAGGCTATCACAGCTGGGTACTTCTATCATACTGCAAAATTATCTAAAAGTGGACAGTTTAAAACAGTAAAACAACAACAAACAGTGATGATCCATCCAAATAGTTCATTGTTTGAAGATCTTCCTCGATGGTTGATATATCATGAATTAGTGTTTACAACAAAAGAGTACATGAGACAGGTGAGTTAAAGATTGAATTTTTCCATAACTGATAAATTTGTATTGTAACAAAAACTCATGTTGGAAATAACTGTGGTTTTGAAAATTATCAAAGGGGTGGGAAGTATGTCAGATTTACACACACACA----CATGCACTTGTTCACAGAATCAAACGTTTCTCTGTTCAAAGGCCAGCTCCTCCACGCTGCAGTTCATATAAGTCTGGTTTTTCAGTCTGTGATTTTAAGAAGGTGTGACCATTGTAACTTAAGCATTCTATACATTAAATACAGGAAAAAAAGTGGCAAACTTAGACATTTTCCTGCTGTGAAAGATAGGCAGTGATGTCAGCAGAAGTCGTGAGGTTTTACACATT-------------TTGGGTGATACATCATTTACAGGTCTGCAACAGTACTCTGTCTGTCTGTCTGTCTCTCTCTCTCTTGTGTGTGTGTGTGT-AGGCCATCAACAATCTCAAGAATTGTATACCGAATAAAATAAGGCAGGAAAATCTTCTGCCAATTCCAACATTGAGGTGAAAATCTATAAAAGGATTACCGCTAGCGATTTGATGTCTTAAGAATCTTAAGTGAATCAGTCTTTTTAAGAGATAAAAAATGATAGAATATTTACGAAAAAAGTTTTGAATTTCACCTCATTAAAGTACAGCTGAAAACGCCAATGTTTATCCATAATGAAGATCCAAATAACCAAGGAGTACACCGCACGAAAGTCAACGAAGGTCGAACCGGAAGCAAAATCATTACTACACTAACGGAGGCATAATACTTCTATATTTTCAACATTAATCTTATAAAAAAGTTCCAGCACCATTCCTAATGCAAATTTATACTGATATGAGACACATATCGCAGCTGAAAACAACGAATTAACTCATTTCTACAACCAAAACACTAACACCGACGACTCCAACAAGCCGCCATTTGCTACGTTATTTAGATGTAATCCGGAACCTAATATCAAAAATGTGACAGCCCAGCAACGGAAGCTTAAAATTCTCTTCCTTGAAAGAAAATGCATATGTTTAACGACATGAAACCATATGTAACATTTCTTCTTAAAAGGAAACCTGTAGGTGTTTTGAGGACGCGGACGTTAGAGGAGCGCTGCGACGAGAGTACGATGAAAGGGATGCTGGGTCACGTGCACAATTAGTTGTCATTGGTCTTGGGGCAAAGATGGCTGCAAACGTTGGGTCTTTGGTACAGTATTGGAAAAAAGTCGACTTGCCTCAGCTCCAGGTAGGCAATTTTACATATTTTTCACAGATCTAAGCTCCAGAAAGACACATCGGTCACATACCAAGAGATCACTCCGCACTGGCGATCAGGAGAGGCTGCAGCTCATCTGAGGAAAATATTGATAGGTTATCAGCAGATATCGATGTTATTATTCGTGGGCTGGGCGTATAGATCGGCTCGTCTTTTGTTGCTCTCCGTTCGATCACTTGACATTCAATGCAAATAGCCGATCGGGATCCCTAGGTCGATTTCGCGGGGAAGTGACGAAAATTTCGATACCTAGTGGACCCCTGATTTGCTGTGGGATTTTGGCAAGCGGCCCCATGTGCAAGGTGTTTGAAACCGCGCGCAGTAGGTACCGCTACATGATGCTGCGCCGGCTCTCAGCTGGGATGCCTCCCGAGCATGAACCACGGTGATGCGGCAAGAAAAGAGACTCTCCGTCCGTCGCATCAACACACCATCCGGCGCTTCCGAAGTCGTCTTTTTTGCTTTCTTTAGCATTTATTACTGCGGGAAACGCTT-TTCAGCGCCAGTGGAAGACGCACGCCTCGGTCGCACTAAACACTGAGACTTCGTGATTTTTATTTTGCCTGAAAATTTTGAAACATAAAATGTTATGTTGTCGTAAACAGGGATAAATCATACAATTTTTGAAGACCAAATTGAGGGTTTTCCTAGTCATTGGATATAAATTTGAACACACAGCTCTGAAACATTTAGATTTCGTGGATGTAACACATGGATGAAAGAACAGCCGCAGAAAATTTTCCAAATCGGATTTCAGCAACGGGTTCAAAGATGACGGAAATGTATACAAAGTGATGGATAATACTTTGAATAGGCTTGATTTATTCACAAGACTTCTAAGTATTTTGACACCAAGTTTCACATTTTTGCTGCTACGAATAAAAATTTTATGAAAGAGGAGGCATTACTTTCAGGATGCCCTTTGTAATATTATCTGTAGTACGTTGGGTTTCGCAACTGAAAGGCCTGGGTTCGAATCCCATCCTCGCAGAGGTAAAATGTTTTCCTTACTCCTGATTATATAAAGTTTGAAGTAGTATTTTCTTATCATTAGTAAGCATAATCAAAACCATATCTCGGTATTAATAAGAATTGCCATGACAACGTTTTTGGCACTCATGAGGATTTTTTTATGCACTCATGAGGATTGCGCGGTGTATTAGCCTCTCATTTTGAATCATATCTGGGTATGTGGACTGTTTGACATTGTTTTCTGTTCACCGCACGTGTTGCTATCTGTTGCTTATATCGCTCTCATTCTTATTTTGAAGGGAACTGAAATGAACCTTTTAAATTGTCTTTGCAGAGAGAACTCGATGCCACAGCTACAGAATTGGCCGACAGACAGGATGAAAGTGATATTTCCAGAAAACGTCTGGTCGATCTCAGCAGGGATTTCAAAAAGAACACAACAGAAGTGAGTGACTTGTAATCTATTTCTTTTAGTTTATGGTTTCCATGTTTCATCTTTGGGAAGATATCTTCAGAAACTAACTTTAGAGGTAACAGAAAGTGAAGGAATGCACCGAAGAAAAACATGCAGAATTCTACAAAATCTTG---AGGTCTCTGAGGTTTAACGTCAATTATTGGTTCGATGCATAAGTTCGTGCCGTTTTATTTCAGGTTGCTTTTGCAGGATAATAGCGATGGTGTAGATGAACCGTTGTATATCAAAATGTAGCTTGTACTATTGTGTATCCAGCTCAAATTGCGTTGCGTGATTGTGATCCATGGTTTTTGTCTTAACAGGTCCGGAAGTATGGAGTGTCAGGTTGACAAGAAGGTCCATTTCCGACATCTGCTCCTGTAAAATGTCATTTTTGAATCGATTAATCTAAATCGGTTTGATCACCGCTTTGGGTAGCAGTGGATGTTTAGAGCTTGTGTCATGAGTGCGAATGCATTTTTTCTTTCTTTTTTTGTTTAATATGAGAATCCGAGAGGAGGGGTACGTATCCCTAGATCTACGTTTTATCCCGTACAAAATCATGAGAGGTACTCCCACTTGATTTGAGATAAAGAACCAAAACCTTAGCTTGATCATCGCGGAAATTTCATTGCTATCTAAGTGGGCCCGGTAATAATGAGTCACTAACGGTTTAAACGATGGTGGGAAGTTTATCCCAGGGTACAGTGCTTATGGAACGCTGGATTCAGGGCAACTGAATGTTTGAGAAGCCCATATCTCGTTCGCCGTCTGTGCTGTAGGCAATTTCATCACTGGGTACAATATTGGAATTAATTGATCTTTGGACGTCATCGCAGTGACTGCTGCGAGCAACGCTGAGAATTTCAACTGCAGAGGTTACTGGGGACGAGGCGGAGGAGAAAAGGAGGAGGGGGAGGATGGAGGCGAAGGGACGTTAGTTCGGGGATGTGACTCGGATAAAGAGGAAAGGGAGAGTGGGTCTATTGCTGGGCAACAGACACAATCTAGTCCTGCCATTGTTGCGCTGTTTGTTGCACACTCACTCTCAGCAAGACACTACCTGTTCGCTGGGCCGGAAATAATTATGATTGACACTCCACCTTAATTAAGTAATTAGCGGTCGCCATTTGCGCTTAATTGCCTCTGCAACGGCGCCGCTTCAACCACAAACAAAATGGCGGCCGCCGATTGCGGCTCACCACCCCTCCCCGGGTTCACTGCAATGGGGGGGAAGCATCGTGTTGCCAGGAAAACTAGGGGGGTGATACATCAGCAAACGTCACCGACATATTTAGTCTAGGAATGCTGGTTCAGTTCGTGACCACCATCAATAGAAATGGAATAGCCTAAGGGGCGCTGCTATCTGTATTATCCCGGTGAATACCGGTAGTAATTAATAAAAAGTTATTGATAACTAGCACTCCAATGAAGCTGTTCTTGTAAATTATTTTTCTTTGATTTAGTTGATTATGTTTCATGGCCTCCAAATAACTTTTTATCGACCTTCTTCATTTAAGGTACTTTAAAGAAACGTACCCGCACTGGGATAGAGGCGTTATGTTACCATCAACAGTGATGATGGATATTAGATAATAAATACGTAGGGCGTTCAATAACCAATGCCTCCAAATTTGTTTACAAGCCCAGGGGCAATGTATCAAAGTAAAAATTAACAAGAATAAAAACGACATGCAGAGTTATCTGTAATTTACATTGAGGATAGTTTCACCTAATTCCGCGGCGTAAGTTTTGGCAGCATTGTGGTTAGTTTTCCTATAACATCTTCCATTTTCTTTTAAACGTCGTGGTTTGAGGTGATGGTGCTGATAGCATCTACAGTTAACGTCGCCTTCCGGCTACCCCGGGGAGGGGGGAGTTGGGGGGAGATAGCGTATATATACTTGTGGGAACAGTAAAAATAGAGATGACAACAAACTGGGATCAAACATGCTTAAGTACTGAGCTCCAAAGTTGTCCTTCAGTATTAGAAAGATGCGGGGAGGCGGGAGAGCGCAAAAGAAACGCGGAAACATTTCGCGGATTCATCGAAGCGTCAAAAACTGTTTTAAAAGCTATTGAATTAGCAGTAATTTCAATCTTCATTTCGTGCGATCCAATTCCCTGTGCTCCCGAACGCGATTACCTCCCTCTCCAGATGCCGCGATTTCTGAAGTGAAGAGGAGGTGGAGGAGGAGAAACGTGCTTTCTGGTGGAGAGAAGTTAAGAAAAGCTGGGGGAGAATTCGTTTGATTCCAGACGGAATAAAAGCCGAACACACTCACACATTACACACACACAGGCGTCGCGGCCGTAGTCCCCTTCCGCTTCCAGGACCCTCCTCACGCAGTTAAATGGGCCAAATGGAGTAATATGTAAATGAGGGTTTTGTAATTACCGCTCGCCGTATCAGATATGCGGCATTTACAACCCTTTATAGCACAAATTACTGGGAAATATGTCTGCTTTGTGGCAGTAATTAACATTGCTATCTCTTGATTAGCGCATAAGCGGCGTTGATGCAATTAAGGGAGAAGCTACAGAGAGAGAGAGCGAGAGAGAGGAGGAGGAGGATAAGGAAAGCTCTCTTCTCTTTCTCTCTCCTCTTCCTATTATGAGAGAGGTTCTCCCGCATAGTCATCCCCCTTGTAGGAAAAGGGATTTTTATAGTGGTGATGGTAACACATTCTCCTCTCTGTCACTCCCCCCTCCCTTCTCCTTCTCAACCTACAACCGACTGAATTTGTATCTGCTGTTGATGTAGTAATTCGTAGTGTGTGTTTGGATTGTATCAAAACTGCCAGTCGTACCCGAGAGATTGTTTTCATCACTTTCACTAGAAATCTGCACTTTTCGAATCTGTTTCTGCTCATCGTTTTGCTCGAAGACATGCAGATTTTCCGGAGAAATGCTTCTTGGGGTTGTCCAGGCATATCACTTTGTGCTTATTTGCAGACCTTAAGAGCGTGGTTTGCATCCAAAGAGAGTATAAGACTAATTTAATCCTAGTGATGTACATTACTCTTCGCCCGCACGGGTGTTTCTGATTACTTATACTAACTGCTTTCTTTCCGTCCTTTTTTTTCCCTTTAGGTACACTATTCGTCTCGTAAAGACGTGCTGTGTTGGAATGATATTTTATTTCTTAGAGGCTCGAATTATTTTTAATATCTTTTATTCTGGAATAGAAAGACAGATAACCGCTGTTCATCGCTGCCGATGGAATATCGCTAAAGGATCAGAATTTGGGAAATCCCGTTAAGAGTCGGAAAAATCAAAACTAACTGTTCACGGCGATAGGCCGACTTTATAAAAATAATTCTCACAGAGGGGCGAGGGGCTGAGAATTCTTCGTTCGTGAAAAGCCGGGTGTCGCCAGAGCTCAAGCGGCGATCACCGCCGTCGGTCCCGCGTTTACGCTCGGCGAAGCGTGGCTTGTACTTTGTGATGTAAACACCGTGATTGGAGAGAGGTAAAGGCGTGTAACACAAACGCCTCGTTAATAATGGTGACAGAGAACAAGCCTTGTACCCCTCCCTACCTCATCCCACCTACTCCCTAGCCGACCGACCAGCGAGGTGATGGACCCGGATCAAGTGGACCTCCCCCCTCCTTCTACTCGCACTACTTTAACACTCCCTGATCCTCTCCAGCGAAAGAGAGG-GAGAGAGAGAGAGATGGAAATAGTGGGAGATAAAGAAGAAGAGAGGAGGAGGATAAGATGAAGGGATGCGGGGATAAAATGTTGATGCGGATGCTTAGCGTTTCTCGTGCTCTGGGTCCAGACACACACTCAGCATCAGCCAGCAGTGGAAGATAACCATTAATCAAGAAGGGGCTTGCTTCATTATAAGCAAATGGGTTTTAATTTGCCATTGTTTAGAAGCCGAAGGAGAGTTTTGTTCCACGGAACAGTTCAAGCGTTCTAGATTTATATAGCTGTTCATCGCGGAACGGACTATGAATATTCATTAAGAGCCTTAATAACTCCCAAGTAATAACTATTAACTCCCAAAGTTTGCCGCCGTACGGGGCGACTGCTCACGGTAATTAATTCTTACGTAGTCTCAGCGCAGGAGGGTACATATATATATACTATCTGTCCCGCTCTTTTCTCTGCGTTGCCTTCTCCGGCTTTCTAACCACTCATCCAGCGGGTGTATCCATTGGGCCGAAAGATATCCTTCGCTTTGGAGCGGTTTTCTCCCGTTCCTGCTTTATTGCCCCTTTACATCACCTCGAAGCCGGACTGGTCGTACTTTGCGTGACCTCTTTCTCCCTCCCCCTCCCGTTACCCTCCGTCCTATGCTAATTATAAATTAACACCGAGGGGGAAGGGAGGAGAGAAGGATTAGTGCGAGACCTCTCGCTTTTGTCAGTGAAGAAGTCGCAAATAGAAAGGGGGGACGGGGATCTTTTCCACCGTGTGTTGACTAATGTGTAATTACCCAGGTAGGATGGGGGAGGTTGGGGAGCAAATCACAACGTTATCTGTCCCATGCAGCAGATGGTGTCGCGTGCAGTTTTGGCAGTGGTGACACCTGGTTGACAAATTCCGAAGTACACCTACTTGCTGATGACAGATCCAATAGTGAACTTAACGATGACTCCAATACGTCCCAAGACCCTGTTGTCACTGAATTCAGTGACAGAGACTCAGGTGACGAAGGCCAAAGGGCTTCTCCTTTACGACAACCTGCAGAGCAAGTGCGGTTAACGACAACATCAACAACGACAACAACATCAAGCAGCAATCGTAGAAAGCCTGCCATGCCACAGTGGGTTGATCCTGGTCTTGAACTGTCTCCAGACAGTGATGTGCATAGTGATGATGATGACCTGGAAGATGATGATGATGAAACTGTCACCACAGAACAAGAACAGATTATAAATGGTGTATGTGTGCGACAGACAGGAGATTTTGATCTTCTGTTACCGCGGGAAGAGACTGTGCACGTCGTGCCAACACCTGCTCCTGATGACAGCAGGGTTTCAAATCTGAAGCAGTCGTGTCACCCTCATGATAGAAGGGATCCTGAGGGTATGACAAATGGAAATGATGAAGCAGAAGAAGAGGATGAGGATGTGTACAGTGAGAACACAAAAAAATGTGTGACAGAGGAACTAAAAAAACCCTTTGTTGAGCAGGATGAGAGTTGGGATGATGCAGAATCTAAAGACAGACGAAAGAACATTGAAAAATTACAACAGAGGCTTGAAAAAGAAGATGCTGCTGATGCGTGGGAATTTTGAAGAGACTTAATAAAACTTTTACAGCCTTCATTCTCTTGCATGGCATTCCTTTGTCAGGAGTTGTGCAACCATACAAATAAAATGGCTGGGAATGAACCATAGCCCCTGCTTGAGAAATAGACTCACATGGGGTCTTTTTACTGATTTTTGTTTTCATTTCACACCACAGTTTTCACCAAAAGAACCTCATCCCGGTGTAAGAGTGGCCTTAGGAGTTATTGTGGTTAGAAGACAATGACAGCACACAAACTAGTAAAATAAATGCAAAATATCGTCACCGTGGCTGAGAGTTTTGCGATGTATTGTGATACATTATCTATTTCTCCATTTTTACTATCACGCCTTTAATGTGCAGCACTTGAAGTTTTCTTTCTTGGCCTACTGAACAACACAAAATTATTACTTCTCAACTTAAACAATAGAAGAGTTCAACAAACAAGCACGAGCTTATATTCCACCAACCCTTCCTTAGTGTGCAACAGTGAACTATTTTTTGGGACGTGGTATGCACTGCCAACGCTACACCCCAAGCATGGCGTTGTTTCAGCCCACC-----------------------------------TTTTTTTTAAAGGGTTAGGGATCTGCACTTTTAAAACTATTATGGAGTACATAAAAATGTATTTGTATGACAGTTTTCAAATAACAATGTATTTGTATAACAGTTTTCATCAAATAACAGTTTTTCTCCCACCTTTTCATTCCAGGAATGTACTTAACAAACATACTCCACATAGAAGAAGGGAACCCAGATTTCCTGCCTAATTCAGAGGGTTTAATCAATTTTAGTAAAAGGCGTAAAGTTGCAGAAATAACTGGTGAGATACAGCAGTACCAGAATCAACCATATTGCCTCACTGTTCAGCCTGATATCAAGGTAATTACATTCATTAAGTTTTATATGTCCTTGCAAAACAACATGCTAACAACACATATGCAACACACCAAGTACTCACTGCTGGTTGTGGAAAAGTACACTGATCAGCCAAAACTTTATGACCACCTACCTAATAACGTGTTGCTTCACCTTTCGCACGCAAAACACATGCGACCCGGCGTGGCAAGGATTCCACGAGCCG---------------------------------------------------------------------------------------------------------------------------------------------------------------------------------------------------------------------------------------------------------------------------------TTTTAACACAGAACCTGATGTTAATACGCTGCACCAGATCCAGTCACTCATTGTCTGCCAACAGCACAACGCACGTGTTATTTCTGTTGCTACTACGCAACGACTGAGTTAACTGGAATGTGGGTCAGGCGAGCAGAAGTTCGATAACGTCAGAACACAGTCCAGTGTGCAGTGGTTTGTTACTAACTGCTGTTGGGTTCTGCTGCAGGCATTCTGGAAATTAAATTGTTGCACCTCATATTAAAATTCTGAATTAAAGCAGTAAAATTTTATTTCATCTCATTAAACTGAGGGAGAGAGAAAAAGGGAAACCACAAAATAATACTACCACTAAGATCCATAGGATGTAAAGTTTGACGAAACTGTTCATTTGTAGACCGGACTAACCACAGTGTATTACGAAGTGCATGAAGTTCATCCTCACTCTTGATTACTTCATTAATCAAATCATCTCTTTCCTTGTACAGGACCCTCTTTTCATCTTCAAACTAAAAAGACAGAACAAACATGAATCCAGAGTAATATCCAATGTGAATCACAGTACAAATCACAAAATTTCAGTTTATTTGCTTTGACATACACTGAGTGGCCAGTTTATTAGGTACACTTACCTAGAAACATGCTGC---------------------------------------------------------------------------------------------------------------------------------------------------------------AGCATGATTTTCTACCCTGCTGTAAAAAAAGTAGATTGATTTCTGGATGATTTCCCAAGCCAACACAATTGTATTCCATAGCTCTACTGTTTCATGTGATAACCTTACCTTTGAGTTAAAAAAAAAAAAAAACTTCAAGTAACAAAAAATCTTATTACATGAAGCTCTCACACTTCAGGTCCCATCGTACTTTTATAATAAAAAAAAAAATTACAAGTTGAACTTTACGGGAACAGAAAGTTTTGAAGGATAAGCTATGAACAACGCAGCATGACCAACACACAGACTGCTTCACCACATACTGTACTAGTTCTAATTCTGTTTTTAATTAGAAATATACAAACAATGATCAGACAGAATGCTTAACTACTTACAACTAGCTTCACAAAAAACAGTATCAACAAATTAATAAAACCTCTGGTACAATATCTGAATAACAAATAAATAAATAAACTAAAAAGAAAGAGATCAACAGTTTTCACAAATGCAGCACCATAAAAGAAAAGAAATTTCTCAGGAAGCACAAAGCTTGAAAGAAGCATGCAAAAGTGAAGCAAAGCATGCTGTTACTTTCACAGTATTGCCTTTCAGTTAATATATTCTAACTACGCCATGGCTGTTTAAAACTATAGAAGTTTGCTGAGTTTTAGTCACTATTCAAAGTCCCTTAAAAAGTGTCATAGCAGTTAAAGTTTTATCTTTTACATAAAAGAAAGCCAAGCCAATCAAGGAAGTACTGAGACAGACTTGAAATATGTTCTTCCACCTGTACATTTTGAGGTACATCTGGTTGTGCCACTCCTCTTGGGCTTCCATGTCTCTTTGGACTTCAGATAACTGATTTTCAAGGGAATGTATTTTTTCTTGGGCTCGGTCAAACAATGGCCGCAACTCCAAATACCTATATAAAAAAAATATAAAAACTGCACATGTCCACTTTTGTGAATAAACATTAATACACATTTGCATGATATTCAGTGAAACAATCCACTACTATGCTAATATCAATACTAACACATTAAACTGATGAATACATGCAGCAACATGGATCTAAGGGCCTTTCTAAACTTACATAAGGTGTTCAATAAGTAATGCCTCCAAATTTATTTACAAGCCCAGGGGCAATGTATCAAAATAAAAATTAACAAGAATAAAGCCTAGGATGTAGGCTTGAAGTAACAAATATTACTTTTCTACATAGGCACCCTGATGTTCGATCCAGAGGTGCCAACGATGAACAAGTTTTTCAAACCCGTTTCGGTAAGATTCTTCTGGTTGTTCTTTGAACCATTTCCTCGTAGCAACTGCAACATCATCATCATAGGTAAAATGAATTCCTTTGAGATGTCTCTTGAGAGTGGAAAATAACCAGAAGTCTGATGGTGCCAAATCTGGACTGTAGGAAGGGTGTTCAAGATTTCAAAGTGTATGTTTACCCTGTGTAGGAGCAAGTTTCCCTTGCCTACCAAAAAATCCTCAATGTTATCATGGACTCGCGGTATTATACATCAGATCCTAGTCAGGCGTGTTTGTTCATCCTGGGCTTGGATACCTTGGACCGGGACAGTCTTAGTCCCGACTACGTCAGTGATCTGCAGTCTAAATTGGACCGAGTTAAGTACTGGAATAACGGCAGGAACCATGTGATATTTAACTTGTACTCCGGTACGTGGCCGGAATATACTGAAAATTTAGGATTCGATGTTGGAGAGGCAATTCTAGCCAAGGCTAGCATATCGATGTCGAATTTCAGGACAGGATTTGATGTATCAATTCCATTGTTTTCAAAATCACACCCAGAGAAGGGTGGTGAAAGAGGTTATGTCAGTTCTGGTGATATGCCTGCATCTAAAAGGTATCTCCTAGTGTTTAAAGGCAAGAGATATCTTTATGGTATTGGTTCAGAGACGAGGAATTCTTTGTATCATCTTCATAACGGAAAGGATATAATTCTCTTGACTACATGTAAACATGGGAAAAAGTGGAAAGAACTGAAAGATCCAAGGTGTGAAGCAGAGAACAAGGAATATGACAGGTAAGTGAAGTACAGAAAGTATGGCTTTGATTCTGTATAGTTCATGATAAAGCAGGCATAAGCAACAAAACAAATGATCACATTGGCGCAGAAAAATCTGTAAACACACAAACTGTAGTGGATTAATTTGTGCACTTAAAGTATTTTTTTGTAGTAGAAATTTAGCTGTTGTGAAGAACAATGCCCTCCAAAAGAAGTGGATGACCTCATTGTCAAATCATGCTGTGAT-------------------------------------------------------------------------------------------------------------------------------------------------------------------GGCACTTCTATCAGTGGCTATAATTTTCCACACTTTTTCAGTCATGTCTGGTCTTTTGCTGTGCCCGGATATTCGCCTTCCAGTGATTCTCTTCCACGACAGTAACGATTATGCTACTCAAACGCACGTGCATGAGACAGGCAATCTTCACCTTTCATTTGCTTCATTTGAAACGTGCCTCCTTCATCCGACGGTATCGGCTGAGTGTTGCCGATATTCGCCCAGTATCTGCTTCCGATATTGGGC---TATTAGCTGCCGATTTCGGGTTTGAATATCAACAATATTTTCCCGATACTGATACCCAGTATTCGCAGAATGTAGAGCATTTGGACATTGATCCGATATCGAAGTGATATTGCTTGGCTACTTGGAAACGTTCAAAGCTATTCACTTAGTCATTTTTATCTGATATAGCTGTGATTATGATATACATGTATGGTTACACAATTGTTAGACTAACAGAGGTCTACCTCTATAGTTTGTGATCGAAAAAAAAATTACTTGATTTTTTTGATCAGTTATGTTGATTAATTTATTATTTTATTTTCAGGTACTACCATTTCCTTTATACACATTACCTAAGCGACATACTGCATAAGACAGTGGACCAATCGCAGAATTGCGAAGACATCCTGCTCAACTTCCTAGTCAGTCACGTGACCAAGCTGCCTCCCATTAAAGTTACTCAGCGCAAGCAGTACAAGGAGGCCATGGTCTCTGGTGGGGGGAGCAGTAAGGCTTTCCCTTCCCCTTGGAATGATCCCGACCATTTCGTCCAGCGTCAGACGTGCATCAACACCTTCGCCAAGATCTTCGGCTACGTCCCGCTTCTCAGATCGAACCTGCGACTGGATCCTGTCCTCTTCAAGGATCCGGTTTCAAACTTACGGAAGCGTTATCGAAAAATGGAACTTGTCGGGAGCTAGTAATAGAACGTGGCCTCCTCGTGTTACTAGCTGTCTGTAGGAAAACAAAAAAATATCAAAAGAGAGAAAAGGACGTGTTATTCATTCAAGCAGAGAACGTACGCAGGCTTCATAGGTGTGTGTTTAAAACGCCGTTTTTTAGCTGCGAGATTGCAGCGACTGACAAAAAAACACCTCCAACTAAACATGTTTGACCAAAGCAATATTACAAGAATACGGAAGAAGGGATAGATCTTCCTGAGCCCTTCAGTTGACAGCAGCCATTTAAAAATCAGCATTTCTTCTACATTCTCCGCCAGGCAGACTTGGAAACCCTGGCATTATTCGAATGTA-GGAATCATGCCACGTGGCGCTCTCCGATTGGTCGATTGAGCTGAGCCATTATGTTCGATGGTGTTTTGCCAAATAAAAGCTACGCACTGTGTTCATTTGGCACGTCATTGCTGACGTCATTTGTGTTTTAGGACTTGAAATTTTATTGATTTTTCTTTTACATGTTCGAATTGAGATTGTTTGATAATATGTCTCAAGCCGTGTTTCAGCGTAAAGAAATTTAAAATCAGTTAAAAATTACAAAAGTTATTAAGGTGGAGGCATTACTTTCAGGATGACCCTAGTATTTATACCATATAATTACATGGTTGCTACAACCGGAGGCTTCATGTTGGGAAACTTCCACAGTTTTTCGCAGCCACTTGGCATCATCTTGGGAACACTGGTGTTGATTCAACTGCCCTCTGAATGATGTTATTCCCAAATGAGGTGAAAGGAAGTAAGTTCAGGGGGTACTGTAGATGAGGGTAACATACCTTTTTGAATAGTCTACTGCATTATGTACCATAGACTTGTTTAGTTGGTTTGAGTCATGGTGCCTCGGAGGTTTCATCTGAAACCACAGAG--TTTCCTCTGACAGGTTATGTTAATGACACTGGTCTAATGCTGGTGGTGGTAGTTTTGTGATCAGAATATGCCAGCGAATGTCCTCATTTGCTGTTTCTCAGTAAAAAAGAATGATCCTTTGTGTTCTATTCAATGTCACCACTGGGCAGCCATGAATCTCAAAATAGTATGGGTAGCTTTCCTTTTAGTATCTTGTGACTGAGTAAAAGTTGTACTGACACTGGTGTCATTGCAATATGACCTTACCTTTTCTTCCTCGTTCCTTTGATTCAATCAAATACTGTTTGTTTTCTATCTGAATGATTTTAAAATTGATGCCTGTAAATTTACAGATCCTAGATTGTGATATATATGAAAAGGTGAAAGAATACATTCTACTTATAAGCCGGACAGAACTTCTGACATGTGCTGCTTGCCAGTCGTCTTTTAGCATTGTCCAAGAACAAGCTAACATGGTATGAAATTTTCTTTCTTGTTGTGCAGCTGTTAACTTTACTCATTATAATCCTGTATATGTACCTTGTGAGTATATGCATGTAAAATCTCCTTAAAATGTAAACTTCTGTAAAACATCAATTTTGAGAGAAAAATTTGGATATGTAAGTGATCACTATATGGTACTACAAAATGGGTTTTAAAATAGATTGACAGATTTAATTGTTTTCCTAATATTATTTGCTTTCTTATATTTCAGGAG-----CCCCCCCCCCCAACCAGAAGTGTCGAAGTATGTGATTTTAAGCAAAACTTGGAATTACTACTTGTAGAAAAATGTTTCAAAACTTCTGAAAAGGAGAGAGGCTGTCTTCCAAAATATCAGGGATAATAAATGCTTAGCCTCTTTAAAAAAACAAAATTCCTGGTATTGTACAGTGGTACTAATAATAGGAGACTGTCATAGATTTGTTTATTTCAAAGATGCAAGTTATTTTTGCTTTGTTGAAAAGGAATGTATGATCAGTTCCAGCAACATT--GACATATTTGACTTAAAGCCTTCTGTCTGTCCATGCATATGCGTGCATACAATAATCATCATGTCAGGATTGGCTTGATGGTGGAGCAGTAAAATAACCTTACAGTTGTACTAAAGCTTTGTGGATATATAAAATGCTTTTGAGCAAAAGAATTGTAGTTTCGATATCAGATTTTGTTTTATTGGGGTATTTTTACCATTGCCAGATATAATTGTTAAAATGCTATTTCACAGATTCAACCCAGTGATTTGGATGGCCGGCATCGGTGGAAATGCAGATGACGTCAGCTTAAATTAATTCAACTTGGAGAATACTGTCATTGGTAGTTAAATGGTAAAACATCTGCCTGGTGTGCAGGGGATGTGGATTTGAGTCCCGGTCGATGGCGATGTATTTTTCAAGTTTACTGAAAATTAATTAACATTGATAACAGAATTTGGCAGCCAAAAAATAATTAGTGTTTTATGTTGGGTGTATAAGTCAATCTCAATTTTTCAGATGATTTTTCGCAGTTCAAAGGGTCAGTTTATTCTCTGGTATATACAGTATGTAAACGGTTAATAAAAAGCGAAGGTATGACTTCCAGAGCCATTTGTCTCTGAATCATTCATATTTTAAACGTGCCTTTTGATTTCCCTTTTGTAAGCTGCTTTCGTAAAACAGAAACAAAATTGCTTTTTTTTT-TTCATAAAAGCAAAGTTGCAAGTATTGTAAGTTTGTTTTAAGCATGCAAAATGGATAAACATGATTCTTTTTTTATTTCAGGGTATGGCTTTGAATTTAGAACCTGATAATGTTGGTGTTGTAGTATTTGGAAATGACAAGCTAATTAAGGAAGGAGACATAGTTAAAAGAACTGGAGCTATTGTTGATGTTCCTGTGGGACCAGAACTGCTTGGAAGAGTTGTAGATGCTTTAGGAAATCCCATTGATGGCAAGGAAGGCTTCATCATATTGTTCTGTCCGAAATCTATTTTGCCTCTTTGTTGAGAGATTTTCTGTAGATGTGGTTATGGTCCAGGTGAACAGTTCAGTATAAAACTAAATATTCTTGAGGACTCTGTGATTTATCATGTGTGGAAGCTTGGTAAATTGGCATTAGTTGCACTTTTGGGGGGGGGAGCTAACCTTTGAACTTCAGAGAAAGTTTAGTGATATGTATGCAAGACACTGCATAGAACAGCTCTGTATTTTCTTGCAGCTTCTGTTTTAATGAATCTTTCAACAAATTCATGTTCTCCCCAACCCCAAATCACAGTTTTTACGTAGGGCGTTCAA-TAAGTAATGCCGCCAAATTTATTTACAAGTCCAGGGGCAATGTATCAAAGTAAAAATTAACAAGAATAAAGCCTAGGATGTTGGCTGCCACATGACCCCCTTACCATTGGAAAAATTTGACCTTGATTCAAGATGACAGCCATGTTCTGGACATATCTGACAAAATCGATCCCCTCACCCTTTACGTGCTGGGGTATGTAGATGTTTCATTTTCCCTCCCGTTTCAGAAAGAAGAGGGTGTCCTGGGACTTATGAATCACCCTGTATATAAGTTAAGGATTTTTTTTTCAATAATGTTAAGTTCTGCTTAATTTATCAGTGCAAATTAAACTCACACCATAGGTTAGAAAGGTTAATTGGATTAAGCATTTTTTGTATTTTCTTTTTTCAGTACCTTTTAGAAATGAAAAGCTTGATCTTGCCACCTGAGCACATTTTAAAAAGAGGAGACAGTGAGGCAATAGCATATGCATTTTTTCACCTACCTCATTGGAAGAGGGTTGAAGGTGCACTAAATTTGCTTCACTGTACATGGGAAGGAAGTAAGTATTCCAGTATTAGGAACAATATTTTTTTTTTCAGTATTA-TTTGTACACTACACTGCATATTAACATTTCTACCTGTAATGTGTCTCTTTGCTACACTTGTTTTTGTGTATGTTCAACAACAACTGTTTTACTGCTATTTTCCAGGTTTACCTGGTTCAGCTGGTTTCCCCCATATTCCTTTCCTCCACTTCTCCTTGTCTTGTGCATCAGTGGAGACAAGACCCATTCTCTTCATGTCATTTCTCACACATCTGAAAAAAAAAAAACCTGATTTTTGCTGGTTCTGTGAAATACTTGAGTATATATAGTTTTTCCATTTCCCTTTCAGTTATTGGTTTCATGTTCACCATTTACTAAAAAAGAAGAATGCGTAATTGTACAATCAGTTGTTTTACACAGTATATTACATACATAGGTTGACTAAGGAGCACTGGAAAAGAGCTCTTAATAAGCCTGACAAGCCCAATACCCCACTAAAACGAAAAACATTCATTATTTATGTACATGTTCACATTAAAAATGAAACAGCTACAGCTCCTCCTATTTTCACTACAGAATGAAAGGAAGTCAAAAGATAGAATTTTAGATCTGTAAGTTTGTGATCCCTGTTGAATAGGATGGCATTGATGGATAGGTATTACATGCAAAATATTAAATTCATAGCTTCTTTTACTTTCAGAAAAGGAGAGAAAAATGCCCCAAAATTACCACCAACAGCAAAAAATATACATAAGCACTAACCACTAACCTGTAATGTTGCAAACTTGTTGTTTATTTGTACTTCTGTAGAAGCCATATCAAAAGGAGATAAGCCCAGACTTTCACAAATCCTATTACATACATGGGAGTAAAAGAAAAGCGCCATTCCTCTGGTGCCTAAGTTTCCATCACCATATCCAATACCAGATGATGTGTGTATTTGAGGATCAGTATAAAGATCACCCACTCCCTGGATATCTACAACTATTAGTTCATGCCCTGATCTTTCAAATGTAAAGTGACTAAATGCCTGAAACAGAATATTTAAGAAAATTAAACACACACAATATATATATAAATTGTCACTATATATATATATA--TTCTCACTTGAAGTGATTTTTAACAAGCAAAATTACTTGGGGTTAACATGTCAGTAAAACTTCAAAAGGACAGCATAACTTTAACACTTAAAAAGAAGTATCAAATTCACAAACTAATCCCTTAGCATTAGAAGCACTGTGGCAACTTGCAGGTGAAAGATAACCTTTGCCTACATATGTTGGAAAAAATATTAATGATGTAAATTCTTACATAGACACATAAATGAATTCCATGTGCACAATTCAATTTCCATATTAGGAGTAGACAACAGTTCTGTGTATTTTTCCTACCTTGATGTGTATTTAGTTTGGAGACAATTTACAGTTCATTTTATATTGTAAATTATATTACATGAATTGTAATATCACCAAAGTATTTGTCATTGCTTTCAACAACTTTTCATTATCATTAGAGTAGCTGTTTGATTCTCTTGCAAAAGAATTGTGTCTCACTGATACATTTTCAGATGTCTTCAATGATGGTAAAATACTGTCTGGATAAGGTATACTGCAAGTACCATAACAAGTGGTAATTTCAATGCACCATG------------------------------------------------------------CACACACAGTTATATAACACTTTCTAGAAAGAACACAGGCAACAGCTTTTCCTGAAAGTAGTGCTTCATCCCTAATTACAATGAATTCAGAATAAAAATTATTCTACCACTCTTTTAGCTAAGTTACGAAAGCAAGAAAAAAAAATTTTACTCAGTCATGCATACTTGCAGTGCTTGTAAAGTTCCAGGAGCCGCCGCATCACATTACAGGTTTGAAGAGTAGGATTCTGAGTGAAGACCTCTTCTAGACGAGCCATTCCAGCCCTTAACTTCTCTATGTTTGCCAACAGTTTCTCTTGTACTGATTTACTGACATCACTGGATTTATCATCTTTTTCTTGGGCTTTTGCTGCTACTTTCTCACTATCTTTCACAGCATTTTCTTCCAAAGGTTTCTCTACTATCTGATTTCTGAAATACAAGAATAAAAAACAAAATACAAGAACAAAAGATAAATCCAAAAATAAAAATGCAGGCAACAATTTCAAATTCAAATAAATCTACCTTAAAACACTACATAGATTTCTGATGTTTTACTAATGCAAATATGGACGTAGTGTTTTACACAAGACACTTTAGTAGTATACATATAAACACAGTAACACAGAATTTTTGTTAAAATATTTGAATTTTTGAAACCATAGAATGAAGATTTATATTGGATGTATCTGTCCAAACTGCCTAATGTGATAATTTGAAAAACAGAGAAAAAAAGTTAAAGGTGTTGCAACA----TGCCCTATCAGGGACTTATTTTAATGACACAGTACATCAGTAATTTTGATAAAAAAAACTTTTGACCTTTAATTTCATTAGATGGCAATACTGGTAAAAGTAGGCATGGAGACCTTTTGCTTATACAATAACAATGCACTGGACATGTGTTTCAACCAGTTGAGGTCTTGTCAGCAGTGCTGTGTTAACCAATAAGCAAACATCTCAATGC-GTACTTTCACCTAAAGTTTTTCCACACATTTACTGGTGGATTTTTCACAAAATGAAGATGTTCTATCCACAAGTGAAGCAAAAGTCAGTCAGTTGTAAGTACTCATGTATCTTAGTATTTCTGTCATCGTTCTTCAGCTCCCACGTGCACAGAAAAGAGCTAACATAAAATACCAAAGAAAAGGCGTAGAATGACGGTAAGCATCTTCAGACCACGAAACAAATATTACAGGCAAAATTAAGGACTTAGAACCAATCGGAATGGTACTATGAGTTAATGCTTTTGAAATTAGCAAAAACTGCAGAAAGGTCGATCCCCCTGAGCTTCTCCTATATGTGCCACTAGAAGAACAGGGCGTCTTTGTCATTACCCAGAAATGAAAAAAAAAATGACACCATAGATAAAATGAAGAAGAAGAAACAGATGATATTTTCCAGAGATCCATTGAAGACACAAAACTGGAGACATCTACAGAAAGCAATAGAGAAGGGAGATCACGCTTGTATGAGCAACTCCAAGGGATGTTATTCTCATTAACCGTTTCCTCAATTTAGTCAACCTTTCCCCGAACACTGCAATTCACCCTTCCATGACTTCTAAATAATGGGGTATCACTGGCTCTCTTGAAGTAGGTACTGAGACACCAGCATTACCATCGAAAGCGAAGAAGCAAGCCGAGGAAGAAGAGGAGGTGGTGGTTTGAGTAGGGGGCAGGAGGAGAAAGATATCTGGGCATCCCACGGGTGGTTAGCTCTATCTTCGACCTTTGTTTTTTTCCCAGCCCAGCGTTCGGTGCAGCCCAATTTTCTGTAATGTAAGCCTGGCGTTGCATAGTATTCAGCGGCGTGACGATTCGGTCCCTTGGTCACACATTGACACAACCATCTCCTCGAAATGCATGGATGCTCGCCATGCATTCCCCTCTGGTGATCCCCCATCAGCGACTCGCCCCTCCCATATCTTGCATGACACGCACAGCATCCAACCACTTTGTTGGAACAAATGTAATCCGGGAGCAATCATAAAGCATATCAAAGGGAGGGGGGAAAAATCCCAGGGCACCTGCACAATTTCTCCCTCCCTCTCTCTCAGCTATCACAAACAGAATGTCTGTCTCTTATCGTCTCTGATCATGTTGATGACAATAGAGATAGACGTATATAGGTGATGTTTGCACACATGAAGACATGTGTAAAGCTATCAACAACCAATTGTTGACAATTCAGGACAATGGCTCTGAATCACGTCAGTTAAGACTGAGTATCTTCTAATTAAATTACCTCTACCACAACATAAAATTTCAAGAAAATAATAAAACCACTGAAAATTGTCAGAAAGCACCAGTAAATTCTTATAATCCATTCATCATAAATTCCCTGTGTCTCTAATGCTACGACACAAGAAATTTTTCTGAAAATTTCATTCCAGAAAGCTCACTTGTTTCAAATCAAAAGTTCTATCAGGGTATTAACATAAAAAATGCTAACACTATTATAAAGGGAAATATAATCTAATTCTGGTCGCGCTACCAATTATTATAAAGTGAGTGTAAACCCCTTATAACGTCTAGTGGTTAAAATGTCCCTACTTTCGTACTCAAATGTTGCTGGAACACATCACTCAATTGTTTGATTTTTTCGATTCCTGGCTTATACAATTGGAACCAGAAAATTCATGAAAAAAATCAAACAGCTGAGTGATGTGTTCTGGCAACATTTTGAGTACAAAAGCAGGGTAGTTTGGGCTACCTAAAGGCAAAATTTTCTAACTTTGTAACACCTTTTTACCTGTGAAACAAGGAAGGCATTCCAAAACTTATGTAAAGTATGTTTGTTTTTATCAGTCAATAAAAGCCTTTTAGTAAAACAAATAACTTGTATGTTTACTGGATTTTTATGATCTTGATTATAAGTTCTGTAGAAGGCCGAATCGGCAAAGTTGAACTGCTTGTTTATAAGTTAAGTAACTCTAATTTTCCTGTGAATGCAATGATATGTAACCAGCAAAACTAGTAAGTAAAGGTAATAAAAATAATTTACATTGTATTAAAATGTATTGTGTTGAGTAATTGTCGTTATTTATTTCATCTGTATATGGAACTGTGGCACGTGTCTGAAATAAATGAATAATATGGTTCAAATATGTATGTTTAAATTAGAAATTTATTATTTTTTCCAGTGGCTTTGATGCTACTTTAGTTCTGAAAGCTGTGGGGTTTTCTGAATCAGTCATCTCAAGTAATGTGGCTGTTGGTGGAAGTACTTTTGTCATTGCATATGCTGTGCACAAACTGTTTGCCCCACTTCGCATAGCAATCACGCTTTCAGCTGCACCATTTATTGTCCGCTACTTAAGAAGAGTTGGAATACTAAAGTTGCCAAAATCCTAGGATATATGCTGCAAAATCATTTTCTTTTGTATAAGTACTTTTAATTCTGTTGGTTGTTACCTACACATATTTGTATATTTGATTCCAAAAGCTCAGTTTCTTGTAACTGTTAAGATGTACATGTTATATTTCACATTAAAGTACAAGAAAGACACATTGCCTGATTAATTTGTGGTGAAGACCTTATTATATGAGAATGCTGCTGCATAACCATACAATCAAGACAACAAGGGAAGGGTGGTGTGCCTGATATACATTGGTGTTCAAAATTAAAGCAACAAACACATCATGAGTTGCATGCAGTCAAAATAAAGTGGAACACAACAGTTCTGTTTTATGCACTAAGGTTGTCCTGAAAGTAATGCCTCCCCATGCATAATTTCTGTATTTTTATCCAATTTTTATAAAATTGCACATGAATGTAGAATGATACGTCACTAATATCCACACTTTTTTTTCTTCAGATTTGTGAAGAAATAAGATCGATACTAGAAAAAAACAAAGAGGATGATAAAGAACTAAATTTTTAGAAAAAGAGGAATGTCAGGCAGCAGAGATCCACAGAAAACTACAAGCGGTGTACGGAGACCCCACAACTGACATCAGCAATATCCAAAGATGGCTGAAGTTTCGAGAAGGATAAACCTCAGTGGATGATAAAGAATGTAGTGGGAGACCATCAACAGCAGTTACAGAGCTAAATTAATAATCAGACAAGAAGGTCTGATATCCAAAGTATTTTAGAACTACAGTTCCTGAAATACATGAAACATGTGCCATTATCTTCACTCTTCACCACAATTTAATAACACAAAGTAGTCTTGAGAATTCTATATTGTTTGTTCTGTGTATGTTCTGTTTCTGTAACATACTTGTATTTACAGATAACTGATTGCCTTCATGTATCTCATGCAATTCATTATCTCAAAGTTTTTTTTCTTTTGAAAATATATTTCTCATTATTCAAAGCTTAATTATTTCTATTTTTCTTTATAGATTCAACCAGAACTTGAGAGGCTAAGCCAGTGCTGGTTACCAGCTCAGTTGCAAAGATCAAAGGGCAACCTTCCACCACCTGCTGCCTTGACTCCTGGTTCCCCTGGCCAACACAGTGTGGGTACTCCCTGCCCTCCCCTCTCTGTATGCACTAGTCCCTCAGGTATTTTCCCTGCACCCTATTGCACAGCATGCATCCTGAGTGCACTACCAATGACATGCCTGACCCTGTCTGTGTCTTCATCTTTCTACATATCAGCATCACCACTACTTCCCTCATCCTACCTTCAGATGTCTTTTCATTTGTCCTCTGCACCTTAACTTCATTTTCTACCTTTCCTGCTCTTGAAATGTTAATATTTCTCTTGTCTTGAATGTTAAACAGGAAATGTGGTTTTT-CAGTGGCATATCCAGAATTTTACCAGGAAGGGAATAAAAACTCGTCACATTTTGTTTTGCTGTTTATTAATTAAAACTGCCAAAAATCAAGAAAAACCAGAAGAACCAGAGGGGATACATAGAGTAAAATGTGGGTGTAATTAAAAATATATAGGCATTACTGAAAGAACACTGGAAGTCAGGAAAAAAGAACACATGG---------CAGCAGTAAATAAAGGAGTATCATCATGTACCAATGGTAGATGACTGGCACAGGCACAACTGCATTCTTGGCATACTTTAAGACTTCTACCACTAACAACCCTACATTGTTGTTTTTACCCAGGGCCTTCTTGAGGTACCACATAACACCTTGTGGCATGGAAAGCACAGTGATGTTGGATATTTCTACCCTGCCACATCAGTCATCAGAAGTTACTTTTTGATCCACTTATGTATAATTCTGATTACATCATGAATTAGTTTTGAAAATGCAACAGAAGGATTTAATTTTGTGTACATACATAATAATTTGTTAATTAAAACAGAAAAAATGTATTCCTCTAGCCTGGTGAATGTGGAGACAGTCTTCATAATTACAACAGGTAAAACAACCGGGAGAATTACAGCTTCAAACATTCACATCGTGGCTTCTCTTCATATTTACTGTTTGGTATTACGTACATGACAGGAGCCATCATTAGCCACATGATGATCACCAACTTATTATAGAGTTGTTGTTGTTTCTTTTTAATGGCACCTTTCAGAGATTTTTTTTACCTTATAAGCCATTATTACATATGTCTATCTATCACTTGTGATCTTACACAATGCATTTGATGTGTTTTAAGTTCTTTTATAAACAGTTTTAAACAGGTTTAATTACTGATCACATTCATAACAGAATTAATACTTATGATGTTTCTGTAAAATATCTTATTAATTAAAATAACTTCAGAATTTCTTATCTGTGTTATCTTTTTAGGCATAAGACATGAAGGAACAATGTGTGATACTTGTCGACAACAGCCGATATTCGGAATTCGATGGAAATGTGCAGAATGCACTAATTATGATCTGTGTTCAATTTGTTATCATGGTGATAAACATCACTTAAGGCATAGGTTCTTCAGGATCACTACACCTGGTAGTGAAAGGTATGTTACATGATCACCTGGCCCCTCCCCCCCTTAGGTAAAAAGGTAAAAACCTTCCTCATGTAATGTTTGAACAAATGCACCATTTCTGCCATGCATTCTATGGATTAACTGTATTCTCTCAATTGTCTCTTTCTTGTTTTAACAACTTTAACAAGGGATGCTCCAAAGATTTTGCAACACATTGTGTGCTTTGGTCAGTAATAACGGGAAATATCTGCAGCTTATTCTGTGGTTAATACGAAATGTCCTGTTTCACACTCTGGTATAACAGAACAGTCCATTTCCCAGTGGATGCACAGTTGGCCCTCAAAATGATGTTTCATGTTTTGAACAACAGGCTGATATTGAATTTCTTCTGGTGGACAAGGAATCGGTAATGAACATCTACTGGCAATTACTTTGCGTTCAGAGATGTACTGTTGATAAAAGCCCCATTAGTCAATGGGCTTCATGAACTGTGGGTTTC-TGAAAGGCCAGCTAGAACTCATTGATGCACCTCACTGTAGCCGGCCAACAAAGCAATCACTCTAGTCAATGCTTCAGAGTACCGATAAACTCATCCAAGACAACCCATGCATTGTGACCAGAAAGCTTGCAGCTCAGCTCTCAGTAACCAACGTAAGTGTGAACAACATTAGTGATGCTTAGGATATTCAGAACTCAAACTATGTGAAGTAACACATAAAAAGTATTGGGTATATGCAAAGTAAGTTCCGTGCGACCTGATCAAAATTCTTCTGTGTGAATACCTGTTGTCATAAGAAAACTTCATGCCACCTTTTTGCTTTACCCCAGCTACTAAACTCTTGGTATATAAAATCTACATCACATACAAAGGAAAACCTCACACTGGCTGATGTAAAAATGCACATGTGTGGAATATCAGGTGTTGGAAAGAGTTATAGTTGTTTTATTCAGTTATCTAAGTTGACTGGCTTTAATATGTGGGGATGTCTTTTCAAATTCACAGTTCCCTGTGAAAGATAATGGCATTAAGAAGGAACTGAGTAAACATTCATTTGTGTTAATTTGTTTTCATAAGGAAATCTAGATTCTAACAACAGAGTTCCTAGGAGTATTGATACTCAACATTATTTTAACTGTTTTTACACTATTTTACCAAAAATTGCTGGTTCTGAAATCTGTGCTATTAACGATTATTGTGTGCTGTATGAATAATAATAGGAATGGTTCTTATTTTTCTGTAGGGTTGAAATCCAGCCTGCTGCCGTAGACAACATTAAAATATTTCTCCCCATCAAGCCTCAACCCTTCTTAGACTATAGTGATAAGGGGCAGTTTTTAGAATGTGACTATTCACGAGCAAAGAAATTCCATGAAAGATATGGTAGAGATGAAAGTGATGAAGCTGAACTTTTTCGAACTAAAGCATGGAAATTATTATCGAAAGCTAAAACTCTTCTTGATCAGTTGAACGTACCATTCTGGCTGAGCAGTGGGACATGTCTTGGTAAGTTATATATAATCTGTAGAAATATTTTCACATTTTTTTTCTTAAATCTGGGTCAATCTAAATCTTGAGCTGATAGGCAGATCATAATTTGTATATATTCTAGTCATTTCTGTAAAATTAGGTATTGAAGTAGTATAGTTTCAGTTGCAGATTATCACACAAACAACATAGAACATTTTGCTTCCAGTCCACCAAAATAACACTGTTAATACATAGTCACATTTGTGCTCATGCTAAATATATTCACTTCAGTGCCACGTATTAGTAATTTAACATCCAGTCCCTGTTAATTAATTTGAATGTTCACATTTCCAGCCCTGTAAAACTCCATAGATTTATAGATTTTGTGCAGTTATGCAAGCAGAATTCAGATTGAATCTTGATTCACTACACTGATCGTAATTCTTAACCTCCTTGAAAAAAAAAATTACAGTAGAAATAAACCCACCAGACAAAAAATTAGCACTTCCCACTGTAAGAGGTTTACTTACGTTAGACACCAACAGACAGCATACCAGTATTAATAGAGGTGGGGATAGGACACTGTATGAACAGGCCTGGCTGGTTCCACACATCACCATAGTTCTGCTTGTGGGTCTCCTTCCGGTTCTCACCTGTCACCCTTTCATTGACCAGTTTGGGTATGACCACTGCTGCTTGTCATTCTCTCTGTGCATACATTGAGAAGCTTCCCTCCATTCACAGGGGAGCGCATGTGTTTGAGCTTTCGAACATCTCATCTGTACTGAAGGAGTGTACACAACCTGCAAAATTACCCTGAAATCTCTAGTTCAAACTCAAGATTTGCAAATTACCACTCATTTATATTTGTATTCTTTCATGCATACTGGGGGGGTAGGAGGATATTTTTATTGTTCAAAATTATTCCAGTTAGACCTCAATATTAATTAACCTGATTGATCTAATGTTACAGCTAGAAAAATGTCAATTTTGTTTCTTGGCTGTTAACTTCTGATGTGTTTATGATGTTTAAGGATAATTTTAAGTTGATTACAAAATCATTTTCCACTGTTTTATATCAACACTTCATAAGACAAGACTAAAAACATCATTGGCTTCTTTCAGTTTGATTCATTGTTGTGTGGTATTTGTTCATTGTCATAACCACTTAATTTTTATCTTTCCAGGAAGAGACGCGGAGCCATAAATGCCAAACAGTTATCTTATCTAGAAAAATACCGTCCAAAATCTCGTCTGAAAATTAAGAATGGCCACAAGCAATGTATCATCCAGTGATATATGCAGCATTAAATAGCACATAACTAGAAAAATCTGCATCCAGTGGGGACCCAATGGTAATGGTACACGAGCAGGATATGATTTTTGTTTCTGAAGAAATGCTTTGATTGTAAATAATTGTTTTTGGAATATCTATTGTATTTCATTAATCGTTTTTGGATCCTAGAATGATATTGGGTGTATTGTGTTTGCAAGCAGCCAGCCTTTGCCCCCTGGCCTTGTAGCACTTTATAGATTAGTATGTGATCTGTCTTCCAACATCCACAGCTTTGGCAGGCAGTCGATGTCAGCAGTAAAGAATGTCCGCTGTTTGAACATCTTAATTGTCTGTTACCAATATTCCTACCCCAGGCTTTAGAAACCTTGTCACGATTGAGCATTTCTTTTTATATGCCAGTTTGATGTTCTCGTGTAGTACTTCATATATCATGCTGCTGTACATAGTCCCATCTCCTATTTTTATCAAAAAAAAAAAAAAACATCTGATGAGTGAATGGGTGTAACAAACTGGCATTTAATAAGACAGCTTTAATCCAGACAGATATAAAAGAACACCCGAATTCTATCAGCCATGTATTATGTAAATCTGTGGAAGTCATGATCATACTGTTTTCTGATGAAATTATGAAAAAGTATTTATATGTTAAAATCCCTTAATAAAAATAATTTCTAAAAAATAGTATGCATTTTTCTGTGATATCATGGCATCATTCAGCCCAAATCACCATACCACTGCATTACTCTGACCCAGATGCTGGCTAATACATGTACGTGGCCCTCCTGCTTCTGTTAGGTCCACGTCATGGTCCCTCTCAAACTCGCTCAGTTGGTGGTCATATAGTGATTGTGTGCATTGTCAAGCCATCCTCATTGGTACTGAAGTCGACTCAACCACAACAGCAATCAGGATTGTCATTGCAAGTGGACTGTGCTACTTATACATGCCCTGGGATGCATGTTCTCTGGGAATGCTGTGTACGTTTATTAGTGGTGAAATTTCAGTCACTTCCATGCCTGTCCAAAGAGGTATTTGCATACTGAGTGTTGCTGTTCTTGGACTGTTATCAGGGTGTTTCAATTTTTTTGTCACAAAGTGTATTTTGTCTAGTTAGTGTTTGACACTGTGCATTTGAAATAACTATAATTTGACTTTTGACATCTGTTTTAGATATGTTGAAAGAATTCAGAATGGTGTTTAGGTACAGAATGTGATGTGGGCTTTTGTATTTTGAGCTTTTTTTTTTAATTGTGCTTGTACTTCTGTTTTGTTCATTTTAATGGCCTGTTACAGTGTGATTAGATAAACAAATATATATACTTTTGTTCTTTAGGTGTAACAGATACTCCCATAATGACATGGGGTGAAATTGAAGGCACACCTTTCCGTCTTGACGGTAGTGACACACCACTTCCTCAGAATCCCAGTGGACAGCAATTCAAGATACCAGAAATACCAGCACGGGAAAAGATTGCTTTGTCATTAGCTGACAAAGTTGCTCGGAAACACAGGACAAAAAAACAAAGTGCAAGCAAAGGATTGCCTAATATTTTAAGGTATTATGACTTTTTTTAACTAGTTATTTATGATCAGTTTTTT---TTTTTATAAGGGTCAGTCAAAAAGTAATGGGCTGGAGGGCATATGTGGAAATCTATGTGCCATGGGGCAACAACCATTGAGCTGGTGACATAGTGTCTTCTGTGCAATGTGGAGAGGGTGCTAGCATACAGCTCAGAGTCTGGTAGTCATTGTGAATGATGCTGCTAGTGAGAGAGGTTTGTTGTGTGACTGTCTGCAATGGAAGCGAGCGCTGAAGAACAAAGGGGAGTTATCTGCTTTCTCATAGCAGAAGGTGTGGGAGGAACAGACGTCCATCGTCAAATGCTGGCCGTGTATGGGAATTGCTGCACATCACTGGGACTTGTGAAATAAGTTTAACATTATAAAGGCTTTGTCAGCAGTGTCATATTATGGAGTTCATTGGATGTATATTAAGTGTTTCCAGGAAGGTGGCACCACCATATCTGATTATGCCCGGTTCATTGCCCAGAAGGAACTCTGCATGGGCCTAGCTTTGGAACACCTGTGTCAATACGTGCGACAACAGGACTTTCTGATGCGAATTGTATCAGGCGATGAATCATGCACATGGCAAAAATGAGGATGTTGCGGTGGATGAGTGGAGTTACAAGGAAAGGCAAAGTCATAAATGAATGTATCTGGGGTAGTTTGGGGGTAGCCCCAGTTACCAAGAAACTTAAAGAAGGGAGATTAAGGTGGTTCAGACATGTGAAGTGGAGGGGCAAGAAACACAAGATTAGTGAGATGAGGGTGGTAGGTGAGAGAAATAGATCTAAGGTAGACTGAAGGGGTTGAAAGACAGATGGAGTGTGCAGTCATTGTAGACTTGGGTCGTGACTGAACAGAATGGAGTAGAACTCAAAAAGCTGAGCCCATCTAGGTGGGACAAAGCTTAAAAGAGTAACTACAGTACAACACAAGATGATTATGTAAAGCTTCAAAACCGAAGGCTTCAAGAAATGTACTCACTAAGTTGTAAATGGTTTTTATCCTTGCCTATAGTCACTAGGTTTATTGAAATGCTACATGAATTACAACAAAGGACCTTTCCTTTTTTTTTTTTTTTTCAAAAAACTAAATGAAGTATAAATAATTAGAGCAATTCACATTCACAAAATAACGGCCTCAGAAAAAAAATTTTTGCTTGAGTTTTAGTGAGACTGTGCAATGTCTGAAAAAAACTCAAGAATATCATTGATCGAAAATTCTAGCGAAATCATTGCACCAGGATAACAACGTTCAATTGAAGACTCTATATATTTGTACTGTCTAATAAATTCATCCTGCATGGAGTGCCAGACGACTTGAAGCAAATTCTCTTCTTCACACAAATGTTTTTCCACTTTTTTGTACAAACTCTCTAGTCCTCGCTTTACTTCCTTTCCTGGGTACTCTCTGATAACTTTGCGGAGCTCCTGTTTGCTGAAAGCTAAGTGGTATCCCACTTCTTCTTCCTTTACACCTTGAGCTACCTTGTTTTGGACTCCCTCAAAAAACAGGTTAAGTTTCTCTAAGGGTCGCCCAAAGTAATGAGTTACATAAGCCTGCAATGCATCCTGATATTTCTGCTTTGCCTCTTTCCGCTCGGACTCAAGACAGGGTATTTTTAACTGGTAGAGTAACGTAAAAAGATGATGAAAATTTTCCATTTGAATAACCTCTTGGGGGGTTTTTTGATGTTCAGTTGATATTCTAACAATTTCATTAAACATCGTGTGTACTAACTTAGAATACCAGCGGTCCAGATCCCTTCGTCGCTCAAAGCCTTTAAATATTGCTTCGGCTTGTTGGGCAAATTGTTCAAAATTTGAAATAAATGGAATGATTCCACATTTTGATTTCTTTGAGACTTTTGCTTCCTCTACTGACCTGATCTGTGACTGCATGAACTTGTCAAAATTTCTCTTTGCCTGGACCAACACGCTAGCAAAGGTCATGCTCAGAAAAGACCCTGTATCTTCAGCGGACATGACGTGCTGACTCAAGCGCACCAGGACATACATTGAATAGAAACCATCAATCTTGTCAAAATATGTTATAAAACTCACCAGTTCAGGTTCTAGGACAGCAAATAACTCACCCATCATCCTTCTTACTTCTTCATTTATTAGTTTTTCTTTCCTATGAGCATTAGCCACCATTTCTTCACTGCCAGATCGACTGAGACTAAGAGTGCTTGGTGTAGGGCTGATCACACCAGGACTAACTATACCTAGACTCTGGTAATTTGGGCATGTGGAACATAAGCCCTGTGATGATTGGGTCAAAAGGTGCACTTTGATGAAAGTAGAAGGGAAGAGACCTAGGGGAAAGCCAAGGAAGTCTTGGATGGAAGTGGTGAGAAATGACACAGATATGACATGAAGAGAATGGGTCTTGTCTCCACTGATACACAAGACAGGGAGAAGTGGGGGAAAGGAATATGGAGGAAACTTGCTAACCTAGGTAAACCTGGAAAATGGCCATAAAACAGTTGTTATTGTTGTTGTACATTGTTACCAATCATGTACTTTTACAGTATGCATTCCACTATGATTACATAGCTTCATTCAGCCACATTTTAATCCATTGTTGCATCATAAATTGTTGTGCCTGAATGGAACCATGGAATCATAGCAAAACATGTACCATAAAAGGATGCATTTTATAATGTCATGCAACAAAATATTTTTATATATAAAAAATTTGTTGATTTCTGTATTGTTCTACTGGAATCATCCACATTCAATGCAGTGTTAACATAATGAAAGTAGAAAACCAATACATGGAAAAATATTTTTATAATATTTTTTTCTCACTGTACTACTTACTTGCTTAGATAGCCACACCCTTAAAACAGGCATGCCAGCTATTATGGAGTTGGGATCTTCTTCAGCAGCTGAGTTAACTGTGTCGTTAGCACCAATTACTAGTACCAGATCTGTTTCAGGGAAATCAGAATTGATTTCGTCCATTTCCAGAACAATATCGTATGGAACACCGGCTTCTGCTAACAGTACATTCAACTGTCCTGGCATGCGTCCTAGGAAAAGAAGAATTCAAATATCACTACGGAAATTTCTTCAAAGCATATATTATGGATATTTCTACATAAATGGTCTGATACCAAAGAAGTAGTAGTTGCAGAAATGAAATGGTACTAATAACTTAATACAACAGAAAGAAATAACATTTGTAATATGCATGCTTTATTTACAAAGGCAAAAGTTGTTTTAGCTGGTACTGGCAGCCTTGTTCACTCGCAACAGAACAGAAATGAAAGCAGCTACAGCATTTCAATAATAGTTACAACTGTAATCTAGTAGAAACATAGCAACTAAACACAGTACACAAAATAACAAAGCAACTAAACCAAGCACATAGCAATAGAAAAACTCAGGAAACTGCTTCAGACGGTTGCTTCAGGCATAACTAGCCCTAGTCAGTGAAGCCCCTTTCCTGCCGTTCCCATCACTGTGGCTGGCTTTTACAGTCAGATACTTTTATTCCAACTATATAGAGGTTATCGTCAAAGTAGTACACCTATCTTATTTTTCCTGCAGGGCATTGCACATTTTAGGAAGGCAGAACCCCTAG-----------------------ACCAGTTACGCCATCTATTGGTCGCACGGAACTTACTTTTGCATATACCCAATATTATAACAAACTTAAATATGCAACTTTTTGCAAACCTTACCTTGCACATAATATAAGACAAAATGGCACCAGAAGAGCCAATAAGGGCACCAACAATTGTCATAAGGTTGTTGTTCAACATAAAACCTTCAGCACACAGAGCCCATCCAGAATAACTGTTTAGAACTGTTATTACAACAGGCATGTCTGCACCTAAACACATAAACAAGGAAAACTATTTTTAAAAATTCAATATACTCTGTCTAAACATTTATTTATAATATTTTATCTACTGGCACATCCTAACATGGTGTGTGTTAAGGGCCACAACACCTCAGCATGCATCCCTAAACCTAAAAAGGAAAAGCAAAAAAACTGTAAAGAGGTTTTTGACAAAATACTTTTTTTCTTCAAATCTGCTTATAAAAGCCTAAAGAGGTGAGGGAGGATAACTATCAGATGAAAGACAATGTTGCATATAAATGGACCTTGTAGTTACCAGGAATTGAATGAGGGACCTTCAGTTTTGAAACCAAATGCCCTACCACTGAGCTATAGCTACTTGTATGCCTCCTCTCATGCAGGGGGGAAGCCTCCTCTCATGCATTGTCCATTGCTTCACAACCTAAAGGAAAAGCAATGGACAAGAATTGGTTTGTCTGATTACATCATGAAGACATCCAGTTCTTTTGCT---------------------------------------------------------------------------------------------------------------------------------------------------------------------------------------------------------------------------------------------------------------------------------CTTTTCATATGTTAATCTCCATTTTTAATTAACATTGAAAACTGACAGAATTCCTAGTGTATATGATTTCAGTGTTGGTCCATTAGAATTTGTGACATTGTAATCTCTTTCCACTCAGGTAATGCAAATTAATCTAATTTGAAGTTAAATTATATCAAACTTCATACATGATAACCTTTTCTTTGATTAATTATTCTTTTGTGAAAACAAGTTTTTGTATGAACAGACGATATTTTGAAAAGGAATGCACTTTTCAGAAGGACCAAATGGACAAGTTGGTCTGAAAATTTTTTGTGTTCTGCTATTTGTATATATAGTATAGTGCATAGTTTTGGATAGTGTGGTGTACCAAAACTTAAGACTTTTGGAGTTATTGGTGTAAATTCTTTATATTGTCAAACATTTTGTAGAAGTTATTATTGTTGAACTTATTTTAGTGTGTTCACTGCGGAGTTGTAGGTGCAGGATGGGATAGCTAATGAGCAAGAAAGTACCACTCTGCAATGACAGTAATGTTCAGCTGAGATTTCTCTGTCCAGAAGATGTACCCGAAGTAAAAAAGCTATGCACAGAGTGGTTCCCCATAGAGTAAGACTAAATATATATATATTTTCTTCTTTAGGTGTTTCTTTCACCTATTTTCATTTAATTGTATGTCTTTATCTATACTTTATTAAGTTCTTGTGAACTTTGCTGTTTATTGCATATTCCTGTTATTTCAGCTTATACTATGTACTTTGTTTTTACCATTGTGTTGTTATAAGATTATAGTTGTTTTACTTACTTTGCTGTTCTTGTTGGTTTTACTTCTTGGGGTTCTTCTTATAGTTGTTGGGGTTCTTCTTGTTTGTTTCTTACCTTATGCATTTTTTAGTTCTATTGAGTTCTAAGTTGTTAGTTAATTTCATTAAAAGTTCAGCTGAAATTTATTAAGTTCGCAAATATTTTCAAGTAGATTACTACTCTTCTTCAGACGTTTAGGTTTGTGCCATACTGCTTTCTCGTGGTTTCCGGTTATCTGTTTCGTCTTCCTTCTTCCTGTATTCCTGG-----------------------------------------------------------------AAACCATTGTTTTATTTATATTTATACAGAACTGAATTCAACTGTATCACAATGATGATAGATATGAAATTAATAGTTTGACTAGCTTTTTATTAAAATATTACAATTGTGATTCTTGAAAATTAGGTATAAATTGACAAAATTGTCTTTTAACACCTCTTGAGGTTGTACATCACAGCAGTAAAAATACTTGTCCCCTGAAGGGAACTTGCAGCCAACAAGTTCGCATGCACAATTTGGAAATCACAAAACACGAGAGCACTTCAGCTGGCCTTCAAAAATCACTTAAAAACAGCATTGCACTTCCTGTGTTGTAGTCTTGGTTGTTATTTTTCCATAATCATCAGGACACATTTTGCAAGAGATAAATAGAGAGGAAAAGAAATGACTTCTTTTTTTCCACTATGATACACGATGTCATACACTGATGTCAGTACTCTGGTCTTTCTAAAACAATATCCTGATTCTCACAGAAGTCTGTCGTTATTGGTATGCAATTCAGGTATTTACAAAAAGAACACTCAGAAATGGGATGCACATAAAATAACACAAGTAGTCCGATGAAGAGAACAACAACAATTATCAAACATACCCATATTAAGATGATTTTGGTCGCTCTGTCATATGTACCAAAAGACACGAAAGGCAGTAAAGCGTAAGACAACAAAAACCCAAAAATGAACCCAAAGATATGAGCATAATTGTCAACCCAAGGCAGAAGACCCACTAAAAAAAGCACAAGAGCCACACCACCTAGTCGCAGAAGTGCCATGCCTGGGTGCTTCAACATCTGCCAACAATGAATGACTTCCACAAAGAGGCAGGCAAGCAATCCAAACTGAGACCCAGCAGGCCCAACCTGAAAAAAAAAAAAAATAGTATCATACATACAGCAATCAAAACAAAATGCTTGGCACTATTAAAAAAACACTACACCGAAATAAGCACAGTTACAATACAATATTTTAGGTTAGTGCAGATGAAATGTCTGCTTTCAGAAGGTGGACATGTTCTCCCCCTCCAACAGAATGATGTGACCAGTCATGTAGTAGTGTCATATGGTATACATCACAAGGTTGGAATATATCTGATGCATGAAATATGTGCCTTATGTTGTCATGAGGTTCAACCATGATGAATGCATGAACTTTGGTCAAAGTTCACAATGGAGATGAGCTAGTTACGGGCGATTTTGCTTTATGAATTCAAACTTGGACATTAAATGGGTGTGGAGGCGGGAAACATTAACACAGCATCTAGGTAGGGTACTGCAAATGAACACACCATCCATCAATGGTTTGCAAAATTCCAAGCATTCTCTTAAAATGGTTCAATAAGTCCCTTGAAAATGTGCCAAACAACAGATGAAGACCTGAAGAATATCGTGGAAGCTGACCCACGGCAAAGTGTCTGTGAGATCACAGCAAGGGTTCAACAGCTTGACCTCTTATGTCCCACATGGATTGACAGCAGCCAACAAGCCATGTCATCTAGAGGTGGGCATTTCCCTCCTCACCAGAAACA-------------------------------------------------------------------------------------------------------------------------------------------------------------------------------------------------------------------------------------------------------------------------------------------------------------------------------------------------------------------------------------------------------------------------------------------------GATTTACCCCCCCCC-CCCATTATGGAATTAGACTGATTGTAGTGTGGTCACTGAGCATTTTGCAAAATATCAGTTTTATAATCTTGTGTATGTTATGTAATTACTATTTTCATTTCTTCATTCTTTTGTTTTTGATATTCACTTCCATAGAACATTGTGATGCATAGTGATATGATTTTTTTTTTTCAGCATCTAGTGCCTCAGTTGCCTCCAGTGCCTCTGATGAGTCAAATGCAAGTGACTTCTCAAGCCCAACAAGAAGACCGTCCAGTGAGAACCTAGAGGACAGTAGACTTCTCGGTGATCTTTCACAGAACCCTTTGGGTTTAAGTGGCCCTCCTGGTATTTCTAGGCAGCAATTACTCAGTGGGCCGTGCCCTATTTGTGGTGATAGGATATCTGGGTTCCACTATGGAATATTTTCTTGTGAGAGTTGCAAAGGATTTTTTAAACGGACTGTGCAAAATAAAAAGAATTACGTTTGTTTACGGGGTGCCAACTGCCATGTTGCAATAAGTACCAGGAAGAAATGCCCAGCTTGTCGATTTAACAAGTGCTTACGAATGGGAATGAAACTTGAAGGTATTTCAGGGGGAAAATCTGCCATTCTTTTTCTGCTTCTTTTTTTACTTTCTTTGTGAAAATTGGTTTGTTCTTGTACCTAATAAGTAGTAGTTAAATAATGTTCATTGGTATGATTACTTATGTTTGTACATAACTTGTTTAGGGATTTTAAAATGCATGCCTACATAAATACACAGCACTCAGCTTTTCTCTGAACTTGAGGAAATAGTTCATCAGAGAATACATCAAAAGATTTAATGCTTTAGTTAATGCTGGTAAAATAAACTCCTTTACTTTCGCCCTCATTCATAAAACAATTTTTTTTTCATGCTTGGTATATCTGCTTCATGTAAACACTCATATGTTCTTATCAGAATGTTCTTATCCTTCAGACATTCTGAATTTCATCTCCCTGGTAATTTTATGATATTATAATTAAAGGATGAAGGGAAAGCTTTTCATGTCTTTAATTCTTTTAAGCCTAAATTTGCCACTGCAGCACAATCTAACTCCCGTGGTTTTCCCCTTTTTCTTCTGATTCCACTCTTCCTATGGTGCTGATTTAACTGAATGTATCACACAAGGTGATTGTTAGCAAGAATATGTATGACACTGACTTCTGATAAGAAAGTAAATCTGAGCCTATGTATTTCATGTTGTGATGTTTTTTAATGCATGAATTGTGTAGAAAATTTCACTTTAGTAAATTTTCTATGTTATTGATGAATTTGTTAATTTTTTTTAGCTTGCTAAATGCAGAAATATGATGGAGGAACTTAAAAGCAAACTAAAAGGGCAAAGGCAAAAATCTGAAAAAAAAAAAAAGAATAAGGAAGAAAAAAATAGTACTGTGACAAATGTTAAAAGAAGGTTTTGATCAAAAACTGAGAAATGTATAAAAGTGAAATTACCTGTTTTTCAGTTTTATGTCCTAGTGTTTTTCTATTGTTTGCATTTCGTCATCTGTCAGAACATTTCAAAGACAGTGAAAAAACAACAACGTCAATTCATTAATTTTTACATTCTTCTTCTTTTTTTTTTTTTTTAGATGGATGACCAAATTGCCCTTCTGATCAATTCCTGGTGTGAGCTGCTTTTACTCAGCTGCTGTTACAGGTCTATGTCTACGCCAAATGAGATTCGGATATCCCATGAGAAATCTGTAACAGCTGCTCAGGCCAAAGCACTTGGGTTGAGTCCAGTTATTGATCGCATGATGAACTTGACTGATCATCTGCGGCGTTTGCAGGTAGATCAGTATGAGTATGTTTCTCTCAAAGTGATCATCCTTCTTACATCAGGTGAGCCTTCCAATCCAAATTGTTTTTTTTTTTTTTCCCCCATTTCTAAGTATTGGAATAAATACATTACAAAGAAAACATAAGGATTACCTTGTTTTTTTAAAATTTGGTTTATTAAAAATTTATGGTAGTACTTTAGATTGGTACTCTAGCCTTGGCCAGTCATCTTAC-TATTTATTAAAAATTAACGGTATTGTGAATTTTGAATATTTTTTAAAACAAAGCATTCCAGTTCTCCTCTTTTTTGTTAATAATTGGAAGATTATATGATTTCCATTATTTCTATGTTAATAATATAGATATTTATTCACTTGAAAAATTCACTCAAAGACACAGTTATCATATATCTTTTACTAGGCTTTATTTTCCAACAGGTAGAAATTTACAACAAA---ATTTCACCCAACCATCCATTTCAGCTGAGAGTTCATCTAACCCTGATTCACAGGTACGAAAAACTCCTGAGGTTAACCTTTTTCCTTTTCTTCCTTCCTTTGCACTAATGTTGCAAGCAATACATTTCAAATTTCTTTTTTTACCTTACTTTACCGAAGAATTCGTAATAAGAAGCTACTTGCAGTGCAATGTGAAACTAACACAGAAGTGATGTAGATAATTTTCATCACTAACTCTCGCAGCTGTAATGTGAAGCTAACACAAAAGTGATGTAGATAATTTTCATCATTAACTCTCGCAGATAATTTTCCCCGATGTATCAAATTGAGAACATTTCCATTACTGCGTTATACGTATATGTTTGTGAATTAATAGATAATACAGTATTTTTCATTCCATTCCACAGATAAAGAAATTAAAAACGAACTCAGGTTTAAATCTTATTAAATCCATTTTTAGATACAATCACGATGTATCTGTTACTTAACAACACTTCGGATAAATAACGAATGCATACATTTATTTATGCACTGTAAACGTAAGATATAAATGAATGTACGCATTCTTTGTTATCTGAAGTGTTTTTGAAAATCTCACATTCAGTATTTTCTTGTCATACCGTGATGTCTTGTTTCATGTGCTGATGTAATGAAACGTAATTCAGTACGATTCACTCTTACTAAAATTTTTGTGTGTCCTTTATCTCCCATAGAGGTGGCTGAGGGATTCGTCTGCCCAGATCCATCCGATGTAGACCAGCCAGGCTTGTACAGCAGACATGCTCACCCTACAGACTGCAGGAAGTTTTACGTCTGCATTGAAGGAACCGCTAGGCCCTATGGATGCAGCCTGGGAACTGTTTTCAACGTAGATAGTTTGCAGTGTGATGAACCAGAAAACGTACCAGGATGGTAAGTAACTACCTGCCATTAAATATATATATTCGTACACCTGTACATCTACACGTACAGAAATGTTTCTTACCTAGTATAAACAACTAGACGAAAGAATGCTCAAAGAATTAATCATTATGCAGTGTGCCAGGCGATCACATGATGAGGCATCACAGCTCCGCATGCTCCTCAAAGAAATATCACTGAATCACAGACTCCCACAGTAACCAAAACATTTGAATCTAGCAATTTCACACTTACATTAAAATGGAGACATTACGAAGTCCATCGAAATATTCCGGGACTTCATCTACTTATCTACTACTGAGCCTTCGATCTCGTGCGTTTACCTTCGCAAGAGTTGCTTTGGAAGGATAATAAGCCCTTTTGCCAGAGATCCTCATATACTTTCACATGCATTTTGTTACAATGTTTGGCACCGAACCAGGCATTCTCAACTATGGATCACAATGTACTAACCAAGATACTCCATGAAGGCGATGCTATCGCGTGTCAGTGTCCTCTTCTTGGTCATTTGTAGTTTGTAGAATCCGTCAAATGAATGATATAGCGTATCCTACACTTCGTGTTTCGCCTTAAAGAAGAATTTTAGAAG---------------------------------------TGTTTTCTTTTGTGTTTCTCTTCAATAATTATGG-----AACAACCCA----------------ATAACATATTTCTGTTTCCACCTTAGTAATATTAAAACACTTGGTTTTTCATATGTTTAGTGTCGAAATACTACCTGATATGGAAACAGAAATGCTTTTTAGGTACTGTTATATTAGTCCTTTGGAACTAGGGTTTGGGAGTTTCTAATAATCATCGTAATCTCATTTTGGTAAGATTTATTTTTCATTACGTTACTCCATGCTGTAATGTTTTCAGGAATAAAAGCCTAAAACCTTTTATTACAAAATTTGCAGCAACACAAACAGTTGCACACTTTTTACCAGAAATGTTGCAATTCATTCAACAATAAAATTACGCAAGCAACAAAGAGAATCGGATTTCA-------TCTTTACGGATTTAGAGTACTGCAGTTATTTTTTCTGAAATTTGAAAAAGGCCCGTTGTTTCTAAAATTT-AATTAAATAAACGTTATAGAACGATAACAGTAGTGTAAACGCTGTATGCAGTAACAGATCTGATCGAAATGTTTGTCTTTTCAAATGCTTGGCGCAGATAACTTATCTTTATCATCATTATTATTCTAGGAATCGTACCCCAGCGCATTACTCCGGTCTTCCAAGAGGAAAAAGTCTCTGAATCATATTCCTAACTGCCATGACCTTCGCATATGCTGTATACAGTTTTGGAACTGCATTTTGGCTAGTGATCAATATAAAGCTGCAATGAGAAGAAGAGTTGCTGGAAGAAAAGAAGATGCTGTGAACAGTGTCAGCAAGATAGATGAAATTTCTCGTGTTCTGTTTCCACTGTGTTTCATTGCTCTTAATCTATTTTACTGGCTTTCATACGCTAGCAGTCATCAGTCTTCTACCTGGGATACCTCATGACACCATAAGAAGGAAGAAGATTAAGCATCTAGCATTAATAGATTGCAGTGCACTGTGACTCCTGCAGATGTTAACTTCGACTTAGGCCGATGCAGTTAATCACATTAATAACCAGACATCTGCGTTCTAAAGAAAATTCTGGCGATATGTTCCTTACTAGGATTCCGTCAAAGATCGCATGACATGTAGTGATTAACTTAACTGAATCGCATGTAAAGTATGTTATGTGAGAATTATCTACAGCAAAAGGGCACTACAATGACGGGCTACTGTATCTTATCCATAACAGACTGCCATTATGACATAGAGTGAGTGGCTAGACTATTAGATGCATTACTCCTTACAGTATAAACGGTTCATTCTTACATGGACGTCACGTGCCGTACAAATCGTGTATATCAGCATTCCCACCATCAGTCTGTGTTGGTCTAAGAAGAAGAGTAATAGTGGGCAAAACTAGTATGCTGAATGACTTTGAACGGATAATGATCGCGGGTGTGTTAGCCCCACTGGTTCAAGCATCTCGGAAACAACC-------GATCTAGTTTCCAATTTCATGTTTTTGAGACTTTGTGAGATTCCTGTCGAAGATTCCAAAGGTTTTATAAATATACGGATGAAGATTCTTATACTGCACTCAAGGTTGTCTGAATTATTTTTTTCAAGTGGCCCTGGGAGAGATTTTTTAAAATAATCACGGTATATGCATCAAAGCCGTCAGTGGCCAGAATATGAAATTGACGTTTTCAAGTATATTTCATATGAAAAGTATCTGAAAAATCTTCATGCTTTTGCGAGAAGACTACAAACAAAACAGACACTTGTTAGAGTTGTGCACGCCCTAGTTCCGCTCTAAAACGCAGATTCGCTGTGTGGATGCTGGCAAACATTCTTTTATTGCGAATAACAGTACGTTCCGTCTCTTTTCTGGGTGGGGGTGGCCATATTTGGCACGGTAACATCAATATTTGGTTACGGGGCTACATATTTCCTGCGGCGTCGTCAGCTGGTTGAGTGCTGCTATTTATAACAATCTTA-TTTTTTTTTTTACTGCGATCTTCCTAATTCTCCTCTTCTGTGCTATGTAGGTGAATCCCGGAAGTTTGGCAGAGCAAGCTGGTCTCGTCCCAGGCGATGCGGTTCTCAAAATCACCGGGAAGAACACGGACACCATGAAGCATAAAGAAGCTCAAGATACGATTATCCGATCTGGCAACAACATTGAACTCGTTGTGCAGAGGTACTTAAACACCAGTATATCTAAAGACTTTCACTGATTATCTTATGTGAGTAATACGCGCAATAGACACAATATTTCTAAGTTCGAAATATAGGAGAAACCTCTATTACGAAGTAAAATCAGTATACTCATGTGCGTTTTGGGATTTTAGTTTCAACAAAAACACTAAAATTGAGGGTACACCACGATACGAGATAGGAAAACTGAAAATAAATAAACGATAAAAAATATAAAAATTAAACGATTTAAATTTTTTTAAAGAAAA---ATGTAAAAAATACATAAAATTAAAGTAAGGTATAAGTATAGAATATTGCAATACCTATACAAAAAGCGGAATAATGATTTAGAAACAAAATAATATATTAGTGGCAACAATTTAATTAACTTTAT-ATAAATTAACATTACCTTAATTTAATTAACTTTATGTAAATTAACATTACCTTAATTTAACTAAACCTTAATTTAATATTTGTTATTGTTAATTTAAGGTAATGCTAATTTATATATGGTTAAATTATTGCCACTAGTGAAATGCCGTCGGAGCCCTCTGGCCAGTCTGGTTGAACTGCTGGATTTGTTGCTGGAAGAGTAGATGCAAATTGATGTGAACTACATCTGCACACTGGTGGTATCCATGCCAGACAGAATTTCAGCTGTTCTTTGGTCTCACAGAAGTGTTAATGTGCTATTAGGTGACATTCAGCCATGAGTGACTAATTTTTTTGTCCAGTGAACTTAACTGCCATGGAAAAATTAATCTTCACTAAACTTTTTTTTTTTTATGCCTCATGTTAAAATACTTTGCTTTGAGGTGTGTTAACAATTGAAATGTCTGTAGTGTTTGGCTGAACATAAACTGTTCCTTTTTATTAATTACAACTATGTTAATATATCCTTTTTTTTTTTTTGACAGGATGTTTCATGTGAGCCACTTGTATTGCAGAGAGTGTGAAGCACAGACATGCCTGCCGATTTTATGAGAAAAAGCTTTGGTTGTGATTATGATTTTTATTTCAACTTTCGAAACATTCATTAGAAATGGAACTGAAGGTGTGGGTTGACGGCATTCAGCGAGTGGTATGTGGTGTCACTCAGTCATCAACATGTCAGGATGTCGTTTATGCTTTGGCCCATGCCACTGGACAGACAGGTAGATTTACACTAGTTGAAAAGTGGAGAAATAGTGAAAGATTGTTGGCACCTCATGAACAGCCACTAAAAGTTCTCACAAAATGGGGTGAATATGCCAATGATGTGCATTTTGTGATGCGTAGATCCCAACCAGATTCAAAAGCACACCCACCTGGCAACAACCAGTTTAACCCCAACAACAAAAGGCAACATGACTTTTTGCACAATTTCTCCCCAACTAGTGCAACACAGAATTTGAAACCTGGTACAAATAACAAAGAAATAAAAAAGTCTTTAACGTTTAGCTGTGGACATGGAAGCAGTGGAAGTGGTAGCAGTGAAAACTCATCACCTAATATAAGTAGTAGTAATACTCCACCCAAAATTGAACCACCTCCACCTGTGCGCAATATCAAAGGTCGTGATGGAAGATCCAGACAAGATCTACCAAAAGGTGTTGTTCGTGGTGTTCCTCAGAAACCGAGGGACAGTGAAAACCCCAGTGCCAGAGACTCCTCGGTCGGGACATTGCAAGAAAGGCCAAAACACCCGCCTCCTTATGATGAAGCAGTGTCACGATCGAGTGGCCGATTCCCACCTAGTCATCTGTCTATAGCATCCCCCACTCCACCATATTCACAGGATGAAGAATCACCCTCCAATAAACGCCTCCATCTTACAAGTAGGAGTGATCATTCTGCTTCAGAAAGGGCAGGCTCAACTGGTCAGTTGCACAGTAAGCAATTAATGAACTACCATACATTATTATGACCATCTTTTCATTTTCTTTAAAAAATTATTCTACCGAAGAAACTCGCTGTTTCTTAATTTTCGGTTGCCGATTTATAAATTGACTTGGTATCGTATAATTTAACTATTTTTCGCGGCATCACGTAGACAAAAGAATCAATACTGAAAACAAAGTGTGTGGGAGGTGTAGGATTAATGGTATAAAAGTGAGGTTCATTCTTTTA---TTGTTTGTAAATTGTAGTGAAATTGATGGAAACCAAACGAAACAGTCTGAGAACCAGGTAGTGACAATGAAGGGTGTGGTCATTAAGAGTGCAATCGATTAGTGTGTAAAAAAATTCCCTGTCTTGTGAATATGCCTGGAAAGTACAGCTGAAGCATGTAAAAGTTTCTAATAAAGCATACAACGTTGTAAAGAACAAATAACCTGCGCGAGTTATACTTTTTCAAATATTAACCTTGTAAGTAAGAAGTTATATGATAAGTCTTTAGACACGGGAATTACGCAAGTATTAGGCTGAATAAATTTCACGGATAAGTTTTTTCTCTAACTTTGTCGGGAATATAAAGATATGCTGTGAACGCCTGATGACTTAGACTATCAAAAAGTACAATATTTGTGTTTACATCGTTTCTTCGAAGGTGAGTCCCAGATGTCGCTGACAGAAGATAAGAACAGTCGGTACACGACAACCAGCTCATATACCGTTTATCCAGCGGCGGAAGACAATGGTGCTATTTATTCCTGTGAGGCTCGTCATCCCGCTCTGGAGAGGTATCTCAGGTGCTCGGTTGCCATCAATGTGCTTCGTAAGTAACGGTTTTTTCTTATTTCGTCATTTCAGATAGTTTTTAAGAAAATGACTTTCACTTTGGAAAATTGGTTGTTCCTTCAGTAGTCTTGTTATGGCTATCTGCAACATATGACCTTCTTACTGAACGTGCTGTACATGGGTAAAACTGTTTTTATCTCCCTTGTACGAAGAGTACATTGATTAGTTTACTGCTTCGGGATATGTCGAATTCTACTTTACCTAACACAAGTGTCAAATTGCTTCTGGCTGTTCTTGACGATCTTTCATAGAGTGAAATCTCCTTATTTTATTACTGCTGGTTATATTTAACGATTAAGAAGTCAAGTCACTGTTTTCAATATATTTTGGTTAAATATAACTAATGTGTTACAGTGAGATAAAGTCCAGTCGCAAGGTATGTATACAGGCTGTCCCGGAAATCTACCGACAAAATAAGAGGGGTGATAGTACACAAGACGAACAATTTGTGCAATGGAACCTAGGGTCGCAATCCATTTCTTCAGTCAGAAAATGAGGAAATCCGAAAACCGACCAGCACGCAGAAGTAGTTCAGTACTGTTTGTTACAACAGCACAGTACAGGGACTTGTTACAGCCCTGTAATTCCATTACCTAGTAGTGAGTGACCAAGGTTTCAGCAAAGCCAAAAGTTTTCACTATCAAATAAAACTTTCTATGTAATTCAGATTTAGCATTGTCTTTATCAATCTTCTACATTTCCTTAATTGTGTGACTGCTGATATCAATGTGTTACAAGATATGGAAACTTTGGCAGCTAATGGAATTAATTATCAAATAATTTTAAAAATATCTCTTGACAATTTTTAGCAGCAGCAGCTCTTTTAACTTGACAGAAACATATTAATACTATAGGTGATAAAGCTATACTGTGTGTGTGTGTTTTGTGATTAGGAAAAAGCATTACACATTTGATTTTAACTGACAACAAATCACTATTAGCAATATTAATAAAATTTTAAACATTTTTGTCACATTATGATGTGCAACAGAATATTTGTATTACATAAAGGGGGAGGGGGAGAGCATTAGTCAGTGGAATTAGTTTATACTTACCCGAACAAATGATGCTGGAAACCATCCTGAGCGTCCACCCCGGGTACCCCACCACCACTCTGTGTCACTAGTATCTGTAACTTCTATCACATCCCCTGTTTGAAAAGGTAGTTCTTCACTGTCTAAGGCTTCGTGGTCCCACAAAGCTTCTGCATACATTATGCCTTCACTGGACAACTGAAAAACAAGGTATCAAATAACATATGCACATGGATACAAACAGAAGAAATATAAATCAGATTGCTTTAGTGGAAAATGCAAAAACATTATAAG--------------AAATATAAACAAACATAACTTGATGATGCACACAAGGTAAAAGAAACCACACTTATTTTTGTGGAGAATTTCATAATGTATCTTTCCTCCTCCATGATTTTATATACTGTTACAATTTATGAAACTGCTGTGAAAGCCTGAACCATGGCCAGAAGACATCACCACTGGTGCAACACTTCTACCACTGACTTGCTCACATGTTTTGAGGTAACAAATATGGTTAAAAAAACTTACTTAATTTTGGCATTTTTTAATTTTATCAAGAAAAAACAAGAGACTATTTAACTGATAGTAAGAAAGGCGAGGGTTAATATTTAAACTCGTTGGGGGTTGATATTTAATCTTTTGTTTTCATGGAAAAAAAAAAATAAATTAAGAGAACATTATATAATGCAGTTTCAATAATATAACAAGATCGAAATCTGAATGTATTACTTTTATTTATCCCCCAATTTTCTGGGATTTTCAAAATCTTTCTGGTTGTCTAATAATTTTATAAGATTAGTCCGAAAATGTGAGAAAAATGGTTGTACTTGCTCCCAGAAAT-----------------------------------------------------------------------------------------------------------------------------------------------------------------------------------------------------------------------------AAATTAGAGAACACTGTATATATTATGTTATGTATTAAATTAGAGAACACTGTATTATTAAAGTTGTAAAATTGTATTCTTTCTAGAGTCCATTTGATGTTCTCAAGGAAGTCTTTGCTATTGGGAATAACTCCAAAGCTACTATCAATGACAAAGCACAGTTGTTTTTCCATGATTATTCTATTGGTCCATTATTTGTTCAAGAGAATTACCTTCATGTTCATCCAAGAGCTGCAAGGTTAGTTCCTTTCATTTAGTGCTTGTCTTGCTTTTATATTTAAATATTGTGGCAGTTGTAAATAATTCTGCAGGAGAACTTGAGGAGTTCTTCAGTTTATCTTTCATAGAAACTGTTTCCTGTGTGCATTACCACCCAGGACTAGGCCCAGGGTATCTGGTGCCCTAGTTCACATTGATTTATAGT-CCCCCCCCCCCCGAGAAGAAGTTTATTTTCTAAATTCTAAAATGATGAAACCGGCATCTGTATCTGCCAGGAATTGAACTGAGAATGTTCTGATTTACAAACCCAGTGCTCTTACAACTGAGTTTCAGCCACAAGTGTTCCTGCCATAACTCATAGCCTTATATGTGGGGTCCATTACACACTTTAGATTACTTGTAATAACTACAGAAACATAAATAAAACTGTATTTACCTGTATTAATATAAAGCATGTGAATCAGCCTGGGAAGATACCAAATACATCAACGTACCAACAGCAAATGGGGAAATCAGATATGCTGAGGCATTAAGAACTGGAGAGACCAAAACAACTAACTATGATTATGAATACCAAAATACATCCCATTGCAGTGGAAACTACTAATTTCAGATACTGCGAAAACAAACAACAGGACCATTGATAAAGCTTCTTACAACATTCCACTTCAAGAATTAAAAAATATTAACCAACCTTTGTCTGATCGTGGAGAAAAAAGTACAGGTGGTAACAAGAAAAGTGTGCCGACAAGTCCATTAAAGGATGTGACCAAAAACAGCATGGCTGGAAATTCAAAAATTGAGCCATCACCCCTAAAAGCCAAAGGAAATTTTGTTGGTTTGCGTTTTGATCCAGTAGAGAAAAAAATGACACTTAGTTTGTTGAACAGTGAAGAAAATCCTCATAAACCAAGCACTGGTGAAAAACTGAAAGACAGTCCTTTGCCGAAAAAGTTTGTGAAACCAATCCCCAAATATCGTTTCCCTGCACATGTCGCTCAAGACAGTGCTGTAGGACACACACAGTGTGACGCTAGCAAAGAAGCTGAGTATGAAAACATTGAAACAGTGTCTCCTCGAGACTACCCTCGGGAGCGAGGCCCTTTGGCACCCAAAGCAACCATGACAGAAATAACAGACAGCGATGAAAGTGATGATGAGAAATCTGCAGAATTACCTCTCATTGATGAACAGGAGTATTGCACTGATGATCCAACTTTAGAAAATGCATCTCTTCTGAATGAGCATGGACTCACAGATGCAGAAGGAGCTTTGAGTGATTTAAATTCAATAATTAATGATCCAGGACATGATGGTGACATGGATGACACAAGTATGTCATCTAGAGCTAGCAGCAGAATGTTTGACAGTGATCAGCTTCTAAGTGTAGATTCACTTAATATCATGTATGATTCAGAATATGACAATTACCGGCCTGGTATGGTTAGTGATGATGACATATTTCATCCAGAACCAGTGAGTGATGTGGACTTGGACTATCTAGATGACAGAAATATTGAGAACATTAGAGTACTGTCAAAGAACATCACCAGGAACTTTGGCCAGCCTCCAAAAAGTGATAATGGTGACAGTGAACTTGGTTGAATTTATTCTGTTATTCAACCATATATACATATATTATTTTTTTCTTTTGAGCCATCTTTGTGACTTTATGTGAGAAGTTAAACTCTTCATTCTATACACACCAAAGTGTTTCATTTGGTATTATCTGACACTGTTATTACTTTTGGTGTTTTGATGACCTGAACTTCAAAATGATTTATTTCTCAGTGACTGCCTAACATTTCATCCAATACCAGTGAGAAAATATAGTACTATTCTTTGTATGTATGCATGGCCAATAACTGCACTTTTCACACCTTGTGATTGTTACAGTAAGTTTGCA------------------------------------------------------------------------------------------------------------------------------------------------------------------------------------------------------------------------------------------------------------------------------------------------------------------------------------------------------------------------------------------------------------------------------------------------------AATCTAAATGGTTCAGATATTCATACAGTGTTATAACAATGGTTTAAATTCTGAAGATACTGACATATTTAAAAGCATAATTACCTGGCCTTGTTCCCTTCATCCATTAAATCATGGATCTCCTGATATGAGGTAACTGCAAGTTTAGATAGATCTTCAACATATGGACCCAGAAGAGGATGTTCTCTAACTCTTAGATTATTTTTGTTTTTGGGATTTAGAAGATCACGTACCCTTTCACAGTAGATTTCCATATAGCTCACCTGAAATATTAAAATTTTTGCTTGCGATTTCTCGATATTATGATAGTAGTGATCACATGCAAGATCACTGGAAGATAAAATATATGCAAAATACTGTTTATGCATGTATAACTTCCTTTCTTCAATTGGCCTGAGATCTTTCAAAGACTCCAAGTCTTTATTTTCAGAGATACACATTAAACCAGCTAAACTCTCTGAACAAGCACACAGCAAAGATTGAGGTTAAGTGCTACATACAAAGATATACAATTATTGTTCTTTATCAGGTTGCCAAACATTGCCACACTTTACTTTGTGATGTTTGCCCAACAATATTTTCCAAGCATCAGATATTTTAATGGGTTCTTGATCATTTACATTATTATTCCTAGTAGGGTATATCAGCAGCATTTCATGCATTCTTATATCATTGGTTTTCAAATGGGAAGAATAAGTTTTGGTATAATTTATTTTTCTTCACAGAATTTAGCTAAAGCAGTAATTTTTCTTTTATTTTTTTAAATCTTGCTTATGTTCTTTAAATCATTATGCTTTGCTCTTAATTATACATTTTAATCTTTTTTGTTCACGTGACTCCATTATCCATTTATCAGCATTACTGATACAAGCAGTTATGTATAGATAGAAATTCTGGACAAACAGCATAATTGCAGCACTTTATGAGAAAATTTAGTTACATCTGTAACACTGTTGTGCACATGTCAATTCTTGTAGGATTTCGTACTTGCACAGCATGAATCCTGTGCATATCCCTTGTGTGATCAGTGATGTTTTCTGCCTGTATTGTGGTAGAATGGATAGTCTGTGCCTTGTAAACTCAAGATTAGGTGTTTGATCTTGGCAGTGTCATGAGGTTTTACATTTTCAGAGGGTAAAAAAATTAACTGAGTGGTATATTCACCTAGTGCATGAAGAAAGGCATCCGATTTTTTAAACCCCACACTACAGCAAAACCTTCCACCTACTCAGCAGATGGGACATCACTGTGTGAAATTTCCCATGATACACCTGCTGTGACTCCATTAGTAATGGGAGTTTTTTGTAGGTCATGGGTCCCACGTGCAATCATTACGGATATACTGCTTTTTTTTTTTACCTGTTCTGAGAAAAGTGTGGATATTGGAAACTCCTCATTGGCTATAATTGAGTAAGGCTGTGTTTGATAAATCTGTCTGTTACAGAAATCTCCAGAGAAGATATGAATATGCCATGTAAAAGATACGTGGTAATGTTGTTTTGTTTTTTTTTCCAGGAAATTCATTGTATCCATTATTAGTAATTATTGGACTATGTTGAAATATTATTTAAAAGAAACAGTTCCACTTTTAATTTTTCTGCATCGGTTGTAAGAATAATGTTTGTAATTGTAACATTGTTCTGTTACAGGATCTGTACTCAGTTTTAATCAAAGGCCCTAAGCGGACTCCATATGAAGATGGTCTGTTTTTCTTTGATTTTCAACTACCTGCTGATTATCCAAAGAACCCACCACTGTGCCACTATATTTCGTATTGCTCAGACCGGCTCAATCCTAATTTATATGAAGGTGGAAAAGTGTGTGTTAGCTTGCTTGGAACTTGGGGTGGAAAGGTAAGTGTCATTTTCTTTAATTATTAGGTAAGTGCGAAAGTTCTACCCATTATTTAGTAGAGAAACAAAAGAGGAGAATGCAAAAAGTAAGGTACCTGTGATTTTACATAATCGCCATCATTATCTACAACCTCTTGCCAACATTCAGGCAGGAGGTGAATCCCCCTTCTACAAAACCCCTCCGTTTTGGAGTCAAAAAATCCTTGTAAAGCCATTTTCCCTCTTGGAGTGAACAGATTTGTACAAAAACGTCAACATTAACAGGTAATAACCGCTTTTTATGCAAATATCCATAGTACTTCTGATTTGATTTACATTAAGCATCAAATTTTGATCCCTGCACAAAAAAGAGTAACAAACCACCTTTTCTCCATTTTAACAACAGTAAGAAAAGATGTGACTTTAAGGAAAATTTTCTCATTCTATTCAGAAACTTTACCAAGAACTATTGCAAAGCACATGACAAACTGATCGTACATCTCTTCTCTAACAATCCTGATGAAGTCACCATGAAAACACTTCTGGTGACACCACCACAGGATTCTTAATTTTTTTTTTTTTAAGGGATAAGGAGGACCAGAAGTTGATGGCAGGGCATCACAAGAGTTCTGGATCACATTTGTGTGAATGCTGCACTTAAACGAGCGAGTGCCAAACTGGTGAAAGTACTTACAAGAACATGTACAAAGTAAAGCAGTCAGAGCCTGACGAAGGGTGATTTTCTCATTTTCACCGGAATACACCCTCTTTCACCGGGAACAAACAACAACACAGTGCCTAAAATCAGCAGCATAACAGTCCATTTTTTTTGTTTCTTTTTTGTTTTTTTTTTTTTTTTTTTTTTTTTTTTTTTAAATAATTCACAACAGAGCTTGTACGTATGCTCTTGTACTACATTTGGTTCGGCATCTCTCCAGTTTTGGTTTCATCATTTGCTGCCTTCAGCTGACTTGTCTGTCAGTTCTTTCATTTTGTCAACATAATCTGCAAATATGTCTCGGAAGCGAGACCACGACTTTTCTGGAATGGTAATCGCTGTTCGAAAATTGCTTTTCACCTGAAAATAAAAATGAAAAGTTACTCTATGAATTTTCAATTGAATAAACTAATGAGAACTTAACAAAATTTTGTTTGAAAATCTTTTACACCAGATCTGGAATTCCAATAGTCATTCAACTATCAAAACCAAAGAATAAAGAAATTTTTATTCTT-AAAAAAAAAATTCTTGAAGTTTTCATATTTAAAGAAGCATATAAAAAACCAAAGAAATAAATTCTCAATATACAGAAAATTGAAAATTTTAAAGAATTATTTATATATATAAAAAAAAAAGGGTTTTGATTTCTTCTAAACAC--AAAAACTAACTGATTTCCAACAGATATAAGTACACTTGTATGAACCCTGCATGGGGACAACTTGTCTTCCAGTTGTTGGGGAGTGGTG-CCCCACTGCCTGAGCTGGTCCAATGACTGCTTGTGT--------------------------------------------------------------------------------------------------------------------------------------------ATTCTCGAGGTGTGGGGTCATAATGTTTTGGCTGATCAGTGTATATATATATACACTGTATTTATATAGTGCGCGTG--------CACGCACGCACGCACATTCTTATAAGTGTTTCACATAGTGTTTAGATCATGTATGTGAATGTTTGGTTTCATTCTTTTAGTTGATGCAGCACGTGAAGCTCTTACTGACATGCCTCCACGTTCAGAAGAAGAACTTGATGCTGTTACACTTCACAATCAAGCACTTATGAATATGGACACCCACCCCACAGAGGGTTTTGAAAAACTTCAGTATCTCATTCAGCAAAATCCCTTCCCTCCTGAGACATTTGGCAACCTGTTGTTACTCTATTGCAAACATGAGGTAAAGTCAGGTATTAAAACTGTGAATTTTTTTAATACACAAATTTTGAATTATCTTTTTTAGTTGTCTAGGTTTCAGATAATTTTTTCTATGCTAGGACGTTGTAGTCTGAATGCAGGTTGCAATATGAAATCCCATGGGAAGTTACCCCAACAAAACAAAACAAACCTGCTTAACTGCCCTTCAAGGGACAAATTATACTCCATAATATCAAATTAGAGATTAAAAATAATTATGTTTGATGGCATTACTGGTAAAAGTAAGCACAATAATTATACTTATGTGGCAAATAATGCAATGGACAACTGTTTTGTCCAATATCAGGACTCCTCAGCATTTCTGTATTTGGCCGATAAGCAAATCATCACTGAATTAACATTTACCAGATTTTTTTTCCAACACAGCAGTGGTGGTTTTCCACATAGATGCAACTATGCGTCATCATTGTGAAAATATATTATCGGTTACCAGAGATTGTATAACAAGCTTAATGCTTACTTTTTTACCTGTAAGTGCTTACTTTTACCAGTAACGCCATCAAACGG--------------------CATTTTTTCCAGAATGCTTGTGGTTAATAATGAAGTGTAATTAACATGACTGAATATGTTTTATATACTCTCCTTAGCATTTATTTTTACTGATGTTTGTGTATTCTGATTTCTGTCTTCTAATTTTCAGGTCAACATCAGTGTTATGCAAGCATCCATTGTTGAAGAGGTCATTTCTTTCTCAGCTTTGGACAATTTAAAGGACTTGACCTGTGTGTCACTTCTTTCCATTTGTGTTGACAATACTCTGCTTCAGTTGTTTCACAGTTGTCAAGCTAAGAAAGCTATTCAGACATTCTCAGATTATTGCAATGGACTGGTGTCCCATCCAAAAATTGGTGAACGATCATCCAAAAAAATCAAGACAGATTCACTCCCTACAGAACTTTTGACAGTTGAAACTAGTGAGACCCAGCAAGAAGAGACAGTGTTATCTGCATCTGTTACCTGTATTCACATTCAGCTTCGTCGCCTGAAAAATAATAGCAGTATTTTGAAAGAAGCTATTCTGACAGTGATACCATATCATAGGAGCAAAGTGCAATTTACTTACGAAAATCAACAGGCAGTGCAAAAGCAGATGGCCAAAGAAGGTGATAAGCAAGATGCATTTTTAGAAACAGAGTGGAACCAAAGTTTGGATGAGGAAAAAATGGGTTTTATTATGTTTGAATGTGGCATTGAAGATGCTGGAATCCGGTTTGTGAAAAGATGGGGTTATGGACCACAAAAAATTACCCCTGATGCAGATACTAAACCAAAAAATGCCACAGAATCAGCTCATTCAAAACAAAATGACAAATATATTAAAAAGAAATCGAGTGCACCAGCTGAACATTCTCCTTCTAAGCAGAGTCACAAATCTGATGATGCTGAAACATGGGGTACAAAATTGTCATTCCCCTCTTGTGAGTCAGAGTGTGGTAGTGATGAAAGCAAAGATGAGACTCAGGGAAAAGTTGACACACAAGATCTTGAAGGAGATGCATCTTCCTTTATAATTGAATTGAAGACTGTTTGGTTCAATTTTGCTGCTCCACCGAGAACTCCTAATACCCGAAAAATTGACTTCACAAGGTAAGATTACCACACTTCCCTATTTAGATTACCCACTGAAATTATTAAAGTGCCGGTTTAAGGCTTCATGGCTATTACTAAAGTCTCCTTTATATTTGACAGACCTACGTATATGACAACGATTTTTACGTTAAGAACTAAGAACAAACTATCCTGTGTGAAGTTTCGAAATCTATGATATTTGTAACGGGTGTCTAGACATATTAGACTGGACACAAAGTCCATCTTGCTCTCCGTGCTGGAATGACAAAATGTCACCATGTAATTTAAAGTACCCCTTCTACAGATATTGTCTCAGATTTTTCCCTTCTTTGGGATGGTCGTATCCGATATTTTCCGTCAATGCCTCCAAGAAAAGTAAAATTCCTCCCTCTATGTGGTATCAGATATTTCTAATTGGAAATGCAGATGTTCTAATGGAAATCCCGTTTGAAAATGCACGCGGCGGAAAAGTTTAATTCATTAAAAAAGAAGAAGAGAAGAAGAAGGAATGGATGGGAACAGGAACTTGAAGATGGAAATGGGGAAGCTAAGGCCGTGGAGGGGGGTTACTACCCGAAGAAAAATAAGAGGAATAGAATTGGGGGAAAGCACAAGTGTCGGGGGCGGGCGGGTGTCAGTTGGGGGTAAGGGTCTGAAGCATTGGTGGTGGCAACCCGAGGAGAAATTGCCGGGTGTTCCTGTGCGTCTTGTGCCATAGTTGGTCGATGGGACCGTAGTATCGATCTTAATCTCGTGTGAAGCCTTTGTCAAATGATTAGTCCCTCATTACCGCGCCACCGAGGAGACTGGAAGATTCTCTGGAATTGTTTACGGTTCCACAACCCCATTTGTGCGGGTGTGGAGAGATCTGCGGGTGGGATGGCAGAAAAGATAGAAAGGGAACTACTCTATGTGTGTGTGTGTCTGTAGAGGGAGTGAGAAGAGATGAGGACTGTAAGGAGAATGCCAGAGGATGAGGGAAATGGGAGGGGGGTGGGAGG---------------------------------ATCATGTTCTACGTAATTTTCATGCTTATGCTTCAGCATTTCATTTCTTTGATAACAATCATTAGCAAGCCAGTTTGGGGTCAGTAGCAACAAAGTAATACAGTTTGTGTGTTGATACTTTTGAGTGAGTTACCTCAGAGTCCTGTACATTATAGTTTGAAACTGATGTACTGTACTGGCTGTGATAAGGTTCTGGGGTAACTCGGTTTTGCTTGCACTTTGTGCATGTGAACACACACTCTACTTAAATACTTGAATGGGTGCTGGCATAG----TGTAATTCATTGGTTATTTATGGTGGCTCATTTTTGACTAGTTGTCATACATTGACCATCACTGTGGTGTTATTAAAAATGCAGTTACATAAGTGGCTTTGCTTCTCAGTACTGATGTGTTGTGTGAAAAAGCATTTTAACAGTTTTGGTTATTTCGTTGCAGTTTCTTTATTGGTACATAAAGATATTGCATGAACTTCTCTCATGTACTACAGCAATAATAAAAGTAATAATGCAGTGGTGTCACATTAGTAAAATCTGTA---GTGTGTTAGATATGAATGGACTAAAAACTCATCTTAATTTGTAGGATTCCTAAGCCTGATGAAAATGAAGATCCCAGTCAGAGTCTGATGTCCCTGATGAAGCAAATGTATGACGATGGTGATGATGAAATGAAAAGGACTATTGCCAAAGCTTGGACAGAAGCTAGGGAAAAGCAGTCCAGTGATATGCTATAATTGTTTTGATCTTCTATGCAATGAAATAGTCATGTAAATTTCTTCAAAGTGATCAGGAACTCCAATTCTGATTTTGTTTTGTTTCCATTATGCCACAGGCAAATAAATTTGTTTTCATGTAGGCTTGTTTCTTTATTTTTTTTTTGG--------TATGTATGTACTAAGTAATATATTAAATTTAGATTTCCATGGTTCCCTAAATGGCTCCCACTCACCACCTTCTCCAATGCAAAGCATTTTTACTCCTAACTATTGAAAAGAAACTAATCTACTTTTGTAATCAGCCACATATGTTATCCATCTGAATCAGATGAAGAATGGAGAACATTCCACTCTTGACTAGTTAACATTGCATGAAACTAAATCAGGTGACATATTTTCACCTGTCTCATTTGTAGGAAGTAATGTGTGTTTGGTAGCCATTTAGAAGGAAGCCAGGCTTTTTAGTAGGATTTTAACACAATCAACACACACACACACACACACACACGCACAC-----------TGTTCATACTTTCAAAATAACAAAAACAAAATGCCAGCATAATCCTTCACCTGATTAATAATCATGGCAACATGGCAAAATATTTACTAGCAAACTACATTTTCACACTGAAGATCACAAGGTTAAAGTGTAAAGAGATACAATGGTGAACATATCACCTAGACTTACCAGATGTTGTGATGGGCCCACGTCCTGGTACTCTTTGACGTAATGCCCACTGCATGTGTTGAGGTGCTAAATTTGGTCTTAGACCTGTCGATCCAGTATTACTCCTCCGCTCCAATTGCTCATCTAAAAATGCTAGCTCTTCTGTGTCTGGTTCTGTCTCCCCTGCCTCGCTTTCCTCTTCATCTTCTGCATTAGAAGACTCAGCAGAATCATCTTCAGAAAAGTAGGGCAGGCTGGCAACCCCTGAGCAAAAACAAACAAAAAATAAACTATTAGAAATCAAATCCAGTAACTGAAGCATAAGTATTTGTTATATCCTGATAAATGTACTACAGTATGTTTCTCAGAGATGTATGTGCATTACAGATACTACAGATACTTTTTTAACATTTACTGCTCAGCAATTTACCTCAACATAAGAAACATGGAAATTATTTTTAATTAATTTCTTTAATTAAAAAATAGTTTGCCTGGATACCATCCTCATTAAAAATAATTTTAACAAGGGATACTGCACCAGTATTCTACTACCTCAACATACAATAAGGAACATAGTTACACAACATTCACATTGAGTTCAACTAACTAAAGGTCAAAATGACTTGACTACTTAGTTCATCTGCCTAGACACTGCAACTCATTTTCCAACTAATATATTCCCTGGATAAAGTTTTAAAAAAAAAATCGGTTGTTATTGGGTGATCACTCAGATTT--AAAAAAAAAAAGTACAGAATTCAAAGCACAGCTGGAACATTCCAACTGTAAACCATTAAAGAAACATAGAAATATTTATTTATGAATATCTGAAACCACATGAAATCACAACAGGTTTTTTCTTTTAGGGGGAAATCACTCTAAAGCCCAAACTTCACTTCTTGTGACTTCTTTTTACTTCCAGAATTGAAGAAGGAGTTGAGCTGAAAACGTTTCCCCGTCTTCAGAGGCTTCAGAGACGATGCCTGTCAAAGAATGACTTCTTTCCTGTTTTAGAAGACTGTCAGAAGAGTTGGAATTACTGCATATTGTCGAGTGGGGACTTTTCTGAAAAAGCGTATCAAACCTTGGACGATTAATAAAAGTAGGCTGTAAAAAATTATGATCATTCTTTATCGAACAGCTGTCGTATTTAAAAAGGTATTGTCAGTCATTCTTTTAAGTGATATAATTGCACCATGACTCACATGATATGGTAAGCTTAATGGAACTAGAATTACAGTGTAGATTTCTTGAATATGGCAACAGATGGGTTCACATAGCTGCAATAAATGC-AAGTGTGTAGA--------------TAATATTATCGATTTATTCAGTGTCCTTTGT----------TTTAATACGTAATACTTTCCTGTAAAACATTCTTCATCATTTTTTATTTTTTCTCCCTGTACGCTTCCGATTTTGTTTTAGGCAGCCGAGAGACAGCGTTCATCTACGCCATTACTAGCGCTGGAGCTATGCACGCCGTGACCCAAGCCTGCAGTGCTGGGAACCTCACCGATTGCTCCTGTGATACCTCCCGGCAGGGTCAGAGTACGCCTGAAGGCTGGAAGTGGGGAGGATGCTCCGACAATGTTCGCTACGGGATGATGTTCGCACGCCAATTCGTCGACGCACCGGAGAAGTCTGTTCGCAAGAGAGACGTCCGCGCCATGATGAACTTGCACAACAACAACGCCGGAAGACTAGTAAGTACCACTACACTGCTTTGTTTACTGTACCTCACTAACGGTACGGTACACTAATGGTTAAGATATCGAACCGTCTTCAAATTGACATAAACTGAACACATGGCATAATATCTGATACTACAGCTTTGCGATGCAAACTAGTCCTGCGCGTTTTAATGTTCGGCGCAGGAACTTAAATTTCTAAACATTTCAGTGAAAAAAACTCACACACACTGTAGCAACCGGGAAATGAACCCGGGACATTTCCGCTGCAGCCGAATGCTCTGACCACTGAGCTATTTCCACATTAATTCAGCCATCACAACTGTGGCTCTATACGGCCAGAGTCGTTACAACACACGATATTTTTCATAAACTTTACTGAAAGCCTTTACATATTTCACCCGTATCTCCCAGACGTATTTGCAAAACGAGGAGTTGTTTTTTTTTTTTAAACTGATTCTAGGTTAGGACTAACATCGTTCATATCTAACAACCCAAAACTAAACAGCGACACACACTACTTAGTCCAATGTACAATCTTGAACTGTAACGAAAACAAATTGGTATATAACGGAAATGAAATAATTTCATTTCCGCTATATACCGGTGAGACTTTTTCAATACATGCTGCAATTCAAAGTTGCATAATACAGACTAAGAGGCAAGAAAAGATACTATAGCCTCAGTCCAATGATGTTCATTACAGCAGTAGTAGTTCCAAGAAGCAAAGAAATTCACCATAAACTTTACAGAATGGTAGATGCCTGTGAAAAGATACTATTCATCTTTTCTTGGATTTTGTTAATTCTTCATAGTCATGCTCATTGTAATGATTTATTTAATTCTCTCTAGCTATTCATACTCATCTCAACTGAACAACACTCAGAAAACAGTTAAAAAATTACAAGTGAATGTACATAAAAACAGAATTTCTTTTATATATGTATATCTTTTCTACATGCCATTTAATACTGAACAAGCTTACAATATTTGATGGAGAATTTTATAATTATTTTATTTTATTCAACAAAAATTATTTTATTTTAATTTAAAAAAATTATTTTATTTTACAAAAATTGTTTTATCAGTTGAGGTTCTGCTGAAATTTAAGCAGATATGAATAATTTCTGAATTAATGATTGCACATAGTACAATAGGCAGAAGTGAATCCCCCCCCCCAAGCATTTTGTGTTTCTCGGTTTTAGCCATTACATAACAAAAAAAATGGATCTATGGCTACATACTTACAGCAGCTAATATTGTGAAAGCATCAGGTTCCAACACATATACATTTCTGCTTTCTGTGCCCAGAACCAAACAGCTTACTGCATCCTCTTCAGCCATTGACTTTTTCATAGAACTTAAAGCAGTAACAACCGTCTGAAAAGTATGAGAGAGATAACTGTGTTACAATTACAGAAAAAGAAAGAGAGAGGATCAAAGATTTTCTTTAAATCATAACACACACCGCTGAACTCTAAGGCTTTATTCAATCATAATGTTCAATGTGTAAAATAATAAATGTGACTTTTGATTAACTTTGGTTCAACAGTTCTGTTAGATTTAGATTTCTGATTAACTTTGGTTTATTCAGTTCTGTTAGATCCAATAAATAAGGTAAAGGCAGCCGTATAGTGTCACATGTGCATACAAAAGCCATGTGCCACTCAGATTGTCATCGGTGGGAGAAGGAGTCACAGCCATGCAAGTGTCTTTGTTCTCTGTGTAGTCACAGAGTCAGAAGCAAAGGAAATGGCAGATGCGACCATTAAAATGTATTCCAAGGTTGAATTGTGTGGAGTTATCCATTTTTTTCATGTGGAAGGTGTCAGGCACACTGATATCCATTGCAGCTTGCAGAATGTTTAGAATCATAATTTTTTGAGCACAAAAGAAATATCCATGTGGTGTAACAAATTCCAAGATGGCAGAACAAACAATGATGATCCCACTTATTAAACAGGCAGATCAAGGGCTCACACACAGAAGAAAATTGTGTCATTATCAACAGCCTTGTGAGGGAGATCAAAGAATGAAAGTTCATGAAGTTGATGAGCCAACAGGTATTCTAAAAAATACTGTTCATGAAATCATCACAGATTTAGGGTATCATAAAGTATTTTGGCCCATCGGTGTATATATGTGCAATATTTTTGTTACTTCTGAATAATATGGTGGTGGCTACTGCAAGGCGCGCAAAATTTGCATCACGATGCAAAAGCGATTATTCAAAGACAAAGCCTAAATGTCGGACTGCTGATGAGATGTGACTTGAACTTAATGTGTTCAGCGCAGATCCTGTTTTCGTGTTCATTGCTATCATAATTTGACGCAGCAAATAAAAACGGAGTTACCTGACTTTCCTATACATGTATGGTCAGTTCAGTTTGTGACTGCAGCAACCAATCTGAAAAAAAA-AAAACAACATATTTTAGGCATATAAATGCTTCTATCATGTATTAGTGGCAGCTAGGAGCCTCTAGGTAACATTTACCCCATTATCTGTCTCACGTAGACTTTACGGTTCGATATGGGCTGCTTTGGAAACTCCTGAATTAAGAAATTGCCATAAGCATGCGAACTGTAAAAAATCACTATGAACAGACGTGAAATGTTTGAATACTAGTAAAGGCTTTAAATATTGTTGTATATAATCTTACCGTCAACACAGTTGCTCTCCAAGTAGTCTATACTACCAGACGATGGTCCGAAATAACGATTTCCAGTTAAAGCTGTCCTGTCTTTATCACTCAAAAAGCATTCCCCTGTGGCTCTGTTGTAATTTGCCGACCTGCACTTGAACTGCATTTCGTTAAGACACAATTCCATGCAGGCTTCACGAGACATCACAATGGCTGAGCTCTTGCTGAGGTCTCTAAGTTCATACCCCGACACTCTCTCGAACATCCAGTCCCGATCGCACTTTTTCCGACCTGGAAAAAAATAATTATAAATCAGAAAAGTTTAATTATTCTGCAAAATCTAGTTATTACAGCAATGCAATTTCTCAAGCTAAAAATGACTTCCATAATAATATAAAATCTTAAAAATTGGGGTTATTCAAGACCTTTTGTTGCTACTAACATAACTGCACTGAAAAACTGTTGTAAACGCAGTTTTAACAATCCTAATTCTATATCAAC----------------------------------------------------TCAGCGTTGCAAAGTACAGAGTTCCTGCTGATATTTGATTGCGACGTTGGTCCATTAATACTTGTATCATTAATCCTAATTCTGTTGCTGAAAGATTTAATAATTTCTTTTCAAATATTGGAAATGTTCTGTCCCAAAAAACCAGAGGTTCTGCACAGCCTAACTGTCACAGTGATTTTCCCCTTTCCAAACGAGTTGCCGCAATAACGTTTCTTAGACCTGTTGGCAATACTGAAATTTTTATCATTATCAGTTCTTTGCTCTTAAAAAACAACTGCGGCCACGATGAAATCAATAGTAAAATTATAAAGGATTCTATTTTTACTTTAACACCCGTTGTAGCACACATAATTAATTTGTCATTTTTCTCAGGAGTTTTTCCTGATAGCCTAAAAATTGCGAAAGTTTTTCCTTTGTTTAAAAAGGGCGA---AATTCACCAAATCCCTCAAAATTCTCAATTTACAGTTGCACTATCATACAGGATGGCTGAAGCTACATAAAAGTTCCCTAAACATGAAAATTGGGAATAAAATCCTCCCATTTTCCAAATCAGTCTTTTCTGCTGAAAACACAAAAGATTGTGAACTGCAAAAGCAGTTAAACACACCATCATATGTGGCAAAATACTTATAAAAATGGCTATTAAGATGTTAGTCTATAGATATGGCATGCACTATTCTAAGTTTAATAAGAAACTTGGTATTTATTCATTGTTCACCAGCAAAAAGTAACACCAACTACATACTGAAGAAGTCCCTTAAAATCTCCTACCCACTTTTTTAATCATCTGTGTAACAAGCCTGGAAAACTCCAGTGAAAAACAAATTAAACAAATTCATTCAACAGCAATTATGTGGTTTACCAACTTTGGCCTTGCTAAAACATGGCACAAGTGCCAATATACACACAAAATATATCAATTTAGAATCAACTATTTTAAACATACATCTCTGCTGACCTGATGCACAAACATGGAAAATGCCTTGGTACTATCACGGCCTGCGTTAGGGGCATGATACATGTTCACCCAATCTCGAAGAAGATACTCAGTCTTTTCATACAGTCCAGGAGGATCATCAAATTCCCTGGCTTGAGTGATACCAGACTGCATCATTGACATAGGACCTCCACCTGGAGCCCTGTCTAGAAATGCAGGTTCACTATTGGCTCTCAGTAAGTCTATCAACTGGCCAAGCCTAAAGGAAGACAAAGCAACAGGATGTCAAACAATGAAACCATCCATATTACCTCGAAGTTGGTATACCTACTAGAGGCTTACAAACTCCGGGTAAGTTCAAGCATTACAAACAATACACAAACAGGAAAAGTGTAAATTTACTTACCAGGTTTTTTGGCCTCAGTATAATATTAACTGCACTAAAACAACAAAATATATATTTGTTTCACAAATTAATAATTCCTCAATCAAGCTGGTCTGCCACCAAACAGTTCAATATAAATAAAGGCACACACATAACAATTAAACAACCATACAATGTAATCTGATAAGTGAAATATGAACTGTCATCTTTCATATACTGCATAAATGCTGTTTACTACTTCACTTGTGGCCAAAATTGTGGATGAATTGTATTTTTTAGCTCTTCAGACATTTTGAAGTGAAATAGCACCACCCGAAAAAAAACTAAACATGGCAAATAACGTACCACCTGAAAAAACCAACTAAACACGTCAAATAATGTATCATTTAAAAGCAAATTTAATGCTGAATACAATGGTAATACTTATATCCAAAACTAGCCATAATACAAGATGATAAACAAAAGGAAACAAACATACCATTCTCTGCCTCTAGAGAGGGATCTTCTATGGTGCTGGTGTGCCATTTTTAAGATGTCATGTAAAGTCATCCAGTCCCACTTGAATTCAGATATGTGTCACGTTAGTCTCATGTTATTCCATGCCCCCCTAATTATAGGAATCATTGACCTGGGTGTTCTAAATGTATCACCCTGTAGTAAAGGTTGTATTGTAGGTAGAAGTGGTTGGTGTTCTTATGGTGATATTACATGAAAACATTTTCAGCTGGCTTTAGCTGTTTATGTTGTTATACGGCTGTTGGTTGTGTGATAATTTCTGCAGTAGCATTGCATTAGTTGGAATTTTGATTGAGGAATTTTGTGACAAAAAAAAAATCTGAGACAGTGGCAAATTAAATTTGTTAATTTGCATGGCTGCGGGAATTCCAACAGATTCAGTGGATGTGATATTGTACACACATATTATTGGTGCACAGGGTATTCTGAAATGAAATGTGTTACAGTGTGCAAGTTACTCAGTTGTATGTAGATTTTGTGTTCTTCCTGTTTCATTTCTTTGTTGGTCCTTTTATTTGGGATTTGTATGTTATAAAATTCAGCTTTTCCAAGTTTTTTTTTTAAATATATATATAGATCATTTAATTTCATTTTTAAAATTGCTTTTCAGCTGTATTTTGGGTGAACTGTTTATGAAGAAGCCAATTTTTCAAGCTAATCAAGAAATGGCACAGCTTGATGCAATTAGTAGGACTTGTGGAACACCTTGTCCAGCTGTGTGGCCAAAAGTTATTAATTTGCCACATTGGCACGTCTTCAAACCAAAGAAACAATACAGGAGGAAACTTAGGGATGAATTCTGCTTGTAAGTACTGATTTTAAGTTTGTTTATCCGAGATCTGACTTGGTCAGTATTTTGCATATCTTATCTAGTGTTTATGTAGGTCAGCTGTTCATCCATAATTTAAAAGAACTTTCTTATTAAGCACTTCAAAATACATTGGTAGCCATTTCTTAGCATGTTTTCATTATACACTGCTAGATGCAAATGGTAATACCCTTGAAATGTTATTACACCAATACAGAACGACAGCACATAAAGTGTTATTGGTTTATTCCTGGTTCATCAATGTACAGAAGCAGGTATTGTTTGGTGTCCTCCAGCATAAGAGTTTAGTATGGGGTTGGACCCCCAGGTGGCAATACAGAGGCCAAACAATGAGGAATTGCAGCATACAGGTTCCTAATACTGTCCTGAGGCACATTCTACCATTCTTCCTTCTGACTGTACACACAGATCGTCAGGTGTTTGTGCAAGTTGTTGGCATCAGAGAAAACACTGTCCCAGCTTATTCCAATTGTGCTCTATGGGAGACAAATCTGGTGACTTTGCAGGCCAAGGTATGGTATCGGTACCTTGTAGAGCCTGTTGGACAATGTGGGCTATATGGGGGCAC------CTTACTGAAAACTCTTTGCAGACAATAACAGGGTTAATATGTTCTGCTCGTAAAAATCACTGAATTTTCAAATTGTGTGTTGCTTCTATGGGTTGCCATACAATTTCAGACAAATTTAAAAATTATTCTTATGTACCAATTTAAGGTTCAGTACAAAATGATCAAAGCTGCAGAAAACCAAGAAAATACAAAATGTTTCTTAAAAGCACAGAACTTTCTCATTTCAGCTAAAAATTTCTTCGTACATGTCATCTGGATGTTTATGTTCCACAGTTTTCTAAATTTTAGGGAGTCCCATAGAAAGATATAAACCTCAGAATTTCATACAAAAAACGTGCATAACCATGTTTAATCCCAAGGTATTTCAGATGAAAAAAAAAAAAAACAGCATTTTGTTATACAATGAAAACCTTTACAATTCAAAGTATCAGTTTGTTGATAAATATATAGATTGGCTTCATGTAATGCGAGAAGAAATGAAAATCTTCATCCTAATCATCCTAACCATTAATAAACATTTAATATAAAGAATCGGCTAGCATCATAACATGCCATTAGTGACCGAGCACACACGTCTGTATATCGCTTTGTATAGAAGCGTTCAATAAGAAACTGGAAAACTGTAAACATTCAAAAAGTGGGTGAAATGCGAAAAGGCCGGAATTAATTTAGAAGCTACTTGGGGTGCTGCAAGAGCTCAGCATAGCTGCTAACAGTACTTTGATTGCTATCAACATATGGACCCAAACTTTCTTGAGAAGTGTTTGGTTCATATGGTGACTCTTTTACTGGATTGGGAGACTCTGGCTCCTCTTGATTGTGCCTGTGTCCTTCTGAAGTATGAGCAATGTCATTCTGAACATCTGGTGCAAAACTCACTGTGGAATTTTGGTCATGCCTTTTAGAATACTCTTCAATTATCATTGCTGGAGTGCCATGAACATTACTATCTGGTGGGTTTGTGTCAGGGGGAATTTCTATAACCAAGTGGCGATGGTCATCATGCATTTCAGAGTGACTGGAATTTTGAGCATGGTCTGATATAAGGTAATCTCCTTCTTCTTTCCTCGCGTCTAGGATATGACTGTTTAAACTCTCTGCAACAGAACTTGTGCGAGAACGCCGATTGGGTGTTTTCAGAACAAACTGTGGAAGGAAATTCGTGTCTTTCTTTGGAGTACCACAGACATTTTCAGAGCTAGAACCAATTATCATATTCAGAATTTTGGAACCCGGAAAATCAGAAAACAGTCTTAGCCCAGACTGTGAGCTGGAATCATTACACTCATTTCCCAGGTTGGTCTTGCTACCACTAATTGAGCGAAATCCTGGAGGGAAAAAGTCGCTGGTAGGGCTGGTAGGTGGGCTGTTGTAGTTATTGTCATCATTATCTTCTTCCAGAATAGTCTCCATAGGCAGAAATTCTGCTTCTTCTGGATCAACACTGTGAAATAACTGCATCATGGCTACCTGGAGCAGGAAGGCGACTTTGGCGCACAAGCTTAACTCTGTTGGAGTGAAAACCATAGTCACTATATGACTCTGATGTTGGTGACCAGTGATACTCATCCATTTTCTTATTATCACTCAAGTACCTGTGTGTTGCCCTATACCTGTCTGAAGGCTCACCAACATAATCAGAAATATCAGCTAAAACACCAGCAGCAAATGTCATCCAACATCGTAAATCAATGTGTCTCTCATCAATGGTTGGATGTGATGCACGTGGGAAATCATCCAATCCTGATGTCAGTGTCTTGGGATTTAACTCTGTGTTTGTTTTGGGGTCTCTGCCTTGCCACCTGTATGTCCCTGGTAACATCCCAACTTGTGTCTTATTGAACCACTCATACCAAACTCTAAGTCTTGGGAGCATTCTTTTGAAGAAGGGCACATCTTCAGCAATGCCACCAAGCTTCATTTTTCTAAGAAAAACTTCTAATGTGAGGAAAAATGTTGGCGGGTTAGCATTAGTGTTTTTCTGCACAACAAACTGGGACGGTACTCTTTCACGGGCTTCTAACCCCAAAATCTGCTCCCTTGGTATCCAGCCTTCCATGTTCATAAGGTCTAACCAATGGCTAAGAATATCTTTTGTAATATCAGGATTCCATTGCAGAATCAAGAGATTGTGAAAACCTTCATCCCACAGAAAGCCTCTTGGGAAAAATGACCGTGATGGTACAGCAGTGAACAGGGGTGTTTTCCAGTAACTAACAGGAGCTTTATTATAGTTTGACTGAACCAATGAAGAACCATGAAAATAGCCTATGCCACCTAACAAGTTGCTTAATATGGCTTGAGCAGCTTTTACATCTTCACTAGAATATCCTTTAGTGGACAAATCAAATATTTTAGCAAATTTTGTCTCAAAATTTCTACTGTGCTTAATAAGCTCACTACTGTATAATTGCCTGACAAGAGACCCTGGTCGATTATGAAAGCTCCCAGACTCAAAGGAAATTTCCATTTCGAAAGGTGGAGTAAATGTTACTTGATGCACCAGAAAATTGCTGTCTTTTTTTGCTTGAGATTTGCTACCAGCAGGGAATGACTGCCCAATAAGTCCAAGTACTTGCTGGTTACGCCTCTCCGCTGACTGGAAAATGGCTAAATTCTGCAAAACAGCTTCCTTCAGATGGGATGTACCACCTTGCACATGAGTGCTGAGGAAATTATATTTCAAAATATTATTTCCAACATCTTTTGTATTAAAGTTTATGCTGAAATGTCCTAAGGAACTCATATGACCATGGATAGCACTGAGCTGACTATCCTTGATCACATAAGGAGTCAGACTAGAAAGCTTTCGCATCTCAATAAATGTTATATGTAATTTAGATTTAGCGTTGTCTGAGTTATTTCTTAACAGGTTATTTGTTAGTTTGCACGCAATACTCAAACCACATCTTGAGAACAAATTTGGAACATATTCTTCGTACCATCCCTGCATGATCAGCACCCCGACTGTATCTGGTATCTTTATCCATAAATGTTCTAATATGTAAAAAAAATTGTTTTTTCTTAATAATGTTTGTAATGCGTTTGTAAAGATCAGGAACAACGAAGTATCTGATATCTGCAGAACACCATTAGTTATGTCTGGTAAAGTGATGGTTTTTTTTTATATACAGTAATCTCTGAATTTCAGAGTAAGGGTTAATGCTATGTAGAGTGTATTGCTGTGGGTAGTTAGTTCTACTTTATTTTTGTCTTCACACAGCTGTCCATGGGTTCTTACCGAAGTACTAGTCCTGCAGATCATTCATGTAGTGCGCCAACATCACCAGTTTCTCACAGTCTGTCACCTGCAAGTTCACCTGGTTTAGGTTCAAACACCACCTTGAGCAAGAGTCCCTTCACGGACACTAACTATTACGTTCAGCATCAACAAACTACGAGTGCCATTCAGCATCAGCTAGAACAATTTAAAATGGAAATGGTTAGTAATTTGTATTTTTACCAGGTTTTTTTTTTTTTAGCATGTCAGAGTTTTAGAACATTTGTATACAAGATTTTGTTCATTAATAATATTCTGTTTCTTTTGACTGCAATATAGAAATCAGTTGTTGTTTTTTTTTTTCCAATGTCTTATGGAATTAAAGCAAGTATTTATTGGTAAATTTTTAAATCAGTTATCCATGTTACTTAATTTCAGGGCTTTTTTTCTAGAAATAAGTTTACCAGTACTCTAAAATATTGTGTGTGATACAGTGGAAATAGTCTATTACTACAAATGTATAGCCGTATTTTAATTATGATATAAAATGAGTACAGACATTTCCAGAATGTAATTGTACAGGGTGTACCAAAAGTCCCGTCCCCCCCCTCCCCACATATAGATTCTCCCAGTGCATGTACATTATGAGGAAATAAATCTAGGAGGAACAGGAGGGTCACATGCAAATAGAATATACCAGTTGGCAACATTTATTCCAGAGTGTCCGTATGCACACCATCATTTTCGTTCCAGAGGATGATTCGCCTCC----------------AGCGAGTGACCAAGGCCTCAGCAAGGCTGAAAGCTTTCGCATCGTAATAAATGTTATACGTAATTTAGATTGTCTTTATATCTAATCTGTTTCCTA------------------------------------------------ATTACGTGACTGCTGA---------------------------------TATCAATATGTT--------------------------------------------------------TATGTCTCTGTGATTCTGTCATTTAGGTGGACCAGAAGAGTTCTGGCAAAACAGCCTTGCAAGTTGCTAGCCACCAGGGGCATTTGGAAATTGTCAGACTTTTGCTTGCTAGTGGTAGCACTATGGAAGTGCAAGATGATGATGGTGATACAGCACTTCATTACTCAGCATTTGGGTATGAAATATGCATTTTTATAACTGATCAAAATTTAATTTTCATGTTCTTGAATTTCTCATACAAAATTTCAAATAATTTTAAAAGAACACTAATGATTTCTACTAATTTTGTTATTGGAAAATATTAATGTGGTGGAACACTATTTATATATGTTGTTACTCTGATCCACTGTGAGAAGACATAACTGACAGGCATATGATTGAAAGCTATATCCAAGTTTACCAATAAATGTCAGTACTTGTCTACAGTATGTGTTTTTAGTGTTTTGGTATTTCCCCCCCCCCCCAATTCTTGATGGACACTATTTTATTTTACAAATCCCATAAGTACATGACTCATACATCTATAGATTTTATTACACGTATTCAGTTATCTGTATTTAAAAAAAAAGTCATCTATTGCAGTTTGCCTTGCACTGTTGGCTTTAATAAAAAGTGTGGAAATTTCAGTGTCATGCAGCTGTTGGAATGTTTCACTTGCCGTTTCATAACAAAGGCAAAATTTATGAGCAATTCAACACATGCCATCACTGCTGTGGGCGGGCATGGTGCAGCACAGAAGGACTGCAAAGAAATACTGCCTAAAATAAAATACACGTGTAACT--AAAAAAAAAAAATAGTGGAACATTACTTATGAAATGACCCTCATATGTACACTTTTCCACATCCACACACGATTCCACAGACACCACTGCTGTGTTGTAGAGTCTTTCTGTTGATACAACACAACTGTGAGATCAACTTGTTTTCACATAAACTTAGCTGTGCATCATTTTAACCAACCTATGAGTCACCAAATTTTGTACAATTTTCACTTTTTTATTTTTAAATAAAAAGCTGGCACAAAAGAAACAATTCAGTAGTTTCCTAATTCCAAAAGACTGTTGATGCACCCACACACAAATTTACTACATTTCGCATGCAGTCTTTGGCAATGGCAGAATCATTACTTTTAAAATCCCCTCTGCAGATATTACTTTAAATTGCAGATGTGATGAATGCATACTCACCCGATCATAGCACAGCAACGTTGAAAAATTTGGGGTCTTCAAGGCATGAATGAGGTGCACAAACTTTGCACAGTATACAGCATCAACAGCTGTGAAGATGCAACGTGGAAAGACACATAACTGGAGGAACTGAGTAATTGTGTCACTCTTTGCTTGTTCTGTATGGAAAGGGAGAAGAAAGTAAATCAGTGCCCGGTTTTCAAAAATCTTTCACTAAAGTTAATATCACAAATCAATCACAAAAATTTAATTAAAAATTAAATTATGGCAATGATGCAAAGAAAAACCTTCATGGCAACATAAGAGATGGGGAGAAAAACAGTCTTCACAATTCAACTACCATGCTGTAAAAAATATATTGGCCGCAAGAGA------AACACAAAAGAAAACAGGA-----------------GGATGCAAGTTATCCAAGTGCAATGGAACTGGATGAGGATTCATTTTGATGTGTGGATATTTGTCTTTATGCCTCTGGAAATGAACTTTCAGATTACCCTTCGTAGAAAACCTGTTACCACAGACGTTGCATTTGAATGGTCTTTCTCCAGTATGGGATCTGATGTGGATTTGGAGAGCACTATCACTTCCAAAAACTTTGCCACAGAAACGGCATCGATGTCTAAAGTAAGCATCATCACTGCCTTCTCTCTTTAAATCTGAGCTCTTTCCTTTACAGAATCGAAGGATATCAGAGCCGTTACCAATTCCACTTAATCCATTTAAAAGGAAAGAACTCCCTGCCATTGTATTTTGCAAAGCTTGCTCTGTGTGCCTTTGTAACAGTTCCAGAGTGTTGGGTTCGTTAGGAGGCGGAGGTGGCGGTGGCGGTGGTTTGACCAAACTGTTACTTTCGGTGACAGATGTTGAGCTTTGCGTCAGAGATAACGCAGAGGAGCTGCTATTGTTTGAAGTCAAGTTCTGCGCTGAAGCGGCACTTTCAGTAGTATGAAGAGATGGAGCAGTCGTTGTTAAGGCTAATACTCCAGCACCGTTACCATCTGCACTCTGAGGCGGTGTAAGAGCAGCAGTGCCCGTGAGAGGTCCAACAGGATGCGTAGAAGTTGCTGAGGTGATAGCTGCTGTATTTGCAGACCCAACCAACTGATTCTGAAGTTGCTGAATGACTTGAAGCTGGATAATTTGCTGCTGCTGCAGGGTGTACAGGGCCGTGTGCAGAGCGGCAAGCTGAGAGACGTTGTTGGCACCGACTCCTTGCTGGGCGACAGCAACTCGAGTGTTATGGAGGGTTTGTAATGTGACATTAGTATCTGGCAAAGACTGGGTAAGTATGTACTGAGGTAGAGTTGTCGTCGGGAGGGAAACTGTGCCACCGTCGAGTGCACCTCTCTTGTTGGTGCCACTTCCAAAGCTTTCAGTACTCATGGCGGATGACTCCAGTTTGGAGTACCCTTCCAGTTCTAAAGGACGATCCTCAGCTGCACCAGCCATCTCCTGCGACGTTTTTCCTACCAGTAGTGGTGGTAAGTCAGCACTATCGGGTGAGTCTGGTTTGTCGTATGACGCTGGTCCCAGGTACGGAACAGGAATTCCGTACTTATCTGGATCATCTGTGAAGTCCAACGAGGAAGTACTCCGGCCTTCAGCAGCCAGATCATCGCTGCTGTCATCTCCAACAACAAGAACAAGACGTTTTCGCGTGCAAACTCTTTTATGATGAAGGAAGTCAGAGAGATCAATAAACTCGAGGCGGCATTTTCCACAAATATGTTCATCGCCGGCAGTTCCATCTTCGCCATTCGATTCGGAGGGCGGTCCTGTAGAAACAAAAAAGAAATAATAAAACTCACGCAAAAGTGAACATATTTAAATGAACTAGCAGCTTAAGTTAATCTTACGGATTTATATGAGACTTAGAGTCGAATTTAAGAAACTTCTTGAAATTAATACGAAGTGCAACATAATTAATTCAGGAAGAAATGGAGGAAAGGAATATTATGGGGGAAACTGGTTAACCCAAGTAAACCTGGAAAATGGCCATAAAATGGTTGTTGTCTTCTTTTGACTAATTTAGATATTACTTCATTTCCTTCTCCCAAATTTAATTTTCTATAATTTCACTGCATTAAGCCTGAACACCATTTGGTACACAGGTGTGAAACAACAATGAATGAATGAACTGTATTACAAAATTAAGATATTTTCACACAAGGTGGTAAAATCTGTTGTAACCTTGTGTGAAAATGTCTTAATGCTGTAAGACAAAACTAGTCAGGTTAAAATAAAAATTGCTATGTTTGCTGAAAAGTGTTGAACTTATTTGTTATTGATATTTGGATTTAATTACATGTGGTGTTTCTCAACAAAATAAGCTAAAACCATGTCAAAAAGCTAATCATGTATAATACTAGATTCTTCTCCTACAATAACATACCTGTGAACCAGAGTCATCATTTTCTCTTTTCATTACTAAAGTAGCATGGCCCTGAGGAACTAGTTTCTTGAAAACTTCACTAAAATATTTAGAAACTTGTTTGAAAGTCAGCTGAATAGCTTCATATTTGCGATGTTCAAGAGCATTCATAAGTTCCATGATTGACTGTAAAAAAA-ATATATATATATATATCAATATATAATTAAATAAGCAAAAACAGATTTATTCTCATTTTTAAAAGGCACAGAACATCATTTCACACACATGACTAACCGTAAGAGTTATTAAATGAACAGCTGCAATTACTACATGCCATTTCATAAGCTGTACACGACCTATATGTATCTGTCAGAAATGGTACATCTAAGAATTCAGTACTCATTTAAAATCATTATTAAGAGAACCTACTCTTAAGCAG----------------------ACATATATGCATATATATGGAAATCCATTTACAATCAAAAAATACTGTTGCCTTAAGTTTGTGTGTGC---TTTCTTTTTTATAAATGCCAACAAGCATACAATCGACAGCGGGAACTTAAATATACACTGAAAATATAGACGAATACTATAAATTTTAGGAAAGATTTAATTTGAGATTTTGCAGCTCAAAGATTTATACCCAGAATGGTATATGGGTTGAATGTTTTTTCCATTCTAACTGGGAAACTGTCAGGAAATATTTCAGTTCTGCCAAGTAAGAAAAATCCCTGCTCTTAAAAACAAAGTAAAAGAAGTTTCTCTTGTTTCAAGCAAAGGGACGAAACTAAACTTTAATTTACTTTCTTTTTCTTTCATTATTATTTTTTCATCAGCTGTCGTATCATTCTTCAGAAAGCTTAATCCAGAATGTACCAGGCTGTGACATAATTCTTAGGGGAAAAAGGAAAAATGGTTGATGCACACGCATCGTAACTTTTGCCATTATGTAAGATACGAAGTGTAACTTCGTGTGCTGCAAAATCCTTCTTTACGTAGATGTTCGAAGGATGTCATTGAGAGTGACGTCATCTAGCATGAGATACCCTGTGCCTGCCTACCCTCGTTTCGTCCCAAGAAATAAAGGCAGTTAAAGTATTAAACTCTGGTTCTCAGCCGCGGCGATTTATACGACCCCGTGACGTTCTTATATCCGGGCAAATCCCCTTTTTGCTACGGCTCTGGTCCATTAGACGGCCCTGACAATTTTTCTCGATCAACCCCTCGGCGAAGCTGGCGATTAAGTTTAATTCTCGTAAGTGATTTGGCACGTTTTTATTGGCTCGGCCTCACTGAGATGAGGCAATATATTAATCGAAGACGTTACCTTCGAAATAAACGCATTTATTTTCTATACGTCGCGTCTGCCTTAATTCGCCCCCAAACTCTGACTGACCGAAACTGTGAGGAGAACGTTCTTAAGACGTCCATAAGCCAAGCATTTGTCTTGAGCGCGTGTTGGTAGCGGAGGATGGAGAGGAGGTCTCTCCTGTATGTCCTCACCGTTTCCCTTAGATGAAGCCATTGTTGATGCTGATTGGGCACGCCGAGTGAAGCTGATGGAGAATGGGGTACCGCAAGAAGGGGACTGGGGGGAGTAAAGTTTCACTGGTTGCGGTTTAAATGAAGAAAGGGAGAAATGTTATGCGAGCAAAATAAGAAAACTGGGGATCAAAACAGGAGAAACGAAGGCTGAGATATTGCTGATGGATGGAGGAAATGAGGGCTGGGGGAGGAGGAATTTCGAAAGGTCGAAATGAAAAAGAAGGGGGTGGAAGTTAAAACCGAGGGGGGTAAGGAGTTTCAAATGGCGGAATGAAGAAAAAGGATTGGCTGAAGCTGACACGGGGATTATGGCTGAGATGATAAGAATAACACGATGAAGCAAGGCGAAAAAGTCCAAGGGAGTGTTTCTTGGTGATTACGAAGGGATGAGGATTCCGCAAATCGACGGACGAGGAAGTAACATTCATCACTGATTTTACCGAGCGCTTTTTCTAATGGAAGGAAAGATAAAATTATCTGCATCGTATATCACTGGGAAGGGATAAGATGTTACATCATCCCACATTAGTGTAATTTCGTTTTCTTTGCAGAATTTAGCTAAAGCAGTATCCTATTTTTATTTTTTAAATCTTATGTTCTTTAAATCTTTGCTCAGAATTCTACTTGGTTCTGCCCACATACGTTTTACTTCAAAATCATTCATTGATAATTTCATATGCTTCCATTTTCTGAAAGTATAATAAATATAGTAAAATTCATGAAGGTATGGGTTTAGTATTTAATGTGATTACAACTGTGATCTAACTAGTGAAATTAATGTAATTTAAGACAGATGCAGAATGATGCATTTAAGTTTTTATAACTGTTTTGTTATTGCCATTTGAAATTGTGAAATGTTTTATCAATTTATACCTGCTGATTATGTATGTTTATCATTGTGCTTATCAATTTTATTGCATTGGGAGAACTTAATGTTACAAATATTCATATGCTGCTGGAATTCAGTATATAAGTGCATGAACAATCTTGCTTTTTGACCTCCTTTACTTATTAACTTCTTGATAGTTTTTCAGCCTTTATATTGTATTCATTTTTGTTATGTGCATTCTCTACATACTTATGTTGTACTTTTTATGTTTTTATAGTAATAAACCTTTTCTTTAACAGAACAAAAGGCCAAGACCTTTTGGTTCTGTCATTATTGTAGATCATTCAAAACCACCAGAGATGAATGTTCTTGGCAGTAATCTTGCACCTAACGATCGCCATGACTCCGTCCAAGTAGTGAGCTCTACGTACAGTGAATTAGCCCCAGACAACCCAACTACTGGGCACTCTAATACTCCCATTGCCATACCTACTGAAGTAGAAGTGGTATCAGAAACAAAGTATGTATTGCTCTATTTTTGGTTATATTAAAAATCACAATTTGATGTTTAATGGTATTTTGTTTTGCTGTTTTACATGTATAAACCAGTCTTCCCCATGTTCCTTTCTTCTATTTGTTCTATTTGTCTGGCACATCCATAGTCATAACCCATT---CTCATGTCATTTGCCACCAGTGTCATCCATGTCTTCCCATGTATGTCATCCTTGTACTCCACAGGTCTGTTTCTCATGAGAACAACTCCCCCCCCCCCCCCCAACAGTTTGCCACTAGTCTTCCTTCCTTTCACCCAGCTTTGCTTCATATGTTTAACATATCATTCTCTTCTCAGACTTTTGGCCATTCTTGTTCTTCGCTGACCTACATTGCAGTGCCATTCATTATACAGTTTCATACATGGCTTTGGTAAATCATTTTTTCCTTTAAAAACATCATCAGGATTGGTCGTAGGCCTTTTGTCCATGCAGAATCTTGCTCTGCTGCAGCAACTGCTCAACCTTTTCCTCCAGATTATTCCATTGCCAGTGTTTAATCCC----------------------------------------------------TATCGGCGGGCCGTGACGTGTATCAGGACCGCAGCTGTCGCAGATTGCAGGGGGGTCCAATTACTTTCTGGGAGATAGTGTATAAATTTTATTACAAAAAATTCTGGTTCTTAATTATGCACAACTTGTATCAATAAGTCCACTCCCCTTCTCATTTCACCTGAAGAAATGCAAGTTCTCTTTGCTGTGAAATCACAAATCATAGTGAATCATAAGGAAACCGTACATTTCCTTCACTGAAAAAAAAAAAAAACAGCCTTATACTTCCCCCACTTTTTATTGGGTTGTAACCAGAAACCTACAAACACAACCAAAATTAATTATAAAAGATAGGAGGATTATAACAAAAGACAATGATGATAAAAGTGACACTATAATTTATTAACTTACCGTAAATAAATTACACCCCACATGTAAGTTCTAAACCACATTGTTGTTCCACTATTAGCTTGGTATTTACGGATCAGTATGGGATGAGGAACAGGCAACAAGCCAACTAAAGTACCATGCTGAAGGAATTTTAAGATCTCACTTTCATCAGTGAGGCCTCTAAAAAAAAAAAAAAACACCATGTAAGAATAACACAGATGTATAAGAAACAAAAACTGATTTACCAAATTCTGTATAGGCTTACCCAATGATTTTGTAATCACATTCATTTTAAGAATGAAACACTGATAGTAAAGTGTTTCACATCTTATAACTTGACATCCTCACAAGAGAGCAAAATCTGTTAAGTTACTGAGGGGTTGGTCAAACACACAAAATGATGTGCACTTGCATGCATCTGTGGCAGGGATCCCCTGTGAGTACTGGTGGAGAATAAATAAACCTTCAGGAACTAGTAAGAAAGCTGGCCACATGCAATGTAATTGCATTTAATGAAAAGGAGAGCTTTCTGCTACCAAAACTAGTCAATGCTCCCTTAGGTTTTGATCCCATGCCCTCTTTTTGGGTCATCTTATGTTGTTGCCTTTCTTAATCTCCCTTTATCCTCCTCCTTCCACATTTAACCAATCCAACCCCCAAGGCCAGACCACAGAACTCTGCTCTTCCATGGGGTGAAAGAGACTGGGGACAAAAGGTCAAAATGGGTGAGTGTTTATCATGTTGCTTTCCTAGTACCAATACCCAGGATGAACTGTGCAAGTTAAGTATTTAGCATGCACCTCTCATTCCACTTTCTGCATTTGCTCGTTC-TTTTTTTTTTTTACTATTTATTCATTCTTTTTCCTTTTAGCATCTTCTTGCCTGTCTCCATTACGTGATAATGACACGATAACGAGACAAACATTGTCTCCCCGTAAATATGTAATTATACCCGATCTTCTTTGCTTAGAAGGGCGTAAATTTATTTAACAAGACTCTTTTGGTAGATTAATTTCCACACTAGAAATGCTGCAAACCCCCATTACACTTGATGTAGGGAAGATGAGGTGTATGTAGCACAATTTACTCATTGTTCGCCACTAGATGACTCTTTTCTTCATCGGTGTGTGGACGTGCGCCCGGGAAAAAGGAAAAATTGTAAAGTGATTAAGCTTGCTAAGTAATAAGCCTAATAGCTAAAAATGAGCGCGAATCTTTGTTGTACAAGCAATGGTATGAGGTAGGGGGTAGTAAGGGAAGGGCAGGAACGCACTTTTAGCTCCTATCTAAGATATGGTAGGGAGGAGGCTTGCCTAATAAAGGATGG-AAGAGAGGGGGGCGGACAGAATACCGGGTAAATGAATGAATGAAAGAGAACGAATGGAGAAAAAAAGAGGAAGAAACAGTGGAATTATATTAAAGGAGAAATGAGCGGTGCTAATTCTTCAGCCTAAATGATGTGCACAGGCATAATGCAATATTCTGTCTGTAATGAATGCAGATGAAGAAAAGGCTTAAATGCGACTAATTAGATACAGGACCAATTAATGTAACATGGGGAGAACTTTTCTCGCTGCTTCGTCTTAGCGATGGTTTCAAAACCCTTGCAAAGAAAGAAAAGAGATGATGATGATGATGACGAACGCTCTACGTACTCCGCTGAGATCGTCTGGGAGAACAGCTACAAAGCGTGGGATGGGAAGGAATCTTAGAATTTTATATGAGCTTGATGAAAGTGGATGGGTGTGACAAAGTCACAGTCTGTAAGTGGGAAATGAAAGGTATTTTTGCGAAAGCCTAAAACTGGAAGCTGGTTCAGTCAATCTTTGCGTTCAGTCGGCTTCTCAGAATTTCCCCTGATTCTCACATCATCATATATATCCTTCCAAAGAGCATACGCGTTCATGAGAGGCGAGTACCTCCTTAATGACATTATTTTCGGAACCTGTGAGTCAATATAAGTTTTGCGATGCCATCTCGGTTAATTTCCATCGGGCAAATGCTTAGCTTAACCCCGTGGGAAGATGGACTATGAGGGGAATTATTGTAATTGGTTTTAAGAAAGAGAAACATGAGGATCGAGTTCTCTCTCATCCACAATCTCCTTTGAAAATTTGATGGTGTTTTCAAAGGAAATCACTGATGTGTAAATGGAATTTAAGCTCAAGATCGGAGTGACAGAGTTTGAAATTTTATCATCCCTCTGACGCTATTGGCTTTAAATCCACTAATTCTACATAGAAAGATCTAAGTACTGAAACTCCGGTATTATCGACATGAACATATTTTGTGTCTATGAGGATGAAGATCAATGACTTTAAAAGATCTAAGACGGATTTATAGAAAAGAAGCTAAACATTCGTAAACAGTACTGTGCGTTTATTATTTAATTTTCAAAGAGATGAAGATGTTGGAACAAATGACCCCACG--------------------------------ATCTAGTGGTAAGGCTCCTAGTTCATGAACAATGAGATGCTGGTCTGAATCCAGCCTTGGACCGAAGAGGAAGAAATTCTTTCACATGATCGAAAGATTTTAGGTATTCTAATTTATTAATGACCAAGTGCTTAATATACTTTTTAGTACATCTAAAATAATGTCATTCGGACAGAAAACCTAGTAGTTCAGTTGGTTTTAGTAGAAAAACAGTGTTTTGTTTTTTTTTTTGTTTTGAACATCTGCAGTCAGCTTGGGTTTAAAAAGAAAAGCAAATCCTTATTATGTATGACGTTATATGTGTAGCAACTGTAGTCCAACGTGTCGCCGAGAAGGACGAGACTTTTTGGCACCACAACCGAAGAAGAATCTCCGGGAAAGAAAAAGCTGATATCTGCCATTTGTGGAATAAAACCTGCCCGCAAGAAATCATGCCCGGCTGCTCCAGTGTTTTTGTGCATATGGCTCGCAAGATGAACAAAACTGAGAAAGCTCAGCTTATGTATGATATGGCCAATCCAGGGGAATGGATGCGACGTGCATTATTGAAGTGGATCAGATGAATTTTTAATGGCGGACAGAGGGGTCTCCCGTATATGAATTTGCACCCCTCCCCATCTATGCTCTGCAACCCGTCAGAAAATATTCCCACTGGCTCTTAACCTTTGATTTACAAAGGCAAACTGTCCTCACCAAGATTACATTGGTAATCTCGTCTAGGTACTCTCTTGAGATTTTTGCTGTGTTCCTGTGCGAGTGTATATCTCCGTGTGTGTGTGTGTGTACGGACGGATCTTTTACTAGCTCTCAGAATTCATCTCTGTTTCCCTGGCACTTTCTCTCTTTTTCATCTTTTTTTTTTCTTTAACCTTTTTATCCTTTCAGTGTTCTTTATATGATTTAAGAACAACAGGATAAAAAGAAAAAGGAAGGAAGAATTATTACATTCTTCGAATGAAACATTAAGCTAAGACACTATTGGTTACTGTACATGTATATCTGGAACAGGCCTAAGTTAGCATTAATGGCAATGCCTGTTATCCTTCCAAATTATAATATTAGGTTGTTGCAAATGAAATATCGGATTTCGGGATGACCTCATTTGGAAATGCTCATACACGGCCGGATGGCGCTTGTGTAGCAGATCGGGAAGGTTAAGTAACCGTGCACGCGAGCAAGGACTCATTTGATTGCTCGCTGGCAGTGTGAACGTATAGCCACAACATGGAAGTGGGTCAAATTCGTTGCATTGTTGATTAATTCCCCAA---TGTTGTAAAGAAAAATGTGTGTAGGGGTTTTTCCTTTTGAAATAATTGCATATTTCAAAAGAAATATATGTTATATATATATGTCTTCAGAATATATATTTTTCCATCTTCAGA--ATATATGTTTCCAAAGAAATATATATGTCTTCAGAAATATTTGAAGCTTTAACAAATGTAGTGTATGTTCTGAATGTACCGAGCAGCCAAGGCTGTAAGAACATCCAGAGGGCTTTTGAGGAATTGTGATAAATCATGTAAAATCATTGTTTTGTTTGCCTACATTGTATGTTATAAAAGCACATAGTTGGTGCAGTATTCTTCAGGCTTTGAAATTCTCAGATTTAATTTTCATGTGATATATATGTATTATTTACCATCAATAAATTCTGAATTTATAGGTCTATTATGGTGCTAAGATGGTTCCTTTCCTGTACAAAACCATTCCCAGCAATTCAACCTTTACTACAACTTTGACTGAACTGAGGAAATATACTCTCTACAGCATTCAGGTTCTGGCATTTTCACGCATTGGTGATGGTGCCTTAAGTGTTCCACCAGTATCAGTTCGTACATTTGAGGATGGTAGGTATTTCTTAATGCTATCTGAATGTCTGTTGTCTGTGTTTCTGCCTCACATAGTTAGAGTAATTTAAATGTGTTGTTCATATAT--TGAAAATATATTCAATGGACAAACACATTGTTAGTATAATGTACAAAGAAAAAAATGTAATATACAAAGAAAGAAAGGAATTCAAAATAACATTTACTTTGAACAGTGTTTATTTTATTATTATTAATGCCTTCCCAACCAGTTTTGCCCAAGTCCTACTAGGCATGCTAATGGGATAAAATTAAATTCCTTTTTGATGGGAATTCAATATTATTTCATGAGTATGCCTAGGTAAAACTGGTTTGGAAAGCAGTAATAATGACAAATGTTGTTCAAAGTAAGTGTTGTTTTGAATTTCTTTCTTACTAACGAGAGAAAAATTCATACACGATGTTTTTCTTTACAGTGTTCATTACTGGCAAAAGCAAGCATGATAATTATGCTTGATGGCAAAATAGTGCATTGGACAGCTGTTTCATGTAATACCAACTTTTATCAGCAATGCTGTATTTGGCCAGTATGCAAATCATCAGTACTTCACTTTTAGCCAGATTTTTTACCACAAAATAGTGCTGGTTTTCACGTCGATCTTTGTATTTATTTTATTGTTCTAATACTGATTAATTGTAGTATTTTTTTCGTTGCTTTAATTTTTGGATATTCTTTCATTAGAACAGGCAATAGAACGCGTTCCTAAAGTGTGGTGAAACATTTTAGAATCACATTGTATACAGAGCTGTTCTTTCAGCAATTTTATTTTTCCGTGTCCTTTCACATTAAAGAAAAAATATTCAAGCTGTGCTATGTTTAGAAACGGGACCGAATTCAGAGCCAGTCAAGAAGTCTATTAATTAATTAATGATGACTGATGGTTATTAAGATGTCTCGCGCTGCTCTTGAAAGCGATCGAGTCTGAAGGCACTTAAACACAGTTCAAAAAATGACACTCAAAAAGAGATAAATGGGAGACACAAAACATTGACAATCTGGAGGAAACAAAGATTGACACTAATAGCATTAGAGATAGGAGAGGAAGAAGGGGCAAAAAGGGAGGGAAAAAAAGATAATAAAACGAAACGGGGAAGAAAATATAAACCTGGAAGATGGATCAATTCAAATTCAGATGCGAACTTCATGGCGAGATTACACTCGCCTAATTAAATTTCTGGCCTCTTTATACTCTCAGATATAAAGTGAACTGTTTAATCACACCCGCGAAGCGCTGGGCAGGATTTGGGGGGGAGGGGAGACCTCTCCCCTACACGCAGCGTTTCTCCCTGCCTCTGAGTCACCGTCCCTCTCAGGAGCCGACAAATATGAATAATATCTTGATTGGGGTTTATTGGGGTCGCGCCCGCTGTAATTGCCTAATTATGTGTGACGACAAGGACTCCGGTGCCATACCCGTTCCCGACGCTGCTGCCTGTCGTGAAAAGACGGACGGGGTTTCAGCTCCACCGATCGAACAAACGAATCATATTTCGACCGACGAACTACTACTGCTTCGCGTATTCTAATAAAACTTTCTCTTTTGAATGGAAATGTAACCCCTTCCTTGCTCACCAGCGCGAGATCGTTCTCCTAGTTGTCGCATTCGGGTTGTAGAACAGACGACTAAATGGATCGTTTGGAATTCTCGTCGCTTTCTATCCTTGGATTTACGCTCGAAATAGCCTCACGCAAATCTCTTACGGCAAGTTGAAGTTTCTTCTTTTTACGCTAATAACGATGTTCATTCAGGATAATTCACTGTTTAATACTTCTTTTTTTTAGCCTGGATTTCTCGTTCTTCCTTCAGCGTTTAATTTTGTTCATACAAGTCCTGTTTCATCCACATTTTAGCAATTCTCAAGC------------------------------------------------------------------------------------------------------------------------------------------------------------------------------------------------------------------------------------------------------------------------------------------------------------------------------AGGATTGGCCAAAGAGCGCCAAGAATGCCAAGAACTCGGACCGTGGGGCACCATTCCCCCAAACAACTGGAGGACTAGTTGTCCCCGAGCGGGGAGTGAAAGTGTTAATGCAATACTTTGTCATGTGTTTTATTTTATATTTGAAATTACATGTAACTAGATTAGCATTTAGAATGTAAGTTATTGTTGTAACTCATCTAATTACATTTATCGTTCTCTAATTTTTCTGTCCGTGACTTATTTATATCTTTCTTTTACTGTAGGGTTGCCCTGATGATGTGGACAGATCAAATAGTGGCATTGATGCCTTTAGGTTCATGCTAGAGACGAACAAAGGCCGTACTATGTTGGAGTTCCAGGAGCTAATGACGGTGTTCCAGTTGCTGCACTGGAACGGGAGTCTCAAGGCCATGAGAGAGCGGCAGTGTTCCAGACAGGAGGTCGTAGCACATTACTCCCACCGAGCCCTCGATGACGATATGCGGTCTCAGATGGCACTGGACTGGATAGCCCGTGAACAAGAATCTCCTGGCATCATCGGCCGAGAACTGGCGAATGCGGAGAGAGAACTCGAAACAGCACGCCTGGCAGGACGTGAACTAAGGTTCCCCAAGGAGAAAAGGGACATTCTTATGCTGGCCTGTAGCCAAGTCAACTCCGTCAATGGTTTAAGTTAAAAAGCCGCAGAAACAAGACTACATTTTGCGACCCCTTGGTGATATATGAACTATGTACATAAGGATCTCTATGTATGCGTGTGTGTGTGCGTGTGTGTGTGTGTGCGCGCGCTCATGAAAGGCTCTGAGAGGTAACTGGAATCTTTATCGTCACAGACTCTGTTGCTCGTCAC-TTTTTTTTTTTCGAGGACCTACATAATACCAGCGTTCTTCTAGACTACTTCGGAGGCGTAGCCATTTTGCTTTTCATGGTTCGGAAATGTCACACCACTCAGCTTTTGCTACGGGCCATCTCTTTAAGAACTGAGAGTACGAAAATAGTGGGTTTCTGTTTGAAGGAGCGAATACAGAGTCTGCGTATAACATCGTGCTTATTTAAAGATTAGTCAGTTTCATGCTAATAATAATTAAAATTGCATACCAATTAACAATTTCATTGCAATTAGCACGAAATCTACAATAAGTATGTCAATTTTATAGTAATTGTTAATTTTTACTGAACATCACTTATCAGTTAGTCAATTAGATTTGTCAAACACTGTCAGTTAGCATGAAACACCTTTACTAAATTGATAAGTTTCATGCAGTAAAATATATATTTATTTGTCTACTGTATGATATGCAGTTACTTCTGTGATTTCCTGTGGGTATATATCAAGAATAAATCTGATGAAATTGTTTTGCCATTCCTTTCGAACTGCTAGGCGTTTGCTTCACATTGCGAGAAATAATAACCAACGCTTGGGAAAGCAGTCCAGTTTCTCTAGTGCTGTGATTTATGGATTGGCAACGAGGACGGAATGCCACATAATGCAGAAATGTTAGAGGATTGAAGGAGGTGGGCGATGCGTAAGAAGCATGTGGACATAGCAGGGTGATTGAGTTGGGGTCACCAACAATACAATCGGACGCCTATGGCACCAGAAAGAGAAAATTGAAAAGGGTGAGATGAAAGATGCCGGGATGAGAAAAGAGAAGAAAGAGCATCATTGTGTCTGTCTCCTCCTCATTCCTTCAGATTCCGTGAGAAAGGAGATAACCGGCGGGGGTGGATATGAAGGAGGGAAGAGGGCAGGATTTTGTGGATGGAGCGGCTGGGTCTCTTGCTGACAAATGAACTTGTGGCAACTATTTCCGAGGTAATTCAAATGCTAATGAGGCCCTGTTATTTTCTGCCTCTGCACATTCTCCGAGTCTTCCGCATCTCATTTGAATCTCCCGATAGCTCTCCTCCACACACAAGGCGCCCCGGTAGATGTCAAGTTCATTTGAATTTTCATGGCACATCCATCTCCCAAGGCGCTCCTGCCTCTCCGCCGTCGTCCACTTCTTTAAAAACCAAATGACTTTAAACCTCATTCATCTATTCTCGGTTTTCTGGTAGCCACATTCAACACCACCATCTCCTCCATCCGCTTACTGTCCTCTTTATCCCCATTCCTTCTTCGCGGATCCTTTCCCCTCCCTCTCATCCCTTACCGTTGCTCTCCTCCGTCACATGTGTATCTTACTGATCCTTATCTCGATCCCCCACCCCCTTTTCTTCTCCTTATTCTTCCTTCATGCAATATCCCATTGTTGCTGCATACAAAAATACTGAGTTCAACTATTTCTGTCCCAAAACTTTCCTTCTCTTTCGTTCTCTCCATCTCTCAGGATGCTTCTGGCCATTTGTTGCTTTTTATCCAAACCGCTGATTGCGTGGCGGTGTTCGCCCCACCCTATCTACTGTGCCAGCACTTCAGCGTATCATTCTTTCTTATGTAACGTCACCAAAACTCCGCCCCGCCTTGCCGCATTTCAAACATCACTGCAGTCCACCTGGAAATAGGATATTTAAAACTTAAAAAAGGAAAGGAATGTTTTGCGAACAAAGGTTCCAAATGATTAGAAGTCAAAGCTTGTGTGGTAAGAATCAATTTCGCAAGAGAAGTAATCTTGTGTGGTATATTTCACATCGCTCATTTTACATGGAGTTTACATGAGATATTGACATCACTACGAGTACAAACTTGTACATGTGTCATCAACATTACATTACAGTATGAATACAAAAGCCAGTGTTTACTGGCACTTAACAGTGAGTGAAAAATGCTTTACTGTTGAAGGTCGAGTTGTATAAAAGGCTTAAGTGTATAACATTTAGGTATTCAAAAAAGCATGACAGTTTACTATATAGGCAGTATGGAGTACCAAATGCTAAGCATACTATATACATTGAGCAGTGATTAAAAGACATAGTTACACTGCTGTATGACACTAGCCTTTTTTTTTTTTTTTCACTTCCATATCCTACATGCAACAATCAGCTCTGAACAAGTATGTCAGACCACAGAGAGAACTCCAATACAAACACAGCACACCGAGGAATGCAAGCACCAATGATGGGCAAGCATATTGGCAAAATCCATACAGTTAACTGATTAAATAAAAATGTTTCAACTTTTATACACTACTTTGCTTATAGACACCAAACAACTGTGTCAATAAAACTTGGAATCTCTCCTCACGAAAGAAACACTCAACAGAAGTGACCATACGATGAAATTCATGCAAGGAAAAGTTTCAATCAAGGTCCAAGTCCATTCCTGGGTGGAGGCGCCCATCAGATGGTGCAAGCTGAGATCCAGAAGAGGTCAGATGAACACAGTGACGGGTAGCTTCACCGACATCCGGCATCTGCTGTTCGGTCCACAATCCTCAGAACTTGGTGGCACAGGTGAGGTCAGCGTCAGGCTGGGGAGGAAGGGACATTCAGGCCTTGTAGTGCATTTTAGATCCCACATGCCCCATGAGATGTCCCCCTGACAACTGGTCATACTGAGAGGCATGGAGAGGTACAGGGGTCAGTCACTGAACACACACACACACACTAAACTCAAATAGCATGCCAGCATACAAACAGAATACTAAGATGCTCTTTTAACAGCAACACAATTCACGCTAAAGCAGGAAAGAACCATGGCCCAACAGAAAGAAAGATGAGGTTTAAAAAAAAAAATTATGAAAT-AAAAAGTACATGCACTATG--AAAAAAAAAAGGATTGTGAGGACAAAACAACCATGCATAAAATTAGAACACCCTTTTTTCTTGCAAATAAGTACTTGAAATTATCAATTCACGGCAGACAGTAAAAAGATATTAAGCTGATATATTTAATATTTCAACCATCCATAACTAATTATTTTGTAGCATAAACCAAAAGCAGGAAATTTAATAAAAGAAATCTCAACTTATTGAAAATGGAATCATGAAGCATGAGTTTCCCACTCTTAATCATGGAATTTCCAAATTCTAATGCAGTATATATATTTAATTTTTTTCAGGCTGACTTCCTCCCCACATAAATTGCCACCACTGATGAATAATCTTAATAATCATGCCAAAGTTTCATACAGTTTTATTATGTCTTTTGTTTTTTTTCAAAATTATTTTAATAGCCTTTCTTTTTTTAAACTGGAGTCCATATCCTAACTAAGAAAGACATGTAACACACAGTGGAACTCCAGAATGGACAGATATCAGCAATTTCTACTGCAAAGAATGCCAAATAAGAACACAAGAAGTATTGGAAACACGTGCAACACAAACAAAAGAAAATATGAACCAGTTTTAATATGATGACTGGAAACTACCAGTAGATGACTTTGGAGACTGGTTGGCTGGTTATCAGAGTTTTACAGTTACTAGAAAATCTAAAAATGCTAGAAAGTTACAACAGCAAAAGTGATCTCTTTTGTATTCAGGATTATGCTTATTTATACATGTGTTAAAAAAAAAAAAACATTTTGTCTGGTGCTATGTATTAATATGCTTCCTTGTTAATTTGTTTACAGTAAAACAGTTCTAAATTTTATTAAAATGAACACAGCTGTAATGAACTTAGAACACATCAATATATCACTTTGTTAATTCTTAAAATCAAACGAAAGGCATTCATGTCCTTTGTATTGGTATTATGTGAATAAAATTAAGGAAGTAATCATGTAATAAGGACTTATCTTAACAGGCTGTGTGACAATTATTCACTACAGTTCACAGATATAAATACAATTTCAACACTAATGCAAAATAATACAAGGCACTCTGATATTTATCACACAATCTTTTTTTGTTTATTAAACCACACTGATTCTTACCTCCAAGTAAGCACTGTTACTGGGATCAAATGTAGAGTTTACATGTTGAAAACTGATGTCCACATGAGGGAAAGCATGAAACCATTCGGCAATGTGGGAGGTGTGATATGTTTCATGTACACGATCTGGATGAGCCATGATGTCCTGAAAAATAACAAACATTTTAGAAATGTGGTGTAC-AAACTTTAGATCATCTGCAGCATTCATGGACTTGTCAAAATAAACGTGACAAAACAATATTCTTCACATGCCAAATACCAGTCGTTTTGAAAAGTACTTCCAGACCTGAGTAACATAAAAAGAAAATTATCACAATATAGTTTTTTTTTTTTTTTTTACAAATATATATAATATATATATTTTTCCAATGCATGGACTTGCTGCCACTGTAAAAAGAGACTTGCCTGGTGGGGGCTGCCACTTGTTGCACAAATGTCACTTGTGTGGGACACTCCTCTAATGATTGTTGGCAGAGATCTTCACATTTGGCATGGGCATATTCATTCTTGGCCAGCAACAGAAAGAAATTATCTAAGTAGTGTATGTAATAAATGAATTTGATAAAATTCACCCACATTAAGAACACATTGGAAGTGTTGTCCTCCTTTGTCCACATGTAAATGACACATTTTTAAATTACATCGAAGCTCCACTTGGATGATGCTGTCGACTTCCTGTCACATATTTTCCCTCAATTCAAGATGCAGGATTTGTTTTGCACTGTCTTATCAACCCACAGATAAATGTTGCAAGGACAACGTAAAGTGGTTCTTGGAAGGGTAACTGTGGTGTTAAGGTGAGTTGTTTTGGAATCTGGGGATGAATAAGCTCTTCTTCCTTTGAATTACAAGTTGTCTGTGCTACCACTAAACTTTGTTGGACAGTGAGTTCAAAGTTAGCTGTTGTTGTAGATGGGGCTTCCGGGTGTTTCATCTGAGCATATGAGGCAGCAAATGTAGTTTCGGAAACTTCGAGATGTTGTTCTATGGGAAAAACTGCAGAAGCTTGTCTTGTACTTGGAGTGTCTTTCAATATCAATTGTGATTCTCTCTCCGCCTTTTCTTGTTTTTCTATAAGAACGGTTTGGTGGGGCGACAGTTTTACAGAAGCCGATTCGTATTTCGGCTTTTCTTCAGATAACATATCCTCAGTTATATTTTCGCTGCTAATTTCTGTTACTATCAGCGCTTCTTCTGAAGGTACATCAATATCTACTTCATGGGATTTGGGAGCCTGTTCAGAGACCAGTGGCTGTTCCATAGTTTCTGCTGAATACTCAGATACTTGAAGTGCTTGAGTAAAGGAAAACTGCGTTGTGGCACCTTGTGTAATCGGTTTCTCTGTCTTCAGAATGTCCTCTTTAACGTCGCATTCTGTTTCAGCGACGATTAAAGACTGTTGAGGCACAACAGCAGTGTCAGCAGTATGAGTCTCAGGGAAAACATCGGGCTTGAGGTTTCCTGAAGTGTCACATATCGCAGTATGCTCTACCTCGGCTATCTGCTTTTCTCCAACTGTAATCTTCGCCTTCTTCGTTACGACATCCGCTTCCTTGAATGGCTGTTCCTGAAGTTCAGATGTAGTCTCTGAAATAGAAACTGACTGATTAGATACTACCTGAATATTGGCTAACTCTTGCAAAGTACTGGTATCCACAGGGGAAAGAGTACCTGGAAAGAAATCAGCTACATTTTGTTGGACACATACAGCATGTTCTGAAGAAAAAGTATGTTTAATTTTCTGTTCAAAAGGAAGTGCTTCACCAATGAAACTTTTTTCGTTTTCGCCTGGGTACGCCTCGAAAACGAAGACACCATGACTGTCTAGGAAAGACGTACGTGCAACTGCAGAAGTAACATCACTGCTTTGAATGTTACCTTCCTTCCAGCTGGCTAAAATTTCTGAAACAGAGGCTATTGTTTGTGGTTCAAATGATGGTGAAGCCTTTTGTGTTTGCTTTGGGACGTCTTGTGTAATATCTTTCTCGCTTCCAGAAACAGTAACCTCTTCGATTACTAAGTTTTCCAAAGGAGAAATTGTCGATCTTATTCGTTTAGTATCAGGAACACGAAATTCTTCCATTAAGTCCTCTGTATCAGCCGCATGGACTTCCGAAACAACAACTGTTTCGTCTGTTGGGTACGAAAAATTAATTTTATGGGATTCAGGCATTCGCATAATTTCAAGATCGGCCTCAAGTTCACCAGGTTTTATTTCTGCAACAGAAGGGCACGTGTGTGGTGTTAACTGAAATTTAGCAATTTCTGTTAAAGGACTCTCTGTCAAGAGTTTGTCAGTCGAAGAATCATTAATAGCTAAACCCACTAATATATGATTTTTTAAGTAATACTATCATCACTATTATCATATTATCACTAGCTTTTTGTAACTTCTGGGGCTTTTGATTAAGATTGGAGATTAGGAATCAACGTTGGGATTTCGTTTTGTCATTTAGCAAGTCTACTTTTGTCAAATGACCGTGAACTTTTCGGGGTTCATATTTTCTTACATTTCGCGCATATTTACATTTTTTTAAGACCATGACTTTAGGAAGCTTCCACCTTGACTTGTATTTTTTGCCAATAAAGATGTGGAAATTTTTCTTTCAGTAGTTTCCTGTGTTACCTCTTCAGGTGGATATTATCGAAATCTGAAGTAGAAGCTGCTGTTTTCACTCACACGGCACAAATGTTGTGAAGCTTTTACCAAACAACTATTACACCACGAATTCCTCTCCAAGCGTTAAACACAGTTAAGGTAACAATAATGAGATTGCGAATGGCACATTTGACTCAATAATCATCAGAGTTCGGTTTTCAGTACATACCAATTAAATGAGCTTTGTTTTCCGAGTGCTCCATAAATTGTAAAGAAACTGTCGTTGTTCTTCATAAAAGCAGCAAGCACGATTTATTCTGGATTACATTTTTTTTATAAGAGCAACTGAAAATGATGAATTTAAAACCAATCACGAGTGCATACTTTTACCATAAATGACTTACCGCAACTACTGTATTTCCATTTAGGATCCATATAAGTCTTGGCTTGGGATTGCCAATTACTCTGCAACAGAATTTAGCCCATTCACCTTCAGTTACGACTTGGGGTTCAGGTTTCATAACGAATGTAGGGCGGCAGCGCTCGGGTGGTACTTCTTCTATGCTTTCAATCCTGAGGAAAAAGTTTTTTCATCGTTACAACATGTAACATACAACAGTATTTTAGTACTGAATTTAGTATTTGAAAAGAAACAAGCAAAAAATGTTTAGCGAATAACTTAGTATTTCAGCATACAACATGGTATTTCACCACATGGCGTGTAACAAACTGAATTCAAACCATGGTTTGGAACTTTTAAAGCAGAAAATGACACAAGCCAGTCAGCAAGACTTCGTACTTGCATATGCCAAATTTTAATAGAAAATCTTATGTCTCAGTCCTATTTCTCCACACGGATTTAACTTCAGAAGGACTTCAAAAGCAATTTTCCTATAGAAACAGAATAAGTAAAAAGGAAGAATAAACGAAAATGAGTATGAACTTGATTCTGCACTCCCCTAGTCCAATACGTTTGTTGTTGTTGTTGTGGGAGTTTGGATGCCTTAAGCTTTAAAATCCTGCCTACAAGTTCTGGCTGTGATTCACAATATTTACATGTATAAATGTCTAATTCCTGAATTTCTTGGAACTTAAAAATGCTAAGAATATCAGTGAAACCGTGCTGTCCTGGTTTTATGGGTTTGCCAGTTCTTCCAACAAAGAGACAATTATTTTGTACTGTGAACAGCATTTCTTGGTATGTTCAAACTATTATACAATACAGTTGAGTGTGGAGAGCCTTTTGAAAAACTATGA--------------------------------------------------------------------------------------------------------------------------------------------------------------------------------------------------------------------------------------------------------------------------------------------------------------------------------------------------------------------------------------------------------------------------------------------------------------------------------------------------------------AGCGACGTAAAGTGATGCGGAGGATGAGAAGAAGGAAAAAAA----AGAGAGAGAGAGAACACAATGGAGGTGGTGGAAGGTGAACGAGAGATGCAACGAACCATAAATGTATGTAAAAGACGGCGTCTATCACATGCAGTCGAGGGTATTAGTACTGGCCCAGGGAAGAGTGCAAACATCTGTCAAAGCGGGACACGAGGGCGTTTGTTATACACAGGGATTAGGGCTATCTCCCAGGGGGTACTTCTTGTAATGAGCCGTCTGACAAGGCCGACGGAGATTATGCATATAAATTATGATTGGGGGATTTGCTGGTCGTATTAGGTTGTCGCTCTGTGAAGGGTACATTACCATATTATCTTCCGTAATGCCTCGAGATGGAGCATGTAAAACGAACCAGAGGAAGATCAGTAGAAGGAGGGAGGGAGATGCGGAAGGAAGCGTGGCAAGGGAGGGATGAATATTGCTTGTTTGCAGTTTTCCAAGCATAGCTAAGAGTAAGAAGAGGAGCAAAAGAGAGAGAGGGAATGAGCGACTACAAAAGGGAGAGAAAGATGAAAGGGGAGGTGGCGGGAGTGTCCCGGTAATTCCCCTAATTTGCATGAGCCAACAATATTGAGGTGCCAGAGAAGGCCAAAAGGCGAATTTATTAAATTGTTTGCCCCGAAAGGAGCGAAAGAATGTCAAAGGGCAATTATTCATCAAAGAGTCGGGGTAGGTCGTTCAGCGGTGATGCTGCTTTGAAATCCTCGGTAGTGGGGGAAAAAGAACTGGGTAGTCTGAAGAAATTTCACCATGCAGCATTCAATAGAAAAAAAAAGTTTTACAAAAAAAGGAGGGGATAATGAGTTTGACAGCAACATAAAATCGT----CCGCAGCAACCTTTTCAACCAGAATTTCATATTTTCGCAATGTAATAAGGGTTCTGAAGAATCAATGATGCACGCCGCAAATGGTTACATTTTCTTTGTAGATTCCCAGACTGCAGAGCTGCGAATCTACATCCAACCCTGATCAAAATGACAGTCAAAATTCTAATCAAGATAACACTCGGAATTCTGATTTAGTGCTGGTTAAGGATAATTCACATAATGTACCACATAATGTAAACTTGCATTGTGAATTTTTGTAATATCTTCTTTAAGACAAAGTAATGATTCGTCAAGAAAAATAAATTCATTATGCAGAGGAAATCTTTGAAAAGCATTTTTAAAAGGCACTTTTTTTTAAAGAAGCCTTAAAAAAATTTAAAAAGCATTTTTTAAGTACTAAACAGGAAAGATCTTAGAAGAAATCATCAGGAGTTGAATGTCATTGCTTCAGATTAAATCTGTGCAAAGAAATCCATTCCAGATGTCATCACAATTGAAACTGAGTGAAGGCTATTAAAGCTGCATCAACCATTAAAACTTTTGAGTGTGAATAAAAAATAAGATCACATCTAAGAATAGCATCATCAATTTTTTACATAACGAAGTTTAAATTCATCACCTTCAGCCATGTTACTTATATATTGACTTAAATCAGTCCTGGGCTAACTGTACAAACTACAGTGCAACAGACTAATTACTCATTTTGTTACAAATGGACATCAGACTATTATGCACTTACGATGTTTCCAATGGAAGACGTCCCTTCACAGAAACATTACATTGTGACACTGCTTCACCAGCTTTATTTTTGGCAATTATTGTGTAGACACCAGCATCTTTTGGAAAAGCTTCAGTGATAACTAACGTGGCTTTGTTTCCATCAAAATGTGGCTAGAAAGAATAAAATAATGATAGTACGACTGTTTTTTCTGTAGTGAATTGGAGTTTATTTCACTTTAATAATCAGAAGCAAATAAGGAAATATTTTCTTTAAGAACCAAATAAAATCATTTTTTAAAAACTATGACAACTTTTGATGTGAAATTTTAAGATATACTACAGTGATAACCAGAAAATTTTGTATATAATGGAATTTACAGGGCAACAAAACATTTAGTATAATTGTGACAGGAAAGCAGTACAAACAAATCATTGTAATCTAGCATTGCTAGGAATCTACCAAAAAGTCATAAATCTTTATAACAGTCTCACCGTGCTCTGCAGCAATACATATATTGTAGAGAGAAAGAGAGATACCTAGATGGTGGCAATTCATAGACATTGTGTTATACATATAGCTCTGACATGATGGAAGTATAAACCTTGGTCCTAAAATAATGATAGAAGAGTTACACCATTTAGTGGTTATGTGTTTTCCACCTTATTTTTTTTTAAAGAAGAATAAGATGAAACTTATGTTACACATTTTCACTATTCCTAAATTTTTGGTGAGACAAATCATAGTGTTACATAATTTATATAATTAAAGAACTTTTTTCCTTCATTAAAGTTTTTAGCTCAAGAGGGGACAAACTTTTGACTCACCCTGGTATTGTATTCTGGAAACCATACAGCTACATTCTTTCCTTAGCAAGCAATAGTACGTCAGTTCACAGAAGAAGAAATAAACAATCGCGAAATTCCATGTAAACAAGAGTCGCCACATCGTAGAATATTAAAAAAAAAGTAGAAGAAACGTTGACTCCATTATTTCTTTGAAACGTAAGAGTTGGAGAACTATCAAGAATCGCAAAACTGTGCAGCTAAAACTGAGTTTTAAGACGTAAAAGGCAAAGCAGTTTAAATATTGATCAAATTTAGGCGGTGTTTTATGTCAGGTTTCACCATATGATTTTCCTCGACATATTGTCAGAAGACTATGCTGGTACAGGAACATTTCAGACTATACGCAGAAACTAAAGTGCATTTAAAACTTTTGTCCTTACGTTCGAAAGAGTTGTTGAGTTTCCCAATTTCTTTCTTAGCACAAAAAATAAGTTGTGTCTTACTTTCTTTACTTATTAGTGTCAATGGCATCTTCTGAACACCAACGTATTCTCAGGGAACTTGAATCAAAACAAACAAATAAAAAAAAGTATTTTTATGTGCTTACCTCTGGTAAGTACCTTCTTCAGAGACCTTTTTGCAGTGGTGCAGTTCCATCTTCTATGACGAAACTGATATTGACATTCTTGTATTCCTAGTTTGGCGCCATCACCAATGGCAGTAACTACTTCCGGCTCCTTTCTACAGATATGAGCTTGCTTTCCGCGAAGTCTTCTTGTCTTCCGACAAATACGACTGGGATCCAAAACCAGGTGCCGACCCATTGCCCTAGACAACGAAGAAATACAAACATGCAAAATATGGTTATTTAAAGAACGAGGAGAGATAATTTGTTTATTTAAATGTAGCCGGGAATACAACCAAATAAGTCGGTACTTTTGCCACACTGTTACAGGTGCTTCTTGAAGTTAAACTGCACTTTATTCGGCCTCTGAAGCCGTGCTCTTGTTCCAAAACGGCAGGAACTTCAGCGGTTCCGAAAGATTGCATTTAAGTCATTTAAACGAAGCCCCTTTGTTTTTGCGGTGCAAATATTAAAGAATGGCGCCATTTTATTGCAATAGCATCTGTTATCAGCTGAAGGGCTACTTTAGTTGTCTGAAGGTGTCACTAATCCTTCGCCTAAAATAATAGTTTCGAAAATTGATTTAAAACCAAAAGTTCTTAAACGATCTTAAAATTGACTTCACTGATGACGTATAATCTTCCTACTGTGTGCCGCACACAACATGGTCACAGTTCCTGCACATTTTAGCCTAATTTGGAATCACAACAATATATATTTTCTAGACTGAACCGAACTAAACTTCTGAGATGCCTCCTCAGTGCAAATTCATATTTATAATATTTTGGGCAGACTAACATTTT-------------GTAGCATCTGAGACTGAAGAAGTCGGTTGTTATCGGCGAAAGATCTATCTTAATAATTGTTTCTTCAATAAACTACTCTCATATTCTGGTACTGTGTGTTGGTCATTTTATCGTACATTGTGTGGTACAATGCATTTTTGTTCCGCTTTCTTTAAAAAATGTCGCTGGCTCTAAAAACTGGAGAGGTGAATTCGCGAATGAGCTACACATACCTAAAAGAAAAGTTTGAGCCACGTGAGCGAGTAGGGGCTGCCGAATGAAAGTTTATATGCGA-TTATAGATGTGTTGTAAATGGCCTGAAATGAAGCCATTTACTTCGAAGGACTAAATGTAAAATATGAAGCATTGCTTTCCTGTGCCCCAGCGGATTGACCTAAGAGGAAGGGAGAGAGAGATGAGCAGATTGCCAAGCCATGTTTCTTTCGGTACTCCAATCTCCCATGCGACGGACCTGTGTCATAGGGGTGCGTCAAGGGAGGAATTCGGGGATCGACACAGGGGATCCCAAGAAATAGGCACACACACACGCACATACACGCAGGTCGAAGCTGAGATAGGGATGCTGGGAGATGGGTTGGAGGGGATGGGGGTGAGAAGACAAATCTCTCTCATCCAATGACAGTGTCCAGTGTCCTCGTGGAAATAGCCACAGAAAGTACCGATTACCACGGCGAGCGACCATTAAAGGACACCGGTCTACTCTTTGAAGAAGAATAAAAGGGAGACTATATGAGCTATAGATCACTGGAAGTGCAGGAGCGGCCATCCTCTGGAGACACCGTTACCATAGCAACGGAGTGAAGTTTTTTGTTCAGGTGACAGCAGGAAGGAGACATGGGCTAGTGGTCATCTCCCTGACTCGGACATTTCCTCTCAGTTCTTTTGCCGTGTCTATTTTTCCTCATCCTTCTTCGAATCGTGTCTTCAACACCGTCTTTCTCTTAACACACTCTCTTTCTGTTATTCTCCCTTTCTCTCCTTTCTTTTTTATTCTTTCAAAGTTTTAATGCATCGCTCTCGGTTTCTTAAGACATCTGATCTGTTGGTCATTGTGCTGTCATTCGTTTTAGCTGAAATGTACAAGCTTTCTGGCAAGAAAGGGTTAAAGGTTCCGCAATGTTTAAATAGCAACATGCTGTGTGGCTAAACAAAACATTTTGATCTTTCGGAAAATGTTTGTTTTACAGTAGAATAAATAGTAAAATATTCCATCCCGCAGTTGTTCTTGTCTGCATTGATTATAGATAACTGTCGTCTTTTGTGTTATGCAGATTCGCAATAGCCTGCTAGTCAGCGTCATGTGGAGGAGCTCTGAGGCATTACTTTCGTCCATCCGAAGACCAGATGCTTTCCATCGGATAGCTAAAGCAACTTATTCGTTGGAAGCGTATGCTTCTTGATGGCAATTAGTCAGAAGTAAGTACATATTACAGTAATGGCAGAGGATGTTGTCCGGGTTTCTAACAAGTTCAAAAATTCATATACAGAGCGTTGTGCTTTCATACAAATTACAGTAAAGTGGTAAATGATATCAGGGTTTCGTCGCCTCCTGATAGAACATGGTAGACAAGCAGTCCATGCTGGCTATTAATTTGTTCAGAAATAAATACGGTGCTTCTATCATACAGCTTGATAGCAGAGAAGACTGTGAGCAAAATGAGATACTCCTTCCCGGAAATCACCATAACTTGTATTTCCACTTCAGTTTGTAGTATCTAACGCACAAACCATCTAAAAATATACGCATACATGTTTGCCGATGTTTTATCGTTTCGGAATGGATATTTGAATGTTTCACGGCCAAAAGCAGTTAGTGTAAGTACATGGCCGTGAGAACCTCCTGGTGTTCCCAATTTCCCCCTTTAAAGATGAATAATTATAATTGATTTCAGCATGGAACAGCTATTGGCCATGATGAGGGCCTGGACCAAGCAAAGGAAGTGGCTGGACTCCGTGCATATCTGTACCAACAAGAGATGATCCGCCCCCCATAGGACTGTGACCAGAGAGTCCAGGGTGATTTTGTCCCATGGAGAGGGAACCAAGTCCAGAAGAGCTGAGTCCAGAAGACCCCAATCCGGAAGAACCCAATCCGGAAGGCGAACCAAGGCCGGAAGGAGAACCCAGTCCAGAATGAGAACCAAGGCCGGGGGAACCAATTCCAGGAGAACCAAGACCGGACGGTCCAGGACCGTGTAGCTGCATTCCAGGTGGATCTTTTTGCCGACGCTCAGCTGCTGCTCGACTCAGCACGTATTGAGCAGCAAACTGATGTTTAGGATCCATCCTCATGTTTTCCATGTGATGTAATAGTCCTGGAAAACAGATAAAAAACCGTTAATGATGAAACAAGGTAGCTTGCTCAATCAGAAATATTAGCATAACATCTCATAAAAAGTGATAAGGCCAAACACACATTATTTTCACTGGAGTTTTTTACTATGAGTCACGAAATGAGTTTTTCACTATGTTTCGTACAACTGATGAAATGGCGATGCCATACGTAGCCGCAAAT----------------------------------------TTTTGTTCCCTATGTGTATAATTTTGATGTCTTCTTGTGGTGAATATTACATGATCCCCTAATTTTCTTGGGCAGTGTGTAAACTGAATTGTATTGCTATTTTAAATAGATATTTTCTCATTAATTTAATGTTTTTAATGTGTTATTTTAAATCACAGACATAGACTACGTGTTTGTGTTTTTTTTTTTTTCAGAGTCACGTTAAAGTTTTTCAGAAATTTATAAAAATTCCTGTGAGATGCGAGTCCTCACAGTCCCAACTTCATGACAGGACAAGAGTTGTGGTGACTGGGCTGGGCCTTGTATGTCCTCTTGGTACTGGTGTGAGCCATGTATGGAACAGGTTACTTAATGGTGATGTTGCAGTCAGTGCCCTCTCTGCCCCTGAATATCAAGGCATTCCATCTAAAGTTGCGGCTTTTGTTCCAAAAGGCCATGGTGATCATGAGCTGAACATAGAAGGCAAGTTCTCAAAGTCAGATCTGAAGACTTTTTCTCTTGCTACAGCTTTTGGCCTAGTTGCTGCAGAAGAAGCCCTTTGCGATGCTAAGTGGAACCCACAGACTGCAGAGGACTGTGAAAGTACTGGTGTTGCTGTTGGAACTGGAATGGTTGATTTATGTGAAATTGTTAATACGGCAGATATTCTTGAGAAGAAAGGTTATGGTAAAGTTTCACCATTCTTTGTGCCAAAAATATTATCTAACATGACTGCTGGTCATATAAGCATCAAGCATGGGTTCAGGGGTCCAAATCATTCTGTGTCTACTGCTTGTACCACAGGTTTGCATGCTGTTGGAGACGCCTGCTCATTCATAAAGCGTGGACTTGCATCTGTAATGGTGTGTGGAGGAACAGAGGCTGTAATCAGTCCTCTTTCAATTGCAGGCTTTTCTCGAATGCGTGCACTCTCAACACGATTCAATTCCGAACCATCTAAAGCTTCCAGGCCATTTGATAAAGACAGGGATGGTTTTGTAATGGGTGAAGGTGCTGGTGTGCTTATCTTAGAATCCTTAGAGCATGCACTTCAAAGGAATGCAAAGATTTATGCCGAAATTTTGGGATATGGACTTTCTGGTGATGCACATCACATTTCATCTCCAGATGATGAAGGAAGAGGTGCATATCAGTGTATGAAGTCTGCCTTGCAAGAAAGTGGTCAGAATCCTACGAATATTGGATATATCAATGCACACGCAACTTCCACACCACTGGGTGATAAAGCTGAGGTCACTGCTGTACATAAACTTTTTGGAAACCATGCAAAAGTTCTTGCCATGTCATCAACCAAAGGTGCAACAGGTCACCTCCTAGGTGCAGCTGGAAGCATGGAAGCCATATTTACAGTGCTGGCATGCCACAGTGGAAAAACACCTCCAAATACAAATTTGGATTTAACTGACTGTGGAACAGAAGTTAATTTAGTAGGTAAGAATGTGCAACTGTGGCCAGAATTATCTTCTTCTCGACATATCGGTATCAGCAACTCATTTGGTTTTGGTGGAACAAATGCTAGTGTGGTAAAAAAAAACGCACCAAAATTGCATCGTAAACCAAGAAACGTTTACGGAAGAACAACACTGAAGATCCATAAAAGTTTCACCGGGATCTTTTTAAAAAAAAAGTTAGCCACTATTCAGGATTCCCTGTACAAACGGCTGGATATAGAAGTACAAATCGTTCAGCATGGAGTCACCTTAATCTTGGACACAAATTGTATGAATATTTATGTAATTATATACACAACGAACTTGGTAAACTCATGGTGCTATCCTTGGTTTTAGAGGTTGAGAAAAGATGGCTGCGTTCTCGCAACCAGTGGATGGTGGGCATAGTGGTTCTGTGGGGCGTGTGAATGATGAGGGCCCAGGTGTCCAGGACCTCCCATCATTGAAGGAACAACAAAAGGCCCCATACCCATACCCATGGAGGACATGAGACTAGCAGCGCCACTGGAAGTTAAGGAATTGCTGTACGTAGAGCAAGGATTAGGGATGGTGAGGCTGTTACTGGACGTTGAGGCGTTAGGATTGTTGACAGGGGAGCAACAGGAGGCTGGGCTAGGACAAGGAGAACTGTTTGAGGTGGGAAGAGAGAGATTGATGCCAGTCCCCGTGACAGAAGAAGGGACGATCGAGTCTGGTCGGAAACGAGATCTGCCTCGTTTTTTCTTACTTGGCGTGCCGGAGGCATTGGGATCCTTGTGGGCGGTTCGCATGTGGTCCATAAGAGCTTCCGCATTCATGCAGATCTTGTGACACACAGGACAAGACTGGGAGTTGGCCCCTCCGATGAGAGCTGCATGTTGCTATACAGAATAAAGAAACAATTAGTCTAGGCACATATACATCCACAATAGCAAAGTGTAACACTATCACAAAAAACTTCATATACGCGACTTCATCTAATTAGCCTTCTGTCAGTACACTGATTATAAAACACCACAAAGTTAATGGCAAAATCATTAAAATTACCTTAAGAAGTAAGCCAGAAGATACGGATGCTGACAAGTATACAGTATTGAACATTATTAAAAAATGCGTGTAGGCACGTCTCGAATACATACAGGCATTGCAACTTCTAGGCCGCTATAGATCAGACTCTAAATCAGATCAAGTACAGCAAGTGAG-------------------------------------------------------------------------------------------------------------------------------------------------------------------------------------------------------------------------------------------------------------------------------------------------------------------------------------------------------------------------------------------------------CGATCACGTCTTGGGGTAAATGCGGATACTTTATTACAGTAAGCTGCATTAAAGCTATTGAACCATTCAAGCTGTTAGTGGTTATCATTGCCTATCATCAGCTTCTCCTCTAACTTTTACTTTTTCACCAATTCATTTGAATTGGTTTTTATTAAATACATATTTTTAGTTTTTATTAAATATATTCCTTCCCCGGCAACTCCTACTAATCTTTTTGGGGTTAATAATTTCAGTGTTACTGTAAGTAAATACACTTTTGTAAATGCGTAAAATGTTTTACAACCTGTGTCTAATGTATGTGTTCATAACTTCCACAAACATTTGTCCTGAGGGCCATCAAAAAATGTTTTTGTAGTAGTAGTAAACAATAACTCTATTAGAAGTAAACAATAATTTAACCATTTTTCCATATGTTAGCAAAAGGTGCGTTTCAACCATCACTGAAACTAAGCACCATTTTGAATTCTGTTCCTCTTGTATCCCTCAGGAAGAGGAGGAAGAAGAGGAGGAAGAGGAAGAGGAGGAAGAGGAAAAAGAGAATAAAGAAAATGTCCAAGAGTCCGTTGATGAGGTCTTCTTACTTGAGCGTAAGAGAAAACACAGCCTCAAATACAAACGCAGCTTCTTCGTCAGGATGGTTTCAGATCCAAAGCTGTATAATCCCAAGATTGTTCGGGCCTTGTCGTCTACTGGAAGTCGCAGGCACACCAGCGATCCAGTTGACAGTGACACTGGTGTTGTAACCCCCGTCTAGGCTTAGGATGTGCTTCTCTACAACCTATAGGGACAGATCAACTTAAGAAAACTTTTAGGTTCTTTCTGGTTGTAATTCTCCTCGTGAAATCTTTATCGACGGCCTTGAAAACTTCAAACTTGAAAAAAATTGGAACACTGAAAAGCACCCTATCCCTACATTGTCAGTGCTGTCTTGTTCCCTCTACTCTGGTGGTCTTGTTGATGTAGCTAGACTTCGTATTAGTAATATTTTCGCTTTATCATTCCAAATGTCGTGAGAAGTACTGCATCTTAATTATTTCAGACCAATATATCTTAATTAAATGACCTCTTCAATAACGTCCCATTCGCCTGGAAATATAAGATTACACCGTCTTATATGACCGGATAGGAAAATGTAATTTAATTTTGCAGTCATGTATTACAAAAAAAAAAAGAAAAAACCTCAAAAACCTCACTCTTCATAAATTTTGCGCTGTTTTATGTTACTTTCCTTTCAAAGAAATGGACAGTTATTTCAGTTTGATTTCAAAATATTGAATTCAAAGTAAATGCTACTTTGCAAAGGATTTAAACAGAACCAAAGTATGATATCAAAAAGAAACACCTGAGCACTAGCAAGATTGTGTAATAACATAAAACCAGAATGGAGTGATACCAGAACATACAGTATACTTAAGAAGGAAGAAGAGATCTGTTGTGATGAATCTGAGAATTTTTGCCACTGAGAATTATAATATCAATGATGAAGACCCATTTACCTTGTCATCTGCATGGAAACTATTCATCACTGATTTTGTAAACAAGAAGCAAGGGTTAAAGAAAATAAGGAAACAGCAGAACAAATCAAGAATCTGACTGGCAACCCTACTTGTCCTGCAGAAGTAACAGCAGTGCAACATCTGGGGAAACAAAGATTTGTGTGTCACCCAAGACTGAAGAAGTTGGTATGGCATTAATGAAAGATCTACCTCTTTGTGCTGTTAGTTAATGAACTACATGCTTAGTACAGTGTTGTTTGACTTAGTTCAAACTTTATTGCATTTTGCTTGTGTCAGAATGGTAATTGATAAAATCTGAATAGTTATTTGTGTAACTGTATTCCAGTTTTAGAACAGCATGTTTAATGTGTACTTGACAATATATACCATCCATTTGATGACAGGGCCAGGTCAAGGATTCTGGAACAAGAAGATGCTAAGGATCGGGAACGGTATGTTGTAAAGTTCATCAAAATAATGAAGCATTTGAGAAAGCTAAACAACTTCAATTCCTACTTGGCAATTCTATCTGCTCTTGATTCCGCACCAATTCGACGCTTAGAGTGGCAAAGAAATATCACAGAAGTAAGTTTAGTGGCATCTATTGTGTGCTACAATCAAGTCACGAAATTATGAATGCTGACATTAATTCAGTGTGTGTCTGTGTATA--TGTATACTCATCATTCTCTTTAGAAATTTTCAAAGAATTCTGTAAACACTGAATCTGTGATCCCCTCCCTCCCTCCCAGATATCTCATATGCCATCACTTGGCACAAGTTTTGAAAGATATTAGTTAGTGTTGCAAACAAAACTTT--TTTTTTTCCCCGCAGTGATATTAACAGAAAACTGAATGAAGGATTTTGGAAAGAGCATAAAACAAATGCTTTTTATACTACCATTCCAAGAAAGCAGTTGTTGAGAAATGGCTTAAGATGTGCATGCATGTCAAGGCAAGTTGATTTGGTAACTCTGTCTTCTAGCCTTTCTCTGTGACAGATGCAGACAGAGAGTGATGCAGCGTGAGTGTGTATATGTGTGCATGAGAGAGCGAGAGATTCCAAGCTGCAGGAGAGATTTTGCTTTTACTCAGAGGGGAATGTACGTAACATGCAAGACTTCTTCTGATCAACTGATCATAAAGCTACACTCATTATTGGATAATCTCTTGGGGTACATCCTTTCATGGCAACGGTATTCACCGGTGGAAGTGGCCTCTTTCAGCAGAATAATGCACCCTGCCACACTGCACGGATTTTTCTGCAGTGGTTTCAGGAACATGATGAAGAGTTGAAGCTATTACCCTAGGCTCCAAATTCCCATTCCCCAGATTTCAGTCCAATCGAGCATCTGGGGGATGTGTTGAAACAACAGTTCCCATCCGCCGCAACTCCAGCTCGCAGCTTACAGGAATTAAAGGATCTTCTGGTAACCTCCTGGTACCAAATACCACTGGACATCTTCGGAGTTTTTGTCCATGCCTTGGCGGGTCAGATCAATTTTGACGGCAAAAGGGGAAGAAACAGCGTATTAGGTACGTGGTTATAATGTTCTGGCTCATCGGTGTATATCTAAGAAATGTGTTCCTAATCCAAGGTGTAATTATTTGCTGTAATCATTCATTACAGCAAATGATGTCACTTCGGAAAGTAATATTTTAATATATTTTAATAATCTAGCACAATGCATCGGTACAAATGGCGGCATTCCCCCCAGGCAGAAAATGAAGACAGCATTCACTATAATTCTTTGTCTTTCCAGACAAAGAATTTATGTTTCTCTACATTGAGATTTTAGCCTTTCTGTTAGAAAACGTTCATGTGAAAAATAAATTAATAGCGAATTTTTAGACAGAAAGAAAATATATACAAATTTGTACAACCGTATAAACTAAATTTCGAAAGGACTGAATAGGTGACAATTTCTATAATGTCTTTCACTAAATACTAGAAAAACATTCTGTAGAATACCTACATAATACTACTCCTTGGTTGCTCTTTTGAACGCTGTATCCAGACATCAAAGGTTTTGCTTCCTCTTCCCCTCCTTTCCATGCTTTAGCAGTCTGTGGCCTAGAGTCTGATGCATGAATCATACTAGGGGTCTGGCGCTTCTGCTTTTGTTTCTGCTCCACCAGCTGTCTCTGAAAATAAAAGAATGGAAAATTTTTCACTTAAATTGGAGAAATACGTATTTCATGTCATATTTAAGTAACGTGATTCCAAGATGATGAAAATGCCGAAGCAACTGGGCTATGAATCTTTCTTGATACAACTGAAGACACATGAAGTATCTTATTGGTTTGCAATCTGGCTACCGAGTATTTCAACATTGAATTCATTGTATCCCTTTTCCCACGGTGTCATCTAATGCATCAAATGAAGTAGAGGGCCATAGGGAAACTTGAGGCCATAGGGGACAGTCAGAAGCTGATGA-TGAGAAATGGCTCCCGGCTGATCGTTCTCTTGTTCACAGGCTGTGGATTCGGTTCCAATACTGACACTGTTCACAGAAGATCCGATACAGTCAACCCGGCACGGTGACAACTGGTATTCCGGTTGTTTACGAAGTCCCCTTCCCCATCCCGAGGTGGTTCTGTGACTGCCTGTGTCTTTGTGTTCTTAGCTCTCTTTGGCGAATCCTGGCCCTTGTGCTATAGAATCCCAGTAATCAACCAACCAACCGATGCAATCAAATCTAGGATCACAACAGGACTCAAAGACTGATATCGGCCCCGGTTCACAGCATCGTCTGAACTACCGTCGCATAAGAATCAAAAAAACTCCTATTTGCAAGTATTACGTACGTGACCATATTTTAGTATGTAATCTTTTCTGATATAAGCCTAATCAAACTGTTTGCGCCGGCAAGTTTGTCAACCATAGTCCTCTCCGCTTTAGTGTTAAATTTTCTGGGAATGATTTTTTTTCTTCCGATTTATATCCATTTGCAAACATCAGCGTCGCAAACATATCGCCTGTTCCCACCAAACGAAAAGCTTTCAAGATACTTTAAAAGCAGTCCCTTTAGATCTTTGACGCTACTTTACAGGGGGTTGATTTTTCCTTCTTTCCCCACCACGGCCGTCTAGACTTCCACGGGAGGAGGACCTCTAAGCTAAGTAAAACCCTCTCGACAGCGAAAAGACAAAAATACTCTTTCGTGCTGCGACTTGGTTAATTGGGAGTATTAACTTCAACGTGGATAAGCAAACATTCATTGTTGCCAATGTCGCCCAGGAAACAGCACCATGCCAACCAACAAAGACGCATCCACATATAACGCACACATGAACACAGAAGTGAGACATCCTTTCTTAAGCCTCCTGGAGAAAATACTCACATGCAACAGCTGGACAGTAGGAAAAGCAAAAGGATGAGGAAGACTGCGATGCAGAGGAGGAGAGCTCTCGGATTCCTGGAACAGGGAGATGCCGATAGAACTAATTAGTGGATAATGGAGATTTGCATCCTCTCTCTCTGAATATCTTCCCCACCCCCATGCTCTGTAATTACAAACCTGCACGGATCAAGAGTAATTAACAGGGGAATTAAAAGAGCGAGCGAGAGAAAGAAACAGCAAGAGTCGGACGTCATCTTCTTTGAACTGCCGCTCCTCTTCTTCTTTCCCGCCCTACCTTGGTCTCTATCATCCTTTCTTCTCCACATCCTCCATCATCATCATCATCATCCTCATCCTCTTTCTTCTGGATGCTTCCTGAATCCCACGACAGAAAGAGGTTTTGTACGGAATAAGTCGCTTTATCTCGCAGTTTAATTAAAACAGAAAAATCCAACAGCATACCGGTAATCTATGAAAGAATAATAGGTGTTGTCCTCAGGGGGGGAAGAAGCTCGATTTTAATGCCGTTGCCTGAACGATATCATCGACTGTTCAACCTGTGTGAAAAACAAACACGCCGAGGGGCCAAACCGTTCGGAAGGATAAACAGCATTTATCGGTGGGGGAGGAAGGAGGGAAGAGGACGTGCGCTACGGTGGGAGGTGTTCCACTTTTGTAGTGAGGCCGTGATAACGCCTTCAAGCATCCACTAGGGAACGTGATTTTTATTTTCATTCTTTTAAACGATAGAGGGACTCTTGGTTTTCATGGTCCCTCTTGATGATGGCAACATTACACCGCTTGACGGACAACAAATAATATCTATCACCATACAAGGGAATTATCTACTAAAATATGCTTAAAAAATATCAACTAATTCAACAGTATTCACGCAAATTAAAGTAAAATACTTCTACCACGAGACATACATAATTTGAAATTGCCGCCTTACATTTCTGGGGGAACAGGCTGCTGTTCCTTTCTTTTTTCTTTTTCCGCCGTCAATGGAAAAATAAATACCAGAATAGCATACATAAAAGAGCGACGTGAAAAAATAATAAAGACATATGGCGATTTTTTAGCAGGCTACCGCTTCTCCAGGCCCAAATACAAAACATGCCCATCACCCACCACTTGAAGCCTCATAGATCTACATCCGTCAAACACCCCCGGAACGCGACGAACAGCGACAACAAAAAAAAAAAAAAGAAAAAAGTCGAATAAAAGCCGTCTCGCCCCCTCGAAATTCGCAGGAAAAGCGACCCGCTTCCAAACTTTTCTGCCAAGTTTTCTGGCACACGTAACGCGGGTCTTATTTTGCTGTTAAAGTTCTGGATCACGTAAAAGAGAAGAGGAGGAGGATGGGGGAGAAGGGGGGTGGGATTGATCTGCCATTTTTCTGTAGATTCAGAGTGACGAAATTTCCTAAAAGAAGAAGGAAGAGAAAAGGAGGTGGTGTGTATAAGAGTGGGGGGACGGCATCGTTCATCCGCCATGCTGTCTGTGGCCGTGTGACGTCATCACCAATCTGAAGGCGTGGACAGTGGATAGCTGTCCAATAGGAGACGCCGACCGCTGCTCGCGCCATAAATCACTGCAGTGACAGATATTTGACAGCCTATGATGGATGTCTGTGCATAGTAAATGGCGCATTGATTTCTAGGCCACCATCCTCCACCCCCCCTTACCCTTCTCCCTTCTGGGTTTTCTGTTGGTGGGGTTTTCTGTACGGCATAGGCCTTTATGCAGCCGTCAGGGCCGCGGATAATGGATGGCTTTTCGAAACCCTGGGGGTCAGCATCGATGTACTTCTTGCGAAGCTTGCTTCTCAGCCGCCTGTGTGCGACAGTCTCCTTAACGAGAATATAAGAAGGCTAGCCTTCGGTCGCTAATATCCTTGTCGTCTGGGCCGCTCGGGCCACAGTGCTTCGTAGGAGAAGGAAGAGGGTGGATGCGATATTTAAAGGGAGGAAGCTGATGGTTAATACGGGGTCGATTGGGCGGGTGGGAAACATCAAAGAAGGGAGGGACTGAGTCTAGATCCAGGGATTGTCTCCGCTGACCTATCATTCTTTTTCTTTTTTTTTTACTGCCTCTTTCTGGATGACTAACAACAAATCTCTGTAGGCTCAGACTTCGACATTCTTCAACACTCGTTATATCCGGTCAATGTTTTGTAATTGTTCTTTGCTATATCCGGAAATAACATTACTATCCAAGGAGCTAAATTGCTTCTTCTCGGACTTCTGATGACATTTTTGTTATCTTATTCTGTTTTTCTCAACAGCACGCATATATCACCTGGATAAAAAATTCTATTATTTAATTTTGTGAATTAAAAAAGAATGCAATTTCATTGGTCAAAATGGTTGACCGTCACATCCAAGGAAATTACGCTGTCTCAGGTGTGTTTCTTGTCAAATGAGAATAACTCAACAATGGACAGAGGTAATTTCATTCTGTTTTCTTTTCATGAATTTGCGTTAAATTTCCTTTACAATGATATATAATTTATCCCAGTTCCTATATAATTTCTACTTGAAATTTAAACCCAAGCACTAAAGTTACATGCTTTCCATTTGTGATTGAAGACTTCTGCACAGAGCTATATTTCCCAGTGATGTTCAGTGTTCACAAAGGACATGAACTCTTTGCTGTTAATAACAAAATTTGATGCAGGAGATAGTAAATAATTGTCTGTTGACATCCATTGAAATTAATATGTTGGAAAATAAGAAATTACAGAAATTAATATGTTGGAAAATAAATTAGAAAAATTTATTTTCCAAAATAAATTTTAAAAAGTTGGGGGGGAGGGGGAATGTCTAATGTTTTATAAAAGTGAATGTCTAATGTTTTATACCAACTTCTGTGTCAGACAGTTCTTAATCTGTCTACTTTCATGATATGCTGTTTAAGAATTGTACAAAATATTATGACAATGACACATTGTTTGTAATTTTGCCAGGCACGCTGTGATGCTTCTTCATTTGAAAGTGTAAGGTGTACATTTCAAGTTGATGCTGGTGTCTGGTATTATGAAGTTACAATTATTACCTCAGGAGTCATGCAAATTGGTTGGGCTACTCGAAACAGCAAGTTCCTAAATCATGTGAGTGCCATTTCTGTATTTGATTTTTTTATTTATCACATGCAGTACAAAAAGGAATTGTAGTTATCTGATTATAAAATATGATTTTCTAAAAGATGTAAAATGAT----AATGAATGAATGAATGTTGTTTTTATGTTTTGTGGGCTCTTTTTTTTTTTTGAAAATGTGGTAGATAAGCTGTTTGAGAACATTTCATTTGCAGCACTTCTGCATATAAAAATGTATGCAAACAAATTATGTTAAACCTCTGAGTTTAGAATATAAAATCTGCTGCAGCATCCTGTCTGTGCTCTTTAACATGATTTTTTTCTAGAAATGCAGTCCTGAAAAACTAAAATAGTTATGTAACAAAGTATTATTAATTATGGAGTAATAAGGGCAAAACCTTCTTGTTGTTAGTGGTGCAGGAATAAATTGGTGTTATTGAGTCACTGAAATGCAGTATAGGATAACTTTTATATTACTGCTGTTATTGAAAAGATATGTTTGAGATAACAATAACCAGGAGAAAAGGAGCAAACTAGATTTGGCTGAAGATAATTCTGCTATGTGAGACCTTTACTATGATAAGCAGTAAATAAATAGCAGCACTTTTGCTGGGGATGCATCTTGATTAGTTGAGATCTTATCAACAGTAATGAGTTCCACATTTTATGCACATCTGTAGGTGTCTTATATTCTTCAGAAGTTCTAAGAANNNNNNNNNNNNNNNNNNNNNNNNNNNNNNNNNNNNNNNNNNNNNNNNNNNNNNNNNNNNNNNNNNNNNNNNNNNNNNNNNNNNNNNNNNNNNNNNNNNNNNNNNNNNNNNNNNNNNNNNNNNNNNNNNNNNNNNNNNNNNNNNNNNNNNNNNNNNNNNNNNNNNNNNNNNNNNNNNNNNNNNNNNNNNNNNNNNNNNNNNNNNNNNNNNNNNNNNNNNNNNNNNNNNNNNNNNNNNNNNNNNNNNNNNNNNNNNNNNNNNNNNNNNNNNNNNNNNNNNNNNNNNNNNNNNNNNNNNNNNNNNNNNNNNNNNNNNNNNNNNNNNNNNNNNNNNNNNNNNNNNNNNNNNNNNNNNNNNNNNNNNNNNNNNNNNNNNNNNNNNNNNNNNNNNNNNNNNNNNNNNNNNNNNNNNNNNNNNNNNNNNNNNNNNNNNNNNNNNNNNNNNNNNNNNNNNNNNNNNNNNNNNNNNNNNNNNNNNNNNNNNNNNNNNNNNNNNNNNNNNNNNNNNNNNNNNNNNNNNNNNNNNNNNNNNNNNNNNNNNNNNNNNNNNNNNNNNNNNNNNNNNNNNNNNNNNNNNNNNNNNNNNNNNNNNNNNNNNNNNNNNNNNNNNNNNNNNNNNNNNNNNNNNNNNNNNNNNNNNNNNNNNNNNNNNNNNNNNNNNNNNNNNNNNNNNNNNNNNNNNNNNNNNNNNNNNNNNNNNNNNNNNNNNNNNNNNNNNNNNNNNNNNNNNNNNNNNNNNNNNNNNNNNNNNNNNNNNNNNNNNNNNNNNNNNNNNNNNNNNNNNNNNNNNNNNNNNNNNNNNNNNNNNNNNNNNNNNNNNNNNNNNNNNNNNNNNNNNNNNNNNNNNNNNNNNNNNNNNNNNNNNNNNNNNNNNNNNNNNNNNNNNNNNNNNNNNNNNNNNNNNNNNNNNNNNNNNNNNNNNNNNNNNNNNNNNNNNNNNNNNNNNNNNNNNNNNNNNNNNNNNNNNNNNNNNNNNNNNNNNNNNNNNNNNNNNNNNNNNNNNNNNNNNNNNNNNNNNNNNNNNNNNNNNNNNNNNNNNNNNNNNNNNNNNNNNNNNNNNNNNNNNNNNNNNNNNNNNNNNNNNNNNNNNNNNNNNNNNNNNNNNNNNNNNNNNNNNNNNNNNNNNNNNNNNNNNNNNNNNNNNNNNNNNNNNNNNNNNNNNNNNNNNNNNNNNNNNNNNNNNNNNNNNNNNNNNNNNNNNNNNNNNNNNNNNNNNNNNNNNNNNNNNNNNNNNNNNNNNNNNNNNNNNNNNNNNNNNNNNNNNNNNNNNNNNNNNNNNNNNNNNNNNNNNNNNNNNNNNNNNNNNNNNNNNNNNNNNNNNNNNNNNNNNNNNNNNNNNNNNNNNNNNNNNNNNNNNNNNNNNNNNNNNNNNNNNNNNNNNNNNNNNNNNNNNNNNNNNNNNNNNNNNNNNNNNNNNNNNNNNNNNNNNNNNNNNNNNNNNNNNNNNNNNNNNNNNNNNNNNNNNNNNNNNNNNNNNNCTAGGGGATGCTTATGCCTACATTCATCACCAACATTCTGACATCCCTGCTTGAATGCTTTCAACCACCTTGTAAACCTTACTGTACGGTAATCCAGATGCTCCACAAGCCTGTACAAGTCCGTCATAGCACTGTTTTATGCTAAATTCCTCAGAACTTCAATTTTCAGCCAACACCACTGCGCCACAACTTCAAAAATATGACTTCAACCAGCTAGTTACACCAACATGCCTTTGCATCGCTACCACATGCGCAGTGTCCTAGGCAGAACAAAACCATTCCAACTGAGGTAGGTCAAGGAGCAACAGGGTCTGCCATAGAGTTGGCATAATGTTCTCACCCTTCATTCATGTCTCCAGTGTAACTGCTTCTCACTATTAAATTTCCAGCTTTTGTATCTAATAAAAAATTTCCAGGCATTAAGAATTCTTTACTACTACTTATTCCGGCAAACTTTGCTTGAATGAAAATAAATAAATGTTTGTTCTCATTCACAGGGTTTTCAAAGCACTCTCTCTATATATTACACATCATAAATACTTACTTCTCTCAGCTCTCTGATCTGTTCTCCAAGACCACCAATCATTGAATAAGAAATGTTGCCAGGATCTTCATGAGACATATTGTAGACTAATGGGTCCACTTCTCTGGGAAGGTACCTAAAAACAAAAATGCAAATAGATCAAGCACTGTGTACCTCTTTTAACACTTTCCAGTTTAAAGGCTACAAATAAAATAATATGGGTTGCCCAAATGAAACGTAGACAGAAGATGTAACAGCTATCCTGATACAGCCAGCTAAAAGTAACCGCTATACTGAGACACAGCCCCCAGTGCTACACCAGCTTATCGAAGACCTTGGCATATAATGATGACTGCTGCTGATGGAAAAACTTTGTGGTGCAAGCTCAGCCTTGTCATGCAACTGGAATCACTAACCCCTGAGGGCCTTCTGCAGTGGTCTGTGTTATTACTCGTCAGTGGTCACACATTGCATCTGGCCCAGTCCAAACAAATCCTCGACCGATGAGTTCCATTTCAAAAACAGTGCCACCAGTTATGGACAGCAGCCTGCCTTAAACACTTGTCACCATACACTCTCTGCACATGCCAACAAATGTTAGCAGGCTTCTCCCCTTAATCCAGCACACAACAGATTACTGCTGTTTGTTCCACTTTAGATGTTTCCATTACATTCAGAGTAAGCTTCACCAAACACATACTCTCAGTTCCTCATATCCATACTAATTACCTCCTAGCTCTTCACTCGAGCTTATACCACATCTACTCATGTGGTAAAGACTTTTCTGTGGTCACTATACCAATT---------------------------------------------------------------------------------------------------------------------------------------------------------------------------------------TTTTT--------------------------------------------------TTTTTTTTATATTCTCTTTGAAGTTTTTCAGAGCATATTTGCCTCTAGTACAAGTTCCACAAGTCTGCAGTTTGATTCCTTTTGCTGAATTATTTTCATGAGGTTTTTACAATTTCAAAACAGAGAAACAGTGCAATTTGCTACAACTTAATGCCACACATGGAATTTTATGTGGAACAAAACTGGCTGAAAATTACAGCAAAAACATACCCAGATTCCTTCATGACACTTTTGTCCCCACAGTCACATGCTCCACCTGCCTGGCTGCGAAACATATTGAAGTCATGTCCTTCGTGGTTTCCTCTTTGAAAGCAGTCCGAACACAAAGACATGCACGGAGATATTCCACACGTGCGACATCGATAGGCAACAAAATTTGCAGTCCATACAAGTCCACAGGTGGTAGCATTGTCATACCGCCTAACTGCAACAGAGAAAATCACAATCAGAAAAAAACTTAACTAATAAATTACAAAGCTGCCATTACACAAAAATGAATTACAAAATTAATCCTACTATCCTGTGCAACAATATATACATCAAGGAAAGAAATTTCATGTTTCATTCTACTAGCCAAAACAAAATTTTACTTGCCTGTATATCCCCACCCCCTCTTTTTTCCTTCCTTTGCTAAATAGAGAACAGCCTGTAAAAAAAAAAGCCTTTCGGTTCCTAGGCTACTCACATATACTGAAATTGTACAATGGAGAATTGTTTCACTAACCAGAGAGGAATGAGCATTATTGACTGCAGACCCCCCCCCCCCAGCTGTCAGTGTGACTGCACGACCACATAGCTTGACTTTTTGGTCATCAGCTGAAGTTCCTGTAGGTTTTCACTTCCTATAAATCAGTTACTTCATTTGAAAAGTTAAAATTTTCAGAGATGAAAAAACATTTTAACAGACCTATGAATTCGCCACTTTTAGAACATTCTAACAAACCTCTGAGTATCATGGTAACTGATCGTCCAGAATACCATTCCAAATGAATACAGTGAATACAATTAAAAAAAAAAAAGCATTAGTTGAGCTAAGAGGGTGATGTGTCTTCTGTAACTAGTAAATACATCATGCCTAAAAGTGCTGTGTTGTGCTATGCAAAATTGCATTATCTGCTGTAGCTTATAGTTTGTTCATGTATCTTGAATTGTGATTTATATATTAATTTGACATTTTTAATATTTCAAATTATTGTTTAGATTTTTTATGCTTTGAATTCTTTGCTCTTTGTTATTTTTATTATTAGTATAATTTATGATGTACTTTTATTGTTTCAGATTATTAATATTTAAAATTATTGTTTAAAATATAAATTTTTAATATTTCAAATTATTGTTTAGATTTTTTTTATGCTTTGAATTCTTTGCTCTTTGTTATTTTTATTATTAGTATAATTTATGATGTACTTTTATTGTTTCAGGGTTACCATAGTGAAGGATAGAGACACACACAGAAGTAAAGGAGTGGCATTTGTTTTATTTTTGGAGAAAGAAGGAGCATATAAATGTGTTCGAGCATTAAACAATACGCAGTTGTTTGGTCGCACAATTAAATGTTCCATTGCAAAAGACAATGGCCGAGCAGTGGAATTCATCCGTCGAAAAGATTACAAAGATAAGTCAAGGTGCTATGAATGTGGTGTAAGTTTTTTTTTTTCAGATAAGTGTACCACATTTCCTGGTACTGATTAAAAGGTTGTTTAGTTAATGCAATTAATGAGATGTAGTTTGGATTCATGGACTCAATGCTGAAACAATGGTAAGATCATGAAACACAGACTGCAATGCTGCAGAAGTATTACAGCACTTTCACTGAAACGGCCACTTGCACAAAGACTCATGTTCCAGCCAAGCTGTGCTTGATTTAATGCATAAATTTGAAGAGACAGGCTACATGTGCAATAGAAGACAGTATGGTCAATTAGGAACAGCCATGTAAGTCATGGCACAGGTTCACCAACCACCACTGACAAAATCAACACTACTGCCTGTCGACTGACCATACTGAACGTTATCATGAGCAAAGCTCTTTGCTCAACATTGCACATGTCCCATACTGGTTTCATCGAGTGCAAAGCTTGCACCAAGGGGATATTGCTTTCTGACATCATGTGCTGGCAGAGTGGGTGATGGTTAGTTGCCTAATCCCATTTCACAGCACTATAACTCAGTCATTTCCAAGTCTCATGACACGATTCCACCACCATATGATGTTTTTCACTGGGCTTGACACAATGACATCACTGAATTTGGCTCTTTCATTTGCACATAACCCTCCTTGTATCTCCTTCAAAATTCACTCCCTCCACTGGCTTGTTTTCTTCCCACAGTGCAGCCTGGTGCCATCTCTTCCCCAGGTAAACGGTGTACACATACCCGGCCATCCACCTGATGCAGCAGAAAATGGGATTCATCAGACCAGGCAACCTTCTTCCATTGATCCATAGTCCGGTTCTGATGCTTGCATGCCCATTGTGGGTGCTTTCAACCGTGGAC--GGGTTAGTATGGGCACTCTGACTGGCCTGCAACAGTGCAACCCCATTTGCAGAAAGGTTTGATGCATTATGTGTTGTAGCACATTACCCCCATCACCAGCATTAAAATTTCTGTTTGTGCCAGTCGTGATAGCCTTCATTCAATGACCTCTCACGTTGATGAGTCTTAGCCGTCCAACATTTTTTCAGCTGTTCGTGGTTTTTCTCTCCTCAGACCACTGTCAGTAGGTACTCACTATGGCTGACCATGAGCACCCCACAAGCCTTGCCATTTTGGAAATGCTCTGACCCAGTCATCTGGCCATAACGATTTGGCTCTTGTCCAAGTCACTCAGGTTTTTACATCTGCCTGTATCTTCTGGATTCAACACATCGACTATGGGGACCTAATGTCAGTTTTTATATATCCCTAACCTTGACATGTGCCGCTGTTATGAGACATGTCATTCACTTCATATGTAATTGGTGTGTGTGTATGTGTGTTATAATAAAGTATCATGCACAGTCATCATGATACTCGTTTCAAAGAGAGTCATGTATTTTACTGTATTATTTCTTGCTGTATATTTAACTGTTGTTCACTTCCTTTATTTTTTCATAGAATTTGGCTGAAGCTGAATATGTTGTTGGAGTGTATATGTACATGAGGATTCTTGGTTATCCAGCTGAAAAGATTTCCATTCTTACAACTTACAATGGGCAGAAGCATCTCATCCGTGATGTTGTGAACAAAAGATGTGTAGACAACCCACTGATTGGTCGACCACACAAAGTAACAACTGTGGATAAATACCAGGGCCAGCAAAATGACTACATTCTCTTATCTTTAGTTCGTACCAAAGCTGTTGGACATCTTCGAGATGTTAGGCGTCTTGTTGTTGCCATGTCTAGAGCAAGACTTGGATTGTACATATTTGCTAGAGTATCCTTATTCCAAAACTGTTTTGAGCTGACTCCCTCTTTTAACATACTGATGCATAGGCCACTCGAACTCTTCCTACTCCCACATGAGACTTATCCATGTTCAAGAAGATCAGAGCAGCGACCAAATGGTGAACCATTTATCATACACGAGATGCCTCAGATGGCTTCATTTGTGTATGAATTTTATCAGCAAAAAGTTGAACTGGCAAAAGCGCAATTTGCTAATAGGTAAAATATGTAGAGAAACAAAGTTGTGTGAAATAATGAATTTCTTTTGTGAAAAATGTGTCCACCTAATAATATGTGAAATAAATAATATGTTTTTTTTTTCTCTGGTGTTCTAACGTTTCTCTGTAATTACACTTTGAGGTCTGCTCGAGAAAAAGAGATGTGTGTGCTTGTAACTAGTAAGCTTAGGAAGTGATAAATTATGTGTGTGTGAGAGAGAGAGAGAAGAAACACCAGCAATGAATTCTCACCCTAAAAGTGAACAAGATGTA-----------GTTGCACTGGAGAATCCGAAAAAGAAAGTAAGAACATACGATTTAGCAGCCGTGTATTCTTACTTTCCGATCATCCCTCGTAGATGTTATGCACCAGAAACTCTCTGTGAAACAGGTGAGTTAGGTGAACCTTTGCTCCACGATAAGACGCGTCGTCATGTCGCGAAAATCCTTGTGGAAAACTTGAGCGCAATGGGCTGTGAAACTCTTTCACATCCACCTTACACTCCTGACTTGTTACCTACGAATTACCACTTCTTCAAGAATTTATTTGATTTCTTTTGTGAGAAATCCTTTTTTAAATAAAACGCTATGGAAAATGCTTCCAGAAGTTTGTTTCGCTTTGCAGCGGAGATTTCTTCAAAGGAGGCATAAATAATCTTGTTGCACGTTGGGAGAAATGTATTGACGCCCATGATTCTTACTTTGATTAAATATCCTTAACACAAGTGAGTCTGTAGTCTTGTTTAACGACGTACGGGTAAACGGACATTTCATCTTGTACAACCAAGAAGCTGTGTTCTCATAGCAAGGGTTTTAAAATAATATATGATACATAGACCGAGAAGAAGAAGAAACGGATTCGTTTATATATCAGAAGAAAAAACAGATTTGATTACAAGAAAGAAATATGTTCATTACGAACGAACTCACCTTTCCCGCACCTGGATCCTCCTTCAAAACAGAATTTTCCATCAACGACCCCAAACCTTCTCAGCTCTTTCAGCGGCCACACTCCCAAAAGTTTAGGAGGCACACCGGCTGTAAGGCAAAACATGTAATCCAATAAATGTAGCCTCGCTGGACCGCTGGCCAGTTTGCTCCGACTTGGAACGTGAGCTATTTGGACCAGGAACTGTTGTTCTGTAAACATAAAGCGTAGAGCGTAAACA--GAGTGCTTCGTTGTATTAAGAACATGAATCTTCCAGAACTACTTCAACATTAACTTGAAAAAAATTGCTTCATTAATACGAAGAAAAAAAAAAGAAGATTAAAGCACAAGATGTGTACGTACGTAACTCTTAAGAAAGTACTGTTAAGCCTTTATAGCCAGAATGTCACTTGAATTGGAAGAAGAATGTTCTCTAGTTGTGCAACTCATTTGGAACCGATCTATTTCACAGTAAATTTATCACAAAATTTTAAGTTAATGCAAAATTATCCAGCAGTACTTGACATA------------------------------------------------------------------------------------------------------------------------------------------------------------------------------------------------------CACTGACTTGACTTTGGTCATCTATTGTTTTGTTTTTCCATAGCTTTTCTTTTTCTGTACCTCAATTCCTTTTTCAAAAGCAAAACTGAATGCTTGTAAAATTTTGAAAAATAAAATTAAAAAATTGTAGGAAACAAAATTTTAAAAATGGTCCCAATTTCTGCAACTTGGACAGTATTTTAATTGGTCTGCAACCATCCCAATTTCCTGTTTTCAGACACTAACTTCTCTCTTAATATTACAGCAAACTAAAACCAGGATTTTTACCATCACTAAAAATTAATATCTGATCAACACTGCAAGCAAGCGAGTTGAAATTTCATAACTTGCTGTTAAGAATTCTTTAAAATCATTAATGGAAATTTTTCCAACAGTATGAACACCACGTTATAAAGCATAAAACATCTGGAAACAATTACTCCAAAGGTTAAAAAAAAAAAAACTTAAAAAGCAACTTACCTGTTGCCTTTGGATTTTCTAAACTTTTCCCCTTATAGAGACTATTTATATCCAATGCGACATACTTCGACTTGCCTTTCTCCGCCCTTGCATTTAACCCCGAAACTGTAGACATGCTGAACAGAAGAAGTCATTGAGTACACAGCACTGCACCCAGGGAACGGCCCGCTCCCTAAAGAAATAATACGGACAAACTAAATATAACTTATTTCAGATGTTGCAACGGCTGTACATTAAAAAATAATAATAATAAATTGCTCCTTTGTTGTAAAGAAAAAAGTAGCACTTCAGATTATAACACTGAATGCCAGAAAAACTTATCTACTCTGTAAGATCATTCATAGCTCCAGCACAGTTCAAATAATCTTTTGTGCCAAACTTTTAAATACCAGGTTGAGTCAAAAGCTGTTTCGTATTTAGACCTAGAAAGGAAAAGCAAAAAACACACATACCAGAAAGATTTTATTCCTCGAAGTACAGTCCATCATGAAGTATGGTGCTATTTTCACTGCATACAACACAGCATTCCAAACTCCCAGAATTCTTCAAATGGAATTCCAGTATCATTTCTAGTCAATTCAGCCCTTCCCATTCCAGTATCACAATGAATTTCAACCACCTGCAGTCTCACTCCAGTGTTCATATGACAGAGAAAGAGTTGTCTTGCGCACAATCAGCAAGGTTTGCCAAGCTGATTATCTGTCCTCATACCATTTGATAACTCTGATGCA-TTTTTAAAGATATTAATTATAATTAATATATTAATTGACTACATAACTTTACCATGCTTCATTTATGGAAAGCAGAATGTCACC-TAATGCAAAATGTTTTGAATTTTGTTTAGTCACATTAAAACTTGTAAAGATACTTTATGCATTGAAATCAAGGTAATTCAGATACAAAAATCATTAAAACAATCTGAGTACCAAATTCAACAAATTCGCAAGAAGGATCATAAGTGTATCTACATAGGGGCAAAAAAATATAAGAAACCTGATCTACAAATCAACCAAAAATTTCATGTTCTCAACTGACAGCCATCTCTACACTTAATTTGAATTTTAAACAAAGGCAATACAAAATTAAGAACTGTGAAAAGTTTGATTAATTTACCTTCTGTAATGTTTGTGAATGCGAGGAAGCTGGTTGTGATTGTGAAGATTGCTGCTGATTCCCAGTGCTTTCTTCTGTTTTGCCTTTTTCTTTGGTGGCACTGCCCCATCCTTGACCTCCACTAGGTACGAGGCTAATATTTGGGTTATTGCCGCTGTTTTCACTTTTTAAACTTGGTAAATTAGCTGGAGGAGGCATGCGGCGCCCCGCGCCAACTTTCCCCAATGATTGCAGTCCATGTTTAGGTTGAACTGAAAAA------AAAAAAAAACATGCTAATAGCTACAGGTAGCTTTATATATATAACACTATATTAGTATGTTGCATAGTGGAACAGTGCATCCTGAAAAACTGGCAAAACATGCAACACACTTTTCACATGAGTGTCATAGATGTGACATTCCTGATGGAATACATACAGAAGTACTAGCAACTGAAACCA-CCTGGAGACACTCAAAACACATTCAACGTGTAGCTCCACATTGTTCGAAAGACTACTAAAAGTGGTCTTCTAAAACACAAAGTGCTCATGGAAGTTTTCGGTGAATGCTGATATTAACTGAATTTAAACACTATTGCATCAGCTTGTATCTTAGATAGGCAACTGAAAGATCTACTGTGGCAAAATATATAGAGCAACAGGATATAAAAATCTAGAATAGGCACTTTGCAGTGACCAAAAAGAACAAAGGTTAAGTGGACTGCAAATATTCGCCTCTGTATATGAGATATGTGAATGCAGACCAACTGCCTCTGTGTATGTTATATATATAATCTGAATACAGGAAAGGAAGTAATACTTCTGTGTAACACATACAAAGGAAATCTTGAAGAACAGAAATATGCAATGTTTTTTTTTTTTACGAGTGCAGCTGTGGTTACGTATCTGTTTATGACCAGTTTAATACTGTGTTGTGCAAGATCCTGGGTAATGCTAAAATTACCTTTAAATGCACAGTATTACGAAATAAAAGTCACACCTAAACCAGTCATAGTTTTAAAGATACATTGCAGATAATGTTTATATTATGCAGTATTAGGAAACACTATT----------------ATTTCCAATTCTTTTTCACCTGACTGTTATTCACAGCTGTGAAATTACATCCAGCTGCAAGTGTGACTAAAAGAATTTCATAGGTGTTTCCCAGTCACAAAATACAACTGGTTGATGTTTCATCTACAAATTAAACTAAAAACATCTTTTATCCAACAGCTTATTTATAAGTATTTTTTCAGGTCACTACATATTAAGCTGTTTGCAAGTATATTTCAGTGTTTGTTTTTTTTCATCACACAAAATGACTGAACTCTGATCTTATTTTAAACACTGTCTTAAGAAAATTTTCTGGCAGTTTTGCCAAATTTTAAAACTTTTTTTGCACCCTTTTCAGTCATATTTGCTACAGTGCAAAAATTGCTAGCTTATTTCACAACTCTGGTTCATACTATTTACAATTAATACAAATGGAAGTAAAATAGTTTTCATCTTCCTGATATGTAACACACAAAATCTTTCTACATACTCTGTGGTCTTAAACTTGGTCCTGGCCCATATTGGGTATCTGCACTTGATTTCTGGGTGCCTTCGGTTGGTACATCTCCACCAGCTAATTTCGGGAATTCCTGAGGAAAAAATGGCGACTGCTGGCCCAAGAAGGTCCGTTCTTGACCACCATCCTCTTGGTTTGACGTAACACTGCTCCACGTTTTGCTTGTTGTAGGTGCAACTGTTGTGTAGTAGACTGGGTCTAACGGGACAGAAAGAAATAAAATACTCTCCTGAATAATTTCCAGTTTCTTTAACATCAATTTAATTACAAGTAAGAAAAGCTTTTATGAAGTGCAACAAAATGGCTTTTACCTGCATTTTAAATAAATTATTTTTCATTTCAGTACAAATCAGAAATCTAGAACTGATTACCAATCAGGGAAAAAAAAAAAAATGGTGTCAGTTCCACTGGAAAATTACTTAGCAAGGACAGAGGCAAGGGACATTTGACATTCATTCATTATCAGTTAATTTAGTAATTTTTTTAACTGTATCTGGGATGTAAATTTGTTTTAGATATTTTCGACTGAAGTTTCTGAAAATAAAACAAATTTACATGCCAGATACAACTAAAAAAAAAA------------------------------------------AAGCCTATGAAATAATGATATTCAGTATAGTTTCACACCTGTGTACCAATGTTATTCAGGCTTAAATGGCATGCATTAAA---ACAGAAGCAAACAAAGGAAATAAAAATCTAGACCACTTACTGCCTTTCTGCGATGATTGTCTTTGATGCCTCATCCAACCTTAGCTGCAACATGGCCACTTTCTGCTCCACTAGCTCTGGTGGTGGGCTACTGAAGTCATCGATGCTTTTCTGAGAAGTCCTACTGACTTTTCGTTCATTGGCAGTGGGAACTGTATTTACAGAATTACCTTCTTTGTCTCGCTGAGTGAGCAGTCTGTCTAAAAACTGTAAGTCCTTACTAGCTTGCTCCCCTACATGCACAACATCGTGTGCTTCTATCACACTTGAAGTAATATCTGAAGTTTTATTTGAAAGAAATTCTAAAGTTAAGGGTTTTAATCCTAGGGGAGACGAGGCTTCTGCAGTTTCTGAGGGTTTTTCCCCAGGACCAAAGTCTCTCTCAGCAACAACTCTCTCTGTCTGTCCACTCATAAAACTGAGTTCATCTTTCTTTTCATCACAGTAGTCATCTTTACTAGACAACAGATGAAACTCTTTTCTCAGCTTATCCAACTCTGTACGTAAGTCATCTTTCTCACGCTTCAGGGTGTTGCATTCTTTTGCAGCTAATTCTAACTTCCCTCGTAGCAGTCTGGACTCCTCGCGGGCTTTATTCCTCTCCGTTCGTACCTTGCTCCACTTTTCACGCCAGTTGGCTGTGCAGTCAGACCACCAGCGCATGGTCTTCTCCATTTGTGCCGCCCGCGCTCGGGCTTCCTCGAGTTCCCGCAGACGCAGCTCTTCTTTGGCATCCCATTCAGGGTCATAGCTATGGTGGTGGTGGTGGTGGGAAGGAGCAGACTGTTGGGAAATGTCACTAGACATGTCTCCATGCTCCGACCACTGAGAAAGACTACTGCTCACATGGCGACGGACGGAGCTCGCAGTTGATCCAGCATGAGACATTGTCACTTCATACCTACATAAATTGGAAAAGAAAACATCGGTATCAGAGAATACAAGTACATACATATAACACATGAAGAACCAGCAGACTCAAGTACTGATGTTTTACCAATAATCAAAACTACAACAGAAATGATCACTGAAAATAGCAATAAAGGAGCACCACATAACCCAAGGATTATTTGGAAGTTTACTTTTGAGCTGTTTTTGGCATGTTGCATATCACTTCATGCTTTCAGAAAACATGTAAGCTTCTGAAAACATAAAATAATAATATATAACATGCC-AAAAAAAGCTCAAACATAAACTTCCAAATCAACTAAGTATAAGGCATGTATTTGATCAAAAGTAGGTTAAATTTGATAAAACTTGTGAATGAACATAATCCAAGGAAGGTTCAATATTCACCCATACTTCAGTGAGTAAAGTAGCAACCACTTATGTTAGACACACTGACAGACACTGCCTACACTGAAAGACCTTTAAGAGTCACAGTGGAATACCATATGTAGTAGGGCCTGATGATTAAAAACAACATGGTATCCTTACATGGGATCCTCTTCTGCTGAACAGTGCTGTAAGACTAAACCAGCTGAAATTTACAGGAGACTGAACTGTCATTTGTAGTAGAACACCTTTTTA--TTTTCACAGGAATTAAGAGCAGGAAATGCACTTCAAACCAAATTCTCAACTTTTCCGCTGATTGAAGCGAGCAGTTTTTCTTCACAGTGGGTTTTTTTTCCTGGGTGGAATACATAAAGTTAAAAATACTCTGAACTGACTGAGAATGTTTGAAAAGGAACTATTCTGAAATGTACCAAAGCGAGCTTTCCTTTTTAGAAAGCGAAAAACATCTCGTTTGTAAAAGACAGCATGTTAATTTTACTGTTCCACGGCCATAAACGTTTATAAGCAAGCGAGTGAGTGAGCATCGCATGCCCTCCTCCCCCTTTGCTTAATGTTTCTTTGCGTCTTAACGTTTTCGAAAATCATCCACACCGCTCTTATAATATTTTTCTTGTCCTCTTTTTTATTTTATTTTTTTGCTTTTTTTTCCGTACCGGCCATTATATGCTCGAACAGGAAGAAGGTTGCTTTAACGCCCAACTCATAAAACATGTTTAGTTACCCACTCAGACCAAAAGTTTAGATTTTGGAAGTTGGATTTGTAAAAATTAAAGTAATTAAAGTACTAGAAGAGGAGGTTGAGAGGAAAAAAATATAAAAAAGCAAAATAAATAAATAATAAAAAAGAAAAACTTTTTGCGGAGAGACGTAGGTTGTTAAATCCGGGAAATAAATAAAGTTAATTCGACTTGATGTCCAAGCTACGGCGAAATAGCAGTGGCGTTAGCAGTGTCAGTGTAATTACAGTTTAGACCTAGGTAAACCGGGTGATAATTTATCTTGTAGATTACTGTAATTGAGCAGGCTCGTACAAGCCGCTTGCTCGGGAGCATATTTCGCATTTGGGCACGTGCACGAAGAAGGGTTCTTCGGCGGCCGAATCAATAGATCATAATTCATTTAAAACTCGCTACGACCAGTAATTATAAACGTATAAATCATTTGGAAAAGTGGGACGTGCGTTGCCCTGGTGGTGGAATCCCAGATACTTGCTGCCTCGTCACTTCATTCGTGTCACACTGGCTGTTACAGCTCGCGTGAATGACACAGGGATACACTGCATTAAGATTCGTCCTCAGTTCAAGATCGTGTTTGTCAGTCGACCGGAAGACGGAACGTAATTTCATCCAGTCCGGTGAAAGGATACAAAAAGATCAGGAAGGAAGGCAGGGAATAACTTAACGTTATGGTTAGAACACTAGTTCCGTAACAACGAATTCCTGTGGGGGGAAAATATACATTATTATCGGAATTATACCTTCTGAAATCAGCTCTGGCTGGACTTTCTACTGAACACGAACTTAGCTGTATCTAATGCCGAAGAAGTAATTTTACGATTAATCCAGGAACACCGAATTAGTGGTGCAGTTGAAACTTTACAAGGAACCATTACACAAGAGAGAGAGAGAGACGTCTGAGTGGTTTAGTGGTTCATGAACCATAAGGCCGCTGGTTCGAATCCAGTATGGAACCTCTTACAGATATCCGACACATTACTGTTGGAAACTTTCCGAATATTTCGTTGGACCCGTAACCCCCCATAGCTCACTGCCGATAACAAACGAATATTTTTTATATATGCGTATATTAGTGGCAGTGAAAAGACGAAAGTTTTACATGTGTTGAGAAAAAATATGCTGATTTGATAGGTGACTAATATTTCCTGGAAGAGATTCAGAGAAGGATTTAGAAATAGCTATCAGTTTCTTTTTAAAACTATGAGTGCTTAGTGTTTGTTCGCTTTTGTAATGTGCCAAAGTACTTTAGAAATTAAATTCCCTTTTTGACTCTTCCCTTTAGTGACAGTCAAGGACAAAAAGACAGGATGAACGCAGTTAAGCCTTCTCCATTCTCATCTCGCACAAAATCCCTCAGAGAACGGTTTGCCTCAAAAAGAAGTTATTCTGAAAACTTCAAGGATCCTCCCCCTGCTGCCGGTGTTCCAGCAAAGGAAGCCCGAGAAGTGAGACCTTCGCTCCCATCTATTGGATTAGGGGAAACAGCATCTCCACCTCAGCGTCGTCAGGTCAGTGTATTGGCTGACCATTTTAATCCATTCGCTGCATTACCAGAAGAAACATATTGCAGTGCTTTGGATATCAACAGTCATCAAGGAGATCCGAGATTTCCCTGGCAAAGAGATGCAGCTGTTCAATGCGATCTTTCGCCATCAGGAGAAGGGTATCGTTATACTAGGAAGGACAGCTTCTATATGCTGTCAAAAGAGGCCAACAAGTTTCAGCTGGAGCAAGATACAAAGCTTAACCCAGCTTCATCTTCTTCGCCAATATCGTACTCGGGACCTAACACAGCATCAGCAGATAATGTCGCTTCCATGGCGGAAAAGTTTAAAGAGGTATTACTTAGTTTCTTTTAATCTTTCCAGAACAGTTATTCACTAAACTTGAACAGAATATAAATAGTGAAAGTAACATTTCTTAAATTGTTTCCTGATTCAGGTAGCAATTGCTGTTTCCAGAGAATAAATTTAGGAAATTGGTAGATTCTCTTAACCGATTTGACTATGATCGTATCAACCGTAAAATGATCTTATCAGCAAGAAGACATATCGAAACTGACTCTGAATAGATTCTCTACCTAAATATACAGATGTGCCGAATATCAAACACACAAGATAATAAACTGATTACTTTTTCCAGTAAAACACCAATTTTAAGTCTTACTAAAAAGGCTTTATTGAAAATAACTGCCTACCTTACACATTTTTTAGACAGTCGTCTTCGAGCCCATTCTCGAGGTGTGGGGGTGGTCATAATGTTTTGGCTGATCAGTGTAATTTATGAAAGTATTAACAGTACAAACCCAATGCTCCACCTCCAGCTCCAGGATCATCAAGATATGGATCTTCAATGGGTAACCTGAGAAAATGTAAAATGCACTCATCTTGAGTACGACTACCCACATGTTCACATACTTTATTCCAGTCATCTTTGAACATTTCTAAGGCCTCTAGCAAAAGCAGTGTTTCCTGTTCAGTCCACTCCCTGGACACAGTAGCTGCTGCTTTATTCTGCAAAGAGAAGT-------TCATACTAAATACAATGTACTTGCACACAGTGAATGTAAAAGGCATTTCAAAGTAATTTCAGGGGACAACTTTCTCATTCTGGTGATAATCAAAGACTTCAAAATGTGGAAGTAAACCCACTATATCACAATATCATTATTAATCTTCTGTACTAGGAGAATTTCACAATGTATGAATTAAGTTAGACAACAACAGTTAATAATACTACCACACTTACTGCACATTGTTTATTTATTAAATAGGCCTAGGCCCACCCTAGCATGATCACAGGCTTACTATTATCACAGAGTGAAGAATACTAAGTCTGTGATCATGCTAGGGTCCTAGTGTAACATATTACGTGTACTTAATAAATAAACAGTGTACAATAGGTGTGGTCATGCTTGTTGTCTAACTTACACAGAAGTGCCAAAAGGCATGGGATAGCAGTATGCAAATTTTCATGTGGCGCTAGTGTCGCGTACAAACAGGTATAAATACCAAGTGCATTAGCAGTCGTGAGTAATAAATACCCTTGTGAGTCTTGTGAGGCAGAGTTCTAGTTGAGTATGGCACGACAACGGGAATTATCTGATTTCAAATGTGGCATGATAGTTGGAGCTCACCAGATGGGACATGCAATTTAGTGTTGAATGAACTTGCTGTCTGCACTGAGTCAGCTTTTTGTGAATACAGAAGGCTCTCTCTCTCTGCCCCAGCTACAGAACATTTTTGTCTGCACATAATGGGAAGGTATGGGACATCACTCAGGAGCATTTGAGGTTTTGCAAATTCCAGACAGACAAGGATTTGAAATGCGAAGTCCACCATTGGTTGAAACATCAGAGCCCAGATTTCTTTTACAAGGGAGTGGACGATCTCATTGTTTGACTGAATGAATGTTTCTGCGAGCATGACGACTATTGTGAGAAATAGGGGATAGATGCATCTTTCTAAAGTGAGTTATGATTTTGTTCTGGTACTTGCATTCTGTAAACAGAAAATTAGGGAAACTTATTTTCTGGTATTGTGTATCAAAGTGCATGTACTTCACTGCACCTTTGTCGGTGTGCAGTGTTTCTCTCCATGTTCTATCATAGTGAATGCTAAAATCACTAAGTGCTTTATTATTTACAGTGTTTTTTCATATCCATTATATTACTGCAGATGCTTCATATTTATTTTTATAAATGTTTTTCGAAACACAGTATCAATTATGTTATTGTAAAAATATAAGTGCATTATTTATAATAACTTGTGTCAAGATTATATGCTGTTCATTGACATTATTTTTCAGAACCAATCAATATATTTCATGGGAATCAGAAGACAGATAACGAACCTATACGACTTAGTTATCATAGAAATGTCCATTACAATTCAATCGTTGATCCATATAAGCCCACCATTGGAGTAGGTTTAGGCCTGCCATCATTCAAGCCTGGTGTAAGTTTTCTTAGCAGTTCCATTCATGTGTTATTTAAATGTCTTGCTCAAGGGGGGATAGCTGGGAATGTAGGTGCTGGGAAAAAGGGAAGGTTTGATAAATGAAAATGAAATCACTAACATGATTCCATCATTTTGATTTTTTCCCCTACCAGGAAAAACTTTTGAGGTAACAAAAGAAAACCAGTTGAGATTAGGTTATTGTCTGTGTCATTGTAGTCATTTCCCTATCATCAGAGGAAGAAATCTTAAGCTAGTGCAGTGTCATTTGAAATGTCTTGAGCTATTTATAGAATGCATTCTTGAAAGATGTACCATGTTTGTAATTAAT---TGTTTTGAATATTTACTAAAACTTATCAGTTTTGGTACACTAATGATTCAATATCC-CCCCACATGAATTAAGGAAGCATTATAGGATGTAATTATGGTAAAAATGAAACAAAATGGTATTCATTTACAGAAACTAAACATTTACAGCTTTAATCAGTGTGAACTGTGTTTCTTGGTGTTCAGAAATGTAAATGATATTTCCTTTTGTTTTGTTCTTACCAGACTGCTGCTTGTTGGTTGTGAGACATCAAGAATTCTATGGTATAGTGGTGGCAGAAAGTCCTACATCAATTGATTTTCTAAGTGTTTTTTCTATATACAGTGGTGGCCAAAATTGTGGACACTTTTTGAAATTTTCATGTTTTGCACGTGGTTGAAAAATTTCTTATTGTTAAATAAAATTAAATGAACAAATGAGATTAGTTGTATTTTTTCTTTTATAGTAATTCGCATTGGTCGTAAAAAAAGTTGTGTTCTTTTGTTAACATATGCAACTGAAATTCTGTGTTCCAGTTCAATTGAAGAATCATCTGTTGGATTAGTAACTGGTCTGGTCATTAGGTACTGTCAGTAATCTCTTTAAGTCCCTTCTCCCCATGTGTACCATTTATATAATTTTATATTCTCTTCTGTTTCTTCTTCCATGGATTTCCCAAAACATGTATTACAAGCAGGCAACTCAGGCTTCTCACTGGAATTTGTGGTTTTTGAAAGGGGGGTGGAGGCTGGATAATGTCTTTATAATCCTAACTTAGAGAAAATATAATGGTAACTTGTTTCAGTCTACCATATCTTATTTGACCTTGATATA--GATATATATATATGATATTTCATGTGCTTTAATTACCTTTTCATGTTATAGGCTATGCTTGAAGATAAGCTCAGAGCAACAGACTGGGAAGCCACAAATGAAGCAATCGAAGAACAGGTTGCCCGGGAATCATATTTGGAGTGGTTAAGGGAAAATGAAATGAGATCAAGAAAAACGGTATGTTTTGTTATTATGTGTGACTGTATAAACATGAGCATGTATTGCTTCATGTGTTTGATTGCTTATCAGTCACTGATAAAATCTGTGAATGTATAAGTTGATCCTAATAACACCTATTTAGGCAAACATTTATTAGAATTGGTTAACAAGCAACACGGTGGACTGTTTACAAACTAAATTTTAAAAGGGGAAGGAGTCCTGGGAAAATCAGCATTGCACAGGATTTTTGCATACTTATGTTTTTGTAACTTTTTTAATATTGACTGACATCAGCTTATCTAAAAATCGCTGCCAAATAAAAAACTCCTATGTAATTTATATTTAGTGTTGTCTCTATCAGTCTTCTATGTTTCCTTAATTATGTGACTGCTGATATCATTAAATCCTGTTTGCATACTTTTTTCTTTCCTACCTCTAACCATCCATCTATCCAGGTAATCCTACAGCTGGAAATCTTCTGCAGATCTGAGTGCAATAAAAGGTTACAAAAAAGCATAGTTTTTTTTGCCATTGCACAATTACATAATGCACTGTTGAAGTAATGTTCTCCCATACTTCATTTTAAGTAGTCCAATAAAATATTCTTATTAAACTACTGCCAAGCTGTCAATATTGGTGGGAAGAAGGCAGAAGACAGTAACAGTAGAACCAAGAGACTCTACACAAAAATTAAAATCTATGCTTTAACATTTAACAGATGATGCCAAATTTCTTACTTATGTTTTTTTTTTTTTTCACCAAGCATTAACACTTTAAACATCCATCTAAAATTAATTCCACAACTGTTTAGGGAAACATGTCTTGACATACTAACAACAACAACAACACTGGAAATTTAACAGAAATTAGAAACCAGAAAGTATGGCAAAATAAAAACAATAAGGAAAGAAAATTAAATTCCCATGTCACATATTATGAACCTGCAAAGGAAAGAGAATACTGAAAACATTCAGTACTCTTTTGAACAACATCATGATTTTAAATAAATAAAAACTTTTCTACTCATTTTCTACTTGGAACAAATAACAGTGGCATTTGCTCATAATTTAAATACAATCTGCTTACAATTTAAGAGTTGTATAAATATCAGAAAATAAAAAATACAAAGATCAATCAGATACCAATTATCACATGTCCACAACAAATTATATCACAATGTTTGCCTTGAGGCAATAAGTACACAAAAGCAGACCAAATTTCTGTCTATAGTTCTATAACACTTTTATTTTTACTTGGAACAATATTCTGGTTGGTCTGATCATTTTCATATTCAACAAAATCATCAAAAAGACTTGGCCATGCCTCACTGTCGTCATAAGTACTAAGATCATTACCAACAGTTTCTGAAAAATTTAAAAACATATTCCAAGTGTCCCTTGTTATACTATGGATGCTCGGGTGCTTCTCCAAGAAAGCCAACCACCTTTCCAAGATTGGAGGCTCACGGTAGTAAAAAACCAGTTTCCACAGCTGAATAGCCATCTCAGACATTAAAACCCTCTGGCCACTTTCAAGCCCAAATTTAAATGTAAAACGATAGAAGTCCTTGAATTTTTCTGCTTCCTGGATTTCATTCAGCATTTCTGGAAATCTCGCTTGTATATCCTGAATAGAATCAGCTTTCAGTTTCTTGCAGCCATCCACAAACTCTTCCTTTGTGAAACAACACATCTGCTTGGCACTAAATTTCCATGCCAATAAAAGTGTTCTGAATTCCTCTGGTCTAATATTTAAGTCACTGCACAATCTTTCAATACCATCACTGAGAATGGCATCTTCATCTGGGTCTTTGTACACTTCAAATAAGGCGCTGATTTTACTTTCAGAAAATTCTCTGCTACAATGACTAGATCGTTTATCTGTACAACTACTGCTAAGGATAGGTGGTATTCGAGGATAGAACATTAATTTCTCAGTAAGACTAACACTTTTGCTACAACTATTAGTGTGGGTTTCGCCATTACTATTCAATGAAAGTGAAGTTTCAGCATTAACAGTTCTTCCTCGCCATGGCTCAGTAACATTTGCTGATGGCATATTATTGCCACAGTCTAATTTGTTACACTTCAGTAGTCCATTTTCATAACTTTCTCCCTCCCTCCTCTGTGTGTGTGTGTTAGGGTTCTTTTCATTCATACAGGAGGAAGAAATGGAAGAGATGGGAAACGTGAGTTTAAGAGACTTGTTTGTAGAAAAGTCCGAAGGTGGATGCTGCAAGATATCAAGCGTGCGTCCTATCAGCTATTCACGAGCACTTTGAGCGTTTTGAGGAGGAGGAAGGAAGGAAGGCGAAGAACATAACAAACATGAAAGAGTGGCTCGGCCAGTGCTTTGCAGAAAGGAGGATGGCCAATCAATAACGTCGCCATGGATGGCGGTCGTGATGCGGCTCCCGAGACCTCCGGAGCACGGTGATCGACGCAAGCGCAGATCCCAACCCCCCATCACGAGATTCCTCCGCACTCGAGCAAAGACGGACTCGTGTGTTTCCCTTCATGGCGTTCGGACGTCCGACAATCTCTCATCACGGCACGCCATCGTCCACCATGCCCCCCTTCGACGGTCCCCGTGCGGGTGGCCGGCCCCTCGGCTCCGAAGACGGGGTCTCCGGGGCCGTCCAACTGCCCACAACCCTCCGTAATGGGACTGCCTGAGTTGTTGTTCGGAAATGAATAGCGCAGCAGTAATAGGCCGGCAACTGCGGCAACAGCAGACTACAGGCCGAACGTCAGGACCACTAGTGCCCCCTTCTCCGCACAGGGGGCGGCCACGCACGCCGTCCCATCAGCCGCCGCCGCAAGCACCCGTTGTCCACCAAAGCAGCCAACAGCAGCAGCAGCAAGGCAAAGATAAAAAGAAGGAGGAGGAGAAGAAGAAAGGCTTAGCAAAGATGAAGGATTGCATTTCTTGTCGGTGCATCTGTCTCTGCGTCAGGGCACTCAGCGGGGGAATCATAATGATAGCCATCGGCGTAGGGATGACTGTCTTCGGTTTCTACGCCGACACTTTCGCCGTCCAAAAAGTCCAGGAGGGAAACAAGACCGTCGAAGTGATAAACGAAAACTACAAGTACCACATTCACAACTTGTCTTTTGTGGGACCCGTGTTCATGGGTCTCGGTGGTATGCTCATTGTAGCTGCTTGTGTGATGACTTTCGATAACGAACCCAACGCTCGAGTAGCGCCCATACCGGGCAGGAGACCCTCAGACGCAGAGGGCATGCTCACCGAACATCTCATAGATGGGCCCGTAACAAAGACAGAGAAACTCAACGGGCCTACTAGTCCTTTCATGAACCTTTCACTCCAAATCGAGATAAAAAACTAAGAACGTCTACTGGTTTCATAGTGTCCCTGTGTTCACCCTACATCCTGGCCCCACTGGATAAACGGATTTTAGTAACACGTATGAATGAATACATGTATGTCTCTTGAGGGCTACCATTGGATACAACAAATTTGTACTGCATTCCCCAAGCCATCTAGCGACAAATCTCAAACTGATTGGCAGGGACGCAAGTTTTAGCATGCGGAAACCATTAATTAATGTAGAACTCTCGTTTCCATGAGAAACTTCGGTATCTTGAAATCAGAGTGCGGAGTGCCGCTGCAGGTATCTTCCTTCCTTCCTGCGCATAGCATTTCCAGTTTCTTTAATTCTCTGCCTGGCGCTTGTTTACAGATGGTTATGACATGACTCTTTGACTTGCTTGTATTTTCTTGGTCCCCTGGGCTGTTTTTATCACGTTCGACTCATTCGACGTCTGTTAATAACGAGCAACTAAGAAACACATCTGGATCGATACTAGTGTAAATTTTACTGCGTCCATGATGCAGCAAAAGAGGAAATCCAGAAAATCAAATCTGAAATGTATCTTTCTCTTTAATGAAGCCCGCTGCTCAGCCCTTTTTGGAGGTTTGAACATTAATTACGCGCCAAAAGTCTTAATGACATGAAGAGACGAAGCAGAAAAAGAAAAAATCGTTAACAGCAATTAAGTCACTTATTAATTACGTTATGATGAGAAATAAGCTTACGTTAATCTCGGCAGAAGCCGCTTCCAAAGTAATAAAATTAACCTAGGCATGGACCAATGTTGAAAGAAAGATCCTTTATTTATTTATTTTTCTTTTTTTTTTCTTCGCAACCCTCATCGTCTTCATAATGTTCAGTGTTGTCCAGAATCTTCTTGGACTGATAATGCAGGTACAGAAATGTAATTTCACGATGTATTTTTTCTTAAAACAGAATTCTGCCGATGGTACAGTACTCAGGCGAAAATGGCGTACGTCTCAAGACGAAACGTCCCACTTCTCATTCAAGGTTACCACTTATGAATTTACCATTAGCAGACTAACGAAGATGCAGCGCCCAAACTCCTTAAGTCAATACACACAAAAGAACAAAGAATTCTGTTAACAAGTTCTAACAGAAGCTTTATTTACGGTTGACACACCTTCCACGCGTTTCGACGGACAGCACCTCCGTCTGGAGTCACAGGTAGGACGGTTTTCTTCACATGATACTGGGGATTCAGCTTTGTCCAACGCTCCCAGTTTCCAGGTCAAATCTTCGATTATTTTATTTTCTAATACGCACTCCACATTTATGGACAAAACAGTTTCTGTACGCTTTGATATATATAAATATGGCTTNNNNNNNNNNNNNNNNNNNNNNNNNNNNNNNNNNNNNNNNNNNNNNNNNNNNNNNNNNNNNNNNNNNNNNNNNNNNNNNNNNNNNNNNNNNNNNNNNNNNNNNNNNNNNNNNNNNNNNNNNNNNNNNNNNNNNNNNNNNNNNNNNNNNNNNNNNNNNNNNNNNNNNNNNNNNNNNNNNNNNNNNNNNNNNNNNNNNNNNNNNNNNNNNNNNNNNNNNNNNNNNNNNNNNNNNNNNNNNNNNNNNNNNNNNNNNNNNNNNNNNNNNNNNNNNNNNNNNNNNNNNNNNNNNNNNNNNNNNNNNNNNNNNNNNNNNNNNNNNNNNNNNNNNNNNNNNNNNNNNNNNNNNNNNNNNNNNNNNNNNNNNNNNNNNNNNNNNNNNNNNNNNNNNNNNNNNNNNNNNNNNNNNNNNNNNNNNNNNNNNNNNNNNNNNNNNNNNNNNNNNNNNNNNNNNNNNNNNNNNNNNNNNNNNNNNNNNNNNNNNNNNNNNNNNNNNNNNNNNNNNNNNNNNNNNNNNNNNNNNNNNNNNNNNNNNNNNNNNNNNNNNNNNNNNNNNNNNNNNNNNNNNNNNNNNNNNNNNNNNNNNNNNNNNNNNNNNNNNNNNNNNNNNNNNNNNNNNNNNNNNNNNNNNNNNNNNNNNNNNNNNNNNNNNNNNNNNNNNNNNNNNNNNNNNNNNNNNNNNNNNNNNNNNNNNNNNNNNNNNNNNNNNNNNNNNNNNNNNNNNNNNNNNNNNNNNNNNNNNNNNNNNNNNNNNNNNNNNNNNNNNNNNNNNNNNNNNNNNNNNNNNNNNNNNNNNNNNNNNNNNNNNNNNNNNNNNNNNNNNNNNNNNNNNNNNNNNNNNNNNNNNNNNNNNNNNNNNNNNNNNNNNNNNNNNNNNNNNNNNNNNNNNNNNNNNNNNNNNNNNNNNNNNNNNNNNNNNNNNNNNNNNNNNNNNNNNNNNNNNNNNNNNNCTTGGTACGAAAAATGTAAAAAGTAACCAAAGTCTTCGGAGTTTTTCTTGTTGCGTGGATCGTGAGAAGTTCCTTACATTCCAGTTTGTTTCTCAGTGCTATCGTAAAGCTTTATGTTCAGTGTCTTATAAAAGCAAGAAATTTTGCGAAAGTTTATAATAATTTTGTAAGGGTTTTCTTTTTGTATAATTTAATTTTTTTTTTCAGGTGATCTCTTCTGATGCCTAGGTGACTAAAGGGGAGCGTCCCAATGGGCGTGCTATTTTCGGACCCCGTAGCAGGCTGGCGCTGGCGCCTCAGCAGCCTGCTCTTGGGAATCTTGCTGAATTCGTGTACATGTACGATGTCTACACAGAACATTGAGTTCACTTCTGCAGTGTACAATACAACAGTACCGGAGAACTCTGTAGGAAGAACATACGTGACTCCATCTGAGAAAATGGGTATCTTTATTTCCGACCCTTCTCTTCTGGTGAGGTACAGAATCGTCAGTGGTGACCCCAAGAAGATGTTCAAAGCAGAGTCTCGAACAGTTGGAGACTTTTGCTTCTTGTTACTAAGGACACGAACAGAAGAACAAGTAGTACTAAACAGGGAATACCAAGACTATTACAAACTTGGAATTCGTGCAACAATAACTTCTCACTATAGGCGATCCGTCAAGTTAAAAGCTCATACAGAAGTTCATGTTCATATCTTAGATACCAACGATCTTAATCCACTCTTTTATCCCATTGATTACAAAAGCACAGTCTCGGAAGATATGCCTCTGCATAAAAGCATTCTCCAAGTTACAGCCTCTGATCCTGATATAGGTATTAATGGTGATATATATTACAGGTTGCGCGAAAGTTCACTGCAGTTTGCCGTCCACCCCACAAGCGGAGTCTTGACACTTACTCGGCCGTTGGACTACCAAAAAGAATCTCTTCACCAGCTAACCGTGACTGCCGAAGACAGAGGCCCAAAATTCCGTGCTGCCGATATACGTTTCAGTACTGCTTCAGTTCAAGTGAAAGTAATTCCTGTCAATTTATATTCCCCAGAAATACATGTAAGACAGCTTCCATTTATTTTAGAGCACAGTGACCCTGATGTGTATGCCATAGTGCGTGTTGTGGACAAGGACAAGGGTATTCATGGTCAAGTGGAAAACCTGGATATCGTTGATGGTGACCCTGATGGATACTTCCGTGTGGTGGCTGGACGAAAACCTAGTGAATTCAATGTCGAATTGGATCGAGGGAGAGATCTCGCTCCTGGAGATTATTCTCTCACCCTGAAGGCTACGGACAAAGGAACACCTCCTCGTTCAACAACTCAAAAAGTGCATATAAAGGTTCCTGAGATAACTCAACCGTTGCCTGTCTTCAGCCAGTCGGATTACGACGTCGAAATCGAAGAAGTGTCACCAGTTGGATTTCCTGTTGTTCGTGTTCATGCTGAAGCTGGTGATAAATTTCTCCATTATTCCATAGAGAGTGGAAACGATGAAAATGTGTTTATTGTAAATGACATCACTAATGAAATATTTGTTTAAAAAGCAGAATGCAAGAATAGCTCATATTTGAAAAAGATCATGTGCTGTATGTGTGTGTTCCCTTCAGCCTAGAAATAAAAAAATCTACTACTGTGGTTAGTAAAAATAAAATGAGATGAAACAACTGATTACAATTTACCTGTAAAAATTTGTTTATTATTTTTCACACATTACAACTTTAACACACGATACACATTTTGCCATGAAGCCATGACTTTGTGGCAAAATGTGTACCATATGTTAAAGTTGTAACATATAAAAAATAGTAAATAAATTTTTATGGATAACTTGTAATCAATTGTTTCATTTCATTTTCTTAACCAGTTGCATGTAATTAAGAATTTTTGATCATACTGTAGTTAGTGGTTATGTTTATATTTTCATGACTTGCCTAGTTTTCCATGCATGAAAAGAAGGGACTTCTGAAAAAAAAAAAAAACTTAAAAAAAACCAAAGGACTTCTGTTGAGACTTTTTTTCCCTTGACTGTTTCAGGATCTTCCAAATAATATGATACACCAAGTGAATATTAAATCCCTTCCTCAGGAGTGGTTATGGTGTGAAACATGGTGTGATGATGAGTCTAAACAACATGCAAAAACTATTGATTTGGTGAGTGCAGACACTTCCTTTAGAATTTGATTGATTTGAATAGATTTGTGTATTCACAGGTATTTCTCCTATGTGCAGGTAACTAAAGGATGAGACATTACATATAAACATACACTTTTGCAGTTCCACTAAGCAGGAAACTGAGGTAAACTTATGGATCTGTATATGTCATGTTTTCCTGGTTTCTTTGTTCTGTGATTTCTCAATGGTAAAGACCTGATGAAGTGAAATCTTTACTGACCAATGGACATGGTGCTACCCAAAAGTTTTCAAAATACTGTGATTACTCAGGAACTGCTTATGAGGCGTGATCAAATGAAACATGTTCAAAGTGATTGATTAATATGAATGAACAGTTACATAAAAAAATGTGATAGGAACAGAAAGGTCAATGTTCAAGGATGCAAGAATTCACTAGGTTTCATCAGAAGAAGTCTCTGTAAGCATTCAGGCAGGCATACCACTGCTTGCAGAGGTTTCGTATACCATCTGCGAAAAACAACTTTGGCTGCTCCTTGAACCATTTGAACACCGTGGCCTTTACTTTATCATCTGTGTGGAATCTTCCCCTTTAGTGCTTTCTTTAAGGGTCCAAACAAATGAAAGTCAGTGGTGGGAACGATTTAAATAATCACTCCAGCACGGCTTCCATTCCATTACCTGTTTCAAGCTATCCTGGCTATGGACTTGTTGTCCATGAAGACTGGTTCCTGAGGGTTAATAGGAGGCACCATTCACTGGGCCGCCCAATAAAAGCTTCATCTCTAAAACCAAAGCCAAGATATTGGGTTTACCGACCCCTGCAGTTCTCCGTATTCCCACCTATTCACCCTGTTTATACTGTCAACGTATTTAACCCATTTGCACCACTGTCAACCTTCTGGCCGATGAACATGGGGCAGAAGGCATCCAGCGGTATTAGAACTGTGTCTATATCACGTGTTTCGTCGACTACCATCCATCGACCAATGACTAAAGAGTTAGTCATTAATCCAGATCTTCAGCGACCAGGCCGGTTGGACATGCTGCTTGACATGCCACCAGTAGGAAGAGAGCAACAGCTAAAACATTCGTGGAATCCAGAAGACAGGTCTGTGAACATTTTTGTTAAAGAAGACGATAAACTTACCTTCCACCGACATCCAGTAGCTCAAAGTACGGACTGCATTCGTGGCAAAGTGGGATATACTAGAGGTCTTCATGCTTGGGAAATTCACTGGAGTATGCGACAGAGAGGAACCCATGCTGTAGTAGGTGTATCAACACAGGATGCACCCTTGCATTCTGCCGGCTATCAGTCCTTAGTGGGAAGCAATGCAGAATCTTGGGGATGGGACCTTGGTCGTAATAAACTTTATCATGATGTTAAAAATAATCCAGGAGTCACGTATCCTAGCCTTCTGAATTCTGATGAATCTTTTGCGGTTCCAGATACACTTCTTGTTGTGCTGGATATGGATGAAGGAACTTTATCATTTGTTGTTGATGGACAATACCTTGGTGTGGCATTCCGTGGACTTAAAGGAAAGAAACTGTATCCTATAGTTAGCGCTGTTTGGGGACATTGTGAAATTACAATAAAGTATTTTGGAGGCCTTGATCGTAAGTATATTTTAAAGATTTTTACTAATATTTTATGCGATTGTTTGTGAATTTTTTACTGTGATATTTATTCTGTGGAAAGCTCATGCATAGTTACATGTAAGTTGATTTGCATTGCTTCTGATGACTGTGTTGCAAGTAAAAAAGAAATGTTTTCAAGATATTTTGATCAAAATTTAACAATT-----------------AGTTCTTAAATGGC-------ATTGCTGGCAAAAGTAAGCATGATAATTATGCTTGTACAGTAAATAATGC----ACTGGAATGTTGTCCAATACAGGACTTATCAGCAGACTGGATTAAACCAATAAGCAGATTATCA----TTGCATTAATTTTTAGCCAGACTTCTTTATCCCCACTGGACAGTTTGGGAGTAATGCCCCCACCGCCCGAGCTGGTCCCGTGACTGCCTGTGTCTTTACTTTGAGGACTAACGGTATGTGACATTTGGTGTATACCTTTTGGTTTCTGGCGATCGAAAACGGCAATAACTTTCTTGTTTACCTTGTAATTGCACACACGTGTCACACACACACACACAAAAAGGCAATATAAAAACTAGGGGTAGCATCTGGCAATTCTGAGACCTCTGGTGTATCAGATCAGGTGGACAGTCAAGTTTTTCTTCACTGATGAAGTTATGAAGTGTACTTCAAGAAAATGCTTTGGTATTATATTCTTCATAAAAAAAATGCTTTACATCTTATGCTTCTTACCATAAATATATATCAGTATGTTGCAGATCACTTATTTATGAGAGAAAAATTTCACTGTGCAAAAGTACTTCAAAGACAGAAAGGAGAAACCACCTTCCATTGATGGATGGCATTTATTTGTGCGGAAAGTCCCGAGTACTGCAAGTATGTATGACATTATGCCAAACATAACTGCATACTTGTCGTGCTAAAATTCTTTGGTTTCTAATACTCTGAATAAAGGTTACCTTTTCCATTCAGTTTTCCATGTACAACCACTCATACAGTTACCAAGGAAACAATTATGAACACAACATTAACTCCGATACTAACTTTTCTGATCCAGATGGCTCATTGCTGAACATTTCAACGGGAACTGTCAAGGGGGCCTTTTCTGGCATTAGATCATGAAGAGTTTGTCTGGCTTCTAAATGTCTTTCAATTTCTTCCGATGTCATATGACCATCACCGTGACTAACAACAAGGGGCTCCATTACCATGTTGGGAACACTGGGTTGGTTTCCGCTTTTTACTGGCCAAGTCTTTCTATTCTTCTTTTTCTTTGCCTCCGCAGCAGGATTAACATTCGTGGAGCACGCTGAACTTGTTTCTTGACTTTCCACTGCTACCGTGGTTTTTTTCTTTTTAACAGCAAAGGGTTCTCCTTTAATTTCACTGTCTGAATCACTCGATGCAGTAGCTTCAGAGTCACTAGAAGAAGATTCAACTATTTCATATTTAAGAAGTCGGTCCAATAGAAAACTTTTATCTCGGGAAACCTTAAGCAGTTTCCTCTGAGCTTTTTTCAGTTCTTCCTGAAAACATTCATTTTCGTATATAAGGGCCTTGAGCTTCCGTTTCAGATTTCTGTATTTTTTATGACTATCTAGGCTTTCCGGCTCTGTTGACGGCATACCTGAATTTTTTTAAAATCCTATACACCCCGTAACCTACACCTTCTGTAAATACATAAAAAAATATACAACACCGTCTCCAGCTAAGTTACGCATCTACCGCAATCCCACGCAACTATAAACAAACTCTTTTTTAAATCACTGTTGCCAAACTGAACAATTAACATTAATCATGACTCCAATCTAGTAATTGGCGCGTTCCAGATAAAGTTACTTCCTTCTTTTGGTCTAGTGTGAGTTCATTGAATTTTCGTTTCGTACTCATCTTCACAAGTTACAAAGGAATAACCTACAGTGCACACAATGACAACAACAGAACAAGTTTTAGCACCCTTTCTGAAGTTCCCATCATGCCATGTAGTTGAGGTCCGGTAGTCGTAATCGTGTTGTCCGAGATTGCAGAAAAATGGGCGTGCCCGGAGGTGGAATCGAAGTACTGACCATCGAGTTTGCGCCCGAAAATAGAAAATTTTTCTCAGAAATTGGTGTCCAAGATAAAGGGGTGTCCAGGATTGACGGGGTTTGGGCACTTATAAGATAGTACTTCTCCGGTTCCAGTGTACATGGTCCAATTTCGAGAGGTGTCCGAGATACAGGGATGTCCAAAGTGAAGGGTTTCACTGAATTTCTAAACTTTTACTGACTTCTTGGCCAGAAAGTACCAAGAAGTCGTAATTCTACCAAAATGATTTTAAAAGGGAAAGTTTATTTCTCTTAACTGCATGTAGATAAATGAATAATTGTTGTAAAATTTCTTTTTTGAATCAGTAATGTGATATTCCAGTGCATCAGAGACTGTTACTCAGTACATAAAGTGCATGTTAATAATTATTTTCCATTTTTGTTTTAGGAAGAATGATGCTGCCAATCGTCCAAGAGACACCTATCAGCCAAAGAAACTCCATGAACTCAACATCCCATCCGTGCACGATGACATTTCACCTCAAGTTGAGATTGGAGGTAATGTTAATGGTGGTACCCTACACCCAACAATTACAGGTAATTATGTAGTTACTTTACATGCAAAAGGCTCCAAGCTTCACATAGCTTCAGCTACTCTGGCCTCTTGCACTTTCTTTGCTCTCACACACTGCTTCTAATCATCATATTCTTCTGGTACTTTGGGTTGTTGGGTAAATATGAGTACATATTCTTTATTTCATACTGTTGTGTGAAACGTTAATAGAACTACTAGGTGTATTTATTATATGTAGTGATACTACTGTTTAATTTAGAACTTGTTGTACATATTTGTATTGTTGAAATGGATTTCTGTCTTGGGGTTCACAAAAGTACTTGTAGTTACTTATTTTTCTTATTTTTATTTGACATAATGTTTAATAGTTTACTGGGGACTAGTTTCCAGTATTGAAATTTATTTATTTAGTTCTGCTGCTGAACATTCTGCATGGTTTGATTTTGTAATGTTGATGCCTTATTCACAGTAGTTCCGTTTCATTTTATTTAGCTTCTTTTGCATGAAAGATACTGATTTGGATGCAGCATATTTTTGCAGTGCATTT-----------------------------------------------------------------------AAATTATTTTTTAATTAATTTCCAAAATT-----ACGTGGAGTCACTGATAGTATTTTTCAGCATTAATGCATTGTAAATTCCATTTTCCCATGTTAATTTATTTTTCAGTGTACTTTTATTTGTGG-----TTTTAAAAAACGTGTAAAAGAAGTGGAAATAACCTACATCCTTGTGGCACACCTGTACTAACTTCAAACCACTTCCCTGTGACACTACCCTAATAGCTGTCACACCTTACCTTTTTACCACACAACCATAAAATATGACATATGCTGAAATGCATGTTGGTTTAAAGAACCCTTTTGTACAAAAAAAGTGGTAAGTTCATTTTGATTGTTTTTATTAATGGAGAGCAGAACAGATTTTTGTTCTCGAAATTACTGAGAATACTTACATGACCCAGTCTAGGCATCTCCCACAGAGATTCATTTGTTAATTTGTTGAAGAAATAAGGCCTGTTCTCCCTTTTGCTCCAAAATTTACGCCAACCTGCCTGAAGAAGTTCAGGAGGAAGATCATGCACTGGGTCAGCCGAGCCATACTGTGGTGACATGAAGGGTCCTTGAGCATTCTGAGGCGAAGGCACGGGATTCATGTTGGAAACGCCTGGCATTATCTCAGATGGAAGTGAACTTTGTCGATGAATAGACGACATAACTAGTAGAACAACTATTGCTGCTATTTAATCAACACACCCTAGGGGGAAAAGAAAAATAAAAAAATTAAAAACACAAATCAGAAGTCACAGAATGACACTTTAGGAAGGTCATACATGTAATAGTTAAATGACACTCAAGGGAGAGAACTCC----TTAATTAAACAAAAGTTGCCAAGAAACCTTATACGGAGCATTTATCAAAATACAAAACCAGTAATTACTCACAGCTTTTAAAAGGATTATTTAACCAAGTTAACTGCCCTTGAAGGGACCAATAATATGCCATAATATCAAATTAGAAATTAATAATAATTCCATCAGATAGTGTTATTTGCACAAGGGTAGTTAACTTGGTATGAAATTTCCAGTAACTGATAATTTTTTTCACAATGGTGATGCATAGTTGCATCTATGTGAAAAAAAACCATTTTTTGTGGTGAAAAATTTAGCTAAAAGTTAATGTATTGATGATTTACTTATCGGCCAAATACAACACTGCCAAGGAGTCCTGGTATTGAACGAAACAGCTGTTTAATGCATTATTTACAGCATAAGTATAATCAAAGAACCCGATACAGGAATGGAAATGAACGGGGGGGGGGTCGAACTGTACAGTCAACTACAAAGTACCCTGGGCGGTAAATTAAATAAATGAAAACAATGCTA-AACAAAAGCGTGAAGCCACGTATGCGAATTCCATTTTCCCCTCTGAAGCAAGAAGACATACGAAACGAAAGTATTCCCATTACCCAATAAGAGGAGGGGGCAGACCATCTCACAAACAAAGAACATGATTTTAGAAAGAAACGTACTTAAAGTTGCGCTTCTCATTACCCACTTCTCTGTTGTAACAGGAGAATACTCCAATTTCCTCCCCTCTCTGATGCAAGTGTTTTTAAATCATAAAAAGAAAGAAGGGGTTACAGCAAAGATCCGCTGACATACTATGCCTCTGTTATGTATGGAACCAATGAAGACCATGAATAATGACTCCAGCCAAGCTAGAACTAGGCAGATGCCTGGTGGTCGCACAACCCCTTTCATGGTGCCTTCCTTACCCCCTCCACTACGCACTCACTCACTCATTCCC-TTTCCCTGACTGTTAAGCAATTGGGAGGAGAACAAGACGCCGTCTTTGATACGAAACCCATCTCAGCCAACTTCACAAGGAAACAATATGACCAGTAATTCAATGTCTCCCATTCTCAGTGTGAAGGCAGACCAACTGGAAATGATGTTCCGTATCATTAATTCTAAAAAAAAGGAAGCGCAGCATACTTTTTGGCTCCACCCATTCTGCAAACGCTTCGGAATGTCCATCACTCTGCGTCTCCTGCAGGCGAATACATTTCCATATCATAAACGGCAAAGAAAAGACGAATAAGGCCTCACCCCTCCCTCGCACGCACACGATGATACCACTTCGCACTTTCTTTTACGCTTCTGTTATTTTCGGCACAGGAACACTTTCCTGGCGGCCGCGGATGTCGGAAAAGGGGGTGGAGCGCTCACTGCAGGGGAAAGTCGGCAGACGATGTTGCAGAAAACGCGCGGCAACGCTAACATGCCCCATCTCTCTTTTCTTTAAAGTGTTCAAAGCGAACGGCGCAATTCCGAATAACTTATTATGCGAATCATTTGGCGAATTTATCCCTGCTAAATGTCACAGCCATTAGAAGAACCAAAGAAAAACAAATAAAAGGTGATTCAACTAAATATTACTTCGAAAACTTTATCAGATTTTTTCCCCTTTCCTTAAATACCGTTTCTTAAATTCACAATAACCAGTTCAGAGTTTCAAATCAGTTTGAAGAGGCTGAAGGCGGGGACCTGAGACTGCTAAGAGATTTAACGATGAAACCTTTGAGTCACCTAAAACACAATTACCATCAACTAATGACGCGTTTAAAGGTGTAAAGTGTTTAAGAAATAAATTTAAAATGATATACAGTGTGGAGAGTTGAGACAGGAAGGCAGTATTGCTCATTACTTTCAGTGATGATTGCCATGATGGCGTAGGGCAATCTCTCTCCGGATCTTGTGTAATTAAGTCCATGGGCTGCCGAAATAATAATAACACGCAATCCATAATCCTCATGATTAAATGAGGAGGTTTTCCCAGCTTTCGAACGGTGGCAATATCGGCTGCTTTTATAGTCTGAAGCGCAGCCTCAGCTTCCTCCAAGGCTGGCCTTGCTGCTTCTAACTTTTCTTCAGCAAAAGCTTTTTCGACAGTAATTTTATCGACAATTTTCTGTGCGCGATCCTTTACAATTTGCACTTCATTTTTGACCTTTTCCGCATCGTTTGTTTTCTCTTTTACTTCTTCCACAACTTTATCTACTTCGGCAGATGTTATAACTAGATCCTTCTCCTTCACGGTCAGTTCTGCTCGCAGCTCATTGACACTCACAGTTGCCTCCTGAAGCTTCGTAAGACCACTGTTGATTCGAGTGGCTAAACTACTGATGTCATCTATTTTTTCTTTATAAATTCCTTTATAGCCATTTATGAATGACAGATATGATTTTGGCGTTACGTAAGTCAGTCTTCTAAACCTTTGAAAATATTCGTTGCACATGACCGAAACAGAGTTGTGAATAATACCCATTGCTTCCATTAATTGCTCTTTAGTCTCAGGAGCGCACTCGACCCCAAAAGGCTTAATGAAATGCTTGGATACATCAATCAGAGCATCAGTTGGCCAAGGGGTCAGCCAGTCCATAGTACATCCAGATATAAGAGCTGGAAATTTCAAAGAACGATTTCGAAATTTTTCTCCCGCAGGAGAAAAACACAAAATGACGTGAAGATTTGCCCGGGACCTTGTTAAGAAATAATCGTAAAGATTATCCTGTGTAGGGGTCCTCTTAGGAAATTCCTTCTTCATAATGGGCATCAAAAGTTCTAGGATTTCCCGCATCTCATCCTTTGCAAATAAACTCGCAACTTCACCTGATCCCAGAATAGTATTCAGATATTCTAAAAAAGATTCCTCTTTGATTTCATTGTCAGTGAAAATAAAAGTTACTCCTTTTCCTTCTTGGCCAGCCGTTCTGTACAAAAATTTGAGATCATCAACAAGATTTCCAACATTGTATGTTCTTGAAAGAGTTATCTGGAAAATAACATGCTGATAGATGGATGCAGACAAACGGGTCAGGGATTGCTTTCCAGAACCTCCAACACCCACAAGGAGAGCGCTTCCTTGAGGAGTACTGATGATTCTTGTGATTTTTATTAGATGAACCATAGCATCTTTGAAAAACACTAAATCCATTTGCTTTCCATGAGAACTTTCATTGTATCTGTTTAGAAAAAATCGCAGACGCTCAGCCAGTTCTTCGAATGATGGTATGTGTTCATATATCTGTGGCATCTCTAAAACAGCTTCAGCTTCTTCATCAGAGGGTTCTTTCATCTGTTTGGGCCACATGAGGTTCATGAGGTTCTGGTTGGCATTTCCAGCTTAAGAAGTTCAACCAGACATGGCACCAAGCTATTTTCATCTGTTTGGGTCACTTAAGTGCTCTTTATGTGGTCAGCATTTCCTGTTTGACAAAGAGGTTTGGTTCTTACAAGTGGCTTCACAACCAGGCAAAAAAAGAAAGTCTTGTGGTATCCAAGCACTGGTTTCCCATTGCTGCTGGTGCATTCAGCTAAAAGAGGAAAACATTGATGATCTGAGAAGTTGTTTTACCTTGGATGTCAGCATGGCATTTTTACTGTTGTCTCTTGGCTCTCCCTTGTATGTATATAGTCATTAATTTATATATTTAACTTGTTTTGAGTTTATGTAGGTAGCAAAAATATTTCATATGGATGCATTCATGTATAATCTGTGGAATTTTATTATCACTTTCCTGAAACAGAGATGGTGATAAGATGGCTCCCACTGTTGAAAAGAAAATTGCAGAACTTGAGATGGGATTACTCCATTTGCAGCAGAACATCGACATTCCTGAGATTACGCTTCCCATTCATACAGTTGTGGCAGTGGCGATTAAAAAAGCTGCAGAAGAAGGCCGTAAAGCTACAGTCAATGACTTTGGTGACAAGGTAGAAGATTCTACTTTCCTAAATCAGTTGCAGAATGGTGTCAACAGGTGGATTCGTGAAATACAGAAGGTATGTCACATCACACATATATGTATTTAAATAAGGTACAAGATGTATCTAAAAATTATCAGTCACACAAACATCACAAAGCTATTAGTTACTTCATAAATTTGTGGGCTAAATATCAGTTCTTCCATGGCATTTTCAGACTTCTGTATATAATTACTGATGCTTAACATGAGATGTCTTATTAAATAGAGAATGCCAAATCATCACAACTTCTAAGCTGCTGTGAC------AAAAAACAAAAAAGGAATTAAAAGCCAACAAATAGTTATGCTTATTAAAATGAAACAATAGCAAGCCAATAAAACTAATATTACACCATGCAGTAACAGTTTATGTAGTTATTAAATGTGTGCAGCAGTTTTTATATTTAACTGAACAGTGCAGGTGACCATATAACATTGAATACACTGCGATTCAATGCTGTGGACAGTTGTAAGTAATAGGTACTATATTTTTACTTCTAGTGCTCTTAGCCTTCCAGTTGCCTGGGGAGTGGCACCTCCATGGCTCAAGCTGGTCCTGTGACTGCCCGTGTCTTCTTGGTGCTCTTTGGCAAGTCTTGCCCCTTGCACCATAAATACCCCAATAACCACCCAACCAAGCAATCTCGTGCGCTCTGATGCTTTACAACATGAATTAACTGATGTTTTATAACTTGAATTAGAAGTTGTTTTATTCTGCTTATGTTGATACATGCATTTATCCTAGTTTCATTTCTCTTAAGATAGTTTCTATAGCATATTCATAGTAGATTTACAATTACTTTCTGATTCTTAAGATTACAATTTACTTTGTTAATTTTACTAATTACTTTCTAATTGGTGAATATTAGACTTTCTGTTGGGATGGCTCCACAAAGTTTGAGTATTTACTAGGTTTGGTGTATTTATTTATGCATATTTATCAATTCTGTAACGTAATTAAAAACATTTAGAGTCAGAATTAAAGTACATGAATAAAACTGTGTCTTGCACATGGCCTTTAATCACATTATGGCAGGCTCACCAAAGACAGAGTAAAGATTTTAGTAAAGGCAACATGCAAAGTACAGTTTTATCAGTATATTTGTTTAAATGTATCATTTTTATATATAGTTTTGTGTGAGATGTTGCTTTGTTTATCAAAAGATTTTATCTAAATGTAATACATTTTCCTTTCAGCTGTACAAAGAAGGGCAGAGAATATTAGAAAGGCAGCGCTTCCAGTTCCCCAATTCATGGCTTCATGTGGATAACATTGAAGGAGAGTGGTCTGCATTTAATGAAATCATCAGGAGGAAAGATGCCTCTATTCAGACCCAGGTTGCAAGTCTGCAGATGAAGATAGTTGCTGAGGACAAAGCTGTTGAAGCCCGTACAAATGATCTGCTTGCTGACTGGGAGAAGAGTAAACCTGTTGAGGTACATGAATTTTACACTGTTAAAACATTTTAATATGAAAATGAAATTTTTAGCTTGTGTGAAAATCCCATAGCTTAGATTGAGCGTTGAGAGACTGTGTCTCTATTGTAAATGATAAAGGCACTTCTGTCTTAAAATTATTATTACTAACAGTGCTAATAGCATGAGTGATATATGAGTGTTATATACACCAGTATTATTTGGTGTATATGGTTCTAATTAGTCACATATACCATGTGACGTGCCCTGGCCATATAAAGTCACACGTGATGGCTAGATAACAAATAGCTATAGCTCAGTGGTTAGAGCATTCCACTTTGCAGCAGAAGGTTCTTGGTTTGATTCCAGGTATCTACAACCATTAGTACTTCTTACATTACCTTGACTGCTCTTGATGATTGATTTGGTGCCACTAATTTCATAGAATGTGAGGTCATTTGTACGTGAACTGTTTATTTGTTTAGATACTTAGTGATCCATGTATACACCTTACCTGGAATGAATATAAGCTTGTAAAAATGCCGTCTGTATACTTTAAAAAAATCTCGTGCACACACAAACACAAAATTTCCATACAGCTGTATCCCATCGGCTGGGATTGCTTGGGGGTTTTGCTGCAGTGTGGGATTTAAGGTCTAAT---------------------ATCTGTTGAAGTTGCCTCTCTCGGGAGCG------------------------------GCCAATAATT-------ATGGAA---CAACCCA----------------------------------ATATTTTGAAGGAAAAAATGATTTCCCACTAAATACCTAATTCTTTTTTTTTTTTGATTGAAGAGTATTTAGAAACATTTTCATTTCCTAATGTTATTTCATTTTCTACCCATATTTCTCATGTACATGAAAAGTATAAACAGCCAAAACATGCAACTAAGGTGTCATCAGGAACAGAAAAATTGTGTGCATTTGAATTATTTGTATTTTCTTTGCTGTTGAATACTGGCCACTCCTGGTGAAAGTCTGACCATAGATTATAAGAAGGTGAAAAATGGAGAGTCAGCCATGTGTCTGTTTTTATGAACATGCATGTGGTGAGTTCTTATGAAGAGGAAATTTTAAATTCTATTACATTATTAGAAATCCTATCTTTTTGTGAAAAACCAGAGGAAATTGCTTTTTTTTTTTTTTATAGTTATGTAAAATATACTGTGTTAGTCTGTCAACATACATTTTCCAAAACATTCTTCTTTTCTCTGAATTTAGGAGTTTGAAGAAGATGCTTTGGCATGGGAAGAAAAGTTAAACCGCATCAATGCATTATTTGATGTCTGGATTGATGTTCAAAGGAGATGGGTATACTTAGAAGGCATCTTTTCTGGAAGTGCTGACATTCAGACCCTTTTGCCAGTTGAAACTTCACGATTTCAGAGGTACATATTGTTTTTTAATTGACACATGTTCAAGTATTTTGAAAGTACTTGTGCAGAACCCTTTAATTAAAGTATGAGTAATATGTCTTCATCCCCTCCAAATAAAAGCTCCAAGCAAAAGTGCATCAAGAAGTAAAGACTAAATTAACGTTTTTATAAGTGTAAGGTTGAATAACTTTGACTGTAACTTTGTATACACCAATGAGCCTAAACATTATGACCACTCCCATATGAAGCAAATGACATTGACTGCCTCATAACATTGGTGCATGTCAAGGTCAGGGATATATAAGACAGTAAGCTGACAATTAGGTACTCATCGATATTGAATGCAGAAGATATGGGCAGATGTAAAGGCCTGGGTGACTTTGATAAGGGCCAAATCATTATGTCTAGGGGGTCAAAGCATTTCCAAAATGGCAAGGATTGTGGTGTGCT--CAGTCAGCTGTGGTGAGTACCTACTGATGGTGGTCTGAGGAGGGAAAAACCACAAACCACCGACAGGGTGTTGGGTAGCCACAATTCATTGATGTGAGAGGTCAGTGAAGCAAAGACAGCTCCTAATTGCAGATTGTTCCAGTTTTCTTTAGCAAGAATGGATAATTAGCTTTACATGCACAGATGTAGTTTGTTGTGCTAACTGTGCTTCTAATGGAGGTGTTGGATGCCTGTTGATGCTGTTTGCATGTGTCTTATGTATGGCGTACTGTAGGAAAGAAAAGAAATGTTGTGACATGAACATCATTAACACACACATTTTTATCAGTCATTCTTTTAAGAATAAAATTTGTTCGATGTAATACAAATTTCACTGATTCTTAGTTTGAGACAAGTATTGCAATCATATAAAATAGTGTGTCCCATACTTCTCAAATTTTACTTTTGAGATTTCGTGAGATGTTCCTAAAAAGTTGTAGTTATACCCACACACACATATGTGTGTGGACCTCTAAATTCTTACTTTATGTAGGGCTTTGTTGCAGCTGTAAAGTAGTTCCATTGACATTACTACATTTACTAGCCTCAGATTTGGACAGTTTTCATGTTTTCTTGTGTGATTTTCACATTTTACATGTAAATATTTATTTGGTCATATTCATATGATTTGTAATTTTTTTCTATGTACAATTTTTATTTAATTTTTCATTTTTTTTTACCATTTTTAGTCACAGATAGTTGTTCTAGCAGCTCAGATCTCATGGTCTGAAGATGTAGAAAATGCCCTACAGACCATCAGTAACAATGGTGATAATGACATCAAACCTGTAGAAGAAGTATTGCATTCTGTAGAATCCACTCTGAATGTTCTTGCAGACTCTGTTCTTCAGGAGCAGCCTGCACTACGGAGAAAGAAACTAGAGCATTTGGTAAGTTTATGTAAAACATCACAGAGTTAATTTAATTTTGTGAATAATTACAATGTGCTACAAAGTTGTA--TTTTTTTTTTTTTGCAAATTAATGTCTTGTAATTTTTCCATTTTAAGGGGGTAGTACACTTTGAATGACGAAAAAATAGGTCATTTTCGGGATTTTTTTTCGGCAGTAAAACACAAAGGGATGGCAAATGTTTTTGTATGGTTTTATTGTACATACTTTACTCTTTAATTACGAATTTTTTTAACCCGAACAGTTGCCCCCTGTGGCCGCTGCACCAGGTCGCGCCGATGTCCTCACGCAGTGCAGGTCAAATCAACGTGGAGAATTGCGACTGCCCATGTCATCCTGGAACAAAAATGAAATCAAAATCAAACTCCTGATTAAATTTTGTGTAGAAATATGTAGGGGTTTTGCAAAATATTGATTTTTACAAAAATGGTGGCGTTCTGAAAAAAAAAAGTTAATTTTTGCACCAAAAAAATCGGCACAAAATCGTGAATTAAAAATCCATTTTTGCAAATATCGCAAAACGGCTACATATTTCTTTGCAGAATTCAATTTGGAACAGCACAGTGAAGTCCGCATCGAAATTGGATGTAATGTGTTCAAGTTATTTTTCACGCCAATTTGAAAAATCCCATTTCGAGAAAAACGCGTTTAAAGAAAAAGTTTCAATTTCTTGTGCGAAAGTGATGTTTACCTTCACATTTAAGGCCTTTCAATTAAAACCCCCTTTTATGACTGTTGGCTGTTTACTGTACTTTTCTTGCATATTATCTAGTCATTCTAGCTCTTTCCAAGTGTATTGTCTGGTTTGAATCCGATTTTTATTCTGATTACCTTTCTATATTTACTGCCTTGTGTTCTCCTTGTCTCCATTTTGTGGTCTTGTCTGCTTATTTGTATTTGTGTTTTTTATTCCTTGTTGGGTGTCATTGAATCAACATTTTGACTAAATTTTTGTTTTAGATGTCTTTGTGTTCTTGGCACTCTTTGGCCAATCCTGGCCCCTGCACCATGAAAGCCCAGTAACAAACCAATCAACTCACCAGTCTGCATGTCATGTCTGCAACACTTGCAAAACACTAGTAAGCATCTCATGCCCTGTTAAATACCTATGGGACAGGTCTAGTTTCAACCATTCCTGAATATTCTTATTGGCCAGCAACCAGCATGTACCATTGCATCACTAATAGGTGTTGCATTTGCACCATGCAGACCACACCATTCCTTCATGGTGTTCTGTTTTCAAGAGCACAAATGTTTTCCCAAATTTGAGTATGAAATTATTTTATTTATCATTTTGTTCTGTTTGTTTAACAATGGTCTAATCTCATGTTATTTGTAATTTGTGTCATTCATAGTGAGCCAAATTTCGAGCATGAATTCCACCATTTCCTTCGTGGCAGAGAAGGAATTCTTCCTGGACAGCCTACCATACATGTTGTAGGCTTGAACCCTGACCAACTGGAAGGTGCTACTGCCCTGTCTAAACTGCCTGCATTCAGATACCTCCAAAGGAAGATCGATTCCACTAATGTGAGTTTTTGTTTTTAGACCTTATTTCACTAGATAATATTTGTCTTTGAGTTTAATTGTTCATGCATATCTGCAGTCTGTGGAAATGGACATGCATTTTGCTGTTACCTTATGTTTAAAAAAAAAATAGTCCCATAGGCAGTCAGTAACTTTTACATTCTTTGAATAGTAAATTAGAGTTTTGTGGAACTGCAACTTTAAAGAAAAGAATGATGTGCGTAGTACATTTACAAAGCAGTGTTAACATAAGTGCAAATAGAAGAAATATC--TGTACAGGATATCTCTTTATTGTTTTATATTTCAAAACAAGTGAAGCAAAATTGTTGCACAAGTTGTTGACCTGTGGATTGCTAATTGTAGTACAATGGATGAAACAGTCTTCGAGCAGACACACAAGATACCAATGAAGCCCTATCCATCAATCAGCCATGAGATAAATATGAAACTACTTTACTTGTTTTATATCAAGACTTATATATACCAGGTTGAGTCAAAAGTTGTTTTGTATTTAGACCTAGAAAGGAAAAGCAAAAAACACACATACCAGAAAGATTTTATTCCTCGAAGTACAGTCCATCATGAAGTATGGTTTGGTGTGTGTGTGTGTGTGTGTGTGTGTGTGTGTGTGTGTGTGTGTGTGTGTGTTGTCCTCATTTTATTGATAACAGTTTCCAGTTTTATGCTGTATTGATTTACTTCCTGCTGTACACAGTAAACTGCAACCAGGCTTTGAGAAACATGATTTGTTTTGCCTTTGTGTCATTAGTATTATTCTACTTCTAGGCACCTGGAGAACGTGCTCGGTTATACTTTTTGCTGGCTTGGTTCCATGCTGTTGTTCAAGAACGACTTCGGTATTCTCCCCTTGGGTGGTCCAAGCGTTACGAATTCAATGAATCGGATCTGCGTGTGGCCTGTGATACATTGGATACTTGGATTGAAGCTGTTGCTATGGTAAGCTTATAAAAACTAGTTGGTCAGTTCTTACATCATTAGCAATTTAATGATTTAAAAAGAGTTAGCATCAAATAACATTTTTAGCAGAGAACATATACTAATTTTGTCCCATTAATGTCTTGCATGCGAGTTCATATTTGTAGTTCTATCACAATTTGAATGTTGTTGTGGTTTTTAATTTGAATGCAATATTTGTAGTTCTATCACAATTTGAATGTTGTTGTGGTTTGAAATCTAGTAGCCTAGAGATCCTACAAGCAACACGCGGACATGTACTGAAGCACCGCAATAAACTTTGATAGTTGCTAGACATCACAAAATTACAGGTTCCTATCACACAGTTTTTTTACTACACAACTCTGAAATT-GTATACATCATTTATGAACACCCTGTACATATAAGTAATTAATATATATTTAACGAAATAACACACAGTGTTAATTCTTTGCAATGTGTAATTAAATTACAAGTGGGATTTAAAAAACATAAAAAGGGAGACATATTTTGAAGAATAGCCCTTAAAGTTTGATTTTTTAATCCCATTACAAATTTAACAATATACTGCAATAGTAGTAAAGTGATATATTGCAATACTGTAATAGTAGTAATAAATGCCACAAATTAAATAATTTCAAATGCCATAAATTCATGTTGAATTTATTCAGAGACCAATAACAGACATCAGTATCTTACCTCCTCGCATCATTCCAGGTGGCGGGCCTCGCATTCCAGGTGGGGGCCCACCCATTGGCTGCTGCATTCCACGTCCCATAGGCATCTGACCAGGTGGCATGCCACGACCCATCATTCCAGGAGGTGGAGGTCCCATCATACCAGGCGGTGGTCCACCGCGACCAGGCATAGATGAGGGTGGTGGAGGTGCACCCATTCTTGAAGCTGGTGGGGCAACTGTGACCGGTGGAGGGGGACGCATCTGTGGTGGTGTGGCTGTAGCACGTCCTTGTGGTGTCATCACCTGGGTGGAAGGACCACCCACACCACGAACAGGTCCTTGCAATCCTGAAATGAGAAATAATAATTTGGACATCGGCTGGACATGTACAATGAATAAACATTTCACACTAGCACAATTTCCTTGATGATTATTAAACATTTATTTGTTCTACAAAAATCAACTATGATTACAAGGACAAACATTTCAACCACAATAACCCCAAGTTACTTTGTTTGAATATCAAAACATGGAGCAACATTCCTCTCTAGAGGTGGGAACAAAGCAAGGGATCTGCCAATCACGTCCCACGTATGTTTGACTAAATTCAGGTTAGTGAATGGGTCTGGCTAGCCACTAAGTCACTATGATATGTAAAATAAATATAGTGACTAAAGCATCCAGGCATTACAGACAGAAACTCAGACTAAATGAACACATAAAATTTTGGAATAAAAATCAGGAAAATACTGCTGATGCTATTTCAGCTGTACAGGGTTCACTGAAGCAGCTTCCACAAAATGCCTTCACCACATGCTTTGAAAAGTGGATTGAACCATGGGACCGTTGCATATCATCTGAGGAAAGATACTTCGAAAAAGAATAATATATTTTTTGGTGTACATATATTTCTTGAT--TTTACTCTGTTTTTATGGAACA-CCTTTGTACTTTCATATTTGAACTCACTTTTGTTTAATGCAACAAAAGCAGTTTTGCCTTATATTGTATTTGTACAGTTCTAAATGCTAAAAATCAGTACTTCAGTACTGCAAGTAGTGCAGTAGTTTTAATATTCAGAATCATATTTGTGTCGAAGTTTTTTTTTTTTTACAGGTGATTCTTGGGCTTGTAAAACAATTCTAACAGATGGTCATCAGAGGACTGTCCGAAATGTAGCATGGTCTCCTTGTGGTAACTACCTTGCCTCTACCAGTTTTGATGCTACAACATGCATATGGGATAAAAGAAGTGGGCAGTTTGAATGTGTGGCTACTTTAGAAGGTCATGAAAATGAAGTTAAGTGTGCAGCTTGGTCACAGTCAGGACAGTATTTGGCTACTTGTAGCAGAGATAAAAGCGTGTGGATATGGGAAGGTAAATTTTCTGTTTAACTTGTTTGATATAAATAAACATGTAAGATATGCACAACAGCCTAGTTCTGTAAGCACCTGAAGCAGTGATATTGTAAAAAAGTGGGTAATGATAATGTATATTGTATGTAATTCATTCACACTCTTAAAATTATATAAGCAACTTCAGAAAGCACTTTTACCAGTAACGTCTGTTGACTTCATTGGTCTTGATGGAATAACTTTACAAATGTTCTTATGAAGTTTACTGTTCCTTGAGGTAGTCATTCATTTTTTGTGATGCCTGAGCATAGTTTGTCTTCTTTTTTAACTGTTTTTTGTATCTATTAGCAAACACCAGGGATGGACAAAGAGACGAGACTGGGCCCTGGCAGGCTTTGAGGGAAAACTTGTGGGCCTGAGCACACAAATTTGACATGTGACCTCGGGCCCGGTCACAGCAATTTCAAATTATGCACATTAAATTACGCAAGAGACAAATTATACCCAATGAGATTATCTGCAAGCAGTGTTTGTATCATTGCCCATGTCTCACTGCCATACATCATACAACTCCTCAGACAGCTTTGGTAAGATTATGCAGTTAAAATCTTTTGCAGTATTATTACATTGGAAAATAGTATAATTTTCAAAGTGTTAAAAATCTCTGCTTCCCTTTGTGTTATTTTGTGTGACTT--AGTTATTTGTAGAACTAGACATTTGTGCATATTATTTAATGTTCATTATTTGTTTTCTTCAGGTTAAATTTTGATATTTGTTATTTATTTGGCAGGTTAAATATGCTGGGTCTGAAGTTCACTTAAATGAAATTTTGGAAAATGTTTGCAATTCACTTGATGATTACGCTCAAGCGAAACATAAAGAGACAGGAAAACTTACTTTATTGAACTTATCAAAAGATATTGAGAAGCTAGGCCTTTATGATCTTGTTCCTGATCCAGAACTTAATCGGGGTCTGAAATCTGGTGTAAGTATTAGCCTAACTAAGTAGTGGTAATAAACCTAGAGTTGTAAGGTTGCATTAAAATTTTGGTATTGATAGAAGTAACTTTTGTTACATTCTCTTTACAATGTTCATGAGTTCTTGCATAAGTAGGAGTGTGATAGTGGGATCTGTTTTCCATCTGGAACTCGGCCACCTGACATCCTAGAATTTTTGGCATAGGAAATACAAGTATTGGTCCAAAAAATAAGATTACAGGCATATAGAATAATGTATGTATTGGGTTGTTTCATAATTTTTGGCCGATTTGGACACACATAAGAAAACAGCTGTAACAGACAAAG-AAACCATTTTATTCAGCAAAATATCTGCCTTCGGCAGCAATACATTGCGCCCAAAGTGTTTTCAGTGCAAAAATGCCACGGTGGCAGAATCTGGCTTCACAGTGGTCGAACAAATCGCAAACTGCCTGAATCAGATCCTCCTGGTTCTCAAACCATTTGTCCCTCAGAAATTTTTCCAAATGGTGAAATGTGGAAGTGGGAGGGGGCTCAGTCCGGTGAATACGCAGGGTGCGAGAGGACTTGTACCCCAAGGCACTGATTTTTGCATGCTTCCAACAGACATGTGGGGTCTTGCCCCATCCCGGAGGAGTATAGGACCCCAGCAATTGACGAGTGCTGGTTGTTTGGTGCATAATTGGTTTTTACATTCACTTCTGATATAATTTATTAAGATTTCTGGTTAATATCAGTCATTTTAATGTTTGTGTGTGGTGCATGTTGTTGCAGCCTGATGACCAGTAGGTAAGAAATGCCTGAAATGATAAATGATAATCTGTTTGTAACTGTTACTTTCCTGATGCAAGAAATTGCAAATCACATGAACTTCACTTGTGGAGTATGCCACAAACACCACACGTTTATTGGTTTTCACAGCAAAACTTCTTTTCTTTACCTTGGTCATACTCAGTGCACATGTTTAATTTAAATTCTTTAGTAAGCTCTTAATTTCAAAGTGAATTTTGATGTTTTAATTAAATTCTGTATCTAAAAAAAAAAAAATCCTCACATCTTTCACACATGCTTTGTCTGGTCACGTAATATGGTCATGGTTTCATGTTAAGAATAGTTGAGAACTTGAGTGAAAGATATTAGGATTTTTACAAGTGAAAGGTATGACTATTTTATTTTTCAGTTCTCAAGAATTTCTAAGCTCCTGTTGCATCATTTGACAATGTAAAAATATGCCTTACACTGCAAGTTATGTCATCATTTTATCTCTCTCTCTTTTTTCCCCCCCAGATTGCCTTCATACCCAGGACAGACAGCATTCCCTTCTTTCAAGGTTCTGCTGTGAATGAATACAGAAGACAGGACTTTGAAAGGTTTCGTTGTGGACAGGCATTTTATTCTGTTGTGCGTCCGGTACCTCCTGATGTCTGTCAAAAATACTTATACAGCATTGGCTTTTATGTGTATGATAAAGCTCATGGTAAGCGTAGAGTTATTGGGCTGTTTTTAGATAGTAAAGTCTTTATTTTTTAGGTTCTTGTAATGTATGTGGAATCAAAATTTGTAGCTGTATATTGAATGTT---ATGTGCTGCAAATGGAAATCAGTGTAATAATTTCTCATCTGTTGTCTATTTGAAAACAATTTTATTTCTTTTCAGAGCAACACCCTTCTTGGTATTGCTTTC----CTCTCTCTGCATGCAT---------------------------------GTGTGTGTGTGTGCGCGCGCATATGCCAAGGAAATGGTGTGTGGATTGTAAATTTGAGTGTTCAGAACATT----------------------------------------------------------------------------------------------------------------------------------------------------------------------------------------------------------------------------------------------------------------ACACTGAATAAGTGACTTAAATGGGGGATACTTTGATACGTAAAAAGTGTTTTGACTTCAGTATCCTGACTGCATAGCACCAGCCGTTGATCTCCCTAGTCTCACCCTCTTATAGCTCTCATAACTGATTCCCCTAACCAGTTACTAGCCAATCGTGAAACAATACGTCTGATTGGACAGTTAAGAGTGTTTCCTACTGGCCAATTCAGTGTTTTCTTAATCCTTTTAACTAGAGGTGGAGAACACATCGTGCTTGTTTCCTTGTGTTTATGACTTGTATTATGACTACATTTAGATATATGGCATTAAATGTATTACCATTGTATTCAGCATTAAATTAGCTTTAAAATGATATGTTATTTGACATGTTTAGTTTTTTTTTTTTTTGGGGGGGGTGGTGCTATTTCACTTCAAAATTTCTGAAGAGCAAAGAAATACTATTTGGCCACTAGTGTATTTACGGAAATTATTTTTAGTGTTCATGAGTAGTTTATGTATGAAATTGTGAGTGCAGAATCTTAAAAATAATGATAATAATTGATAATGTGAAATGGCTCCTCTTAAGCATGAACATATGATAAATGATTTTATTGTGGAGGTATGATGATTCAGATCCAATTTCTGTTTCTTCATTTTAATTTTGTGTGCTGTGTTGTATGGTGTTCTTGTTTAGTATGCATTTTTTTTCCCTCCCAACCCCAGGCTCTGGCTGATGAAAATGAATATGTCAGGGACACTGCCTTGCGAGCTGGCCAGAGAATAGTCAATATGTATGCAGACACTGCTATAGCTCTGTTACTACCTGAACTTGAAAGAGGACTGTTTGATGATAACTGGCGTATACGTTATAGTTCTGTTCAGTTGCTGGGTGACCTCTTGTACAAGATATCTGGTAAGATATTTAC-AAAAAAAAAAAAAGATATCTGCTAAATTTAATGCAATCGTTTATAACTGAAACAGTTTGCTCATTTTTTGTAATGCTAATTTTTTTTTCACTCATTGTA-----TTGGGTATAGCAAAA--GTAA---------GTTCCGTTTGATGGTTACAAAGACATGTCTAT--------------------------------------------------------------------------------------------------------------------------------------------------------------------------------------------------------------------------------------------------------------------------------------------------------------------------------------------------------------------------------------------------------------------AGCACTTAAAGAGAGAGAGAGTGAACCCCACAGAGAAACAAAAACCACTATTATGCTATTGTAATGGAGTTTAACTTTCATCATGAAATTTAAGTGTGTTTTTCCTGACTTACTGTAGTCTCCTATTAATATTTTTGCACTTTTGGATGACATGAATTGTAAATAATATTTATAAATACATGTATATACCATTTTAAGTAAGTAGGTGTAAAATTCATGTCATATGGCATTT-----CGAGTGTTCTTGGTTTAACTATGATCTTATCCGTGGCCTTCTCTCGCATTTCCCCAATTGACTGTACATAAATTGTCAGATTTGAGATTTTTTTTTCATATATAGTGCTTCATCAAAAGTGATATGGGCACATCCTATTTCCACACTGGCTATTTAGATCAAATAACTGACAAGAAGTACAGTGAGTAGAAAAGCTTTCACCCGTGTGTGTACACGTGCACGTGTGGAATTGATGTGCAAGATAGTTTTAAAACATCCCCAAAGGGTTTTATTATTTAATGAAAGAAACATTTTTCTGCAAAATTAAAAGTGTTATTATTGTATTATGCCTTTATCTTTTATGTATGTTCCTCTTGTATTTCTCTGCTGTAACAGAAAAAGTACACTTTCTTGTTGAAAATATTTAGGCGAGCCTTATGTGATCCCTTGCCTGAAGTTAGACAAGCTGCTGCTACTACATTTGATAGTTTGCATTCAACTGTTGGAATCAGAGCATTGGATGACATCCTTCCTCCACTTCTTCGGCAGCTAGTAAGTACTCGTATATGAATTTTTTTTTACATAATTATTCAGCATCTTGTTTATAGTTTCGCTATAGCATAACTGCGTGTGTGCGTGTGCCTGCACATTTGAACTTCAATATCCAATGCATAAAAGTATTACTCCCTAAAAGTGAAAATATGCAGATACCAAAATGGGATGTCTAGTTTAACTTCACAGCTTGTAACAGTTGTGATTGATTTCCTCTTGCTAACTGGTGATGTCAGCTAAGGATGTGTAATATATGGTATATACACTTATCTACCAGAAAGTAATTGGACACCTGTGATAGAAAAGGAAAACGAAGTTTATT--------------------------------ATGTATATGAGCATGACTACTTAGATATTGGGCCAGAAATCTTGAAAAGGTCTTAAAATACAAGTTTCTATTCATTTTTCCAGTACTGTACTTATTTTTCAGTAATTCTACACAGCATAACTAAACATTTGACAAGACTGTCCCAAGGGGAAGTCCAATAAATCAGAACTAGCTAATGTGATTTTTTAGGTGAACTCTGAATTTCAGGAAAAAACACAGTCCTTTGTATATGTGTACATATAATTTGAACTATAATAGCAGTATGTGTTAGTAGTTTACATTTTTATGCTATAGGTGAAAGTCAGTTGTAACATGTAACCATCCCCCC-CCCCCCAGTAGTACTTGTTGTTTATTTTATAATAAAGTCTTACAATTTGTTGTGA-TTTTTTTTTTTTTAGGTCTAAAATCCCACGAAAAGTTTATTGGCTGCCTTCGTAGTTTCTATTTCAATGACAAGAGTGTTCTGTATGAACTTGAAGCAGGTTATAAAACTGCATTGTATCATAGTATGTTTCCTGTTGAATATGGTTGCCAGCCAAGTAATGTTATCCCAATCACTTTCCCACTGCCTGAATCAAAGTTGGTGCTGACACAGCCTAGTCGCAAGAAACTTCAGCTTTCCCTGGAATTCAAAACTTCACAAGCAAACTGTGTTTTGGCATCAGGTGATATAAAAACTGAAAAAGGAATTGGGATCTGGGAGGTAAGATGTAAGTCTCTGAAGTTTCTATAAGATCTTGTATGGTGTCATTTCAATATGTCCTCCAGTTAGATATGCAGATAAATTTCCAAGAAATTACCATATTGTGTGTTAAAATTTTAATGGTAATTATGCAATGTATGTTATAAATAGAGGGTGTAAAGAAAATTTCAAATTTTGGTTGACCTGGTATGCACAAGGTTTAGGAGCTAAGATAATTAGGACTTCAGGATAGTGAGTCTTTCAGGATTTTAGTTAGGCATACTCTGTGTTTTCTCATGTAAAAGGAATAAGTCTAAGTATGTGAGAGAGAAAAAGTCTTCCAC------TGTCCCAGCAGCAGCAGTAATTTTGATTAATCCTTTGGATATACTAATGTTGACTTCCATGGTTTTGGGGGGAGGTGTGGTGAAGCTTTAAACTGACATGTCAAGTTGATCAAAGGCACAGGTGTGTGATACTTAAGGAAAAAGTAAGAAATAGCTAAGAAATGATAACTGCTCCAGTACTGAAAACAAAGCTTCAAATAAATTTGTGATACATGTTTTGATGTGAATACATGCTTTCTTTCAGTCAATTTCAATAAATACATGTTTTCAGATTT----------------------------------CTAACCAGGTAAACCTGGAAAATGGTTGTTGTTGTATGTCCGTGAACTGACTTGTGATTTAAAAAAAAAATGCAGAAGTATTGTATCAGTATTCTTCATAGAAGTTATTACCTGAATCCTGTCAGAGGATATATGACTTTTGTTCCTGAAAATATGGCATTGGATAGATTATGAGCTTTCTTAGATATTACAGGTCTGTCATTTCATTTTTGATCAGCAAAAGTCAAGGGTGTTCACTGACTTTAAAAGAAAAAAAAAAGTGTTCTTAGCACCTTGAACACTGAGAAAATAGAGATAAGTTGAAGGGTGGGGGGGATATAGTTGTGACATTGTTTTTATATACATAGTTGTCAAAGTAAATTTCCTGAGAATTGTGTAAATTATCACAACCATACCTCTGTAAATTTACTTTACAGGGGTATTATTACACAAGTGTCACAAAAAGTAAATTTACTTGTTACATAAATTCATGAATTTCAACTGTATATGTAGATTATAAGTTATATTTTGCTTGGTAACTAGTATTTTTTGCCTGTGTAGTGGTATGGCTAAAATTTTGATTTCCAGCAATATTATTTTCTGTAAATAGTGAATCAGCTATTGTCCTTGACTGCCAGCCATCTTGTGCTTCCAACCCATGCCAGAATGGTGGAACTTGCCATGAGTTCTGGGGTTCCTATACTTGTGAGTGCATCAATCCATTTGCCCACTCTGGAAAAAACTGTGAATCAAGTGAGTAACTTTGGGAGTATAATGGAGAGTAGTAACTTGATGTTTGCACTGTTCATTTGTTAGTTGTACAATGTAACTCAGCCCTCAACACTTAAATTCCTATAATCTCCTAAATTTAAATATAAGGTCTGACAAAGTTCTGGGACAAGAGTGTAATACACCAACCATAGAAAGCAGTATTGGGATACTTACAGTTCATTTAGTCGAGTAATCACTCCCAGATGCAAAACACTTTTTATGTTTTTCATAATGTCTTTGAAGCTGTTCTGGAAGGCCTTTTGGAATCGTTAGCAGTTCACATGTACTATAACTTTTTTTTTTTTTTAATCTCATCCCCACTGTCAAAATCTCCTGCCTTTCAAAGCTGTTTTCAATTTA----AGACAAAAAAGTCAGCCAGAGCTAAGTCAGGAAAGTAGGGTAGATGGGAGAGCTCCACAACATTATGTTTGGCTACAAACTGTTTTACGACCAGTGGACAGTGAGGCTTCACATTGTTGAGTAACAAGAACCAACTGCCTGGTGTATGGAACTGTGGATGAACTCGAATTCTCTTTAACAACTAATCTAACACCTGCAAATAATACTGAGCATTCACTGTCTGCCCTTAGTAACAAACTCTTCATGAATGTTCCCCCTACTGACAAGGTAGATAATCTGCATTGTTTTTTCTCTTTGATTTCTGTAGACTAGTTTTATGCTTCCTGGG------GTTTGATGCTTTGCAGAGAATGATTTGCCTAATAAACAATCCTCTGAGTCTGTTTCCCATAGGCATGTAGTCTGTTTCCCATAGGCATGTAGTAGCAGCTTGTCCCTTCTAAAACATTGCTCAGAAGAGTTAACAGCCTTGATACCACCAGCTGTAGTGTCACATCATACATGGGATGCAGTTGCACAACAAACTGACCAAGTGTCAAGCAGTTTGCTTTGCAAACTCATTCATCCTCCACATGTACACTTTGGAACTCACTTCCAGCTGCAATATTCTCAGATCATTAATCTCCAGCTTTTCAAATCAGGAACAAGCAAATCTCTGTTGAACAGTTCTGTGTCATTCAAATAAAGACGGTTATGTTGCTGTGCATTATAGGTTTTGCCTTTCACAATCACCACTCTTGAAAACAAAAAACTCTTTGCAGTCAGATTGACAACAGCTGCATTGCAGGAAACAAGTGCTGATGGTTGGGAACAAGTCAGCACATGTTCGGGGCAC----TCAGGTCAGAGAAAATAAAACTAGTCTGGATACTTTTTTGAACAGGCCTGCATGTGTGCAAGTACACACTGATAAATTTCAGTCATGGAAGATAAGCTACAAATGTAAGTGTTTGAATTGCATCAAATAGTGTATTTAGATCTAATACACATGTGGTGTGATGTTTTGATGCATTAATAAGGTTTTAACATTATTTTCACAGCCAATCCTGAGCAACAAACCCAAGGATGGTGAAACATCTGATGCCTACCTTCAGCCTCCTTCCCCTGTTCGGCAGTTCCTTATTTCTCCTCCAGCATCGCCACCTGTTGGTTGGGAACCAGTTGATGAAGCTCAGCCTTGTATTAACTATGATCTGTTAGCAGCCCTGGCAAAACTTACACCTGGTAAGCAGTTTTTGTAATATATATCAGTTTTACACACTTTGCTATATGTTAATAAAAAATAACACCAAACTTATTCTTAATTATGTAAATTTTGCTGAAAAATTGCAAAAGCTTTTGGCCATAGCTGTGGCCTTACTGACTTGTGACAAACTGGTAAAAATGTTACAGATGGTTTGGGTGAATTGCATTGTTCCATTGTGCGATTACAGATTACAGAGTTGGTTTGTGGGTATGGTTAGTATTGCTTTCCATATATACATCAATTTTATAGGTTCTTCTGTACTACAGCTGTTGGTTTAGAGTGCTGTATCACAAAGCGAAGCTTGCTGACCCTACAATAGGTCAGTGATTTATAAACTGATTTGTTGGACAATGTGATTGCTTCTGGGGTAGTTTCTTCCTGGACATGTGTTTCTGCCACATAAGTATGGGTCATGCTTAACACTGATACAAACTTACTTAAAGATTGAGAGAACACCAGAGGATCACTGAAACTGGAAGTCAATGTAAGTTAACAATAACATTTATTAATCTGCATGAGTGGATTTTCTTGACATGCATGACCGAATACTCACATTAAGTCCCCGAATATTTTGAACATGGTATGTTCATGCTTCAGTGAAATTACTAGCTCCTAGCGTGTTGCTACAAATGGGGATTGAGGTCAGGTGGATGCAAGCATAAAATATAATTACATCAGTGAGAAGGCAGAGAGGACAAAGTTTTTTGCCCCCAAACGGGTCGCCATCTTCAACTGTTCCCTCCGCTACGACGACTGCGCACCGGTTTCACAACTGTTGCCTGGCTGCCACCAACAAACTGCTTGACACGTTGCACTGGAGAATCTGACAAAGAAAGTGGGAACATACGAGTTAGCAGCCATGTATTCTTATTTTCCGATCATCCCTCGTAGTTTGCCTATTTCATTTTGACACCTTATTTTTGACCTGGTTCTGTATGTGCTACGTTTAGGAAATAAGTGTTTCATACCAAATTTTTTCGGTCTCTCTCTAACGTACAATATGATACAGGTTTTCACCAAATTTCTGACAAATTCGTCATGTATTTTTTGAGTTAGCACGATTTTCCTGTTTTATCTTTAATTTATGGAAACCAATGTATTTATGATATATGCTTAAAAATATTTCGCAACTTTTAGGGAGCTTTTGAAATGATCATAGCCATGTATTCGGTCCTTTTGACGTGTTTAATTTTTACTAGGAAGTTTTGGCAAGGGCTCGGCCGAATGCGACGAAAGCAGTGTTTCTTGTAACGGATGGATACTCAAACGGAGGAGACCCAAGGCCTGCAGCCAAAGTTCTTCGGGACGACAACGTTGAAATATTTACCTTCGGCATTCAGAATGGCAATGTTCGTGAACTACGAGACATGGCTTCAGAACCCACTGATGAACACTGTTACATCTTGGACAGCTTTGAAGAATTTGAAGCTCTTGCTCGAAGGGCTCTTCATGAGGGTGAGTGATCAAATAATTCTGTGCATATATGTGTCATCCTACTGTACATGAAATAACTTGATTTTTGAAGCTTTATTACCATTAGATAGATGCAGAAAAGTGTTTTCTTTTTTTTTTTTCACACACTTAACTCTAGTAGACGTTCAAAGATCTTCTACAGCTTGATACACAGCAAAGCAGTACGAATTGCGTTCCACTTCGATTAAACATTAATCCAAGTCCTTCGGTTTGTGGAAAAGCTTATTTCATGGAAAAGCATTCTCTTACTACAGAGGGTGTTTACCCATTTTTAGAACAGCTTTGCAAGGATATTAATAGGAATGGAAATACAGTGATTATTATGGAAATACAGATGATTATTTTAAGTGTTCTATCTGATAGCCCTGTTCCCGGACCATCATCCTACATCTAGATTTCCAGGACAGGAGAGCATTTCGAAGAATAGATAGAGGAATCTTGTTCCATTCATCTTCCACAACTTTCAAAGTCCATCCAATGTGGTAGGTCATTGTTGGGAAATTGTTGTTTTGAGCAAACCGAAGGCACAGTAGTCCATAGGGGACACATCAGGAGACTTGGTAAGAATGTGATGAAAAGGTATATACTCTTGTAATAGAACATTGC-AAAAAATTACATTCTAAAATATTTTTCTGTATTCAAAAATATTACAAAATACATTTTAGTATCATTACACACATTCTGTAATATTTAAGATGTTACAGAACTCATTTAGTGGTACTAAAAGTTACAGAAAGCTTTTGCATCGTTTCAAAAGTTAGAGATTATAGTCAGTCGTACTAAAATTTACTTGTAAAACATATCAAAAGGTAACAAAATAGGTAATTGAAAACTGGGCTAATAAATTTGTAACACAGGGATAAAGGGTTGAATTGCTTCATTGTATTATGAGGAAGCGGAGAGAATTTACAGGAGTACGAAATTTTTAAAGTAAGGAAGGGAATTTATAAAACGAATTTAGAATGGCCGGGAAATTAATATTATTACGAGGAAATGCTTTGTTTACGGCATTGTTTTTCTCGCAGAATTTTAGTCTGTCTAATGTCTTGTCTCCCCAAATGTGTAGAGAAATGTGTCTGTGTGCTTGTGGTGTCTGTCACTTTGTCCGTGTATCCCTTACCCTTGTTGCTTACATCCGTCTGTTAACATCTTTGTTTCATCGTGACCTCATCAGTTTTTCTATCCGTTTGTTCCTCGTTTTGTTTTTTCTCAAAACCATTATTAGATCATATTTTATTTTTATCCCAAAACCTTACCCATTTCATTCTAATCTATATCATTTGTCTGGTTTTTTCTCTCTCCCATGTTTTCCACCTCTACAGCATGGAATTGCATAAGAACCTCCACCTGACCTCGACCCCTTCCTCGACCTCTGCCACCATGTCGATCACCACCCCGAGTCCCTTGGCCATCCCACTCAACCAGCTGGTGAAGGCTACCCCTCTGACCCTTGGCTTAACCTCTGCTGCCGCCGCCGCTGCTGCGACCCCAACAACCACTGCCCTCTTTGATCTCGCCACTCTCACAAGCCAGTCACGCAAAAATCTCACCACCAAACTACGAGCTACGACCACACATAATGGCAATAAGAAGACTGAAAGGAATAAGTTCTCGCCTTACTAGTTCGTGAAAAGAGAACTGTGTCATTTGTGGTGACAGTGGCGATAGTTGGTGAAAAACAAATGCAAACCAAAAAAACAAAAAGCAAAGATACTGGGGTATTTGGACGCCAAAGAAGAGACTTGCGGCTTACTCTACTTCATCTACTCTTCAGACGTTTATTACTTGCAAAAGCACCAAGTGGGACTGAAGGTCTCTGAAGAACCTGCAAAAGAAGACCCCTAATATCTGTGTTCGAACACAAACTGGTGCGCCAAATATGTAAAAACTATGGAAGCACACATCTCACTGCTCAAAGTGACTGAACCAAAGACAATGAAATATTAAAAACATTTACTTTGAGTGTTGGCTTCAGTTTAAATATTAAGGACCCACTATGTATATGTGTGGAGAAGTGATCAACATGTTTGTCGTCTATTGTTATTGTACACTGTATTATTTTCATAGATCTTGTACGAAAAATTCTGAAGCATAACGCGTACTGAAGTGAGAAATCACTCCAATGGGAATAATTGATTGCTCGTATGTTTGAGTGTTATGAGTTAAAGATGGAATGTTCGAAGTCTAATTTAGTTTCTAATGGAAAAGATCTTAGCATTAGAGAATGTTTTCAGACAAAATTCGTCACCCAGCAGAAATGTCCCGGCAGGCAGCTTGCAGCGCTTTTTCAGCATGACAATGTGAAGCCACACACCATGAAACTGACAAAAGTGGACATTCAGGATCCTGACTGGGAGGTTCTTCTGAATATGACCTATTCTTCTGACTT---CTCACCAGATTACCACTTCTTCCACTCTCTCCAACAATC----TGAAGTGTCTTTCAGCAATGAGACAGAACTCCAAATTGGCTTTAAAACTTCTTAGTGGCTGAAGCGGTGGAATTCTTCCAGCACAGGATTGAAAATCTGCCTGAACACTGAGAGGAGGTTTTGAATAATGGAGGGGAATACTTCCTTGATTAAATTTTGAATTACCTGTGTGGCAAATACCTTCTTTTAAAAATAATAAAGAACTGCAAGAACTTGTGCATCAATCTAATACAACCTGTAACTATTTTCTCACACTAGTATTTAAAACATACAAAGCATGGTACTTTAAGACTGTACAGCAAACTCAACTGCTGTCAGATGTAGTGCAGTGCATACTTTGGCACTGCTCCTGCAACAAAATAAAAGGAACACAGACACTTGTGAGTGAACGGCAAGAAGTCAACTTACTGGATCAGATAACATTGTCCTCAGATGAGAAAAAATTGCTAGGAATGCCAGGACTTGAAATATAACGAAGTTAACTACACTGTAATATAAGTGGGGTCCAGGAAGCAATATGATAAACACAACCACATATTCGGCATAGAGGACTAGCAACCAAGTTAAGACAGCACAAATTATTCCACAGATATCCTGCACTAGCCAACATCTGCCACCACAGCACGAGTTGTTGGTGTCCTTTCCTGGTTCAGGTGGATTTAGAACTGAGGCCAGGTGCTGGACAGTTCGATTGTTTCTTCTGCTACTAAAAAGAAAAAAAGAATGTAAACATTTAATACCAATAAATAAGTGTACTATTGCAATAAAAATGATTCAAGTGTAAAAATACATGAAACAGAGCAAATGCCAAACTAACATGTCAATCGAAATACATAAATTCTAGGTAGTCATAGTACAGGGTGTACCAAAAGTCCTGCTACTCCCTATGATTTACAGAACTCATCGGTAATTATGATTTTTTCTGATTACAGGTGGCAAGATACGTCGAAACCATGACCAATGAGTCCAATTACAGTCTTGAAGAACTGATCGTCATGAGCATGTGGGCATATGAATGACCTCACATGGGAAAATCAATGAGAGAGATCCAGAATGATTTCACCATGCGATTTAATAAAC--GTGCCAGCAAAGACA--AGTCTTAAGGTGGGAGGAAAAGCTGTTTGCAACAGGTTCTGTCAAAGACAGACCCCTCTCAGGAAGACCAGCGATGTGTGCTGCGGTTACTGCATCAGTGGAACGTTCACTGAAGAAGTCCCTTTGAAAGCGGTCACAGGAATTAGGAGTCCAAGTAACAACGTCAGCAAACTTCATAACAGCAGAAACGCAAACTTGTCTTTATTCAAAATACAGTATTTCACAGGAATACAATATTCAGGATAAAAAGTAACAGGTGATTTTCATGGGCGAAACTGAATTTTTTAAGTCCTTTAATATCTCTTGTATTTGTGACACCTTTTATCGCAATAGCCATATATCTAAATCACAGCTCCGGTATTTTACATCATGTTGTTCCCGACCCACCAAAATGTATGTACCGTTGATATCGTGATTTGAATTTTTCAAGCAACTAAGGAGTAAGAAAATATTTTTTAAACGTGAGTGAAACTTCCCTTTTCCTAAAGTGCAAAGATGAGCACCTTTGGATCAGTAAAAGATCTCTCGCAGGAATGTATCCAAGATGATCTTTTCTAATAAGCCAGTATACTTGTATACTTTTTCCATCGACATCAGTAAATTTCAAATGCAGTTTATAAATTTACATTTTGGAACTTCGTCCTTTTCAGATTGCCACTTTATATAAAACTTGCAACCACAGCTGGAGATGAGAGAAACTTTAAAAGAGTTGCTTACACCATAAGATATATATATATATATGAGAGACCATGAAAGCAGTGATAAGTTGTGTCCAAGTACAAAAAGAAAAAAACAACAAAACAAAGCCAGGTGGAAGGAGAACTGGAGTTCTCCACTACATATCACATTTTTGAGATATTGTATATGCACTATTTCTAGATGTAGTTGTTATTGTATATTATACAATTGCATCTAACAGCATAGCTCAGTCGGGCATTAGACTTAAAAATTAAGTAGTGTTGTTGTAATCCATAACCTTGTTGTTTCCCGGAACTGACGCCACTGCAATTGTTTTGAAGCTAGCGACTGTTGGGATTGGCATCTGTGTCGCTTTCCATCGCACGCAGCTTCAAAGCTGCGAAGTTTGAAAGGCAAGCCAAAGTATTCCTCTTACTTGTTGTTTTTTGGAAGGCAGTAAAAAGAACTAATTTCTATCACTTTGTTAAAAATAGAAAGAAAAGAACTATTTATCTATATTTGATACTTAAAAGGAAAATGATGCATAGTACAGGTTAAGAGAGTGATGAAAACTTTAACAGACAGGAAATAATGGCAATTTATTAATACAGATTCACCTAAAAAATCAGTTCAACATTCAAAACTTTAGGTGCGAACATTACTCTTGTGTTTGTAGACAAGAAATATCCTTAAATTCCGTCTGAAATTTTAGAATTTCCTTAACAGTTTCCTTATGAAGCATGAAACTTTGAGAAATGCAGTTCTTTACGAGAACTGCAGTAAAATATAACGCCTCAAAAACAAAAAATTTCCTTCGAGGAATTAATCTTTCTTCAGGTTCACTTCTGGTTTGGGAGATATGGATGTTATCGCTCATTACGATAGCACTATTGCAGAAACATTTATCACGATGTGGTTTACTTCCAAGCACTTTTTTTTAGGAATTCCAGTTGTGCTTGTGACCTTGCTTTCTATTCTGCTATATTCTCCGGTCTCTTGAATTCTTTCTCATCAGCCATTCTTCAATAATCACTTAAATATACGTTGCTAATCAAGCCTTACTTCAATCACAGTAAACAAACAACTTCAAATTATTTATCACACTAAGGCTTTATTTAAATTAACAACCTTACGATCTGTTTCAAAAGGCTTTCTTGAATCACAGGTAAGAAACAATACAGGTGAAGACAGGAAAATTTGCTTGGTATTCATTTCTTCTTTCTTGCAGTGTTGCCGGATGGTGTGTTTTAAATCCTGTATAATAATTTGAAGTTGTTTGTTTACTGAGATTAAAGCTCATATACATGCAGGAGCACCTTCCCCTGTAAGTAAACTTTTACAGTATCATTGCAGTTACTTTTTGATTGACAAATATAAAGTTTGCATACATGTAGAAACATGATTAGTAAAGTTTTAAAACCAGTAATTCTCTGCAGTCATACCAGAATTTAAAAATTGTTCCTTTCATCGTCTGTTGACTTACATCTGGTTTGTTTCAACTTGTAGGTGGATTGGACTTGATGATAGTTCCTGGTTTAGCCTTTACGAAGAGAGGTCATCGCATAGGAGGTGGTAAGGGATATTATGATGCCTTTGTCCAGAGATGTTCCCATGACCCTCATGGTCGTCCTTACACCATAGGTTTGGCATTCAATGAACAGATTTTACATAGCATTCCAGTTGATGAGCATGACTTCATGGTGGATGAAGTAATATACCCTGATAGTTAAAAGCTAACTAGAGCCGAATTTATGAAAATTGTATTTCCCAGTCTTCCTGTTGTCTTTTAGACTTTTGTAAAATTTGAAAATAATCAGGAAGTATTTGTTTCCACTTTAGATGTGTACAAGTAACTTTGATAAGAATAATCTTTCTTGATATTTTAACCTATACTTGTTTCGTAGTGCTTTTCTTAATTGTT----CTTTTTTTCTTGGGACACAAACTTTCTCACAGTTAATCCTTATGTGAAAATCAGAAAAATGATCTATTTTCATGGAAGGTGTCTTTTTTAATCAAAAGTCTTTAGTATGACTGTATGCATCTTTAAATGTAATAATATATTTGCTGTTTATTTCTCAGAAGTTTCTGTACAAGAAATGTATGGTGGGGAAGCTTCCCACCCCCTTATTTTAGTGATTGGTGTATTTGGCAAAACATCGCATTTCACAAAACTATAAAGCATAATTTTAAGTTTTTTGTAAACAACC--CCCCCCCCCCTCTTTTCAGAGGAAATGGGAAATGTTCAGTTTCTTCTCTACATTGAAAAGGTTTCTTTTACCCTTAACTACTGATGTGCAGTCACAGTGAGATGTCGTCACTACCACCCTGACCACTTTTCCAGCGAGTGATGCACTTCTTCCTGTCTCAGTGATTGCTTGCTCCCATGCTATGTCGCAAATGACAAGAACTTTCTTGTTTACCTTGTAATTGGCAGGTTTTCTTAGTATTATTATCTGAGCAGAGGTGGCACTAAGCTGTTTATGTGTCATATAAAATTTGGATACTGTAGGTCTTACCTTATTTCCACAGGGCATGTTTAGTAGGCTTTGGTTCTGATATTCTTCAGTTCATACTGCATAT------AAAAATATGATTTCAGTTTCCTTTCACTGATAGTTGTGGTGTTATGTCAAGGGTGTGGGTGCATTCATTAAAAATACAAACCTGAAATATGATTCTGAATTTTTTACATAGGATATTGAATGTGTTGCCAAGTTTCATTTATTATTGAAGATCAGTAAGTATCACCTACATGTACAACCTTTGGTTTTGTTTTACTTTTCAAGTATGCAGATATGGTGGTAATCTAATGCTCTCTGCTCTTATTAATAAATGTATATCAATGAAAAGTAGTGAAATTCACTTGCTCAAATAATGTATGTATTTGCACTGATATAATTCTTGTAAATTATCTTTGAATTTGATATTCTTAACATCATTTGAGTACAGATTTTAAGGTACTCAGCAGTATGGGTATGGTAATGGCATTTATTTGCTTGTTTCAGGCACAAGTACCCAATGTTATTTGATGAACCTGTACCACTTGTTGCTCATCGATGGTATGTGGCATGGGCAAGGATATCTGGTCCTAGTAGTGACTGTGGATCAAGTGGACAATCAGTAGTCACTACTGAAGATCAGTAAGTGTTGCCTACCTATACAGCCTTTGGTTTTGTTTTACTTTGCAAGCATAGTAAAATTAACATATCCTAAAATCTTACAAAAATTGCAATTATTTCTGGCCTAGTATCAGAAACCATGTTTCCAAGTAAACTGCAATCTAGGCAAAATAACTGTGCGGGTATTATATTTTAAAATTCTGTTTTCATTTCCTATATGCCTCATGCAATCAAATCAATCTGACATAAAACTATAAAGAAGGAATTTAAATTCTTAATTATTTACTTACAAAAAGTACTA--TTTTTTTTATTTCTTCAGTTAAAACAATCAGAATATAGTAAAATTTTTAATTTCTTGCTTGTTATCCAGGTTATAGTTAATTTCTTCACTTCTGGGAAATTCTAATATTTTCAGTTTATTCATAAGACATTTTGAAGATTTTCAATGTGTTCTGGTTTTATTTTCAGTTAGGTATTTATATCATTTAGTGTACACTGTAATGATCCAAACAATCATTGTTTATAGAATACTTTATTTAAAACCACAAAGGTTAAAAAAAAATAAGCTGTCTATGGCACATTGTAAAATCAGGTTGTAGTAAGTGGAAA-TTTTTTCTAAGTTTTATTTCTCGTAATTTTTTTTTTTTTTAATGCCTTGAATTCATGTAATGCTGAGTTAGACATATTTCACTGAGCACCTTTTAGAAAATGTGGTTTCATATTTGCTAGTTTATCTGTAATTTCTTTGTCCGCATCATATTTCTAATAATGGTGTCTTCATCTGTATTGTTTTTATACTAATGAAATGTGATAATGAATGTGTCAGTAACATATTTCATTTGTTCACTTTCTACTTCTGGTAATGTGTAAATTTTTATTCCCTGTTTATATCTTTGTCCTGCAGCAAAGTGGAGGTGTCAATGACCCATCACATACACAAAGGTGGAAAACACTGTCTATTGTGCGAGGAACTTTTGGCCCAGAAGATTGTTATGGTGATGTAGCAGAAATTAAGTTTGAAAGACCAGTCCCAATAAAAGTAAGCTGTCTTTGACTACTGTTTATTATGTTGCCTTATGATGAAATGTAAGTAACATATTTGTTCTTCAAAAATGTTTGTTGTTCCTGCACTTAACAACTTAAAACGTATGCTGATGTTCATGAAAAACAGAACACCAAGCAGGACTAGTCAGTACATATTCGTTGGGGGTTGGTTGACATGCTGTATATGGCGAGACATGGTATTGAACAGATCTTTGGTGGTGTGTTGGGGGAAAATAGTCCAACAATTGTTCACCTGTTCCCACAGTTACCATTATTTGGTGCTGCATCTGGCAGTTGATCAGATCCCATACATTTCTTATAGGTGATGGATGAGATGATCTAGTAGTTCATTGAAGTACTGTAGCACAGGATCTGGAATTATTGTGCTCCAGT---ATAAGTTGGTGCATATGAAATGTCCAAAATGAGAGTTCCATCTGCAGACCTGCATAAAATTAGGAAGCACTTATCCACCTAGTCCCAGTAGTTCCCCTCTGCATTGACATGCTTCTGCCAATGGGTTACCAGGCTGTGGATCCCATGGTGATAAAAGTCTAGAGTCTGTGAGGTAAAGAGGTTGGGAACAGCTTTACACACATCTGGGCCATTTGGGAAGGTCTTCTGTGTCAGGAAGTGATCCAGGTGCCGGAACCGATGGTAATTCATGGGAGCAAGGGAAATGTGTCACATATGCTGATGAAATCAAGTATTGATGATGATCTAATTTATAATAAAAAAAAATCAGACTTACAGCTTCACAGTTCATCCATGATCTTTATGATTACTGATGACATTTATTACT--AACTGATTACTGAATGGAAAAAGATTTTTTTATCAAAATATGTATAGTATCTAGACCAGTAGCATAAGAAATACGGCTTTCCTATTAGGATGAGTCATTCGTTCTTCACATGATTATACAGTCTTGAGAGAGGTTGAATGATGGGTGCCAAAGAACCTGACCGTGTCTTGAACTGTTTAATCTACCCTGAATCTGTCA-----------TGTCACTGACACATGTCTGATTTATTCAGAACCCCACTACAGAAATAATTTGACAGCAGAAGATGGTGTCCTGTGAAATTTGTCTGTTTCATGTTCAAGGCTGCATCATAACTGAGGTGTGTGTCACTGAATTAAATTTTGTTGTATGTTTCATGTGTCAATGCAGAAAATGTACACTTGATGCAGATTTTATTCATTGTAGCTTTTGCATCTTTCTTGGCTGTAGGTGCTGTACTAATCTTAATCTCAACCTTTTGTTTTCATTTCAAGGCTTACGAGAACTATTCTTTTGAGGAGCTGCATGTTTCACCTGCAAAGAAAAGGCTGATAGAAAACATGTTAGTTAGGACAAATAATGATGGAACATATACTGCTAATTGGACTCCTGGTTCAACAGGCTGGTATCTACTTAGAGTCATCATTGATGGCTTTGAAATAGGTATGGTAAAATGCATATTAGTTTATTTGTCAGATTTTTCAGAGTAAAAAATTTGCTTTTACATGTTATTAGTGATGTATGTATGGTATGAAATAACACATCAGTACATCATCTTCATTGACCCACTGTTGTAGAAACCTGGCCAGTTAGATAGACTCTATGAACCACAGAATTGTGAGTTGATGAAGTAGATATGTTGCTCCTAGTCCACATGTAACTCTGGTTTTCAGTTAGACCTCAGCTGTTATTCTGTTTTAATTTAGATACACTGCTGGGAGTCACATCAAGAGTGTTGAAATGAAAAAATCTCCTTATACCTTATTATTCGTGATATGTAGTTCTTTGTAATTTTTTATTATGTTTCCATAAGTTGATTCAGTTTTATTTTAACCATTTTTTATGAAAACTGATAACTGGGAGATTACGTTTTATTTCATTGTGTTGCATGGGGGAACATAGGTAGAAAAAGATGTGTGTACATGTTCTACATAGGTTGGTCAAACAGTTTTGTTAAATCCTAGGTTCCAGTGACTGCAGGAAAACAAACTCAATCAGCAGTTTAGGACTTCTCTATGTAGTCACCAAACACCATCACACATTTCTCAGTCATTGCTTCAGTTGATAAATACTGTCCTTGTAAAAGTCTGCAGGTTGCCCTTCCAGCCATGTAGTCACAGTTTGTTTAACATAACCATCTGCTGAAAAATGTGTCCCTCAAAAATGTTCTTTCAATTTTCCAACAGAGATCAAATCAAAAATGAGTTCATCTGTACAAGTTTGAAGATGACAGCAATATTGGAAAAGGTGAAGTAACAGGAGCTGTGGTAGTTTGGTCATATCCAGAGAAAAACTATGTGGCTCATAATGTGGAAAAGCTGAACAGACAGATACCAAGCACACAGTAGGCTGAAGAAGAAATGGAGACTGCATGAAAAAATGACAAGGAATACAGAACATGGCAAAAGACAGGAGAGCAATCAAAAAAGCCATCCCCAGTTAACTTGGAAAAGCCTAGGATGAAGAAGGCAGATGAAGTTCACAAACATGAAAACATACCAGTGTAACAAATATAAGTAGCTGGAGTAATAAAAACATGAAAACAGTTTAGAATACGGAAAGGCATTTTTTATCCAGCTAGAAAACTATAAACACACACACATACACACAAAACACCCATTTCCCAACAACATTGTGTTTGGATGATACTCATTAACTACGTTATGCATATTATCAACAGTACAATGAAATATTTATAGTCACATACTAATATTGTAACTTAGGTGTGAAGTGTATGAAAATAGTCTGAATTATGAAGTCACCATACAATGAATGTTAAGATTAATTTCAGCATTAATTTTATTTCATACACAGGTCCTATTTACAATACCTAAGAAAATTAATCATAATTAGCTACTCTCAAGAAATTAAAGTCTGTCTATAATCCTGGTTGAATACCAAAACCTGGACCTGTAGGTGGTTCAGTTAGAGATGTTAGACCACCTGCTGGTTCAGAAGCAAATCTTCCATTTCTTGGCCCTGCCTTTGGAACTCTTCCTGCCTTTATATCATCCAATATTTCATCCACATCTTCTAATGTTAGATCCTCATAATAATTATCATTTATCTGCAGCATAGGTGCATTAACACATGCACCAAGACATTCAACAACTCCCAAAGTAAACATTCCATCTTTAGTAGTCTCCCCAACTTTGATTCCAAGATTTTTTTTAACACGCTCAGTAACTTCTTCAGCGCCACGTAGCATACAAGGTGTAGTTGTGCAAACTTGGACATGGTACTTTCCAACTGGTTCACGGTTGAACATAGTATAAAAAGTAGCAACTTCATATACTCGCATTCTAGGCATCTTTAACATATCAGCAACATAGTGCATTGCTGAAATAGGAAGCCATCCAAACTGTCGCTGAGCCAAATCTAACAGAGGAATTACAGCTGCTGCTTTGTGACCTTCAGGATAAATGCCAATGATTGATTCTGCTCGCTTCAAATTTTCTGGGGTAAATTCAAATGGTATGTCTGGATTGTTTTCTTTGGTGTCACGGTGAACAAATAATTTATCACTACATTTGGCTGCTGACAAATGGATTTCGTGGCTACTTTTGGGTGCAGAAAGACTTGTTCGTAAGAAAGTTCTTACACCACCTGAAAAAGCAGACCTCAGAATATTCTGCATGGCTGAGTAATTAGGACACAGGACCAACTACCTGAAAAAGAAAAACAGAAGTAATGAAACTGAATGAACACTTTTCCTTCAGTCACATAATAATTACAGAACTAGTTGGGAAGTTTTCTGATAAAGCAAAACAGCAGATTATATAAAAACTGAAGTTCAGTCACTCATGCTAGTGGCAAAAACTAGACATGCAGCTGCAAAAACTCAAGTATGTAATAACACTTAGTACACTTTTGCTTCTTAGGAGGGTCATGAAGATAATGTTTCTATGTATCAGTGACTGTGCATTTCACAACCACTCATTGTCAACATCAACAGATTCCCTCCCACTGAAGGTACAAGATTTTACAGATGTGTTTTCACCACATTCAAGGAAACACTGTGCCCCTGTAAACCAAGCACACCCGAGAGAGAGAGAGAGAGAGTGTGTGAGTGAGTAAGTGAATGTGGGTGTGTGTGTTAACAGTTAAAAGGTACAGACAATTTTTAATGTGTTTTCAAAATCTAGTGTGAAATAATCAATGTTCCTTGCTTCTTCACTGTACTGACAGCGCTAGGTCAGAACACCCAGTAAAACTGCAGTAGGTTTAAAACAATAAAAGGTTAGAACTTATCACTATTTCCCTTACAGGTGTCATTCTCAATACAATGAATATGGTTTTATTTTAACAAGTGTTATAAACAAAGGAAGATTTACAAGAATAGCATTTAAAGCCAGGTTGTATTCTCATAACAAAATTACCAGGAACTGTTATAGGCTCCAAGTCTGCTAGTAAGCCTTCTCTTGTAGCTTTATCTGCAAGACTGTGGGAGCGTATTGCATAATCATCTTGTTCTTCACGGCTTACATTGAAGGCAGCAGCTAGACGATCTCCAGAATGACCCATCGTTTCTCCAGTGGAAAATTCAGCAACACCTGGTAACTAAAAAAACAAAACTACGTAACAAACAGGTAATTTGTGTAAACTTTAAGTTTGCAAGCATCAATAATTGATGCAGAAATCCCCCTTTAGAGGACTGAAGAAAAACTACAGCCACTTCAAATAATAATAATGGGAATACATGTAATACGAAGCTACTACAGTGAGCTATGCTACAGTATTAGTTCTGTGTAATATTTACAAAGAATTCACACAAACATAGAAAAAAGGAGGCTTAAAAATTCTGTTGCCCAATATGGCATGCAATGGTAATATTTCACCGAATCACTTCATTTAAAAACATAACCCCTCCCACACACCCAACAGGTATAATGAAAAATTTATTTAGCATTGCTTCAAACGGCATCTAATTTATAGCTCACACCACCAAAAAGTATCTAATTTTATAGCTCAAGCACAGCTCCATTCATATGAAATATGAAAATGTATATCAGCTATATCTTCCACTACACAACCTTGATCACTTGCGCAAAAAAATGTATAAAGTTCCAGCATTTTGTACAGGTATTTACTTTCACAAAAGCCTTGAAATGAATTGAAACACTTAAAACACAAAAACATCACTTCATGTAAGTAATACCCTCACAAAAAACCTGCAATGTCCTCCCTTTTTCACCAAAGGGACCTGAGGACTGAAAACTAAGTCTCGGGTAAATTTCCAAAGATATCATAATACAGTATTTAACCAGAAGGCAAATATGTTATATTTCTGTTTCCTTTAATTTTGTTGCAGATATTTGCATGGAACTTACTTTTAGAGTTGAAATATTTTGTTCCAATCAGCATTCTGCAGAACAAGACTGCAAACAAAAATAAATGAAGTATGAAGGAATGAGTTCAACAAGTAAACTAGTTAATTATATTTATTCTAACAATATTTAACAAGGTATAGAGTTCTCAGTGAGAAATTCACAATGTAAGTGAAGAAGCATCTGTGTGTTGTTTATCTGAGAAAATGGAAGGAAGTAACTGAAGAGTGAGCTAACATGATTCTGAAACCCATCTTGTTGGGCATGCACCTGTGCATTAATACAGTAGGCAAGGAACCTCTATCAATGACACTTATTTTCTTTAAGCCACTGGAAATCTTTCTCTACAGCCCAATGCATGTGAACACCACCTAATACCACTAGAACATGCATAATGTTATGACTATTGAAGGCATAATCGAATTTGCCTGGCAGCCATCGTTCAGGAACAAGAGAGGCACTTATCACAGCACCAATCAGTGACCAAAGGTCTTGCATAAATACATGAAACAATGCCTGTAAAAGAAAAGTAAAAATAAGTACAAGACATGTTGTTTTAAGTTTGTAACGGATTATATACAACACAGTACTTTTTACAAGGTCTACAGTTTCAAAAATTCTGGTCAGAAAGTTAAAATTTACAGACACACTCCTTAGAAAAAAAAAAAAACACTAGAGATTTCAACTTCATTAACATTACAAGGAATTTGTAAATCACATCTTCAGAATTGTACATATCCAAAATTTATAACATTTCAAACATTGAATTTATTAGTAAAATCTTTCAGTAACTTATTAAAACTTCAAATTTCCAACAGATTTCACCTAAATTAATAAGAGTTCAAACTGATTTCATTCCTAGTAAATTTTCACTTGATTCTATGCTGACCATTCTTCTTGGATAACTACAGCAGATCTGAAAATGTTATTTATGTACCAAAAAAGTTTATTTATTCATTTTCATCATTTAACAAACTTCTATGCATGAAAATTGCTCTTTCTGTATGTCCATGGAAACACCCAAACAAATGT--ACTACACAGTTTCTTCAGTAATTAACATGTATTTTACAAGAAATTCCTTTTTTTAGGGACAGCAAATTAGTATAATCACAAGCAAACAGTACACTAACAGCTGTGTGGTCATCACTTATGCCCTGGTGGTGGATGCAGAAGTGTACGTCTAGGAGGTGGTGGTGGTGGTGGAGGCGGGGGTGGTGGTACACTATGTGCTGTGGGATATGCATAAGGGACAGCTGTATTCAAGTACACAGGGGCCACTGTTGTAGGATATCCATACCCTGGAGGTAAAGTCTGTGATGCCGCAGTATATAAAGGAAATCCTGCTGTATATGCATAAGGCACAGTGTAGCCACCAACTTGGGTACTGATAGGACATGCCATTTGGTTCACTGTACCATACTGAGGTGGTGGAGGTGGTGGTGGCGCTAACTGTTGAGGCTGCAATTGCTGTGGTGTTAACTGTTGTTGTGGCAGCTGTTGTGACTGCAAATGGTGTAAATGCTGATAATGCTCCACAGGTTCTTGAGATGTTGGAATAGACACCGTTGGAGTAGGTACTTGTACTGCAGGAGTCTTCTTGGGTGGTGGAGGTGGTGGTGGAGGTGATCTGGGTGGTGGTGGAGGAGGAGGTGGAGGTGAATCTCTGTCAGACTCCATCATAGCAGCACGGAGTATGTGTTTTACTTTCACTTTGTGGCGTCGTTCCTTAGGTGGCGGTGGAGGTGGAGGAGGTGGTGACTCAGCAGTTATAAAAAGATCTTTCCCTGGTGGAATACCATCAGCAAACATTACTGACTTTTTGGGCTGCTGATCAGAATCTCGAGTAGACTGAAGTAATATTCCAGTTCTTGGAACTGGCAAAGTATCATATTTAGTCACACTAGATGTTGAAGATGCTGCTTCAAACACAGGTGTTGGAGCTGCTTTGTTAGCGCTTGCTTCATTTGGATATTCATACACGGATTTTTCACCACAAACATCATTACATGATGACTGGTGTGCAATGGAAACAGAAGATTCATATGAACTATGCTTTGACAGTACACTTTTTGCTTCTTTAGTCCTTTTGATTTTTCTGCCAGATGACGGCAGTGTTCCAAATGACTCAGAACCCGAGGAACTACTAGCATCAGCTGCAGTGCTGCTGATAGCTTCATCCTGAGGAGATATAGAAACTTTAGATTCACTCTCTCGCATGCACGGATGCACTTCACTTAGAAATGTAGATATTTCTTTTACAATTTGTGCATCACGTGATGCTTGATCAAAATGTGCATTTGATGATGTTGCGCACTGCTGCTCGCTATTTTCCCTACATTTTGTTATTCTAGCTTGGATTTTTGACAGCACAGATGGATTGGACTGCAATAGTTTAACATAATCTGAATAAATTTTTGCCATATCACTCCCAACAACCGATTTCTGTGATAGTTCTACTTTCTTGGACTGCCTAGAAGTGGATAACTGAGGCGATTCCACTGAACTTAACTTGGTGCTTTCTAGTATGTTTTCTTTGTTTCTAGAAGTATCTGTAGCCTCGTCATTACTGTGTCTTTCGTAATGTTTGCAGCTTGCTTGTTCCCTTGTTGTCTTATTTAGCTCATATAGTTACTACTGCAGGATTTTTAAATCATAAATCACCTTGTAGTTGTTATTAAGAATCATGCATGCACTTCATGAGTCTCATTAAAATGAGCTATCATAAAGGAGGATAAAATGCTAAAACTGTATTTTCTTGGCAGATCACTGTTTCTACATCCCAGATTTAGATTAAACTTAGAGACATAAAAAAGGTCTTCAGCAACTGTGGAGCACATTAATTTAAGTGTATAACAAAATGATAATATTATGTGTAAATAAATTAACATGCACCATAGTAGCTGAGGACATTATGGCTCTTTAAGCTTAATATGAAATGAATTTTCC-TTTTTTTTTTTACTTCACTGTTTGGAAATAAATTCTCCTAGATGTTGTTTGCACCTTCGTTTTTCCTACTGGTTTGTGATTTATCTATTATTTCATTTCCTTCTACCAGATTTAATTTCCTGTAATTGTCATTTAAACCTGAACACCATTTGGTACATAAGTATGACATGATAATGAATGAATGTATGTTTTGAAGTCATGGTATTCTACATACATTCCTTTTTTTTTTTTAGTTCCCAGTTTGTTTGTCACTCAACATATAAATGTATACCAAGTTGGTGGTATTGTGATACTCAGGATGACTGTGGGGATAAATCTGATGAACCACCTGACTGTCCACCATTTAAATGTAGTCCAGGACAGTTTCAGTGTGCTAATGGGAACTGCATTCAGCCCAATCAACTTTGTGATGGGCGAAATGACTGCAATGATGAATCTGATGAAGTTGAGTGTGGTGAGTATCTGTTCC-TTTTTTTTTTTTTTCATAGAATATAATTGCTTTGCACTTTGCATGTAACTGAATCTTAGAGGAATAGTCATCATAATAGTTTATTTAGTTCCTGTGAACTTTGTGCATTTGCTGTTGTTGTCACATTCCTGTCATTTCAGCTTACTTTATAAACTTTTCGTTTATGTTTTCACTATTGCGTTGTTATAATACTGAGTTGTTTCACTTACTTTGCTGTTACTTTTCG-TTTTTTTTTTTTTCCTGTTGTTTATTTCTTTTGGTCATTTAGTCCATTTTGTTTTTTATCTATTGGTTTTTTGTC-AAAAAAAAAAGAATATTTATATTCTTCAACCACGAAATAAATGTTCTTCAGCCAAAAAAATTAACAAAAAAAATGAACAAAAAACCAATAGATAAAAAACAAAATGGACAAAACAACCACAAGAAATAAAGAACAAAACATGGAAAATGAAAGTCTATGGCTAGTTCTAACTAGAAAAGTGCAGCAACAAAAGATACTTAAGGTAGATGCAGGCTAAAAACTAGGGGTGGGGGTACATAACATTTTTAATATCCTTTTCAATTATAACACATGATGTTCACACAAAA-ATTCTCTCCTCTATTAAACAGTGCATCCACACAAGACATTCTTCAGAAAAGCACAGATATTCACAGAGGTTTATTGAACTTTAATAAATTATTATTTGACAAACATGCTGGAACTTAAACAGCTGGAAGTTATACCTGAGAGCAAAAATTTTACCCATTTCTTTATTTATTCATAGGGGAGGACAAATTTTCACGTTCCATACATGAAACATGAACATTTTTACATCCCCAACAATCATAAAGTAATCAAATATAAAACAACACATGATTTTTTTTACACCATGTAAGTGACAAATAAAATGAGACTAATAAATTTACATGGAAATTAACAATTCATAATGAAATTTTGAAAAACAAAAGAAAGTATTACCTCAGGATGGCCCCCACCATAAGAGGTCAACCGCAGAAGGATTACACCTATCCGCATAATAAACATGGCAGCAAAACTACTGCGCCGCTCCCATGGTCCCACAGCAAACACTGCTGCATGGAGGGACTTCAGGGCAAACATCAAGTAGATACCCAGAATCAGCAGTCGAATGGGCCATGGGAGGCACAAAATACCAACAAATACTGTAGTAAATCCCCCTGAAAAATTACAACAAATCAGAAGGTTTGTAAGATATAGAGTAGAATCATCATGTAAAATCTGAATAAATATCATTTATATTTTACCAAAATAAAACAAGAACTTTCCACATTGTCAGCAACATATACAAGAAAAATTATTAACAACTGAAGAGGCCTGCATGTGTGCCACTCTAAGTAACCTTTTATTCCATTATTCAGTCACAATCAGAAAAACTATCCTGTTTGTTTTCTAACTGATGAGGATGTTCTTCTGTGGTTGTTATGTTCCTTTCTTTAGTAATACTTGTGCTGCATGAACTT-----TCTCAGAAATTTTACAAGTATTCACAGTGGTCAAATATCAATAACAATGCTCAGCTATTTCAATATTGCCAGGAATTAGAGAAATTAATAACATAACTTTTGTCAGATATTCAACGTTTAAAAAATCGTTGATTTGTGAAGTTGGTGTTGTCAAACAGCAGAATCCATAATTTAATTTAATATTCGCTGTAACATCAGAAGTAAATTATGTCTGCAGACGATTCATCTCAAGGTTATTATGGTGAATATGGCTGGAATACCCAAAGAGATCCTGCTTCTGGTGGGGCATATAGTTACGATTTTGGAACTCCTGACTTCGGTTCACAACCACAGTTTGGGCAGTTTGATTACGATTCACCATCCCAACCTGACAAATCCGCAGCACCAATACCAGGCAGATTTCCAACCGGTGTGCCGTCTGGCTATTACCCTCCTCAGTCGTCCTATACCGGCAGTATTCTGACACCTGATCCCACGTCATCTTTCAGCCAACCTTCTGACAATTTTGAGGACGAGCCGCCCCTTCTTGAAGAGCTTGGTATCAATTTCGACCACATCTGGCAGAAAACGGTGGCAGTTCTGAATCCTTTTAAAGAGCCGAATGCTTCAATCTTACAGGAAACTGACCTGGCTGGTCCTCTTGTGTTCTGCATGACTTTTGGAGCATTCCTACTCCTTAGTGGAAAAGTTCATTTTGGATACATTTATGGTATAGGTGTCCTTGGATGCATGTCACTGTACACTTTGCTGAATCTCATGAGTGAGTCTGGTGTGTCATTTGGATGCACAATAAGTGTACTGGGTTATTGTTTGTTGCCTATGGTTGCCTTATCTGGTTTGTCCATTTTATCACTGAAAGGAACTTTGGGAAGTGTTCTTACTATAGTAGCAGTTATATGGTGTGCATTGTCTGCATCAAAGCTTTTTGTAACAGCTCTTGCAATGCACCATCAGCAGCCTCTTGTAGCTTATCCCTGTGCCCTGCTTTATGGAGTGTTTGCCCTGCTAACAATGTTCTGACTTTTGAAGCAATTAAAATTAATAATGAACTCGAAACTTTTTGTTGATTGTTTCAAATCCTTTGAAATGAGTATTTGTGTTGTTTGGATCCCTCCCCTTTAATCATGAACTTTGGCACTTAATGCTCTCTGATTTGTTGACTTTTGTACATTGTAAAAGGGATTTTTTTTTTTAAGTTTTAAAATTTTCTATAAAGTGATGAAAACCTGCTGATGTGTACGCATGTTCACATTAGAGAAATTTCGGCACTGAAGACTGCTGATAAGACTTAAATTGTAGAAATTGTTGACACGTTCATTATATTTTGTGACATAAAAATGCCTCTTATAACATGAATGTATAGTGCCCTCAAAAAATAGAAATTATGGTGTTTTTACTTTTTCGATATTATACAACATGCTTTTGTGTTGTTTAGAGACTATTTTGATATGATGTGTGAAATATTTTGGTTCTTTGAAGTTTTTTTGCCTGGCTTCATTAATTACTCAAGAGTTTTTTTTTATGTTATGGAGAAACTGTAGCAAAGCAGTATTTTTATTGGAGTTATAGAACTGGCTGGGATTTTAAATCTGAAGCAGTTAAAACTGAATCATCTTACCATGTGATTTGTCTTACCTATCTTATTTTACAATAAAAATTGCCTTTGGTTTAGAAAAGAAATTTTATCAGTGATTAAAAAAAGTGAAAGGATATTTAATAAATAGATAACTGTATATGTTATCGGATGATTTCCATGCACCTAAACAATCAGTGATCACAGTCCGTGCATTTCTGTGGCCTCCTAGTTTGTGATTGCACTGTTGTTGCTCCTACGCATTTACACTTCACAATCACATCATGTACAATACACCTGGGCATCTGTAGCAGGGAAGAGATTTCACAAACTGACTTGCTGCAAAGATGGCATCCTACGATGATACCCCATTGAAAGTCACTGAGCTCTTCTGAAAGACTCATTCCCCCATCAGTGTCTGATTGCTATGATTCTACAACAATGTGCTCCCTTTTGTGCCCATCCACGCAGCAATTGTGATGTATACAGTTACTTCTACCAATCATATGGGGTGTCTGGATACTTTTGGTCAGATAGTGTATATAATAAGGTAAACATGCACCACTTTTTTTTATTAAAATAAAACAACACCACATACTCAAAAAGGAAATATGTGCACCATTTCTTATTATAATAGAAAACACAATGCATATTCACAAAAACAATGCTCAAATGACAGGAAACAATATTTACCACAGCTTTGAGTAACCCAAACACCCACAACATCCCACTGAAGAAGGCGTTCATATGTATCTTCACCAGAAAAGTGATTCATAAAGAGGTGATAAATAGAACTTCCTAACCATGGGGACACAGTGGCAGCTGCATGGAAATAAGGAAGAACTGGAAGTGATATTTCTTCCCAAGGCAACAAGCTTGGCAGGTTCCATATTGCATAGATGAGAGGCAAACCTATTGAGTGCAGTCACAAAAGGAAGGGGGAAAATATTAATAATAAAAAAATGGAATTATAAATATCACTGCATGTCTATGCTAAACATTACAAATGTTGCTATACATATTTTTGCTGATGACACAACTGACATTACTCCATTAACTGCATTATTAATTCCTAAAGGCATTTCTGATAGTAGAACCTTACCCTAGGCACAGCAAAATCTGTGTAAAGATGACAATTGTCAGTACAATTGTCTCCTCCAATTTTTTTTTTCTCTAATTAAGTATTTATGTACATCACAGTAAGTTAAAAGTGTAGCAGGAAATAAAGAGGATTTTGAGAAACCCAGTATCACTTAATTCCAAAACAATTATGACACACTCTTTTCAGTATCTCACCACTAAGTAACATCAAAAAGTTTGTTTTAATTCATTCATTCATTATTATTTCACACCTATTTACTATAGTGCTGATGTTGAACTGTAATAAAAGCACCATGTTTTGATCTTAAACAGTAGCTATCATGAGCATGCACCATACTGGAATTACAGAACTGTCAAGTTGTAATGCATATACATTTTAAATAATATTGTAAAAACAGTGTGTATTATCATGTAGTTTTTTGTGGTTGTTTCAACTCATAAAATGTCCTCAGATCTAACCAGATAGGAAATGCTGGCAAACCCAAAACCAAAAATGCACCTAAAACTAGTCATTTCACTTACCTGTGGCATTAGCTGTGGTCTTTATGTAGCGTAACTGTGTGTAAGAAGGATCTGCCCCATCTTTATCTAGAGGGTATGGCTTGAACACAAGTTCAATTTCATTCACTGAACTTTCCGACATTCCTTCCGTATCTGCCTCGTGGTTTGTTCCTTCAGTACTTTCTTCTGCAAGGTCATTGTCCAAATCCTGCTCCATACCAGAGCCAGTAGACTCATTTTCCGAATGAGTCTTTAACCTCTTGCGTGAAGGCTGTGATGAAGAAGCTGCGTCACTTGAACTTCCAGGTGTGGGGGTCTGTCTTGGAGGTGGCGTTGGGTTCACAACGTTCACAATGGGTGTAATCACATTATTGTTTGAATTACTATTATTATTGTCATTATTATTGTTAACACTGTTACTGTTGTTATTACTATCACTAACATTATTAACTGGAACACTACTGTTGTCATTCGTCTCTTCTGGCGCGTGTTTACGTATTCTCTGTGCACGATTCAGCGCTTGTATCCTCATGCCTTCTTCTATGCTATGAGCCAGTGCGTGATTGTGTTTCTTGTTTAGCGTGGCCAAAACCCTTTCCTGAAGCGCTTCGTACTCGTCTCGGCTGGGATATATTTTTGATATTAACATGTCAAAATTTGGATCAGGTCGCAATGATCGCTTTGAGACCAACTTCTTTCTGCATGTCGGACATTCTTTATTACCACTTCGCAACGCTGTAATTATGCATTCCTGACAAAACCGGTGAAGACATTCTTTAGTTGTCATAGTATTCTTTAGCATGTCAAGACATATTGGACACATCAGTTCACTATGCAGGCTCCGCGGTGAAACCGCTATTTCAGTGTTATCCGTGATGACTTCCTGCGGAGTTCGGTGAAGTTCATATAAACTCAGATCCCACGTCTTATTTGAAGCTTGCGAGTCGGAGCACGACATTGTGATCAGTTCACTAGTATCTCTTACGACAGCAATACAACAGACATGACACAGAATTGGTTTCAATACCGTTTATATAACACTGCGTATATAAAACGACTAACCATCTCCACAGAAACAAACCCACTTACCTCCTACAAAACATACCATTTCGGTTATCTACGGTTAAGGCATGACAACGTCCGTCTCATATTAGTATAAACAATACCCGGTGAATCTAACGTCGGGCCTTATTGAGCTGCGCACTTGATTTTTTTTTTCCCATACAGCTGTATACGCATGATAAACCAGGTAGGTAGATATTAAAGTACTATTTTAGCTATTGTTATTTAGAATTGATCTATTTATTTATTTCTTAAATTATGCAAGTTCAGTTTCACAATACAACACACTATTTAAAATGCACTATTTTAATACACTATTACCACACGCTATTAGAATCATGAAGTATCGGTTCATTACTTGTTTTTTAGAAGGTTCTTTTTGATGATTCTAGTAGCACACAAAATTTCAATGCCGCATACGGTTCGTCACGAGTAACTTCCTCCGTGACTTAGCACAAAGGCGTAGGCGGGAAACAAGTGACATCCCTTCTCCGAGCCACTATTTCTACACCGCAGAAGATGCTCTGCTGCTAAGCAAAAGTAAACGAAGGAACATGCTCATTAATGCGACATGGCCTCAAGCTTTACCCACAGCAGTTTCTATGCAAAAACATGCAGTCTCAATTTATTTTGACTTGCGTACTTGTATAGATTACCTTGAAGGTTTGTTATTCTGCAATGAGGATTTTGTAAATGCGTATTAAGAATTATCTGAGCTAAAAGGAACTTACTCTGACTCCAGACTCGATATTTCGCATGTGAATGCGTCGCAAATAGCCTAATGGTATCTCTGCTCCCTCGATTTTTAAAAGCCCCATTCTTTGATAACTAATTACCATCATTTCCCTTGTCGTGAACTGAGTGCTCTCTCTAAAAGAGCTGAATGATGTGCAAGAATAATGGAAAAGGGAAGGAAACTGATCGTACCATTTCCCCGATGGAATTTCTCCGGTGATGCATGGCCGACGTGTCCTCCTGCTCTTCTATTGAATTCAGCGAGGAGAGCTCCGTACGGATCTCTGATGAGGAGAACGGCCTTCTGAAACCTTTTCCTTGTGTTCTCTCCCCATTCGTGAGTTTTGATGAGTAATACGGACCCGTTGGCGACGTTCTCCGCTGGAAAACCATTCCTCTTCAGGGAATAGTCTCTGTATACGCTTCCTGTGAGGTAGCCTGGAAAGAATACAGAAAGGGCAATCTCAATAATTGTGAGAAAAACAACCTTTCAAAAAACATATGAACAGCGTGTTAATAAATTACATGTACCGTATTTTACGGACAATAAGACGCTACGGACCACAAGACGCACCTTAATTTTTAAGCAATTTTTTTAAAAAATAACATT------------------------------------------ACATAGTATGCAGGGCAATCCGGGCTTTCTGCATCTCTTCCTTAAGCTCATTAAAACTCAGGTTTAATCTGAATTCAACATCTTCTGAAATAGCCAAATCAAAACATAGTTTCTCAAGTTCAGTTACTCTATCTTGGTCATCAGCATTACGACAACTACCTGCCAGAACAAGAGTAACCCGTTTTCTCTCTTCATCATCCAGCCTATTAAGAAGTTCATTAAATGCTCTAATTTGAAGAATATGGTCTTTTTCGGGCCTAAACTGAGCAACTGACAAAATACGCCACAATGTTGTGCTACTGTTAACGCTGTTCAATGGAATGGTTTCAAATTCAGAGACATCACATGGTGGAAACACAAGGAAGGTTGATGACGGTTTCCTCCATAGCATACATATATGTTTTTTCGTCCAGGAAGAATTGACCATCACTGTATCAGCCATACTGCCAACTAAGCGATACAAAAACGCAAATATATTGTAATAAAGAACTTTGATGTTGGTAAAAAGAGCACTATTTGAAATGAACCTCCTATTGTTGTGCGCTTCACACTGAGCAGAAACTTTGTCTAGCATATCTGTGCTAATGACTGGATAATGTACATAGCAGCCTACCTTGCATGACCCAAGGTACTTGAAAACAGGTAATGTGAAAGCATAGCCCATTGAATCAATGTAAATGTCTGGCACAAACTTAAACAGAGCCTCAACTCCAAGAATAATGGACCCTAAACTTTGCAGAAGTAGTGTAAAGTATGGGTATCTCTCGGCTTCAACCCATTTCCGACTTTTCAAGAATACAAATTCCACTGGTCGGGGAAGATCTATGGCAAACCGTGTTCTAACCTTGTGGAGGATCTCTTCTGAAGTGACATCGGTGTCACCAGTGTATATCACACAATGAATGTTATGATACCTGGAAAGAAAACAAAGTTGCTGTCATTTCTGCAAATGGCTACTCTGATATTACACTTTACAGTAACAATACAAATTCTTCACATTCCATTCAAGTAAATTTTAAGGCAAATTTTTAAATAATAACCACAGTTTTTTTTTAATGTGAGGGCGGATCAAATATAAATTAAGACTTTTTTCAAAAATCAGTATATAATTAATATACAGGGTGACTCAGAACTCATGGGACAAACTTTAAGGGGTGGTGGAGCACATCCAAACAAACATTTTTTGTCAAAGAATGTATGTCTGCAATCGAAGTGTTAAAGCACTAGAGGGCGCTGTGTGGCGTCCGGGAAACCAATTCATTTGTTGCAAACGCAATGTGGATTTCAAACAGTTCACGAATGCTAATGGGAACTGCCCAACTGGGTTGCCATGGGATTCAACAGTATATCCATCAGACCTGGCCCCTACCTCCTTTCATGCAGTAGGCTATGGTAATACAGAGCCCTGACCTACCTCTAATTAATCCTGATGCTCAGTTTCAAGTATAGGACAGGCTTTCTGACCACTGCATACAGCTGCAGAGGTACATAAATTTTAGAAGTGACAAAGGAATGCATTAAATGCTTATCATGTGTAATTAAGGAATGTATCAACAAGCACATGCTGGACAAAATTCAAAGTACCAGCAATGAGAGATTGAAGCTTTACAAACTAAGGTTTTTGGATATTTATGTATTTAATGGAATTTGCAGCCCTGTGATTAATGGAAATCTGTAGTGCAGTGTTTCTTTCTTTATGATCTGCTGGCATTTACTGTCACTCTACTGTGATATTAAAATATTATGCTGGTGCTTTAGTGCAAAAATACCCTGAAAACATGGTTTGCTCATAAAAGGTGTAGGCTATGATTCACAACGGTAGTTTTCCATGAAATATTCTCAACAAAAGCATAACCTAATTACTCTTATGATTCCAAAATATAAACAATCTGTGTGCAACGTGCTTCTTTAACCACTGACATACATATAAGGTTTGTCATTACCATGAGAGAGAATGTTGATGGTTTCATTGTGCAAATATGTAAGGCTGAAGAGGCAATCCCAGGCATTCATTTGAGGCCGGTAACCTTCCAATACAAACGGATTGAACTGCAGATGTTTTGGTGTTTTCATCAGAGGCAACAATTTGGTATGTGAGCAGTTACGATATGATATAAAGGACTCCATTGTACGGGGACGCTCCTCAGATGTGACTTCTGTCTCACTGAGAACATTCCCAGATTGAAAACTGGAATCCTGCAACATTACTAGTTATATAATTACACCCGATATACAGTTTCTCCTGTATTTCGAAGTGGAAACCACCAAAAATACATAAAGCTAATCGGTTACCAATGGTTACCGGCACCGCCACAAACCAATCAACACCAAGTAAGGCGACATTTTGAAATTTT-ACGTGACTTTTGACGTCAAACGCCGATTTAGATTTTTCCCAGTTGCCATTCTTTTATTGTAAAACAAGTAGACTATAATGCCATGGTGCAACTACATCATGAACTTCAAAAAAAAAAAAAGTTTTATTTCTCTGAAATATCATATATGACCGGTGTGAACAGCTGTCTCAGCCGTTAGATCACGGCTTCCGATAAGTCAGGTACTTATACTTACTGCATTATTCGGATTCTCTAACACTGCTAGTGGGCTCGCTTCTCTTTGTGCGCACAGATACGGCTGAATAATTTTTCTCCAGTTTCAATTTAATTATGCACATGATCTATTTTAGAAATTTTGTTTAGAATAAAAACATCTCATACGTGTCTTGCTGTTGAAGTATCAATGGGAGGACCTGTCACATTCCTCCTACAGTCTGTGGAAGTCTGCCACAATGATCATTTTCCAAAACTGAAATGGCATCTCTGCATGGAATGCATTATATGCATTACAACACTTTGGAGGAGCTTTCCTTAGGCATGACCTGCTGATGTAATAGTCAGCTTAACAAAGATAGTGCATTGACTAGCATTGTGGCCAAAATGTTGGGGCAAGGTGATTTGCATGAATGGAGATGTTGCTAAAGGACAGTAAGGTGAGCTTCTTTCTAATGCTTTTCACTGTCAGCGAATAGTCTGTCATTACTACTTGTGAGGTAACCTCCACAGATTAATTGCGCAAGAAATTTAACCTGCGAATGTTCTATGCCACTTCATCAGATGATTTACCATCAACTGGAACGTCATTAACTGCTCTTTCCCTCCCTGCGGCTAAAGTTTCTGAAGTAAGAAAAGTAATGTGTGTTTGTTCACAGATGTTTACATTTGATTCTAACTATTTCTGTTTATTTTAAGCTTTACTCATATTTACCACTTTC--TTTTTTTTTCTCTCAGGTTGGTTTCAAATTACCAGGTGTGACAGTAACAATTTTGCCTGGCAAAATGTCTGAAACAACTCAGGTGAGCTCACTTCCCCTTCCGCCAATGCAGTATGTGAACTTATTTTCAGATGAAAATGTACAGAAAGGGAAGACTCCTCCCCCACCTAAGCCCATCACAGATTCATATACAATGTTTGGTGCTCCTTTTCATGCTGATGATCCAATTATACGACCTCTTGAAAGTCAAGGCATACGTAGACTGTACCCACAGAACTATGACCATAAACGAGAACTTAAAAAATTAAATCACTCAGTTTTAGTGAACTTTCTGGACATGCTAGACATTTTGATAAGATGTCCAGATACTTCTAAAAGAGAAGAAAAGAAAGAAGATATTAGTTTACTGTTTATTCATATCCACCATCTAATCAATGAATATCGACCTCATCAAGCACGAGATACTTTGCGCGTTATGATGGAAATACAAAAACGACAAAGACTAGAAACTTCTGAACGTTTCCAGCAGTTAGAGAAAGTTATGGAACTGTTGCAAGCCTCATTAGCAAACCTTCCAGACACTGCTGATATGGACTGCAAACTGTTAGTGCCTGTAGAATCTATATGTATGGAAGAAAGTGAGCTTCGACCAGATGGTGAAGGTGATGGTATTCATGGGTTAGATAGACTAATGTGTGATATTGTAGATGCTCTTTGATCCTTCTTGAGAAGATGTATATTTTCAACTTGTCTATGCATAACTGTATAATTTTTCATGTACATAGTACTAATTTCATTAAACTTATTTTGAAGAGTTGGAGTGAGTAGTTTTTATTACACAATGGAGTAATAGGCAGCCATATGATAAATTACATGGGTTAACATTTTTTAATGCAACTGAAAATGAGTATTCTGCATAGCAGAATGCTTGTGTGGAATTTCAATAAGAATTAGAAGTCAAATTCCCAGTTCTGTTGTTCTTTGTAAAGACACGGGTGCGCACCGGTGAGCCTTTTATACAGGCAAGCTTATTTCTGGAACTTTCCCAATTTTCCAAGTCTACCAGTGTTTCCAGAAACTCGCTATATTTGGTGACTTGGAGCCAAATTTTTTCCCCAAGTCGGCGATAAATCGCCAAACTTGGCAGTCCTGCACTCCCATGTCTAATTCTGGCAACCCTGAGAATGATATTTGGACAACCTGTATTTTTGGTTCTAATTGCCCGATTTTCATACGGTAAAAACTGTTCTTCATAGAATTTCAAACACTAAAAGATGA-AACACTACCTAAATTGTGGCGTAGGTCGAATATAACAATATTTCAAACTCAATTCATTATTCTCAACTATATGAAACTTCAACTGACTTGAGCGACCTCTAGTCGGATCTGCATGGAACTTTTCAGATATTTTTATCTACAGCAGAACATAGGTGGCAACATAGGATTATCTAC----------AGCAGAACATACGACATTTTAAAACTTCAAAAATAAGGACCACCATAACGTACACGTATTATTTAGGTTTTTAAAAACATTAAAAAAATGCTTACCTCATAGCTAGCGAACTTTGTGGAATCAGCCAAGTCCATTTCCTCAATTTTGGGGGGAGTGTCAAGGGTAGCAAGGGCAAGGCATCGTAGGGTGTCACGTCCAGTACCGTACACCTTGGTTACTTCAAGGATCTTGTTCATCATGGCAGAGGTCATGGGCACCTTGGTATTGCCAACACGGACGTGGCTGCAGCGGTCAAGTACACCCTCAGGGGCACCCTAAAGTACACAAGAAGTATTTACTACATGTCTGTTCAGTATATAAACAGCAAATTTAATATTGGCTAACTGCACGGTGTGTGAAGATTTGCAACATTTGAGTCCTCAATGCTGAAAGGATAATAGAGAATCAAAAGAGAATTGAGACTTCTGTAACGAATAAGAATTTTATAAAACAAACTACAGAAGCATATATTAAGATAAATTACACTGGTTTCCATAAATTAAGCAACAAAGTGAAAAAACGCGATAACTCCGCTCCATGCCTGGAAAGTGCAGGTGAAACATGTATAGGCTATTAGTAAAGCTTATAACATAAGAGAAAAAATATCAATATCATGCATGAAATTTTCCTGCTGAAATAATTCACAACATTTTTTCTCCATTAAGACTGATGAACAGGTGAAGAAAAACTTCTCAGAATAAAATGAGAAGCTCAATTAAAAACAGGCATACTGTTGGGAATTTCATAGAAGCAAGAGATAATATTTCACTACTAAATGCATATTATTGATCATAAGATGCAAAAAGCAGAAAATTGCCATGATATTCCTAATTATTACTCTTCCTGTGTTGTATAGAATAATTCAAGCAGTTAATGCAAATACAACACTCCAGCTTTCAATAGCTGTTAAATTCAGCCAATCGGTGGAACACAAGGTAACCCAGCCACTAATTTTGTCTGTTGCAAAACTGATACAGTTTTGCTGTGAGCTACAAGAAAATTTTCATACTGCATACAACATCAGGAAATACATACCAGAGTAGCTGAGTCTTGTAACACATTTGTTACATTTCCATAAGTAGTATTATTAGATGCAGCAACTGCTGATTCATAAATTAAGTCAAGCTGTTTATCTCCTTTGTTCAACCGAAATTTTGATTTTGTCAGGTCTCTCCATCCCCCATCAGGAACAGAGAAATCCATGATCCATGGCATCACAGGGTGGCATTTGGGATTATCCATAACTCTTCCAGCTAACTGAAAAATGATTGCATGCAAATATCAAACAGTAATGCAGGGGAAAAAAATCATAAATTGCATATATACAAACAAAGGAATAAGAAACCATATGCGCACACGCACGCACGCACAAAGAAATTTTCCTTTTAAAGGAAGAGAAATCAAATAAAAATAAGAAAAAAAGACTCAACTGTACAAACTACATGATGTAAAACACAATATACATAGTATATAAGGTTGATTATTGATTACATATCATCTACAGAAGACAAATATACCTGAAAACCAGAACTACTGTTCACATACATCCCAATAATTTATTACAGTTGCAATA------------------------------------------------------------------CAACAACAACAACCGTT------TTACGGCTATTTTC------------------------------CAGGTTTATGGGTTAGCCGGTTTTCCCCCATATTTC-CCTCCCCCCACTATGCCACTGCTATAAGCCTTTATTTTCATCAAAATATATTGAGTGTCTCATTCATATATGTTAATGGAAATAAATGTGCTTAAACTTAGAGCAAAAGTGTACAGTAATTTTAAGGTATATAGAAACATTTCAAGGATTCACCGACGCCAGTTTTCACTCTGCATTAATTTTTTCTCAGTTACAGTCTTGGAAAGTAGGTAAATGATATTTATCCACATGTCATAGTTTATCTGAATTAAACAAAACTTTTCTTTCTTGAACTTCAGAATTTTTTCTTGAGTGTTTATTCCAGATTCTAGA---GTTGTATG-TTTTTTTTTATGTAATTCTGTTTCTTGATTACTATGCTTATGTTTTTATTTTTTAGGCATTTCCACTGCCTCTCCACTAAATACATGTGCCAAGGAGCACCAGCAGTAATGAGCACACTGCTGGCCAATATTAATGCATACTATGCCCATACTGCTGCATCATCTGCAGTATCTGCAAGTGATAGATTTGCTGCCTCAAATTTTGGGGTATGTTAAATATTTTTAAAATACTGTGCATGTTGAAATGGAAGTTCTAACTGTTTTTTTTTTTTCTTGGTAATATATATAAACAAACAGTTTTAATGTATATTGGATTGTGATGTTGTATACTCATTTGCTGTTATATAAAAGGTAAAGCATTAAGATTAAAGGTATTTTCCTGAACAACATGAACTTTTTTTTTCAACTTAATTAGTTTACCTCACTGCTACTGCTCAAGTTTACATGTCTGATGAACTCCTCCAAATGAGACTTTTTTGCTACCCTTTGCTAATTGTTTT-------------TTTTTTTTTTCATCTACCTGTTTTTTTTTTTAACCCTTTGTGAGATTTGCTACCCTTTGCTATTATCATTCCCAGATATGCTTGCATGACCATTTTCCACTCATTGCCAGGTTTCTTTCTATTTTTAAGTAATCTTTCCATAAATCATGTCGGTGGTCCATATTCATTAGATTCATTGATATCTGTTCTAATACATTTTTATAAATAGGAAGCACCAGTTCATATGCAAGTATTGTTTTTGGCCGTTGTCATAGTTTCCTGTAATTTTTATTAAATCCC-----------ATATGTACTTAACCATTAGTAGTAATGGTCACATACATAAAAAGCCAAGTTCTGGTTGTTCCTCCATGACAGATGATAAACACACAGTGAATGTGGGTGATGTGGAAAGAAGCTTGGCTCATAGAAATGAGGTCAGCTGTATCAGCCACCCTACAGAAGATGTATGAAAATGGTTTCTGTACATATTCATGAAGTGGGTAGAATGGTAG--------AGAAAAAAAATACACCATGGATAGGACATGACTTAACAACAACAACAACAACACATGAGAATGTGTTGTTGTTGAATGTGTTGTTAGCAATAATAATAGTAACAACAACAGTACTTACATGAGAAAGTACTGGAGCCAGAGATTGACTGCATTCTAGAGATCCCAACATATGGAGGGCAGCTACTGCATCAGAATTTACATACTGTTGAGGATTTTCATCCACATTACTAACCTTGGCTTCACTGTTTTTAGCTATATGCTGTGCTTTCTGGGTGATAGTATGCTTTAAAAGCTGACGAAGTGAATCGCTAGCTGAGGCAGTTGAGCTATTAGTCTGTTTTGTACAATTAGAGCTTACAAATGTTGGTACTTCTAATTCAGTCTTGTTGACATTTACAACACTGCTGTTTTGATCTTTCGGTTTTGGAGATGTGGCGTTGCTCACAACACGATTGTGGGCTCTACTTTTAGATTCGTTGGCTAGCTTGTAAACCTTGTTCCGTAAAGTAGATCGTGGAATGCCATAAATGACTGCTGCTCTCCTGGTTCCCAGTTTTCCGCTCTGAATGTCTCTTAAAGCAGCTTGAAGCTCCTCCTCAGTGTACGTCCGTTTAGAATTCCCATCTAACCGCCTTCTATTCCTAGAGTGAAAAAGAAAAAAAAGTTAG-----------GAAGTTTACTCAAAATAAAATGTTAGACTT---TGTATGTTACTAACCAGCTAGTCATCAAGACATACATGCAAATTCTACAAATAACACACAAATCCTATCCAGGAGCAAGGGAAGAAGTTCAGGGTGATCATTTTACCACACATCACAGTTATCATGTGTTTAATATAGAAACAAAGTAAGATACAGACATCAAATAACATGTTGGCTCACAATACCTGTTTACAGTAGGTGTTGAAAATGTCCACCCTTTGCTTCAAGGCAGGTGCGAGCTCTGTGGACCATGTTGGATGCCACCTTACGTAGGAATGTACGGTTGATGGACATAATCCCTCTTGTAATCTGCCGCTTCAAGTCTTGTATAGTACGTGGATTCTGTCAGTACACACAACCTTTGAGATACCCCCAGAGAAAGAAATCCACTGGTGATAAATCAGGTGATCGGCCACAAACCTTTTGAAATCAGCCGGTTGAAGACTGCTGTTTTATCAACATTTATTTAGAAAACAAATTTTTTAGTATTTTGGCTGAAACCGAATGATATAATGGGATATTTTTTTCAGAATGATCCACGCCAATAGAATTTCAGAACAGGATGTTGACAAACCAAACGAAACTAATTATAATTTCTAAACGGCGACAAAGAAACTAGCTTGATACCCATTTTATGTACTGAATTTTCACTAAGAATTTCGGATAATATTTAAACCATGGGTACGCCGTCTAAAAGTGCTCGGATGGTGAAATCACATCCTAGAGGTGGATCGATGGCATGCCAGCGACCGAGAGTGAACAGTCAGTGGTCAGTTTGGTACTGTGTAATAGCGCTGGCTCTTCAAGTGTATATAATTGCAACAAGCATACAGAGATTTACTCGCTATGTGTCGTTGCCATGGCCACCTCAAGGTCAGCCATATTTGGAACTCAATGCCTACGTTGCCTTTATGGGTGCAGCTGTAGTTCTTCTTCCGTTTTTCCTACTCTCGGCCCTCATGAAGGTTGGAAACTATGCAAATGACGGGCACAAACTTGGCGACGAAGAGCCTGATATGGTAGTGTACCAGAATCTGAGGAGAAGGAAGTGCTTCCGGTTGATAAAAGCAGCTTGGAAACACGGAGGACCCATTGCGCCTTTGATTCATATGGCCGCGGCTATGTGTTTGTTACTCCCAAGACTTCTTGTCGAAGCCCAGCTCATTAAGCACGGATTCCTTAGCAAAGGTAATATGCTTGAACTTTTTTTTTCCTGTGTATCACATTTTATGATTATTTTTTTTCTGTGTATCAATTTGCGACTGACGTTTTGGGTGTTGAGAACTGATTCGCACATAAACAGAAACAGAGAGTGGATCTAAAACTCGAGGTACAAGAGGAATTATGAAGCAACGACGAGATGCGTTTGATAAGACACGCTAAGAGGCCAGTCTGTTAGGAACACCTACCCGCAACATG---TTCTCTCCTATAGAACAGCCTGGATGTTTCCATGCACGGATTATACAATACGGCGGAAATGTGTCCAGGAATTCTGTACTATACGGACTCAATTGCATAGCGTCGTTGTTGCAAAAAAAGTGAATGGAGGCGCTGCTTGCCCGTGAACCCTTTGAGGCTTGCATATCAGATTTCTTCAAAATTGGTACAAAGCTTAATATTACGAACTGAATGGATATGTCCTCCCCCTTCCTTTGTACAGGGTAATTTACCATTTATGGTTTAAAAAAACAAGAAACTTTCAGATATCTTTTCTTAAAAGGGAAAATGATACTGATACACATGAGGGCAATACCAGAACTGTGCAACACCAGTGGCAGATTAAGAATGAAAAATCTTAGATCTATAGATGTATCCAACATGCATCCTGACATAAAACATAATGCAGAGCACGATGGAGACGCAAAATAATCATAATAAATAAAAAGCATTCATTCAGCATAATTGTAAAATTAAAACCAAATATATGAACAGAAAAGTACTTCATAGCACCTGGTCATCAGACATGCCTCATTTTTTCCTGAATCCTTAAATTTGG-AAAAAAAAAAAAATAGCTAAGCACAAATAATAAATTAAATTTCAACTAATTACATAACAATGGCCTAATGCAGTTTCTAGAATGCTTTAAAATACTAGCATATAAAAATGAGAAGCTGAAATGGGTGGGGTACTGAGTACAAAAGAACAAAATACAATTCATTTGCACTGAAATACGTCTGAAAAAAAATCAAGATAGGAAAAAATTAAAGCTTACACATTGCAACTTTGTCAATTCTTCTCCTACCCTTTTGTCGATAAGGCGGTACAATTTCCAGGGGTTCTGTTAGATCAGTGAGATCCCCACCAGGTCTTATACCATCAGAAAAAATTACTTGTTTAGGCTCTCCCTTTGGTTTATTTCCTAAAATATCATGGGGGGAAATACAAGAGCTCTTCAAGATGCAATTATGAATTTTTACAATTTTCAGTATGCTAAACATACCATTACATAAGGCCTACATTCACAAATTCTAATGAACATATTTTAACGTTCTTTCATAGGTCTCATAGATATAAACCTATTTTATCGCCAGCTGTTTTGCGATGTTGATGTTTATCCTATGTTTTCAGAAGTTCTATTAATTTGTATCTATATTCTAAATTTTAAAAAGTGATCAGTTCTATTATTCATGAAACAATATATCCAGTTTCGTGTTCACAGTATCACTTTTATTTTCATTATCTTGTACACTGATCAGCCAAAACATTATGACCACCCCCACACCTCGAGAATGGGCTCGCCGGAATGACGCAGTGGCCGCGTGACAAGGGAAGGCCAA---------GGATGGAAGTGGTAAGAAATGACAAAGAGACTGGGTGTCTTCAGACACACAAAACAGGAACAAATGGAGGAAAGGAATAAGGGGGAAACTGGCTAATCCAAGTAAACCTGGGAAATTACCATAAAATGGTTGTTTTCTGAAAAGCAGTGGTGCATATGTTACTAATTGACTACATATTTAGCTACAGTACTGCTAGGGTGATCAAGAGTATAAAAAAGTGTGTCCTATACTCTATACCAAGCATCAAGGATAGAGGTCAGGGCTCTCCACTGGCAGTGCTCATGGCACAAAAGTAGGTGGGATATTTCCTCTGGCCAACTTTGACCCATAGCATCACCACTGGCACTAATTTTACTCCTTGGTGATGAGCAAGCCAAAGATTACAATGTGAACAATGGAGAGTGAACCCTCAGTCCCACATCCTTCAGACTGACAGTCAGTGCCTCTGACCACTGTGCCACCATGGCCTAGGATGATCGGTAGGTTTAACTTGCAAATGAAGATGGAAAGGAGCTCGTAAAGTACTAGGAAACTTAATAAATATTTTAGTATGTTATTTATACACAACAGTGTTTGGAAAGTCAGGATAGCATTATATGTTGTATTTGCAGCAGTCTTCTCATTTCCAGAACAGGTTAAAAAAAAAAAAAGCTGTTGTGGAATATTACCTGTACTGATGTGATAGAACCTTTCTTGGTGGTAGTGATTCTTTCTTGCATGGTACCCATATCAGTGGCCAGGGTTGGTTGATAACCCACAGCAGATGGGATTCTTCCAAGCAAAGCTGATACCTACGCAAAAAAAAATAAATATTTCAACCATTGTACACAGCAGCACTGAGAATCACATTCAAGCTACAACGAATTATTTTCCAAAAAATCACAACACAATCTCAACAGCAACGGATTTTCAAAAAATACTATTGTATCAATTCTCTCCATGTTATCCTGATTTTAAGCCTTATTTCTATAAGGGACCACACAAACACACCTTGACCCTTTCCTTGGGAAGGAGGATAAAGCAGCTAAAGTGAAAACTGTTTCTTGATTTCCAACACTACATGCAATTTCTTAATTGTTATCTTTGGTGCAACAATGTCTTAAAGCCTTAATTGATCCATTAATCAGACATTCAGAAAGGGGACCCACACTCATACAATATTGCAGTGAGAACAACACAAATTATGCACAAGTTTCATTATAAAAATTGAGATAGTTATAAAAACAAAATCTTGCTGAAAATCGTGCATTTTTAAATACTTCCTGCTTATATTAAATTGCACAATTAGTGAATAACTAACAACCATTGTGAAAATAAATTAATCACCATTGTGACACACACCACACACACACACACACACACACTGCAGAAAGATTAAATAATTTATCTACACTTTCTACGGACAATTATACAAGGACCATAGATTTTACCAAAATAAAAATTTGTAAGAACCATTCAGTGTATTCTTCTATAGCAAATAAACTATACATAAA----TGAGTATAATCACTGAAGTTCTTTTAATTGTACCACTTACTGCACTACTATGAAACATTCTTAGAACTATGGAATTTTCTTTATGTAATAATATTTACTTTATTTTCTTTTTTCACATGAGAGTAATGAATATTTTACAATGTAAAAATTTATGACAAAGGCAAAGGAAGTTTTGAAGTGGAGAGGGGGGTGGGTGGGCAAAATATCCACACCAGGTGCCAGATATCCTAGATATTCCACTGCCCCCCCCCCAGTGACATAGCTCAAACTCAATTGCACAAAATGACCAACATATAGTGGAAGACATTATTTACCTTCAAATACAATATAAAATCTATTTTTCCACTCCTCAGGTGTTCTTCTGTGTAGCTCTCTAAATGAATCTTCAAAAACATGTTCTCTCCTTACATGAACAGCAAGATCTTCTCTTCTGGAACCTTCATCCATTCTTTCCAATTCCTGCCTGAAATACCTTCGCTTGACATCAAAATCTAGAACTCTAGTATGATCTACAAGGACACCAAATGGCCCATCAGCTAAAGGTGTAGTGGACTGCCGTAAAATCTGGTTCAGAACTGTTCGATGTGTCTCTGTGGGAGAGTGGAACAATACATTTAGAGAGAGAAAATGAAAATTAATTCAGAAACTTACTGTATTTGCTGAATAACTAGAGACAGCTTTGCTCATACTTTTATTCAAGAAATAACTCAATGAATATAACAATGAACAGCTTGTCCTGCATTACAACATTAAAAAGTACCGCAGAATAATATTTGCACATACCAATCTATTGGTCATAATAAGACTGCTGAAATATCAATTATTGACACTTACAGAAATGATGTTGACTTGCACACAGTGGGTATCTGAACTCTGAAGATAAATGTTAAAAGGAGAACTAAAAATCTAAGAAGCAGCCTACTCTTTCCTGTTCCTAGCTGTGAACAATATGATTAACAAGATATGTCAACCCAAGCAGTTCAACTTTATTTGCTGCACT-AAAATAAAAATTTGTATTATTTATGTATAGTTTCTGTACTAGAGAAAACAGATTCATACCCTTAAAAAAGAAAAAACTTGATATCTGTACAAAATCTAACTAAAAATGAGGCCAGTATGTTGATGCGAATGACAGTATTATTCCTTGAAATGCAAAACATACTTACTAGAGGAAACAACCCAATATTATTAAAGTCTATCTGATGAATATAGGTTAGGTAACACTTTCTGTTAGTAACTGGTTTTGATTATCATAGACACGGAGTTAAATTTATAAACGGTCTTTCATACTTTGTACAAATTCATGTTTCATTTTGCCAATTGCAGAACACTGGGCTATTTCTCCAAGTATAAACTTTTAATCATAACTATAGAATTTTTGTTCAGGACTGTTCAAGTACAAACGACTTTCAATATACTAAGCCATCAAAAATGCATATGAAATTAAACAAGCTGATGTGTTAACATTATAGTGTTCAGTAGTTACTAAGTACATTTTACTGGAAAGACCAGCTATGAAGTACAGTCATGCTAAATTTTTTTTTTTTAATCCATGAAATTTTCAATATGGCTGTTCTGCATGCTAACATGACTGCAACAAAGTTACATTCTATGAAAATTAATCTATCATATGAGAAACTACCAGAAGTTTTTTTCTAAGACATCCCTAGATAAAATCTTACCTCTAAATTAGTAACTAGAGGTGGGGGGAAAACATGGAAGATAAAAACTGACATTCACTTACAAAATTCACAAGCAATGTGAACACTAGATAGATACACGAAATAGTACTAACCATTGATAATGTCCCAGATGTAGAATTCCTTCCCAGAGGAGGCGGGTAACTCAAGAGGTATTCTGTTGCTTGTTCCACAGAACTTGTATGTAATAAAGCTTCTGTTGCTAAGGCACGCGAAAATCCCATGTCAACTAACTGAACTAAGTGTTGCGGATTGACACCACCTTCATCACTACTCTCTGCTGGTCTTCTGGTCCGATTAGCACCAGTGGCAGATGTTGAAGACTCTGCACCAGTGGCATTACCAGCTGCTCCTGCTGCTGCTGCTGCTGTTGCAGCAGATGCTCCTGCAGGACTTTCTTCTATTTTTGCAAGCTTTTCCTGAAACAGGAGATTTAAAGCTGATATTGCAGTTAAACAAGGAGCAACTTTCTGTGAAGCATATTAAAAAAAAAAAAGGAAGACATCTTACATTTGCATCAACATTAACTAAGCCTTTCAAAATTTGGGAAGGTTTATCAACCAGGTAAGCTGACATTACTTGCATGCAAGATAAGACATTTCTCATACTTAAGGTATGCACTTTATTCAGAGAGAAGTGGTAGTAGATTTTGTCTGTTTCTGTGCCTTAGTTACTCACTAGAACAAAAACTTGTCCAGAAAATGAATCATTTTGCAATTCTGAATCACTTTCCCCCAAACATGAATACCGTTTCAGGAATACATTTAAAATATTCAAACATGGACAAAAGTCCTTAGATACAAGGTATTTTAAATAGTGGACAGACCCTGGCCGTATAGAGCCATGTGATAGTCGGATAACAAGTAACTGTACAGCTCAGTGATTTGTAAAAATCTGCTATGTAGCCAAATGACTACACTCTGAGAAATGCTAAGTGTAGCAGCCACACCAACCTCCAGTACTCCCAACTGTAACATGCCGACAGCCCTGTTTCTTTCTCCAAGACTTAAAATGTTGTCTGGGCATTGTTTCAGGGTATTTAGAAGCTCCAAAAATGCAAATAACACACTTCTGGATGTAACTTGTTCAACAAATGGTTTCTGACTTTTCACACAACACCTTTAAAACAACCTGCATGCCACATGCAGTCACTTCATCTGCGATAATTTTCATATGCCTACGTCTCGCATGCTGTTCTTCAGTCATGCGAAGAAGTCATCCACATTTCCATAACTCTGTGTTTTCCCTTCAAAATCCTTGTATCCCTAAATCTTTGTGACCAGTGTATTAAATGGTAGTCCTAATAGTACACATGGTGTAGTGATTATGGGGTGGGCAGTGACTTAACCACAAATGTATGGACTCTGCTACAGTATACAAGATACCCACATCTACAAATGCCCACCCCCCATCTCACTTCACCTTGTGCCGCAT--ATTGTGGCATCACAGCTCTAACATTTGTCTTATTACACTGCTAATCCATGCTGAAGAAAACAGCATCTTGTTCGACAAAAGAGGAATGTTGGTTACAAAGTAAAAAAAGAAAAATTTACCTGCTTTCATTCATTCCATAATTCAAACAGGTAGAACCAACACATTCACAGCAACCATCATGGAACCACCTGTAGCTAGATGCACCCATTGAGCTACAGGAATTTTTACACTTATTATACGACATACACTGGGACATAAATGCAACTGTACAGTTGACTGGAATGCTTTCAAGCACTGTGTTGTCTGTTACCGCTATAAAAGACAAAATACATACAAAAGTTAGATCACCCACAACTACGCACATTTACGCAGAATAGAATACCAGTTTAAAAAAATACCAATAAAAAAAAGTCACTATAACAGAAACAAAATTAGTATGACAGCACAAATAAATGGCACAGTAGAAATTGAGTGACACAAATAATGCATATGATGATGTCAAAGCTAGTTCTAGGACAACCCTACTCAATAAATTTGTGTTGTACAAAATGTTAGCATACTTGTTTTACAATTGTGAAAGAAATTTTGTTTGTTTTAATAACTAAAAGATATATTTGCAATTGTTAAAAAAAAC---ATAACTGTAGAAGAGATAGGAATACAATTACATTACAACTGCATATGCCCACCCCTCACAACATTAGCTTTATGTACATCAGCATCCCGAAGGGAAGCAGAATAACTCTATTCATCAGAAGAAGTATTTTTTACAGTAACC-----------------------------------------------------------------------------------------------GGTCAAAGTTTTTTTGACCAAACTGGTCACAACTGACCAGACTGACTGTACTTAGTCAAGTCAGTCAGTCAAGACTAACTGACTTGACTGTACTGTAGAAGATGACTGTACTGCCATCTTTATTAAGATGGCAGTACAGTCATCTTAATATATTAGAAAACAATAAAGCACAGGTGAGTCCATCTCAACTCCTTCATTTTTAGGGAGGTAACTTTTCTAACACCCTCCAAACATCTCTAGCTAAAACACCACTTTAACAACAAACAAAGTTTTTAACACACAGAGAAAAATACTATAGCAACATGTGTTTTAAACCACTTCCCATCATGAAGAAGTGACCAAAGTTTAGAGATGGTGTTTTAAATGACAATCCCTTTCATAAAATGTTAAAAGCTTGCTTTAACCAAGAATTAAAACTTACCAACACAAGAACAGCACTCTGTGTAAAAATAATCAAGGCAGTAGAAACAATCTTTGCTGCATGTGGTGTTTTTTGCATCACATTTACAAGACTGTGTAAGCATGCACTTGCTAACTATGGAAGCACAAACAGCTTCATTGCATCCATCAGTGAACAGCAAAAACGGAAGAGAAAATACTGCTAACACATAGAAAATCAGCTGCAACTTGTTTGGCAGTGACTCCTGAAAAGACAAGAACAAAAATATATGCACTTTTAACTGTGACACTTTACTAAAACAAAAAACTCAAAACACCATATCAC-------------------------------ATTTAAAGGAATGCGAGTTTGGAAGAAGAACTACAGACAATGATGA--ACCAAAATGGTAGGACAACTCCCATATGAAGCAAATGATGTCAACTATCTTGTAACAGTGGCACATATCAAGGTCAGGGATATATAAGAGACAGCAAGCTGAGTCTGAATGGAAATTTATTCAGTTCTTCTGGTGTTAGTGTAAAACTAAATATCTGTTAAAACTGTAAATATTAAACACATTTAGTGTAGAACTGAATATTTGTTTTACTTCAGCATTATACTTATGTACTTGTAATTGGTCTTGTATTTTATTAATGGAAATAAGTGCTATATTTTCGTTACCATCACGAGCACAGGATAAGGACTGGTACTGACAAGGGATACATAAACTTGTTCAACACTGGTAAAAATGCTGCAGAAATTGATGGAGACTTTCTGGAAAAATAAGGTTTGGTATGTCCACTTAAAAGGTGTCCTATCAGTAAGAATGGTAGAGGCAGACAAACAAACAAACATAAGAAGTTCAGGATTTGACCAACAATAAAAAGCACACTGCTGTTACAATGCACATAATATTTGACATTGGTCCAAAACTGTATAATATAACTTTTAAGCTTAAGATATATTCTTGCAGTTAAATTTCTTTTCTTCAAGTTCTATAGGAAAATCAGTTTAAACATTTTACCTGATGATGACAGGTGAAGTCTTTTTGAAATACACTCAGAATAAATTTTTATTTATCATATCAACAGTACTGAACATTAACACTGTAGCTTTTGTGCTATTTCATTAAATATTTAACTATGCTGTTATAACTGTTTTCTGTAAATACAGATGTGCAGTGTACATTGTGCTGTTATTTTCACAGTTCCAGTCTGCATCACAAGTTACCTGATGCTGTGCATCTTTGTGATAAAACCTTATTGGTTTGTATCCATGTACAGAAGTGAATATAAAGACAGCCTATGCATTTCTTCACATGAGAACTGTGTGTTTGTGGGAATGTATGGACCTGAAATACATTAAAATATAAATACCTCCTGGAACATTCCATGTAGACACCAACGTCTGTAAAATCAGCTGAGCAACAGAGTCAGAAATAAAGTGGAAGTGTAATGGATTCTTTCTATAAAACAGAATACTTTTTATAAGAGTGACCACAGATCTGCTAGAGTTGTACCCTGCACAAACAATAGCAATGTGAATCACTTCACATTTGGGAACTTCAGGTTCTCTATTCAAGCAGACTACAGTTCGTTGGCTACCAGTGGTCCCAAGTCCTCCAGACTCTTCTTCTTTAGTTCCATAAGTCTGTGAATCATTTTGTTGCGTTTCAGACATAATGCTCAGCAGCTGATTTTGGGAAATGCTGAAATTTCAACATGAACATAATTATAGTGGCACCTTTTATATGAAAAAGCACATGCATATTATGAAAATAAGAAGAATATACCACTTAACAATGGTAAAAAAAAATTATGCTGTAAAAACACAAAACTTGCACTAACTCACAGCACACACAAAGCAGTTATATCAGTACAGTTTAAAAATGATGAAATCTATTTTGTATGCATACATATAAAAATATTTTGGATCGAAAACAATAATTATTCACAGATCCATTCATCAGTATTATTCTTTATAAAGTTATGATAAAAAGATGTGTGTTACGTGAGTGCCATCTGTAGGATGAAGATGAAAGGAGGTTTCCTTTCATGTACTCACCACTATGAAGTTGGAGTTAAAATATCTGACTATAAAAAGCAAACCACAGCAATGGAAAGAGTGGGAAAGATAGCTTCACTGATGAGGGATAGTATTTCCTGAAACAGTACTGTCTGGAGCAGTTTCCTGAGTTTTTCAGTTTCTGTGTGTTTGACTTGCTAGGTAACAAACTGGCCCATAATGGTAGTCAACCCAGACAATGTTTCTGAGGTTGACCATGCCAGTCCTATGGATCAAAGCATGTTTTAAACCCCACTTAAGGTATCAAAGTATGTTTATAAAAGCATGTTTTATCAAAGTATGTTTTTTGTATGAAAAACATACTTCGATAAGTAGGTTTATAGTAAGCATGTTTTATGTATGTTTTAGCAAAGTATG-TTTTTTTTTAACCTCGGATATATTACACATTGAAATATAGGAAATTATCAAGGATGCCTACCTAGTGTATCACCCAGTATAAATATGCACACAAAATCTGATTTTCGGAAATCTGCGAAATCTGCGATTTCTGAAAAAAAAAATTTTTTTTTTCTTTTTTTGGGGGGGGGGGGGTTAATTGAAGAGTAAGATATATGCAATCAATCAGGACTGATAACATTCGAGCATAGGATGTTCACAACAAAAAACTGAAATGCCAATCACAGAGGTTGTATACTTCTTGAATATAAATAATTTTAAGGTATCCCATTAGAAATTACCTAGATCGTCACAAACGCCTGTGACTGTTCCATAGATTTCAAAACCAGAAAGGGACAAATAATGAGTTTGCCCACTAGCATTTTTTCCCGTTTGCTGCAAACGTATATGACGCCATCCTTGGGTCTCTTCAGGTGGTGGGTCCAATGGCCAGGAGGCTGTGGAACCAGGTTCGTTGAGAGAGCAGTCATCAGTATGGGTATAAAGTGTAGTCCAATTCACTCCATCTTTTGAAACTTGGAAAAACCAATTACGTAAAGCAGACCTACAAAAATCAAATATTCACAAACAGTTAGAATATGTAAACATTTCTTTTCATGTGGCTAGATTTTACCAGAGTGAGACATAAGTTCATAGCGTTTTTGGGTATCATGTTCAGTCCAGTACCACATGTTACCAACATATGGCTATTTGGTGAAGTACAGTCCATCGGAGTCTATGGTTCTTTGCCAACGTTCAGCCAACGATGCAATGCCATTGCAATACCATGTGGCTGGCTTGTATGCAAAAAACTCAGTGATGCCAGTTGTCACATCCTCCAGGGAACTGAATCATCTGGCCCCCAAGAAGGGAGCCATAAAATGAAACAGGTGGAAATCTTAAGGCGCAAAGTCCGGGCTATAGGCTGGGTGTGGTAGGATTTCACGGCCATCTAAGTCCTGAATTTTCTGGCGGACAACACGACTTGTGACATGGGGTATTGTCGAATTGCAGGAGGACCTTCTTTCAGTTCACCATTGCTGGGTAACGTTGGCAAAGAATGTAGTATACGTGCTGCACCTGGTCGACATACAGGTTCCCACTGATGGCCTGATCATGTGGCACAAGCTTCTAGTGGACAGGATTCTTAAATTCCACCACAAAGCCCTCGTTGAACAGACAGGGAGAAGTGGAGGAAAGGAATATGGGGGAAACTGGCTAACCCAGGTAAACCTGGAAAATAGCCGAAAAGCGGTTGTTTTATATTTCAGACTTGTTGTATCCTACTGATATAACACTAGTTCCTGTACTCTGTTTAGGTACAATACTTGATAATGACAGTAGTTGTTTAAAGGGTTTCTGTTGTTTTCTTATTCTTGTATGTGTGATGATGTGTTGATTTGTGTTTACACCAAGAAAATAAATCATTGTTTTCCAGATGTAAGCATGTGAAAAACGAAAATTTCATATTTTTAAGAATTTTAATTTTGGTATTCTTTTCCCCTCATTAATGCAATTTAGGGTTCTTATGGAACCAAGAAGGAAGAGTAAGAAGATAGCAATACGGGGAATTTTCCCTGGTGCACGTGTTGTACGAGGTGTGGATTGGCAGTGGGAAGATCAGGATGGTGGGAATGGACGTCGTGGCAAAGTTACTGAAATTCAGGACTGGAGTGCTGCCAGCCCACGCAGCGCTGCTTATGTTGTATGGGATAATGGAGCTAAGAACCTATACAGAGTAGGTTTTGAAGGCATGGTAAGTGTATTTTTAAATTTTTATAGAAAGAAGTTTTTAAAGTGTTGCTGTAATATCTATATATATGAATTATGTGAAGTTTTGTTGTGACTGGACTGTTAAATATTATGAAAAATGCTCCACATGGTGAAAATAAGTCTAGCAAAATAATTGTTCTT-AAAAAAATCACACTAAATACCGATGTTTCTTATTGCTTAAACAGAGAAACATGAAACAAATTATGCATTTTATAATAAGGTTTTATTCAGTTCTTAAATAAACTAAAATA----------------------------TATTTATGTATTATTATACCTCACTAACAAAGTTTTGGAAAACAGTACATATTTTTCTTGATCACAGTAAGGGTCTGTTTCC-------TGAGGCAACTTTATGCCCTTTTCCCTTTCTTCTAGATTGTTGCCAGATGACTTCTTTCAATTTCTGTATTTTCTTTTTTATTTCTGGGTCTAAATTTCAAGACTCCTGACTCACACATCCTTCAGTTATTTTGATGTGCATTGCTTCCTTTCCCATTCTTCTTGTTTGTCTTTTTCAATTTTTGATACTTACATTTCTTCCATTACTTCACATCCGCATTCCACAGTGTAAAATAACTTTATTAACTAGTTTCACCTTATACCACTAAGACATTTTCACAAAGGTTACATCAGTGAAAAATGTTATTGGACAAATATCATAGTGTAAAGGGCAGAAAAATTAGCAGTAACTCAGAAGTGAATGCCATCTGTCTGGCAACATGATAAAAGAGCAATAAGTTGTATACCTTTGGATGTAGCATGTGTACTGGTTTGAGTACCATGTGCTGGTTCAGTGTGGTTAGATGAATTAGTGTGTGTCTCTGACAAAGAAGACTTGGAGTCTTTGAAACAACTTAGACCATTTGGAGGAGGAAACTTATACGTGCATAAACAGTGGTTTGCATCAGTTTGTTCAAGTGATCTTGTATGTGATTGCTACTAACGTTATGACAAACATCTTTAAGTTGGGCTAATGTGTATATGTGAAGTCTGATCAATTAAGATACAAATCAAACTGCTTCTGTAAATTGCTATGTCATACAGCAGTTTTGTGGTGAAATCAATGAAACATTGGTTTTCACAAAAAATGCATTTTTATTGCAACAGAATGAAGTTTGGTGTCATTTTTAGTTCTCTTAAAGCAAAATGGCCTCACTGCAAAGATATGAAATAAAATAAACGTAATAATGCTAATAGAAAAACATTTGTTTTGTTATCTTTTCCAGTGGTTTGGTTAGTGGGCATATTCTTGCTTCCTACTTACAAGAACGTTTGGAACGTATGACTTGGTATAGGGGAGAGTTGTTGACCATGGCCCGTGACCTTGGCTTCCGATTACTTCCTGCCTTCAATACAACCACAGGAGTGCCTCATCCTAGGGTGAACCACTTTATCTCATACTTCCTTTAGTTTCAGCTTTGTATGGAAACTGTCAGAATCACAGCAGTGTAAAACGGATTTATGTTGAAATGGGTTTGCATATGTTTTCCATTTTTATGCTTTTCTTTCACTAAAATCTGTTTTTAACTATAAGAAACATTTTAGATTTCCTTACACTTTTATCATGTGTCAGATTAAATTACCATGGTGAGGTTGTTTTATAGTTTCATCCATGAGAATGAGACAGTGTTACTGCTGTAACTGTATAGCATATTAACAGGAAGAGCCACAGATCATCTGTACTTAATGTTGTGAAATTTTGTTATGAGGTTATTGTGTTTAAAAGTCAACCATAGTCTCTTAACATTTTTTAATTGAAGTGTTTCCTAGTAAAACTTTAGTTGCCTCATAAGAAAGAGTGATGTATAACACCTCTTTGTCAAATAACTTAGGTCACAAAAACAGAAGTTATTACAGAATTCTTTATTAGCACGTTACTACAGCAAAAATTTTACCTGATATGTAGTTCAATATGACCGACTATCTTCTTCAGTCAGTTACATTGACTAATGCTGGGAAGCATCGTGGGGAGATCATTCTTTAAAAACATCTTAGGGAGGAGGTCGTTCGTCATTCTTCCCACTAATAGTGTTTAGAACAACCTCCCCATGATGTTTCCCAGCATAGAGGTGAAAAATGCAACACTGACAGGACATCATGAAGAATGGGTTCCAGAAGTGCTTCGATGAACTCAACACCCACTGGCAGAAGAGTCTGTTGTTGCCAGAGGGTCTTATTTCGAAGGTGGATGTGTTTCGGTATTGTAACTCTAACAATGTCTGGACTTATGGGTCCAGTAACCTAGATTGTACTAACTGTCAACATGCTACATGTAACCTAGATTTTACTAACTGTCAGCATGTTTAACCATACCTGCATGTGTGTATGTGTGTTACTGAGCCTAAAGGAGATTCTCTTTGATGGTATCTTTTGGTTGTATGTGTGTGTGTAGTGTATGTTGAAGAGCAGGAGCTCAAAAGTACTTTTCTGTGTGTACGTATTTTTCAATAAACGTGTCATACAGTGTTTTATCTGTTGTCTTCCGTGATACTGCCTTCATTTTCTGTAGTGAATACTTTGTTTTGAGTTATGACAATATTTTATACCTTTTTAACACTGCCAAATCCTGTTTTATTTTTGTCATTATGCAGGATCTGGTTGTAGATTGCAAGTAATATAAGTATTTGTATTGCTAAAGACACTTTGTTTCACCCACCTGTGACTTGTAGGTGCAGAAGGCGTGTTTGAACCACTCAAGTGGATTATTGATATTACAATTTGCTATCCTGATTGTGCCAGACCTTTGGATTTGTTAGCTATAGTTGCTTCGTCCCGTCCTCCTTGTACAACTTATATGTATTATCGTCGGTATGCAGTTGAAGAGGTGCCAATGGACAGTATGGAATCATTAAGGGACTGGGTATATGCCCGTTGGGTTGAGAAAGAAGAACTACTAAAGGAGTATTACCAGACTGGCACATTTCCTGACTCGCCAACAAATCGGCAGTGCTACAGCAGTGCTTTCCCACCTCCTGTACCACAGAAATGTAATACAGTGACTCTGAACAATTGGTGGATCACTTTTCTTCACATATTTTTCATCTCATCATCACTTTTTCACTGTTTTATTCTACAGAAGCTGTGGTATACGATATTTTGACAGCTAAGAGAAGCTAGTGGACATTGCCTTAAGTCACAGAGCTTGTATGTCCTTTTCTGGACTGCATGATTTATTACTCAGAGTATACAAGTAACTGTTGTTTTTATGAAATATTTTAATTTGTGTATTGAAAGAAAAGTGCTATATTGACATTTTCAGTCCATTTTCGTATATCGATGATTTTACGTGTCACAAATTGCATTGTGTGTCTGTGAACATGTAATAGCTATTTTTTATATAAAAATTCATTAAGCAACAGTTAATTCTGCAATGTACATTTTGTTCCTTTGCACTAGTCTTCCTTCTTTGACCGTATTGTGTTAACTCTGCATGGATGTACAACACTTTGCATGCTATACTTAAATGATTTTTCTCAAAGCACAATCATAATTTGCTGACATTGTCTTGTTTTGCCTACATCTGTGATAATTATGTACACTAGAGCTGTGATACATCAGCCATTAAATCTTCATTATCCAGTAATAATTATATTGCTAAATATTCTTTTATTTGAAGTTGCTACTCATCTTAAGGAACCTGACCAGACTATCAACACTGTCAGCTAGCACGTAGCCAACACTGTCTGGGTCAAATTGCAGAATACGCAGTGGGAAGTTCTGAAGAACCCAGCCTACAGTCAAGACCTTTCCCTCTGGACTTTCATGTTTTTGGTCCCTTGAAAAAGGTCCTGAAAGGTCGCAGGTTTTCCCTGGACATGGAAGTGAAGGCAGCTGTCATAGCCACAGGAATTCTTTGAGCAAGGCACACATTGGTTGGTGGTTCAATGGGACTCGTGCCTAAATGCCTATGGGGATTTCTTTTAACTGGGCAGCACTGTCTCTACTAGACCTCATGAACGGGAACTTTCTGAATGTGCCTTAGACTCCGATGGACTGTACTTCGCCAAATAGTCATCTGTTGGCAACATGTGGTACCAGACTGAACATGGTACCCAAAAATGCTACGAACTTATGACTCACCCTTGTATTTTGAAAAAGTTCACAGACATAATTATTGCCCTACAGTAATTAGGAGAGTGGAAAAATAAATCCGTCTTGAATTTGTCTTGCCTCGTCATAGTACATATTTTTTTTCTCTGCATCATTAAAAATTTGAGCCTGTTTATATATGCTGCTGGTAAACTGTTCATGACCAAAA--AATTATTCTGCAATTGCAAACCCAATAATGAACAATGACACACAGGGAATGTAATAAATAACATTTTCATTTCTTACCTTGACTTGAAGGAGAGGCAGATGTTCAGCAGGTGCTTCTCTAGCCAAAACATGCAGCATGCTTTGCTTTTCACTGTACAAAGTCCATCCATGCTTCACTCTGCCAATAAGTTTCAGAGCAACATTGTACTTTGCTGTCTTTAAAGCAGCCTACAAAATAGAATTGAAAGACTAAAAAGAAATGGATATAATTTTAAATCACTCAGTGACTCATTCACTGAAAGACTACAGAGAAAAGTACATTTAATGGATTCCATGATAATTAATGAACAGTGTAAAACAGTTCTGCATTGTACGATCTCAACGGCAATATTGCGGTGCCCAAACTAGATACTCATAAACATTTTAGATTATGCTACATGCTACTAGTTTTTTGCAAGATATGGTAGAACTTCCAAACCTGTGTCAGGAGCATCCTCAGCTACAACTATCATTTGTGCACTTTATTTGTACCTAAGGCTGCACTGAACCATGTGTGAAAGTATCAATACATTCTGCAAAAATCTTCGAACCTGTAACAAAGAATTTATGTTTTTGCCCATTTATTTCACATTTATTCAGATCACCACACCTATAAACTCATGTAAATTTATCCAGTCACTCTTAAGTTTACAAATAAACCTGTACACATCTGGGCCACTTAATGGAGACACAAATCACAATGTACATTGCGTCTGTACACATTTCAGAAAGTGGTTAAACTTGACTCTGTACTTGTGTCATGTACCCTATGGGTAGTACTAAATCCAAATAGTCCAGCTAAAATATCACCTTGATTATATTGTGTGCATAATGGCATACCTTATAAAATATACAGATTTGCTTATATCTAAATCACCCATTCCCGTTAAATCAGTTTCTTACGACTGGTGTTTGTATGGCACTAATTCAGCAAGTGAAGAGCAATTCTTGGAAAATTTTCATG----GGTTAATGAGTTAATAACTTTGAATGCAAGCTGTGGTTTGGCGCCCCCTAAAGTGTGGCGCTTGGGGCACATGGCCTGTTTGCTCCCCCCAGACCTGCCACTGTCTGCACATGTGCTGGATAATGAAAGTTTCAGGCCTTATGTTTACGAGAGTTTTTTTTCCCTCAGAACAGGCAGTATAGATTTACCCAGTATAAACATGTATTGGTGTTGGATATATTATGTTAGTTTTTGATCTGAACTTCTGTTCCCTAATGTTGAAAATATAATGCTTTTTTAAATTTTTTAGGTCCATTCATATATAATTAGTTCTTTAAGAAAAGACATGCCAAGTATGTTTGGTAAAGAGAGCAAGAAGAAGGAACTTATAAAGAACCTGGCCAATGTGTATACAGAGATACAAAGGGAACACCACATTCCTCTTGGAGATTTTCCTGACATCAGAGAAATGCAAGAAAAGCTTCTGAACTTGGACTTCACCAAATTCCATCCACTAAGGCCCAAACTCTTGGACGCTGTCGATAAGATGCTTGCTGAAGACATCGCACGTCTTATGGGCCAGATCCCACAAGAGCAACAGCAGCATCAGATCCACGAGGAAGAGCAGCAGGTCAAAGGTGGGGCCTTCGATGGACTTCAACAGAGCCCCTTCACCTTTGGTCGTGGAGAAGGAATTGATGAGGGATCGCTTGATGTGGAGTGGATTGTTGACAAAGAACGCTATAAGTATGATGAAATATTCCAGTCTCTCAATCCAATAGATGGTAAAATTAATGGAGCCAAGGCAAAATCAGAAATGGTAAAATCAAAACTTCCAAATACTGTGCTTGGGAAGGTATGGAAACTTTCTGATTTGGACAAGGATGGTATGCTTGATTCAGATGAGTTTGCACTTGCCATGCATTTAATTAATGTCAAGCTGCAAGGTCATGATTTGCCTCTCGAATTACCCGAGCATCTCATCCCCCCAT--------------------------------------CTGTGAATTTCCCAGTTGGGCCAAAGTGAAATGAATGGGAAACAATTTTGCATAAAAAAACACAATTTTTTTAAATATATATATTTTGTTACAAAATCGTACAACAATTATTTGATCATTTCATGTACTTTATTAGCTTAGTTCAAAACCAGCTCCAGATTCAACTGCATATAGTAGCTTTGACCTTAGAGTCTTTTCATCTTGAAATTCAGGCAGTTTTAAAAGATTCATGCACGTCGATGCAGTAGGTAAACGATCAGGTTCACTTCCAGCATTCTGGATACAAAAAGCGGGAGTCAGCTCTTTAAAACCTAGAAGTGGCGGGCGTGAACAGCTGGTAACAAACTTCAACAGCTGCCTACGCTGTCGTTCATTAAAACCTTGAACCACTCTCCAAAATGCTTGAATTACAGGATGTTCAAGTGAAAAACCTCCAGCATAGTTCGTGTGGGTCTTCAGGTCTTCAATATCAATTGGTACATGAGCACCAGAAATCAGAATCTGCAATTCATTAGGATCAAACATATACAGCCATTCCAGATCTATAACACTGGCAAGGCCCTCTTTAAAAGCTTGGCACTGGCTTTTAATCTGCTTATTAAGTTTGTAATCAGCCATAAGATGGATGTATGTTATACGGTTATTCTCTGTAACAGGAATATTTGAACCCCCAGGCTGCAGTTCAATTATTTCATTTTCTCCAAGCTCACTACTCATAACTGTGAAATCTAATCCCAGATCACTAATGTCACCATCATATGTTTTCAGATATAAAAGATTTTTGTAGATAACAGGATCTAATGACTGTAAATGATGGATATCAAGATCAGTTGACTGCTGGGCTAATATCTTTGACAAAAAAAATCCAGCAAATGGAAGCTCAACTAACATATTTTCATAAATAGCTTTACCAAGCATACGCCCAATAAAATAGTAATGGCTGTTGAAGTCAGGAAGCAGTATGTGAACGCCAGGGTTAGGATACAGCAGACGGTCATGAGTAGTTTTGAAAAAACCTCTATTTGGATCAAAACATGTTTTAAGCAACTCATTTAAAAATTCACGAAATATGCCACCACCATCGATTCCCGCTTCATCCAAGCCAACAGCATTAACTAGCTGAACTCGCATTCTAAGTTTAAGGTTAGGCTCGTTTTCAGGGGACAACTTATCAAAAGCATCTTCGTAAATGAAATTACGCCTGATCATTACATGGATCTGAGGCCCAAGCTGGAAATTGGACAGTTCACCCTGATTTCGCTCTCTATCCTTCATTATCAATGACTGGAAGATCTTGACCCTATCATGGAAGTGGATGACAAAAGGTAGTTCTCTAAGAACGGCCAGTTGACGAACTTCC-----------------------------------------------------------------------------------------------------------------GTGGATGAAAATTGATGTAAAGTACATCTGCACATTGGTGCTATCAATGCCAGACAGAATTTCAGCTTTTCTACAGTTTCACAGAGGCGTTACCCTCTATTAAGTGACATTCAGCCAGGGTGACAAATTTTTTATCCGGTGATTTTTTATGGTGATGTATCATCTGCATCACAACTGTGAAATTCTTGCTTATTTTTGCCAGCAATGCCATCTAACAATCATTTATCAGATTTTATTAAAATAACTGTTGTATCTATGGCATAAAAATGTCTTTAATATGGCAGACATCTTGCCCTTATGATCTGTTTTTGTTCAGATCCAGCTGCTGTGTGTTTGTTATGATATCCATTTTCTGTGTACCTGGTTTTGTCCTATTCCATTTTCCACTATTTTTAAGTACTCACGTTTTTAGCATTATAAATCCATCAGCCAGCTGACCAACCAACCGAAATGTGCGGTAGATTGGAAAATGCTTCATAATTTGTGCAGTC--TGATTTTCTGCCTTAAGCATTTTCAAGTGATCAGTTTTGTCACTTTATGTACTGCTGTCTTAAAAGATTTCTGTGAAAACTGTTTTTGTGAGTTTTATATATTTTTGGCCATGCAGTTCTTTTTATAACACAGCATGTTAATTTAACATCATTGCAGATAATCCTGCTAAACTGCTATAGTTTACAAAAATTTTACTTATTTTTTCCTTTAGGTACAGTACCTCCATTTTATCGGGAAATGTATGATATTGTATGTCCGAATCAGGAAAATGTTGTTGATCAAGACATGTTCATTAAATTACTTGTAAAATCAAGTCTTCCAAAACAGACGTTATCCCAGGTATAGACAGATTATAATTTGTTATATGAAATACAGTACAGTGTTTTTTTAAATCGATGACCATAACTATAATGATAAGGACACTTAGCAAACATTAATCAGAGGGATAAATAATGTTGCAATATCCAGGAGTTAGACAAAAATATGGAAATACCTGGTAAAAGAATGATTTCCTTCCCTAATATGGTGTAGGACTGCCTTTTGCATCCAAGACTGCCTGAATTCTCTTGGGAATGGACAAATATAAGTCCCATATGGTGGACAATGGAATCCTATACCATTCTTCATGCAAAATTTGTTCAAGTTCCTGGAAGAATGCTGGAGGCATAACTGGTCTGAATCCTGGTCTCTAGAACCGACCACTGGGGCTCCTATGATATTGAGATATTAAGGTCTGGCGACCGGGGGGCAGGGAAAATAAGAAACCTTGTCTGCATGCTCAGCAAGCTGTGATTGGATGCCACGAGCTGTATGAATGAGGGAGTTATCATCTTGGTAGATGGCGTTTCCTTCAGGAAACAATGTCTATACCCCAAATAGCACTTGACCTCAATCTGTGCTGTGCAGGTTCGAGTACCATGTACTGGGTCAGAGTGGTT--------------------CCTGTTTATTCATTACCAAGTAGACTGGTTTCATTTGTCAATTTTTATCATAAATGTTTTATTAAATTTTTGTAAAAATAAATTTATAAAGATGGGAAAACACATAAAATACTTTTCCTGATAATAGAACCAAAAGAAATGCAACAAATGTAAATACATTTAGTTAAAATGTTAACTAAAATTACACATAGGTTTGAAACACGTGTGCAGAAGATCTAACTTCTGAAAAGGCTTAATTGCTTTACACAGTTGAATCTTCACACAAATCAAAAAGGTCATAGAAAAGAGAATATGATACAGCTATATGGCATTAAACAGAAAAAAAACATAACATCAATTCCTTGAATAACCTTGGGTCCATGATTACAAATGTTCTTACATGATTATTTACAAAAACTATAAAATGGAAAACACTAATATATACAGCAAATGCATACAACAGATTTCAAATTTTTCAATGCCTGTGATGTGCATCATGATTAGGAATTGCTAAGTTGCTTTTATAGCAGCTGCCACAAAGGGGGAGGGATGAAAAAAAAAAAGATGCATAATGTGCAGAGAATAAATATATATGCATTGTGACATCTCTAGTATTTTGCAATCTGACTTAGAAATCAGTTAACTAGCTGCACAGATAATCATGACTGTTATAGGCAAAGATATTAATGAGCTGCGAATGATGAACAATGAAGCACATACCGTAAAACATGGTCACAAGTGCTTAACACTATGGAAAAACCAATCTAGTTTTGTGGTCCATGCACCACCATAAGCTTCAAAAAACTGGTTTTGGAAATATTCAAGGGCTTCTTTCTCAGTTTTTTCAACTTGCAAAGTTTTTCTCAAGTAACCAACATCATCTATTGATTGAAGCTCTGGTATTCCTGTTGACAGCATCATAATAAATAAGGTGATAAGCAAGTTGGCGTGGCGACGAAGCATCAAGTAAGCTTTACCACACAACTGTTGAAACCTAAAA-AAATATATATATATAAAATCTGAGTTATATTACAAACCACCACCATGCAACTGAAATATACCACTCACATGATACTGAATATAAT-TTTTTTTTAAACAAAAAGTCCATTAACTATATCTGATTTTTTTCATCTTTATTATTAAAATGCAATCAGTGCCTCCCTTTAATGAAATGTTGGCTATGTGTTATTTGTCTAGCAAAATGACAAAATAAGTAACACAGAACTCATATTCAGGTAGATGTAGGGTTTACTGCACCATATACAGCACTGGCAAAATTAATAGCAACCCCTAGTGATCAGAGAGGTGCTGGAGGTTTAGGCGTGAATAAGTAAACAGTGAGGAAAGTTCACACAACAAGATATATATGGCTGGAAAGGT------------------------------------------------------------------------------------------------------------------------------------------------------------------------------------------------------------------------------------------------------------------------------------------------------------------------------------------GGGGGGGGGGGTAGAACTTAAGCAGAATTCGAGGAATCTTTTATTCCAGCAACAGTACTTACCTAAGAAATCAGCCAGTACAGAGAGAGCTCCAATACAGAGCCCTCCAAATGCTGCTGCTGTTGGAATGTATCGATTCAATTCATGAATCATTGACTTCTCTCTGTGGCCTCTCATTACCATCTGCTGTTCTTTTAACTGCTTAGCTACCTGTAATAAAAGACAGAATGGTTGTACTGGAAGAAATTATACGCCACCATAAAACAATACATTGCATTATGTGCACATAAATTTAGATCAAGTACAAAGAAATAATTATTTAAAAAAAAATCTGTGCACAGAACCACT-AAAAAAAAAAACTGATACAACATACACAGCACCAGTGCCAGATTTACCTTTCGTTTTTTTGTTGGATATTTTGACAAGCAGATATTTTCAGAGAAAAATGAGCAACAGAAATCCACTGGAACAACAAAAATTGCAACAGAGGGCAAGGCTGTATTTTGAGCAAAAAGTGGAAAACAATGCTCAACAGAAATCGCCAAACTGGAAGAAACAAGACCTGGACATCAGGGTGAAATAAAGAAAAAAACAGAGCTGGACCACAGGGTGTGGTGAAAAGCATCAAAGGGAGACATTAGGGAGCAACAAAACAGGGCAGAAGGAAGGTTAGGTAGGCAGCTGGTTCATCAGCTCATGGTCATTTCAGGTTTAGTCTTGAGAATAATGAGAAACTTTCAGCGAAAAGTAGACTGCAACAATTAAACACTCAAACAGGAAGAACTTTTTTCCAAATGCAGATTAAGCCTTTCCCAGGAATATCAAACCACAAAAAATAAAAAGTAAACTAATTACTTTTTCCAGTAAAACACTAATTTTAAGTTTCGCTAAGCTCTGACTATCAAACAATCTTCCCATGCTGTCGTCACCCTCGGCTGTCCACTGCTCTCTTGTCAATGACCTCTGCCATGCAGGACCCATTCCCGCAAGCATCGTCTAATTGCTGCATTGCTCCAAACCAAATGCCGAGCAATGCGACCCTCCAGCCTCATGCAGTCCATTGGTACGTCCTCTTTCCAACACCATCATGTGGTTGCAGTGGCTGCAAATTTGCCGGCGAGGCATCGTTACCGTCATGGTAGCCTAATGCAATCCAAATCCTCGGGAAGCCTTGTCCCTGAAAGCGAGATCCACTCGTTATATACACCTACCCGATGCTCTGTTCGCACATGCTGTAGCTCCAGCTATTCATTCATTGGGTGCGTATTTTTGATCATTTGCATATTTGGTCCCTAGGATCATTTGCATATGAAGTTTCATACTGATCAGATTATCTTTTCCGGATGCATTGATTTTTTTGTCATACTGCCCGCCTTCACCCACAGAGCACTGAACAGTATCAGCAGAAATACTAGATCAAACTACGTATTAGACATGAAATTAGGACAGCACTGGTTAATAATACATTTCTCAATGGAAGTGAATGTTCTTTACATACCTACTCAGATGTGCTTTCAGAAATGAGAATGTTGGAGGGCTCAGGCAAAGCTTGATGTCAGGAGCCTGATGATGTTGGAATTGGAGATGCTTCTTCAAGGATGGCATTTCCATTTATGACGTACGATGTCCCAAGGCCATAAAGATGCCCACAGTATTTAGCATCATCAATGTTATCCTCAAAGAACATCTGTAAGAATAATGCATACTAATGCATCCATACCTCTTTTACTGCAATACAGCAATGATAAACACTAAGTGCTTGATGAATTATGATCACCCTCATGTGATAATGGTGTATATTGGAGTCTGACAGCTCATGAGAGAGCATGCATACAGATGTTATGGCTAAAACCATGGTTTTCATCAGACTGTATGGAAGGTCAACTGTGGGTGCACAATGGGTTGGTGCATCCATCTTTAAATTGTTCATGGTCCTCATGGTTAAAGTTTACCAGGGGTGGTACAAAGGTGGTGAAACAACCAACTACCAACATAACTACAAACAACAGTGGAAAGTTGATGCCTAAGGTGAACGATAGGTGTATCACCTCATACAGGCCAATCACTGCAACCCAACTGATGTCCAATCAGGAATAACATCACATGCAACTATGCACTGCATGCTTGCACAGATGGACTACAAGAGCAGATACCATATAAGACATCCTCTTCTAGTAAAGAGTTCATCAACATAAATGACTCACCTGGTACCAGAGCAACATCTGGAGTGGATGCTAGAACACTGGAAGGTTTGCCAGTCTGATGAATCATGACTTGTGATCTATTTGGCAGATGGTGGGGGATAGTTATGTGACATGGGGAAGGTTTAGCTGGTATGAAATGCAACCAAGCTAGTGTATGATGAACAGAG---------------------------------TCTCCAACTGCTTGTGACGGTATGGCAGGTCATCGCTGATGGCATCTTCACTAGTTATGATCTCTGTTGCCTTGCGTACACAGGCGATAGAGATCATAGTGTATGTGGGGTGATAGAGATCATGGTGTATGTGAGGTGATAAAGATCACAACTAGCGAAGATGCCATCGACGACGACCGGCCATACCCTATCACAAGCAGTTGCAGAGTGTGGATAAATGAGTGGAAAAAGGAGAAAGAAAGAAGCAATAGATGAACTGACAGCCATAAGCCTGTTAAAATCCTTGGAAGAAACATTCACATGTAAGGCTGAGAAAAGGAACGTCGTTCCAAAATGTGTACCTAACGTGTATTTTTTGAACGTGTAAAATTAAAGTTCTTTTATAAAAACTATAGTTGTATTTTATTACAGTTTGCATATTAACTACAGAAGTAATTTCTTTATTCTAAGTAAAGTCATGACCATAATGCTCTGAAAAGTCTGTGAGAAAAAAAAAAAAAACTCACGTTAAATTGAACTTGAAATTAAACTGCCACGTTGTGTAGCCTTGTGGGGATTTTCCATTTTCATCAAGAAATGTCAGACCCAACTGAATGATTTTCAGGAGGTCAACATTGCAACGCAGAAGCTGATATTGGTAATCAGCTGTGCTACGAAATTCACCGATAGGACGGGCGACAACTCCGGGGAATTCTGTGTCCTGAAATGAAAAAGAGGCCGGCGTTTAATGCCTTTAACATCAATCATTTCACGAGGAACACACACACAGGGAAGACAATATACATATAAATATATAAAGAAGTTCTCACATACAAATAGCTAATTTTTTTTTATGAGTTCATTGAAAAAATTACCCAAGGAGCAGAATACTGCTCCTTGTGTAATTTTTTCTTCTGATAATTATCAGAAGTTATTTAAAAATCATCTTGCCACTATGAGATTTTGCAGTAGTTGCCATCTTCCATAGCTGTCTAAGACTTCTTCATGGGACTCTGGCTGTATTCAAGCACCACAGCATGGCTCATTAAAATTTAACTTGAAAGAAAAGCAATGAACCTGCACAAGACAAAACTTCTGTACAATAACTTTATCCAAAAGTAAAAATGCAGGTGGATAGCACAGAAATAAGAAGTAAACAGACATGCATACCTGACAGACAAAAGATTTCTATAGACAGCAGGATCAAACGTGAAAACAACAACCATTTTATGGCTATGGTGCATAAAATTTGGATGGAG-----------ATGAAATGAGTTTATGCTGATCGATTAAAACCCAGCACTGCTGATGAGACCTTAACGTTAAAAAACCCGTACAGTGCATTGTTTTACTGTCTAAGCATAATCTTCATGCTTACTTTTACCAATAACGCCATTTAACGGAATTAATATTACACACTGCTGTTTAACGCACGTTCTTTTTTTTATTTTTTTCATCAAACTTTTCAACTCTGTAGTGCTTTACTTTCGTCAGTACCATACTAACTACTAGAAGAAGCTAGTAGGATACTACTGAAAGTACTATTGACGTGTAAAGGTTGTTAATGAACTACTTGCATCAAACATCAGGGTTTAAGTTAATTTTCAACATTCAGGATTTTATGTGTCGCAGGTAACACCCCTCTAGCCTCATGGAAGCTAAAGTACTTAGAGGGAGGAAATACCGCCCCGGAACAGCCAGTATCGCCGAGTTTTAACGTTGGTTTACAAAAAGATTCTCACATGAACACATTGTTATTATGACTGTTGTTGCTATTAGTATTTACTATGTTTTTTTTTCAGGGTGCTGTTCGCCTTTAGGCTTAATGACAGGGAAAGTTCAAGACTGGCAAATAGGCGTCAGTTCGTCTGTTGATAGTAGTAAGGATCCTGGGTGTCACGTGCGCTATGCCAGGATCTTCCAGCCTAACGGTCGTGCGTGGTGCGCAGGTAAAAGAGCAGCTATGGAGTGGATACAGGTCGATCTAGGCGTCGCTGCCACGGTTAGTAAATTTTACTCTTGAAGTACTGGTGTTAATTGTCATCGGGAAGGGACAAGATTCAGTATACTTAACTCATGTTTATATTAGGTTGATGCATAAGATCGTGCCGTTTTATTTCAGGTTGCATTTGCGGGATAATAGCGATAGTGTAGATGAACCGTTGTATATCAAAATGTAGCTTGTACTATTGTGTATTCAGCTCAAATGGCGTTGCGTGATTGTGATCCATGGTTTTTGTCTTGACAGGTCCGGAAGTATGGAGTGTAGGTTGACAAGAAGGTCCATTTCCGACATGTCTCAGACTAATTCAGCACATTCGCCTTGAATTACAGATAAAAGCTAGGGTTGTGCATTATCTAGATTTTTTATCCTGGTAGTCTGGTAAGTTATTTTTTTGCGAACTCTTTACTTTTTCTCCCAGGGTGGGTTCTAAATTTATGAAGTCCATGCTGATGCCATTGTTTGTGCTGTGCAAAAATTCAATTTCTATTTTAATTTTCTTCGTCTCAAAGTCCAAAATTTCATTTTCTTCCATTTTTTATTTCACATCCAGACTGTAGTAGATGGTTAACAAGGGTAGAATTATTATTCTTGAAATTACTTAAGTGTTCGTTGAGTCTGGTTATGATCTTCCCTCCTGTTTGCCCAACATAACGATTTCCGCAGGAAGAATTTTAAAGTGGAAGGCAAAATGATCTGTGAAACCATGAAAGGGACTGGAATGACTTTCGTGTTTACTGCGTCTATAACCTTATCCTGTTTTGTCTTTCCCGAACAGGTACAGCCCTAATACTAGAAGGAGATGTTAGTATGTCTTGTAATAGCAGGTACCCCGTGCCTATAATGGCCCAGGGGCCAACTGGTACTAGTGATATAACTCTCGAGGAATGGCTCCAAGAAGTACTCCGATTCAACAACAAAGGAATCCAATTGGATTTTCAGTCAACTGAAGTTGTGGAGCCAGCATGTAGGGTCCTGGCAAGGATTGCAGACCATGTAAGTAAACCATTAATTTGTTTTGTTATTAACAGCATGGAACTGCTTGCTTATTGCAATAACTGCAAGTTATTGTAATAATATTACAGTCACTTGCACACATTATCCGAGGAAATGAATGGATTCGTCCATAAAACATGACACATATTAATACG-ATAATGTTTGTCTGAATAGTTTCGGGACTACATCCATAAAAATAAAAATCTCAAGGAAAAATGTTACTGTATTAAAAATACAGAAAAGGTCAGGGAAAAAAAATTATTAAAAAAATATGTTGAGCCGCCAAGTACTGGAGAAAAACGGTCTTCCAATAAAGCACTTATATATTTATCAAGATTAAATACTAGTCCGAGTGATGTTTCAGGGCATACCTATTTTCTTTCTCCCTGATTCTGAGTGCCAGTACAGTACGGAATTGGCCTTACGTTAGTACTGCTCTTGTACGCGCAAGGAATACGCCGAGGTGCGAAA----------------------------------------------------------------------------------------------------------------------------------------------------------------------------------------------------------------------------------------------------------------------------------------------------------------------------------------------------------------------------------------------------------------------------------------------------------------------------------------------------------------------------------------------------------------------------------------------------------------------TGTGTGTGTTTAGTTTAAGCAAACAGTAAGAATGAACCAGCTGTTTGAAATGCTTAAATATTTATTAGTCACACAATGCACTTAACAGAGTAAAAAGTATCACTGTACCACCAAAGGAAAATGCAGAAAACAACACATACCACTTCAGAGATGAACACACCAGGCCCATTTTTGCGACCAACTATACTGAGCCCCAGTCCTCTGCCTGGTTTTTTATGTAGCTCAACTTCTAAGACCTCTAAAGCATCTTCATCGTGATTCTGACTGTCTTCTCTGTAGACAAGCATAGTCACAACAGATGGTGTTTGCCTGAGGGCAGTTATTGCACGTTCATGAACAGCTTCTCTCAAATCTTCACCATTCACCTGAAAAATTAGAATGTGTAAATTATAAATCTAGCTGATACATGAAGCAGCATTCATAAAAATTAAACAGAAAAACAAAAGAAGTACTACAAACTACATATTTTATTTATATAACAGCTAAAGGAG----------------------------------------------------------------------------------------------------------------ATGTAATGTCCACTTGTAATGTTATAGCATTAGTATTTCAAATTTTGTTTTTCATAGTGTATTTTAAATAACAGAAATAAGGACATTTACATGTACACCAGTTATTCACTTCCTCATTAAAAGACTGAAGAAACTTGCACATAGCAGGTTGTCAAAATTGAGGATCAGACTGTTTAAACATGGTCTGATGTTTTTTTTTTTTTTTTTGAAAATGAGAAAAAAATATATATGAGAAAAGGGAAAACGCTTTTTTTTTATTATTATTATTATTAAAGAACACATATTAAAAGTCACAAGTATCCCCAAGGGATTCGGTGAAGTAAAAATTTCATGCAATGTGAATAGAAATTGAAGTCATGCTACTTTGACTTTTTTTTTTTCACAGAAAAAACTGCTCTCCTTAGAATGGCTAACAAGTTATGCATGGAGATGCAATGTAGGAGGGCTATGACAACTTACGAAAATAGTAAACTTCAGAAACTTTCTGATTTGACCAAAGAAGGTAACCCACGACCAGAGTCATGCCCCGAAACCAAGCCCCTTGTTCCCCCCACCCGAGAGACAAAGGTGTCACTCACCTGTCCACTCTGGCTGCTCTCGGGCAAGGGGAGGGGCTTGGCCACACCTATGCGTACCACCCCCTTTGGTGCCCCCTTCAGTGCTTGAACGGCAGCATCAAGACTAGCATTTTCTAGGTTTATGTCATTGACAAACAGCAGGCGATCTCCAGGAATCAGTCGTCCATCTTGCTGGGCAACTCCTCCAGGAACAAGGCTTCGAATGACTATAACTGTTTCATTAGGATTCATGGGGTCCTAGAAAGAATTGACATTTCATCACTCCTTAATGCAATGAACATAAAATTAACATTTACAAAAACATAATGAACACGTGAATGAAACAAGTAGGATTTTTCTTTTCTTTTTTAATGGAATTTTCAGGAATTCAACAAAAGCTGTTCCAAAAAACTGTTCAGTCAGAAACAAGGGAAATATAAACTAAAACGTTTATTCATAGGTCATATGAACTTTAACCTATTTTCTATCAGATACATACCTTAATATTAGTTGACTTAGTTTATTTTCAAAGCTGTTTCTTGCATGTTACACTTCATTTACTGCTTTCAGTAGGCTGCGATTTAGTACTTTTTTTAATTTTTCAAAAATGAGTTGTTCTCAAAGTATGATTTAATGTTCAGTTTTCACTGTCCATTCGATATTAAAATGCTATATTTGGATAAAATTGAAAGGATTGGAATCTTTATATTTGTATTCAATGGGTCTTTAACAGGACGTTGCATCTAAATTTGGCAGACGTGCTGTCTGCCTGGAC----------------------------------------------------------------TTTTTCTTGCAGAATATCTCTTTGGCACTCTGCTATTCGCTCACTTGGCTGACTTTTAGTGCTTCCATAGTAAAAGTTTTCTTTATCTTCATCATTGTGGTTTATTATCGGTATGGTGTATACTGGAAGATTCTATTAGACAACAGAAAGTGCATGTACAGGAGGTACCAAGATGAACACCTAGAGGGCTTAAAAAAACATATCAGCAAAGCCAACAGATACTACTACTCTGATGAAGGACCTGGCAACTCAATGCAACAATGAGTATGTAGCTAATATAGTGAACATCGCAGCAAACAATTCTCCAGAATAGATAGCTGAAAGACGGAATAAAGGATATTCCGAAATGCACACTATGGAGAGCTATTGAAAGCATTGTAAATAACATGTAACTGATTATTATCTCTAAAGAAGATTTCAAAATAAAGTATGTGTTTTAACTTTATTTGGACTCTTTTCTGGTTAATTAATATTTACAAGTTGCTGCTTTTTTTTCCTGCTTTCTTCATTAGCAGTGAACATGACATTTGATGATGAGATTTAAGGAGATATGTGCACTCATTGTGATGCATAAACAAATAACTTACCTCCAAAAGTTCATCTCCTCCATGCAATCTTCCATTTACACCAACTGGACCATCAGGTAAAATAGACCTAATATAATGATGAGGGCGAACTTCTTTGCCATCTTCAACATCAACAGTTCCTTCTAAACTAATACCAAGACCACCACCTTCACGAAATTTGGACAACTGTGCAACCTGTTGAAAAAAAAAAAAAGTCATATCTGAAAACAACACAACTGTGTTTTAGTCTACACATAAAAAAGACACTTTTCATCACACAAACATACATACACAACCTAAAATTACTTTACATGACCTTTTTTTTTTTTATCTGATCTGTTTTCAATTACTCTGTGGCAAAGAACGATACCTTAAGAGCACTCTTACAAACTGAAATACCAGCATATCCTTCTAATGGCACTTATCACAAACAACATGGTGACTAACAAAAACTGCACTCCACATCTGTAACACTAGCCACGCAGCAATTCAACTAAATCCCAAGGAACAACAAGAAGCCTTCCATACACAAAAAGACAAGAAATGTAATTTAACGAACTTATTCCCGATAGCCCATCCTAAAAAGGGGGGGGGGTCGGTTATTTGTTGTTTTATGGCACAAGGACCAGAACTGGCTAAACAGCACCAAAAACACAAAGATACAGGAAGTTACAGGACCAGGCTCAGGCTGTGGAGGTGCCACTTCCCAATCAACTGGAAGACCAGTTGTCCCTCTGTGAGGTTCCTAATAAAATATAAAGCTGAAGTAGACATGTATCCTTAGTTGAACAACATCACATTATAAACACATAGTAAACTACTATCAAC--------------------------------------------------------------------------------------------------------------------------------------------------------------------------------------------------------------------------------------------------------------------------------------------------------------------------------------------------ACTAAGTTTTGTAAAACTGCAGTGCTTAAATGTACAGAAATAGAGGTTCAACCTCACATTAGTTATATAAACATTTTAAAGATACATCTCTTAGCAGTCAGCTGTTTCATTTAAATTCTATGTTCCCCAGTTATTATTGCTGAGCTTGTCACGTTACTGGAGCTGTATGTCTGTTTCCAGATGTTTTCTCGGCACTAAATAATCAATGATTGACTTTACAAACTTCTGATAGAGTTATCAAGTTCAAAGAGAAATGTACTCCTTTCATCTGTTCCTAAACTGAGTGCAAATTTAGGTATTATTAAAAGACTAAGTGTACAAACTTTTATTATGCAAGTACACACTTAAAATTTAAGCTAAAGATTATCACAGTTTTAACTTTTTCTAGTTCCATGTTCAAATATGTGAATTATGGCATTACCCTTGAACGCAGAGGCTCAACAAAACCACCATATGGCTCACCAAGGTATCCTTGCATAAATTCAATTACAGAACTTGGAAAACTGAGTTCTTCAGCTTTTTCCTCTACCTCATTGGCTGTAAGTTTGTTCTGAACCATAAATTGTGCCAGATCACCAACAACTTTAGAAGTGGGTGTAACCTACAAAAGTAAAGAGATGGTGACATTTTGCATAAAAACAAATGTATTTACCACAATGAAAACAAACTGAATAATTAAATAAATGCACATACATACTCAGAATAAATGTACAATTAAAGATGCATAAGATAATTAACAACGAATCGGGAAAAAAGCAAACTAAATGTCAGTTCCTCCTCCTCTACTCATTTATCAGCACCTCAGCCTGAAATATCATGTACAAATCATCAAATCCAACTGTCACAGGTCAAAACCACACATAACTGTAATAATTACAGTAACCCCAAGATATATTGCTTCTTGGGAGACAAAAAAAAAAGTGTGATATACCGAAGGGATCAATATAGCGAGGGCTGTACATGGAATTAAGCGTTTTTTGATATAAATACGTACGTACTAAGTAAAACTGCAAGTTAAACCCAAAATTGATTGTAAAGCCTTTCAAAAATAGTGCAAAACAGGGTTAAATATATTTGAAAACTATAATAACAAATTAGTACATACAGTACATAATATGTGTAGTATGTACTATGAACATACTGCATATACTGTACAATTTTACAGACATACAGTACATACTTCTAAAATTTTCTTAAAGTAAGAAGCCAAGGTTGTTTCTCATTTTCTTTGCTTTGTTGAATAAAATGTTTTTGTTGTAACTACTAATGTACTGTTGCGCATCACCTTTTCGCCGTCTGACCCTGCGTACCTCTTTACATGGTTTTCGCCGGCTCAGCGTGGTTTGCGATGCTATGTCCTACAGCAACTTTTGTTCCTCTTGATGCCTACTATCACCCCTCTGACTTTGTCACCGCTTTATGGAAACACCCTGTATAAGAACTAGTAGACAAAATTTTAGTGTCTCTTGGGTGGCTGTATTTATTAACATTTATTCATGTTTTTTGGTGTTATTAAAATTATTATTGATATTTTTATAGGCATGGCTAGAAGAACAGCTTGGGCAAGACACTGATATAGTCCGTCAGCAGGTCTGGCACATCTCTCACATTCCTGATACTCTTTATATGGTTGAGAAACCCATGTCTTTCAGTGAAAATCTTGTACCATTAGGTCACTTGTGTCCTCTTGCAAACATGGATTATATGAAGGATATAATTCTAGGTACAGTCACATACTTTTCTAGATTTCTTTAATTCTTTTCAGCAGTGCATTTTTTTGCATAGCAAAATTTCTCTTTCCTGCACCTACAGAGCATTTTTTTTTTTAAGATTGCATTTCTTTGAAACTGCTAATTATTTTTTTTTTATTTGATTTCATTAGCAGCCCTCTGTCACATATTTTTAATTAGCTTCAAAAAAAGAAATCTGAAAAATTGAATTTTTGCCAATAATAAACTGTAAATTTTAATAATTGCTGAACTTCTCAAAATGTGTTACAGTTAATTGTGTATAATAAGGGATACATTGGCCCAACTACTGTGTGAAGCAATTCTTCATCTTCTTCCTTTGATGCTCCATCAATTAATTTTTATGCCACTGATGCGTGGAATGGAGGGTCATCATTACAGTTTTGTTGCTTTGGTGGATCTTATTAAAAGGGCTTCTTGAAACAGAATGTCTTGTATACTTTTGCTAGTTGTAACATTACATGTCTTACCATTTTGGTTTGCAGTTGTTTTGAGTTCACTGCAGAAGTGCAGGAACAATTATATAAATGGGATGAATAAGCATGCAGGTTGCACATACACTGATGA---------------------------------------------------------------------------------------------------------------------------------------------------------------------------------------------------------------------AAGAATACTATGGTACATTAGAACACTTCTGTTTGTGGATGACTCTGCCCCGCACACACACGCACCAGTGTTCCTCTAAGTCACCCCTAAGTGGAGCCTGTATTCCTTAACAATGTTAAATGTTGATACAAGTAGTAGCTGGAAAGTGAAATGTACAAAACCACTTATCCTTCAGCAGACACAGTTTTCAAGGCGTTTCTCTGAAGCAGAAATTGGTGCTATTTCCATTTTTTTACCATGCCTATTACAAAACGGGAACTGTTCAGTGTTTAGTATTGTTTTAAATGTTATGGTCAGACATGTAACTGAGTATTTAAAAATTTTAAGACATTTCCTTTTGCAAGACATTTGATTTTGGGTATTCTGTAGATGATGCCACACTTCGGAGAATGAAGAAAAGAGAAAAGGAACTGAGGCAGACACAAAGTGCCAGAAGGGCTTATTCTGTAGTTAGGAACCACTGTGATGTCACTAAGCTCCTGCAACTGCGTGTTGTTCGAGAATTTGGTCTTCCAGATAAAGCGATGGAAGTGCTGCATCGAACCTCGTATCAGTATCTGGAAGAGTATGGAGGAGAAATGCCATCTGGGTCATCAGTGCCATCAGGTCATCAGGCACGCTATTCTGGGGACCAATCTAGTCATGTGTATGGGTTGACTAGGAGTTACAAACCTTCCAGGCATCTCAGTTTAGAATTGAGTGAAGCTAGAGAAGATCCAATTCAGCCTCCACCTCAGGTACTTATTGTATTTGTGTTTATATATATTAACTAAGGCTTGAGTGTTTGTAAAGTAAAGCATGTGCTTTAAAACAATTCCTGTATGTTAACAGTTGTGGAGTAGAGGTACAACATTATCTCAGTATTTTGGAACTTGCATCCCTTAAGCAGCTATACAGAAGGTCATACTGACACAGGAAATCAATTACCAACACCACAGGTAAATAAATCACTTCATGTTGGTTCATCCATGGTGTCATCTTCATCCACTGTGTAAATTTACATGGAAGATGTGAAAACATCAGAATTTTTGAAGTGATTTGTGAAATTTGAAAACTAAGTAACTAATCTGTGCAGATTAAAACTGAATATTTCTGAAACTACACAGAAGACAAGGATGTGTGTATGTTCATGAAATAATAACAAAAGAGTAATGCCACAGGTAACTCAGTTAACTGTAGCACTTGCAGTAATCATCTATAAATTTCAGCTAGTTTGATTTCCTCTTTGACTAAAAATTTTATGATTATTCGTTGTTCCATGGCAGCATTACCTTTGTTGTCTTCCATTGTCCTTAGAAATACGCAGAAGGAAAACGCAGTCAGCTGCTTCTGTTGCTGTGTTGCCATGTCTCAGTAGTTAAATATAAAAATGATTTCTTTGCCTCTTCTTTTAAACTGTTTGTAAAACAAAGTTCAGGTCAACCTTGAACGACCCTTGTATTAACTATGAGGAACCAATGAAAATGTTGACCATGTGGAAAATATGAAGAACATAATAATGCAGATGGTGAAGTATTCGATTTAAAAAAAATGTCCTGGCATACATCAAGAAGCAAGTTGACTATTTGGCAGCATTCCAAGGTTGTGAAGCAGTATGACCTTGGACACAGCTTTATAATATATGTATGTTTGCTGTCTCTGAGGGTGATGGCTAAGAAAGAACCATTGAAGGGGTCTCTTAAACAGTTTATTTAATAAATGTGCATCTCACTTATTATGTGAATACATCTTAAATTTTCTCAGAATATCTTGAAAACTATCTCTGAGTACATTTTGCATTTAATTTAACTGTGTGTATGATTATCAATTTTTTTTTCTCTTTTCTTTAGTAAATCCTGGTGGATGGGCTCCAGCATCTGTTTTAAGAGCTGTGTATAAGCGTGAATATCCCAAGTTCCTAAAAAGATTCACTCAGTATGTTAAAGATATGACAGAAAATAAACAGATAATGTTTTAAAATATGTATTCAATTTAAAAAGTGCGGACAGTGTGACCTCATTTCAAAGTTAATGGACTGTGTATTTACCATGTGATTTTTTTTATTAAAAGAGAAGGAACTGCTGCTTCAGTTTGTTCTCAGCAGTTGAAGAAATACAAGTGAAACCAGGCTATAATGACTATGCCATGAATCATGTGAGCTTTCAACCATCCAGTCAGAATTGATTTGATTTATATTTTGAACTGTGAAATGTTAAGAGTGTTAATTAGTTTTGTGTGAATATTCATGCCATAGGAGTTTTGATGTGCCCAGAAATCACTGTGTATTATAATGTTAACACTAAGAGTTGCTGGCCACCTTACCTCTGTGTATTTTAAGGTGTGTAAATGAGCACAGATTTGTATTGTTGCTATGAAAATAGTCCGTTATATTTGTAAAGATTTATATGGACATTTCGACTATCAGTAGCCTTGTAATATTTGTTTCATGTTTTCTTAGTAATGTGCATATCTCATAACTCATTTCACTGTTATATACAATGCAAAGGAGAATAAAAATTTGACATTTTGTAATGTCACCATCTCAGTGGTCTAGAGGTAAGACGCTTAGTTCACGAACCATGAGGTCACAGCTCGAATCTGGCCTGTGACCGGCGTTATCTTACAATTGTAGTTACTCTACTCAGCTGCAGAACTGAAATACCTGTGTTCGATTCCTAGTAAAAACGTGACGTGACACAAGATTAATGAGAAGTTGAAAAGTTTTCGTAATACTCGCGATTTAATTTGCTCAAATTATCGAACACGAGAGGAAAGTTTCTACATAATCCTACACCCGAATCTTGTTCTCCGTTTTGGAAAAAACAAAAGTAGGCCCGAAAAGAGAAAGAAATTCATTTGTTTGCCGGCTTGTTTTAGTCACACAGGAAGCTTC-TTTTTTTTTTTTAAATAGTGTCAGGCTATTTCTAATTGCGACCAAGTCCAACTACACCACTTCCCGTTTGGTGGGGTTGTAGACACTATTTCCTCCGAGGGATATTTTCAAAGGGGTAGTAAGTCGTGAGACCAGCAGAGAGTGTGTCGAACGTGGAAGATGATGGGAAGGGGGAAGAGAAGTATTTGCAAAGGGAAAGTTTCTATATCGGCAAAGCAGGTTTCCGTGCTCTTACTGCCGAACATATCTGCTCCAAAATAACCAAGCCCAGTTACTGAATCAGAGAGGTGAGACTGTCTTAAAAATAACCGCTCTTCTTCGCACTATGAGTGTCTAACCTTAGAATAACGGTTACTGGCTAGCTGGAATTAGAAGTTCTAAAGAAGAAACCTTCCAAAATTAACAACAAATCTAAACACTGAGGCACCCCGCTTGATGACGATGTGATGCCACTTTTGCATCGACCACAGAAGACCAGAGAACTCTTCCACTCACTCGGCATTACAACGCATTTCCATTGCTCCCTCCTTCACATGGATTATAATGCCTGACGCTGTTTCTCTTCTAAACTACGTTCCCAGGCGGATTTCACTCTGCCGACTTCATGTGGAATACATTCAATGATGAGTTACTGTGTTCAAGATTTTTTGCGTGCGTGTACTGGATATATATCTCCCGGGAGAATCTCTACAAAGTCTTCAACAGGTGTAATAATACAGTCAAGCACCTACAGTGGCAAGATGTGAATGATTGCCGTCCCAGCAGAACCAGGGCAGTAACTCCATCTGTTGTGCCATCTAATTCCTTTACGTCTCGGAGTTATTAAAAATTTAGCAATATATACACCGTCTTCATTATATATTCCTCTGTGAGCATCATTACGTAGATCTTAAAACTCCCGATCTTTCTTAAAAAAAAACCAGCACTTCTCTGTTTTTAATCTCTAATCAGACCATCAGTTACCACTACAAAAGGTAAGCTTGCGGGTCCAAAACGAGAAAATCTAGCAGGTAGTCTCAGAAGTGATAAAGTACTTCCACCTCTTTTATTCAAACCAGATGACGATATATATTTATTATTTAACACAAATGTATGTACGTATGTACTGCACACTATAATAGTAGTACACATCTCGGATACTTGCAAACTGTCCTTCACGTGTGCGTATGACCGTCTTTGAAAATACACTTCCACAATAAATACCCGCTGTGCCGTGGAAAATGGCATATTGTAATGTTAATGTCACTAACAAACTTACAAAACGCACAGCGTTCATCTGGTAGGCCTGTGACTAAACTAACCACGTGCATCCACTACACACCTTGGGGGGCATTGTGCTGCTATCTTCTGGAACGTTCCCGAACTACACCAAACAATTTACCCGTTTACAACAAACAACTGTTCTCTTTTTTTCACATACAATGCCAGATGTGCACGATAAAATGATCACCCTGTATTTTCAGGCTGTATCATTCCCTCCGCTTTTATAAATCGCGTTTCCACATGGGAGCTCATCCGACTCTGGGACTTTGTACCCCCGGCCTACTCGGATATTTCATGGCTGCCTTGATGAGCTGGTGTGGGCCCTGAAGAAAAAGGGGCTATTTCAAGGACTGAGAAGGGGGTGGCGGGTACACAATGGGATAAATTTGATGCTTAGTCTTTCACTACATTTTTTTTTCTTCCATTTTTAAAAATTATCATTTAATGCATTTATTTTTTACTGGTCTGCTATGAATAATTATGATACTTCAC-CTTGTTTTTTTTAGGTCACTTTACACAGATGGTATGGAGAAGCAGCACAGACTTTGGTGTTGGTAAAGCAAGATCCAGGTGTGGAAAAGTTATTGTTGTAGCTAACTATAAACCTGCAGGTAACGTAATAGGAGAATTCCAAGACAACGTTTTTCCACCAATCAACGATATGGACATTTTAAACGAAATAGGCTGATTCGTGTTGATGTATTTGCTAAATGATGATATTCAGAGCTGCCACTGTTTGCTGAAGTATTCAAAGACCAGCTACTACGCATAGGAAGTAGTGAAAGAATCCAAACTTCTAGTGGTATTAAAGAACGTTTAGTGAGGATCACTTCTTAAAACGGGAGTAATCCATATTTATGTGAAGATGGCGGTGTCGTTAACCCCCAAAGAAAGTAATGTTTTTTCTTAAACACGAATATATGTCTGTCTATATATATATGTATGTACATGCACTCATAGAAGAAATTAGTAAGCTATTTTCTCACGTTTCTAGGACTTGTCTATGTACCGCATTCATCTGCCTCGAGGACTCAAGCCTGTACGGCAACATATAATTGTACATATTTTGTTATATAATGGAACAAACGTACTCTTAGATATAAGCCTCCCTGTCAGTGGAACTTAGGTTAATAAACAGATTGACACAAGTATGTGGTTTGGTGTGAAATGTTCTAGTTGCATGTCTGTATTAAACAGACGAAATTTCGTTGCGCGAAATCCAATAACAGAATTTTCAAAAAACTAAGGTGATCATATCTACTAAAGATCTTTTTATTTGCATTTCCTCAGATTGATACTATGAACTGGCTTCTCCCTGAACCAGTTTGGGTTATTAGGAGCAGTGTGGAGACCAACTCTGAAATTCTGTTTTAAGGTTTCTGACAATACCTCAGTAGTGTCAATATTGTTGAAATCTAGCTGTGATCGGCATTTCCTAAAGCACTTCGGATTGTGTGGCTGTAAACATTCGGATTAGTTCTAATTGAGAGAATTTTGGATTAGTTCGGATTAGTTCTAAAAGTATCTTGATGTGATAAAATCTTCCCCTGGGCATGTTGGTTGTGATGTGTCAATGTTATGTTCTCTTTTAGTGTAAAACAGTGATTAATGAAAAAAGTTTTCTTTTGTTGACTTCTTCATCTTCATGGTATTCACAAGCTTCACCACTGTTGATTTTCAGCTGATGGATGTTCAACTTGAGCTGCCCTTAATGTGCTTGAGTCCTGTTAAGACACTAGCAGATCACATGGTGGGAGAATTTTTATAGTATATATCTTCGTGTAACATACAAATTCAGTTTTGTGTTATTCTGTGTTGTTTATACAAAAACAACCAAAGAGTTAATTTTACTCATGAATGCATATTTGTGGGTTAAAAACCAAAGAGTTAATTTTACTCATGAATGCATATCTTCGTTTGCATCCATTTGAGCCATATATGTGTCAGTTAATGTGATTTCTTGTTGAATTCTATTTTAGGAAAGCAAAGGACCTTATGACTCAGATAATAAATCGTGGAGGACCACCTTTACCTGTAATAGACACTAATCATGTACCTGATGGGCATACAATTGTGGAAATGATGATTCCAGGGCCTAAGGTTGGGCTTGTGATTGGGAAGGGTGGAGAGACCATTAGGAATCTACAGGTAAGCAACTGTTAATGACTTGGATTGAAATGAATTTAGATGCCATAAAGTGTTGAT-AAAAAACTAGTTTTGTTTAACCAGTTTGTATTTTTCGTTATGTAATGTGGTTGAAATGTCAGTAAATTTTAAATGCTGTATATGTAGATTAGGGGTTGAACACTGTATTTGGTTTAGCTGTTCTGGTTTCTTTTGTTGTATATGTTTTGTAAAATACCAGAAGTTTTTGAAAAGTATAGTTAATAATGATTATTTTACAAATGTTTGAAATTATATGTTCAGAATTATTTATTACTGTGAGGGTGTGAAGTGTGTGTGATAATATCTACGTGTATTTCAGTGTTTTCAAGCTTTCTTTTTGTTTCCATTTCTAAATTGATAGAATTTCTACAGTTTTACAAGCTACTTTTTAATTATACTGATAGCCATACAAATCTCTGAGAAATTTTTTTATAAGAATCAGTCAATTTTTAACAAATTATAAGACTGCCATCAGCAGGTAAAAAAAATGTTAACCAGGTTAGATAATTTCCAGTAGCCAAGTTAATGTCTCACATTACCAGATAATTTTTAGTGGTCGCTGAAGGATTGCATAGAGGTGATGTAATTTGTTAAAAATTGTTGGAACGTCTTGGCTAATGGGGGTCAACTTATATGCCGGATATAGGTAAAACCAAAGATTTGGGAGTGAAAAAACTTGGGTCAACTTATATGCTGGTTGTACTTACATGCCGGAAAATGCAGTATGTATATATTCATGGTGAATATATTCATCTCTAAAATGTAGAATCCTCAGTAGTAATTGTGGTATTCAATGACATATGGAATAACCTCAGTGGTAATTTAATTTTCTCATGATTTGAATATATAGATTTGAAGTTTTGGTCAAAGCTAAGGTGACATAGCTGTGTGCCATATCACTTCTAGAAAAATAGTTAAATTTTTATTTGGAGTTCATTTCTGTAGACATGTTGCCATTTTTGTTCCTTTTTTTTTTTTAGTGTTAAGTGGAGCTTATGTCCCATACACAAAGAAATTTTGTAAGCTGCATCTTAGGCATTTATGAGTGCTGTGAATGTATAATTTCAGCCAGTGATATTTCTAGTGAATTTATGTGACTTTCAGGATCTCTGTGGCGGTATATTCGCTCCAGCATGTCACTTTCTGGGTACATGCCACCCTTATGTGACCCTTTGGATGGGCATTTGCTTCTGGATGGTGGCTATGTCAACAACCTTCCAGGTCAGTACATTTTTTCTTCTTATTATTGTATGCATTTTGTTGTTAGCTACAGGCTTTCCTGTTTGTTGGCTATCACCTTCCACTAGGCTGCCTGTGGCGTTATGTCCGAGCCAGTATGACCTTCACTGGGCCTTTTCCTCCACTCTGTGACCCAAAGGATGGGCATCTTCTAGTTGATGGCTGTTATCTGAACAACTTGCCAGGTATATGTTTATAACTAGTAACAGTGAGATTGCATCTGGTACACACATTTGGTTATGTACTCAAATAACTAATTTAAAACACATTTGGGAGAATAACCAACCCCCTGGATTCCCTTCTTTTCCCCATTTTTATATGCCCCATTTGATTACTTCTGAAGCTTGCTTTTATAAGCCCGAATTAAAATAAATATTTGATTTCTTCCTTGTGTGCAGTTTCACCAAACCAATTGTATTTCATTTCAGAGCAAATCAGCTTTTTACATAATTGCTTGCTATTGCATTTGTATGAATTTTGCACTTCAGCATCTTAATGGTTACAGTTGTCAGACGTGGTGGCTACAAGTGGGACAGGAGAAGGAGTAGTAATTATAATGTTCCCTTGCTGTAGGCACTTGTCATGCATCTGCTATAGTGGCCTTACCTGCATATAAGCTGTTCATAAGCCTGCATGTTATCTATGCTTCGTCATTTTTTTTTTTTAAACAACTTATTTACAAGTGTAATATGTTAAAGTAATTCATTTAAAATATACTTGAATCCCTGTTTCTCTATACTAGTTACAGCCAGCACTTTGTTTTTAAAAATAAGAGTGAATTGCAATTAATTTTTAAAAATAATAAGAGTGAATTGCAATTAGTTTTTAAAAATAAGAATGAATTTGAATTGTAGATTAGTGATAATAATAACTTTTTGACCACCCTACAAATGCATTGCACTGGATGTTCATGTTTCATCTTCTTTAACTATATTCACATGAAATCGAGTGAAAAGGGAAACAAGTGGAAAATTGAAGAAGAGAATGGGAATAAATGCAACAAATCTTCATAGAGAAACCAACTGCATGAGGTTGTTTTAGCATGTAAAGCATGAGGTCACTGAAGATTAAGTTAAGAAATGCTTTGTGATGGAGGCAGAAGATATAAGACCCATAAGAAAAGAAGGTGAAGAAAGATGAGATGAGAATGACATTAAGAATAATGACTTGTTATTATTATTGGGACTGCTAATGTAGTACATATTAGATCAGTTTTTTTTTTTAGAATGATGTCCATCCTTATTTATATGAGAATGTATTCTATATTGTAAGTAGTTATTTCCCACTTGCTACCTATGAAATCATTGGTTTTGACTAAATACTTTTCATTACGTCTCCCATACTTTTTTTTTTTTCTTAAACTTTTATCTGAAGATTATTCAGTGTAATTAAGTTTAAAACTGTGGATAAAAAAAGTAATATGTTCTGATTATTTTTCACTATGTGTAGGTTGTTATCAGGAGGCTTCCCCCAACTATGACTGAAGAACAGTTTTTGGAACAAATATCTCCTGTTCCTGATCATGATTATATGTATTTCGTGAATGCAGATCTTAGGTAAGTTAGATATGATTGTGAATAATCATACTCTTAAATTTTTATATCATTTATTAAGATTTTATTTAGATGTTTTTACTGTAATCTTTTAATATATCTACTTCCACATGTGACATGGAGTCAGAGTGCATTTTCAGGTTAGTTGCATAACCTTTCTCCACTGCCTCCAACCATGACGTTTTATATGAATTCTTTTTCTCGGTATTGCTTAAATGTAAATAAATTATTTGGTTAAAAGAAAGAAATATTTCTCAGTGTCTCATAGGCTGAATATTTATTTCTTCATCTGTGAGAGTTAGTTGGTTATTAGGATTTTATGGCACAAGGGCCAGGATTGGCCAAAGAGCACCACAAACACAAAGACGCAGGCAATTGCAGGACCAGCTTAGGCCATGGTGCACCACTCCCCAAACAACTGGAAGACCAGTTGTCCCTGTGTGGGGCATCAATGAGAGACTGGGTTAAATAAAAAGTAGTTCATGAAAAGGTAGTTAGGTTAAGGATTTCAAGTGATTTGTGCTTGTTGCATGAGTTAGTAACTTGCTTTAGCATATTTGTAATAGAACATCTTATACAGTG---CCCTGATTCCATCTTAACTAGTAGAATCTTGTTGATAATCTATGGCCACTGTAACATAACAGGTGAAATTTATGCAGGAATGGGAGATACTACTTCCTTCCTTTAGCAGCATTTCAAAATTAATGCTTCTCACCTGCACTTCATTAAATCAGATGTAAAAATTTCTGGATAAATGTTTTCGTTTTCAGAAGAAATTCGTTCCTTTCAGTGAATTCCATAACAATGAATAAAGTGAATTCCATTTTGAGTTATATTCAACACAAAAATAAAAAGATTGTAATATGAAGTTTCGCGTTTCTGCAGTGTATGAAAAAAATTAATATGAAAATTTCAACATAAGAAAAACAGGAAGTTTTCCTGTCAATCTATTTAGCGTTGAGTGGAAAAATAAGCTCATGCATGTACTTCATGGGAAAAAGTTTACTTCTACCATTACACATTCTTTTGAAAATGAAATTAGTTTCCTGAAGATTTTAACTTACTGTGTGATGCAAGCCATTCATTATAGTCTAACCCTGGAGGCAAATCAACCACTTCTCTAAGCTTTGATTCAGGCACTGTACATTCCAAAACAGCCTGTTCTAAATAAAGTTTAGGTTCTTCTTGAGAGGCCGCAACAGCATCTTTCTCTTTGCGACGAGCTTTCCTGCAAAGAAAGTACTAGTACTTAGCATTCAGAAACTACTTTGAAAGAAAATATTATTGAACTTCAATGGCAGTAAATCAGTGCAAAAGAAATATCACAATATAACAGACAAGCTCCTATGGCAATTTTTCTACCAGTGCCAACAGATTCCCACCAGACCCCCCCCCCCCGCTTTCCACTATACTGCAACACAAGAAGCCAGAACTTGTGAACAGAAAGGGTGTTGTGTTTCAGCATGACAGTGTGAGGCCAAATGTTTTTTGGTCACCCGCAGAAAATTGCACGACATGGGCAGGGATATCGTACCCCACTCATCTTATTCCCCGGACATTGTGCTCTCTGACTACCATTTGTTTTGGTCTCTACAAAATTCTTTAAACGGATCATTTGGTGATATCAATACTGTCAAAACACCTGTGGATGAGTTTTTTTGCCTCCAAGTAAACCTCATTCTACAGGGATGGCATCTACAGTTGCATAACAGATGAACGAAAGTCATGGAAAACAATGGGGAATACTTTGTGGAATTGAGGAATGTTCTTCAACTCATTGCATTTGTTTCCTTTCACATCAGAAAACACTCAGGACTTTCCGGACAATTCTATAAATTTACTTACATGTTGATGTACAAAGAATATGAACCAGTGTCTGGTGCATATACCAAGTAACTGAGTAAACCAGTTACTGGGTTTATTCACATATTGGGTGCATAGCTGAATAAGCCAGTTACTAGGTGTATAGGCAATTTTTAACTGAATGTTGAAACTGTCCCGATTGCTTGAACTTGTTGAACATTTTTTTTTTTTTTTTTTAGGTTGTTATGGAATTAGTGATGCAGAGACAGCTGTTAGTACTGTTTCCTCTAGTTCTACTGAACCATGGTTTTGTGATGCTTGTAAGGCTGGAACAATGTCTACGGTAAATATGAAACTACTTCAGTCAGATAGTAGCTGTAGTACAGCCCTTAAAAAAAAAATATATATATATATATGCGCCCTTAAATATATATATATATAATAGCTGCCCATGTTGTTTTTGTCTTTTTCCTGCTGCCTCTTACTTGCTAGAAATTTTTAGTTGGCTGATAATCAGTCAGATTTGATACTTCAGCAACCAGTTTTTAATGTTAGTAAATGTAAATTAATTCTCT---------------------------------------------------------------------------------------------------------------------------------------------------ACAATATTTTGAAGAAAAAAATTATTTCCATTTAGGGGGGGGGACTTCCCCAATGTTCTATAAACTCCAGTTTCAAAATTCTAAATCTGCTAATGTCTGTCATGAAGTGTTACGGGATTTCACAGGGTTGTCACTGCGAAAAAAATCCTTTAATTCCACTTTCAAGTTCCGCTTAGTTTGCAGAGGAAACAGCACAATTCACAATATGATGGAATACATTGCTTTGGTGTATTCAGACTAGACTTGCATGCACAAGGTAAGTCCAATCAATTCTTTCACCCCCCCCCACACCCAGTACATCAAAAATGGTTTTTTTAAAGGGAAGGACAGTGTTTTCAGCTTGCACATACAGTGCGCACGCACACACACACGCTTGTGTGTGT--GTGCACGCCCGCATAGATACATTTTTTTGTTCACCAGTGATACAAAAATCTCATTTTAAACATAAAGATGACATCCTGATTCAGTTTCAGTAAATGATAAAGGATACGATCAGTACCAGGAAACAGTACGGCCCCTCTTATCATTTCACCCATTATACAACCAACTGACCAGATGTCAACTGCAAACACAAAGGAAAGCAATCAAAACAAAAAACAACAACAACATACAAATATTTTAAAACAAGGTTTCTACAATAAGTGCTTTCTTACAACTTTATAGAACACACATCTGACAAGTTGCTTTGAGGATAAACAGTCATAATCATGAAATATTTAACTCAAACTAGTGCATGTTGCATGTTTATTATTAAAAGTGTTCACAGTGCAAAGACCATTCAACAGTATGGTACTAATGTCAGCAATTCACCAGCTGGTAATAATAAGTATTTACTTCTAGTTTCCAAAGAAAGACTTCTTACATTAGCATAATAATGCCCTGCTAAGTTCATTAGACATTAGCAGCAGTCATTAATAAAATGTGGGGATAAACAAAAACATTTATAGCAGGATTTTGGTCACTGACTTAAAAAAAATATATATACACAAAACCCTTACATCATAAATATTAATTAAAAACTAAGGAACGCACACCACTCCAGGCAGTAGTAGATAATCTTCTCTGTTTGTGTTTATGTGAATGCGGTGGTATTATTTATAATGTTCACATACGAATCAACATATTAAAATGTTTAATTTACTATAATATTAAAATGCTAGAAAATGCTCATTAGACCATGATGATCACTTTGTTCCGTTAAAATTGCTTTGAGAACGATTGCAAATTTCTCCCGTTGGAAAATAACAGTAATACCCACCCTTACATAAAAGGCAACTGAACGTGTACGAGCACGATGCCGTGCCTCAGACAGAAGTTCGATTTTTGAAAACACGTATCCCACACAGCAGTTCACTTTGCTTTGTGAATTTCTGTTCCACGTAACGGAATTAAGTCACCATCTTTGATTTAAAGAGTATGTGGCTCTGCTTTAAATCTATTTGCTTATACTTGGGCGATTTTCTTGGCAGGACTTACATCCACAAAACAAAATGAATTGCTGCTGTAATTTTCTGAGCACGTATATTTTTTCTTTGAAGTTTGTTCCTGTATGTTTCTAGCAAAACTAAAACTGTAAATTCTGTGTGAATTTATCTCTGTGATAGAAACTTTATCTCCAGCAGTCTCATGTGTGTATATGTTGTATATTTTTCTCAGGAGACGTTCAGCCCCGGGTCCCCCACATGCCCCCACATGGATCGTCGTCGATCATCACAGCCGTCGACGGTCTCCAGCTCAGCCGGAGGAGCGGACATTTGCCGCATATGCCACTGCGAGGGCGATCCCGACCTCCCCCTCATCTCTCCTTGCTACTGTTCCGGTAGCCTTCGTTATGTCCACCAGTCCTGCCTGCAGCAGTGGATTAAAAGCTCTGATACACGGTGCTGCGAACTGTGCAAGTTCGAATTCATCATGCATACGAAAATCAAACCCTTCAGAAAGGTATGCATTGCATGTGGAGAAGCGTGTGTGTGTGTGTCTGTGTCGACACATTATGTATTGCATCACGTGTCAGTCGTTAATTATCTTGCTACTGCTCTTTTAATACCACACTTTACACACAGTGTATTGCATCACGCTTGAGTCTTTAATATGTGTTTAACGACCATACTGCAGCGTAATAAAAAGAAAGGAAAGGGAATAAAAGAATATGCCGCTTACTAAGTGAAGCATTGTACACCTACACTCTTGTAGTGCTAACAAGATCTGGCACCAAAATATTATCCCGGTTAGACTGGCCCAGAATAAAGTCAAAGGGTCTTGAAATAATGACTTTGCTTTAATTTTACTTTTATGCATTTCATATCCGAAAACGTTTGTTTTGTAATTCCACATCGTGGAATCCTTTAACCGTAGGATTCATAACTTGGGTCATAAATTACTCTGCACAAATCTTGAGAAAACCATTGGAAGTGCGGCATTTTTCTGCACTAATCGAGTATGCCCTTTTTCCATAATTCCCTTCACCGGTGAACATCATTAAAAAAATCGCGCCAGGGAAAGTGGGTAATTTCTGAGTCACGACAGAGACAGGGATGGAAAATGATGCCACTGATGACAAAATGAGGAAATCGTTTTATACTAACAATGATGCTGGCCCAGATCGAGCAAAAGCACGATGAAAAGTGGAACATCCGTTTATATAATGACCCTATGAACATATAATGTGTATGTATTCCTTTATAACATAATGTATGGTTCCTGAATTCAGTATTAAAATTCTTAAAAATTACATGTGGAAAAAAGTACCACATATACTGTACACCCTGATAGTATGTTCCATTTTATATCCCATCA-TTTTTTTTTTTAGTAGCCAGAACCTGTGCTAACCAGAGGAGCAGTTAAGGAGAATGCTGTTATCCAGCTGTGTTCTGCTGAGGTAGAAATGCAAGCTGTGGGTGATGCACAATTGTCCGGTACTACGTTTAGTTTCTGTTGTTTGTAGGGCCCCTCACCACTGTCAGGGTCACAAAATTTCATGATACTCTGTGTCTCCATCTTTCGCTTCATCTTTTCCCTTTGTTTTATTTCCATTTTTTGTGCCCATTCCCTTTCCCCATGATTCTGGAAGTTCATATTCTTATGCTGATAGAAGACTAGACTAATGCGAGTGGGATTTTTGCGATTAGGTTTCTTAAGAGCTGTGGTAGCATGTACCTCATGTTTTGCACACTCAAAGAGAATGGAACCATGTGTAAGGGCAATGGCAACCCCACCAATTTCACTATCTGCAAAGCAACCATCATTGTCAGAATGGCCTTCATATATGGGGTCCGTGATATTAGTGGTCGAGTCAACATAGCATTCACCCTCACACTTTTCCTGCTTTATTTCTATCCCGGAGAAATCATCTCCACCTGAAATAAATTTGCTTAAATCTGCATTAACTGTTAAGGAATTCTGTTCATATCTGCTGCAATGATCAGAATTAACTTGTTGAGATGATGTCACTTTGACAGGTGACTCACTTTTGCATATAGAATTGTTTTGAAGCTCTACTGGGTAATTGGCCTTCACAGATTCATTGGGCTCCTGACTGTGTGATGAGATAATTTCGTTTTGCAAGACCTCGTATTTCACAGGACTATAGGAAGGACCTTCACTTTTTAAAGTACAATTATATGTTAAGGCTTTTGAATTAACAAAGTTAGTTCTGAAAGGCTTTATGCTTTGTGAAGTCTCATTGTCTTCAAATTCAAATACATCAAAATCCTTACACTTATTTCCATTTTCACTGCTGAATGGCTTATCAGTGGAAACTGCTGGTACTACACTACAAAAGCTGGTTTGAATTTGCCGATTTCCATGATGCGATTTCTTCCTTCCACGTTTTTTCTGAGGTGCCAAGGACAGCAGATTAGGAAAATTCTTTAACTTCCAAACAGGAGCATTATTCTTCAGCTTTTCTTGCTTCCCTAATTTCAACTTAAAGCTTGGTGCTGAAGACCTTATAACACTGTGCAAAATCAAAGGATTAAATTCAATTTCCTGCTTTAAACTATGATGAATCAACAAAACTGCTATGTATATATAATATTCACATTTAACAGCATGTTACAGTTTTAATTTCATGTCAGAATATCAGAAGAGTTCGAGGATGTGTAATAACATGGCATATACAAACCTTCTTCACTTCCAAAGCAGTTGCATGGTGGCGCTTCTGATTTGACGTTGTCACGCAGCCGTTTAATGCGTTCCTCTGAACCACTTACACCATTATCAGATATGATGCTTGATGATCCACAGTTGTAAGCTTGGCTGTTCTGAGAGCATGAAGGTGCAGTGTTCTGAATGATACCTGGTGAAGTGTGTGGTAGGGGGAGGTCTTTCATACTATAAGATGTAAAGTCTGATCTGTGAGAGTCCTGAATACGACCACTATCTATGCCTGACACGGAATGGCCTCCCCCTACAGGAAGCTGGGTAGAACTATTGTATGCTAAATTTAGAGCCCCATCCACAAATCCAGGGGTGCTGGATGTAGTAGAGGAAGCTTGGAAATTTTGATAGCAACCTGATGTTGGTACCGAAATTGGAGGTCTTTGTGTGGCATTTAAAGATAATTTAGAATTATATGTATTGATAATACTTGTATATGTATTCATAGATGTGGTCGTATTCAATAAAAAATGAGACGATTCAGAGGACTCATCACAGTTTACATTGTCACTTAATGTTTGGACAGGAGCTGGGCCTGACACTTCTGTGGAACAGGAAGGTGTGTTCACTGGCATCGCTGTTCCAACAGAGTTACTTGTTTGAGGAGTGTTCTCATGAGATACAACATGAAGTGATGATGATGTGGATGACGATGATGATGACAATGATGAAGATGACAATGAAGTTGCAGCTGGTGATGGCTGTTGCATGCTATCTTGATTCACAGCAGAGTTCAAGTCTGTTCCTTGCAGCATTGTGCAAGTTTCAGTTTTTGAGTCATTACTATCTGTAGGAGAGACTAGAGGCCCTTGTTCTGAACTGGTTTGTTCTACTGTTTTGGTATCATCAGGGCCTGGTGAATTAGAATCATTCTTACTTTCGCACACTGGTGAAGACTTTGGTGGCGAGGGTTCAGGCTTTGTACAATTAGGTGTGCTTATGGAATTCTGCTCTTCTTTATTCTCACTGCTATGATCTAAGGCACGGCTTGCATTCTCGACATTTAAAGATTCACCAGTGCTAATTTCTTCCTCTGGGACTTTAGGTGGTGGTCGCTCACACGCTTGTTCTTCATGGCCATTCTGGGAAGGCTTGTCCAATGACTGGCAATTCGGAGACAGCAAAGCTTCACATTTTGGCATACTCTTACTTGGTGATGCTGCTTGCTGCCATCACAGCCAAAGCGCAATATTCATTCTGTTAAGGTGATGGTCTGTATTTGGTGGGATATGAAAGGCGTTGTATCACCGACTTCTTCCGACAGGGAATCCGTGAATTGCCGGACAGATGGGCGAAGGTTGTGGCCTCTGATGGTACCTCTTTTGTATCTTTGCTAAATAGACTGTCTTTGTAACCATCAAA----------CGGAACTTA-------------------CTTTTGC---------------------------------------ATATACCCAATACTATAAGCAGTTTAACCATGCCATGAAGAAAGCAATATACATTTTGTCTGTATTCATTCTGAAATACCCCTGATCATTTATTGATGCATGAAACAGGATTAATGCTTAATGTACCTATAGGTGGTGA--TTTTTTTTTTTTAACTATGTTTTCATGACAAAGAAA----TAACTTAAAAATACCACTTTCTAACACTAAAACTGAAAAAGATCTTGCAGACATTCTGAACTAACCTGCTTCTTCACCAGGGAGTTTATCTAACTGACAAACACTGCCAACAAGATAAGGTGACTCTTCAATAAGTTTTTCCAGCTTAAACCTGCACAGCCCTGTAACAAGCAGTGTGTAAGAAGGCCTAGGCCAATTTGTGCCAGTGACCTGTACCACAATACCAGCAGTTCCAATTGAATGCAGCATGTTAGCTTCATCCTGAAAAGGTATTAGCAAAATTAGGAAATCTACCACTGTACTATTTATATCTGACGACAATGTTATAACATCTATACACTAAAGCACATAGGCCACTCACACGCAAATGGAGTGTTTTTATTATAAAAAAAATTAATATCAATAACTGTCACTTAGAATAACTAAATAACTACTTAAAATTTTAAAAAGTATTTCACAAGTGTCAGGGTGTTTTTTTTTTTTTTTCCACACTGCTTTCAATATCATATAGGATGTTATGAATGTCATCTACAGTTTTAGGTATAAAAATGAAACATAAGGCCTTAGTGAAGCACTACTCTAATAGTTAGTCACATGAATACCAGTGTTTCATGAAAGTACTGCTGCATTCATTCTTCTGTTT-AAAAAAAAAAAGTCTGATAACAAGGTTTGAGATGAAGACAGCCACTAGAAAGCAAATTGAGTACTAAGTATGAAGTCACATGCTTACTGGTAATGCCATATTGCACCATTTTCATATTAAGATGTTTCACTAGACACATTATTCATACTGAGGTAAGTTACGCATACTAATAAAGGTTTTCACTTTACAAGTTAGAATGAATAACTTTCAGAACATGACATATTTGAAGAGTTATTGTTAGTATGTATTGCATGCAGTGATAAAAACCCATATTATATCGCGAAAAAGAAAACCACCACGGCACTAGCAAAGCATTGTGCCAGAAACAGTATAGAACTGATATGGGAGAAAACAAAGTTTATAAGTGTACATAAGAAAGAGGAAGAGATTCGGATACATGAAGCGACAGAAATCGTAGCTAGCAAAGATCCCATCGACAATGGCCTGCCATACCCTATTGCAAGCAGTTGGAGAGTGTGGATAAACAAGTGGAAAAAGGAGAAAGGGAGAAGCAATAGAAGAACTGGCAACACCTCTGGAAGAGACAGCAATAAGCCCCGCTAAAATCCTGGGACGAAACATTCGGACATAAGGCTGAATAAAGGAATGACGTCGTTCCGAAACGAGTGCCTAACAACGTGTATTTTATAACGTGTAAAATAAAGTGTTCATATACAAAAACTATATTTGTAATTTATTATAGTTTACATACTAATTATAGTCTATCTTCATGTAGTTGAAAGATGTGTCGTACGTGTGTTGCGAAGCGAAGTATGTTGACATCACAATGTTCCTGCAATAAAATTGATACTCCAAACCACAATTTTCCTGAGAAAAAAAGTCAAAATAATGCACAGCACTTTGAATTATCAAATTAATATGAAGGTTTGTATGAATTTTAAGAAAAATTTTTTGTGGCAATAGAAGATAAATAAAGTAAGTTTTACCTGCTATTATGATACATAACAAGATCCGTCTCTGTTATTAAACGATTTAACAGCTGATACCGAGAATTCTGATGGCCAGAAATTAAAGCTTTGCATTTGCACTTTTCCCAGCAATCACAGTATGCAGTAGGGGATGTTCGCTTCAATTTGCAGTCGTGCCCTTTATGACAAACACGTGCACATTCAGTACAGCAGCACAAAGAGCCAGTGAGACCACACGTTCGGCATTCAAAGATATCCTGAAATGGATATAAAGGCATTATTTAGGTTATAATCTGCCTGACATTAACTTATGTGCAAAAATAACATGAAAAAAATGAAATCAAACTGTCACATAATTTACTCTTAAAAAGTAAGCCAGAAGGCAGGAAAAAAAATCACCAGCAGTTAATGATAACTGCTGGTAATTATTTTTTTCCCCCATTCACTTTTTAAGAGTAAAAAGTAAGCCAGATGGGGAATTTTTC-TTTTTTTTTTTTCATGGAGTGAAAATAGTCATGCTGCTACATAATCAGACACAGTTCTGACATCACTACCATTTCTGTGGCCACTGTCCAGGTCTGCCATTTACACCAACACATGCATGGGTTTCTTGAAAAAACATTTCATAGTTAGATGCCCTTCCTAAGGCTAACCTCCAATATGGAGGGGGAAATGTTGCCCTTTTAAACAATTTTGTAAGCACACAAAATGCCATAGGTGGTCTACACAACGGATACAGTCCAAACCTGGATAAATTAAAAATTAGTCTTTATAGACACATGTAAAACCTCGCATCCCCCCCCCCACACACACACACACACACACACACAT---------------------------CTTAGTGCTTGTTTAGTGTATGTCTCTGAGATTGAAGTCTGAGTCTTTGAAAGGTTTAAGACAGATTAATGAAAGGAAGCTGTATGTGCATAAACAGTATTGTGCATTTAATCTCATGTGATCTTGCGCATACTTATTGTGCTCATTCTGTTGATGTCATTCATGAACACACAGGATGTGGAAATAAAGTAATGAGTTGTCTTGCTAGTGTTGAGGATTACTTGCTCTCCCTTTGAAAAGCAGCTAAGTGGTAGCTATTTTAAATAAGGTTTGTAACATATACAAAATATATATATAAAAGTTATGTTGTCTTTTTATGGGTATGTGCCGAATGTGTATGTATTTGTATCAAATTGTAAAACAGATCATGAGAATCCTAACTCAATACTCGCATAACTTGACATAATTTTGATTCCCGAATGTGGGTTATCAGAGTTTCACTGTATATGTTTCTATTGTTCCAAGTGTCCTCATGCAAGCCAGTGTACAAAATGCTTTTGCAACTGAAAATGGTGTAAAAGTGACATGATTTTTGTAATTATTATTTGGTATGTTGATATTATTTTCAGGGCCAGACATTACTTCAGATAATTACTAAGTTTGCCTCTTCATATTGTGCAACAATAGAAGGCACAGCTCGTAACATTGAGACGACAGAGTTGTGTGGTGGAGCTAGAATATGCTACATTTTCCATGAAACATTTGGACGCACTCTTTCTTCCATTGATCCTCTTGGAGGACTTACCACTCTGGACATCCTGACAGCTATAAGGAATGCAACAGTAAGTGGATTTGAACTGTGTTGCAATTGCAACAAAGTTGTACTTTGTTATTATAGGCCTCATGTGGTGTAATTTTTGAAATACTTTGGCTTGTGTAATTATCATCAAGGGTTTATTGCAGGTGTGATATATGGCTTTATTTGTGCTAATTGTTTGTGATTTTGTATGGAATAGATTTGGCAGAATGTTGTGATGTGTGCAAAATGTAACCAGTCAGGTCACTAGCAGCATTGTAAAG----TCGCTGTTTTTTTATTGGGTTGTGTAACGAAGAGAGTGAGATGAAAGAAGCATACCTGTTTTGTAGAAGACTTTTGATCAATATAATTGCCCTCAGCATAAATACATTGTTGCCAGCTGGTTCACAGTGCATA------TATATATATGCCTTTTTGGTAGATATTGTGTGGTCAGGGCGTCACAAAGTGTTCGAAGCAAAGTTCAAATGCCTGTTGGTTGATGAGGCATTTCCTTGTGAGATGGACT--CAGACTTCAGAAGAAATAAAAATCTGTTGGGATAAGATTTGGGCTGTATGCCGGATGTGGGAGAATCTTGTAGCCAAAGTGGTGAGCTTCTTGAGGGTCATGCGGGGTTTACCATCGTTGCCGCCGGCCATTTTCTACGGGGTTGGAGGACTGAATGGCATCGTGTAAACTTCGGCGACGAATCACTCCGATGATCTCCAAAAGGATCGATATACCGCAAAAACGTGGAGTCGTGTTGTGGGGAGCCATCAACTACGACAGTCGAACATCTCCCATGATCATCACAGGCCGTTTGACCACTCGTCTGAGCGTGGAGTCGTGTTGTGGGGAGCTATCAACTACGACAGTCGAACATCTCCCATGATCATCACAGGCCGTTTGACCACTCGTCTGAACGTGGATTGTATAATAGATACGACAGTACTCCCGTCCATACGAAGGCTATCTGGTTCATTAGAACAAAACTAGTTTACGCTCAATAGCCTATGTGTCGCAAATAAAACCATGCACTTTTCTTACCTGGGCCGACTCCCGCTGTCAGAGGTTGTTCCATACTGGTAGGAGGGGGCGGTGGATTCTGTCCAGGTCCTAAAACTCCCGGGTAACCCATCCCTTCTGGTGGAGGTTGTCCCGGGAAGAAGTCGTAGAAACCGGGCTGGGCTCCATAACCGAAGTCACCAGGGCTCCCGGAATCTGTAAGAACAAGAAAAGAGAGAATGAGTTTACAAATTCTGAAACAAACTCGTAGTATAAAAACATTGTAAGAAGGCATTACTCTTCTACTTATACAGGGTGATCAAAAAGTCTCTGTGCACCTGACGAGGAAAAAATGAAAACTGTTCGCACCTGTACTGTACTGTTAAATTAGGTATTCAAAGTGTCTCCCGTGTTCCTGCAGACACACATGGACACGCCGAATCTTGTTCTGAAACACTGGTTCCAGTACAGTACTGTCCAAATTCAGAATGTATCCTTCAGTGGCATTCTTCAGTTCATCCAGAGTGCGAGGGTCATCGGAATGCACAGAGTTTTTCATTGCACCCACAGAAAAAAATCGGGTGGGGAGAAGTCCGGAGATCTTGGAGGCCAAAGATTTCTCGCTATGACTCTGTTTGCGAAAACTTCGTGCAGAAGCGCCATAGACGTGGACGTTGTGTGAGCCGTCGCTCCGTCTTGCTGAAGTAGACCCGGTAAATCTTACCTTCTGTTAATTGAGCTATGAACGGATATTTATCTCTTATGCAGTACTCTGGTTTTTTGTTGTGAGATATTTTATGTTTAACATTCTTCTTGATCCATCTCCAGTTTTGTTTTGCCAGTATTACTGTTATTTGAACCAACAGTAATACTAAATATTTTTTTTAATTTTTAAAAATAAATT--AAAAATTATGTTTTCGTAATTATTTATTTTTATTAGCATGCACCAACATGCAAAAGAAAAAGAGCACTTTTGCTGTTCCAGCATACAGCCTGGATCGAACAGCAATGCTGGCAACATTGGTGATTCATCAAGGGTGAGGGAGGTCAAACATTTCATCAGGAGAAAGGTTAACATATGTATTTATTACCTCATTTTCTTATGTTGTAGACAGACATCACTAAAGTTGCTAGCACAGGCACTTTTCTTTTGTATGTTGGAAACATGTGTTAGGAAGCATTGTTTATGTAGTGTTATTTAGTAGATTGGTTGTTCCTACTGCTATGCATATTGCACATGTTGTCCATTTTTATGTAAAGTGTCAAAGCAGCCGTTCTGAGTTTACACAACTGTACACGTACATGACCACTGTTGCTTTTTAGGAGCCCCAGACCCAACAGCAGGAGCTCCAGCAGAAGAGGAGCACAGCTGGCATCTAGATGAGGAACAAGTTGGGGAACAAGTTCGAACATATCTGTCTCAGGGAAGTTACTACAGTGCAAACAAGCAACTCAATGCTCTCTTTGCTAAAGTGAGTGAAATGGGTTCTCTTATTTATTTAGTATATGGTTGATGTTTTGTGAATAAAATTATTATTTTATACTCCTGGTTTCATGTGTTATGATTATTATATACTCCTTGTTTCATGTGTTATGATTATTATATACTCCTTGTTTCATGTGTTA-----------------------------------------------------------------------------------------------------------------------------------------------------------------------------------------------------------------------------------------------------------------------TCGAAATTTTATCATTAATTCCATTAAATGGCATTGGTGGCAAAACAAGTATGGTAATTATGCTTATACATATATACCTCACTGAAAATATTGTATTATAAGTACTGGCTGATGGTAATTGCATTCCTTTGTGCTATTGAGTCTGTTTCGATGAACTTGGATTGGAGGACAGGCATTACCTTAACCACAGTATTTATCTAAAAATTTTCTTTCAAAAAAAAAAGGGGGGGGGGTGTATTTAACAAATATTTTCTTTCTAACAAAGAGGGTGTTTATTTAAGTATTTGCCACAGCATGGTACTGGCCAGTGCTAGGGCATAACAGGTCATTGATAACCAGTGTGACACTGTAACACCTACATATAGGTAATTAAGACCTAAATGTATAGATGAAGTTTAACAAAAATGGAATCCTTTCTTTCTGAAAGCTGTTTTAGAACATACTTCATGAATAGTAATCTTTTGTTGAATCACAATTTATAGTTATTTGTAAGAATGGTGTTTAACCATGCCTTTTCTTACACATTGTGCAAGCATAAGTAATCACTGACTGTCTTTATTTTAGGAGCTTTATGGGTGAGCATTGTCCTTAATCCTCACTGTACACCACTTGAAAGACAGCACTGGCGGTCGTATTTAGAAAAGTGGGCAAGTATGCATGTCTGTCCTCTAGAAGATGCAGATTTTCGACCTAGTCGTGGGAACAACAATAGCAGAAGGCCCTTAGCTGATGACACCTCCTCAGACTCATCAGATGAAGAAGCAAATGGTAAATGCTGATTTTTATTTATCATTTTTTTTTATGCAAAAACTGGATAAGCTTCCTGTATACTGTGTATAACACATTTTTGATAGGTTTGGTAGTTTTCAGGTTCTAGCATAGTGAACTTCACTGTACATCTAAGTGCAGAGTATGTTAAGTGGTTCAGATACATGCAAAAATATATTAGTAAGGAAAATAGTGCATAATTTGCTGTATTTCATAAACAGAAAGTTATCTTATGCACATTAACAATCCTAGGTATAAAAGTATTTTATTACACAGTATGCATTTCGGCATTGCAAAATGCCTTTGACAGTTGGAGATATACACTTACAAGTACTGATTATTACCTGGATTTGCATCTTAAGTTCTTTATGAATGCAGGATGAGCAGCTGCTGCTAAATGGTTGTAGTATAAATTACTCACAAGGTACCATCCTGAAGAAATCCAGGAGTAATTATGCTACAACCATCTGGCAACAGCTCTTTCTGCATTCATAAAG-ACTAAGATACAAATCTAGTTAATAATCAATACTTGTAAGTGCATATCTCCAACTGTCGTGTTCAAATTGCTACATAGTTAATATTATTAGTTCGTTGTTGATTAAGAATTACTTGAAATTGTAAGAAATGAATATGGCAACATTTTGTGCTTAGCATCAGGAGAGCCAATCGAAGCATTACATGTTCTATATAAAAGGTTAAACTAATGCTTTGTTTATACGTACTGACATAAGAAAACTTCATAGACTAGATATTTTAATACACACTATTCTGTCTTATCTGCATACGAATGATATTCTAAGCCTCTGATGTTTATACTGACAACATAATCTGTTCCATTAAAGGAAATACATTTCACAGTGGGTTTTTATAAAGCCAGCTTATGTGAAATTAGTCAGTATGTATGGTAGTTGAAATTACATTTGACACATGAGATCTGCTTGCTTGGAGTATGTTTCCAACATATTATTTGAGACACGTTCTCAGAGATGTTATCCCAA-TTTTAATAGGTCTGACTGATCTGATTTGTTCAAATTGTGCTATGTTCATCTTGTCTGATATAACAACTGTAATGTAATAACAGAGATAAAGAGATTCTTTGGTTTTCTTCCAGATGTCACTGCTCCTGCTGCTTCAAGTGAAGATGGGAATGCAGCACCCAGAGAACGTCCAAGGTATCATCATGTTTCAGTTCCAGGCAGCAGGGACAGAAGTGAAACTTACCTTTCCCTAGCTGTGGAAGCAGCGCTAATAGGGTTAGGACAGCAACGGGTTATGCCTCCAGGCTTGTATGCTCAAGAAAAAGCTTGTAAACAGGAAGATCGTTTAATAACAAAGTTACATGACATTGAACTTGATGGCACATTAGTAGCTGTATTGAGGAAGCAGGCCATGCTTTTGTTAGAAGGTAAAAATAGTTGTAAATCCCCCCCCCCCTTCCTTCCTTCCTTCCTTTGAATTTTATTTCCCTGGATCTTTACATGGAGTATGTCACTTTTACTGCTAAAAGTAAATTCAATTATTTATTCTTTCTGTTTTGAACTCAGTACAACTTGTTGACCTTTTTCATCCCATGATGAACATTCTCTTCATTTATAGGGAATGAAATAAAGTAATATTTTCTACATATGAATATTTTTTGTTTTATGATCTTAAGATGACTGAATACCCATATTACCATATTTTCTCCATTCCAAGGTGCTCATTTTTTAAAATTTTAATAACCTGGAAATCAACAACTGAGACACAAAACTGAACCAAAAAGGTTGCCTTACAGTCAAAATTTTTAATTTGCTTTTCCCCCATCTTTCTCCACTGTTAGTTACAATGAAAATTTCAAAATTTAAGGGGTAAATCAGTAGTTATTAATTCAAGTTTTGTGATTTGCTTCGTACATTTCTTGTGGATTTTTTTTTTAAGGTGCATTTCTGGGGGTGTATTTTTGCAAGTCAAAAATTCATATTCCAGCATTTTTCAAAAGGAAAATTGTTGATGCATGGATGTTGTCATTTGCCTCTTCTTTGCATATAACTTGAGAATGTATTGGAATGGGAGGGGGGAGTGGGAACCATTATCTTCTGTGATTGTAATTGCATATATGATGATTTTTCAAGATGATATTAAATCTCAGATTCCTACTGTGCTGTTTCTTTGACCATTAGTGCATCAACTGTGACTTGTCTAATGTGCTGTAAACAAAAACACATCGTAAATGCATCTCTCTCTTAAAATGATTGTATTTTTGTTCTTCCATTAAAGTGTAGACTTCTTGATTATTTGGTAAAAATGATGACTTTTGATTTTGATAGGTCCAGTGGCAACAACAGTGATGTCTCATGCTACAGTGATGCGACTAAATCTTGACTTTCGTCAGCAAGAAGAACTGTCTGGTTGTGCCCGTACCTTAGCTCTGCAGTGTGCCTCGAAAGATCCCCCCAACTGTGCTTTGAATGCTCTCACATTGTGTGAAAGTGAGCCCTTTGCATTTGAAGCAGCTTACCAAATAGTAGTGGATGCTGCTACTACCAACGTCATGACATCCTCTCAGTTATTTACAGTTGCACGGTATATGGAGCACCGTGGATATCCTCATCGTGCTTACAAACTTGCTGTGTTGGCCATGAAGGGTGTTCACTTAGCTTACAACCAAGATAATCACCCTGCCATAAATGACATTCACTGGGCTTGTGCATTAGCACATTCTCTGGGGAAATCAGAACTTACCAATCTTGTACCACTTCTTGTGAAAAATGTGCAATGTGCCACTGTGTTATCAGACATTTTGAGACGCTGCTCAATGGCTGCTCCTGGGATCGCCACTCTTGATGCCAAACGGCGGTGCATCAAGCCCCTTTCATTGGACAAACCGCCCCTGAGGCAGCTGTTGGAGGCAGCCATCTCTGCATATGTCAATACTACGCATTCCCGCCTCACACATATTAGTCCACGCCACTATGGCGACTTTATAGAGTTCCTCAGTAAGGCACGAGAGACATTCCTACTAGCACAAGATGGCCACATTCAGTTTGCACAGCTTGTTGACCAAATGAAGTCTGCCTATAAAGGTAAGAAAAAGCTCATGCTCCTAGTCAAGGAAAGGTTTGGCTAAATTTTGCTGCACAGATGAAAACTCAGCAGCGCAAGAAACATTAAGAAACTACTCTAGCCGCCTGTTCCACTCTTCGTGCGCAGTCATGTGGTGACTTCCTCACTTGAGGGGCCATAATTGGCTGCTCAGAGAAGGACAAAGAAGGCTGGGAGATGAAGAAAGTGAGGAAGAAATCATCCCAGCAACTCATCCGTTCCCGCTCAGTTGAGCGGATATTATGAAGCTGATGTTAATGACTTCCTCTCAGTCGAGCTAAATACATTAATAACTTGTGAATACTGAGTGAGAGAACAGAGATGTGAATTGCATCCTTATAAGTAGATAGTTGTTTTCAGAAATATCCACCAGTTGCCACTGTAAAAAAAAAAACTCGGTTAAAGTTGGATATACTTGAAACTAACATATTTGCATATTTAACCTTATGCAAGTATTTAGATTACTCTACTACACAGGTTTGGTAGTTCATGTTAACAATTTCTGTCATGACGGTAAACAGATAGAAACATCATACAAAAATATATTTTATTTACATATCAGACAATATATCCAGTCTCAATCCAAAAGACACTCTTTATCACAAATTTTTACACGATCTACTTCCTTTTTCGTTAAAGATCGATCTCTGGTACAGTCCCAAAGCTGTTCGCAATATCACCGGGATATAAAAATTATTCCAATCCCATATATATGTGACCTAAAGTTTAATTTATTCATGTTTAAAAAAAATAACAACTTGATTTGTCTCCGATGAATAAAATTCTACAAAATAACAACAAAACAAATATAGACATGATTTTAAAAGTTCCGATGAAGAACACATTTTTGTTTTTACTCGAAAGATGAACAGTCAGAGAGCTATTAATCCCACGCAGCATGGTTACAGTCGGAATGTAGCTTGAAAACCATAAATGCTGCGCGGTGCTCCACCTATAACTAACTGTACACCTTACGTTTCATAGTAGCTATTTCATTGGTTGACGACACAGAACGTTTGAATCGTTACTGTCCAATCAGCACTCATCCCGATATGTTGCTGCAATCAGCGACATTTTCGGGCCAATCGCAAACGTTCTCGTCAGGGTTGAAGACCAAGTTGGCAGGACAAGGCATATGGTGTCTTCGTTTTCCTTCGCACATGTAATATTTGGTGCATTCTTTCTTGTCTTTGTGATAACTGATATGACCATCTTCTTCCTCGCAGAGCACTTCGTCTTTATCTGAAAGGCAGAAAAAAAATTAGTTCCAAGACAAAATAAACCGTTTCTCACAAGCAGATCTCGATGGGACTGTTTATATTTCTAACGTTACAATTCTCCGTGACATTCTTTTTATGTTAATCTTTCTTTTGCTAACATATTTCCATA-------------TTTGCTTCTGTCCTTCTTAGTCCGTCGCCCTTCTGCTGAGCCGGAAACAAGTAAAACCTCAGCTGTGCCGGGATTATAAATTCTGCGAGCAAACGAAGTGGTGTAAATTCTTCACATCAAGAACAAAAACAGTGAACAAAGAGCCACCACAATGCAGCTTAGGACCTACTATCCTGAATGCCGAAATACTAGTGTTGTTTCCTAAGCTTCCATCCATAATTCGAATGGACTGTTTAGTTATGTTCTCCAAACATGTTCCTCAGGGTTCAAAGCTGGCGATGGTGATTAACATCTAGCTTCATGAGGACTCACCGTCGCCAGATGGACTTTGAACAATTCGGAACTGAGATGACTGCTCCTAAAAGCTTTTCGACTTGAAAAATTTGAAATTCAGATTAATGCTCCTAAAATCACCTCTAGGTAATTCATACATCTTTCCCAGCTTTTTTTTCATATGTAAGTGCTTGTTATCTAATTACATTTTCATGTTTAAGTGCTTATTGCCATTTCCACTCACAGCTGTCAAGGGCATTTTCCACATACTTTGAATTTTAATCAGGAATATTGTTGTTCTGCTAGATTTTATGTTCATAACCCTTGGGTAAGTAGCATGTCAAGTTTCATTTTGAAGATTTTCTTTTAGCATCCCAATAGGGCCTTGTGTATGACAGTTTTGTACTGATACCTGCTATATATATTTGGCTACATTTATTCAGTTGCATTTTTGTTTCCTGTTCATTAGTTCTCACAGTCTCTATGTTCACCATGTTCTATCTTTATTATTACATATTCTTTTCATTACTGCTTTCTGTCAGGTTAAATATGTTTGCTTTTGCAATGTGATTTGAACTGTGCACATTCATCTTCATTCACAGTTTATCACCAATGGATATTTTATTATATTTGAGCACATGAACTTTAAACATAAGTTTTTAATGCATAAGTAACTACAGACACAAGAGAACTTGTAAACATGGCATTTTTTAAAAACTGTTTTCTAGAACTGAGTGTTGGCATGACAACAGAAGGCATAGAAGTAAGGAGTGTTGGAAATACTATTACTTTGCATGAGACTGCTCTGATTGAAGCATTCAACCTTAAAGCTGCTATAGAATATCAGTTAAAGAACTGTAAGTGATATTACAGAATGAACTTACTTTATTTGGTGTTGTACGATACTATGAAAAGTTAATCATAGTAAGTAAACTTTGTTGTGGTTTTTGATTTTGTAGTGATTGCAGCACTAGTGTTCAGAAGTTTAGGAACAAAATTTTTCAAAACATGAATGAAATGGAAACAAAACAAGGTACATAAACAACAATTTCACCAAGTGTGACACAAATCATGGTTTAAATAATGTGAACAAAAACCTGACCCACAATCAACAGTACAGTAGTATGCAAATTACATGACCATGGAAAAACTGGGTTCAAATGGCAAATTCATTAATTTGGTTTAGAAACCTCAATTATCGAATCCATAATATCCATTAGTTGAGCAGTAAGTCTTAGGTGGAGAACCATTGTGATGAATGCAGATAGGGCAAAGTGCAGTGTGAATGACGTACCTGGTGGTTAAGTGTCA-TTTACATCATCAGTAAGCTGTGCCATGAGTTCCAGATTGTTGGAATTATCTGTTGCAGACCTATATGAACCCAGTCCTGTGTCATCATTGATATGAGATGACAGTGTGTGTAAGGCACCACATAGCCTGTATAGTACATTAAT----------AACAGTGGACAACTCAGACACATTTTTTGCCTGAAGACTTGCAGCATGTGACATGGTCCAGGAAATGCCTGCAGTATTTGAGAGAGTTCACCAGAGTTCCATATGACGATGCACTGCCTGCATTGAATGTGGCGGTCACAAATTCAGACACCTTCTGTAATACATAAGTTCATGTACTTTTTGTTGACTTATTAAATTTTGCGCAAATTAAGGTTATTTTATTGGTACGTTGTCCATAGTGTCGTTCCTGATATTCCCTAGCTTGTACCGGCTCTGGATTGCTTTAGAGAACATGGGTTCCTAATCAAAAGTTGTTCTATTCAGGCTCCTCTGTATGCCCCTTAAGTTTGTTACCAACGTTTTGAATCACCCTGTATATTATGTTGACATTGACCATGTTTTTTTAATCACTCCTTGTACATACATACACACAAAGGATAATCCAGTACAGTTTTAAAATAGTCTGAATTCATTATGTGTATGCATATTACAATGTGATTACTAACAAGAAAGGATGGTTGTTTTAATTTTGCCAAAGTGAAGCTGTTACAGAATATTATGTGATATAAGTCAACATTTGTGTTTGTTTAATACGAATTGGCATGCAAATGTAATGCACAGTTTTGCTTTGTCCATTTCCAGATTCTTAAACGAGGGGCAAACATAAATGACCGAGATGGCTTAACAGACATGACTTTGTTACACTATGCATGTAAGGCAGGAGCCAATGGAGTTGGAAATGTAGCATCAGCAACAAGAACAGTTGGTTTTCTCCTAGATAAGGGTGCTGATATTCACCTTCGATGTCGATGGACAGACATGGCAGCCATTCATTATGCTTCCTACTTTGATGTTGCTCCTGTCATAGAACTCCTGTTGAAAGCTAGCAGAGGGACAGGTAAGATGACTGATCCCATACAGTGATACAGTGATCTGTATGATAGATCCCATACAGTCTTGGCTTTAGCATCACAATTTTCAATCAAATTCTAGGAGGGTAGAGTGAAAAGTAATGCCTCCGATCTTATAACTTATCAATAGATGGCAGCACTTTGTACAACTGCTTTTCGCTAATTAAAATGGTAAACGAGATGCCCAAGCAGACATGTCTTCCCAGACATCTCGTTTACCATTTTAGTTAGCAAAAAGCAGATGTACAGAGAGGTTTTGTAAGTTATATTTCTTGAAATGGGGGTTTGTAGTCACCATTCATCCGTGTGATTTAAGCAATGTGCTGTGACTGAATTTCTCACTGTTGAAAACATTGCTCCAATTGAAATTCATGAATGCTTGCAGGCTATTTATGGTGAAGACT--ATTGATGTGAATGCTGTGCATCATTGGGCCAAACAATTCAAAGATTGTGAACCAGGCAAGGCAGTTTTGTGCGGTAAGAATAGTGGTGCTTGTTGAAAAGTGCAGAGTTTATTTAGTATTGCTATCTAGATTAATTACAGCGTGCGACTAAAAGAAAACTGTTGTTGTAGTAATTTATTATCTAACCACGTATTAAAACTAAGTTGAATCGTTATATTTCAGGAGATTCAAAACTGAAGTCCCGGAATTGCAAGGAGGGCTGCATGATGGCGGCTGGTGGAAAGATGCCAGAATACGCTATGCTCACTCCTTTGGCGTTAACTCCGGAGGTCATGCCACACGAATATGAGCAGCTAGTAACTATGGGTTTTGCTTTACCTTGCGACATGGTACCACATTATTCCATGGTGAACCTAATGCCAGGACTGACTGCCATTTCTGGAAACAGCGATTCCATACCCTCAAGGATGCCCACGAGTCCTGATATCGACGACGATGACGATGACTACAGGGACGAGGAGCAGGACCCAACCGACTCAAAAGACAAAGACCCATTTTCCCCAAAGTGCAAGATCCCTTTGCCTACGCCGTTCGCTCCTTACGAGTATTGGTTGGAGCCATCTTTCATTCGGAGAAGAAATGAACGTGAGAGACAAAGAGTGAGAAACGTCAATGATGGATTTGAGAGGTTGAAGAACCATCTTCCTATTGGTGACAAGGACAAGGATAAGAGGCTCAGCAAAGTGGAAATCTTGAGAATGGCTATTCGCTACATTCGGCAGCTACAGGACATGCTGAAGGAGGATATCATGGACGACAGTAAAGAAAACGTGGTCTGCATTAACACAGATTCGGAGTAGTATCAATTATCTGAGCCTGTCTAGTACGACTTTTTCACCAGTGCGAGAGAAAACTTTCTTATTAATTGCAAATGAAGGAACTGTGGTCATGTGTATCACTTGGTTCTACCGAAACTTACGGACCATAAAGGAAGAGGAAAGAGATTATGAGATCTTGTGGATAATATCATGTGTCATTATGCTTAGTTTTTTTCTGTTTTGAAAAGAGATTTCAATAATAACAGATTTTAACTTTTCTCAGTTTCTGCATCTGTTTCATAAAACTTGCGTCTCTTCATCTTTTGGGTTATCGAGCTGCGAAAAAAAAAAAAAACTAATTCCATCTGTCAGCGTTTCGCTGCAAATGTCTTAACGAATTCTGAAGTTGTTAAAAATGTCTGATACCTAACTTCGTCCTTCGGCAAGTCGTTGCGTCGGCTTTCCCAGGAGACAGGCATGTCCTATTCTACATTTCAGCGAGAGGCGAAGAATGGTGCTGCACGCCTTTACAGAGTAACCGATGTTCAAGAACTTAAAAAGCCCGATGAAGAGCAAAGAATCAATTATTGTCGGCGGTTCAAAAACTTCATCGCCGTACAGGAAAACATTCTTAAGATGATCCTTTGAGGAGAGGATCATCTCAAAGGGGCTTTGAACACCCAGATCACCGGATCTGACACTGCCCGATTATTTTCTTTGAGGACATTTGAAAGGTCAGGTGTACAGTAACAACGCACTCAGAGAGAACATATAGCTAGAAGTTCAGGCTGTGACTCAACAACTACTCGGGGAGACATTCGACAGTTTGGAGCGCCACCTGCAAGCGTGCTTGGAAACGAGCGGTGGACACTTTCAACATCTTCTTTGAGTCACTCGCCTGTCTCATGAGCCAAGGTATGTATAGTTCACGTTTTAGCCCAATCGACAGTCTGTTCCTCGTGTTATAACATTTTCCCGGGTAAAGTAGCATGTGAATCACCTTGTACAATTGTTTTACCAGCTCAGAAACTTTGGGACTGGTATGTTTATTAATTCGATTTTTT--TTTTTTTTTTACTTCCCCTTCTCTTTTCTTAATGTTCCTTACAGTGACCTTTGGAATGATGAGCCCAAACATGTATTACCTGACCAAAGTGATCAGTGAGCTTTTTCTTGAATCACCTTACGAGGATACCAGAAACAATGTTAAAGGATCCACGCAGATCATTGATTTCTGGAGGGTGAGTTAAGAATAAATTTACTTTTTAACTTAAATGAATTCTACTGTATTCTAAAATGCACTCAGTACATTTGGAAACATGCGAGGGAAAAAAACGCCAAATACGGCAAGTGGAAGCACACTTCGAAATAAATATCGCGCACTTGGAATCTTTTGCTTGTATTGGGTTGTTTCATAATTATTAGCCGATTTCGGAAGGGCTACCGCGACAACCGACGCAGCTGAGGAGGAACACCAGACTCCCCCGCAACATGAAGTGGGTTCAGTCGACGTGTATAAAACGGGAGGGCAGGCAGCTGCAAGCAGTTCGTGACGAGATGGAGCAACACGACGTGAGACTAGTGATTTTGCATGAGTTCCGACTTGTGCGTTCGGTGTCCGAAACGGTGGCCAACGTCAAAACAGCGTGGGGTGTCTGCAGGACGAGTGACCGAACGATCCGTAGACTGTTTGCAGTTTCGAGGCGGCGATGTGGACATCGATCATAATCCGGGCGTCCAGTTCGTTGCGACACGGTCATAAAATATTTAACTTTTTGTGCAGATTTTGCATGTTCTACTTTCATGTAATATTTTAAGAAAGCTTACTACAAATCATTGCATTTTGATGATGTAGCTTGGTGGGTTTGAACTGTCTAAACGCTTCATTGGTTTTGAGTGTTTCCACTTCAGAAAGTTCAGCCTGTTGGAGTCAACAGGTTTGTCTTACACAGAACATCTATCATAGGAATCTATAAAACATCTGGCTTCTGATACACCAGGATGCATTTCTCTCTGTTTTTTCACCATTTTCATGTTCAATACAGAAATCCTAGATAAAGGAATATACCACTTATTGGAATATTTTTTGGTGGCAAACAGGTTATTCCATTAAGCAGGTTTTACTGTATTGTGTATGATGGTATGATTTTAATTACCCTGGAGCTGTTCACAATTTTTTTTGTGTGTGA-TTTTTTTTTAAACCAAGGAAGGCATAATGTATATTTCATTTTTTCTTCCTGTGCGTATGAGTATCAAATTCAGTTTTCACAGTAACGACAATCCTTTACAGGCTCAAATGAATTTGTCAGAGTCAAGTCAGAAGCTGGATTTGATTCGGCGGTCCATGGAATTAAGAAGATCTGAACTTCCTATGGGATCTCCTAAGGTAGATGTATTGAAATATGAACTTGAAAGTAGTCAAGCAACAAGTCCTATTCTGTATCCGTCCACCATACACCCTTACGGAATAAAAGAACCACAGCTACCACACTGCAGTACTTCCCTTTCAAAGCCAGCTACAGTTACTGGAAAACTGGAAGTTAGGTGAGCTATTGCTGGTGTCAGATGGTATGTGAAATGAATTTTTAATTTGATTATTACTTGCAAGGTAATCTGACTATAAATTCTAGTTTTCTTAGTTCTTAATGGTGAGGGGTTGGAACCCAGGTTTTGTCCAAGTGTTGCTGTATTTGGCAC---ATATTTGATCCCAAATAATAAATCAAATGTAC-------AAGGTGTCTCAAAAGAAAGTTTGTTTGTT------AAGCTTACTGCGTGGCAACGAATCCGAGGTGCGCGAGGTGTATGTAAATCGGTATCGCTATGGAG----------------------------------------------------------------------------------------CGTTTCTC----------------------------------------------------------------------------------------------------------------------------------------------------------------------------------------------CCACCGAACCAGATAAAGTGTTCTAAATGTACATTACGTAATTACACGGTTGCCTCTTTTTCCCATACGTCGTTATTGCCTTTTGCATCCGATTTATGTCGTTCGAACATTCACAATTTACATATTTCTTGCATTTCATTTATGTCCTTGTCCTCTGTGTACATGTTATGTGCAAACCATGAGTCTTTTTATAATAATTCTGGAATGCCCTAGAACTTTGTAATTGGATTTTTTTTCCTATCTTGCTTACTTTTCAAGATAACATGTTTAGCTTCCCCAATTTGCCACTAGGGCGCTGCAACCTGTCTCAATCAGTACCACACGCTCACTTTCATATGGGTAGACCTTGCTTTTGCAGCTCTCACACACTTCCTTTACAAGTTACAAGCATGCATAAGGACTTCTACGGGAACACTGTGTACTTTTATCATTACAAATGCTTAATACAGTATTCGTAAGTGTTTGATCTTGCATGTAACTTCAGAATTGTTATGACTGAGATATTTGTGTGGATGAATAAGTTTGTGTGCATAATGACAAAAATGTTTTACTTATGTTAGGTTAATGGGTTGTCAAGACCTACTTGAAGATGTTCCGGGCCGTCTTCCCCGTAAAGAACAAGGTCCGCACATGTCAAGTCCAGCAGATTTACGCAGTTTTGTTCGTGCTACCGGGAAAGGTCTGACTGGACGAGGGTCTTCCAAATGTTATAATATCAAAGAAGAAACATCTAGTTAGTATCTTTGTGTTCATTGGTTATCCTTAATTCATTTATTTACTGAAATTTTTTCACTTATTTACTGAAATTTTTTCAGACAGGATTGTATCTACTGTTCAGTTCAATGCTTTTTGTGTAGTTTTCAAATTTTATTATATTCGCAGTGGCGTACTGTTTTTTCTTTCTTCCATTTCCTTTTACACGTTTGTTTTCATTAACGTGTGACTCATTCAGCATGGTTTTCCTTTTGATAGGGGTGAATTGTTTTTTATTAGTACAGGCGTGCCCCTGTATCTGTGGGTATTACGTTCCAAGCTTTCCTGTGGATAGCTGAAACCGTGGATAAGAACAA--ACCTTAATAATAGAGTACTGTACACATACCGATTATAAATACAGTACACTGTTCATGCCCAATACCTCATATAATAATAATTATTAGTCATACATGAGAAAAAATAATAAAACATTACAGTATTACAGAAAAATATTACAGAAAATAAAACATTATGTAGTACAGTACATTGCAAAGTGGATACAGTACAGTACAAGGTTCTTTGAAGGATTCGGACTATTCATGTTCAGACGAAAAGTCAGAAACAACAT-AGGGTCACGATGCTCGTGACGTATCCACTTGCTGAGCCAAATGCTGCACCGATTTACTCTGAGACTGCACTATTCACTGTTGGGCGGCACTCACGAAGTCCGTTGTCAGGACTTTTCATCTTCCACTCCTCCATCTATCCTCTACTGAACCTGTGTCATGAAATCGTCAAAGGAGTTGATATAACGTAACATTGCTAGGAACTAGGTCATCGGTATATTTCTGTAGCCACACAACTGCACCCCTTTTGAACGACTTGTATTCAAAATAAGCTTCGAGTAGAGCAATTCTCTGG-----------------------------------------------------------AGCGGCACATTCACAATGCCACCTAGGAATGACTTTAGACATCCATAGTGAATCAACAGTACTGACAGACACAAATGAAAGAAAACAATGAGCATGTTATAATTTTTTAATTTCAGAGTATGGGAACTTTTGAGACACTCTGTACTTCTGACTTACATTAAAATTTAAGTATGGTAATCAACTGCTTGCCCATTACACTCATTTGGCTCTTATCCCTAAAACATGAATAAC--TGTCATTTCTTCAACAAAACCACCATAATGGACTACCAGTCATGAAAATTACAAGTATTATACAAGGTGTACTTATAATAACAACTTCAGTACCAGGATCTGCATCAATAGGGTCTGGATTCCACTTTGTCCAGTCATCATTTTCTTCATCACTCAGGTAGCTATCTTCAAGCATAAGAGGGTCTCCCTTCATCAGTTCACTAGCTAGTTCCCCACAACTGTCATCTGTGAGACTTGTGACAATACAGCGGACTGTATCTTCTCTGGACCTATGAAAAACAGATGAGCATCCTATTACCTTACTTTTTAAACCACCCCTGTACATTAAAACTGTTTGAAAATAACAAAATAACAGTACACACAATTTACATAATACACTAAAAATGCAGACTGAGAAGTTTTTTTTTTTAAGTTGTTGTTGATGGTGATTGTTTACAGAAAAGAGATAGGGGAGAAGAACATGTAAACTGCAATGATCTGCATCTGTGTTTGCACCTAAAGTTCTATGAAAGATAAAAACAATTACCTGAGATACTTGCACACTGGTTCACAAACTATAAGTAAAACAATTCCAGTGGGATCTAAAACACGCAATGCTTTGATCGCAGAAATGTAGGCCGTCAAAATGTCAGATGTGTTAACACCTACAAAACAAAATCAGATATCTATTTAAAACACCATAAGTTATTACATGGGTTAAAAAAAATATCAGTCAAAGTATAAATCACAAAGAGTTTCAAAATCTCTGTTACACACTTTTCTACACTCCTCATTCCTCATGAATTCCTTTAAAATACCTGCACTAGAAACTGAGTTAATATGTGCACTAC--------------------------------------------------------------------GCTCGTGGAGGC--------TCCACCAACTATTG--------------------------------------------------AAGGTGAATAAACTTCGTTTT-----------------------------------------------------------------CCTTTTCTGTCACAGG---------------------------------------------------TGTCCAATTACATTCT---GGTAGATAG--TGTAATATGCAGTACTGGTACTTACCATAACTTGTTCTTCCCCATCCCGTTACCGTGGCCAGTTTTCCTGTGTAATTGTCCTCCTTCTCAGGCAAACAGATGGGTACAATATGCTTCCTGTATACTACTGGATGAGACAATTCTAGCAAAGCAATGTCGTGTCGGTATGTGGCAGGTTCATAACCTTCGTTGACAATTTTCCTTCTCACACTGTATTCTTCATGAGGAAAGGTTTCCGTCGTTTCTCTGATGTTGTATTCACCCACCCTGACCCGCAGGGTATTAGCTGGACTTCTAAAAGGAAAAGAACAGATAATCCAAAACTGACTACAAGATACTGCATAAAAAAAAAAAAAAGATTAAGCACAATTTAACTAACTGTTATTAGTCGACTGCATTTTCGCTGTGCATCATGGTCCATCTTCATCAGAATTATTTCAAATTTCCAATATGAAAACTTCACCCACAAAGTAAGCAGACCAAGCGTTCAGAAAAATTCTGGAAACTGCTCCAGACAGCTGTTTCAGGTATTGCTAGCCCTCTTCAGTGAAGCTCCTTCCTACTCTTCCTATCGCTGTGGCTTTTTTTTAATAGTCAGACAATTTTATAACAAGGAAATTATTTTTTAATTAATTTCTGAAATTACCTGGAATTACTGCTAGTATTTTTTTTTTCAAATTAATGCCTCGTACATTACGTTTCCACGTTAATTTGATTTTTCAGTAGACTTGAAAAATGCACGAACTAGAACCCCTGGGACATGAACCCAGAACTCCTAGGTTCGTGTCCCGGTTATGTTAAGCAAGATCTAGATTGCTGTATAGCACGAATATAGCTTGAATTTCAGGCTGATCTCACGACAGACGAGACATGGGATCAACACCTGTATTCAGGTAGAATCTCGTTCCACACATTTCGTCAAGTAGAGGAGTGGGATCATCTCAAATCATATAAAATCATAGACATGGTTATATGAGTTTAATGAATGAAAATGTTTGCCAAGTCTGAAACCCATTTGCTGAAAGATATAATAACGGTCCAAGAAGACGCCCGGTAAGTCTAAATGGTATACTGAGATTATCACACTTAGCACCGGAACTGAGAGTTTCCAGTTCGATTCTTTGGCCTTGCGACTGTATCACCACACAGTATCCTGTAAAATTATTTTAAAATATGCTATTCTTCGCAGTTAATTTAATGCAATTAATGTTTATTTTCCTCATTTTTCCAGGTGATCTGGATCCCATGGACATGAGCGTTGTTCCACAGACTCAGTTCGCCCCTCTTCCGGAAGCCCTGTGCAAGGCGGTATACGACCTAACTTCCGAAGGGGACATTGCAACCCTTCCACTTATCAGCGCCAAACTAAAAAACACATTTCCGGAAATGGTAGTGCCTAGAGACGACATCTTATACCAGACTCTTGGTACACTGATCCGAGAACGGAAACTGTACCACACTGGAGAAGGGTACTCTGTCGTCACTCCAGACACCTTCCGACTGTTAGCCATGTCTCCTCCTCTAGAAAGGCAAATGCTTCTGACCAACGAGGAAGCCATTGTCCGGTTGCACGGGCCATCTGTCACCGTATCTTCCGTTGACGACGGAGACTTATGCAGGACAGCCAGCACGCAAACCACGCAAAGAGACATGCTAAGCACGTGGTCTTCGGCCGAGAGGATCCTTTCTCCCAACAGACAAAACGGCCTCGAACAGAAGATTGGGAAGCTCAAGAGGAGTCACTCCTTGAGGATTCTGAGAGGGAGAGATAAAGAGAAGATTACGAGAAGCAATTCTTTTCGATCTCCGAGGACAAGTCCTGTTTCTCACAGAGAATCTAGGAGTGATCCTGAGAATCACGATAGCAACAAAAGTAAGTAAATCAACTAGTGAAAATTGTACACCGCCATTCAACTGTATTTATTTAATAAGACCTAAATTTATTAAAATATGTTTTCTACTATTGTGATGTCTTCATACTATGCTAGTAAAGTTACATCAGTATAAAAGTTGGTTAACCCGCTGTTGTTTGGTGAAGTTTGTTAACACCTCGTTTTGGTTGTAACCCCTTAAAACAAGACAGTGGACCCAAAATAAGCACATATACACTACTGGCCATTAAAATTGCTACCCCAGGAAGGAATGCAAATAACAGAATGATGTTTATTGGACACATACATTATAGTG--------------------------------------------------------------------------------------------------------------------------------------------------------------------------------------------------------------------------------------------------------------------------------------------------------------------------------------------------------------------------------------------------------------------------------------------------------------------------------------------------------------------------------------------------------------------------------------------AGTGTCCACGTAATGTGTTCACGCGCCCAGGTGAGGCGCTGTGTCCGATGTCGTGGTGTCAGCAAAGGCACTCTGGTGGGTCTTCTACTCTCATATCCCTGTAAGGCCAAATTTCGCTGCACGGACCTCACAGATCGTACCTCCTGCATCGAATGTGGCTGTGATTTGTTGCACTGTCGCTTGTCTGTTAGCGGGCAATTCTGGTCAGCCGTTGCTGGCCACGGTCATTAAGTACTCGTTGTCGGCCAGTGCGCTGTCCATGATACGTGGAAATGCCGTCCATGAGATATTCTCGGTACACACGTGACACCGTGGGTCGAGGAATGTTGAATGCCTGAACGACTTCGGAAATTGCATGTCCCATCCGGCTAATTCCCGTCGTCTTGCCATACTCACCCAGAACGCTGCCTCAGAAGACTCACGAGGCTATTACTCACAACCGCTAACGTGCTTGGTATTTACCCTCGCGTGTACGCGACGCTGGCGCCACAAG-AAATTTGCATACGGCTATCCCATGACTTTTGGCACTGCAGTGTATAACAGACGAATAGAATAACTCATCACTTTAACAAAATCCACAAATTTTTAAAATCATAGTGACTTGAACGAATATTTGGATTAGAAAAAAAATGTTTCTCACCAGGACGAATTCGTGTCTTTTTTCATTGATTAGGTTCAACATCTCCTTGGAATGCTTCTCAACCAGATCCGCCGTTGCTGCCCTTTCCTGCTCTAACAGCTTTCTTGTTAACGACTCTTTCTTCCTGTCAAGTTTGATTGTCATATTTTTCTCTAAATCGTCCCTTTCCTTTTGATGACGAATTGTAAGAGCTTTCTCTTCGTCGGTTGAAATCCTCTTCTTCTTCGTCTTCATTTCATAGTTAAATCGGGATGTTAGTTTCTCCAACTCCTTTTCCCATTCTTCCTGAAGAAGACAACAACAAATAAAAGTTAGTGAGGAGAATAAATTACAATCTGAATCCAAACGATGACACATAATAAAAACAGTTACTATAGAACTACAAGACATTCCGCAGTCCATACTCCCCCCCTCCCCTCCCACACACACACTTAAAAAAACATACAATCTCGTTGCCCTTGACAATCATGTCTTAATTTTTTTTTTCAGAATTTCTTTCGTAGCACTGTGAAAAACGCTGTACAGGTAAGTAACAAAAACTACCTGAGAAAACACATCGCCTTTAACCACACACAAAAAAAAATATGAGACTAGATGTATTTCCGTTAAGAATACTACAAAATATGGATTTAATAGGCAGAAAAGCAAACACCCAATGTACTTAGTTCCAAAACGGTTCCTAAGGTTGTCCATGTTTACCTGAATTAGTAATAAGATGTGCAAATTCTGTATGATTTATAAAGTTATGTTTATGCGGTAATTAAAGAGAAACGTACAACGGGCAACTACAGAACAAAAAATAGAGATGATAC---------------GGTCTAACTTGATTTCTCACATGTAGGGGTAGAATTCCTGTTGTGTCAGAACCAGGGAAACGTAAATTAATGGAAATAAAACTCAGTGGGACTTTTTAAAGTCCTGATAGTCCATAAAGGGAATATATACTGCACTTACACAGTTAAAAAAATGCCGATTTGGTTTTAAAAAACATAGTCGCCTGCTATAATTTTTAGTATATCACTTCCTGTAATACTAGCATTTGGTACTACATGGCATCATAAATACCTTGAATTTTTCACTCAAACGCAATGATCAAATTTTTGCATACTAGTGAAGCTGTACTGGACTTGTTAAACGAATAC--AAAAAAAAAACTTATTGAGAAATTTCTAAAAAGCTTTTGCACCACTTACCAGGTAATCATCTATCCTACGTTCATATTGGTAACTCCTCTGGACCTTAGTAGCATTAAGGGCATGTGTTATATGCAAGGCACTAGCATCAAACCTTCCGGCCAAGTGATCACGGTGTCTTATGTCGGGGTCATGTGTCCTGGGTGACGACAGGGCACTTTTTATTCCTAAGGCATCCGCGTCGAACGTGCCCTTACCAAATCCTCGGATTTGATCATTCACCAAATTGTTGGTCTTGGGCACACTTAGGGCTGCTTTGATGCCTACGCACATACCGTCCAGATGTCCGGGACCCGTTTTTGGCATGTGGCTTTGGCAGTACACTTCCTTGTCTTCCTGGTCCTGCTGATTGTTGTAGTATGTTCTGAGGGTGAGTTTGGTACCACAAACGAGACATTTGAAACATCCCTGGTGAAAGAATGTGAAGTCTTTCAAGGGACCAACCTTGTCCACCTGGTAAACTGTCTGGCCACACCGTAGACAAGTATTCTCATAGCGATTCATGGTTTACCCGGTAGCATAAAAAGGGGATGACAAGACAGATAAAAGGTATACAATTCACGCGCGTAAAACCGACCAAATCACACACGCACGCGCAGCACTCTCACTGAAGCACGACGCAGAATCCTTTCGATTTTGGGAGCACCTTCGTGTTGTTGTTCACATGTTGATATGTGGCTTTGGAAAACATTTGAGAACGATAAGATTCCACCTTTAGCGATGAGAGGAAGCCATCTTGCCTGTCGGCGAGTCGACTGGTGAATGGATTTTTTTTTTCCAACCGAAAGACTGGAAACCTCCGAAGCGAATGCATGGAACGCAGTCAGCCGTTCAGAGTCGCATAGGTGGCAGGCTGCGGTCGTCGCCGCCAACGTACAGGGATCTCCTGGAAACTGGTTACCTGACCCCAGAGGGCTTCTCAATTCCCACTCCGCTTAGGGCCACGTTTTGATTCATACGTTGGGAACCATTCTTCATCGTGCCGCCGAGCAGTCAGAAATAATGGATGAGGAGAGCATGTGACATCAAAAATGGAATCTTGCGAAACCCTTTTTGTTTTTTTGCAGACCACGACTGCTGGCTAGCAGTGGGCGTACTAATACGTTTTTGCGAACGTATCTATCTTTCCTCAATTTCTAAGTGTAGCTTGCAGAATTCAGGCAAAACATATTCGTGAATAACAAAATAGTCCGCTTTATATATTTTATTATTTGCAAGTCTGGCCTCGCATTGAGCAATATGAACTTACTAAATGTCTAACCATGCAGACGATACTTTTTCCAGAATGCGTGATTTCATTGTTTCAATTCAAAATTTAAGAAATAAGGCAATGGGTTTTAAATCTGTATCCTTATTATGAGTTTAACGGAATAGATTAAAGAACGTTTCACACTTTTTTTAACATCGTAATTATGTTTCATATTTAAGCTTTACTAGTTTCTTTACATTCACAGCAACACAGTGTCTTTTGTTCTTTAACTTAGTCTGGCCTTTAGAGATAAAAAACTAATGACTTTTGATCATGTTTGCAGAGAATGTAAAGTAATTAGTAAAGTCTAAATACTAAATTTAACTATGATTTTAAAATAAACTTTGCAAGTTCTTTAATCAATTAAATTCAGAAATAATGTAATTTGTTTTGCATACATAACGTGAGTACCATCCACCAGAACTTAAAGTTATTAGACAGCGCAGGAGATGCGTTAGGCCCGATAGATCGCCATCACTCACCGAGAAATCAGCAGTCCTTTATGAGGACTCATATGCTGTTTTAATAGTCATGTCTTTGGATGTACTTACCGAGTTCGTCAATGGCAGGTGTTAACCTGAGAGTAACAGCAACTAACGCCACACACATAAGTAGAATGAACGAGGCCACAGACGCAACGATGAAACTCACTATCTTTCGTGATCGGCTGTTACTTGATGAGCTGTCTTTGTCACAGGCTTCGGGGTCACGGCCCCCAGCTAACTGTGTAGACCCGTCGTTTTCAGGTCTCAGAGATTTATGTGGGTGCTTATGATGGTGACAGTGATAATGATAATGATGATGATGCTGCCGTGGGGCAGAAGTTGAAGGAGGGGGAGCTGTCTCATTTTCAGCATCCGAGGATTGTCGACTGAAACTTTGCACTTGTTCATTGCATAATGGTGAGCAATGGGGAAGCGGATCAACCCCTGGGGGTCTTGAGCATGTGAGGCTACTACCGTCGCTTTCACTGGTTGTCGTCACGAGGCGGGTGCGGCTGTCCAAACGCGGCCGAGCCCTGCTGTGCTGGTAATGACGATGAGGATGATGGTGATAACGCTGGCGATGATCATCGTCCAACCTCTTACGGCAATGTTTGCGGTGTCTTCGTTTCTCGGTGTGAAGCGACGGCCTGCGGAATCGCGTGGGGTCAACGACGGGTAGCAGAGGATAGAGGGCAGCCCGGGTTCGCCTCTGCAACCTCTCGCGCTCCTTTTCGATAGCAGACACTGACAGCACCACGCCATCCCGAACGCGAGACGTCTTGCGAACCTTCGGACCCCCTCCTGATTTCGATTCCGCTCGATTGCTTTTGGCTCTAGCACCAGAACTCTGATTGTCAGTCATGTCTTAATGATCACAAACCCGTCAACATCCACCTTATAGGAACACACTTCGATTGTGCAGTAGTTTTGATTCTCTTCTTTATGAGTAGAATGATACCACGCCATAATCTCGAACCAGTGCTGCAGAAGAAGAATGATACCACGCCATTATCTCCAACCAGTTCTCAGGTTCTGCAGAAGTAGAATGATACCCTTTCATTGCGAAACCAACACTAGCGTGTTTTGAGATTACAGTGACGTCTGATCTAATTCTATTATTCAGTGTTCTAGTATAATGGAATAGTATGTTAACATTTCATTTCCA---GTAAGTTTTAATCATTTTCTGTATGGAATACAGTTTTTGCAAAATTTATGTTTCTATTTGAAGAAGAATATCTTTCGTTTCTCAACAGGTATGGCGAACTCGATAGCCTGGGCATTGACTTTAGCACTGGTGCTATGTGCACATGCTGAACCAGGGATCCACGGTGGTGGTGGCGGCGGTGGAGACTATGGTGGTCTTGACGAGGGTTACGGCGGCGGAGGAGGAGGAGGTGGAGACTATGGTGGTGGATACGGCGGGGGAGGAGGAGGAGGAGACTACGGCCACAAAGAACCCATAGTCCATGTTATTCACAAAGACGTTCCTGTTTACCACAAGGTCGCCATCCCCAAACCAGTGCCAGTTCCAAAGTACATCCCTGTACCCAAACCAGTTCATGTTCCACATCACGTGCCAGTTCCTGTCAAAGTACCAGTCTACAAAACCATCCCTAAGATCATCACTGTCCCCAAGACTGTACCAGTCCATAAGATAATCCATGTTCCAAAACCAGTTCCAGTTGGCGTGCCAGTTCCAGTCTACAAGCACGAGCCAGTCCCAGTTTACAAGACCATTCACGTGCCTAAACCAGTACCAGTTCCAGTTCACGTGAAGGTACCAAAATACGTTCCAGTACCTGTTCACAAAGTCATCAAGGTTCCCAAGCCCTACCCAGTTCCAGTTAAGGTTCCAGTCTACAAGGAAACACTGGTGAAAAAGCCCGTTATTCTTCACGTACCGTAAGTAATATTGATTCTTTATTCGGAATAAGTGTTTTCATTTTAATATTTATTAACTCAGTTGCCTATAATAAGTGAATCAGAAGTCTTAATCTCACATTTAAATAAAATGCGCTAATGTAGCAATTTCTTAGCTGCATGTTTTCATGAGAGGTGTTTAAAAAGTCCCTGCTTCGCCGTTGTCCAGATGGTACATGTCACACGTTAGTACTTTCCTACGTACTTTTCAACCAAATTGCCATC-ATCTCGGTAATCACCTGCACATCATCAGTACAATGAATGCAATGTAATGCTAAATTTAGATTTGGAAAGTCAAAGTAATCTGACGGTGCCAGGCCAGGGAAATGAGGTGGTCACCCCAAGATGTCGAAACAGAGCCAGCGGGTTATTTTTTCGTTGTGTCTCTTCACTTCCTCATATTTATTAGGCGAAAATCTGTCTTTACAAACTATCTCGGGAAAAAAGTCTGTACATCATTGAAAAAAAAAGACCATGCGCAGAATGTTAAAAACGCACAACATGCACGATGCAGGAAGAAAAAATTTTGCACTGCTTCCTAACTTGGCTTGATGAGTTTGTAAAAAGATTTCATATAATTCTGTGATGGTGGGTGACATTTTGAAAAAAAATTGGTTGATTTGGTGTGGAATGACCCAGAAGTAACCAAATGAAAAAAAAAAAAGAATAAATACCTGATTTTTTGTGAACAGAGAAGAATTCTGAACCATTGCCACCAGTATTCTGATATTCAATTTCAGCATTGATGCCAGTATCCCCATTGTCTTCAGCAATAACTTGAATTGATAATCCAGCAGATGCACTTTCAGGAACTGGAGAAAAGTAGTGTTCACTCTGGAACACAGGAACATTGTTGTTGGAATCAATCACATTTATAAATACTGTCACTTCACTACTTAAAGGTGGGTTTCCATGATCACTGGCAACAACCTGAATTACATGGCGGTTCTCAGGGGAAGATCCTTTTAAGGTTCTTTTATAGTAAAGTGTTTGCTTGCTCAATATATTTCCACTGCTTAGATCTACTCTAAATAAATCAGAAGGGCGCTTTAGAGAATAAGTAACAAAAGAATCTGGGCCCTTCTTGTCCCGATCCATTGCTGACACTTGTCCAATGAAGGAAACGCCTTGCAGAAGTTCAGGAATGTTGAATGTGTACTCTGCTGAAGAAAATACTGGGACATTATCATTTACATCCTGAATTAAAACAGTAAGAGGAGTTTCTGCCTGCCAGGAGCCATCAACAGCAGCAACTTTTAGGAGATATTCATCCTTGACCTCACGGTCAAGCCATCCAGCCACAGTGACATTACCAGAAAGTGGATCAATGTGAAACTTTCCCCCAGGGTTTTCAGTAAAGCTGTATGTTGCATTAGCATTCATGTTGATATCTCGATCAGATGAAGTCACTTGAATTATAAATGTTCCTATTGCTGCATTTTCTGTAACGTTAGCACTGAACAATCTTGTAAAGCGTGGTGGATTGTCATTTTTATCCAAGACTTTGATGTATACAGTTGCTGTACTGGTTTTCTGAGGTGAACCATGGTCAAATGCTTCAACCACCAAGTGGTACTGCTCTGTTGTTTCTCTGTCTAGAGTCTTAGTCGTGTATATTTTTCCTGTTTTTGCATCTAATGAAAATGGCAAATTCACACTGTTAGTTGAGCTTAGTTGGTATTCAACCTTTCCGTTATCTCCATAATCAGCATCAAATGCTTTGACATGTATTACAAATAAGGGAGGTTCAAGTTCTTCTTTGACTGTTGCATTATACACATCTTTGTGTGAATGCATGTAACTGGCAGATTATTTATCGAACTTCTTCCTATCTTCAAAGTTAAGTAAGATTTCCTTGAAATATTTTAATCTTACCAGAGGAAAA-GCATGAATTTTATTTATTTATGGAAATTTGACTTTTGTCTGGTGTGTGATATTAAACATAATTTAATGGCAGCATATATAAAACTGTAAAAGAAAAGACACTTACCTTTGTCTTTGACGTTTTCGGACTTTGTGCTGTGACGTCCACTGCATATACATCGAGATGAAACATCCTTGCTCCGCCTTCTCGATCTAACACTACAGCTGTTGAAATGACTCCGCTGTATCGGTTGATGGCAAACACTCTATTCTGAGGAGCCCCGGCTGAATTTGTAACAGCTGTCAAGAAATACTCAATTTGCCCATGTGAGTACTGAGCTCGCACAGTAAGAACACTAGTACCGACAGGCTTGTTTTCTGACACGGTTCCTGAGTACTCATCAGACGTGAAAGTTGGTCCGTCGGATGCTCTCGATGTGCCGATGATGGTCACTTTATTACGGGACGACTTCCGAACAGACACCACAGCCTGGTCAGTAGCCTTAACAGTGAGAGTGTAAGTGACCGCTGGCCTCTCTATAGGCCGAGCCAAGTACAGTTCCCCCGTTGAACGATCTAGAGAGAAAAGTCCTGCGTCACCACCTTCTAGTTCATACGTCACGACGCCGTTGTTATTCGCATCTGGATCTGTGGCGGAGAGAGTCATGACTCTGTGACCTTTATCGGATCCCGCTGGCAACACTCCCGCATCCATTGACACAAATCTTGGTGCATTGTCGTTGATATCTTCGACGATAATGGTGACTGTTTTTTCCACAGACAAGCGTAATTCTGGGTCCTCGGCTTGATCAGTGGCTACGACGGTTAAACGAAAGGTGTCACTGTATTCTCTGTCAATAGACTGCGTGGTGTACAAGACACCAGTGTCAGGTTGCATGGCAAAATGCTTTCCCGGAGGATCTTGAGAGGCGATGGAGAAAACAATCTTACCATTCAGACCAGAGTCACGGTCTTGAGCTGTTAAAGTGACGACAGGAGTGTTCGGAGGTATGCTTTCTTCAATCTGTCGAACAACTGCTGTGCTTGAAAAACGTGGGGCATTGTCGTTGACATCTGTCACTTTGACAACGACCTGGAGGTGAGATGAAAGTCTAGGTGTTCCTCCATCGCTGGCAGACACATTAAGTACATAACTAGTCTTATCCTCAAAATCCAGAGGACGTGCCAAGTAAAGAGTGCCTGAAGGTCCGTCGATCCGGAACGTCTCTTTAAAATTCCCCGACGCTACAGAAAACGTGACTTCGCTGTTGACCCCTAGGTCGCTATCAGTAGCCGAAAATGTAAATATGCGTGAGCCGACAGAAGCATCTTCAGATATATTGATTTGTTTTCTAGTGATGTCGAATCGAGGAGCGTTGTCGTTTTCATCCAACACATCTACTGTGACCAATACTGATGCGTTGTGGGAAACATCTTCTCCCAGGTCTTGCGCCGTGACAGTCAACACGTACCTCGCAGTTGTTTCTCTGTCCAGATTTCTAGCCAATGTAATCTGACCAGTGAACACGGTCTTTGTGCCTTATGTCAGTTAACACTGTATAATGGAATGTTTTGATCAAAATTGTCACTTAGGGAAAGGATTATACATTGAAGCAGCTTCACTTAGGACTCCTAACATTGAAATAGGTGATCCTCTCAAGCTGCCGTAAATTTCTTTGTCTGTTTATACCATGTGAGTGAAGACCACATAATAATTCTTAGTGAGACTGAGATTGTTGCAGTGATATCTGGAAGCTTAACAAGTTTTTTTTTTCAAATTAGTAGTAGTCACAGATTTTTTTTTTTTAGATTCTAGGAA----ATGTTGTGTTCTTCTGCATGGCTTCTTGCACCTGCTTGCATGTGAACATAAAGATTAAAATGTCTGTGGGCACACCATTGAGTGACATCAGCGTTTTTTTTTTTTTTTGAAACCCTAGTTATTACAAAAGAAACTGTAAAGAATGATTTAGAGTTTCTTAGTAATAACTAGGAAAGAACACCATGAAAAGAATTTTTAGTATAATTACCTATGTACAACTTAGTGTTCATAGTTTTAAAGACTGTTTTTTACAGAACTCATCCTCAGCCAGCCTGAATAGTACTGATGTGGCTGCCAATAATTTTGCTACTATAAGAACAACATCCATAGTAACAAGACAGATTAAGGAGCATGAGCAAGAAAATCACATGCATGAGCAAATGTCTGGCTATAAACGAATGAGGCGGCAACACCAAAAAGCTATAATTCAGGTAATTTAAGTACTGAATTGTTCATTTTTAAAACCAGTTTATTAAGTTGGTAATGTGTGTGTGGTTTATGTGAATGAAATTGTTGCAGTGTTTGACATACATAACAGAAATGGTATAACTACACATTAGATTGCGATCTTGGAATTTCATATGAAGCAGTAAACTTCCTTCACTGAGGAAAGCATCTGCATTTCTTATAGGATCCAGGGTGTATAATCATTGGAAATAAATATATATAATCATAGGAAATTGTCATACATTTAGTTGTCTGAAGAAGTTCAAATTATTCTTAGTTTGAGACACATGCTGTAGTTTTATAAATCAGCAAAGTACAGAACATGTTAATAACTCAGCACAATATGCTTAATACAGTGTAAATTATTTTTATTCCCACATCCTTTTTAATTTCATGGACTACAGGCCTACATGTTCACACGGAATATCGGAGCTACATAATGTAGCTCTGATATTCTATGTGGTTGCAATTTTTAACCATTTTCAGTCATCATATGAACAATCGT-------------------------------------------------------GATATTTGATAACAGTGTCTTTAACTGAGTTTTTTTCAAGTGGATATAACAGGGCTTTGTCAGCAAAGAAGGAAAAGAAGTGAACAGTTAAATCTATGGGGGTAGTCTGAAAACTTAGAGGAAGTCTAGAAGTGTTGTACTTCTCTCTCCACTGCATGTGCAAGCAAATGAATTTATGCAGTTATTCCCCTTGCCAGTAACAGTAGCATTGATAGAATGTTTGTACTATAATTGTGAAATAACTTTGCATTGGTAAATACCTTTCTTATTTTGTAGGAGTTTAGTGGAGATTGTTCTGCTCGACATAGAGAAGATGCATTGAGAAGCCATAAAGAAGAAGTTCATCAGCGACAGACTGCTTCGTTGCAGCGCCTTCAGAGGGAGCAAGGTGATTCTCATCGTTTGGAGATCAGAAAATTTCGAAGGCGGAAACTCTTACAGTATCATCAGATGGAACAAAACCTTCTAAGAGATGTAAGTTCTTTTTGCTTGATTATTTCATAACCTTATGTAAAACAAAGTTCATATAACATTACATCTTGAAGGGAGGAAGAATTATGTGTTATCTCATGATAATGGTCACCATTACCATTTCACACCCATTTGCCAATTATAGTTGCTGAAGTGATGTGTATTTTAAATAGTGAAACAATGATAGATGGAAGCTAGGGAAGTAGTAAAAGAACAAACCAAAGGTGAAACAGAAAGAATCTACATCAAATTAGTTTTTATTGTACAGAAGGAATCAGAATATACAGCTAACAAAATTTCACAGATCTGAATTCTTTGCAGTCTGTAGTTTCTGTGTCTTTTGAAGTCTACTACCCTTACCATGAATATTTAAGCAGCTACAATATATTGGCTTGCAAAAGCCAATATTTTTGTTTAAGTCGTGAAGAACCTGAATGCCGTGTCTATACTCTTGCCTGATCTTCTGAAGATGTCTCTGCTCAGTGGACCATAGAGCACCAGGTCTACCTACCAAATCTTGTATGGTCCAGTGCAGTTCACTTTCCACCAGTGAATATAGGGCAGTGTCATCTACTGTTATGGGTTTTTCTGAACACAGTACATCTGATAGGTCAAAGTTTCCTGGTCAAAAGTGGACAAACCATCACTGACCTTTCTGAATGTCTAAAGAATTAAGATGAATGATACAAATGTTCTTGGTGGCTGTGAGTGCCACAAATCCATGCCAAAACTTGTACAGCATAAATGTGTCTAAGATGTTCTTCACCAAATCCTCCGTTTAT-----------------CACTGGTGAATACACAAAACTACCTGGCTAAACTGTTCACCTACTCACTGTGCACAGTGCTACCCTCATGGCATGACAGGTACAATATGACAGCAACTGCAAAGTCTCTAAAAAAAAAAAA--ACATTTTCTTTTCTCCCTTATGTATAAACTTTCCAGTTTTTTGTTTTCAGAAAATGGTATTAGTTTTGTTTACAGTGCTGTTTTCCTTGTTAGTGATATGAAGAGTGACAGAGTTTTGTAATCTAAAGGATGATATCAGTGTTTTAATACATTTCATTTTCAGCTTCATAACCATTGTGCCTCACAAGTGAAACCTGAATGTACTCTTGGTGAACACAGAGATCATATCTTACCACCTACTTGCATTTGTCCTATTGTCCTGGTAAGTTGACTCATTTTTGTTGGTTAGTTGACTCACCTTTGTGTATGTGTTATTTTAATTGTTAACAACATGATTCTTGAGAAGTGAGTTTTGTGTAACTAAGTGTGCTTACTTCATTATTGCGTTTCAGTCAGTGTCTTGGTAACATAACCTCCAATGGGTACAAACATGGCAGCTT---AAAAAAAAAAATTCGTCAGTGAACTTTTGAAAAAAAAAAATGGTGCACTGAAGTTGATATAGTGGAGATTCCAGTGTTTTTCTGATACCTTTTGATTCGTTCGTATACTGGAGTGCTAAAATGAATCCCATCCAAGTTTGAATAGGTACCTCACTCAGTTCTGCTTTAATAGACTGTGCAGTAGAATGCTAAATATAATTCATATACTAACAAGTGTTCATTATTGTGGGAAGAGCCAAGGGCTTATGTTTCATGA--------------------ATGAAACATAAGCTCTTGGCTTGTTGAGGTGCTGAATTCATATTTGAATCTGGCACCTTTTTGAATTCAGCACCCCAAAATTAGTAAAAAGAAGCTTATTTGACCAATGTTATTAAAGAAAAA-----------------ACACACACACACACACACACAGACAGACAGACAGACAGACAGACAGACAGACAGAGATAACATGACCATCTTTAAGAGATAGTTACCATAATGTAACAAAAAGGTATATTTCAAGATACATGACTCACCTCCCAGCATGTGTTATTTATTGTCTTGGTAACATAAATTTCATCATCACTATCAAATGAGAGATGACTTGGTGGCCCCTGGTAAGAAAACCTTGCACGTACTTTACCTGAAAAACATACAAAATCTAAATTGGTAAATCTGAGGGAAAAATCTCCTTTATCATAACACTGTGGTGAAATCTTTTATGCAGCAAATTTATCTCCATGCAAGAAAGCGTAAAAAATACTTACTTCAGAAACTGAATCATTTTTATTTCTACCATAATTTACTACCACACAAAGAAAATAATGTGCAATATAGGTTAACCAGTCAGCCCACAACTGAGGACACACGCACGCAAGTGCGCACACACAACCACGCACGCACGCACAATAGAAGAACCAGACCATTCAAGGAAGAATTTAGAAGGGGGAAAACAGAACAGAACAAGCCAAATATGGAATTGGCAAAGCAGATGAACACCAAAGATCAGTATATCAGAGTAAAGTCCAACTACAGATGGTGCTGTCAAAATAGAAGGAAGCCAAAGATGATGTATTCACAGGAGAAGCAAGCAAGCATTGGTGTCAAAGTAGAAGCCAGCTAAAGGAAAACTATGCATAAGATCCTGAACAAGGAGAAGAATGCAGTCACAGAACCAACTCAGGCCATGGGCGTGCCACTCACGAAACAGCAGGGGGACCATTTGTCCCTCTGTGGGGGCTAGAAGAGGGAAAGAAGTCTCTTTCCTCTGAAGAAGCAAAGGCATTAATAATAATCCGGATTTACTTATTTTAAGAGCACTGTTGGCACAACAAGGAAATAAAGGCAGTATTTATTTTTTAAAATGAGCACATAGCAAAACATATTACACTTTGATGCAATCTGTTACTTTATTGCAGGCATAAGAAGCAAAACAGTTTACCATTTACACACCCAAGAATTTTGGTGTCATGAAATACTTCATACATTAGTATCTCACTAAACTGTTTTAGACTTTTACCCGTTTTTCTGCAGTATC--AGTCCTTTAACTTAAAACAATACCTGTCTCATATCTTTAATGATGGACAATAAATGGCTGCCTAGTTCTTCATCTTGATAAGCCCAAGATACACAAACACTTTTCATATTGTCATCTGTACTGTCCACTTTAATAAGAACTGAGGCAACAGTAATAGAACCATCAGGTGTGAGAAGAACTGTCCTATTTTTAAGCTCATTTTTTATCTTGTGGAAAATGGTGTCTGTTGTTCTAGAAGCTGGAGCTCCTGAAGGATCTTCTAGACGAATAGTTGATGTGAAGCGAATCTGGTGAGGCACAATTCCTATTTCAGACATGGCTCTTTCTGGTTCCACCAGTAAGAGTGTATTATTATACATCATAAGACATCCATGCAAGACCTTTTTTCGCTTTGTGCTAGCATCTGTATCTTGAGCCATCTGTCTCTTGATGAGACTCAGAGAGACATCAACTGGTATCATAACAGATGTTTCAATTGTCACTGTTTCTCCATTTGCAGGCATGAAACAGTCAACGTTAAATTCTTGAGTTATCTTTTTCTTCAAAAATTCCATTTTTGTAGCTTCACCATGAACCAGTAGCACTTTGGCTGGTTCACAATGGCGAATAAGTTGCATTATACCCTTGGCATCTGCATGTGCACTGAATGACATGTACTGCACTGACATTTTTACTTCCACAATCTGTCTGTTTTCAAATTCAATTTTCTTTGCTCCACTGAGAACTTTATGCCCAACAGTTCCTGAAACACAATACCCTGGCATAATAACCATATTATTCTCATTGGGAGCCCACTTCCGGAATATCTGAAGTGATAAGCCAGAGTGGAGCATACCAGGAGTAGCAAAGACAACCATAGGACCTGGATTATCAACATAGGCTCTATCAAATGGCTTAATGTGCTTAAAGTCAAACATATTCCTGTGAACAAAAGTCTTTTTTATTTTCTGGTTGGTCCATGTGAGGAACATCTTGTAATAATTTGTAGCCTTTTCTGCAAGCCCAACAGCAAAATAAATTGGTATTTTAAGATTTAACCTCTCCCAGTATGTTTCCAGGAGGATGCACAATTCTTGTGCACGCCCTAATGCAAAAACAGGAATCAACACTTTTCCACCTCTTTCAACACAGTCGTGAACTTTTGTAAGGAAGTCCCTTTCTCTACAACGCTTGGAATCCCGAATAGTGGTTGCATAAGTTGACTCGGTAATCAAAAGGTCTGGTCGGCATTTATCAATCCATGCAGCACCCAAATGTCTATCAGGTGTCATGTTATAATCTCCAGTATACACTACAGACTGTGAACCAACTCGTATCATAAACATGGCTGCTCCTAAGACATGACCAGCATAATATGGTTTAATTTCCAAGTCATCATCAACTTGCAACAGGACAGCATTTTGCTAAATCTTGTAAGTTGTTCACACTTTCTGCCACAGTCACACCACTTTCTTTAAGCATGCCGTCGTGAGTTAATTTCTTCTTGTCGTTGGCCCCACCCTCTTTTCTAGATCTTCCAGTAATATCGTTTTTCACATCATGCTCCCTTGCACTTGAGGTTCTGAAGTCACTTCTATCACCACTTCCTGGAGGATAACTATCCCTTGATGTCCGGCGATTAATACCACCATTTGAGCGATTTCTACGTGGAGATAATGCATCTTTGCCGACAGACGTCCTGTCGTAGTCATTCCTTTCGGGACTCCGCGAGCGTGGACGCTTGTAATACATTCCACCATCATGACCCAGTCTGGAATCACTTTGCACATCATCTGCATCAGGCGTCCTTGGTCGTTTTCTTTTTTCTGCACTATTTTCTCTTCTGCTTCCTCTTGGATGCTCATCCCACCACGACTGATTGTTGCGATTCCATCCTCTGTAGTCTCCGTGGCGATCATCTTGTTCTGGTAGGGGCCACTGGTCCCGGCTTTGACCCCTAGGGGGTCTGTCATACAGATGATCATAAGACTGGTCATCATACACATTATTGCGCTGCCAATGATTGTCCATTGACCCATAGTAGTCATCTGCTGGTGGTACATCATTACGAGCACTAGTTCTCCTTGCAGGAGGGTACGGATCGTCTTCTCGATATCCTCCTCTTGATGGCGATTGATAAAAACTGTAAGGACCAGGATCAGCAAAATCAACACGCAATCTTTTTTCTTGTCCACCCAAGGGGAAACCTCTCATTTCTTGGCAAGCAGCTTGGGCAGCATCAATGCTGTCATACTGAATATATGCATGATTTTCACCTTTAACAAAATCTATTTTGCGGATTGCACCAAATCGATCAAATTCTCTTTCCAGGTGAGAAAGTGATGTCCAGGGCCCCAGTCCTCCAACCCAAATGCGAGTTGTGGGAGTAGCTTTACCATAACCGATTTTGCATTGAAATTTACCAATATATTGGCCAGACATCTCAACTTTAGCTCTATGAGCCATGTCTAAGTTTAGAAACTTAATGAAAGCATATGCATTTCCTGAACCCGGTGGTGGGCGTTTCACATCAATGTCTTCCACAATACCATACCTTTCAAATATTCTCCTCAGCTCAGTTTCAGAAATAGTAACTTCAAGGTTACCAATAAATAATGTACGCGTGGCTTTGTCATCCTCTTCAGGAGGAACATGATGCAAGTAGTTTGGAAATTTCTCTTTTTTGGATTCATCTCGTCGATGTGGAGGATGGTGATGATAATCACCGTGCATATCACGTCGAACAGCATCCCGATGATGTTGATATGTTGGGTTTCGATCAACAGCACTCTGTCGTCCACCAACTGCACGTCTCCCCATACTGTTGGTACTGGTAGATGAGTGCGCTGGAGACACACCTCTAATACCACCATAGTCTGGGGTGACGCTCCTATTTCTACGGCTGGACACACCTCTTTCAAATACAGGTACGATCTGTACAGCTTTATCAAAAAGCACAAGGCGGGATTTTGAATGCCTTGCTTCACGTGCATCCTCGTAGGTCCTGAAATAAATAAACAGCATAACATTAATGTAGGAATAAAAATTAATAAAATTTTCATATTTTGTTTTTATAAAATATTGAATTATTTTATGTAATTTTATATAACAACCCAGATCTATATGCAGTACGCACTATTTTTTACAACATTGATTAAAAAGAAAAAATTATACAGACTTGACTGCTTTTGCTGGCCTAGCTAGGTGCATGTTCACAATCAAATACCATTTACAAAATGATTAGGGATTCCAAAGGTTGGAAAACTGTGTAATCCTTGATCATTTGAACATGCACCAAAATGGGGCAGCAAAACTAGTCAATTTTGTATATTTTTTCATTTATAAATAAAATAATGTTATAAAAAATGGTGTATATTGTTTTTGTTTTGTCAACAGCATGATCCCTCAAAAGAGAAGTTAGTCTTACTTTTTATTTTTTATATTTTATTTTTATATTATTATTTCCTTTGTGTTTCATTTCATGTGTCCTTTAATTGACAGAGTGGTGGAATGTTATTTCTTCTGGTACTGTCATTGCTAAGCTGATTGTTCTTTGACATTTACTGAAACAGAATATTAGGTTCCCTCCTCTCTGCTCACATGCTCATCAAAGATCCAAGGCAATTATTTGGGGACCTAACTCCTGAAGGATACAATAATGATTTACTGCATCTTGCTCATGATCTGGCTGGTCGTCTTCTTCCTGCATTTGAAAATACAAGAACTGGTCTTCCATTCCCAAGAGTAAGTTTATAAGTCTACTTATACTTTTCACTGTTAAGGAAGGCTATTGTCAAATATATGTATGTGTTAGGAAAATGTATGTATTTTGCATTAAAACAATACTGGAGAGCTGTTTTTATCTTGAGAACCGAGCAATAGTTTTCAGATTTTCATTTTGTGGCCTCTTGAAGTTTAGCCAAACATAAATGTTGGCATCCCTGCCCTTACATCTGTTTTTTTTTTTTTTAAGTGTTGTCATGGGAGGTTATTTATTAAAATTTCTCACAGAAGGATACAACAGGCTGAACACTTGTTCTGCTAATAAAGTTTCATTTGCAGTGTTTGTAACTCTTGCAGTCTATCAATTATTGCCTTGGAAAATCTCTGTGATTGTGACCCATAATTTGAAAACTGACTCCTGTAGGGCTATGTTGTGTTTCTTAGAAAGGAAATTTGAATTTTTAAGTAACTTGCTTTCTCTGCTGACCACCATACACATGTGTAGGTGTATAGGTGACCCTTGAAAGGAACCACCGGTATTAACTTCTAGACAAATGTTCTATCCAGTGGTGTGCTTTGATTGGATTGCACAAACCTGGGAGGTGATCCTTGCTGCAGAAATGCAAGGTCAGAGGACATCCAGGTCTACACTACCTCCATATCCATGTAAATGGCCACAGAAAACCATGGAAAACTACAGACAGAGTTGTCAGCAGGTTGTGAATTCATATCTGCACAGGAAATGGTTAACAGCTACCTTCCACTCAGTGCAAAGTTGTCAGCAAACTGACTGTGCCATGCCAGTGGTTCACCTTTTACAGCAGTCATTAATTGTACATGTGGGGTGTTGATTTCAAAGCTGCTTGTGTATATGTA----------------------------------------------------------------------------------GAGTGTAAATATAGATTGATATTCATGTACTGAATTAATGTATATTTCTAATGTATTGATTTTCCCCACCTACAAATGAGAAATAAACAATGCTGGTTACAATGTACTGATTTTGCCCTCCCTAGTAACAAAAGTTCCAAAGGCTGTAATTCTTTCATATGTGATAATCTTTTTTCAGTGGATTCCCAAGCAGCACAGTCTGATCCAAGTTTAATTTTTTTTTTAAGGGTATTGTACTTTCTATGCTATTTCATGACTTTCTAATATATTGCATATAATGTTTTGCAAAAATTTAAAACTTAAATGGATTATTTTTGTGTTTTTATCTACCAAATTGGCATTATCTTATTAGTTTATTTATTCCAGTTTTTTTTTTTTTTAACTAGGTATTTCTATCATCCAGATAAAGATGCAACGCTTGAAGTTGATGAGAAGCTTATGTATTCTGATAGGGGATGTTATATCATGGCTCACAATGGCTGGGTTATGAGTGATGATCCATTAAGAAACTTTGCTGAGAAACCTTCAAATGTCTATATAAGAAGGGAACTGATTGCATGGGGAGATAGTGTAAAACTAAGGTATGGGAAGAAGCCTGAAGATTCTCCTTACCTTTGGGATCACATGAGTAGATACGTGCAGCAAATGGCTACAGCGTTTCATGGACTTAGGCTGGATAATTGTCATAGTACTCCAATTCATGTTGCAGAAGTGAGTTTGATTTTATTTACTTTTTATGGCACAAGTGCAACAACAACAACCGTTTTACATCCATTTTCCAGGTTTACCTGGGTTAGCTGGTTTCCCCCATATTCCTTTCCTCCACTGAATATTTGTGTAAGAATGCTAGTTAATATTTCTCATGGTGATCTTATAATTATTATACACCTCAAATACATTATTATTATCATCACTGTTTTTTGTAGGTTTTCAATGAGATGTATGGATGCTTATCTTATGTCAGTATGTCATTGGCTCACATGCAAGTATAGGCAATGACAGTATGCTGACAAGCTGCTGCTTCATAATGAAACCAATGGACATTTGGTGGTCTTACAATTTTTACACAGGCTTATGCATTTCTGAAGTTTCCTTTTAGTGTGAAAACCAGTTTCTTTTTAGATGTTAAAGGTGAACAGTTGTGATGGATTGCTGGATGCTTTGTTACTTGTACATTAATGAACAGTACTTTTTTTACTAGCTACTTTTACATTCTGGTCTTCCAAATATGGTATAAAGGAATTCATCACTACAGACTGAAGTTTGTTTTTGTAAAATTATTGTTCAGATGTGTTACATGTCTTATATCTTTTAATGGATTAACTTGATTTTACTGCTTTTCTGATGTAATAGCTATATGTATATTTCAGGATACGGCCACAAATACCCAGGGAAGTTATTGACATGTGTCATGTATGCACCTCAGTTACTCCTGGTGAGCCACAGGTATGGCTGGGGAAAGACAAAGCCTTCACTTTTGATCATGTATTCAACATGACAACACAGCAAGAAACAATATATGAAACCTGTATTGGGAATCTGATTGATGGGTAAGATGGATCTTGTAAATTTATTTGGTTTATGCACACTGTTCACAACAATTTTGGGATACACACTGATGGAATAAATACAATACAATAACTCACTACACAATAAGCTTTATACCACATAAATTACTTTTATTTTCTCTCCATACTAGTTTTGCTGGTTACACATCAACATGTTCACAGGAAAATCAGAGTTACATAAAAGAGGTTCTGCAACTTTTGCTTTACACATTACTTCATGCTTCCATTGTTGTTGCCAGTTTGGTATACATTTCTTCACAAACCTACAGAATTTATCCATTATCAGCTAAACTGTTATGTGCTACAATCCAGCCTTGTTGTCTGCTATACTCTCTCTTCCCCAGCAGACATTGTCCTACTCCAACTACACTTTTTTTAATATTAGGTTGGTGCATATGAAATGTCCAAAGTGAGTGCCACTTGTTAACCCTCATAAAAGTAGGAAACACTTACCTTCCAAGTCAAAGTACACTGGTTTCCAATTAAGCAACAAAGTGAAAAAACGTGAATTAATTGTTTGCCTTGTTTTTGATTAGCTGATTATTGTGCCATTGTTTGTATTTCTCAGATTAACTTAACTCATGTGTTTTGTTGTTCTTATTTCAGACACATCTTTGATTTGGGTGAGCTTCAGTGCAAAAGGGAACTGGACTGGTTATCTGTTGAAAATGGCAAGATTGTGATTAATGATATTATAGTGAAACGACATGGCAAAATAACTTGTTCAATTACATATCTAACACGAATTGATGATTTTAGTTCAAAAAAAGAGAAGACTGTGGAGTTTACCTCAGACATTGGTTTTATTAAATTAGAACAAGATTTCTTTCTTGCAGAATGTAATTCTGCTGACAGTCTTACATGGAACAATGTTATGGCAGGTGTTGCACGAAATGAAACTCTCGTGAAAAAGAAATCTTTGCTAAAACCTCCTGATGACTCAATGAAATTAAATATCTTGATTTTTGGGCTGGATTCCATGTCCCGTCTACATTACATGAGAAAAATGCCAAAGACATATAAGTATCTAACAGAAGTTCTGAATGCCACAGTACTGAAAGGTTATAACATAGTTGGAGATGGCACTCCACAAGCACTCATTCCAATCCTCACCAGCTTCACTGAACCGGAACTTCCAGAAACACGGAAGAGAATGAAGTCTGCAAATTTTGTAAATATTTATCCTTTTGCATGGAAAAATTTTAGTGCCAATGGATATGTCACAGCTTTTGGAGAGGATTGTCCTTACACAGGCATATTCACATACCGACTTAAAGGTTTCAATGAAATTCCCACTGATCATTACATGCGAACCTTTTATGTGGAAGTTGATAAAGTTCTGAAAAATCATCCAAAGCTTTGTTTGGGAAACAAACCACGACACCAGGTAACTGTCATATATTTTTTCTGTTTTTCTAGGTGCCTTTCATTTGTAAACTTTTAGTATGAACTGCTAGGAGTGTGGAAATTATTTTTTGGCAAATTAGTATCTTGTAAACTCTATTATTCATGTTAATTTTCAGTAGACTTGAAAAAACATTACTATGTAATAGTGAAGCTCCTAGACTTATTGTTTCAATAATTTCTCAACTTTTACTTATAGCTTGTTTGTAACACATTGCTAAACGGCTGTGTATACAGGGTCGAGTCACATTATGACCACCACCTATTGTGGATGTCTGCGCCTACTGAATCATAGAGCTCATGTGGCAACATAACATTCTGCTAGCACTTGAGGTGGGATGTGTTTCAGACATGAACAAAGTAACAGCCACAGTCATGGGATAGCATGTGATCTATCAGACTTGGAAAAAGGCATGATCAACAGCTATTGGGTGAAGGGTGCCAGCATTTCTGAAACGCCGCAGTTTGTGAACTGTTCTTGTGCTGCAGTGGTGAAAGTGTTTCAAGACTGGACGAATAGGACTGCTGTGACTTCCAGACATGCCAGCTGTGGAGCGCTACACGCCATTGATCCCAGAGGTGAACGTCGGCTGTATTTTTACTTTTCAGATTATTATTAGTAGCGTGGTCTACGCTGTCCTTTTGGCTTCAACAATATCGTCTCCTGTGGGGCCAAGCCAGTACGGAGGGCCTCATAGTAGCAACTCCTTACAGAGATCAGCAGGCTATCGTCAAGGTGGATACCACTCACAGAGCTCTCGTGGATCTCCGTATGGTGGCGGAGCATCTCAGCTGAGGGGACATGTTCCGTCTGCAACATTTGGCAGTCCTTACGGCGCTCCTGGACCTAGGCATATCCCAGGTCCTGTCAGTACCCACGGTGACTTACCCAGAAATGGCGCCTACGGAGGCTATTCTGGCAGCTACAATCAAGGTCCTTCGGGCAGGTATAACGGTGGCGGAGGAAGGGGTTACGGAGGAAACGGCTACGGAGGCAACGGCTACGGACAAGGACCTACTGCAACAGGTTATCAACGTGGAGAGTCCCGAGTCCAAAATTACGGAAGAGAGATGAAGTACACTGTTAGAGACCCTCACAGCAGAGGTACAACCCACGTTACTGAAACCCATGTTGTCTCCAACAAGCAGATGCACGGAGCGGAAGCAGAAGCAGCCATGAAGAAGATCATGGGATCAATGGGTTCAGGAGGAGGAGGATATGGAGGCATCCCTGACTTTGTTAAAGATATGGGATTACCTTTCTATTGAATAACTAAATAAGATTTTCACCTATTTATTTATTTTTGTTGATGCGTAATCCTTGTGTGACCTGTCTACTTTCGTATCATTATACATTATGTACTCCTGTTCTTGCATTTGTTGGAGAAAGAAATAAAATGTTGTTCAGAAGATATTAAAG-AAAAATATATCTTAGTGTTTCTTTCAGTAGTTTTCCGCATCATTTAAAGCAACTTTAGCGTAATCTAATTACAAGTTTGAACAGAAAAGCCATGTCCACATCTTCCTGGAGCTGTAGGTATAATAAGCAAGTGACAGAGGTATAACCCTTCTGTCCTTCTTTATTATCTTTTTTTCAGATTTATGATACATTTCTTATAAATACACTTGCTTCTTTTCTTCGTTGCGAAATAAAGAAGACGAAAAAAAAGGTCGTAGGTGAGTTACCGTTTGTGTTGTTGGCACTTCTGTCTGCTCCTGAAAAACGGGTAGAACTTTCGCACTTACCTAATATATAGGAGCTATGACTGTCTCCCATTTTTATAGTGATTGTGTTCCAGGAATGTGCAGTTGCAATGCGGGTGGGAAAGTATCGTTCAGGAAGATCCGGATATCATTGTTATTATGGCATTTCAACGTATGGTGAGACCTTTCTCACCGAAATCTGACATAACCAGATATGGTGCTCAAAATTCTGTTTTTTTTTTTTTTCAGGAATGTTTTTCCCATTGACATGTTGTTAAGAAAAAGTGCATTTTCCTTTTTTGCTCATATGATTTCTTGGAACCTGTGTCATGGTTTAGTCATAGAATTTCTCCCTGTCTTGCAGGTTATGCTAATGGCAACACCCTCATTGAAAGAAATATTTCGTAAATCTTGCGCTCTCGCTGAGGACCCAGAGGATGTGAGAGAAAGTTTTGTACACCCAACTCGTCTTATCAGCTTTCTTGTTGGACTGAAGGGTAAAAATGAGACTGTAGCTATTGGTGGACCATGGTCGCCATCTTTAGATGGCCCAAATCCTGACAAAGATCCCAGCGTTCTCATTAGAACAGCGATCCGAACTTGTAGAGCTCTAACGGGTATTGATCTAAGTAAATGCAGTCAGTGGTAAGTTCATTTTTTGAGGTAGGGTTTATTACATCCTTTTTTTTTAA---TGTTTTTTTTTTTCTGTTTTATACATCCCCCCTTTTTTTAAAGAAGCTAAAAACTTAAATTTTCATCTGAAGCTAAAACTTCCAAAATGCAATCTTTAATTCACCACCCAGTTATTTACTAAATGTATACTGTAGCCTCTTTTTAAAAATTCCACGCTTCTTAAAATTATCATTTCATATGAAATATTGTGTGGTTTGGAATGACTTTAAATTTTTGACCATAGAATTTTCTTTTGTAAATCTTGTTTCTATTTTATGTTAAATGCAAGTACTAATTCTTGTTGACGTGACTGAAATATCTTTCTTTCAGATGTGGAGTTAGTAAGTAGATTCTGGGAAGTTTTATTCTTTTTTTTTAGAGCATTTTGTTGTGCAGATTATGCATTATCATTATTATTTTGTAAAATGACACTTCAGTGTGCTGTGCTGTGATAAAGTAATATTTGTAATGGTGCTTATGTACATTACTTTTGTGCTATAGCTCTACCTGATACAAAGGGGCTTTTCCAGAGGTTAAATTAATGCTTCATAAATTTAATTTTCCACATTAATTTTTCAGTGGACCTGAAAAACATTGCCATCAGCTGGGACTTGAACCTGGATCTTCTGAATACTGGACAGATGTTTTTACTTCTTTATTTCATAGGTTTATAATTTAACCTGTTTATTATAATACAAGTAACTAAATTAAGATGTTTTTACTGTTAGATTACCGGTGATGGTATCCTTCAAGTCCACTGAAAAGATAATGTGGAAAACAATGTGGACATCAATTGTTTGAAAAAATAAC---TGAAGTAATTCCACATAGTTTCAGAAATTAATTAAAAAATAATTTTATAATTTTTTTTTTTTTTAGGGCTATTCATTTTGGAATGACTGCATATCATCTGGTCTTCGGGGATGTATCTTAGTTGAACTGGCACTAAGAGGCAGAATAGAACTGGAAAAGGCTGGAATGAGAAGAAGGAGCCTTTTAATGAGAAAAGTCCTTGTTAGAAATGATGCTCCTACTGGTGATGTACTTTTAGATGAAGCCCTCAAACATGTAAAAGAAACGGAACCCCCAGAAACGTTACAGAGTTGGATAGACTATTTAAGTGGTAATCTTTCTTTTCATTGTGTTATTAAATGTGCATGATTTTGCTTTAAAAATATATATATGAGGGGGGCCTGAAAAGTTCGTAGCCGGCCTATGAAAATATTTTTTTTATGGTCTTGTTTTGCAATGCATTATGTTATTTAGTTATTTGGAAGGTTTCATGGGCAATCTGAAATGGTTTTGTTTGTTTGTTGTTTCAGGTACGTTGTTTGAAAGTGAGGTTGTCTAGCTGAAATGGCGAAATGGAGAAGTTGGCAAAGCAAGCAGTCATTCAATACCTTCTGAAAAAAGGGATGACACCACAGGACATTCACAAGGACATGGTGGAGAAAGAAAATCCACTATAATCAAATAAAATATTTAAAGAAAATAAAAAATATATGCATATATATATCATACTTAAACTGAAAATGCTTTAACCCAGTGCAGTTTCCAGGTGTAGCTGATCATAAATCATATGTACACGAGTACAGTATTCACAGTGAATATCACCTTATCACTCTCAGGCAAATGGAAACCCTGATGTTATCCATGTACTGAACTACTACTTATGTTTAAAAAAAGTAGATCAACATACCTAAGAATACTGCAACATAAATCAGCATGCCAAAAACAAAATGACAGCCCCAAATCAAGTGCCCTAATATGCATGAAGATGGCGATACATTGTAGCTACTTTTAACTTTTGATCCCAACCTAGTGAATTCACCGAGAAATTTTTAAATCATGCTTAATAAAATCTTCAAATATAGAAGCAAACATCTGCTACAGTAATCAATATTATCATGATGAAATTACATGAAGCTAGTCACTTCCTTATCAAACACTACACATGTAAAGTACTTCATCATTTCACAAAAGCAGCAAACACACCCCACACTGCTTCATTTGTATTAGGCTTCATACTCTCTGCTTCTATGTCTAGATCTAGCAGCTCTCTAACACGCTTCATGGCAACTTCATAATCATCATCGTTTAGAGGAGCAAAGGCATTTTCTAGGACATCAGAAGCATGAGCAAGAATGATTAGAGAAAGCATTCGCTTGTCCATTCTGTGTGGATCATTCACCCATTTTCCCAAAACAGCATCTTGAACTTTCTTTATAAGTTTAGTCTTTGCACTAGAATCAGTAAGGGGATGTGTAGTCATATCAAAAAGTAGGAAGTTCTGCTTTTCTGTGGTTAAGACACCCTTCTCCACCAAATTCTTTGCCAGCCTTTCACGCACATTTCTTAGCTGGTAGCGGAGTTTTAAAGGATTCCAAGTTTCACCTGAAAAAAAAAAGAAGGAAATGATTAAACGCTTTTTTTTTTTTAAACAGAGAAACAGTTTAATGCTACAATACCTGCATGTCTTATGTGCAGATATTTTATATGATTTTAAAAGGAAAACAAATGCTCTGGGAAAAGAAATTTTTTAACATCAACAGAGTACAGGACAAGCTTATAACTCAACACAGTACACTCAATACAATTA-TTTTTTTTTTAATCACTTTACCCTTACTATTAAGGTTGGTCAAATGGAAAGGTGACAAGAGTCACTGACGGTCACATATACGTACCAGTTAAAAGTAGTTGTCATAGGCTTGTAGGCAGTGATCCCACTGTTGCAACAGTAAGTGTATTGCTTTCTAGAAGAAATCTGCGAGTTGGGACAGGAACCAGTCAGTCACACAGGTCCACACTTCACAATCCGAACCAAAACGTCAACCCTTGAGGTGTTTCTTCAGGGGGCCAAACAAATGAAGATCTCAGGGCGGTATGTCTGGACTCTAGGGAAGATGATCAAGTATCTCCCATCAAAATTTGCGCAGAAGAGCGGTTGTTTCAAGGGAGACGTGTGGCCTAGCGTTATCGTGGTCTCCATCTGTAAATCCTCATTGTTTTCAGTCTTCTCTTTATATCTGAACAGTATCTGTGAACACTGTCCCAACTACTTACCACGACAGTAAGTTTAGCTTCATTCTTTTTTTTTTAGCCTCTATATTTCATTTTATATTCCTCCCACCTCCTCGTTCCATTTAAACATGGATATACTCCAATACTTAAGAACTGATCATTTCATGTTCTCCAGTCTCTCTTCCTCTCTCCCAAAATACTTTATATAAATATATTACCTGTCCATCCTGGAACTAGGCCTTTGAACTAGCACTGCTATTTGCCTGGTTCCTCCAATGTTATATCCTCCTTGTGTCAATACAGGTAGTCATTTAAACTGTAATTATAGAATTATTCTTTGTACCATAGTG-TTATTTTTTAAACATATCCTGTTATTGATTCTGTCCTAAGATGTACATCAGTTACTTGGAAATAAACTTATCTATTAAACTTTGTTCATTACATGGAATTATGAATTCAGATGTTAATTTTCTGAATTTCTCATCCTTTGTAGCCAGAAGAACAGTCTGAAACTGGTGATCTAAACAAACTTTCTGATGATGAATTCTTGCATTTGCTGGAAGAAGCTAGTACTTTTAACAAACCTAATAACCAAGAAAGTGTTCTACTAAAACAACTGAGGAAGGAGGTTGCGGAAACTGACCCGTGTGATAACGTCAGTCGAACTAAACCAACACGTGTGTCTGATGGTAGTCATAGTAAACGCTCAAAACATCCTAGTGGTTATTGTAAGAATCGTGAATCTGGACTAGTCAGATCAGTTGTAACTGACAGTGATACAGTTTCACTACCTCAAAGGACTTTCGACTACAATGTGAGAAGAAAGAATGAAAAATTAGGTAGATCCAGGGAGTATCCTAATATTAAGAACAATGCATTACTAACTTCTTCTGGACTAGGAAAGAGTGGACATCAATCACAGTCTCTTCAGGACTTGGTGAACTCGGACCTAGTCAAAAGTAGCGGCCATAGTTACCGTAAACTTCAAAGAGCTCAACGAGCAGCATCCTTCTCATCTGCCCCAGAAGATCAGGATGGTGAACTAGAATTTGAGTCTCTTAGGACTTCATTTAAAAGCAGTAAAAGAACAAAGCAACAAATGCATAGTTCTGCATCATTTGGTGCCGTTAGTGAGTCAGCTTCAAATTCTAATGATAAAAACAAAACTCCCAGTAGC--------------------------------------------------------------GGTGCACGCAGATGGACAACAGGAGGCGAGGACCGTTTGATCAGACTGCTGGAACTCACTACACTTACAGCTTCCCTGTAAAGCAGCATCCAAGGAGCTGTGAATACAGCCATAAGCCATAAGGCATCTACCTTTTAGGAGTGGTTCAAAGTTTTACGGGACTGGAACACTGAATAACATCGTGTAATTTTCATCAACTAATCACATTTCTGTTTGGACTTCAGTGATCGCTAGAGACACGTGTGGTGAAGGCACGGAGAATGGTCGAATCCGCTAGTAATCGTCGAGTGACATATCACACAAATGGCAAGCATCATAGTGTAGGGCACCATCAGCTGCGACAGTGGAACGTCACTCGAACCTTCTCTTTGTAATCCTGCCACCATGTCTTAATGCTGCAAAACGGAACTAGTCAGGTAATAATAAAGATCACTATGTTGTATGGGAAAAGTGTGGAGTTTATTCTTTATTTTATTTTTTCCCCGACAGAGAACTTTGCATTTCAGTTTGTATATGTTTATATTTTTTTTAATGTTTCATAAAATACGTCATAATTCATTCTGCTGTACTTTTGCAGATTCCATTCGCGTATCTACCGTTTTGCGTCAGCCATATAACTTATACAAGCCAGGAATCGTTGATTCGTTTATTCACGGACTTATAAACCAAAAAGCGAATGCCATGGATCCTGAAGTAACAACAGAGGTCAGTATATAAATTCCGACCTTTCACCGCCGAGATTACTTTATATTTGAAGATTACGGGCAGAAAGTCATCGTTAGTTTTGTCCTGAGACTTCCACATTGTTATGCGTGAAGATCATTCTCTAGCTGCGAGGAGTTTAGAGGAATCGTATAGAAAACGGTTGTCCCTAGTCAAATAGTCTTTTACTCAATGACGATTTAAAAGGAAGATAACGTTGTATTGTAATATGCACACATGACACGCAGGTCAGTCGAAAAGTAACTGCAATACTGTTGTAAAAGGTTAACATGCATTGGTACAAGAGGGTAGATGGCCAATTTGAAGGACGACTGACCAGTCATCCTTCAAATTTACAATTTTCCTGTCTGTAATATTATCCGTAATCCCAAAGCCGTGGGATGGAATTACTGTGCCTTCGTACTTAAGAATCACAAGAACAATGTTAGCCTTCTCTTCACCACCGAGGAGACAGGTGCTGTTATCACTTCGATTACCAAAAACGTTCAGGATGCCCTTCAGCGCTCTACTTCATACAAAATTGACTTGCTTAATCCTTTTGTACTCCCTGTAAACAATTGGGAAATTGCTTCCCTTGGGAATCGTTCAGATAGCAATAGGCTTTAACTATCATTTTTATTTGGGGAAGCGTGGAATGTTATTTCAAGTTCTGGTCACTGAC-AAAAAAAAAAAACACTCCAAAATCTTCAGTTTAGTGTGCTTAATTTTTTTTTAATCTAATTAATGGCAAGATATTTAAGATATATATATATATATTTTT-TTTTTAAATCAGAGTAAACCTGACTTTTTTTTTCAGTGTTTGTTCTGTAATCATAGTAATGATTAAACTTTCATAGTATTTTTCATTACTTTTATTCATTTAGACGTTGTGAAGCTTCCACCAGAAAAATTCAGTAAACAAAATGAAGGAGGACCTCAAGAAATTCCAACAGAAAAGAAATCATTTCAACTGAACTCTGCAGAGGAATTATTTGCTGAAATTAGGGACAAAAATTTTAATGCTGTGGGACCAACTCTGAGCAAGAAAGCAAAGATTCTGTCTGCTCAGTTTGATGTAAGTTACAGTTGTCCTACTGTTAGTTACACAAAGAGATGCGTTTTAAGTTTTGAA--------------------------------------TGTTCCACATACTGTATTCTGCTAAAAGTCACAAATTTAGAGTACATGAACTAAGATATATGACCAAGTACTTGTCAGGCAAAATTGTGATAAAGGATAAGGTATTTGGCAAATTCCTAAAGAATTGTTTTGCAGAATTACTAAAATCAGATAAAAATCATGTGGATATTTAATGCCTTATAAGCCTTTTTACCCATGTTAATTAATTTTCAACAGAGTTGAAAGATACTGCTGTCAATCACGACTCAAACCTGGTTATCCACATCCCAGGTAGATACGTTGTGTTTTAAATCACTGAATTATTGGGTTGGTGCATATAAAAATGTCCAAAATAAGAGTCCCACCTGCAAACCCTTATAAAAGTAGGAAGTACTTACCCACCTAGTCAGAGTAGTTCCCCTTTACATCAAC-----------------------------------------------------------------------------------CTTTGTCATTGTTTTGATTAAGAGTTCTATTTCTTTGTATTATTTTGATTAAGAGTTCTATTTCTTTGTCATTGTTTTGATTAAGACTTTTAATTCTGTGGCTTAAAAAAAGCTTTTTCTTTAAGTTATAATTTTTCTGTTAGAACTGTTGCGTTAATTAAACCATATCATTCAAAAATTCTTTACTTGTTGTTTAGGCTGGGTGTATTTTCTTCTGGAAACTTGTAAATATTTTTAACATGTCATCCAGGGATGTCAGATCTGTGATGCTAATTCCCACCAAGA-----------TATATATATAGGGGGGAGTTGAAGAGAAAGTATTTTTATTGTTCTTGAGCACTGTGTGCTTTACAATAAAGAAAGCAAGAAAACAAAATCTTGAAAAATACATTTCTAACATGAACTGTTTTTGCATTAATTCAGTATCTTTTTTTATGAAAGTGCTTATCATTGTTTCAGGTGGTAGCATCTTCTCAAGGCAATACCCAAGCAATTGCTGTACCACAGGCAGGAGGAGGAGTATCCATCGTACATGTTGCTATTCCCAATCAGCCAGTTATTCAGTCTGTCATTCAGCCTGGTCCTAACCAACAGTCTGTGATACAAGCACCTGGTGGTGCTACCTTGCAGTCAGTTCAGGTAAAAGTTGTGTAATTCTATAGAGAGCAGTTGTTTTCAGTGATGTAACAGCAATTGAAAGTTTGTGGAGTTGTTTTATGTAATGACGTTATTTAAGAATTTGAATAATTTTTCCAAGTAAATGTACTTATATAGCGATTTATTCAAATCTATGGTCCCTGCATGGGGAGACTGGTCTTCCAGTTTGGGGAGTGGCACCCCCATGGCCCGAGTTGGTCCTGTGACTGCTCACTTTTCCTTGTCATGGATCTTGTGCCTCCTTTTCTGCTGTCTTGTATTGCCACTGACAACAACAGTTTTGGCTTGCATAGCTCTGACAACACCATCTTTGGTTGCATCTACTCTGACTATGCTATCATTGACTTGCTTCTACTCTGACAATGCCATCGTATCTTCATATCTTTGACTTCCCTGCTCCCCTTCTGAATTCTATCTTGACTAGTCTGGTTCATAATTCTTGTGTGTGACCCTTCCTCAGTTATGAGCTGCTGAGGCCACAGATCCTGTTTCTTTTTGTGTTTTGTTTAGTTTCTCTTTCCTCTTGGTTTCTGGGCTTGTGTTGCTAGATCCACCTGCATGTTTGGTTATGTGTGGTGACCTGTACGGGTGGAAAGGAGTATCATGATGATTCAGTTTTGGGGTGGGTTGCTTCCTCTGACCAACACATCACTTTGACCTGTGCTTTACCTTAAATGGGAGGCTAGTGTTGATCAGAATGCTTTTATTTACATTATTACAATTACTAATCACCAGACTTCCCTACAGTTGGGCCTAAACCAAAAGAGGCAGAATAAATTGAATTAAATTAAACAACTGATTTTTCTGCATGCTTTTTGAAGCAACATTTCCACATTTCTTAGTGATCTCTTGCATTATGACAGTAAGAATTTGATCTCTGTAAGTAATTAGTTGTTCACTCTAATGCTAACGGTGTTTGAACGTGTGCGTACATTTACTCGAAGAAACGACGAAAGTTGAAGTTGTGCTGTATACTAAATTGAAATAGAGAATTTGTTCGGTCAGTTATGATGTAGTATTTATATAAATGAACTGAATCTCATCTTCTGTTCACGAGTGTTCATGGAATACAGTTCTGTTTGTTTCATTTTGACAGTTTTTGTTCCAGATTTAATTAATAATGTGTGTGTATGCAGGAGAGCAGTTACTGAAGGTGTTCTGCTCTCCCACCACCAGGTATGCGAACACGTGCCCTGGCCTTGCACCAGCAGGGCTGGTCATGGACCAAGATAGCCACGGAACTCGGCTGTCACCGTACCACAGTAATGCGCCTGGTGCACAAGTGGCAACAGACAGGATGCATTGCCGATCTACCTCATCGACGAAGGCCGAGGGCTTTACCGGCTCATCAGCCTCAACACCCTCAGCCTAACTTACTCAGGAATGGACATCAACTGCAACAGCCTCTTCCAGCACACCACAACAATAACACCAACAGTAGGTGAGTGCATTCTGTGTAAATACTTTTTTAATACAATGTATTAGTACGTATGTACACATTTATGCCCAGAAAATCTGCGTAGATGTCATTGGCCGCTTCTGTACAGAGACGACCGCATGAGGTGATGGACATAAGGTGCACGATGTGAATAGCGCAGCCCGTCGTTGAGATCTTCTAGCATAGGATATGTTCTTCTGCCGCATCTTAAATCCTGTAACACGTGTGAAACGAATGACAACGTACTTACGCCGATGTTCTTTATTTCCTCCGGCCATGACGGTGACTTGGAAGGACAACGCATATGGCCACTCAGACAGAACGGTATGAGAACGCTTTATAAAATTTCGCGGGATTTTTAACGGTATGAGAACACTGAAGAACTTTTGCGGGATAAGATTAAATGGAATGTGAGACACACCTACTATTTCCATCTTAGTAGTGGTCAATTGTGGGATGCATTGCAGGTAGTTCTACAAAATACGGCCCCCTTTTTATACCAGATTTTGATCAGCAGTCCCGCCTTACAAAATCATCTTTTCATCATCTTTACATATTGCAGAACTGTTATGGAGAAGTGATATGCATTGTTTTAAGGATTTTTCTAACTCAAAGTTTCTCCTCATTTACGCTGAATCAGTCCGTTTACATTTTTCTTATTTAGTTTAGTGTAGTGAGAAAAAATAAGTTTAGATTGTAACATCTGCTTTGGTATTTCTGCAGGTTAATAACCTCTCAGCCCTTTAAGCCTCGGTGGCAGGAGGAAAACAGGAAAACTTCCAGTGGGAACACCAGTCGAAACACTACCATCACCGTTCGCCGACGCCTCAAAGAACTACGCGCGCAGCTGGGCATTCGATCGCCTGGTCCCCAGAACACATCATCATCCTCCTCCTCATCACCACCTCTCTCTCCGTCGGCACCCCCTCCTCCTCCACCAGCACCTCCTCATCCGCCATCGTTCACCGTGGAGACCCAAAGGAAACCTCCGAGGACCCTCCAGGAGATTGCGTCGTTCACGGCCGAAGAACTCGGTCACATCGTCTATAGCGACATGAAGATCTTCCTCGCCGATAGGGAGGGTGGCGTTCGAGTGTGGAGACTTGGGCAGCCGCCTCTCGACAGCTACGCTGGACTGCAAGAGTTCTTCCAGAAGGGTGGTTTGTCGGCCACGTTTTGGGTGTGCATTTCCGGCTCAGGGAAGAAAGGTCACATGCTTCACATTCCAAATGAGCTCACAGAAGAAAGATATGTCCAGATACTCCACAACGGCCTCTTACCTTCTGCTGCTGCCATTTACGGGTTAAACGCTCACAGGTAAGAAGACACTAACCGTATATGTTCCCTGTGGGATCTTGCACCTAAATAACTTATTATGTCAGACTTGTTCATTTTTATTCTCCAGCGGAAGCCAACTTTTTTCCATTAAGACTGAAGAAACTGAAAGCTGCAAAACAGGGAAGATAACACGAAACAGAACGTAAAAAAAACAAACAAATATGTATACTTCTGAACGATTGGTCCATTCAAGTTACAAGCAGAACATC-CACTAAGAAACAGCACTGACCCAAGAAAATTATTAATCTTGTCTCGGACTCATGTTTGTTTTTTACTGAATCAGAAACAAACAACAGTGGCGAAAGCTCGTTTCACTGATGCACAAGATCGGGAGAAGTGGAGGAAAGGAATATGGGGGAAACCGGCTAACCCAGGTAAAACTGGAAAATAGCCGTAAAACGATTGTTGTTGTCATTTGGAGACTGTGTGTCTGGAAATGGTGCATCTTGTGAATTGCTGGTATGTCATTGTTTGAAATTTACTTCATAGTAATATTCCATGTTTTTGGGAATTTGTTTATGTCATTTGAATGTAATCATCCTGTTTCTTTTTTTTTTTTTAGATATGAAGAACGTATTGACAGAGTAGAAACGCGCATTACAGCCAGGCTCAGGGATCAGCTGGGGACAGCTAAAAATGCAAATGAAATGTTCAGGATATTTTCAAGATTCAATGCTTTGTTCGTCAGACCTCACATTAGAGGTGCCATTAGAGAATATCAAACCCAGCTTATACAGAGGGTTAAAGATGATATTGAAGCACTACATGAAAAATTTAAAGTTCAGTACCCACAGAGCAAAGCTTGCAGAATGAGCAAAGTCAGAGATCTCCCTCCTGTATCAGGGTCTATCATTTGGGCTAAACAGGTAATGTTGTTTTTCACCTCATGCTGTATTTTTCAGCAAGATATTTCTTTTCGGTATGTTTTGAAATGAAAACAGAACATTGTCACTATATCTTTAATGGTCCAAAAATGAAATTATATTTAATACTTTGTTTTGCACTGGGGTGTATTTTTAGGTGTTAAAACACAGATGTGATATGTCAGGCTTGAGGGATAGTTACAAATGGAAGTTGAGAATTAAGATTTTGAAAGTCCTAGTTATTGAGTACTGAAAAAAAAAAAAAGACATGATTCCCTATAGATCATTTTTGCAATTACAGGTTTGTTTCAAGTCAACCAGTATTCACCACTGTCAGTCCAGCACACAGAGCATTAGATATTCTTTCCTGTTCTTAGAGCCATGGTGGTGGTGAGAGGCACTGGCTACCAGTCTGGAGGATGCAAGGATCAATGAGTTTGGTCCCCAGTGTTTCCATCATGATCTCCTCCTCCTTGGCTCACTTCCTACCAAGGAGTAAAATTGGTACCAGCGGTAATACAGGAGTCAGTCAGCTGGAGGAAAGACCTGAAAGTAAGTAAAACAACCTCAGTTTATAATAGCATAACAATATATAATCCTATAAACCATATGATCCTAAAGTAGCTGAAATACATGAATATGCCTAATACAGCAAGAATGTAAAGTTCACATGAACCAGATATTACAGTATGATACAATATAATAAAGGCATATAAAACCAAAACAGGTGAAAGAACAACATTAAAGATATGACACCTAATAAAGATATGAACATTTTCTATTTAGAAATGTTATGCACACAGTAAATAATTGCAAAAACACTATGCACACAGATAAAAGTACTGTTACTTTTTAAGTTT-CACATACTTTCTGATAAACAAATAGTTAAAAAATACAAAAATGTCACACATACATTTTCCTTCTTCTTCTTCTACCACCTTCAGAATTAATTTATCTTTTTCCCTTTATTAATTCTTAATTATTTTCAAATCCTTTCTCCCATGTAGATATGATCTAAGCCAAAATAAGCTAATTATAACAAACGAAGGTATTACAGTAAATTCATTACTGCATATTTCATTATATTTGGATTCATCCTTGTTTTTAAAAAAAACAGTCACTCTTACTTTGACATTGAGCTCTAAGAACTCAGCTCCAAATGACTCCACTTGTTCTTTCACAGCTGCCCTAGTATCAAATGCTCGAACAATGGCACCCATGTTTTTGGCTGTACCAATAGCAGACAAGCCAGCAACACCACCACCAATAACAAGAACTTTAGCAGGTGGAACCTTCCCAGCGGCAGTTATCTGTCCTGTGGATAAGGAAACATGAGAGGAAAATCATAAGATATATTCTCCTTTTCCTGATTCATTAATTTATTCATTTTAATGAATGAATGTCTAATACAGTTTCCAAGATAATGAGCAGAATAATTATGTGCAAGATAAACCAAAGATTAAATAAAGAATTCAGAATACTTTTTATGCACATATATCTTCCTTTCATTAATCTGTCTTAGATCTTTCAAAGACTCTTAGTCTGCATCCTCGGAGACACAGGCTTAATCAATATGATATTATGTGGTATATCCAAAGGTTTAAAAAGTTTTCACCCTTTATCATGTTGCTCGCTTGATGGTATTTGCATCTGAGTTGTTGTTTATTTTGCCACTCTTTAAAAATAC-----------------------------------------------------------AACAAC---------AACAACAATCGTTTTACGGCTA-----------------TTTTCCAGGTTT---------------------ACCTGGGTTAGCC----------------------------------------------------------------------------------------------------------------ATTATCCAATACTATGTCACTTAATTTCTGCAAATGGAAACTTCATTGTTTTTAACTCACCAAAAATTAAAATTTGATCACTAACGGCAAGCAGGGGTGTAGAAATTGCATGCCCTGATTGTATGATACATTAAAACTTTCAAAGCAGCTAAGTTTCTTTTCCTTCTGGGTGCATTAGCCGTAACCACTGACAAAACATCAACAAAACACTACTAGCAAAATAAACACAGAACAGTGGAATACTGTAGCAGTTAATTTTTAAAATCTTTATTTCTCCAATACAAATTTTATTTCAGCTTTTCATTTTTGCTGTGGGTTTAAAACTAACACCTACTTGTCCCAACACATATGGTAAACATAAAAAGCACATTCAGCCATAAAGATAGCTTCTTTCAAATTTACATATGCTGACAAAGACACATTTTTCAATACAAAGGACAAAACCAGCCTACAATAAAACTCACAAAAAGTTAGTTAACAAACACAAAATACTAACATGTTAAAAAAAAAAAAAAATCACAAAAACTGGAGTAAATTAAAAAACATCAAAATGCTAACATAAAAGTACTCACATTTCACTAAACCCCACACAGATTTTTTGTACCGAACACATCCAAAAACACGTAGTCGGCATTCTCGTTTAGACACCTTTGTGAGACAATACACAGACTTCACAGAAAACGTATCACTGTAAGGGATACCTGTATTCACAACATCACAGTCTATTGTGTATACTTGTCCCGACTTGCTATGTTTTAGCAATCTCTGTAAATAGCCATCACAAAAAAAAAAAAAAAAATTTTAATAACGACACATGAATACTTCATATACTAAAAACAACAGATAAAGAAAACAGTTTGACAAATCACACACATGATAACAGCGACAAAAAAT-----------------------------------------------------------------------------------------------------------------------------------------------------------------------------------------------------------------------------------------------------------------------------------------------------------------------ATTATT----------------------------AGTTAGTGGTTACACTAACTAATTTATAGTTAGTGAAATACATTATTTCACTAACTAGTTAGTTTGAAATACATTATTAGTTAGTGGTTACACTAACTAATTTAGTTAGTTAGTGAAATACATTATTTCACTAACTAGTTAGTTAGTGAAATACATTATTAGTTAGTGGTTACACTAACTAATTTAGTTAGTTAGTGAAATACATTATTAGTTAGTGGTTGAATTTCCAACCAGCTACAACATATATTTAAGGGACATGCATCTCATTGTTTTAAGGGTATTGAGCATTATTTGGAAAAAATGAATCTCATTGGAATAACCTAAATATAAAGAACCGAAGTTTGC------TTTTTTTTTTGTAATTTCTGATGTTTAATATTCTGCTTAGTATTAGTAAAATGTTAATATGGATGTATAATTCAGAAATTTTAATTCTTTACCCTTCTGTTACAAAGGAACGGTTTACCCAGGATATGCAACCTCACTATGTCTACAGTCCTCGAGAGTTAACACGTTGGGTTCGAGGTATTTGTGAGGCAATACGCCCTGTAGAAACTCTTCCAGTGGAAGGTCTTGTTCGCCTTTGGGCTCATGAAGGACTGCGCTTGTTCCAAGACAGGTAGGTTTGATCTTAGTGAATATGCAGGGAAATGTAATTGTGTAGAATTAAATGTGTTGTTATAACTTTGTGTTTACTGTGATTTGTACAAGTAAAATATGTTTTTGTAACTGTGCTTGTTTACATGTAAGAAACATGAGAGATGACCATAGGTGAAATATACTATCTGCTATCTGCAACACTGTAGTAAATGTCACCTATGAAAATTGCCACGTGTCGTCATCGGGATCAGTTCTGACTTTAATCGTACAGCTTTCCTGCTTTGAATTCACAGTATGAATTAACACTATAATTTGCACGAGGATTGTTGTAATGTAATGTCTTCTATTTTCATCATTGTGCCTGTCATTGGTAACTGGATGCTCGTTAGACTTCATTGCTTAAGCTGTGACATTAATGAGGTGACAGTTGTCTCCAAACATGTTCTAACTGTATTGAACTATCAGTGGCATGAATCACACATTGTATCTATATCATGGCACAGCTGATATATTTTGGCCTCTGTGATGAGTGAAACAGGGCTAACATCAATGATAGTTGTTAATAATAATATTATTATTTCCCAGTACCCTTCACATTTACTCCTTTAGTTCCATATGCTGCCACACTCCTGCAGAACCTTCGTTTCTCCACCACCTGTCGATAGTCATCAATCATGCATTCGTATTATTTTTTATTCCCACGTTTCTTAATAATGTCCTTAGGTAAGTTATTTTTATATTAAGACTTCTGTGCTGACCGTGTTGTTCAAATTTCGGAATTTATCCTTTGCTGAAAAGCGAGTAAAAGTGTACAGCAAGTTGTCTTGTGAGCATATTCAGGTACAAAACTTTTGTCCCCCTTTTTTGTCTTGTTTCTAAGGCGGTAAACCAAACAGTCCTCAAATTCCATTAACTTGCATGAGAAATAGTATTGAAGAACTGATATGTGGCAGGTATAAATGGTAGTAAATGCCATGGTACTTGTTAACAGACCATTTTATTGTTATTATGTAATTATCGATGAAGGTCATTCTCCCAGCGTCTTATTGAAGTTATGTGTTCTGTAGCTGTTCGTGTATTACGTTGTGAGGGATTCCAAAATGTACTTTTTACTTTACTTGAGTCGCTTAAGTTGAGTTCAGTGAATGTGTTACGTGAATGTAGCTACATTGTGTGAATCAGTTGTAATAATGCTTTCTTGTGTTTCAGTGGGAGAAGCTGGAGATGTCACCTGTAGAGCAACGGAAGGTTCTGTGTTCAATAACTTTCCACGTGGTTGCCATCACATGCGTCGTGTGGTCTTTGTACGTGCTCATCGACCGAACTGCCGAAGAGATGAGGACTGGCCTATTGGAGTGGCCCTTTTGGACCAAACTCATTGTTGTGGCCATCGGATTCACGGGTGGTCTCGTATTCATGTATGTACAGTGCAAGATGTACGTGCAACTTTTCAAACGTTGGCGCGCTTTCAATCGCATCATCTATGTGCAGAATGCTCCAGAAAAGGCCGCAATCTTGGCGGCGGAACTGGGTTCCGTCCTCAAGGTGGATATCCCGGACCAGGAAAAGCGATTTTCTCCCGACGAAGAGTTCCACAGCTGCCAGAGTGGCAGCAGCGAAACTGTGAATGCCGTGGACCAGCAGCAGCAACCTTTAGAAAGGGACCCTTCGGTGGTAGTAGTGGTGTCAAGCGTGACGACGTCCCCTACATCGACAACACTCAGCTTGGCCACCACAACTACTACTACTTCCAGCGCTGCAACTAGAACCACTATTACAATCACTGAGAACATATTTGGAGATCTTCCTCTCAGGGACACAGTTCTTGTGACCCAGCAACCCCCAATTCTTGTAAAAGAAGCTGTCTTCGAAGATGAAGACAACCTCACTGAAATCGTAGTGCCCCAACAGCAGACTGCCAGCTGAGGGTGAATAATGCAGCTCTTCACGGAAAAGGGAAAAAATGACTTTTAGCCAATTATGAAATTACATTTGTTCAGACAATGTGTGAAGAACGCACACTGTGCCGCAATATTTTGTACATGCCTCGGCATTTTCACGCATTTCTGTTTCCAACACAACAATTGCAACAGATGGGGAAATATTAAATTACCCTTACTAAAATGTAAACTTTTAGTGCATTCCATTGTAGAAACATCCTGAGGTGGTTGTTGTGCTGTGTGGGAGATCTTGTGTCTAATGGCATATTTTGTTGTGATATATTAATCAGCATTATATTTTGAAGTTGACTCCTAAGTGAAGTGGAGGATCTCATCATACGGTATAAAAGTAAATTTGATATGCTTGCTTGGAACTGCTCGATTCATTTTTCCTTGATACCCTCTCCCTTCTGTAAATATAAAATTGTATTAGACTACTACACAGGAATATTACAGCTTGCTTAAAGCTGTAACATAGATAGCGTTCACCTGTGTAGTACTATAGACTACCACACAGGTGAATGTTATCTCTACACAGGAACACAACATTCATATTGTACTACTTCACCAACCTGTCCCTCATATAAATGTAGAATTACATAACCTAAGACCATTATAATGGAGATATAACAAGTTATGGTGGTTTGTGATAGCTCTGTGTAGTA----TAGTATATATTACAATGTGGTTTCTCAGAAGTGTATAACTGAATTTTCATTTTAAAATTGTTCCAAATAACTAATGAAATCTTATTTATTAATGGTTTTTGTAGGGCGTGTGGGAACTGCAGTAGCACTACGTGCCAAGGCTTTTGGCTTTAATGTGATATTTTATGATCCATATCTTCCTGATGGAATTGAGAAATCATTAGGTCTTACCAGAGTTTACACATTACAAGATCTACTTTTTCAGAGTGATTGTGTATCACTGCACTGCACCCTAAATGAACATAACCATCATTTAATTAATGAATATACCATTAAACAAATGCGACCAGGTAAGTGTTTTGCTTTTTGAAATTGTGTATCTTTTATACTTTAGTTTCAACATTGAAATGAACTAGTTCAGTATGTGTAATATTATTTATAAGATCTTGATGGTTTTACTTTGCGCACACTCGCGCGTGCGTGTGTGTGAGAGTTTCAGTGTAGAAATTAAATAAGTTCTGTGGGTAAGTTGCATTGAGGTAGTGGTGTCTGGAATAAAAGATGACTGCACACAGTAGTAGTGTGCTGTGTAGAATTAGAATAAGTGTGTGGCTTCATCAGGAACACCACTAGCATTACGTGCAAGAAATCTGTTTACATCAGTGCTGCTGAAGTGCTTATATTGTCAGAAATACGTTGTTCCGGCGATCCACCACGGAAATTAAATTTGTGCCATTACAAATGAAATAATTCATGTGTAATGTCTTCATGGAGTCTGAGGTGACAGTGGGACTTCAGAGACATGGTGTTTAGTATATTTGCAATTAAGCACAGTTTATTGGTGCATATAGGTAGCAGAATTCAAAGCACTTAGGAAATCGTGTGCGCGCG----CACGCACACACACAACTTCACTGGTATATGACATGGGAAGTAGCGGGATGTACTGTAGTCATTGAAAAAGATGTGGTTTATGAAGGACATATTGCAAATCTGGCAGCCTTGAAAGACAGTATCCCACTGCATGCAAGAAGTGTCACAGAGGATCAATTACAGTAGGCCATTGAACACACAGTTCATTGCCTTCAAGTTTTACACATTCAGAATTGGACCTGTATTGTGTGAAAAGGTGTTAGTGTTACCTGATTCTGTCGTTAAAGCTGTAAACAACAGTAATTCAAAAAAATTAAGCTGATAAAGCCTTGACAATACACACAGTAGAACAAAGAACACTGTTACTTAGTTCTAGTAAAGGCTTTATTTTCAAGTTACACTCACCTTACATGTGTTTGATGGGCAGCCTGGCTGTCTTGATTTACAGACATGCTAAAGTGTGTAAACTGTAAATAAAACCTTTATTAGAACTAATTAACAGAGTTCTTTGTTCTTG------------------------TTTCTGATCATTTGGTACCATTCTTTATTCCTTCTTTTGTACATCGATGTGGTTAACTCTTATTATTACTACTTAACGGTGATTTTTCTTTTTAGGACCCTTGAAGGATGCCCCAAACCTCATCTGCACCCCTCATGCTGCCTGGTATAGTGATGCCAGTTCTACAGAATTGAGAGAAATGGCTGCAACTGAAATACGGAGAGCAATTGTAGGCCGTATACCAGACTCTCTTCGCAACTGTGTAAACAAAGAATACTTTGTCAGTAGTGGATATGGTGACAATATTAATGGTGCCAGTGGGTACAATTATAATCCAATGGGGGTTCCTCATTCCACTACTCTTGAACCCTTATCAACATCGCCAGCCATCCCTACACCTCATTCGCAACCACACTCAACTCTCCAAGACACACCCAATCATATGGCTCCAAAACCTGAGAGCTCAGAAGTTCATTAGCTAACTTACTTCCCTTTGCCGTGCCATGGAATTGCATCCCACCTACTTCTCTCCAGCAAGTCAGGGCTTTATACCAAGACAGCTTTTTAACAATCCAACTGCCGGTTGTTAAATCCACTCCATTGATGTAGTCTGTCTGGACAGCGTTGTATTATCAGCCATCCAATCTTGTGATTTGGAAGAATAAACTTGAACCAGGGAAGGAATGCCTTTTCCTTCAAATGATCACTGAGAATTTTTATAATAGATTTGTAAAAAAAAGAAAATAAGAAAAAATAGCATTTATTGTGTGATGAATCACTGAAATCTTCTTTTTCCATAAGAAAGATTTAAAAATAGAAGAAAAAGGTGGGTATAATAATTCACAGTAGTCCGGCCACATTTTAAGTCCTTAAATGTCAGTAGCAGTCTTCATGTGGAATCAGTGCAAGATGGTAATGACATGTAATATGATAAAGTTACCAACTAAATCAAAGAACTTTCATTTATCAAGACAACTTCAAAGCAGGTTGAATTGTCTGCGTGACTATCAGTCAGCTTTTGATAGTCACCACCATGAAATCAAGTGGAGAAATGTACACATACATAACCATTAATTTTGTCACTGGTGTTTAGTGTCATACAAACTTGCATTAAATGAACTTTCAACCTACAATCTACAATACTCGGATAACAGAAATGGCATGACCAATTTCTGCAAACATTTACAGAAGCACCTATAATATTACTTACAAAATTTGTGCTTACACAAATATTATACCAAAAACTCACACCTCTTTGGCTGATTTCTGGTATAATTCCATAGGTGCTACAATGAAACCTGACACTGTTTAAAATTTCCCATAAAGAACAAGTATAAATCCATGCCGAAACTCCCAACTACCCACATAAACCCATGCCATGCTGTGAGGAGTACGAGGTCCTACATACTCTAACATATGAAGTACACACACACAAACACAAGAAAAGATATCATCTAGTGAACTCCACTGAAGTGCAGGCTTCAGCAACATTCTTTTTGTAATACTTCGTCTGAGAATTGCTCTGGGAGGTGAATATATTCTGAAGATAAGTTTGTGAATGTGTATTACTAAACTGCAACAGAGATATGGTTGCATCTTAATGTTACGTTGTTACAATTACTTATATAAACACCCGTTCACTTCAGAGTGCAGGGGTATGTTTTGATTAACAGGAGGAAACCATAACGCTTTACACAGACTATATGTATGTATGCAGAACATGGCATTTAATCTACAGTTGGTTGTACAGCTGAAAACGTCATGTTTCCTCACCTTGGTGTACGGCAACATTACAACCTTGTCCATCACAATAAACAAGGGGATTTTCGGTCCAGCCACGCTCATCAGAGCACACGCAGCATCCACCAACCATCTCCTTCATTTTGTAGAACAACCCTAGGTTAAAAGAAACATTCCTTCGGTTAAAGGCATCATCACGTCAAATTTACCAATATACCATATCCCGGTCCGCCAAATTACGTTTATCAAACAAACAAAACTGAATTTCAATGCGCATGTGTGGGTCATCACAATGATCCCGTAATTTCCGCTCTAACAACCGCAAAATCCGCAGTCAAATGCCGTTAGCGGTTAACACAAAGGCAAAAAATTTCACACCCTGAAGTGAACTTAGCGGTAACACGTAACGGCGAACTCCTTCAAATATCAGAGCAGTATAGTTCAAAGTTAACCAGTCTAAATGAACTTACGAGAACGATTTTCGAGTAAAGAATTTTTTAATAACAAACATGCTAACGCAGGTTGAAAACAAACATACCAACTTTCATTGAAATTAAATCTATTGAAAATTATGCAAAAATCTACACATTCTAGCAATCTCGTAAATCAAATAGAACAAGATGAAATAAACATGTTTTTATTTTTCCTTCCTTTTTTGCAAGAGCCCAACTATTGCAAGCGATTAAAATGTATCGAATTAAGCATTCGTTAACAGCAAACCATACACACATTTACAGAAAGCTTATGAAAACTCGTCTCAAAATTTATAACTTTGATTGAAAGTAGATTTATTGAAAATCTTGCGAACAATTGGAAATGTGCTAGATTCAGTCTGAGTAAAATTCACACAACGTATACTAAAACAGTAATACCGTGTTTTTCTCAGGTATCGTTTTTCTTTTTTATCACTGCTGATGTGCATTTTAACAGGTGGTCATTCGGTACAGATTAGATTTATCTGCCACTTACTTAGTGCCAGTTCCTTTCGAAATGGTGCCACACATGATTGTGAGAACGAAGTCACTGCAATATTGCATGTGGCTCTGCTTGAGGGCATTTCGAAGAAATGTTATGTTGTGGGAAACAAAACTTAACAAGATCTGTTCTTAGTATTCGGAACAGTGAGTGGAAAAGAATGGTGTACTGTTTGATAAGTTACAGTTGTCCTGCCACTGATGGCAGCACTTAGGAAATCAGAACTAGTGATCCAGCTGACAAAGGTGGTCAAATGTTGAGAAGATTGTGGGCAGATGAAGATGGAATGCACACATGATCCTTTTTGTTGTTTTTTCACTGTGGTTAACCAGAAGTGCAAACTGTCAACTGTTTTATCATCTGCAGTTATTTTTTAAAGTTTATCTTCAGTGTTTTCACTAGTTGTGTGATGAATTAATAATACTTGTTTCTTTATAGATGAGAAAATTACTCATATGGTAGGGAGTTATGCCCCTAAATTAGAACTTCAGTCGTATTGCACGCCTGTGGATGAAATGCCATCGGGGTTGCTGACTCGAGGAACGTACACCGTCAAATCCCTCTTTACTGATGATGACAAGAATGAGCATCTGAAGTGGGAGTGGAGCTTTGAACTTAAAAAAGATTGGGAATGACATTGCCCTATTCCTCCTTACACAAATGCATAGAAAGATTGTACAGTTTTTTAAATACATTTTGTTTCTCAGAGTATAAAACATTGTTTGGCTTGGTGCAATGAGCTATATTAAAAAGAGACCATGGGGAAATTACAGCTGCAACAAGTTATTTTGTACATAAACTTTTTCCTATAAAATTTTAATCTGCATTTCCCTTAAGTGCAGATCTTTGTCATTTTACTAATAATTTCAGATTCTAACCAATATTTGCCGCAATTTGTATTGTTCCTTATACAAATCCATAATGCAAAATGAGGTGGTCACTGTAGTGAACTTAGTAATTTTTGTAACTGAATATGTATTGCAGACTGGGCATATATTTTGTGTAAATTGTTTGGCTTCCTTATGATTTTAATGCTCTGAGAAATTTGTAATAAACTAGGTGGTCACTGTAGTGTACTTAGTAGTTTTGTACCATTATGCTTATGTTTGATGTTAGTTATCTGTATTCGTTTTTTATAGTCCACCCCTTTCCCATTCCCAGTAAAAC--TTATGGTGAAAATTACTTTTTTCTTTTCTTATCCACTGTTCGTTCAATTTAAACTTATGGGCACAATAGAAAATAGCATTTCTTGTAGACTCAAGTTTAGAAGTGTTAAATGTGCCTTAAGTGATAATACAGTTTGTTTTTGTATTCCTGAATGCCCTTTCAAGTTTGTACGGGGAATTTTGAGTCATCCTGTACATATAAAAAGAGCAACATACGGATGTCAAGAAATATTAGTGTGCTAATATGTCACATAAGACTCTAGATGTTTGCATTTGCACTGCAGAATGACCAAAATTATTTATGTACCTTGTATAACCTGGGAGACATACAGGGTATAACATGGGAAACACATTTAAAACTCACTGTACTAATAAAGGGTTAAAAATGGAACCAACCTGTTTGAACAGAATGTGCTATCAACACATGGCGATCAAGATTGTCCTTTCCACCCATCAAAAGCAAACAAACGGGACACTTTAATTTATTCTTCTGAGGATTTGCTGCTTGAACAACCTTTTCTTCTGCCCCATTCTGTACTGCCTGATTCTGTTGCTGCTGCTGTGGATGACGTTGCTTGACATGAGTCTTTAAACGATTTGGGCGGGAAGTGCAGAACATGCAATACCGGCAAACATAAGTTTGCATTCGATGACTTGTTTTCATGTGTTGGTGATGGGAGAGAAAATCACTAGAAGCATGTGAACAAATGCTACAGTAAAACATTGAACTAAGATCTGTAACTGCAGTTTCCTGAACAAGGCGAACAGCTTTACTGTGTTGCGATGGATAGTGATTTCGAACCTCTGACAGATTTTTCAAGACAGAATCGCAGAATCGACATGCAGAATTTAAAGTTGTCAGTTCCGTAACATCTTGAGGCACACAAACAAATACAACATTTTCACTGAATTCTGCCTTAAAGTGTTGAACCATTATTTCATGCACATAATGATAATGCTTTTCAAGTTCTGACACATACTTCCAAGTGCTTTTGGTAGGACAAAGGAGACACTTGTGACCAGAGTCATTTGGTGAAATAACCTGCCGAAACAAAAACATGCCTATTAGCTTACTGCTGTTTTCTGCTTCTGACAGCGGGAGTTCACTTTCAACCAACTGTAAGGTATTCGGCAGTTTCAAAGTTTTGGCATCATCAATAATATCAGTAGTACAGTCCTCCAGTGATGGCTGAGGTGTGGCACGTTTTCTACCAGCCTGAAACATAGTAAATGTGTACATAACTGTGGAATCAACATAAAGGAAACAAATTTAACATGAAACATACAGAATTCAAATTCAGAGCTTATCACAGTGTTACATACTTAACTGTCAATAAATGAAAGTATTTTTGAGAAACAAGTAAACATCTTCAAATTACTACAGCTCTTGTTAAACACAATGTTTATATTTCACACTAATTATAGCATTCACTTCATTATTAATGACATCTTGCCGAACTACCAGGCAACCAGTGTGCACCACCAAAAGCACTAGTAAGCCTATGAATATCACTGATCATGAGATCCAGACCAAGGTTGTTTGTGTAGCAAGCATGCAACAATTCCCTCCCCAAATGGCCCAAGCATCTGCACTTTGTTAATCTCAGTCTTTGAGCACCTTCAGCTGATGTTCCACCTTCTTTATACCCTTTCATTCTACTGTACACTGCTGTTTTCTTTAGAACATTTGGACAGCAACAGAGTTTGTGCTATGCCTTCTGAATACTGGAGTATGAGCAGTGGCGTTTGGGGTTCCTCCTCCGCTGCGTCGGTCGTCGCGGGCTCTACAAGGCAGCCTTTCCGAAATCGGCCAATAATTATGAAACAACCCAATACTTTATACCGACTGTACTGCATCAAAGAAAGAATAAAAAAGCATTTGGGTATGGCACGTTATTTCTTTCTCTGAAGAACTAACCTCTGAATTTCGGATAAAAGATTCGCGATACGTATGTGTGTATCTAAGTTCACAAAAAAAAAAAAAACTCTCGAGTCACTAGCTTAGAAAAAAAATGGAATTTTATTTAACATTTTCGGTATCATCGCAGAATTTTTTTTCTCAAAATACTTCGAAAGGAATAATGTACTTCTATGGTGTGTGAACATCCTGGAAGAGATCAATGATGATGATGATTAGTACCGAGCAAACTTATCTTGTCCGTAGGAGAAAAACAAGTGTTTTTTGTTATTTGCTCAGTAGGCTAGCTCTTGTTTGTTTATATTTTTCCAAGAGCTTTTGTATGATGGTTATGATGGGATATGGTATTCTGAGGAAAATAAAGTTGTGTGCTTATATGATTAGTCGATGCAATCTAAGAGGTATCAATTCGGAGCGTTGTGAGTTCATTATTTATCTTATACCATAATCTTTCCGATATTTTCTGCTTCCTGGCACCATGTGATTTTGACTGATGTAAATGTCCACATCATTGTCTTTCCAAATGGACCTGCCATTCCAGTCTGATTCGCACTCTGTTGAGGACTGGGCAGAGCTAGCCGAAGCCAGTCGGCCATTAGCCCGATGTTTCTTCTTCCTAGCAAAGTTGCTGCCTGTGTAAGGATGATATCCAGCTGGCCTGGTCAGCGATTTAGACCTTTGGATTTCACAGTGACCTAACATCCCATTAGATACCTTCGACATATGGGAATAAGACAAACGTGACTCATTGTCGTGTGTCGAGTAGGCTTTTGAAAATCCATTGGACAGTTTCGGGTATGAACCTGGATGCAAGTGGCTGTCGTTGAGAACAAAACTGTGACTTGTTGATCCAGATTTTGTAATGTTGCTATTGCTGAGACATCTTTGAGTTTTTGGTGTACTTCTTCCGCTGTTCCAGGATAGTGTTTCCCAGTCTGTTTCTGTTTTGATAATAGGCATACTACCAGGCATTGGTGTCGACTGCAGCGTAGAATCGTTCTTATCGCGCCGCCGGAAGTAAAGGAGGATTACAACCAGCGCACCAATAATTACCACAACACAAATTATAGCCGATGTCCCAATTACTACTTTATCCAGAGCTATTATTTTATTGTCGTCGCCTTTCAGCTCTCGGCACTGTCTGAGTGGAATCATTTCCGGTCTTATAGAAGATGCGTCTTCATACTGTATAACGCATACTAAGAGGCACTGGCTCAATGGCATATTCTCAACTTCCACTCGCCGTTTGTCCTCAGAAACGGGTATGATTCTTTTGAAGTCCCTGCTGCCAAAGACACGAATGACCACTTGAAAACCTAATATGTTCGGCTTGGCGTTCCATTCAATCACCAACAAAGTTAATAAGTGTGAATACTTTTATGATGAATCAGCATCAAAATTACTTGTGCTGCAAGACATTAGAAAGCTTCTTGAAAAAAAATGTACAAAATGCATATGAACACTACATAAATTATTTTTTCAAGGTACATACAGTATGTTCAACACATGTTTTTCTTGTTAATTCTTATTTTTAATTATGAACATAACTTGTACATAATGTGACTCATATTCACGTAAGTTATTCATAAGAAAGAGTACATAGATTAGGAAATGTGTTTCTAAATACAATATACTCTACAATACATACATAAAAAAGATCATTTCTATATATCGAAGTTTCTATATATATCGAATTTTTTTTCATGGAACCATCGACTTCGATATATGGAAGTCCAACTGTATTTACTTACTTGCCTTAGAACATAATTTGGGATATGTTATCTTTTTGTTCATGTCATTAAAAGTTCTTACATATTCCTTTTGCAGGAAATTAATAACACATTACATGGTATTTTCATTTAATACATTTAATATTTTTATGGATGGTATGTTCACTAAAATGAATAACTCCAAATATTCACTCAGTGAACATTTCATGTGTATTTATCCATGTTTTCATTCTGTCAATATTTATTCATTTTCTTGTTGACATGTCCTTAATTTTTAGGCCTTATTTAGTGCTTCCACCGCTGATTGAATGGGTTCGAGTTGCTTCTGCCCATGCTGAGCATCGGCGATCACAAGTTGTGGACAAAGACGATGTGATGCAAGCAGCAAGACTCCTACTTCCAGGTGTGGATTGTCCCATTAGAGAATTTGGGTAAGTTAGTTTGAGCTGTCAAGAAACAAAGGGGGCATTCTGTTACAATGTTATCCACATGAAAAGATTATGCAGATGAATTTGAAGATGATGAACATCAATACACCTCAACATTTCAACCTGTAATTTGGCACATGAGATGTTTTGCCTTCTCAGAAGTAGAAAATAAAGCACTGATTACATTTGATATAAAGCCACATTGGCACCAAACCCACAAGACAGAAGCTATCACAGGTCTTCTGTAACAGGGGAATGTTTCTGTCACATCATAAGGGACCTGTTATTCATTTCTGAGAAAATTCAGGTATTCCATATAAACAAGAGGTTTACCTGGAGCAATTCATTAGATATCAGTGAAATATCACAGTTATAAGCATTGGGTCATAAAAAACAACAACAACACGTGGAGGATTTTGAGATATCCTCCAGCATATTAACATCAGGAAAAAATGTCTTTCTCAGATTTCTGGTTTTGACTTATGACATGAACAACATAACAGAATTCACAGATTGGTTTATGTTGAGACAGACTGTATAATTTAATCGAAATAAGCAATAACAAATAAACTCCACATGTTTCAACAAA--TGTAAGAATTTTTTATTTAACCTGGCTAAATTTGCCTTACAAAATTAAGGCATTTTCACACAAGGTTACAGCAGCATTTAC----------------------------------------------------------------GGAGACTCTCAATCAGCCCCCACCACCCCGCCGCACCCTGCTGGCTGGCTGGACGCCCTACGTCACAGACTCCAATAGAAGAACAATCGGGAAGGATTTGGTGTTACCGGGGCAGGCAGGAAGGAGGAGATAGGTTCTCTCAGATCGACTGCCATGTCATTGTTGTTCTGTGAGATGGAGTTCCTCTGAATGAGACGTATGGAAGGAAAAGAGAAGCAGACGCTGCAGGCAGAGTGTCTGCGCGTGGATTTGGGAGGGAGGGACACGGGAAAGAGAAGGGGAGAAAGAGAGAGAGAGAGAGGCATGAGGTGGAGGAGTTCGTGGGGGGGGGAGGTTGGCAGGAGAGGTTGGTGAAGGGGGGGATAGGAAAGCAAATTGATTTACTTCTATTCACCGGGTACAAATGAGGTGACATGCAGGAGGAATCGAATCACCTGTGGCTTGAGATCACGCCGCTAGCTTCGGCCTAAGCCCTCCCTCGCCCCCAGATCCCCCTTTTT-CCCCTCGTAGTTCTATCGCACCCAATGGCTTGATTTGATTTCGCGCCCTGGAGACCCCCGTGCGACGGGCTCGGCGTGAGCGGGACTCTCCGGAGTCTTACCTCGCGGTGCACCGGCCCGAATTTCATCAAAAGCAGTGACGTCCCCATTTGGAGGCGCTTGATCGAGTCAATGATGGCAATTTCGGCTGCAAATTTGTTTTGAGAGAAGAGCAAAACGATGATTGAATTTGTGATTCAATTTGGAAGGAGCTGGGCAGCTAGGACGTACCTTTTTCCCTTTCCCCCTCCTCCCACCCCGACCCCTACAGTCGAAGAAGGCAGCATGGTTATTGAACGCGAGACCACCGAGACAGAGCATTTCTTTTCACTCAGAAAGAACGTCTTACAGAGTGGAAAAAAAATAAGGACGGAACTAAAACTAAAGAGAAAAGAAGACAAAATAAATAAAGAATAAGAATAATGGCGGAGCGGTAGGACACGCTTTCGCCAAATAAACATGTTCTTTTCTTTTGTCTGTGTCGCTGAGACAGCCTTGGCGCAACCCAGCTAAAAACGAAACACCCACTTTGGGGAGGTAAATGTTGTAGTTCGGTCGGCCATGTGGAAGAAAATAGAATGGATATGCACTCTAAAAGTCGCGCAATTTTTTTTTAGTGAATTCGAATCGAACAGCGGAAGAAAAGCAAACCAACGTATTCGCACTGAGTAGACATTCTTTATGTCATTTTATTTATTTTCGAAGAACTACTCAGGTAATGGCAAAGACATCTTGTATGCCCGAAGAATTTCAAATCAGAGGATGCAACCTGGGATCGACTATTTCCAAAACGTGGATAGCGCGCTCTTAAAAATATGGACAAGCTGCTACCCTTTCCTCCATTTAGCAGCCATCTCATTTTATGGGCTGTCATCTCCATACAA-CCATGTCATGTACAGGACGTGCTGAGTTGCTTTTCAAATGCAGAAATTGATCAGGCTGTGAGCCCCCACCTTGTCAGTCATGCCGACTCGTGTCATTTATCTGGAAATGTAGAAAAAACACGGACGGTCAGTAAAAACAATTGTCATGTCTGCCATGCCACGAACAATATTAAAATGATACATGTTTGGTCTAGACCTGCTGTACAGTTTTCATGTGAATGTACCTC------------------------------------------------CTGGTATTCTCATCAGAATATGAATATCGTGGATTGTTTAGTGATACCAGACTTTTCCTTTGAGAAAATAAAAAGTACGATGAAATTATTGCACGTAAGTTTCTGACATGCCTACTGTTAAATGTTATGATAAATAACTGTCTGTTATGTTATTATGCCACAGGGATATCTGCGACATATTCATTTTAACGTATATGGTTTTTGTATGCTGAATGGCTACTCATCCGCGATTCACACAGTGTTGGTTTTGTGTATGTGATTGGAATATATGTTTTGCCGAATAAAGTCTTATCGTAGGAAACTGAATGTCGATATATCCTAGTGCGACGATTGTTTGCATCTCATATAAAAAGTCATTATTCTGGTCATAAGAATTGACTTCTTTTCCTCTCTCCTCTTTTGCAGCACCTGACCGAAGAGATGAATTTAGATAGTGATGCGGATTGGACGCAGATATCACAGATTTTAGATAATCAGCCCATTGTTCTCAATGATCGAATGATGACTGATGCTGTGCAGTCTCCCCATATTCAGTCAGAGCACAGTTATTCTTTGACGTTGAACGACGAGCTTCCTCAATCACCATTTGGTGGCCTTCCTCACAATATCAAACTCGAAGACTACAGTAAAGGTAAATAGAATATGCTGTTAAAAATTTAATTGCTGAGTGAAATACAGAGTGATTTACCTATAAATAGTGCGCACAGTTAACTTTTAGTACTGTGCGGGGACTAGTCGATGTGTAATTCCAAAAACAGAAAAATCCCTTCGAAAATGTGTGGTATTCTCAACATACCGACGATTTCCATGTTTACCTGGGTTATCCGGTTACCTCCATATTCCTTTCCTCTACTTCTCCCTGTTTTGTGCATCAATGGAGACAAGACCCATTTACACGCACAAAGAGAACATGAAGGGACTTCGAAGGCCGTTGATGTGGACAAGTTTTACAGCCGGATGCCCTTCCTGTCGCCAACCAGACAGACCCTGTCTGGAGAGGTATCCCTCATCCATTGGTCGCTCTGTAGCTGTAACAGAGCGTCCGGTCCGTACCACGTGGAGGTGGGGTAGGACACTGGATAAACAGGCCTGGACGATACCACACATCATCACCATAGTTCTGCGTGGACGTCTCCTTCCAGTTCACACCTGTCACCCTTTCACAGACACATTATATATATATATACGTATAAGGTCTAATGTAAAAGATAAAATAAAACATGAAAAATTACATGTATTCCAAATGGATACAGATGATTTCTCAAACAGTACAATTTACAATTTGTACACCCTTACTATTTAACACAAGTTCCAACACTTCAGAACGATGATATAGTCCATGTAACAGTTACATCCAAATCAACAAATATGACATTAAATCTGTAGAAAGCAATGCACGCACACACACGCAACAGTCCTTGAGGGGAGTTTCATCAGATTCTAGGAAGCTTCTTAGTGTTAAAGTAGGTAAAGGCATATATGGCCTTGGATTAGACCATACAAGTATGGTTTCACCAGTGAAAGTTCCTCTGGCGACTCAAAAAAGTCAATGAAGATCAGTCTCTCCTTACCACACTGCTCAGATGCTGGTCTCGTGAATTTTGGTAGGCTCGGCCAGTAAATGGTATCCATGTGCAAGGGGGCTTGTCACATTAGCACGGTGGTTATTGGCAGTCAGTGAGGTAGTGGAGGAAGGTGATGAGGAGGAATTAACAGGAGTAATGCTAGTGGTTATGGTTGGGGAGTTGGAAGGTGTTCCCTGCGTCTGCAAGGGCGATTGGTGCCGGGGAGGAGTTTGGTCCATCAATGGAGCAGTCTCATGTGCATCATTCTCACTCGAATTTAGCTGTGGCATGTACTGTGTGTTATTGTGATTCATGTTCTTGCTTGACAAAGAATTGGATACAGCATTTTTTTGTGAGTCAGTCATCTCGTACGGATAGTCATTGGGAGATGGTGTTTTCACGTCTTCGTCAATGTAGCTAATGTCAGATAGTTGCTTCGGGTGACTGCGAGAACTACGTAAGCTGTGTAAGCTGTGTAAACTATGAACACTACGTCTTTCTTCCATATCTTCCAGTGTGCTCTTAAAGGCTCTTACTACTCGCAGCTGTGAAAGGAAAAAAAAGGAAACATACATACCGCATGACAAACAAACAACAAAGTGAGTGGTTAAGGCAAGTAAAAAAGAAACTAATCATTGCACTATTTAATTAGAACACTAGTAGGGATATCAACTCATAGCAAAATAGGCAATAACGTATTCTCAAAATACTGTTTTAAATTCTGCATCAAAAAACAAATAAGCAAAACAAAACATGCTCAACTAATCAGGTACAAGGAAAGAACAGCACACAGAACATTATTACATAAGGCTTATGACATGGTACATTCTTTCAAAACATGAAAGCAACAATGAAAAAATAAGCAACTAGGCATACATGCAAAATTTATTCCACACCATAATAGGATATGTGCAGCACTCTCAAAGGTCATTTTCACAAACACAAAATCATGCTTCTGAGGAGTTAAACTATATTTAAAATATCTCTACTTACTAATGAGAAATCTAAATATGGTAACTATAGCAAATCTACAGTTGATGCATAAGGAATTTAACAGACTGAACAGCAATACAAGATGTTTACCTACATTTTTATTAAATACATCAAAAGTTCTTTAAAAGTGTCTACAGAGGTTATGCCCTAATTGTGGTAATACTTACTTACCCCACTACATCTATGCTATGTACATAGCAATTACCAAAAACATGGTCAAAATCTGGAGTGTATATATGTTTTTTAAGCGATAAGATGTGGGATGTGATTAAACAACATATTGTTACTAAAAAAGCTTACAATGCTAATTTTATTCAGT-TTGTTTAAAGAAGTTTATGTAAAATAGATAAGAATTCGTACAAGTTATCGACTGCTAGCAAACACAGCTTTCACACAATTAAGTAATTTTCCAGCAACTCCATACTTATTCAGAACCTTCCACAGCATCTGTTTACTCCAAAGCTGACAAATAACCACAACCTGAATCTCAATGAACACTTAGATGTAGCACAGTGCAGTGTCACTGTTCCATGCCACTGCCTCTGTGAACTCTGGGCCATCATTCTGTAGAATAGAATAGAATACTTAGGTACCTTCTGAAATCAGTGCCATACTGGATTCATGCTGTTAAGTAGGTTACCATAATGTTTTAGCTCTTCAGTGCATTTGGAAACCTCCAGCTACTACTATGTTATGG-GGTGAAACCATTAATTTGGTTTATTCACCTTTTTGTGGATGGACATTAGCTAGCACTGGGATAAATTTAAATTACATTTTTGCATCTCATGCAATGTGAATATTGCAAAAGATGATTCTCCCTGTGCCATTTTCTGACAAGCCAAAAATATTAATTCTAACTTTGTTTACTGAAAGAGTTTCATTAATACTTTGTTCCAGATTCAAGGTGAAGGCCTGAAGACAAGCCAAGCAAGAGTTAGGTATGGAATGTTTCGAACCATCATCAATATTGCAAGGATTGAAGGTGCCAAAAGCTTATATAATGGCCTTTGTGCTGGACTGCAGAGACAAATGTGCTTTGCTTCTGTACGCATTGGACTGTACGATTCCGTGAAGAACTTCTATGGTGGTATATTGAGTAAGTAACTTTAGCCGAGGAGTATTTAAATTTATTTGCTGCCT-ATGCTCAAAATACACTTCTCACTT--TCTCATTTATGTGGGGTCAACTTTGCACAAAATACTGTAACATGAAAATTAGGATAAGTACATGACTTTTTTTTTTTACCTGGAAGTTAAAATACTGTAATGATGTATGGGAAGGGTCCTATGACACCCACCCACCCAACGAAGTAATTGTACAGTTCATAAACATCTGAAAGTTCGAAAATCTTGTACATAAATCTTACGAAGCTAAAACACAAATTACTATTTAGTACATGTGTTTAAATATTTTTAAACATGTTACTATTTAGCATACATGTTTTTACTATTTAGCACATAAGTCAATGTATGGCATCTTTAGGAATTCTGTAAGCAATATAGTTTAGTTTGAGTCTTTGTGAGGATGTTTCCATAAAAACTATTAAAGAACTCACCTCCACTGTGTTATCAGCATGTCTTGTAAAGGCAGTTCATGGGTTACAAGAAACTAAAGTCTCCATGA----------------------TTCTCACTTTGTCATTTACTGAAGCAGAATCAGATTAAAGCAATCTTTCTGTTCCCTCCAACTCAATGTCACGCAAGTAATTGTGTTTGTTTGTTTGTTTGT------GTTTGTGTGTGTGTTAGCACAAGTAAAAGTTTTATGTGCATGGTGGGTTATGGTAAATAACA-----CTAACCTGTACAATGTTTTATATACACTAAACAAAGAACACAAAACATGAAATGACTAAAATACAGTGAATGGGGGGAAATGGCAGAATCACAAGCAAGCCAGTAAGTCAGCAAAATGGAATTGCATGAGCAATCAGAACTTAAAATATGTATGAAAAAGATACTTCTAGAACAAATAATTACCTGATGTGCTAACTGTTCATCATAAGGTGGTCTCAGCATTCCAGATGCAGGGTGCAAAAGTTCTGTACGAGGCACAATACCAGGTCTTGGTGCACCAGAGGCAAACCCTGTAGCTGGAAGTAGAGGATGAGCACTGGAAGAGGGATGAACACCTGGTTCCATAGATGGATGAGGAGGCACACCCATTGCTGCAGCCGCTGCAGCTGCAGCTGAAACAGCGTCATGGGGATGAAGGTGTAGGTGTGTGTGAGCATGAGCATGGGTATGTGCATGTGTATGAAGTTCTGGTGCCAGACCAGCCATTTGCAATCGTATAAGGGGATCAGTACTTAGCATTAGCCTTTCTGAATGTGCTCTCTCAGCATTTATTCTGTCCACAGTAGCTTCAGATACAGGAACAGCTGCTCCCATACCCATCCTTTCTCTTTCTGCTGGTGTGTAGAGTCCAAAGGGACCATGTGTCATACCTGGTCCTGCTGGAATGCCGACAGATGGTCCAGCTTGAAGTCCACCATATCGCCGCTGAAGCTCAATCCAGTGAGGATCGTAAGATCCAGGTGGAAGGCGAGACTTCATTTCAAGTTCAGCTTTAAGCTTGTCATGAAGATCTCTTTCTCGCTTCTCACGTTCCATTTCTATTTCCAGGCGATAGCTAAACACACACACACACA---AAAAAAAAAACATATTTTAGTGTGAAACTAATT-------ACACAAAATTACAAAATGTTAATTTGTGCACCGGCAAGCCGATGAATTCAGAAATCTTAAAAGAATTGACTTGCAACCTTGTACACAAGATGTTGGCACTTTTGTTCAGACTGCCTTTTCAAAAAGCTTGTTTGCCATGTTTCTGAAAGTGCAATATTTCTTCAGCACAGTGTTTATGCTGCACTGAAGCACATTTAAAAAAAAAAAAACTGCACTGGATTAACTCATAGAGACATAAAAAGGTCTTCATTTACTGAAGAGCATGTTACTTTAATTATACATATTATTTACA-----AAAGTATTTTTGAGCTCCTGCTCATCAGGCATTG-----------------------------------------------------------------------------------------------------------------------------------------------------------------------------------------------------------------------------------------------------------------------------------------------------------------------------------------------------------AATAAAGCCTTGAATTTACAAAAA---AATCCCTCAAAATTAATTCACATGATATTAAAACCTATAATATTCCAGTAGAGTTGAAAACACATTAGGAATGGCAAGAAACTTCATTTCCATTATTATTTTTGGCAGGAGCCCATAACAACTAATATCAATAGCTGATGGCATCAATTTAATTGTGACAGGGGACAGAACAAAGAATAACATAAGTAACTTGATACTTACACCTAAGCTGGAAATTTCTGATCCTAATATATGCCTATCTCCACTTTCCATCTTTTTTAGGCGAACTCTTTCAGCCATTTTCGCCACCGGAACATCTTCTCTGGAAGTTGGGGTTCTGTCACCAGTTGTATTTACATGTGGACTCTTACACCGGGTAGGAGAACCCCCAGTCTGGGAGCCCTGTGAACTTTGTGACTGAAGGTTTGTTAATTTTAATTGCATTTCTCTGACCTGAAAAACACATCCACAGAACTTTTAGAGCTCTTTAATTTCATTATACAGTCTCTTTAAGACAGTTTATTAAGTGACATTAAGGATTAAATTGCATCCAACAAATCTAAACTAAATAAAAACAAAACCTATAAAATAAAAAAAATAAACAAGGAATACATTACTATTGCAAAAACTAGGGGGAAAAATCTATTAATTCAACCATTTTTTGCCAAAGGTAATTTCTTCAGCCTTATGAAAAGTATTTTCAATTTTTGTTTTAAAAAAAAAAAAAGTATTTTGTCAGGCACTTGAATGCTGAATTCATTTAATGCTTGTTTGCTGGAGAGATTTATGATCAGGTACAATAAGATATATTTTTAGTGGGGATGCCCTCCACACTGAACTCAAACTACAGGATTTTTCTTCAATTTTCGATTTAATAAATTACAACGTTCAACACAATTTTTGTCACTTTAGCGAATAAGTGTTTCTCATAGAGTTTTTCAATGATTTCATATCTGTTTTCAAAAAATTTTTTCATGTACCATTTCCAAGAAATTAAGCTTATAGAATATGACATGTTATGATGCAGCGCCATACTACTGATTGCATTATTGTTCACCATGGTGTGTAAAGGACGATATAATATCAACTGAACTCTTACATTTCGGATCTATCACTCTCGGTCTTCCAGCTTTTCATCCCCCCTGAAACAACACGTGGAGGTTAACATTTCCGTGATGAAAAATGTTAGCTCGCATGTGACCAAGACTTCTTCGCTCAAGGTTTCCAAAAGTTAGTGTATTGGAGGGACGGGTGTCTTAATCGCTTCGGTGGTTGTGCGTTAAAATGATCTTTGTGTTCCATATACCTTCCCTTCACTAAATGCGGCTCTAATAAAGGCTTTGTACAGGGGCCCCGGTCTTTATCATCCCTTGTATTAGTAGAAACAGAGTTACTGTAGCACTGAAGTATTTCCGTAACACCCACTTACTTTCTAAAGTTTCAGTGGAAATTTTCTTGCTTAAAGATGATTCGCTAGATGTACTGGACTGCCTGCTTCTTTTTGAAATGTCGAGAGCTTTGGTGTCAGGAGCACTTTCTGATAGTTTGAGCTGCGGCCTGGTCTTAGGAGCAGGTGCTTGAATACTTTGCGACCTTTTGTAACTCGTGGCAGAACCTGCAGACTTCGACTGCAGCGAAAATGACTCTTTTCCAATTTGTGTTAGATCATCAATAGACTGGCTGCGGTACAGAGGGTGGAAGAGCCTTTGTCCACCATTTCGGAAGCTTGCAGAAGCCAAACGTTTTCCCGGGGAAGAAGTAGCGAGAAGGGCATTTTTCTCTCCGCCTTCTTCGATCTCAAGTTTGACGTCATAAGGTGAGGCATATGATAAAATAGTCAAAGCGTCCTCATAGACAATTGATCCAAATGAAACTGTTACACTGATTATACGGTCACCTGAAAAAAAGAAACGATGTAGTAACCTTTTAAATAAAGGGTTGTTTAATATGTCATGTCACATAATATGTAAAAACATAAAAGATAGTATGACAGTTGTAATTAAGTCTTTTGTAATTGTTGTCTTTTGTAGAATTAAGTAGCTCCATCTAACTCAGAGAACAATAAATACTGATCTAATATACCTAATTATCAATAAATACTTATCTAATCTACTTAAGTATTCTTAAGAGCTTAACCTTTTTACCTTTACAACAGGAACTGTACTCGAGAGGACACCACTCACAGATTATAAATAAAATTAACTTTTATTTAGACATCCAACAGCCACTTAAGAGCTTCGCACTGTACAAAAACTAATTACGTTAAGCAGCTAGGTTAACAGTCAGTGTACTGAGCAAGATATATATACAAGATGCAGAATAAGGTTATGGTTATCTCCTG--------------------------------------TTAGTTGCTCTGTAGCTGTAACAGGGTGCCTGGTCCGCACCACGTTGAGGTGGGGTAGGACACTGGATAAA-----CAGGCCGGTTTCACACATCATCACCATAGTTCTGCATGTGGGTCTCCTTCCAGTTCACACCTGTTACTCTTTCACAGGCTTTGCAGTGTCCAATGAAATACACAATTTCAGCATCACACTAATATTTATGTTTAGAGTGCATTATTAGGAAAACTTGCAGTTTCATCCTGTTTTAAATTAGTTCAGCAGTAGCTCACACACTTTGTAGTACAGTTATGCAAACATTGTACAAACTCGAGTAAAGTACAGACAGAGTGGCAGTTTTCTTAGCTTTTCTGTACTAACATTTTGTAGAATGCTTTGCACTTTTTAGTTCTATTTGTTGCAGCTATGCCTTTATCATGTGTAACAGAAAGAATGTTCTTAGTCATTCTCTGGGTATTTCCAATGTATTTGAAGCACATGTAACTGAAGTAACAGCAGTCTTCTACCAGCAGTGAGGTGGGAGGCTTCTAAAATGTTGCCTCCGCTTTTCTTCTTAGCATACATAGCTGTCGTTCTGTCTCTTTCTTTGACCTCCTCAGGTATCGATTTGCTGAGATCTACTACCGGAGGGCAGAGACGACGCACAAAGGACGCGCAGTGCCCACGCGTGTTGAAACTGTGGCCCTTTTCTTGCCAGACGTTTGGAGCTGCCTACCCACCCGTGTGGAGTGGGATGGCTTGGTCAACAGCTACAAAAAACAGCTTCAAGGGAAGCTTCAGGAGGAGAACGAGGACACCACCGATACTCAGGCACTAATGCTATTCATATTCATTACTGGTTTTTTTGTTTTTCTCTTGTATTTAGAAACTGTGGTGGCAGACCCAGCCACGATGTCCTGCTAATCATCAAACTCCAGCTGTGATCTTGGCAATCATATGTTTAATATTTGTTTTTACTTCGAAAAGTGGTAAGAAGTTTGTCTTTTCTGAAATCTGAAATTCAACAGCTGTCCAGATATGAATGTCATAGGTCGCATTGTTAACTTTTAACTAGTAATGCAGCTGTGTGCCATTTTCCTGTGGGTTTTGTGTAGTAAGTTTCTATTAAAAAAAGTTTGTACTATATGTAGCCAATGCCATTTTTTTTTTCTTCAGAAACAAAAAAATTTAATTTTGGCTCCATTCATTCTTTAATTTCTTTAAATGAGCAGTTGTTTGCTGCACATACGTGTGGGTACATGACAGGTAGGGTGATTTTTTACTTGTCCAAGATGTGGTGAGGTCTGTGTTTTAAATATTTTCATAGGTTCTACAGATATTAGCAAGTCACTTGAATGTAATTTTGATAAATAGTGTTCCAAGATTTCCTGTATTGCAGGGTCTTGTCTCCACTGATGCGAGGAAAGGAATATGGGAGAAACTGGCTAACCCAGGTAAACCTGGAAAGTGGCCGTGAAACGGTTGTGGTTGTGTAATGTGTATTTGAGTATTATCTCTCTCTGAGCAAGAGAG--AGAGAGAAGATTATCATAATGAAGTGAGTTATCGTAACTTTATTTTGATCTTTTTTATTTTATCAAAGTTCTTGCTTCCCTTTTCATAGAAGATTATGTACCCACATACATTAATGCTTTGTAGCAGTGTGGCAATTCCGTTGTTTCATTTTTATTGCAATTTTTCACTTTTTTTTCTATTGTTATGTTCCATAAGCGTTCATTATTGTTCTACTGTATCTGAATCAAATATAATGTTACAGTTACCTGTTTTCTTCAGTACATCATGTTCTGCAAACATATCTTGAGTGCTAACCAAGGTATTACTGTGATTAGAAATTCATTTAAATAATCATGTATAATTCTGCCTTTTTATCAGGTGTCCAGTTCCAAGATCTGCTCATGGTGCAGCTGTCTATGATGGAAAGCTGTGGATATTTGCAGGTTATGATGGAAATGCCCGGTTGAATGATATGTGGGCAATATCACTATTAGGTGATTCAAGGACTTGGGAAGAAGTAAGTTTGATATTTTTCTTTATGTGCAAATTAAATTGTATTTTTTTTTCTAGGGATTTGTAATTGAAACAGCCATTAATAC-TTTTCCAAGTTTTTTTATGTTGCTGTGCTACGTAAGAAGTGAAATGTGGAAGTTATCATTATTATGTTTTTTTTTTTTTATTAATTTCTAAAGTCACATGGAATTGCAGCAAGTGCTAAAAACACAGCTTTTTTACTGCAGTATAGATAACATTACTTTATTGTAATGTTATTACAAAGAGAGTAGTTTTCAACTATCACTCACATATTGTATTATATATTAAGTGTTAATAATTATGATCAGTACATTTCTGATAGGGGAGAGTTCATTGTTGTTTCCACTTTTCGTGTCATTTTGGTGGTGAGATCTCTTGTACTGCATTGTGCATTCTTGTGGATTTGTCCAAAGTTGTCTTCACATGCTTATTTTCTTTTGTAATTATTTTCTAGGTTGGGATATTTGGCATGGTATGTCAGCATTGTAGTTATGGTCTTCTGTAGCTTTGATACATAGAACTTTGTGGAATAATA-----TTGTTAAAAAGAGAAAAATTATTAGGGTTACAAGGATTAAAGGTTCGTCTAGTGTAATTAGGACAT-----GAGTGAAATGAGTGG------TTAGGACATAATAGTGCGTTGGAGCACACCCAGCATCCGCATCCATGGATAGGCATTCAGTCCAGAAATCGGAGGAGTAAATAAAATTTATTTCCTGAAATACCCATTTAAATTGACCCGAATATTATTGAAATAAAATCTGAGTAATTCCATCAGTTGTGACTGGGTAATACCAAATTCATTGGCCAACTGGACATCTTTCTTTTATCACTGGTTCTAAGTTCTTCAGGACAAATTCTACTGGTTTGATGGGTACAACAGAAGGTCCACCTGATGTGGTTGATGGAACTTTTTAAGTGAGTGTCCCTCCTAATGAAGGATAGGCATTCAGTCCAGAAATCAGAGGAGTAAATAAAATTTATTTCCTCAAAAATACCCATTTATTAACTTTATTAGTTTGCTATATTAGCACCGAGAAAGGCCATGAAATCTCTAATTTCAATCATTATTATCATTATTTTAATAACAAGCTGTTAAAATTTTTTCTGTAGATTGCCATTGGTGAAATGATCCCATCAATGCAGTCATTTAATTCATTGTTGAGGTATATTTATTATGGTGAAGTGTCAATGCCACCAGAAGACTCATTGTATCCTTCTCATTTGTTTCAGTGTTATACATGCATTGTTTTTTATTGTAATTATTCTCATCTACTTGTTAAATTTCCAAATGGAAATACAACAGAAAATATTTTAAACTAAAAAAATTTGAAAATTGTTTAAAACATCTGCCATTTTGATT-AAAAAAAAAGATGTTTATTTTTGGTACATCACTTTGCAATCCATGTGGGTTGCTTTTTTAATTATGTGCAGATAGACTAATTAATGTATATGTTGAAACACTTTGTGATATACACTGTAGAATATATCTAGACAATCTTATGCCTATCCATACTACATATGCCTTCAGTAGCGATAAAAGTTATAATGTGTAGTGAAGTCCACAGCAAAAGGATAACAAAGGTACCTGCATTTACAAACACATTTAATTAGACTAAGACATTATCAAAAAACTCTGTGGCACTGGGTTGAGGTAAACTGCAGCGTTCATTGTCACAATTCACTTTGGGCTTGGTTCTTCGTGGAGAGACTCGGCTCTGAGGTTCCTCCGCTGTGTGCCTCTTTTGCGTTGCTCGTCAGCGGTGAGAAGGAACTCATCTGCAAGTAGGAAAGTAGTTCCGGGCATACTCCAACAGTTTAAAAACTACTGCCACTGTGGAGATAAGTGGCCTGATGATACACAATCATTGTGGTTATATTCAGATGTCGAAAGCAACTATGGAAAAACATGTTGCCTCAGTAGATACATTTTGTCGTGGTTCATCAGTTGTAGAATTTGATTTATCGAGGGGGAGGTCGTCTGCCAGGTCTTCTGTTGTTAAGGGAAGCAATTCTCAGTCTGGCAGTGCTCAGCTTCCCGCTGAGAGTCAGAATCGTGTTTATATCCAGGATGAAATTGAGATTGAGCAGAATGAACCTGCAGCATCGGACTCCATTTTGCCATACAATAATGAACAGAATAGGGAAAGCTGGAATCCTGTTTTGAAAATCAAGACAGAAAAAGTAGATGGCAGTTATGGCCAACAGTCTGCTAACAGGAGTTTACCAGTTGTGAATTCAGCAAGCAGTGTGAACAGCTCAAACTCTCCCGCTGTTGCCCACGCAACAATTCTGCCCAAACCTGTTCCGCCAACTCAGATGGATAGTTCTAAAAATAGTGAGCCTACTGCTGATGCACCAAAAGAGCCTAGACCTTTTGTCTGTGCATCATGCCAGTTTAGTACCAAAGATGAAGCAGAATTCATCAAGCATGCAAGAACTGACCATCGTACAGATCTGTCATTGTGGTGCAAACACTGTGGAAAGTGCTTTAGTAATGCTGGAGTGTTAGTCACCCATATTAAAGAAGGTACATGTGAGAAAGAAGAAATGGTGTATCGTTGTGGTGTGAAAGAATGCACTTTTGAAACTCCCAGTGGACAGACATTTGTTCATCATTTAAGGCACTGTCATAAAGGAAGTCCATTCATATTTTGTGTACACTGTCAGAAAATTTTCACTCTACCTCACTGTTTAATTTTGCATATGCAGAATGATTGCCCTTACAAGGAAAGAAATAGAAAAAATCCGGGGCAAGCAAGCTCAGAAACATCTGTTTCTACTAACAGTAATAATTTGGCTGACAAAGCTACTGCTACTAAACCTGTTACTCCAACTGTTCAGACTGTTACTCAAGCAAAACCGATCCTGCCCCGCACTCCTGTTACAAATGTCAGTCCTGCCACCGTAACTTCAGGCAGGAGTAAAAGTGAATCTCGAGGAAGAGGGTCCAGGAGCAGAGGGAGAGGAAGGGGTCGACCGAAGTTTGTGGACTCAGAATCTGACAGTGATCCTGATGATCCTTCTTGGACTCCTGAAGAAGTTCCTTCTTCAAGAGGTGTTAGGAGATCTGCTCGTTTCAGGAGGGGTGAGGATCCTTCAGAAAGTACGCCTACCATCAATCACTTTACACTTTTATAAACTCCATAAAGTATCATCAATTACTTTACACCTTTTCAAACTCCATAAAGTACCGTCAACCACTTTACACTTTTTTAAACTCCATAACGTACCATCAAATATTCCGTATCTTTCATTAACGTCCGCTGCGCCTTTTCCTTCCTGATACTGCCATTCAACACGAAGCACATATTACCAGCTAAGCATAGAGACTCAGTGGTGGAACAGAAGCATGATTACTAACATCCGAACATATTACTGTTCTGTGAATTATGCATACTAAGACAGAGAAAGGATTCAACAAAATTTAGAGAACAGGTGCCTAAATGGCATATGAAATAACTTGGAGTAAAATTTTTTCGTGCTTTCCATTCTCCGGAACATGAATTATTCATATGAGCCCAAAAGTAGCAAATGTTGAAAAATGTTGTGCTTGCAGGCCAAAAAGCTGCTTAGTTTTATTATGTTGAAGCCAAGCATTTTATCTTCAGCAATGACACCACGTAAATCGTGCGCATGTGATGCCTGAGCATACATACAGGACATCCATACATAGATGCTGTTTCAGTCGCATACATATTTCGGAAACCAAGTTCTTTTTTAAGCAATTTTTGTTTCACAGACCTAAATTTAAACACTCATCTTGTATACGAACTTAGTTACAATTAATTTCAGACATGAAAAATTATTTTCTTACCCATTTAGCAGAGGAGGAGTTGCGAAAGCTGGTATTTCTGTAAGGTCATCCTGATGGTCGTATACTAAGGTTTCGACCATGGAGCCCTTTGAACTCCCAAATGATACCCTAAAAAAAAGAAGGGGCGAATTTACCATAGTTTCATAATTTATGCATAACTTTTCATAATTTATGCATCGTATTTCTTCTAAAAAATCTTCACTGTACAAAGAAGAAATAAATAAACTTTCAGCAAATAAACTT-AAAAATGAGAAGTATAACAATTAAATTGTTTAAGTTTATTTTAAAAAATGATTATTTCAAGAAGCTTTTTAAT-AAAAAAAACTTTTAGAAATATATAAATAATGCAATTACTCAGAGAAATGATAGGGGTAATAACATAAAAGAAACAATTATAAGAATTAGAAAAAGACACTGCTCGTAAAAACTAGAATGAACAAGTTTACTTTGGTCAAACATTGATAACAGCTACCCGGCGGAACCGAGTTTTCTGCTTCAAAATAAATGAAGAACGCACAGTGAAGTTTATTCACGTTGATCTTCATTTTATTAAGCAGTTTTATGTCTTTTGAAGACTCATAGTCTTATTTAAA---CTGTACTGTGTGTTCTTTATTTGGTTTCAAGTTATACTGCACGTTATTATTGCGCTCATTACGAATTTTCAGCATGGAGCTACTTTCAAGTACTAAGCAGATTTACTGGTTAAAATTAATTGTCCTTCAAGACACAAATCATTTAAGTAATTACTGAGCAGATTTGTTTAAGTAATTTATATTTGAATAGTCTTAATATTTTAATTAGATTTATTTTCAATTTACATGCAACAAAAGCAGTTATTTTTAGTAGTCATGATTATACATGTGTGTATGTGTCTGTTACTTAGATTACCATATTAGTAAAAAATTTAAAATTTGTGAAAAGTTTTTTCCTTCACTTCTTTACTGAAATGTTTTACTTTTGCACAAAAATCCTTACTACATGTTTCCTGTGTAATTTCAGAAAGTCTGCCACATTTGTTTCTAATTTCAACATATCAGCTCTTTTTTTTTTTTTTATATGGAAAAAGTGTCTGTGTTTATCTGTATAAACACACACACTTTTGATTAAATTCATTTTAGGGTTGATTAAATTCATTTTGTTGTAGGTGCATCGGAACCTAAAAATATGGCATACATGACAAGACTTGGTCTCTGGGGCCAGAAGACACCATTTCCAGATTTTCAAGATTTCATTGGTGTAGTTGAAAAGCGTGGTGTGGGGGCAATGGAGTTGGTTGCAATGGATATGAAAGTAAACAACAAAGTTATTTTTTAATCAGCAGTTTGTGGCAGTTTTATGTAGTAATTGTGTTAGTATTGAAGGTGAAAATTTACTGTTGTATTGATGTGCTGCATTCTTACAGTGTTGTGTGTGTACATATATACACATATTGTGGAACCAATCAGAAAAACTAACCTGCCAGACAAATAGTGTACTGCAATCAAGGATGGCACATGACTGTGTTTTATTTTGTGTGTTAAATTATGAAAGAAGTGAACACATGATAAACAGTATCTGTGCTTGTATGTGCACGTTTTAATCAAATCAGATCTTGGGAGCAGCACAGAATTAATCCCACATTTTTCATGTGCACCTTGAATGCTATTATATTTATACATGGTAGCTACTGCAAGATGCAAATATCACTTCACAGTGCAGAAGTTATTCCATCATAAAACCCAAATGCCAGATAGCATGCAATACTTAATAGTAGATATAATGTTTCATGCTAAAATCTAA--------------------------------CTGTAATTACGGAATAATATGAAACAGGAGGTTGGGGAAAAGTAATAAATGAACTAGTCAGAGAAAAGACATATACAAGTAGGGAGGAGGATTTCACAGATTTCTTCTACTCCATCCAATCTACCTGTCAGCAGACACCTGACTTTGTACCATTTATCCGTTGTACCCTTGGTCACCCATAGGGACACGTCCAAACCAACTCGGTATGTTTTCATTGAAGTTGTACCCAATTCATTTGTAATATCAGAATTACTAATTCTATTGTACCACTGAACCCATCTATTTTTCCTTGATAACATCCTAATGAGATCCTTTCTGCACACCCAACTTTTCACTGCCATAAAACAGAGGTTTCAAACACAACACTGTGTACAGAAAAACTTTGTTTTGATAGATATAGAAAAAAGACTGGTCATTTTATAGCAAACAAATGGAATCTTTCTCCTTGTTTTGTTTACAAACAAAATGCTTGTAAAAACTATTCTAGTACTCAAAAATTGTTGAATTTATCTTGGTTGAGTGGTTCTACAAGCGAAACAAATTCTTGTTGTGTAGTGTTATATGTACCGTATGCATAAAATGGAAATGAACTTGTTTTTAAGTTAGCCTCATTTCATATTTTTCAGCATATTGCAATAATATCAGAAGCTGCTAGTTCTGGTATATCCCTCCAGTCTGATCGAAGGGTGACGAACCAAGCGAGGAGAGTACACATTACACTTGAATTGCCTTGGAGTGCTGATAGGGCTATTCAGCAGTTTGGTGAGTCCAGTTTCTTTATTGTTGCCTGGAAATGATATAGATTGTGAGGGTATGTAGCTTTCTTGCAGAATTTGTCTGCAGATATATGTTGGTTTGTGTTCCTGTAGTTGCAACTGTTTATGTGCAGTCTTCCCAGTGTCCAAGCTGTCTCTAATTAGATCTCAACA-TTTTTTTTTTCATTTGTAAAACACTGAGCAACTATTCATTCTACTGATTGAAACCAGTGGCTTATTTTTGTGTGAAATGAGTTTTGTGCAACCCACTTAAATCGTGGCTTTATAAGGCAGTGTTAACTTCTAGTTCATGTTTCACAGTATGAGGTAGTGTTAAAATCCAATTTTTATTTAAAACAAAAATGTGCATGTTGTGCCACAGCCATGGGCTTCAGAAATTAGCAAGACATCATGTAAGAGTACAAGCTGTAAACAGTTCAGTTATATGGATTAATACAAGTCTAAAAAAGTATCCGACCTTTAATTTCCCGTACAAAGTAATGCCTGTATGGCTGTGCCACTTTGCACAGTGGAGGGGGATGCCTTCATGCGCATGTGTGGATATTTGCGCCATCGCCAGGCTCATCAGTTGCCATGAGTTAGCCATTGTGTGAGGTGCTGTAGTGCGTGTTCTTTCTCAAAGAAGTAAATCTTGGTTAAAAGCAACAAAACAAGTCATGCTTTTAAATCTCATTTTTGAGTTTTAGTGATGTAATATGGTAAAAAAAAAAAAAAATGTAATAGAAGACTACTGTGAATTTTAATAAGTAATGTGAACTGTAATAATATTGTAATAAGTAATATGAGACAGTTGTGAATTCAGTTATGTTGTTGTTGTTATTTTGGTGGTGTTTCTGTGATTTCTGTGCACTAACTTTTTTCTTTTACCTTTTCATTGCAGATAAGCATTAAGAGCTTTGCAGAATGGATGGTAGGCCGCCTACGTCAGCTGGCAACAGACCTGGTTCAGGTTTGCGTCCATATACATCCACACGTAGGCCAACTGGACCTGGTTTGCCCAGTCGTGCAGGTGTCCCAGGTACAGCCAGTAGGCTAATTACAGCAAACAGCAACCGTCCTGGCACAAGAAGTGGTGTTGCACAGGGAGTGGGAGTCATGTCCCTTATCAATGTTGTGGACCGGCCTATGTCACAACAAGGTCTAGTCACTCCAAGGACTGGGGTTCGAGCTCCTCGTCGTCAAGTTCAAGATAAATCGTATTTCATGGGTTTACTCAGAAGCAAAATTACAGAATTAACCAATGAGATTGCAAGAATGACAAGGGAAATCAATCTGTTAACAAAGGAGCAATCTACATATTTAACTTATGAAAAACGGGCAGAAGCACAAGCTGCTGAACTGAAGGCTCTTCAGGGGCAGTTAGCTGATTACAATCTTCTTGTTGATAAACTTAATACTGATGCAGAAATGGCTGATGTACAAGAAGAGTATAAGGATCTCAAAGTAAGTAACATGTTCATACAATATTTT---TTTAAAAAAAGTAAGTCTAATTATGCACTGTAAACTATGGAATTCCAAACAGTTGTGCAATTTAGCAGGGATCTCTTCTTGAAGTATTTGATTCCCAGCAGTGTGTGTAGTATGTGGGGAGTATATCTTATTCAGGAGGTTATGTGCACTTCTTCCTCTGAACAACATAGTAAAATTTTATTGGAACTAAACTGTTTTTCCTTTTTTTATGAGCTTTGGTAAAAAAGCAAAAGCAAAACTACACACAGTACACACAGTTTTTTACAACATATTTAAAAATAAAAATTATTCATAACTAGAACAACATCAAATTAGAACAGTTTTTCAGTTCCAA----------------------------------------------CTAATCTG--------------------AATTACGTATAACTTC----CTTTATTAATTCAGATTAGCGTTGTTTGAGTTA------------------------------------TTTCT----------------------------------------------TATCTATATGATACACTCTGTTAATACCAAAAAATGAGTTTTAACACACTGTTCATCCACCTCTGTGATGTTTATGCTTGTACATATAGATAACAAAACACAATGAC-AAAAAAAAAAATGGTTGGCCCTATGCCAGCTCATATATAAACAAATTTGCCAACTGTGTA-TTTTTTTTTTTACTGACATTTAAAAAAGGGGGAGTCAGAACACACACAGATTATTTTATGAATTTTGGTTGAATATATGTGCAGCTGTTTGTTTTGACTGCCAGAGACAACCCTACCTTCCTATATGCTTCAAATAAATATGGTTACAT-ACAGTGATTATCTAACCTAACTACCAGTCTACAGTATATTATTCATAAATATTAAACTTACAGAACAGCAGTGTCTGTGTAGTTAAAAATGGAAGTATCAGTAAAACTATTGCATAACACAATGGAATGGACACGTGGGCTCTGGTGTGTTGATTCTGCAAATTTCTGTGCTAAGAATCCACCCAGAGATGCTCCAAATATATGAACCTATTAAGGACAAATTGCAATATAAGATATACATGTCTTGTAACAAAACAAAATTTAATAATCAAAGTATATGCAATTCAAATGCAACATAAAAGGTTCATCTCCTTTATTTTATTCTGCAAAACAAAATTCATCACGCAGTGCAAACGAAAATTTGCAAAGTTTTACATAGCCTGTTTAAATACACTAAGAAATCTCTTACATGGTACAACTAGCAAAATACTTCATCACAATGTTGACTTACAAATGCAACTGCTATGAAATTTAATCAGACATTTCTTAGGCATACTAAGAAAATCATCCTTGTTAGTAGCTTACAAATTTTCATGAATGTGATGCTTAAGCCAAGCATAAATTTAAAATTTCCAAGTTTTAGTGAGCCCATAAATAAATCACATATGTGCTCATATCTGAGAAAGGAAAATGAGCAGTAAGCTACACAAATATTCTGCATATTAATTAGAACACAACGAAGTACACACTTCTTTAGTTGATCCAAAGGGTTTATTACAGGTAAAA---ATCAGACCTTACAAATGTTTCGAAAAGAAAAAAAAACCTTATTTCTGTCATGCATGTTTAAATTATTCAGTATGCCTGAAAATATATATATATATATCACTGTCAGGTAGGAACTGAACCAAACCCAGATCTTCTACAAGCCAGGTAGACTAGACTATTACATTTATTTTTATCTGTGGTGTAATATTAAGTCATTTGAACATGGTATATGGGAGGCCCATGTATACCAGGGATCCAGTTCCTGCGAATTGAAATGTTTCTTGTGTGCTGAGATTTTTAACATGTATAATGGAAGTTGCAGGTACTAATTTGCTCGAAAAATGCCTGCTGCAATTCCATGAGGCTTCTATAGCTGAATATTCATTTGTAAAAATGGCTCATGTTTTGTGGTTATCTTGTATAGATTTTGCTGGGTTTTTTTTTTTTTACAAATAAGCTTGCATGTAAAAAAAAAAAAAATTTTT-TTTTTTTTTTTCCAGAAATCCCACTCTTCCATGTTTTAAATGCTCGTATTACATTTGGCAATATATTTGCCGCAGATGAGCCAGTTCCTGGAGTAACACCTGTTAAAGATGATGATTTGGTTGCATGTGTTTTAGATGACAGCTGTTTTGACCCTCCATCTGGCTATGTTAGGCTGGGTAAGTCTTTTCTTTCCTTTTTTTCTTTTATAAGAAGCCACCAAATTTTTACTGTGGAATGCAT----TTTTTTTTTAACTAATAGTAGTTAAGGGAACTGTAGGGGGTACACAGAAAGATAA-------------------------------------------------------------------------------------------------------------------------------------------------------------------------------------------------------------------------------------------------------------------------------------------------------------GGTTCACAGCATATGGTCGTCCATCCCTCAGGACACTATCCGCACACTGATTGCATCTGTACCTTGGCGGGTTGCTGCTTGCATCGCCATGCGAGGCGGTCCGACTTCCTACTAAGTACCCTGTAGATGCCATCACTACATCACACTCTCTCCTTGTACTTCACATCACGTATGGATCTCTGCTTTCCCTCTCTGTGTATTAAATTTCTTCACGTTCCACCCACTCTTTCCTGGTGTTGCATTTTCTGTGTCAGGCAGTGTATGTTTCAGTTTAGTTTTATGAATTATAAGCAATTTAGAAGTATTTTGTCTGTTTAGGTTTTGAAATTATGCTTATCTTTAAACTTCATTG-TTTTGTTTTTTTTTAGCTTTTAACCAGTTGATATGTTTCTTATAAGTACTGATAATCATTCCATAGTTTATTTTTTTGTTTACTTTTAGGTAGTTACAGCTCATGCAGTAAAAGTCCCTGTGACTCCTAATTTAAGTAGAAATGTCACTGGTTTTCTTCCTGTCCATTGCATTCATCAGCTTCTGAAGAGCAGAGCTTTCACTAAGCATAAGGTATGGTTACTTTTTCCAGTTGTGTTTTCTGTGTTCCTCTGTTAGTACCGCAATTTGAACATTCACTGTGCATTCATTATTTGTAAAGATTACTAACATGCATAAGAAAATGTATAGGTTCCTTAATAAATCACAATTAAAACTTCACAGTCAAGCTTACATAAATACAGTATTAATAATAAGGAATTAACTGCTTACCACTTTTTACTATAAAAGTTTCTTTATTAGTTCAAATTCACTAACAAATTTGTACTTTGGCCTGCAGTTATTTGATCCTTAATTTG-GGTTAGTTCACAAGGAGCTTGAGTATCTGTGGGCTGAAGCATATTTGTTAGTGAATTTGAACTATGAAAGGAGACTTGATAATAATTAATGGTAAATGTACAGAGGTTGTAGGGCGATCTGTTGTCTGCAAATTAATTTCAGAGGATTATACAAAGGTACTGTTCCATTTTTTTACAGCTTTGCATAACTATTGGAAATTTCTGCTATGTAGAAGCTGTGAAAAATGAGAATAAATTGATAACAGCTTAATAATAAAATAAATTGATAACAGCTTAATAATAATATATAAGTAATTACAGTATAAAAGAAAAAAAAGTATGTTAAACCAGGTATCAGGGACTGAGAGATCATGGCCTACAACACGAAAGGAAGTAGGGAGCCAGGGCTTTCCAGGTCACCACTCCAGAGTGGTCTGAAAACTGCAGGAATTGGATGGGGTTGAAATCCTACCACATCCTCCATACATTCTGGAACTTCCCTCATCTGACTGCCATCTGTTTTGACTCATGGCCCATTTCCTATAAGGATAGCAATTTGATTCAGTGGAGGATAAAAAGGCAGCAGATGGTTTTTGTCCCCAAAAACTGTCCAGCTGAACTGCTGTGGGATTGTGAGTCTGCTGGAATGTTGACAGAGGACTGTAGAAAACAACAGCCTGTACTTTGTAGAATGAGGCGTGTGCGTACGTGTGTGTGTTTTCATTAAAGTTTTTACCTGAAAACTGGATGAACTTTTGACTCACTATGGCATTGTTACTAATACAACAGTACCAAAGTTGTGTAATATGAATTATCTAAAACTGTTTGAACTTTTTGTCTGAAGCTGCATTTTATATGGGCTGACCAACATGTGTACTTTTTTCTTCCACTGTGTATGTACCAGCTATGCTGATTATGCATTTTGTTCTTTTGTAGGTGCAATGAATGAATGTTAACACACAGTAAACGTAAGAAGCAATGGAATCCTGTTTAGATTTCATGTCTGCTGTCCTGGATGAAATCTCACTAGAAGGCTTGGATGGGATCACAATTCCAACACTTTGGGTGAGACTTCAGAACCGACCAAACTTTCCTCTGGCTATTGATGAAAACTCAAAATCATACCTTTGGAAATGTATTGCAGTGCGTGAAGAATTGGAAATATATGAGTTGTCGGAGCCACGAGCTACATTTGTACCCTTTAACAGATATAAATTTATAGATGAAGAATTGGGCATTGTGGTTGAGCCAGATGATGCCCCTCCAGATTTATACCCCATATGTGAGGTTGAGGATGGTGATATTCGAGGATCATGTGCATCTTACTATACTCGTAAGTGCATCACTCCCCTTTTGAGGTGTGATGGTGTGCTGCTATTGTCTTTGCAAGAAGCAATGGAAAAATGGTCGGAGAAGCTTGTTTTAGTTGCATCGCCGCTTTGGAGACGACTTGCCCTTTTTGGGAGTGAAGTAAACCCCCTTTCAGAAATGGCCATTGATGTCTATTGCCTTTTGGAAAGAATTGGTAGATCTCGTTACTCTGGAGAAGTGACCCAAGGTTCATTTGGACTGCTTTCTTTAAAGGAGGAGTATGGTAAAAAAATGCATTATTTGCGCACAAAGTTGACACGAAGGGGCTTAATTACAAAGCAGCTACATTATTCACGGAACAAAAATGGAGTGACTGTAAAAGGGAGCTTATTTCATCTCACAAGATTTTATATTCAGAGGAAATGTAAGATGCAATCTTTGGTAAAGTGCATATGTGATATTCTCAAAAATAAGCCACAATGCCGTGAATTGAGTCGAACACTGAGAATAGAGTTGAATGTTAAGGAAGGTACTTTTAAGAACTTTTTCACAAACCCTTCCAGAACTGGTTCACAAATATTTAGATCAGGATTCGCCGCTGGTGTATGGTGCCCCTCTTGTAGTAAATCTGATCAGAGGCCACAGTGGAGCAGAGTGTTTGCTTAGATTTGGTGCATCAAATAGGAAAAATTTTGTGTACAAGTGGTCATATGGAATAAATTTCAGTGTTGCAACACTACAGCTGTAGAACACAGGAATTATGCATTCCTATAATTATTGTATTCTTAGTCTACTGCTTTCAAATTCATGCAGTATTTTGACTCTGTACTGTTGCATTAGTATTTCTCCATTCCGAAATGTTGAAAGTGTTTATTACTGCATATTGCAAAACATTCCTCTTATTGTTTACAGGCACAAAACTGGAATGAAAGAGCTGGAAATGCTACGGCGCCTTAATGATGCAGATCCAGAAGACAAATTTCACTGTCTGCGTCTTTCTCGACATTTTTTTCACAAGCAGCACTTGTGCTTGGTGTTTGAACCTCTTAGGTTAGTGTTTTCAAGTTTTGCGTTAATTGTAAAATTTAACAGTTCTTGTGATTTCTTTCATTACATAGTTTTGCTTCATATTGTCATCATAATTTTTAGTTTGTTTGTATATATGCCAATTTGTTACGTGATGTTATCTCAGTGTGTTTTAAAATTAGACCTGCTATTTTTACAGTATGAATTTGCGTGAAGTTCTGAAAAAATATGGTAAGGACGTTGGTCTGCATATCAAGGCTGTTAGATCGTACAGTCAGCAACTATTTCTGGCCTTGAAACTTTTGAAGCGTTGTAATATATTGCATGCTGATATCAAACCTGATAATATTTTGGTAAGTATTCCTTGCATTAATATTTTACCCTTTCATCATCACATGAAAAGGTTAAGATTTACTTTATCTTTTGATATGATGATGATTTATTACATATTTCTATAGTGTCATAAGAGAAATGTAGAGTTTAGTTAAAATATATTCCATAGTTCATGTTATGTGATTATTAAGTGTAAAGATGATGACAACATGTAGGGAACACATACAGTCTCTTGAGAACAAGAGATGGTCATTTGTTTCCTGATTATAAGCATCTAGAACAATGCTATATTATGAAATCTGTGGTGCTTTTTTTAAAACATTGGGTTGCTAAGTAGCATTTTTAACAAATTGAGATTGTTTGGCAAGAGGTCATCAACTGCAGTTTCAATTTTTGCTGATAAATCTGTATCTTCATTGTTCCTTTGGTGGTAAATAGAACGGCGGCATTTTCTGAGGCTGGAAGCAAGACATTTAATTATCTGTGTGTTGTTATCCATGTCTGTAATGTTATAAAGTTTTTACTGTG--TTTTTTTTTTTAATATTTTTCTACTTGTTTGCCAGCTGGTTTTCCTGCTGAAATGTTGTGTCCTGGAATGAATGAAACAGAAAATACACTGATCAGCCAAAACATTATGACCACCCCCACACCTCGAGAATGGGCAAATATCACAATATGCTGCAGGGGAGGCATTCTGTGTAGATGTTGTACACTGATGAAACAATGGTCATACAAAAGTGTACATATTCTCACTTAAGCTTTCCTGCTGTTACTAGTCCCACAAGCCAGTCTTTTTCCAGGACAATGATTATGCTGGCATAAGTAATTATTATACATGGCTATAAAAATACCGCATAAGTTGCTACAATGTAGCTCATAGTTGTCCAGAATGCAATATGCTTTACATACTTCTTGATCTTTACACTTCCCACTTGAACAATGTATGACTAGGGGAAATAAATGGCCACAATCACTTCACTTATAAAAAGTCTATCTTGTCATATGTTTGTACCTCTGTCCCTGAGACTACAGGCCATTTGTGCTGACCAAGAAGAAAGAAATTATGCGGTTTATATGAAAATTTTAACACTGACTTGCTGGGAAAGGAACTTAGAATTAACACTTCTTCCCTTCCTTTGTTTTTGTATAAAAAATTTAAAGGCGAAAAGAACAATTGAACCATGATACACCCTAATATGCACTTTCATCAGTTGAGGTGAAAACCTTTTTCTTTAGTGGCAGCTAGTAACTTTTCTCTCATGATATCCTCAGAGGAATAGTCCGGAAGTTTGAGATAGTGTGCACATGTGTTCACAGAAGGGTAACTTCCATCAGTGGCATCAACTTTTCTGACTATTGTAAGTCGTGGATGAAGATTGGCAAGTCCTCCTGGAGGGAGTGAAGAGCATCCGGTGGCAAACTGGAGGAAGGCCTTACGTTCTTCTCCGTTCATATTCACCAAAACATTAACAAATCGTTGAAAACCAGGGCTGAAACAGAAGAAACAGTCATCAATTTTTCCTTACAAAAAATATACAAGAATACAAACCAACAAGTATACAATAATTTCAGCCAACTAAAGCTTAGTATTAGGTTATATTTTAGTACACATCAAACAGCTGATCCGCAAATGATTGGATCTGAGAAAATTCCGGTGGTTCTCAACAATGCTACAGAATATTTCACTATATATAATTTTCTACCTCATTAACATATAAGCGAAATAAGTATATCTGTTAGTATTTCCTATCCATGAAATAAGGCCTGATATCTGCAGGCCAAAACATTTGTAGCTGCTAATTCATTGTTAATGAAGCATATGAAAACAAAGAGGTTTTCTTTGTTTACTATTTA-----TGTATCAGTGAGGTTTGACTGCATTTTTTGATATAAGTAGCTTTAATTAAGTATATCTTCTTATCAGAAAAAAAAAGTTGTGAATGCTACTGTGGCCTCACAGACTCCCTGTCAAAACAACACCTGATTGGCTCTCTAAACAGTTATGCTCATTGGATATACATATTCCCTTCAAGGAAAGCTGCTTCATATCAACCTAAGGACATTGTACTTCCTTTTTCTAGTTATTTAGCTATAACTTTGGCTAGAATTCAAATAATTGAACAAAATTTCTTGCAATATATTCTACATTAAATTATCTTTCCAATGATATATACTGGTATGGTATTATTACAAAAAAAAAAGTGGTGTCATGAGCCATCAAACATCAAAAATACACTTTTTTCAAAAGGTTTCCACAATTTTGGCCACTACTGTACACCAAGAGAATTCAAGGCATTCCTCTTGTCCTTACCATTCTGAATAAATTTTGAAATGGATGGATAAGATCAACACTTTTATAGTCATGAAGTTTGACTATCTGTGTCAATTTATTATATCACTGCTTGCCACTGAACAGCAGAGATTAAAACAGAGTTAATAATCATGTTTCACAGAACTGGGATCAAAAAGTTTTAAAACATTTAGTACTAAACATATGTTTTAGACTTATTCAGAAATCTCTCTCTACTAAGCAGAACTATCTAAAACAACAAACATGGATATAAGGCTAGTTTCACATAGGAACTAGTAATTAAACACTTCACCTGAACTATCAGAGCCTCCTTCTGGACTTCCACTGGAATACATTGTTGCTAATTTTCCATCCAAGATGAACCGAAACCATCCATTGCTTCCATTTGATAACTCTAAAGCAGATGCATCACTCCACATGTATAGGCAATCCCTTCCTCGAACAATGCTCCAATCTTTCCAATGATACGGTCTTCCAGGCAATATCTCTTTAGCGTCCTCCATGGTGAAATCATCATCATCCTATACACACACACACACAGTTTTTATAGTTCTAGAATTTCAAGTCAATAGTAGTTACATATATTTACTGCTACAATTTAAAAAAATAATACTGTTTCATAACACCACACATAAGTACCTCCCCCTTCCCTCCCTGGTGTTATGTTTTTAGGAATGCAAGTGGCATGAGTTTGTTGTGCAATCCATCTCCTTGGAATAGGGTGATTGCTATACTACATACACACAGATATATTAGAGAGTTATTTAAAAGTTATTTTATCTGCATACATGTAGTACAGCAATCAGCCTATCCCAAGAAGATGGACTGTGCAACAAACCTCTGCAATCATAGTGAATCTGACTTATTAAGAAGCTGGTAGTGGAAGGAAATATATCTACATAGAAGAAACTTCATCCATATGAAAAGTTATTTTACCTGCAAGTGGCACATTTTCACAGATAATGCATGTCTGACCACAATGCCAAAGCACAAGGTAAAAGGACAATAAAATTTGGCATGGTGATAGTTTTATTATGAACATGGCAGCAAAATAATGGAATATGCATGCTTTAAGGTAACAAGCTATTATGAAACCTCTTCATTAAATTCTTAAGAAATTATTTTACTGTCTCTGGCACATTATATTGTATCTCAGCTAAAAACAAAACTTAATCCACATGGAAGCTCTCTCCATATTCTAGATGTATAATAAGTGTGTCAAAACTCAGTGCCAATAGTCTAGTGAACACACTGTAAAAATGAACAAGTAACATTTACAAGAACTTTACTGGCCTTCAAAGTAATCTCTCCCCCAGATACAATTCACTTTGGGCATCTTTCATGTAACTGCTGGAAGCTATATGAAAAGTCCACCTTTGGTATCATTTTCAGCAAGGTTTTCACATCAGAAATTTCCAGTTATATGCTGAGTAATAGTTTACTCAGTGAAGATCTGAAAATTGACCTGCACACAAGATATACATTGCTCTATAAGAGCACATTACAAAAAATTTCATACATGACCCTGCTGAAGACAATATCAAAGGAGAACTTTTCCAATAGCTTCCAGCAGTTATACAAATGATGCCAAAAGTTAGTTGTATCCAGGGTGGGGCGAATT---------------------------------------------------------------------------AATTCCGGAAGGTAACTTGCTGCGTAGCTCACAATGCCAATCCTCTGGTAGAAACATGTCAGCATCAAAATGATCTAAATTACAACCATTAAAACCAGTAATTTCACTAGTGGTTAAAATTACGCTTTTTGAAATACAGTATGTTAAAAAAAATACCGGAGTCTCCAACTCCCCAGTTGCATGCTGGGCTTCAGCTTGCAAATCAATCTGTGGTGTGTCCTCAACAATTCTTTGAACAGACATCTGAATAAACTCATCAAAGGAGTCCAACTGTTGTCTGACTAAACCTTTCTCATCAAAGTAGGCACTGATAACAATCCAGCAAGCTTCCTGCCACAAATCTGTAGTAATTTCTTCTGAGTCATCTTCTTCATAGTTTTCTACAAAATAAAACAGAAGTATTAATCTACTTCAGAATCACTGGCTGACAAGGTTTTTATAACATGAACAATTTTAATTGTTTTCAATTAATTTTGGGGTGCTGATTTCAGATCTGACCTTT-AAAAATGGCCAGCACACCCCCTCTTTTTTTTTTTATTACGGGGCATTTCAGATTTACCATACGTCAAAATATGAGCTTTAAAACAACAGGCAGAACTATTAACTTCTAGACTTCAAGAGTGAAATCTGCTAGCTAGAAGTACACGTTTCTGTGTTCAGAAAAAGAAATTTGGTTCTACCTTCTTTCTATGAAATGCAGCATGGTACGTGCTTTTGTTCTGATATTCCAGGGTTAAAGGCAGAATTGGGAATATCTCACAATCATAAGGAATGGCTTCTATTTATCGACTCATCAAAGGTTAGTTTAAAAGCTGTCCTTTTGCGTAACGGTAACCAAAAGTGTGCCATAGGAAAGAAGGAGAGATATGAAAGGATGCGTAAAATTCCCACGGCAATAAAATATGATGTGTTTAAGTGGTCAGTATGTGGTGATCTGAAAGTGATCTCTCTCTCTCTCGCTTGGCCTTCAAAGTGGCTTCACCAAATTTTGTTGTTTTCTTTGTATGTGGGATAGTAGTCCTGGAGAGAGTAAC-ATCCGCAGGGATGTGATTTCTATTGAGCCAGGATGGACAAATTGGTC--CTGTGGTCAGACAAATGTCTCAGTCAACATGGTGATTTTGTTGAAAAATAGGTATGGTGCATCTTTTTACCATCCTATATGCATTTATTTCCCAGGCATTGTTTCTTTCTTATAATTGCACGTGTAACCTTTTTTTCTGATCCACCGTCATAAGGGAATTAACGATAAAGTATTTTTGAATAAAATGTTTGAATATGTGATACAGAATATATTCCTAAACAGGGCTGTCATCCTGCAAGTCTGTTTACTGTCAGGGTATTTTGAAAGAGAATGAGCAACCTGATTTGTTGCCACAGTTCATTTGTTTTTAAATCAGGTCAATTTCTTATAGATCACACCTTGTATTGCAGCAGTGTCTGTTCAACATGTGGATTTATCAGTAATTTTTACAGCAAAAAATGCTATTAATCCAGTGAGTAAGTACATATTTATTTATTTTGTGATATATCATACTCTGTATACATATATTCACATATCAAAATTTCTTAACTTTATTCCAGGTTCTGTGTATGTGGTTGCAGATAGAAATTAAAGATGCCCAAGGTTGTTTCTAGAAGTATTGTGTGTTCTGACACAAAGGATCAGGAAGAATACAGTGAGGATAAACCACTGAATGTATATTATTGTTTGTGTGGAAACATGGCTCTCATATTAGGTATTTAATGGAACTTACTGATGATTAAATTTCAGTTTTTCATACATGTTTTAATTATGTACATCTTCTGTGTTTTGAGAAATGTGTTCAAGTAGTAATAAAAATAAAAAATGATTAGCCACATGTTTTAGAATCTGGTGATTTTTTTAATAATTTGCATTTATAATCAAGTTGTTTCTGTTTTCTTTATTTAAATTTCAATTTTCTTTATTTAAACCCAGAATATATATGTTGTTTCTTGGTAGGAGGGAGGAGAAAAAGGTTGCATTATCACAACCTGAGAAAGCCTGCTGCCCCCATAAAAGAGTGTTAGTGAGAAATTTTACATAAGTATATTACATAGAGGGTGAAGGTACTTTAACTGGTACTAATTCATTTCTGTGTCTTGTGGTATAGTCATGTGTCTTTTTGGTCAAAAAAATGATATCCGTGTGTTTATTAGAAAAACAGTGCATATAGAAATTTTAAAAAATTCATTGCAAGATGTTCTTCATGCAATAATTTTTTTAAATTTCTATATGCATTTGTTTTAATTGTGATAAAGGAGTTGAAGAATATTCGATGATCTTTTCTGATCAAAATATCTCCCTAAATTCAGATTTTACTGAAGAAAACTCAGATCAGAAAATTTTCACACCAAAACGATGGGTTCAGGTTTGTATCAACAAAAAATAGAATTTTTTTTTTCTAAACATATCAGTTGATGCACATACAAGACTTGTGATCACTGGCAATCAAAATCGAAGAGTTTTTAATGGGACTTCTTTCCAAATATCAGGATGCCACTAAAAAGACTTGCACAAAAATAACAGCAATCATACAGTCATGAAACCAACAGTCATGATTTCTCATGGATTTTTCCAACATTTAAGCTGAAATTTGAATTCAGAAAAATTCCATATAAGACATTTCCTAAAATGATGAAAAAGCATAAAAAGTATTCTTCATTGATGCTCACTTATATTTAACTTTTGCTGTTCAACTTAGGATAAAATGACACAATTTGGTAATACATAGTGCTCATATGAGTAAAGGCGTGATTTCTCATGGAATCTTGCAAACATCTAAGCATAAAGCTGAATTCAATAAAACTGCTTAGTTCTCTGAAATGATGAAAAAATATGCCCCAGTCTTTAAAAAAAAAAAACAACTTTTACACGAAATACAGATATAAGTGAGCATCAAATAAGAACTTTAACTGAATATACTAACTTAGCCTTTTTTTCTTCTGCTTTTGATGGCTTTGTCCTCTGATAACGATCGCCCATACGTGATCCCTCCAATTTCCCAACAAGGGAAACAACTTCACCTGTGGCTTCATCTCTTGGACGCCTCTCAATGAGACGAGTGTCTGCTTGCAAGACCAAGTTCGAGTTCTGAAAAGTACATAAGAAGAATTAGTAAAAGTTCTATGGTAAAATGCACAAACAGTAAATAACTAGACATAACCACCATTTTTTCCATTGCACAACTTATCCTCAGTAAATTGTGTCACAGCATTCACTTTTTCATATGACCTTGTTCCTTGGAAAACAGAACGAAGCGCACGATTTACAAACTACAATATAACCAATATACCAGATTCTTAGCTCCTTCTCAAGAATAGATGGGGGAGGGGGGGCTAAATCACCATATTTCTCAATAGCACATTTTACTCTTATGAACTAGGACTCTGAGCTATCAACCTTGAAAGGAGAGTTAACAAAGAGATGATACTGTATCAAAACATTGTTGAGATTAAAGAAACTATCTTAGATGCGGGATAAAATTTCCTTAATTCCAGGGTGGAACTAGAGTAATGTTAAAATTCTCTCTCTCTCTGGAAGAAACACCACTTGATAAGAAGGTGTGTACAATGATAAAAGGAAAAGGATGCATGCAGTATCCACCATCCCCACCCCAGGAAAGACCCCTTTTTACCTTTCTTATCCTTCCATGAATATGATTTGGATTCACACATCCTTAATGCACAATTCCAGTCATTGATGGTCCATTGTTCCTTCTCAATTGCAGTCATTTAGCCTTGCTTCCATGATGAAGTACGTGCTTGCATGCTGCAGCTGTACTTAGCTGTCCATAGTCCGTTCCAGTTCTAGCTTCTGATGTATACCATTTTAATAAAGCTGCAAGGGCAGGTGTCAGATGCATGTGTCGTATGCCTGACAGAACTAAAACCTGTCCTCATCGTTTTAGTCCAAATTCTGTTCCATTACAACGTTTTCATCCACATCTGTCACTGGTCTTAAAACTTTTTGTCAGTACTATATATTTATAGTTTATTGCCATAGAAATATATATATATGACTGATATCATTGTTTGAGTTGACTCATAACAAAATATTAATATATTTATTGAATTCATAGATTTGTAAAATCTAAAGGAAAAAAGAACAAACTAGTTAGTCCTGCATCCCAGCTTTTTTTCTGA-TTTTTTTCTCAGAAATGTGAAGCTGTGTAGTATTCATTTAATTTCACCCCTTGTCAATTTAAATCTGAACCTCTTCCTTTTTTTCCCCTTTCAGGTTCATATCAGTTTTTCAATGACTGGTGGCGCTGGTGGGCAAAAGGAAGGTAACAAACCCACTGCCATACATTCTGATTTTCTTAATTTGCTTCTGCAGAGTGTTGGGGTTACCCTTACAGAAATACAGGATGTTATTTTTAAGTAAGTTGCATTTTAAACTTTTTTCCGTTTATTCTCTGTGCTTAGCTTTGCATATGAGAGCTGAGTCATGTTGCAGGCCATTATTCTGCTAAAAGACACAGCAGAATTTCTGTACAGTAGGAGTGTAAGTATTAAATAAAAAATTTTGGCATTTGTTCTCTTAAAAGGACCCAAATTTTACTGATTCACAGTGGCATGTATAATTTTATATGCATTTACTTCAAGTAGTAGCAGTGATGTGATTCTTGATTAGTAGTATGAAACACTGTGT-GGGGGGGGAGCAATAGCCCTCTCTCACGTTAAGTATGCACACATATATATATTCCAGTTTTAAAATCACAAAGACAAACCAGACTGTTATGTTAAAATGTCCTAGGAAACTTTTTTTTCCAGTAGATC--AAAAAAAAAAAAGGCTTTGTGTTTTGCAGTTGTTAAAACAAATAGATACTAGCAGCTACTAAGAACCCCAAAAGAATATGAAGACAGCTGACTAACTACAGAGAGAGATGCACTACATCATGGAAGTATTTTTGGTTTTATTGCAATTTTGCTTGAAGCATTTCTTTGAAGTGGACAAAACAGGAGGGTGGAGGGCAGTCATTTGCTGAAAGGAAAAAAAATATTACTGCCTGTGAGTAACCACCATTTTATGGCTGTTTTCCAAGTTTACCTGGCTTAGCCAATTTCCCCCATATTCCTTTCCTCCACTTGTCCCTGTTCTGT-------------------------GGAGCTGAAACCTTGATTCATCAGAAAAGGCTACCTGTTGCCACTCTCTCATGGGACAATGTTGGTATTGCTGTGCAAACTAGTGGCATTGTTTGCAATCACGAACTGTCAGCATGGGTGCTGTAAGCAAGTATCTGCTACGGAGCCCAGTGCACAAGAGGGTTCACTGCACAGTCGTGTTGGAGACTTTTCTGGTAGCCCTACAGTTCATTTTGACAGCCAGTTGATCAACCATAGCACACCGATTGGTCTGGACCAACCTTCGCAGCCTACGTTCACTTCTGGGATCAGTGGCATGTTGGGCTCATCAGTTGGTACGTCTGGAGGTCATAGTGGTCCCATTAGTCCAGTCTTAAAACACTTCCACCACTGCAGCATGAGAACAGTTCAAAAATTATGCTGTTTCAGAAATGCTGGCACCCCTCCCCCGATAGCCAATGTTCGTGCCTTTTTCTAAGTCTGATAGGTCACATGCTTTCCCCATGACAGTGGCTGTTACTTCGTTCACATCTGCAGCACGCGACATTGCTATCTAAGCTGTATGATTCACTAGGCACTTGTGACTTCCACGGGGGGGGGGGGGTCATCATAATAATGTGACTCAACTCCATATTCTTTTTAAGTGCTTTATTATCTTTTGTATGTTATTTGTATAGATCTACATTCTTTTTACGTGTATTACAGGCTGTCAAGCAACTGTATATGCTAGTTCTTGGCCTGGATGTTATAGGAAACCCTGTTGGTCTTATCCTAGGGTTGGGTGAAGGTGTCACTGACCTTTTTTATGAACCATTTCAAGGTGCTATCCAAGGTCCTGAGGAATTTGCTGAGGGGCTTGCTCTTGGTGTGAAGTCTCTTTTTGGTCATGCCATTGGTATGCAAGGAAGTTTTCTAAAATAGCTTTCAGATTGCTTGCGATTTTTTAAACCATATCTGTGCACTTACTAATATTTAGAATTTCTGACTGAACCACTGTAATGAAGTAATACACTCATGTCTTTAAATTATGGGTCAACTATATATACATGGCAAACGTTTTGTCCAAGAGGTTGGTGTTGAAAATAGTTTAGTATGGCATAAAGACAGATGAAACAGACATGTACATGCATAAATAACCATAGAATTGTGCTCAGTATTAGCAAAAATGATACATAA--------------------TTATTGGCGCAAGAGAAACACAAAAG--------------------------AAAA-------------------------------------CAGGAG-----------------------------------------------------------------------------------------------------------------------------------------------------------------CCACGACTTCTTGATTGGCCCATACCTGCTACGACTTGATGGGAGGAGTTACCACATTTTCCTGGAAGAGGTCTTGCCAGCATTGCTTGAAGATGTTCCAGTAGAAGTTGGACGTCGAATGTGGCTTAAGCATGATGGGGCACCCCCACATTTCACCACTGCTGTGCATAATTACCTGACCGCCACTTGGCCACCACATTCACCCACTTTGTCATGTCTACACTTCTTCCTCTGGGGACATCTGAAGTGGTCCATGTATGAGACTCCCATTGGCTCCGATGCGGATCTCGTCACCAGACTGTTGCTGCTGCAACTGTTCGCGACATACCTGGTATCTTCCACAATGTACAGCAATCCATGTGTTGACACTGTCAGGCATGTATTATTGTTGGTCACTCCTTTGAGCATTTATTGTAATATGAGGTTAGTAAACATTTACCTTCATTTTATGACCACTTCCTGTGTTAGCGCTTTAACGCTTCGGTTGTGGACATACATTTTTTGATGAAACATGTTTGGTTTGATGTGCTCTACCACCCCTCAAAGTTTGTCCCATGAATTTACAATCACCCTGCATATATAAAGATATATATATATATACACACACAAAACCTATCTATTATAAAACATATGCAAAAACAAGTTACCCAAATAAAGAAATATACATCAGACTGATAAATTCTTACCTCGGTGTCTCAGTCCAAGCTTTCCTTGGCCTATACTCAGGTTCAGACACCTGTATTTTATGGCTAAAACTGTCATACGGGCGGACATGTGAATTGGTAGTACCGTTCAACCTGGTTACTGGCTTGGACGGCTTCTTTTCCCACCCATCAAGGACTTCATGAGTTACTTGTGGAATTGTCTGCCTAGCAAACCTTTTACTTGGGGACCTGAAATGACAATGCAATCATAAAAACTTCTACAGCTGAAAAAAAAAAATTAAACATCAAAATTTCCATGACAGATTTCACATAATAAAATCACAATAGATGCAAACTTTTAAACCAATGAAACAGATGTGTTTCTTGTTATGTTTGAAATAACCTATGCACCAACAAATACTAATGTTTTGGTAATGCTGCAATTCTTGTTATAAGACTTGTATTAAATGACAACTTTCTAAATCAGTATCTACATCAGTATAAAAATTCACAGCAGATTTAAAATACAGATCTGTAAACCCATTTACACATGATTAAAATAGGATCAAAACAAATTTAAGAAGCTCTGAATAATGTCTGATGTATTCTGGGGGAAACAAATTCACAACAAAATGTCTGTTGCAATGTCTCATTATTTTAAATATTTCATCAGATTCTCCAAATTAATTTGCATATTAAAAATCATAAAATATCACACGGCTAGAAAAGAAAGGAAATAAAAAAGTAGTCATATCTGAACTAGTGACATTTACAAAGAAACATCTGCTTTATAAAGCAGTGACTTGAGCAGATTCTACAACAGCGTTACAAGACCTCCAATATTTCAGTGTGATCACAGAACTGGATAAAAAATTATTTTACAGTATCTGGTCTGACAGCACAGTTGACACACAAACAGCATCCAGGAATGACATTAAATTCCACGCTGCCTTTGACAGAATTTCTTCATTGAATGAGACTTCATGAGAGGATTCCCTTCTGCACTGCTTGGTTTACATTGCAATGTGGAAATACATACCAGTATGAAATAATGCTGTTGTTGACAAGATCCTGTTTAATATATATTCTCCAAAACAGATTTTACCCCATCTGTTCAGTTCAACTACAATGTTAGAAAGGTTACCTGTCACTGATCTTCTAAAAAAAAAAATAGCCACACAGTCTTAAAAGCAAAATGGAAAAAGGTACCTCATTCTTACTCTGGAAGACAATGCATGGAAAGATGTTGCTAAATATGATTTCTGCTGAAAACCAAAATCATTTTTGCCAATATTAATAGCAGCTACCACCAA----------------------------------------ATACTGACACATTAAAGACAAATGCGATATACATTTGTAAAAAAAAAAATACTCACACTGAACAGCATAACTTGCCAGCAAGACAGCTGTGGCTGAGGGAACTATTAGTTTTCCATCAAGTATATCCTTCTTCAACTGAAGGAAGAAGTGATACCTAGAAATGACCACAGATGTTAATCCATCAACATAATTACCATTACCATATCATAAAGAATTCTTATATTTCATTCCAAAATGCATTTTTTTGCTTACACAACAGTATTTGAACATAAAAAGTTTGGTTTCTTACTAAGAGGCAGATGTTATTTTTCACCTTGAAATGTACAGTGATGTGCAAACACTTCTTGCTGCACCTGGATGTTCTTTGCCTTCCCGCAAATCTCTTCCATGGCAAAAACGTTTATTTCACTCGAAAACACGTGCACAAGACAGACAGTTGTCTCACACACTAGCTTCATGATGATTAATGTTTCTGTGGCACTTTTGCCCAGGCAAATGCAAAATTTGATATTGGCTCTCCATTCCATTCTCCACTGTCAAAGCCATTAGGCAACATGCAGTTTAACTCGCACCTCACTCTTACATGATGGCACAGTCCAGCGACCTTGACTACTGGAATAGAGGATGAACCCTTCTATCACTTGCTGCTTGCAACTAGTTGACAGCAATGGCACCATTCAGCTCACAGTATCATTTTAAACTGCTGCACTGTATACTTGCAACTAGTCTTTTTTTAACATGGGTGGTGAAGAAAGACAAAGCCTGGCCTGATGATAATAAACCAGTTGGCCAAAAGGAAGTCCTTTCCTGGTCTGGAAGTCTGTTTTATCTCTATTAGTTGGGTCTCTACCCCTTGACCTTTCCGGCTTGGGCAGCCCTGCTGGTAATGATGTTACTGCCGGCATAGCTCTCAGGATCATTGAGACATGCAAGCCCCTCCACCACAAGGTTGAGATACATAGA-GAGTTTATTAAAGTTTATGAACTGGAAGTATGAATACAGCAGAAGTTCTTTATTTTTGGTATTTAGTGTGTGCATGTAGATTAACTGAATTCATATTTTCATTCTGTTCTGTAGCAAGTGAACATGTTGGATTGAAAGTAAAATACATGGTAAACTGAAAATAAAATATGTAAGAAAGTGCTTTTTTTTTTTTCATAGTTGTTTTCAAGTTACTACCCAAGCACACCTATGGACTACTAAGTGAATTCTCTCATATTTAGGAAGAGTGCATACATAAAATTATGAAGTAAGGATCTTACATCAATCTCAAATGTCTGCTGGGAGTCGTCCAGGAAGAAGACAGTACAGCGGATGGTTTTGACACGCTTTTCTCTGGCAAGTTCTGAAGCTCGCACGTTGTATGTGCCACTTGATCCAACGAAAGCCCTCCTGGACATGCTCCACTACTGGCCACTATAAAGACAGTTTAAGAGGATTAATTATAATTTATCCATCCAGGCACTGACACAACACACTGTACCACACACACTTATCACTTGTGGAAATTGCATTTACCACAGAATAGCACCAATAATATCTGATAATTACTACCAAATACATTAGTTCCAATAATTCAGTTGTAGTTTCAAATTGATAAAATATCTTAAGGGAGTTTTTAATCTTGAACTGTAAATTTTAGGGCACAATTGAAGGTATGATACAAACAAGACTGTATGAACATTAATCATAAGTTACTGGCAAAAAAAAAATAATGCACTGCACCAATACTGAACGGAACAAATAACTGGATTTTGTAAATATACACCATTAAGTCACACAAAACTACCAAGTAAGGTTGAGACTGCAAAAGGCTCTGCTGAAGAAACAGCAGAA
[truncated: 41,779,400 more chars]
