# Supplementary material for: ﻿Discovery of a new tarantula species from the Madrean Sky Islands and the first documented instance of syntopy between two montane endemics (Araneae, Theraphosidae, Aphonopelma): a case of prior mistaken identity
Source: Zookeys. 2024 Aug 16;1210:61–98. doi: 10.3897/zookeys.1210.125318 (PMC11344175; doi:10.3897/zookeys.1210.125318)
Supplement: Supplementary material 8 — Phylogenomics files [file zookeys-1210-061_article-125318__-s008.zip › Suppl8/concatenated_UCE_sequence_files/Jacobii_gblocks_trimmed_muscle_clean_realigned_90p_partition_file.txt]

sl_realigned_uce_1001792 = 1-1609
sl_realigned_uce_1002586 = 1610-2996
sl_realigned_uce_1002778 = 2997-4452
sl_realigned_uce_1003531 = 4453-6113
sl_realigned_uce_1004445 = 6114-7555
sl_realigned_uce_1004478 = 7556-8897
sl_realigned_uce_1004838 = 8898-10198
sl_realigned_uce_1005068 = 10199-11666
sl_realigned_uce_1005657 = 11667-13024
sl_realigned_uce_100641 = 13025-14517
sl_realigned_uce_20010009 = 14518-15430
sl_realigned_uce_20010061 = 15431-16896
sl_realigned_uce_20010066 = 16897-18424
sl_realigned_uce_20010078 = 18425-19661
sl_realigned_uce_20010100 = 19662-21148
sl_realigned_uce_20010105 = 21149-22379
sl_realigned_uce_20010120 = 22380-23792
sl_realigned_uce_20010121 = 23793-25031
sl_realigned_uce_20010123 = 25032-26318
sl_realigned_uce_20010124 = 26319-27404
sl_realigned_uce_20010137 = 27405-28538
sl_realigned_uce_20010143 = 28539-29766
sl_realigned_uce_20010145 = 29767-31298
sl_realigned_uce_20010146 = 31299-32412
sl_realigned_uce_20010147 = 32413-33714
sl_realigned_uce_20010148 = 33715-35213
sl_realigned_uce_20010149 = 35214-36605
sl_realigned_uce_20010156 = 36606-37871
sl_realigned_uce_20010169 = 37872-38388
sl_realigned_uce_20010170 = 38389-39446
sl_realigned_uce_2001018 = 39447-40861
sl_realigned_uce_2001019 = 40862-41873
sl_realigned_uce_2001020 = 41874-43348
sl_realigned_uce_20010200 = 43349-44814
sl_realigned_uce_20010248 = 44815-46048
sl_realigned_uce_20010250 = 46049-46759
sl_realigned_uce_20010256 = 46760-48141
sl_realigned_uce_20010283 = 48142-49203
sl_realigned_uce_20010291 = 49204-50731
sl_realigned_uce_20010292 = 50732-52244
sl_realigned_uce_20010293 = 52245-53277
sl_realigned_uce_20010294 = 53278-54802
sl_realigned_uce_20010295 = 54803-56083
sl_realigned_uce_20010297 = 56084-57478
sl_realigned_uce_20010298 = 57479-58960
sl_realigned_uce_20010299 = 58961-60610
sl_realigned_uce_20010301 = 60611-61972
sl_realigned_uce_20010302 = 61973-62849
sl_realigned_uce_20010304 = 62850-64110
sl_realigned_uce_20010305 = 64111-65634
sl_realigned_uce_20010306 = 65635-67063
sl_realigned_uce_20010307 = 67064-68428
sl_realigned_uce_20010308 = 68429-69839
sl_realigned_uce_20010309 = 69840-71331
sl_realigned_uce_20010310 = 71332-72570
sl_realigned_uce_20010311 = 72571-73934
sl_realigned_uce_20010313 = 73935-75294
sl_realigned_uce_20010314 = 75295-76651
sl_realigned_uce_20010315 = 76652-77733
sl_realigned_uce_20010317 = 77734-79084
sl_realigned_uce_20010318 = 79085-80374
sl_realigned_uce_20010321 = 80375-81508
sl_realigned_uce_20010324 = 81509-82911
sl_realigned_uce_20010325 = 82912-83825
sl_realigned_uce_20010326 = 83826-84992
sl_realigned_uce_20010328 = 84993-85938
sl_realigned_uce_20010329 = 85939-87137
sl_realigned_uce_20010331 = 87138-88206
sl_realigned_uce_20010332 = 88207-89646
sl_realigned_uce_20010334 = 89647-91154
sl_realigned_uce_20010335 = 91155-92663
sl_realigned_uce_20010336 = 92664-94052
sl_realigned_uce_20010338 = 94053-95471
sl_realigned_uce_20010339 = 95472-96931
sl_realigned_uce_20010341 = 96932-98279
sl_realigned_uce_20010344 = 98280-99466
sl_realigned_uce_2001036 = 99467-100474
sl_realigned_uce_2001040 = 100475-101346
sl_realigned_uce_200105 = 101347-102877
sl_realigned_uce_2001055 = 102878-103782
sl_realigned_uce_200106 = 103783-105371
sl_realigned_uce_2001065 = 105372-106824
sl_realigned_uce_2001069 = 106825-107972
sl_realigned_uce_200107 = 107973-109483
sl_realigned_uce_200108 = 109484-110901
sl_realigned_uce_2001085 = 110902-112130
sl_realigned_uce_200110 = 112131-113675
sl_realigned_uce_2001102 = 113676-114774
sl_realigned_uce_200111 = 114775-116344
sl_realigned_uce_2001114 = 116345-117888
sl_realigned_uce_2001115 = 117889-119287
sl_realigned_uce_2001116 = 119288-120838
sl_realigned_uce_2001119 = 120839-122386
sl_realigned_uce_200112 = 122387-123883
sl_realigned_uce_2001125 = 123884-125250
sl_realigned_uce_2001127 = 125251-126703
sl_realigned_uce_200113 = 126704-128034
sl_realigned_uce_200115 = 128035-129259
sl_realigned_uce_2001151 = 129260-130786
sl_realigned_uce_200116 = 130787-132216
sl_realigned_uce_2001163 = 132217-133585
sl_realigned_uce_2001164 = 133586-134953
sl_realigned_uce_2001166 = 134954-136610
sl_realigned_uce_200117 = 136611-137999
sl_realigned_uce_200118 = 138000-139470
sl_realigned_uce_2001180 = 139471-140936
sl_realigned_uce_2001188 = 140937-142413
sl_realigned_uce_2001189 = 142414-143740
sl_realigned_uce_2001195 = 143741-144952
sl_realigned_uce_2001208 = 144953-146275
sl_realigned_uce_2001212 = 146276-147899
sl_realigned_uce_2001216 = 147900-149290
sl_realigned_uce_2001245 = 149291-150246
sl_realigned_uce_2001246 = 150247-151706
sl_realigned_uce_2001247 = 151707-153141
sl_realigned_uce_2001249 = 153142-154703
sl_realigned_uce_200126 = 154704-156173
sl_realigned_uce_2001263 = 156174-157435
sl_realigned_uce_200127 = 157436-158369
sl_realigned_uce_2001272 = 158370-159873
sl_realigned_uce_2001273 = 159874-161068
sl_realigned_uce_2001274 = 161069-162556
sl_realigned_uce_2001281 = 162557-163802
sl_realigned_uce_200129 = 163803-165154
sl_realigned_uce_2001293 = 165155-166101
sl_realigned_uce_2001295 = 166102-167614
sl_realigned_uce_2001306 = 167615-168867
sl_realigned_uce_2001308 = 168868-170296
sl_realigned_uce_2001309 = 170297-171695
sl_realigned_uce_2001328 = 171696-173079
sl_realigned_uce_2001337 = 173080-174306
sl_realigned_uce_200134 = 174307-175703
sl_realigned_uce_2001375 = 175704-177159
sl_realigned_uce_2001380 = 177160-178492
sl_realigned_uce_2001382 = 178493-179916
sl_realigned_uce_2001383 = 179917-181269
sl_realigned_uce_2001384 = 181270-182805
sl_realigned_uce_2001386 = 182806-184234
sl_realigned_uce_2001387 = 184235-184826
sl_realigned_uce_2001402 = 184827-186022
sl_realigned_uce_2001411 = 186023-187163
sl_realigned_uce_200142 = 187164-188292
sl_realigned_uce_2001420 = 188293-189673
sl_realigned_uce_2001438 = 189674-191062
sl_realigned_uce_2001439 = 191063-192271
sl_realigned_uce_2001453 = 192272-193614
sl_realigned_uce_2001454 = 193615-195062
sl_realigned_uce_2001457 = 195063-196688
sl_realigned_uce_2001470 = 196689-198039
sl_realigned_uce_200148 = 198040-199696
sl_realigned_uce_2001483 = 199697-201156
sl_realigned_uce_200149 = 201157-202582
sl_realigned_uce_2001492 = 202583-203977
sl_realigned_uce_2001496 = 203978-205403
sl_realigned_uce_2001497 = 205404-206515
sl_realigned_uce_2001498 = 206516-208031
sl_realigned_uce_2001502 = 208032-209628
sl_realigned_uce_2001519 = 209629-211001
sl_realigned_uce_200152 = 211002-212218
sl_realigned_uce_2001520 = 212219-213729
sl_realigned_uce_2001524 = 213730-215026
sl_realigned_uce_200153 = 215027-216194
sl_realigned_uce_2001532 = 216195-217832
sl_realigned_uce_200154 = 217833-219060
sl_realigned_uce_2001547 = 219061-220715
sl_realigned_uce_2001548 = 220716-221705
sl_realigned_uce_2001549 = 221706-223008
sl_realigned_uce_200155 = 223009-224414
sl_realigned_uce_2001550 = 224415-225966
sl_realigned_uce_2001556 = 225967-227014
sl_realigned_uce_2001566 = 227015-228221
sl_realigned_uce_2001582 = 228222-229337
sl_realigned_uce_2001589 = 229338-230714
sl_realigned_uce_2001597 = 230715-231847
sl_realigned_uce_2001598 = 231848-233048
sl_realigned_uce_200160 = 233049-234400
sl_realigned_uce_2001601 = 234401-235740
sl_realigned_uce_2001606 = 235741-237150
sl_realigned_uce_200161 = 237151-238479
sl_realigned_uce_200162 = 238480-239774
sl_realigned_uce_2001630 = 239775-241226
sl_realigned_uce_2001646 = 241227-242618
sl_realigned_uce_2001647 = 242619-243804
sl_realigned_uce_2001664 = 243805-245308
sl_realigned_uce_2001667 = 245309-246859
sl_realigned_uce_2001670 = 246860-248505
sl_realigned_uce_2001673 = 248506-249480
sl_realigned_uce_2001676 = 249481-250991
sl_realigned_uce_2001679 = 250992-252423
sl_realigned_uce_2001692 = 252424-253809
sl_realigned_uce_2001708 = 253810-255027
sl_realigned_uce_2001710 = 255028-256506
sl_realigned_uce_2001711 = 256507-257777
sl_realigned_uce_2001727 = 257778-258819
sl_realigned_uce_2001729 = 258820-259993
sl_realigned_uce_2001731 = 259994-261141
sl_realigned_uce_2001736 = 261142-262590
sl_realigned_uce_2001737 = 262591-263984
sl_realigned_uce_2001746 = 263985-265556
sl_realigned_uce_2001751 = 265557-266637
sl_realigned_uce_2001752 = 266638-268037
sl_realigned_uce_2001766 = 268038-269373
sl_realigned_uce_2001779 = 269374-270857
sl_realigned_uce_2001813 = 270858-272271
sl_realigned_uce_2001838 = 272272-273754
sl_realigned_uce_2001840 = 273755-275248
sl_realigned_uce_2001855 = 275249-276528
sl_realigned_uce_2001858 = 276529-277360
sl_realigned_uce_2001862 = 277361-278474
sl_realigned_uce_2001878 = 278475-279532
sl_realigned_uce_2001881 = 279533-280987
sl_realigned_uce_2001892 = 280988-282438
sl_realigned_uce_2001893 = 282439-283804
sl_realigned_uce_200191 = 283805-285180
sl_realigned_uce_2001920 = 285181-286694
sl_realigned_uce_2001936 = 286695-288068
sl_realigned_uce_2001947 = 288069-289197
sl_realigned_uce_2001956 = 289198-290336
sl_realigned_uce_2001957 = 290337-291660
sl_realigned_uce_2001958 = 291661-293031
sl_realigned_uce_2001959 = 293032-294558
sl_realigned_uce_2001964 = 294559-296005
sl_realigned_uce_2001970 = 296006-297327
sl_realigned_uce_2001974 = 297328-298723
sl_realigned_uce_2001975 = 298724-299904
sl_realigned_uce_2002012 = 299905-301221
sl_realigned_uce_2002013 = 301222-302588
sl_realigned_uce_2002014 = 302589-303920
sl_realigned_uce_2002017 = 303921-305327
sl_realigned_uce_2002023 = 305328-306454
sl_realigned_uce_2002026 = 306455-308421
sl_realigned_uce_2002032 = 308422-309895
sl_realigned_uce_2002033 = 309896-311384
sl_realigned_uce_2002042 = 311385-312947
sl_realigned_uce_2002050 = 312948-314437
sl_realigned_uce_2002056 = 314438-315704
sl_realigned_uce_2002057 = 315705-317313
sl_realigned_uce_200206 = 317314-318564
sl_realigned_uce_200207 = 318565-319469
sl_realigned_uce_2002070 = 319470-320854
sl_realigned_uce_2002071 = 320855-321801
sl_realigned_uce_2002073 = 321802-323385
sl_realigned_uce_2002074 = 323386-324997
sl_realigned_uce_2002075 = 324998-326639
sl_realigned_uce_2002094 = 326640-327489
sl_realigned_uce_2002098 = 327490-328738
sl_realigned_uce_20021 = 328739-330227
sl_realigned_uce_2002110 = 330228-331306
sl_realigned_uce_2002114 = 331307-332442
sl_realigned_uce_2002138 = 332443-333466
sl_realigned_uce_2002139 = 333467-334996
sl_realigned_uce_2002150 = 334997-336276
sl_realigned_uce_2002167 = 336277-337583
sl_realigned_uce_2002177 = 337584-338561
sl_realigned_uce_2002180 = 338562-339995
sl_realigned_uce_2002181 = 339996-341232
sl_realigned_uce_2002182 = 341233-342398
sl_realigned_uce_2002186 = 342399-343498
sl_realigned_uce_2002187 = 343499-344878
sl_realigned_uce_2002189 = 344879-346071
sl_realigned_uce_2002193 = 346072-347352
sl_realigned_uce_2002199 = 347353-348898
sl_realigned_uce_2002220 = 348899-350300
sl_realigned_uce_2002222 = 350301-351798
sl_realigned_uce_2002226 = 351799-353346
sl_realigned_uce_2002261 = 353347-354742
sl_realigned_uce_2002262 = 354743-356351
sl_realigned_uce_2002263 = 356352-357891
sl_realigned_uce_2002270 = 357892-359427
sl_realigned_uce_2002287 = 359428-360808
sl_realigned_uce_2002289 = 360809-362319
sl_realigned_uce_2002296 = 362320-364004
sl_realigned_uce_2002297 = 364005-365405
sl_realigned_uce_200230 = 365406-366736
sl_realigned_uce_2002303 = 366737-368181
sl_realigned_uce_2002306 = 368182-369431
sl_realigned_uce_200231 = 369432-370847
sl_realigned_uce_2002313 = 370848-372176
sl_realigned_uce_2002314 = 372177-373374
sl_realigned_uce_2002315 = 373375-374622
sl_realigned_uce_2002317 = 374623-376011
sl_realigned_uce_2002368 = 376012-377142
sl_realigned_uce_2002370 = 377143-378533
sl_realigned_uce_2002389 = 378534-379726
sl_realigned_uce_20024 = 379727-381015
sl_realigned_uce_2002401 = 381016-382040
sl_realigned_uce_2002402 = 382041-383296
sl_realigned_uce_2002408 = 383297-384767
sl_realigned_uce_2002432 = 384768-386218
sl_realigned_uce_2002434 = 386219-387494
sl_realigned_uce_2002436 = 387495-389082
sl_realigned_uce_2002451 = 389083-390599
sl_realigned_uce_2002464 = 390600-391864
sl_realigned_uce_2002480 = 391865-393236
sl_realigned_uce_200249 = 393237-394696
sl_realigned_uce_200250 = 394697-396156
sl_realigned_uce_2002516 = 396157-397558
sl_realigned_uce_2002517 = 397559-398916
sl_realigned_uce_2002518 = 398917-400218
sl_realigned_uce_2002532 = 400219-401996
sl_realigned_uce_2002542 = 401997-403493
sl_realigned_uce_2002560 = 403494-404868
sl_realigned_uce_2002569 = 404869-406277
sl_realigned_uce_200258 = 406278-407555
sl_realigned_uce_2002588 = 407556-408752
sl_realigned_uce_2002595 = 408753-410257
sl_realigned_uce_2002605 = 410258-411746
sl_realigned_uce_2002607 = 411747-413188
sl_realigned_uce_2002608 = 413189-414350
sl_realigned_uce_2002634 = 414351-415542
sl_realigned_uce_2002637 = 415543-416636
sl_realigned_uce_2002642 = 416637-418017
sl_realigned_uce_2002645 = 418018-419578
sl_realigned_uce_2002650 = 419579-420823
sl_realigned_uce_2002653 = 420824-422317
sl_realigned_uce_2002654 = 422318-423708
sl_realigned_uce_2002661 = 423709-425199
sl_realigned_uce_2002675 = 425200-426517
sl_realigned_uce_2002692 = 426518-427855
sl_realigned_uce_2002698 = 427856-429117
sl_realigned_uce_2002699 = 429118-430274
sl_realigned_uce_2002702 = 430275-431688
sl_realigned_uce_2002712 = 431689-433037
sl_realigned_uce_2002713 = 433038-434351
sl_realigned_uce_2002722 = 434352-435904
sl_realigned_uce_2002727 = 435905-437344
sl_realigned_uce_2002737 = 437345-438706
sl_realigned_uce_2002745 = 438707-440021
sl_realigned_uce_2002753 = 440022-441157
sl_realigned_uce_2002757 = 441158-442591
sl_realigned_uce_2002763 = 442592-444111
sl_realigned_uce_2002764 = 444112-445478
sl_realigned_uce_2002767 = 445479-446919
sl_realigned_uce_2002771 = 446920-448101
sl_realigned_uce_2002780 = 448102-449101
sl_realigned_uce_2002782 = 449102-450376
sl_realigned_uce_2002787 = 450377-451630
sl_realigned_uce_2002795 = 451631-452780
sl_realigned_uce_20028 = 452781-453924
sl_realigned_uce_2002812 = 453925-455438
sl_realigned_uce_2002860 = 455439-456900
sl_realigned_uce_2002862 = 456901-458197
sl_realigned_uce_2002876 = 458198-459045
sl_realigned_uce_2002898 = 459046-460195
sl_realigned_uce_2002906 = 460196-461796
sl_realigned_uce_2002907 = 461797-462756
sl_realigned_uce_2002908 = 462757-463771
sl_realigned_uce_2002926 = 463772-465143
sl_realigned_uce_2002932 = 465144-466621
sl_realigned_uce_2002933 = 466622-468170
sl_realigned_uce_2002934 = 468171-469766
sl_realigned_uce_2002941 = 469767-470297
sl_realigned_uce_2002942 = 470298-471306
sl_realigned_uce_2002944 = 471307-472601
sl_realigned_uce_2002948 = 472602-473697
sl_realigned_uce_2002950 = 473698-474957
sl_realigned_uce_2002952 = 474958-476399
sl_realigned_uce_2002953 = 476400-477987
sl_realigned_uce_2002954 = 477988-479531
sl_realigned_uce_2002974 = 479532-480768
sl_realigned_uce_2002979 = 480769-482415
sl_realigned_uce_2002980 = 482416-484028
sl_realigned_uce_2002983 = 484029-485114
sl_realigned_uce_2002987 = 485115-486086
sl_realigned_uce_2002991 = 486087-487607
sl_realigned_uce_2002992 = 487608-488719
sl_realigned_uce_2002994 = 488720-489878
sl_realigned_uce_2002995 = 489879-490707
sl_realigned_uce_2002997 = 490708-492171
sl_realigned_uce_2002998 = 492172-493729
sl_realigned_uce_2003000 = 493730-494685
sl_realigned_uce_2003002 = 494686-496046
sl_realigned_uce_2003004 = 496047-497465
sl_realigned_uce_2003006 = 497466-498974
sl_realigned_uce_2003007 = 498975-500341
sl_realigned_uce_2003008 = 500342-501801
sl_realigned_uce_2003010 = 501802-502878
sl_realigned_uce_2003014 = 502879-504105
sl_realigned_uce_2003018 = 504106-505266
sl_realigned_uce_200302 = 505267-506765
sl_realigned_uce_2003026 = 506766-508365
sl_realigned_uce_2003033 = 508366-509662
sl_realigned_uce_2003058 = 509663-511143
sl_realigned_uce_2003065 = 511144-512267
sl_realigned_uce_2003082 = 512268-513828
sl_realigned_uce_2003085 = 513829-515481
sl_realigned_uce_2003086 = 515482-517023
sl_realigned_uce_200309 = 517024-518430
sl_realigned_uce_2003097 = 518431-519955
sl_realigned_uce_20031 = 519956-521483
sl_realigned_uce_2003107 = 521484-522918
sl_realigned_uce_2003109 = 522919-524249
sl_realigned_uce_200311 = 524250-525737
sl_realigned_uce_2003110 = 525738-526519
sl_realigned_uce_2003120 = 526520-528013
sl_realigned_uce_2003121 = 528014-529471
sl_realigned_uce_2003122 = 529472-530919
sl_realigned_uce_2003124 = 530920-532068
sl_realigned_uce_2003125 = 532069-533156
sl_realigned_uce_2003127 = 533157-534331
sl_realigned_uce_2003129 = 534332-535687
sl_realigned_uce_2003132 = 535688-537229
sl_realigned_uce_2003134 = 537230-538284
sl_realigned_uce_2003148 = 538285-539791
sl_realigned_uce_2003152 = 539792-541058
sl_realigned_uce_2003153 = 541059-542700
sl_realigned_uce_2003162 = 542701-544350
sl_realigned_uce_2003169 = 544351-545716
sl_realigned_uce_200317 = 545717-546920
sl_realigned_uce_2003181 = 546921-548296
sl_realigned_uce_2003197 = 548297-549741
sl_realigned_uce_2003200 = 549742-551063
sl_realigned_uce_2003201 = 551064-552606
sl_realigned_uce_2003203 = 552607-553928
sl_realigned_uce_2003212 = 553929-555105
sl_realigned_uce_2003214 = 555106-556386
sl_realigned_uce_2003235 = 556387-557644
sl_realigned_uce_2003236 = 557645-558387
sl_realigned_uce_2003269 = 558388-559818
sl_realigned_uce_2003275 = 559819-561401
sl_realigned_uce_2003288 = 561402-562651
sl_realigned_uce_200329 = 562652-564047
sl_realigned_uce_2003290 = 564048-565207
sl_realigned_uce_2003291 = 565208-566357
sl_realigned_uce_2003292 = 566358-567350
sl_realigned_uce_2003293 = 567351-568719
sl_realigned_uce_2003294 = 568720-570083
sl_realigned_uce_200330 = 570084-571277
sl_realigned_uce_2003300 = 571278-572563
sl_realigned_uce_200331 = 572564-573591
sl_realigned_uce_2003312 = 573592-575142
sl_realigned_uce_2003313 = 575143-576734
sl_realigned_uce_2003314 = 576735-578023
sl_realigned_uce_200332 = 578024-579049
sl_realigned_uce_2003324 = 579050-580724
sl_realigned_uce_200333 = 580725-582043
sl_realigned_uce_2003363 = 582044-583327
sl_realigned_uce_2003369 = 583328-584848
sl_realigned_uce_2003376 = 584849-586199
sl_realigned_uce_200338 = 586200-587282
sl_realigned_uce_2003382 = 587283-588891
sl_realigned_uce_2003383 = 588892-590215
sl_realigned_uce_2003384 = 590216-591480
sl_realigned_uce_200339 = 591481-592746
sl_realigned_uce_2003393 = 592747-594214
sl_realigned_uce_2003394 = 594215-595793
sl_realigned_uce_200340 = 595794-597480
sl_realigned_uce_2003402 = 597481-598404
sl_realigned_uce_2003403 = 598405-599333
sl_realigned_uce_2003422 = 599334-600545
sl_realigned_uce_2003424 = 600546-602009
sl_realigned_uce_2003425 = 602010-603359
sl_realigned_uce_2003426 = 603360-604783
sl_realigned_uce_2003428 = 604784-606043
sl_realigned_uce_2003430 = 606044-607337
sl_realigned_uce_2003431 = 607338-608722
sl_realigned_uce_2003446 = 608723-610198
sl_realigned_uce_2003448 = 610199-611496
sl_realigned_uce_2003472 = 611497-612418
sl_realigned_uce_2003476 = 612419-613730
sl_realigned_uce_2003499 = 613731-615370
sl_realigned_uce_2003503 = 615371-616783
sl_realigned_uce_2003506 = 616784-618066
sl_realigned_uce_2003510 = 618067-619643
sl_realigned_uce_2003512 = 619644-621070
sl_realigned_uce_2003542 = 621071-622459
sl_realigned_uce_2003543 = 622460-623922
sl_realigned_uce_2003571 = 623923-624441
sl_realigned_uce_2003582 = 624442-625757
sl_realigned_uce_2003583 = 625758-627073
sl_realigned_uce_2003596 = 627074-628453
sl_realigned_uce_2003597 = 628454-629776
sl_realigned_uce_200361 = 629777-631419
sl_realigned_uce_2003626 = 631420-632808
sl_realigned_uce_2003630 = 632809-634228
sl_realigned_uce_2003634 = 634229-635326
sl_realigned_uce_2003646 = 635327-636483
sl_realigned_uce_2003662 = 636484-637523
sl_realigned_uce_2003664 = 637524-638967
sl_realigned_uce_2003672 = 638968-640110
sl_realigned_uce_200368 = 640111-641238
sl_realigned_uce_2003685 = 641239-642673
sl_realigned_uce_2003687 = 642674-644083
sl_realigned_uce_2003688 = 644084-645460
sl_realigned_uce_200369 = 645461-646444
sl_realigned_uce_2003692 = 646445-647930
sl_realigned_uce_2003697 = 647931-649000
sl_realigned_uce_2003710 = 649001-650572
sl_realigned_uce_2003712 = 650573-652010
sl_realigned_uce_2003718 = 652011-653451
sl_realigned_uce_2003735 = 653452-654931
sl_realigned_uce_2003742 = 654932-656124
sl_realigned_uce_2003743 = 656125-657542
sl_realigned_uce_2003744 = 657543-658826
sl_realigned_uce_2003800 = 658827-660227
sl_realigned_uce_2003802 = 660228-661597
sl_realigned_uce_2003808 = 661598-663118
sl_realigned_uce_2003818 = 663119-664225
sl_realigned_uce_2003833 = 664226-665474
sl_realigned_uce_2003838 = 665475-666784
sl_realigned_uce_2003839 = 666785-667757
sl_realigned_uce_2003844 = 667758-669130
sl_realigned_uce_2003862 = 669131-670179
sl_realigned_uce_2003865 = 670180-671841
sl_realigned_uce_2003867 = 671842-673167
sl_realigned_uce_2003869 = 673168-674644
sl_realigned_uce_200387 = 674645-676158
sl_realigned_uce_2003876 = 676159-677234
sl_realigned_uce_2003878 = 677235-678563
sl_realigned_uce_2003885 = 678564-680127
sl_realigned_uce_2003893 = 680128-681718
sl_realigned_uce_2003894 = 681719-683010
sl_realigned_uce_2003912 = 683011-684112
sl_realigned_uce_2003919 = 684113-685597
sl_realigned_uce_200392 = 685598-686947
sl_realigned_uce_2003920 = 686948-688514
sl_realigned_uce_2003948 = 688515-689645
sl_realigned_uce_200396 = 689646-691152
sl_realigned_uce_2003961 = 691153-692667
sl_realigned_uce_2003968 = 692668-693927
sl_realigned_uce_2003973 = 693928-695312
sl_realigned_uce_2003982 = 695313-696348
sl_realigned_uce_2004000 = 696349-697912
sl_realigned_uce_2004001 = 697913-699238
sl_realigned_uce_2004006 = 699239-700558
sl_realigned_uce_2004011 = 700559-702002
sl_realigned_uce_2004021 = 702003-703475
sl_realigned_uce_2004036 = 703476-704699
sl_realigned_uce_200404 = 704700-705903
sl_realigned_uce_2004042 = 705904-707049
sl_realigned_uce_2004056 = 707050-708146
sl_realigned_uce_2004063 = 708147-709226
sl_realigned_uce_2004064 = 709227-710658
sl_realigned_uce_2004065 = 710659-712008
sl_realigned_uce_2004070 = 712009-713353
sl_realigned_uce_2004081 = 713354-714646
sl_realigned_uce_2004088 = 714647-715735
sl_realigned_uce_200410 = 715736-717202
sl_realigned_uce_2004109 = 717203-718803
sl_realigned_uce_2004127 = 718804-720137
sl_realigned_uce_2004133 = 720138-721791
sl_realigned_uce_2004134 = 721792-723176
sl_realigned_uce_2004135 = 723177-724460
sl_realigned_uce_2004139 = 724461-725716
sl_realigned_uce_2004147 = 725717-727057
sl_realigned_uce_2004149 = 727058-728378
sl_realigned_uce_2004154 = 728379-729942
sl_realigned_uce_2004162 = 729943-731314
sl_realigned_uce_2004192 = 731315-732499
sl_realigned_uce_2004200 = 732500-733967
sl_realigned_uce_2004202 = 733968-735504
sl_realigned_uce_2004205 = 735505-736780
sl_realigned_uce_2004232 = 736781-738028
sl_realigned_uce_2004240 = 738029-739665
sl_realigned_uce_2004248 = 739666-740989
sl_realigned_uce_2004250 = 740990-742122
sl_realigned_uce_2004254 = 742123-742992
sl_realigned_uce_2004265 = 742993-744251
sl_realigned_uce_2004271 = 744252-745687
sl_realigned_uce_200428 = 745688-747225
sl_realigned_uce_2004286 = 747226-748589
sl_realigned_uce_2004293 = 748590-749850
sl_realigned_uce_2004295 = 749851-751124
sl_realigned_uce_2004298 = 751125-752607
sl_realigned_uce_2004304 = 752608-753582
sl_realigned_uce_2004318 = 753583-755072
sl_realigned_uce_2004320 = 755073-756748
sl_realigned_uce_2004358 = 756749-758209
sl_realigned_uce_2004360 = 758210-759612
sl_realigned_uce_2004387 = 759613-760870
sl_realigned_uce_200439 = 760871-762383
sl_realigned_uce_2004393 = 762384-763678
sl_realigned_uce_2004409 = 763679-765051
sl_realigned_uce_2004414 = 765052-766604
sl_realigned_uce_2004422 = 766605-767826
sl_realigned_uce_2004423 = 767827-769226
sl_realigned_uce_2004428 = 769227-770682
sl_realigned_uce_2004433 = 770683-772284
sl_realigned_uce_2004447 = 772285-773763
sl_realigned_uce_2004448 = 773764-775185
sl_realigned_uce_2004463 = 775186-776362
sl_realigned_uce_2004471 = 776363-777886
sl_realigned_uce_2004474 = 777887-779371
sl_realigned_uce_2004488 = 779372-780522
sl_realigned_uce_2004491 = 780523-781619
sl_realigned_uce_2004492 = 781620-783064
sl_realigned_uce_2004497 = 783065-784367
sl_realigned_uce_2004508 = 784368-785914
sl_realigned_uce_2004519 = 785915-787336
sl_realigned_uce_2004521 = 787337-788881
sl_realigned_uce_2004548 = 788882-790261
sl_realigned_uce_2004552 = 790262-791724
sl_realigned_uce_2004556 = 791725-793107
sl_realigned_uce_2004568 = 793108-794503
sl_realigned_uce_2004572 = 794504-795821
sl_realigned_uce_2004574 = 795822-797212
sl_realigned_uce_2004576 = 797213-798715
sl_realigned_uce_2004577 = 798716-800049
sl_realigned_uce_2004591 = 800050-801190
sl_realigned_uce_2004594 = 801191-802433
sl_realigned_uce_20046 = 802434-803507
sl_realigned_uce_2004610 = 803508-804849
sl_realigned_uce_2004611 = 804850-806163
sl_realigned_uce_2004621 = 806164-807277
sl_realigned_uce_2004625 = 807278-808167
sl_realigned_uce_2004626 = 808168-809336
sl_realigned_uce_2004635 = 809337-810665
sl_realigned_uce_2004652 = 810666-812106
sl_realigned_uce_2004659 = 812107-813608
sl_realigned_uce_200466 = 813609-814962
sl_realigned_uce_2004661 = 814963-816333
sl_realigned_uce_2004664 = 816334-817453
sl_realigned_uce_200467 = 817454-818706
sl_realigned_uce_2004681 = 818707-820271
sl_realigned_uce_2004683 = 820272-821182
sl_realigned_uce_2004686 = 821183-822713
sl_realigned_uce_2004701 = 822714-824037
sl_realigned_uce_2004707 = 824038-824843
sl_realigned_uce_2004713 = 824844-826486
sl_realigned_uce_2004716 = 826487-827951
sl_realigned_uce_2004718 = 827952-829295
sl_realigned_uce_2004720 = 829296-830500
sl_realigned_uce_2004724 = 830501-831680
sl_realigned_uce_2004725 = 831681-833023
sl_realigned_uce_2004728 = 833024-834564
sl_realigned_uce_2004729 = 834565-835908
sl_realigned_uce_2004732 = 835909-837160
sl_realigned_uce_2004742 = 837161-838421
sl_realigned_uce_2004755 = 838422-839555
sl_realigned_uce_2004756 = 839556-840661
sl_realigned_uce_2004769 = 840662-841679
sl_realigned_uce_2004770 = 841680-843053
sl_realigned_uce_2004778 = 843054-844455
sl_realigned_uce_2004779 = 844456-845753
sl_realigned_uce_2004791 = 845754-847121
sl_realigned_uce_2004793 = 847122-848611
sl_realigned_uce_2004794 = 848612-850035
sl_realigned_uce_2004797 = 850036-851102
sl_realigned_uce_2004810 = 851103-852623
sl_realigned_uce_2004829 = 852624-853610
sl_realigned_uce_2004832 = 853611-855222
sl_realigned_uce_2004834 = 855223-856402
sl_realigned_uce_2004842 = 856403-857961
sl_realigned_uce_2004843 = 857962-858869
sl_realigned_uce_2004859 = 858870-859913
sl_realigned_uce_2004860 = 859914-861262
sl_realigned_uce_2004863 = 861263-862524
sl_realigned_uce_2004875 = 862525-863927
sl_realigned_uce_2004882 = 863928-865392
sl_realigned_uce_2004884 = 865393-866897
sl_realigned_uce_2004888 = 866898-868343
sl_realigned_uce_2004889 = 868344-869706
sl_realigned_uce_2004891 = 869707-871070
sl_realigned_uce_2004899 = 871071-872277
sl_realigned_uce_2004900 = 872278-873827
sl_realigned_uce_2004903 = 873828-875404
sl_realigned_uce_2004904 = 875405-876738
sl_realigned_uce_2004905 = 876739-878074
sl_realigned_uce_2004908 = 878075-879358
sl_realigned_uce_2004916 = 879359-880859
sl_realigned_uce_2004926 = 880860-882404
sl_realigned_uce_2004927 = 882405-883866
sl_realigned_uce_2004955 = 883867-885308
sl_realigned_uce_2004956 = 885309-886842
sl_realigned_uce_2004995 = 886843-888291
sl_realigned_uce_2004998 = 888292-889601
sl_realigned_uce_20050 = 889602-891188
sl_realigned_uce_200500 = 891189-893453
sl_realigned_uce_2005018 = 893454-894740
sl_realigned_uce_2005019 = 894741-896236
sl_realigned_uce_2005020 = 896237-897843
sl_realigned_uce_2005022 = 897844-898953
sl_realigned_uce_2005023 = 898954-900372
sl_realigned_uce_2005027 = 900373-901616
sl_realigned_uce_2005028 = 901617-902852
sl_realigned_uce_2005029 = 902853-903925
sl_realigned_uce_2005032 = 903926-905415
sl_realigned_uce_2005047 = 905416-906663
sl_realigned_uce_2005064 = 906664-908085
sl_realigned_uce_2005073 = 908086-909188
sl_realigned_uce_2005079 = 909189-910571
sl_realigned_uce_2005092 = 910572-912036
sl_realigned_uce_2005093 = 912037-913457
sl_realigned_uce_2005094 = 913458-914918
sl_realigned_uce_2005096 = 914919-916462
sl_realigned_uce_200512 = 916463-917770
sl_realigned_uce_2005121 = 917771-919273
sl_realigned_uce_2005136 = 919274-920701
sl_realigned_uce_2005137 = 920702-922247
sl_realigned_uce_2005139 = 922248-923699
sl_realigned_uce_2005140 = 923700-925302
sl_realigned_uce_2005141 = 925303-926823
sl_realigned_uce_2005143 = 926824-928288
sl_realigned_uce_2005145 = 928289-929572
sl_realigned_uce_2005148 = 929573-931015
sl_realigned_uce_2005159 = 931016-932426
sl_realigned_uce_2005160 = 932427-933634
sl_realigned_uce_2005183 = 933635-934958
sl_realigned_uce_2005185 = 934959-936364
sl_realigned_uce_2005186 = 936365-937705
sl_realigned_uce_2005187 = 937706-939057
sl_realigned_uce_2005189 = 939058-940355
sl_realigned_uce_2005194 = 940356-941472
sl_realigned_uce_2005195 = 941473-942603
sl_realigned_uce_2005211 = 942604-945041
sl_realigned_uce_2005228 = 945042-946340
sl_realigned_uce_2005231 = 946341-947749
sl_realigned_uce_2005233 = 947750-948916
sl_realigned_uce_2005235 = 948917-950463
sl_realigned_uce_2005238 = 950464-951924
sl_realigned_uce_2005253 = 951925-953516
sl_realigned_uce_2005258 = 953517-954897
sl_realigned_uce_2005277 = 954898-956457
sl_realigned_uce_200528 = 956458-957746
sl_realigned_uce_2005282 = 957747-959220
sl_realigned_uce_2005284 = 959221-960616
sl_realigned_uce_200530 = 960617-962229
sl_realigned_uce_2005314 = 962230-963273
sl_realigned_uce_2005333 = 963274-964406
sl_realigned_uce_2005342 = 964407-965950
sl_realigned_uce_2005343 = 965951-967221
sl_realigned_uce_2005347 = 967222-968522
sl_realigned_uce_2005361 = 968523-970042
sl_realigned_uce_2005362 = 970043-971517
sl_realigned_uce_2005370 = 971518-972906
sl_realigned_uce_2005379 = 972907-974305
sl_realigned_uce_2005380 = 974306-975751
sl_realigned_uce_2005381 = 975752-977117
sl_realigned_uce_2005394 = 977118-978557
sl_realigned_uce_2005395 = 978558-979684
sl_realigned_uce_2005398 = 979685-980922
sl_realigned_uce_200540 = 980923-982207
sl_realigned_uce_2005402 = 982208-983761
sl_realigned_uce_2005404 = 983762-985035
sl_realigned_uce_2005408 = 985036-986517
sl_realigned_uce_2005426 = 986518-988067
sl_realigned_uce_2005439 = 988068-989059
sl_realigned_uce_2005459 = 989060-990570
sl_realigned_uce_2005460 = 990571-991590
sl_realigned_uce_2005489 = 991591-992987
sl_realigned_uce_2005497 = 992988-994545
sl_realigned_uce_2005518 = 994546-995826
sl_realigned_uce_2005519 = 995827-997107
sl_realigned_uce_200552 = 997108-998236
sl_realigned_uce_2005551 = 998237-999672
sl_realigned_uce_2005552 = 999673-1000984
sl_realigned_uce_2005555 = 1000985-1002021
sl_realigned_uce_2005573 = 1002022-1003601
sl_realigned_uce_200558 = 1003602-1004751
sl_realigned_uce_2005585 = 1004752-1006191
sl_realigned_uce_200559 = 1006192-1007525
sl_realigned_uce_2005598 = 1007526-1008949
sl_realigned_uce_2005608 = 1008950-1009873
sl_realigned_uce_2005609 = 1009874-1011233
sl_realigned_uce_2005612 = 1011234-1012651
sl_realigned_uce_2005617 = 1012652-1013940
sl_realigned_uce_200562 = 1013941-1015521
sl_realigned_uce_2005629 = 1015522-1016552
sl_realigned_uce_2005636 = 1016553-1017956
sl_realigned_uce_2005645 = 1017957-1019459
sl_realigned_uce_2005648 = 1019460-1020911
sl_realigned_uce_2005651 = 1020912-1022401
sl_realigned_uce_2005664 = 1022402-1023938
sl_realigned_uce_2005691 = 1023939-1025256
sl_realigned_uce_2005696 = 1025257-1026823
sl_realigned_uce_2005697 = 1026824-1028367
sl_realigned_uce_200570 = 1028368-1029765
sl_realigned_uce_2005700 = 1029766-1031201
sl_realigned_uce_2005701 = 1031202-1032345
sl_realigned_uce_2005703 = 1032346-1033547
sl_realigned_uce_2005724 = 1033548-1035227
sl_realigned_uce_2005731 = 1035228-1036535
sl_realigned_uce_2005745 = 1036536-1038060
sl_realigned_uce_200575 = 1038061-1039363
sl_realigned_uce_2005758 = 1039364-1040813
sl_realigned_uce_2005762 = 1040814-1042346
sl_realigned_uce_2005763 = 1042347-1043381
sl_realigned_uce_2005764 = 1043382-1044660
sl_realigned_uce_2005773 = 1044661-1045883
sl_realigned_uce_2005791 = 1045884-1047157
sl_realigned_uce_2005793 = 1047158-1048625
sl_realigned_uce_2005798 = 1048626-1049924
sl_realigned_uce_200580 = 1049925-1051080
sl_realigned_uce_200581 = 1051081-1052658
sl_realigned_uce_2005810 = 1052659-1054127
sl_realigned_uce_2005811 = 1054128-1055393
sl_realigned_uce_200582 = 1055394-1056631
sl_realigned_uce_200583 = 1056632-1057921
sl_realigned_uce_2005830 = 1057922-1059225
sl_realigned_uce_2005831 = 1059226-1060551
sl_realigned_uce_2005832 = 1060552-1061788
sl_realigned_uce_2005833 = 1061789-1062844
sl_realigned_uce_2005834 = 1062845-1064291
sl_realigned_uce_2005835 = 1064292-1065580
sl_realigned_uce_2005839 = 1065581-1066874
sl_realigned_uce_200584 = 1066875-1068421
sl_realigned_uce_2005847 = 1068422-1070068
sl_realigned_uce_2005850 = 1070069-1071630
sl_realigned_uce_2005855 = 1071631-1072913
sl_realigned_uce_2005878 = 1072914-1074375
sl_realigned_uce_200589 = 1074376-1075651
sl_realigned_uce_2005925 = 1075652-1077265
sl_realigned_uce_2005934 = 1077266-1078772
sl_realigned_uce_2005935 = 1078773-1079874
sl_realigned_uce_2005939 = 1079875-1081397
sl_realigned_uce_2005940 = 1081398-1082784
sl_realigned_uce_2005942 = 1082785-1084126
sl_realigned_uce_2005943 = 1084127-1085323
sl_realigned_uce_2005950 = 1085324-1086405
sl_realigned_uce_2005955 = 1086406-1087877
sl_realigned_uce_2005961 = 1087878-1089090
sl_realigned_uce_2005962 = 1089091-1090557
sl_realigned_uce_200598 = 1090558-1091886
sl_realigned_uce_2005984 = 1091887-1093296
sl_realigned_uce_2005985 = 1093297-1094807
sl_realigned_uce_2006016 = 1094808-1096253
sl_realigned_uce_2006018 = 1096254-1097593
sl_realigned_uce_2006020 = 1097594-1099068
sl_realigned_uce_2006033 = 1099069-1100501
sl_realigned_uce_2006064 = 1100502-1101978
sl_realigned_uce_200607 = 1101979-1103212
sl_realigned_uce_2006074 = 1103213-1104740
sl_realigned_uce_2006111 = 1104741-1105736
sl_realigned_uce_2006112 = 1105737-1106931
sl_realigned_uce_2006113 = 1106932-1108242
sl_realigned_uce_2006114 = 1108243-1109523
sl_realigned_uce_2006115 = 1109524-1110861
sl_realigned_uce_2006116 = 1110862-1112047
sl_realigned_uce_2006138 = 1112048-1113204
sl_realigned_uce_2006146 = 1113205-1114602
sl_realigned_uce_2006153 = 1114603-1115935
sl_realigned_uce_2006157 = 1115936-1117281
sl_realigned_uce_2006162 = 1117282-1118680
sl_realigned_uce_2006167 = 1118681-1119730
sl_realigned_uce_2006194 = 1119731-1121259
sl_realigned_uce_2006202 = 1121260-1122587
sl_realigned_uce_2006204 = 1122588-1123845
sl_realigned_uce_2006205 = 1123846-1125366
sl_realigned_uce_2006207 = 1125367-1126935
sl_realigned_uce_200621 = 1126936-1128372
sl_realigned_uce_2006231 = 1128373-1129733
sl_realigned_uce_2006247 = 1129734-1131179
sl_realigned_uce_2006259 = 1131180-1132654
sl_realigned_uce_2006262 = 1132655-1134181
sl_realigned_uce_2006263 = 1134182-1135867
sl_realigned_uce_2006265 = 1135868-1137301
sl_realigned_uce_2006280 = 1137302-1138448
sl_realigned_uce_2006284 = 1138449-1139477
sl_realigned_uce_2006285 = 1139478-1140424
sl_realigned_uce_2006300 = 1140425-1141909
sl_realigned_uce_2006303 = 1141910-1143158
sl_realigned_uce_2006312 = 1143159-1144570
sl_realigned_uce_2006322 = 1144571-1145796
sl_realigned_uce_2006343 = 1145797-1147253
sl_realigned_uce_2006369 = 1147254-1148655
sl_realigned_uce_2006370 = 1148656-1149913
sl_realigned_uce_2006376 = 1149914-1151182
sl_realigned_uce_2006377 = 1151183-1152348
sl_realigned_uce_200638 = 1152349-1153861
sl_realigned_uce_2006385 = 1153862-1155204
sl_realigned_uce_2006411 = 1155205-1156441
sl_realigned_uce_2006412 = 1156442-1158176
sl_realigned_uce_2006436 = 1158177-1159553
sl_realigned_uce_2006442 = 1159554-1160849
sl_realigned_uce_2006443 = 1160850-1162260
sl_realigned_uce_2006448 = 1162261-1163667
sl_realigned_uce_200646 = 1163668-1165044
sl_realigned_uce_200647 = 1165045-1166013
sl_realigned_uce_2006482 = 1166014-1167217
sl_realigned_uce_2006503 = 1167218-1168383
sl_realigned_uce_2006512 = 1168384-1169717
sl_realigned_uce_2006528 = 1169718-1171130
sl_realigned_uce_2006531 = 1171131-1172387
sl_realigned_uce_2006542 = 1172388-1173606
sl_realigned_uce_2006557 = 1173607-1175109
sl_realigned_uce_2006563 = 1175110-1176709
sl_realigned_uce_2006577 = 1176710-1177983
sl_realigned_uce_2006578 = 1177984-1179302
sl_realigned_uce_2006579 = 1179303-1180911
sl_realigned_uce_2006586 = 1180912-1182313
sl_realigned_uce_2006594 = 1182314-1183751
sl_realigned_uce_2006599 = 1183752-1185352
sl_realigned_uce_2006607 = 1185353-1186429
sl_realigned_uce_2006632 = 1186430-1187449
sl_realigned_uce_2006634 = 1187450-1189138
sl_realigned_uce_2006654 = 1189139-1190342
sl_realigned_uce_2006656 = 1190343-1191786
sl_realigned_uce_2006672 = 1191787-1193143
sl_realigned_uce_2006686 = 1193144-1194330
sl_realigned_uce_2006702 = 1194331-1195489
sl_realigned_uce_2006706 = 1195490-1196957
sl_realigned_uce_2006741 = 1196958-1198334
sl_realigned_uce_2006742 = 1198335-1199580
sl_realigned_uce_2006748 = 1199581-1200929
sl_realigned_uce_200675 = 1200930-1202231
sl_realigned_uce_2006757 = 1202232-1203748
sl_realigned_uce_200676 = 1203749-1205265
sl_realigned_uce_2006767 = 1205266-1206535
sl_realigned_uce_2006769 = 1206536-1207864
sl_realigned_uce_200677 = 1207865-1209351
sl_realigned_uce_2006775 = 1209352-1210797
sl_realigned_uce_2006776 = 1210798-1211904
sl_realigned_uce_2006781 = 1211905-1213149
sl_realigned_uce_2006785 = 1213150-1214662
sl_realigned_uce_2006786 = 1214663-1215897
sl_realigned_uce_20068 = 1215898-1216685
sl_realigned_uce_2006824 = 1216686-1217812
sl_realigned_uce_2006825 = 1217813-1219217
sl_realigned_uce_2006827 = 1219218-1220727
sl_realigned_uce_2006828 = 1220728-1221972
sl_realigned_uce_2006829 = 1221973-1223074
sl_realigned_uce_2006833 = 1223075-1224681
sl_realigned_uce_2006884 = 1224682-1225980
sl_realigned_uce_2006885 = 1225981-1227410
sl_realigned_uce_2006889 = 1227411-1228893
sl_realigned_uce_2006928 = 1228894-1230313
sl_realigned_uce_200694 = 1230314-1231296
sl_realigned_uce_2006947 = 1231297-1232583
sl_realigned_uce_2006956 = 1232584-1233913
sl_realigned_uce_2006957 = 1233914-1235124
sl_realigned_uce_2006958 = 1235125-1236650
sl_realigned_uce_200696 = 1236651-1237638
sl_realigned_uce_2006971 = 1237639-1238764
sl_realigned_uce_2006995 = 1238765-1239635
sl_realigned_uce_2006996 = 1239636-1240779
sl_realigned_uce_2006999 = 1240780-1242151
sl_realigned_uce_2007 = 1242152-1243640
sl_realigned_uce_2007010 = 1243641-1244991
sl_realigned_uce_2007036 = 1244992-1246264
sl_realigned_uce_2007037 = 1246265-1247371
sl_realigned_uce_2007038 = 1247372-1248856
sl_realigned_uce_2007063 = 1248857-1249945
sl_realigned_uce_2007064 = 1249946-1251190
sl_realigned_uce_2007085 = 1251191-1252650
sl_realigned_uce_2007086 = 1252651-1253543
sl_realigned_uce_2007089 = 1253544-1254976
sl_realigned_uce_2007091 = 1254977-1256232
sl_realigned_uce_2007104 = 1256233-1257452
sl_realigned_uce_2007105 = 1257453-1258760
sl_realigned_uce_2007110 = 1258761-1260159
sl_realigned_uce_2007118 = 1260160-1261657
sl_realigned_uce_2007133 = 1261658-1262944
sl_realigned_uce_2007134 = 1262945-1264286
sl_realigned_uce_2007136 = 1264287-1265527
sl_realigned_uce_2007144 = 1265528-1266850
sl_realigned_uce_2007147 = 1266851-1267814
sl_realigned_uce_2007155 = 1267815-1269125
sl_realigned_uce_2007156 = 1269126-1270607
sl_realigned_uce_2007157 = 1270608-1271716
sl_realigned_uce_200716 = 1271717-1273164
sl_realigned_uce_2007165 = 1273165-1274682
sl_realigned_uce_2007167 = 1274683-1275984
sl_realigned_uce_2007197 = 1275985-1277332
sl_realigned_uce_2007205 = 1277333-1278816
sl_realigned_uce_2007222 = 1278817-1280050
sl_realigned_uce_200723 = 1280051-1281002
sl_realigned_uce_200724 = 1281003-1282727
sl_realigned_uce_2007243 = 1282728-1284170
sl_realigned_uce_2007255 = 1284171-1285627
sl_realigned_uce_2007256 = 1285628-1286810
sl_realigned_uce_2007257 = 1286811-1287989
sl_realigned_uce_2007272 = 1287990-1289469
sl_realigned_uce_2007279 = 1289470-1290804
sl_realigned_uce_2007286 = 1290805-1292211
sl_realigned_uce_2007287 = 1292212-1293721
sl_realigned_uce_200729 = 1293722-1295366
sl_realigned_uce_20073 = 1295367-1296459
sl_realigned_uce_2007317 = 1296460-1297714
sl_realigned_uce_2007333 = 1297715-1298717
sl_realigned_uce_2007352 = 1298718-1299980
sl_realigned_uce_2007353 = 1299981-1301090
sl_realigned_uce_2007366 = 1301091-1301912
sl_realigned_uce_2007388 = 1301913-1303459
sl_realigned_uce_200739 = 1303460-1304684
sl_realigned_uce_2007392 = 1304685-1305706
sl_realigned_uce_2007393 = 1305707-1307269
sl_realigned_uce_2007394 = 1307270-1308789
sl_realigned_uce_2007395 = 1308790-1310170
sl_realigned_uce_2007409 = 1310171-1311468
sl_realigned_uce_2007414 = 1311469-1312328
sl_realigned_uce_2007420 = 1312329-1313856
sl_realigned_uce_2007430 = 1313857-1315353
sl_realigned_uce_2007458 = 1315354-1316928
sl_realigned_uce_2007490 = 1316929-1318422
sl_realigned_uce_2007491 = 1318423-1319862
sl_realigned_uce_2007492 = 1319863-1321059
sl_realigned_uce_2007506 = 1321060-1322543
sl_realigned_uce_200752 = 1322544-1324091
sl_realigned_uce_2007528 = 1324092-1325508
sl_realigned_uce_2007529 = 1325509-1327300
sl_realigned_uce_2007557 = 1327301-1328670
sl_realigned_uce_2007565 = 1328671-1330184
sl_realigned_uce_200757 = 1330185-1331296
sl_realigned_uce_2007575 = 1331297-1332583
sl_realigned_uce_2007587 = 1332584-1334007
sl_realigned_uce_2007596 = 1334008-1335159
sl_realigned_uce_2007599 = 1335160-1336128
sl_realigned_uce_2007600 = 1336129-1337434
sl_realigned_uce_2007603 = 1337435-1338845
sl_realigned_uce_2007606 = 1338846-1340369
sl_realigned_uce_2007615 = 1340370-1341541
sl_realigned_uce_2007618 = 1341542-1343046
sl_realigned_uce_2007641 = 1343047-1344553
sl_realigned_uce_2007644 = 1344554-1345853
sl_realigned_uce_2007645 = 1345854-1347233
sl_realigned_uce_2007646 = 1347234-1347885
sl_realigned_uce_2007660 = 1347886-1349299
sl_realigned_uce_200769 = 1349300-1350359
sl_realigned_uce_2007690 = 1350360-1351949
sl_realigned_uce_2007694 = 1351950-1353378
sl_realigned_uce_2007707 = 1353379-1355174
sl_realigned_uce_2007713 = 1355175-1356471
sl_realigned_uce_2007720 = 1356472-1357549
sl_realigned_uce_200773 = 1357550-1358895
sl_realigned_uce_2007740 = 1358896-1360042
sl_realigned_uce_2007741 = 1360043-1361654
sl_realigned_uce_2007742 = 1361655-1363102
sl_realigned_uce_2007744 = 1363103-1364210
sl_realigned_uce_2007751 = 1364211-1365426
sl_realigned_uce_2007752 = 1365427-1366638
sl_realigned_uce_2007753 = 1366639-1367591
sl_realigned_uce_2007754 = 1367592-1368596
sl_realigned_uce_2007756 = 1368597-1369578
sl_realigned_uce_2007759 = 1369579-1371746
sl_realigned_uce_200776 = 1371747-1372698
sl_realigned_uce_2007760 = 1372699-1374018
sl_realigned_uce_2007762 = 1374019-1375572
sl_realigned_uce_2007773 = 1375573-1377085
sl_realigned_uce_2007774 = 1377086-1378554
sl_realigned_uce_2007775 = 1378555-1380009
sl_realigned_uce_2007792 = 1380010-1381269
sl_realigned_uce_2007793 = 1381270-1382837
sl_realigned_uce_2007794 = 1382838-1384155
sl_realigned_uce_2007795 = 1384156-1385370
sl_realigned_uce_20078 = 1385371-1386862
sl_realigned_uce_2007805 = 1386863-1388164
sl_realigned_uce_2007807 = 1388165-1389622
sl_realigned_uce_2007809 = 1389623-1390672
sl_realigned_uce_2007828 = 1390673-1392174
sl_realigned_uce_200783 = 1392175-1393505
sl_realigned_uce_200787 = 1393506-1394889
sl_realigned_uce_200788 = 1394890-1396368
sl_realigned_uce_2007884 = 1396369-1397905
sl_realigned_uce_200789 = 1397906-1399383
sl_realigned_uce_2007897 = 1399384-1400832
sl_realigned_uce_2007906 = 1400833-1402102
sl_realigned_uce_2007908 = 1402103-1403573
sl_realigned_uce_2007926 = 1403574-1403995
sl_realigned_uce_200794 = 1403996-1405549
sl_realigned_uce_2007961 = 1405550-1407063
sl_realigned_uce_2007962 = 1407064-1408252
sl_realigned_uce_2007993 = 1408253-1409657
sl_realigned_uce_2007996 = 1409658-1411235
sl_realigned_uce_2007997 = 1411236-1412598
sl_realigned_uce_2008 = 1412599-1413829
sl_realigned_uce_2008028 = 1413830-1415415
sl_realigned_uce_2008029 = 1415416-1417001
sl_realigned_uce_2008036 = 1417002-1418564
sl_realigned_uce_2008061 = 1418565-1419826
sl_realigned_uce_2008071 = 1419827-1420888
sl_realigned_uce_2008072 = 1420889-1422270
sl_realigned_uce_2008073 = 1422271-1423515
sl_realigned_uce_2008079 = 1423516-1424771
sl_realigned_uce_200808 = 1424772-1426285
sl_realigned_uce_2008080 = 1426286-1427356
sl_realigned_uce_2008082 = 1427357-1428689
sl_realigned_uce_2008098 = 1428690-1430192
sl_realigned_uce_2008102 = 1430193-1431768
sl_realigned_uce_2008103 = 1431769-1432865
sl_realigned_uce_2008109 = 1432866-1434020
sl_realigned_uce_2008123 = 1434021-1435477
sl_realigned_uce_2008126 = 1435478-1436977
sl_realigned_uce_2008134 = 1436978-1438480
sl_realigned_uce_2008168 = 1438481-1439801
sl_realigned_uce_2008205 = 1439802-1441361
sl_realigned_uce_2008210 = 1441362-1442744
sl_realigned_uce_2008218 = 1442745-1444284
sl_realigned_uce_2008219 = 1444285-1445511
sl_realigned_uce_2008220 = 1445512-1446764
sl_realigned_uce_2008222 = 1446765-1448015
sl_realigned_uce_2008224 = 1448016-1449412
sl_realigned_uce_2008230 = 1449413-1450790
sl_realigned_uce_2008231 = 1450791-1452150
sl_realigned_uce_2008233 = 1452151-1453356
sl_realigned_uce_2008235 = 1453357-1454691
sl_realigned_uce_2008236 = 1454692-1455836
sl_realigned_uce_2008237 = 1455837-1457207
sl_realigned_uce_2008247 = 1457208-1458497
sl_realigned_uce_2008250 = 1458498-1459994
sl_realigned_uce_2008254 = 1459995-1461529
sl_realigned_uce_200827 = 1461530-1462696
sl_realigned_uce_2008274 = 1462697-1464207
sl_realigned_uce_2008295 = 1464208-1465602
sl_realigned_uce_200830 = 1465603-1467155
sl_realigned_uce_2008323 = 1467156-1468740
sl_realigned_uce_2008324 = 1468741-1470351
sl_realigned_uce_2008325 = 1470352-1471953
sl_realigned_uce_2008326 = 1471954-1473343
sl_realigned_uce_2008327 = 1473344-1474651
sl_realigned_uce_2008337 = 1474652-1476182
sl_realigned_uce_200834 = 1476183-1477690
sl_realigned_uce_2008340 = 1477691-1479036
sl_realigned_uce_200835 = 1479037-1480591
sl_realigned_uce_2008393 = 1480592-1481997
sl_realigned_uce_200841 = 1481998-1483582
sl_realigned_uce_2008422 = 1483583-1484988
sl_realigned_uce_2008437 = 1484989-1485940
sl_realigned_uce_2008445 = 1485941-1487103
sl_realigned_uce_2008453 = 1487104-1488530
sl_realigned_uce_2008457 = 1488531-1490086
sl_realigned_uce_2008459 = 1490087-1491414
sl_realigned_uce_2008460 = 1491415-1492643
sl_realigned_uce_2008466 = 1492644-1493972
sl_realigned_uce_2008467 = 1493973-1495492
sl_realigned_uce_2008468 = 1495493-1496760
sl_realigned_uce_200847 = 1496761-1497700
sl_realigned_uce_2008475 = 1497701-1499244
sl_realigned_uce_2008487 = 1499245-1500255
sl_realigned_uce_2008492 = 1500256-1501484
sl_realigned_uce_2008495 = 1501485-1502514
sl_realigned_uce_2008504 = 1502515-1504174
sl_realigned_uce_2008505 = 1504175-1505467
sl_realigned_uce_200851 = 1505468-1507043
sl_realigned_uce_2008513 = 1507044-1508574
sl_realigned_uce_2008525 = 1508575-1509720
sl_realigned_uce_2008548 = 1509721-1510565
sl_realigned_uce_2008551 = 1510566-1512060
sl_realigned_uce_200856 = 1512061-1513462
sl_realigned_uce_2008564 = 1513463-1514716
sl_realigned_uce_2008565 = 1514717-1515834
sl_realigned_uce_200857 = 1515835-1517201
sl_realigned_uce_2008600 = 1517202-1518078
sl_realigned_uce_2008604 = 1518079-1519289
sl_realigned_uce_2008605 = 1519290-1520786
sl_realigned_uce_2008622 = 1520787-1522330
sl_realigned_uce_2008624 = 1522331-1523853
sl_realigned_uce_2008635 = 1523854-1525325
sl_realigned_uce_2008640 = 1525326-1526733
sl_realigned_uce_2008644 = 1526734-1528239
sl_realigned_uce_2008645 = 1528240-1529257
sl_realigned_uce_2008646 = 1529258-1530315
sl_realigned_uce_2008648 = 1530316-1531436
sl_realigned_uce_2008649 = 1531437-1532768
sl_realigned_uce_2008681 = 1532769-1534177
sl_realigned_uce_2008685 = 1534178-1535597
sl_realigned_uce_2008693 = 1535598-1536612
sl_realigned_uce_2008694 = 1536613-1537930
sl_realigned_uce_2008695 = 1537931-1539301
sl_realigned_uce_2008696 = 1539302-1540547
sl_realigned_uce_2008705 = 1540548-1542068
sl_realigned_uce_2008723 = 1542069-1543053
sl_realigned_uce_2008729 = 1543054-1544459
sl_realigned_uce_2008730 = 1544460-1545254
sl_realigned_uce_2008734 = 1545255-1546345
sl_realigned_uce_2008735 = 1546346-1547808
sl_realigned_uce_2008739 = 1547809-1549221
sl_realigned_uce_2008741 = 1549222-1550689
sl_realigned_uce_2008745 = 1550690-1551864
sl_realigned_uce_2008784 = 1551865-1553071
sl_realigned_uce_2008785 = 1553072-1554555
sl_realigned_uce_2008786 = 1554556-1556019
sl_realigned_uce_2008799 = 1556020-1557395
sl_realigned_uce_2008800 = 1557396-1558330
sl_realigned_uce_2008808 = 1558331-1559126
sl_realigned_uce_2008845 = 1559127-1560527
sl_realigned_uce_2008854 = 1560528-1562033
sl_realigned_uce_2008856 = 1562034-1563442
sl_realigned_uce_2008866 = 1563443-1564772
sl_realigned_uce_200887 = 1564773-1566307
sl_realigned_uce_2008870 = 1566308-1567830
sl_realigned_uce_2008876 = 1567831-1569303
sl_realigned_uce_2008877 = 1569304-1570774
sl_realigned_uce_2008904 = 1570775-1571967
sl_realigned_uce_2008911 = 1571968-1573357
sl_realigned_uce_2008912 = 1573358-1574764
sl_realigned_uce_2008914 = 1574765-1576277
sl_realigned_uce_2008915 = 1576278-1577536
sl_realigned_uce_2008919 = 1577537-1578948
sl_realigned_uce_2008931 = 1578949-1580438
sl_realigned_uce_2008935 = 1580439-1581982
sl_realigned_uce_2008937 = 1581983-1583424
sl_realigned_uce_2008943 = 1583425-1584439
sl_realigned_uce_2008961 = 1584440-1586091
sl_realigned_uce_200897 = 1586092-1587388
sl_realigned_uce_2008975 = 1587389-1588688
sl_realigned_uce_2008976 = 1588689-1590084
sl_realigned_uce_2008990 = 1590085-1591489
sl_realigned_uce_2008996 = 1591490-1592787
sl_realigned_uce_2009002 = 1592788-1594142
sl_realigned_uce_200901 = 1594143-1595592
sl_realigned_uce_2009018 = 1595593-1597068
sl_realigned_uce_2009049 = 1597069-1598381
sl_realigned_uce_2009050 = 1598382-1599866
sl_realigned_uce_200907 = 1599867-1601261
sl_realigned_uce_2009081 = 1601262-1602680
sl_realigned_uce_2009089 = 1602681-1603969
sl_realigned_uce_2009091 = 1603970-1605253
sl_realigned_uce_2009100 = 1605254-1606651
sl_realigned_uce_2009102 = 1606652-1607941
sl_realigned_uce_2009103 = 1607942-1609359
sl_realigned_uce_2009104 = 1609360-1610729
sl_realigned_uce_2009122 = 1610730-1611895
sl_realigned_uce_2009128 = 1611896-1613425
sl_realigned_uce_2009129 = 1613426-1614829
sl_realigned_uce_2009134 = 1614830-1616161
sl_realigned_uce_2009135 = 1616162-1617482
sl_realigned_uce_2009147 = 1617483-1618864
sl_realigned_uce_2009164 = 1618865-1620282
sl_realigned_uce_2009170 = 1620283-1621635
sl_realigned_uce_2009188 = 1621636-1623230
sl_realigned_uce_2009189 = 1623231-1625027
sl_realigned_uce_2009191 = 1625028-1626152
sl_realigned_uce_2009197 = 1626153-1627598
sl_realigned_uce_2009202 = 1627599-1629105
sl_realigned_uce_2009209 = 1629106-1630322
sl_realigned_uce_2009224 = 1630323-1631523
sl_realigned_uce_2009227 = 1631524-1632797
sl_realigned_uce_2009230 = 1632798-1634367
sl_realigned_uce_2009233 = 1634368-1635726
sl_realigned_uce_2009247 = 1635727-1637093
sl_realigned_uce_2009248 = 1637094-1638307
sl_realigned_uce_2009265 = 1638308-1639669
sl_realigned_uce_2009268 = 1639670-1640876
sl_realigned_uce_2009273 = 1640877-1642076
sl_realigned_uce_2009276 = 1642077-1643595
sl_realigned_uce_2009284 = 1643596-1644635
sl_realigned_uce_2009290 = 1644636-1645882
sl_realigned_uce_2009305 = 1645883-1646979
sl_realigned_uce_2009307 = 1646980-1648407
sl_realigned_uce_2009314 = 1648408-1650012
sl_realigned_uce_2009318 = 1650013-1651338
sl_realigned_uce_2009340 = 1651339-1652732
sl_realigned_uce_2009341 = 1652733-1653811
sl_realigned_uce_2009363 = 1653812-1655227
sl_realigned_uce_2009383 = 1655228-1656500
sl_realigned_uce_2009386 = 1656501-1658142
sl_realigned_uce_2009396 = 1658143-1659211
sl_realigned_uce_2009419 = 1659212-1660564
sl_realigned_uce_2009439 = 1660565-1661828
sl_realigned_uce_2009445 = 1661829-1663067
sl_realigned_uce_2009446 = 1663068-1664578
sl_realigned_uce_200945 = 1664579-1665968
sl_realigned_uce_2009456 = 1665969-1667101
sl_realigned_uce_2009458 = 1667102-1668430
sl_realigned_uce_2009490 = 1668431-1669658
sl_realigned_uce_2009511 = 1669659-1671197
sl_realigned_uce_2009513 = 1671198-1672644
sl_realigned_uce_2009519 = 1672645-1674040
sl_realigned_uce_2009529 = 1674041-1675269
sl_realigned_uce_2009535 = 1675270-1676600
sl_realigned_uce_2009536 = 1676601-1677974
sl_realigned_uce_2009537 = 1677975-1679173
sl_realigned_uce_2009538 = 1679174-1680614
sl_realigned_uce_2009540 = 1680615-1682214
sl_realigned_uce_2009541 = 1682215-1683773
sl_realigned_uce_2009554 = 1683774-1685346
sl_realigned_uce_2009564 = 1685347-1686886
sl_realigned_uce_2009575 = 1686887-1688370
sl_realigned_uce_2009589 = 1688371-1689559
sl_realigned_uce_2009594 = 1689560-1690388
sl_realigned_uce_2009595 = 1690389-1691806
sl_realigned_uce_2009603 = 1691807-1692988
sl_realigned_uce_2009605 = 1692989-1694091
sl_realigned_uce_2009609 = 1694092-1695778
sl_realigned_uce_200961 = 1695779-1697208
sl_realigned_uce_2009615 = 1697209-1698218
sl_realigned_uce_2009628 = 1698219-1699722
sl_realigned_uce_2009640 = 1699723-1701337
sl_realigned_uce_2009646 = 1701338-1702628
sl_realigned_uce_2009647 = 1702629-1704078
sl_realigned_uce_2009648 = 1704079-1705531
sl_realigned_uce_2009649 = 1705532-1706913
sl_realigned_uce_2009666 = 1706914-1708292
sl_realigned_uce_2009675 = 1708293-1709569
sl_realigned_uce_2009680 = 1709570-1711249
sl_realigned_uce_2009681 = 1711250-1712620
sl_realigned_uce_2009683 = 1712621-1713849
sl_realigned_uce_2009684 = 1713850-1715149
sl_realigned_uce_2009693 = 1715150-1716586
sl_realigned_uce_2009701 = 1716587-1717959
sl_realigned_uce_2009707 = 1717960-1719473
sl_realigned_uce_2009708 = 1719474-1720674
sl_realigned_uce_200971 = 1720675-1722077
sl_realigned_uce_2009730 = 1722078-1723558
sl_realigned_uce_2009738 = 1723559-1724877
sl_realigned_uce_2009754 = 1724878-1726164
sl_realigned_uce_2009760 = 1726165-1727742
sl_realigned_uce_2009761 = 1727743-1729215
sl_realigned_uce_2009770 = 1729216-1730598
sl_realigned_uce_2009809 = 1730599-1731801
sl_realigned_uce_2009821 = 1731802-1733158
sl_realigned_uce_2009831 = 1733159-1734447
sl_realigned_uce_2009855 = 1734448-1735763
sl_realigned_uce_2009882 = 1735764-1736859
sl_realigned_uce_2009896 = 1736860-1738198
sl_realigned_uce_2009897 = 1738199-1739725
sl_realigned_uce_2009901 = 1739726-1740853
sl_realigned_uce_2009916 = 1740854-1742236
sl_realigned_uce_2009917 = 1742237-1743761
sl_realigned_uce_2009918 = 1743762-1744917
sl_realigned_uce_2009926 = 1744918-1745834
sl_realigned_uce_2009940 = 1745835-1746630
sl_realigned_uce_2009942 = 1746631-1747871
sl_realigned_uce_2009944 = 1747872-1749159
sl_realigned_uce_2009945 = 1749160-1750449
sl_realigned_uce_2009956 = 1750450-1752069
sl_realigned_uce_2009964 = 1752070-1753511
sl_realigned_uce_2009966 = 1753512-1754580
sl_realigned_uce_2009982 = 1754581-1756249
sl_realigned_uce_2009994 = 1756250-1757464
