# Supplementary material for: ﻿Discovery of a new tarantula species from the Madrean Sky Islands and the first documented instance of syntopy between two montane endemics (Araneae, Theraphosidae, Aphonopelma): a case of prior mistaken identity
Source: Zookeys. 2024 Aug 16;1210:61–98. doi: 10.3897/zookeys.1210.125318 (PMC11344175; doi:10.3897/zookeys.1210.125318)
Supplement: Supplementary material 8 — Phylogenomics files [file zookeys-1210-061_article-125318__-s008.zip › Suppl8/individual_UCE_loci/sl_realigned_uce_1001792.fas]

>APH_1357
--------------------------------------------------------------------------------------------------------------------------------------------------------------------------------------------------------------------------------------------------------------------------------------------------------------------------------------------------------------------------------------------------------------------------------------------------------------------------------------------------------------------------------------------------------------------------------------------------------------------------------------------------------------------------------------------------------------------------------------------AGGCACGTTCCTTCTTCGTGATAGTGCTCAAGAAGAATACCTTTTTTCAGTTAGCTTTCGTCGTTATGGAAGAACACTTCATGCCCGAATAGAACAGTGGAATCATAAATTTAGTTTCGACTCTCATGATCCTGGTGTGTTTGCTTCAAGTACAGTTTGTGGATTAATCGGGC----------------------------------------------------------------------------------------------------------------------------------------------------------------------------------------------------------------------TGATGACTAA--------------------------------CCACAAG--------AACA-------------------------------------------------------------------------------------------------------------------------------GCAAAGAGAAACAAGCC-------------------------------------------------------------------ACAGCAGCTGGTAA--------------------------------------------------------------------------------GGAGAGAG-----------------------------------------GGGTGGCGGAAAG------------------------------------------------------------------------------
>APH_1438
--------------------------------------------------------------------------------------------------------------------------------------------------------------------------------------------------------------------------------------------------------------GTCGAGTAGTACAGAAAGCACCCCAAATCACAAAGTTGATGTTGCTCGTTGGAATCCAGGTGATTTATTGGTTGATGACTGGGAAGAATTGGCACGTCAAGAGAGAGCAAAAGAAATTGCAGAAGGCATAGATCCACCTCCAGGTTTTCAGTCCCAGAATTCTCAGACAAGTCCTGGTATTCAGCTTTCTGATCTTACTCTTGCTCTTAGTCAGCAGTTAACATTTTCTATTGCCCCATACCCATATCTTGAAAAACTCAGTGAAGCTGCAGGCTTCTCTAGAGAGTTCTTCAAGCTGTGGGAGAGGCACTGGGATGGATTTCGGGTTGTCCCTGCTGTTCACACACAAGTGGATTATGTCCACTGTCTGGTTCCTGATTTGCTGCAGATCACCAATTGCAGTTTTTACTGGGGCAAAATGGATCGTTATGAAGCTGAAAGACTACTGGACAAGAAAGCAGAAGGCACGTTCCTTCTTCGTGATAGTGCTCAAGAAGAATACCTTTTTTCAGTTAGCTTTCGTCGTTATGGAAGAACACTTCATGCCCGAATAGAACAGTGGAATCATAAATTTAGTTTCGACTCTCATGATCCTGGTGTGTTTGCTTCAAGTACAGTTTGTGGATTAATCGAACATTATAAAGACCCAAGTTGTTGCATGTTTTTTGAGCCCATGTTAACACTTCCTCTAAATAGATCATTTGTATTTTCATTACAACATCTGTGTCGGGCTGTAATTTGCAATTATTCTGTTTATGATGGTATCAATAAGTTGCGACTTCCACGTAGATTAAAATCATATTTAAAGGAGTACCATTATAAACAAAGAGTCAGGGTTCGTAGGTTAGATGTTGACCAATGATGTTTGCACTGTCCAAAGGTTATCTGATGCTACAGGCTGATCATAACACAAAAC-TTTTTTTTTTTTAATTCTCCCTTGTG----------------------------------------------------------------------------------------------------------------------------------------------------------------------------------------------------------------------------------------------------------------------------------------------------------------------------------------------------------------------------------------------------------------------------
>APH_3177
AATCACAGAAAAGGTCTGTCCTCAAAAGAAACCTCAAAGAAACGTAAAAGTTCGTGGGCAGCAAAATTAAACTGCCGTTCAAAGCACAGTATAAATTCAGAATTATCAGAGTCAGCAGTTGGATGTTCATCTTGTATTTGTACAGGATATAAAAGAACAGAAGAAATGCCAGTGAGAATAGACTGTATGGATAGGGTAATACCTATTAGAAACAGGGCACCAAACTCGCAGAGTTTAGTTGCCCTCAATTCGATGTCGAGTAGTACAGAAAGCACCCCAAATCACAAAGTTGATGTTGCTCGTTGGAATCCAGGTGATTTATTGGTTGATGACTGGGAAGAATTGGCACGTCAAGAGAGAGCAAAAGAAATTGCAGAAGGCATAGATCCACCTCCAGGTTTTCAGTCCCAGAATTCTCAGACAAGTCCTGGTATTCAGCTTTCTGATCTTACTCTTGCTCTTAGTCAGCAGTTAACATTTTCTATTGCCCCATACCCATATCTTGAAAAACTCAGTGAAGCTGCAGGCTTCTCTAGAGAGTTCTTCAAGCTTTGGGAGAGGCACTGGGATGGATTTCGGGTTGTCCCTGCTGTTCACACGCAAGTGGATTATGTCCACTGTCTGGTTCCTGATTTGCTGCAGATCACCAATTGCAGTTTTTACTGGGGCAAAATGGATCGTTATGAAGCTGAAAGACTACTGGACAAGAAAGCAGAAGGCACGTTCCTTCTTCGTGATAGTGCTCAAGAAGAATACCTTTTTTCAGTTAGCTTTCGTCGTTATGGAAGAACACTTCATGCCCGAATAGAACAGTGGAATCATAAATTTAGTTTCGACTCTCATGATCCTGGTGTCTTTGCTTCAAGTACAGTTTGTGGATTAATCGAACATTATAAAGACCCAAGTTGTTGCATGTTTTTTGAGCCCATGTTAACACTTCCTCTAAATAGATCATTTGTATTTTCATTACAACATCTGTGTCGGGCTGTAATTTGCAATTATTCTGTTTATGATGGTATCAATAAGTTGCGACTTCCACGTAGATTAAAATCATATTTAAAGGAGTACCATTATAAACAAAGAGTCAGGGTTCGTAGGTTAGATGTTGACCAATGATATTTGCACTGTCCAAAGGTTATCTAATGCTACAGGCTGATCACAACACAAAAC-TTTTTTTTTTTTAATTCTCCTCTATGTTTTTTAATGTTTGAAGCATGATAGTATAAGTGCACTTTTGTAAATATTGAGTCATATGTAGTTGATTTTGTGTATAAATGTTTGTTGTTTCACGCATAAAAAAAAAAGTCAAAGGATTGTTGATTTTTCATTTCTTTTCGATTCTCTCTGGTACTTAATTTTGTGAGAAGTGAGCAGACAGCAGCTGTTGACATATTTGATACTGAGTTTTTAGCACATTTATTTCTGAGTAATCCATGATGAAGACTCGTACACAGTAAACATGACCATGTGAAAGAGATTAATATGCAAAAGAGTAAATATTATGACTGGGTAACGTAGCATGCCGGGGGGGAGGTAGCATATTCGTTTTGTAGTGTGTGTGAGAGATGATAGAATTGCACACTTGGTATGATGGCAGGACCACTTCCA
>APH_0683
AATCACAGAAAAGGTCTGTCCTCAAAAGAAACCTCAAAGAAACGTAAAAGTTCGTGGGCAGCAAAATTAAACTGCCGTTCAAAGCACAGTATAAATTCAGAATTATCAGAGTCAGCAGTTGGATGTTCATCTTGTATTTGTACAGGATATAAAAGAACAGAAGAAATGCCAGTGAGAATAGACTGTATGGATAGGGTAATACCTATTAGAAACAGGGCACCAAACTCGCAGAGTTTAGTTGCCCTCAATTCGATGTCGAGTAGTACAGAAAGCACCCCAAATCACAAAGTTGATGTTGCTCGTTGGAATCCAGGTGATTTATTGGTTGATGACTGGGAAGAATTGGCACGTCAAGAGAGAGCAAAAGAAATTGCAGAAGGCATAGATCCACCTCCAGGTTTTCAGTCCCAGAATTCTCAGACAAGTCCTGGTATTCAGCTTTCTGATCTTACTCTTGCTCTTAGTCAGCAGTTAACATTTTCTATTGCCCCATACCCATATCTTGAAAAACTCAGTGAAGCTGCAGGCTTCTCTAGAGAGTTCTTCAAGCTGTGGGAGAGGCACTGGGATGGATTTCGGGTTGTCCCTGCTGTTCACACGCAAGTGGATTATGTCCACTGTCTGGTTCCTGATTTGCTGCAGATCACCAATTGCAGTTTTTACTGGGGCAAAATGGATCGTTATGAAGCTGAAAGACTACTGGACAAGAAAGCAGAAGGCACATTCCTTCTTCGTGATAGTGCTCAAGAAGAATACCTTTTTTCAGTTAGCTTTCGTCGTTATGGAAGAACACTTCATGCCCGAATAGAACAGTGGAATCATAAATTTAGTTTCGACTCTCATGATCCTGGTGTGTTTGCTTCAAGTACAGTTTGTGGATTAATCGAACATTATAAAGACCCAAGTTGTTGCATGTTTTTTGAGCCCATGTTAACACTTCCTCTAAATAGATCATTTGTATTTTCATTACAACATCTGTGTCGGGCTGTAATTTGCAATTATTCTGTTTATGATGGTATCAATAAGTTGCGACTTCCACGTAGATTAAAATCATATTTAAAGGAGTACCATTATAAACAAAGAGTCAGGGTTCGTAGGTTAGATGTTGACCAATGATATTTGCACTGTCCAAAGGTTATCTAATGCTACAGGCTGATCACAACACAAAACTTTTTTTTTTTTTAATTCTCCTCTATGTTTTTTAATGTTTGAAGCATGATAGTATAAGTGCACTTTTGTAAATATTGAGTCATATGTAGTTGATTTTGTGTATAAATGTTTGTTGTTTCACGCATAAAAAAAAAAGTCAAAGGATTGTTGATTTTTCATTTCTTTTCGATGCTCTCTGGTACTTAATTTTGTGAGAAGTGAGCAGACAGCAGCTGTTGACATATTTGATACTGAGTTTTTAGCACATTTATTTCTGAGTAATCCATGATGAAGACTCGTACACAGTAAACATGACCATGTGAAAGAGATTAATATGCAAAAGAGTAAATATTATGACTGGGTAACGTAGCATGCCGGGGGGGAGGTAGCATATTCGTTTTGTAGTGTGTGTGAGAGATGATAGAATTGCACACTTGGTATGATGGCAGGACCACTTCCA
>APH_3188
---CACAGAAAAGGTCTGTCCTCAAAAGAAACCTCAAAGAAACGTACAAGTTCGTGGGCAGCAAAATTAAACTGCCGTTCAAAGCACAGTATAAATTCAGAATTATCAGAGTCAGCAGTTGGATGTTCATCTTGTATTTGTACAGGATATAAAAGAACAGAAGAAATGCCAGTGAGAATAGACTGTATGGATAGGGTAATACCTATTAGAAACAGGGCACCAAACTCGCAGAGTTTAGTTGCCCTCAATTCGATGTCGAGTAGTACAGAAAGCACCCCAAATCACAAAGTTGATGTTGCTCGTTGGAATCCAGGTGATTTATTGGTTGATGACTGGGAAGAATTGGCACGTCAAGAGAGAGCAAAAGAAATTGCAGAAGGCATAGATCCACCTCCAGGTTTTCAGTCCCAGAATTCTCAGACAAGTCCTGGTATTCAGCTTTCTGATCTTACTCTTGCTCTTAGTCAGCAGTTAACATTTTCTATTGCCCCATACCCATATCTTGAAAAACTCAGTGAAGCTGCAGGCTTCTCTAGAGAGTTCTTCAAGCTGTGGGAGAGGCACTGGGATGGATTTCGGGTTGTCCCTGCTGTTCACACGCAAGTGGATTATGTCCACTGTCTGGTTCCTGATTTGCTGCAGATCACCAATTGCAGTTTTTACTGGGGCAAAATGGATCGTTATGAAGCTGAAAGACTACTGGACAAGAAAGCAGAAGGCACGTTCCTTCTTCGTGATAGTGCTCAAGAAGAATACCTTTTTTCAGTTAGCTTTCGTCGTTATGGAAGAACACTTCATGCCCGAATAGAACAGTGGAATCATAAATTTAGTTTCGACTCTCATGATCCTGGTGTGTTTGCTTCAAGTACAGTTTGTGGATTAATCGAACATTATAAAGACCCAAGTTGTTGCATGTTTTTTGAGCCCATGTTAACACTTCCTCTAAATAGATCATTTGTATTTTCATTACAACATCTGTGTCGGGCTGTAATTTGCAATTATTCTGTTTATGATGGTATCAATAAGTTGCGACTTCCACGTAGATTAAAATCATATTTAAAGGAGTACCATTATAAACAAAGAGTCAGGGTTCGTAGGTTAGATGTTGACCAATGATATTTGCACTGTCCAAAGGTTATCTAATGCTACAGGCTGATCACAACACAAAAC-TTTTTTTTTTTTAATTCTCCTCTATGTTTTTTAATGTTTGAAGCATGATGGTATAAGTGCACTTTTGTAAATATTGAGTCATATGTAGTTGATTTTGTGTATAAATGTTTGTTGTTTCACGCATAAAAAAAAAAGTCAAAGGATTGTTGATTTTTCATTTCTTTTCGATTCTCTCTGGTACTTAATTTTGTGAGAAGTGAGCAGACAGCAGCTGTTGACATATTTGATACTGAGTTTTTAGCACATTTATTTCTGAGTAATCCATGATGAAGACTCGTACACAGTAAACATGACCATGTGAAAGAGATTAATATGCAAAAGAGTAAATATTATGACTGGGTAACGTAGCATGCCGGGGGGGAGGTAGCATATTCGTTTTGTAGTGTGTGTGAGAGATGATAGAATTGCACACTTGGTATGATGGC-------------
>APH_0723
AATCACAGAAAAGGTCTGTCCTCAAAAGAAACCTCAAAGAAACGTAAAAGTTCGTGGGCAGCAAAATTAAACTGCCGTTCAAAGCACAGTATAAATTCAGAATTATCAGAGTCAGCAGTTGGATGTTCATCTTGTATTTGTACAGGATATAAAAGAACAGAAGAAATGCCAGTGAGAATAGACTGTATGGATAGGGTAATACCTATTAGAAACAGGGCACCAAACTCGCAGAGTTTAGTTGCCCTCAATTCGATGTCGAGTAGTACAGAAAGCACCCCAAATCACAAAGTTGATGTTGCTCGTTGGAATCCAGGTGATTTATTGGTTGATGACTGGGAAGAATTGGCACGTCAAGAGAGAGCAAAAGAAATTGCAGAAGGCATAGATCCACCTCCAGGTTTTCAGTCCCAGAATTCTCAGACAAGTCCTGGTATTCAGCTTTCTGATCTTACTCTTGCTCTTAGTCAGCAGTTAACATTTTCTATTGCCCCATACCCATATCTTGAAAAACTCAGTGAAGCTGCAGGCTTCTCTAGAGAGTTCTTCAAGCTGTGGGAGAGGCACTGGGATGGATTTCGGGTTGTCCCTGCTGTTCACACGCAAGTGGATTATGTCCACTGTCTGGTTCCTGATTTGCTGCAGATCACCAATTGCAGTTTTTACTGGGGCAAAATGGATCGTTATGAAGCTGAAAGACTACTGGACAAGAAAGCAGAAGGCACGTTCCTTCTTCGTGATAGTGCTCAAGAAGAATACCTTTTTTCAGTTAGCTTTCGTCGTTATGGAAGAACACTTCATGCCCGAATAGAACAGTGGAATCATAAATTTAGTTTCGACTCTCATGATCCTGGTGTGTTTGCTTCAAGTACAGTTTGTGGATTAATCGAACATTATAAAGACCCAAGTTGTTGCATGTTTTTTGAGCCCATGTTAACACTTCCTCTAAATAGATCATTTGTATTTTCATTACAACATCTGTGTCGGGCTGTAATTTGCAATTATTCTGTTTATGATGGTATCAATAAGTTGCGACTTCCACGTAGATTAAAATCATATTTAAAGGAGTACCATTATAAACAAAGAGTCAGGGTTCGTAGGTTAGATGTTGACCAATGATATTTGCACTGTCCAAAGGTTATCTAATGCTACAGGCTGATCACAACACAAAACTTTTTTTTTTTTTAATTCTCCTCTATGTTTTTTAATGTTTGAAGCATGATGGTATAAGTGCACTTTTGTAAATATTGAGTCATATGTAGTTGATTTTGTGTATAAATGTTTGTTGTTTCACGCATAAAAAAAAAAGTCAAAGGATTGTTGATTTTTCATTTCTTTTCGATTCTCTCTGGTACTTAATTTTGTGAGAAGTGAGCAGACAGCAGCTGTTGACATATTTGATACTGAGTTTTTAGCACATTTATTTCTGAGTAATCCATGATGAAGACTCGTACACAGTAAACATGACCATGTGAAAGAGATTAATATGCAAAAGAGTAAATATTATGACTGGGTAACGTAGCATGCCGGGGGGGAGGTAGCATATTCGTTTTGTAGTGTGTGTGAGAGATGATAGAATTGCACACTTGGTATGATGGCAGGACCACTTCCA
>APH_0186
AATCACAGAAAAGGTCTGTCCTCAAAAGAAACCTCAAAGAAACGTAAAAGTTCGTGGGCAGCAAAATTAAACTGCCGTTCAAAGCACAGTATAAATTCAGAATTATCAGAGTCAGCAGTTGGATGTTCATCTTGTATTTGTACAGGATATAAAAGAACAGAAGAAATGCCAGTGAGAATAGACTGTATGGATAGGGTAATACCTATTAGAAACAGGGCACCAAACTCGCAGAGTTTAGTTGCCCTCAATTCGATGTCGAGTAGTACAGAAAGCACCCCAAATCACAAAGTTGATGTTGCTCGTTGGAATCCAGGTGATTTATTGGTTGATGACTGGGAAGAATTGGCACGTCAAGAGAGAGCAAAAGAAATTGCAGAAGGCATAGATCCACCTCCAGGTTTTCAGTCCCAGAATTCTCAGACAAGTCCTGGTATTCAGCTTTCTGATCTTACTCTTGCTCTTAGTCAGCAGTTAACATTTTCTATTGCCCCATACCCATATCTTGAAAAACTCAGTGAAGCTGCAGGCTTCTCTAGAGAGTTCTTCAAGCTGTGGGAGAGGCACTGGGATGGATTTCGGGTTGTCCCTGCTGTTCACACGCAAGTGGATTATGTCCACTGTCTGGTTCCTGATTTGCTGCAGATCACCAATTGCAGTTTTTACTGGGGCAAAATGGATCGTTATGAAGCTGAAAGACTACTGGACAAGAAAGCAGAAGGCACGTTCCTTCTTCGTGATAGTGCTCAAGAAGAATACCTTTTTTCAGTTAGCTTTCGTCGTTATGGAAGAACACTTCATGCCCGAATAGAACAGTGGAATCATAAATTTAGTTTCGACTCTCATGATCCTGGTGTGTTTGCTTCAAGTACAGTTTGTGGATTAATCGAACATTATAAAGACCCAAGTTGTTGCATGTTTTTTGAGCCCATGTTAACACTTCCTCTAAATAGATCATTTGTATTTTCATTACAACATCTGTGTCGGGCTGTAATTTGCAATTATTCTGTTTATGATGGTATCAATAAGTTGCGACTTCCACGTAGATTAAAATCATATTTAAAGGAGTACCATTATAAACAAAGAGTCAGGGTTCGTAGGTTAGATGTTGACCAATGATATTTGCACTGTCCAAAGGTTATCTAATGCTACAGGCTGATCACAACACAAAACTTTTTTTTTTTTTAATTCTCCTCTATGTTTTTTAATGTTTGAAGCATGATGGTATAAGTGCACTTTTGTAAATATTGAGTCATATGTAGTTGATTTTGTGTATAAATGTTTGTTGTTTCACGCATAAAAAAAAAAGTCAAAGGATTGTTGATTTTTCATTTCTTTTCGATTCTCTCTGGTACTTAATTTTGTGAGAAGTGAGCAGACAGCAGCTGTTGACATATTTGATACTGAGTTTTTAGCACATTTATTTCTGAGTAATCCATGATGAAGACTCGTACACAGTAAACATGACCATGTGAAAGAGATTAATATGCAAAAGAGTAAATATTATGACTGGGTAACGTAGCATGCCGGGGGGGAGGTAGCATATTCGTTTTGTAGTGTGTGTGAGAGATGATAGAATTGCACACTTGGTATGATGGCAGGACCACTTCCA
>APH_0674
AATCACAGAAAAGGTCTGTCCTCAAAAGAAACCTCAAAGAAACGTAAAAGTTCGTGGGCAGCAAAATTAAACTGCCGTTCAAAGCACAGTATAAATTCAGAATTATCAGAGTCAGCAGTTGGATGTTCATCTTGTATTTGTACAGGATATAAAAGAACAGAAGAAATGCCAGTGAGAATAGACTGTATGGATAGGGTAATACCTATTAGAAACAGGGCACCAAACTCGCAGAGTTTAGTTGCCCTCAATTCGATGTCGAGTAGTACAGAAAGCACCCCAAATCACAAAGTTGATGTTGCTCGTTGGAATCCAGGTGATTTATTGGTTGATGACTGGGAAGAATTGGCACGTCAAGAGAGAGCAAAAGAAATTGCAGAAGGCATAGATCCACCTCCAGGTTTTCAGTCCCAGAATTCTCAGACAAGTCCTGGTATTCAGCTTTCTGATCTTACTCTTGCTCTTAGTCAGCAGTTAACATTTTCTATTGCCCCATACCCATATCTTGAAAAACTCAGTGAAGCTGCAGGCTTCTCTAGAGAGTTCTTCAAGCTGTGGGAGAGGCACTGGGATGGATTTCGGGTTGTCCCTGCTGTTCACACGCAAGTGGATTATGTCCACTGTCTGGTTCCTGATTTGCTGCAGATCACCAATTGCAGTTTTTACTGGGGCAAAATGGATCGTTATGAAGCTGAAAGACTACTGGACAAGAAAGCAGAAGGCACGTTCCTTCTTCGTGATAGTGCTCAAGAAGAATACCTTTTTTCAGTTAGCTTTCGTCGTTATGGAAGAACACTTCATGCCCGAATAGAACAGTGGAATCATAAATTTAGTTTCGACTCTCATGATCCTGGTGTGTTTGCTTCAAGTACAGTTTGTGGATTAATCGAACATTATAAAGACCCAAGTTGTTGCATGTTTTTTGAGCCCATGTTAACACTTCCTCTAAATAGATCATTTGTATTTTCATTACAACATCTGTGTCGGGCTGTAATTTGCAATTATTCTGTTTATGATGGTATCAATAAGTTGCGACTTCCACGTAGATTAAAATCATATTTAAAGGAGTACCATTATAAACAAAGAGTCAGGGTTCGTAGGTTAGATGTTGACCAATGATATTTGCACTGTCCAAAGGTTATCTAATGCTACAGGCTGATCACAACACAAAACTTTTTTTTTTTTTAATTCTCCTCTATGTTTTTTAATGTTTGAAGCATGATGGTATAAGTGCACTTTTGTAAATATTGAGTCATATGTAGTTGATTTTGTGTATAAATGTTTGTTGTTTCACGCATAAAAAAAAAAGTCAAAGGATTGTTGATTTTTCATTTCTTTTCGATTCTCTCTGGTACTTAATTTTGTGAGAAGTGAGCAGACAGCAGCTGTTGACATATTTGATACTGAGTTTTTAGCACATTTATTTCTGAGTAATCCATGATGAAGACTCGTACACAGTAAACATGACCATGTGAAAGAGATTAATATGCAAAAGAGTAAATATTATGACTGGGTAACGTAGCATGCCGGGGGGGAGGTAGCATATTCGTTTTGTAGTGTGTGTGAGAGATGATAGAATTGCACACTTGGTATGATGGCAGGACCACTTCCA
>APH_0185
AATCACAGAAAAGGTCTGTCCTCAAAAGAAACCTCAAAGAAACGTAAAAGTTCGTGGGCAGCAAAATTAAACTGCCGTTCAAAGCACAGTATAAATTCAGAATTATCAGAGTCAGCAGTTGGATGTTCATCTTGTATTTGTACAGGATATAAAAGAACAGAAGAAATGCCAGTGAGAATAGACTGTATGGATAGGGTAATACCTATTAGAAACAGGGCACCAAACTCGCAGAGTTTAGTTGCCCTCAATTCGATGTCGAGTAGTACAGAAAGCACCCCAAATCACAAAGTTGATGTTGCTCGTTGGAATCCAGGTGATTTATTGGTTGATGACTGGGAAGAATTGGCACGTCAAGAGAGAGCAAAAGAAATTGCAGAAGGCATAGATCCACCTCCAGGTTTTCAGTCCCAGAATTCTCAGACAAGTCCTGGTATTCAGCTTTCTGATCTTACTCTTGCTCTTAGTCAGCAGTTAACATTTTCTATTGCCCCATACCCATATCTTGAAAAACTCAGTGAAGCTGCAGGCTTCTCTAGAGAGTTCTTCAAGCTGTGGGAGAGGCACTGGGATGGATTTCGGGTTGTCCCTGCTGTTCACACGCAAGTGGATTATGTCCACTGTCTGGTTCCTGATTTGCTGCAGATCACCAATTGCAGTTTTTACTGGGGCAAAATGGATCGTTATGAAGCTGAAAGACTACTGGACAAGAAAGCAGAAGGCACGTTCCTTCTTCGTGATAGTGCTCAAGAAGAATACCTTTTTTCAGTTAGCTTTCGTCGTTATGGAAGAACACTTCATGCCCGAATAGAACAGTGGAATCATAAATTTAGTTTCGACTCTCATGATCCTGGTGTGTTTGCTTCAAGTACAGTTTGTGGATTAATCGAACATTATAAAGACCCAAGTTGTTGCATGTTTTTTGAGCCCATGTTAACACTTCCTCTAAATAGATCATTTGTATTTTCATTACAACATCTGTGTCGGGCTGTAATTTGCAATTATTCTGTTTATGATGGTATCAATAAGTTGCGACTTCCACGTAGATTAAAATCATATTTAAAGGAGTACCATTATAAACAAAGAGTCAGGGTTCGTAGGTTAGATGTTGACCAATGATATTTGCACTGTCCAAAGGTTATCTAATGCTACAGGCTGATCACAACACAAAAC-TTTTTTTTTTTTAATTCTCCTCTATGTTTTTTAATGTTTGAAGCATGATGGTATAAGTGCACTTTTGTAAATATTGAGTCATATGTAGTTGATTTTGTGTATAAATGTTTGTTGTTTCACGCATAAAAAAAAAAGTCAAAGGATTGTTGATTTTTCATTTCTTTTCGATTCTCTCTGGTACTTAATTTTGTGAGAAGTGAGCAGACAGCAGCTGTTGACATATTTGATACTGAGTTTTTAGCACATTTATTTCTGAGTAATCCATGATGAAGACTCGTACACAGTAAACATGACCATGTGAAAGAGATTAATATGCAAAAGAGTAAATATTATGACTGGGTAACGTAGCATGCCGGGGGGGAGGTAGCATATTCGTTTTGTAGTGTGTGTGAGAGATGATAGAATTGCACACTTGGTATGATGGCA-GACCACTTCCA
>APH_0136
AATCACAGAAAAGGTCTGTCCTCAAAAGAAACCTCAAAGAAACGTAAAAGTTCGTGGGCAGCAAAATTAAACTGCCGTTCAAAGCACAGTATAAATTCAGAATTATCAGAGTCAGCAGTTGGATGTTCATCTTGTATTTGTACAGGATATAAAAGAACAGAAGAAATGCCAGTGAGAATAGACTGTATGGATAGGGTAATACCTATTAGAAACAGGGCACCAAACTCGCAGAGTTTAGTTGCCCTCAATTCGATGTCGAGTAGTACAGAAAGCACCCCAAATCACAAAGTTGATGTTGCTCGTTGGAATCCAGGTGATTTATTGGTTGATGACTGGGAAGAATTGGCACGTCAAGAGAGAGCAAAAGAAATTGCAGAAGGCATAGATCCACCTCCAGGTTTTCAGTCCCAGAATTCTCAGACAAGTCCTGGTATTCAGCTTTCTGATCTTACTCTTGCTCTTAGTCAGCAGTTAACATTTTCTATTGCCCCATACCCATATCTTGAAAAACTCAGTGAAGCTGCAGGCTTCTCTAGAGAGTTCTTCAAGCTGTGGGAGAGGCACTGGGATGGATTTCGGGTTGTCCCTGCTGTTCACACGCAAGTGGATTATGTCCACTGTCTGGTTCCTGATTTGCTGCAGATCACCAATTGCAGTTTTTACTGGGGCAAAATGGATCGTTATGAAGCTGAAAGACTACTGGACAAGAAAGCAGAAGGCACGTTCCTTCTTCGTGATAGTGCTCAAGAAGAATACCTTTTTTCAGTTAGCTTTCGTCGTTATGGAAGAACACTTCATGCCCGAATAGAACAGTGGAATCATAAATTTAGTTTCGACTCTCATGATCCTGGTGTGTTTGCTTCAAGTACAGTTTGTGGATTAATCGAACATTATAAAGACCCAAGTTGTTGCATGTTTTTTGAGCCCATGTTAACACTTCCTCTAAATAGATCATTTGTATTTTCATTACAACATCTGTGTCGGGCTGTAATTTGCAATTATTCTGTTTATGATGGTATCAATAAGTTGCGACTTCCACGTAGATTAAAATCATATTTAAAGGAGTACCATTATAAACAAAGAGTCAGGGTTCGTAGGTTAGATGTTGACCAATGATATTTGCACTGTCCAAAGGTTATCTAATGCTACAGGCTGATCACAACACAAAACTTTTTTTTTTTTTAATTCTCCTCTATGTTTTTTAATGTTTGAAGCATGATGGTATAAGTGCACTTTTGTAAATATTGAGTCATATGTAGTTGATTTTGTGTATAAATGTTTGTTGTTTCACGCATAAAAAAAAAAGTCAAAGGATTGTTGATTTTTCATTTCTTTTCGATTCTCTCTGGTACTTAATTTTGTGAGAAGTGAGCAGACAGCAGCTGTTGACATATTTGATACTGAGTTTTTAGCACATTTATTTCTGAGTAATCCATGATGAAGACTCGTACACAGTAAACATGACCATGTGAAAGAGATTAATATGCAAAAGAGTAAATATTATGACTGGGTAACGTAGCATGCCGGGGGGGAGGTAGCATATTCGTTTTGTAGTGTGTGTGAGAGATGATAGAATTGCACACTTGGTATGATGGCA-GACCACTTCCA
>APH_0717
----------------------------------------------------------------------------------------------------------------------------------------------------------------------------------------GTATGGATAGGGTAATACCTATTAGAAACAGGGCACCAAACTCGCAGAGTTTAGTTGCCCTCAATTCGATGTCGAGTAGTACAGAAAGCACCCCAAATCACAAAGTTGATGTTGCTCGTTGGAATCCAGGTGATTTATTGGTTGATGACTGGGAAGAATTGGCACGTCAAGAGAGAGCAAAAGAAATTGCAGAAGGCATAGATCCACCTCCAGGTTTTCAGTCCCAGAATTCTCAGACAAGTCCTGGTATTCAGCTTTCTGATCTTACTCTTGCTCTTAGTCAGCAGTTAACATTTTCTATTGCCCCATACCCATATCTTGAAAAACTCAGTGAAGCTGCAGGCTTCTCTAGAGAGTTCTTCAAGCTGTGGGAGAGGCACTGGGATGGATTTCGGGTTGTCCCTGCTGTTCACACGCAAGTGGATTATGTCCACTGTCTGGTTCCTGATTTGCTGCAGATCACCAATTGCAGTTTTTACTGGGGCAAAATGGATCGTTATGAAGCTGAAAGACTACTGGACAAGAAAGCAGAAGGCACGTTCCTTCTTCGTGATAGTGCTCAAGAAGAATACCTTTTTTCAGTTAGCTTTCGTCGTTATGGAAGAACACTTCATGCCCGAATAGAACAGTGGAATCATAAATTTAGTTTCGACTCTCATGATCCTGGTGTGTTTGCTTCAAGTACAGTTTGTGGATTAATCGAACATTATAAAGACCCAAGTTGTTGCATGTTTTTTGAGCCCATGTTAACACTTCCTCTAAATAGATCATTTGTATTTTCATTACAACATCTGTGTCGGGCTGTAATTTGCAATTATTCTGTTTATGATGGTATCAATAAGTTGCGACTTCCACGTAGATTAAAATCATATTTAAAGGAGTACCATTATAAACAAAGAGTCAGGGTTCGTAGGTTAGATGTTGACCAATGATATTTGCACTGTCCAAAGGTTATCTAATGCTACAGGCTGATCACAACACAAAAC-TTTTTTTTTTTTAATTCTCCTCTATGTTTTTTAATGTTTGAAGCATGATGGTATAAGTGCACTTTTGTAAATATTGAGTCATATGTAGTTGATTTTGTGTATAAATGTTTGTTGTTTCACGCATAAAAAAAAAAGTCAAAGGATTGTTGATTTTTCATTTCTTTTCGATTCTCTCTGGTACTTAATTTTGTGAGAAGTGAGCAGACAGCAGCTGTTGACATATTTGATACTGAGTTTTTAGCACATTTATTTCTGAGTAATCCATGATGAAGACTCGTACACAGTAAACATGACCATGTGAAAGAGATTAATATGCAAAAGAGTAAATATTATGACTGGGTAACGTAGCATGCCGGGGGGGAGGTAGCATATTCGTTTTGTAGTGTGTGTGAGAGAT-----------------------------------------
>APH_5079
----ACAGAAAAGGTCTGTCCTCAAAAGAAACCTCAAAGAAACGCAAAAGTTCGTGGGCAGCAAAATTAAACTGCCGTTCAAAGCACAGTATAAATTCAGAATTATCAGAGTCAGCAGTTGGATGTTCATCTTGTATTTGTACAGGATATAAAAGAACAGAAGAAATGCCAGTGAGAATAGACTGTATGGATAGGGTGATACCTATTAGAAACAGGGCACCAAACTCGCAGAGTTTAGTTGCCCTCAATTCGATGTCGAGTAGTACAGAAAGCACCCCAAATCACAAAGTTGATGTTGCTCGTTGGAATCCCGGTGATTTATTGGTTGATGACTGGGAAGAATTGGCACGTCAAGAGAGAGCAAAAGAAATTGCAGAAGGCATAGATCCACCTCCAGGTTTTCAGTCCCAGAATTCTCAGACAAGTCCTGGTATTCAGCTTTCTGATCTTACTCTTGCTCTTAGTCAGCAGTTAACATTTTCTATTGCCCCATACCCATATCTTGAAAAACTCAGTGAAGCTGCAGGCTTCTCTAGAGAGTTCTTCAAGCTGTGGGAGAGGCACTGGGATGGATTTCGGGTTGTCCCTGCTGTTCACACGCAAGTGGATTATGTCCACTGTCTGGTTCCTGATTTGCTGCAGATCACCAATTGCAGTTTTTACTGGGGCAAAATGGATCGTTATGAAGCTGAAAGACTACTGGACAAGAAAGCAGAAGGCACGTTCCTTCTTCGTGATAGTGCTCAAGAAGAATACCTTTTTTCAGTTAGCTTTCGTCGTTATGGAAGAACACTTCATGCCCGAATAGAACAGTGGAATCATAAATTTAGTTTCGACTCTCATGATCCTGGTGTGTTTGCTTCAAGTACAGTTTGTGGATTAATCGAACATTATAAAGACCCAAGTTGTTGCATGTTTTTTGAGCCCATGTTAACACTTCCTCTAAATAGATCATTTGTATTTTCATTACAACATCTGTGTCGGGCTGTAATTTGCAATTATTCTGTTTATGATGGTATCAATAAGTTGCGACTTCCACGTAGATTAAAATCATATTTAAAGGAGTACCATTATAAACAAAGAGTCAGGGTTCGTAGGTTAGATGTTGACCAATGATATTTGCACTGTCCAAAGGTTATCTAATGATACAGGCTGATCACAACACAAAACTTTTTTTTTTTTTAATTCTCCTCTATGTTTTTTAATGTTTGAAGCATGATAGTATAAGTGCACTTTTGTAAATATTGAGTCATATGTAGTTGATTTTGTGTATAAATGTTTGTTGTTTCATGCATAAAAAAAAAAGTCAAAGGATTGTTGATTTTTCATTTCTTTTCGATGCTCTCTGGTACTTAATTTTGTGAGAAGTGAGCAGACAGCAGCTGTTGACATATTTGATACTGAGTTTTTAGCACATTTATTTCTGAGTAATCCATGATGAAGACTCGTACACGGTAAACATGACCATGTGAAAGAGATTAATATGCAAAAGAGTAAATATTATGACTGGGTAACGTAGCATGCCGGGGGGGAGGTATCTTATTCGTGT------------------------------------------------------------
>APH_1602
AATCACAGAAAAGGTCTGTCCTCAAAAGAAACCTCAAAGAAACGCAAAAGTTCGTGGGCAGCAAAATTAAACTGCCGTTCAAAGCACAGTATAAATTCAGAATTATCAGAGTCAGCAGTTGGATGTTCATCTTGTATTTGTACAGGATATAAAAGAACAGAAGAAATGCCAGTGAGAATAGACTGTATGGATAGGGTAATACCTATTAGAAACAGGGCACCAAACTCGCAGAGTTTAGTTGCCCTCAATTCGATGTCGAGTAGTACAGAAAGCACCCCAAATCACAAAGTTGATGTTGCTCGTTGGAATCCAGGTGATTTATTGGTTGATGACTGGGAAGAATTGGCACGTCAAGAGAGAGCAAAAGAAATTGCAGAAGGCATAGATCCACCTCCAGGTTTTCAGTCCCAGAATTCTCAGACAAGTCCTGGTATTCAGCTTTCTGATCTTACTCTTGCTCTTAGTCAGCAGTTAACATTTTCTATTGCCCCATACCCATATCTTGAAAAACTCAGTGAAGCTGCAGGCTTCTCTAGAGAGTTCTTCAAGCTGTGGGAGAGGCACTGGGATGGATTTCGGGTTGTCCCTGCTGTTCACACGCAAGTGGATTATGTCCACTGTCTGGTTCCTGATTTGCTGCAGATCACCAATTGCAGTTTTTACTGGGGCAAAATGGATCGTTATGAAGCTGAAAGACTACTGGACAAGAAAGCAGAAGGCACGTTCCTTCTTCGTGATAGTGCTCAAGAAGAATACCTTTTTTCAGTTAGCTTTCGTCGTTATGGAAGAACACTTCATGCCCGAATAGAACAGTGGAATCATAAATTTAGTTTCGACTCTCATGATCCTGGTGTGTTTGCTTCAAGTACAGTTTGTGGATTAATCGAACATTATAAAGACCCAAGTTGTTGCATGTTTTTTGAGCCCATGTTAACACTTCCTCTAAATAGATCATTTGTATTTTCATTACAACATCTGTGTCGGGCTGTAATTTGCAATTATTCTGTTTATGATGGTATCAATAAGTTGCGACTTCCACGTAGATTAAAATCATATTTAAAGGAGTACCATTATAAACAAAGAGTCAGGGTTCGTAGGTTAGATGTTGACCAATGATATTTGCACTGTCCAAAGGTTATCTAATGATACAGGCTGATCACAACACAAAACTTTTTTTTTTTTTAATTCTCCTCTATGTTTTTTAATGTTTGAAGCATGATAGTATAAGTGCACTTTTGTAAATATTGAGTCATATGTAGTTGATTTTGTGTATAAATGTTTGTTGTTTCATGCATAAAAAAAAAAGTCAAAGGATTGTTGATTTTTCATTTCTTTTCGATGCTCTCTGGTACTTAATTTTGTGAGAAGTGAGCAGACAGCAGCTGTTGACATATTTGATACTGAGTTTTTAGCACATTTATTTCTGAGTAATCCATGATGAAGACTCGTACACGGTAAACATGACCATGTGAAAGAGATTAATATGCAAAAGAGTAAA---TATGACTGGGTAACGTAGCATGCCGGGGGGGGGGTAGCATATTCGTTTTGTAGTGTGTGTGAGAGATGATAGAATTGCACACTTGGTATGATGGCAGGACCACTTCCA
>APH_4021
AATCACAGAAAAGGTCTGTCCTCAAAAGAAACCTCAAAGAAACGCAAAAGTTCGTGGGCAGCAAAATTAAACTGCCGTTCAAAGCACAGTATAAATTCAGAATTATCAGAGTCAGCAGTTGGATGTTCATCTTGTATTTGTACAGGATATAAAAGAACAGAAGAAATGCCAGTGAGAATAGACTGTATGGATAGGGTAATACCTATTAGAAACAGGGCACCAAACTCGCAGAGTTTAGTTGCCCTCAATTCGATGTCGAGTAGTACAGAAAGCACCCCAAATCACAAAGTTGATGTTGCTCGTTGGAATCCAGGTGATTTATTGGTTGATGACTGGGAAGAATTGGCACGTCAAGAGAGAGCAAAAGAAATTGCAGAAGGCATAGATCCACCTCCAGGTTTTCAGTCCCAGAATTCTCAGACAAGTCCTGGTATTCAGCTTTCTGATCTTACTCTTGCTCTTAGTCAGCAGTTAACATTTTCTATTGCCCCATACCCATATCTTGAAAAACTCAGTGAAGCTGCAGGCTTCTCTAGAGAGTTCTTCAAGCTGTGGGAGAGGCACTGGGATGGATTTCGGGTTGTCCCTGCTGTTCACACGCAAGTGGATTATGTCCACTGTCTGGTTCCTGATTTGCTGCAGATCACCAATTGCAGTTTTTACTGGGGCAAAATGGATCGTTATGAAGCTGAAAGACTACTGGACAAGAAAGCAGAAGGCACGTTCCTTCTTCGTGATAGTGCTCAAGAAGAATACCTTTTTTCAGTTAGCTTTCGTCGTTATGGAAGAACACTTCATGCCCGAATAGAACAGTGGAATCATAAATTTAGTTTCGACTCTCATGATCCTGGTGTGTTTGCTTCAAGTACAGTTTGTGGATTAATCGAACATTATAAAGACCCAAGTTGTTGCATGTTTTTTGAGCCCATGTTAACACTTCCTCTAAATAGATCATTTGTATTTTCATTACAACATCTGTGTCGGGCTGTAATTTGCAATTATTCTGTTTATGATGGTATCAATAAGTTGCGACTTCCACGTAGATTAAAATCATATTTAAAGGAGTACCATTATAAACAAAGAGTCAGGGTTCGTAGGTTAGATGTTGACCAATGATATTTGCACTGTCCAAAGGTTATCTAATGATACAGGCTGATCACAACACAAAACTTTTTTTTTTTTTAATTCTCCTCTATGTTTTTTAATGTTTGAAGCATGATAGTATAAGTGCACTTTTGTAAATATTGAGTCATATGTAGTTGATTTTGTGTATAAATGTTTGTTGTTTCATGCATAAAAAAAAAAGTCAAAGGATTGTTGATTTTTCATTTCTTTTCGATGCTCTCTGGTACTTAATTTTGTGAGAAGTGAGCAGACAGCAGCTGTTGACATATTTGATACTGAGTTTTTAGCACATTTATTTCTGAGTAATCCATGATGAAGACTCGTACACGGTAAACATGACCATGTGAAAGAGATTAATATGCAAAAGAGTAAA---TATGACTGGGTAACGTAGCATGCCGGGGGGGGGGTAGCATATTCGTTTTGTAGTGTGTGTGAGAGATGATAGAATTGCACACTTGGTATGATGGCAGGACCACTTCCA
>APH_3191
---------------------------------------------------------------------------------------------------------------------------------------------------------------------------------------------------------CCTATTAGAAACAGGGCACCAAACTCGCAGAGTTTAGTTGCCCTCAATTCGATGTCGAGTAGTACAGAAAGCACCCCAAATCACAAAGTTGATGTTGCTCGTTGGAATCCAGGTGATTTATTGGTTGATGACTGGGAAGAATTGGCACGTCAAGAGAGAGCAAAAGAAATTGCAGAAGGCATAGATCCACCTCCAGGTTTTCAGTCCCAGAATTCTCAGACAAGTCCTGGTATTCAGCTTTCTGATCTTACTCTTGCTCTTAGTCAGCAGTTAACATTTTCTATTGCCCCATACCCATATCTTGAAAAACTCAGTGAAGCTGCAGGCTTCTCTAGAGAGTTCTTCAAGCTGTGGGAGAGGCACTGGGATGGATTTCGGGTTGTCCCTGCTGTTCACACGCAAGTGGATTATGTCCACTGTCTGGTTCCTGATTTGCTGCAGATCACCAATTGCAGTTTTTACTGGGGCAAAATGGATCGTTATGAAGCTGAAAGACTACTGGACAAGAAAGCAGAAGGCACGTTCCTTCTTCGTGATAGTGCTCAAGAAGAATACCTTTTTTCAGTTAGCTTTCGTCGTTATGGAAGAACACTTCATGCCCGAATAGAACAGTGGAATCATAAATTTAGTTTCGACTCTCATGATCCTGGTGTGTTTGCTTCAAGTACAGTTTGTGGATTAATCGAACATTATAAAGACCCAAGTTGTTGCATGTTTTTTGAGCCCATGTTAACACTTCCTCTAAATAGATCATTTGTATTTTCATTACAACATCTGTGTCGGGCTGTAATTTGCAATTATTCTGTTTATGATGGTATCAATAAGTTGCGACTTCCACGTAGATTAAAATCATATTTAAAGGAGTACCATTATAAACAAAGAGTCAGGGTTCGTAGGTTAGATGTTGACCAATGATATTTGCACTGTCCAAAGGTTATCTAATGATACAGGCTGATCACAACACAAAACTTTTTTTTTTTTTAATTCTCCTCTATGTTTTTTAATGTTTGAAGCATGATAGTATAAGTGCACTTTTGTAAATATTGAGTCATATGTAGTTGATTTTGTGTATAAATGTTTGTTGTTTCACGCATAAAAAAAAAAGTCAAAGGATTGTTGATTTTTCATTTCTTTTCGATGCTCTCTGGTACTTAATTTTGTGAGAAGTGAGCAGACAGCAGCTGTTGACATATTTGATACTGAGTTTTTAGCACATTTATTTCTGAGTAATCCATGATGAAGACTCGTACACGGTAAACATGACCATGTGAAAGAGATTAATATGCAAAAGAGTAAA---TATGACTGGGTAACGTAGCATGCCGGGGGG------------------------------------------------------------------------------
>APH_0622
------------------------------------------------------------------------------------------------------------------------------------------------------AAAAGAACAGAAGAAATGCCAGTGAGAATAGACTGTATGGATAGGGTAATACCTATTAGAAACAGGGCACCAAACTCGCAGAGTTTAGTTGCCCTCAATTCGATGTCGAGTAGTACAGAAAGCACCCCAAATCACAAAGTTGATGTTGCTCGTTGGAATCCAGGTGATTTATTGGTTGATGACTGGGAAGAATTGGCACGTCAAGAGAGAGCAAAAGAAATTGCAGAAGGCATAGATCCACCTCCAGGTTTTCAGTCCCAGAATTCTCAGACAAGTCCTGGTATTCAGCTTTCTGATCTTACTCTTGCTCTTAGTCAGCAGTTAACATTTTCTATTGCCCCATACCCATATCTTGAAAAACTCAGTGAAGCTGCAGGCTTCTCTAGAGAGTTCTTCAAGCTGTGGGAGAGGCACTGGGATGGATTTCGGGTTGTCCCTGCTGTTCACACGCAAGTGGATTATGTCCACTGTCTGGTTCCTGATTTGCTGCAGATCACCAATTGCAGTTTTTACTGGGGCAAAATGGATCGTTATGAAGCTGAAAGACTACTGGACAAGAAAGCAGAAGGCACGTTCCTTCTTCGTGATAGTGCTCAAGAAGAATACCTTTTTTCAGTTAGCTTTCGTCGTTATGGAAGAACACTTCATGCCCGAATAGAACAGTGGAATCATAAATTTAGTTTCGACTCTCATGATCCTGGTGTGTTTGCTTCAAGTACAGTTTGTGGATTAATCGAACATTATAAAGACCCAAGTTGTTGCATGTTTTTTGAGCCCATGTTAACACTTCCTCTAAATAGATCATTTGTATTTTCATTACAACATCTGTGTCGGGCTGTAATTTGCAATTATTCTGTTTATGATGGTATCAATAAGTTGCGACTTCCACGTAGATTAAAATCATATTTAAAGGAGTACCATTATAAACAAAGAGTCAGGGTTCGTAGGTTAGATGTTGACCAATGATATTTGCACTGTCCAAAGGTTATCTAATGCTACAGGCTGATCACAACACAAAACTTTTTTTTTTTTTAATTCTCCTCTATGTTTTTTAATGTTTGAAGCATGATAGTATAAGTGCACTTTTGTAAATATTGAGTCATATGTAGTTGATTTTGTGTATAAATGTTTGTTGTTTCATGCATAAAAAAAAAAGTCAAAGGATTGTTGATTTTTCATTTCTTTTCGATGCTCTCTGGTACTTAATTTTGTGAGAAGTGAGCAGACAGCAGCTGTTGACATATTTGATACTGAGTTTTTAGCACATTTATTTCTGAGTAATCCATGATGAAGACTCGTACACGGTAAACATGACCATGTGAAAGAGATTAATATGCAGAAGAGTAAA---TATGACTGGGTAACGTAGCATGCCGGAGGGGGGG--------------------------------------------------------------------------
>APH_0880
AATCACAGAAAAGGTCTGTCCTCAAAAGAAACCTCAAAGAAACGCAAAAGTTCGTGGGCAGCAAAATTAAACTGCCGTTCAAAGCACAGTATAAATTCAGAATTATCAGAGTCAGCAGTTGGATGTTCATCTTGTATTTGTACAGGATATAAAAGAACAGAAGAAATGCCAGTGAGAATAGACTGTATGGATAGGGTAATACCTATTAGAAACAGGGCACCAAACTCGCAGAGTTTAGTTGCCCTCAATTCGATGTCGAGTAGTACAGAAAGCACCCCAAATCACAAAGTTGATGTTGCTCGTTGGAATCCAGGTGATTTATTGGTTGATGACTGGGAAGAATTGGCACGTCAAGAGAGAGCAAAAGAAATTGCAGAAGGCATAGATCCACCTCCAGGTTTTCAGTCCCAGAATTCTCAGACAAGTCCTGGTATTCAGCTTTCTGATCTTACTCTTGCTCTTAGTCAGCAGTTAACATTTTCTATTGCCCCATACCCATATCTTGAAAAACTCAGTGAAGCTGCAGGCTTCTCTAGAGAGTTCTTCAAGCTGTGGGAGAGGCACTGGGATGGATTTCGGGTTGTCCCTGCTGTTCACACGCAAGTGGATTATGTCCACTGTCTGGTTCCTGATTTGCTGCAGATCACCAATTGCAGTTTTTACTGGGGCAAAATGGATCGTTATGAAGCTGAAAGACTACTGGACAAGAAAGCAGAAGGCACGTTCCTTCTTCGTGATAGTGCTCAAGAAGAATACCTTTTTTCAGTTAGCTTTCGTCGTTATGGAAGAACACTTCATGCCCGAATAGAACAGTGGAATCATAAATTTAGTTTCGACTCTCATGATCCTGGTGTGTTTGCTTCAAGTACAGTTTGTGGATTAATCGAACATTATAAAGACCCAAGTTGTTGCATGTTTTTTGAGCCCATGTTAACACTTCCTCTAAATAGATCATTTGTATTTTCATTACAACATCTGTGTCGGGCTGTAATTTGCAATTATTCTGTTTATGATGGTATCAATAAGTTGCGACTTCCACGTAGATTAAAATCATATTTAAAGGAGTACCATTATAAACAAAGAGTCAGGGTTCGTAGGTTAGATGTTGACCAATGATATTTGCACTGTCCAAAGGTTATCTAATGCTACAGGCTGATCACAACACAAAACTTTTTTTTTTTTTAATTCTCCTCTATGTTTTTTAATGTTTGAAGCATGATAGTATAAGTGCACTTTTGTAAATATTGAGTCATATGTAGTTGATTTTGTGTATAAATGTTTGTTGTTTCATGCATAAAAAAAAAAGTCAAAGGATTGTTGATTTTTCATTTCTTTTCGATGCTCTCTGGTACTTAATTTTGTGAGAAGTGAGCAGACAGCAGCTGTTGACATATTTGATACTGAGTTTTTAGCACATTTATTTCTGAGTAATCCATGATGAAGACTCGTACACTGTAAACATGACCATGTGAAAGAGATTAATATGCAGAAGAGTAAA---TATGACTGGGTAACGTAGCATGCCAGGGGGGGGGTAGCATATTCGTTTTGTAGTGTGTGTGAGAGATGATAGAATTGCACACTTGGTATGATGGCAGGACCACTTCCA
>APH_4024
AATCACAGAAAAGGTCTGTCCTCAAAAGAAACCTCAAAGAAACGCAAAAGTTCGTGGGCAGCAAAATTAAACTGCCGTTCAAAGCACAGTATAAATTCAGAATTATCAGAGTCAGCAGTTGGATGTTCATCTTGTATTTGTACAGGATATAAAAGAACAGAAGAAATGCCAGTGAGAATAGACTGTATGGATAGGGTGATACCTATTAGAAACAGGGCACCAAACTCGCAGAGTTTAGTTGCCCTTAATTCGATGTCGAGTAGTACAGAAAGCACCCCAAATCACAAAGTTGATGTTGCTCGTTGGAATCCTGGTGATTTATTGGTTGATGACTGGGAAGAATTGGCACGTCAAGAGAGAGCAAAAGAAATTGCAGAAGGCATAGATCCACCTCCAGGTTTTCAGTCCCAGAATTCTCAGACAAGTCCTGGTATTCAGCTTTCTGATCTTACTCTTGCTCTTAGTCAGCAGTTAACATTTTCTATTGCCCCATACCCATATCTTGAAAAACTCAGTGAAGCTGCAGGCTTCTCTAGAGAGTTCTTCAAGCTGTGGGAGAGGCACTGGGATGGATTTCGGGTTGTCCCTGCTGTTCACACGCAAGTGGATTATGTCCACTGTCTGGTTCCTGATTTGCTGCAGATCACCAATTGCAGTTTTTACTGGGGCAAAATGGATCGTTATGAAGCTGAAAGACTACTGGACAAGAAAGCAGAAGGCACGTTCCTTCTTCGTGATAGTGCTCAAGAAGAATACCTTTTTTCAGTTAGCTTTCGTCGTTATGGAAGAACACTTCATGCCCGAATAGAACAGTGGAATCATAAATTTAGTTTCGACTCTCATGATCCTGGTGTGTTTGCTTCAAGTACAGTTTGTGGATTAATCGAACATTATAAAGACCCAAGTTGTTGCATGTTTTTTGAGCCCATGTTAACACTTCCTCTAAATAGATCATTTGTATTTTCATTACAACATCTGTGTCGGGCTGTAATTTGCAATTATTCTGTTTATGATGGTATCAATAAGTTGCGACTTCCACGTAGATTAAAATCATATTTAAAGGAGTACCATTATAAACAAAGAGTCAGGGTTCGTAGGTTAGATGTTGACCAATGATATTTGCACTGTCCAAAGGTTATCTAGTGCTACAGGCTGATCACAACACAAAACTTTTTTTTTTTTTAATTCTCCCCTATGTTTTTTAATGTTTGAAGCATGATAGTATAAGTGCACTTTTGTAAATATTGAGTCATATGTAGTTGATTTTGTGTATAAATGTTTGTTGTTTCACGCATAAAAAAAAAAGTCAAAGGATTGTTGATTTTTCATTTCTTTTCGATGCTCTCTGGTACTTAATTTTGTGAGAAGTGAGCAGACAGCAGCTGTTGACATATTTGATACTGAGTTTTTAGCGCATTTATTTCTGAGTAATCCATGATGAAGACTCGTACACGGTAAACATGACCATGTGAAAGAGATTAATATGCAAAAGAGTAAATATTATGACTGGGTAACGTAGCATGCCGGAGAGGGGGTAGCATATTCGTTTTGTAGTGTGTGTGAGAGGTGATAGAATTGCACACTTGGTATGATGGCAGGACCACTTCCA
>APH_1535
AATCACAGAAAAGGTCTGTCCTCAAAAGAAACCTCAAAGAAACGCAAAAGTTCGTGGGCAGCAAAATTAAACTGCCGTTCAAAGCACAGTATAAATTCAGAATTATCAGAGTCAGCAGTTGGATGTTCATCTTGTATTTGTACAGGATATAAAAGAACAGAAGAAATGCCAGTGAGAATAGACTGTATGGATAGGGTGATACCTATTAGAAACAGGGCACCAAACTCGCAGAGTTTAGTTGCCCTTAATTCAATGTCGAGTAGTACAGAAAGCACCCCAAATCACAAAGTTGATGTTGCTCGTTGGAATCCCGGTGATTTATTGGTTGATGACTGGGAAGAATTGGCACGTCAAGAGAGAGCAAAAGAAATTGCAGAAGGCATAGATCCACCTCCAGGTTTTCAGTCCCAGAATTCTCAGACAAGTCCTGGTATTCAGCTTTCTGATCTTACTCTTGCTCTTAGTCAGCAGTTAACATTTTCTATTGCCCCATACCCATATCTTGAAAAACTCAGTGAAGCTGCAGGCTTCTCTAGAGAGTTCTTCAAGCTGTGGGAGAGGCACTGGGATGGATTTCGGGTTGTCCCTGCTGTTCACACGCAAGTGGATTATGTCCACTGTCTGGTTCCTGATTTGCTGCAGATCACCAATTGCAGTTTTTACTGGGGCAAGATGGATCGTTATGAAGCTGAAAGACTACTGGACAAGAAAGCAGAAGGCACGTTCCTTCTTCGTGATAGTGCTCAAGAAGAATACCTTTTTTCAGTTAGCTTTCGTCGTTATGGAAGAACACTTCATGCCCGAATAGAACAGTGGAATCATAAATTTAGTTTCGACTCTCATGATCCTGGTGTGTTTGCTTCAAGTACAGTTTGTGGATTAATCGAACATTATAAAGACCCAAGTTGTTGCATGTTTTTTGAGCCCATGTTAACACTTCCTCTAAATAGATCATTTGTATTTTCATTACAACATCTGTGTCGGGCTGTAATTTGCAATTATTCTGTTTATGATGGTATCAATAAGTTGCGACTTCCACGTAGATTAAAATCATATTTAAAGGAGTACCATTATAAACAAAGAGTCAGGGTTCGTAGGTTAGATGTTGACCAATGATATTTGCACTGTCCAAAGGTTATCTAGTGCTACAGGCTGATCACAACACAAAACTTTTTTTTTTTTTAATTCTCCCCTATGTTTTTTAATGTTTGAAGCATGATAGTATAAGTGCACTTTTGTAAATATTGAGTCATATGTAGTTGATTTTGTGTATAAATGTTTGTTGTTTCACGCATAAAAAAAAAAGTCAAAGGATTGTTGATTTTTTATTTCTTTTCGATGCTCTCTGGTACTTAATTTTGTGAGAAGTGAGCAGACAGCAGCTGTTGACATATTTGATACTGAGTTTTTAGCACATTTATTTCTGAGTAATCCATGATGAAGACTCGTACACGGTAAACATGACCATGTGAAAGAGATTAATATGCAAAAGAGTAAATATTATGACTGGGTAACGTAGCATGCCGGAGAGGGGGTAGCATATTCGTTTTGTAGTGTGTGTGAGAGGTGATAGAATTGCACACTTGGTATGATGGCAGGACCACTTCCA
>APH_0772
AATCACAGAAAAGGTCTGTCCTCAAAAGAAACCTCAAAGAAACGCAAAAGTTCGTGGGCAGCAAAATTAAACTGCCGTTCAAAGCACAGTATAAATTCAGAATTATCAGAGTCAGCAGTTGGATGTTCATCTTGTATTTGTACAGGATATAAAAGAACAGAAGAAATGCCAGTGAGAATAGACTGTATGGATAGGGTGATACCTATTAGAAACAGGGCACCAAACTCGCAGAGTTTAGTTGCCCTTAATTCGATGTCGAGTAGTACAGAAAGCACCCCAAATCACAAAGTTGATGTTGCTCGTTGGAATCCCGGTGATTTATTGGTTGATGACTGGGAAGAATTGGCACGTCAAGAGAGAGCAAAAGAAATTGCAGAAGGCATAGATCCACCTCCAGGTTTTCAGTCCCAGAATTCTCAGACAAGTCCTGGTATTCAGCTTTCTGATCTTACTCTTGCTCTTAGTCAGCAGTTAACATTTTCTATTGCCCCATACCCATATCTTGAAAAACTCAGTGAAGCTGCAGGCTTCTCTAGAGAGTTCTTCAAGCTGTGGGAGAGGCACTGGGATGGATTTCGGGTTGTCCCTGCTGTTCACACGCAAGTGGATTATGTCCACTGTCTGGTTCCTGATTTGCTGCAGATCACCAATTGCAGTTTTTACTGGGGCAAAATGGATCGTTATGAAGCTGAAAGACTACTGGACAAGAAAGCAGAAGGCACGTTCCTTCTTCGTGATAGTGCTCAAGAAGAATACCTTTTTTCAGTTAGCTTTCGTCGTTATGGAAGAACACTTCATGCCCGAATAGAACAGTGGAATCATAAATTTAGTTTCGACTCTCATGATCCTGGTGTGTTTGCTTCAAGTACAGTTTGTGGATTAATCGAACATTATAAAGACCCAAGTTGTTGCATGTTTTTTGAGCCCATGTTAACACTTCCTCTAAATAGATCATTTGTATTTTCATTACAACATCTGTGTCGGGCTGTAATTTGCAATTATTCTGTTTATGATGGTATCAATAAGTTGCGACTTCCACGTAGATTAAAATCATATTTAAAGGAGTACCATTATAAACAAAGAGTCAGGGTTCGTAGGTTAGATGTTGACCAATGATATTTGCACTGTCCAAAGGTTATCTAGTGCTACAGGCTGATCACAACACAAAACTTTTTTTTTTTTTAATTCTCCCCTATGTTTTTTAATGTTTGAAGCATGATAGTATAAGTGCACTTTTGTAAATATTGAGTCATATGTAGTTGATTTTGTGTATAAATGTTTGTTGTTTCACGCATAAAAAAAAAAGTCAAAGGATTGTTGATTTTTTATTTCTTTTCGATGCTCTCTGGTACTTAATTTTGTGAGAAGTGAGCAGACAGCAGCTGTTGACATATTTGATACTGAGTTTTTAGCACATTTATTTCTGAGTAATCCATGATGAAGACTCGTACACGGTAAACATGACCATGTGAAAGAGATTAATATGCAAAAGAGTAAATATTATGACTGGGTAACGTAGCATGCCGGAGAGGGGGTAGCATATTCGTTTTGTAGTGTGTGTGAGAGGTGATAGAATTGCACACTTGGTATGATGGCAGGACCACTTCCA
>APH_5003
----------------------------------------------------------------------------------AGCACAGTATAAATTCAGAATTATCAGAGTCAGAAGTTGGATGTTCATCTTGTATTTGTACAGGATATAAAAGAACAGAAGAAATGCCAGTGAGAATAGACTGTATGGATAGGGTGATACCTATTAGAAACAGGGCACCAAACTCGCAGAGTTTAGTTGCCCTTAATTCGATGTCGAGTAGTACAGAAAGCACCCCAAATCACAAAGTTGATGTTGCTCGTTGGAATCCCGGTGATTTATTGGTTGATGACTGGGAAGAATTGGCACGTCAAGAGAGAGCAAAAGAAATTGCAGAAGGCATAGATCCACCTCCAGGTTTTCAGTCCCAGAATTCTCAGACAAGTCCTGGTATTCAGCTTTCTGATCTTACTCTTGCTCTTAGTCAGCAGTTAACATTTTCTATTGCCCCATACCCATATCTTGAAAAACTCAGTGAAGCTGCAGGCTTCTCTAGAGAGTTCTTCAAGCTGTGGGAGAGGCACTGGGATGGATTTCGGGTTGTCCCTGCTGTTCACACGCAAGTGGATTATGTCCACTGTCTGGTTCCTGATTTGCTGCAGATCACCAATTGCAGTTTTTACTGGGGCAAAATGGATCGTTATGAAGCTGAAAGACTACTGGACAAGAAAGCAGAAGGCACGTTCCTTCTTCGTGATAGTGCTCAAGAAGAATACCTTTTTTCAGTTAGCTTTCGTCGTTATGGAAGAACACTTCATGCCCGAATAGAACAGTGGAATCATAAATTTAGTTTCGACTCTCATGATCCTGGTGTGTTTGCTTCAAGTACAGTTTGTGGATTAATCGAACATTATAAAGACCCAAGTTGTTGCATGTTTTTTGAGCCCATGTTAACACTTCCTCTAAATAGATCATTTGTATTTTCATTACAACATCTGTGTCGGGCTGTAATTTGCAATTATTCTGTTTATGATGGTATCAATAAGTTGCGACTTCCACGTAGATTAAAATCATATTTAAAGGAGTACCATTATAAACAAAGAGTCAGGGTTCGTAGGTTAGATGTTGACCAATGATATTTGCACTGTCCAAAGGTTATCTAGTGCTACAGGCTGATCACAACACAAAACTTTTTTTTTTTTTAATTCTCCCCTATGTTTTTT----------------------------------------------------------------------------------------------------------------------------------------------------------------------------------------------------------------------------------------------------------------------------------------------------------------------------------------------------------------------------------------------------------------------
>APH_4029
-------------------------------------------------------------------------------------------------------------------------------------------------------------------------------------------AGGATAGGGTGATACCTATTAGAAACAGGGCACCAAACTCGCAGAGTTTAGTTGCCCTTAATTCGATGTCGAGTAGTACAGAAAGCACCCCAAATCACAAAGTTGATGTTGCTCGTTGGAATCCCGGTGATTTATTGGTTGATGACTGGGAAGAATTGGCACGTCAAGAGAGAGCAAAAGAAATTGCAGAAGGCATAGATCCACCTCCAGGTTTTCAGTCCCAGAATTCTCAGACAAGTCCTGGTATTCAGCTTTCTGATCTTACTCTTGCTCTTAGTCAGCAGTTAACATTTTCTATTGCCCCATACCCATATCTTGAAAAACTCAGTGAAGCTGCAGGCTTCTCTAGAGAGTTCTTCAAGCTGTGGGAGAGGCACTGGGATGGATTTCGGGTTGTCCCTGCTGTTCACACGCAAGTGGATTATGTCCACTGTCTGGTTCCTGATTTGCTGCAGATCACCAATTGCAGTTTTTACTGGGGCAAAATGGATCGTTATGAAGCTGAAAGACTACTGGACAAGAAAGCAGAAGGCACGTTCCTTCTTCGTGATAGTGCTCAAGAAGAATACCTTTTTTCAGTTAGCTTTCGTCGTTATGGAAGAACACTTCATGCCCGAATAGAACAGTGGAATCATAAATTTAGTTTCGACTCTCATGATCCTGGTGTGTTTGCTTCAAGTACAGTTTGTGGATTAATCGAACATTATAAAGACCCAAGTTGTTGCATGTTTTTTGAGCCCATGTTAACACTTCCTCTAAATAGATCATTTGTATTTTCATTACAACATCTGTGTCGGGCTGTAATTTGCAATTATTCAGTTTATGATGGTATCAATAAGTTGCGACTTCCACGTAGATTAAAATCATATTTAAAGGAGTACCATTATAAACAAAGAGTCAGGGTTCGTAGGTTAGATGTTGACCAATGATATTTGCACTGTCCAAAGGTTATCTAATGCTACAGGCTGATCACAACACAAAACTTTTTTTTTTTTTAATTCTCCCCTATGTTTTTTAATGTTTGAAGCATGATAGTATAAGTGCACTTTTGTAAATATTGAGTCATATGTAGTTGATTTTGTGTATAAATGTTTGTTGTTTCACGCATAAAAAAAAAAGTCAAAGGATTGTTGATTTTTCATTTCTTTTCGATGCTCTCTGGTACTTAATTTTGTGAGAAGTGAGCAGACAGCAGCTGTTGACATATTTGATACTGAGTTTTTAGCACATTTATTTCTGAGTAATCCATGATGAAGACTCGTACACGGTAAACATGACCATGTGAAAGAGATTAATATGCAAAAGAGTAAATATTATGACTGGGTAACGTAGCATGCCGGAGAGGGGGTAGCATATTCGTTTTGTAGTGT----------------------------------------------------
>APH_5001
AATCACAGAAAAGGTCTGACCTCAAAAGAAACCTCAAAGAAACGCAAAAGTTCGTGGGCAGCAAAATTAAACTGCCGTTCAAAGCACAGTATAAATTCAGAATTATCAGAGTCAGCAGTTGGATGTTCATCTTGTATTTGTACAGGATATAAAAGAACAGAAGAAATGCCAGTGAGAATAGACTGTATGGATAGGGTGATACCTATTAGAAACAGGGCACCAAACTCGCAGAGTTTAGTTGCCCTCAATTCGATGTCGAGTAGTACAGAAAGCACCCCAAATCACAAAGTTGATGTTGCTCGTTGGAATCCCGGTGATTTATTGGTTGATGACTGGGAAGAATTGGCACGTCAAGAGAGAGCAAAAGAAATTGCAGAAGGCATAGATCCACCTCCAGGTTTTCAGTCCCAGAATTCTCAGACAAGTCCTGGTATTCAGCTTTCTGATCTTACTCTTGCTCTTAGTCAGCAGTTAACATTTTCTATTGCCCCATACCCATATCTTGAAAAACTCAGTGAAGCTGCAGGCTTCTCTAGAGAGTTCTTCAAGCTGTGGGAGAGGCACTGGGATGGATTTCGGGTTGTCCCTGCTGTTCACACGCAAGTGGATTATGTCCACTGTCTGGTTCCTGATTTGCTGCAGATCACCAATTGCAGTTTTTACTGGGGCAAAATGGATCGTTATGAAGCTGAAAGACTACTGGACAAGAAAGCAGAAGGCACGTTCCTTCTTCGTGATAGTGCTCAAGAAGAATACCTTTTTTCAGTTAGCTTTCGTCGTTATGGAAGAACACTTCATGCCCGAATAGAACAGTGGAATCATAAATTTAGTTTCGACTCTCATGATCCTGGTGTGTTTGCTTCAAGTACAGTTTGTGGATTAATCGAACATTATAAAGACCCAAGTTGTTGCATGTTTTTTGAGCCCATGTTAACACTTCCTCTAAATAGATCATTTGTATTTTCATTACAACATCTGTGTCGGGCTGTAATTTGCAATTATTCAGTTTATGATGGTATCAATAAGTTGCGACTTCCACGTAGATTAAAATCATATTTAAAGGAGTACCATTATAAACAAAGAGTCAGGGTTCGTAGGTTAGATGTTGACCAATGATATTTGCACTGTCCAAAGGTTATCTAGTGCTACAGGCTGATCACAACACAAAACTTTTTTTTTTTTTAATTCTCCCCTATGTTTTTTAATGTTTGAAGCATGATAGTATAAGTGCACTTTTGTAAATATTGAGTCATATGTAGTTGATTTTGTGTATAAATGTTTGTTGTTTCACGCATAAAAAAAAAAGTCAAAGGATTGTTGATTTTTCATTTCTTTTCGATGCTCTCTGGTACTTAATTTTGTGAGAAGTGAGCAGACAGCAGCTGTTGACATATTTGATACTGAGTTTTTAGCACATTTATTTCTGAGTAATCCATGATGAAGACTCGTACACGGTAAACATGACCATGTGAAAGAGATTAATATGCAAAAGAGTAAATATTATGACTGGGTAACGTAGCATGCCGGAGAGGGGG--------------------------------------------------------------------------
>APH_4005
AATCACAGAAAAGGTCTGTCCTCAAAAGAAACCTCAAAGAAACGCAAAAGTTCGTGGGCAGCAAAATTAAACTGCCGTTCAAAGCACAGTATAAATTCAGAATTATCAGAGTCAGCAGTTGGATGTTCATCTTGTATTTGTACAGGATATAAAAGAACAGAAGAAATGCCAGTGAGAATAGACTGTATGGATAGGGTGATACCTATTAGAAACAGGGCACCAAACTCGCAGAGTTTAGTTGCCCTCAATTCGATGTCGAGTAGTACAGAAAGCACCCCAAATCACAAAGTTGATGTTGCTCGTTGGAATCCCGGTGATTTATTGGTTGATGACTGGGAAGAATTGGCACGTCAAGAGAGAGCAAAAGAAATTGCAGAAGGCATAGATCCACCTCCAGGTTTTCAGTCCCAGAATTCTCAGACAAGTCCTGGTATTCAGCTTTCTGATCTTACTCTTGCTCTTAGTCAGCAGTTGACATTTTCTATTGCCCCATACCCATATCTTGAAAAACTCAGTGAAGCTGCAGGCTTCTCTAGAGAGTTCTTCAAGCTGTGGGAGAGGCACTGGGATGGATTTCGGGTTGTCCCTGCTGTTCACACGCAAGTGGATTATGTCCACTGTCTGGTTCCTGATTTGCTGCAGATCACCAATTGCAGTTTTTACTGGGGCAAAATGGATCGTTATGAAGCTGAAAGACTACTGGACAAGAAAGCAGAAGGCACGTTCCTTCTTCGTGATAGTGCTCAAGAAGAATACCTTTTTTCAGTTAGCTTTCGTCGTTATGGAAGAACACTTCATGCCCGAATAGAACAGTGGAATCATAAATTTAGTTTCGACTCTCATGATCCTGGTGTGTTTGCTTCAAGTACAGTTTGTGGATTAATCGAACATTATAAAGACCCAAGTTGTTGCATGTTTTTTGAGCCCATGTTAACACTTCCTCTAAATAGATCATTTGTATTTTCATTACAACATCTGTGTCGGGCTGTAATTTGCAATTATTCAGTTTATGATGGTATCAATAAGTTGCGACTTCCACGTAGATTAAAATCATATTTAAAGGAGTACCATTATAAACAAAGAGTCAGGGTTCGTAGGTTAGATGTTGACCAATGATATTTGCACTGTCCAAAGGTTATCTAGTGCTACAGGCTGATCACAACACAAAACTTTTTTTTTTTTTAATTCTCCCCTATGTTTTTTAATGTTTGAAGCATGATAGTATAAGTGCACTTTTGTAAATATTGAGTCATATGTAGTTGATTTTGTGTATAAATGTTTGTTGTTTCACGCATAAAAAAAAAAGTCAAAGGATTGTTGATTTTTCATTTCTTTTCGATGCTCTCTGGTACTTAATTTTGTGAGAAGTGAGCAGACAGCAGCTGTTGACATATTTGATACTGAGTTTTTAGCACATTTATTTCTGAGTAATCCATGATGAAGACTCGTACACGGTAAACATGACCATGTGAAAGAGATTAATATGCAAAAGAGTAAATATTATGACTGGGTAACGTAGCATGCCGGAGAGGGGGTAGCATATTCGTTTTGTAGTGTGTGTGAGAGATGATAGAATTGCACACTTGGTATGATGGCAGGACCACTTCCA
