# Supplementary material for: ﻿Discovery of a new tarantula species from the Madrean Sky Islands and the first documented instance of syntopy between two montane endemics (Araneae, Theraphosidae, Aphonopelma): a case of prior mistaken identity
Source: Zookeys. 2024 Aug 16;1210:61–98. doi: 10.3897/zookeys.1210.125318 (PMC11344175; doi:10.3897/zookeys.1210.125318)
Supplement: Supplementary material 8 — Phylogenomics files [file zookeys-1210-061_article-125318__-s008.zip › Suppl8/individual_UCE_loci/sl_realigned_uce_1002586.fas]

>APH_1602
CCTACCCTTACTCCGAGGTTTTTGCGTTAGATTTGACTTCCACATAGTCTCCATGAAAATCTGCTCAATTATTTTCTTAAATTCCTGACCTTGAATTACAACCATGGAAGTTAAGTACTAGATAATAAACCAAACCATTTGAAAACAAGTTTAATGAGTTGTTAAGGTCAAATACTAGCATTTAAAAAAATAAAAAGAAGCAAGGCATATTTATAGCAAGGCATATTTTTTAATACTAAGTGGAAATACTTGAGTAATATTTTCATAAAAAGAAGCATTAAAGCTTTCAAATGTAATACAAAAGTAATATACCAACCTCGTGTATCTTGAGAGGTATTTCAGTAACATTGCCTCGTACATTGATTTGTCTCTGCAGAGACACCTGAGTCAAATCTTCTGGTGGTAAACCAAGCAGTGTTGCTACTGTCATGATTACTTCTTCATCACCACATGTTAAATGGCATTTTTCACCATCTAAGTCTTCAAAGTGTAAGTTTCCAAGCCATAAAATAGCACTGAGGACACTAAACATGCCATCACACATTTCAGGAGGCACATTGAGTACAGACATAGCAAGTCTCAAAGCATCAAACATGGAAGCATCTTCAATACCTTCTATTTTAAAACAACCACTTTGGTTTAAGTAAGTATATGACTCAACAGGCCCAATCATAAACTGTTCTCTAAGGTCCCTGTTGCGCTGTGCTCCAGCAACTAGCTGATAAAAGACATGGTAATTTCTTTCTCCACGTGACTGGAATGTTATACGAGATTGTTCTAAGAGGTAATCTTGTATTATACAACCCTTGATTTGACATCTTGAGTCAAAACACACTTGAATAAACTTTCCAAACCTGCTTGAGTTATCATTCCTAACAGTTTTGGCATTCCCTGCAAAAGAACAAAGTATTTTATGCCTAAAATATTTAGTACAGCATTTCATAAGTTACTTGAACTTAATATTAATTATGAAAAAACAGAACTATAGTGAAAAATTGTCAAATAATTCACAGAATGCATATGAACTTCTAAGACTGGAAAATTAAGTATTAATTTTTGAGTCCAATCTTTTTTTTTTTTTCAATTAAGACTGAAAAATTAAGAATTATGTTTTGTTGTGAAAATACTAAGATTTGATTTTAAGCTATGAAGTAAATTCAGGATGACATATCCTTTTCATACTTCAATTCCTGAACTCAAATAATATGTGCCATGATTGAGAAATTAAGAACCGTGGAGGCTCAGAGTAGTCAAAGGTACTGACTACCAGTCCACAGGATGCAGGTTTGATCCCTAGTGGTTCCATCACGGTTTCCTCCTCAACATGTAAAATTGGTGCCAGTGGTGATGTTGGGGTGAAAGTCAGCCAGACGAAAAACCTGGCTTC
>APH_0622
------------------------------------------------------------------------------------------------------------------------------------------------------------------------------------------AAAATAAAAAGAAGCAAGGCATATTTATAGCAAGGCATATTTTTTAATACTAAGTGGAAATACTTGAGTAATATTTTCATAAAAAGAAGCATTAAAGCTTTCAAATGTAATACAAAAGTAATATACCAACCTCGTGTATCTTGAGAGGTATTTCAGTAACATTGCCTCGTACATTGATTTGTCTCTGCAGAGACACCTGAGTCAAATCTTCTGGTGGTAAACCAAGCAGTGTTGCTACTGTCATGATTACTTCTTCATCACCACATGTTAAATGGCATTTTTCACCATCTAAGTCTTCAAAGTGTAAGTTTCCAAGCCATAAAATAGCACTGAGGACACTAAACATGCCATCACACATTTCAGGAGGCACATTGAGTACAGACATAGCAAGTCTCAAAGCATCAAACATGGAAGCATCTTCAATACCTTCTATTTTAAAACAACCACTTTGGTTTAAGTAAGTATATGACTCAACAGGCCCAATCATAAACTGTTCTCTAAGGTCCCTGTTGCGCTGTGCTCCAGCAACTAGCTGATAAAAGACATGGTAATTTCTTTCTCCACGTGACTGGAATGTTATACGAGATTGTTCTAAGAGGTAATCTTGTATTATACAACCCTTGATTTGACATCTTGAGTCAAAACACACTTGAATAAACTTTCCAAACCTGCTTGAGTTATCATTCCTAACAGTTTTGGCATTCCCTGCAAAAGAACAAAGTATTTTATGCCTAAAATATTTAGTACAGCATTTCATAAGTTACTTGAACTTAATATTAATTATGAAAAAACAGAACTATAGTGAAAAATTGTCAAATAATTCACAGAATGCATATGAACTTCTAAGACTGGAAAATTAAGTATTAATTTTTGAGTCCAATCTTTTTTTTTTTTTCAATTAAGACTGAAAAATTAAGAATTATGTTTTGTTGTGAAAATACTAAGATTTGATTTTAAGCTATGAAGTAAATTCAGGATGACATATCCTTTTCATACTTCAATTCCTGAACTCAAATAATATGTGCCATGATTGAGAAATTAAGAACCGTGGAGGCTCAGAGTAGTCAAAGGTACTGACTACCAGT--------------------------------------------------------------------------------------------------------------------
>APH_4021
--------------------------------TTGACTTCCACATAGTCTCCATGAAAATCTGCTCAATCATTTTCTTAAATTCCTGACCTTGAATTACAACCATGGAAGTTAAGTACTAGATAATAAACCAAACCATTTGAAAACAAGTTTAATGAGTTGTTAAGGTCAAATACTAGCATTTAAAAAAATAAAAAGAAGCAAGGCATATTTATAGCAAGGCATATTTTTTAATACTAAGTGGAAATACTTGAGTAATATTTTCATAAAAAGAAGCATTAAAGCTTTCAAATGTAATACAAAAGTAATATACCAACCTCATGTATCTTGAGAGGTATTTCAGTAACATTGCCTCGTACATTGATTTGTCTCTGCAGAGACACCTGAGTCAAATCTTCTGGTGGTAAACCAAGCAGTGTTGCTACTGTCATGATTACTTCTTCATCACCACATGTTAAATGGCATTTTTCACCATCTAAGTCTTCAAAGTGTAAGTTTCCAAGCCATAAAATAGCACTGAGGACACTAAACATGCCATCACACATTTCAGGAGGCACATTGAGTACAGACATAGCAAGTCTCAAAGCATCAAACATGGAAGCATCTTCAATACCTTCTATTTTAAAACAACCACTTTGGTTTAAGTAAGTATATGACTCAACAGGCCCAATCATAAACTGTTCTCTAAGGTCCCTGTTGCGCTGTGCTCCAGCAACTAGCTGATAAAAGACATGGTAATTTCTTTCTCCACGTGACTGGAATGTTATACGAGATTGTTCTAAGAGGTAATCTTGTATTATACAACCCTTGATTTGACATCTTGAGTCAAAACACACTTGAATAAACTTTCCAAACCTGCTTGAGTTATCATTCCTAACAGTTTTGGCATTCCCTGCAAAAGAACAAAGTCTTTTATGCCTAAAATATTTAGTACAGCATTTCATAAGTTACTTGAACTTAATATTAATTATGAAAAAACAGAACTATAGTGAAAAATTGTCAAATAATTCACAGAATGCATATGAACTTCTAAGACTGGAAAATTAAGTATTAATTTTTGAGTCCAATC--TTTTTTTTTTTCAATTAAGACTGAAAAATTAAGAATTATGTTTTGTTGTGAAAATACTAAGATTTGATTTTAAGCTATGAAGTAAATTCAGGATGACATATCCTTTTCATACTTCAATTCCTGAACTCAAATAATATGTGCCATGATTGAGAAATTAAGAACCGTGGAGGCTCAGAGTAGTCAAAGGTACTGACTACCAGTCCACAGGATGCAGGTTTGATCCCTAGTGGTTCCATCACGGTTTCCTCCTCAACAAGTAAAATTGGTGCCAGTGGTGATGTTGGGGTGAAAGTCAGCCAGAAGAAAAACCTGGCTTC
>APH_3191
--------------------------------------------------------------------------------------GACCTTGAATTACAACCATGGAAGTTAAGTACTAGATAATAAACCAAACCATTTGAAAACAAGTTTAATGAGTTGTTAAGGTCAAATACTAGCATTTAAAAAAATAAAAAGAAGCAAGGCATATTTATAGCAAGGCATATTTTTTAATACTAAGTGGAAATACTTGAGTAATATTTTCATAAAAAGAAGCATTAAAGCTTTCAAATGTAATACAAAAGTAATATACCAACCTCATGTATCTTGAGAGGTATTTCAGTAACATTGCCTCGTACATTGATTTGTCTCTGCAGAGACACCTGAGTCAAATCTTCTGGTGGTAAACCAAGCAGTGTTGCTACTGTCATGATTACTTCTTCATCACCACATGTTAAATGGCATTTTTCACCATCTAAGTCTTCAAAGTGTAAGTTTCCAAGCCATAAAATAGCACTGAGGACACTAAACATGCCATCACACATTTCAGGAGGCACATTGAGTACAGACATAGCAAGTCTCAAAGCATCAAACATGGAAGCATCTTCAATACCTTCTATTTTAAAACAACCACTTTGGTTTAAGTAAGTATATGACTCAACAGGCCCAATCATAAACTGTTCTCTAAGGTCCCTGTTGCGCTGTGCTCCAGCAACTAGCTGATAAAAGACATGGTAATTTCTTTCTCCACGTGACTGGAATGTTATACGAGATTGTTCTAAGAGGTAATCTTGTATTATACAACCCTTGATTTGACATCTTGAGTCAAAACACACTTGAATAAACTTTCCAAACCTGCTTGAGTTATCATTCCTAACAGTTTTGGCATTCCCTGCAAAAGAACAAAGTCTTTTATGCCTAAAATATTTAGTACAGCATTTCATAAGTTACTTGAACTTAATATTAATTATGAAAAAACAGAACTATAGTGAAAAATTGTCAAATAATTCACAGAATGCATATGAACTTCTAAGACTGGAAAATTAAGTATTAATTTTTGAGTCCAATC--TTTTTTTTTTTCAATTAAGACTGAAAAATTAAGAATTATGTTTTGTTGTGAAAATACTAAGATTTGATTTTAAGCTATGAAGTAAATTCAGGATGACATATC-----------------------------------------------------------------------------------------------------------------------------------------------------------------------------------------------------------------------
>APH_0136
CCTACCCTTACTCCGAGGTTTTTGCGTTAGATTTGACTTCCACATAGTCTCCATGAAAATCTGCTCAATCATTTTCTTAAATTCCTGACCTTGAATTACAACCATGGAAGTTAAGTACTAGATAATAAACCAAACCATTTGAAAACAAGTTTAATGAGTTGTTAAGGTCAAATACTAGCATTTAAAAAAATAAAAAGAAGCAAGGCATATTTATAGCAAGGCATATTTTTTAATACTAAGTGGAAATACTTGAGTAATATTTTCATAAAAAGAAGCATTAAAGCTTTCAAATGTAATACAAAAGTAATATACCAACCTCATGTATCTTGAGAGGTATTTCAGTAACATTGCCTCGTACATTGATTTGTCTCTGCAGAGACACCTGAGTCAAATCTTCTGGTGGTAAACCAAGCAGTGTTGCTACTGTCATGATTACTTCTTCATCACCACATGTTAAATGGCATTTTTCACCATCTAAGTCTTCAAAGTGTAAGTTTCCAAGCCATAAAATAGCACTGAGGACACTAAACATGCCATCACACATTTCAGGAGGCACATTGAGTACAGACATAGCAAGTCTCAAAGCATCAAACATGGAAGCATCTTCAATACCTTCTATTTTAAAACAACCACTTTGGTTTAAGTAAGTATATGACTCAACAGGCCCAATCATAAACTGTTCTCTAAGGTCCCTGTTGCGCTGTGCTCCAGCAACTAGCTGATAAAAGACATGGTAATTTCTTTCTCCACGTGACTGGAATGTTATACGAGATTGTTCTAAGAGGTAATCTTGTATTATACAACCCTTGATTTGACATCTTGAATCAAAACACACTTGAATAAACTTTCCAAACCTGCTTGAGTTATCATTCCTAACAGTTTTGGCATTCCCTGCAAAAGAACAAAGTCTTTTATGCCTAAAATATTTAGTACAGCATTTCATAAGTTACTTGAACTTAATATTAATTATGAAAAAACAGAACTATAGTGAAAAATTGTCAAATAATTCACAGAATGCATATGAACTTCTAAGACTGGAAAATTAAGTATTAATTTTTGAGTCCAATCTTTTTTTTTTTTTCAATTAAGACTGAAAAATTAAGAATTATGTTTTGTTGTGAAAATACTAAGATTTGATTTTAAGCTATGAAGTAAATTCAGGATGACATATCCTTTTCATACTTCAATTCCTGAACTCAAATAATATGTGCCATGATTGAGAAATTAAGAACCGTGGAGGCTCAGAGTAGTCAAAGGTACTGACTACCAGTCCACAGGATGCAGGTTTGATCCCTAGTGGTTCCATCACGGTTTCCTCCTCAACAAGTAAAATTGGTGCCAGTGGTGATGTTGGGGTGAAAGTCAGCCAGAAGAAAAACCTGGCTTC
>APH_3177
CCTACCCTTACTCCGAGGTTTTTGCGTTAGATTTGACTTCCACATAGTCTCCATGAAAATCTGCTCAATCATTTTCTTAAATTCCTGACCTTGAATTACAACCATGGAAGTTAAGTACTAGATAATAAACCAAACCATTTGAAAACAAGTTTAATGAGTTGTTAAGGTCAAATACTAGCATTTAAAAAAATAAAAAGAAGCAAGGCATATTTATAGCAAGGCATATTTTTTAATACTAAGTGGAAATACTTGAGTAATATTTTCATAAAAAGAAGCATTAAAGCTTTCAAATGTAATACAAAAGTAATATACCAACCTCATGTATCTTGAGAGGTATTTCAGTAACATTGCCTCGTACATTGATTTGTCTCTGCAGAGACACCTGAGTCAAATCTTCTGGTGGTAAACCAAGCAGTGTTGCTACTGTCATGATTACTTCTTCATCACCACATGTTAAATGGCATTTTTCACCATCTAAGTCTTCAAAGTGTAAGTTTCCAAGCCATAAAATAGCACTGAGGACACTAAACATGCCATCACACATTTCAGGAGGCACATTGAGTACAGACATAGCAAGTCTCAAAGCATCAAACATGGAAGCATCTTCAATACCTTCTATTTTAAAACAACCACTTTGGTTTAAGTAAGTATATGACTCAACAGGCCCAATCATAAACTGTTCTCTAAGGTCCCTGTTGCGCTGTGCTCCAGCAACTAGCTGATAAAAGACATGGTAATTTCTTTCTCCACGTGACTGGAATGTTATACGAGATTGTTCTAAGAGGTAATCTTGTATTATACAACCCTTGATTTGACATCTTGAATCAAAACACACTTGAATAAACTTTCCAAACCTGCTTGAGTTATCATTCCTAACAGTTTTGGCATTCCCTGCAAAAGAACAAAGTCTTTTATGCCTAAAATATTTAGTACAGCATTTCATAAGTTACTTGAACTTAATATTAATTATGAAAAAACAGAACTATAGTGAAAAATTGTCAAATAATTCACAGAATGCATATGAACTTCTAAGACTGGAAAATTAAGTATTAATTTTTGAGTCCAATCTTTTTTTTTTTTTCAATTAAGACTGAAAAATTAAGAATTATGTTTTGTTGTGAAAATACTAAGATTTGATTTTAAGCTATGAAGTAAATTCAGGATGACATATCCTTTTCATACTTCAATTCCTGAACTCAAATAATATGTGCCATGATTGAGAAATTAAGAACCGTGGAGGCTCAGAGTAGTCAAAGGTACTGACTACCAGTCCACAGGATGCAGGTTTGATCCCTAGTGGTTCCATCACGGTTTCCTCCTCAACAAGTAAAATTGGTGCCAGTGGTGATGTTGGGGTGAAAGTCAGCCAGAAGAAAAACCTGGCTTC
>APH_5003
--------------GAGGTTTTTGCGTTAGATTTGACTGCCACATAGTCTCCATGAAAATCTGCTCAATCATTTTCTTAAATTCCTGGCCTTGAATTACAACCATGGAAGTTAAGTACTAGATAATAAACCAAACCATTTGAAAACAAGTTTAATGAGTTGTTAAGGTCAAATACTAGCATTTAAAAAAATAAAAAGAAGCAAGGCATATTTATAGCAAGGCATATTTTTTAATACTAAGTGGAAATACTTGAGTAATATTTTCATAAAAAGAAGCATTAAAGCTTTCAAATGTAATACAAAAGTAATATACCAACCTCATGTATCTTGAGAGGTATTTCAGTAACATTGCCTCGTACATTGATTTGTCTCTGCAGAGACACCTGAGTCAAATCTTCTGGTGGTAAACCAAGCAGTGTTGCTACTGTCATGATTACTTCTTCATCACCACATGTTAAATGGCATTTTTCACCATCTAAGTCTTCAAAGTGTAAGTTTCCAAGCCATAAAATAGCACTGAGGACACTAAACATGCCATCACACATTTCAGGAGGCACATTGAGTACAGACATAGCAAGTCTCAAAGCATCAAACATGGAAGCATCTTCAATACCTTCTATTTTAAAACAACCACTTTGGTTTAAGTAAGTATATGACTCAACAGGCCCAATCATAAACTGTTCTCTAAGGTCCCTGTTGCGCTGTGCTCCAGCAACTAGCTGATAAAAGACATGGTAATTTCTTTCTCCACGTGACTGGAATGTTATACGAGATTGTTCTAAGAGGTAATCTTGTATTATACAACCCTTGATTTGACATCTTGAGTCAAAACACACTTGAATAAACTTTCCAAACCTGCTTGAGTTATCATTCCTAACAGTTTTGGCATTCCCTGCAAAAGAACAAAGTCTTTTATGCCTAAAATATTTAGTACAGCATTTCATAAGTTACTTGAACTTAATATTAATTATGAAAAAACAGAACTATAGTGAAAAATTGTCAAATAATTCACAGAATGCATATGAACTTCTAAGACTGGAAAATTAAGTATTAATTTTTGAGTCCAATCTTTTTTTTTTTTTCAATTAAGACTGAAAAATTAAGAATTATGTTTTGTTGTGAAAATACTAAGATTTGATTTTAAGCTATGAAGTAAATTCAGGATGACATATCCTTTTCATACTTCAATTCCTGAACTCAAATAATATGTGCCATGATTGAGAAATTAAGAACCGTGGAGGCTCAGAGTAGTCAAAGGTACTGACTACCAGTCCACAGGATGCAGGTTTGATCCCTACTGGTTCCATCACGGTTTCCTCCTCAACAAGTAAAATTGGTGCCAGTGGTGATGTTGGGGTGAAAGTCAGCCAGAAGACAAACCTGGCTTC
>APH_5079
CCTACCCTTACTCCGAGGTTTTTGCGTTAGATTTGACTTCCACATAGTCTCCATGAAAATCTGCTCAATCATTTTCTTAAATTCCTGGCCTTGAATTACAACCATGGAAGTTAAGTACTAGATAATAAACCAAACCATTTGAAAACAAGTTTAATGAGTTGTTAAGGTCAAATACTAGCATTTAAAAAAATAAAAAGAAGCAAGGCATATTTATAGCAAGGCATATTTTTTAATACTAAGTGGAAATACTTGAGTAATATTTTCATAAAAAGAAGCATTAAAGCTTTCAAATGTAATACAAAAGTAATATACCAACCTCATGTATCTTGAGAGGTATTTCAGTAACATTGCCTCGTACATTGATTTGTCTCTGCAGAGACACCTGAGTCAAATCTTCTGGTGGTAAACCAAGCAGTGTTGCTACTGTCATGATTACTTCTTCATCACCACATGTTAAATGGCATTTTTCACCATCTAAGTCTTCAAAGTGTAAGTTTCCAAGCCATAAAATAGCACTGAGGACACTAAACATGCCATCACACATTTCAGGAGGCACATTGAGTACAGACATAGCAAGTCTCAAAGCATCAAACATGGAAGCATCTTCAATACCTTCTATTTTAAAACAACCACTTTGGTTTAAGTAAGTATATGACTCAACAGGCCCAATCATAAACTGTTCTCTAAGGTCCCTGTTGCGCTGTGCTCCAGCAACTAGCTGATAAAAGACATGGTAATTTCTTTCTCCACGTGACTGGAATGTTATACGAGATTGTTCTAAGAGGTAATCTTGTATTATACAACCCTTGATTTGACATCTTGAGTCAAAACACACTTGAATAAACTTTCCAAACCTGCTTGAGTTATCATTCCTAACAGTTTTGGCATTCCCTGCAAAAGAACAAAGTCTTTTATGCCTAAAATATTTAGTACAGCATTTCATAAGTTACTTGAACTTAATATTAATTATGAAAAAACAGAACTATAGTGAAAAATTGTCAAATAATTCACAGAATGCATATGAACTTCTAAGACTGGAAAATTAAGTATTAATTTTTGAGTCCAATCTTTTTTTTTTTTTCAATTAAGACTGAAAAATTAAGAATTATGTTTTGTTGTGAAAATACTAAGATTTGATTTTAAGCTATGAAGTAAATTCAGGATGACATATCCTTTTCATACTTCAATTCCTGAACTCAAATAATATGTGCCATGATTGAGAAATTAAGAACCGTGGAGGCTCAGAGTAGTCAAAGGTACTGACTACCAGTCCACAGGATGCAGGTTTGATCCCTACTGGTTCCATCACGGTTTCCTCCTCAACAAGTAAAATTGG---------------------------------------------------
>APH_4024
CCTACCCTTACTCCGAGGTTTTTGCGTTAGATTTGACTGCCACATAGTCTCCATGAAAATCTGCTCAATCATTTTCTTAAATTCCTGGCCTTGAATTACAACCATGGAAGTTAAGTACTAGATAATAAACCAAACCATTTGAAAACAAGTTTAATGAGTTGTTAAGGTCAAATACTAGCATTTAAAAAAATAAAAAGAAGCAAGGCATATTTATAGCAAGGCATATTTTTTAATACTAAGTGGAAATACTTGAGTAATATTTTCATAAAAAGAAGCATTAAAGCTTTCAAATGTAATACAAAAGTAATATACCAACCTCATGTATCTTGAGAGGTATTTCAGTAACATTGCCTCGTACATTGATTTGTCTCTGCAGAGACACCTGAGTCAAATCTTCTGGTGGTAAACCAAGCAGTGTTGCTACTGTCATGATTACTTCTTCATCACCACATGTTAAATGGCATTTTTCACCATCTAAGTCTTCAAAGTGTAAGTTTCCAAGCCATAAAATAGCACTGAGGACACTAAACATGCCATCACACATTTCAGGAGGCACATTGAGTACAGACATAGCAAGTCTCAAAGCATCAAACATGGAAGCATCTTCAATACCTTCTATTTTAAAACAACCACTTTGGTTTAAGTAAGTATATGACTCAACAGGCCCAATCATAAACTGTTCTCTAAGGTCCCTGTTGCGCTGTGCTCCAGCAACTAGCTGATAAAAGACATGGTAATTTCTTTCTCCACGTGACTGGAATGTTATACGAGATTGTTCTAAGAGGTAATCTTGTATTATACAACCCTTGATTTGACATCTTGAGTCAAAACACACTTGAATAAACTTTCCAAACCTGCTTGAGTTATCATTCCTAACAGTTTTGGCATTCCCTGCAAAAGAACAAAGTCTTTTATGCCTAAAATATTTAGTACAGCATTTCATAAGTTACTTGAACTTAATATTAATTATGAAAAAACAGAACTATAGTGAAAAATTGTCAAATAATTCACAGAATGCATATGAACTTCTAAGACTGGAAAATTAAGTATTAATTTTTGAGTCCAATC-TTTTTTTTTTTTCAATTAAGACTGAAAAATTAAGAATTATGTTTTGTTGTGAAAATACTAAGATTTGATTTTAAGCTATGAAGTAAATTCAGGATGACATATCCTTTTCATACTTCAATTCCTGAACTCAAATAATATGTGCCATGATTGAGAAATTAAGAACCGTGGAGGCTCAGAGTAGTCAAAGGTACTGACTACCAGTCCACAGGATGCAGGTTTGATCCCTACTGGTTCCATCACGGTTTCCTCCTCAACAAGTAAAATTGGTGCCAGTGGTGATGTTGGGGTGAAAGTCAGCCAGAAGAAAAACCTGGCTTC
>APH_4029
-----------------------------------------------------------------------------TAAATTCCTGGCCTTGAATTACAACCATGGAAGTTAAGTACTAGATAATAAACCAAACCATTTGAAAACAAGTTTAATGAGTTGTTAAGGTCAAATACTAGCATTTAAAAAAATAAAAAGAAGCAAGGCATATTTATAGCAAGGCATATTTTTTAATACTAAGTGGAAATACTTGAGTAATATTTTCATAAAAAGAAGCATTAAAGCTTTCAAATGTAATACAAAAGTAATATACCAACCTCATGTATCTTGAGAGGTATTTCAGTAACATTGCCTCGTACATTGATTTGTCTCTGCAGAGACACCTGAGTCAAATCTTCTGGTGGTAAACCAAGCAGTGTTGCTACTGTCATGATTACTTCTTCATCACCACATGTTAAATGGCATTTTTCACCATCTAAGTCTTCAAAGTGTAAGTTTCCAAGCCATAAAATAGCACTGAGGACACTAAACATGCCATCACACATTTCAGGAGGCACATTGAGTACAGACATAGCAAGTCTCAAAGCATCAAACATGGAAGCATCTTCAATACCTTCTATTTTAAAACAACCACTTTGGTTTAAGTAAGTATATGACTCAACAGGCCCAATCATAAACTGTTCTCTAAGGTCCCTGTTGCGCTGTGCTCCAGCAACTAGCTGATAAAAGACATGGTAATTTCTTTCTCCACGTGACTGGAATGTTATACGAGATTGTTCTAAGAGGTAATCTTGTATTATACAACCCTTGATTTGACATCTTGAGTCAAAACACACTTGAATAAACTTTCCAAACCTGCTTGAGTTATCATTCCTAACAGTTTTGGCATTCCCTGCAAAAGAACAAAGTCTTTTATGCCTAAAATATTTAGTACAGCATTTCATAAGTTACTTGAACTTAATATTAATTATGAAAAAACAGAACTATAGTGAAAAATTGTCAAATAATTCACAGAATGCATATGAACTTCTAAGACTGGAAAATTAAGTATTAATTTTTGAGTCCAATC-TTTTTTTTTTTTCAATTAAGACTGAAAAATTAAGAATTATGTTTTGTTGTGAAAATACTAAGATTTGATTTTAAGCTATGAAGTAAATTCAGGATGACATATCCTTTTCATACTTCAATTCCTGAACTCAAATAATATGTGCCATGATTGAGAAATTAAGAACCGTGGAGGCTCAGAGTAGTCAAAGGTACTGACTACCAGTCCACAGGATGCAGGTTT---------------------------------------------------------------------------------------------------
>APH_1535
------------------------------------------------------------------AATCATTTTCTTAAATTCCTGGCCTTGAATTACAACCATGGAAGTTAAGTACTAGATAATAAACCAAACCATTTGAAAACAAGTTTAATGAGTTGTTAAGGTCAAATACTAGCATTTAAAAAAATAAAAAGAAGCAAGGCATATTTATAGCAAGGCATATTTTTTAATACTAAGTGGAAATACTTGAGTAATATTTTCATAAAAAGAAGCATTAAAGCTTTCAAATGTAATACAAAAGTAATATACCAACCTCATGTATCTTGAGAGGTATTTCAGTAACATTGCCTCGTACATTGATTTGTCTCTGCAGAGACACCTGAGTCAAATCTTCTGGTGGTAAACCAAGCAGTGTTGCTACTGTCATGATTACTTCTTCATCACCACATGTTAAATGGCATTTTTCACCATCTAAGTCTTCAAAGTGTAAGTTTCCAAGCCATAAAATAGCACTGAGGACACTAAACATGCCATCACACATTTCAGGAGGCACATTGAGTACAGACATAGCAAGTCTCAAAGCATCAAACATGGAAGCATCTTCAATACCTTCTATTTTAAAACAACCACTTTGGTTTAAGTAAGTATATGACTCAACAGGCCCAATCATAAACTGTTCTCTAAGGTCCCTGTTGCGCTGTGCTCCAGCAACTAGCTGATAAAAGACATGGTAATTTCTTTCTCCACGTGACTGGAATGTTATACGAGATTGTTCTAAGAGGTAATCTTGTATTATACAACCCTTGATTTGACATCTTGAGTCAAAACACACTTGAATAAACTTTCCAAACCTGCTTGAGTTATCATTCCTAACAGTTTTGGCATTCCCTGCAAAAGAACAAAGTCTTTTATGCCTAAAATATTTAGTACAGCATTTCATAAGTTACTTGAACTTAATATTAATTATGAAAAAACAGAACTATAGTGAAAAATTGTCAAATAATTCACAGAATGCATATGAACTTCTAAGACTGGAAAATTAAGTATTAATTTTTGAGTCCAATCTTTTTTTTTTTTTCAATTAAGACTGAAAAATTAAGAATTATGTTTTGTTGTGAAAATACTAAGATTTGATTTTAAGCTATGAAGTAAATTCAGGATGACATATCCTTTTCATACTTCAATTCCTGAACTCAAATAATATGTGCCATGATTGAGAAATTAAGAACCGTGGAGGCTCAGAGTAGTCAAAGGTACTGACTACCAGTCCACAGGATGCAGGTTTGATCCCTACTGGTTCCATCACGGTTTCCTCCTCAACAAGTAAAATTGGTGCCAGTGGTGATGTTGGGG-------------------------------
>APH_0772
CCTACCCTTACTCCGAGGTTTTTGCGTTAGATTTGACTGCCACATAGTCTCCATGAAAATCTGCTCAATCATTTTCTTAAATTCCTGGCCTTGAATTACAACCATGGAAGTTAAGTACTAGATAATAAACCAAACCATTTGAAAACAAGTTTAATGAGTTGTTAAGGTCAAATACTAGCATTTAAAAAAATAAAAAGAAGCAAGGCATATTTATAGCAAGGCATATTTTTTAATACTAAGTGGAAATACTTGAGTAATATTTTCATAAAAAGAAGCATTAAAGCTTTCAAATGTAATACAAAAGTAATATACCAACCTCATGTATCTTGAGAGGTATTTCAGTAACATTGCCTCGTACATTGATTTGTCTCTGCAGAGACACCTGAGTCAAATCTTCTGGTGGTAAACCAAGCAGTGTTGCTACTGTCATGATTACTTCTTCATCACCACATGTTAAATGGCATTTTTCACCATCTAAGTCTTCAAAGTGTAAGTTTCCAAGCCATAAAATAGCACTGAGGACACTAAACATGCCATCACACATTTCAGGAGGCACATTGAGTACAGACATAGCAAGTCTCAAAGCATCAAACATGGAAGCATCTTCAATACCTTCTATTTTAAAACAACCACTTTGGTTTAAGTAAGTATATGACTCAACAGGCCCAATCATAAACTGTTCTCTAAGGTCCCTGTTGCGCTGTGCTCCAGCAACTAGCTGATAAAAGACATGGTAATTTCTTTCTCCACGTGACTGGAATGTTATACGAGATTGTTCTAAGAGGTAATCTTGTATTATACAACCCTTGATTTGACATCTTGAGTCAAAACACACTTGAATAAACTTTCCAAACCTGCTTGAGTTATCATTCCTAACAGTTTTGGCATTCCCTGCAAAAGAACAAAGTCTTTTATGCCTAAAATATTTAGTACAGCATTTCATAAGTTACTTGAACTTAATATTAATTATGAAAAAACAGAACTATAGTGAAAAATTGTCAAATAATTCACAGAATGCATATGAACTTCTAAGACTGGAAAATTAAGTATTAATTTTTGAGTCCAATCTTTTTTTTTTTTTCAATTAAGACTGAAAAATTAAGAATTATGTTTTGTTGTGAAAATACTAAGATTTGATTTTAAGCTATGAAGTAAATTCAGGATGACATATCCTTTTCATACTTCAATTCCTGAACTCAAATAATATGTGCCATGATTGAGAAATTAAGA-------------------------------------------------------------------------------------------------------------------------------------------------------------
>APH_5001
---------------------------------------------AGTCTCCATGAAAATCTGCTCAATCATTTTCTTAAATTCCTGGCCTTGAATTACAACCATGGAAGTTAAGTACTAGATAATAAACCAAACCATTTGAAAACAAGTTTAATGAGTTGTTAAGGTCAAATACTAGCATTTAAAAAAATAAAAAGAAGCAAGGCATATTTATAGCAAGGCATATTTTTTAATACTAAGTGGAAATACTTGAGTAATATTTTCATAAAAAGAAGCATTAAAGCTTTCAAATGTAATACAAAAGTAATATACCAACCTCATGTATCTTGAGAGGTATTTCAGTAACATTGCCTCGTACATTGATTTGTCTCTGCAGAGACACCTGAGTCAAATCTTCTGGTGGTAAACCAAGCAGTGTTGCTACTGTCATGATTACTTCTTCATCACCACATGTTAAATGGCATTTTTCACCATCTAAGTCTTCAAAGTGTAAGTTTCCAAGCCATAAAATAGCACTGAGGACACTAAACATGCCATCACACATTTCAGGAGGCACATTGAGTACAGACATAGCAAGTCTCAAAGCATCAAACATGGAAGCATCTTCAATACCTTCTATTTTAAAACAACCACTTTGGTTTAAGTAAGTATATGACTCAACAGGCCCAATCATAAACTGTTCTCTAAGGTCCCTGTTGCGCTGTGCTCCAGCAACTAGCTGATAAAAGACATGGTAATTTCTTTCTCCACGTGACTGGAATGTTATACGAGATTGTTCTAAGAGGTAATCTTGTATTATACAACCCTTGATTTGACATCTTGAGTCAAAACACACTTGAATAAACTTTCCAAACCTGCTTGAGTTATCATTCCTAACAGTTTTGGCATTCCCTGCAAAAGAACAAAGTCTTTTATGCCTAAAATATTTAGTACAGCATTTCATAAGTTACTTGAACTTAATATTAATTATGAAAAAACAGAACTATAGTGAAAAATTGTCAAATAATTCACAGAATGCATATGAACTTCTAAGACTGGAAAATTAAGTATTAATTTTTGAGTCCAATCTTTTTTTTTTTTTCAATTAAGACTGAAAAATTAAGAATTATGTTTTGTTGTGAAAATACTAAGATTTGATTTTAAGCTATGAAGTAAATTCAGGATGACATATCCTTTTCATACTTCAATTCCTGAACTCAAATAATATGTGCCATG----------------------------------------------------------------------------------------------------------------------------------------------------------------------------
>APH_0683
CCTACCCTTACTCCGAGGTTTTTGCGTTAGATTTGACTTCCACATAGTCTCCATGAAAATCTGCTCAATCATTTTCTTAAATTCCTGACCTTGAATTACAACCATGGAAGTTAAGTACTAGATAATAAACCAAACCATTTGAAAACAAGTTTAATGA---GTTAAGGTCAAATACTAGCATTTAAAAAAATAAAAAGAAGCAAGGCATATTTATAGCAAGGCATATTTTTTAATACTAAGTGGAAATACTTGAGTAATATTTTCATAAAAAGAAGCATTAAAGCTTTCAAATGTAATACAAAAGTAATATACCAACCTCATGTATCTTGAGAGGTATTTCAGTAACATTGCCTCGTACATTGATTTGTCTCTGCAGAGACACCTGAGTCAAATCTTCTGGTGGTAAACCAAGCAGTGTTGCTACTGTCATGATTACTTCTTCATCACCACATGTTAAATGGCATTTTTCACCATCTAAGTCTTCAAAGTGTAAGTTTCCAAGCCATAAAATAGCACTGAGGACACTAAACATGCCATCACACATTTCAGGAGGCACATTGAGTACAGACATAGCAAGTCTCAAAGCATCAAACATGGAAGCATCTTCAATACCTTCTATTTTAAAACAACCACTTTGGTTTAAGTAAGTATATGACTCAACAGGCCCAATCATAAACTGTTCTCTAAGGTCCCTGTTGCGCTGTGCTCCAGCAACTAGCTGATAAAAGACATGGTAATTTCTTTCTCCACGTGACTGGAATGTTATACGAGATTGTTCTAAGAGGTAATCTTGTATTATACAACCCTTGATTTGACATCTTGAGTCAAAACACACTTGAATAAACTTTCCAAACCTGCTTGAGTTATCATTCCTAACAGTTTTGGCATTCCCTGCAAAAGAACAAAGTCTTTTATGCCTAAAATATTTAGTACAGCATTTCATAAGTTACTTGAACTTAATATTAATTATGAAAAAACAGAACTATAGTGAAAAATTGTCAAATAATTCACAGAATGCATATGAACTTCTAAGACTGGAAAATTAAGTATTAATTTTTGAGTCCAATC--TTTTTTTTTTTCAATTAAGAGTGAAAAATTAAGAATTATGTTTTGTTGTGAAAATACTAAGATTTGATTTTAAGCTATGAAGTAAATTCAGGATGACATATCCTTTTCATACTTCAATTCCTGAACTCAAATAATATGTGCCATGATTGAGAAATTAAGAACCGTGGAGGCTCAGAGTAGTCAAAGGTACTGACTACCAGTCAACAGGATGCAGGTTTGATCCCTAGTGGTTCCATCACGGTTTCCTCCTCAACAAGTAAAATTGGTGCCATTGGTGATGTTGGGGTGAAAGTCAGCCAGAAGAAAAACCTGGCTTC
>APH_0723
CCTACCCTTACTCCGAGGTTTTTGCGTTAGATTTGACTTCCACATAGTCTCCATGAAAATCTGCTCAATCATTTTCTTAAATTCCTGACCTTGAATTACAACCATGGAAGTTAAGTACTAGATAATAAACCAAACCATTTGAAAACAAGTTTAATGA---GTTAAGGTCAAATACTAGCATTTAAAAAAATAAAAAGAAGCAAGGCATATTTATAGCAAGGCATATTTTTTAATACTAAGTGGAAATACTTGAGTAATATTTTCATAAAAAGAAGCATTAAAGCTTTCAAATGTAATACAAAAGTAATATACCAACCTCATGTATCTTGAGAGGTATTTCAGTAACATTGCCTCGTACATTGATTTGTCTCTGCAGAGACACCTGAGTCAAATCTTCTGGTGGTAAACCAAGCAGTGTTGCTACTGTCATGATTACTTCTTCATCACCACATGTTAAATGGCATTTTTCACCATCTAAGTCTTCAAAGTGTAAGTTTCCAAGCCATAAAATAGCACTGAGGACACTAAACATGCCATCACACATTTCAGGAGGCACATTGAGTACAGACATAGCAAGTCTCAAAGCATCAAACATGGAAGCATCTTCAATACCTTCTATTTTAAAACAACCACTTTGGTTTAAGTAAGTATATGACTCAACAGGCCCAATCATAAACTGTTCTCTAAGGTCCCTGTTGCGCTGTGCTCCAGCAACTAGCTGATAAAAGACATGGTAATTTCTTTCTCCACGTGACTGGAATGTTATACGAGATTGTTCTAAGAGGTAATCTTGTATTATACAACCCTTGATTTGACATCTTGAGTCAAAACACACTTGAATAAACTTTCCAAACCTGCTTGAGTTATCATTCCTAACAGTTTTGGCATTCCCTGCAAAAGAACAAAGTCTTTTATGCCTAAAATATTTAGTACAGCATTTCATAAGTTACTTGAACTTAATATTAATTATGAAAAAACAGAACTATAGTGAAAAATTGTCAAATAATTCACAGAATGCATATGAACTTCTAAGACTGGAAAATTAAGTATTAATTTTTGAGTCCAATCTTTTTTTTTTTTTCAATTAAGAGTGAAAAATTAAGAATTATGTTTTGTTGTGAAAATACTAAGATTTGATTTTAAGCTATGAAGTAAATTCAGGATGACATATCCTTTTCATACTTCAATTCCTGAACTCAAATAATATGTGCCATGATTGAGAAATTAAGAACCGTGGAGGCTCAGAGTAGTCAAAGGTACTGACTACCAGTCCACAGGATGCAGGTTTGATCCCTAGTGGTTCCATCACGGTTTCCTCCTCAACAAGTAAAATTGGTGCCATTGGTAATGTTGGGGTGAAAGTCAGCCAGAAGAAAAACCTGGCTTC
>APH_0880
CCTACCTTTACTCCGAGGTTTTTGCGTTAGATTTGACTTCCACATAGTCTCCATGAAAATCTGCTCCATCATTTTCTTAAATTCCTGACCTTGAATTACAACCATGGAAGTTAAGTACTAGATAATAAACCAAACCATTTGAAAACAAGTTTAATGA---GTTAAGGTCAAATACTAGCATTTAAAAAAATAAAAAGAAGCAAGGCATATTTATAGCAAGGCATATTTTTTAATACTAAGTGGAAATACTTGAGTAATATTTTCATAAAAAGAAGCATTAAAGCTTTCAAATGTAATACAAAAGTAATATACCAACCTCATGTATCTTGAGAGGTATTTCAGTAACATTGCCTCGTACATTGATTTGTCTCTGCAGAGACACCTGAGTCAAATCTTCTGGTGGTAAACCAAGCAGTGTTGCTACTGTCATGATTACTTCTTCATCACCACATGTTAAATGGCATTTTTCACCATCTAAGTCTTCAAAGTGTAAGTTTCCAAGCCATAAAATAGCACTGAGGACACTAAACATGCCATCACACATTTCAGGAGGCACATTGAGTACAGACATAGCAAGTCTCAAAGCATCAAACATGGAAGCATCTTCAATACCTTCTATTTTAAAACAACCACTTTGGTTTAAGTAAGTATATGACTCAACAGGCCCAATCATAAACTGTTCTCTAAGGTCCCTGTTGCGCTGTGCTCCAGCAACTAGCTGATAAAAGACATGGTAATTTCTTTCTCCACGTGACTGGAATGTTATACGAGATTGTTCTAAGAGGTAATCTTGTATTATACAACCCTTGATTTGACATCTTGAGTCAAAACACACTTGAATAAACTTTCCAAACCTGCTTGAGTTATCATTCCTAACAGTTTTGGCATTCCCTGCAAAAGAACAAAGTCTTTTATGCCTAAAATATTTAGTACAGCATTTCATAAGTTACTTGAACTTAATATTAATTATGAAAAAACAGAACTATAGTGAAAAATTGTCAAATAATTCACAGAATGCATATGAACTTCTAAGACTGGAAAATTAAGTATTAATTTTTGAGTCCAATC--TTTTTTTTTTTCAATTAAGAGTGAAAAATTAAGAATTATGTTTTGTTGTGAAAATACTAAGATTTGATTTTAAGCTATGAAGTAAATTCAGGATGACATATCCTTTTCATACTTCAATTCCTGAACTCAAATAATATGTGCCATGATTGAGAAATTAAGAACCGTGGAGGCTCAGAGTAGTCAAAGGTACTGACTACCAGTCCACAGGATGCAGGTTTGATCCCTAGTGGTTCCATCACAGTTTCCTCCTCAACAAGTAAAATTGGTACCAGTGGTGATGTTGGGGTGAAAGTCAGCCAGAAGAAAAACCTGGCTTC
>APH_4005
CCTACCCTTACTCCGAGGTTTTTGCGTTAGATTTGACTGCCACATAGTCTCCATGAAAATCTGCTCAATCATTTTCTTAAATTCCTGGCCTTGAATTACAACCATGGAAGTTAAGTACTAGATAATAAACCAAACCATTTGAAAACAAGTTTAATGAGTTGTTAAGGTCAAATACTAGCATTTAAAAAAATAAAAAGAAGCAAGGCATATTTATAGCAAGGCATATTTTTTAATACTAAGTGGAAATACTTGAGTAATATTTTCATAAAAAGAAGCATTAAAGCTTTCAAATGTAATACAAAAGTAATATACCAACCTCATGTATCTTGAGAGGTATTTCAGTAACATTGCCTCGTACATTGATTTGTCTCTGCAGAGACACCTGAGTCAAATCTTCTGGTGGTAAACCAAGCAGTGTTGCTACTGTCATGATTACTTCTTCATCACCACATGTTAAATGGCATTTTTCACCATCTAAGTCTTCAAAGTGTAAGTTTCCAAGCCATAAAATAGCACTGAGGACACTAAACATGCCATCACACATTTCAGGAGGCACATTGAGTACAGACATAGCAAGTCTCAAAGCATCAAACATGGAAGCATCTTCAATACCTTCTATTTTAAAACAACCACTTTGGTTTAAGTAAGTATATGACTCAACAGGCCCAATCATAAACTGTTCTCTAAGGTCCCTGTTGCGCTGTGCTCCAGCAACTAGCTGATAAAAGACATGGTAATTTCTTTCTCCACGTGACTGGAATGTTATACGAGATTGTTCTAAGAGGTAATCTTGTATTATACAACCCTTGATTTGACATCTTGAGTCAAAACACACTTGAATAAACTTTCCAAACCTGCTTGAGTTATCATTCCTAACAGTTTTGGCATTCCCTGCAAAAGAACAAAGTCTTTTATGCCTAAAATATTTAGTACAGCATTTCATAAGTTACTTGAACTTAATATTAATTATGAAAAAACAGAACTATAGTGAAAAATTGTCAAATAATTCACAGAATGCATATGAACTTCTAAGACTGGAAAATTAAGTATTAATTTTTGAGTCCAATCTTTTTTTTTTTTTCAATTAAGACTGAAAAATTAAGAATTATGTTTTGTTGTGAAAATACTAAGATTTGATTTTAAGCTATGAAGTAAATTCAGGATGACATATCCTTTTCATACTTCAATTCCTGAACTTAAATAATATGTGCCATGATTGAGAAATTAAGAACCGTGGAGGCTCAGAGTAGTCAAAGGTACTGACTACCAGTCCACAGGATGCAGGTTTGATCCCTACTGGTTCCATCACGGTTTCCTCCTCAACAAGTAAAATTGGTGCCAGTGGTGATGTTGGGGTGAAAGTCAGCCAGAAGAAAAACCTGGCTTC
>APH_3188
CCTACCCTTACTCCGAGGTTTTTGCGTTAGATTTGACTTCCACATAGTCTCCATGAAAATCTGCTCAATCATTTTCTTAAATTCCTGACCTTGAATTACAACCATGGAAGTTAAGTACTAGATAATAAACCAAACCATTTGAAAACAAGTTTAATGAGTCGTTAAGGTCAAATACTAGCATTTAAAAAAATAAAAAGAAGCAAGGCATATTTATAGCAAGGCATATTTTTTAATACTAAGTGGAAACACTTGAGTAATATTTTCATAAAAAGAAGCATTAAAGCTTTCAAATGTAATACAAAAGTAATATACCAACCTCATGTATCTTGAGAGGTATTTCAGTAACATTGCCTCGTACATTGATTTGTCTCTGCAGAGACACCTGAGTCAAATCTTCTGGTGGTAAACCAAGCAGTGTTGCTACTGTCATGATTACTTCTTCATCACCACATGTTAAATGGCATTTTTCACCATCTAAGTCTTCAAAGTGTAAGTTTCCAAGCCATAAAATAGCACTGAGGACACTAAACATGCCATCACACATTTCAGGAGGCACATTGAGTACAGACATAGCAAGTCTCAAAGCATCAAACATGGAAGCATCTTCAATACCTTCTATTTTAAAACAACCACTTTGGTTTAAGTAAGTATATGACTCAACAGGCCCAATCATAAACTGTTCTCTAAGGTCCCTGTTGCGCTGTGCTCCAGCAACTAGCTGATAAAAGACATGGTAATTTCTTTCTCCACGTGACTGGAATGTTATACGAGATTGTTCTAAGAGGTAATCTTGTATTATACAACCCTTGATTTGACATCTTGAGTCAAAACACACTTGAATAAACTTTCCAAACCTGCTTGAGTTATCATTCCTAACAGTTTTGGCATTCCCTGCAAAAGAACAAAGTCTTTTATGCCTAAAATATTTAGTACAGCATTTCATAAGTTACTTGAACGTAATATTAATTATAAAAAAACAGAACTATAGTGAAAAATTGTCAAATAATTCACAGAATGCATATGAACTTCTAAGACTGGAAAATTAAGTATTAATTTTTGAGTCCAATCTTTTTTTTTTTTTCAATTAAGACTGAAAAATTAAGAATTATGTTTTGTTGTGAAAATACTAAGATATGATTTTAAGCTATGAAGTAAATTCAGGATGACATATCCTTTTCATACTTCAATTCCTGAACTCAAATAATATGTGCCATGATTGAGAAATTAAGAGCCGTGGAGGCTCAGAGTAGTCAAAGGTACTGACTACCAGTCCACAGGATGCAGGTTTGATCCCTAGTGGTTCCATCACGGTTTCCTCCTCAACAAGTAAAATTGGTACCAGTGGTGATGTTGGGGTGAAAGTCAGCCAGAAGAAAAACCTGGCTTC
>APH_0674
CCTACCCTTACTCCGAGGTTTTTGCGTTAGATTTGACTTCCACATAGTCTCCATGAAAATCTGCTCAATCATTTTCTTAAATTCCTGACCTTGAATTACAACCATGGAAGTTAAGTACTAGATAATAAACCAAACCATTTGAAAACAAGTTTAATGAGTCGTTAAGGTCAAATACTAGCATTTAAAAAAATAAAAAGAAGCAAGGCATATTTATAGCAAGGCATATTTTTTAATACTAAGTGGAAACACTTGAGTAATATTTTCATAAAAAGAAGCATTAAAGCTTTCAAATGTAATACAAAAGTAATATACCAACCTCATGTATCTTGAGAGGTATTTCAGTAACATTGCCTCGTACATTGATTTGTCTCTGCAGAGACACCTGAGTCAAATCTTCTGGTGGTAAACCAAGCAGTGTTGCTACTGTCATGATTACTTCTTCATCACCACATGTTAAATGGCATTTTTCACCATCTAAGTCTTCAAAGTGTAAGTTTCCAAGCCATAAAATAGCACTGAGGACACTAAACATGCCATCACACATTTCAGGAGGCACATTGAGTACAGACATAGCAAGTCTCAAAGCATCAAACATGGAAGCATCTTCAATACCTTCTATTTTAAAACAACCACTTTGGTTTAAGTAAGTATATGACTCAACAGGCCCAATCATAAACTGTTCTCTAAGGTCCCTGTTGCGCTGTGCTCCAGCAACTAGCTGATAAAAGACATGGTAATTTCTTTCTCCACGTGACTGGAATGTTATACGAGATTGTTCTAAGAGGTAATCTTGTATTATACAACCCTTGATTTGACATCTTGAGTCAAAACACACTTGAATAAACTTTCCAAACCTGCTTGAGTTATCATTCCTAACAGTTTTGGCATTCCCTGCAAAAGAACAAAGTCTTTTATGCCTAAAATATTTAGTACAGCATTTCATAAGTTACTTGAACGTAATATTAATTATAAAAAAACAGAACTATAGTGAAAAATTGTCAAATAATTCACAGAATGCATATGAACTTCTAAGACTGGAAAATTAAGTATTAATTTTTGAGTCCAATCTTTTTTTTTTTTTCAATTAAGACTGAAAAATTAAGAATTATGTTTTGTTGTGAAAATACTAAGATATGATTTTAAGCTATGAAGTAAATTCAGGATGACATATCCTTTTCATACTTCAATTCCTGAACTCAAATAATATGTGCCATGATTGAGAAATTAAGAGCCGTGGAGGCTCAGAGTAGTCAAAGGTACTGACTACCAGTCCACAGGATGCAGGTTTGATCCCTAGTGGTTCCATCACGGTTTCCTCCTCAACAAGTAAAATTGGTACCAGTGGTGATGTTGGGGTGAAAGTCAGCCAGAAGAAAAACCTGGCTTC
>APH_0185
CCTACCCTTACTCCGAGGTTTTTGCGTTAGATTTGACTTCCACATAGTCTCCATGAAAATCTGCTCAATCATTTTCTTAAATTCCTGACCTTGAATTACAACCATGGAAGTTAAGTACTAGATAATAAACCAAACCATTTGAAAACAAGTTTAATGAGTCGTTAAGGTCAAATACTAGCATTTAAAAAAATAAAAAGAAGCAAGGCATATTTATAGCAAGGCATATTTTTTAATACTAAGTGGAAACACTTGAGTAATATTTTCATAAAAAGAAGCATTAAAGCTTTCAAATGTAATACAAAAGTAATATACCAACCTCATGTATCTTGAGAGGTATTTCAGTAACATTGCCTCGTACATTGATTTGTCTCTGCAGAGACACCTGAGTCAAATCTTCTGGTGGTAAACCAAGCAGTGTTGCTACTGTCATGATTACTTCTTCATCACCACATGTTAAATGGCATTTTTCACCATCTAAGTCTTCAAAGTGTAAGTTTCCAAGCCATAAAATAGCACTGAGGACACTAAACATGCCATCACACATTTCAGGAGGCACATTGAGTACAGACATAGCAAGTCTCAAAGCATCAAACATGGAAGCATCTTCAATACCTTCTATTTTAAAACAACCACTTTGGTTTAAGTAAGTATATGACTCAACAGGCCCAATCATAAACTGTTCTCTAAGGTCCCTGTTGCGCTGTGCTCCAGCAACTAGCTGATAAAAGACATGGTAATTTCTTTCTCCACGTGACTGGAATGTTATACGAGATTGTTCTAAGAGGTAATCTTGTATTATACAACCCTTGATTTGACATCTTGAGTCAAAACACACTTGAATAAACTTTCCAAACCTGCTTGAGTTATCATTCCTAACAGTTTTGGCATTCCCTGCAAAAGAACAAAGTCTTTTATGCCTAAAATATTTAGTACAGCATTTCATAAGTTACTTGAACGTAATATTAATTATAAAAAAACAGAACTATAGTGAAAAATTGTCAAATAATTCACAGAATGCATATGAACTTCTAAGACTGGAAAATTAAGTATTAATTTTTGAGTCCAATCTTTTTTTTTTTTTCAATTAAGACTGAAAAATTAAGAATTATGTTTTGTTGTGAAAATACTAAGATATGATTTTAAGCTATGAAGTAAATTCAGGATGACATATCCTTTTCATACTTCAATTCCTGAACTCAAATAATATGTGCCATGATTGAGAAATTAAGAGCCGTGGAGGCTCAGAGTAGTCAAAGGTACTGACTACCAGTCCACAGGATGCAGGTTTGATCCCTAGTGGTTCCATCACGGTTTCCTCCTCAACAAGTAAAATTGGTACCAGTGGTGATGTTGGGGTGAAAGTCAGCCAGAAGAAAAACCTGGCTTC
>APH_0186
CCTACCCTTACTCCGAGGTTTTTGCGTTAGATTTGACTTCCACATAGTCTCCATGAAAATCTGCTCAATCATTTTCTTAAATTCCTGACCTTGAATTACAACCATGGAAGTTAAGTACTAGATAATAAACCAAACCATTTGAAAACAAGTTTAATGAGTCGTTAAGGTCAAATACTAGCATTTAAAAAAATAAAAAGAAGCAAGGCATATTTATAGCAAGGCATATTTTTTAATACTAAGTGGAAACACTTGAGTAATATTTTCATAAAAAGAAGCATTAAAGCTTTCAAATGTAATACAAAAGTAATATACCAACCTCATGTATCTTGAGAGGTATTTCAGTAACATTGCCTCGTACATTGATTTGTCTCTGCAGAGACACCTGAGTCAAATCTTCTGGTGGTAAACCAAGCAGTGTTGCTACTGTCATGATTACTTCTTCATCACCACATGTTAAATGGCATTTTTCACCATCTAAGTCTTCAAAGTGTAAGTTTCCAAGCCATAAAATAGCACTGAGGACACTAAACATGCCATCACACATTTCAGGAGGCACATTGAGTACAGACATAGCAAGTCTCAAAGCATCAAACATGGAAGCATCTTCAATACCTTCTATTTTAAAACAACCACTTTGGTTTAAGTAAGTATATGACTCAACAGGCCCAATCATAAACTGTTCTCTAAGGTCCCTGTTGCGCTGTGCTCCAGCAACTAGCTGATAAAAGACATGGTAATTTCTTTCTCCACGTGACTGGAATGTTATACGAGATTGTTCTAAGAGGTAATCTTGTATTATACAACCCTTGATTTGACATCTTGAGTCAAAACACACTTGAATAAACTTTCCAAACCTGCTTGAGTTATCATTCCTAACAGTTTTGGCATTCCCTGCAAAAGAACAAAGTCTTTTATGCCTAAAATATTTAGTACAGCATTTCATAAGTTACTTGAACGTAATATTAATTATAAAAAAACAGAACTATAGTGAAAAATTGTCAAATAATTCACAGAATGCATATGAACTTCTAAGACTGGAAAATTAAGTATTAATTTTTGAGTCCAATCTTTTTTTTTTTTTCAATTAAGACTGAAAAATTAAGAATTATGTTTTGTTGTGAAAATACTAAGATATGATTTTAAGCTATGAAGTAAATTCAGGATGACATATCCTTTTCATACTTCAATTCCTGAACTCAAATAATATGTGCCATGATTGAGAAATTAAGAACCGTGGAGGCTCAGAGTAGTCAAAGGTACTGACTACCAGTCCACAGGATGCAGGTTTGATCCCTAGTGGTTCCATCACGGTTTCCTCCTCAACAAGTAAAATTGGTACCAGTGGTGATGTTGGGGTGAAAGTCAGCCAGAAGAAAAACCTGGCTTC
>APH_0717
-------------------------------------------------------------------------------------------------------------GTTAAGTACTAGATAATAAACCAAACCATTTGAAAACAAGTTTAATGAGTCGTTAAGGTCAAATACTAGCATTTAAAAAAATAAAAAGAAGCAAGGCATATTTATAGCAAGGCATATTTTTTAATACTAAGTGGAAACACTTGAGTAATATTTTCATAAAAAGAAGCATTAAAGCTTTCAAATGTAATACAAAAGTAATATACCAACCTCATGTATCTTGAGAGGTATTTCAGTAACATTGCCTCGTACATTGATTTGTCTCTGCAGAGACACCTGAGTCAAATCTTCTGGTGGTAAACCAAGCAGTGTTGCTACTGTCATGATTACTTCTTCATCACCACATGTTAAATGGCATTTTTCACCATCTAAGTCTTCAAAGTGTAAGTTTCCAAGCCATAAAATAGCACTGAGGACACTAAACATGCCATCACACATTTCAGGAGGCACATTGAGTACAGACATAGCAAGTCTCAAAGCATCAAACATGGAAGCATCTTCAATACCTTCTATTTTAAAACAACCACTTTGGTTTAAGTAAGTATATGACTCAACAGGCCCAATCATAAACTGTTCTCTAAGGTCCCTGTTGCGCTGTGCTCCAGCAACTAGCTGATAAAAGACATGGTAATTTCTTTCTCCACGTGACTGGAATGTTATACGAGATTGTTCTAAGAGGTAATCTTGTATTATACAACCCTTGATTTGACATCTTGAGTCAAAACACACTTGAATAAACTTTCCAAACCTGCTTGAGTTATCATTCCTAACAGTTTTGGCATTCCCTGCAAAAGAACAAAGTCTTTTATGCCTAAAATATTTAGTACAGCATTTCATAAGTTACTTGAACGTAATATTAATTATAAAAAAACAGAACTATAGTGAAAAATTGTCAAATAATTCACAGAATGCATATGAACTTCTAAGACTGGAAAATTAAGTATTAATTTTTGAGTCCAATCTTTTTTTTTTTTTCAATTAAGACTGAAAAATTAAGAATTATGTTTTGTTGTGAAAATACTAAGATATGATTTTAAGCTATGAAGTAAATTCAGGATGACATATCCTTTTCATACTTCAATTCCTGAACTCAAATAATATGTGCCATGATTGAGAAATT-----------------------------------------------------------------------------------------------------------------------------------------------------------------
>APH_1438
-------------------------------------------------------------------------------------------------------------------------------------------------------------------------------------------------------------------------------------------------------------------------------------------------------------------------------------------------------------------------------------------------------------------------------------------------------------------------------------------------------------------------TAAAATAGCACTGAGGACACTAAACATGCCATCACACATTTCAGGAGGCACATTGAGTACAGACATAGCAAGTCTCAAAGCATCAAACATGGAAGCATCTTCAATACCTTCTATTTTAAAACAACCACTTTGGTTTAAGTAAGTATATGACTCAACAGGCCCAATCATAAACTGTTCTCTAAGGTCCCTGTTGCGCTGTGCTCCAGCAACTAGCTGATAAAAGACATGGTAATTTCTTTCTCCACGTGACTGGAATGTTATACGAGATTGTTCTAAGAGGTAATCTTGTATTATACAACCCTTGATTTGACATCTTGAGTCAAAACACACTTGAATAAACTTTCCAAACCTGCTTGAGTTAT----------------------------------------------------------------------------------------------------------------------------------------------------------------------------------------------------------------------------------------------------------------------------------------------------------------------------------------------------------------------------------------------------------------------------------------------------------------------------------------------------------------------------------------
