# Supplementary material for: ﻿Discovery of a new tarantula species from the Madrean Sky Islands and the first documented instance of syntopy between two montane endemics (Araneae, Theraphosidae, Aphonopelma): a case of prior mistaken identity
Source: Zookeys. 2024 Aug 16;1210:61–98. doi: 10.3897/zookeys.1210.125318 (PMC11344175; doi:10.3897/zookeys.1210.125318)
Supplement: Supplementary material 8 — Phylogenomics files [file zookeys-1210-061_article-125318__-s008.zip › Suppl8/individual_UCE_loci/sl_realigned_uce_1002778.fas]

>APH_3191
---------------------------------------------------------------------ACATGTAGATGTTCATGGCTCCGACAAAGGCACATAGAAGGTCTATCAGCGGCCAGCACGGTATTGGATAGAGGCCTGCAAGAATAATGTTTGATGTGCTAAGAGGAATGGTTGCCCAAGAGTATAGTGCACATGACAGAAAAACTTTATTTCGAAATGGTATGGCTGGACTGTGAACAACAAGAAAAATTCCTTGCAGCCAACGTTTTCTCTGCTGCAGGAAATCCCAGAGAGTGAACGGACTCTTCTCCCACATTTCACCCTCTATGAAATTGAAGGTATAGCCTTCCTTGTAGGCTACCATGCTAAAGAAACAATCTTCAGCTACAGATCCATCTAACCCATGGTCAAAGGACACTTTTCGTTCCGCTCCTGCTTGTGTAACAACGTAAGACCCCTTCCAACTGAACAGAGGACGATGGAAAATCTGGAACTGAAATCTTAGCTTTCCCATGTCATCCGCAACACGGAAACAGTCAGCTAAAGTGGTCATCCAATTAACAACATTTTCATTTGCATACGTTATCATCCCTTGACCAAATTGATACCTTCCATCTAATGTGAAATTTAGTATCCCTTTCAATGAGTTCTCAGTAATAATGGTTTCTTCATCTAAGTGAACAATCCAATCTGAGTCACTGAGGATGTTAATATCTTCTTCCAGGCAATACTGAAGAGCCCTGGCCTTAAAAAGTGCTCCAGATTTAGTTCTGTATGTTGAAGGAACCACTATTTCTCTGATACGTGGGTGTTTTGGCATGTTAATAGGCTTGTCCGTCACTATTTCCATCAAAAAATTTTCTAGTCCAACATCCAGACAGGTGTTCATATTTCGTGTCACGTTGTTCTTCACTAGTTCTGGATAATCTCCACGTGTAACTGTTCTGATACAGATGAATGGTGCAAGAAGTGGTGAGCCCCTGAGTTGCACTTTTTCTGGAAAAGCATTGAAGAACAGAAGTCCAAGGCAATTGCATATGCACTGAGGCAATGCAAGGAAAGTGAGGAAACGTAGTAAGTATAACAGCATGGCTGGAAAGACACCATATTTTTCAAAAGGACTAATACCATCATCAGGCCTCTCCCAAAGACGAATCCCTCCAGCAAATACTTCAAATATTATGAGAAGAGTAATGAACAACCCACAATGGAGCGCATGCTTCAGATTGCTGCTGAGAATCATTTTTGGAATTCCTGATGATACACCTACAAAAAGAGAGAGTGAACAAATGATTAGTTAAATTTTTTTTAGATTGTTCAGAGAT----CTATAAAATA-CTTTCATCTCTTAGAAACTATAACAA-----TTTTTCCCTCCCAAAGAAAGTAATTTGTGATC--ACAAGTAGGATTTTCATGCCTTTGAAAGACAGGTACAAATAG
>APH_0717
ACAGGCATAAAAAGAATTTGAGCAATCCAAGACGGTAAAGACTGAACGATTTGATTACTCCAAATATATACATGTAGATGTTCATGGCTCCGACAAAGGCACATAGAAAGTCTATCATCTGCCAGCAAGGTATTGGATAGAGTCCTGCAAGAATAATGTTTGATGTGCTAAGAGGAATGGTTGCCCAAGAGTATAGTGCACATGACAGAAAAACTTTATTTCGAAATGGTATGGCTGGACTGTGAACAACAAGAAAAATTCCTTGCAGCCAACGTTTTCTCTGCTGCAGGAAATCCCAGAGAGTGAACGGACTCTTCTCCCACATTTCACCCTCTATGAAATTGAAGGTATAGCCTTCTTTGTAGGCTACCATGCTAAAGAAACAATCTTCAGCTACAGATCCATCTAACCCATGGTCAAAGGACACTTTTCGTTCTGCTCCTGCTTGTGTAACAACGTAAGACCCCTTCCAACTGAACAGAGGACGATGAAAAATCTGGAACTGAAATCTTAGCTTTCCCATGTCATCCGCAACACGGAAACAGTCAGCTAAAGTGGTCATCCAATTAACAACATTTTCATTTGCATACGTTATCATCCCTTGACCAAACTGATACCTTCCATCTAATGTGAAATTTAGTATCCCTTTCAATGAGTTCTCAGTAATAATGGTTTCTTCATCTAAGTGAACAATCCAATCTGAGTCACTGAGGATGTTAATATCTTCTTCCAGGCAATACTGAAGAGCCCTGGCCTTAAAAAGTGCTCCAGATTTAGTTCTGTATGTTGAAGGAACCACTATTTCTCTGATACGTGGGTGTTTTGGCATGTTAATAGGCTTGTCCGTCACTATTTCCATCAAAAAATTTTCCAGTCCAACATCCAGACAGGTGTTCATATTTCGTGTCACGTTGTTCTTCACCAGTTCTGGATAATCTCCACGTGTAACTGTTCTGATACAGATGAATGGTGCAAGAAGTGGTGAGCCCCTGAGTTGCACTTTTTCTGGAAAAGCATTGAAGAACAGAAGTCCAAGGCAATTGCATATGCACTGAGGCAATGCAAGGAAAGTGAGGAAACGTAGTAAGTATAACAGCACGGCTGGAAAGACACCATATTTTTCAAAAGGACTAATACCATCATCAGGCCTCTCCCAAAGACGAATCCCTCCAGCAAATACTTCAAATATTATGAGAAGAGTAATGAACAACCCGCAATGGAGCGTATGCTTCAGATTGCTGCTGAGAATCATTTTTGGAATTCCTGATGATACACCTACAAAAAGAGAGAGTGAACAAATGATTAGTTAAATTTTTTTTAGATTGTTCAGTATTCATACTACAAAATAGCAATCATTATCTACAAAATATTACAACTGCTTTCTTACTTACATGACATAGTTATACACTATCTACCAGAAAGTAATTCGACACCAGTGATAGAAAAGGAAGACGAA
>APH_0186
ACAGGCATAAAAAGAATTTGAGCAATCCAAGACGGTAAAGACTGAACGATTTGATTACTCCAAATATATACATGTAGATGTTCATGGCTCCGACAAAGGCACATAGAAAGTCTATCATCTGCCAGCAAGGTATTGGATAGAGTCCTGCAAGAATAATGTTTGATGTGCTAAGAGGAATGGTTGCCCAAGAGTATAGTGCACATGACAGAAAAACTTTATTTCGAAATGGTATGGCTGGACTGTGAACAACAAGAAAAATTCCTTGCAGCCAACGTTTTCTCTGCTGCAGGAAATCCCAGAGAGTGAACGGACTCTTCTCCCACATTTCACCCTCTATGAAATTGAAGGTATAGCCTTCTTTGTAGGCTACCATGCTAAAGAAACAATCTTCAGCTACAGATCCATCTAACCCATGGTCAAAGGACACTTTTCGTTCTGCTCCTGCTTGTGTAACAACGTAAGACCCCTTCCAACTGAACAGAGGACGATGAAAAATCTGGAACTGAAATCTTAGCTTTCCCATGTCATCCGCAACACGGAAACAGTCAGCTAAAGTGGTCATCCAATTAACAACATTTTCATTTGCATAAGTTATCATCCCTTGACCAAACTGATACCTTCCATCTAATGTGAAATTTAGTATCCCTTTCAATGAGTTCTCAGTAATAATGGTTTCTTCATCTAAGTGAACAATCCAATCTGAGTCACTGAGGATGTTAATATCTTCTTCCAGGCAATACTGAAGAGCCCTGGCCTTAAAAAGTGCTCCAGATTTAGTTCTGTATGTTGAAGGAACCACTATTTCTCTGATACGTGGGTGTTTTGGCATGTTAATAGGCTTGTCCGTCACTATTTCCATCAAAAAATTTTCCAGTCCAACATCCAGACAGGTGTTCATATTTCGTGTCACGTTGTTCTTCACCAGTTCTGGATAATCTCCACGTGTAACTGTTCTGATACAGATGAATGGTGCAAGAAGTGGTGAGCCCCTGAGTTGCACTTTTTCTGGAAAAGCATTGAAGAACAGAAGTCCAAGGCAATTGCATATGCACTGAGGCAATGCAAGGAAAGTGAGGAAACGTAGTAAGTATAACAGCATGGCTGGAAAGACACCATATTTTTCAAAAGGACTAATACCATCATCAGGCCTCTCCCAAAGACGAATCCCTCCAGCAAATACTTCAAATATTATGAGAAGAGTAATGAACAACCCGCAATGGAGCGTATGCTTCAGATTGCTGCTGAGAATCATTTTTGGAATTCCTGATGATACACCTACAAAAAGAGAGAGTGAACAAATGATTAGTTAAATTTTTTTTAGATTGTTCAGTATTCATACTACAAAATAGCAATCATTATCTACAAAATATTACAACTGCTTTCTTACTTACATGACATAGTTATACACTATCTACCAGAAAGTAATTCGACACCTGTGATAGAAAAGGAAAACAAA
>APH_0674
ACAGGCATAAAAAGAATTTGAGCAATCCAAGACGGTAAAGACTGAACGATTTGATTACTCCAAATATATACATGTAGATGTTCATGGCTCCGACAAAGGCACATAGAAAGTCTATCATCTGCCAGCAAGGTATTGGATAGAGTCCTGCAAGAATAATGTTTGATGTGCTAAGAGGAATGGTTGCCCAAGAGTATAGTGCACATGACAGAAAAACTTTATTTCGAAATGGTATGGCTGGACTGTGAACAACAAGAAAAATTCCTTGCAGCCAACGTTTTCTCTGCTGCAGGAAATCCCAGAGAGTGAACGGACTCTTCTCCCACATTTCACCCTCTATGAAATTGAAGGTATAGCCTTCTTTGTAGGCTACCATGCTAAAGAAACAATCTTCAGCTACAGATCCATCTAACCCATGGTCAAAGGACACTTTTCGTTCTGCTCCTGCTTGTGTAACAACGTAAGACCCCTTCCAACTGAACAAAGGACGATGAAAAATCTGGAACTGAAATCTTAGCTTTCCCATGTCATCCGCAACACGGAAACAGTCAGCTAAAGTGGTCATCCAATTAACAACATTTTCATTTGCATAAGTTATCATCCCTTGACCAAACTGATACCTTCCATCTAATGTGAAATTTAGTATCCCTTTCAATGAGTTCTCAGTAATAATGGTTTCTTCATCTAAGTGAACAATCCAATCTGAGTCACTGAGGATGTTAATATCTTCTTCCAGGCAATACTGAAGAGCCCTGGCCTTAAAAAGTGCTCCAGATTTAGTTCTGTATGTTGAAGGAACCACTATTTCTCTGATACGTGGGTGTTTTGGCATGTTAATAGGCTTGTCCGTCACTATTTCCATCAAAAAATTTTCTAGTCCAACATCCAGACAGGTGTTCATATTTCGTGTCACGTTGTTCTTCACCAGTTCTGGATAATCTCCACGTGTAACTGTTCTGATACAGATGAATGGTGCAAGAAGTGGTGAGCCCCTGAGTTGCACTTTTTCTGGAAAAGCATTGAAGAACAGAAGTCCAAGGCAATTGCATATGCACTGAGGCAATGCAAGGAAAGTGAGGAAACGTAGTAAGTATAACAGCACGGCTGGAAAGACACCATATTTTTCAAAAGGACTAATACCATCATCAGGCCTCTCCCAAAGACGAATCCCTCCAGCAAATACTTCAAATATTATGAGAAGAGTAATGAACAACCCGCAATGGAGCGTATGCTTCAGATTGCTGCTGAGAATCATTTTTGGAATTCCTGATGATACACCTACAAAAAGAGAGAGTGAACAAATGATTAGTTAAATTTTTTTTAGATTGTTCAGTATTCATACTACAAAATAGCAATCATTATCTACAAAATATTACAACTGCTTTCTTACTTACATGACATAGTTATACACTATCTACCAGAAAGTAATTCGACACCTGTGATAGAAAAGGAAAACAAA
>APH_3188
ACAGGCATAAAAAGAATTTGAGCAATCCAAGACGGTAAAGACTGAACGATTTGATTACTCCAAATATATACATGTAGATGTTCATGGCTCCGACAAAGGCACATAGAAAGTCTATCATCTGCCAGCAAGGTATTGGATAGAGTCCTGCAAGAATAATGTTTGATGTGCTAAGAGGAATGGTTGCCCAAGAGTATAGTGCACATGACAGAAAAACTTTATTTCGAAATGGTATGGCTGGACTGTGAACAACAAGAAAAATTCCTTGCAGCCAACGTTTTCTCTGCTGCAGGAAATCCCAGAGAGTGAACGGACTCTTCTCCCACATTTCACCCTCTATGAAATTGAAGGTATAGCCTTCTTTGTAGGCTACCATGCTAAAGAAACAATCTTCAGCTACAGATCCATCTAACCCATGGTCAAAGGACACTTTTCGTTCTGCTCCTGCTTGTGTAACAACGTAAGACCCCTTCCAACTGAACAGAGGACGATGAAAAATCTGGAACTGAAATCTTAGCTTTCCCATGTCATCCGCAACACGGAAACAGTCAGCTAAAGTGGTCATCCAATTAACAACATTTTCATTTGCATACGTTATCATCCCTTGACCAAATTGATACCTTCCATCTAATGTGAAATTTAGTACCCCTTTCAATGAGTTCTCAGTAATAATGGTTTCTTCATCTAAGTGAACAATCCAATCTGAGTCACTGAGGATGTTAATATCTTCTTCCAGGCAATACTGAAGAGCCCTGGCCTTAAAAAGTGCTCCAGATTTAGTTCTGTATGTTGAAGGAACCACTATTTCTCTGATACGTGGGTGTTTTGGCATGTTAATAGGCTTGTCCGTCACTATTTCCATCAAAAAATTTTCCAGTCCAACATCCAGACAGGTGTTCATATTTCGTGTCACGTTGTTCTTCACCAGTTCTGGATAATCTCCACGTGTAACTGTTCTGATACAGATGAATGGTGCAAGAAGTGGTGAGCCCCTGAGTTGCACTTTTTCTGGAAAAGCATTGAAGAACAGAAGTCCAAGGCAATTGCATATGCACTGAGGCAATGCAAGGAAAGTGAGGAAACGTAGTAAGTATAACAGCACGGCTGGAAAGACACCATATTTTTCAAAAGGACTAATACCATCATCAGGCCTCTCCCAAAGACGAATCCCTCCAGCAAATACTTCAAATATTATGAGAAGAGTAATGAACAACCCGCAATGGAGCGTATGCTTCAGATTGCTGCTGAGAATCATTTTTGGAATTCCTGATGATACACCTACAAAAAGAGAGAGTGAACAAATGATTAGTTAAATTTTTTTTAGATTGTTCAGTATTCATACTACAAAATAGCAATCATTATCTACAAAATATTACAACTGCTTTCTTACTTACATGACATAGTTATACACTATCTACCAGAAAGTAATTCGACACCTGTGATAGAAAAGGAAAACAAA
>APH_0185
ACAGGCATAAAAAGAATTTGAGCAATCCAAGACGGTAAAGACTGAACGATTTGATTACTCCAAATATATACATGTAGATGTTCATGGCTCCGACAAAGGCACATAGAAAGTCTATCATCTGCCAGCAAGGTATTGGATAGAGTCCTGCAAGAATAATGTTTGATGTGCTAAGAGGAATAGTTGCCCAAGAGTATAGTGCACATGAAAGAAAAACTTTATTTCGAAATGGTATGGCTGGACTGTGAACAACAAGAAAAATTCCTTGCAGCCAACGTTTTCTCTGCTGCAGGAAATCCCAGAGAGTGAACGGACTCTTCTCCCACATTTCACCCTCTATGAAATTGAAGGTATAGCCTTCTTTGTAGGCTACCATGCTAAAGAAACAATCTTCAGCTACAGATCCATCTAACCCATGGTCAAAGGACACTTTTCGTTCTGCTCCTGCTTGTGTAACAACGTAAGACCCCTTCCAACTGAACAGAGGACGATGAAAAATCTGGAACTGAAATCTTAGCTTTCCCATGTCATCCGCAACACGGAAACAGTCAGCTAAAGTGGTCATCCAATTAACAACATTTTCATTTGCATAAGTTATCATCCCTTGACCAAATTGATACCTTCCATCTAATGTGAAATTTAGTACCCCTTTCAATGAGTTCTCAGTAATAATGGTTTCTTCATCTAAGTGAACAATCCAATCTGAGTCACTGAGGATGTTAATATCTTCTTCCAGGCAATACTGAAGAGCCCTGGCCTTAAAAAGTGCTCCAGATTTAGTTCTGTATGTTGAAGGAACCACTATTTCTCTGATACGTGGGTGTTTTGGCATGTTAATAGGCTTGTCCGTCACTATTTCCATCAAAAAATTTTCCAGTCCAACATCCAGACAGGTGTTCATATTTCGTGTCACGTTGTTCTTCACCAGTTCTGGATAATCTCCACGTGTAACTGTTCTGATACAGATGAATGGTGCAAGAAGTGGTGAGCCCCTGAGTTGCACTTTTTCTGGAAAAGCATTGAAGAACAGAAGTCCAAGGCAATTGCATATGCACTGAGGCAATGCAAGGAAAGTGAGGAAACGTAGTAAGTATAACAGCACGGCTGGAAAGACACCATATTTTTCAAAAGGACTAATACCATCATCAGGCCTCTCCCAAAGACGAATCCCTCCAGCAAATACTTCAAATATTATGAGAAGAGTAATGAACAACCCGCAATGGAGCGTATGCTTCAGATTGCTGCTGAGAATCATTTTTGGAATTCCTGATGATACACCTACAAAA--AGAGAGTGAACAAATGATTAGTTAAA-TTTTTTTAGATTGTTCAGTATTCATACTACAAAATAGCAATCATTATCTACAAAATATTACAACTGCTTTCTTACTTACATGACATAGTTATACACTATCTACCAGAAAGTAATTCGACACCTGTGATAGAAAAGGAAAACAAA
>APH_0723
ACAGGCATAAAAAGAATTTGAGCAGTCCAAGACGGTAAAGACTGAACGATTTGATTACTCCAAATATATACATGTAGATGTTCATGGCTCCGACAAAGGCACATAGAAAGTCTATCATCTGCCAGCAAGGTATTGGATAGAGTCCTGCAAGAATAATGTTTGATGTGCTAAGAGGAATGGTTGCCCAAGAGTATAGTGCACATGACAGAAAAACTTTATTTCGAAATGGTATGGCTGGACTGTGAACAACAAGAAAAATTCCTTGCAGCCAACGTTTTCTCTGCTGCAGGAAATCCCAGAGAGTGAACGGACTCTTCTCCCACATTTCACCCTCTATGAAATTGAAGGTATAGCCTTCCTTGTAGGCTACCATGCTAAAGAAACAATCTTCAGCTACAGATCCATCTAACCCGTGGTCAAAGGACACTTTTCGTTCCGCTCCTGCTTGTGTAACAACATAAGACCCCTTCCAACTGAACAGAGGACGATGGAAAATCTGGAACTGAAATCTTAGCTTTCCCATGTCATCCGCAACACGGAAACAGTCAGCTAAAGTGGTCATCCAATTAACAACATTTTCATTTGCATACGTTATCATCCCTTGACCAAATTGATACCTTCCATCTAATGTGAAATTTAGTACCCCTTTCAATGAGTTCTCAGTAATAATGGTTTCTTCATCTAAGTGAACAATCCAATCTGAGTCACTGAGGATGTTAATATCTTCTTCCAGGCAATACTGAAGAGCCCTGGCCTTAAAAAGTGCTCCAGATTTAGTTCTGTATGTTGAAGGAACCACTATTTCTCTGATACGTGGGTGTTTTGGCATGTTAATAGGCTTGTCCGTCACTATTTCCATCAAAAAATTTTCTAGTCCAACATCCAGACAGGTGTTCATATTTCGTGTCACGTTGTTCTTCACCAGTTCTGGATAATCTCCACGTGTAACTGTTCTGATACAGATGAATGGTGCAAGAAGTGGTGAGCCCCTGAGTTGCACTTTTTCTGGAAAAGCATTGAAGAACAGAAGTCCAAGGCAATTGCATATGCACTGAGGCAATGCAAGGAAAGTGAGGAAACGTAGTAAGTATAACAGCATGGCTGGAAAGACACCATATTTTTCAAAAGGACTAATACCATCATCAGGCCTCTCCCAAAGACGAATCCCTCCAGCAAATACTTCAAATATTATGAGAAGAGTAATGAACAACCCGCAATGGAGCGTATGCTTCAGATTGCTGCTGAGAATCATTTTTGGAATTCCTGATGATACACCTACAAAAAGAGAGAGTGAACAAATGATTAGTTAAATTTTTTTTAGATTGTTCAGTATTCATACTACAAAATAGCAATCATTATCTACAAAATATTACAACTGCTTTCTTACTTACATGACATAGTTATACACTATCTACCAGAAAGTAATTCGACACCTGTGATAGAAAAGGAAAACAAA
>APH_0880
ACAGGCATAAAAAGAATTTGAGCAGTCCAAGACGGTAAAGACTGAACGATTTGATTACTCCAAATATATACATGTAGATGTTCATGGCTCCGACAAAGGCACATAGAAAGTCTATCATCTGCCAGCAAGGTATTGGATAGAGTCCTGCAAGAATAATGTTTGATGTGCTAAGAGGAATGGTTGCCCAAGAGTATAGTGCACATGACAGAAAAACTTTATTTCGAAATGGTATGGCTGGACTGTGAACAACAAGAAAAATTCCTTGCAGCCAACGTTTTCTCTGCTGCAGGAAATCCCAGAGAGTGAACGGACTCTTCTCCCACATTTCACCCTCTATGAAATTGAAGGTATAGCCTTCCTTGTAGGCTACCATGCTAAAGAAACAATCTTCAGCTACAGATCCATCTAACCCGTGGTCAAAGGACACTTTTCGTTCCGCTCCTGCTTGTGTAACAACGTAAGACCCCTTCCAACTGAACAGAGGACGATGGAAAATCTGGAACTGAAATCTTAGCTTTCCCATGTCATCCGCAACACGGAAACAGTCAGCTAAAGTGGTCATCCAATTAACAACATTTTCATTTGCATACGTTATCATCCCTTGACCAAATTGATACCTTCCATCTAATGTGAAATTTAGTATCCCTTTCAATGAGTTCTCAGTAATAATGGTTTCTTCATCTAAGTGAACAATCCAATCTGAGTCACTGAGGATGTTAATATCTTCTTCCAGGCAATACTGAAGAGCCCTGGCCTTAAAAAGTGCTCCAGATTTAGTTCTGTATGTTGAAGGAACCACTATTTCTCTGATACGTGGGTGTTTTGGCATGTTAATAGGCTTGTCCGTCACTATTTCCATCAAAAAATTTTCTAGTCCAACATCCAGACAGGTGTTCATATTTCGTGTCACGTTGTTCTTCACCAGTTCTGGATAATCTCCACGTGTAACTGTTCTGATACAGATGAATGGTGCAAGAAGTGGTGAGCCCCTGAGTTGCACTTTTTCTGGAAAAGCATTGAAGAACAGAAGTCCAAGGCAATTGCATATGCACTGAGGCAATGCAAGGAAAGTGAGGAAACGTAGTAAGTATAACAGCATGGCTGGAAAGACACCATATTTTTCAAAAGGACTAATACCATCATCAGGCCTCTCCCAAAGACGAATCCCTCCAGCAAATACTTCAAATATTATGAGAAGAGTAATGAACAACCCACAATGGAGCGCATGCTTCAGATTGCTGCTGAGAATCATTTTTGGAATTCCTGATGATACACCTACAAAAAGAGAGAGTGAACAAATGATTAGTTAAATTTTTTTTAGATTGTTCAGTATTCATACTACAAAATAGCAATCATTATCTACAAAATATTACAACTGCTTTCTTACTTACATGACATAGTTATACACTATCTACCAGAAAGTAATTGGACACCTGTGATAGAAAAGGAAAACGAA
>APH_1602
ACAGGCATAAAAAGAATTTGAGCAATCCAAGACGGTAAAGACTGAACGATTTGATTACTCCAAATATATACATGTAGATGTTCATGGCTCCGACAAAGGCACATAGAAAGTCTATCATCTGCCAGCAAGGTATTGGATAGAGTCCTGCAAGAATAATGTTTGATGTGCTAAGAGGAATGGTTGCCCAAGAGTATAGTGCACATGACAGAAAAACTTTATTTCGAAATGGTATGGCTGGACTGTGAACAACAAGAAAAATTCCTTGCAGCCAACGTTTTCTCTGCTGCAGGAAATCCCAGAGAGTGAACGGACTCTTCTCCCACATTTCACCCTCTATGAAATTGAAGGTATAGCCTTCCTTGTAGGCTACCATGCTAAAGAAACAATCTTCAGCTACAGATCCATCTAACCCATGGTCAAAGGACACTTTCCGTTCCGCTCCTGCTTGTGTAACAACGTATGACCCCTTCCAACTGAACAGAGGACGATGAAAAATCTGGAACTGAAATCTTAGCTTTCCCATGTCATCCGCAACACGGAAACAGTCAGCTAAAGTGGTCATCCAATTAACAACATTCTCATTTGCATAAGTTATCATCCCTTGACCAAATTGATACCTTCCATCTAATGTGAAATTTAGTATCCCTTTCAATGAGTTCTCAGTAATAATGGTTTCTTCATCTAAGTGAACAATCCAATCTGAGTCACTGAGGATGTTAATATCTTCTTCCAGGCAATACTGAAGAGCCCTGGCCTTAAAAAGTGCTCCAGATTTAGTTCTGTATGTTGAAGGAACCACTATTTCTCTGATACGTGGGTGTTTTGGCATGTTAATAGGCTTGTCCGTCACTATTTCCATCAAAAAATTTTCTAGTCCAACATCCAGACAGGTGTTCATATTTCGTGTCACGTTGTTCTTCACCAGTTCTGGATAATCTCCACGTGTAACTGTTCTGATACAGATGAATGGTGCAAGAAGTGGTGAGCCCCTGAGTTGCACTTTTTCTGGAAAAGCATTGAAGAACAGAAGTCCAAGGCAATTGCATATGCACTGAGGCAATGCAAGGAAAGTGAGGAAACGTAGTAAGTATAACAGCATGGCTGGAAAGACACCATATTTTTCAAAAGGACTAATACCATCATCAGGCCTCTCCCAAAGACGAATCCCTCCAGCAAATACTTCAAATATTATGAGAAGAGTAATGAACAACCCGCAATGGAGCGCATGCTTCAGATTGCTGCTGAGAATCATTTTTGGAATTCCTGATGATACACCTACAAAAAGAGAGAGTGAACAAATGATTAGTTAAATTTTTTTTAGATTGTTCAGTATTCATACTACAAAATAGCAATCATTATCTACAAAATATTACAACTGCTTTCTTACTTACATGACATAGTTATACACTATCTACCAGAAAGTAATTGGACACCTGTGATAGAAAAGGAAAACAAA
>APH_0136
ACAGGCATAAAAAGAATTTGAGCAATCCAAGACGGTAAAGACTGAACGATTTGATTACTCCAAATATATACATGTAGATGTTCATGGCTCCGACAAAGGCACATAGAAAGTCTATCATCTGCCAGCAAGGTATTGGATAGAGTCCTGCAAGAATAATGTTTGATGTGCTAAGAGGAATGGTTGCCCAAGAGTATAGTGCACATGACAGAAAAACTTTATTTCGAAATGGTATGGCTGGACTGTGAACAACAAGAAAAATTCCTTGCAGCCAACGTTTTCTCTGCTGCAGGAAATCCCAGAGAGTGAACGGACTCTTCTCCCACATTTCACCCTCTATGAAATTGAAGGTATAGCCTTCCTTGTAGGCTACCATGCTAAAGAAACAATCTTCAGCTACAGATCCATCTAACCCATGGTCAAAGGACACTTTCCGTTCCGCTCCTGCTTGTGTAACAACGTACGACCCCTTCCAACTGAACAGAGGACGATGAAAAATCTGGAACTGAAATCTTAGCTTTCCCATGTCATCCGCAACACGGAAACAGTCAGCTAAAGTGGTCATCCAATTAACAACATTCTCATTTGCATAAGTTATCATCCCTTGACCAAATTGATACCTTCCATCTAATGTGAAATTTAGTATCCCTTTCAATGAGTTCTCAGTAATAATGGTTTCTTCATCTAAGTGAACAATCCAATCTGAGTCACTGAGGATGTTAATATCTTCTTCCAGGCAATACTGAAGAGCCCTGGCCTTAAAAAGTGCTCCAGATTTAGTTCTGTATGTTGAAGGAACCACTATTTCTCTGATACGCGGGTGTTTTGGCATGTTAATAGGCTTGTCCGTCACTATTTCCATCAAAAAATTTTCTAGTCCAACATCCAGACAGGTGTTCATATTTCGTGTCACGTTGTTCTTCACCAGTTCTGGATAATCTCCACGTGTAACTGTTCTGATACAGATGAATGGTGCAAGAAGTGGTGAGCCCCTGAGTTGCACTTTTTCTGGAAAAGCATTGAAGAACAGAAGTCCAAGGCAATTGCATATGCACTGAGGCAATGCAAGGAAAGTGAGGAAACGTAGTAAGTATAACAGCATGGCTGGAAAGACACCATATTTTTCAAAAGGACTAATACCATCATCAGGCCTCTCCCAAAGACGAATCCCTCCAGCAAATACTTCAAATATTATGAGAAGAGTAATGAACAACCCACAATGGAGCGCATGCTTCAGATTGCTGCTGAGAATCATTTTTGGAATTCCTGATGATACACCTACAAAAAGAGAGAGTGAACAAATGATTAGTTAAATTTTTTTTAGATTGTTCAGTATTCATACTACAAAATAGCAATCATTATCTACAAAATATTACAACTGCTTTCTTACTTACATGACATAGTTATACACTATCTACCAGAAAGTAATTGGACACCTGTGATAGAAAAGGAAAACGAA
>APH_0683
ACAGGCATAAAAAGAATTTGAGCAATCCAAGACGGTAAAGACTGAACGATTTGATTACTCCAAATATATACATGTAGATGTTCATGGCTCCGACAAAGGCACATAGAAAGTCTATCATCTGCCAGCAAGGTATTGGATAGAGTCCTGCAAGAATAATGTTTGATGTGCTAAGAGGAATGGTTGCCCAAGAGTATAGTGCACATGACAGAAAAACTTTATTTCGAAATGGTATGGCTGGACTGTGAACAACAAGAAAAATTCCTTGCAGCCAACGTTTTCTCTGCTGCAGGAAATCCCAGAGAGTGAACGGACTCTTCTCCCACATTTCACCCTCTATGAAATTGAAGGTATAGCCTTCCTTGTAGGCTACCATGCTAAAGAAACAATCTTCAGCTACAGATCCATCTAACCCATGGTCAAAGGACACTTTCCGTTCCGCTCCTGCTTGTGTAACAACGTACGACCCCTTCCAACTGAACAGAGGACGATGAAAAATCTGGAACTGAAATCTTAGCTTTCCCATGTCATCCGCAACACGGAAACAGTCAGCTAAAGTGGTCATCCAATTAACAACATTCTCATTTGCATAAGTTATCATCCCTTGACCAAATTGATACCTTCCATCTAATGTGAAATTTAGTATCCCTTTCAATGAGTTCTCAGTAATAATGGTTTCTTCATCTAAGTGAACAATCCAATCTGAGTCACTGAGGATGTTAATATCTTCTTCCAGGCAATACTGAAGAGCCCTGGCCTTAAAAAGTGCTCCAGATTTAGTTCTGTATGTTGAAGGAACCACTATTTCTCTGATACGCGGGTGTTTTGGCATGTTAATAGGCTTGTCCGTCACTATTTCCATCAAAAAATTTTCTAGTCCAACATCCAGACAGGTGTTCATATTTCGTGTCACGTTGTTCTTCACCAGTTCTGGATAATCTCCACGTGTAACTGTTCTGATACAGATGAATGGTGCAAGAAGTGGTGAGCCCCTGAGTTGCACTTTTTCTGGAAAAGCATTGAAGAACAGAAGTCCAAGGCAATTGCATATGCACTGAGGCAATGCAAGGAAAGTGAGGAAACGTAGTAAGTATAACAGCATGGCTGGAAAGACACCATATTTTTCAAAAGGACTAATACCATCATCAGGCCTCTCCCAAAGACGAATCCCTCCAGCAAATACTTCAAATATTATGAGAAGAGTAATGAACAACCCACAATGGAGCGCATGCTTCAGATTGCTGCTGAGAATCATTTTTGGAATTCCTGATGATACACCTACAAAAAGAGAGAGTGAACAAATGATTAGTTAAATTTTTTTTAGATTGTTCAGTATTCATACTACAAAATAGCAATCATTATCTACAAAATATTACAACTGCTTTCTTACTTACATGACATAGTTATACACTATCTACCAGAAAGTAATTGGACACCTGTGATAGA-------------
>APH_5001
-------------------------------------------------------------------------------------GGCTCCGACAAAGGCACATAGAAAGTCTATCATCTGCCAGCAAGGTATTGGATAGAGTCCTGCAAGAATAATGTTTGATGTGCTAAGAGGAATAGTTGCCCAAGAGTATAGTGCACATGAAAGAAAAACTTTATTTCGAAATGGTATGGCTGGACTGTGAACAACAAGAAAAATTCCTTGCAGCCAACGTTTTCTCTGCTGCAGGAAATCCCAGAGAGTGAACGGACTCTTCTCCCACATTTCACCCTCTATGAAATTGAAGGTATAGCCTTCCTTGTAGGCTACCATGCTAAAGAAACAATCTTCAGCTACAGATCCATCTAACCCATGGTCAAAGGACACTTTCCGTTCCGCTCCTGCTTGTGTAACAACGTACGACCCCTTCCAACTGAACAGAGGACGATGAAAAATCTGGAACTGAAATCTTAGCTTTCCCATGTCATCCGCAACACGGAAACAGTCAGCTAAAGTGGTCATCCAATTAACAACATTCTCATTTGCATAAGTTATCATCCCTTGACCAAATTGATACCTTCCATCTAATGTGAAATTTAGTATCCCTTTCAATGAGTTCTCAGTAATAATGGTTTCTTCATCTAAGTGAACAATCCAATCTGAGTCACTGAGGATGTTAATATCTTCTTCCAGGCAATACTGAAGAGCCCTGGCCTTAAAAAGTGCTCCAGATTTAGTTCTGTATGTTGAAGGAACCACTATTTCTCTGATACGCGGGTGTTTTGGCATGTTAATAGGCTTGTCCGTCACTATTTCCATCAAAAAATTTTCTAGTCCAACATCCAGACAGGTGTTCATATTTCGTGTCACGTTGTTCTTCACCAGTTCTGGATAATCTCCACGTGTAACTGTTCTGATACAGATGAATGGTGCAAGAAGTGGTGAGCCCCTGAGTTGCACTTTTTCTGGAAAAGCATTGAAGAACAGAAGTCCAAGGCAATTGCATATGCACTGAGGCAATGCAAGGAAAGTGAGGAAACGTAGTAAGTATAACAGCATGGCTGGAAAGACACCATATTTTTCAAAAGGACTAATACCATCATCAGGCCTCTCCCAAAGACGAATCCCTCCAGCAAATACTTCAAATATTATGAGAAGAGTAATGAACAACCCACAATGGAGCGCATGCTTCAGATTGCTGCTGAGAATCATTTTTGGAATTCCTGATGATACACCTACAAAAAGAGAGAGTGAACAAATGATTAGTTAAATTTTTTTTAGATTCTTCAGTATTCATACTACA-----------------------------------------------------------------------------------------------------------------
>APH_4024
------------------------------------------TGAACGATTTGATTACTCCAAATATATACATGTAGATGTTCATGGCTCCGACAAAGGCACATAGAAAGTCTATCATCTGCCAGCAAGGTATTGGATAGAGTCCTGCAAGAATAATGTTTGATGTGCTAAGAGGAATAGTTGCCCAAGAGTATAGTGCACATGAAAGAAAAACTTTATTTCGAAATGGTATGGCTGGACTGTGAACAACAAGAAAAATTCCTTGCAGCCAACGTTTTCTCTGCTGCAGGAAATCCCAGAGAGTGAACGGACTCTTCTCCCACATTTCACCCTCTATGAAATTGAAGGTATAGCCTTCCTTGTAGGCTACCATGCTAAAGAAACAATCTTCAGCTACAGATCCATCTAACCCATGGTCAAAGGACACTTTCCGTTCCGCTCCTGCTTGTGTAACAACGTACGACCCCTTCCAACTGAACAGAGGACGATGAAAAATCTGGAACTGAAATCTTAGCTTTCCCATGTCATCCGCAACACGGAAACAGTCAGCTAAAGTGGTCATCCAATTAACAACATTCTCATTTGCATAAGTTATCATCCCTTGACCAAATTGATACCTTCCATCTAATGTGAAATTTAGTATCCCTTTCAATGAGTTCTCAGTAATAATGGTTTCTTCATCTAAGTGAACAATCCAATCTGAGTCACTGAGGATGTTAATATCTTCTTCCAGGCAATACTGAAGAGCCCTGGCCTTAAAAAGTGCTCCAGATTTAGTTCTGTATGTTGAAGGAACCACTATTTCTCTGATACGCGGGTGTTTTGGCATGTTAATAGGCTTGTCCGTCACTATTTCCATCAAAAAATTTTCTAGTCCAACATCCAGACAGGTGTTCATATTTCGTGTCACGTTGTTCTTCACCAGTTCTGGATAATCTCCACGTGTAACTGTTCTGATACAGATGAATGGTGCAAGAAGTGGTGAGCCCCTGAGTTGCACTTTTTCTGGAAAAGCATTGAAGAACAGAAGTCCAAGGCAATTGCATATGCACTGAGGCAATGCAAGGAAAGTGAGGAAACGTAGTAAGTATAACAGCATGGCTGGAAAGACACCATATTTTTCAAAAGGACTAATACCATCATCAGGCCTCTCCCAAAGACGAATCCCTCCAGCAAATACTTCAAATATTATGAGAAGAGTAATGAACAACCCACAATGGAGCGCATGCTTCAGATTGCTGCTGAGAATCATTTTTGGAATTCCTGATGATACACCTACAAAAAGAGAGAGTGAACAAATGATTAGTTAAATTTTTTTTAGATTCTTCAGTATTCATACTACAAAATAGCAATCATTATCTACAAAATATTACAACTGCTTTCTTACTTACATGACATAGTTATACACTATCTACCAGAAAGTAATTGGACACCTGTGATAGAAAAGGAAAACAAA
>APH_5003
---------------------------------------------ACGATTTGATTACTCCAAATATATACATGTAGATGTTCATGGCTCCGACAAAGGCACATAGAAAGTCTATCATCTGCCAGCAAGGTATTGGATAGAGTCCTGCAAGAATAATGTTTGATGTGCTAAGAGGAATAGTTGCCCAAGAGTATAGTGCACATGAAAGAAAAACTTTATTTCGAAATGGTATGGCTGGACTGTGAACAACAAGAAAAATTCCTTGCAGCCAACGTTTTCTCTGCTGCAGGAAATCCCAGAGAGTGAACGGACTCTTCTCCCACATTTCACCCTCTATGAAATTGAAGGTATAGCCTTCCTTGTAGGCTACCATGCTAAAGAAACAATCTTCAGCTACAGATCCATCTAACCCATGGTCAAAGGACACTTTCCGTTCCGCTCCTGCTTGTGTAACAACGTACGACCCCTTCCAACTGAACAGAGGACGATGAAAAATCTGGAACTGAAATCTTAGCTTTCCCATGTCATCCGCAACACGGAAACAGTCAGCTAAAGTGGTCATCCAATTAACAACATTCTCATTTGCATAAGTTATCATCCCTTGACCAAATTGATACCTTCCATCTAATGTGAAATTTAGTATCCCTTTCAATGAGTTCTCAGTAATAATGGTTTCTTCATCTAAGTGAACAATCCAATCTGAGTCACTGAGGATGTTAATATCTTCTTCCAGGCAATACTGAAGAGCCCTGGCCTTAAAAAGTGCTCCAGATTTAGTTCTGTATGTTGAAGGAACCACTATTTCTCTGATACGCGGGTGTTTTGGCATGTTAATAGGCTTGTCCGTCACTATTTCCATCAAAAAATTTTCTAGTCCAACATCCAGACAGGTGTTCATATTTCGTGTCACGTTGTTCTTCACCAGTTCTGGATAATCTCCACGTGTAACTGTTCTGATACAGATGAATGGTGCAAGAAGTGGTGAGCCCCTGAGTTGCACTTTTTCTGGAAAAGCATTGAAGAACAGAAGTCCAAGGCAATTGCATATGCACTGAGGCAATGCAAGGAAAGTGAGGAAACGTAGTAAGTATAACAGCATGGCTGGAAAGACACCATATTTTTCAAAAGGACTAATACCATCATCAGGCCTCTCCCAAAGACGAATCCCTCCAGCAAATACTTCAAATATTATGAGAAGAGTAATGAACAACCCACAATGGAGCGCATGCTTCAGATTGCTGCTGAGAATCATTTTTGGAATTCCTGATGATACACCTACAAAAAGAGAGAGTGAACAAATGATTAGTTAAATTTTTTTTAGATTCTTCAGTATTCATACTACAAAATAGCAATCATTATCTACAAAATATTACAACTGCTTTCTTACTTACATGACATAGTTATACACTATCTACCAGAAAGTAATTGGACACCTGTGATAGAAAAGGAAAACG--
>APH_4005
ACAGGCATAAAAAGAATTTGAGCAATCCAAGACGGTAAAGACTGAACGATTTGATTACTCCAAATATATACATGTAGATGTTCATGGCTCCGACAAAGGCACATAGAAAGTCTATCATCTGCCAGCAAGGTATTGGATAGAGTCCTGCAAGAATAATGTTTGATGTGCTAAGAGGAATAGTTGCCCAAGAGTATAGTGCACATGAAAGAAAAACTTTATTTCGAAATGGTATGGCTGGACTGTGAACAACAAGAAAAATTCCTTGCAGCCAACGTTTTCTCTGCTGCAGGAAATCCCAGAGAGTGAACGGACTCTTCTCCCACATTTCACCCTCTATGAAATTGAAGGTATAGCCTTCCTTGTAGGCTACCATGCTAAAGAAACAATCTTCAGCTACAGATCCATCTAACCCATGGTCAAAGGACACTTTCCGTTCCGCTCCTGCTTGTGTAACAACGTACGACCCCTTCCAACTGAACAGAGGACGATGAAAAATCTGGAACTGAAATCTTAGCTTTCCCATGTCATCCGCAACACGGAAACAGTCAGCTAAAGTGGTCATCCAATTAACAACATTCTCATTTGCATAAGTTATCATCCCTTGACCAAATTGATACCTTCCATCTAATGTGAAATTTAGTATCCCTTTCAATGAGTTCTCAGTAATAATGGTTTCTTCATCTAAGTGAACAATCCAATCTGAGTCACTGAGGATGTTAATATCTTCTTCCAGGCAATACTGAAGAGCCCTGGCCTTAAAAAGTGCTCCAGATTTAGTTCTGTATGTTGAAGGAACCACTATTTCTCTGATACGCGGGTGTTTTGGCATGTTAATAGGCTTGTCCGTCACTATTTCCATCAAAAAATTTTCTAGTCCAACATCCAGACAGGTGTTCATATTTCGTGTCACGTTGTTCTTCACCAGTTCTGGATAATCTCCACGTGTAACTGTTCTGATACAGATGAATGGTGCAAGAAGTGGTGAGCCCCTGAGTTGCACTTTTTCTGGAAAAGCATTGAAGAACAGAAGTCCAAGGCAATTGCATATGCACTGAGGCAATGCAAGGAAAGTGAGGAAACGTAGTAAGTATAACAGCATGGCTGGAAAGACACCATATTTTTCAAAAGGACTAATACCATCATCAGGCCTCTCCCAAAGACGAATCCCTCCAGCAAATACTTCAAATATTATGAGAAGAGTAATGAACAACCCACAATGGAGCGCATGCTTCAGATTGCTGCTGAGAATCATTTTTGGAATTCCTGATGATACACCTACAAAAAGAGAGAGTGAACAAATGATTAGTTAAATTTTTTTTAGATTCTTCAGTATTCATACTACAAAATAGCAATCATTATCTACAAAATATTACAACTGCTTTCTTACTTACATGACATAGTTATACACTATCTACCAGAAAGTAATTGGACACCTGTGATAGAAAAGGAAAACGAA
>APH_0622
------------------------------------------------------------------------------------------CGACAAAGGCACATAGAAAGTCTATCATCTGCCAGCAAGGTATTGGATAGAGTCCTGCAAGAATAATGTTTGATGTGCTAAGAGGAATAGTTGCCCAAGAGTATAGTGCACATGAAAGAAAAACTTTATTTCGAAATGGTATGGCTGGACTGTGAACAACAAGAAAAATTCCTTGCAGCCAACGTTTTCTCTGCTGCAGGAAATCCCAGAGAGTGAACGGACTCTTCTCCCACATTTCACCCTCTATGAAATTGAAGGTATAGCCTTCCTTGTAGGCTACCATGCTAAAGAAACAATCTTCAGCTACAGATCCATCTAACCCATGGTCAAAGGACACTTTCCGTTCCGCTCCTGCTTGTGTAACAACGTACGACCCCTTCCAACTGAACAGAGGACGATGAAAAATCTGGAACTGAAATCTTAGCTTTCCCATGTCATCCGCAACACGGAAACAGTCAGCTAAAGTGGTCATCCAATTAACAACATTCTCATTTGCATAAGTTATCATCCCTTGACCAAATTGATACCTTCCATCTAATGTGAAATTTAGTATCCCTTTCAATGAGTTCTCAGTAATAATGGTTTCTTCATCTAAGTGAACAATCCAATCTGAGTCACTGAGGATGTTAATATCTTCTTCCAGGCAATACTGAAGAGCCCTGGCCTTAAAAAGTGCTCCAGATTTAGTTCTGTATGTTGAAGGAACCACTATTTCTCTGATACGCGGGTGTTTTGGCATGTTAATAGGCTTGTCCGTCACTATTTCCATCAAAAAATTTTCTAGTCCAACATCCAGACAGGTGTTCATATTTCGTGTCACGTTGTTCTTCACCAGTTCTGGATAATCTCCACGTGTAACTGTTCTGATACAGATGAATGGTGCAAGAAGTGGTGAGCCCCTGAGTTGCACTTTTTCTGGAAAAGCATTGAAGAACAGAAGTCCAAGGCAATTGCATATGCACTGAGGCAATGCAAGGAAAGTGAGGAAACGTAGTAAGTATAACAGCATGGCTGGAAAGACACCATATTTTTCAAAAGGACTAATACCATCATCAGGCCTCTCCCAAAGACGAATCCCTCCAGCAAATACTTCAAATATTATGAGAAGAGTAATGAACAACCCACAATGGAGCGCATGCTTCAGATTGCTGCTGAGAATCATTTTTGGAATTCCTGATGATACACCTACAAAAAGAGAGAGTGAACAAATGATTAGTTAAATTTTTTTTAGATTGTTCAGTATTCATACTACAAAATAGCATTCATTATCTACAAAATATTACAACTGCTTTCTTACT--------------------------------------------------------------------
>APH_1438
-----------------------------------------------------------------------------------------------------------------------------------------------------------------------------------------------------------------------------------------------------------------------------------------------AGGAAATCCCAGAGAGTGAACGGACTCTTCTCCCACATTTCACCCTCTATGAAATTGAAGGTATAGCCTTCCTTGTAGGCTACCATGCTAAAGAAACAATCTTCAGCTACAGATCCATCTAACCCATGGTCAAAGGACACTTTCCGTTCCGCTCCTGCTTGTGTAACAACGTACGACCCCTTCCAACTGAACAGAGGACGATGAAAAATCTGGAACTGAAATCTTAGCTTTCCCATGTCATCCGCAACACGGAAACAGTCAGCTAAAGTGGTCATCCAATTAACAACATTCTCATTTGCATAAGTTATCATCCCTTGACCAAATTGATACCTTCCATCTAATGTGAAATTTAGTATCCCTTTCAATGAGTTCTCAGTAATAATGGTTTCTTCATCTAAGTGAACAATCCAATCTGAGTCACTGAGGATGTTAATATCTTCTTCCAGGCAATACTGAAGAGCCCTGGCCTTAAAAAGTGCTCCAGATTTAGTTCTGTATGTTGAAGGAACCACTATTTCTCTGATACGCGGGTGTTTTGGCATGTTAATAGGCTTGTCCGTCACTATTTCCATCAAAAAATTTTCTAGTCCAACATCCAGACAGGTGTTCATATTTCGTGTCACGTTGTTCTTCACCAGTTCTGGATAATCTCCACGTGTAACTGTTCTGATACAGATGAATGGTGCAAGAAGTGGTGAGCCCCTGAGTTGCACTTTTTCTGGAAAAGCATTGAAGAACAGAAGTCCAAGGCAATTGCATATGCACTGAGGCAATGCAAGGAAAGTGAGGAAACGTAGTAAGTATAACAGCA----------------------------------------------------------------------------------------------------------------------------------------------------------------------------------------------------------------------------------------------------------------------------------------------------------------------------------------------------------------------
>APH_4029
------------------------------------------------------------------------------------------------------------------------------------------------------------------------------------------------------------------------TATTTCGAAATGGTATGGCTGGACTGTGAACAACAAGAAAAATTCCTTGCAGCCAACGTTTTCTCTGCTGCAGGAAATCCCAGAGAGTGAACGGACTCTTCTCCCACATTTCACCCTCTATGAAATTGAAGGTATAGCCTTCCTTGTAGGCTACCATGCTAAAGAAACAATCTTCAGCTACAGATCCATCTAACCCATGGTCAAAGGACACTTTCCGTTCCGCTCCTGCTTGTGTAACAACGTACGACCCCTTCCAACTGAACAGAGGACGATGAAAAATCTGGAACTGAAATCTTAGCTTTCCCATGTCATCCGCAACACGGAAACAGTCAGCTAAAGTGGTCATCCAATTAACAACATTCTCATTTGCATAAGTTATCATCCCTTGACCAAATTGATACCTTCCATCTAATGTGAAATTTAGTATCCCTTTCAATGAGTTCTCAGTAATAATGGTTTCTTCATCTAAGTGAACAATCCAATCTGAGTCACTGAGGATGTTAATATCTTCTTCCAGGCAATACTGAAGAGCCCTGGCCTTAAAAAGTGCTCCAGATTTAGTTCTGTATGTTGAAGGAACCACTATTTCTCTGATACGCGGGTGTTTTGGCATGTTAATAGGCTTGTCCGTCACTATTTCCATCAAAAAATTTTCTAGTCCAACATCCAGACAGGTGTTCATATTTCGTGTCACGTTGTTCTTCACCAGTTCTGGATAATCTCCACGTGTAACTGTTCTGATACAGATGAATGGTGCAAGAAGTGGTGAGCCCCTGAGTTGCACTTTTTCTGGAAAAGCATTGAAGAACAGAAGTCCAAGGCAATTGCATATGCACTGAGGCAATGCAAGGAAAGTGAGGAAACGTAGTAAGTATAACAGCATGGCTGGAAAGACACCATATTTTTCAAAAGGACTAATACCATCATCAGGCCTCTCCCAAAGACGAATCCCTCCAGCAAATACTTCAAATATTATGAGAAGAGTAATGAACAACCCACAATGGAGCGCATGCTTCAGATTGCTGCTGAGAATCATTTTTGGAATTCCTGATGATACACCTACAAAAAGAGAGAG---------------------------------------------------------------------------------------------------------------------------------------------------------------------
>APH_4021
ACAGGCATAAAAAGAATTTGAGCAATCCAAGACGGTAAAGACTGAACGATTTGATTACTCCAAATATATACATGTAGATGTTCATGGCTCCGACAAAGGCACATAGAAAGTCTATCATCTGCCAGCAAGGTATTGGATAGAGTCCTGCAAGAATAATGTTTGATGTGCTAAGAGGAATGGTTGCCCAAGAGTATAGTGCACATGACAGAAAAACTTTATTTCGAAATGGTATGGCTGGACTGTGAACAACAAGAAAAATTCCTTGCAGCCAACGTTTTCTCTGCTGCAGGAAATCCCAGAGAGTGAACGGACTCTTCTCCCACATTTCACCCTCTATGAAATTGAAGGTATAGCCTTCCTTGTAGGCTACCATGCTAAAGAAACAATCTTCAGCTACAGATCCATCTAACCCGTGGTCAAAGGACACTTTTCGTTCCGCTCCTGCTTGTGTAACAACGTAAGACCCCTTCCAACTGAACAAAGGACGATGAAAAATCTGGAACTGAAATCTTAGCTTTCCCATGTCATCCGCAACACGGAAACAGTCAGCTAAAGTGGTCATCCAATTAACAACATTTTCATTTGCATAAGTTATCATCCCTTGACCAAATTGATACCTTCCATCTAATGTGAAATTTAGTATCCCTTTCAATGAGTTCTCAGTAATAATGGTTTCTTCATCTAAGTGAACAATCCAATCTGAGTCACTGAGGATGTTAATATCTTCTTCCAGGCAATACTGAAGAGCCCTGGCCTTAAAAAGTGCTCCAGATTTAGTTCTGTATGTTGAAGGAACCACTATTTCTCTGATACGTGGGTGTTTTGGCATGTTAATAGGCTTGTCCGTCACTATTTCCATCAAAAAATTTTCTAGTCCAACATCCAGACAGGTGTTCATATTTCGTGTCACGTTGTTCTTCACCAGTTCTGGATAATCTCCACGTGTAACTGTTCTGATACAGATGAATGGTGCAAGAAGTGGTGAGCCCCTGAGTTGCACTTTTTCTGGAAAAGCATTGAAGAACAGAAGTCCAAGGCAATTGCATATGCACTGAGGCAATGCAAGGAAAGTGAGGAAACGTAGTAAGTATAACAGCATGGCTGGAAAGACACCATATTTTTCAAAAGGACTAATACCATCATCAGGCCTCTCCCAAAGACGAATCCCTCCAGCAAATACTTCAAATATTATGAGAAGAGTAATGAACAACCCGCAATGGAGCGCATGCTTCAGATTGCTGCTGAGAATCATTTTTGGAATTCCTGATGATACACCTACAAAA--AGAGAGTGAACAAATGATTAGTTAAA-TTTTTTTAGATTGTTCAGTATTCATACTACAAAATAGCAATCATTATCTACAAAATATTACAACTGCTTTCTTACTTACATGACATAGTTATACACTATCTACCAGAAAGTAATTGGACAACTGTGATAGAAAAGGAAAACAAA
>APH_5079
ACAGGCATAAAAAGAATTTGAGCAATCCAAGACGGTAAAGACTGAACGATTTGATTACTCCAAATATATACATGTAGATGTTCATGGCTCCGACAAAGGCACATAGAAAGTCTATCATCTGCCAGCAAGGTATTGGATAGAGTCCTGCAAGAATAATGTTTGATGTGCTAAGAGGAATAGTTGCCCAAGAGTACAGTGCACATGAAAGAAAAACTTTATTTCGAAATGGTATGGCTGGACTGTGAACAACAAGAAAAATTCCTTGCAGCCAACGTTTTCTCTGCTGCAGGAAATCCCAGAGAGTGAACGGACTCTTCTCCCACATTTCACCCTCTATGAAATTGAAGGTATAGCCTTCCTTGTAGGCTACCATGCTAAAGAAACAATCTTCAGCTACAGATCCATCTAACCCATGGTCAAAGGACACTTTTCGTTCCGCTCCTGCTTGTGTAACAACGTAAGACCCCTTCCAACTGAACAAAGGACGATGAAAAATCTGGAACTGAAATCTTAGCTTTCCCATGTCATCCGCAACACGGAAACAGTCAGCTAAAGTGGTCATCCAATTAACAACATTTTCATTTGCATAAGTTATCATCCCTTGACCAAATTGATACCTTCCATCTAATGTGAAATTTAGTATCCCTTTCAATGAGTTCTCAGTAATAATGGTTTCTTCATCTAAGTGAACAATCCAATCTGAGTCACTGAGGATGTTAATATCTTCTTCCAGGCAATACTGAAGAGCCCTGGCCTTAAAAAGTGCTCCAGATTTAGTTCTGTATGTTGAAGGAACCACTATTTCTCTGATACGTGGGTGTTTTGGCATGTTAATAGGCTTGTCCGTCACTATTTCCATCAAAAAATTTTCTAGTCCAACATCCAGACAGGTGTTCATATTTCGTGTCACGTTGTTCTTCACCAGTTCTGGATAATCTCCACGTGTAACTGTTCTGATACAGATGAATGGTGCAAGAAGTGGTGAGCCCCTGAGTTGCACTTTTTCTGGAAAAGCATTGAAGAACAGAAGTCCAAGGCAATTGCATATGCACTGAGGCAATGCAAGGAAAGTGAGGAAACGTAGTAAGTATAACAGCATGGCTGGAAAGACACCATATTTTTCAAAAGGACTAATACCATCATCAGGCCTCTCCCAAAGACGAATCCCTCCAGCAAATACTTCAAATATTATGAGAAGAGTAATGAACAACCCGCAATGGAGCGCATGCTTCAGATTGCTGCTGAGAATCATTTTTGGAATTCCTGATGATACACCTACAAAA--AGAGAGTGAACAAATGATTAGTTAAATTTTTTTTAGATTCTTCAGTATTCATACTACAAAATAGCAATCATTATCTACAAAATATTACAACTGCTTTCTTACTTACATGACATAGTTATACACTATCTACCAGAAAGTAATTGGACACC----------------------
>APH_3177
ACAGGCATAAAAAGAATTTGAGCAATCCAAGACGGTAAAGACTGAACGATTTGATTACTCCAAATATATACATGTAGATGTTCATGGCTCCGACAAAGGCACATAGAAAGTCTATCATCTGCCAGCAAGGTATTGGATAGAGTCCTGCAAGAATAATGTTTGATGTGCTAAGAGGAATAGTTGCCCAAGAGTATAGTGCACATGAAAGAAAAACTTTATTTCGAAATGGTATGGCTGGACTGTGAACAACAAGAAAAATTCCTTGCAGCCAACGTTTTCTCTGCTGCAGGAAATCCCAGAGAGTGAACGGACTCTTCTCCCACATTTCACCCTCTATGAAATTGAAGGTATAGCCTTCCTTGTAGGCTACCATGCTAAAGAAACAATCTTCAGCTACAGATCCATCTAACCCATGGTCAAAGGACACTTTTCGTTCCGCTCCTGCTTGTGTAACAACATAAGACCCCTTCCAACTGAACAAAGGACGATGAAAAATCTGGAACTGAAATCTTAGCTTTCCCATGTCATCCGCAACACGGAAACAGTCAGCTAAAGTGGTCATCCAATTAACAACATTTTCATTTGCATAAGTTATCATCCCTTGACCAAATTGATACCTTCCATCTAATGTGAAATTTAGTATCCCTTTCAATGAGTTCTCAGTAATAATGGTTTCTTCATCTAAGTGAACAATCCAATCTGAGTCACTGAGGATGTTAATATCTTCTTCCAGGCAATACTGAAGAGCCCTGGCCTTAAAAAGTGCTCCAGATTTAGTTCTGTATGTTGAAGGAACCACTATTTCTCTGATACGTGGGTGTTTTGGCATGTTAATAGGCTTGTCCGTCACTATTTCCATCAAAAAATTTTCTAGTCCAACATCCAGACAGGTGTTCATATTTCGTGTCACGTTGTTCTTCACCAGTTCTGGATAATCTCCACGTGTAACTGTTCTGATACAGATGAATGGTGCAAGAAGTGGTGAGCCCCTGAGTTGCACTTTTTCTGGAAAAGCATTGAAGAACAGAAGTCCAAGGCAATTGCATATGCACTGAGGCAATGCAAGGAAAGTGAGGAAACGTAGTAAGTATAACAGCATGGCTGGAAAGACACCATATTTTTCAAAAGGACTAATACCATCATCAGGCCTCTCCCAAAGACGAATCCCTCCAGCAAATACTTCAAATATTATGAGAAGAGTAATGAACAACCCGCAATGGAGCGCATGCTTCAGATTGCTGCTGAGAATCATTTTTGGAATTCCTGATGATACACCTACAAAA--AGAGAGTGAACAAATGATTAGTTAAA-TTTTTTTAGATTGTTCAGTATTCATACTACAAAATAGCAATCATTATCTACAAAATATTACAACTGCTTTCTTACTTACATGACATAGTTATACACTATCTACCAGAAAGTAATTGGACACCTGTGATAGAAAAGGAAAACAAA
>APH_1535
ACAGGCATAAAAAGAATTTGAGCAATCCAAGACGGTAAAGACTGAACGATTTGATTACTCCAAATATATACATGTAGATGTTCATGGCTCCGACAAAGGCACATAGAAAGTCTATCATCTGCCAGCAAGGTATTGGATAGAGTCCTGCAAGAATAATGTTTGATGTGCTAAGAGGAATAGTTGCCCAAGAGTATAGTGCACATGAAAGAAAAACTTTATTTCGAAATGGTATGGCTGGACTGTGAACAACAAGAAAAATTCCTTGCAGCCAACGTTTTCTCTGCTGCAGGAAATCCCAGAGAGTGAACGGACTCTTCTCCCACATTTCACCCTCTATGAAATTGAAGGTATAGCCTTCCTTGTAGGCTACCATGCTAAAGAAACAATCTTCAGCTACAGATCCATCTAACCCATGGTCAAAGGACACTTTTCGTTCCGCTCCTGCTTGTGTAACAACGTAAGACCCCTTCCAACTGAACAAAGGACGATGAAAAATCTGGAACTGAAATCTTAGCTTTCCCATGTCATCCGCAACACGGAAACAGTCAGCTAAAGTGGTCATCCAATTAACAACATTTTCATTTGCATAAGTTATCATCCCTTGACCAAATTGATACCTTCCATCTAATGTGAAATTTAGTATCCCTTTCAATGAGTTCTCAGTAATAATGGTTTCTTCATCTAAGTGAACAATCCAATCTGAGTCACTGAGGATGTTAATATCTTCTTCCAGGCAATACTGAAGAGCCCTGGCCTTAAAAAGTGCTCCAGATTTAGTTCTGTATGTTGAAGGAACCACTATTTCTCTGATACGTGGGTGTTTTGGCATGTTAATAGGCTTGTCCGTCACTATTTCCATCAAAAAATTTTCTAGTCCAACATCCAGACAGGTGTTCATATTTCGTGTCACGTTGTTCTTCACCAGTTCTGGATAATCTCCACGTGTAACTGTTCTGATACAGATGAATGGTGCAAGAAGTGGTGAGCCCCTGAGTTGCACTTTTTCTGGAAAAGCATTGAAGAACAGAAGTCCAAGGCAATTGCATATGCACTGAGGCAATGCAAGGAAAGTGAGGAAACGTAGTAAGTATAACAGCATGGCTGGAAAGACACCATATTTTTCAAAAGGACTAATACCATCATCAGGCCTCTCCCAAAGACGAATCCCTCCAGCAAATACTTCAAATATTATGAGAAGAGTAATGAACAACCCACAATGGAGCGCATGCTTCAGATTGCTGCTGAGAATCATTTTTGGAATTCCTGATGATACACCTACAAAAAGAGAGAGTGAACAAATGATTAGTTAAATTTTTTTTAGATTGTTCAGTATTCATACTACAAAATAGCAATCATTATCTACAAAATATTACAACTGCTTTCTTACTTACATGACATAGTTATACACTATCTACCAGAAAGTAATTGGACACCTGTGATAGAAAAGGAAAACGAA
>APH_0772
----------------------------------------------CGATTTGATTACTCCAAATATATACATGTAGATGTTCATGGCTCCGACAAAGGCACATAGAAAGTCTATCATCTGCCAGCAAGGTATTGGATAGAGTCCTGCAAGAATAATGTTTGATGTGCTAAGAGGAATAGTTGCCCAAGAGTATAGTGCACATGAAAGAAAAACTTTATTTCGAAATGGTATGGCTGGACTGTGAACAACAAGAAAAATTCCTTGCAGCCAACGTTTTCTCTGCTGCAGGAAATCCCAGAGAGTGAACGGACTCTTCTCCCACATTTCACCCTCTATGAAATTGAAGGTATAGCCTTCCTTGTAGGCTACCATGCTAAAGAAACAATCTTCAGCTACAGATCCATCTAACCCATGGTCAAAGGACACTTTTCGTTCCGCTCCTGCTTGTGTAACAACGTAAGACCCCTTCCAACTGAACAAAGGACGATGAAAAATCTGGAACTGAAATCTTAGCTTTCCCATGTCATCCGCAACACGGAAACAGTCAGCTAAAGTGGTCATCCAATTAACAACATTTTCATTTGCATAAGTTATCATCCCTTGACCAAATTGATACCTTCCATCTAATGTGAAATTTAGTATCCCTTTCAATGAGTTCTCAGTAATAATGGTTTCTTCATCTAAGTGAACAATCCAATCTGAGTCACTGAGGATGTTAATATCTTCTTCCAGGCAATACTGAAGAGCCCTGGCCTTAAAAAGTGCTCCAGATTTAGTTCTGTATGTTGAAGGAACCACTATTTCTCTGATACGTGGGTGTTTTGGCATGTTAATAGGCTTGTCCGTCACTATTTCCATCAAAAAATTTTCTAGTCCAACATCCAGACAGGTGTTCATATTTCGTGTCACGTTGTTCTTCACCAGTTCTGGATAATCTCCACGTGTAACTGTTCTGATACAGATGAATGGTGCAAGAAGTGGTGAGCCCCTGAGTTGCACTTTTTCTGGAAAAGCATTGAAGAACAGAAGTCCAAGGCAATTGCATATGCACTGAGGCAATGCAAGGAAAGTGAGGAAACGTAGTAAGTATAACAGCATGGCTGGAAAGACACCATATTTTTCAAAAGGACTAATACCATCATCAGGCCTCTCCCAAAGACGAATCCCTCCAGCAAATACTTCAAATATTATGAGAAGAGTAATGAACAACCCGCAATGGAGCGCATGCTTCAGATTGCTGCTGAGAATCATTTTTGGAATTCCTGATGATACACCTACAAAA--AGAGAGTGAACAAATGATTAGTTAAATTTTTTTTAGATTGTTCAGTATTCATACTACAAAATAGCAATCATTATCTACAAAATATTACAACTGCTTTCTTACTTACATGACATAGTTATACACTATCTACCAGAAAGTAATTGGACACCTGTGATAGAAAAGGAAAACGAA
