# Supplementary material for: ﻿Discovery of a new tarantula species from the Madrean Sky Islands and the first documented instance of syntopy between two montane endemics (Araneae, Theraphosidae, Aphonopelma): a case of prior mistaken identity
Source: Zookeys. 2024 Aug 16;1210:61–98. doi: 10.3897/zookeys.1210.125318 (PMC11344175; doi:10.3897/zookeys.1210.125318)
Supplement: Supplementary material 8 — Phylogenomics files [file zookeys-1210-061_article-125318__-s008.zip › Suppl8/individual_UCE_loci/sl_realigned_uce_1003531.fas]

>APH_1357
--------------------------------------------------------------------------------------------------------TCACCC-------------GCCGC------------------------------------------------------------------------------------------------------------------------------------------------------------------------------------------------------------------TTCGG---------------------------------------------------------------------------------TCCCTTTTATA-------------------------------------------------------------------------------------------------------------------------------------------------------------------------------------------------------------------------------------GCGCACTCTCA---TCACGTGA---CACACACTGATGAAACTGACAATCATCAATTGCAATGGAAGTTTTTCCTGTGCTTCTACTGGGGTCATCTAAAGTGCTCGACTTTCCTTTGCTCTCCATGGTTATTTTGTCATTGATACCAAATTTGCACTCTGGCATACCAGAAAGATATGACTTCATGACTACTCTACCTGCAACATGGGCACTAAGGACTTGTCCTTGTGGAGACATCAACAGATTAACATAC--------------------------------------------------------------------------------------------------------------------------------------------------------------------------------------------------------------------------------------------------------------------------------------------------------------------------------------------------------------------------------------------------------------------------------------------------------------------------------------------------------------------------------------------------------------------------------------------------------------------------------------------------------------------------------------------------------------------------------------------------------------------------
>APH_5001
TGCAATTACAAAATATCTGAACAGTGGTTAAACACAATAGCACGTTTACTAACAAAATTACAGAGTACCTAGCAGAGGTATGCTATTATGATTTGACAGAACAGTCACCCAACCAACACACAAGCCACATTAAGGTTTCAACAACGAGTCTCATACAGTCCACTCCTGCCAATGTAGCGAACCCATTTAATAACATCATGGTCACTGTAGTTTAGTTTGGGTTCAAAAACCTTCAGATAACGGACTTTTAATCCTGAGGGTGCAAAGGGTACTTCAAAGTTCATTGAAATAGGTGGTCTATTCCACTTTTTCTTTGTGTCAGTTTGAAGCAATTCAATTTCGGCACTGAGCTGAGTTTCCTTCATACCAGCCATTCGCTTAATCTTCCACACAATAGCATTTTCACTGGCTTTATATTTAGCCTTTCCTTTCATGCAGATCAACTGAACTCCACTGGTGTTCAAAGGGGTAGGAATGCGAACTTCGATTTTCTGTCCAATTAATGATGACTTGAAGTTAGATTTGAGGACAACCTTCACTTCCATCTTAGTTCGACCCACTTCTCTCACAAGAGGAATGATGCGAAATGGAAAACTTATGTCCTTAGTGATGCGGTATCTCATCAATTCAAATTCACCGTCGGGAGGGATGAAGCTGATACTATGCTCACTTTCAAATTTACTTAATTTCACACACTGATGAAACTGACAATCATCAATTGCAATGGAAGTTTTGCCTGTGCTTCTACTGGGGTCATCTAAAGTGCTCGACTTTCCTTTGCTCTCCATGGTTATTTTGTCATTGATACCAAATTTGCACTCTGGCATACCAGAAAGATATGACTTCATGACTACTCTACCTGCAACATGGGCACTAAGGACTTGTCCTTGTGGAGACATCAACAGATTAACATACTCCAGGACATCCAGGAAGAGCTCATTTCTGCGATACTTTATACCCTCACGACGCCATCCTATTTGTCCAGTAACTTGTGTAGTGATTTGGGTTTGCTCTTCTTTGGTCTGCGACTTTACACCCTGTTGGGTGATGAAAGTCTTTAAAATGCCAGTATCTGTGTTCTGAGGATACCCAAAATCTAATATCTCATCCAGAAGCTCATAAATCAAGACAAAATTATTCTTAACATTTTCTTCGCTGATCTTCCCGAAGTATGACTGCATGACTTCCACCATCTTTAAGAGGAACTCAAAGACCATAGCAGCATTGACATTTTGTTTGGTAACCGCTGCCAGCCATATGTTGCTTCGCTTTATGTGGAAGAAACTAGTGCGTGCTATGTTGGTCACAGGACTACGCACTTGCTGCCTCGCATGGATCACATTCACTCGAAAAGCATCTACGGCATTTCGTCCAATATCATCTCTGAAGACACGGGAGACAAGCACTTCTCCCTTGTGATTGTAAATAAATAATCCACCAATCATCTTGACTCAGTTCAGTGGAATGTAAATTCCCAAAGACCTGAAAACACAAAAAAAAGTCATGAAAT-------------------------------------------------------------------------------------------------------------------------------------------------------
>APH_0880
TGCAATTACAAAATATCTGAACAGTGGTTAAACACAATAGCACGTTTACTAACAAAATTACAGAGTACCTAGCAGAGGTATGCTATTATGATTTGACAGAACAGTCACCCAACCAACACACAAGCCACATTAAGGTTTCAACAACGAGTCTCATACAGTCCACTCCTGCCAATGTAGCGAACCCATTTAATAACATCATGGTCACTGTAGTTTAGTTTGGGTTCAAAAACCTTCAGATAACGGACTTTTAATCCTGAGGGTGCAAAGGGTACTTCAAAGTTCATTGAAATAGGTGGTCTATTCCACTTTTTCTTTGTGTCAGTTTGAAGCAATTCAATTTCGGCACTGAGCTGAGTTTCCTTCATACCAGCCATTCGCTTAATCTTCCACACAATAGCATTTTCACTGGCTTTATATTTAGCCTTTCCTTTCATGCAGATCAACTGAACTCCACTGGTGTTCAAAGGGGTAGGAATGCGAACTTCGATTTTCTGTCCAATTAACGATGACTTGAAGTTAGATTTGAGGACAACCTTCACTTCCATCTTAGTTCGACCCACTTCTCTCACAAGAGGAATGATGCGAAATGGAAAACTTATGTCCTTAGTGATGCGGTATCTCATCAATTCAAATTCACCGTCGGGAGGGATGAAGCTGATACTATGCTCACTTTCAAATTTACTTAATTTCACACACTGATGAAACTGACAATCATCAATTGCAATGGAAGTTTTGCCTGTGCTTCTACTGGGGTCATCTAAAGTGCTCGACTTTCCTTTGCTCTCCATGGTTATTTTGTCATTGATACCAAATTTGCACTCTGGCATACCAGAAAGATACGACTTCATGACTACTCTACCTGCAACATGGGCACTAAGGACTTGTCCTTGTGGAGACATCAACAGATTAACATACTCCAGGACATCCAGGAAGAGCTCATTTCTGCGATACTTTATACCCTCACGACGCCATCCTATTTGTCCAGTAACTTGTGTAGTGATTTGGGTTTGCTCTTCTTTGGTCTGCGACTTTACACCCTGTTGGGTGATGAAAGTCTTTAAAATGCCAGTATCTGTGTTCTGAGGATACCCAAAATCTAATATCTCATCCAGAAGCTCATAAATCAAGACAAAATTATTCTTAACATTTTCTTCGCTGATCTTCCCGAAGTACGACTGCATGACTTCCACCATCTTTAAGAGGAACTCAAAGACCATAGCAGCATTGACATTTTGTTTGGTAACCGCTGCCAGCCATATGTTGCTTCGCTTTATGTGGAAGAAACTAGTGCGTGCTATGTTGGTCACAGGACTACGCACTTGCTGCCTCGCATGGATCACATTCACTCGAAAAGCATCTACGGCATTTCGTCCAATATCATCTCTGAAGACACGGGAGACAAGCACTTCTCCCTTGTGATTGTAAATAAATAATCCACCAATCATCTTGACTCAGTTCAGTGGAATGTAAATTCCCAAATACCTGAAAAAAC--AAAAAAGTCATGAAATACAAGTTATCTATTTCACATTTAATAAAGGTTTTAATAAAAAAAATATGGTAATTTTTCAGATTAACTTCTCAAGGGGGTTTCTTCAAAATTTTTGGTCCCCATGATAGATATCACTTTACAAATCATACATCTGAAGTCATTTCTCATGG
>APH_0723
TGCAATTACAAAATATCTGAACAGTGGTTAAACACAATAGCACGTTTACTAACAAAATTACAGAGTACCTAGCAGAGGTATGCTATTATGATTTGACAGAACAGTCACCCAACCAACACACAAGCCACATTAAGGTTTCAACAACGAGTCTCATACAGTCCACTCCTGCCAATGTAGCGAACCCATTTAATAACATCATGGTCACTGTAGTTTAGTTTGGGTTCAAAAACCTTCAGATAACGGACTTTTAATCCTGAGGGTGCAAAGGGTACTTCAAAGTTCATTGAAATAGGTGGTCTATTCCACTTTTTCTTTGTGTCAGTTTGAAGCAATTCAATTTCGGCACTGAGCTGAGTTTCCTTCATACCAGCCATTCGCTTAATCTTCCACACAATAGCATTTTCACTGGCTTTATATTTAGCCTTTCCTTTCATGCAGATCAACTGAACTCCACTGGTGTTCAAAGGGGTAGGAATGCGAACTTCGATTTTCTGTCCAATTAACGATGACTTGAAGTTAGATTTGAGGACAACCTTCACTTCCATCTTAGTTCGACCCACTTCTCTCACAAGAGGAATGATGCGAAATGGAAAACTTATGTCCTTAGTGATGCGGTATCTCATCAATTCAAATTCACCATCGGGAGGGATGAAGCTGATACTATGCTCACTTTCAAATTTACTTAATTTCACACACTGATGAAACTGACAATCATCAATTGCAATGGAAGTTTTGCCTGTGCTTCTACTGGGGTCATCTAAAGTGCTCGACTTTCCTTTGCTCTCCATGGTTATTTTGTCATTGATACCAAATTTGCACTCTGGCATACCAGAAAGATATGACTTCATGACTACTCTACCTGCAACATGGGCACTAAGGACTTGTCCTTGTGGAGACATCAACAGATTAACATACTCCAGGACATCCAGGAAGAGCTCATTTCTGCGATACTTTATACCCTCACGACGCCATCCTATTTGTCCAGTAACTTGTGTAGTGATTTGGGTTTGCTCTTCTTTGGTCTGCGACTTTACACCCTGTTGGGTGATGAAAGTCTTTAAAATGCCAGTATCTGTGTTCTGAGGATACCCAAAATCTAATATCTCATCCAGAAGCTCATAAATCAAGACAAAATTATTCTTAACATTTTCTTCGCTGATCTTCCCGAAGTATGACTGCATGACTTCCACCATCTTTAAGAGGAACTCAAAGACCATAGCAGCATTGACATTTTGTTTGGTAACCGCTGCCAGCCATATGTTGCTTCGCTTTATGTGGAAGAAACTAGTGCGTGCTATGTTGGTCACAGGACTACGCACTTGCTGCCTCGCATGGATCACATTCACTCGAAAAGCATCTACGGCATTTCGTCCAATATCATCTCTGAAGACACGGGAGACAAGCACTTCTCCCTTGTGATTGTAAATAAATAATCCACCAATCATCTTGACTCAGTTCAGTGGAATGTAAATTCCCAAATACCTGAAAAAACAAAAAAAAGTCATGAAATACAAGTTATCTATTTCACATTTAATAAAGGTTTTAATAAAAAAAATATGGTAATTTTTCAGATTAACTTCTCAAGGGGGTTTCTTCAAAATTTTGGGTCCCCATGATAGATATCACTTTACAAATCATACATCTGAAGTCATTTCTCATGG
>APH_5003
---------------------------------------------------ACAAAATTACAGAGTACCTAGCAGAGGTATGCTATTATGATTTGACAGAACAGTCACCCAACCAACACACAAGCCACATTAAGGTTTCAACAACGAGTCTCATACAGTCCACTCCTGCCAATGTAGCGAACCCATTTAATAACATCATGGTCACTGTAGTTTAGTTTGGGTTCAAAAACCTTCAGATAACGGACTTTTAATCCTGAGGGTGCAAAGGGTACTTCAAAGTTCATTGAAATAGGTGGTCTATTCCACTTTTTCTTTGTGTCAGTTTGAAGCAATTCAATTTCGGCACTGAGCTGAGTTTCCTTCATACCAGCCATTCGCTTAATCTTCCACACAATAGCATTTTCACTGGCTTTATATTTAGCCTTTCCTTTCATGCAGATCAACTGAACTCCACTGGTGTTCAAAGGGGTAGGAATGCGAACTTCGATTTTCTGTCCAATTAATGATGACTTGAAGTTAGATTTGAGGACAACCTTCACTTCCATCTTAGTTCGACCCACTTCTCTCACAAGAGGAATGATGCGAAATGGAAAACTTATGTCCTTAGTGATGCGGTATCTCATCAATTCAAATTCACCGTCGGGAGGGATGAAGCTGATACTATGCTCACTTTCAAATTTACTTAATTTCACACACTGATGAAACTGACAATCATCAATTGCAATGGAAGTTTTGCCTGTGCTTCTACTGGGGTCATCTAAAGTGCTCGACTTTCCTTTGCTCTCCATGGTTATTTTGTCATTGATACCAAATTTGCACTCTGGCATACCAGAAAGATATGACTTCATGACTACTCTACCTGCAACATGGGCACTAAGGACTTGTCCTTGTGGAGACATCAACAGATTAACATACTCCAGGACATCCAGGAAGAGCTCATTTCTGCGATACTTTATACCCTCACGACGCCATCCTATTTGTCCAGTAACTTGTGTAGTGATTTGGGTTTGCTCTTCTTTGGTCTGCGACTTTACACCCTGTTGGGTGATGAAAGTCTTTAAAATGCCAGTATCTGTGTTCTGAGGATACCCAAAATCTAATATCTCATCCAGAAGCTCATAAATCAAGACAAAATTATTCTTAACATTTTCTTCGCTGATCTTCCCGAAGTATGACTGCATGACTTCCACCATCTTTAAGAGGAACTCAAAGACCATAGCAGCATTGACATTTTGTTTGGTAACCGCTGCCAGCCATATGTTGCTTCGCTTTATGTGGAAGAAACTAGTGCGTGCTATGTTGGTCACAGGACTACGCACTTGCTGCCTCGCATGGATCACATTCACTCGAAAAGCATCTACGGCATTTCGTCCAATATCATCTCTGAAGACACGGGAGACAAGCACTTCTCCCTTGTGATTGTAAATAAATAATCCACCAATCATCTTGACTCAGTTCAGTGGAATGTAAATTCCCAAATACCTGAAAAAACAAAAAAAAGTCATGAA---------------------------------------------------------------------------------------------------------------------------------------------------------
>APH_4024
TGCAATTACAAAATATCTGAACAGTGGTTAAACACAATAGCACGTTTACTAACAAAATTACAGAGTACCTAGCAGAGGTATGCTATTATGATTTGACAGAACAGTCACCCAACCAACACACAAGCCACATTAAGGTTTCAACAACGAGTCTCATACAGTCCACTCCTGCCAATGTAGCGAACCCATTTAATAACATCATGGTCACTGTAGTTTAGTTTGGGTTCAAAAACCTTCAGATAACGGACTTTTAATCCTGAGGGTGCAAAGGGTACTTCAAAGTTCATTGAAATAGGTGGTCTATTCCACTTTTTCTTTGTGTCAGTTTGAAGCAATTCAATTTCGGCACTGAGCTGAGTTTCCTTCATACCAGCCATTCGCTTAATCTTCCACACAATAGCATTTTCACTGGCTTTATATTTAGCCTTTCCTTTCATGCAGATCAACTGAACTCCACTGGTGTTCAAAGGGGTAGGAATGCGAACTTCGATTTTCTGTCCAATTAATGATGACTTGAAGTTAGATTTGAGGACAACCTTCACTTCCATCTTAGTTCGACCCACTTCTCTCACAAGAGGAATGATGCGAAATGGAAAACTTATGTCCTTAGTGATGCGGTATCTCATCAATTCAAATTCACCGTCGGGAGGGATGAAGCTGATACTATGCTCACTTTCAAATTTACTTAATTTCACACACTGATGAAACTGACAATCATCAATTGCAATGGAAGTTTTGCCTGTGCTTCTACTGGGGTCATCTAAAGTGCTCGACTTTCCTTTGCTCTCCATGGTTATTTTGTCATTGATACCAAATTTGCACTCTGGCATACCAGAAAGATATGACTTCATGACTACTCTACCTGCAACATGGGCACTAAGGACTTGTCCTTGTGGAGACATCAACAGATTAACATACTCCAGGACATCCAGGAAGAGCTCATTTCTGCGATACTTTATACCCTCACGACGCCATCCTATTTGTCCAGTAACTTGTGTAGTGATTTGGGTTTGCTCTTCTTTGGTCTGCGACTTTACACCCTGTTGGGTGATGAAAGTCTTTAAAATGCCAGTATCTGTGTTCTGAGGATACCCAAAATCTAATATCTCATCCAGAAGCTCATAAATCAAGACAAAATTATTCTTAACATTTTCTTCGCTGATCTTCCCGAAGTATGACTGCATGACTTCCACCATCTTTAAGAGGAACTCAAAGACCATAGCAGCATTGACATTTTGTTTGGTAACCGCTGCCAGCCATATGTTGCTTCGCTTTATGTGGAAGAAACTAGTGCGTGCTATGTTGGTCACAGGACTACGCACTTGCTGCCTCGCATGGATCACATTCACTCGAAAAGCATCTACGGCATTTCGTCCAATATCATCTCTGAAGACACGGGAGACAAGCACTTCTCCCTTGTGATTGTAAATAAATAATCCACCAATCATCTTGACTCAGTTCAGTGGAATGTAAATTCCCAAATACCTGAAAAAACAAAAAAAAGTCATGAAATACAAGTTATCTATTTCACATTTAATAAAGGTTTTAATAAAAAAAATATGGTAATTTTTCAGATTAACTTCTCAAGGGGGTTTCTTCAAAATTTTTGGTCCCCATGATAGATATCACTTTACAAATCATACATCTGAAGTCATTTCTCACGG
>APH_4029
-----------------------------------------------------------------------------------TATTATGATTTGACAGAACAGTCACCCAACCAACACACAAGCCACATTAAGGTTTCAACAACGAGTCTCATACAGTCCACTCCTGCCAATGTAGCGAACCCATTTAATAACATCATGGTCACTGTAGTTTAGTTTGGGTTCAAAAACCTTCAGATAACGGACTTTTAATCCTGAGGGTGCAAAGGGTACTTCAAAGTTCATTGAAATAGGTGGTCTATTCCACTTTTTCTTTGTGTCAGTTTGAAGCAATTCAATTTCGGCACTGAGCTGAGTTTCCTTCATACCAGCCATTCGCTTAATCTTCCACACAATAGCATTTTCACTGGCTTTATATTTAGCCTTTCCTTTCATGCAGATCAACTGAACTCCACTGGTGTTCAAAGGGGTAGGAATGCGAACTTCGATTTTCTGTCCAATTAATGATGACTTGAAGTTAGATTTGAGGACAACCTTCACTTCCATCTTAGTTCGACCCACTTCTCTCACAAGAGGAATGATGCGAAATGGAAAACTTATGTCCTTAGTGATGCGGTATCTCATCAATTCAAATTCACCGTCGGGAGGGATGAAGCTGATACTATGCTCACTTTCAAATTTACTTAATTTCACACACTGATGAAACTGACAATCATCAATTGCAATGGAAGTTTTGCCTGTGCTTCTACTGGGGTCATCTAAAGTGCTCGACTTTCCTTTGCTCTCCATGGTTATTTTGTCATTGATACCAAATTTGCACTCTGGCATACCAGAAAGATATGACTTCATGACTACTCTACCTGCAACATGGGCACTAAGGACTTGTCCTTGTGGAGACATCAACAGATTAACATACTCCAGGACATCCAGGAAGAGCTCATTTCTGCGATACTTTATACCCTCACGACGCCATCCTATTTGTCCAGTAACTTGTGTAGTGATTTGGGTTTGCTCTTCTTTGGTCTGCGACTTTACACCCTGTTGGGTGATGAAAGTCTTTAAAATGCCAGTATCTGTGTTCTGAGGATACCCAAAATCTAATATCTCATCCAGAAGCTCATAAATCAAGACAAAATTATTCTTAACATTTTCTTCGCTGATCTTCCCGAAGTATGACTGCATGACTTCCACCATCTTTAAGAGGAACTCAAAGACCATAGCAGCATTGACATTTTGTTTGGTAACCGCTGCCAGCCATATGTTGCTTCGCTTTATGTGGAAGAAACTAGTGCGTGCTATGTTGGTCACAGGACTACGCACTTGCTGCCTCGCATGGATCACATTCACTCGAAAAGCATCTACGGCATTTCGTCCAATATCATCTCTGAAGACACGGGAGACAAGCACTTCTCCCTTGTGATTGTAAATAAATAATCCACCAATCATCTTGACTCAGTTCAGTGGAATGTAAATTCCCAAATACCTGAAAAAACAAAAAAAAGTCATGAAATACAAGTTATCTATTTCACATTTAATAAAGGTTTTAATAAAAAAAATATGGTA---------------------------------------------------------------------------------------------------
>APH_4005
TGCAATTACAAAATATCTGAACAGTGGTTAAACACAATAGCACGTTTACTAACAAAATTACAGAGTACCTAGCAGAGGTATGCTATTATGATTTGACAGAACAGTCACCCAACCAACACACAAGCCACATTAAGGTTTCAACAACGAGTCTCATACAGTCCACTCCTGCCAATGTAGCGAACCCATTTAATAACATCATGGTCACTGTAGTTTAGTTTGGGTTCAAAAACCTTCAGATAACGGACTTTTAATCCTGAGGGTGCAAAGGGTACTTCAAAGTTCATTGAAATAGGTGGTCTATTCCACTTTTTCTTTGTGTCAGTTTGAAGCAATTCAATTTCGGCACTGAGCTGAGTTTCCTTCATACCAGCCATTCGCTTAATCTTCCACACAATAGCATTTTCACTGGCTTTATATTTAGCCTTTCCTTTCATGCAGATCAACTGAACTCCACTGGTGTTCAAAGGGGTAGGAATGCGAACTTCGATTTTCTGTCCAATTAACGATGACTTGAAGTTAGATTTGAGGACAACCTTCACTTCCATCTTAGTTCGACCCACTTCTCTCACAAGAGGAATGATGCGAAATGGAAAACTTATGTCCTTAGTGATGCGGTATCTCATCAATTCAAATTCACCGTCGGGAGGGATGAAGCTGATACTATGCTCACTTTCAAATTTACTTAATTTCACACACTGATGAAACTGACAATCATCAATTGCAATGGAAGTTTTGCCTGTGCTTCTACTGGGGTCATCTAAAGTGCTCGACTTTCCTTTGCTCTCCATGGTTATTTTGTCATTGATACCAAATTTGCACTCTGGCATACCAGAAAGATATGACTTCATGACTACTCTACCTGCAACATGGGCACTAAGGACTTGTCCTTGTGGAGACATCAACAGATTAACATACTCCAGGACATCCAGGAAGAGCTCGTTTCTGCGATACTTTATACCCTCACGACGCCATCCTATTTGTCCAGTAACTTGTGTAGTGATTTGGGTTTGCTCTTCTTTGGTCTGCGACTTTACACCCTGTTGGGTGATGAAAGTCTTTAAAATGCCAGTATCTGTGTTCTGAGGATACCCAAAATCTAATATCTCATCCAGAAGCTCATAAATCAAGACAAAATTATTCTTAACATTTTCTTCGCTGATCTTCCCGAAGTATGACTGCATGACTTCCACCATCTTTAAGAGGAACTCAAAGACCATAGCAGCATTGACATTTTGTTTGGTAACCGCTGCCAGCCATATGTTGCTTCGCTTTATGTGGAAGAAACTAGTGCGTGCTATGTTGGTCACAGGACTACGCACTTGCTGCCTCGCATGGATCACATTCACTCGAAAAGCATCTACGGCATTTCGTCCAATATCATCTCTGAAGACACGGGAGACAAGCACTTCTCCCTTGTGATTGTAAATAAATAATCCACCAATCATCTTGACTCAGTTCAGTGGAATGTAAATTCCCAAATACCTGAAAAAACAAAAAAAAGTCATGAAATACAAGTTATCTATTTCACATTTAATAAAGGTTTTAATAAAAAAAA-----------------------------------------AAAAT--------------------------------------------------------ATGG
>APH_0772
-------------------------------------------------------------------------AGAGGTATGCTATTATGATTTGACAGAACAGTCACCCAACCAACACACAAGCCACATTAAGGTTTCAACAACGAGTCTCATACAGTCCACTCCTGCCAATGTAGCGAACCCATTTAATAACATCATGGTCACTGTAGTTTAGTTTGGGTTCAAAAACCTTCAGATAACGGACTTTTAATCCTGAGGGTGCAAAGGGTACTTCAAAGTTCATTGAAATAGGTGGTCTATTCCACTTTTTCTTTGTGTCAGTTTGAAGCAATTCAATTTCGGCACTGAGCTGAGTTTCCTTCATACCAGCCATTCGCTTAATCTTCCACACAATAGCATTTTCACTGGCTTTATATTTAGCCTTTCCTTTCATGCAGATCAACTGAACTCCACTGGTGTTCAAAGGGGTAGGAATGCGAACTTCGATTTTCTGTCCAATTAACGATGACTTGAAGTTAGATTTGAGGACAACCTTCACTTCCATCTTAGTTCGACCCACTTCTCTCACAAGAGGAATGATGCGAAATGGAAAACTTATGTCCTTAGTGATGCGGTATCTCATCAATTCAAATTCACCGTCGGGAGGGATGAAGCTGATACTATGCTCACTTTCAAATTTACTTAATTTCACACACTGATGAAACTGACAATCATCAATTGCAATGGAAGTTTTGCCTGTGCTTCTACTGGGGTCATCTAAAGTGCTCGACTTTCCTTTGCTCTCCATGGTTATTTTGTCATTGATACCAAATTTGCACTCTGGCATACCAGAAAGATATGACTTCATGACTACTCTACCTGCAACATGGGCACTAAGGACTTGTCCTTGTGGAGACATCAACAGATTAACATACTCCAGGACATCCAGGAAGAGCTCATTTCTGCGATACTTTATACCCTCACGACGCCATCCTATTTGTCCAGTAACTTGTGTAGTGATTTGGGTTTGCTCTTCTTTGGTCTGCGACTTTACACCCTGTTGGGTGATGAAAGTCTTTAAAATGCCAGTATCTGTGTTCTGAGGATACCCAAAATCTAATATCTCATCCAGAAGCTCATAAATCAAGACAAAATTATTCTTAACATTTTCTTCGCTGATCTTCCCGAAGTATGACTGCATGACTTCCACCATCTTTAAGAGGAACTCAAAGACCATAGCAGCATTGACATTTTGTTTGGTAACCGCTGCCAGCCATATGTTGCTTCGCTTTATGTGGAAGAAACTAGTGCGTGCTATGTTGGTCACAGGACTACGCACTTGCTGCCTCGCATGGATCACATTCACTCGAAAAGCATCTACGGCATTTCGTCCAATATCATCTCTGAAGACACGGGAGACAAGCACTTCTCCCTTGTGATTGTAAATAAATAATCCACCAATCATCTTGACTCAGTTCAGTGGAATGTAAATTCCCAAATACCTGAAAAAACAAAAAAAAGTCATGAAATACAAGTTATCTATTTCACATTTAATAAAGGTTTTAATAAAAAAAATATGGTAATTTTTCAGATTAACTTCTCAAGGGGATTTCTTCAAAATTTTTGGTCCCCATGATAGATATCACTTTACAAATCATACATCTGAAGTCATTTCTCATGG
>APH_0186
TGCAATTACAAAATATCTGAACAGTGGTTAAACACAATAGCACGTTTACTAACAAAATTACAGAGTACCTAGCAGAGGTATGCTATTATGATTTGACAGAACAGTCACCCAACCAACACACAAGCCACATTAAGGTTTCAACAACGAGTCTCATACAGTCCACTCCTGCCAATGTAGCGAACCCATTTAATAACATCATGGTCACTGTAGTTTAGTTTGGGTTCAAAAACCTTCAGATAACGGACTTTTAATCCTGAGGGTGCAAAGGGTACTTCAAAGTTCATTGAAATAGGTGGTCTATTCCACTTTTTCTTTGTGTCAGTTTGAAGCAATTCAATTTCGGCACTGAGCTGAGTTTCCTTCATACCAGCCATTCGCTTAATCTTCCACACAATAGCATTTTCACTGGCTTTATATTTAGCCTTTCCTTTCATGCAGATCAACTGAACTCCACTGGTGTTCAAAGGGGTAGGAATGCGAACTTCGATTTTCTGTCCAATTAACGATGACTTGAAGTTAGATTTGAGGACAACCTTCACTTCCATCTTAGTTCGACCCACTTCTCTCACAAGAGGAATGATGCGAAATGGAAAACTTATGTCCTTAGTGATGCGGTATCTCATCAATTCAAATTCACCGTCGGGAGGGATGAAGCTGATACTATGCTCACTTTCAAATTTACTTAATTTCACACACTGATGAAACTGACAATCATCAATTGCAATGGAAGTTTTGCCTGTGCTTCTACTGGGGTCATCTAAAGTGCTCGACTTTCCTTTGCTCTCCATGGTTATTTTGTCATTGATACCAAATTTGCACTCTGGCATACCAGAAAGATATGACTTCATGACTACTCTACCTGCAACATGGGCACTAAGGACTTGTCCTTGTGGAGACATCAACAGATTAACATACTCCAGGACATCCAGGAAGAGCTCATTTCTGCGATACTTTATACCCTCACGACGCCATCCTATTTGTCCAGTAACTTGTGTAGTGATTTGGGTTTGCTCTTCTTTGGTCTGCGACTTTACACCCTGTTGGGTGATGAAAGTCTTTAAAATGCCAGTATCTGTGTTCTGAGGATACCCAAAATCTAATATCTCATCCAGAAGCTCATAAATCAAGACAAAATTATTCTTAACATTTTCTTCGCTGATCTTCCCGAAGTATGACTGCATGACTTCCACCATCTTTAAGAGGAACTCAAAGACCATAGCAGCATTGACATTTTGTTTGGTAACCGCTGCCAGCCATATGTTGCTTCGCTTTATGTGGAAGAAACTAGTGCGTGCTATGTTGGTCACAGGACTACGCACTTGCTGCCTCGCATGGATCACATTCACTCGAAAAGCATCTACGGCATTTCGTCCAATATCATCTCTGAAGACACGGGAGACAAGCACTTCTCCCTTGTGATTGTAAATAAATAATCCACCAATCATCTTGACTCAGTTCAGTGGAATGTAAATTCCCAAATACCTGAAAAAACAAAAAAAAGTCATGAAATACAAGTTATCTATTTCACATTTAATAAAGGTTTTAATAAAAAAAATATGGTAATTTTTCAGATTAACTTCTCAAGGGGATTTCTTCAAAATTTTTGGTCCCCATGATAGATATCACTTTACAAATCATACATCTGAAGTCATTTCTCATGG
>APH_0674
TGCAATTACAAAATATCTGAACAGTGGTTAAACACAATAGCACGTTTACTAACAAAATTACAGAGTACCTAGCAGAGGTATGCTATTATGATTTGACAGAACAGTCACCCAACCAACACACAAGCCACATTAAGGTTTCAACAACGAGTCTCATACAGTCCACTCCTGCCAATGTAGCGAACCCATTTAATAACATCATGGTCACTGTAGTTTAGTTTGGGTTCAAAAACCTTCAGATAACGGACTTTTAATCCTGAGGGTGCAAAGGGTACTTCAAAGTTCATTGAAATAGGTGGTCTATTCCACTTTTTCTTTGTGTCAGTTTGAAGCAATTCAATTTCGGCACTGAGCTGAGTTTCCTTCATACCAGCCATTCGCTTAATCTTCCACACAATAGCATTTTCACTGGCTTTATATTTAGCCTTTCCTTTCATGCAGATCAACTGAACTCCACTGGTGTTCAAAGGGGTAGGAATGCGAACTTCGATTTTCTGTCCAATTAACGATGACTTGAAGTTAGATTTGAGGACAACCTTCACTTCCATCTTAGTTCGACCCACTTCTCTCACAAGAGGAATGATGCGAAATGGAAAACTTATGTCCTTAGTGATGCGGTATCTCATCAATTCAAATTCACCGTCGGGAGGGATGAAGCTGATACTATGCTCACTTTCAAATTTACTTAATTTCACACACTGATGAAACTGACAATCATCAATTGCAATGGAAGTTTTGCCTGTGCTTCTACTGGGGTCATCTAAAGTGCTCGACTTTCCTTTGCTCTCCATGGTTATTTTGTCATTGATACCAAATTTGCACTCTGGCATACCAGAAAGATATGACTTCATGACTACTCTACCTGCAACATGGGCACTAAGGACTTGTCCTTGTGGAGACATCAACAGATTAACATACTCCAGGACATCCAGGAAGAGCTCATTTCTGCGATACTTTATACCCTCACGACGCCATCCTATTTGTCCAGTAACTTGTGTAGTGATTTGGGTTTGCTCTTCTTTGGTCTGCGACTTTACACCCTGTTGGGTGATGAAAGTCTTTAAAATGCCAGTATCTGTGTTCTGAGGATACCCAAAATCTAATATCTCATCCAGAAGCTCATAAATCAAGACAAAATTATTCTTAACATTTTCTTCGCTGATCTTCCCGAAGTATGACTGCATGACTTCCACCATCTTTAAGAGGAACTCAAAGACCATAGCAGCATTGACATTTTGTTTGGTAACCGCTGCCAGCCATATGTTGCTTCGCTTTATGTGGAAGAAACTAGTGCGTGCTATGTTGGTCACAGGACTACGCACTTGCTGCCTCGCATGGATCACATTCACTCGAAAAGCATCTACGGCATTTCGTCCAATATCATCTCTGAAGACACGGGAGACAAGCACTTCTCCCTTGTGATTGTAAATAAATAATCCACCAATCATCTTGACTCAGTTCAGTGGAATGTAAATTCCCAAATACCTGAAAAAACAAAAAAAAGTCATGAAATACAAGTTATCTATTTCACATTTAATAAAGGTTTTAATAAAAAAAATATGGTAATTTTTCAGATTAACTTCTCAAGGGGATTTGTTCAAAATTTTTGGTCCCCATGATAGAT-------TATAAATCATACATCTGAAGTCATTTCTCATGG
>APH_0683
TGCAATTACAAAATATCTGAACAGTGGTTAAACACAATAGCACGTTTACTAACAAAATTACAGAGTACCTAGCAGAGGTATGCTATTATGATTTGACAGAACAGTCACCCAACCAACACACAAGCCACATTAAGGTTTCAACAACGAGTCTCATACAGTCCACTCCTGCCAATGTAGCGAACCCATTTAATAACATCATGGTCACTGTAGTTTAGTTTGGGTTCAAAAACCTTCAGATAACGGACTTTTAATCCTGAGGGTGCAAAGGGTACTTCAAAGTTCATTGAAATAGGTGGTCTATTCCACTTTTTCTTTGTGTCAGTTTGAAGCAATTCAATTTCGGCACTGAGCTGAGTTTCCTTCATACCAGCCATTCGCTTAATCTTCCACACAATAGCATTTTCACTGGCTTTATATTTAGCCTTTCCTTTCATGCAGATCAACTGAACTCCACTGGTGTTCAAAGGGGTAGGAATGCGAACTTCGATTTTCTGTCCAATTAACGATGACTTGAAGTTAGATTTGAGGACAACCTTCACTTCCATCTTAGTTCGACCCACTTCTCTCACAAGAGGAATGATGCGAAATGGAAAACTTATGTCCTTAGTGATGCGGTATCTCATCAATTCAAATTCACCGTCGGGAGGGATGAAGCTGATACTATGCTCACTTTCAAATTTACTTAATTTCACACACTGATGAAACTGACAATCATCAATTGCAATGGAAGTTTTGCCTGTGCTTCTACTGGGGTCATCTAAAGTGCTCGACTTTCCTTTGCTCTCCATGGTTATTTTGTCATTGATACCAAATTTGCACTCTGGCATACCAGAAAGATATGACTTCATGACTACTCTACCTGCAACATGGGCACTAAGGACTTGTCCTTGTGGAGACATCAACAGATTAACATACTCCAGGACATCCAGGAAGAGCTCATTTCTGCGATACTTTATACCCTCACGACGCCATCCTATTTGTCCAGTAACTTGTGTAGTGATTTGGGTTTGCTCTTCTTTGGTCTGCGACTTTACACCCTGTTGGGTGATGAAAGTCTTTAAAATGCCAGTATCTGTGTTCTGAGGATACCCAAAATCTAATATCTCATCCAGAAGCTCATAAATCAAGACAAAATTATTCTTAACATTTTCTTCGCTGATCTTCCCGAAGTATGACTGCATGACTTCCACCATCTTTAAGAGGAACTCAAAGACCATAGCAGCATTGACATTTTGTTTGGTAACCGCTGCCAGCCATATGTTGCTTCGCTTTATGTGGAAGAAACTAGTGCGTGCTATGTTGGTCACAGGACTACGCACTTGCTGCCTCGCATGGATCACATTCACTCGAAAAGCATCTACGGCATTTCGTCCAATATCATCTCTGAAGACACGGGAGACAAGCACTTCTCCCTTGTGATTGTAAATAAATAATCCACCAATCATCTTGACTCAGTTCAGTGGAATGTAAATTCCCAAATACCTGAAAAAACAAAAAAAAGTCATGAAATACAAGTTATCTATTTCACATTTAATAAAGGTTTTAATAAAAAAAATATGGTAATTTTTCAGATTAACTTCTCAAGGGGGTTTCTTCAAAATTTTTGGTCCCCATGATAGATATCACTTTACAAATCATACGTATG--GTCATTTCTTATGG
>APH_0717
-------------------------------------------------------------------------------------------------------GTCACCCAACCAACACACAAGCCACATTAAGGTTTCAACAACGAGTCTCATACAGTCCACTCCTGCCAATGTAGCGAACCCATTTAATAACATCATGGTCACTGTAGTTTAGTTTGGGTTCAAAAACCTTCAGATAACGGACTTTTAATCCTGAGGGTGCAAAGGGTACTTCAAAGTTCATTGAAATAGGTGGTCTATTCCACTTTTTCTTTGTGTCAGTTTGAAGCAATTCAATTTCGGCACTGAGCTGAGTTTCCTTCATACCAGCCATTCGCTTAATCTTCCACACAATAGCATTTTCACTGGCTTTATATTTAGCCTTTCCTTTCATGCAGATCAACTGAACTCCACTGGTGTTCAAAGGGGTAGGAATGCGAACTTCGATTTTCTGTCCAATTAACGATGACTTGAAGTTAGATTTGAGGACAACCTTCACTTCCATCTTAGTTCGACCCACTTCTCTCACAAGAGGAATGATGCGAAATGGAAAACTTATGTCCTTAGTGATGCGGTATCTCATCAATTCAAATTCACCGTCGGGAGGGATGAAGCTGATACTATGCTCACTTTCAAATTTACTTAATTTCACACACTGATGAAACTGACAATCATCAATTGCAATGGAAGTTTTGCCTGTGCTTCTACTGGGGTCATCTAAAGTGCTCGACTTTCCTTTGCTCTCCATGGTTATTTTGTCATTGATACCAAATTTGCACTCTGGCATACCAGAAAGATATGACTTCATGACTACTCTACCTGCAACATGGGCACTAAGGACTTGTCCTTGTGGAGACATCAACAGATTAACATACTCCAGGACATCCAGGAAGAGCTCATTTCTGCGATACTTTATACCCTCACGACGCCATCCTATTTGTCCAGTAACTTGTGTAGTGATTTGGGTTTGCTCTTCTTTGGTCTGCGACTTTACACCCTGTTGGGTGATGAAAGTCTTTAAAATGCCAGTATCTGTGTTCTGAGGATACCCAAAATCTAATATCTCATCCAGAAGCTCATAAATCAAGACAAAATTATTCTTAACATTTTCTTCGCTGATCTTCCCGAAGTATGACTGCATGACTTCCACCATCTTTAAGAGGAACTCAAAGACCATAGCAGCATTGACATTTTGTTTGGTAACCGCTGCCAGCCATATGTTGCTTCGCTTTATGTGGAAGAAACTAGTGCGTGCTATGTTGGTCACAGGACTACGCACTTGCTGCCTCGCATGGATCACATTCACTCGAAAAGCATCTACGGCATTTCGTCCAATATCATCTCTGAAGACACGGGAGACAAGCACTTCTCCCTTGTGATTGTAAATAAATAATCCACCAATCATCTTGACTCAGTTCAGTGGAATGTAAATTCCCAAATACCTGAAAAAACAAAAAAAAGTCATGAAATACAAGTTATCTATTTCACATTTAATAAAGGTTTTAATAAAAAAAATATGGTAATTTTTCAGATTAACTTCTCAAGGGGATTTCTTCAAAATTTTTGGTCCCCATGACAGATATCATTTTACAAATCATATATCCGAAGTCATTTCACACGG
>APH_1535
-------------------------------------------------------AATTACAGAGTACCTAGCAGAGGTATGCTATTATGATTTGACAGAACAGTCACCCAACCAACACACAAGCCACATTAAGGTTTCAACAACGAGTCTCATACAGTCCACTCCTGCCAATGTAGCGAACCCATTTAATAACATCATGGTCACTGTAGTTTAGTTTGGGTTCAAAAACCTTCAGATAACGGACTTTTAATCCTGAGGGTGCAAAGGGTACTTCAAAGTTCATTGAAATAGGTGGTCTATTCCACTTTTTCTTTGTGTCAGTTTGAAGCAATTCAATTTCGGCACTGAGCTGAGTTTCCTTCATACCAGCCATTCGCTTAATCTTCCACACAATAGCATTTTCACTGGCTTTATATTTAGCCTTTCCTTTCATGCAGATCAACTGAACTCCACTGGTGTTCAAAGGGGTAGGAATGCGAACTTCAATTTTCTGTCCAATTAACGATGACTTGAAGTTAGATTTGAGGACAACCTTCACTTCCATCTTAGTTCGACCCACTTCTCTCACAAGAGGAATGATGCGAAATGGAAAACTTATGTCCTTAGTGATGCGGTATCTCATCAATTCAAATTCACCGTCGGGAGGGATGAAGCTGATACTATGCTCACTTTCAAATTTACTTAATTTCACACACTGATGAAACTGACAATCATCAATTGCAATGGAAGTTTTGCCTGTGCTTCTACTGGGGTCATCTAAAGTGCTCGACTTTCCTTTGCTCTCCATGGTTATTTTGTCATTGATACCAAATTTGCACTCTGGCATACCAGAAAGATATGACTTCATGACTACTCTACCTGCAACATGGGCACTAAGGACTTGTCCTTGTGGAGACATCAACAGATTAACATACTCCAGGACATCCAGGAAGAGCTCATTTCTGCGATACTTTATACCCTCACGACGCCATCCTATTTGTCCAGTAACTTGTGTAGTGATTTGGGTTTGCTCTTCTTTGGTCTGCGACTTTACACCCTGTTGGGTGATGAAAGTCTTTAAAATGCCAGTATCTGTGTTCTGAGGATACCCAAAATCTAATATCTCATCCAGAAGCTCATAAATCAAGACAAAATTATTCTTAACATTTTCTTCGCTGATCTTCCCGAAGTATGACTGCATGACTTCCACCATCTTTAAGAGGAACTCAAAGACCATAGCAGCATTGACATTTTGTTTGGTAACCGCTGCCAGCCATATGTTGCTTCGCTTTATGTGGAAGAAACTAGTGCGTGCTATGTTGGTCACAGGACTACGCACTTGCTGCCTCGCATGGATCACATTCACTCGAAAAGCATCTACGGCATTTCGTCCAATATCATCTCTGAAGACACGGGAGACAAGCACTTCTCCCTTGTGATTGTAAATAAATAATCCACCAATCATCTTGACTCAGTTCAGTGGAATGTAAATTCCCAAATACCTGAAAAAACAAAAAAAAGTCATGAAATACAAGTTATCTATTTCACATTTAATAAAGGTTTTAATAAAAAAAATATGGTAATTTTTCAGATTAACTTCTCAAGGGGATTTCTTCAAAATTTTTGGTCCCCATGATAGATATCACTTTACAAAT--------------------------
>APH_1602
TGCAATTACAAAATATCTGAACAGTGGTTAAACACAATAGCACGTTTACTAACAAAATTACAGAGTACCTAGCAGAGGTATGCTATTATGATTTGACAGAACAGTCACCCAACCAACACACAAGCCACATTAAGGTTTCAACAACGAGTCTCATACAGTCCACTCCTGCCAATGTAGCGAACCCATTTAATAACATCATGGTCACTGTAGTTTAGTTTGGGTTCAAAAACCTTCAGATAACGGACTTTTAATCCTGAGGGTGCAAAGGGTACTTCAAAGTTCATTGAAATAGGTGGTCTATTCCACTTTTTCTTTGTGTCAGTTTGAAGCAATTCAATTTCGGCACTGAGCTGAGTTTCCTTCATACCAGCCATTCGCTTAATCTTCCACACAATAGCATTTTCACTGGCTTTATATTTAGCCTTTCCTTTCATGCAGATCAACTGAACTCCACTGGTGTTCAAAGGGGTAGGAATGCGAACTTCGATTTTCTGTCCAATTAACGATGACTTGAAGTTAGATTTGAGGACAACCTTCACTTCCATCTTAGTTCGACCCACTTCTCTCACAAGAGGAATGATGCGAAATGGAAAACTTATGTCCTTAGTGATGCGGTATCTCATCAATTCAAATTCACCGTCGGGAGGGATGAAGCTGATACTATGCTCACTTTCAAATTTACTTAATTTCACACACTGATGAAACTGACAATCATCAATTGCAATGGAAGTTTTGCCTGTGCTTCTACTGGGGTCATCTAAAGTGCTCGACTTTCCTTTGCTCTCCATGGTTATTTTGTCATTGATACCAAATTTGCACTCTGGCATACCAGAAAGATATGACTTCATGACTACTCTACCTGCAACATGGGCACTAAGGACTTGTCCTTGTGGAGACATCAACAGATTAACATACTCCAGGACATCCAGGAAGAGCTCATTTCTGCGATACTTTATACCCTCACGACGCCATCCTATTTGTCCAGTAACTTGTGTAGTGATTTGGGTTTGCTCTTCTTTGGTCTGCGACTTTACACCCTGTTGGGTGATGAAAGTCTTTAAAATGCCAGTATCTGTGTTCTGAGGATACCCAAAATCTAATATCTCATCCAGAAGCTCATAAATCAAGACAAAATTATTCTTAACATTTTCTTCGCTGATCTTCCCGAAGTATGACTGCATGACTTCCACCATCTTTAAGAGGAACTCAAAGACCATAGCAGCATTGACATTTTGTTTGGTAACCGCTGCCAGCCATATGTTGCTTCGCTTTATGTGGAAGAAACTAGTGCGTGCTATGTTGGTCACAGGACTACGCACTTGCTGCCTCGCATGGATCACATTCACTCGAAAAGCATCTACGGCATTTCGTCCAATATCATCTCTGAAGACACGGGAGACAAGCACTTCTCCCTTGTGATTGTAAATAAATAATCCACCAATCATCTTGACTCAGTTCAGTGGAATGTAAATTCCCAAATACCTGAAAAAACAAAAAAAAGTCATGAAATACAAGTTATCTATTTCACATTTAATAAAGGTTTTAATAAAAAAAATATGGTAATTTTTCAGATTAACTTCTCAAGGGGATTTCTTCAAAAATTTTGGTCCCCATGATAGATATCACTTTACAAATCATACATCTGAAGTCATTTCTCACGG
>APH_4021
TGCAATTACAAAATATCTGAACAGTGGTTAAACACAATAGCACGTTTACTAACAAAATTACAGAGTACCTAGCAGAGGTATGCTATTATGATTTGACAGAACAGTCACCCAACCAACACACAAGCCACATTAAGGTTTCAACAACGAGTCTCATACAGTCCACTCCTGCCAATGTAGCGAACCCATTTAATAACATCATGGTCACTGTAGTTTAGTTTGGGTTCAAAAACCTTCAGATAACGGACTTTTAATCCTGAGGGTGCAAAGGGTACTTCAAAGTTCATTGAAATAGGTGGTCTATTCCACTTTTTCTTTGTGTCAGTTTGAAGCAATTCAATTTCGGCACTGAGCTGAGTTTCCTTCATACCAGCCATTCGCTTAATCTTCCACACAATAGCATTTTCACTGGCTTTATATTTAGCCTTTCCTTTCATGCAGATCAACTGAACTCCACTGGTGTTCAAAGGGGTAGGAATGCGAACTTCGATTTTCTGTCCAATTAACGATGACTTGAAGTTAGATTTGAGGACAACCTTCACTTCCATCTTAGTTCGACCCACTTCTCTCACAAGAGGAATGATGCGAAATGGAAAACTTATGTCCTTAGTGATGCGGTATCTCATCAATTCAAATTCACCGTCGGGAGGGATGAAGCTGATACTATGCTCACTTTCAAATTTACTTAATTTCACACACTGATGAAACTGACAATCATCAATTGCAATGGAAGTTTTGCCTGTGCTTCTACTGGGGTCATCTAAAGTGCTCGACTTTCCTTTGCTCTCCATGGTTATTTTGTCATTGATACCAAATTTGCACTCTGGCATACCAGAAAGATATGACTTCATGACTACTCTACCTGCAACATGGGCACTAAGGACTTGTCCTTGTGGAGACATCAACAGATTAACATACTCCAGGACATCCAGGAAGAGCTCATTTCTGCGATACTTTATACCCTCACGACGCCATCCTATTTGTCCAGTAACTTGTGTAGTGATTTGGGTTTGCTCTTCTTTGGTCTGCGACTTTACACCCTGTTGGGTGATGAAAGTCTTTAAAATGCCAGTATCTGTGTTCTGAGGATACCCAAAATCTAATATCTCATCCAGAAGCTCATAAATCAAGACAAAATTATTCTTAACATTTTCTTCGCTGATCTTCCCGAAGTATGACTGCATGACTTCCACCATCTTTAAGAGGAACTCAAAGACCATAGCAGCATTGACATTTTGTTTGGTAACCGCTGCCAGCCATATGTTGCTTCGCTTTATGTGGAAGAAACTAGTGCGTGCTATGTTGGTCACAGGACTACGCACTTGCTGCCTCGCATGGATCACATTCACTCGAAAAGCATCTACGGCATTTCGTCCAATATCATCTCTGAAGACACGGGAGACAAGCACTTCTCCCTTGTGATTGTAAATAAATAATCCACCAATCATCCTGACTCAGTTCAGTGGAATGTAAATTCCCAAATACCTGAAAAAACAAAAAAAAGTCATGAAATACAAGTTATCTATTTCACATTTAATAAAGGTTTTAATAAAAAAAATATGGTAATTTTTCAGATTTACTTCTTAAGGGGGTTTCTTCAGAACTTTTGGTCCTCATGATAGATATCACTTTACAAATCGTACATCTGAAGTCATTTCTCACGG
>APH_5079
TGCAATTACAAAATATCTGAACAGTGGTTAAACACAATAGCACGTTTACTAACAAAATTACAGAGTACCTAGCAGAGGTATGCTATTATGATTTGACAGAACAGTCACCCAACCAACACACAAGCCACATTAAGGTTTCAACAACGAGTCTCATACAGTCCACTCCTGCCAATGTAGCGAACCCATTTAATAACATCATGGTCACTGTAGTTTAGTTTGGGTTCAAAAACCTTCAGATAACGGACTTTTAATCCTGAGGGTGCAAAGGGTACTTCAAAGTTCATTGAAATAGGTGGTCTATTCCACTTTTTCTTTGTGTCAGTTTGAAGCAATTCAATTTCGGCACTGAGCTGAGTTTCCTTCATACCAGCCATTCGCTTAATCTTCCACACAATAGCATTTTCACTGGCTTTATATTTAGCCTTTCCTTTCATGCAGATCAACTGAACTCCACTGGTGTTCAAAGGGGTAGGAATGCGAACTTCGATTTTCTGTCCAATTAACGATGACTTGAAGTTAGATTTGAGGACAACCTTCACTTCCATCTTAGTTCGACCCACTTCTCTCACAAGAGGAATGATGCGAAATGGAAAACTTATGTCCTTAGTGATGCGGTATCTCATCAATTCAAATTCACCGTCGGGAGGGATGAAGCTGATACTATGCTCACTTTCAAATTTACTTAATTTCACACACTGATGAAACTGACAATCATCAATTGCAATGGAAGTTTTGCCTGTGCTTCTACTGGGGTCATCTAAAGTGCTCGACTTTCCTTTGCTCTCCATGGTTATTTTGTCATTGATACCAAATTTGCACTCTGGCATACCAGAAAGATATGACTTCATGACTACTCTACCTGCAACATGGGCACTAAGGACTTGTCCTTGTGGAGACATCAACAGATTAACATACTCCAGGACATCCAGGAAGAGCTCATTTCTGCGATACTTTATACCCTCACGACGCCATCCTATTTGTCCAGTAACTTGTGTAGTGATTTGGGTTTGCTCTTCTTTGGTCTGCGACTTTACACCCTGTTGGGTGATGAAAGTCTTTAAAATGCCAGTATCTGTGTTCTGAGGATACCCAAAATCTAATATCTCATCCAGAAGCTCATAAATCAAGACAAAATTATTCTTAACATTTTCTTCGCTGATCTTCCCGAAGTATGACTGCATGACTTCCACCATCTTTAAGAGGAACTCAAAGACCATAGCAGCATTGACATTTTGTTTGGTAACCGCTGCCAGCCATATGTTGCTTCGCTTTATGTGGAAGAAACTAGTGCGTGCTATGTTGGTCACAGGACTACGCACTTGCTGCCTCGCATGGATCACATTCACTCGAAAAGCATCTACGGCATTTCGTCCAATATCATCTCTGAAGACACGGGAGACAAGCACTTCTCCCTTGTGATTGTAAATAAATAATCCACCAATCATCTTGACTCAGTTCAGTGGAATGTAAATTCCCAAATACCTGAAAAAACAAAAAAAAGTCATGAAATACAAGTTATCTATTTCACATTTAATAAAGGTTTTAATAAAAAAAATATGGTAATTTTTCAGATTAACTTCTCAAGGGGGTTTCTTCAAAATTTTTGGTCCCCATGATAGAC----------------------------------------
>APH_3177
TGCAATTACAAAATATCTGAACAGTGGTTAAACACAATAGCACGTTTACTAACAAAATTACAGAGTACCTAGCAGAGGTATGCTATTATGATTTGACAGAACAGTCACCCAACCAACACACAAGCCACATTAAGGTTTCAACAACGAGTCTCATACAGTCCACTCCTGCCAATGTAGCGAACCCATTTAATAACATCATGGTCACTGTAGTTTAGTTTGGGTTCAAAAACCTTCAGATAACGGACTTTTAATCCTGAGGGTGCAAAGGGTACTTCAAAGTTCATTGAAATAGGTGGTCTATTCCACTTTTTCTTTGTGTCAGTTTGAAGCAATTCAATTTCGGCACTGAGCTGAGTTTCCTTCATACCAGCCATTCGCTTAATCTTCCACACAATAGCATTTTCACTGGCTTTATATTTAGCCTTTCCTTTCATGCAGATCAACTGAACTCCACTGGTGTTCAAAGGGGTAGGAATGCGAACTTCGATTTTCTGTCCAATTAACGATGACTTGAAGTTAGATTTGAGGACAACCTTCACTTCCATCTTAGTTCGACCCACTTCTCTCACAAGAGGAATGATGCGAAATGGAAAACTTATGTCCTTAGTGATGCGGTATCTCATCAATTCAAATTCACCGTCGGGAGGGATGAAGCTGATACTATGCTCACTTTCAAATTTACTTAATTTCACACACTGATGAAACTGACAATCATCAATTGCAATGGAAGTTTTGCCTGTGCTTCTACTGGGGTCATCTAAAGTGCTCGACTTTCCTTTGCTCTCCATGGTTATTTTGTCATTGATACCAAATTTGCACTCTGGCATACCAGAAAGATATGACTTCATGACTACTCTACCTGCAACATGGGCACTAAGGACTTGTCCTTGTGGAGACATCAACAGATTAACATACTCCAGGACATCCAGGAAGAGCTCATTTCTGCGATACTTTATACCCTCACGACGCCATCCTATTTGTCCAGTAACTTGTGTAGTGATTTGGGTTTGCTCTTCTTTGGTCTGCGACTTTACACCCTGTTGGGTGATGAAAGTCTTTAAAATGCCAGTATCTGTGTTCTGAGGATACCCAAAATCTAATATCTCATCCAGAAGCTCATAAATCAAGACAAAATTATTCTTAACATTTTCTTCGCTGATCTTCCCGAAGTATGACTGCATGACTTCCACCATCTTTAAGAGGAACTCAAAGACCATAGCAGCATTGACATTTTGTTTGGTAACCGCTGCCAGCCATATGTTGCTTCGCTTTATGTGGAAGAAACTAGTGCGTGCTATGTTGGTCACAGGACTACGCACTTGCTGCCTCGCATGGATCACATTCACTCGAAAAGCATCTACGGCATTTCGTCCAATATCATCTCTGAAGACACGGGAGACAAGCACTTCTCCCTTGTGATTGTAAATAAATAATCCACCAATCATCTTGACTCAGTTCAGTGGAATGTAAATTCCCAAATACCTGAAAAAACAAAAAAAAGTCATGAAATACAAGTTATCTATTTCACATTTAATAAAGGTTTTAATAAAAAAAATATGGTAATTTTTCAGATTAACTTCTCAAGGGGGTTTCTTCAAAATTTTTGGTCCCCATGATAGATATCACTTTACAAATCATACATCTGAAGTCATTTCTCATGG
>APH_3188
-------------------------------------------------------------------------AGAGGTATGCTATTATGATTTGACAGAACAGTCACCCAACCAACACACAAGCCACATTAAGGTTTCAACAACGAGTCTCATACAGTCCACTCCTGCCAATGTAGCGAACCCATTTAATAACATCATGGTCACTGTAGTTTAGTTTGGGTTCAAAAACCTTCAGATAACGGACTTTTAATCCTGAGGGTGCAAAGGGTACTTCAAAGTTCATTGAAATAGGTGGTCTATTCCACTTTTTCTTTGTGTCAGTTTGAAGCAATTCAATTTCGGCACTGAGCTGAGTTTCCTTCATACCAGCCATTCGCTTAATCTTCCACACAATAGCATTTTCACTGGCTTTATATTTAGCCTTTCCTTTCATGCAGATCAACTGAACTCCACTGGTGTTCAAAGGGGTAGGAATGCGAACTTCGATTTTCTGTCCAATTAACGATGACTTGAAGTTAGATTTGAGGACAACCTTCACTTCCATCTTAGTTCGACCCACTTCTCTCACAAGAGGAATGATGCGAAATGGAAAACTTATGTCCTTAGTGATGCGGTATCTCATCAATTCAAATTCACCGTCGGGAGGGATGAAGCTGATACTATGCTCACTTTCAAATTTACTTAATTTCACACACTGATGAAACTGACAATCATCAATTGCAATGGAAGTTTTGCCTGTGCTTCTACTGGGGTCATCTAAAGTGCTCGACTTTCCTTTGCTCTCCATGGTTATTTTGTCATTGATACCAAATTTGCACTCTGGCATACCAGAAAGATATGACTTCATGACTACTCTACCTGCAACATGGGCACTAAGGACTTGTCCTTGTGGAGACATCAACAGATTAACATACTCCAGGACATCCAGGAAGAGCTCATTTCTGCGATACTTTATACCCTCACGACGCCATCCTATTTGTCCAGTAACTTGTGTAGTGATTTGGGTTTGCTCTTCTTTGGTCTGCGACTTTACACCCTGTTGGGTGATGAAAGTCTTTAAAATGCCAGTATCTGTGTTCTGAGGATACCCAAAATCTAATATCTCATCCAGAAGCTCATAAATCAAGACAAAATTATTCTTAACATTTTCTTCGCTGATCTTCCCGAAGTATGACTGCATGACTTCCACCATCTTTAAGAGGAACTCAAAGACCATAGCAGCATTGACATTTTGTTTGGTAACCGCTGCCAGCCATATGTTGCTTCGCTTTATGTGGAAGAAACTAGTGCGTGCTATGTTGGTCACAGGACTACGCACTTGCTGCCTCGCATGGATCACATTCACTCGAAAAGCATCTACGGCATTTCGTCCAATATCATCTCTGAAGACACGGGAGACAAGCACTTCTCCCTTGTGATTGTAAATAAATAATCCACCAATCATCTTGACTCAGTTCAGTGGAATGTAAATTCCCAAATACCTGAAAAAACAAAAAAAAGTCATGAAATACAAGTTATCTATTTCACATTTAATAAAGGTTTTAATAAAAAAAATATGGTAATTTTTCAGATTAACTTCTCAAGGGGGTTTCTTCAAAATTTTTGGTCCCCATGATAGATATCACTTTACAAATCATACATCT-----------------
>APH_0185
TGCAATTACAAAATATCTGAACAGTGGTTAAACACAATAGCACGTTTACTAACAAAATTACAGAGTACCTAGCAGAGGTATGCTATTATGATTTGACAGAACAGTCACCCAACCAACACACAAGCCACATTAAGGTTTCAACAACGAGTCTCATACAGTCCACTCCTGCCAATGTAGCGAACCCATTTAATAACATCATGGTCACTGTAGTTTAGTTTGGGTTCAAAAACCTTCAGATAACGGACTTTTAATCCTGAGGGTGCAAAGGGTACTTCAAAGTTCATTGAAATAGGTGGTCTATTCCACTTTTTCTTTGTGTCAGTTTGAAGCAATTCAATTTCGGCACTGAGCTGAGTTTCCTTCATACCAGCCATTCGCTTAATCTTCCACACAATAGCATTTTCACTGGCTTTATATTTAGCCTTTCCTTTCATGCAGATCAACTGAACTCCACTGGTGTTCAAAGGGGTAGGAATGCGAACTTCGATTTTCTGTCCAATTAACGATGACTTGAAGTTAGATTTGAGGACAACCTTCACTTCCATCTTAGTTCGACCCACTTCTCTCACAAGAGGAATGATGCGAAATGGAAAACTTATGTCCTTAGTGATGCGGTATCTCATCAATTCAAATTCACCGTCGGGAGGGATGAAGCTGATACTATGCTCACTTTCAAATTTACTTAATTTCACACACTGATGAAACTGACAATCATCAATTGCAATGGAAGTTTTGCCTGTGCTTCTACTGGGGTCATCTAAAGTGCTCGACTTTCCTTTGCTCTCCATGGTTATTTTGTCATTGATACCAAATTTGCACTCTGGCATACCAGAAAGATATGACTTCATGACTACTCTACCTGCAACATGGGCACTAAGGACTTGTCCTTGTGGAGACATCAACAGATTAACATACTCCAGGACATCCAGGAAGAGCTCATTTCTGCGATACTTTATACCCTCACGACGCCATCCTATTTGTCCAGTAACTTGTGTAGTGATTTGGGTTTGCTCTTCTTTGGTCTGCGACTTTACACCCTGTTGGGTGATGAAAGTCTTTAAAATGCCAGTATCTGTGTTCTGAGGATACCCAAAATCTAATATCTCATCCAGAAGCTCATAAATCAAGACAAAATTATTCTTAACATTTTCTTCGCTGATCTTCCCGAAGTATGACTGCATGACTTCCACCATCTTTAAGAGGAACTCAAAGACCATAGCAGCATTGACATTTTGTTTGGTAACCGCTGCCAGCCATATGTTGCTTCGCTTTATGTGGAAGAAACTAGTGCGTGCTATGTTGGTCACAGGACTACGCACTTGCTGCCTCGCATGGATCACATTCACTCGAAAAGCATCTACGGCATTTCGTCCAATATCATCTCTGAAGACACGGGAGACAAGCACTTCTCCCTTGTGATTGTAAATAAATAATCCACCAATCATCTTGACTCAGTTCAGTGGAATGTAAATTCCCAAATACCTGAAAAAACAAAAAAAAGTCATGAAATACAAGTTATCTATTTCACATTTAATAAAGGTTTTAATAAAAAAAATATGGTAATTTTTCAGATTAACTTCTCAAGGGGGTTTCTTCAAAATTTTTGGTCCCCATGATAGATATCACTTTACAAATCATACATCTGAAGTCATTTCTCATGG
>APH_0136
TGCAATTACAAAATATCTGAACAGTGGTTAAACACAATAGCACGTTTACTAACAAAATTACAGAGTACCTAGCAGAGGTATGCTATTATGATTTGACAGAACAGTCACCCAACCAACACACAAGCCACATTAAGGTTTCAACAACGAGTCTCATACAGTCCACTCCTGCCAATGTAGCGAACCCATTTAATAACATCATGGTCACTGTAGTTTAGTTTGGGTTCAAAAACCTTCAGATAACGGACTTTTAATCCTGAGGGTGCAAAGGGTACTTCAAAGTTCATTGAAATAGGTGGTCTATTCCACTTTTTCTTTGTGTCAGTTTGAAGCAATTCAATTTCGGCACTGAGCTGAGTTTCCTTCATACCAGCCATTCGCTTAATCTTCCACACAATAGCATTTTCACTGGCTTTATATTTAGCCTTTCCTTTCATGCAGATCAACTGAACTCCACTGGTGTTCAAAGGGGTAGGAATGCGAACTTCGATTTTCTGTCCAATTAACGATGACTTGAAGTTAGATTTGAGGACAACCTTCACTTCCATCTTAGTTCGACCCACTTCTCTCACAAGAGGAATGATGCGAAATGGAAAACTTATGTCCTTAGTGATGCGGTATCTCATCAATTCAAATTCACCGTCGGGAGGGATGAAGCTGATACTATGCTCACTTTCAAATTTACTTAATTTCACACACTGATGAAACTGACAATCATCAATTGCAATGGAAGTTTTGCCTGTGCTTCTACTGGGGTCATCTAAAGTGCTCGACTTTCCTTTGCTCTCCATGGTTATTTTGTCATTGATACCAAATTTGCACTCTGGCATACCAGAAAGATATGACTTCATGACTACTCTACCTGCAACATGGGCACTAAGGACTTGTCCTTGTGGAGACATCAACAGATTAACATACTCCAGGACATCCAGGAAGAGCTCATTTCTGCGATACTTTATACCCTCACGACGCCATCCTATTTGTCCAGTAACTTGTGTAGTGATTTGGGTTTGCTCTTCTTTGGTCTGCGACTTTACACCCTGTTGGGTGATGAAAGTCTTTAAAATGCCAGTATCTGTGTTCTGAGGATACCCAAAATCTAATATCTCATCCAGAAGCTCATAAATCAAGACAAAATTATTCTTAACATTTTCTTCGCTGATCTTCCCGAAGTATGACTGCATGACTTCCACCATCTTTAAGAGGAACTCAAAGACCATAGCAGCATTGACATTTTGTTTGGTAACCGCTGCCAGCCATATGTTGCTTCGCTTTATGTGGAAGAAACTAGTGCGTGCTATGTTGGTCACAGGACTACGCACTTGCTGCCTCGCATGGATCACATTCACTCGAAAAGCATCTACGGCATTTCGTCCAATATCATCTCTGAAGACACGGGAGACAAGCACTTCTCCCTTGTGATTGTAAATAAATAATCCACCAATCATCTTGACTCAGTTCAGTGGAATGTAAATTCCCAAATACCTGAAAAAACAAAAAAAAGTCATGAAATACAAGTTATCTATTTCACATTTAATAAAGGTTTTAAT-AAAAAAATATGGTAATTTTTCAGATTAACTTCTCAAGGGGGTTTCTTCAAAATTTTTGGTCCCCATGATAGATATCACTTTACAAATCATACATCTGAAGTCATTTCTCATGG
>APH_0622
---------------TCTGAACAGTGGTTAAACACAATAGCACGTTTACTAACAAAATTACAGAGTACCTAGCAGAGGTATGCTATTATGATTTGACAGAACAGTCACCCAACCAACACACAAGCCACATTAAGGTTTCAACAACGAGTCTCATACAGTCCACTCCTGCCAATGTAGCGAACCCATTTAATAACATCATGGTCACTGTAGTTTAGTTTGGGTTCAAAAACCTTCAGATAACGGACTTTTAATCCTGAGGGTGCAAAGGGTACTTCAAAGTTCATTGAAATAGGTGGTCTATTCCACTTTTTCTTTGTGTCAGTTTGAAGCAATTCAATTTCGGCACTGAGCTGAGTTTCCTTCATACCAGCCATTCGCTTAATCTTCCACACAATAGCATTTTCACTGGCTTTATATTTAGCCTTTCCTTTCATGCAGATCAACTGAACTCCACTGGTGTTCAAAGGGGTAGGAATGCGAACTTCGATTTTCTGTCCAATTAACGATGACTTGAAGTTAGATTTGAGGACAACCTTCACTTCCATCTTAGTTCGACCCACTTCTCTCACAAGAGGAATGATGCGAAATGGAAAACTTATGTCCTTAGTGATGCGGTATCTCATCAATTCAAATTCACCGTCGGGAGGGATGAAGCTGATACTATGCTCACTTTCAAATTTACTTAATTTCACACACTGATGAAACTGACAATCATCAATTGCAATGGAAGTTTTGCCTGTGCTTCTACTGGGGTCATCTAAAGTGCTCGACTTTCCTTTGCTCTCCATGGTTATTTTGTCATTGATACCAAATTTGCACTCTGGCATACCAGAAAGATATGACTTCATGACTACTCTACCTGCAACATGGGCACTAAGGACTTGTCCTTGTGGAGACATCAACAGATTAACATACTCCAGGACATCCAGGAAGAGCTCATTTCTGCGATACTTTATACCCTCACGACGCCATCCTATTTGTCCAGTAACTTGTGTAGTGATTTGGGTTTGCTCTTCTTTGGTCTGCGACTTTACACCCTGTTGGGTGATGAAAGTCTTTAAAATGCCAGTATCTGTGTTCTGAGGATACCCAAAATCTAATATCTCATCCAGAAGCTCATAAATCAAGACAAAATTATTCTTAACATTTTCTTCGCTGATCTTCCCGAAGTATGACTGCATGACTTCCACCATCTTTAAGAGGAACTCAAAGACCATAGCAGCATTGACATTTTGTTTGGTAACCGCTGCCAGCCATATGTTGCTTCGCTTTATGTGGAAGAAACTAGTGCGTGCTATGTTGGTCACAGGACTACGCACTTGCTGCCTCGCATGGATCACATTCACTCGAAAAGCATCTACGGCATTTCGTCCAATATCATCTCTGAAGACACGGGAGACAAGCACTTCTCCCTTGTGATTGTAAATAAATAATCCACCAATCATCTTGACTCAGTTCAGTGGAATGTAAATTCCCAAATACCTGAAAAAACAAAAAAAAGTCATGAAA--------------------------------------------------------------------------------------------------------------------------------------------------------
>APH_3191
------------------------------------------------------------------------------------------------------------------------------------------------------------------------CCAATGTAGCGAACCCATTTAATAACATCATGGTCACTGTAGTTTAGTTTGGGTTCAAAAACCTTCAGATAACGGACTTTTAATCCTGAGGGTGCAAAGGGTACTTCAAAGTTCATTGAAATAGGTGGTCTATTCCACTTTTTCTTTGTGTCAGTTTGAAGCAATTCAATTTCGGCACTGAGCTGAGTTTCCTTCATACCAGCCATTCGCTTAATCTTCCACACAATAGCATTTTCACTGGCTTTATATTTAGCCTTTCCTTTCATGCAGATCAACTGAACTCCACTGGTGTTCAAAGGGGTAGGAATGCGAACTTCGATTTTCTGTCCAATTAACGATGACTTGAAGTTAGATTTGAGGACAACCTTCACTTCCATCTTAGTTCGACCCACTTCTCTCACAAGAGGAATGATGCGAAATGGAAAACTTATGTCCTTAGTGATGCGGTATCTCATCAATTCAAATTCACCGTCGGGAGGGATGAAGCTGATACTATGCTCACTTTCAAATTTACTTAATTTCACACACTGATGAAACTGACAATCATCAATTGCAATGGAAGTTTTGCCTGTGCTTCTACTGGGGTCATCTAAAGTGCTCGACTTTCCTTTGCTCTCCATGGTTATTTTGTCATTGATACCAAATTTGCACTCTGGCATACCAGAAAGATATGACTTCATGACTACTCTACCTGCAACATGGGCACTAAGGACTTGTCCTTGTGGAGACATCAACAGATTAACATACTCCAGGACATCCAGGAAGAGCTCATTTCTGCGATACTTTATACCCTCACGACGCCATCCTATTTGTCCAGTAACTTGTGTAGTGATTTGGGTTTGCTCTTCTTTGGTCTGCGACTTTACACCCTGTTGGGTGATGAAAGTCTTTAAAATGCCAGTATCTGTGTTCTGAGGATACCCAAAATCTAATATCTCATCCAGAAGCTCATAAATCAAGACAAAATTATTCTTAACATTTTCTTCGCTGATCTTCCCGAAGTATGACTGCATGACTTCCACCATCTTTAAGAGGAACTCAAAGACCATAGCAGCATTGACATTTTGTTTGGTAACCGCTGCCAGCCATATGTTGCTTCGCTTTATGTGGAAGAAACTAGTGCGTGCTATGTTGGTCACAGGACTACGCACTTGCTGCCTCGCATGGATCACATTCACTCGAAAAGCATCTACGGCATTTCGTCCAATATCATCTCTGAAGACACGGGAGACAAGCACTTCTCCCTTGTGATTGTAAATAAATAATCCACCAATCATCTTGACTCAGTTCAGTGGAATGTAAATTCCCAAATA------------------------------------------------------------------------------------------------------------------------------------------------------------------------------------
>APH_1438
---------------------------------------------------------------------------------------------------------------------------------------------------------------------------------------------------------------------------------------------------------------------------------------------------------------------------------------------------------------------------------------------------------------------------------------------------------------------------------------------------------------------AACGATGACTTGAAGTTAGATTTGAGGACAACCTTCACTTCCATCTTAGTTCGACCCACTTCTCTCACAAGAGGAATGATGCGAAATGGAAAACTTATGTCCTTAGTGATGCGGTATCTCATCAATTCAAATTCACCGTCGGGAGGGATGAAGCTGATACTATGCTCACTTTCAAATTTACTTAATTTCACACACTGATGAAACTGACAATCATCAATTGCAATGGAAGTTTTGCCTGTGCTTCTACTGGGGTCATCTAAAGTGCTCGACTTTCCTTTGCTCTCCATGGTTATTTTGTCATTGATACCAAATTTGCACTCTGGCATACCAGAAAGATATGACTTCATGACTACTCTACCTGCAACATGGGCACTAAGGACTTGTCCTTGTGGAGACATCAACAGATTAACATACTCCAGGACATCCAGGAAGAGCTCATTTCTGCGATACTTTATACCCTCACGACGCCATCCTATTTGTCCAGTAACTTGTGTAGTGATTTGGGTTTGCTCTTCTTTGGTCTGCGACTTTACACCCTGTTGGGTGATGAAAGTCTTTAAAATGCCAGTATCTGTGTTCTGAGGATACCCAAAATCTAATATCTCATCCAGAAGCTCATAAATCAAGACAAAATTATTCTTAACATTTTCTTCGCTGATCTTCCCG--------------------------------------------------------------------------------------------------------------------------------------------------------------------------------------------------------------------------------------------------------------------------------------------------------------------------------------------------------------------------------------------------------------------------------------------------------------------------------------------------------------
