# Supplementary material for: ﻿Discovery of a new tarantula species from the Madrean Sky Islands and the first documented instance of syntopy between two montane endemics (Araneae, Theraphosidae, Aphonopelma): a case of prior mistaken identity
Source: Zookeys. 2024 Aug 16;1210:61–98. doi: 10.3897/zookeys.1210.125318 (PMC11344175; doi:10.3897/zookeys.1210.125318)
Supplement: Supplementary material 8 — Phylogenomics files [file zookeys-1210-061_article-125318__-s008.zip › Suppl8/individual_UCE_loci/sl_realigned_uce_1004445.fas]

>APH_4005
CAGTCTTGATGCCTATCCCATTTAAAGCGCTCTCTCCAATTTTTGTAAACTGTGAGCTTTCCTAGATTCTGTTTTCTGTTCAGCCTTGTTATTGCTATGCATTTGTAGTGAGTTCGATGAGTATCTTGGGCCTTTTGAAATAAATTAAAGGGAGGGTAAAATGCTTGAACCATCGTCATCCGAAGAGGAGAGTGAAAATGAGCCGGTTGAAGATGCACCAGAAACAGCCTCAACTGCTACCTCACTGGATATTCCCAGAAGTGGTAGTATTACTAGAAGTGTATCTCCAGCAAGTGGTGTAGATAATCTGAGTGTTGACAGTGGGCCTCAATCACGATCAAACAGTTTGGTCAGGCCATCAAGTCCCAGCCCATCATTAGTTAGTGAGAAAGACAAAGAGAAAGATGAGGTGGACAAAGCAGAGAAGGAGGAGGAAGAGAGGAAGAAGAAATTACAGCTGTACGTTTTTGTGTTACGGTGTATTGCGTATCCATTTAATGCAAAACAGCCCACGGACATGACACGGCGACAGACCAAAATTACAAAGCAACAGCTAGAGACTATACAGGGTCGCTTTCAGGCATTTCTCAAGGGAGAGACTCAAATTGCTGCTGATGAAGCCTTTCACAATGCAGTTCAGAGCTACCATGAAGTTTTCCTTAAAAGTGACCGTGTACAGCGCATGGTACAGAGCGGTGCGTGCTCTGGTCATGACTTCCGTGAAGTTTTCAAAAACAATATCGAAAAGCGGGTAAGAAGTTTACCAGAAATAGATGGCCTTAGTAAAGAAACAGTTCTCACATCATGGATGAGCAAGTTCGATGCAATATTTCGAGGTGATGAAGACACTAGAAAGCCTCAGAATCGGCTCCAGCAAAATGTTGCATCAGAGCTGATTCTTAGCAAGGAACAGCTTTACGACATGTTTCAGAACATTCTAGGTGTGAAGAAATTTGAACATCAGCTACTGTATAATGCTCTTCAAGTAAGTACTGATTGTTTCTTCATGATTGAATTTGTTTTTGGTTGTGTTTCATGGTGTTTTTATATGTATAAGCAAGCGCAAACCTTATTGTAGACCACAGATGATGCAGTACTGATACTGCTTTAAGAATCATTTAAAGAAAATAGCTTTTCAAAAGGGAAATGAGGAATCCTACAATATCAGCAATTAATTTTCTTCTCCAGATATCGGTATCTTAAATTTAAGTTAGGAGATGAAAAATAGAACAAAAGTGTGATTATGAAGTTCTAGAGGTTTTATTGGTCATTGGGGTTTTATGGCACAAAGGGGGTAGAAAAGATAAATCCAGATTAAATTCTTAAGGGTTGCCATTGAAGACTACTTTTATGTGGTGGAAAATTTTTTTAGTTTTTAGATAACCTGGCTGTTTGATTTGGACTTAATATTAACACCAAGAGTTAAGATGGATTCAGAAAAC
>APH_1535
------------------------------------------------------------------------------------------------ATGCATTTGTAGTGAGTTCGATGAGTATCTTGGGCCTTTTGAAATAAATTAAAGGGAGGGTAAAATGCTTGAACCATCGTCATCCGAAGAGGAGAGTGAAAATGAGCCGGTTGAAGATGCACCAGAAACAGCCTCAACTGCTACCTCACTGGATATTCCCAGAAGTGGTAGTATTACTAGAAGTGTATCTCCAGCAAGTGGTGTAGATAATCTGAGTGTTGACAGTGGGCCTCAATCACGATCAAACAGTTTGGTCAGGCCATCAAGTCCCAGCCCATCATTAGTTAGTGAGAAAGACAAAGAGAAAGATGAGGTGGACAAAGCAGAGAAGGAGGAGGAAGAGAGGAAGAAGAAATTACAGCTGTACGTTTTTGTGTTACGGTGTATTGCGTATCCATTTAATGCAAAACAGCCCACGGACATGACACGGCGACAGACCAAAATTACAAAGCAACAGCTAGAGACTATACAGGGTCGCTTTCAGGCATTTCTCAAGGGAGAGACTCAAATTGCTGCTGATGAAGCCTTTCACAATGCAGTTCAGAGCTACCATGAAGTTTTCCTTAAAAGTGACCGTGTACAGCGCATGGTACAGAGCGGTGCGTGCTCTGGTCATGACTTCCGTGAAGTTTTCAAAAACAATATCGAAAAGCGGGTAAGAAGTTTACCAGAAATAGATGGCCTTAGTAAAGAAACAGTTCTCACATCATGGATGAGCAAGTTCGATGCAATATTTCGAGGTGATGAAGACACTAGAAAGCCTCAGAATCGGCTCCAGCAAAATGTTGCATCAGAGCTGATTCTTAGCAAGGAACAGCTTTACGACATGTTTCAGAACATTCTAGGTGTGAAGAAATTTGAACATCAGCTACTGTATAATGCTCTTCAAGTAAGTACTGATTGTTTCTTCATGATTGAATTTGTTTTTGGTTGTGTTTCATGGTGTTTTTATATGTATAAGCAAGCGCAAACCTTATTGTAGACCACAGATGATGCAGTACTGATACTGCTTTAAGAATCATTTAAAGAAAATAGCTTTTCAAAAGGGAAATGAGGAATCCTACAATATCAGCAATTAATTTTCTTCTCCAGATATCGGTATCTTAAATTTAAGTTAGGAGATGAAAAATAGAACAAAAGTGTGATTATGAAGTTCTAGAGGTTTTATTGGTCATTGGGGTTTTATGGCACAAAGGGGGTAGAAAAGATAAATCCAGATTAAATTCTTAAGGGTTGCCATTGAAGACTACTTTTATGTGGTGGAAAATTTTTTTAGTTTTTAGATAACCTGGCTGTTTGATTTGGACTTAATATTAACACCAAGAG--------------------
>APH_5001
----------------------------------------------------------------------------------------TTATTGCTATGCATTTGTAGTGAGTTCGATGAGTATCTTGGGCCTTTTGAAATAAATTAAAGGGAGGGTAAAATGCTTGAACCATCGTCATCCGAAGAGGAGAGTGAAAATGAGCCGGTTGAAGATGCACCAGAAACAGCCTCAACTGCTACCTCACTGGATATTCCCAGAAGTGGTAGTATTACTAGAAGTGTATCTCCAGCAAGTGGTGTAGATAATCTGAGTGTTGACAGTGGGCCTCAATCACGATCAAACAGTTTGGTCAGGCCATCAAGTCCCAGCCCATCATTAGTTAGTGAGAAAGACAAAGAGAAAGATGAGGTGGACAAAGCAGAGAAGGAGGAGGAAGAGAGGAAGAAGAAATTACAGCTGTACGTTTTTGTGTTACGGTGTATTGCGTATCCATTTAATGCAAAACAGCCCACGGACATGACACGGCGACAGACCAAAATTACAAAGCAACAGCTAGAGACTATACAGGGTCGCTTTCAGGCATTTCTCAAGGGAGAGACTCAAATTGCTGCTGATGAAGCCTTTCACAATGCAGTTCAGAGCTACCATGAAGTTTTCCTTAAAAGTGACCGTGTACAGCGCATGGTACAGAGCGGTGCGTGCTCTGGTCATGACTTCCGTGAAGTTTTCAAAAACAATATCGAAAAGCGGGTAAGAAGTTTACCAGAAATAGATGGCCTTAGTAAAGAAACAGTTCTCACATCATGGATGAGCAAGTTCGATGCAATATTTCGAGGTGATGAAGACACTAGAAAGCCTCAGAATCGGCTCCAGCAAAATGTTGCATCAGAGCTGATTCTTAGCAAGGAACAGCTTTACGACATGTTTCAGAACATTCTAGGTGTGAAGAAATTTGAACATCAGCTACTGTATAATGCTCTTCAAGTAAGTACTGATTGTTTCTTCATGATTGAATTTGTTTTTGGTTGTGTTTCATGGTGTTTTTATATGTATAAGCAAGCGCAAACCTTATTGTAGACCACAGATGATGCAGTACTGATACTGCTTTAAGAATCATTTAAAGAAAATAGCTTTTCAAAAGGGAAATGAGGAATCCTACAATATCAGCAATTAATTTTCTTCTCCAGATATCGGTATCTTAAATTTAAGTTAGGAGATGAAAAATAGAACAAAAGTGTGATTATGAAGTTCTAGAGGTTTTATTGGTCATTGGGGTTTTATGGCACAAAGGGGGTAGAAAAGATAAATCCAGATTAAATTCTTAAGGGTTGCCATTGAAGACTACTTTTATGTGGTGGAAAATTTTTTTAGTTTTTAGATAACCTGGCTGTTTGATTTGGACTTAATATTAACACCAAGAG--------------------
>APH_5079
CAGTCTTGATGCCTATCCCATTTAAAGCGCTCTCTCCAATTTTTGTAAACTGTGAGCTTTCCTAGATTCTGTTTTCTGTTCAGCCTGGTTATTGCTATGCATTTGTAGTGAGTTCGATGAGTATCTTGGGCCTTTTGAAATAAATTAAAGGGAGGGTAAAATGCTTGAACCATCGTCATCCGAAGAGGAGAGTGAAAATGAGCCGGTTGAAGATGCACCAGAAACAGCCTCAACTGCTACCTCACTGGATATTCCCAGAAGTGGTAGTATTACTAGAAGTGTATCTCCAGCAAGTGGTGTAGATAATCTGAGTGTTGACAGTGGGCCTCAATCACGATCAAACAGTTTGGTCAGGCCATCAAGTCCCAGCCCATCATTAGTTAGTGAGAAAGACAAAGAGAAAGATGAGGTGGACAAAGCAGAGAAGGAGGAGGAAGAGAGGAAGAAGAAATTACAGCTGTACGTTTTTGTGTTACGGTGTATTGCGTATCCATTTAATGCAAAACAGCCCACGGACATGACACGGCGACAGACCAAAATTACAAAGCAACAGCTAGAGACTATACAGGGTCGCTTTCAGGCATTTCTCAAGGGAGAGACTCAAATTGCTGCTGATGAAGCCTTTCACAATGCAGTTCAGAGCTACCATGAAGTTTTCCTTAAAAGTGACCGTGTACAGCGCATGGTACAGAGCGGTGCGTGCTCTGGTCATGACTTCCGTGAAGTTTTCAAAAACAATATCGAAAAGCGGGTAAGAAGTTTACCAGAAATAGATGGCCTTAGTAAAGAAACAGTTCTCACATCATGGATGAGCAAGTTCGATGCAATATTTCGAGGTGATGAAGACACTAGAAAGCCTCAGAATCGGCTCCAGCAAAATGTTGCATCAGAGCTGATTCTTAGCAAGGAACAGCTTTACGACATGTTTCAGAACATTCTAGGTGTGAAGAAATTTGAACATCAGCTACTGTATAATGCTCTTCAAGTAAGTACTGATTGTTTCTTCATGATTGAATTTGTTTTTGGTTGTGTTTCATGGTGTTTTTATATGTATAAGCAAGCGCAAACCTTATTGTAGACCACAGATGATGCAGTACTGATACTGCTTTAAGAATCATTTAAAGAAAATAGCTTTTCAAAAGGGAAATGAGGAATCCTACAATATCAGCAATTAATTTTCTTCTCCAGATATCGGTATCTTAAATTTAAGTTAGGAGATGAAAAATAGAACAAAAGTGTGATTATGAAGTTCTAGAGGTTTTATTGGTCATTGGGGTTTTATGGCACAAAGGGGGTAGAAAAGATAAATCCAGATTAAATTCTTAAGGGTTGCCATTGAAGACTACTTTTATGTGGTGGAAAATTTTTTTAGTTTTTAGATAACCTGGCTGTTTG-----------------------------------------------
>APH_5003
-----------------------------------------------------------------------------------------------------------------------------------------------ATTAAAGGGAGGGTAAAATGCTTGAACCATCGTCATCCGAAGAGGAGAGTGAAAATGAGCCGGTTGAAGATGCACCAGAAACAGCCTCAACTGCTACCTCACTGGATATTCCCAGAAGTGGTAGTATTACTAGAAGTGTATCTCCAGCAAGTGGTGTAGATAATCTGAGTGTTGACAGTGGGCCTCAATCACGATCAAACAGTTTGGTCAGGCCATCAAGTCCCAGCCCATCATTAGTTAGTGAGAAAGACAAAGAGAAAGATGAGGTGGACAAAGCAGAGAAGGAGGAGGAAGAGAGGAAGAAGAAATTACAGCTGTACGTTTTTGTGTTACGGTGTATTGCGTATCCATTTAATGCAAAACAGCCCACGGACATGACACGGCGACAGACCAAAATTACAAAGCAACAGCTAGAGACTATACAGGGTCGCTTTCAGGCATTTCTCAAGGGAGAGACTCAAATTGCTGCTGATGAAGCCTTTCACAATGCAGTTCAGAGCTACCATGAAGTTTTCCTTAAAAGTGACCGTGTACAGCGCATGGTACAGAGCGGTGCGTGCTCTGGTCATGACTTCCGTGAAGTTTTCAAAAACAATATCGAAAAGCGGGTAAGAAGTTTACCAGAAATAGATGGCCTTAGTAAAGAAACAGTTCTCACATCATGGATGAGCAAGTTCGATGCAATATTTCGAGGTGATGAAGACACTAGAAAGCCTCAGAATCGGCTCCAGCAAAATGTTGCATCAGAGCTGATTCTTAGCAAGGAACAGCTTTACGACATGTTTCAGAACATTCTAGGTGTGAAGAAATTTGAACATCAGCTACTGTATAATGCTCTTCAAGTAAGTACTGATTGTTTCTTCATGATTGAATTTGTTTTTGGTTGTGTTTCATGGTGTTTTTATATGTATAAGCAAGCGCAAACCTTATTGTAGACCACAGATGATGCAGTACTGATACTGCTTTAAGAATCATTTAAAGAAAATAGCTTTTCAAAAGGGAAATGAGGAATCCTACAATATCAGCAATTAATTTTCTTCTCCAGATATCGGTATCTTAAATTTAAGTTAGGAGATGAAAAATAGAACAAAAGTGTGATTATGAAGTTCTAGAGGTTTTATTGGTCATTGGGGTTTTATGGCACAAAGGGGGTAGAAAAGATAAATCCAGATTAAATTCTTAAGGGTTGCCATTGAAGACTACTTTTATGTGGTGGAAAATTTTTTTAGTTTTTAGATAACCTGGCTGTTTGATTTGGACTTAATATTAACACCAAGAGTTAAGATGGATTCAGAAAAC
>APH_0622
----------------------------------------------------------------------------------------------------------------------------------------------------------------------GAACCATCGTCATCCGAAGAGGAGAGTGAAAATGAGCCGGTTGAAGATGCACCAGAAACAGCCTCAACTGCTACCTCACTGGATATACCCAGAAGTGGTAGTATTACTAGAAGTGTATCTCCAGCAAGTGGTGTCGATAATCTGAGTGTTGACAGTGGGCCTCAATCACGATCAAACAGTTTGGTCAGGCCATCAAGTCCCAGCCCATCATTAGTTAGTGAGAAAGACAAAGAGAAAGATGAGGTGGACAAAGCAGAGAAGGAGGAGGAAGAGAGGAAGAAGAAATTACAGCTGTACGTTTTTGTGTTACGGTGTATTGCGTATCCATTTAACGCAAAACAGCCCACGGACATGACACGGCGACAGACCAAAATTACAAAGCAACAGCTAGAGACTATACAGGGTCGCTTTCAGGCATTTCTCAAGGGAGAGACTCAAATTGCTGCTGATGAAGCCTTTCACAATGCAGTTCAGAGCTACCATGAAGTTTTCCTTAAAAGTGACCGTGTACAGCGCATGGTACAGAGCGGTGCGTGCTCTGGTCATGACTTCCGTGAAGTTTTCAAAAACAATATCGAAAAGCGGGTAAGAAGTTTACCAGAAATAGATGGCCTTAGTAAAGAAACAGTTCTCACATCATGGATGAGCAAGTTCGATGCAATATTTCGAGGTGATGAAGACACTAGAAAGCCTCAGAATCGGCTCCAGCAAAATGTTGTATCAGAGCTGATTCTTAGCAAGGAACAGCTTTACGACATGTTTCAGAACATTCTAGGTGTGAAGAAATTTGAACATCAGCTACTGTATAATGCTCTTCAAGTAAGTACTGATTGTTTCTTCATGATTGAATTTGTTTTTGGTTGTGTTTCATGGTGTTTTTATATGTATAAGCAAGCGCAAACCTTATTGTAGACCACAGATGATGCAGTACTGATACTGCTTTAAGAATCATTTAAAGAAAATAGCTTTTCAAAAGGGAAATGAGGAATCCTACAATATCAGCAATTAATTTTCTTCTCCAGATATCGGTATCTTAAATTTAAGTTAGGAGATGAAAAATAGAACAAAAGTGTGATTATGAAGTTCTA--------------------------------------------------------------------------------------------------------------------------------------------------------------------------------------------
>APH_0136
CAGTCTTGATGCCTATCCCATTTAAAGCGCTCTCTCCAATTTTTGTAAACTGTGAGCTTTCCTAGATTCTGTTTTCTGGTCAGCCTTGTTATTGCTATGCATTTGTAGTGAGTTCGATGAGTATCTTGGGCCTTTTGAAATAAATTAAAGGGAGGGTAAAATGCTTGAACCATCGTCATCCGAAGAGGAGAGTGAAAATGAGCCGGTTGAAGATGCACCAGAAACAGCCTCAACTGCTACCTCACTGGATATACCCAGAAGTGGTAGTATTACTAGAAGTGTATCTCCAGCAAGTGGTGTCGATAATCTGAGTGTTGACAGTGGGCCTCAATCACGATCAAACAGTTTGGTCAGGCCATCAAGTCCCAGCCCATCATTAGTTAGTGAGAAAGACAAAGAGAAAGATGAGGTGGACAAAGCAGAGAAGGAGGAGGAAGAGAGGAAGAAGAAATTACAGCTGTACGTTTTTGTGTTACGGTGTATTGCGTATCCATTTAACGCAAAACAGCCCACGGACATGACACGGCGACAGACCAAAATTACAAAGCAACAGCTAGAGACTATACAGGGTCGCTTTCAGGCATTTCTCAAGGGAGAGACTCAAATTGCTGCTGATGAAGCCTTTCACAATGCAGTTCAGAGCTACCATGAAGTTTTCCTTAAAAGTGACCGTGTACAGCGCATGGTACAGAGCGGTGCGTGCTCTGGTCATGACTTCCGTGAAGTTTTCAAAAACAATATCGAAAAGCGGGTAAGAAGTTTACCAGAAATAGATGGCCTTAGTAAAGAAACAGTTCTCACATCATGGATGAGCAAGTTCGATGCAATATTTCGAGGTGATGAAGACACTAGAAAGCCTCAGAATCGGCTCCAGCAAAATGTTGTATCAGAGCTGATTCTTAGCAAGGAACAGCTTTACGACATGTTTCAGAACATTCTAGGTGTGAAGAAATTTGAACATCAGCTACTGTATAATGCTCTTCAAGTAAGTACTGATTGTTTCTTCATGATTGAATTTGTTTTTGGTTGTGTTTCATGGTGTTTTTATATGTATAAGCAAGCGCAAACCTTATTGTAGACCACAGATGATGCAGTACTGATACTGCTTTAAGAATCATTTAAAGAAAATAGCTTTTCAAAAGGGAAATGAGGAATCCTACAATATCAGCAATTAATTTTCTTCTCCAGATATCGGTATCTTAAATTTAAGTTAGGAGATGAAAAATAGAACAAAAGTGTGATTATGAAGTTCTAGAGGTTTTATTGGTCATTGGGGTTTTATGGCACAAAGGGGGTAGAAAAGATAAATCCAGATTAAATTCTTAAGGGTTGCCATTGAAGACTACTTTTATGTGGTGGAAAATTTTTTTAGTTTTTAGATAACCTGGCTGTTTGATTTGGACTTAATATTAACACCAAGAGTTAAGATGGATTCAGAAAAC
>APH_4021
CAGTCTTGATGCCTATCCCATTTAAAGCGCTCTCTCCAATTTTTGTAAACTGTGAGCTTTCCTAGATTCTGTTTTCTGGTCAGCCTTGTTATTGCTATGCATTTGTAGTGAGTTCGATGAGTATCTTGGGCCTTTTGAAATAAATTAAAGGGAGGGTAAAATGCTTGAACCATCGTCATCCGAAGAGGAGAGTGAAAATGAGCCGGTTGAAGATGCACCAGAAACAGCCTCAACTGCTACCTCACTGGATATACCCAGAAGTGGTAGTATTACTAGAAGTGTATCTCCAGCAAGTGGTGTCGATAATCTGAGTGTTGACAGTGGGCCTCAATCACGATCAAACAGTTTGGTCAGGCCATCAAGTCCCAGCCCATCATTAGTTAGTGAGAAAGACAAAGAGAAAGATGAGGTGGACAAAGCAGAGAAGGAGGAGGAAGAGAGGAAGAAGAAATTACAGCTGTACGTTTTTGTGTTACGGTGTATTGCGTATCCATTTAACGCAAAACAGCCCACGGACATGACACGGCGACAGACCAAAATTACAAAGCAACAGCTAGAGACTATACAGGGTCGCTTTCAGGCATTTCTCAAGGGAGAGACTCAAATTGCTGCTGATGAAGCCTTTCACAATGCAGTTCAGAGCTACCATGAAGTTTTCCTTAAAAGTGACCGTGTACAGCGCATGGTACAGAGCGGTGCGTGCTCTGGTCATGACTTCCGTGAAGTTTTCAAAAACAATATCGAAAAGCGGGTAAGAAGTTTACCAGAAATAGATGGCCTTAGTAAAGAAACAGTTCTCACATCATGGATGAGCAAGTTCGATGCAATATTTCGAGGTGATGAAGACACTAGAAAGCCTCAGAATCGGCTCCAGCAAAATGTTGTATCAGAGCTGATTCTTAGCAAGGAACAGCTTTACGACATGTTTCAGAACATTCTAGGTGTGAAGAAATTTGAACATCAGCTACTGTATAATGCTCTTCAAGTAAGTACTGATTGTTTCTTCATGATTGAATTTGTTTTTGGTTGTGTTTCATGGTGTTTTTATATGTATAAGCAAGCGCAAACCTTATTGTAGACCACAGATGATGCAGTACTGATACTGCTTTAAGAATCATTTAAAGAAAATAGCTTTTCAAAAGGGAAATGAGGAATCCTACAATATCAGCAATTAATTTTCTTCTCCAGATATCGGTATCTTAAATTTAAGTTAGGAGATGAAAAATAGAACAAAAGTGTGATTATGAAGTTCTAGAGGTTTTATTGGTCATTGGGGTTTTATGGCACAAAGGGGGTAGAAAAGATAAATCCAGATTAAATTCTTAAGGGTTGCCATTGAAGACTACTTTTATGTGGTGGAAAATTTTTTTAGTTTTTAGATAACCTGGCTGTTTGATTTGGACTTAATATTAACACCAAGAGTTAAGATGGATTCAGAAAAC
>APH_3177
CAGTCTTGATGCCTATCCCATTTAAAGCGCTCTCTCCAATTTTTGTAAACTGTGAGCTTTCCTAGATTCTGTTTTCTGGTCAGCCTTGTTATTGCTATGCATTTGTAGTGAGTTCGATGAGTATCTTGGGCCTTTTGAAATAAATTAAAGGGAGGGTAAAATGCTTGAACCATCGTCATCCGAAGAGGAGAGTGAAAATGAGCCGGTTGAAGATGCACCAGAAACAGCCTCAACTGCTACCTCACTGGATATACCCAGAAGTGGTAGTATTACTAGAAGTGTATCTCCAGCAAGTGGTGTCGATAATCTGAGTGTTGACAGTGGGCCTCAATCACGATCAAACAGTTTGGTCAGGCCATCAAGTCCCAGCCCATCATTAGTTAGTGAGAAAGACAAAGAGAAAGATGAGGTGGACAAAGCAGAGAAGGAGGAGGAAGAGAGGAAGAAGAAATTACAGCTGTACGTTTTTGTGTTACGGTGTATTGCGTATCCATTTAACGCAAAACAGCCCACGGACATGACACGGCGACAGACCAAAATTACAAAGCAACAGCTAGAGACTATACAGGGTCGCTTTCAGGCATTTCTCAAGGGAGAGACTCAAATTGCTGCTGATGAAGCCTTTCACAATGCAGTTCAGAGCTACCATGAAGTTTTCCTTAAAAGTGACCGTGTACAGCGCATGGTACAGAGCGGTGCGTGCTCTGGTCATGACTTCCGTGAAGTTTTCAAAAACAATATCGAAAAGCGGGTAAGAAGTTTACCAGAAATAGATGGCCTTAGTAAAGAAACAGTTCTCACATCATGGATGAGCAAGTTCGATGCAATATTTCGAGGTGATGAAGACACTAGAAAGCCTCAGAATCGGCTCCAGCAAAATGTTGTATCAGAGCTGATTCTTAGCAAGGAACAGCTTTACGACATGTTTCAGAACATTCTAGGTGTGAAGAAATTTGAACATCAGCTACTGTATAATGCTCTTCAAGTAAGTACTGATTGTTTCTTCATGATTGAATTTGTTTTTGGTTGTGTTTCATGGTGTTTTTATATGTATAAGCAAGCGCAAACCTTATTGTAGACCACAGATGATGCAGTACTGATACTGCTTTAAGAATCATTTAAAGAAAATAGCTTTTCAAAAGGGAAATGAGGAATCCTACAATATCAGCAATTAATTTTCTTCTCCAGATATCGGTATCTTAAATTTAAGTTAGGAGATGAAAAATAGAACAAAAGTGTGATTATGAAGTTCTAGAGGTTTTATTGGTCATTGGGGTTTTATGGCACAAAGGGGGTAGAAAAGATAAATCCAGATTAAATTCTTAAGGGTTGCCATTGAAGACTACTTTTATGTGGTGGAAAATTTTTTTAGTTTTTAGATAACCTGGCTGTTTGATTTGGACTTAATATTAACACCAAGAGTTAAGATGGATTCAGAAAAC
>APH_0683
CAGTCTTGATGCCTATCCCATTTAAAGCGCTCTCTCCAATTTTTGTAAACTGTGAGCTTTCCTAGATTCTGTTTTCTGGTCAGCCTTGTTATTGCTATGCATTTGTAGTGAGTTCGATGAGTATCTTGGGCCTTTTGAAATAAATTAAAGGGAGGGTAAAATGCTTGAACCATCGTCATCCGAAGAGGAGAGTGAAAATGAGCCGGTTGAAGATGCACCAGAAACAGCCTCAACTGCTACCTCACTGGATATACCCAGAAGTGGTAGTATTACTAGAAGTGTATCTCCAGCAAGTGGTGTCGATAATCTGAGTGTTGACAGTGGGCCTCAATCACGATCAAACAGTTTGGTCAGGCCATCAAGTCCCAGCCCATCATTAGTTAGTGAGAAAGACAAAGAGAAAGATGAGGTGGACAAAGCAGAGAAGGAGGAGGAAGAGAGGAAGAAGAAATTACAGCTGTACGTTTTTGTGTTACGGTGTATTGCGTATCCATTTAACGCAAAACAGCCCACGGACATGACACGGCGACAGACCAAAATTACAAAGCAACAGCTAGAGACTATACAGGGTCGCTTTCAGGCATTTCTCAAGGGAGAGACTCAAATTGCTGCTGATGAAGCCTTTCACAATGCAGTTCAGAGCTACCATGAAGTTTTCCTTAAAAGTGACCGTGTACAGCGCATGGTACAGAGCGGTGCGTGCTCTGGTCATGACTTCCGTGAAGTTTTCAAAAACAATATCGAAAAGCGGGTAAGAAGTTTACCAGAAATAGATGGCCTTAGTAAAGAAACAGTTCTCACATCATGGATGAGCAAGTTCGATGCAATATTTCGAGGTGATGAAGACACTAGAAAGCCTCAGAATCGGCTCCAGCAAAATGTTGTATCAGAGCTGATTCTTAGCAAGGAACAGCTTTACGACATGTTTCAGAACATTCTAGGTGTGAAGAAATTTGAACATCAGCTACTGTATAATGCTCTTCAAGTAAGTACTGATTGTTTCTTCATGATTGAATTTGTTTTTGGTTGTGTTTCATGGTGTTTTTATATGTATAAGCAAGCGCAAACCTTATTGTAGACCACAGATGATGCAGTACTGATACTGCTTTAAGAATCATTTAAAGAAAATAGCTTTTCAAAAGGGAAATGAGGAATCCTACAATATCAGCAATTAATTTTCTTCTCCAGATATCGGTATCTTAAATTTAAGTTAGGAGATGAAAAATAGAACAAAAGTGTGATTATGAAGTTCTAGAGGTTTTATTGGTCATTGGGGTTTTATGGCACAAAGGGGGTAGAAAAGATAAATCCAGATTAAATTCTTAAGGGTTGCCATTGAAGACTACTTTTATGTGGTGGAAAATTTTTTTAGTTTTTAGATAACCTGGCTGTTTGATTTGGACTTAATATTAACACCAAGAGTTAAGATGGATTCAGAAACC
>APH_0880
CAGTCTTGATGCCTATCCCATTTAAAGCGCTCTCTCCAATTTTTGTAAACTGTGAGCTTTCCTAGATTCTGTTTTCTGGTCAGCCTTGTTATTGCTATGCATTTGTAGTGAGTTCGATGAGTATCTTGGGCCTTTTGAAATAAATTAAAGGGAGGGTAAAATGCTTGAACCATCGTCATCCGAAGAGGAGAGTGAAAATGAGCCGGTTGAAGATGCACCAGAAACAGCCTCAACTGCTACCTCACTGGATATACCCAGAAGTGGTAGTATTACTAGAAGTGTATCTCCAGCAAGTGGTGTCGATAATCTGAGTGTTGACAGTGGGCCTCAATCACGATCAAACAGTTTGGTCAGGCCATCAAGTCCCAGCCCATCATTAGTTAGTGAGAAAGACAAAGAGAAAGATGAGGTGGACAAAGCAGAGAAGGAGGAGGAAGAGAGGAAGAAGAAATTACAGCTGTACGTTTTTGTGTTACGGTGTATTGCGTATCCATTTAACGCAAAACAGCCCACGGACATGACACGGCGACAGACCAAAATTACAAAGCAACAGCTAGAGACTATACAGGGTCGCTTTCAGGCATTTCTCAAGGGAGAGACTCAAATTGCTGCTGATGAAGCCTTTCACAATGCAGTTCAGAGCTACCATGAAGTTTTCCTTAAAAGTGACCGTGTACAGCGCATGGTACAGAGCGGTGCGTGCTCTGGTCATGACTTCCGTGAAGTTTTCAAAAACAATATCGAAAAGCGGGTAAGAAGTTTACCAGAAATAGATGGCCTTAGTAAAGAAACAGTTCTCACATCATGGATGAGCAAGTTCGATGCAATATTTCGAGGTGATGAAGACACTAGAAAGCCTCAGAATCGGCTCCAGCAAAATGTTGTATCAGAGCTGATTCTTAGCAAGGAACAGCTTTACGACATGTTTCAGAACATTCTAGGTGTGAAGAAATTTGAACATCAGCTACTGTATAATGCTCTTCAAGTAAGTACTGATTGTTTCTTCATGATTGAATTTGTTTTTGGTTGTGTTTCATGGTGTTTTTATATGTATAAGCAAGCGCAAACCTTATTGTAGACCACAGATGATGCAGTACTGATACTGCTTTAAGAATCATTTAAAGAAAATAGCTTTTCAAAAGGGAAATGAGGAATCCTACAATATCAGCAATTAATTTTCTTCTCCAGATATCGGTATCTTAAATTTAAGTTAGGAGATGAAAAATAGAACAAAAGTGTGATTATGAAGTTCTAGAGGTTTTATTGGTCATTGGGGTTTTATGGCACAAAGGGGGTAGAAAAGATAAATCCAGATTAAATTCTTAAGGGTTGCCATTGAAGACTACTTTTATGTGGTGGAAATTTTTTTTAGTTTTTAGATAACCTGGCTGTTTGATTTGGACTTAATATTAACACCAAGAGTTAAGATGGATTCAGAAAAC
>APH_4029
----------------------------------------------------------------------------------------------------------------------------------------------------------------------------------------GAGGAGAGTGAAAATGAGCCGGTTGAAGATGCACCAGAAACAGCCTCAACTGCTACCTCACTGGATATTCCCAGAAGTGGTAGTATTACTAGAAGTGTATCTCCAGCAAGTGGTGTAGATAATCTGAGTGTTGACAGTGGGCCTCAATCACGATCAAACAGTTTGGTCAGGCCATCAAGTCCCAGCCCATCATTAGTTAGTGAGAAAGACAAAGAGAAAGATGAGGTGGACAAAGCAGAGAAGGAGGAGGAAGAGAGGAAGAAGAAATTACAGCTGTACGTTTTTGTGTTACGGTGTATTGCGTATCCATTTAATGCAAAACAGCCCACGGACATGACACGGCGACAGACCAAAATTACAAAGCAACAGCTAGAGACTATACAGGGTCGCTTTCAGGCATTTCTCAAGGGAGAGACTCAAATTGCTGCTGATGAAGCCTTTCACAATGCAGTTCAGAGCTACCATGAAGTTTTCCTTAAAAGTGACCGTGTACAGCGCATGGTACAGAGCGGTGCGTGCTCTGGTCATGACTTCCGTGAAGTTTTCAAAAACAATATCGAAAAGCGGGTAAGAAGTTTACCAGAAATAGATGGCCTTAGTAAAGAAACAGTTCTCACATCATGGATGAGCAAGTTCGATGCAATATTTCGAGGTGATGAAGACACTAGAAAGCCTCAGAATCGGCTCCAGCAAAATGTTGCATCAGAGCTGATTCTTAGCAAGGAACAGCTTTACGACATGTTTCAGAACATTCTAGGTGTGAAGAAATTTGAACATCAGCTACTGTATAATGCTCTTCAAGTAAGTACTGATTGTTTCTTCATGATTGAATTTGTTTTTGGTTGTGTTTCATGGTGTTTTTATATGTATAAGCAAGCGCAAACCTTATTGTAGACCACAGATGATGCAGTACTGATACTGCTTTAAGAATCATTTAAAGAAAATAGCTTTTCAAAAGGGAAATGAGGAATCCTACAATATCAGCAATTAATTTTCTTCTCCAGATATCGGTATCTTAAATTTAAGTTAGGAGATGAAAAATAGAACAAAAGTGTGATTATGAAGTTCTAGAGGTTTTATTGGTCATTGGGGTTTTATGGCACAAAGG-----------------CCAGGACTGGT--TTAAGAGTGAC-----------------ATGCAACAGGCAA--------------------------------AGCTGAATCTACT----------------------------------
>APH_3191
CAGTCTTGATGCCTATCCCATTTAAAGCGCTCTCTCCAATTTTTGTAAACTGTGAGCTTTCCTAGATTCTGTTTTCTGGTCAGCCTTGTTATTGCTATGCATTTGTAGTGAGTTCGATGAGTATCTTGGGCCTTTTGAAATAAATTAAAGGGAGGGTAAAATGCTTGAACCATCGTCATCCGAAGAGGAGAGTGAAAATGAGCCGGTTGAAGATGCACCAGAAACAGCCTCAACTGCTACCTCACTGGATATACCCAGAAGTGGTAGTATTACTAGAAGTGTATCTCCAGCAAGTGGTGTCGATAATCTGAGTGTTGACAGTGGGCCTCAATCACGATCAAACAGTTTGGTCAGGCCATCAAGTCCCAGCCCGTCATTAGTTAGTGAGAAAGACAAAGAGAAAGATGAGGTGGACAAAGCAGAGAAGGAGGAGGAAGAGAGGAAGAAGAAATTACAGCTGTACGTTTTTGTGTTACGGTGTATTGCGTATCCATTTAACGCAAAACAGCCCACGGACATGACACGGCGACAGACCAAAATTACAAAGCAACAGCTAGAGACTATACAGGGTCGCTTTCAGGCATTTCTCAAGGGAGAGACTCAAATTGCTGCTGATGAAGCCTTTCACAATGCAGTTCAGAGCTACCATGAAGTTTTCCTTAAAAGTGACCGTGTACAGCGCATGGTACAGAGCGGTGCGTGCTCTGGTCATGACTTCCGTGAAGTTTTCAAAAACAATATCGAAAAGCGGGTAAGAAGTTTACCAGAAATAGATGGCCTTAGTAAAGAAACAGTTCTCACATCATGGATGAGCAAGTTCGATGCAATATTTCGAGGTGATGAAGACACTAGAAAGCCTCAGAATCGGCTCCAGCAAAATGTTGTATCAGAGCTGATTCTTAGCAAGGAACAGCTTTACGACATGTTTCAGAACATTCTAGGTGTGAAGAAATTTGAACATCAGCTACTGTATAATGCTCTTCAAGTAAGTACTGATTGTTTCTTCATGATTGAATTTGTTTTTGGTTGTGTTTCATGGTGTTTTTATATGTATAAGCAAGCGCAAACCTTATTGTAGACCACAGATGATGCAGTACTGATACTGCTTTAAGAATCATTTAAAGAAAATAGCTTTTCAAAAGGGAAATGAGGAATCCTACAATATCAGCAATTAATTTTCTTCTCCAGATATCGGTATCTTAAATTTAAGTTAGGAGATGAAAAATAGAACAAAAGTGTGATTATGAAGTTCTAGAGGTTTTATTGGTCATTGGGGTTTTATGGCACAAAGGGGGTAGAAAAGATAAATCCAGATTAAATTCTTAAGGGTTGCCATTGAAGACTACTTTTATGTGGTGGAAAATTTTTTTAGTTTTTAGATAACCTGGCTGTTTGATTTGGACTTAATATTAACACCAAGAGTTAAGATGGATTCAGAAAAC
>APH_0723
CAGTCTTGATGCCTATCCCATTTAAAGCGCTCTCTCCAATTTTTGTAAACTGTGAGCTTTCCTAGATTCTGTTTTCTGGTCAGCCTTGTTATTGCTATGCATTTGTAGTGAGTTCGATGAGTATCTTGGGCCTTTTGAAATAAATTAAAGGGAGGGTAAAATGCTTGAACCATCGTCATCCGAAGAGGAGAGTGAAAATGAGCCGGTTGAAGATGCACCAGAAACAGCCTCAACTGCTACCTCACTGGATATACCCAGAAGTGGTAGTATTACTAGAAGTGTATCTCCAGCAAGTGGTGTCGATAATCTGAGTGTTGACAGTGGGCCTCAATCACGATCAAACAGTTTGGTCAGGCCATCAAGTCCCAGCCCGTCATTAGTTAGTGAGAAAGACAAAGAGAAAGATGAGGTGGACAAAGCAGAGAAGGAGGAGGAAGAGAGGAAGAAGAAATTACAGCTGTACGTTTTTGTGTTACGGTGTATTGCGTATCCATTTAATGCAAAACAGCCCACGGACATGACACGGCGACAGACCAAAATTACAAAGCAACAGCTAGAGACTATACAGGGTCGCTTTCAGGCATTTCTCAAGGGAGAGACTCAAATTGCTGCTGATGAAGCCTTTCACAATGCAGTTCAGAGCTACCATGAAGTTTTCCTTAAAAGTGACCGTGTACAGCGCATGGTACAGAGCGGTGCGTGCTCTGGTCATGACTTCCGTGAAGTTTTCAAAAACAATATCGAAAAGCGGGTAAGAAGTTTACCAGAAATAGATGGCCTTAGTAAAGAAACAGTTCTCACATCATGGATGAGCAAGTTCGATGCAATATTTCGAGGTGATGAAGACACTAGAAAGCCTCAGAATCGGCTCCAGCAAAATGTTGTATCAGAGCTGATTCTTAGCAAGGAACAGCTTTACGACATGTTTCAGAACATTCTAGGTGTGAAGAAATTTGAACATCAGCTACTGTATAATGCTCTTCAAGTAAGTACTGATTGTTTCTTCATGATTGAATTTGTTTTTGGTTGTGTTTCATGGTGTTTTTATATGTATAAGCAAGCGCAAACCTTATTGTAGACCACAGATGATGCAGTACTGATACTGCTTTAAGAATCATTTAAAGAAAATAGCTTTTCAAAAGGGAAATGAGGAATCCTACAATATCAGCAATTAATTTTCTTCTCCAGATATCGGTATCTTAAATTTAAGTTAGGAGATGAAAAATAGAACAAAAGTGTGATTATGAAGTTCTAGAGGTTTTATTGGTCATTGGGGTTTTATGGCACAAAGGGGGTAGAAAAGATAAATCCAGATTAAATTCTTAAGGGTTGCCATTGAAGACTACTTTTATGTGGTGGAAAATTTTTTTAGTTTTTAGATAACCTGGCTGTTTGATTTGGACTTAATATTAACACCAAGAGTTAAGATGGATTCAGAAAAC
>APH_0772
----------------------------------------------------------------GATTCTGTTTTCTGTTCAGCCTTGTTATTGCTATGCATTTGTAGTGAGTTCGATGAGTATCTTGGGCCTTTTGAAATAAATTAAAGGGAGGGTAAAATGCTTGAACCATCGTCATCCGAAGAGGAGAGTGAAAATGAGCCGGTTGAAGATGCACCAGAAACAGCCTCAACTGCTACCTCACTGGATATTCCCAGAAGTGGTAGTATTACTAGAAGTGTATCTCCAGCAAGTGGTGTAGATAATCTGAGTGTTGACAGTGGGCCTCAATCACGATCAAACAGTTTGGTCAGGCCATCAAGTCCCAGCCCATCATTAGTTAGTGAGAAAGACAAAGAGAAAGATGAGGTGGACAAAGCAGAGAAGGAGGAGGAAGAGAGGAAGAAGAAATTACAGCTGTACGTTTTTGTGTTACGGTGTATTGCGTATCCATTTAATGCAAAACAGCCCACGGACATGACACGGCGACAGACCAAAATTACAAAGCAACAGCTAGAGACTATACAGGGTCGCTTTCAGGCATTTCTCAAGGGAGAGACTCAAATTGCTGCTGATGAAGCCTTTCACAATGCAGTTCAGAGCTACCATGAAGTTTTCCTTAAAAGTGACCGTGTACAGCGCATGGTACAGAGCGGTGCGTGCTCTGGTCATGACTTCCGTGAAGTTTTCAAAAACAATATCGAAAAGCGGGTAAGAAGTTTACCAGAAATAGATGGCCTTAGTAAAGAAACAGTTCTCACATCATGGATGAGCAAGTTCGATGCAATATTTCGAGGTGATGAAGACACTAGAAAGCCTCAGAATCGGCTCCAGCAAAATGTTGCATCAGAGCTGATTCTTAGCAAGGAACAGCTTTACGACATGTTTCAGAACATTCTAGGTGTGAAGAAATTTGAACATCAGCTACTGTATAATGCTCTTCAAGTAAGTACTGATTGTTTCTTCATGATTGAATTTGTTTTTGGTTGTGTTTCATGGTGTTTTTATATGTATAAGCAAGCGCAAACCTTATTGTAGACCACAGATGATGCAGTACTGATACTGCTTTAAGAATCATTTAAAGAAAATAGCTTTTCAAAAGGGAAATGAGGAATCCTACAATATCAGCAATTAATTTTCTTCTCCAGATATCGGTATCTTAAATTTAAGTTAGGAGATGAAAAATAGAACAAAAGTGTGATTATGAAGTTCTAGAAGTTTTATTGGTCATTGGGGTTTTATGGCACAAAGGGGGTAGAAAAGATAAATCCAGATTAAATTCTTAAGGGTTGCCATTGAAGACTACTTTTATGTGGTGGAAAATTTTTTTAGTTTTTAGATAACCTGGCTGTTTGATTTGGACTTAATATTAACACCAAGAGTTAAGATGGATTCAGAAAAC
>APH_1602
CAGTCTTGATGCCTATCCCATTTAAAGCGCTCTCTCCAATTTTTGTAAACTGTGAGCTTTCCTAGATTCTGTTTTCTGGTCAGCCTTGTTATTGCTATGCATTTGTAGTGAGTTCGATGAGTATCTTGGGCCTTTTGAAATAAATTAAAGGGAGGGTAAAATGCTTGAACCATCGTCATCCGAAGAGGAGAGTGAAAATGAGCCGGTTGAAGATGCACCAGAAACAGCCTCAACTGCTACCTCACTGGATATACCCAGAAGTGGTAGTATTACTAGAAGTGTATCTCCAGCAAGTGGTGTCGATAATCTGAGTGTTGACAGTGGGCCTCAATCACGATCAAACAGTTTGGTCAGGCCATCAAGTCCCAGCCCATCATTAGTTAGTGAGAAAGACAAAGAGAAAGATGAGGTGGACAAAGCAGAGAAGGAGGAGGAAGAGAGGAAGAAGAAATTACAGCTGTACGTTTTTGTGTTACGGTGTATTGCGTATCCATTTAACGCAAAACAGCCCACGGACATGACACGGCGACAGACCAAAATTACAAAGCAACAGCTAGAGACTATACAGGGTCGCTTTCAGGCATTTCTCAAGGGAGAGACTCAAATTGCTGCTGATGAAGCCTTTCACAATGCAGTTCAGAGCTACCATGAAGTTTTCCTTAAAAGTGACCGTGTACAGCGCATGGTACAGAGCGGTGCGTGCTCTGGTCATGACTTCCGTGAAGTTTTCAAAAACAATATCGAAAAGCGGGTAAGAAGTTTACCAGAAATAGATGGCCTTAGTAAAGAAACAGTTCTCACATCATGGATGAGCAAGTTCGATGCAATATTTCGAGGTGATGAAGACACTAGAAAGCCTCAGAATCGGCTCCAGCAAAATGTTGTATCAGAGCTGATTCTTAGCAAGGAACAGCTTTACGACATGTTTCAGAACATTCTAGGTGTGAAGAAATTTGAACATCAGCTACTGTATAATGCTCTTCAAGTAAGTACTGATTGTTTCTTCATGATTGAATTTGTTTTTGGTTGTGTTTCATGGTGTTTTTATATGTATAAGCAAGCGCAAACCTTATTGTAGACCACAGATGATGCAGTACTGATACTGCTTTAAGAATCATTTAAAGAAAATAGCTTTTCAAAAGGGAAATGAGGAATCCTACAATATCAGCAATTAATTTTCTTCTCCAGATATCGGTATCTTAAATTTAAGTTAGGAGATGAAAAAAAGAACAAAAGTGTGATTATGAAGTTCTAGAGGTTTTATTGGTCATTGGGGTTTTATGGCACAAAGGGGGTAGAAAAGATAAATCCAGATTAAATTCTTAAGGGTTGCCATTGAAGACTACTTTTATGTGGTGGAAAATTTTTTTAGTTTTTAGATAACCTGGCTGTTTGATTTGGACTTAATATTAACACCAAGAGTTAAGATGGATTCAGAAAAC
>APH_4024
CAGTCTTGATGCCTATCCCATTTAAAGCGCTCTCTCCAATTTTTGTAAACTGTGAGCTTTCCTAGATTCTGTTTTCTGTTCAGCCTTGTTATTGCTATGCATTTGTAGTGAGTTCGATGAGTATCTTGGGCCTTTTGAAATAAATTAAAGGGAGGGTAAAATGCTTGAACCATCGTCATCCGAAGAGGAGAGTGAAAATGAGCCGGTTGAAGATGCACCAGAAACAGCCTCAACTGCTACCTCACTGGATATTCCCAGAAGTGGTAGTATTACTAGAAGTGTATCTCCAGCAAGTGGTGTAGATAATCTGAGTGTTGACAGTGGGCCTCAATCACGATCAAACAGTTTGGTCAGGCCATCAAGTCCCAGCCCATCATTAGTTAGTGAGAAAGACAAAGAGAAAGATGAGGTGGACAAAGCAGAGAAGGAGGAGGAAGAGAGGAAGAAGAAATTACAGCTGTACGTTTTTGTGTTACGGTGTATTGCGTATCCATTTAATGCAAAACAGCCCACGGACATGACACGGCGACAGACCAAAATTACAAAGCAACAGCTAGAGACTATACAGGGTCGCTTTCAGGCATTTCTCAAGGGAGAGACTCAAATTGCTGCTGATGAAGCCTTTCACAATGCAGTTCAGAGCTACCATGAAGTTTTCCTTAAAAGTGACCGTGTACAGCGCATGGTACAGAGCGGTGCGTGCTCTGGTCATGACTTCCGTGAAGTTTTCAAAAACAATATCGAAAAGCGGGTAAGAAGTTTACCAGAAATAGATGGCCTTAGTAAAGAAACAGTTCTCACATCATGGATGAGCAAGTTCGATGCAATATTTCGAGGTGATGAAGACACTAGAAAGCCTCAGAATCGGCTCCAGCAAAATGTTGCATCAGAGCTGATTCTTAGCAAGGAACAGCTTTACGACATGTTTCAGAACATTCTAGGTGTGAAGAAATTTGAACATCAGCTACTGTATAATGCTCTTCAAGTAAGTACTGATTGTTTCTTCATGATTGAATTTGTTTTTGGTTGTGTTTCATGGTGTTTTTATATGTATAAGCAAGCGCAAACCTTATTGTAGACCACAGATGATGCAGTACTGATACTGCTTTAAGAATCATTTAAAGAAAATAGCTTTTCAAAAGGGAAATAAGGAATCCTACAATATCAGCAATTAATTTTCTTCTCCAGATATCGGTATCTTAAATTTAAGTTAGGAGATGAAAAATAGAACAAAAGTGTGATTATGAAGTTCTAGAGGTTTTATTGGTCATTGGGGTTTTATGGCACAAAGGGGGTAGAAAAGATAAATCCAGATTAAATTCTTAAGGGTTGCCATTGAAGACTACTTTTATGTGGTGGAAAATTTTTTTAGTTTTTAGATAACCTGGCTGTTTGATTTGGACTTAATATTAACACCAAGAGTTAAGATGGATTCAGAAAAC
>APH_1438
-------------------------------------------------------------------------------------------------------------------------------------------------------------------------------------------------------------------------------------------------------------------------------------------------------------------------------------------------------------------------------------------------------------------------------------------------------------------------------------------------------------------------------------------------------------------------------------------------------------------------CAAATTGCTGCTGATGAAGCCTTTCACAATGCAGTTCAGAGCTACCATGAAGTTTTCCTTAAAAGTGACCGTGTACAGCGCATGGTACAGAGCGGTGCGTGCTCTGGTCATGACTTCCGTGAAGTTTTCAAAAACAATATCGAAAAGCGGGTAAGAAGTTTACCAGAAATAGATGGCCTTAGTAAAGAAACAGTTCTCACATCATGGATGAGCAAGTTCGATGCAATATT-----------------------------------------------------------------------------------------------------------------------------------------------------------------------------------------------------------------------------------------------------------------------------------------------------------------------------------------------------------------------------------------------------------------------------------------------------------------------------------------------------------------------------------------------------------------------------------------------------------------------------------
>APH_0717
-------------------------------------------------------------------------------------------------TGCATTGGTAGTGAGTTCGATGAGTATCTTGGGCCTTTTGAAATAAATTAAAGGGAGGGTAAAATGCTTGAACCATCGTCATCCGAAGAGGAGAGTGAAAATGAGCCGGTTGAAGATGCACCAGAAACAGCCTCAACTGCTACCTCGCTGGATATACCCAGAAGTGGTAGTATTACTAGAAGTGTATCACCAGCAAGTGGTGTCGATAATCTGAGTGTTGACAGTGGGCCTCAATCACGATCAAACAGTTTGGTCAGGCCATCAAGTCCCAGCCCATCATTAGTTAGTGAGAAAGACAAAGAGAAAGATGAGGTGGACAAAGCAGAGAAGGAGGAGGAAGAGAGGAAGAAGAAATTACAGCTGTACGTTTTTGTGTTACGGTGTATTGCGTATCCATTTAATGCAAAACAGCCCACGGACATGACGCGGCGACAGACCAAAATTACAAAGCAACAGCTAGAGACTATACAGGGTCGCTTTCAGGCATTTCTCAAGGGAGAGACTCAAATTGCTGCTGATGAAGCCTTTCACAATGCAGTTCAGAGCTACCATGAAGTTTTCCTTAAAAGTGACCGTGTACAGCGCATGGTACAGAGCGGTGCGTGCTCTGGTCATGACTTCCGTGAAGTTTTCAAAAACAATATCGAAAAGCGGGTAAGAAGTTTACCAGAAATAGATGGCCTTAGTAAAGAAACAGTTCTCACATCGTGGATGAGCAAGTTCGATGCAATATTTCGAGGTGATGAAGACACTAGAAAGCCTCAGAATCGGCTCCAGCAAAATGTTGCGTCAGAGCTGATTCTTAGCAAGGAACAGCTTTACGACATGTTTCAGAACATTCTAGGTGTGAAGAAATTTGAACATCAGCTACTGTATAATGCTCTTCAAGTAAGTACTGATTGTTTCTTCATGACTGAATTTGTTTTTGGTTGTGTTTCATGGTGTTTTTATATGTATAAGCAAGTGCAAACCTTATTGTAGACCACAGATGATGCAGTACTGATACTGCTTTAAGAATCATTTAAAGAAAATAGCTTTTCAAAAGGGAAATGAGGAATCCTACAATATCAGCAATTAATTTTCTTCTCCAGATATCGGTATCTTAAATTTAAGTTAGGAGATGGAAAATAGAACAAAAGTGTGATTATGAAGTTCTAGAGGTTTTATTGGTCATTGGGGTTTTATGGCACAAAGGGGGTAGAAAAGATAAATCCAGATTAAATTCTTAAGGGTTGCCATTGAAGACTACTTTTATGTGGTGGAAAATTTTTTTAGTTTTTAGATAA-----------------------------------------------------------
>APH_3188
CAGTCTTGATGCCTATCCCATTTAAAGCGCTCTCTCCAATTTTTGTAAACTGTGAGCTTTCCTAGATTCTGTTTTCTGTTCAGCCTTGTTATTGCTATGCATTTGTAGTGAGTTCGATGAGTATCTTGGGCCTTTTGAAATAAATTAAAGGGAGGGTAAAATGCTTGAACCATCGTCATCCGAAGAGGAGAGTGAAAATGAGCCGGTTGAAGATGCACCAGAAACAGCCTCAACTGCTACCTCGCTGGATATACCCAGAAGTGGTAGTATTACTAGAAGTGTATCACCAGCAAGTGGTGTCGATAATCTGAGTGTTGACAGTGGGCCTCAATCACGATCAAACAGTTTGGTCAGGCCATCAAGTCCCAGCCCATCATTAGTTAGTGAGAAAGACAAAGAGAAAGATGAGGTGGACAAAGCAGAGAAGGAGGAGGAAGAGAGGAAGAAGAAATTACAGCTGTACGTTTTTGTGTTACGGTGTATTGCGTATCCATTTAATGCAAAACAGCCCACGGACATGACGCGGCGACAGACCAAAATTACAAAGCAACAGCTAGAGACTATACAGGGTCGCTTTCAGGCATTTCTCAAGGGAGAGACTCAAATTGCTGCTGATGAAGCCTTTCACAATGCAGTTCAGAGCTACCATGAAGTTTTCCTTAAAAGTGACCGTGTACAGCGCATGGTACAGAGCGGTGCGTGCTCTGGTCATGACTTCCGTGAAGTTTTCAAAAACAATATCGAAAAGCGGGTAAGAAGTTTACCAGAAATAGATGGCCTTAGTAAAGAAACAGTTCTCACATCGTGGATGAGCAAGTTCGATGCAATATTTCGAGGTGATGAAGACACTAGAAAGCCTCAGAATCGGCTCCAGCAAAATGTTGCGTCAGAGCTGATTCTTAGCAAGGAACAGCTTTACGACATGTTTCAGAACATTCTAGGTGTGAAGAAATTTGAACATCAGCTACTGTATAATGCTCTTCAAGTAAGTACTGATTGTTTCTTCATGACTGAACTTGTTTTTGGTTGTGTTTCATGGTGTTTTTATATGTATAAGCAAGTGCAAACCTTATTGTAGACCACAGATGATGCAGTACTGATACTGCTTTAAGAATCATTTAAAGAAAATAGCTTTTCAAAAGGGAAATGAGGAATCCTACAATATCAGCAATTAATTTTCTTCTCCAGATATCGGTATCTTAAATTTAAGTTAGGAGATGGAAAATAGAACAAAAGTGTGATTATGAAGTTCTAGAGGTTTTATTGGTCATTGGGGTTTTATGGCACAAAGGGGGTAGAAAAGATAAATCCAGATTAAATTCTTAAGGGTTGCCATTGAAGACTACTTTTATGTGGTGGAAAATTTTTTTAGTTTTTAGATAACCTGGCTGTTTGATTTGGACTTAATATTAACACCAAGAGTTAAGAT-------------
>APH_0674
------------CTATCCCATTTAAAGCGCTCTCTCCAATTTTTGTAAACTGTGAGCTTTCCTAGATTCTGTTTTCTGTTCAGCCTTGTTATTGCTATGCATTTGTAGTGAGTTCGATGAGTATCTTGGGCCTTTTGAAATAAATTAAAGGGAGGGTAAAATGCTTGAACCATCGTCATCCGAAGAGGAGAGTGAAAATGAGCCGGTTGAAGATGCACCAGAAACAGCCTCAACTGCTACCTCGCTGGATATACCCAGAAGTGGTAGTATTACTAGAAGTGTATCACCAGCAAGTGGTGTCGATAATCTGAGTGTTGACAGTGGGCCTCAATCACGATCAAACAGTTTGGTCAGGCCATCAAGTCCCAGCCCATCATTAGTTAGTGAGAAAGACAAAGAGAAAGATGAGGTGGACAAAGCAGAGAAGGAGGAGGAAGAGAGGAAGAAGAAATTACAGCTGTACGTTTTTGTGTTACGGTGTATTGCGTATCCATTTAATGCAAAACAGCCCACGGACATGACGCGGCGACAGACCAAAATTACAAAGCAACAGCTAGAGACTATACAGGGTCGCTTTCAGGCATTTCTCAAGGGAGAGACTCAAATTGCTGCTGATGAAGCCTTTCACAATGCAGTTCAGAGCTACCATGAAGTTTTCCTTAAAAGTGACCGTGTACAGCGCATGGTACAGAGCGGTGCGTGCTCTGGTCATGACTTCCGTGAAGTTTTCAAAAACAATATCGAAAAGCGGGTAAGAAGTTTACCAGAAATAGATGGCCTTAGTAAAGAAACAGTTCTCACATCGTGGATGAGCAAGTTCGATGCAATATTTCGAGGTGATGAAGACACTAGAAAGCCTCAGAATCGGCTCCAGCAAAATGTTGCGTCAGAGCTGATTCTTAGCAAGGAACAGCTTTACGACATGTTTCAGAACATTCTAGGTGTGAAGAAATTTGAACATCAGCTACTGTATAATGCTCTTCAAGTAAGTACTGATTGTTTCTTCATGACTGAACTTGTTTTTGGTTGTGTTTCATGGTGTTTTTATATGTATAAGCAAGTGCAAACCTTATTGTAGACCACAGATGATGCAGTACTGATACTGCTTTAAGAATCATTTAAAGAAAATAGCTTTTCAAAAGGGAAATGAGGAATCCTACAATATCAGCAATTAATTTTCTTCTCCAGATATCGGTATCTTAAATTTAAGTTAGGAGATGGAAAATAGAACAAAAGTGTGATTATGAAGTTCTAGAGGTTTTATTGGTCATTGGGGTTTTATGGCACAAAGGGGGTAGAAAAGATAAATCCAGATTAAATTCTTAAGGGTTGCCATTGAAGACTACTTTTATGTGGTGGAAAATTTTTTTAGTTTTTAGATAACCTGGCTGTTTGATTTGGACTTAATATTAACACCAAGAGTTAAGATGGATTCAGAAAAC
>APH_0185
CAGTCTTGATGCCTATCCCATTTAAAGCGCTCTCTCCAATTTTTGTAAACTGTGAGCTTTCCTAGATTCTGTTTTCTGTTCAGCCTTGTTATTGCTATGCATTTGTAGTGAGTTCGATGAGTATCTTGGGCCTTTTGAAATAAATTAAAGGGAGGGTAAAATGCTTGAACCATCGTCATCCGAAGAGGAGAGTGAAAATGAGCCGGTTGAAGATGCACCAGAAACAGCCTCAACTGCTACCTCGCTGGATATACCCAGAAGTGGTAGTATTACTAGAAGTGTATCACCAGCAAGTGGTGTCGATAATCTGAGTGTTGACAGTGGGCCTCAATCACGATCAAACAGTTTGGTCAGGCCATCAAGTCCCAGCCCATCATTAGTTAGTGAGAAAGACAAAGAGAAAGATGAGGTGGACAAAGCAGAGAAGGAGGAGGAAGAGAGGAAGAAGAAATTACAGCTGTACGTTTTTGTGTTACGGTGTATTGCGTATCCATTTAATGCAAAACAGCCCACGGACATGACGCGGCGACAGACCAAAATTACAAAGCAACAGCTAGAGACTATACAGGGTCGCTTTCAGGCATTTCTCAAGGGAGAGACTCAAATTGCTGCTGATGAAGCCTTTCACAATGCAGTTCAGAGCTACCATGAAGTTTTCCTTAAAAGTGACCGTGTACAGCGCATGGTACAGAGCGGTGCGTGCTCTGGTCATGACTTCCGTGAAGTTTTCAAAAACAATATCGAAAAGCGGGTAAGAAGTTTACCAGAAATAGATGGCCTTAGTAAAGAAACAGTTCTCACATCGTGGATGAGCAAGTTCGATGCAATATTTCGAGGTGATGAAGACACTAGAAAGCCTCAGAATCGGCTCCAGCAAAATGTTGCGTCAGAGCTGATTCTTAGCAAGGAACAGCTTTACGACATGTTTCAGAACATTCTAGGTGTGAAGAAATTTGAACATCAGCTACTGTATAATGCTCTTCAAGTAAGTACTGATTGTTTCTTCATGACTGAATTTGTTTTTGGTTGTGTTTCGTGGTGTTTTTATATGTATAAGCAAGTGCAAACCTTATTGTAGACCACAGATGATGCAGTACTGATACTGCTTTAAGAATCATTTAAAGAAAATAGCTTTTCAAAAGGGAAATGAGGAATCCTACAATATCAGCAATTAATTTTCTTCTCCAGATATCGGTATCTTAAATTTAAGTTAGGAGATGGAAAATAGAACAAAAGTGTGATTATGAAGTTCTAGAGGTTTTATTGGTCATTGGGGTTTTATGGCACAAAGGGGGTAGAAAAGATAAATCCAGATTAAATTCTTAAGGGTTGCCATTGAAGACTACTTTTATGTGGTGGAAAATTTTTTTAGTTTTTAGATAACCTGGCTGTTTGATTTGGACTTAATATTAACACCAAGAGTTAAGATGGATTCAGAAAAC
>APH_0186
CAGTCTTGATGCCTATCCCATTTAAAGCGCTCTCTCCAATTTTTGTAAACTGTGAGCTTTCCTAGATTCTGTTTTCTGTTCAGCCTTGTTATTGCTATGCATTTGTAGTGAGTTCGATGAGTATCTTGGGCCTTTTGAAATAAATTAAAGGGAGGGTAAAATGCTTGAACCATCGTCATCCGAAGAGGAGAGTGAAAATGAGCCGGTTGAAGATGCACCAGAAACAGCCTCAACTGCTACCTCGCTGGATATACCCAGAAGTGGTAGTATTACTAGAAGTGTATCACCAGCAAGTGGTGTCGATAATCTGAGTGTTGACAGTGGGCCTCAATCACGATCAAACAGTTTGGTCAGGCCATCAAGTCCCAGCCCATCATTAGTTAGTGAGAAAGACAAAGAGAAAGATGAGGTGGACAAAGCAGAGAAGGAGGAGGAAGAGAGGAAGAAGAAATTACAGCTGTACGTTTTTGTGTTACGGTGTATTGCGTATCCATTTAATGCAAAACAGCCCACGGACATGACGCGGCGACAGACCAAAATTACAAAGCAACAGCTAGAGACTATACAGGGTCGCTTTCAGGCATTTCTCAAGGGAGAGACTCAAATTGCTGCTGATGAAGCCTTTCACAATGCAGTTCAGAGCTACCATGAAGTTTTCCTTAAAAGTGACCGTGTACAGCGCATGGTACAGAGCGGTGCGTGCTCTGGTCATGACTTCCGTGAAGTTTTCAAAAACAATATCGAAAAGCGGGTAAGAAGTTTACCAGAAATAGATGGCCTTAGTAAAGAAACAGTTCTCACATCGTGGATGAGCAAGTTCGATGCAATATTTCGAGGTGATGAAGACACTAGAAAGCCTCAGAATCGGCTCCAGCAAAATGTTGCGTCAGAGCTGATTCTTAGCAAGGAACAGCTTTACGACATGTTTCAGAACATTCTAGGTGTGAAGAAATTTGAACATCAGCTACTGTATAATGCTCTTCAAGTAAGTACTGATTGTTTCTTCATGACTGAATTTGTTTTTGGTTGTGTTTCATGGTGTTTTTATATGTATAAGCAAGTGCAAACCTTATTGTAGACCACAGATGATGCAGTACTGATACTGCTTTAAGAATCATTTAAAGAAAATAGCTTTTCAAAAGGGAAATGAGGAATCCTACAATATCAGCAATTAATTTTCTTCTCCAGATATCGGTATCTTAAATTTAAGTTAGGAGATGGAAAATAGAACAAAAGTGTGATTATGAAGTTCTAGAGGTTTTATTGGTCATTGGGGTTTTATGGCACAAAGGGGGTAGAAAAGATAAATCCAGATTAAATTCTTAAGGGTTGCCATTGAAGACTACTTTTATGTGGTGGAAAATTTTTTTAGTTTTTAGATAACCTGGCTGTTTGATTTGGACTTAATATTAACACCAAGAGTTAAGATGGATTCAGAAAAC
