# Supplementary material for: ﻿Discovery of a new tarantula species from the Madrean Sky Islands and the first documented instance of syntopy between two montane endemics (Araneae, Theraphosidae, Aphonopelma): a case of prior mistaken identity
Source: Zookeys. 2024 Aug 16;1210:61–98. doi: 10.3897/zookeys.1210.125318 (PMC11344175; doi:10.3897/zookeys.1210.125318)
Supplement: Supplementary material 8 — Phylogenomics files [file zookeys-1210-061_article-125318__-s008.zip › Suppl8/individual_UCE_loci/sl_realigned_uce_1004478.fas]

>APH_0772
TGTTTTCATGCACTCCTTCTTGGTGTTGCAATTTTTTTTCCAAGTGAATGTATATATAGGTAGACCACTTGATTGCATGGAGTTTGCAATACTCCTTTAAAACAGAACATAACACAGCTGATGTTAAACGTAAATTAGATCAAAATGGTTTAGTCATGTATATCAAGCTGAAGAAGGAAGCTTTTTTTTTTTTTACGGCAACTATATACCACATAATCCTAGCCCTTAACAGTCACAGGCTTTGTATCCCCAATACACTGGTTTGTACTGGGGATACAAAGCCAACTACGGATACCACCTTTCAAAAATGACTATGCATGACACATGAGCAATTTTTTCACAAATTTCTTGCAGTCTTGGTAATAACATACATTAATCAAATTTATTGGTTCCTCATTCCTTTTATACTTGCTCCTGTATTTGTAGTACAACATTTCAGCCTGCCGACCACTAGTGTGAAATGATAATGGATGTTATTCAACAAGCTGAATTTAATTCCACATTGATCACATATTCAAGCAAAGTGTAAAAAATTAAGAAAGATAATTGATACATAAAATAAGTATCTTACAGAATTAAAACTCTTAAAAAAGAACTTTCATTATATGTAAAGTGATACAAACCTGATGTACTGCTAAATTGCACATATCACAAAATAATATGGCATTAGAATTCTGGCACTCTCCATCATTACAGATACAACACACAGCATCTTCATCAATTGAAGGATTAGGGTCTTTTCCAGTGCTCTGGCTCTGAAAGTACGATTCCTTCTCAAGACGGTCCATCAACAACTCAAAAGTATCAGCAGATACTGTCATCAGTCCATTACTTTGCCTTTTATCATTCATCAATTCCAACCAAGCACAGTCCTTAAATGGGAAAGAAACATAAAGTCCACACTAACTT-AAAAAAAAAAAATGCAGCAATTTAACTTAGCAAGAAAATTCACCAAGCAAAAATGAACAATTGAGTCTTAACAACTCACAGGATTTTAAATGCTATTTATATTATCGGAAACTATATTTTCACCTTACAGCACGATAGATATGATTAAAGCAAATTTCAGAATTGTACCTAATCCTACATAATGAAAAGGACACTACAAAAACTGACTTGTCCTTTTAATGAAACAAACAAGTCAAAAGAACAATTTTAATTACAGTAGTAACAATGACTTACAAGTAAACTAGAATCCACACCAGCAATTAAACATTATAAAAGATCAGAGTAACAAATGATCACACCAATGCACACCATGATCTTTTATAACGATTACATCAACAACAACAACCGTTTTACGGCCATTTTCCAGGTTTACCTGGGTTAGCCGGTTTAACC
>APH_1357
--------------------------------------------------------------------------------------------------------------------------------------------------------------------------------------------------------------------------------------------------------------------------------------------------------------------------------------------------------------------------------------------------------------------------------------------------------------------------------------------------------------------------------------------------------------------------------------------------------------------------------------------------------------------------------------------------------------ATCATTACAGATACAACACACAGCATCTTCATCAATTGATGGATTAGGGTCTTTTCCAGTGCTCTGGCTCTGAAAGTACGATTCCTTCTCAAGACGGTCCATCAACAACTCAAAAGTATCAGCAGATACTGTCATCAGTCCATTACTTTGCCTTTTATCATTCATCAATTCCAACCAAGCACAGTCCTTAAATGGGAAAGAAACATAAAGTCCACAC-------------------------------------------------------------------------------------------------------------------------------------------------------------------------------------------------------------------------------------------------------------------------------------------------------------------------------------------------------------------------------------------------------------------------------------------------------
>APH_5079
TGTTTTCATGCACTCCTTCTTGGTGTTGCAATTTTTTTTCCAAGTGAATGTATATATAGGTAGACCACTTGATTGCATCGAGTTTGCAATACTCCTTTAAAACAGAACATAACACAGCTGATGTTAAACGTAAATTAGATCAAAATGGTTTAGTCATGTATATCAAGTTGAAGAAGGAAGCTTTTTTTTTTTTTATGGCAACTATATACCATATAATCCTAGCCCTTAACAGTCACAGGCTTTGTATCCCCAATACACTGGTTTGTACTGGGGATACAAAGCCAACTATGGATACCACCTTTCAAAAATGACTATGCATGACACATGAGCAATTTGTTCACAAATTTCTTGCAGTCTTGGTAATAACATACATTAATCAAATTTATTGGTTCCTCATTCCTTTTATACTTGCTCCTGTATTTGTAGTACAACATTTCAGCCTGCCGACTACTAGTGTGAAATGATAATGGATGTTATTCAACAAGCTGAATTTAATTCCACATTGATCACATATTCAAGCAAAGTGTAAAAAATTAAGAAAGATAATTGATACATAAAATAAGTATCTTACAGAATTAAAACTCTTAAAAAAGAACTTTCATTATATGTAAAGTGATACAAACCTGATGTACTGCTAAATTGCACATATCACAAAATAATATGGCATTAGAATTCTGGCACTCTCCATCATTACAGATACAACATACAGCATCTTCATCAATTGAAGGATTAGGGTCTTTTCCAGTGCTCTGGCTCTGAAAGTACGATTCCTTCTCAAGACGGTCCATCAACAACTCAAAAGTATCAGCAGATACTGTCATCAGTCCATTACTTTGCCTTTTATCATTCATCAATTCCAACCAAGCACAGTCCTTAAATGGGAAAGAAACATAAAGTCCACACTAACTTAAAAAAAAAAAAATGCAGCAATTTAACTTAGCAAGAAAATTCACCAAGCAAAAATGAACAATTGAGTCTTAACAACTCACAGGATTTTAAATGCTATTTATATTATTGGAAACTATATTTTCATCTTACAGCACGATAGATATGATTAAAGCAAATTTCAGAATTGTACCTAATCCTACATAATGAAAAGGACACTACAAAAACTGACTTGTCCTTTTAATGAAACAAACAAGTCAAAAGAACAATTTTAATTACAGTAGTAACAATGACTTACAAGTAAACTAGAATCCACACCAGCAATTAAACATTATAAAAGATCAGAGTAACAAATGATCACACCAATGCACACCATGATCTTTTATAACGATTACATCAACAACAACAACCGTTTTACGGCCATTTTCCAGGTTTACCTGGGTT-------------
>APH_0723
TGTTTTCATGCACTCCTTCTTGGTGTTGCAATTTTTTTTCCAAGTGAATGTATATATAGGTAGACCACTTGATTGCATGGAGTTTGCAATACTCCTTTAAAACAGAACATAACACAGCTGATGTTAAACGTAAATTAGATCAAAATGGTTTAGTCATGTATATCAAGTTGAAGAAGGAAGCTTTTTTTTTTTTTATGGCAACTATATACCATATAATCCTAGCCCTTAACAGTCACAGGCTTTGTATCCCCAATACACTGGTTTGTACTGGGGATACAAAGCCAACTATGGATACCACCTTTCAAAAATGACTATGCATGACACATGAGCAATTTGTTCACAAATTTCTTGCAGTCTTGGTAATAACATACATTAATCAAATTTATTGGTTCCTCATTCCTTTTATACTTGCTCCTGTATTTGTAGTACAACATTTCAGCCTGCCGACTACTAGTGTGAAATGATAATGGATGTTATTCAACAAGCTGAATTTAATTCCACATTGATCACATATTCAAGCAAAGTGTAAAAAATTAAGAAAGATAATTGATACATAAAATAAGTATCTTACAGAATTAAAACTCTTAAAAAAGAACTTTCATTATATGTAAAGTGATACAAACCTGATGTACTGCTAAATTGCACATATCACAAAATAATATGGCATTAGAATTCTGGCACTCTCCATCATTACAGATACAACACACAGCATCTTCATCAATTGAAGGATTAGGGTCTTTTCCAGTGCTCTGGCTCTGAAAGTACGATTCCTTCTCAAGACGGTCCATCAACAACTCAAAAGTATCAGCAGATACTGTCATCAGTCCATTACTTTGCCTTTTATCATTCATCAATTCCAACCAAGCACAGTCCTTAAATGGGAAAGAAACATAAAGTCCACACTAACTTAAAAAAAAAAAAATGCAGCAATTTAACTTAGCAAGAAAATTCACCAAGCAAAAATGAACAATTGAGTCTTAACAACTCACAGGATTTTAAATGCTATTTATATTATTGGAAACTATATTTTCATCTTACAGCACGATAGATATGATTAAAGCAAATTTCAGAATTGTACCTAATCCTACATAATGAAAAGGACACTACAAAAACTGACTTGTCCTTTTAATGAAACAAACAAGTCAAAAGAACAATTTTAATTACAGTAGTAACAATGACTTACAAGTAAACTAGAATCCACACCAGCAATTAAACATTATAAAAGATCAGAGTAACAAATGATCACACCAATGCACACCATGATCTTTTATAACGATTACATCAACAACAACAACCGTTTTACGGCCATTTTCCAGGTTTACCTGGGTTAGCCGGTTTCCCC
>APH_0136
TGTTTTCATGCACTCCTTCTTGGTGTTGCAATTTTTTTTCCAAGTGAATGTATATATAGGTAGACCACTTGATTGCATGGAGTTTGCAATACTCCTTTAAAACAGAACATAACACAGCTGATGTTAAACGTAAATTAGATCAAAATGGTTTAGTCATGTATATCAAGTTGAAGAAGGAAGCTTTTTTTTTTTTTATGGCAACTATATACCATATAATCCTAGCCCTTAACAGTCACAGGCTTTGTATCCCCAATACACTGGTTTGTACTGGGGATACAAAGCCAACTATGGATACCACCTTTCAAAAATGACTATGCATGACACATGAGCAATTTGTTCACAAATTTCTTGCAGTCTTGGTAATAACATACATTAATCAAATTTATTGGTTCCTCATTCCTTTTATACTTGCTCCTGTATTTGTAGTACAACATTTCAGCCTGCCGACTACTAGTGTGAAATGATAATGGATGTTATTCAACAAGCTGAATTTAATTCCACATTGATCACATATTCAAGCAAAGTGTAAAAAATTAAGAAAGATAATTGATACATAAAATAAGTATCTTACAGAATTAAAACTCTTAAAAAAGAACTTTCATTATATGTAAAGTGATACAAACCTGATGTACTGCTAAATTGCACATATCACAAAATAATATGGCATTAGAATTCTGGCACTCTCCATCATTACAGATACAACACACAGCATCTTCATCAATTGAAGGATTAGGGTCTTTTCCAGTGCTCTGGCTCTGAAAGTACGATTCCTTCTCAAGACGGTCCATCAACAACTCAAAAGTATCAGCAGATACTGTCATCAGTCCATTACTTTGCCTTTTATCATTCATCAATTCCAACCAAGCACAGTCCTTAAATGGGAAAGAAACATAAAGTCCACACTAACTT-AAAAAAAAAAAATGCAGCAATTTAACTTAGCAAGAAAATTCACCAAGCAAAAATG-----------------------------------------------------------------------------------------------------------------------------------------------------------------------------------------------------------------------------------------------------------------------------------------------------------------------------------------------------------------------------------------
>APH_0683
TGTTTTCATGCACTCCTTCTTGGTGTTGCAATTTTTTTTCCAAGTGAATGTATATATAGGTAGACCACTTGATTGCATGGAGTTTGCAATTCTCCTTTAAAACAGAACATAACACAGCTGATGTTAAATGTAAATTAGATCAAAATGGTTTAGTCATGTATATCAAGCTGAAGAAGGAAGCTTTTTTTTTTTTTACGGCAACTATATACCACATAATCCTAGCCCTTAACAGTCACAGGCTTTGTATCCCCAATACACTGGTTTGTACTGGGGATACAAAGCCAACTATGGATACCACCTTTCAAAAATGACTATGCATGACACATGAGCAATTTGTTCACAAATTTCTTGCAGTCTTGGTAATAACATACATTAATCAAATTTATTGGTTCCTCATTCCTTTTATACTTGCTCCTGTATTTGTAGTACAACATTTCAGCCTGCCGACTACTAGTGTGAAATGATAATGGATGTTATTCAACAAGCTGAATTTAATTCCACATTGATCACATATTCAAGCAAAGTGTAAAAAATTAAGAAAGATAATTGATACATAAAATAAGTATCTTACAGAATTAAAACTCTTAAAAAAGAACTTTCATTATATGTAAAGTGATACAAACCTGATGTACTGCTAAATTGCACATATCACAAAATAATATGGCATTAGAATTCTGGCACTCTCCATCATTACAGATACAACACACAGCATCTTCATCAATTGAAGGATTAGGGTCTTTTCCAGTGCTCTGGCTCTGAAAGTACGATTCCTTCTCAAGACGGTCCATCAACAACTCAAAAGTATCAGCAGATACTGTCATCAGTCCATTACTTTGCCTTTTATCATTCATCAATTCCAACCAAGCACAGTCCTTAAAGGGGAAAGAAAC--AAAGTCCACACTAACTTAAAAAAAAAAAAATGCAGCAATTTAACTTAGCAAGAAAATTCACCAAGCAAAAATTAACAATTGAGTCTTAACAACTCACAGGATTTTAAATGCAATTTATATTATCGGAAACTATATTTTCATCTTACAGCATGATAGATATGATTAAAGCAAATTTCAGAATTGTACCTAATCCTACATAATGAAAAGGACACTACAAAAACTGACTTGTCCTTTTAATGAAACAAACAAGTCAAAAGAACAATTTTAATTACAGTAGTAACAATGACTTACAAGTAAACTAGAATCCACACCAGTAATTAAACATTATAAAAGATCAGAGTAACAAATGATCACACCAATGCACACCATGATCTTTTATAACGATTACATCAACAACAACAACCGTTCTACGGCCATTTTCCAGGTTTACCTGGGTTAGCCGGTTTCCCC
>APH_0185
----------------------------------------------------------------------------------------------------------------------------------------------------------------------------------------------------GGCAACTATATACCACATAATCCTAGCCCTTAACAGTCACAGGCTTTGTATCCCCAATACACTGGTTTGTACTGGGGATACAAAGCCAAATATGGATACCACCTTTCAAAAATGACTATGCATGACACATGAGCAATTTGTTCACAAATTTCTTGCAGTCTTGGTAATAACATACATTAATCAAATTTATTGGTTCCTCATTCCTTTTATACTTGCTCCTGTATTTGTAGT---ACATTTCAGCCTGCCAACCACTAGTGTGAAATGATAATGGATGTTATTCAACAAGCTGAATTTAATTCCACATTGATCACATATTCAAGCAAAGTGTAAAAAATTAAGAAAGATAATTGATACATAAAATAAGTATCTTACAGAATTAAAACTCTTAAAAAAGAACTTTCATTATATGTAAAGTGATACAAACCTGATGTACTGCTAAATTGCACATATCACAAAATAATATGGCATTAGAATTCTGGCACTCTCCATCATTACAGATACAACACACAGCATCTTCATCAATTGAAGGATTAGGGTCTTTTCCAGTGCTCTGGCTCTGAAAGTACGATTCCTTCTCAAGACGGTCCATCAACAACTCAAAAGTATCAGCAGATACTGTCATCAGTCCATTACTTTGCCTTTTATCATTCATCAATTCCAACCAAGCACAGTCCTTAAAGGGGAAAGAAACATAAAGTCCACACTAACTT---AAAAAAAAAATGCAGCAATTTAACTTAGCAAGAAAATTCACCAAGCAAAAATGAACAATTGAGTCTTAACAACTCACAGGATTTTAAATGCTATTTATATTATCGGAAACTATATTTTCATCTTACAGCACGATAGATATGATTAAAGCAAATTTCAGAAATGTACCTAATCCTACATAATGAAAAGGACACTACAAAAACTGACTTGTCCTTTTAATGAAACAAACAAGTCAAAAGAACAATTTTAATTACAGTAGTAACAATGACTTACAAGTAAACTAGAATCCACACCAGCAATTAAACATTATAAAAGATCAGAGTAACAAATGATCACACCAATGCACACCATGATCTTTTATAACGATTACATCAACAACAACAATCGTTTTACGGCCATTTTCTACGTTTACCTGGGTTAGCCGGTTTCCCC
>APH_0717
-------------TCCTTCTTGGTGTTGCAATTTTTTTTCCAAGTGCCTGTATATATAGGTAGACCACTTGATTGCATGGAGTTTGCAATACTCCTTTAAAACAGAACCTAACACAGCTGATGTTAAACGTAAATTAGATCAAAATGGTTTAGTCATGTATATCAAGCTGAAGAAGGAAGCTTTTTTTTTTTTTATGGCAACTATATACCACATAATCCTAGCCCTTAACAGTCACAGGCTTTGTATCCCCAATACACTGGTTTGTACTGGGGATACAAAGCCAACTATGGATACCACCTTTCAAAAATGACTATGCATGACACATGAGCAATTTGTTCACAAATTTCTTGCAGTCTTGGTAATAACATACATTAATCAAATTTATTGGTTCCTCATTCCTTTTATACTTGCTCCTGTATTTGTAGTACAACATTTCAGCCTGCCAACCACTAGTGTGAAATGATAATGGATGTTATTCAACAAGCTGAATTTAATTCCACATTGATCACATATTCAAGCAAAGTGTAAAAAATTAAGAAAGATAATTGATACATAAAATAAGTATCTTACAGAATTAAAACTCTTAAAAAAGAACTTTCATTATATGTAAAGTGATACAAACCTGATGTACTGCTAAATTGCACATATCACAAAATAATATGGCATTAGAATTCTGGCACTCTCCATCATTACAGATACAACACACAGCATCTTCATCAATTGAAGGATTAGGGTCTTTTCCAGTGCTCTGGCTCTGAAAGTACGATTCCTTCTCAAGACGGTCCATCAACAACTCAAAAGTATCAGCAGATACTGTCATCAGTCCATTACTTTGCCTTTTATCATTCATCAATTCCAACCAAGCACAGTCCTTAAAGGGGAAAGAAACATAAAGTCCACACTAACTT---AAAAAAAAAATGCAGCAATTTAACTTAGCAAGAAAATTCACCAAGCAAAAATGAACAATTGAGTCTTAACAACTCACAGGATTTTAAATGCTATTTATATTATCGGAAACTATATTTTCATCTTACAGCACGATAGATATGATTAAAGCAAATTTCAGAATTGTACCTAATCCTACATAATGAAAAGGACACTACAAAAACTGACTTGTCCTTTTAATGAAAGAAACAAGTCAAAAGAACAATTTTAATTACAGTAGTAACAATGACTTACAAGTAAACTAGAATCCACACCAGCAATTAAACATTATAAAAGATCAGAGTAACAAATGATCACACCAATGCACACCATGATCTTTTATAACGATTACATCAACAACAACAATCGTTTTACGGCCATTTTCTACGT------------------------
>APH_3188
TGTTTTCATGCACTCCTTCTTGGTGTTGCAATTTTTTTTCCAAGTGAATGTATATATAGGTAGACCACTTGATTGCATGGAGTTTGTAATACTCCTTTAAAACAGAACCTAACACAGCTGATGTTAAACGTAAATTAGATCAAAATGGTTTAGTCATGTATATCAAGCTGAAGAAGGAAGCTTTTTTTTTTTTTATGGCAACTATATACCACATAATCCTAGCCCTTAACAGTCACAGGCTTTGTATCCCCAATACACTGGTTTGTACTGGGGATACAAAGCCAACTATGGATACCACCTTTCAAAAATGACTATGCATGACACATGAGCAATTTGTTCACAAATTTCTTGCAGTCTTGGTAATAACATACATTAATCAAATTTATTGGTTCCTCATTCCTTTTATACTTGCTCCTGTATTTGTAGT---ACATTTCAGCCTGCCAACCACTAGTGTGAAATGATAATGGATGTTATTCAACAAGCTGAATTTAATTCCACATTGATCACATATTCAAGCAAAGTGTAAAAAATTAAGAAAGATAATTGATACATAAAATAAGTATCTTACAGAATTAAAACTCTTAAAAAAGAACTTTCATTATATGTAAAGTGATACAAACCTGATGTACTGCTAAATTGCACATATCACAAAATAATATGGCATTAGAATTCTGGCACTCTCCATCATTACAGATACAACACACAGCATCTTCATCAATTGAAGGATTAGGGTCTTTTCCAGTGCTCTGGCTCTGAAAGTACGATTCCTTCTCAAGACGGTCCATCAACAACTCAAAAGTATCAGCAGATACTGTCATCAGTCCATTACTTTGCCTTTTATCATTCATCAATTCCAACCAAGCACAGTCCTTAAAGGGGAAAGAAACATAAAGTCCACACTAACTT--AAAAAAAAAAATGCAGCAATTTAACTTAGCAAGAAAATTCACCAAGCAAAAATGAACAATTGAGTCTTAACAACTCACAGGATTTTAAATGCTATTTATATTATCGGAAACTATATTTTCATCTTACAGCACGATAGATATGATTAAAGCAAATTTCAGAAATGTACCTAATCCTACATAATGAAAAGGACACTACAAAAACTGACTTGTCCTTTTAATGAAACAAACAAGTCAAAAGAACAATTTTAATTACAGTAGTAACAATGACTTACAAGTAAACTAGAATCCACACCAGCAATTAAACATTATAAAAGATCAGAGTAACAAATGATCACACCAATGCACACCATGATCTTTTATAACGATTACATCAACAACAACAACCGTTTTACAGCCATTTTCCAGGTTTACCTGGGTTAGCCGGTTTCCCC
>APH_4021
TGTTTTCATGCACTCCTTCTTGGTGTTGCAATTTTTTTTCCAAGTGAATGTATATATAGGTAGACCACTTGATTGCATGGAGTTTGCAATACTCCTTTAAAACAGAACATAACACAGCTGATGTTAAATGTAAATTAGATCAAAATGGTTTAGTCATGTATATCAAGCTGAAGAAGGAAGCTTTTTTTTTTTTTACGGCAACTATATACCACATAATCCTAGCCCTTAACAGTCACAGGCTTTGTATCCCCAATACACTGGTTTGTACTGGGGATACAAAGCCAACTATGGATACCACCTTTCAAAAATGACTATGCATGACACATGAGCAATTTGTTCACAAATTTCTTGCAGTCTTGGTAATAACATACATTAATCAAATTTATTGGTTCCTCATTCCTTTTATACTTGCTCCTGTATTTGTAGTACAACATTTCAGCCTGCCGACTACTAGTGTGAAATGATAATGGATGTTATTCAACAAGCTGAATTTAATTCCACATTGATCACATATTCAAGCAAAGTGTAAAAAATTAAGAAAGATAATTGATACATAAAATAAGTATCTTACAGAATTAAAACTCTTAAAAAAGAACTTTCATTATATGTAAAGTGATACAAACCTGATGTACTGCTAAATTGCACATATCACAAAATAATATGGCATTAGAATTCTGGCACTCTCCATCATTACAGATACAACACACAGCATCTTCATCAATTGAAGGATTAGGGTCTTTTCCAGTGCTCTGGCTCTGAAAGTATGATTCCTTCTCAAGACGGTCCATCAACAACTCAAAAGTATCAGCAGATACTGTCATCAGTCCATTACTTTGCCTTTTATCATTCATCAATTCCAACCAAGCACAGTCCTTAAAGGGGAAAGAAACATAAAGTCCACACTAACTTAAAAAAAAAAAAATGCAGCAATTTATCTTAGCAAGAAAATTCACCAAGCAAAAATGAACAATTGAGTCTTAACAACTCACAGGATTTTAAATGCTATTTATATTATCGGAAACTATATTTTCATCTTACAGCACGATAGATATGATTAAAGCAAATTTCAGAATTGTACCTAATCCTACATAATGAAAAGGACACTACAAAAACTGACTTGTCCTTTTAATGAAACAAACAAGTCAAAAGAACAATTTTAATTACAGTAGTAACAATGACTTACAAGTAAACTAGAATCCACACCAGCAATTAAACATTATAAAAGATCAGAGTAACAAATGATCACACCAATGCACACCATGATCTTTTATAACGATTACATCAACAACAACAACCGTTTTACGGCCATTTTCCAGGTTTACCTGGGTTAGCCGGTTTCCCC
>APH_4029
-------------------------------------------------------------------------TGCATGGAGTTTGCAATACTCCTTTAAAACAGAACATAACACAGCTGATGTTAAACGTAAATTAGATCAAAATGGTTTAGTCATGTATATCAAGCTGAAGAAGGAAGC---TTTTTTTTTTACAGCAACTATATACCACATAATCCTAGCCCTTAACAGTCACAGGCTTTGTATCCCCAATACACTGGTTTGTACTGGGGATACAAAGCCAACTATGGATACCACCTTTCAAAAATGACTATGCATGACACATGAGCAATTTGTTCACAAATTTCTTGCAGTCTTGGTAATAACATACATTAATCAAATTTATTGGTTCCTCATTCCTTTTATACTTGCTCCTGTATTTGTAGTACAACATTTCAGCCTGCCGACTACTAGTGTGAAATGATAATGGATGTTATTCAACAAGCTGAATTTAATTCCACATTGATCACATATTCAAGCAAAGTGTAAAAAATTAAGAAAGATAATTGATACATAAAATAAGTATCTTACAGAATTAAAACTCTTAAAAAAGAACTTTCATTATATGTAAAGTGATACAAACCTGATGTACTGCTAAATTGCACATATCACAAAATAATATGGCATTAGAATTCTGGCACTCTCCATCATTACAGATACAACACACAGCATCTTCATCAATTGAAGGATTAGGGTCTTTTCCAGTGCTCTGGCTCTGAAAGTATGATTCCTTCTCAAGACGGTCCATCAACAACTCAAAAGTATCAGCAGATACTGTCATCAGTCCATTACTTTGCCTTTTATCATTCATCAATTCCAACCAAGCACAGTCCTTAAAGGGGAAAGAAAC--AAAGTCCACACTAACTTAAAAAAAAAAAAATGCAGCAATTTATCTTAGCAAGAAAATTCACCAAGCAAAAATGAACAATTGAGTCTTAACAACTCACAGGATTTTAAATGCTATTTATATTATCGGAAACTATATTTTCATCTTACAGCACGATAGATATGATTAAAGCAAATTTCAGAATTGTACCTAATCCTACATAATGAAAAGGACACTACAAAAACTGACTTGTCCTTTTAATGAAACAAACAAGTCAAAAGAACAATTTTAATTACAGTAGTAACAATGACTTACAAGTAAACTAGAATCCACACCAGCAATTAAACATTATAAAAGATCAGAGTAACAAATGATCACACCAATGCACACCATGATCTTTTATAACGATTACATCAACAACAACAACCGTTTTACGGCCATTTTCCAGGTTTACCTGGGTTAGCCGGTT-----
>APH_0186
TGTTTTCATGCGCTCCTTCTTGGTGTTGCAATTTTTTTTCCAAGTGAATGTATATATAGGTAGACCACTTGATTGCATGGAGTTTGCAATACTCCTTTAAAACAGAACATAACACAGCTGATGTTAAACGTAAATTAGATCAAAATGGTTTAGTCATGTATATCAAGCTGAAGCAGGAAGCTTTTTTTTTTTTTACGGCAACTATATACCACATAATCCTAGCCCTTAACAGTCACAGGCTTTGTATCCCCAATACACTGGTTTGTACTGGGGATACAAAGCCAAATATGGATACCACCTTTCAAAAATGACTATGCATGACACATGAGCAATTTGTTCACAAATTTCTTGCAGTCTTGGTAATAACATACATTAATCAAATTTATTGGTTCCTCATTCCTTTTATACTTGCTCCTGTATTTGTAGTACAACATTTCAGCCTGCCGACTACTAGTGTGAAATGATAATGGATGTTATTCAACAAGCTGAATTTAATTCCACATTGATCACATATTCAAGCAAAGTGTAAAAAATTAAGAAAGATAATTGATACATAAAATAAGTATCTTACAGAATTAAAACTCTTAAAAAAGAACTTTCATTATATGTAAAGTGATACAAACCTGATGTACTGCTAAATTGCACATATCACAAAATAATATGGCATTAGAATTCTGGCACTCTCCATCATTACAGATACAACACACAGCATCTTCATCAATTGAAGGATTAGGGTCTTTTCCAGTGCTCTGGCTCTGAAAGTACGATTCCTTCTCAAGACGGTCCATCAACAACTCAAAAGTATCAGCAGATACTGTCATCAGTCCATTACTTTGCCTTTTATCATTCATCAATTCCAACCAAGCACAGTCCTTAAAGGGGAAAGAAACATAAAGTCCACACTAACTT---AAAAAAAAAATGCAGCAATTTAACTTAGCAAGAAAATTCACCAAGCAAAAATGAACAATTGAGTCTTAACAACTCACAGGATTTTAAATGCTATTTATATTATCGGAAACTATATTTTCATCTTACAGCACGATAGATATGATTAAAGCAAATTTCAGAATTGTACCTAATCCTACATAATGAAAAGGACACTACAAAAACTGACTTGTCCTTTTAATGAAAGAAACAAGTCAAAAGAACAATTTTAATTACAGTAGTAACAATGACTTACAAGTAAACTAGAATCCACACCAGCAATTAAACATTATAAAAGATCAGAGTAACAAATGATCACACCAATGCACACCATGATCTTTTATAACGATTACATCAACAACAACAATCGTTTTACGGCCATTTTCCAGGTTTACCTGGGTTAGCCGGTTTCCCC
>APH_0674
TGTTTTCATGCGCTCCTTCTTGGTGTTGCAATTTTTTTTCCAAGTGAATGTATATATAGGTAGACCACTTGATTGCATGGAGTTTGCAATACTCCTTTAAAACAGAACATAACACAGCTGATGTTAAACGTAAATTAGATCAAAATGGTTTAGTCATGTACATCAAGCTGAAGCAGGAAGCTTTTTTTTTTTTTACGGCAACTATATACCACATAATCCTAGCCCTTAACAGTCACAGGCTTTGTATCCCCAATACACTGGTTTGTACTGGGGATACAAAGCCAAATATGGATACCACCTTTCAAAAATGACTATGCATGACACATGAGCAATTTGTTCACAAATTTCTTGCAGTCTTGGTAATAACATACATTAATCAAATTTATTGGTTCCTCATTCCTTTTATACTTGCTCCTGTATTTGTAGTACAACATTTCAGCCTGCCGACTACTAGTGTGAAATGATAATGGATGTTATTCAACAAGCTGAATTTAATTCCACATTGATCACATATTCAAGCAAAGTGTAAAAAATTAAGAAAGATAATTGATACATAAAATAAGTATCTTACAGAATTAAAACTCTTAAAAAAGAACTTTCATTATATGTAAAGTGATACAAACCTGATGTACTGCTAAATTGCACATATCACAAAATAATATGGCATTAGAATTCTGGCACTCTCCATCATTACAGATACAACACACAGCATCTTCATCAATTGAAGGATTAGGGTCTTTTCCAGTGCTCTGGCTCTGAAAGTACGATTCCTTCTCAAGACGGTCCATCAACAACTCAAAAGTATCAGCAGATACTGTCATCAGTCCATTACTTTGCCTTTTATCATTCATCAATTCCAACCAAGCACAGTCCTTAAAGGGGAAAGAAACATAAAGTCCACACTAACTT---AAAAAAAAAATGCAGCAATTTAACTTAGCAAGAAAATTCACCAAGCAAAAATGAACAATTGAGTCTTAACAACTCACAGGATTTTAAATGCTATTTATATTATCGGAAACTATATTTTCATCTTACAGCACGATAGATATGATTAAAGCAAATTTCAGAATTGTACCTAATCCTACATAATGAAAAGGACACTACAAAAACTGACTTGTCCTTTTAATGAAAGAAACAAGTCAAAAGAACAATTTTAATTACAGTAGTAACAATGACTTACAAGTAAACTAGAATCCACACCAGCAATTAAACATTATAAAAGATCAGAGTAACAAATGATCACACCAATGCACACCATGATCTTTTATAACGATTACATCAACAACAACAATCGTTTTACGGCCATTTTCTACGTTTACCTGGGTTAGCCGGTTTCCCC
>APH_1535
TGTTTTCATGCACTCCTTCTTGGTGTTGCAATTTTTTTTCCAAGTGAATGTATATATAGGTAGACCACTTGATTGCATGGAGTTTGCAATACTCCTTTAAAACAGAACATAACACAGCTGATGTTAAACGTAAATTAGATCAAAATGGTTTAGTCATGTATATCAAGCTGAAGAAGGAAGC---TTTTTTTTTTACAGCAACTATATACCACATAATCCTAGCCCTTAACAGTCACAGGCTTTGTATCCCCAATACACTGGTTTGTACTGGGGATACAAAGCCAACTATGGATACCACCTTTCAAAAATGACTATGCATGACACATGAGCAATTTGTTCACAAATTTCTTGCAGTCTTGGTAATAACATACATTAATCAAATTTATTGGTTCCTCATTCCTTTTATACTTGCTCCTGTATTTGTAGTACAACATTTCAGCCTGCCGACTACTAGTGTGAAATGATAACGGATGTTATTCAACAAGCTGAATTTAATTCCACATTGATCACATATTCAAGCAAAGTGTAAAAAATTAAGAAAGATAATTGATACATAAAATAAGTATCTTACAGAATTAAAACTCTTAAAAAAGAACTTTCATTATATGTAAAGTGATACAAACCTGATGTACTGCTAAATTGCACATATCACAAAATAATATGGCATTAGAATTCTGGCACTCTCCATCATTACAGATACAACACACAGCATCTTCATCAATTGAAGGATTAGGGTCTTTTCCAGTGCTCTGGCTCTGAAAGTACGATTCCTTCTCAAGACGGTCCATCAACAACTCAAAAGTATCAGCAGATACTGTCATCAGTCCATTACTTTGCCTTTTATCATTCATCAATTCCAACCAAGCACAGTCCTTAAAGGGGAAAGAAAC--AAAGTCCACAATAACTTAAAAAAAAAAAAATGCAGCAATTTAACTTAGCAAGAAAATTCACCAAGCAAAAATGAACAATTGAGTCTTAACAACTCACAGGATTTTAAATGCTATTTATATTATCGGAAACTATATTTTCATCTTACAGCACGATAGATATGATTAAAGCAAATTTCAGAATTGTACCTAATCCTACATAATGAAAAGGACACTACAAAAACTGACTTGTCCTTTTAATGAAACAAACAAGTCAAAAGAACAATTTTAATTACAGTAGTAACAATGACTTACAAGTAAACTAGAATCCACACCAGCAATTAAACATTATAAAAGATCAGAGTAACAAATGATCACACCAATGCACACCATGATCTTTTATAACGATTACATCAACAACAACAACCGTTTTACGGCCATTTTCCAGGTTTACCTGGGTTAGCCGGTT-----
>APH_0622
-----------------------------------------------------------------------------------------------------------------------------------------------------------------------CTGAAGCAGGAAGCTTTTTTTTTTTTTACGGCAACTATATACCACATAATCCTAGCCCTTAACAGTCACAGGCTTTGTATCCCCAATACACTGGTTTGTACTGGGGATACAAAGCCAACTATGGATACCACCTTTCAAAAATGACTATGCATGACACATGAGCAATTTGTTCACAAATTTCTTGCAGTCTTGGTAATAACATACATTAATCAAATTTATTGGTTCCTCATTCCTTTTATACTTGCTCCTGTATTTGTAGTACAACATTTCAGCCTGCCGACTACTAGTGTGAAATGATAATGGATGTTATTCAACAAGCTGAATTTAATTCCACATTGATCACATATTCAAGCAAAGTGTAAAAAATTAAGAAAGATAATTGATACATAAAATAAGTATCTTACAGAATTAAAACTCTTAAAAAAGAACTTTCATTATATGTAAAGTGATACAAACCTGATGTACTGCTAAATTGCACATATCACAAAATAATATAGCATTAGAATTCTGGCACTCTCCATCATTACAGATACAACACACAGCATCTTCATCAATTGAAGGATTAGGGTCTTTTCCAGTGCTCTGGCTCTGAAAGTACGATTCCTTCTCAAGACGGTCCATCAACAACTCAAAAGTATCAGCAGATACTGTCATCAGTCCATTACTTTGCCTTTTATCATTCATCAATTCCAACCAAGCACAGTCCTTAAAGGGGAAAGAAACATAAAGTCCACACTAACTT-AAAAAAAAAAAATGCAGCAATTTAACTTAGCAAGAAAATTCACCAAGCAAAAATGAACAATTGAGTCTTAACAACTCACAGGATTTTAAATGCTATTTATATTATCGGAAACTATATTTTCATCTTACAGCACGATAGATATGATTAAAGCAAATTTCAGAATTGTACCTAATCCTACATAATGAAAAGGACACTACAAAAACTGACTTGTCCTTTTAATGAAACAAACAAGTCAAAAGAACAATTTTAATTACAGTAGTAACAATGACTTACAAGTAAACTAGAATCCACACCAGCAATTAAACATTATAAAAGATCAGAGTAACAAATGAT---------------------------------------------------------------------------------------------------
>APH_4024
------------------------------------------AGTGAATGTATATATAGGTAGACCACTTGATTGCATGGAGTTTGCAATACTCCTTTAAAACAGAACATAACACAGCTGATGTTAAACGTAAATTAGATCAAAATGGTTTAGTCATGTATATCAAGCTGAAGAAGGAAGCTTTTTTTTTTTTTACGGCAACTATATACCACATAATCCTAGCCCTTAACAGTCACAGGCTTTGTATCCCCAATACACTGGTTTGTACTGGGGATACAAAGCCAACTATGGATACCACCTTTCAAAAATGACTATGCATGACACATGAGCAATTTGTTCACAAATTTCTTGCAGTCTTGGTAATAACATACATTAATCAAATTTATTGGTTCCTCATTCCTTTTATACTTGCTCCTGTATTTGTAGTACAACATTTCAGCCTGCCGACTACTAGTGTGAAATGATAATGGATGTTATTCAACAAGCTGAATTTAATTCCACATTGATCACATATTCAAGCAAAGTGTAAAAAATTAAGAAAGATAATTGATACATAAAATAAGTATCTTACAGAATTAAAACTCTTAAAAAAGAACTTTCATTATATGTAAAGTGATACAAACCTGATGTACTGCTAAATTGCACATATCACAAAATAATATGGCATTAGAATTCTGGCACTCTCCGTCATTACAGATACAACACACAGCATCTTCATCAATTGAAGGATTAGGGTCTTTTCCAGTGCTCTGGCTCTGAAAGTACGATTCCTTCTCAAGACGGTCCATCAACAACTCAAAAGTATCAGCAGATACTGTCATCAGTCCATTACTTTGCCTTTTATCATTCATCAATTCCAACCAAGCACAGTCCTTAAAGGGGAAAGAAACATAAAGTCCACACTAACTTAAAAAAAAAAAAATGCAGCAATTTAACTTAGCAAGAAAATTCACCAAGCAAAAATGAACAATTGAGTCTTAACAACTCACAGGATTTTAAATGCTATTTATATTATCGGAAACTATATTTTCATCTTACAGCACGATAGATATGATTAAAGCAAATTTCAGAATTGTACCTAATCCTACATAATGAAAAGGACACTACAAAAACTGACTTGTCCTTTTAATGAAACAAACAAGTCAAAAGAACAACTTTAATTACAGTAGTAACAATGACTTACAAGTAAACTAGAATCCACACCAGCAATTAAACATTATAAAAGATCAGAGTAACAAATGATCACACCAATGCACACCATGATCTTTTATAACGATTACATCAACAACAACAATCGTTTTACGGCTATTTTCCAGGTTTACCTGGGTTAGCCGGTTTCCCC
>APH_5001
-------------------------------------------------------------AGACCACTTGATTGCATGGAGTTTGCAATACTCCTTTAAAACAGAACATAACACAGCTGATGTTAAACGTAAATTAGATCAAAATGGTTTAGTCATGTATATCAAGCTGAAGAAGGAAGCTTTTTTTTTTTTTACTGCAATTATATACCACATAATCCTAGCCCTTAACAGTCACAGGCTTTGTATCCCCAATACACTGGTTTGTACTGGGGATACAAAGCCAACTATGGATACCACCTTTCAAAAATGACTATGCATGACACATGAGCAATTTGTTCACAAATTTCTTGCAGTCTTGGTAATAACATACATTAATCAAATTTATTGGTTCCTCATTCCTTTTATACTTGCTCCTGTATTTGTAGTACAACATTTCAGCCTGCCGACTACTAGTGTGAAATGATAATGGATGTTATTCAACAAGCTGAATTTAATTCCACATTGATCACATATTCAAGCAAAGTGTAAAAAATTAAGAAAGATAATTGATACATAAAATAAGTATCTTACAGAATTAAAACTCTTAAAAAAGAACTTTCATTATATGTAAAGTGATACAAACCTGATGTACTGCTAAATTGCACATATCACAAAATAATATGGCATTAGAATTCTGGCACTCTCCGTCATTACAGATACAACACACAGCATCTTCATCAATTGAAGGATTAGGGTCTTTTCCAGTGCTCTGGCTCTGAAAGTACGATTCCTTCTCAAGACGGTCCATCAACAACTCAAAAGTATCAGCAGATACTGTCATCAGTCCATTACTTTGCCTTTTATCATTCATCAATTCCAACCAAGCACAGTCCTTAAAGGGGAAAGAAACATAAAGTCCACACTAACTTAAAAAAAAAAAAATGCAGCAATTTAACTTAGCAAGAAAATTCACCAAGCAAAAATGAACAATTGAGTCTTAACAACTCACAGGATTTTAAATGCTATTTATATTATCGGAAACTATATTTTCATCTTACAGCACGATAGATATGATTAAAGCAAATTTCAGAATTGTACCTAATCCTACATAATGAAAAGGACACTACAAAAACTGACTTGTCCTTTTAATGAAACAAACAAGTCAAAAGAACAATTTTAATTACAGTAGTAACAATGACTTACAAGTAAACTAGAATCCACACCAGCAATTAAACATTATAAAAGATCAGAGTAACAAATGATCACACCAATGCACACCATGATCTTTTATAACGATTACATCAACAACAACAACCGTTTTACGGCCATTTTCCAGGTTTACCTGGGTTAGCCGGTT-----
>APH_5003
TGTTTTCATGCACTCCTTCTTGGTGTTGCAATTTTTTTTCCAAGTGAATGTATATATAGGTAGACCACTTGATTGCATGGAGTTTGCAATACTCCTTTAAAACAGAACATAACACAGCTGATGTTAAACGTAAATTAGATCAAAATGGTTTAGTCATGTATATCAAGCTGAAGAAGGAAGC-TTTTTTTTTTTTACTGCAACTATATACCACATAATCCTAGCCCTTAACAGTCACAGGCTTTGTATCCCCAATACACTGGTTTGTACTGGGGATACAAAGCCAACTATGGATACCACCTTTCAAAAATGACTATGCATGACACATGAGCAATTTGTTCACAAATTTCTTGCAGTCTTGGTAATAACATACATTAATCAAATTTATTGGTTCCTCATTCCTTTTATACTTGCTCCTGTATTTGTAGTACAACATTTCAGCCTGCCGACTACTAGTGTGAAATGATAATGGATGTTATTCAACAAGCTGAATTTAATTCCACATTGATCACATATTCAAGCAAAGTGTAAAAAATTAAGAAAGATAATTGATACATAAAATAAGTATCTTACAGAATTAAAACTCTTAAAAAAGAACTTTCATTATATGTAAAGTGATACAAACCTGATGTACTGCTAAATTGCACATATCACAAAATAATATGGCATTAGAATTCTGGCACTCTCCGTCATTACAGATACAACACACAGCATCTTCATCAATTGAAGGATTAGGGTCTTTTCCAGTGCTCTGGCTCTGAAAGTACGATTCCTTCTCAAGACGGTCCATCAACAACTCAAAAGTATCAGCAGATACTGTCATCAGTCCATTACTTTGCCTTTTATCATTCATCAATTCCAACCAAGCACAGTCCTTAAAGGGGAAAGAAACATAAAGTCCACACTAACTTAAAAAAAAAAAAATGCAGCAATTTAACTTAGCAAGAAAATTCACCAAGCAAAAATGAACAATTGAGTCTTAACAACTCACAGGATTTTAAATGCTATTTATATTATCGGAAACTATATTTTCATCTTACAGCACGATAGATATGATTAAAGCAAATTTCAGAATTGTACCTAATCCTACATAATGAAAAGGACACTACAAAAACTGACTTGTCCTTTTAATGAAACAAACAAGTCAAAAGAACAATTTTAATTACAGTAGTAACAATGACTTACAAGTAAACTAGAATCCACACCAGCAATTAAACATTATAAAAGATCAGAGTAACAAATGATCACACCAATGCACACCATGATCTTTTATAATGATTACATCAACAACAACAACCGTTTTACGGCCATTTTCCAGGTTTACCTGGGTTAGCCGGTTTCCCC
>APH_1602
TGTTTTCATGCACTCCTTCTTGGTGTTGCAATTTTTTTTCCAAGTGAATGTATATATAGGTAGACCACTTGATTGCATCGAGTTTGCAATACTCCTTTAAAACAGAACATAACACAGCTGATGTTAAACGTAAATTAGATCAAAATGGTTTAGTCATGTATATCAAGCTGAAGAAGGAAGCTTTTTTTTTTTTTACGGCAACTATATACCACATAATCCTAGCCCTTAACAGTCACAGGCTTTGTATCCCCAATACACTGGTTTGTACTGGGGATACAAAGCCAACTATGGATACCACCTTTCAAAAATGACTATGCATGACACATGAGCAATTTGTTCACAAATTTCTTGCAGTCTTGGTAATAACATACATTAATCAAATTTATTGGTTCCTCATTCCTTTTATACTTGCTCCTGTATTTGTAGTACAACATTTCAGCCTGCCGACTACTAGTGTGAAATGATAATGGATGTTATTCAACAAGTTGAATTTAATTCCACATTGATCACATATTCAAGCAAAGTGTAAAAAATTAAGAAAGATAATTGATACATAAAATAAGTATCTTACAGAATTAAAACTCTTAAAAAAGAACTTTCATTATATGTAAAGTGATACAAACCTGATGTACTGCTAAATTGCACATATCACAAAATAATATGGCATTAGAATTCTGGCACTCTCCATCATTACAGATACAACACACAGCATCTTCATCAATTGAAGGATTAGGGTCTTTTCCAGTACTCTGGCTCTGAAAGTACGATTCCTTCTCAAGACGGTCCATCAACAACTCAAAAGTATCAGCAGATACTGTCATCAGTCCATTACTTTGCCTTTTATCATTCATCAATTCCAACCAAGCACAGTCCTTAAAGGGGAAAGAAACATAAAGTCCACACTAACTCAAAAAAAAAAAAAAGCAGCAATTTAACTTAGCAAGAAAATTCACCAAGCAAAAATGAACAATTGAGTCTTAACAACTCACAGGATTTTAAATGCTATTTATATTATCGGAAACTATATTTTCATCTTACAGCACGATAGATATGATTAAAGCAAATTTCAGAATTGTACCTAATCCTACATAATGAAAAGGACACTACAAAAACTGACTTGTCCTTTTAATGAAACAAACAAGTCAAAAGAACAATTTTAATTACAGTAGTAACAATGACTTACAAGTAAACTAGAATCCACACCAGCAATTAAACATTATAAAAGATCAGAGTAACAAATGATCACACCAATGCACACCATGATCTTTTATAACGATTACATCAACAACAACAACCGTTTTACGGCCATTTTCCAGGTTTACCTGGGTTAGCCGGTTTCCCC
>APH_3177
TGTTTTCATGCACTCCTTCTTGGTGTTGCAATTTTTTTTCCAAGTGAATGTATATATAGGTAGACCACTTGATTGCATCGAGTTTGCAATACTCCTTTAAAACAGAACATAACACAGCTGATGTTAAACGTAAATTAGATCAAAATGGTTTAGTCATGTATATCAAGCTGAAGAAGGAAGCTTTTTTTTTTTTTACGGCAACTATATACCACATAATCCTAGCCCTTAACAGTCACAGGCTTTGTATCCCCAATACACTGGTTTGTACTGGGGATACAAAGCCAACTATGGATACCACCTTTCAAAAATGACTATGCATGACACATGAGCAATTTGTTCACAAATTTCTTGCAGTCTTGGTAATAACATACATTAATCAAATTTATTGGTTCCTCATTCCTTTTATACTTGCTCCTGTATTTGTAGTACAACATTTCAGCCTGCCGACTACTAGTGTGAAATGATAATGGATGTTATTCAACAAGCTGAATTTAATTCCACATTGATCACATATTCAAGCAAAGTGTAAAAAATTAAGAAAGATAATTGATACATAAAATAAGTATCTTACAGAATTAAAACTCTTAAAAAAGAACTTTCATTATATGTAAAGTGATACAAACCTGATGTACTGCTAAATTGCACATATCACAAAATAATATGGCATTAGAATTCTGGCACTCTCCATCATTACAGATACAACACACAGCATCTTCATCAATTGAAGGATTAGGGTCTTTTCCAGTACTCTGGCTCTGAAAGTACGATTCCTTCTCAAGACGGTCCATCAACAACTCAAAAGTATCAGCAGATACTGTCATCAGTCCATTACTTTGCCTTTTATCATTCATCAATTCCAACCAAGCACAGTCCTTAAAGGGGAAAGAAACATAAAGTCCACACTAACTT-AAAAAAAAAAAATGCAGCAATTTAACTTAGCAAGAAAATTCACCAAGCAAAAATGAACAATTGAGTCTTAACAACTCACAGGATTTTAAATGCTATTTATATTATCGGAAACTATATTTTCATCTTACAGCACGATAGATATGATTAAAGCAAATTTCAGAATTGTACCTAATCCTACATAATGAAAAGGACACTACAAAAACTGACTTGTCCTTTTAATGAAACAAACAAGTCAAAAGAACAATTTTAATTACAGTAGTAACAATGACTTACAAGTAAACTAGAATCCACACCAGCAATTAAACATTATAAAAGATCAGAGTAACAAATGATCACACCAATGCACACCATGATCTTTTATAACGATTACATCAACAACAACAACCGTTTTACGGCCATTTTCCAGGTTTACCTGGGTTAGCCGGTTTCCCC
>APH_0880
---------------------------------TTTTTTCCAAGTGAATGTATATATAGGTAGACCACTTGATTGCATCGAGTTTGCAATACTCCTTTAAAACAGAACATAACACAGCTGATGTTAAACGTAAATTAGATCAAAATGGTTTAGTCATGTATATCAAGCTGAAGAAGGAAGCTTTTTTTTTTTTTACGGCAACTATATACCACATAATCCTAGCCCTTAACAGTCACAGGCTTTGTATCCCCAATACACTGGTTTGTACTGGGGATACAAAGCCAACTATGGATACCACCTTTCAAAAATGACTATGCATGACACATGAGCAATTTGTTCACAAATTTCTTGCAGTCTTGGTAATAACATACATTAATCAAATTTATTGGTTCCTCATTCCTTTTATACTTGCTCCTGTATTTGTAGTACAACATTTCAGCCTGCCGACTACTAGTGTGAAATGATAATGGATGTTATTCAACAAGCTGAATTTAATTCCACATTGATCACATATTCAAGCAAAGTGTAAAAAATTAAGAAAGATAATTGATACATAAAATAAGTATCTTACAGAATTAAAACTCTTAAAAAAGAACTTTCATTATATGTAAAGTGATACAAACCTGATGTACTGCTAAATTGCACATATCACAAAATAATATGGCATTAGAATTCTGGCACTCTCCATCATTACAGATACAACACACAGCATCTTCATCAATTGAAGGATTAGGGTCTTTTCCAGTACTCTGGCTCTGAAAGTACGATTCCTTCTCAAGACGGTCCATCAACAACTCAAAAGTATCAGCAGATACTGTCATCAGTCCATTACTTTGCCTTTTATCATTCATCAATTCCAACCAAGCACAGTCCTTAAAGGGGAAAGAAACATAAAGTCCACACTAACTTAAAAAAAAAAAAATGCAGCAATTTAACTTAGCAAGAAAATTCACCAAGCAAAAATGAACAATTGAGTCTTAACAACTCACAGGATTTTAAATGCTATTTATATTATCGGAAACTATATTTTCATCTTACAGCACGATAGATATGATTAAAGCAAATTTCAGAATTGTACCTAATCCTACATAATGAAAAGGACACTACAAAAACTGACTTGTCCTTTTAATGAAACAAACAAGTCAAAAGAACAATTTTAATTACAGTAGTAACAATGACTTACAAGTAAACTAGAATCCACACCAGCAATTAAACATTATAAAAGATCAGAGTAACAAATGATCACACCAATGCACACCATGATCTTTTATAACGATTACATCAACAACAACAACCGTTTTACGGCCATTTTCCAGGTTTACCTGGGTTAGCCGGTTTCCCC
>APH_1438
------------------------------------------------------------------------------------------------------------------------------------------------------------------------------------------------------------------------------------------------------------------------------------------------------------------------------------------------------------------------------------------------------------------------------------------------------------------------------------------------------------------------------------------------------------------------------------------------------------------------------------------------------------------------------------------------------CACTCTCCATCATTACAGATACAACACACAGCATCTTCATCAATTGAAGGATTAGGGTCTTTTCCAGTACTCTGGCTCTGAAAGTACGATTCCTTCTCAAGACGGTCCATCAACAACTCAAAAGTATCAGCAGATACTGTCATCAGTCCATTACTTTGCCTTTTATCATTCATCAATTCCAACCAAGCACAGTCCTTAAAGGGGAAAGAAACATAAAGT-------------------------------------------------------------------------------------------------------------------------------------------------------------------------------------------------------------------------------------------------------------------------------------------------------------------------------------------------------------------------------------------------------------------------------------------------------------
>APH_4005
TGTTTTCATGCACTCCTTCTTGGTGTTGCAATTTTTTTTCCAAGTGAATGTATATATAGGTAGACCACTTGATTGCATGGAGTTTGCAATACTCCTTTAAAACAGAACATAACACAGCTGATGTTAAACGTAAATTAGATCAAAATGGTTTAGTCATGTATATCAAGCTGAAGAAGGAAGCTTTTTTTTTTTTTACGGCAACTATATACCACATAATCCTAGCCCTTAACAGTCACAGGCTTTGTATCCCCAATACACTGGTTTGTACTGGGGATACAAAGCCAACTATGGATACCACCTTTCAAAAATGACTATGCATGACACATGAGCAATTTGTTCACAAATTTCTTGCAGTCTTGGTAATAACATACATTAATCAAATTTATTGGTTCCTCATTCCTTTTATACTTGCTCCTGTATTTGTAGTACAACATTTCAGCCTGCCGACTACTAGTGTGAAATGATAATGGATGTTATTCAACAAGCTGAATTTAATTCCACATTGATCACATATTCAAGCAAAGTGTAAAAAATTAAGAAAGATAATTGATACATAAAATAAGTATCTTACAGAATTAAAACTCTTAAAAAAGAACTTTCATTATATGTAAAGTGATACAAACCTGATGTACTGCTAAATTGCACATATCACAAAATAATATGGCATTAGAATTCTGGCACTCTCCGTCATTACAGATACAACACACAGCATCTTCATCAATTGAAGGATTAGGGTCTTTTCCAGTGCTCTGGCTCTGAAAGTACGATTCCTTCTCAAGACGGTCCATCAACAACTCAAAAGTATCAGCAGATACTGTCATCAGTCCATTACTTTGCCTTTTATCATTCATCAATTCCAACCAAGCACAGTCCTTAAAGGGGAAAGAAACATAAAGTCCACACTAACTTAAAAAAAAAAAAATGCAGCAATTTAACTTAGCAAGAAAATTCACCAAGCAAAAATGAACAATTGAGTCTTAACAACTCACAGGATTTTAAATGCTATTTATATTATCGGAAACTATATTTTCATCTTACAGCACGATAGATATGATTAAAGCAAATTTCAGAATTGTACCTAATCCTACATAATGAAAAGGACACTACAAAAACTGACTTGTCCTTTTAATGAAACAAACAAGTCAAAAGAACAATTTTAATTACAGTAGTAACAATGACTTACAAGTAAACTAGAATCCACACCAGCAATTAAACATTATAAAAGATCAGAGTAACAAATGATCACACCAATGCACACCATGATCTTTTATAACGATTACATCAACAACAACAACCGTTTTACGGCCATTTTCCAGGTTTACCTGGGTTAGCCGGTTTCCCC
>APH_3191
---------------------------------------------------------------------------------------------------------------------------TTAAACGTAAATTAGATCAAAATGGTTTAGTCATGTATATCAAGCTGAAGAAGGAAGC--TTTTTTTTTTTACGGCAACTATATACCACATAATCCTAGCCCTTAACAGTCACAGGCTTTGTATCCCCAATACACTGGTTTGTACTGGGGATACAAAGCCAACTATGGATACCACCTTTCAAAAATGACTATGCATGACACATGAGCAATTTGTTCACAAATTTCTTGCAGTCTTGGTAATAACATACATTAATCAAATTTATTGGTTCCTCATTCCTTTTATACTTGCTCCTGTATTTGTAGTACAACATTTCAGCCTGCCGACTACTAGTGTGAAATGATAATGGATGTTATTCAACAAGCTGAATTTAATTCCACATTGATCACATATTCAAGCAAAGTGTAAAAAATTAAGAAAGATAATTGATACATAAAATAAGTATCTTACAGAATTAAAACTCTTAAAAAAGAACTTTCATTATATGTAAAGTGATACAAACCTGATGTACTGCTAAATTGCACATATCACAAAATAATATGGCATTAGAATTCTGGCACTCTCCATCATTACAGATACAACACACAGCATCTTCATCAATTGAAGGATTAGGGTCTTTTCCAGTGCTCTGGCTCTGAAAGTACGATTCCTTCTCAAGACGGTCCATCAACAACTCAAAAGTATCAGCAGATACTGTCATCAGTCCATTACTTTGCCTTTTATCATTCATCAATTCCAACCAAGCACAGTCCTTAAAGGGGAAAGAAACATAAAGTCCACACTAACTTAAAAAAAAAAAAATGCAGCAATTTAACTTAGCAAGAAAATTCACCAAGCAAAAATGAACAATTGAGTCTTAACAACTCACAGGATTTTAAATGCTATTTATATTATCGGAAACTATATTTTCATCTTACAGCACGATAGATATGATTAAAGCAAATTTCAGAATTGTACCTAATCCTACATAATGAAAAGGACACTACAAAAACTGACTTGTCCTTTTAATGAAACAAACAAGTCAAAAGAACAATTTTAATTACAGTAGTAACAATGACTTACAAGTAAACTAGAATCCACACCAGCAAT------------------------------------------------------------------------------------------------------------------------------------
