# Supplementary material for: ﻿Discovery of a new tarantula species from the Madrean Sky Islands and the first documented instance of syntopy between two montane endemics (Araneae, Theraphosidae, Aphonopelma): a case of prior mistaken identity
Source: Zookeys. 2024 Aug 16;1210:61–98. doi: 10.3897/zookeys.1210.125318 (PMC11344175; doi:10.3897/zookeys.1210.125318)
Supplement: Supplementary material 8 — Phylogenomics files [file zookeys-1210-061_article-125318__-s008.zip › Suppl8/individual_UCE_loci/sl_realigned_uce_1004838.fas]

>APH_1357
-------------------------------------------------------------------------------------------CCCCTTCTCAGCAG------------------------------------------------------------------------------------------------------------------------------------------------TCCTCTAATCTTT-----------AATTACAGGAGTTAGCGCGTGGAAAA-------------------------------------------------------------------------AAAACGGAGA------------AAAAAT-----------------------------------------------------TTGAAGAAT------------------------------------AGGCATC--AATT-----GGCATGTATTTCGTACTTTTGATGCCAATGGTGATGGGACAATCGATTTTCGTGAATTTCTGTGTGCCCTCAGTGTTACCTCTCGAGGAAAGCTGGAGCAGAAGTTGAAGTGGGCCTTCAGTATGTATGACCTGGATGGAAATGGGTATATATCTAGGCAAGAAATGTTGGAAATTGTAACAGTAAGTATATTCATGTCCTT-TAG-AGCATTC-------------TAAAAGCTGCAAAA--TTAACAAATCTCTT------------AAAACGTTCCCACAG-------------------------------TTTTGAGAATTAAATTTTTTATAAAAAG-----------------------------------------ATCGGAGACAAAAA------------------GAGAAAATCTAT---------------------------------------------------------------------------------------------------------------------------------------------------------------------------------------------------------------------------------------------------------------------------------------------------------------------------------------------------------------------
>APH_0185
----------------------------------------------------------------------------------------------------------------------------------------------------------------------------------------------------------------------------------------------------------------------------------------------------------------------------------------------------------------------------------------------------------------TCAGGAGTGGTACAAGGGTTTTCTTAAAGACTGTCCCAGTGGCCATCTATCCATTGAAGAATTCAAAAAAATCTACGGAAATTTCTTCCCGTATGGTGATGCCTCTAAATTTGCAGAGCATGTGTTTCGTACTTTTGATGCCAATGGTGATGGGACAATCGATTTTCGTGAATTTCTGTGTGCCCTCAGTGTTACCTCTCGAGGAAAGCTGGAGCAGAAATTGAAGTGGGCCTTCAGTATGTATGACCTGGATGGAAATGGGTATATATCTAGGCAAGAAATGTTGGAAATTGTAACAGTAAGTATATTCATGTTTTTGCAGAAGCTTTCTTGTTAATACAGATCTAATGTGCAAGATTTTTACAAAGTTTTTTTTTTTTTTTCAAACACATTGCTTTAGAACTAACTGTGTACTGCATAGAAATGATCACTGTTGAAATTTGAA-----T------------------------------------------------------------------------------------------------------------------------------------------------------------------------------------------------------------------------------------------------------------------------------------------------------------------------------------------------------------------------------------------------------------------------------------------------------------------
>APH_0674
AAATTTCATCTGGCAGTGTGAGTAAAATATCGAATAAAATCTTGGGCAAAGACAATTTACATTGTTGAAAGATCTGAGATTGTATCACAATCATCTTATTAATAAATATATGTGTATAAAACAGTAGATTACTATGTTTTTTTTTTTTACGAAATTATTTCGCAAAGTATTATTCATCATGCTTTTTATGTACTTCTCTTGCATATTT-GAGATATCTGTTTTATTTCACAGGTTCACGTAGTGAAGTTTCATCCAGTCTCTTTTTTATATGGAATGAAAGTAATTAGTTTATAGAAAAGCAGTTTCATTTAAGTGCAGCATGGGCAAACAGAACAGCAAGCTCAAACCCGAGGTTCTGGAGGATCTTCGTCAGAACACAGAGTTTACAGATGCAGAAATTCAGGAGTGGTACAAGGGTTTTCTTAAAGACTGTCCCAGTGGCCATCTATCCATTGAAGAATTCAAAAAAATCTACGGAAATTTCTTCCCGTATGGTGATGCCTCTAAATTTGCAGAGCATGTATTTCGTACTTTTGATGCCAATGGTGATGGGACAATCGATTTTCGTGAATTTCTGTGTGCCCTCAGTGTTACCTCTCGAGGAAAGCTGGAGCAGAAATTGAAGTGGGCCTTCAGTATGTATGACCTGGATGGAAATGGGTATATATCTAGGCAAGAAATGTTGGAAATTGTAACAGTAAGTATATTCATGTTTTTGCAGAAGCTTTCTTGTTAATACAGATCTAATGTGCAAGATTTTTACAAAGTTTTTTTTTTTTTTTCAAACACATTGCTTTAGAACTAACTGTGTACTGCATAGAAATGATCACTGTTGAAATTTGAA-----TGTAAAAAGGCCCATAGAACTGTAGCAGCTAAACACTGTATGTACTATGCATCAAACACAAAAATATAATGTGCTTGTTGGTGTAAAAGTCCTTTGTGTTGAGTTAAACTTTCCTGCTTGGTATCCTGTGTGTGTTTTCCCTACACTGATTGCATCCTATGTTTGTTTGTTTTTCCCCACTGAAGCTGCACCTGGTCACTGCTTCCTGGATTCCTTAGCAGTTATAAAGCAAGCAGGGGCAATTTGGAAGCAAATGACAAAGAATGGTCCCTGTCATTTGATGAATGACAGAGATTTTCAGGCAAGTGGATTCAAGTGAGTGGTGACTTATGAGAAAGACCTTGTCACAGGTTCCTGACCAAACACAGAGGTGATTTTAAAAATAATAATAAAATAATTCCACATTGAGCACCCTAAATAAAATTCTAAGCTTAGTGTTTTCTGGTAGTAA
>APH_0717
----------------------------------------------------------ACATTGTAGAAAGATCTGAGATTGTATCACAATCATCTTATTAATAAATATATGTGTATAAAACAGTAGATTACTATGTTTTTTTTTTTTACAAAATTATTTCGCAAAGTATTATTCATCATGCTTTTTATGTACTTCTCTTGCATATTT-GAGATATCTGTTTTATTTCACAGGTTCACGTAGTGAAGTTTCATCCAGTCTCTTTTTTATATGGAATGAAAGTAATTAGTTTATAGAAAACCAGTTTCATTTAAGTGCAGCATGGGCAAACAGAACAGCAAGCTCAAACCCGAGGTTCTGGAGGATCTTCGTCAGAACACAGAGTTTACAGATGCAGAAATTCAGGAGTGGTACAAGGGTTTTCTTAAAGACTGTCCCAGTGGCCATCTATCCATTGAAGAATTCAAAAAAATCTACGGAAATTTCTTCCCGTATGGTGATGCCTCTAAATTTGCAGAGCATGTATTTCGTACTTTTGATGCCAATGGTGATGGGACAATCGATTTTCGTGAATTTCTGTGTGCCCTCAGTGTTACCTCTCGAGGAAAGCTGGAGCAGAAATTGAAGTGGGCCTTCAGTATGTATGACCTGGATGGAAATGGGTATATATCTAGGCAAGAAATGTTGGAAATTGTAACAGTAAGTATATTCATGTTTTTGCAGAAGCTTTCTTGTTAATACAGATCTAATGTGCAAGATTTTTACAAAGTTTTT-------TTTCAAACACATTGCTTTAGAACTAACTGTGTACTGCATAGAAATGATCA---------------------------------------------------------------------------------------------------------------------------------------------------------------------------------------------------------------------------------------------------------------------------------------------------------------------------------------------------------------------------------------------------------------------------------------------------------------------------------------
>APH_0186
AAATTTCATCTGGCAGTGTGAGTAAAATATCGAATAAAATCTTGGGCAAAGACAATTTACATTGTTGAAAGATCTGAGATTGTATCACAATCATCTTATTAATAAATATATGTGTATAAAACAGTAGATTACTATG-TTTTTTTTTTTACGAAATTATTTCGCAAAGTATTATTCATCATGCTTTTTATGTACTTCTCTTGCATATTT-GAGATATCTGTTTTATTTCACAGGTTCACGTAGTGAAGTTTCATCCAGTCTCTTTTTTATATGGAATGAAAGTAATTAGTTTATAGAAAACCAGTTTCATTTAAGTGCAGCATGGGCAAACAGAACAGCAAGCTCAAACCCGAGGTTCTGGAGGATCTTCGTCAGAACACAGAGTTTACAGATGCAGAAATTCAGGAGTGGTACAAGGGTTTTCTTAAAGACTGTCCCAGTGGCCATCTATCCATTGAAGAATTCAAAAAAATCTACGGAAATTTCTTCCCGTATGGTGATGCCTCTAAATTTGCAGAGCATGTATTTCGTACTTTTGATGCCAATGGTGATGGGACAATCGATTTTCGTGAATTTCTGTGTGCCCTCAGTGTTACCTCTCGAGGAAAGCTGGAGCAGAAATTGAAGTGGGCCTTCAGTATGTATGACCTGGATGGAAATGGGTATATATCTAGGCAAGAAATGTTGGAAATTGTAACAGTAAGTATATTCATGTTTTTGCAGAAGCTTTCTTGTTAATACAGATCTAATGTGCAAGATTTTTACAAAGTTTTTTTTTTTTTTTCAAACACATTGCTTTAGAACTAACTGTGTACTGCATAGAAATGATCACTGTTGAAATTTGAA-----TGTAAAAAGGCCCATAGAACTGTAGCAGCTAAACACTGTATGTACTATGCATCAAACACAAAAATATAATGTGCTTATTGGTGTAAAAGTCCTTTGTGTTGAGTTAAACTTTCCTGCTTGGTATCCTGTGTGTGTTTTCCCTACACTGATTGCATCCTATGTTTGTTTGTTTTTCCCCACTGAAGCTGCACCTGGTCACTGCTTCCTGGATTCCTTAGCAGTTATAAAGCAAGCAGGGCCAATTTGGAAGCAAATGACAAAGAATGGTCCCTGTCATTTGATGAATGACAGAGATTTTCAGGCAAGTGGATTCAAGTGAGTGGTGACTTATGAGAAAGACCTTGTCACAGGTTCCTGACCAAACACAGAGGTGATTTTAAAAATAATAATAAAATAATTCCACATTGAGCACCCTAAATAAAATTCTAAGCTTAGTGTTTTCTGGTAGTAA
>APH_3188
-------------------------------------------------------------------------------TTGTATCACAATCATCTTATTAATAAATATATGTGTATAAAACAGTAGATTACTATG-TTTTTTTTTTTACGAAATTATTTCGCAAAGTATTATTCATCATGCTTTTTATGTACTTCTCTTGCATATTT-GAGATATCTGTTTTATTTCACAGGTTCACGTAGTGAAGTTTCATCCAGTCTCTTTTTTATATGGAATGAAAGTAATTAGTTTATAGAAAACCAGTTTCATTTAAGTGCAGCATGGGCAAACAGAACAGCAAGCTCAAACCCGAGGTTCTGGAGGATCTTCGTCAGAACACAGAGTTTACAGATGCAGAAATTCAGGAGTGGTACAAGGGTTTTCTTAAAGACTGTCCCAGTGGCCATCTATCCATTGAAGAATTCAAAAAAATCTACGGAAATTTCTTCCCGTATGGTGATGCCTCTAAATTTGCAGAGCATGTATTTCGTACTTTTGATGCCAATGGTGATGGGACAATCGATTTTCGTGAATTTCTGTGTGCCCTCAGTGTTACCTCTCGAGGAAAGCTGGAGCAGAAATTGAAGTGGGCCTTCAGTATGTATGACCTGGATGGAAATGGGTATATATCTAGGCAAGAAATGTTGGAAATTGTAACAGTAAGTATATTCATGTTTTTGCAGAAGCTTTCTTGTTAATACAGATCTAATGTGCAAGATTTTTACAAAGTTTTTTTTTTTTTTTCAAACACATTGCTTTAGAACTAACTGTGTACTGCATAGAAATGATCACTGTTGAAATTTGAA-----TGTAAAAAGGCCCATAGAACTGTAGCAGCTAAACACTGTATGTACTATGCATCAAACACAAAAATATAATGTGCTTATTGGTGTAAAAGTCCTTTGTGTTGAGTTAAACTTTCCTGCTTGGTATCCTGTGTGTGTTTTCCCTACACTGATTGCATCCTATGTTTGTTTGTTTTTCCCCACTGAAGCTGCACCTGGTCACTGCTTCCTGGATTCCTTAGCAGTTATAAAGCAAGCAGGGGCAATTTGGAAGCAAATGACAAAGAATGGTCCCTGTCATTTGATGAATGACAGAGATTTTCAGGCAAGTGGATTCAAGTGAGTGGTGACTTATGAGAAAGACCTTGTCACAGGTTCCTGACCAAACACAGAGGTGATTTTAAAAATAATAATAAAATAATTCCACATTGAGCACCCTAAATAAAATTCTAAGCTTAGTGTTTTCTGGTAGTAA
>APH_4005
AAATTTCATCTGGCAGTGTGAGTAAAATATCGATTAAAATCTTGGGCAAAGACAATTTACATTGTTGAAAGATCTGAGATTGTATCACAATCATCTTATTAATAAATATATGTGTATAAAACAGTAGTTTACTACGTTTTTTTTTTTTACGAAATTATTTCGCGATGTATTATTCATCATGCTTTTTATGTACTTCTCTTGCATATTTTGAGATATCTGTTTTATTTCACAGGTCCACGTAGTGAAGTTTCATCCAATCTCTTTTTTATATGGAATGAAAGTAATTAGTTTATAGAAAACCAGTTTCATTTAAGTTCAGCATGGGCAAACAGAACAGCAAGCTCAAACCCGAGGTTCTGGAGGATCTTCGTCAGAACACAGAGTTTACAGATGCAGAAATTCAGGAGTGGTACAAGGGTTTTCTTAAAGACTGTCCCAGTGGCCATCTATCCATTGAAGAATTCAAAAAAATCTACGGAAATTTCTTCCCGTATGGTGATGCCTCTAAATTTGCAGAGCATGTATTTCGTACTTTTGATGCCAATGGTGATGGGACAATCGATTTTCGTGAATTTCTGTGTGCCCTCAGTGTTACCTCTCGAGGAAAGCTGGAGCAGAAGTTGAAGTGGGCCTTCAGTATGTATGACCTGGATGGAAATGGGTATATATCTAGGCAAGAAATGTTGGAAATTGTAACAGTAAGTATTTTCATGTTTTTGCAGTAGCTTTCTTGTTAATACAGATATAATGTGCAAGATTTTTACAAAGTTTTTTTTTTTTCTTCAAACACATTGCTTTAG----AACTGTGTACTGCATAGAAATGATCACTGTTGAAATTTGAA-----TGTAAAAAGGCTCATAGAACTGTAGCAGCTAAACACTGTATGTACTATGCATCAAACACAAAAATATAATGTGCTTATTGGTGTAAAAGTCCTTTGTGTTGAGTTAAACTTTCCTGCTTGGTATCC-------------------------------------------------------------------------------------------------------------------------------------------------------------------------------------------------------------------------------------------------------------------------------------------------------------------------------------
>APH_1535
AAATTTCATCTGGCAGTGTGAGTAAAATATCGATTAAAGTCTTGGGCAAAGACAATTTACATTGTTGAAAGATCTGAAATTGTATCACAATCATCTTATTAATAAATATATGTGTATAAAACAGTAGTTTACTACGTTTTTTTTTTTTACGAAATTATTTCGCGAAGTATTATTCATCATGCTTTTTATGTACTTCTCTTGCATATTTTGAGATATCTGTTTTATTTCACAGGTCCACGTAGTGAAGTTTCATCCAGTCTTT--TTTATATGGAATGAAAGTAATTAGTTTATAGAAAACCAGTTTCATTTAAGTTCAGCATGGGCAAACAGAACAGCAAGCTCAAACCCGAGGTTCTGGAGGATCTTCGTCAGAACACAGAGTTTACAGATGCAGAAATTCAGGAGTGGTACAAGGGTTTTCTTAAAGACTGTCCCAGTGGCCATCTATCCATTGAAGAATTCAAAAAAATCTACGGAAATTTCTTCCCGTATGGTGATGCCTCTAAATTTGCAGAGCATGTATTTCGTACTTTTGATGCCAATGGTGATGGGACAATCGATTTTCGTGAATTTCTGTGTGCCCTCAGTGTTACCTCTCGAGGAAAGCTGGAGCAGAAGTTGAAGTGGGCCTTCAGTATGTATGACCTGGATGGAAATGGGTATATATCTAGGCAAGAAATGTTGGAAATTGTAACAGTAAGTATTTTCATGTTTTTGCAGTAGCTTTCTTGTTAATACAGATATAATGTGCAAGATTTTTACAAAGTTTTTTTTTTTTCTTCAAACACATTGCTTTAG----AACTGTGTACTGCATAGAAATGATCACTGTTGAAATTTGAA-----TGTAAAAAGGCTCATAGAACTGTAGCAGCTAAACACTGTATGTACTATGCATCAAACACAAAAATATAATGTGCTTATTGGTGTAAAAGTCCTTTGTGTTGAGTTAAACTTTCCTGCTTGGTATCCTGTGTGTGTTTTCCCTACACTGATTGCATCCTATGTTTGTTTGTTTTTCCCCACTGAAGCTGCACCTGGTCACTGCTTCCTGGATTCCTTAGCAGTTATAAAGCAAGCAGGGGCAATTTGGAAGCAAATGACAAAGAATGGTCCCTGTCATTTGATGAATGACAGAGATTTTCAGGCAAGTGGATTCAAGTGAGTGGTGACTTATGAGAAAGACCTTGTCATAGGTTCCTGACCAAACACAGAGGTGATTTTAAAAATAATAATAAAATAATTCCACATTGAGCAGCCTAAATAAAATTCTAAGCTTAGTGTTTTCTGGTAGTAA
>APH_4024
AAATTTCATCTGGCAGTGTGAGTAAAATATCGATTAAAGTCTTGGGCAAAGACAATTTACATTGTTGAAAGATCTGAAATTGTATCACAATCATCTTATTAATAAATATATGTGTATAAAACAGTAGTTTACTACGTTTTTTTTTTTTACGAAATTATTTCGCGAAGTATTATTCATCATGCTTTTTATGTACTTCTCTTGCATATTTTGAGATATCTGTTTTATTTCACAGGTCCACGTAGTGAAGTTTCATCCAATCTCTTTTTTATATGGAATGAAAGTAATTAGTTTATAGAAAACCAGTTTCATTTAAGTTCAGCATGGGCAAACAGAACAGCAAGCTCAAACCCGAGGTTCTGGAGGATCTTCGTCAGAACACAGAGTTTACAGATGCAGAAATTCAGGAGTGGTACAAGGGTTTTCTTAAAGACTGTCCCAGTGGCCATCTATCCATTGAAGAATTCAAAAAAATCTACGGAAATTTCTTCCCGTATGGTGATGCCTCTAAATTTGCAGAGCATGTATTTCGTACTTTTGATGCCAATGGTGATGGGACAATCGATTTTCGTGAATTTCTGTGTGCCCTCAGTGTTACCTCTCGAGGAAAGCTGGAGCAGAAGTTGAAGTGGGCCTTCAGTATGTATGACCTGGATGGAAATGGGTATATATCTAGGCAAGAAATGTTGGAAATTGTAACAGTAAGTATTTTCATGTTTTTGCAGTAGCTTTCTTGTTAATACAGATATAATGTGCAAGATTTTTACAAAGTTTTTTTTTTTTCTTCAAACACATTGCTTTAG----AACTGTGTACGGCATAGAAATGATCACTGTTGAAATTTGAA-----TGTAAAAAGGCTCATAGAACTGTAGCAGCTAAACACTGTATGTACTATGCATCAAACACAAAAATATAATGTGCTTATTGGTGTAAAAGTCCTTTGTGTTGAGTTAAACTTTCCTGCTTGGTATCCTGTGTGTGTTTTCCCTACACTGATTGCATCCTATGTTTGTTTGTTTTTCCCCACTGAAGCTGCACCTGGTCACTGCTTCCTGGATTCCTTAGCAGTTATAAAGCAAGCAGGGGCAATTTGGAAGCAAATGACAAAGAATGGTCCCTGTCATTTGATGAATGACAGAGATTTTCAGGCAAGTGGATTCAAGTGAGTGGTGACTTATGAGAAAGACCTTGTCATAGGTTCCTGACCAAACACAGAGGTGATTTTAAAAATAATAATAAAATAATTCCACATTGAGCAGCCTAAATAAAATTCTAAGCTTAGTGTTTTCTGGTAGTAA
>APH_0772
AAATTTCATCTGGCAGTGTGAGTAAAATATCGATTAAAGTCTTGGGCAAAGACAATTTACATTGTTGAAAGATCTGAAATTGTATCACAATCATCTTATTAATAAATATATGTGTATAAAACAGTAGTTTACTACGTTTTTTTTTTTTACGAAATTATTTCGCGAAGTATTATTCATCATGCTTTTTATGTACTTCTCTTGCATATTTTGAGATATCTGTTTTATTTCACAGGTCCACGTAGTGAAGTTTCATCCAATCTCTTTTTTATATGGAATGAAAGTAATTAGTTTATAGAAAACCAGTTTCATTTAAGTTCAGCATGGGCAAACAGAACAGCAAGCTCAAACCCGAGGTTCTGGAGGATCTTCGTCAGAACACAGAGTTTACAGATGCAGAAATTCAGGAGTGGTACAAGGGTTTTCTTAAAGACTGTCCCAGTGGCCATCTATCCATTGAAGAATTCAAAAAAATCTACGGAAATTTCTTCCCGTATGGTGATGCCTCTAAATTTGCAGAGCATGTATTTCGTACTTTTGATGCCAATGGTGATGGGACAATCGATTTTCGTGAATTTCTGTGTGCCCTCAGTGTTACCTCTCGAGGAAAGCTGGAGCAGAAGTTGAAGTGGGCCTTCAGTATGTATGACCTGGATGGAAATGGGTATATATCTAGGCAAGAAATGTTGGAAATTGTAACAGTAAGTATTTTCATGTTTTTGCAGTAGCTTTCTTGTTAATACAGATATAATGTGCAAGATTTTTACAAAGTTTTTTTTTTTTCTTCAAACACATTGCTTTAG----AACTGTGTACTGCATAGAAATGATCACTGTTGAAATTTGAA-----TGTAAAAAGGCTCATAGAACTGTAGCAGCTAAACACTGTATGTACTATGCATCAAACACAAAAATATAATGTGCTTATTGGTGTAAAAGTCCTTTGTGTTGAGTTAAACTTTCCTGCTTGGTATCCTGTGTGTGTTTTCCCTACACTGATTGCATCCTATGTTTGTTTGTTTTTCCCCACTGAAGCTGCACCTGGTCACTGCTTCCTGGATTCCTTAGCAGTTATAAAGCAAGCAGGGGCAATTTGGAAGCAAATGACAAAGAATGGTCCCTGTCATTTGATGAATGACAGAGATTTTCAGGCAAGTGGATTCAAGTGAGTGGTGACTTATGAGAAAGACCTTGTCATAGGTTCCTGACCAAACACAGAGGTGATTTTAAAAATAATAATAAAATAATTCCACATTGAGCAGCCTAAATAAAATTCTAAGCTTAGTGTTTTCTGGTAGTAA
>APH_5001
-------------------------------GATTAAAGTCTTGGGCAAAGACAATTTACATTGTTGAAAGATCTGAAATTGTATCACAATCATCTTATTAATAAATATATGTGTATAAAACAGTAGTTTACTACGTTTTTTTTTTTTACGAAATTATTTCGCGAAGTATTATTCATCATGCTTTTTATGTACTTCTCTTGCATATTTTGAGATATCTGTTTTATTTCACAGGTCCACGTAGTGAAGTTTCATCCAATCTCTTTTTTATATGGAATGAAAGTAATTAGTTTATAGAAAACCAGTTTCATTTAAGTTCAGCATGGGCAAACAGAACAGCAAGCTCAAACCCGAGGTTCTGGAGGATCTTCGTCAGAACACAGAGTTTACAGATGCAGAAATTCAGGAGTGGTACAAGGGTTTTCTTAAAGACTGTCCCAGTGGCCATCTATCCATTGAAGAATTCAAAAAAATCTACGGAAATTTCTTCCCGTATGGTGATGCCTCTAAATTTGCAGAGCATGTATTTCGTACTTTTGATGCCAATGGTGATGGGACAATCGATTTTCGTGAATTTCTGTGTGCCCTCAGTGTTACCTCTCGAGGAAAGCTGGAGCAGAAGTTGAAGTGGGCCTTCAGTATGTATGACCTGGATGGAAATGGGTATATATCTAGGCAAGAAATGTTGGAAATTGTAACAGTAAGTATTTTCATGTTTTTGCAGTAGCTTTCTTGTTAATACAGATATAATGTGCAAGATTTTTACAAAGTTTTTTTTTTTTCTTCAAACACATTGCTTTAG----AACTGTGTACTGCATAGAAATGATCACTGTTGAAATTTGAA-----TGTAAAAAGGCTCATAGAACTGTAGCAGCTAAACACTGTATGTACTATGCATCAAACACAAAAATATAATGTGCTTATTGGTGTAAAAGTCCTTTGTGTTGAGTTAAACTTTCCTGCTTGGTATCCTGTGTGTGTTTTCCCTACACTGATTGCATCCTATGTTTGTTTGTTTTTCCCCACTGAAGCTGCACCTGGTCACTGCTTCCTGGATTCCTTAGCAGTTATAAAGCAAGCAGGGGCAATTTGGAAGCAAATGACAAAGAATGGTCCCTGTCATTTGATGAATGACAGAGATTTT---------------------------------------------------------------------------------------------------------------------------------------------------------
>APH_5079
AAATTCCATCTGGCAGTGTGAGTAAAATATCGATTAAAGTCTTGGGCAAAGACAATTTACATTGTTGAAAGATCTGAAATTGTATCACAATCATCTTATTAATAAATATATGTGTATAAAACAGTAGTTTACTACGTTTTTTTTTTTTACGAAATTATTTCGCGAAGTATTATTCATCATGCTTTTTATGTACTTCTCTTGCATATTTTGAGATATCTGTTTTATTTCACAGGTCCACGTAGTGAAGTTTCATCCAATCTCTTTTTTATATGGAATGAAAGTAATTAGTTTATAGAAAACCAGTTTCATTTAAGTTCAGCATGGGCAAACAGAACAGCAAGCTCAAACCCGAGGTTCTGGAGGATCTTCGTCAGAACACAGAGTTTACAGATGCAGAAATTCAGGAGTGGTACAAGGGTTTTCTTAAAGACTGTCCCAGTGGCCATCTATCCATTGAAGAATTCAAAAAAATCTACGGAAATTTCTTCCCGTATGGTGATGCCTCTAAATTTGCAGAGCATGTATTTCGTACTTTTGATGCCAATGGTGATGGGACAATCGATTTTCGTGAATTTCTGTGTGCCCTCAGTGTTACCTCTCGAGGAAAGCTGGAGCAGAAGTTGAAGTGGGCCTTCAGTATGTATGACCTGGATGGAAATGGGTATATATCTAGGCAAGAAATGTTGGAAATTGTAACAGTAAGTATTTTCATGTTTTTGCAGTAGCTTTCTTGTTAATACAGATATAATGTGCAAGATTTTTACAAAGTTTTTTTTTTTTCTTCAAACACATTGCTTTAG----AACTGTGTACTGCATAGAAATGATCACTGTTGAAATTTGAA-----TGTAAAAAGGCTCATAGAACTGTAGCAGCTAAACACTGTATGTACTATGCATCAAACACAAAAATATAATGTGCTTATTGGTGTAAAAGTCCTTTGTGTTGAGTTAAACTTTCCTGCTTGGTATCCTGTGTGTGTTTTCCCTACACTGATTGCATCCTATGTTTGTTTGTTTTTCCCCACTGAAGCTGCACCTGGTCACTGCTTCCTGGATTCCTTAGCAGTTATAAAGCAAGCAGGGGCAATTTGGAAGCAAATGACAAAGAATGGTCCCTGTCATTTGATGAATGACAGAGATTTTCAGGCAAGTGGATTCAAGTGAGTGGTGACTTATGAGAAAGACCTTGTCATAGGTTCCTGACCAAACACAGAGGTGATTTTAAAAATAATAATAAAATAATTCCACATTGAGCAGCCTAAATAAAATTCTAAGCTTAGTGTTTTCTGGTAGTAA
>APH_5003
--------------------------------------------------------------------------------------------ATCTTATTAATAAATATATGTGTATAAAACAGTAGTTTACTACGTTTTTTTTTTTTACGAAATTATTTCGCGAAGTATTATTCATCATGCTTTTTATGTACTTCTCTTGCATATTTTGAGATATCTGTTTTATTTCACAGGTCCACGTAGTGAAGTTTCATCCAATCTCTTTTTTATATGGAATGAAAGTAATTAGTTTATAGAAAACCAGTTTCATTTAAGTTCAGCATGGGCAAACAGAACAGCAAGCTCAAACCCGAGGTTCTGGAGGATCTTCGTCAGAACACAGAGTTTACAGATGCAGAAATTCAGGAGTGGTACAAGGGTTTTCTTAAAGACTGTCCCAGTGGCCATCTATCCATTGAAGAATTCAAAAAAATCTACGGAAATTTCTTCCCGTATGGTGATGCCTCTAAATTTGCAGAGCATGTATTTCGTACTTTTGATGCCAATGGTGATGGGACAATCGATTTTCGTGAATTTCTGTGTGCCCTCAGTGTTACCTCTCGAGGAAAGCTGGAGCAGAAGTTGAAGTGGGCCTTCAGTATGTATGACCTGGATGGAAATGGGTATATATCTAGGCAAGAAATGTTGGAAATTGTAACAGTAAGTATTTTCATGTTTTTGCAGTAGCTTTCTTGTTAATACAGATATAATGTGCAAGATTTTTACAAAGTTTTTTTTTTTTCTTCAAACACATTGCTTTAG----AACTGTGTACTGCATAGAAATGATCACTGTTGAAATTTGAA-----TGTAAAAAGGCTCATAGAACTGTAGCAGCTAAACACTGTATGTACTATGCATCAAACACAAAAATATAATGTGCTTATTGGTGTAAAAGTCCTTTGTGTTGAGTTAAACTTTCCTGCTTGGTATCCTGTGTGTGTTTTCCCTACACTGATTGCATCCTATGTTTGTTTGTTTTTCCCCACTGAAGCTGCACCTGGTCACTGCTTCCTGGATTCCTTAGCAGTTATAAAGCAAGCAGGGGCAATTTGGAAGCAAATGACAAAGAATGGTCCCTGTCATTTGATGAATGACAGAGATTTTCAGGCAAGTGGATTCAAGTGAGTGGTGACTTATGAGAAAGACCTTGTCATAGGTTCCTGACCAAACACAGAGGTGA-----------------------------------------------------------------------------
>APH_0683
AAATTTCATCTGGCAGTGTGAGTAAAATATCGATTAAAGTCTTGGGCAAAGACAATTTACATTGTTGAAAGATCTGAGATTGTATCACAATCATCTTATTAATAAATATATGTGTACAAAACAGTAGTTTACTACG-TTTTTTTTTTTACGAAATTATTTCACGAAGTATTATTCATTATGCTTTTTATGTACTTCTCTTGCATATTTTGAGATATCTGTTTTATTTCACAGGTCCACGTAGTGAAGTTTCATCCAATCTCTTTTTTATATGGAATGAAAGTAATTAGTTTATAGAAAACCAGTTTCATTTAAGTTCAGCATGGGCAAACAGAACAGCAAGCTCAAACCCGAGGTTCTGGAGGATCTTCGTCAGAACACAGAGTTTACAGATGCAGAAATTCAGGAGTGGTACAAGGGTTTTCTTAAAGACTGTCCCAGTGGCCATCTATCCATTGAAGAATTCAAAAAAATCTACGGAAATTTCTTCCCGTATGGTGATGCCTCTAAATTTGCAGAGCATGTATTTCGTACTTTTGATGCCAATGGTGATGGGACAATCGATTTCCGTGAATTTCTGTGTGCCCTCAGTGTTACCTCTCGAGGAAAGCTGGAGCAGAAGTTGAAGTGGGCCTTCAGTATGTATGACCTGGATGGAAATGGGTATATATCTAGGCAAGAAATGTTGGAAATTGTAACAGTAAGTATATTCATGTTTTTGCAGTAGCTTTCTTGTTAATACAGATATAATGTGCAAGATTTTTACAAAGTTTTTTTTTTTTTTTCAAACACATTGCTTTAGAACTAACTGTGTGCTGCATAGAAATGATCACTGTTGAAATATGAA-----TGTAAAAAGGCCCATAGAACTGTAGCAGCTAAACACTGTATGTACTATGCATCAAACACAAAAATATAATGTGCTTATTGGTGTAAAAGTCCTTTGTGTTGAGTTAAACTTTCCTGCTTGGTATCCTGTGTGTGTTTTCCCTACACTGATTGCATCCTATGTTTGTTTGTTTTTCCCCACTGAAGCTGCACCTGGTCACTGCTTCCTGGATTCCTTAGCAGTTATAAAGCAAGCAGGGGCAATTTGGAAGCAAATGACAAAGAATGGTCCCTGTCATTTGATGAATGACAGAGATTTTCAGGCAAGTGGATTCAAGTGAGTGGTGACTTATGAGAAAGACCTTGTCACAGGTTCCTGACCAAACACAGAGGTGATTTTAAAAATAATAATAAAATAATTCCACATTGAGCAGCCTAAATAAAATTCTAAGCTTAGTGTTTTCTGGTAGTAA
>APH_4029
AACTTT------------TGACAATAAAACTGTCT------TCGTCCGAAGACAATTTGCATTATCAAAAGATCTCAGATTGTATCATAATCATCTTATTAATAAATATATGTGTATAAAACAGTAGTTTACTACGTTTTTTTTTTTTATGAAATTATTTCGCGAAGTATTATTCATCATGCTTTTTATGTACTTCTCTTGCATATTTTGAGATATCTGTTTTATTTCACAGGTCCACGTAGTGAAGTTTCATCCAATCTCTTTTTTATATGGAATGAAAGTAATTAGTTTATAGAAAACCAGTTTCATTTAAGTTCAGCATGGGCAAACAGAACAGCAAGCTCAAACCCGAGGTTCTGGAGGATCTTCGTCAGAACACAGAGTTTACAGATGCAGAAATTCAGGAGTGGTACAAGGGTTTTCTTAAAGACTGTCCCAGTGGCCATCTATCCATTGAAGAATTCAAAAAAATCTACGGAAATTTCTTCCCGTATGGTGATGCCTCTAAATTTGCAGAGCATGTATTTCGTACTTTTGATGCCAATGGTGATGGGACAATCGATTTTCGTGAATTTCTGTGTGCCCTCAGTGTTACCTCTCGAGGAAAGCTGGAGCAGAAGTTGAAGTGGGCCTTCAGTATGTATGACCTGGATGGAAATGGGTATATATCTAGGCAAGAAATGTTGGAAATTGTAACAGTAAGTATTTTCATGTTTTTGCAGTAGCTTTCTTGTTAATACAGATATAATGTGCAAGATTTTTACAAAGTTTTTTTTTTTTTTTCAAACACATTGCTTTAG----AACTGTGTACTGCATAGAAATGATCACTGTTGAAATTTGAA-----TGTAAAAAGGCCCATAGAACTGTAGCAGCTAAACACTGTATGTACTATGCATCAAACACAAAAATATAATGTGCTTATTGGTGTAAAAGTCCTTTGTGTTGAGTTAAACTTTCCTGCTTGGTATCCTGTGTGTGTTTTCCCTACACTGATTGCATCCTATGTTTGTTTGTTTTTCCCCACTGAAGCTGCACCTGGTCACTGCTTCCTGGATTCCTTAGCAGTTATAAAGCAAGCAGGGGCAATTTGGAAGCAAATGACAAAGAATGGTCCCTGTCATTTGATGAATGACAGAGATTTTCAGGCAAGTGGATTCAAGTGAGTGGTGACTTATGAGAAAGACCTTGTCATAGGTTCCTGACCAAACACAGAGGTGATTTTAAAAATAATAATAAAATAATTCCACATTGAGCAGCCTAAATAAAATTCTAAGCTTAGTGTTTTCTGGTAGTAA
>APH_0622
----------------------------------------------------------------------------------------------------------------------------------------------------------------------------------ATGCTTTTTATGTACTTCTCTTGCATATTTTGAGATATCTGTTTTATTTCACAGGTCCACGTAGTGAAGTTTCATCCAATCTCTTTTTTATATGGAATGAAAGTAATTAGTTTATAGAAAACCAGTTTCATTTAAGTTCAGCATGGGCAAACAGAACAGCAAGCTCAAACCCGAGGTTCTGGAGGATCTTCGTCAGAACACAGAGTTTACAGATGCAGAAATTCAGGAGTGGTACAAGGGTTTTCTTAAAGACTGTCCCAGTGGCCATCTATCCATTGAAGAATTCAAAAAAATCTACGGAAATTTCTTCCCGTATGGTGATGCCTCTAAATTTGCAGAGCATGTATTTCGTACTTTTGATGCCAATGGTGATGGGACAATCGATTTTCGTGAATTTCTGTGTGCCCTCAGTGTTACCTCTAGAGGAAAGCTGGAGCAGAAGTTGAAGTGGGCCTTCAGTATGTATGACCTGGATGGAAATGGGTATATATCTAGGCAAGAAATGTTGGAAATTGTAACAGTAAGTATATTCATGTTTTTGCAGTAGCTTTCTTGTTAATACAGATATAATGTGCAAGATTTTTACAAAGTTTTT--TTTTTTTTCAAACACATTGCTTTAGAACTAACTGTGTACTGCATAGAAATGATCACTGTTGAAATTTGAA-----TGTAAAAAGGCCCATAGAACTGTAGCAGCTAAACACTGTATGTACTATGCATCAAACACAAAAATATAATGTGCTTATTGGTGTAAAAGTCCTTTGTGTTGAGTTAAACTTTCCTGCTTGGTATCCTGTGTGTGTTTTCCCTACACTGATTGCATCCTATGTTTGTTTGTTTTTCCCCACTGAAGCTGCACCTGGTCACTGCTTCCTGGATTCCTTAGCAGTTATAAAGCAAGCAGGGGCAATTTGGAAGCAAATGACAAAGAATGGTCCCTGTCATTTGATGAATGACAGAGATTTTCAGGCAAGTGGATTCAAGTGAGTG---------------------------------------------------------------------------------------------------------------------------------
>APH_0136
AAATTTCATCTGGCAGTGTGAGTAAAATATCGATTAAAGTCTTGGGCAAAGACAATTTACATTGTTGAAAGATCTGAGATTGTATCACAATCATCTTATTAATAAATATATGTGTATAAAACAGTAGTTTACTACGTTTTTTTTTTTTATGAAATTATTTCGCGAAGTATTATTCATCATGCTTTTTATGTACTTCTCTTGCATATTTTGAGATATCTGTTTTATTTCACAGGTCCACGTAGTGAAGTTTCATCCAATCTCTTTTTTATATGGAATGAAAGTAATTAGTTTATAGAAAACCAGTTTCATTTAAGTTCAGCATGGGCAAACAGAACAGCAAGCTCAAACCCGAGGTTCTGGAGGATCTTCGTCAGAACACAGAGTTTACAGATGCAGAAATTCAGGAGTGGTACAAGGGTTTTCTTAAAGACTGTCCCAGTGGCCATCTATCCATTGAAGAATTCAAAAAAATCTACGGAAATTTCTTCCCGTATGGTGATGCCTCTAAATTTGCAGAGCATGTATTTCGTACTTTTGATGCCAATGGTGATGGGACAATCGATTTTCGTGAATTTCTGTGTGCCCTCAGTGTTACCTCTCGAGGAAAGCTGGAGCAGAAGTTGAAGTGGGCCTTCAGTATGTATGACCTGGATGGAAATGGGTATATATCTAGGCAAGAAATGTTGGAAATTGTAACAGTAAGTATATTCATGTTTTTGCAGTAGCTTTCTTGTTAATACAGATATAATGTGCAAGATTTTTACAAAGTTTTT-TTTTTTTTTCAAACACATTGCTTTAGAACTAACTGTGTACTGCATAGAAATGATCACTGTTGAAATTTGAA-----TGTAAAAAGGCCCATAGAACTGTAGCAGCTAAACACTGTATGTACTATGCATCAAACACAAAAATATAATGTGCTTATTGGTGTAAAAGTCCTTTGTGTTGAGTTAAACTTTCCTGCTTGGTATCCTGTGTGTGTTTTCCCTACACTGATTGCATCCTATGTTTGTTTGTTTTTCCCCACTGAAGCTGCACCTGGTCACTGCTTCCTGGATTCCTTAGCAGTTATAAAGCAAGCAGGGGCAATTTGGAAGCAAATGACAAAGAATGGTCCCTGTCATTTGATGAATGACAGAGATTTTCAGGCAAGTGGATTCAAGTGAGTGGTGACTTATGAGAAAGACCTTGTCACAGGTTCCTGACCAAACACAGAGGTGATTTTAAAAATAATAATAAAATAATTCCACATTGAGCAGCCTAAATAAAATTCTAAGCTTAGTGTTTTCTGGTAGTAA
>APH_1602
AAATTTCATCTGGCAGTGTGAGTAAAATATCGATTAAAGTCTTGTGCAAAGACAATTTACATTGTTGAAAGATCTGAGATTGTATCACAATCATCTTATTAATAAATATATGTGTATAAAACAGTAGTTTACTACGTTTTTTTTTTTTACGAAATTATTTCGCGAAGTATTATTCATCATGCTTTTTATGTACTTCTCTTGCATATTTTGAGATATCTGTTTTATTTCACAGGTCCACGTAGTGAAGTTTCATCCAATCTCTTTTTTATATGGAATGAAAGTAATTAGTTTATAGAAAACCAGTTTCATTTAAGTTCAGCATGGGCAAACAGAACAGCAAGCTCAAACCCGAGGTTCTGGAGGATCTTCGTCAGAACACAGAGTTTACAGATGCAGAAATTCAGGAGTGGTACAAGGGTTTTCTTAAAGACTGTCCCAGTGGCCATCTATCCATTGAAGAATTCAAAAAAATCTACGGAAATTTCTTCCCGTATGGTGATGCCTCTAAATTTGCAGAGCATGTATTTCGTACTTTTGATGCCAATGGTGATGGGACAATCGATTTTCGTGAATTTCTGTGTGCCCTCAGTGTTACCTCTCGAGGAAAGCTGGAGCAGAAGTTGAAGTGGGCCTTCAGTATGTATGACCTGGATGGAAATGGGTATATATCTAGGCAAGAAATGTTGGAAATTGTAACAGTAAGTATATTCATGTTTTTGCAGTAGCTTTCTTGTTAATACAGATATAATGTGCAAGATTTTTACAAAGTTTTT--TTTTTTTTCAAACACATTGCTTTAGAACTAACTGTGTACTGCATAGAAATGATCACTGTTGAAATTTGAA-----TGTAAAAAGGCCCATAGAACTGTAGCAGCTAAACACTGTATGTACTATGCATCAAACACAAAAATATAATGTGCTTATTGGTGTAAAAGTCCTTTGTGTTGAGTTAAACTTTCCTGCTTGGTATCCTGTGTGTGTTTTCCCTACACTGATTGCATCCTATGTTTGTTTGTTTTTCCCCACTGAAGCTGCACCTGGTCACTGCTTCCTGGATTCCTTAGCAGTTATAAAGCAAGCAGGGGCAATTTGGAAGCAAATGACAAAGAATGGTCCCTGTCATTTGATGAATGACAGAGATTTTCAGGCAAGTGGATTCAAGTGAGTGGTGACTTATGAGAAAGACCTTGTCACAGGTTCCTGACCAAATACAGAGGTGATTTTAAAAATAATAATAAAATAATTCCACATTGAGCAGCCTAAATAAAATTCTAAGCTTAGTGTTTTCTGGTAGTAA
>APH_3177
AAATTTCATCTGGCAGTGTGAGTAAAATATCGATTAAAGTCTTGTGCAAAGACAATTTACATTGTTGAAAGATCTGAGATTGTATCACAATCATCTTATTAATAAATATATGTGTATAAAACAGTAGTTTACTACG-TTTTTTTTTTTATGAAATTATTTCGCGAAGTATTATTCATCATGCTTTTTATGTACTTCTCTTGCATATTTTGAGATATCTGTTTTATTTCACAGGTCCACGTAGTGAAGTTTCATCCAATCTCTTTTTTATATGGAATGAAAGTAATTAGTTTATAGAAAACCAGTTTCATTTAAGTTCAGCATGGGGAAACAGAACAGCAAGCTCAAACCCGAGGTTCTGGAGGATCTTCGTCAGAACACAGAGTTTACAGATGCAGAAATTCAGGAGTGGTACAAGGGTTTTCTTAAAGACTGTCCCAGTGGCCATCTATCCATTGAAGAATTCAAAAAAATCTACGGAAATTTCTTCCCGTATGGTGATGCCTCTAAATTTGCAGAGCATGTATTTCGTACTTTTGATGCCAATGGTGATGGGACAATCGATTTTCGTGAATTTCTGTGTGCCCTCAGTGTTACCTCTCGAGGAAAGCTGGAGCAGAAGTTGAAGTGGGCCTTCAGTATGTATGACCTGGATGGAAATGGGTATATATCTAGGCAAGAAATGTTGGAAATTGTAACAGTAAGTATATTCATGTTTTTGCAGTAGCTTTCTTGTTAATACAGATATAATGTGCAAGATTTTTACAAAGTTTTT----TTTTTTCAAACACATTGCTTTAGAACTAACTGTGTACTGCATAGAAATGATCACTGTTGAAATTTGAA-----TGTAAAAAGGCCCATAGAACTGTAGCAGCTAAACACTGTATGTACTATGCATCAAACACAAAAATATAATGTGCTTATTGGTGTAAAAGTCCTTTGTGTTGAGTTAAACTTTCCTGCTTGGTATCCTGTGTGTGTTTTCCCTACACTGATTGCATCCTATGTTTGTTTGTTTTTCCCCACTGAAGCTGCACCTGGTCACTGCTTCCTGGATTCCTTAGCAGTTATAAAGCAAGCAGGGGCAATTTGGAAGCAAATGACAAAGAATGGTCCCTGTCATTTGATGAATGACAGAGATTTTCAGGCAAGTGGATTCAAGTGAGTGGTGACTTATGAGAAAGACCTTGTCACAGGTTCCTGACCAAACACAGAGGTGATTTTAAAAATAATAATAAAATAATTCCACATTGAGCAGCCTAAATAAAATTCTAAGCTTAGTGTTTTCTGGTAGTAA
>APH_0723
-------------------------------------------------------------------------------------------------------------------------------------------------------------------------------------------------------------------------------------------------------------------------------------------------------------------------------------------------------------CGAGGTTCTGGAGGATCTTCGTCAGAACACAGAGTTTACAGATGCAGAAATTCAGGAGTGGTACAAGGGTTTTCTTAAAGACTGTCCCAGTGGCCATCTATCCATTGAAGAATTCAAAAAAATCTACGGAAATTTCTTCCCGTATGGTGATGCCTCTAAATTTGCAGAGCATGTATTTCGTACTTTTGATGCCAATGGTGATGGGACAATCGATTTTCGTGAATTTCTGTGTGCCCTCAGTGTTACCTCTCGAGGAAAGCTGGAGCAGAAGTTGAAGTGGGCCTTCAGTATGTATGACCTGGATGGAAATGGGTATATATCTAGGCAAGAAATGTTGGAAATTGTAACAGTAAGTATATTCATGTTTTTGCAGTAGCTTTCTTGTTAATACAGATATAATGTGCAAGATTTTTACAAAGTTTTT------------------------------------------------------------------------------------------------------------------------------------------------------------------------------------------------------------------------------------------------------------------------------------------------------------------------------------------------------------------------------------------------------------------------------------------------------------------------------------------------------------------------------------------------
>APH_4021
AAATTTCATCTGGCAGTGTGAGTAAAATATCGATTAAAGTCTTGGGCAAAGACAATTTACATTGTTGAAAGATCTGAGATTGTATCACAATCATCTTATTAATAAATATATGTGTATAAAACAGTAGTTTACTACGTTTTTTTTTTTTATGAAATTATTTCGCGAAGTATTATTCATCATGCTTTTTATGTACTTCTCTTGCATATTTTGAGATATCTGTTTTATTTCACAGGTCCACGTAGTGAAGTTTCATCCAATCTCTTTTTTATATGGAATGAAAGTAATTAGTTTATAGAAAACCAGTTTCATTTAAGTTCAGCATGGGCAAACAGAACAGCAAGCTCAAACCCGAGGTTCTGGAGGATCTTCGTCAGAACACAGAGTTTACAGATGCAGAAATTCAGGAGTGGTACAAGGGTTTTCTTAAAGACTGTCCCAGTGGCCATCTATCCATTGAAGAATTCAAAAAAATCTACGGAAATTTCTTCCCGTATGGTGATGCCTCTAAATTTGCAGAGCATGTATTTCGTACTTTTGATGCCAATGGTGATGGGACAATCGATTTTCGTGAATTTCTGTGTGCCCTCAGTGTTACCTCTCGAGGAAAGCTGGAGCAGAAGTTGAAGTGGGCCTTCAGTATGTATGACCTGGATGGAAATGGGTATATATCTAGGCAAGAAATGTTGGAAATTGTAACAGTAAGTATATTCATGTTTTTGCAGTAGCTTTCTTGTTAATACAGATATAATGTGCAAGATTTTTACAAAGTTTTT-TTTTTTTTTCAAACACATTGCTTTAGAACTAACTGTGTACTGCATAGAAATGATCACTGTTGAAATTTGAA-----TGTAAAAAGGCCCATAGAACTGTAGCAGCTAAACACTGTATGTACTATGCATCAAACACAAAAATATAATGTGCTTATTGGTGTAAAAGTCCTTTGTGTTGAGTTAAACTTTCCTGCTTGGTATCCTGTGTGTGTTTTCCCTACACTGATTGCATCCTATGTTTGTTTGTTTTTCCCCACTGAAGCTGCACCTGGTCACTGCTTCCTGGATTCCTTAGCAGTTATAAAGCAAGCAGGGGCAATTTGGAAGCAAATGACAAAGAATGGTCCCTGTCATTTGATGAATGACAGAGATTTTCAGGCAAGTGAATTCAAGTGAGTGGTGACTTATGAGAAAGACCTTGTCACAGGTTCCTGACCAAATACAGAGGTGATTTTAAAAATAATAATAAAATAATTCCACATTGAGCAGCCTAAATAAAATTCTAAGCTTAGTGTTTTCTGGTAGTAA
>APH_1438
--------------------------------------------------------------------------------------------------------------------------------------------------------------------------------------------------------------------------------------------------------------------------------------------------------------------------------------------------------------------------------------------------------------------------------------------------------------------ATTGAAGAATTCAAAAAAATCTACGGAAATTTCTTCCCGTATGGTGATGCCTCTAAATTTGCAGAGCATGTATTTCGTACTTTTGATGCCAATGGTGATGGGACAATCGATTTTCGTGAATTTCTGTGTGCCCTCAGTGTTACCTCTCGAGGAAAGCTGGAGCAGAAGTTGAAGTGGGCCTTCAGTATGTATGACCTGGATGGAAATGGGTATATATCTAGGCAAGAAATGTTGGAAATTGTAACAGTAAGTATATTCATGTTTTTGCAGTAGCTTTCTTGTTAATACAGATATAATGTGCAAGATTTTTACAAAGTTTTT-TTTTTTTTTCAAACACATTGCTTTAGAACTAACTGTGTACTGCATAGAAATGATCACTGTTGAAATTTGAA-----TGTAAAAAGGCCCATAGAACTGTAGCAGCTAAACACTGTATGTACTATGCATCAAACACAAAAATATAATGTGCTTATTGGTGTAAAAGTCCTTTGTGTTGAGTTAA--------------------------------------------------------------------------------------------------------------------------------------------------------------------------------------------------------------------------------------------------------------------------------------------------------------------------------------------------------
