# Supplementary material for: ﻿Discovery of a new tarantula species from the Madrean Sky Islands and the first documented instance of syntopy between two montane endemics (Araneae, Theraphosidae, Aphonopelma): a case of prior mistaken identity
Source: Zookeys. 2024 Aug 16;1210:61–98. doi: 10.3897/zookeys.1210.125318 (PMC11344175; doi:10.3897/zookeys.1210.125318)
Supplement: Supplementary material 8 — Phylogenomics files [file zookeys-1210-061_article-125318__-s008.zip › Suppl8/individual_UCE_loci/sl_realigned_uce_1005068.fas]

>APH_1357
-----------------------------------------------------------------------------------------------------------------------------------------------------------------------------------------------------------------------------------------------------------------------------------------------------------------------------------------------------------------------------------------------------------------------------------------------------------------------------------------------------------------------------------------------------------------------------------------------------------------------------------------------------------------------------------------GTTTGGTGTTGTGTACAAAAGTGACAACCATGTGGTTTCCTTTTTCCAGTGATGTGTACCTATCTTCTCGAGATCGGCAAGTTCTTGACTGGCATTTTGCAAATTTGGAATTTGCTAATGCAACACCCTTGAATAACCTGTCTCTGAAGCACTGGGATCAAGACGACGAC----AG---ATCGGAAG--------------------------------------------------------------------------------------------------------------------------------------------------------------AGCGTCGTGT---------------------------------AGGGAAA---GAGTGT---------------------------------------------------------------------------------------AGGCTTAGGTGTAGAT--------------------------------------------------------------------------------------------------------------------------------------------------------------------------------------------------------------------------------------------------------------------------------------------------------
>APH_0674
--------------------------------AATTCACCCCACTATTTCTGGTGTTTCCCATGCCATTGGCAGTGCAACCTTAAATATATTACTCTTTCCTTCCTCCTTGTCCCCTTCACTTACAGCTTCCTGTACAGCTGCCTTCCTAGCAAGCCGATTAGCTTCTCTGCAAGTCTCTCTATCACTTTCATCCTTTGGTTTATACCACACTTTAAACACATCCTTTTCTCCTCAGTGGCTTTTGCCACATGGTCATTCCACCACCAGGTTTCCTTGTGCTTTGATGTTCCTTTTACTCACCCACAAATTTCCTTTGTTGTTTTTACCTAGATTATTGCTTTCCACTTCACATTTACACCCAATTTCTCATCTACTACATATGCTCTTGTTTGCAGTGTCTCTGCAAACTTACTTTGCACATTCTTATCCCATAATTCCACACTCTGAAATGTTTTTATTGCTCTAACATTGGATTTCTATTTTCATATCTCAAATTCATAATTATAATTACATTGAGCACTTACAAAATTCAGAAAGAATGCAATTGTTTAAATTTAAATAAATGTGTTGCCATTATTTATTTCTGATGTGATGTTTATTTTTGTTATAATCTTCCTACTTCTTAAATGTTCCCATTTT--TTTTTAAAGATAAAAAATTGTTGTTTGGTGTTGTGTACAAAAGTGACAACCACGTGGTTGCCTTTTTCCAGTGATGTGTACCTATCTTCTCGAGATCGGCAAGTTCTTGACTGGCATTTTGCAAATTTGGAATTTGCTAATGCAACACCCTTGAATAACCTGTCTCTGAAGCACTGGGATCAAGATGACGACTTCGAGTTCACCGGTAGTCATCTCACAGGTATTTTCATTGTTTTTTAGCATTTGTACTGTTTAAACAAGTATGTGCGGTGATGATTTCGCAAGCCAGATGTGGAAAAATTGTTTATAGTTTCAAAGGGTCTTTTTGTTTTTATCTTTTTTTGAACAGTCTATCATTTTGATTGTTAACCTCATGTACCAAATGGTTTAATCAGAAATGCATTTGTTGGAGGAAAATCTGAGTATTATGTTCAAAAAGAAGTGTTTTGTAAGATGCATCAGTGGAGTAATGCTGTGTTGATTTCAGGATTGGGGGGGGGGGCACGGAGTAATAGCTTTATGTGCATTTAATATGTTACAAATTCAGCAGTATACTGTTTTTTTTTTTTAACTTTATTGTGCTACCGTGAAATGAGTGTGGCAGTTAAGTTATTTTGGTGACATTGTGTGCTAGGTAGCATGCAGAAAGCTTACATTCTTATAAATAACCATGGCGATCTTGGAGCAAAATTAGATATACTTTAGCTAAGTAAGGGAAACCAGCTAACTCAGGTAAACCTGGAAAATGGGCGTAAAACAGTTGTTGTTAGCTAAGTAAGGATTTCGATGATAGCTTCCCCACAAGGAAGTTGTCAGGGTACTTCA
>APH_0717
--------------------------------------------------------------------------------------------------------------GTCCCCTTCACTTACAGCTTCCTGTACAGCTGCCTTCCTAGCAAGCCGATTAGCTTCTCTGCAAGTCTCTCTATCACTTTCATCCTTTGGTTTATACCACACTTTAAACACATCCTTTTCTCCTCAGTGGCTTTTGCCACATGGTCATTCCACCACCAGGTTTCCTTGTGCTTTGATGTTCCTTTTACTCACCCACAAATTTCCTTTGTTGTTTTTACCTAGATTATTGCTTTCCACTTCACATTTACACCCAATTTCTCATCTACTACATATGCTCTTGTTTGCAGTGTCTCTGCAAACTTACTTTGCACATTCTTATCCCATAATTCCACACTCTGAAATGTTTTTATTGCTCTAACATTGGATTTCTATTTTCATATCTCAAATTCATAATTATAATTACATTGAGCACTTACAAAATTCAGAAAGAATGCAATTGTTTAAATTTAAATAAATGTGTTGCCATTATTTATTTCTGATGTGATGTTTATTTTTGTTATAATCTTCCTACTTCTTAAATGTTCCCATTTT--TTTTTAAAGATAAAAAATTGTTGTTTGGTGTTGTGTACAAAAGTGACAACCACGTGGTTGCCTTTTTCCAGTGATGTGTACCTATCTTCTCGAGATCGGCAAGTTCTTGACTGGCATTTTGCAAATTTGGAATTTGCTAATGCAACACCCTTGAATAACCTGTCTCTGAAGCACTGGGATCAAGATGACGACTTCGAGTTCACCGGAAGTCATCTCACAGGTATTTTCATTGTTTTTTAGCATTTGTACTGTTTAAACAAGTATGTGCGGTGATGATTTCGCAAGCCAGATGTGGAAAAATTGTTTATAGTTTCAAAGGGTCTTTTTGTTTTTATCTTTTTTTGAACAGTCTATCATTTTGATTGTTAACCTCATGTACCAAATGGTTTAATCAGAAATGCATTTGTTGGAGGAAAATCTGAGTATTATGTTCAAAAAGAAGTGTTTTGTAAGATGCATCAGTGGAGTAATGCTGTGTTGATTTCAGGATTGGGGGGGGGGGCACGGAGTAATAGCTTTATGTGCATTTAATATGTTACAAATTCAGTAGTATACTGTTTTTTTTTTTTAACTTTATTGTGCTACCGTGAAATGAGTGTGGCAGTTAAGTTATTTTGGTGACATTGTGTGCTAGGTAGCATGCAGAAAGCTTACATTCTTATAAATAACCATGGCGATCTTGGAGCAAAATTAGATATACTTTAGCTAAGTAAGGGAAACCAGCTAACTCAGGTAAACCTGGAAAATGGGCGTAAAACAGTTGTTGTTAGCT-----------------------------------------------------
>APH_0185
ATCACAATATTTCCAGCAGAATCACTTAAATAATTCACCCCCACTATTTCTGGTGTTTCCCATGCCATTGGCAGTGCAACCTTAAATATATTACTCTTTCCTTCCTCCTTGTCCCCTTCACTTACAGCTTCCTGTACAGCTGCCTTCCTAGCAAGCCGATTAGCTTCTCTGCAAGTCTCTCTATCACTTTCATCCTTTGGTTTATACCACACTTTAAACACATCCTTTTCTCCTCAGTGGCTTTTGCCACATGGTCATTCCACCACCAGGTTTCCTTGTGCTTTGATGTTCCTTTTACTCACCCACAAATTTCCTTTGTTGTTTTTACCTAGATTATTGCTTTCCACTTCACATTTACACCCAATTTCTCATCTACTACATATGCTCTTGTTTGCAGTGTCTCTGCAAACTTACTTTGCACATTCTTATCCCATAATTCCACACTCTGAAATGTTTTTATTGCTCTAACATTGGATTTCTATTTTCATATCTCAAATTCATAATTATAATTACATTGAGCACTTACAAAATTCAGAAAGAATGCAATTGTTTAAATTTAAATAAATGTGTTGCCATTATTTATTTCTGATGTGATGTTTATTTTTGTTATAATCTTCCTACTTCTTAAATGTTCCCATTTT--TTTTTAAAGATAAAAAATTGTTGTTTGGTGTTGTGTACAAAAGTGACAACCACGTGGTTGCCTTTTTCCAGTGATGTGTACCTATCTTCTCGAGATCGGCAAGTTCTTGACTGGCATTTTGCAAATTTGGAATTTGCTAATGCAACACCCTTGAATAACCTGTCTCTGAAGCACTGGGATCAAGATGACGACTTCGAGTTCACCGGTAGTCATCTCACAGGTATTTTCATTGTTTTTTAGCATTTGTACTGTTTAAACAAGTATGTGCGGTGATGATTTCGCAAGCCAGATGTGGAAAAATTGTTTATAGTTTCAAAGGGTCTTTTTGTTTTTATCTTTTTTTGAACAGTCTATCATTTTGATTGTTAACCTCATGTACCAAATGGTTTAATCAGAAATGCATTTGTTGGAGGAAAATCTGAGTATTATGTTCAAAAAGAAGTGTTTTGTAAGATGCATCAGTGGAGTAATGCTGTGTTGATTTCAGGATTGGGGGGGGGGGCACGGAGTAATAGCTTTATGTGCATTTAATATGTTACAAATTCAGTAGTATACTGTTTTTTTTTTTTAACTTTATTGTGCTACCGTGAAATGAGTGTGGCAGTTAAGTTATTTTGGTGACATTGTGTGCTAGGTAGCATGCAGAAAGCTTACATTCTTATAAATAACCATGGAGATCTTGGAGCAAAATTAGATATACTTTAGCTAAGTAAGGGAAACCGGCTAACTCAGGTAAACCTGGAAAATGGGCGTAAAACAGTTGTTGTTAGCTAAGTAAGGATTTCGATGATAGCTTCCCCACAAGGAAGTTGTCAGGGTACTTCA
>APH_3188
ATCACAATATTTCCAGCAGAATCACTTAAATAATTCACCCCCACTATTTCTGGTGTTTCCCATGCCATTGGCAGTGCAACCTTAAATATATTACTCTTTCCTTCCTCCTTGTCCCCTTCACTTACAGCTTCCTGTACAGCTGCCTTCCTAGCAAGCCGATTAGCTTCTCTGCAAGTCTCTCTATCACTTTCATCCTTTGGTTTATACCACACTTTAAACACATCCTTTTCTCCTCAGTGGCTTTTGCCACATGGTCATTCCACCACCAGGTTTCCTTGTGCTTTGATGTTCCTTTTACTCACCCACAAATTTCCTTTGTTGTTTTTACCTAGATTATTGCTTTCCACTTCACATTTACACCCAATTTCTCATCTACTACATATGCTCTTGTTTGCAGTGTCTCTGCAAACTTACTTTGCACATTCTTATCCCATAATTCCACACTCTGAAATGTTTTTATTGCTCTAACATTGGATTTCTATTTTCATATCTCAAATTCATAATTATAATTACATTGAGCACTTACAAAATTCAGAAAGAATGCAATTGTTTAAATTTAAATAAATGTGTTGCCATTATTTATTTCTGATGTGATGTTTATTTTTGTTATAATCTTCCTACTTCTTAAATGTTCCCATTTT--TTTTTAAAGATAAAAAATTGTTGTTTGGTGTTGTGTACAAAAGTGACAACCACGTGGTTGCCTTTTTCCAGTGATGTGTACCTATCTTCTCGAGATCGGCAAGTTCTTGACTGGCATTTTGCAAATTTGGAATTTGCTAATGCAACACCCTTGAATAACCTGTCTCTGAAGCACTGGGATCAAGATGACGACTTCGAGTTCACCGGAAGTCATCTCACAGGTATTTTCATTGTTTTTTAGCATTTGTACTGTTTAAACAAGTATGTGCGGTGATGATTTCGCAAGCCAGATGTGGAAAAATTGTTTATAGTTTCAAAGGGTCTTTTTGTTTTTATCTTTTTTTGAACAGTCTATCATTTTGATTGTTAACCTCATGTACCAAATGGTTTAATCAGAAATGCATTTGTTGGAGGAAAATCTGAGTATTATGTTCAAAAAGAAGTGTTTTGTAAGATGCATCAGTGGAGTAATGCTGTGTTGATTTCAGGATTGGGGGGGGGGGCACGGAGTAATAGCTTTATGTGCATTTAATATGTTACAAATTCAGCAGTATACTGTTTTTTTTTTTTAACTTTATTGTGCTACCGTGAAATGAGTGTGGCAGTTAAGTTATTTTGGTGACATTGTGTGCTAGGTAGCATGCAGAAAGCTTACATTCTTATAAATAACCATGGAGATCTTGGAGCAAAATTAGATATACTTTAGCTAAGTAAGGGAAACCGGCTAACTCAGGTAAACCTGGAAAATGGGCGTAAAACAGTTGTTGTTAGCTAAGTAAGGATTTCAATGATAGCTTCCCCACAAGGAAGTTGTCAGGGTACTTCA
>APH_5079
----------------------------------------------------------------------GCAGTGCAACCATAAATATATTACTCTTTCCTTCCTCCTTGTCCCCTTCACTTACAGCCTCCTGTACAGCTGCCTTCCTAGCAAGCCGATTAGCTTCTCTGCAAGTCTCTGTATCACTTTCATCCTTTGGTTTATACCACACTTTAAACACCTCCTTTTCTCCTCAGTGGCTTTTGCCACATGGTCATTCCACCACCAGGTTTCCTTGTGCTTTGATGTTCCTTTTACTCACCCACAAATTTCCTTTGTTGTTTTTACCTAGATTATTGCTTTCCACTTCACATTTACACCCAATTTCTCATCTACTACATATGCTCTTGTTTGCAGTGTCTCTGCAAACTTACTTTGCACATTCTTATCCCATAATTCCACACTCTGAAATGTTTTTATTGCTCTAACATTGGATTTCTATTTTCATATCTCAAATTCATAATTATAATTACATTGAGCACTTACAAAATTCAGAAAGAATGCAATTGTTTAAATTTAAATAAATGTGTTGCCATTATTTATTTCTGATGTGATGTTTATTTTTGTTATAATCTTCCTACTTCTTAAATGTTCCCATTTTTTTTTTTAAAGATAAAAAATTGTTGTTTGGTGTTGTGTACAAAAGTGACAACCATGTGGTTTCCTTTTTCCAGTGATGTGTACCTATCTTCTCGAGATCGGCAAGTTCTTGACTGGCATTTTGCAAATTTGGAATTTGCTAATGCAACACCCTTGAATAACCTGTCTCTGAAGCACTGGGATCAAGACGACGACTTCGAGTTCACCGGAAGTCATCTCACAGGTATTTTCATTGTTTTTTAGCATTTGTACTGTTTAAACAAGTATGTGTGGTGATGATTTCGCAAGCCAGATGTGGAAAAATTGTTTATAGTTTCAAAGGGTCTTTTTGTTTTTATCTTTTTTTGAACAGTCTATCATTTTGATTGTTAACCTCATGTACCAAATGGTTTAATCAGAAATGCATTTGTTGGAGGAAAATCTGAGTATTATGTTAAAAAAGAAGTGTTTTGTAAGATGCATCAGTGGAGTAATGCTGTGTTGATTTCAGGATTGGGGGGGGGGGCACAGAGTAATAGCTTTATGTGCATTTAATATGTTACAAATTCAGCAGTATACTG-TTTTTTTTTTTAACGTTATTGTGCTACCATGAAATCAGTGTGGCAGTTAAGTTATTTTGGTGACATTGTGTGCTAGGTAGCATGCAGAAAGCTTACATTCTTATAAATAACAGTGGAGATCTTGGAGCAAAATTAGATATACTTTAGCTAAGTAAGGGAAACCGGCTAACTCGGGTAAACCTGGAAAATGGGCGTAAAACATTTGTTGTTAATTGTGTTTTGATTTTACTATTCCTTCCC---------------------------
>APH_4029
ATCACAATATTTCCAGCAGAATCACTTAATTAATTCAGCCCCACTATTTCTGGTGTTTCCCATGCCATTGGCAGTGCAACCTTAAATATATTACTCTTTCCTTCCTCCTTGTCCCCTTCACTTACAGCCTCCTGTACAGCTGCCTTCCTAGCAAGCCGATTAGCTTCTCTGCAAGTCTCTGTATCACTTTCATCCTTTGGTTTATACCACACTTTAAACACCTCCTTTTCTCCTCAGTGGCTTTTGCCACATGGTCATTCCACCACCAGGTTTCCTTGTGCTTTGATGTTCCTTTTACTCACCCACAAATTTCCTTTGTTGTTTTTACCTAGATTATTGCTTTCCACTTCACATTTACACCCAATTTCTCATCTACTACATATGCTCTTGTTTGCAGTGTCTCTGCAAACTTACTTTGCACATTCTTATCCCATAATTCCACACTCTGAAATGTTTTTATTGCTCTAACATTGGATTTCTATTTTCATATCTCAAATTCATAATTATAATTACATTGAGCACTTACAAAATTCAGAAAGAATGCAATTGTTTAAATTTAAATAAATGTGTTGCCATTATTTATTTCTGATGTGATGTTTATTTTTGTTATAATCTTCCTACTTCTTAAATGTTCCCATTTTTTTTTTTAAAGATAAAAAATTGTTGTTTGGTGTTGTGTACAAAAGTGACAACCATGTGGTTTCCTTTTTCCAGTGATGTGTACCTATCTTCTCGAGATCGGCAAGTTCTTGACTGGCATTTTGCAAATTTGGAATTTGCTAATGCAACACCCTTGAATAACCTGTCTCTGAAGCACTGGGATCAAGACGACGACTTCGAGTTCACCGGAAGTCATCTCACAGGTATTTTCATTGTTTTTTAGCATTTGTACTGTTTAAACAAGTATGTGTGGTGATGATTTCGCAAGCCAGATGTGGAAAAATTGTTTATAGTTTCAAAGGGTCTTTTTGTTTTTATCTTTTTTTGAACAGTCTATCATTTTGATTGTTAACCTCATGTACCAAATGGTTTAATCAGAAATGCATTTGTTGGAGGAAAATCTGAGTATTATGTTAAAAAAGAAGTGTTTTGTAAGATGCATCAGTGGAGTAATGCTGTGTTGATTTCAGGATT---GGGGGGGGCACAGAGTAATAGCTTTATGTGCATTTAATATGTTACAAATTCAGCAGTATACTG-TTTTTTTTTTTAACGTTATTGTGCTACCATGAAATCAGTGTGGCAGTTAAGTTATTTTGGTGACATTGTGTGCTAGGTAGCATGCAGAAAGCTTACATTCTTATAAATAACAGTGGAGATCTTGGAGCAAAATTAGATATACTTTAGCTAAGT------------------------------------------------------------------------------------------------------------------
>APH_5001
-------------------AATCACTTAAATAATTCAGCCCCACTATTTCTGGTGTTTCCCATGCCATTGGCAGTGCAACCTTAAATATATTACTCTTTCCTTCCTCCTTGTCCCCTTCACTTACAGCCTCCTGTACAGCTGCCTTCCTAGCAAGCCGATTAGCTTCTCTGCAAGTCTCTGTATCACTTTCATCCTTTGGTTTATACCACACTTTAAACACCTCCTTTTCTCCTCAGTGGCTTTTGCCACATGGTCATTCCACCACCAGGTTTCCTTGTGCTTTGATGTTCCTTTTACTCACCCACAAATTTCCTTTGTTGTTTTTACCTAGATTATTGCTTTCCACTTCACATTTACACCCAATTTCTCATCTACTACATATGCTCTTGTTTGCAGTGTCTCTGCAAACTTACTTTGCACATTCTTATCCCATAATTCCACACTCTGAAATGTTTTTATTGCTCTAACATTGGATTTCTATTTTCATATCTCAAATTCATAATTATAATTACATTGAGCACTTACAAAATTCAGAAAGAATGCAATTGTTTAAATTTAAATAAATGTGTTGCCATTATTTATTTCTGATGTGATGTTTATTTTTGTTATAATCTTCCTACTTCTTAAATGTTCCCATTTTTTTTTTTAAAGATAAAAAATTGTTGTTTGGTGTTGTGTACAAAAGTGACAACCATGTGGTTTCCTTTTTCCAGTGATGTGTACCTATCTTCTCGAGATCGGCAAGTTCTTGACTGGCATTTTGCAAATTTGGAATTTGCTAATGCAACACCCTTGAATAACCTGTCTCTGAAGCACTGGGATCAAGACGACGACTTCGAGTTCACCGGAAGTCATCTCACAGGTATTTTCATTGTTTTTTAGCATTTGTACTGTTTAAACAAGTATGTGTGGTGATGATTTCGCAAGCCAGATGTGGAAAAATTGTTTATAGTTTCAAAGGGTCTTTTTGTTTTTATCTTTTTTTGAACAGTCTATCATTTTGATTGTTAACCTCATGTACCAAATGGTTTAATCAGAAATGCATTTGTTGGAGGAAAATCTGAGTATTATGTTAAAAAAGAAGTGTTTTGTAAGATGCATCAGTGGAGTAATGCTGTGTTGATTTCAGGATTGGGGGGGGGGGCACAGAGTAATAGCTTTATGTGCATTTAATATGTTACAAATTCAGCAGTATACTGTTTTTTTTTTTTAACGTTATTGTGCTACCATGAAATCAGTGTGGCAGTTAAGTTATTTTGGTGACATTGTGTGCTAGGTAGCATGCAGAAAGCTTACATTCTTATAAATAACAGTGGAGATCTTGGAGCAAAATTAGATATACTTTAGCTAAGTAAGGGAAACCGGCTAACTCGGGTAAACCTGGAAATTGGGCGTAAAACAGTTGTTGTTATCTAGAT----------------------TCTGTGGGTGCTTATTTTGGTGTTTTA
>APH_5003
ATCACAATATTTCCAGCAGAATCACTTAAATAATTCAGCCCCACTATTTCTGGTGTTTCCCATGCCATTGGCAGTGCAACCTTAAATATATTACTCTTTCCTTCCTCCTTGTCCCCTTCACTTACAGCCTCCTGTACAGCTGCCTTCCTAGCAAGCCGATTAGCTTCTCTGCAAGTCTCTGTATCACTTTCATCCTTTGGTTTATACCACACTTTAAACACCTCCTTTTCTCCTCAGTGGCTTTTGCCACATGGTCATTCCACCACCAGGTTTCCTTGTGCTTTGATGTTCCTTTTACTCACCCACAAATTTCCTTTGTTGTTTTTACCTAGATTATTGCTTTCCACTTCACATTTACACCCAATTTCTCATCTACTACATATGCTCTTGTTTGCAGTGTCTCTGCAAACTTACTTTGCACATTCTTATCCCATAATTCCACACTCTGAAATGTTTTTATTGCTCTAACATTGGATTTCTATTTTCATATCTCAAATTCATAATTATAATTACATTGAGCACTTACAAAATTCAGAAAGAATGCAATTGTTTAAATTTAAATAAATGTGTTGCCATTATTTATTTCTGATGTGATGTTTATTTTTGTTATAATCTTCCTACTTCTTAAATGTTCCCATTTTTTTTTTTAAAGATAAAAAATTGTTGTTTGGTGTTGTGTACAAAAGTGACAACCATGTGGTTTCCTTTTTCCAGTGATGTGTACCTATCTTCTCGAGATCGGCAAGTTCTTGACTGGCATTTTGCAAATTTGGAATTTGCTAATGCAACACCCTTGAATAACCTGTCTCTGAAGCACTGGGATCAAGACGACGACTTCGAGTTCACCGGAAGTCATCTCACAGGTATTTTCATTGTTTTTTAGCATTTGTACTGTTTAAACAAGTATGTGTGGTGATGATTTCGCAAGCCAGATGTGGAAAAATTGTTTATAGTTTCAAAGGGTCTTTTTGTTTTTATCTTTTTTTGAACAGTCTATCATTTTGATTGTTAACCTCATGTACCAAATGGTTTAATCAGAAATGCATTTGTTGGAGGAAAATCTGAGTATTATGTTAAAAAAGAAGTGTTTTGCAAGATGCATCAGTGGAGTAATGCTGTGTTGATTTCAGGATT-GGGGGGGGGGCACAGAGTAATAGCTTTATGTGCATTTAATATGTTACAAATTCAGCAGTATACTG-TTTTTTTTTTTAACGTTATTGTGCTACCATGAAATCAGTGTGGCAGTTAAGTTATTTTGGTGACATTGTGTGCTAGGTAGCATGCAGAAAGCTTACATTCTTATAAATAACAGTGGAGATCTTGGAGCAAAATTAGATATACTTTAGCTAAGTAAGGGAAACCGGCTAACTCG----------------------------------------------------------------------------------------------
>APH_1535
------ATATTTCCAGCAGAATCACTTAAATAATTCAGCCCCACTATTTCTGGTGTTTCCCATGCCATTGGCAGTGCAACCTTAAATATATTACTCTTTCCTTCCTCCTTGTCCCCTTCAGTTACAGCCTCCTGTACAGCTGCCTTCCTAGCAAGCCGATTAGCTTCTCTGCAAGTCTCTGTATCACTTTCATCCTTTGGTTTATACCACACTTTAAACACCTCCTTTTCTCCTCAGTGGCTTTTGCCACATGGTCATTCCACCACCAGGTTTCCTTGTGCTTTGATGTTCCTTTTACTCACCCACAAATTTCCTTTGTTGTTTTTACCTAGATTATTGCTTTCCACTTCACATTTACACCCAATTTCTCATCTACTACATATGCTCTTGTTTGCAGTGTCTCTGCAAACTTACTTTGCACATTCTTATCCCATAATTCCACACTCTGAAATGTTTTTATTGCTCTAACATTGGATTTCTATTTTCATATCTCAAATTCATAATTATAATTACATTGAGCACTTACAAAATTCAGAAAGAATGCAATTGTTTAAATTTAAATAAATGTGTTGCCATTATTTATTTCTGATGTGATGTTTATTTTTGTTATAATCTTCCTACTTCTTAAATGTTCCCATTTTTTTTTTTAAAGATAAAAAATTGTTGTTTGGTGTTGTGTACAAAAGTGACAACCATGTGGTTTCCTTTTTCCAGTGATGTGTACCTATCTTCTCGAGATCGGCAAGTTCTTGACTGGCATTTTGCAAATTTGGAATTTGCTAATGCAACACCCTTGAATAACCTGTCTCTGAAGCACTGGGATCAAGACGACGACTTCGAGTTCACCGGAAGTCATCTCACAGGTATTTTCATTGTTTTTTAGCATTTGTACTGTTTAAACAAGTATGTGTGGTGATGATTTCGCAAGCCAGATGTGGAAAAATTGTTTATAGTTTCAAAGGGTCTTTTTGTTTTTATCTTTTTTTGAACAGTCTATCATTTTGATTGTTAACCTCATGTACCAAATGGTTTAATCAGAAATGCATTTGTTGGAGGAAAATCTGAGTATTATGTTAAAAAAGAAGTGTTTTGTAAGATGCATCAGTGGAGTAATGCTGTGTTGATTTCAGGATT--GGGGGGGGGCACAGAGTAATAGCTTTATGTGCATTTAATATGTTACAAATTCAGCAGTATACTG-TTTTTTTTTTTAACGTTATTGTGCTACCATGAAATCAGTGTGGCAGTTAAGTTATTTTGGTGACATTGTGTGCTAGGTAGCATGCAGAAAGCTTACATTCTTATAAATAACAGTGGAGATCTTGGAGCAAAATTAGATATACTTTAGCTAAGTAAGGGAAACCGGCTAACTCGGGTAAACCTGGAAAATGGGCGTAAAACAGTTGTTG-TAGCTAAGTAAGGATTTCAATGATAGCTTCCCCACAGGGAAGTTGTCAGGGTACTTCA
>APH_0772
ATCACAATATTTCCAGCAGAATCACTTAAATAATTCAGCCCCACTATTTCTGGTGTTTCCCATGCCATTGGCAGTGCAACCTTAAATATATTACTCTTTCCTTCCTCCTTGTCCCCTTCACTTACAGCCTCCTGTACAGCTGCCTTCCTAGCAAGCCGATTAGCTTCTCTGCAAGTCTCTGTATCACTTTCATCCTTTGGTTTATACCACACTTTAAACACCTCCTTTTCTCCTCAGTGGCTTTTGCCACATGGTCATTCCACCACCAGGTTTCCTTGTGCTTTGATGTTCCTTTTACTCACCCACAAATTTCCTTTGTTGTTTTTACCTAGATTATTGCTTTCCACTTCACATTTACACCCAATTTCTCATCTACTACATATGCTCTTGTTTGCAGTGTCTCTGCAAACTTACTTTGCACATTCTTATCCCATAATTCCACACTCTGAAATGTTTTTATTGCTCTAACATTGGATTTCTATTTTCATATCTCAAATTCATAATTATAATTACATTGAGCACTTACAAAATTCAGAAAGAATGCAATTGTTTAAATTTAAATAAATGTGTTGCCATTATTTATTTCTGATGTGATGTTTATTTTTGTTATAATCTTCCTACTTCTTAAATGTTCCCATTTTTTTTTTTAAAGATAAAAAATTGTTGTTTGGTGTTGTGTACAAAAGTGACAACCATGTGGTTTCCTTTTTCCAGTGATGTGTACCTATCTTCTCGAGATCGGCAAGTTCTTGACTGGCATTTTGCAAATTTGGAATTTGCTAATGCAACACCCTTGAATAACCTGTCTCTGAAGCACTGGGATCAAGACGACGACTTCGAGTTCACCGGAAGTCATCTCACAGGTATTTTCATTGTTTTTTAGCATTTGTACTGTTTAAACAAGTATGTGTGGTGATGATTTCGCAAGCCAGATGTGGAAAAATTGTTTATAGTTTCAAAGGGTCTTTTTGTTTTTATCTTTTTTTGAACAGTCTATCATTTTGATTGTTAACCTCATGTACCAAATGGTTTAATCAGAAATGCATTTGTTGGAGGAAAATCTGAGTATTATGTTAAAAAAGAAGTGTTTTGTAAGATGCATCAGTGGAGTAATGCTGTGTTGATTTCAGGATT--GGGGGGGGGCACAGAGTAATAGCTTTATGTGCATTTAATATGTTACAAATTCAGCAGTATACTGTTTTTTTTTTTTAACGTTATTGTGCTACCATGAAATCAGTGTGGCAGTTAAGTTATTTTGGTGACATTGTGTGCTAGGTAGCATGCAGAAAGCTTACATTCTTATAAATAACAGTGGAGATCTTGGAGCAAAATTAGATATACTTTAGCTAAGTAAGGGAAACCGGCTAACTCGGGTAAACCTGGAAAATGGGCGTAAAACAGTTGTTG-TAGCTAAGTAAGGATTTCAATGATAGCTTCCCCACAGGGAAGTTGTCAGGGTACTTCA
>APH_4024
ATCACAATATTTCCAGCAGAATCACTTAAATAATTCAGCCCCACTATTTCTGGTGTTTCCCATGCCATTGGCAGTGCAACCTTAAATATATTACTCTTTCCTTCCTCCTTGTCCCCTTCACTTACAGCCTCCTGTACAGCTGCCTTCCTAGCAAGCCGATTAGCTTCTCTGCAAGTCTCTGTATCACTTTCATCCTTTGGTTTATACCACACTTTAAACACCTCCTTTTCTCCTCAGTGGCTTTTGCCACATGGTCATTCCACCACCAGGTTTCCTTGTGCTTTGATGTTCCTTTTACTCACCCACAAATTTCCTTTGTTGTTTTTACCTAGATTATTGCTTTCCACTTCACATTTACACCCAATTTCTCATCTACTACATATGCTCTTGTTTGCAGTGTCTCTGCAAACTTACTTTGCACATTCTTATCCCATAATTCCACACTCTGAAATGTTTTTATTGCTCTAACATTGGATTTCTATTTTCATATCTCAAATTCATAATTATAATTACATTGAGCACTTACAAAATTCAGAAAGAATGCAATTGTTTAAATTTAAATAAATGTGTTGCCATTATTTATTTCTGATGTGATGTTTATTTTTGTTATAATCTTCCTACTTCTTAAATGTTCCCATTTTTTTTTTTAAAGATAAAAAATTGTTGTTTGGTGTTGTGTACAAAAGTGACAACCATGTGGTTTCCTTTTTCCAGTGATGTGTACCTATCTTCTCGAGATCGGCAAGTTCTTGACTGGCATTTTGCAAATTTGGAATTTGCTAATGCAACACCCTTGAATAACCTGTCTCTGAAGCACTGGGATCAAGACGACGACTTCGAGTTCACCGGAAGTCATCTCACAGGTATTTTCATTGTTTTTTAGCATTTGTACTGTTTAAACAAGTATGTGTGGTGATGATTTCGCAAGCCAGATGTGGAAAAATTGTTTATAGTTTCAAAGGGTCTTTTTGTTTTTATCTTTTTTTGAACAGTCTATCATTTTGATTGTTAACCTCATGTACCAAATGGTTTAATCAGAAATGCATTTGTTGGAGGAAAATCTGAGTATTATGTTAAAAAAGAAGTGTTTTGTAAGATGCATCAGTGGAGTAATGCTGTGTTGATTTCAGGATTGGGGGGGGGGGCACAGAGTAATAGCTTTATGTGCATTTAATATGTTACAAATTCAGCAGTATACTG-TTTTTTTTTTTAACGTTATTGTGCTACCATGAAATCAGTGTGGCAGTTAAGTTATTTTGGTGACATTGTGTGCTAGGTAGCATGCAGAAAGCTTACATTCTTATAAATAACAGTGGAGATCTTGGAGCAAAATTAGATATACTTTAGCTAAGTAAGGGAAACCGGCTAACTCGGGTAAACCTGGAAAATGGGCGTAAAACAGTTGTTG-TAGCTAAGTAAGGATTTCAATGATAGCTTCCCCACAGGGAAGTTGTCAGGGTACTTCA
>APH_4005
ATCACAATATTTCCAGCAGAATCACTTAAATAATTCAGCCCCACTATTTCTGGTGTTTCCCATGCCATTGGCAGTGCAACCTTAAATATATTACTCTTTCCTTCCTCCTTGTCCCCTTCACTTACAGCCTCCTGTACAGCTGCCTTCCTAGCAAGCCGATTAGCTTCTCTGCAAGTCTCTGTATCACTTTCATCCTTTGGTTTATACCACACTTTAAACACCTCCTTTTCTCCTCAGTGGCTTTTGCCACATGGTCATTCCACCACCAGGTTTCCTTGTGCTTTGATGTTCCTTTTACTCACCCACAAATTTCCTTTGTTGTTTTTACCTAGATTATTGCTTTCCACTTCACATTTACACCCAATTTCTCATCTACTACATATGCTCTTGTTTGCAGTGTCTCTGCAAACTTACTTTGCACATTCTTATCCCATAATTCCACACTCTGAAATGTTTTTATTGCTCTAACATTGGATTTCTATTTTCATATCTCAAATTCATAATTATAATTACATTGAGCACTTACAAAATTCAGAAAGAATGCAATTGTTTAAATTTAAATAAATGTGTTGCCATTATTTATTTCTGATGTGATGTTTATTTTTGTTATAATCTTCCTACTTCTTAAATGTTCCCATTTTTTTTTTTAAAGATAAAAAATTGTTGTTTGGTGTTGTGTACAAAAGTGACAACCATGTGGTTTCCTTTTTCCAGTGATGTGTACCTATCTTCTCGAGATCGGCAAGTTCTTGACTGGCATTTTGCAAATTTGGAATTTGCTAATGCAACACCCTTGAATAACCTGTCTCTGAAGCACTGGGATCAAGACGACGACTTCGAGTTCACCGGAAGTCATCTCACAGGTATTTTCATTGTTTTTTAGCATTTGTACTGTTTAAACAAGTATGTGTGGTGATGATTTCGCAAGCCAGATGTGGAAAAATTGTTTATAGTTTCAAAGGGTCTTTTTGTTTTTATCTTTTTTTGAACAGTCTATCATTTTGATTGTTAACCTCATGTACCAAATGGTTTAATCAGAAATGCATTTGTTGGAGGAAAATCTGAGTATTATGTTAAAAAAGAAGTGTTTTGTAAGATGCATCAGTGGAGTAATGCTGTGTTGATTTCAGGATT---GGGGGGGGCACAGAGTAATAGCTTTATGTGCATTTAATATGTTACAAATTCAGCAGTATACTG-TTTTTTTTTTTAACGTTATTGTGCTACCATGAAATCAGTGTGGCAGTTAAGTTATTTTGGTGACATTGTGTGCTAGGTAGCATGCAGAAAGCTTACATTCTTATAAATAACAGTGGAGATCTTGGAGCAAAATTAGATATACTTTAGCTAAGTAAGGGAAACCGGCTAACTCGGGTAAACCTGGAAAATGGGCGTAAAACAGTTGTTG-TAGCTAAGTAAGGATTTCAATGATAGCTTCCCCACAGGGAAGTTGTCAGGGTACTTCA
>APH_0683
------------------------------------------------------------------------AGTGCAACTTTAAATATATTACTCTTTCCTTCCTCCTTGTCCCCTTCACTTACAGCTTCCTGTACAGCTGCCTTCCTAGCAAGCCGATTAGCTTCTCTGCAAGTCTCTCTATCACTTTCATCCTTTGGTTTATACCACACTTTAAACACCCCCTTTTCTCCTCAGTGGCTTTTGCCACATGGTCATTCCACCACCAGGTTTCCTTGTGCTTTGATGTTCCTTTTACTCACCCACAAATTTCCTTTGTTGTTTTTACCTAGATTATTGCTTTCCACTTCACATTTACACCCAATTTCTCATCTACTACGTATGCTCTTGTTTGCAGTGTCTCTGCAAACTTACTTTGCACATTCTTATCCCATAATTCCACACTCTGAAATGTTTTTATTGCTCTAACATTGGATTTCTATTTTCATATCTCAAATTCATAATTATAATTACATTGAGCACTTACAAAATTCAGAAAGAATGCAATTGTTTAAATTTAAATAAATGTGTTGCCATTATTTATTTCTGATGTGATGTTTATTTTTGTTATAATCTTCCTACTTCTTAAATGTTCCCATTTTTTTTTTTAAAGATAAAAAATTGTTGTTTGGTGTTGTGTACAAAAGTGACAACCATGTGGTTTCCTTTTTCCAGTGATGTGTACCTATCTTCTCGAGATCGGCAAGTTCTTGACTGGCATTTTGCAAATTTGGAATTTGCTAATGCAACACCCTTGAATAACCTGTCTCTGAAGCACTGGGATCAAGACGACGACTTCGAGTTCACCGGAAGTCATCTCACAGGTATTTTCATTGTTTTTTAGCATTTGTACTGTTTAAACAAGTATGTGCGGTGATGATTTCGCAAGCCAGATGTGGAAAAATTGTTTATAGTTTCAAAGGGTCTTTTTGTTTTTATCTTTTTTTGAACAGTCTATCATTTTGATTATTAACCTCATGTACCAAATGGTTTAATCAGAAATGCATTTGTTGGAGGAAAATCTGAGTATTATGTTAAAAAAGAAGTGTTTTGTAAGATGCATCAGTGGAGTAATGCTGTGTTGATTTCAGGATTGGGGGGGGGGCCACAGAGTAATAGCTTTATGTGCATTTAATATGTTACAAATTCAGCAGTATACTGTTTTTTTTTTTTAACTTTATTGTGCTGCCGTGAAATCAGTGTGGCAGTTAAGTTATTTTGGTGACATTGTGTGCTAGGTAGCATGCAGAAAGCTTACAGTCTTATAAATAACAGTGGAGATCTTGGAGCAAAATTAGATATACTTTAGCTGAGTAAGGGAAACCGGCTAACTCAGGTAAACCTGGAAAATGGGCGTAAAACAGTTGTTGTTAGCTAAGTAAGGATTTCAATGATAGCTTCCCCGCAGGGAAGTTGTCAGGGTACTTCA
>APH_0622
-------------------------------------------------------------------------------------------------------------------------------------------------------------------------------------------------------------------------------------CTCCTCAGTGGCTTTTGCCACATGGTCATTCCACCACCAGGTTTCCTTGTGCTTTGATGTTCCTTTTACTCACCCACAAATTTCCTTTGTTGTTTTTACCTAGATTATTGCTTTCCACTTCACATTTACACCCAATTTCTCATCTACTACGTATGCTCTTGTTTGCAGTGTCTCTGCAAACTTACTTTGCCCATTCTTATCCCATAATTCCACACTCTGAAATGTTTTTATTGCTCTAACATTGGATTTCTATTTTCATATCTCAAATTCATAATTATAATTACATTGAGCACTTACAAGATTCAGAAAGAATGCAATTGTTTAAATTTAAATAAATGTGTTGCCATTATTTATTTCTGATGTGATGTTTATTTTTGTTATAATCTTCCTACTTCTTAAATGTTCCCATTTTTTTTTTTAAAGATAAAAAATTGTTGTTTGGTGTTGTGTACAAAAGTGACAACCATGTGGTTTCCTTTTTCCAGTGATGTGTACCTATCTTCTCGAGATCGGCAAGTTCTTGACTGGCATTTTGCAAATTTGGAATTTGCTAATGCAACACCCTTGAATAACCTGTCTCTGAAGCACTGGGATCAAGACGACGACTTTGAGTTCACCGGAAGTCATCTCACAGGTATTTTCATTGTTTTTTAGCATTTGTACTGTTTAAACAAGTATGTGCGGTGATAATTTCGCAAGCCAGATGTGGAAAAATTGTTTATAGTTTCAAAGGGTCTTTTTGTTTTTATCTTTTTTTGAAGAGTCTATCATTTTGATTGTTAACCTCGTGTACCAAATGGTTTAATCAGAAATGCATTTGTTGGAGGAAAATCTGAGTATTAT------------------------------------------------------------------------------------------------------------------------------------------------------------------------------------------------------------------------------------------------------------------------------------------------------------------------------------------------------------------------------------------------------------
>APH_3191
-----------------------------------------------------------------------------------------------------------------------------------------------------------------------------------------------------------------------------------------------------------------------------------------------------------------------------------------------------------------------------------------------------------------------------------------------------------------------------------------------------------------------------------------------------------AATGCAATTGTTTAAATTTAAATAAATGTGTTGCCATTATTTATTTCTGATGTGACGTTTATTTTTGTTATAATCTTCCTACTTCTTAAATGTTCCCATTTTTCTTTTTAAAGATAAAAAATTGTTGTTTGGTGTTGTGTACAAAAGTGACAACCACGTGGTTTCCTTTTTCCAGTGATGTGTACCTATCTTCTCGAGATCGGCAAGTTCTTGACTGGCATTTTGCAAATTTGGAATTTGCTAATGCAACACCCTTGAATAACCTGTCTCTGAAGCACTGGGATCAAGACGACGACTTCGAGTTCACCGGAAGTCATCTCACAGGTATTTTCATTGTTTTTTAGCATTTGTACTGTTTAAACAAGTATGTGCGGTGATGATTTCGCAAGCCAGATGTGGAAAAATTGTTTGTAGTTTCAAAGGGTCTTTTTGTTTTTATCTTTTTTTGAACAGTCTATCATTTTGATTGTTAACCTCGTGTACCAAATGGTTTAATCAGAAATGCATTTGTTGGAGGAAAATCTGAGTATTATGTTAAAAAAGAAGTGTTTTGTAAGATGCATCAGTGGAGTAATGCTGTGTTGATTTCCGGATTGGAGGGGGGGGCACAGAGTAATAGCTTTATGTGCATTTAATATGTTACAAATTCAGCAGTATTCTGTTTTTTTTTTTTAACTTTATTGTGCTACCATGAAATCAGTGTGGCAGTTAAGTTATTTTGGGGACATTGTGTGCTAGGTAGCATGCAGAAAGCTTACATTCTTATAAATAACAGTGGA------------------------------------------------------------------------------------------------------------------------------------------------------
>APH_0880
ATCACAATATTTCCAGCAGAATCACTTAAATAATTCACCCCCACTATTTCTGGTATTTCCCATGCTATTGGCAGTGCAACTTTAAATATATTACTCTTTCCTTCCTCCTTGTCCCCTTCACTTACAGCTTCCTGTACAGCTGCCTTCCCAGCAAGCCGATTAGCTTCTCTGCAAGTCTCTCTATCACTTTCATCCTTTGGTTTATACCACACTTTAAACACCTCCTTTTCTCCTCAGTGGCTTTTGCCACATGGTCATTCCACCACCAGGTTTCCTTGTGCTTTGATGTTCCTTTTACTCACCCACAAATTTCCTTTGTTGTTTTTACCTAGATTATTGCTTTCCACTTCACATTTACACCCAATTTCTCATCTACTACGTATGCTCTTGTTTGCAGTGTCTCTGCAGACTTACTTTGCACATTCTTATCCCATAATTCCACACTCTGAAATGTTTTTATTGCTCTAACATTGGATTTCTATTTTCATATCTCAAATTCATAATTATAATTACATTGAGCACTTACAAGATTCAGAAAGAATGCAATTGTTTAAATTTAAATAAATGTGTTGCCATTATTTATTTCTGATGTGATGTTTATTTTTGTTATAATCTTCCTACTTCTTAAATGTTCCCATTTTTCTTTTTAAAGATAAAAAATTGTTGTTTGGTGTTGTGTACAAAAGTGACAACCATGTGGTTTCCTTTTTCCAGTGATGTGTACCTATCTTCTCGAGATCGGCAAGTTCTTGACTGGCATTTTGCAAATTTGGAATTTGCTAATGCAACACCCTTGAATAACCTGTCTCTGAAGCACTGGGATCAAGACGACGACTTCGAGTTCACCGGAAGTCATCTCACAGGTATTTTCATTGTTTTTTAGCATTTGTACTGTTTAAACAAGTATGTGCGGTGATGATTTCGCAAGCCAGATGTGGAAAAATTGTTTGTAGTTTCAAAGGGTCTTTTTGTTTTTATCTTTTTTTGAACAGTCTATCATTTCGATTGTTAACCTCGTGTACCAAATGGTTTAATCAGAAATGCATTTGTTGGAGGAAAATCTGAGTATTATGTTAAAAAAGAAGTGTTTTGTAAGATGCATCAGTGGAGTAATGCTGTGTTGATTTCCGGATTGGGGGGGGGGGCACAGAGTAATAGCTTTATGTGCATTTAATATGTTACAAATTCAGCAGTATACTGTTGTTTTTTTTTAACTTTATTGTGCTACCATGAAATCAGTGTGGCAGTTAAGTTATTTTGGTGACATTGTGTGCTAGGTAGCATGCAGAAAGCTTACATTCTTATAAATAACAGTGGAGATCTTGGAGCAAAATTAGATATACTTTAGCTAAGTAAGGGAAACCAGCTAACTCAGGTAAACCTGGAAAATGGGCGTAAAACAGTTGTTGTTAGCTAAGTAAGGATTTCAATGATAGCTTCCCCACAGGGAAGTTGTCAGGGTA-----
>APH_0186
ATCACAATATTTCCAGCAGAATCACTTAAATAATTCACCCCCACTATTTCTGGTGTTTCCCATGCCATTGGCAGTGCAACCTTAAATATATTACTCTTTCCTTCCTCCTTGTCCCCTTCACTTACAGCTTCCTGTACAGCTGCCTTCCTAGCAAGCCGATTAGCTTCTCTGCAAGTCTCTCTATCACTTTCATCCTTTGGTTTATACCACACTTTAAACACCTCCTTTTCTCCTCAGTGGCTTTTGCCACATGGTCATTCCACCACCAGGTTTCCTTGTGCTTTGATGTTCCTTTTACTCACCCACAAATTTCCTTTGTTGTTTTTACCTAGATTATTGCTTTCCACTTCACATTTACACCCAATTTCTCATCTACTACGTATGCTCTTGTTTGCAGTGTCTCTGCAAACTTACTTTGCACATTCTTATCCCATAATTCCACACTCTGAAATGTTTTTATTGCTCTAACATTGGATTTCTATTTTCATATCTCAAATTCATAATTATAATTACATTGAGCACTTACAAGATTCAGAAAGAATGCAATTGTTTAAATTTAAATAAATGTGTTGCCATTATTTATTTCTGATGTGATGTTTATTTTTGTTATAATCTTCCTACTTCTTAAATGTTCCCATTTTTCTTTTTAAAGATAAAAAATTATTGTTTGATGTTGTGTACAAAAGTGACAACCATGTGGTTTCCTTTTTCCAGTGATGTGTACCTATCTTCTCGAGATCGGCAAGTTCTTGACTGGCATTTTGCAAATTTGGAATTTGCTAATGCAACACCCTTGAATAACCTGTCTCTGAAGCACTGGGATCAAGACGACGACTTCGAGTTCACCGGAAGTCATCTCACAGGTATTTTCATTGTTTTTTAGCATTTGTACTGTTTAAACAAGTATGTGCGGTGATGATTTCGCAAGCCAGATGTGGAAAAATTGTTTGTAGTTTCAAAGGGTCTTTTTGTTTTTATCTTTTTTTGAACAGTCTATCATTTTGATTGTTAACCTCGTGTACCAAATGGTTTAATCAGAAATGCATTTGTTGGAGGAAAATCTGAGTATTATGTTAAAAAAGAAGTGTTTTGTAAGATGCATCAGTGGAGTAATGCTGTGTTGATTTCCGGATTGGGGGGGGGGGCACAGAGTAATAGCTTTATGTGCATTTAATATGTTACAA--------------------------------------------------------------------------------------------------------------------------------------------------------------------------------------------------------------------------------------------------------------------------------------------
>APH_0723
ATCACAATATTTCCAGCAGAATCACTTAAATAATTCACCCCCACTATTTCTGGTGTTTCCCATGCTATTGGCAGTGCAACTTTAAATATATTACTCTTTCCTTCCTCCTTGTCCCCTTCACTTACAGCTTCCTGTACAGCTGCCTTCCTAGCAAGCCGATTAGCTTCTCTGCAAGTCTCTCTATCACTTTCATCCTTTGGTTTATACCACACTTTAAACACCTCCTTTTCTCCTCAGTGGCTTTTGCCACATGGTCATTCCACCACCAGGTTTCCTTGTGCTTTGATGTTCCTTTTACTCACCCACAAATTTCCTTTGTTGTTTTTACCTAGATTATTGCTTTCCACTTCACATTTACACCCAATTTCTCATCTACTACGTATGCTCTTGTTTGCAGTGTCTCTGCAAACTTACTTTGCACATTCTTATCCCATAATTCCACACTCTGAAATGTTTTTATTGCTCTAACATTGGATTTCTATTTTCATATCTCAAATTCATAATTATAATTACATTGAGCACTTACAAGATTCAGAAAGAATGCAATTGTTTAAATTTAAATAAATGTGTTGCCATTATTTATTTCTGATGTGATGTTTATTTTTGTTATAATCTTCCTACTTCTTAAATGTTCCCATTTTTCTTTTTAAAGATAAAAAATTATTGTTTGGTGTTGTGTACAAAAGTGACAACCATGTGGTTTCCTTTTTCCAGTGATGTGTACCTATCTTCTCGAGATCGGCAAGTTCTTGACTGGCATTTTGCAAATTTGGAATTTGCTAATGCAACACCCTTGAATAACCTGTCTCTGAAGCACTGGGATCAAGACGACGACTTCGAGTTCACCGGAAGTCATCTCACAGGTATTTTCATTGTTTTTTAGCATTTGTACTGTTTAAACAAGTATGTGCGGTGATGATTTCGCAAGCCAGATGTGGAAAAATTGTTTGTAGTTTCAAAGGGTCTTTTTGTTTTTATCTTTTTTTGAACAGTCTATCATTTTGATTGTTAACCTCGTGTACCAAATGGTTTAATCAGAAATGCATTTGTTGGAGGAAAATCTGAGTATTATGTTAAAAAAGAAGTGTTTTGTAAGATGCATCAGTGGAGTAATGCTGTGTTGATTTCCGGATTGGGGGGGGGGGCACAGAGTAATAGCTTTATGTGCATTTAATATGTTACAAATTCAGCAGTATACTGTTTTTTTTTTTTAACTTTATTGTGCTACCATGAAATCAGTGTGGCAGTTAAGTTATTTTGGTGACATTGTGTGCTAGGTAGCATGCAGAAAGCTTACATTCTTATAAATAACAGTGGAGATCTTGGAGCAAAATTAGATATACTTTAGCTAAGTAAGGGAAACCAGCTAACTCAGGTAAACCTGGAAAATGGGCATAAAACAGTTGTTGTTAGCTAAGTAAGGATTTCAATGATAGCTTCCCCACAGGGAAGTTGTCAGGGTACTTCA
>APH_0136
ATCACAATATTTCCAGCAGAATCACTTAAATAATTCACCCCCACTATTTCTGGTGTTTCCCATGCTATTGTCAGTGCAACTTTAAATATATTACTCTTTCCTTCCTCCTTGTCCCCTTCACTTACAGCTTCCTGTACAGCTGCCTTCCTAGCAAGCCGATTAGCTTCTCTGCAAGTCTCTCTATCACTTTCATCCTTTGGTTTATACCACACTTTAAACACCCCCTTTTCTCCTCAGTGGCTTTTGCCACATGGTCATTCCACCACCAGGTTTCCTTGTGCTTTGATGTTCCTTTTACTCACCCACAAATTTCCTTTGTTGTTTTTACCTAGATTATTGCTTTCCACTTCACATTTACACCCAATTTCTCATCTACTACGTATGCTCTTGTTTGCAGTGTCTCTGCAAACTTACTTTGCACATTCTTATCCCATAATTCCACACTCTGAAATGTTTTTATTGCTCTAACATTGGATTTCTATTTTCATATCTCAAATTCATAATTATAATTACATTGAGCACTTACAAGATTCAGAAAGAATGCAATTGTTTAAATTTAAATAAATGTGTTGCCATTATTTATTTCTGATGTGATGTTTATTTTTGTTATAATCTTCCTACTTCTTAAATGTTCCCATTTTTCTTTTTAAAGATAAAAAATTGTTGTTTGGTGTTGTGTACAAAAGTGACAACCATGTGGTTTCCTTTTTCCAGTGATGTGTACCTATCTTCTCGAGATCGGCAAGTTCTTGACTGGCATTTTGCAAATTTGGAATTTGCTAATGCAACACCCTTGAATAACCTGTCTCTGAAGCACTGGGATCAAGACGACGACTTCGAGTTCACCGGAAGTCATCTCACAGGTATTTTCATTGTTTTTTAGCATTTGTACTGTTTAAACAAGTATGTGCGGTGATGATTTCGCAAGCCAGATGTGGAAAAATTGTTTGTAGTTTCAAAGGGTCTTTTTGTTTTTATCTTTTTTTGAACAGTCTATCATTTTGATTGTTAACCTCGTGTACCAAATGGTTTAATCAGAAATGCATTTGTTGGAGGAAAATCTGAGTATTATGTTAAAAAAGAAGTGTTTTTTTAAATGTATCAGTGGAGTAATGCTGTGTTGATTTCCGGATTGGGGGGGGGGGCACAGAGTAATAGCTTTATGTGCATTTAATATGTTACAAATTCAGCAGTATACTGTTTTTTTTTTTTAACTTTATTGTGCTACCATGAAATCAGTGTGGCAGTTAAGTTATTTTGGTGACATTGTGTGCTAGGTAGCATGCAGAAAGCTTACATTCTTATAAATAACAGTGGAGATCTTGGAGCAAAATTAGATATACTTTAGCTAAGTAAGGGAAACCAGCTAACTCAGGTAAACCTGGAAAATGGGCGTAAAACAGTTGTTGTTAGCTAAGTAAGGATTTCAATGATAGCTTCCCCGCAGGGAAGTTGTCAGGGTACTTCA
>APH_1602
ATCACAATATTTCCAGCAGAATCACTTAAATAATTCACCCCCACTATTTCTGGTGTTTCCCATGCTATTGGCAGTGCAACTTTAAATATATTACTCTTTCCTTCCTCCTTGTCCCCTTCACTTACAGCTTCCTGTACAGCTGCCTTCCTAGCAAGCCGATTAGCTTCTCTGCAAGTCTCTCTATCACTTTCATCCTTTGGTTTATACCACACTTTAAACACCCCCTTTTCTCCTCAGTGGCTTTTGCCACATGGTCATTCCACCACCAGGTTTCCTTGTGCTTTGATGTTCCTTTTACTCACCCACAAATTTCCTTTGTTGTTTTTACCTAGATTATTGCTTTCCACTTCACATTTACACCCAATTTCTCATCTACTACGTATGCTCTTGTTTGCAGTGTCTCTGCAAACTTACTTTGCACATTCTTATCCCATAATTCCACACTCTGAAATGTTTTTATTGCTCTAACATTGGATTTCTATTTTCATATCTCAAATTCATAATTATAATTACATTGAGCACTTACAAGATTCAGAAAGAATGCAATTGTTTAAATTTAAATAAATGTGTTGCCATTATTTATTTCTGATGTGATGTTTATTTTTGTTATAATCTTCCTACTTCTTAAATGTTCCCATTTTTCTTTTTAAAGATAAAAAATTGTTGTTTGGTGTTGTGTACAAAAGTGACAACCATGTGGTTTCCTTTTTCCAGTGATGTGTACCTATCTTCTCGAGATCGGCAAGTTCTTGACTGGCATTTTGCAAATTTGGAATTTGCTAATGCAACACCCTTGAATAACCTGTCTCTGAAGCACTGGGATCAAGACGACGACTTCGAGTTCACCGGAAGTCATCTCACAGGTATTTTCATTGTTTTTTAGCATTTGTACTGTTTAAACAAGTATGTGCGGTGATGATTTCGCAAGCCAGATGTGGAAAAATTGTTTGTAGTTTCAAAGGGTCTTTTTGTTTTTATCTTTTTTTGAACAGTCTATCATTTTGATTGTTAACCTCGTGTACCAAATGGTTTAATCAGAAATGCATTTGTTGGAGGAAAATCTGAGTATTATGTTAAAAAAGAAGTGTTTTGTAAGATGCATCAGTGGAGTAATGCTGTGTTGATTTCCGGATTGGAGGGGGGGGCACAGAGTAATAGCTTTATGTGCATTTAATATGTTACAAATTCAGCAGTATACTG-TTTTTTTTTTTAACTTTATTGTGCTACCATGAAATCAGTGTGGCAGTTAAGTTATTTTGGTGACATTGTGTGCTAGGTAGCATGCAGAAAGCTTACATTCTTATAAATAACAGTGGAGATCTTGGAGCAAAATTAGATATACTTTAGCTAAGTAAGGGAAACCAGCTAACTCAGGTAAACCTGGAAAATGGGCGTAAAACAGTTGTTGTTAGCTAAGTAAGGATTTCAATGATAGCTTCCCCACAGGGAAGTTGTCAGGGTACTTCA
>APH_3177
ATCACAATATTTCCAGCAGAATCACTTAAATAATTCACCCCCACTATTTCTGGTGTTTCCCATGCTATTGTCAGTGCAACTTTAAATATATTACTCTTTCCTTCCTCCTTGTCCCCTTCACTTACAGCTTCCTGTACAGCTGCCTTCCTAGCAAGCCGATTAGCTTCTCTGCAAGTCTCTCTATCACTTTCATCCTTTGGTTTATACCACACTTTAAACACCCCCTTTTCTCCTCAGTGGCTTTTGCCACATGGTCATTCCACCACCAGGTTTCCTTGTGCTTTGATGTTCCTTTTACTCACCCACAAATTTCCTTTGTTGTTTTTACCTAGATTATTGCTTTCCACTTCACATTTACACCCAATTTCTCATCTACTACGTATGCTCTTGTTTGCAGTGTCTCTGCAAACTTACTTTGCACATTCTTATCCCATAATTCCACACTCTGAAATGTTTTTATTGCTCTAACATTGGATTTCTATTTTCATATCTCAAATTCATAATTATAATTACATTGAGCACTTACAAGATTCAGAAAGAATGCAATTGTTTAAATTTAAATAAATGTGTTGCCATTATTTATTTCTGATGTGATGTTTATTTTTGTTATAATCTTCCTACTTCTTAAATGTTCCCATTTTTCTTTTTAAAGATAAAAAATTGTTGTTTGGTGTTGTGTACAAAAGTGACAACCATGTGGTTTCCTTTTTCCAGTGATGTGTACCTATCTTCTCGAGATCGGCAAGTTCTTGACTGGCATTTTGCAAATTTGGAATTTGCTAATGCAACACCCTTGAATAACCTGTCTCTGAAGCACTGGGATCAAGACGACGACTTCGAGTTCACCGGAAGTCATCTCACAGGTATTTTCATTGTTTTTTAGCATTTGTACTGTTTAAACAAGTATGTGCGGTGATGATTTCGCAAGCCAGATGTGGAAAAATTGTTTGTAGTTTCAAAGGGTCTTTTTGTTTTTATCTTTTTTTGAACAGTCTATCATTTTGATTGTTAACCTCGTGTACCAAATGGTTTAATCAGAAATGCATTTGTTGGAGGAAAATCTGAGTATTATGTTAAAAAAGAAGTGTTTTGTAAGATGCATCAGTGGAGTAATGCTGTGTTGATTTCCGGATTGGGGGGGGGGGCACAGAGTAATAGCTTTATGTGCATTTAATATGTTACAAATTCAGCAGTATACTGTTTTTTTTTTTTAACTTTATTGTGCTACCATGAAATCAGTGTGGCAGTTAAGTTATTTTGGTGACATTGTGTGCTAGGTAGCATGCAGAAAGCTTACATTCTTATAAATAACAGTGGAGATCTTGGAGCAAAATTAGATATACTTTAGCTAAGTAAGGGAAACCAGCTAACTCAGGTAAACCTGGAAAATGGGCGTAAAACAGTTGTTGTTAGCTAAGTAAGGATTTCAATGATAGCTTCCCCACAGGGAAGTTGTCAGGGTACTTCA
>APH_4021
ATCACAATATTTCCAGCAGAATCACTTAAATAATTCACCCCCACTATTTCTGGTGTTTCCCATGCTATTGGCAGTGCAACTTTAAATATATTACTCTTTCCTTCCTCCTTGTCCCCTTCACTTACAGCTTCCTGTACAGCTGCCTTCCTAGCAAGCCGATTAGCTTCTCTGCAAGTCTCTCTATCACTTTCATCCTTTGGTTTATACCACACTTTAAACACCCCCTTTTCTCCTCAGTGGCTTTTGCCACATGGTCATTCCACCACCAGGTTTCCTTGTGCTTTGATGTTCCTTTTACTCACCCACAAATTTCCTTTGTTGTTTTTACCTAGATTATTGCTTTCCACTTCACATTTACACCCAATTTCTCATCTACTACGTATGCTCTTGTTTGCAGTGTCTCTGCAAACTTACTTTGCACATTCTTATCCCATAATTCCACACTCTGAAATGTTTTTATTGCTCTAACATTGGATTTCTATTTTCATATCTCAAATTCATAATTATAATTACATTGAGCACTTACAAGATTCAGAAAGAATGCAATTGTTTAAATTTAAATAAATGTGTTGCCATTATTTATTTCTGATGTGATGTTTATTTTTGTTATAATCTTCCTACTTCTTAAATGTTCCCATTTTTCTTTTTAAAGATAAAAAATTGTTGTTTGGTGTTGTGTACAAAAGTGACAACCATGTGGTTTCCTTTTTCCAGTGATGTGTACCTATCTTCTCGAGATCGGCAAGTTCTTGACTGGCATTTTGCAAATTTGGAATTTGCTAATGCAACACCCTTGAATAACCTGTCTCTGAAGCACTGGGATCAAGACGACGACTTCGAGTTCACCGGAAGTCATCTCACAGGTATTTTCATTGTTTTTTAGCATTTGTACTGTTTAAACAAGTATGTGCGGTGATGATTTCGCAAGCCAGATGTGGAAAAATTGTTTGTAGTTTCAAAGGGTCTTTTTGTTTTTATCTTTTTTTGAACAGTCTATCATTTTGATTGTTAACCTCGTGTACCAAATGGTCTAATCAGAAATGCATTTGTTGGAGGAAAATCTGAGTATTATGTTAAAAAAGAAGTGTTTTGTAAGATGCATCAGTGGAGTAATGCTGTGTTGATTTCCGGATTGGGGGGGGGGGCACAGAGTAATAGCTTTATGTGCATTTAATATGTTACAAATTCAGCAGTATACTGTTTTTTTTTTTTAACTTTATTGTGCTACCATGAAATCAGTGTGGCAGTTAAGTTATTTTGGTGACATTGTGTGCTAGGTAGCATGCAGAAAGCTTACATTCTTATAAATAACAGTGGAGATCTTGGAGCAAAATTAGATATACTTTAGCTAAGTAAGGGAAACCAGCTAACTCAGGTAAACCTGGAAAATGGGCGTAAAACAGTTGTTGTTAGCTAAGTAAGGATTTCAATGATAGCTTCCCCACAGGGAAGTTGTCAGGGTACTTCA
>APH_1438
-------------------------------------------------------------------------------------------------------------------------------------------------------------------------------------------------------------------------------------------------------------------------------------------------------------------------------------------------------------------TACACCCAATTTCTCATCTACTACGTATGCTCTTGTTTGCAGTGTCTCTGCAAACTTACTTTGCACATTCTTATCCCATAATTCCACACTCTGAAATGTTTTTATTGCTCTAACATTGGATTTCTATTTTCATATCTCAAATTCATAATTATAATTACATTGAGCACTTACAAGATTCAGAAAGAATGCAATTGTTTAAATTTAAATAAATGTGTTGCCATTATTTATTTCTGATGTGATGTTTATTTTTGTTATAATCTTCCTACTTCTTAAATGTTCCCATTTTTCTTTTTAAAGATAAAAAATTGTTGTTTGGTGTTGTGTACAAAAGTGACAACCATGTGGTTTCCTTTTTCCAGTGATGTGTACCTATCTTCTCGAGATCGGCAAGTTCTTGACTGGCATTTTGCAAATTTGGAATTTGCTAATGCAACACCCTTGAATAACCTGTCTCTGAAGCACTGGGATCAAGACGACGACTTCGAGTTCACCGGAAGTCATCTCACAGGTATTTTCATTGTTTTTTAGCATTTGTACTGTTTAAACAAGTATGTGCGGTGATGATTTCGCAAGCCAGATGTGGAAAAATTGTTTGTAGTTTCAAAGGGTCTTTTTGTTTTTATCTTTTTTTGAACAGTCTATCATTTTGATTGTTAACCTCG-------------------------------------------------------------------------------------------------------------------------------------------------------------------------------------------------------------------------------------------------------------------------------------------------------------------------------------------------------------------------------------------------------------------------------------------------------------------
