# Supplementary material for: ﻿Discovery of a new tarantula species from the Madrean Sky Islands and the first documented instance of syntopy between two montane endemics (Araneae, Theraphosidae, Aphonopelma): a case of prior mistaken identity
Source: Zookeys. 2024 Aug 16;1210:61–98. doi: 10.3897/zookeys.1210.125318 (PMC11344175; doi:10.3897/zookeys.1210.125318)
Supplement: Supplementary material 8 — Phylogenomics files [file zookeys-1210-061_article-125318__-s008.zip › Suppl8/individual_UCE_loci/sl_realigned_uce_1005657.fas]

>APH_1357
------------------------------------------------------------------------------------------------------------------------------------------------------------------------------------------------------------------------------------------------------------------------------------------------------------------------------TGGAGTTCAGAAGTGTGCTC-------------------------------------------------------------------------------------------------------------------------------------------------------TTCCGATCT---AAAGAGTTCTTACTTTATCAATTATTGATTGCATATGTGATTTGTGCGCAGTATCACCATACAAAAGAGAAGACCACTGTTCTGGAGCAATGCGAAGGCCAGCTTCAGTAGCTATTTGCACAATTTGAGCATCATGTTCCCTCCTTAAAGCTTCATACGTACAGAACTCTTCTTTCAGCTGCATAAGAGATGAATCACCCT--------------------------------------------------------------------------------------------------------------------------------------------------------------------------------------------------------------------------------------------------------------------AGATCGGAAGAGCGT---------------------------------------------------------------------------------------------------------------------------------------------------------------------------------------------------------------------------------------------------------------------------------------------------------------------------------------------------------------------------------------------
>APH_0880
TTTTTTTTTTTCAAATCTTATAATGCATTTTATTTCCATATGAGGAAAAAACAGACACATACATACAAGAGAAAATAATTCAAAATCTTATTAGGAAAAACAGTTTTGTTACGGATGACAGATGAAAACTTCAGAAATCTTCTTCGTATAGCACTACAAAGTTAACCAATTACCTGGACTAGGATCAATTCCAGCCAATAATTCCAAGTGGGGTCTTAACACTGACAAATTTGCAGGATCACCTGTCCTTTGTAGCGCTATAACTAACTCCTGCACACTCTGACCAAATGACTGGGGAGTTTGCAACTGAAACAAGGCTGAAATTTAGTATTGGACTTACAAATTATAAAGCAGAAAACATATTATACAGAAGTACATTAAAAATAAAAGCAATACAGAAATATATGGTGATACTTATATTCAGTCAGGATTGATGAAAACTTTACAAATCATATGCAAAGCTAAACATTTATTTTAGTAAACCAAGTGTTTAAATGTAAGAAAGAGTTCTTACTTTATCAATTATTGATTGCATATGTGATTTGTGCGCAGTATCACCATACAAAAGAGAAGACCACTGTTCTGGAGCAATGCGAAGGCCAGCTTCAGTAGCTATTTGCACAATTTGAGCATCATGTTCCCTCCTTAAAGCTTCATACGTACAGAACTCTTCTTTCAGCTGCATAAGAGATGAATCACCCTCTCTTTTTGACACCTGAAATGGAAGCACTATCCATACTACAAGGTAACAACTACTTGTATTATGTGTGTACATTTACACAAAGTGGATGATAGAAAATACAAATGTCTACAATTACAGATGAGTGGACATAAATAAAGGTACTGGGTTTTAAAAATGGTTAGTCATTACACGGTTCATTAGAAACTTCATAGTAAATAATCGAGTTAATAAAAAAAATTTTTTTTTAATGAACTACAACTTATATCATAAAAGCAAC---AGTTTTAAGGAGTATATGTTTTGTGTACTAAAAATTACTTAACAGTTCCTTATTTCTACACTCAGTTTCAGTACGAACACATCCTGGTAAAATAAGTGTGAATGATTACACATAAATGAGTGAAATACAGTTTCTCTGAAATAAACTATTACCTCCCTTTACAAAAATCCAAACAGTTTACCATTCCATTTAGCAGGCTGATTCAGATACCAAGTACTCTGTGATATTTTCGCCTCTGTTGTTGCTGCTGTACTAGTAATGAGCAGTCACTGCAGACTCCTGCAAACATCCACAACTACTTAACAGCCCCTGGTGAAGGGAGGCAATTAAGAGGATGTTGTGTTCTGGGAAACAAATTTTAACACAGTCTGATTTTAGCAAGCAACTTCGTGAAGA
>APH_0622
------------------TATAATGCATTTTCTTTCCATATGAGGAATAAACAGACACATACATACAAGAGAAAATAATTCAAAATCTTATTAGGTAAAACAGTTTTGTTACGGATGACAGATGAAAACTTCAGAAATCTTCTTCGTATAGCACTACAAAGTTAACCAATTACCTGGACTAGGATCAATTCCAGCCAATAATTCCAAGTGGGGTCTTAACACTGACAAATTTGCAGGATCACCTGTCCTTTGTAGCGCTATAACTAACTCCTGCACACTCTGACCAAATGACTGGGGAGTTTGCAACTGAAACAAGGCTGAAATTTAGTATTGGACTTACAAATTATAAAGCAGAAAACATATTATACAGAAGTACATTAAAAATAAAAGCAATACAGAAATATATGGTGATACTTATATTCAGTCAGGATTGATGAAAACTTTACAAATCATATGCAAAGCTAAACATTTATTTTAGTAAACCAAGTGTTTAAATGTAAGAAAGAGTTCTTACTTTATCAATTATTGATTGCATATGTGATTTGTGCGCAGTATCACCATACAAAAGAGAAGACCACTGTTCTGGAGCAATGCGAAGGCCAGCTTCAGTAGCTATTTGCACAATTTGAGCATCATGTTCCCTCCTTAAAGCTTCATACGTACAGAACTCTTCTTTCAGCTGCATAAGAGATGAATCACCCTCTCTTTTTGACACCTGAAATGGAAGCACTATCCATACTACAAGGTAACAACTACTTGTATTATGTGTGTACATTTACACAAAGTGGATGATAGAAAATACAAATGTCTACAATTACAGATGAGTGGACATAAATAAAGGTACTGGGTTTTAAAAATGGTTAGTCATTACACGGTTCATTAGAAACTTCATAGTAAATAATCGAGTTAATAAAAAAAATTTTTTTTTAATGAACTACAACTTATATCATAAAAGCAAC---AGTTTTAAGGAGTATATGTTTTGTGTACTAAAAATTACTTAACAGTTCCTTATTTCTACACTCAGTTTCAGTACGAACACATCCTGGTAAAATAAGTGTGAATGATTACACATAAATGAGTGAAATACAGTTTCTCTGAAATAAACTATTACCTCCCTTTACAAAAATCCAAACAGTTTACCATTCCATTTAGCAGGCTGATTCAGATACCAAGTACTCTGTGATATTTTCCCCTCTGTTGTTGCTGCTGTACTAGTAATGAGCAGTCACTGCTGACTCCTGCAAACATCCACAACTACTTAACAGCCCCTGGTGAAGGGAGGCAATTAAGAGGATGTTGTGTTCTGGGAAACAAATTTTAA----------------------------------
>APH_4021
TTTTTTTTTTTAAAATCTTATAATGCATTTTCTTTCCATATGAGGAATAAACAGACACATACATACAAGAGAAAATAATTCAAAATCTTATTAGGAAAAACAGTTTTGTTACGGATGACAGATGAAAACTTCAGAAATCTTCTTCGTATAGCACTACAAAGTTAACCAATTACCTGGACTAGGATCAATTCCAGCCAATAATTCCAAGTGGGGTCTTAACACTGACAAATTTGCAGGATCACCTGTCCTTTGTAGCGCTATAACTAACTCCTGCACACTCTGACCAAATGACTGGGGAGTTTGCAACTGAAACAAGGCTGAAATTTAGTATTGGACTTACAAATTATAAAGCAGAAAACATATTATACAGAAGTACATTAAAAATAAAAGCAATACAGAAATATATGGTGATACTTATATTCAGTCAGGATTGATGAAAACTTTACAAATCATATGCAAAGCTAAACATTTATTTTAGTAAACCAAGTGTTTAAATGTAAGAAAGAGTTCTTACTTTATCAATTATTGATTGCATATGTGATTTGTGCGCAGTATCACCATACAAAAGAGAAGACCACTGTTCTGGAGCAATGCGAAGGCCAGCTTCAGTAGCTATTTGCACAATTTGAGCATCATGTTCCCTCCTTAAAGCTTCATACGTACAGAACTCTTCTTTCAGCTGCATAAGAGATGAATCACCCTCTCTTTTTGACACCTGAAATGGAAGCACTATCCATACTACAAGGTAACAACTACTTGTATTATGTGTGTACATTTACACAAAGTGGATGATAGAAAATACAAATGTCTACAATTACAGATGAGTGGACATAAATAAAGGTACTGGGTTTTAAAAATGGTTAGTCATTACACGGTTCATTAGAAACTTCATAGTAAATAATCGAGTTAATAAAAAAAATTTTTTTTTAATGAACTACAACTTATATCATAAAAGCAAC---AGTTTTAAGGAGTATATGTTTTGTGTACTAAAAATTACTTAACAGTTCCTTATTTCTACACTCAGTTTCAGTACGAACACATCCTGGTAAAATAAGTGTGAATGATTACACATAAATGAGTGAAATACAGTTTCTCTGAAATAAACTATTACCTCCCTTTACAAAAATCCAAACAGTTTACCATTCCATTTAGCAGGCTGATTCAGATACCAAGTACTCTGTGATATTTTCCCCTCTGTTGTTGCTGCTGTACTAGTAATGAGCAGTCACTGCAGACTCCTGCAAACATCCACAACTACTTAACAGCCCCTGGTGAAGGGAGGCAATTAAGAGGATGTTGTGTTCTGGGAAACAAATTTTAACACAGTCTGATTTTAGCAAGCAACTTCGTGAAGA
>APH_3177
TTTTTTTTTTTCAAATCTTATAATGCATTTTCTTTCCATATGAGGAATAAACAGACACATACATACAAGAGAAAATAATTCAAAATCTTATTAGGAAAAACAGTTTTGTTACGGATGACAGATGAAAACTTCAGAAATCTTCTTCGTATAGCACTACAAAGTTAACCAATTACCTGGACTAGGATCAATTCCAGCCAATAATTCCAAGTGGGGTCTTAACACTGACAAATTTGCAGGATCACCTGTCCTTTGTAGCGCTATAACTAACTCCTGCACACTCTGACCAAATGACTGGGGAGTTTGCAACTGAAACAAGGCTGAAATTTAGTATTGGACTTACAAATTATAAAGCAGAAAACATATTATACAGAAGTACATTAAAAATAAAAGCAATACAGAAATATATGGTGATACTTATATTCAGTCAGGATTGATGAAAACTTTACAAATCATATGCAAAGCTAAACATTTATTTTAGTAAACCAAGTGTTTAAATGTAAGAAAGAGTTCTTACTTTATCAATTATTGATTGCATATGTGATTTGTGCGCAGTATCACCATACAAAAGAGAAGACCACTGTTCTGGAGCAATGCGAAGGCCAGCTTCAGTAGCTATTTGCACAATTTGAGCATCATGTTCCCTCCTTAAAGCTTCATACGTACAGAACTCTTCTTTCAGCTGCATAAGAGATGAATCACCCTCTCTTTTTGACACCTGAAATGGAAGCACTATCCATACTACAAGGTAACAACTACTTGTATTATGTGTGTACATTTACACAAAGTGGATGATAGAAAATACAAATGTCTACAATTACAGATGAGTGGACATAAATAAAGGTACTGGGTTTTAAAAATGGTTAGTCATTACACGGTTCATTAGAAACTTCATAGTAAATAATCGAGTTAATAAAAAAAATTTTTTTTTAATGAACTACAACTTATATCATAAAAGCAAC---AGTTTTAAGGAGTATATGTTTTGTGTACTAAAAATTACTTAACAGTTCCTTATTTCTACACTCAGTTTCAGTACGAACACATCCTGGTAAAATAAGTGTGAATGATTACACATAAATGAGTGAAATACAGTTTCTCTGAAATAAACTATTACCTCCCTTTACAAAAATCCAAACAGTTTACCATTCCATTTAGCAGGCTGATTCAGATACCAAGTACTCTGTGATATTTTCCCCTCTGTTGTTGCTGCTGTACTAGTAATGAGCAGTCACTGCAGACTCCTGCAAACATCCACAACTACTTAACAGCCCCTGGTGAAGGGAGGCAATTAAGAGGATGTTGTGTTCTGGGAAACAAATTTTAACACAGTCTGATTTTAGCAAGCAACTTCGTGAAGA
>APH_3191
---------------------------------------------------------------------------------------------------------------------------GAAAACTTCAGAAATCTTCTTCGTATAGCACTACAAAGTTAACCAATTACCTGGACTAGGATCAATTCCAGCCAATAATTCCAAGTGGGGTCTTAACACTGACAAATTTGCGGGATCACCTGTCCTTTGTAGCGCTATAACTAACTCCTGCACACTCTGACCAAATGACTGGGGAGTTTGCAACTGAAACAAGGCTGAAATTTAGTATTGGACTTACAAATTATAAAGCAGAAAACATATTATACAGAAGTACATTAAAAATAAAAGCAATACAGAAATATATGGTGATACTTATATTCAGTCAGGATTGATGAAAACTTTACAAATCATATGCAAAGCTAAACATTTATTTTAGTAAACCAAGTGTTTAAATGTAAGAAAGAGTTCTTACTTTATCAATTATTGATTGCATATGTGATTTGTGCGCAGTATCACCATACAAAAGAGAAGACCACTGTTCTGGAGCAATGCGAAGGCCAGCTTCAGTAGCTATTTGCACAATTTGAGCATCATGTTCCCTCCTTAAAGCTTCATACGTACAGAACTCTTCTTTCAGCTGCATAAGAGATGAATCACCCTCTCTTTTTGACACCTGAAATGGAAGCACTATCCATACTACAAGGTAACAACTACTTGTATTATGTGTGTACATTTACACAAAGTGGATGATAGAAAATACAAATGTCTACAATTACAGATGAGTGGACATAAATAAAGGTACTGGGTTTTAAAAATGGTTAGTCATTACACGGTTCATTAGAAACTTCATAGTAAATAATCGAGTTAATAAAAAAAATTTTTTTTTAATGAACTACAACTTATATCATAAAAGCAAC---AGTTTTAAGGAGTATATGTTTTGTGTACTAAAAATTACTTAACAGTTCCTTATTTCTACACTCAGTTTCAGTACGAACACATCCTGGTAAAATAAGTGTGAATGATTACACATAAATGAGTGAAATACAGTTTCTCTGAAATAAACTATTACCTCCC-----------------------------------------------------------------------------------------------------------------------------------------------------------------------------------------------------------------------------------------------
>APH_0136
TTTTTTTTTTTCAAATCTTATAATGCATTTTCTTTCCATATGAGGAAAAAACAGACACATACATACAAGAGAAAATAATTCAAAATCTTATTAGGAAAAACAGTTTTGTTAGGGATGACAGATGAAAACTTCAGAAATCTTCTTCGTATAGCACTACAAAGTTAACCAATTACCTGGACTAGGATCAATTCCAGCCAATAATTCCAAGTGGGGTCTTAACACTGACAAATTTGCAGGATCACCTGTCCTTTGTAGCGCTATAACTAACTCCTGCACACTCTGACCAAATGACTGGGGAGTTTGCAACTGAAACAAGGCTGAAATTTAGTATTGGACTTACAAATTATAAAGCAGAAAACATATTATACAGAAGTACATTAAAAATAAAAGCAATACAGAAATATATGGTGATACTTATATTCAGTCAGGATTGATGAAAACTTTACAAATCATATGCAAAGCTAAACATTTATTTTAGTAAACCAAGTGTTCAAATGTAAGAAAGAGTTCTTACTTTATCAATTATTGATTGCATATGTGATTTGTGCGCAGTATCACCATACAAAAGAGAAGACCACTGTTCTGGAGCAATGCGAAGGCCAGCTTCAGTAGCTATTTGCACAATTTGAGCATCATGTTCCCTCCTTAAAGCTTCATATGTACAGAACTCTTCTTTCAGCTGCATAAGAGATGAATCACCCTCTCTTTTTGACACCTGAAATGGAAGCACTATCCATACTACAAGGTAACAACTACTTGTATTGTGTGTGTACATTTATACAAAGTGGATGATAGAAAATACAAATGTCTACAATTACAGATGAGTGGACATAAATAAAGGTACTGGGTTTTAAAAATGGTTAGTCATTACACAGTTCATTAGAAACTTCATAGTAAATAATCGAGTTAATAAAAAAAAATTTTTTTTAATGAACTACAACTTATATCATAAAAGTAACATTAGTTTTAAGGAGTATATGTTTTGTGTACTAAAAATTACTTAACAGTTCCTTATTTCTACACTCAGTTTCAGTACGAACACATCCTGGTAAAATAAGTGTGAATGATTACACATAAATGAGTGAAATACAGTTTCTCTGAGGTAAACTATTACCTCCCTTTACAAAAATCCAAACAGTTTACCATTCCATTTAGCAGGCTGATTCAGATACCAAGTACTCTGTGATATTTTCGCCTCTGTTGTTGCTGCTGTACTAGTAATGAGCAGTCACTGCTGACTCCTGCAAACATCCACAACTACTTAACAGCCCCTGGTGAAGGGAGGCAATTAAGAGGATGTTGTGTTCTGGGAAACAAATTTTAACACAGTCTGATTTTAGCAAGCAAC----------
>APH_1602
TTTTTTTTTTTTAAATCTTATAATGCATTTTCTTTCCATATGAGGAAAAAACAGTCACATACATACAAGAGAAAATAATTCAAAATCTTATTAGGAAAAACAGTTTTGTTAGGGATGACAGATGAAAACTTCAGAAATCTTCTTCGTATAGCACTACAAAGTTAACCAATTACCTGGACTAGGATCAATTCCAGCCAATAATTCCAAGTGGGGTCTTAACACTGACAAATTTGCAGGATCACCTGTCCTTTGTAGCGCTATAACTAACTCCTGCACACTCTGACCAAATGACTGGGGAGTTTGCAACTGAAACAAGGCTGAAATTTAGTATTGGACTTACAAATTATAAAGCAGAAAACATATTATACAGAAGTACATTAAAAATAAAAGCAATACAGAAATATATGGTGATACTTATATTCAGTCAGGATTGATGAAAACTTTACAAATCATATGCAAAGCTAAACATTTATTTTAGTAAACCAAGTGTTCAAATGTAAGAAAGAGTTCTTACTTTATCAATTATTGATTGCATATGTGATTTGTGCGCAGTATCACCATACAAAAGAGAAGACCACTGTTCTGGAGCAATGCGAAGGCCAGCTTCAGTAGCTATTTGCACAATTTGAGCATCATGTTCCCTCCTTAAAGCTTCATATGTACAGAACTCTTCTTTCAGCTGCATAAGAGATGAATCACCCTCTCTTTTTGACACCTGAAATGGAAGCACTATCCATACTACAAGGTAACAACTACTTGTATTGTGTGTGTACATTTATACAAAGTGGATGATAGAAAATACAAATGTCTACAATTACAGATGAGTGGACATAAATAAAGGTACTGGGTTTTAAAAATGGTTAGTCATTACACAGTTCATTAGAAACTTCATAGTAAATAATCGAGTTAATAAAAAAAAAATTTTTTTAATGAACTACAACTTATATCATAAAAGTAACATTAGTTTTAAGGAGTATATGTTTTGTGTACTAAAAATTACTTAACAGTTCCTTATTTCTACACTCAGTTTCAGTACGAACACATCCTGGTAAAATAAGTGTGAATGATTACACATAAATGAGTGAAATACAGTTTCTCTGAGGTAAACTATTACCTCCCTTTACAAAAATCCAAACAGTTTACCATTCCATTTAGCAGGCTGATTCAGATACCAAGTACTCTGTGATATTTTCGCCTCTGTTGTTGCTGCTGTACTAGTAATGAGCAGTCACTGCTGACTCCTGCAAACATCCACAACTACTTAACAGCCCCTGGTGAAGGGAGGCAATTAAGAGGATGTTGTGTTCTGGGAAACAAATTTTAACACAGTCTGATTTTAGCAAGCAACTTCGTGAAGA
>APH_0717
TTTTTTTTTTTCAAATCTTATAATGCATTTTCTTTCCATATGAGGAAAAAACAGACACATACATACAAGAGAAAATAATTCAAAATCTTATTAGGAAAAACAGTTTTGTTAGGGATGACAGATGAAAACTTCAGAAATCTTCTTCGTATAGCACTACAAAGTTAACCAATTACCTGGACTAGGATCAATTCCAGCCAATAATTCCAAGTGGGGTCTTAACACTGACAAATTTGCAGGATCACCTGTCCTTTGTAGCGCTATAACTAACTCCTGCACACTCTGACCAAATGACTGGGGAGTTTGCAACTGAAACAAGGCTGAAATTTAGTATTGGACTTACAAATTATAAAGCAGAAAACATATTATACAGAAGTACATTAAAAATAAAAGCAATACAGAAATATATGGTGATACTTATATTCAGTCAGGATTGATGAAAACTTTACAAATCATATGCAAAGCTAAACATTTATTTTAGTAAACCAAGTGTTCAAATGTAAGAAAGAGTTCTTACTTTATCAATTATTGATTGCATATGTGATTTGTGCGCAGTATCACCATACAAAAGAGAAGACCACTGTTCTGGAGCAATGCGAAGGCCAGCTTCAGTAGCTATTTGCACAATTTGAGCATCATGTTCCCTCCTTAAAGCTTCATATGTACAGAACTCTTCTTTCAGCTGCATAAGAGATGAATCACCCTCTCTTTTTGACACCTGAAATGGAAGCACTATCCATACTACAAGGTAACAACTACTTGTATTATGTGTGTACATTTATACAAAGTGGATGATAGAAAATACAAATGTCTATGATTACAGATGAGTGGACATAAATAAAGGTACTGGGTTTTAAAAATGGTTAGTCATTACACAGTTCATTAGAGACTTCATAGTAAATAATAGAGTTAATAAAAAAAATTTGTTTTTAATGAACTATAACTTATATTATAAAAGTAACATTAGTTTTAAGGAGTATATGTTTTGTGTACTAAAAATTACTTAACAGTTCCTTATTTCTACACTCAGTTTCAGTACGAACACATCCTGGTAAAACAAGTGTGAATGATTACACATAAATGAGTGAAATACAGTTTCTCTGAAGTAAACTATTACCTCCCTTTACAAAAATCCAAACAGTTTACCATTCCATTTAGCAGGCTGATTCAGATACCAAGTACTCTGTGATATTTTCCCCTCTGTTGTTGCTGCTGTACTAGTAATGAGCAGTCACTGCTTACTCCTGCAAACATCCACAACTACTTAACAGCCCCTGGTGAAGGGAGGCAATTAAGAGGATGTTGTGTTCTGGGAAACAAATTTTAACACAGTCTGATTTTAGCAAGCAACTTCGTGAAGA
>APH_0674
TTTTTTTTTTTCAAATCTTATAATGCATTTTCTTTCCATATGAGGAAAAAACAGACACATACATACAAGAGAAAATAATTCAAAATCTTATTAGGAAAAACAGTTTTGTTAGGGATGACAGATGAAAACTTCAGAAATCTTCTTCGTATAGCACTACAAAGTTAACCAATTACCTGGACTAGGATCAATTCCAGCCAATAATTCCAAGTGGGGTCTTAACACTGACAAATTTGCAGGATCACCTGTCCTTTGTAGCGCTATAACTAACTCCTGCACACTCTGACCAAATGACTGGGGAGTTTGCAACTGAAACAAGGCTGAAATTTAGTATTGGACTTACAAATTATAAAGCAGAAAACATGTTATACAGAAGTACATTAAAAATAAAAGCAATACAGAAATATATGGTGATACTTATATTCAGTCAGGATTGATGAAAACTTTACAAATCATATGCAAAGCTAAACATTTATTTTAGTAAACCAAGTGTTCAAATGTAAGAAAGAGTTCTTACTTTATCAATTATTGATTGCATATGTGATTTGTGCGCAGTATCACCATACAAAAGAGAAGACCACTGTTCTGGAGCAATGCGAAGGCCAGCTTCAGTAGCTATTTGCACAATTTGAGCATCATGTTCCCTCCTTAAAGCTTCATATGTACAGAACTCTTCTTTCAGCTGCATAAGAGATGAATCACCCTCTCTTTTTGACACCTGAAATGGAAGCACTATCCATACTACAAGGTAACAACTACTTGTATTATGTGTGTACATTTATACAAAGTGGATGATAGAAAATACAAATGTCTATGATTACAGATGAGTGGACATAAATAAAGGTACTGGGTTTTAAAAATGGTTAGTCATTACACAGTTCATTAGAGACTTCATAGTAAATAATCGAGTTAATAAAAAAAATTTGTTTTTAATGAACTATAACTTATATTATAAAAGTAACATTAGTTTTAAGGAGTATATGTTTTGTGTACTAAAAATTACTTAACAGTTCCTTATTTCTACACTCAGTTTCAGTACGAACACATCCTGGTAAAACAAGTGTGAATGATTACACATAAATGAGTGAAATACAGTTTCTCTGAAGTAAACTATTACCTCCCTTTACAAAAATCCAAACAGTTTACCATTCCATTTAGCAGGCTGATTCAGATACCAAGTACTCTGTGATATTTTCCCCTCTGTTGTTGCTGCTGTACTAGTAATGAGCAGTCACTGCTTACTCCTGCAAACATCCACAACTACTTAACAGCCCCTGGTGAAGGGAGGCAATTAAGAGGATGTTGTGTTCTGGGAAACAAATTTTAACACAGTCTGATTTTAGCAAGCAACTTCGTGAAGA
>APH_3188
TTTTTTTTTTTCAAATCTTATAATGCATTTTCTTTCCATATGAGGAAAAAACAGACACATACATACAAGAGAAAATAATTCAAAATCTTATTAGGAAAAACAGTTTTGTTAGGGATGACAGATGAAAACTTCAGAAATCTTCTTCGTATAGCACTACAAAGTTAACCAATTACCTGGACTAGGATCAATTCCAGCCAATAATTCCAAGTGGGGTCTTAACACTGACAAATTTGCAGGATCACCTGTCCTTTGTAGCGCTATAACTAACTCCTGCACACTCTGACCAAATGACTGGGGAGTTTGCAACTGAAACAAGGCTGAAATTTAGTATTGGACTTACAAATTATAAAGCAGAAAACATGTTATACAGAAGTACATTAAAAATAAAAGCAATACAGAAATATATGGTGATACTTATATTCAGTCAGGATTGATGAAAACTTTACAAATCATATGCAAAGCTAAACATTTATTTTAGTAAACCAAGTGTTCAAATGTAAGAAAGAGTTCTTACTTTATCAATTATTGATTGCATATGTGATTTGTGCGCAGTATCACCATACAAAAGAGAAGACCACTGTTCTGGAGCAATGCGAAGGCCAGCTTCAGTAGCTATTTGCACAATTTGAGCATCATGTTCCCTCCTTAAAGCTTCATATGTACAGAACTCTTCTTTCAGCTGCATAAGAGATGAATCACCCTCTCTTTTTGACACCTGAAATGGAAGCACTATCCATACTACAAGGTAACAACTACTTGTATTATGTGTGTACATTTATACAAAGTGGATGATAGAAAATACAAATGTCTATGATTACAGATGAGTGGACATAAATAAAGGTACTGGGTTTTAAAAATGGTTAGTCATTACACAGTTCATTAGAGACTTCATAGTAAATAATCGAGTTAATAAAAAAAATTTGTTTTTAATGAACTATAACTTATATTATAAAAGTAACATTAGTTTTAAGGAGTATATGTTTTGTGTACTAAAAATTACTTAACAGTTCCTTATTTCTACACTCAGTTTCAGTACGAACACATCCTGGTAAAACAAGTGTGAATGATTACACATAAATGAGTGAAATACAGTTTCTCTGAAGTAAACTATTACCTCCCTTTACAAAAATCCAAACAGTTTACCATTCCATTTAGCAGGCTGATTCAGATACCAAGTACTCTGTGATATTTTCCCCTCTGTTGTTGCTGCTGTACTAGTAATGAGCAGTCACTGCTTACTCCTGCAAACATCCACAACTACTTAACAGCCCCTGGTGAAGGGAGGCAATTAAGAGGATGTTGTGTTCTGGGAAACAAATTTTAACACAGTCTGATTTTAGCAAGCAACTTCGTGAAGA
>APH_0185
TTTTTTTTTTTCAAATCTTATAATGCATTTTCTTTCCATATGAGGAAAAAACAGACACATACATACAAGAGAAAATAATTCAAAATCTTATTAGGAAAAACAGTTTTGTTAGGGATGACAGATGAAAACTTCAGAAATCTTCTTCGTATAGCACTACAAAGTTAACCAATTACCTGGACTAGGATCAATTCCAGCCAATAATTCCAAGTGGGGTCTTAACACTGACAAATTTGCAGGATCACCTGTCCTTTGTAGCGCTATAACTAACTCCTGCACACTCTGACCAAATGACTGGGGAGTTTGCAACTGAAACAAGGCTGAAATTTAGTATTGGACTTACAAATTATAAAGCAGAAAACATATTATACAGAAGTACATTAAAAATAAAAGCAATACAGAAATATATGGTGATACTTATATTCAGTCAGGATTGATGAAAACTTTACAAATCATATGCAAAGCTAAACATTTATTTTAGTAAACCAAGTGTTCAAATGTAAGAAAGAGTTCTTACTTTATCAATTATTGATTGCATATGTGATTTGTGCGCAGTATCACCATACAAAAGAGAAGACCACTGTTCTGGAGCAATGCGAAGGCCAGCTTCAGTAGCTATTTGCACAATTTGAGCATCATGTTCCCTCCTTAAAGCTTCATATGTACAGAACTCTTCTTTCAGCTGCATAAGAGATGAATCACCCTCTCTTTTTGACACCTGAAATGGAAGCACTATCCATACTACAAGGTAACAACTACTTGTATTATGTGTGTACATTTATACAAAGTGGATGATAGAAAATACAAATGTCTATGATTACAGATGAGTGGACATAAATAAAGGTACTGGGTTTTAAAAATGGTTAGTCATTACACAGTTCATTAGAGACTTCATAGTAAATAATCGAGTTAATAAAAAAAATTTGTTTTTAATGAACTATAACTTATATTATAAAAGTAACATTAGTTTTAAGGAGTATATGTTTTGTGTACTAAAAATTACTTAACAGTTCCTTATTTCTACACTCAGTTTCAGTACGAACACATCCTGGTAAAACAAGTGTGAATGATTACACATAAATGAGTGAAATACAGTTTCTCTGAAGTAAACTATTACCTCCCTTTACAAAAATCCAAACAGTTTACCATTCCATTTAGCAGGCTGATTCAGATACCAAGTACTCTGTGATATTTTCCCCTCTGTTGTTGCTGCTGTACTAGTAATGAGCAGTCACTGCTTACTCCTGCAAACATCCACAACTACTTAACAGCCCCTGGTGAAGGGAGGCAATTAAGAGGATGTTGTGTTCTGGGAAACAAATTTTAACACAGTCTGATTTTAGCAAGCAACTTCGTGAAGA
>APH_0186
-----------------TTATAATGCATTTTCTTTCCATATGAGGAAAAAACAGACACATACATACAAGAGAAAATAATTCAAAATCTTATTAGGAAAAACAGTTTTGTTAGGGATGACAGATGAAAACTTCAGAAATCTTCTTCGTATAGCACTACAAAGTTAACCAATTACCTGGACTAGGATCAATTCCAGCCAATAATTCCAAGTGGGGTCTTAACACTGACAAATTTGCAGGATCACCTGTCCTTTGTAGCGCTATAACTAACTCCTGCACACTCTGACCAAATGACTGGGGAGTTTGCAACTGAAACAAGGCTGAAATTTAGTATTGGACTTACAAATTATAAAGCAGAAAACATATTATACAGAAGTACATTAAAAATAAAAGCAATACAGAAATATATGGTGATACTTATATTCAGTCAGGATTGATGAAAACTTTACAAATCATATGCAAAGCTAAACATTTATTTTAGTAAACCAAGTGTTCAAATGTAAGAAAGAGTTCTTACTTTATCAATTATTGATTGCATATGTGATTTGTGCGCAGTATCACCATACAAAAGAGAAGACCACTGTTCTGGAGCAATGCGAAGGCCAGCTTCAGTAGCTATTTGCACAATTTGAGCATCATGTTCCCTCCTTAAAGCTTCATATGTACAGAACTCTTCTTTCAGCTGCATAAGAGATGAATCACCCTCTCTTTTTGACACCTGAAATGGAAGCACTATCCATACTACAAGGTAACAACTACTTGTATTATGTGTGTACATTTATACAAAGTGGATGATAGAAAATACAAATGTCTATGATTACAGATGAGTGGACATAAATAAAGGTACTGGGTTTTAAAAATGGTTAGTCATTACACAGTTCATTAGAGACTTCATAGTAAATAATCGAGTTAATAAAAAAAATTTGTTTTTAATGAACTATAACTTATATTATAAAAGTAACATTAGTTTTAAGGAGTATATGTTTTGTGTACTAAAAATTACTTAACAGTTCCTTATTTCTACACTCAGTTTCAGTACGAACACATCCTGGTAAAACAAGTGTGAATGATTACACATAAATGAGTGAAATACAGTTTCTCTGAAGTAAACTATTACCTCCCTTTACAAAAATCCAAACAGTTTACCATTCCATTTAGCAGGCTGATTCAGATACCAAGTACTCTGTGATATTTTCCCCTCTGTTGTTGCTGCTGTACTAGTAATGAGCAGTCACTGCTTACTCCTGCAAACATCCACAACTACTTAACAGCCCCTGGTGAAGGGAGGCAATTAAGAGGATGTTGTGTTCTGGGAAACAAATTTTAACACAGTCTGATTTTAGCAAGCAACTTCGTGAAGA
>APH_4029
--------------------------------------------------------------ATACAAGAGAAAATAATTCAAAATCTTATTAGGAAAAACAGTTTTCTTAGGGATGATAGATGAAAACTTCAGAAATCTTCTTCGTATAGCACTACAAAGTTAACCAATTACCTGGACTAGGATCAATTCCAGCCAATAATTCCAAGTGGGGTCTTAACACTGACAAATTTGCAGGATCACCTGTCCTTTGTAGCGCTATAACTAACTCCTGCACACTCTGACCAAATGACTGGGGAGTTTGCAACTGAAACAAGGCTGAAATTTAGTATTGGACTTACAAATTATAAAGCAGAAAACATATTATACAGAAGTACATTAAAAATAAAAGCAATACAGAAATATATGGTGATACTTATATTTAGTTAGGATTGATGAAAACTTTACAAATCATATGCAAAGCTAAACATTTATTTTAGTAAACCAAGTGTTCAAATGTAAGAAAGAGTTCTTACTTTATCAATTATTGATTGCATATGTGATTTGTGCGCAGTATCACCATACAAAAGAGAAGACCACTGTTCTGGAGCAATGCGAAGGCCAGCTTCAGTAGCTATTTGCACAATTTGAGCATCATGTTCCCTCCTTAAAGCTTCATATGTACAGAACTCTTCTTTCAGCTGCATAAGAGATGAATCACCCTCTCTTTTTGACACCTGAAATGGAAGCACTATCCATACTACAAGGTAACAACTACTTGTATTATGTGTGTACATTTATACAAAGTGGATGATAGAAAATACAAATGTCTACAATTACAGATGAGTGGAC----ATAAAGGTACTGGGTTTTAAAAATGGTTAGTCATTACACAGTTCATTAGAAACTTCATAGTAAATAATCGAGTTAATAAAAAAAATTTTTTTTTAATGAACTACAACTTATATCATAAAAGTAACATTAGTTTTAAGGAGTATATGTTTTGTGTACTAAAAATTACTTAACAGTTCCTTATTTCTACACTCAGTTTCAGTACGAACACATCCTGGTAAAATAAGTGTGAATGATTACACATAAATGAGTGAAATACAGTTTCTCTGAAGTAAACTATTACCTCCCTTTACAAAAATCCAAACAGTTTACCATTCCATTTAGCAGGCTGATTCAGATACCAAGTACTCTGTGATATTTTCCCCTCTGTTGTTGCTGC----------------------------------------------------------------------------------------------------------------------------------------------------
>APH_5001
---------------------------------TTCCATATGAGGAATAAACAGACACATACATACAAGAGAAAATAATTCAAAATCTTATTAGGAAAAACAGTTTTCTTAGGGATGATAGATGAAAACTTCAGAAATCTTCTTCGTATAGCACTACAAAGTTAACCAATTACCTGGACTAGGATCAATTCCAGCCAATAATTCCAAGTGGGGTCTTAACACTGACAAATTTGCAGGATCACCTGTCCTTTGTAGCGCTATAACTAACTCCTGCACACTCTGACCAAATGACTGGGGAGTTTGCAACTGAAACAAGGCTGAAATTTAGTATTGGACTTACAAATTATAAAGCAGAAAACATATTATACAGAAGTACATTAAAAATAAAAGCAATACAGAAATATATGGTGATACTTATATTTAGTTAGGATTGATGAAAACTTTACAAATCATATGCAAAGCTAAACATTTATTTTAGTAAACCAAGTGTTCAAATGTAAGAAAGAGTTCTTACTTTATCAATTATTGATTGCATATGTGATTTGTGCGCAGTATCACCATACAAAAGAGAAGACCACTGTTCTGGAGCAATGCGAAGGCCAGCTTCAGTAGCTATTTGCACAATTTGAGCATCATGTTCCCTCCTTAAAGCTTCATATGTACAGAACTCTTCTTTCAGCTGCATAAGAGATGAATCACCCTCTCTTTTTGACACCTGAAATGGAAGCACTATCCATACTACAAGGTAACAACTACTTGTATTATGTGTGTACATTTATACAAAGTGGATGATAGAAAATACAAATGTCTACAATTACAGATGAGTGGAC----ATAAAGGTACTGGGTTTTAAAAATGGTTAGTCATTACACAGTTCATTAGAAACTTCATAGTAAATAATCGAGTTAATAAAAAAAATTTTTTTTTAATGAACTACAACTTATATCATAAAAGTAACATTAGTTTTAAGGAGTATATGTTTTGTGTACTAAAAATTACTTAACAGTTCCTTATTTCTACACTCAGTTTCAGTACGAACACATCCTGGTAAAATAAGTGTGAATGATTACACATAAATGAGTGAAATACAGTTTCTCTGAAGTAAACTATTACCTCCCTTTACAAAAATCCAAACAGTTTACCATTCCATTTAGCAGGCTGATTCAGATACCAAGTACTCTGTGATATTTTCCCCTCTGTTGTTGCTGCTGTACTAGTAATGAGCAGTCACTGCTGACTCCTGCAAACATCCACAACTACTTAACAGCC----------------------------------------------------------------------------------------
>APH_4024
TTGTTTTTTTTCAAATCTTATAATGCATTTTCTTTCCATATGAGGAATAAACAGACACATACATACAAGAGAAAATAATTCAAAATCTTATTAGGAAAAACAGTTTTCTTAGGGATGATAGATGAAAACTTCAGAAATCTTCTTCGTATAGCACTACAAAGTTAACCAATTACCTGGACTAGGATCAATTCCAGCCAATAATTCCAAGTGGGGTCTTAACACTGACAAATTTGCAGGATCACCTGTCCTTTGTAGCGCTATAACTAACTCCTGCACACTCTGACCAAATGACTGGGGAGTTTGCAACTGAAACAAGGCTGAAATTTAGTATTGGACTTACAAATTATAAAGCAGAAAACATATTATACAGAAGTACATTAAAAATAAAAGCAATACAGAAATATATGGTGATACTTATATTCAGTTAGGATTGATGAAAACTTTACAAATCATATGCAAAGCTAAACATTTATTTTAGTAAACCAAGTGTTCAAATGTAAGAAAGAGTTCTTACTTTATCAATTATTGATTGCATATGTGATTTGTGCGCAGTATCACCATACAAAAGAGAAGACCACTGTTCTGGAGCAATGCGAAGGCCAGCTTCAGTAGCTATTTGCACAATTTGAGCATCATGTTCCCTCCTTAAAGCTTCATATGTACAGAACTCTTCTTTCAGCTGCATAAGAGATGAATCACCCTCTCTTTTTGACACCTGAAATGGAAGCACTATCCATACTACAAGGTAACAACTACTTGTATTATGTGTGTACATTTATACAAAGTGGATGATAGAAAATACAAATGTCTACAATTACAGATGAGTGGAC----ATAAAGGTACTGGGTTTTAAAAATGGTTAGTCATTACACAGTTCATTAGAAACTTCACAGTAAATAATCGAGTTAATAAAAAAAATTTTTTTTTAATGAACTACAACTTATATCATAAAAGTAACATTAGTTTTAAGGAGTATATGTTTTGTGTACTAAAAATTACTTAACAGTTCCTTATTTCTACACTCAGTTTCAGTACGAACACATCCTGGTAAAATAAGTGTGAATGATTACACATAAATGAGTGAAATACAGTTTCTCTGAAGTAAACTATTACCTCCCTTTACAAAAATCCAAACAGTTTACCATTCCATTTAGCAGGCTGATTCAGATACCAAGTACTCTGTGATATTTTCCCCTCTGTTGTTGCTGCTGTACTAGTAATGAGCAGTCACTGCTGACTCCTGCAAACATCCACAACTACTTAACAGCCCCTGGTGAAGGGAGGCAATTAAGAGGA---TGTGTTCTGGGAAACAAATTTTAACACAGTCTGATTTTAGCAAGCAACGTCGTGAAGA
>APH_1535
------------------TATAATGCATTTTCTTTCCATATGAGGAATAAACAGACACATACATACAAGAGAAAATAATTCAAAATCTTATTAGGAAAAACAGTTTTCTTAGGGATGATAGATGAAAACTTCAGAAATCTTCTTCGTATAGCACTACAAAGTTAACCAATTACCTGGACTAGGATCAATTCCAGCCAATAATTCCAAGTGGGGTCTTAACACTGACAAATTTGCAGGATCACCTGTCCTTTGTAGCGCTATAACTAACTCCTGCACACTCTGACCAAATGACTGGGGAGTTTGCAACTGAAACAAGGCTGAAATTTAGTATTGGACTTACAAATTATAAAGCAGAAAACATATTATACAGAAGTACATTAAAAATAAAAGCAATACAGAAATATATGGTGATACTTATATTCAGTTAGGATTGATGAAAACTTTACAAATCATATGCAAAGCTAAACATTTATTTTAGTAAACCAAGTGTTCAAATGTAAGAAAGAGTTCTTACTTTATCAATTATTGATTGCATATGTGATTTGTGCGCAGTATCACCATACAAAAGAGAAGACCACTGTTCTGGAGCAATGCGAAGGCCAGCTTCAGTAGCTATTTGCACAATTTGAGCATCATGTTCCCTCCTTAAAGCTTCATATGTACAGAACTCTTCTTTCAGCTGCATAAGAGATGAATCACCCTCTCTTTTTGACACCTGAAATGGAAGCACTATCCATACTACAAGGTAACAACTACTTGTATTATGTGTGTACATTTATACAAAGTGGATGATAGAAAATACAAATGTCTACAATTACAGATGAGTGGACATAAATAAAGGTACTGGGTTTTAAAAATGGTTAGTCATTACACAGTTCATTAGAAACTTCATAGTAAATAATCGAGTTAATAAAAAAAATTTTTTTTTAATGAACTACAACTTATATCATAAAAGTAACATTAGTTTTAAGGAGTATATGTTTTGTGTACTAAAAATTACTTAACAGTTCCTTATTTCTACACTCAGTTTCAGTACGAACACATCCTGGTAAAATAAGTGTGAATGATTACACATAAATGAGTGAAATACAGTTTCTCTGAAGTAAACTATTACCTCCCTTTACAAAAATCCAAACAGTTTACCATTCCATTTAGCAGGCTGATTCAGATACCAAGTACTCTGTGATATTTTCCCCTCTGTTGTTGCTGCTGTACTAGTAATGAGCAGTCACTGCTGACTCCTGCAAACATCCACAACTACTTAACAGCCCCTGGTGAAGGGAGGCAATTAAGAGGA---TGTGTTCTGGGAAACAAATTTTAACACAGTCTGATTTTAGCAAGCAACGTCGTGAAGA
>APH_5079
TGTTTTTTTTTCAAATCTTATAATGCATTTTCTTTCCATATGAGGAATAAACAGACACATACATACAAGAGAAAATAATTCAAAATCTTATTAGGAAAAACAGTTTTCTTAGGGATGATAGATGAAAACTTCAGAAATCTTCTTCGTATAGCACTACAAAGTTAACCAATTACCTGGACTAGGATCAATTCCAGCCAATAATTCCAAGTGGGGTCTTAACACTGACAAATTTGCAGGATCACCTGTCCTTTGTAGCGCTATAACTAACTCCTGCACACTCTGACCAAATGACTGGGGAGTTTGCAACTGAAACAAGGCTGAAATTTAGTATTGGACTTACAAATTATAAAGCAGAAAACATATTATACAGAAGTACATTAAAAATAAAAGCAATACAGAAATATATGGTGATACTTATATTCAGTTAGGATTGATGAAAACTTTACAAATCATATGCAAAGCTAAACATTTATTTTAGTAAACCAAGTGTTCAAATGTAAGAAAGAGTTCTTACTTTATCAATTATTGATTGCATATGTGATTTGTGCGCAGTATCACCATACAAAAGAGAAGACCACTGTTCTGGAGCAATGCGAAGGCCAGCTTCAGTAGCTATTTGCACAATTTGAGCATCATGTTCCCTCCTTAAAGCTTCATATGTACAGAACTCTTCTTTCAGCTGCATAAGAGATGAATCACCCTCTCTTTTTGACACCTGAAATGGAAGCACTATCCATACTACAAGGTAACAACTACTTGTATTATGTGTGTACATTTATACAAAGTGGATGATAGAAAATACAAATGTCTACAATTACAGATGAGTGGAC----ATAAAGGTACTGGGTTTTAAAAATGGTTAGTCATTACACAGTTCATTAGAAACTTCATAGTAAATAATCGAGTTAATAAAAAAAATTTTTTTTTAATGAACTACAACTTATATCATAAAAGTAACATTAGTTTTAAGGAGTATATGTTTTGTGTACTAAAAATTACTTAACAGTTCCTTATTTCTACACTCAGTTTCAGTACGAACACATCCTGGTAAAATAAGTGTGAATGATTACACATAAATGAGTGAAATACAGTTTCTCTGAAGTAAACTATTACCTCCCTTTACAAAAATCCAAACAGTTTACCATTCCATTTAGCAGGCTGATTCAGATACCAAGTACTCTGTGATATTTTCCCCTCTGTTGTTGCTGCTGTACTAGTAATGAGCAGTCACTGCTGACTCCTGCAAACATCCACAACTACTTAACAGCCCCTGGTGAAGGGAGGCAATTAAGAGGA---TGTGTTCTGGGAAACAAATTTTAACACCGTCTGATTTTAGCAAGCAACGTCGTGAAGA
>APH_5003
---------------------AATGCATTTTCTTTCCATATGAGGAATAAACAGACACATACATACAAGAGAAAATAATTCAAAATCTTATTAGGAAAAACAGTTTTCTTAGGGATGATAGATGAAAACTTCAGAAATCTTCTTCGTATAGCACTACAAAGTTAACCAATTACCTGGACTAGGATCAATTCCAGCCAATAATTCCAAGTGGGGTCTTAACACTGACAAATTTGCAGGATCACCTGTCCTTTGTAGCGCTATAACTAACTCCTGCACACTCTGACCAAATGACTGGGGAGTTTGCAACTGAAACAAGGCTGAAATTTAGTATTGGACTTACAAATTATAAAGCAGAAAACATATTATACAGAAGTACATTAAAAATAAAAGCAATACAGAAATATATGGTGATACTTATATTCAGTTAGGATTGATGAAAACTTTACAAATCATATGCAAAGCTAAACATTTATTTTAGTAAACCAAGTGTTCAAATGTAAGAAAGAGTTCTTACTTTATCAATTATTGATTGCATATGTGATTTGTGCGCAGTATCACCATACAAAAGAGAAGACCACTGTTCTGGAGCAATGCGAAGGCCAGCTTCAGTAGCTATTTGCACAATTTGAGCATCATGTTCCCTCCTTAAAGCTTCATATGTACAGAACTCTTCTTTCAGCTGCATAAGAGATGAATCACCCTCTCTTTTTGACACCTGAAATGGAAGCACTATCCATACTACAAGGTAACAACTACTTGTATTATGTGTGTACATTTATACAAAGTGGATGATAGAAAATACAAATGTCTACAATTACAGATGAGTGGAC----ATAAAGGTACTGGGTTTTAAAAATGGTTAGTCATTACACAGTTCATTAGAAACTTCATAGTAAATAATCGAGTTAATAAAAAAAATTTTTTTTTAATGAACTACAACTTATATCATAAAAGTAACATTAGTTTTAAGGAGTATATGTTTTGTGTACTAAAAATTACTTAACAGTTCCTTATTTCTACACTCAGTTTCAGTACGAACACATCCTGGTAAAATAAGTGTGAATGATTACACATAAATGAGTGAAATACAGTTTCTCTGAAGTAAACTATTACCTCCCTTTACAAAAATCCAAACAGTTTACCATTCCATTTAGCAGGCTGATTCAGATACCAAGTACTCTGTGATATTTTCCCCTCTGTTGTTGCTGCTGTACTAGTAATGAGCAGTCACTGCTGACTCCTGCAAACATCCACAACTACTTAACAGCCCCTGGTG---------------------------------------------------------------------------------
>APH_4005
TTGTTTTTTTTAAAATATTATAATGCATTTTCTTTCCATATGAGGAATAAAAAGACACATACATACAAGAGAAAATAATTCAAAATCTTATTAGGAAAAACAGTTTTCTTAGGGATGATAGATGAAAACTTCAGAAATCTTCTTCGTATAGCACTACAAAGTTAACCAATTACCTGGACTAGGATCAATTCCAGCCAATAATTCCAAGTGGGGTCTTAACACTGACAAATTTGCAGGATCACCTGTCCTTTGTAGCGCTATAACTAACTCCTGCACACTCTGACCAAATGACTGGGGAGTTTGCAACTGAAACAAGGCTGAAATTTAGTATTGGACTTACAAATTATAAAGCAGAAAACATATTATACAGAAGTACATTAAAAATAAAAGCAATACAGAAATATATGGTGATACTTATATTCAGTTAGGATTGATGAAAACTTTACAAATCATATGCAAAGCTAAACATTTATTTTAGTAAACCAAGTGTTCAAATGTAAGAAAGAGTTCTTACTTTATCAATTATTGATTGCATATGTGATTTGTGCGCAGTATCACCATACAAAAGAGAAGACCACTGTTCTGGAGCAATGCGAAGGCCAGCTTCAGTAGCTATTTGCACAATTTGAGCATCATGTTCCCTCCTTAAAGCTTCATATGTACAGAACTCTTCTTTCAGCTGCATAAGAGATGAATCACCCTCTCTTTTTGACACCTGAAATGGAAGCACTATCCATACTACAAGGTAACAACTACTTGTATTATGTGTGTACATTTATACAAAGTGGATGATAGAAAATACAAATGTCTACAATTACAGATGAGTGGAC----ATAAAGGTACTGGGTTTTAAAAATGGTTAGTCATTACACAGTTCATTAGAAACTTCATAGTAAATAATCGAGTTAATAAAAAAAAATTTTTTTTAATGAACTACAACTTATATCATAAAAGTAACATTAGTTTTAAGGAGTATATGTTTTGTGTACTAAAAATTACTTAACAGTTCCTTATTTCTACACTCAGTTTCAGTACGAACACATCCTGGTAAAATAAGTGTGAATGATTACACATAAATGAGTGAAATACAGTTTCTCTGAAGTAAACTATTACCTCCCTTTACAAAAATCCAAACAGTTTACCATTCCATTTAGCAGGCTGATTCAGATACCAAGTACTCTGTGATATTTTCCCCTCTGTTGTTGCTGCTGTACTAGTAATGAGCAGTCACTGCTGACTCCTGCAAACATCCACAACTACTTAACAGCCCCTGGTGAAGGGAGGCAATTAAGAGGA---TGTGTTCTGGGAAACAAATTTTAACACAGTCTGATTTTAGCAAGCAACGTCGTGAAGA
>APH_0772
----------------------------------------------------AGACACATACATACAAGAGAAAATAATTCAAAATCTTATTAGGAAAAACAGTTTTCTTAGGGATGATAGATGAAAACTTCAGAAATCTTCTTCGTATAGCACTACAAAGTTAACCAATTACCTGGACTAGGATCAATTCCAGCCAATAATTCCAAGTGGGGTCTTAACACTGACAAATTTGCAGGATCACCTGTCCTTTGTAGCGCTATAACTAACTCCTGCACACTCTGACCAAATGACTGGGGAGTTTGCAACTGAAACAAGGCTGAAATTTAGTATTGGACTTACAAATTATAAAGCAGAAAACATATTATACAGAAGTACATTAAAAATAAAAGCAATACAGAAATATATGGTGATACTTATATTCAGTTAGGATTGATGAAAACTTTACAAATCATATGCAAAGCTAAACATTTATTTTAGTAAACCAAGTGTTCAAATGTAAGAAAGAGTTCTTACTTTATCAATTATTGATTGCATATGTGATTTGTGCGCAGTATCACCATACAAAAGAGAAGACCACTGTTCTGGAGCAATGCGAAGGCCAGCTTCAGTAGCTATTTGCACAATTTGAGCATCATGTTCCCTCCTTAAAGCTTCATATGTACAGAACTCTTCTTTCAGCTGCATAAGAGATGAATCACCCTCTCTTTTTGACACCTGAAATGGAAGCACTATCCATACTACAAGGTAACAACTACTTGTATTATGTGTGTACATTTATACAAAGTGGATGATAGAAAATACAAATGTCTACAATTACAGATGAGTGGACATAAATAAAGGTACTGGGTTTTAAAAATGGTTAGTCATTACACAGTTCATTAGAAACTTCATAGTAAATAATCGAGTTAATAAAAAAAAAATTTTTTTAATGAACTACAACTTATATCATAAAAGTAACATTAGTTTTAAGGAGTATATGTTTTGTGTACTAAAAATTACTTAACAGTTCCTTATTTCTACACTCAGTTTCAGTACGAACACATCCTGGTAAAATAAGTGTGAATGATTACACATAAATGAGTGAAATACAGTTTCTCTGAAGTAAACTATTACCTCCCTTTACAAAAATCCAAACAGTTTACCATTCCATTTAGCAGGCTGATTCAGATACCAAGTACTCTGTGATATTTTCCCCTCTGTTGTTGCTGCTGTACTAGTAATGAGCAGTCACTGCT--------------------------------------------------------------------------------------------------------------------------
>APH_0683
TTTTTTTTTTTCAAATCTTATAATGCATTTTCTTTCCATATGAGGAAAAAATAGACACATACATACAAGAGAAAATAATTCAAAATCTTATTAGGAAAAACAGTTTTGTTAGGGATGACAGATGAAAACTTCAGAAATCTTCTTCGTATAGCACTACAAAGTTAACCAATTACCTGGACTAGGATCAATTCCAGCCAATAATTCCAAGTGGGGTCTTAACACTGACAAATTTGCAGGATCACCTGTCCTTTGTAGCGCTATAACTAACTCCTGCACACTCTGACCAAATGACTGGGGAGTTTGCAACTGAAACAAGGCTGAAATTTAGTATTGGACTTACAAATTATAAAGCAGAAAACATATTATACAGAAGTACATTAAAAATAAAAGCAATACAGAAATATATGGTGATACTTATATTCAGTCAGGATTGATGAAAACTTTACAAATCATATGCAAAGCTAAACA-----TTTAGTAAACCAAGTGTTCAAATGTAAGAAAGAGTTCTTACTTTATCAATTATTGATTGCATATGTGATTTGTGCGCAGTATCACCATACAAAAGAGAAGACCACTGTTCTGGAGCAATGCGAAGGCCAGCTTCAGTAGCTATTTGCACAATTTGAGCATCATGTTCCCTCCTTAAAGCTTCATATGTACAGAACTCTTCTTTCAGCTGCATAAGAGATGAATCACCCTCTCTTTTTGACACCTGAAATGGAAGCACTATCCATACTACAAGGTAACAACTACTTGTATTATGTGTGTACATTTATACAAAGTGGATGATAGAAAATACAAATGTCTACAATTACAGATGAGTGGACATAAATAAAGGTACTGGGTTTTAAAAATGGTTAGTCATTACACAGTTCATTAGAAACTTCATAGTAAATAATCGAGTTAATAAATTTTTTTTTTTTTTT---------------------------------------------------------------------------------------------------------------------------------------------------------------------------------------------------------------------------------------------------------------------------------------------------------------------------------------------------------------------------------------------------------------------------------------------
>APH_0723
TTTTTTTTTTTCAAATCTTATAATGCATTTTCTTTCCATATGAGGAAAAAATAGACACATACATACAAGAGAAAATAATTCAAAATCTTATTAGGAAAAACAGTTTTGTTAGGGATGACAGATGAAAACTTCAGAAATCTTCTTCGTATAGCACTACAAAGTTAACCAATTACCTGGACTAGGATCAATTCCAGCCAATAATTCCAAGTGGGGTCTTAACACTGACAAATTTGCAGGATCACCTGTCCTTTGTAGCGCTATAACTAACTCCTGCACACTCTGACCAAATGACTGGGGAGTTTGCAACTGAAACAAGGCTGAAATTTAGTATTGGACTTACAAATTATAAAGCAGAAAACATATTATACAGAAGTACATTAAAAATAAAAGCAATACAGAAATATATGGTGATACTTATATTCAGTCAGGATTGATGAAAACTTTACAAATCATATGCAAAGCTAAACA-----TTTAGTAAACCAAGTGTTCAAATGTAAGAAAGAGTTCTTACTTTATCAATTATTGATTGCATATGTGATTTGTGCGCAGTATCACCATACAAAAGAGAAGACCACTGTTCTGGAGCAATGCGAAGGCCAGCTTCAGTAGCTATTTGCACAATTTGAGCATCATGTTCCCTCCTTAAAGCTTCATATGTACAGAACTCTTCTTTCAGCTGCATAAGAGATGAATCACCCTCTCTTTTTGACACCTGAAATGGAAGCACTATCCATACTACAAGGTAACAACTACTTGTATTATGTGTGTACATTTATACAAAGTGGATGATAGAAAATACAAATGTCTACAATTACAGATGAGTGGACATAAATAAAGGTACTGGGTTTTAAAAATGGTTAGTCATTACACAGTTCATTAGAAACTTCATAGTAAATAATCGAGTTAATAAAATTTTTTTTTTTTTAATGGACTACAACTTATATCATAAAAGTAACATTAGTTTTAAGGAGTATATGTTTTGTGTACTAAAAATTACTTAACAGTTCCTTATTTCTACACTCAGTTTCAGTACAAACACATCCTGGTAAAACAAGTGTGAATGATTACACATAAATGAGTGAAATACAGTTTCTCTGAAGTAAACTATTACCTCCCTTTACAAAAACCCAAACAGTTTACCATTCCATTTAGCAGGCTGATTCAGATACCAAGTACTCTGTGATATTTTCCCCTCTGTTGTTGCTGCTGTACTAGTCATGAGCAGTCACTGCTGACTCCTGCAAACATCCACAACTACTTAACAGCCCCTGGTGAAGGGAGGCAATTAAGAGGATGTTGTGTTCTGGGAAACAAATTTTAACATAGTCTGATTTTAGCAAGCAACTTTGTGAAGA
>APH_1438
-------------------------------------------------------------------------------------------------------------------------------------------------------------------------------------------------------------------------------------------------------------------------------------------------------------------------------------------------------------------------------------------------------------------------------------------------------------------------------------------------------TGTTCAAATGTAAGAAAGAGTTCTTACTTTATCAATTATTGATTGCATATGTGATTTGTGCGCAGTATCACCATACAAAAGAGAAGACCACTGTTCTGGAGCAATGCGAAGGCCAGCTTCAGTAGCTATTTGCACAATTTGAGCATCATGTTCCCTCCTTAAAGCTTCATATGTACAGAACTCTTCTTTCAGCTGCATAAGAGATGAATCACCCTCTCTTTTTGACACCTGAAATGGAAGCACTATCCATACTACAAGGTAACAACTACTTGTATTACGTGTG------------------------------------------------------------------------------------------------------------------------------------------------------------------------------------------------------------------------------------------------------------------------------------------------------------------------------------------------------------------------------------------------------------------------------------------------------------------------------------------------------------------------------------------------------------------------------------------------------------
