# Supplementary material for: ﻿Discovery of a new tarantula species from the Madrean Sky Islands and the first documented instance of syntopy between two montane endemics (Araneae, Theraphosidae, Aphonopelma): a case of prior mistaken identity
Source: Zookeys. 2024 Aug 16;1210:61–98. doi: 10.3897/zookeys.1210.125318 (PMC11344175; doi:10.3897/zookeys.1210.125318)
Supplement: Supplementary material 8 — Phylogenomics files [file zookeys-1210-061_article-125318__-s008.zip › Suppl8/individual_UCE_loci/sl_realigned_uce_100641.fas]

>APH_5079
----------------------------------------CTTCACAACTTCAGTTTTTTATTAACTGGCTGAATATTCTCCATGATGATAACGAAGAAAATGGCACCACCAAAACTAAATTCAAATACAGTAAAAATCACAAATAAGTTTGTAAATATGTAGAACATAAAAATATAGCTGCTAAAATCAGTCTTTAGTTTCCATCCAAACATTGTATGCAGTCTTAGAACGCTTTTAAAGCCAACATGGCTTAATGTAATGCTACTGTAATTGAGCAGGGTGATGTGGCACACACATTTAACAGAAACAGGCTATTGTAATAACAACTGGGCAACTTGTGAGCATCGACAGACTTGGCAGAGATGTGTGTGTGTGTGTGTTTTATATACAAACAATAAAAGCCTGTACAAGATTTATCCTACACAACATTGTTATGAATGACTATGTACAGTACCAAGCAATGAATGACTACAGTTTGTTTGTATTGACAAGGTGAGTTTTGCCACACTGGCAGGAACATAGAAGCAACCATAAGAAGTGCAACATTGAACTGTTACAAACTTTTGGCCTTTATATAATGACATATACAATAAAGACCTTCCAAGTTTTCATTTTGGCCCAAAGAATCCTTGTCCTGTAATATTACTTTGTGCATTCATCTGACTTCTGGTGTTAGTGGCATAGAGTTGCTGCTGAAAATTATGAAACTGCACAGCATAATTTGGATCAGCTGTAGTAGGGCCATAAAATGGAGATTGTTTGTAGTTAAATGACTGGCCCATTGAGGGTGGTAGTGGCTGTGTAGCATCTGGTGTCATACCAGTCAATGGAAGAGGCATCTGCTTATTTGGAAACATAGGAAGTCCTTGTCCTCCACCTACTGAATTCAATGGCACCATCTGTGCACCATGAGGCCCGACTGATGGGCCTGGGGGACGGCCAAACATTGGGGATTCAGAACCTGATCCACCAGAAAACATTTGATTTCCAGTTTGTGAAACAGCAACAGAAGGGCTAACGCCTCTCATCATAGGTCCCATCATCATATTCACCGCTCGCTGGCCACTTAAAATACCTGGACCACCAGGTGGCCCACCTGAATTTCCACTATTTGGGAAGTACTGAAGATTGTGTGTTGGAACTTTATTGTCAAGATTGGTAAGAGGAGCTGCATACCTCTGTAAAAATTCCAAGGTGGGAGGTCTGTTTGACACTGGTGTTGAATTCTGAGGTCGAGCTGGCAAATACTGTATTGTATTTGGTGCACTGGCTTTTACCTGAACATTTGTACTATTAAAAGGAGCAGCTATAGGGGCTCTGGCCATCATAGTAGGGCTTCCAGCTGCACCCACTGGTGCTGGATTCCTTGCAGAAACAAGAGACTGATTTGTGAAGGACTGCCGAGTACCTGATAAGC---------------------------------------------------------------------------
>APH_0186
ACTTAGAACTTGTGTGGCTAACTGAATACCCCTTCTTTAACTTCACAACTTCAGTTTTTTATTAACTGGCTGAATATTCTCCATGATGATAACGAAGAAAATGGCACCACCAAAACTAAATTCAAATACAGTAAAAATCACAAATAAGTTTGTAAATATGTAGAACATAAAAATATAGCTGCTAAAATCAGTCTTTAGTTTCCATCCAAACATTGTATGCAGTCTTAGAACGCTTTTAAAGCCAACATGGCTTAATGTAATGCTACTGTAATTGAGCAGGGTAATGTGGCACACACATTTAACAGAAACAGGCTATTGTAATAACAACTGGGCAACTTGTGAGCATCGACAGACTTGGCAGAGATGTGTGTGTGTGTGTGTTTTATATACAAACAATAAAAGCCTGTACAAGATTTATCCTACACAACATTGTTATGAATGACTATGTACAGTACCAAGCAATGAATGACTACAGTTTGTTTGTATTGACAAGGTGAGTTTTGCCACACTGGCAGGAACATAGAAGCAACCATAAGAAGTGCAACATTGAACTGTTACAAACTTTTGGCCTTTATATAATGACATATACAATAAAGACCTTCCAAGTTTTCATTTTGGCCCAAAGAATCCTTGTCCTGTAATATTACTTTGTGCATTCATCTGACTTCTGGTGTTAGTGGCATAGAGTTGCTGCTGAAAATTATGAAACTGCACAGCATAATTTGGATCAGCTGTAGTAGGGCCATAAAACGGAGATTGTTTGTAGTTAAATGACTGGCCCATTGAGGGTGGTAGTGGCTGTGTAGCATCTGGTGTCATACCAGTCAATGGAAGAGGCATCTGCTTATTTGGAAACATAGGAAGTCCTTGTCCTCCACCTACTGAATTCAATGGCACCATCTGTGCACCATGAGGCCCGACTGATGGGCCTGGGGGACGGCCAAACATTGGGGATTCAGAACCTGATCCACCAGAAAACATTTGATTTCCAGTTTGTGAAACAGCAACAGAAGGGCTAACGCCTCTCATCATAGGTCCCATCATCATATTCACCGCTCGCTGGCCACTTAAAATACCTGGACCACCAGGTGGCCCACCTGAATTTCCACTATTTGGGAAGTACTGAAGATTGTGTGTTGGAACTTTATTGTCAAGATTGGTAAGAGGAGCTGCATACCTCTGTAAAAATTCCAAGGTGGGAGGTCTGTTTGACACTGGTGTTGAATTCTGAGGTCGAGCTGGCAAATACTGTATTGTATTTGGTGCACTGGCTTTTACCTGAACATTTGTACTATTAAAAGGAGCAGCTATAGGGGCTCTGGCCATCATAGTAGGGCTTCCAGCTGCACCCACTGGTGCTGGATTCCTTGCAGAAACAAGAGATTGATTTGTGAAGGACTGCCGAGTACCTGATAAGCCCATGTTCACAGAAGTCTTGGTAGATACAGCACTATGCATAATTGGATGATTTGTGGTAACTGAACAGCTAACAG
>APH_0185
ACTTAGAACTTGTGTGGCTAACTGAATACCCCTTCTTTAACTTCACAACTTCAGTTTTTTATTAACTGGCTGAATATTCTCCATGATGATAACGAAGAAAATGGCACCACCAAAACTAAATTCAAATACAGTAAAAATCACAAATAAGTTTGTAAATATGTAGAACATAAAAATATAGCTGCTAAAATCAGTCTTTAGTTTCCATCCAAACATTGTATGCAGTCTTAGAACGCTTTTAAAGCCAACATGGCTTAATGTAATGCTACTGTAATTGAGCAGGGTAATGTGGCACACACATTTAACAGAAACAGGCTATTGTAATAACAACTGGGCAACTTGTGAGCATCGACAGACTTGGCAGAGATGTGTGTGTGTGTGTGTTTTATATACAAACAATAAAAGCCTGTACAAGATTTATCCTACACAACATTGTTATGAATGACTATGTACAGTACCAAGCAATGAATGACTACAGTTTGTTTGTATTGACAAGGTGAGTTTTGCCACACTGGCAGGAACATAGAAGCAACCATAAGAAGTGCAACATTGAACTGTTACAAACTTTTGGCCTTTATATAATGACATATACAATAAAGACCTTCCAAGTTTTCATTTTGGCCCAAAGAATCCTTGTCCTGTAATATTACTTTGTGCATTCATCTGACTTCTGGTGTTAGTGGCATAGAGTTGCTGCTGAAAATTATGAAACTGCACAGCATAATTTGGATCAGCTGTAGTAGGGCCATAAAACGGAGATTGTTTGTAGTTAAATGACTGGCCCATTGAGGGTGGTAGTGGCTGTGTAGCATCTGGTGTCATACCAGTCAATGGAAGAGGCATCTGCTTATTTGGAAACATAGGAAGTCCTTGTCCTCCACCTACTGAATTCAATGGCACCATCTGTGCACCATGAGGCCCGACTGATGGGCCTGGGGGACGGCCAAACATTGGGGATTCAGAACCTGATCCACCAGAAAACATTTGATTTCCAGTTTGTGAAACAGCAACAGAAGGGCTAACGCCTCTCATCATAGGTCCCATCATCATATTCACCGCTCGCTGGCCACTTAAAATACCTGGACCACCAGGTGGCCCACCTGAATTTCCACTATTTGGGAAGTACTGAAGATTGTGTGTTGGAACTTTATTGTCAAGATTGGTAAGAGGAGCTGCATACCTCTGTAAAAATTCCAAGGTGGGAGGTCTGTTTGACACTGGTGTTGAATTCTGAGGTCGAGCTGGCAAATACTGTATTGTATTTGGTGCACTGGCTTTTACCTGAACATTTGTACTATTAAAAGGAGCAGCTATAGGGGCTCTGGCCATCATAGTAGGGCTTCCAGCTGCACCCACTGGTGCTGGATTCCTTGCAGAAACAAGAGATTGATTTGTGAAGGACTGCCGAGTACCTGATAAGCCCATGTTCACAGAAGTCTTGGTAGATACAGCACTATGCATAATTGGATGATTTGTGGTAACTGAACAGCTAACAG
>APH_0136
ACTTAGAACTTGTGTGGCTAACTGAATACCCCTTCTTTAACTTCACAACTTCAGTTTTTTATTAACTGGCTGAATATTCTCCATGATGATAACGAAGAAAATGGCACCACCAAAACTAAATTCAAATACAGTAAAAATCACAAATAAGTTTGTAAATATGTAGAACATAAAAATATAGCTGCTAAAATCAGTCTTTAGTTTCCATCCAAACATTGTATGCAGTCTTAGAACGCTTTTAAAGCCAACATGGCTTAACGTAATGCTACTGTAATTGAGCAGGGTAATGTGGCACACACATTTAACAGAAACAGGCTATTGTAATAACAACTGGGCAACTTGTGAGCATCGACAGACTTGGCAGAGATGTGTGTGTGTGTGTGTTTTATATACAAACAATAAAAGCCTGTACAAGATTTATCCTACACAACATTGTTATGAATGACTATGTACAGTACCAAGCAATGAATGACTACAGTTTGTTTGTATTGACAAGGTGAGTTTTGCCACACTGGCAGGAACATAGAAGCAACCATAAGAAGTGCAACATTGAACTGTTACAAACTTTTGGCCTTTATATAATGACATATACAATAAAGACCTTCCAAGTTTTCATTTTGGCCCAAAGAATCCTTGTCCTGTAATATTACTTTGTGAATTCATCTGACTTCTGGTGTTAGTGGCATAGAGTTGCTGCTGAAAATTATGAAACTGCACAGCATAATTTGGATCAGCTGTAGTAGGGCCATAAAATGGAGATTGTTTGTAGTTAAATGACTGGCCCATTGAGGGTGGTAGTGGCTGTGTAGCATCTGGTGTCATACCAGTCAATGGAAGAGGCATCTGCTTATTTGGAAACATAGGAAGTCCTTGTCCTCCACCTACTGAATTCAATGGCACCATCTGTGCACCATGAGGCCCGACTGATGGGCCTGGGGGACGGCCAAACATTGGGGATTCAGAACCTGATCCACCAGAAAACATTTGATTTCCAGTTTGTGAAACAGCAACAGAAGGGCTAACGCCTCTCATCATAGGTCCCATCATCATATTCACCGCTCGCTGGCCACTTAAAATACCTGGACCACCAGGTGGCCCACCTGAATTTCCACTATTTGGGAAGTACTGAAGATTGTGTGTTGGAACTTTATTGTCAAGATTGGTAAGAGGAGCTGCATACCTCTGTAAAAATTCCAAGGTGGGAGGTCTGTTTGACACTGGTGTTGAATTCTGAGGTCGAGCTGGCAAATACTGTATTGTATTTGGTGCACTGGCTTTTACCTGAACATTTGTACTATTAAAAGGAGCAGCTATAGGGGCTCTGGCCATCATAGTAGGGCTTCCAGCTGCACCCACTGGTGCTGGATTCCTTGCAGAAACAAGAGATTGATTTGTGAAGGACTGCCGAGTACCTGATAAGCCCATGTTCACAGAAGTCTTGGTAGATACAGCACTATGCATAATTGGATGATTTGTGGTAACTGAACAGCTAACAG
>APH_0622
---------------------------------------------------------------------------------------------------------------------AGATTCAAATACAGTAAAAATCACAAATAAGTTTGTAAATATGTAGAACATAAAAATATAGCTGCTAAAATCAGTCTTTAGTTTCCATCCAAACATTGTATGCAGTCTTAGAACGCTTTTAAAGCCAACATGGCTTAACGTAATGCTACTGTAATTGAGCAGGGTAATGTGGCACACACATTTAACAGAAACAGGCTATTGTAATAACAACTGGGCAACTTGTGAGCATCGACAGACTTGGCAGAGATGTGTGTGTGTGTGTGTTTTATATACAAACAATAAAAGCCTGTACAAGATTTATCCTACACAACATTGTTATGAATGACTATGTACAGTACCAAGCAATGAATGACTACAGTTTGTTTGTATTGACAAGGTGAGTTTTGCCACACTGGCAGGAACATAGAAGCAACCATAAGAAGTGCAACATTGAACTGTTACAAACTTTTGGCCTTTATATAATGACATATACAATAAAGACCTTCCAAGTTTTCATTTTGGCCCAAAGAATCCTTGTCCTGTAATATTACTTTGTGCATTCATCTGACTTCTGGTGTTAGTGGCATAGAGTTGCTGCTGAAAATTATGAAACTGCACAGCATAATTTGGATCAGCTGTAGTAGGGCCATAAAATGGAGATTGTTTGTAGTTAAATGACTGGCCCATTGAGGGTGGTAGTGGCTGTGTAGCATCTGGTGTCATACCAGTCAATGGAAGAGGCATCTGCTTATTTGGAAACATAGGAAGTCCTTGTCCTCCACCTACTGAATTCAATGGCACCATCTGTGCACCATGAGGCCCGACTGATGGGCCTGGGGGACGGCCAAACATTGGGGATTCAGAACCTGATCCACCAGAAAACATTTGATTTCCAGTTTGTGAAACAGCAACAGAAGGGCTAACGCCTCTCATCATAGGTCCCATCATCATATTCACCGCTCGCTGGCCACTTAAAATACCTGGACCACCAGGTGGCCCACCTGAATTTCCACTATTTGGGAAGTACTGAAGATTGTGTGTTGGAACTTTATTGTCAAGATTGGTAAGAGGAGCTGCATACCTCTGTAAAAATTCCAAGGTGGGAGGTCTGTTTGACACTGGTGTTGAATTCTGAGGTCGAGCTGGCAAATACTGTATTGTATTTGGTGCACTGGCTTTTACC----------------------------------------------------------------------------------------------------------------------------------------------------------------------------------------------------------------------
>APH_0717
---------------------------------------------------------------------CTGAATATTCTCCATGATGATAACGAAGAAAATGGCACCACCAAAACTAAATTCAAATACAGTAAAAATCACAAATAAGTTTGTAAATATGTAGAACATAAAAATATAGCTGCTAAAATCAGTCTTTAGTTTCCATCCAAACATTGTATGCAGTCTTAGAACGCTTTTAAAGCCAACATGGCTTAATGTAATGCTACTGTAATTGAGCAGGGTAATGTGGCACACACATTTAACAGAAACAGGCTATTGTAATAACAACTGGGCAACTTGTGAGCATCGACAGACTTGGCAGAGATGTGTGTGTGTGTGTGTTTTATATACAAACAATAAAAGCCTGTACAAGATTTATCCTACACAACATTGTTATGAATGACTATGTACAGTACCAAGCAATGAATGACTACAGTTTGTTTGTATTGACAAGGTGAGTTTTGCCACACTGGCAGGAACATAGAAGCAACCATAAGAAGTGCAACATTGAACTGTTACAAACTTTTGGCCTTTATATAATGACATATACAATAAAGACCTTCCAAGTTTTCATTTTGGCCCAAAGAATCCTTGTCCTGTAATATTACTTTGTGCATTCATCTGACTTCTGGTGTTAGTGGCATAGAGTTGCTGCTGAAAATTATGAAACTGCACAGCATAATTTGGATCAGCTGTAGTAGGGCCATAAAATGGAGATTGTTTGTAGTTAAATGACTGGCCCATTGAGGGTGGTAGTGGCTGTGTAGCATCTGGTGTCATACCAGTCAATGGAAGAGGCATCTGCTTATTTGGAAACATAGGAAGTCCTTGTCCTCCACCTACTGAATTCAATGGCACCATCTGTGCACCATGAGGCCCGACTGATGGGCCTGGGGGACGGCCAAACATTGGGGATTCAGAACCTGATCCACCAGAAAACATTTGATTTCCAGTTTGTGAAACAGCAACAGAAGGGCTAACGCCTCTCATCATAGGTCCCATCATCATATTCACCGCTCGCTGGCCACTTAAAATACCTGGACCACCAGGTGGCCCACCTGAATTTCCACTATTTGGGAAGTACTGAAGATTGTGTGTTGGAACTTTATTGTCAAGATTGGTAAGAGGAGCTGCATACCTCTGTAAAAATTCCAAGGTGGGAGGTCTGTTTGACACTGGTGTTGAATTCTGAGGTCGAGCTGGCAAATACTGTATTGTATTTGGTGCACTGGCTTTTACCTGAACATGTGTACTATTAAAAGGAGCAGCTATAGGGGCTCTGGCCATCATAGTAGGGCTTCCAGCTGCACCCACTGGTGCTGGATTCCTGGCAGAAACAAGAGATTGATTTGTGAAGGACTGCCGAGT--------------------------------------------------------------------------------------
>APH_1602
ACTTAGAACTTGTGTGGCTAACTGAATACCCCTTCTTTAACTTCACAACTTCAGTTTTTTATTAACTGGCTGAATATTCTCCATGATGATAACGAAGAAAATGGCACCACCAAAACTAAATTCAAATACAGTAAAAATCACAAATAAGTTTGTAAATATGTAGAACATAAAAATATAGCTGCTAAAATCAGTCTTTAGTTTCCATCCAAACATTGTATGCAGTCTTAGAACGCTTTTAAAGCCAACATGGCTTAACGTAATGCTACTGTAATTGAGCAGGGTAATGTGGCACACACATTTAACAGAAACAGGCTATTGTAATAACAACTGGGCAACTTGTGAGCATCGACAGACTTGGCAGAGATGTGTGTGTGTGTGTGTTTTATATACAAACAATAAAAGCCTGTACAAGATTTATCCTACACAACATTGTTATGAATGACTATGTACAGTACCAAGCAATGAATGACTACAGTTTGTTTGTATTGACAAGGTGAGTTTTGCCACACTGGCAGGAACATAGAAGCAACCATAAGAAGTGCAACATTGAACTGTTACAAACTTTTGGCCTTTATATAATGACATATACAATAAAGACCTTCCAAGTTTTCATTTTGGCCCAAAGAATCCTTGTCCTGTAATATTACTTTGTGCATTCATCTGACTTCTGGTGTTAGTGGCATAGAGTTGCTGCTGAAAATTATGAAACTGCACAGCATAATTTGGATCAGCTGTAGTAGGGCCATAAAATGGAGATTGTTTGTAGTTAAATGACTGGCCCATTGAGGGTGGTAGTGGCTGTGTAGCATCTGGTGTCATACCAGTCAATGGAAGAGGCATCTGCTTATTTGGAAACATAGGAAGTCCTTGTCCTCCACCTACTGAATTCAATGGCACCATCTGTGCACCATGAGGCCCGACTGATGGGCCTGGGGGACGGCCAAACATTGGGGATTCAGAACCTGATCCACCAGAAAACATTTGATTTCCAGTTTGTGAAACAGCAACAGAAGGGCTAACGCCTCTCATCATAGGTCCCATCATCATATTCACCGCTCGCTGGCCACTTAAAATACCTGGACCACCAGGTGGCCCACCTGAATTTCCACTATTTGGGAAGTACTGAAGATTGTGTGTTGGAACTTTATTGTCAAGATTGGTAAGAGGAGCTGCATACCTCTGTAAAAATTCCAAGGTGGGAGGTCTGTTTGACACTGGTGTTGAATTCTGAGGTCGAGCTGGCAAATACTGTATTGTATTTGGTGCACTGGCTTTTACCTGAACATTTGTACTATTAAAAGGAGCAGCTATAGGGGCTCTGGCCATCATAGTAGGGCTTCCAGCTGCACCCACTGGTGCTGGATTCCTTGCAGAAACAAGAGATTGATTTGTGAAGGACTGCCGAGTACCTGATAAGCCCATGTTCACAGAAGTCTTGGTAGATACAGCACTATGCATAATTGGATGATTTGTGGTAACTGAACAGCTAACAG
>APH_0880
ACTTAGAACTTGTGTGGCTAACTGAATACCCCTTCTTTAACTTCACAACTTCAGTTTTTTATTAACTGGCTGAATATTCTCCATGATGATAACGAAGAAAATGGCACCACCAAAACTAAATTCAAATACAGTAAAAATCACAAATAAGTTTGTAAATATGTAGAACATAAAAATATAGCTGCTAAAATCAGTCTTTAGTTTCCATCCAAACATTGTATGCAGTCTTAGAACGCTTTTAAAGCCAACATGGCTTAACGTAATGCTACTGTAATTGAGCAGGGTAATGTGGCACACACATTTAACAGAAACAGGCTATTGTAATAACAACTGGGCAACTTGTGAGCATCGACAGACTTGGCAGAGATGTGTGTGTGTGTGTGTTTTATATACAAACAATAAAAGCCTGTACAAGATTTATCCTACACAACATTGTTATGAATGACTATGTACAGTACCAAGCAATGAATGACTACAGTTTGTTTGTATTGACAAGGTGAGTTTTGCCACACTGGCAGGAACATAGAAGCAACCATAAGAAGTGCAACATTGAACTGTTACAAACTTTTGGCCTTTATATAATGACATATACAATAAAGACCTTCCAAGTTTTCATTTTGGCCCAAAGAATCCTTGTCCTGTAATATTACTTTGTGCATTCATCTGACTTCTGGTGTTAGTGGCATAGAGTTGCTGCTGAAAATTATGAAACTGCACAGCATAATTTGGATCAGCTGTAGTAGGGCCATAAAATGGAGATTGTTTGTAGTTAAATGACTGGCCCATTGAGGGTGGTAGTGGCTGTGTAGCATCTGGTGTCATACCAGTCAATGGAAGAGGCATCTGCTTATTTGGAAACATAGGAAGTCCTTGTCCTCCACCTACTGAATTCAATGGCACCATCTGTGCACCATGAGGCCCGACTGATGGGCCTGGGGGACGGCCAAACATTGGGGATTCAGAACCTGATCCACCAGAAAACATTTGATTTCCAGTTTGTGAAACAGCAACAGAAGGGCTAACGCCTCTCATCATAGGTCCCATCATCATATTCACCGCTCGCTGGCCACTTAAAATACCTGGACCACCAGGTGGCCCACCTGAATTTCCACTATTTGGGAAGTACTGAAGATTGTGTGTTGGAACTTTATTGTCAAGATTGGTAAGAGGAGCTGCATACCTCTGTAAAAATTCCAAGGTGGGAGGTCTGTTTGACACTGGTGTTGAATTCTGAGGTCGAGCTGGCAAATACTGTATTGTATTTGGTGCACTGGCTTTTACCTGAACATTTGTACTATTAAAAGGAGCAGCTATAGGGGCTCTGGCCATCATAGTAGGGCTTCCAGCTGCACCCACTGGTGCTGGATTCCTTGCAGAAACAAGAGATTGATTTGTGAAGGACTGCCGAGTACCTGATAAGCCCATGTTCACAGAAGTCTTGGTAGATACAGCACTATGCATAATTGGATGATTTGTGGTAACTGAACAGCTAACAG
>APH_4021
ACTTAGAACTTGTGTGGCTAACTGAATACCCCTTCTTTAACTTCACAACTTCAGTTTTTTATTAACTGGCTGAATATTCTCCATGATGATAACGAAGAAAATGGCACCACCAAAACTAAATTCAAATACAGTAAAAATCACAAATAAGTTTGTAAATATGTAGAACATAAAAATATAGCTGCTAAAATCAGTCTTTAGTTTCCATCCAAACATTGTATGCAGTCTTAGAACGCTTTTAAAGCCAACATGGCTTAACGTAATGCTACTGTAATTGAGCAGGGTAATGTGGCACACACATTTAACAGAAACAGGCTATTGTAATAACAACTGGGCAACTTGTGAGCATCGACAGACTTGGCAGAGATGTGTGTGTGTGTGTGTTTTATATACAAACAATAAAAGCCTGTACAAGATTTATCCTACACAACATTGTTATGAATGACTATGTACAGTACCAAGCAATGAATGACTACAGTTTGTTTGTATTGACAAGGTGAGTTTTGCCACACTGGCAGGAACATAGAAGCAACCATAAGAAGTGCAACATTGAACTGTTACAAACTTTTGGCCTTTATATAATGACATATACAATAAAGACCTTCCAAGTTTTCATTTTGGCCCAAAGAATCCTTGTCCTGTAATATTACTTTGTGCATTCATCTGACTTCTGGTGTTAGTGGCATAGAGTTGCTGCTGAAAATTATGAAACTGCACAGCATAATTTGGATCAGCTGTAGTAGGGCCATAAAATGGAGATTGTTTGTAGTTAAATGACTGGCCCATTGAGGGTGGTAGTGGCTGTGTAGCATCTGGTGTCATACCAGTCAATGGAAGAGGCATCTGCTTATTTGGAAACATAGGAAGTCCTTGTCCTCCACCTACTGAATTCAATGGCACCATCTGTGCACCATGAGGCCCGACTGATGGGCCTGGGGGACGGCCAAACATTGGGGATTCAGAACCTGATCCACCAGAAAACATTTGATTTCCAGTTTGTGAAACAGCAACAGAAGGGCTAACGCCTCTCATCATAGGTCCCATCATCATATTCACCGCTCGCTGGCCACTTAAAATACCTGGACCACCAGGTGGCCCACCTGAATTTCCACTATTTGGGAAGTACTGAAGATTGTGTGTTGGAACTTTATTGTCAAGATTGGTAAGAGGAGCTGCATACCTCTGTAAAAATTCCAAGGTGGGAGGTCTGTTTGACACTGGTGTTGAATTCTGAGGTCGAGCTGGCAAATACTGTATTGTATTTGGTGCACTGGCTTTTACCTGAACATTTGTACTATTAAAAGGAGCAGCTATAGGGGCTCTGGCCATCATAGTAGGGCTTCCAGCTGCACCCACTGGTGCTGGATTCCTTGCAGAAACAAGAGATTGATTTGTGAAGGACTGCCGAGTACCTGATAAGCCCATGTTCACAGAAGTCTTGGTAGATACAGCACTATGCATAATTGGATGATTTGTGGTAACTGAACAGCTAACAG
>APH_3191
------------------------------------------------------------------------------------------------------------------------------------------------------------------GAACATAAAAATATAGCTGCTAAAATCAGTCTTTAGTTTCCATCCAAACATTGTATGCAGTCTTAGAACGCTTTTAAAGCCAACATGGCTTAACGTAATGCTACTGTAATTGAGCAGGGTAATGTGGCACACACATTTAACAGAAACAGGCTATTGTAATAACAACTGGGCAACTTGTGAGCATCGACAGACTTGGCAGAGATGTGTGTGTGTGTGTGTTTTATATACAAACAATAAAAGCCTGTACAAGATTTATCCTACACAACATTGTTATGAATGACTATGTACAGTACCAAGCAATGAATGACTACAGTTTGTTTGTATTGACAAGGTGAGTTTTGCCACACTGGCAGGAACATAGAAGCAACCATAAGAAGTGCAACATTGAACTGTTACAAACTTTTGGCCTTTATATAATGACATATACAATAAAGACCTTCCAAGTTTTCATTTTGGCCCAAAGAATCCTTGTCCTGTAATATTACTTTGTGCATTCATCTGACTTCTGGTGTTAGTGGCATAGAGTTGCTGCTGAAAATTATGAAACTGCACAGCATAATTTGGATCAGCTGTAGTAGGGCCATAAAATGGAGATTGTTTGTAGTTAAATGACTGGCCCATTGAGGGTGGTAGTGGCTGTGTAGCATCTGGTGTCATACCAGTCAATGGAAGAGGCATCTGCTTATTTGGAAACATAGGAAGTCCTTGTCCTCCACCTACTGAATTCAATGGCACCATCTGTGCACCATGAGGCCCGACTGATGGGCCTGGGGGACGGCCAAACATTGGGGATTCAGAACCTGATCCACCAGAAAACATTTGATTTCCAGTTTGTGAAACAGCAACAGAAGGGCTAACGCCTCTCATCATAGGTCCCATCATCATATTCACCGCTCGCTGGCCACTTAAAATACCTGGACCACCAGGTGGCCCACCTGAATTTCCACTATTTGGGAAGTACTGAAGATTGTGTGTTGGAACTTTATTGTCAAGATTGGTAAGAGGAGCTGCATACCTCTGTAAAAATTCCAAGGTGGGAGGTCTGTTTGACACTGGTGTTGAATTCTGAGGTCGAGCTGGCAAATACTGTATTGTATTTGGTGCACTGGCTTTTACCTGAACATTTGTACTATTAAAAGGAGCAGCTATAGGGGCTCTGGCCATCATAGTAGGGCTTCCAGCTGCACCCACTGGT----------------------------------------------------------------------------------------------------------------------------------------
>APH_3177
ACTTAGAACTTGTGTGGCTAACTGAATACCCCTTCTTTAACTTCACAACTTCAGTTTTTTATTAACTGGCTGAATATTCTCCATGATGATAACGAAGAAAATGGCACCACCAAAACTAAATTCAAATACAGTAAAAATCACAAATAAGTTTGTAAATATGTAGAACATAAAAATATAGCTGCTAAAATCAGTCTTTAGTTTCCATCCAAACATTGTATGCAGTCTTAGAACGCTTTTAAAGCCAACATGGCTTAACGTAATGCTACTGTAATTGAGCAGGGTAATGTGGCACACACATTTAACAGAAACAGGCTATTGTAATAACAACTGGGCAACTTGTGAGCATCGACAGACTTGGCAGAGATGTGTGTGTGTGTGTGTTTTATATACAAACAATAAAAGCCTGTACAAGATTTATCCTACACAACATTGTTATGAATGACTATGTACAGTACCAAGCAATGAATGACTACAGTTTGTTTGTATTGACAAGGTGAGTTTTGCCACACTGGCAGGAACATAGAAGCAACCATAAGAAGTGCAACATTGAACTGTTACAAACTTTTGGCCTTTATATAATGACATATACAATAAAGACCTTCCAAGTTTTCATTTTGGCCCAAAGAATCCTTGTCCTGTAATATTACTTTGTGCATTCATCTGACTTCTGGTGTTAGTGGCATAGAGTTGCTGCTGAAAATTATGAAACTGCACAGCATAATTTGGATCAGCTGTAGTAGGGCCATAAAATGGAGATTGTTTGTAGTTAAATGACTGGCCCATTGAGGGTGGTAGTGGCTGTGTAGCATCTGGTGTCATACCAGTCAATGGAAGAGGCATCTGCTTATTTGGAAACATAGGAAGTCCTTGTCCTCCACCTACTGAATTCAATGGCACCATCTGTGCACCATGAGGCCCGACTGATGGGCCTGGGGGACGGCCAAACATTGGGGATTCAGAACCTGATCCACCAGAAAACATTTGATTTCCAGTTTGTGAAACAGCAACAGAAGGGCTAACGCCTCTCATCATAGGTCCCATCATCATATTCACCGCTCGCTGGCCACTTAAAATACCTGGACCACCAGGTGGCCCACCTGAATTTCCACTATTTGGGAAGTACTGAAGATTGTGTGTTGGAACTTTATTGTCAAGATTGGTAAGAGGAGCTGCATACCTCTGTAAAAATTCCAAGGTGGGAGGTCTGTTTGACACTGGTGTTGAATTCTGAGGTCGAGCTGGCAAATACTGTATTGTATTTGGTGCACTGGCTTTTACCTGAACATTTGTACTATTAAAAGGAGCAGCTATAGGGGCTCTGGCCATCATAGTAGGGCTTCCAGCTGCACCCACTGGTGCTGGATTCCTTGCAGAAACAAGAGATTGATTTGTGAAGGACTGCCGAGTACCTGATAAGCCCATGTTCACAGAAGTCTTGGTAGATACAGCACTATGCATAATTGGATGATTTGTGGTAACTGAACAGCTAACAG
>APH_4029
-------------------------------------------------------------------------------------------------------------------------------------------------------------------------------------------------------------------------------------------------------------------------------------AGGGTAATGTGGCACACACATTTAACAGAAACAGGCTATTGTAATAACAACTGGGCAACTTGTGAGCATCGACAGACTTGGCAGAGATGTGTGTGTGTGTGTGTTTTATATACAAACAATAAAAGCCTGTACAAGATTTATCCTACACAACATTGTTATGAATGACTATGTACAGTACCAAGCAATGAATGACTACAGTTTGTTTGTATTGACAAGGTGAGTTTTGCCACACTGGCAGGAACATAGAAGCAACCATAAGAAGTGCAACATTGAACTGTTACAAACTTTTGGCCTTTATATAATGACATATACAATAAAGACCTTCCAAGTTTTCATTTTGGCCCAAAGAATCCTTGTCCTGTAATATTACTTTGTGCATTCATCTGACTTCTGGTGTTAGTGGCATAGAGTTGCTGCTGAAAATTATGAAACTGCACAGCATAATTTGGATCAGCTGTAGTAGGGCCATAAAATGGAGATTGTTTGTAGTTAAATGACTGGCCCATTGAGGGTGGTAGTGGCTGTGTAGCATCTGGTGTCATACCAGTCAATGGAAGAGGCATCTGCTTATTTGGAAACATAGGAAGTCCTTGTCCTCCACCTACTGAATTCAATGGCACCATCTGTGCACCATGAGGCCCGACTGATGGGCCTGGGGGACGGCCAAACATTGGGGATTCAGAACCTGATCCACCAGAAAACATTTGATTTCCAGTTTGTGAAACAGCAACAGAAGGGCTAACGCCTCTCATCATAGGTCCCATCATCATATTCACCGCTCGCTGGCCACTTAAAATACCTGGACCACCAGGTGGCCCACCTGAATTTCCACTATTTGGGAAGTACTGAAGATTGTGTGTTGGAACTTTATTGTCAAGATTGGTAAGAGGAGCTGCATACCTCTGTAAAAATTCCAAGGTGGGAGGTCTGTTTGACACTGGTGTTGAATTCTGAGGTCGAGCTGGCAAATACTGTATTGTATTTGGTGCACTGGC-----------------------------------------------------------------------------------------------------------------------------------------------------------------------------------------------------------------------------
>APH_5001
ACTTAGAACTTGTGTGGCTAACTGAATACCCCTTCTTTAACTTCACAACTTCAGTTTTTTATTAACTGGCTGAATATTCTCCATGATGATAACGAAGAAAATGGCACCACCAAAACTAAATTCAAATACAGTAAAAATCACAAATAAGTTTGTAAATATGTAGAACATAAAAATATAGCTGCTAAAATCAGTCTTTAGTTTCCATCCAAACATTGTATGCAGTCTTAGAACGCTTTTAAAGCCAACATGGCTTAATGTAATGCTACTGTAATTGAGCAGGGTAATGTGGCACACACATTTAACAGAAACAGGCTATTGTAATAACAACTGGGCAACTTGTGAGCATCGACAGACTTGGCAGAGATGTGTGTGTGTGTGTGTTTTATATACAAACAATAAAAGCCTGTACAAGATTTATCCTACACAACATTGTTATGAATGACTATGTACAGTACCAAGCAATGAATGACTACAGTTTGTTTGTATTGACAAGGTGAGTTTTGCCACACTGGCAGGAACATAGAAGCAACCATAAGAAGTGCAACATTGAACTGTTACAAACTTTTGGCCTTTATATAATGACATATACAATAAAGACCTTCCAAGTTTTCATTTTGGCCCAAAGAATCCTTGTCCTGTAATATTACTTTGTGCATTCATCTGACTTCTGGTGTTAGTGGCATAGAGTTGCTGCTGAAAATTATGAAACTGCACAGCATAATTTGGATCAGCTGTAGTAGGGCCATAAAATGGAGATTGTTTGTAGTTAAATGACTGGCCCATTGAGGGTGGTAGTGGCTGTGTAGCATCTGGTGTCATACCAGTCAATGGAAGAGGCATCTGCTTATTTGGAAACATAGGAAGTCCTTGTCCTCCACCTACTGAATTCAATGGCACCATCTGTGCACCATGAGGCCCGACTGATGGGCCTGGGGGACGGCCAAACATTGGGGATTCAGAACCTGATCCACCAGAAAACATTTGATTTCCAGTTTGTGAAACAGCAACAGAAGGGCTAACGCCTCTCATCATAGGTCCCATCATCATATTCACCGCTCGCTGGCCACTTAAAATACCTGGACCACCAGGTGGCCCACCTGAATTTCCACTATTTGGGAAGTACTGAAGATTGTGTGTTGGAACTTTATTGTCAAGATTGGTAAGAGGAGCTGCATACCTCTGTAAAAATTCCAAGGTGGGAGGTCTGTTTGACACTGGTGTTGAATTCTGAGGTCGAGCTGGCAAATACTGTATTGTATTTGGTGCACTGGCTTTTACCTGAACATTTGTACTATTAAAAGGAG---------------------------------------------------------------------------------------------------------------------------------------------------------------------------------------------
>APH_0683
ACTTAGAACTTGTGTGGCTAACTGAATACCCCTTCTTTAACTTCACAACTTCAGTTTTTTATTAACTGGCTGAATATTCTCCATGATGATAACGAAGAAAATGGCACCACCAAAACTAAATTCAAATACAGTAAAAATCACAAATAAGTTTGTAAATATGTAGAACATAAAAATATAGCTGCTAAAATCAGTCTTTAGTTTCCATCCAAACATTGTATGCAGTCTTAGAACGCTTTTAAAGCCAACATGGCTTAATGTAATGCTACTGTAATTGAGCAGGGTAATGTGGCACACACATTTAACAGAAACAGGCTATTGTAATAACAACTGGGCAACTTGTGAGCATCGACAGACTTGGCAGAGATGTGTGTGTGTGTGTGTTTTATATACAAACAATAAAAGCCTGTACAAGATTTATCCTACACAACATTGTTATGAATGACTATGTACAGTACCAAGCAATGAATGACTACAGTTTGTTTGTATTGACAAGGTGAGTTTTGCCACACTGGCAGGAACATAGAAGCAACCATAAGAAGTGCAACATTGAACTGTTACAAACTTTTGGCCTTTATATAATGACATATACAATAAAGACCTTCCAAGTTTTCATTTTGGCCCAAAGAATCCTTGTCCTGTAATATTACTTTGTGCATTCATCTGACTTCTGGTGTTAGTGGCATAGAGTTGCTGCTGAAAATTATGAAACTGCACAGCATAATTTGGATCAGCTGTAGTAGGGCCATAAAATGGAGATTGTTTGTAGTTAAATGACTGGCCCATTGAGGGTGGTAGTGGCTGTGTAGCATCTGGTGTCATACCAGTCAATGGAAGAGGCATCTGCTTATTTGGAAACATAGGAAGTCCTTGTCCTCCACCTACTGAATTCAATGGCACCATCTGTGCACCATGAGGCCCGACTGATGGGCCTGGGGGACGGCCAAACATTGGGGATTCAGAACCTGATCCACCAGAAAACATTTGATTTCCAGTTTGTGAAACAGCAACAGAAGGGCTAACGCCTCTCATCATAGGTCCCATCATCATATTCACCGCTCGCTGGCCACTTAAAATACCTGGACCACCAGGTGGCCCACCTGAATTTCCACTATTTGGGAAGTACTGAAGATTGTGTGTTGGAACTTTATTGTCAAGATTGGTAAGAGGAGCTGCATACCTCTGTAAAAATTCCAAGGTGGGAGGTCTGTTTGACACTGGTGTTGAATTCTGAGGTCGAGCTGGCAAATACTGTATTGTATTTGGTGCACTGGCTTTTACCTGAACATTTGTACTATTAAAAGGAGCAGCTATAGGGGCTCTGGCCATCATAGTAGGGCTTCCAGCTGCACCCACTGGTGCTGGATTCCTTGCAGAAACAAGAGATTGATTTGTGAAGGACTGCCGAGTACCTGATAAGCCCATGTTCACAGAAGTCTTGGTAGATACAGCACTATGCATAATTGGATGATTTGTGGTAACTGAACAGC------
>APH_0674
ACTTAGAACTTGTGTGGCTAACTGAATACCCCTTCTTTAACTTCACAACTTCAGTTTTTTATTAACTGGCTGAATATTCTCCATGATGATAACGAAGAAAATGGCACCACCAAAACTAAATTCAAATACAGTAAAAATCACAAATAAGTTTGTAAATATGTAGAACATAAAAATATAGCTGCTAAAATCAGTCTTTAGTTTCCATCCAAACATTGTATGCAGTCTTAGAACGCTTTTAAAGCCAACATGGCTTAATGTAATGCTACTGTAATTGAGCAGGGTAATGTGGCACACACATTTAACAGAAACAGGCTATTGTAATAACAACTGGGCAACTTGTGAGCATCGACAGACTTGGCAGAGATGTGTGTGTGTGTGTGTTTTATATACAAACAATAAAAGCCTGTACAAGATTTATCCTACACAACATTGTTATGAATGACTATGTACAGTACCAAGCAATGAATGACTACAGTTTGTTTGTATTGACAAGGTGAGTTTTGCCACACTGGCAGGAACATAGAAGCAACCATAAGAAGTGCAACATTGAACTGTTACAAACTTTTGGCCTTTATATAATGACATATACAATAAAGACCTTCCAAGTTTTCATTTTGGCCCAAAGAATCCTTGTCCTGTAATATTACTTTGTGCATTCATCTGACTTCTGGTGTTAGTGGCATAGAGTTGCTGCTGAAAATTATGAAACTGCACAGCATAATTTGGATCAGCTGTAGTAGGGCCATAAAATGGAGATTGTTTGTAGTTAAATGACTGGCCCATTGAGGGTGGTAGTGGCTGTGTAGCATCTGGTGTCATACCAGTCAATGGAAGAGGCATCTGCTTATTTGGAAACATAGGAAGTCCTTGTCCTCCACCTACTGAATTCAATGGCACCATCTGTGCACCATGAGGCCCGACTGATGGGCCTGGGGGACGGCCAAACATTGGGGATTCAGAACCTGATCCACCAGAAAACATTTGATTTCCAGTTTGTGAAACAGCAACAGAAGGGCTAACGCCTCTCATCATAGGTCCCATCATCATATTCACCGCTCGCTGGCCACTTAAAATACCTGGACCACCAGGTGGCCCACCTGAATTTCCACTATTTGGGAAGTACTGAAGATTGTGTGTTGGAACTTTATTGTCAAGATTGGTAAGAGGAGCTGCATACCTCTGTAAAAATTCCAAGGTGGGAGGTCTGTTTGACACTGGTGTTGAATTCTGAGGTCGAGCTGGCAAATACTGTATTGTATTTGGTGCACTGGCTTTTACCTGAACATTTGTACTATTAAAAGGAGCAGCTATAGGGGCTCTGGCCATCATAGTAGGGCTTCCAGCTGCACCCACTGGTGCTGGATTCCTTGCAGAAACAAGAGATTGATTTGTGAAGGACTGCCGAGTACCTGATAAGCCCATGTTCACAGAAGTCTTGGTAGATACAGCACTATGCATAATTGGATGATTTGTGGTAACTGAACAGCTAACAG
>APH_0723
ACTTAGAACTTGTGTGGCTAACTGAATACCCCTTCTTTAACTTCACAACTTCAGTTTTTTATTAACTGGCTGAATATTCTCCATGATGATAACGAAGAAAATGGCACCACCAAAACTAAATTCAAATACAGTAAAAATCACAAATAAGTTTGTAAATATGTAGAACATAAAAATATAGCTGCTAAAATCAGTCTTTAGTTTCCATCCAAACATTGTATGCAGTCTTAGAACGCTTTTAAAGCCAACATGGCTTAATGTAATGCTACTGTAATTGAGCAGGGTAATGTGGCACACACATTTAACAGAAACAGGCTATTGTAATAACAACTGGGCAACTTGTGAGCATCGACAGACTTGGCAGAGATGTGTGTGTGTGTGTGTTTTATATACAAACAATAAAAGCCTGTACAAGATTTATCCTACACAACATTGTTATGAATGACTATGTACAGTACCAAGCAATGAATGACTACAGTTTGTTTGTATTGACAAGGTGAGTTTTGCCACACTGGCAGGAACATAGAAGCAACCATAAGAAGTGCAACATTGAACTGTTACAAACTTTTGGCCTTTATATAATGACATATACAATAAAGACCTTCCAAGTTTTCATTTTGGCCCAAAGAATCCTTGTCCTGTAATATTACTTTGTGCATTCATCTGACTTCTGGTGTTAGTGGCATAGAGTTGCTGCTGAAAATTATGAAACTGCACAGCATAATTTGGATCAGCTGTAGTAGGGCCATAAAATGGAGATTGTTTGTAGTTAAATGACTGGCCCATTGAGGGTGGTAGTGGCTGTGTAGCATCTGGTGTCATACCAGTCAATGGAAGAGGCATCTGCTTATTTGGAAACATAGGAAGTCCTTGTCCTCCACCTACTGAATTCAATGGCACCATCTGTGCACCATGAGGCCCGACTGATGGGCCTGGGGGACGGCCAAACATTGGGGATTCAGAACCTGATCCACCAGAAAACATTTGATTTCCAGTTTGTGAAACAGCAACAGAAGGGCTAACGCCTCTCATCATAGGTCCCATCATCATATTCACCGCTCGCTGGCCACTTAAAATACCTGGACCACCAGGTGGCCCACCTGAATTTCCACTATTTGGGAAGTACTGAAGATTGTGTGTTGGAACTTTATTGTCAAGATTGGTAAGAGGAGCTGCATACCTCTGTAAAAATTCCAAGGTGGGAGGTCTGTTTGACACTGGTGTTGAATTCTGAGGTCGAGCTGGCAAATACTGTATTGTATTTGGTGCACTGGCTTTTACCTGAACATTTGTACTATTAAAAGGAGCAGCTATAGGGGCTCTGGCCATCATAGTAGGGCTTCCAGCTGCACCCACTGGTGCTGGATTCCTTGCAGAAACAAGAGATTGATTTGTGAAGGACTGCCGAGTACCTGATAAGCCCATGTTCACAGAAGTCTTGGTAGATACAGCACTATGCATAATTGGATGATTTGTGGTAACTGAACAGCTAACAG
>APH_3188
ACTTAGAACTTGTGTGGCTAACTGAATACCCCTTCTTTAACTTCACAACTTCAGTTTTTTATTAACTGGCTGAATATTCTCCATGATGATAACGAAGAAAATGGCACCACCAAAACTAAATTCAAATACAGTAAAAATCACAAATAAGTTTGTAAATATGTAGAACATAAAAATATAGCTGCTAAAATCAGTCTTTAGTTTCCATCCAAACATTGTATGCAGTCTTAGAACGCTTTTAAAGCCAACATGGCTTAATGTAATGCTACTGTAATTGAGCAGGGTAATGTGGCACACACATTTAACAGAAACAGGCTATTGTAATAACAACTGGGCAACTTGTGAGCATCGACAGACTTGGCAGAGATGTGTGTGTGTGTGTGTTTTATATACAAACAATAAAAGCCTGTACAAGATTTATCCTACACAACATTGTTATGAATGACTATGTACAGTACCAAGCAATGAATGACTACAGTTTGTTTGTATTGACAAGGTGAGTTTTGCCACACTGGCAGGAACATAGAAGCAACCATAAGAAGTGCAACATTGAACTGTTACAAACTTTTGGCCTTTATATAATGACATATACAATAAAGACCTTCCAAGTTTTCATTTTGGCCCAAAGAATCCTTGTCCTGTAATATTACTTTGTGCATTCATCTGACTTCTGGTGTTAGTGGCATAGAGTTGCTGCTGAAAATTATGAAACTGCACAGCATAATTTGGATCAGCTGTAGTAGGGCCATAAAATGGAGATTGTTTGTAGTTAAATGACTGGCCCATTGAGGGTGGTAGTGGCTGTGTAGCATCTGGTGTCATACCAGTCAATGGAAGAGGCATCTGCTTATTTGGAAACATAGGAAGTCCTTGTCCTCCACCTACTGAATTCAATGGCACCATCTGTGCACCATGAGGCCCGACTGATGGGCCTGGGGGACGGCCAAACATTGGGGATTCAGAACCTGATCCACCAGAAAACATTTGATTTCCAGTTTGTGAAACAGCAACAGAAGGGCTAACGCCTCTCATCATAGGTCCCATCATCATATTCACCGCTCGCTGGCCACTTAAAATACCTGGACCACCAGGTGGCCCACCTGAATTTCCACTATTTGGGAAGTACTGAAGATTGTGTGTTGGAACTTTATTGTCAAGATTGGTAAGAGGAGCTGCATACCTCTGTAAAAATTCCAAGGTGGGAGGTCTGTTTGACACTGGTGTTGAATTCTGAGGTCGAGCTGGCAAATACTGTATTGTATTTGGTGCACTGGCTTTTACCTGAACATTTGTACTATTAAAAGGAGCAGCTATAGGGGCTCTGGCCATCATAGTAGGGCTTCCAGCTGCACCCACTGGTGCTGGATTCCTTGCAGAAACAAGAGATTGATTTGTGAAGGACTGCCGAGTACCTGATAAGCCCATGTTCACAGAAGTCTTGGTAGATACAGCACTATGCATAATTGGATGATTTGTGGTAACTGAACAGCTAACAG
>APH_1535
-------AATTGTGTGGCTAACTGAATACCCCTTCTTTAACTTCACAACTTCAGTTTTTTATTAACTGGCTGAATATTCTCCATGATGATAACGAAGAAAATGGCACCACCAAAACTAAATTCAAATACAGTAAAAATCACAAATAAGTTTGTAAATATGTAGAACATAAAAATATAGCTGCTAAAATCAGTCTTTAGTTTCCATCCAAACATTGTATGCAGTCTTAGAACGCTTTTAAAGCCAACATGGCTTAATGTAATGCTACTGTAATTGAGCAGGGTAATGTGGCACACACATTTAACAGAAACAGGCTATTGTAATAACAACTGGGCAACTTGTGAGCATCGACAGACTTGGCAGAGATGTGTGTGTGTGTGTGTTTTATATACAAACAATAAAAGCCTGTACAAGATTTATCCTACACAACATTGTTATGAATGACTATGTACAGTACCAAGCAATGAATGACTACAGTTTGTTTGTATTGACAAGGTGAGTTTTGCCACACTGGCAGGAACATAGAAGCAACCATAAGAAGTGCAACATTGAACTGTTACAAACTTTTGGCCTTTATATAATGACATATACAATAAAGACCTTCCAAGTTTTCATTTTGGCCCAAAGAATCCTTGTCCTGTAATATTACTTTGTGCATTCATCTGACTTCTGGTGTTAGTGGCATAGAGTTGCTGCTGAAAATTATGAAACTGCACAGCATAATTTGGATCAGCTGTAGTAGGGCCATAAAATGGAGATTGTTTGTAGTTAAATGACTGGCCCATTGAGGGTGGTAGTGGCTGTGTAGCATCTGGTGTCATACCAGTCAATGGAAGAGGCATCTGCTTATTTGGAAACATAGGAAGTCCTTGTCCTCCACCTACTGAATTCAATGGCACCATCTGTGCACCATGAGGCCCGACTGATGGGCCTGGGGGACGGCCAAACATTGGGGATTCAGAACCTGATCCACCAGAAAACATTTGATTTCCAGTTTGTGAAACAGCAACAGAAGGGCTAACGCCTCTCATCATAGGTCCCATCATCATATTCACCGCTCGCTGGCCACTTAAAATACCTGGACCACCAGGTGGCCCACCTGAATTTCCACTATTTGGGAAGTACTGAAGATTGTGTGTTGGAACTTTATTGTCAAGATTGGTAAGAGGAGCTGCATACCTCTGTAAAAATTCCAAGGTGGGAGGTCTGTTTGACACTGGTGTTGAATTCTGAGGTCGAGCTGGCAAATACTGTATTGTATTTGGTGCACTGGCTTTTACCTGAACATTTGTACTATTAAAAGGAGCAGCTATAGGGGCTCTGGCCATCATAGTAGGGCTTCCAGCTGCACCCACTGGTGCTGGATTCCTTGCAGAAACAAGAGACTGATTTGTGAAGGACTGCCGAGTACCTGATAAGCCCATGTTCACAGAAGTCTTGGTAGATACAGCACTATGCATAATTGGATGATTTGTGGTAACTGAACAGCTAACAG
>APH_4024
--------------------------------------AACTTCACAACTTCAGTTTTTTATTAACTGGCTGAATATTCTCCATGATGATAACGAAGAAAATGGCACCACCAAAACTAAATTCAAATACAGTAAAAATCACAAATAAGTTTGTAAATATGTAGAACATAAAAATATAGCTGCTAAAATCAGTCTTTAGTTTCCATCCAAACATTGTATGCAGTCTTAGAACGCTTTTAAAGCCAACATGGCTTAATGTAATGCTACTGTAATTGAGCAGGGTAATGTGGCACACACATTTAACAGAAACAGGCTATTGTAATAACAACTGGGCAACTTGTGAGCATCGACAGACTTGGCAGAGATGTGTGTGTGTGTGTGTTTTATATACAAACAATAAAAGCCTGTACAAGATTTATCCTACACAACATTGTTATGAATGACTATGTACAGTACCAAGCAATGAATGACTACAGTTTGTTTGTATTGACAAGGTGAGTTTTGCCACACTGGCAGGAACATAGAAGCAACCATAAGAAGTGCAACATTGAACTGTTACAAACTTTTGGCCTTTATATAATGACATATACAATAAAGACCTTCCAAGTTTTCATTTTGGCCCAAAGAATCCTTGTCCTGTAATATTACTTTGTGCATTCATCTGACTTCTGGTGTTAGTGGCATAGAGTTGCTGCTGAAAATTATGAAACTGCACAGCATAATTTGGATCAGCTGTAGTAGGGCCATAAAATGGAGATTGTTTGTAGTTAAATGACTGGCCCATTGAGGGTGGTAGTGGCTGTGTAGCATCTGGTGTCATACCAGTCAATGGAAGAGGCATCTGCTTATTTGGAAACATAGGAAGTCCTTGTCCTCCACCTACTGAATTCAATGGCACCATCTGTGCACCATGAGGCCCGACTGATGGGCCTGGGGGACGGCCAAACATTGGGGATTCAGAACCTGATCCACCAGAAAACATTTGATTTCCAGTTTGTGAAACAGCAACAGAAGGGCTAACGCCTCTCATCATAGGTCCCATCATCATATTCACCGCTCGCTGGCCACTTAAAATACCTGGACCACCAGGTGGCCCACCTGAATTTCCACTATTTGGGAAGTACTGAAGATTGTGTGTTGGAACTTTATTGTCAAGATTGGTAAGAGGAGCTGCATACCTCTGTAAAAATTCCAAGGTGGGAGGTCTGTTTGACACTGGTGTTGAATTCTGAGGTCGAGCTGGCAAATACTGTATTGTATTTGGTGCACTGGCTTTTACCTGAACATTTGTACTATTAAAAGGAGCAGCTATAGGGGCTCTGGCCATCATAGTAGGGCTTCCAGCTGCACCCACTGGTGCTGGATTCCTTGCAGAAACAAGAGACTGATTTGTGAAGGACTGCCGAGTACCTGATAAGCCCATGTTCACAGAAGTCTTGGTAGATACAGCACTATGCATAATTGGATGATTTGTGGTAACTGAACAGCTAACAG
>APH_5003
------------------------------------------------------------ATTAACTGGCTGAATATTCTCCATGATGATAACGAAGAAAATGGCACCACCAAAACTAAATTCAAATACAGTAAAAATCACAAATAAGTTTGTAAATATGTAGAACATAAAAATATAGCTGCTAAAATCAGTCTTTAGTTTCCATCCAAACATTGTATGCAGTCTTAGAACGCTTTTAAAGCCAACATGGCTTAATGTAATGCTACTGTAATTGAGCAGGGTAATGTGGCACACACATTTAACAGAAACAGGCTATTGTAATAACAACTGGGCAACTTGTGAGCATCGACAGACTTGGCAGAGATGTGTGTGTGTGTGTGTTTTATATACAAACAATAAAAGCCTGTACAAGATTTATCCTACACAACATTGTTATGAATGACTATGTACAGTACCAAGCAATGAATGACTACAGTTTGTTTGTATTGACAAGGTGAGTTTTGCCACACTGGCAGGAACATAGAAGCAACCATAAGAAGTGCAACATTGAACTGTTACAAACTTTTGGCCTTTATATAATGACATATACAATAAAGACCTTCCAAGTTTTCATTTTGGCCCAAAGAATCCTTGTCCTGTAATATTACTTTGTGCATTCATCTGACTTCTGGTGTTAGTGGCATAGAGTTGCTGCTGAAAATTATGAAACTGCACAGCATAATTTGGATCAGCTGTAGTAGGGCCATAAAATGGAGATTGTTTGTAGTTAAATGACTGGCCCATTGAGGGTGGTAGTGGCTGTGTAGCATCTGGTGTCATACCAGTCAATGGAAGAGGCATCTGCTTATTTGGAAACATAGGAAGTCCTTGTCCTCCACCTACTGAATTCAATGGCACCATCTGTGCACCATGAGGCCCGACTGATGGGCCTGGGGGACGGCCAAACATTGGGGATTCAGAACCTGATCCACCAGAAAACATTTGATTTCCAGTTTGTGAAACAGCAACAGAAGGGCTAACGCCTCTCATCATAGGTCCCATCATCATATTCACCGCTCGCTGGCCACTTAAAATACCTGGACCACCAGGTGGCCCACCTGAATTTCCACTATTTGGGAAGTACTGAAGATTGTGTGTTGGAACTTTATTGTCAAGATTGGTAAGAGGAGCTGCATACCTCTGTAAAAATTCCAAGGTGGGAGGTCTGTTTGACACTGGTGTTGAATTCTGAGGTCGAGCTGGCAAATACTGTATTGTATTTGGTGCACTGGCTTTTACCTGAACATTTGTACTATTAAAAGGAGCAGCTATAGGGGCTCTGGCCAT-----------------------------------------------------------------------------------------------------------------------------------------------------------------------
>APH_4005
ACTTAGAACTTGTGTGTCTAACTGAATACCCCTTCTTTAACTTCACAACGTCAGTTTTTTATTAACTGGCTGAATATTCTCCATGATGATAACGAAGAAAATGGCACCACCAAAACTAAATTCAAATACAGTAAAAATCACAAATAAGTTTGTAAATATGTAGAACATAAAAATATAGCTGCTAAAATCAGTCTTTAGTTTCCATCCAAACATTGTATGCAGTCTTAGAACGCTTTTAAAGCCAACATGGCTTAATGTAATGCTACTGTAATTGAGCAGGGTAATGTGGCACACACATTTAACAGAAACAGGCTATTGTAATAACAACTGGGCAACTTGTGAGCATCGACAGACTTGGCAGAGATGTGTGTGTGTGTGTGTTTTATATACAAACAATAAAAGCCTGTACAAGATTTATCCTACACAACATTGTTATGAATGACTATGTACAGTACCAAGCAATGAATGACTACAGTTTGTTTGTATTGACAAGGTGAGTTTTGCCACACTGGCAGGAACATAGAAGCAACCATAAGAAGTGCAACATTGAACTGTTACAAACTTTTGGCCTTTATATAATGACATATACAATAAAGACCTTCCAAGTTTTCATTTTGGCCCAAAGAATCCTTGTCCTGTAATATTACTTTGTGCATTCATCTGACTTCTGGTGTTAGTGGCATAGAGTTGCTGCTGAAAATTATGAAACTGCACAGCATAATTTGGATCAGCTGTAGTAGGGCCATAAAATGGAGATTGTTTGTAGTTAAATGACTGGCCCATTGAGGGTGGTAGTGGCTGTGTAGCATCTGGTGTCATACCAGTCAATGGAAGAGGCATCTGCTTATTTGGAAACATAGGAAGTCCTTGTCCTCCACCTACTGAATTCAATGGCACCATCTGTGCACCATGAGGCCCGACTGATGGGCCTGGGGGACGGCCAAACATTGGGGATTCAGAACCTGATCCACCAGAAAACATTTGATTTCCAGTTTGTGAAACAGCAACAGAAGGGCTAACGCCTCTCATCATAGGTCCCATCATCATATTCACCGCTCGCTGGCCACTTAAAATACCTGGACCACCAGGTGGCCCACCTGAATTTCCACTATTTGGGAAGTACTGAAGATTGTGTGTTGGAACTTTATTGTCAAGATTGGTAAGAGGAGCTGCATACCTCTGTAAAAATTCCAAGGTGGGAGGTCTGTTTGACACTGGTGTTGAATTCTGAGGTCGAGCTGGCAAATACTGTATTGTATTTGGTGCACTGGCTTTTACCTGAACATTTGTACTATTAAAAGGAGCAGCTATAGGGGCTCTGGCCATCATAGTAGGGCTTCCAGCTGCACCCACTGGTGCTGGATTCCTTGCAGAAACAAGAGACTGATTTGTGAAGGACTGCCGAGTACCTGATAAGCCCATGTTCACAGAAGTCTTGGTAGATACAGCACTATGCATAATTGGATGATTTGTGGTAACTGAACAGCTAACAG
>APH_0772
--------------------------------------------------------------------------------------------CGAAGAAAATGGCACCACCAAAACTAAATTCAAATACAGTAAAAATCACAAATAAGTTTGTAAATATGTAGAACATAAAAATATAGCTGCTAAAATCAGTCTTTAGTTTCCATCCAAACATTGTATGCAGTCTTAGAACGCTTTTAAAGCCAACATGGCTTAATGTAATGCTACTGTAATTGAGCAGGGTAATGTGGCACACACATTTAACAGAAACAGGCTATTGTAATAACAACTGGGCAACTTGTGAGCATCGACAGACTTGGCAGAGATGTGTGTGTGTGTGTGTTTTATATACAAACAATAAAAGCCTGTACAAGATTTATCCTACACAACATTGTTATGAATGACTATGTACAGTACCAAGCAATGAATGACTACAGTTTGTTTGTATTGACAAGGTGAGTTTTGCCACACTGGCAGGAACATAGAAGCAACCATAAGAAGTGCAACATTGAACTGTTACAAACTTTTGGCCTTTATATAATGACATATACAATAAAGACCTTCCAAGTTTTCATTTTGGCCCAAAGAATCCTTGTCCTGTAATATTACTTTGTGCATTCATCTGACTTCTGGTGTTAGTGGCATAGAGTTGCTGCTGAAAATTATGAAACTGCACAGCATAATTTGGATCAGCTGTAGTAGGGCCATAAAATGGAGATTGTTTGTAGTTAAATGACTGGCCCATTGAGGGTGGTAGTGGCTGTGTAGCATCTGGTGTCATACCAGTCAATGGAAGAGGCATCTGCTTATTTGGAAACATAGGAAGTCCTTGTCCTCCACCTACTGAATTCAATGGCACCATCTGTGCACCATGAGGCCCGACTGATGGGCCTGGGGGACGGCCAAACATTGGGGATTCAGAACCTGATCCACCAGAAAACATTTGATTTCCAGTTTGTGAAACAGCAACAGAAGGGCTAACGCCTCTCATCATAGGTCCCATCATCATATTCACCGCTCGCTGGCCACTTAAAATACCTGGACCACCAGGTGGCCCACCTGAATTTCCACTATTTGGGAAGTACTGAAGATTGTGTGTTGGAACTTTATTGTCAAGATTGGTAAGAGGAGCTGCATACCTCTGTAAAAATTCCAAGGTGGGAGGTCTGTTTGACACTGGTGTTGAATTCTGAGGTCGAGCTGGCAAATACTGTATTGTATTTGGTGCACTGGCTTTTACCTGAACATTTGTACTATTAAAAGGAGCAGCTATAGGGGCTCTGGCCATCATAGTAGGGCTTCCAGCTGCACCCACTGGTGCTGGATTCCTTGCAGAAACAAGAGACTGATTTGTGAAGGACTGCCGAGTACCTGATAAGCCCATGTTCAC-----------------------------------------------------------------
