# Supplementary material for: ﻿Discovery of a new tarantula species from the Madrean Sky Islands and the first documented instance of syntopy between two montane endemics (Araneae, Theraphosidae, Aphonopelma): a case of prior mistaken identity
Source: Zookeys. 2024 Aug 16;1210:61–98. doi: 10.3897/zookeys.1210.125318 (PMC11344175; doi:10.3897/zookeys.1210.125318)
Supplement: Supplementary material 8 — Phylogenomics files [file zookeys-1210-061_article-125318__-s008.zip › Suppl8/individual_UCE_loci/sl_realigned_uce_20010009.fas]

>APH_0683
GGGGACATCCAGTTTAAAAGACCTAAAAGAATTGCGCTCGGTTATTCAGGAGAACAGCACTGAGCATTTACAGAGTTCGGAAAAGTACTGCAAACAACATTAACAACAATATAAAAAATATCAAGAAGTTCAGAATCGCTGGTCTAGTGTTATCTTGAGGTGATGCAGCTAGAAGTTCAACTAGATAAGAGAAACATCCTTAGATGCAACCTGATGAAGAATATTACACAAATCCATAGGCCCTCGGGCCTGAAGAAATTCTTGGCCGCGAAGAGTCGTGTACTCCAATCTTGAAGTGATACACCAGCTTTCAGATTTAACACATTTGCAGAGTAACTAACACTCTGTTAAGTTTACAAACAAATTAAATACAGATTAGATTCATCAGAGTTTGTCTTTTGAGACTTTGAGATCATAACTCATGCGGCGTCCGTTTAGAAGAGGACGCACGTCCTCCCTTCGATGGCTTGTTGTTACCATCTTGGCTTCTCTCTCAAATATGTCTGCTGTAGCATCTTGGTCCGATTTACACCTAGACATAGCTGATCCTGCTACTGCTGCAGCAGCTGCAGCAGCACTAGTTGCCATAGCGACCGCCATGTCATCGGCTACCTGATGGCGAGAAGGTGTGGGAGACATGCTCTCAGATCCACAAGAAGAACTCTCACTGAGTTCTGCTGTTGGTCGTCGGCTTATCCGGGGTGAATGGTTAGGACGGCGACCCAGGATTTGGGCTTGGATGTGCTCACAGATTCTCTTGAATCGGCGGATCGGACCTAAAGACAACGAAAAAAAAAAAAGCACAAGATCAAAGAAACCTCATCCCTAATATACTCCTCACATATTTAAAAAACATACACTGATCAGCCAAAACATTATGACCACCCCCACACCTCGAGAATGGGCTCG----
>APH_0723
------------------------------------CTCGGTTATTCAGGAGAACAGCACTGAGCATTTACAGAGTTCGGAAAAGTACTGCAAACAACATTAACAACAATATAAAAAATATCAAGAAGTTCAGAATCGCTGGTCTAGTGTTATCTTGAGGTGATGCAGCTAGAAGTTCAACTAGATAAGAGAAACATCCTTAGATGCAACCTGATGAAGAATATTACACAAATCCATAGGCCCTCGGGCCTGAAGAAATTCTTGGCCGCGAAGAGTCGTGTACTCCAATCTTGAAGTGATACACCAGCTTTCAGATTTAACACATTTGCAGAGTAACTAACACTCTGTTAAGTTTACAAACAAATTAAATACAGATTAGATTCATCAGAGTTTGTCTTTTGAGACTTTGAGATCATAACTCATGCGGCGTCCGTTTAGAAGAGGACGCACGTCCTCCCTTCGATGGCTTGTTGTTACCATCTTGGCTTCTCTCTCAAATATGTCTGCTGTAGCATCTTGGTCCGATTTACACCTAGACATAGCTGATCCTGCTACTGCTGCAGCAGCTGCAGCAGCACTAGTTGCCATAGCGACCGCCATGTCATCGGCTACCTGATGGCGAGAAGGTGTGGGAGACATGCTCTCAGATCCACAAGAAGAACTCTCACTGAGTTCTGCTGTTGGTCGTCGGCTTATCCGGGGTGAATGGTTAGGACGGCGACCCAGGATTTGGGCTTGGATGTGCTCACAGATTCTCTTGAATCGGCGGATCGGACCTAAAGACAACGAAAAAAAAAAAAGCACAAGATCAAAGAAACCTCATCCCTAATATACTCCTCACATATTTAAAAAACATACACTGATCAGCCAAAACATTATGACCACCCCCACACCTCGAGAATGGGCTCG----
>APH_0186
GGGGACATCCAGTTTAAAAGACCTAAAAGAATTGCGCTCGGTTATTCAGGAGAACAGCACTGAGCATTTACAGAGTTCGGAAAAGTACTGCAAACAACATTAACAACAATATAAAAAATATCAAGAAGTTCAGAATCGCTGGTCTAGTGTTATCTTGAGGTGATGCAGCTAGAAGTTCAACTAGATAAGAGAAACATCCTTAGATGCAACCTGATGAAGAATATTACACAAATCCATAGGCCCTCGGGCCTGAAGAAATTCTTGGCCGCGAAGAGTCGTGTACTCCAATCTTGAAGTGATACACCAGCTTTCAGATTTAACACATTTTCAGAGTAACTAACACTCTGTTAAGTTTACAAACAAATTAAATACAGATTAGATTCATCAGAGTTTGTCTTTTGAGACTTTGAGATCATAACTCATGCGGCGTCCGTTTAGAAGAGGACGCACGTCCTCCCTTCGATGGCTTGTTGTTACCATCTTGGCTTCTCTCTCAAATATGTCTGCTGTAGCATCTTGGTCCGATTTACACCTAGACATAGCTGATCCTGCTACTGCTGCAGCAGCTGCAGCAGCACTAGTTGCCATAGCGACCGCCATGTCATCGGCTACCTGATGGCGAGAAGGTGTGGGAGACATGCTCTCAGATCCACAAGAAGAACTCTCACTGAGTTCTGCTGTTGGTCGTCGGCTTATCCGGGGTGAATGGTTAGGACGGCGACCCAGGATTTGGGCTTGGATGTGCTCACAGATTCTCTTGAATCGGCGGATCGGACCTAAAGACAACG--AAAAAAAAAAGCACAAGATCAAAGAAACCTCATCCCTAATATACCCCTCACATATTTAAAAAACATACACTGATCAGCCAAAACATTATGACCACCCCCACACCTCGAGACTGGGCTCG----
>APH_0717
GGGGACATCCAGTTTAAAAGACCTAAAAGAATTGCGCTAGGTTATTCAGGAGAACAGCACTGAGCATTTACAGAGTTCGGAAAAGTACTGCAAACAACATTAACAACAATATAAAAAATATCAAGAAGTTCAGAATCGCTGGTCTAGTGTTATCTTGAGGTGATGCAGCTAGAAGTTCAACTAGATAAGAGAAACATCCTTAGATGCAACCTGATGAAGAATATTACACAAATCCATAGGCCCTCGGGCCTGAAGAAATTCTTGGCCGCGAAGAGTCGTGTACTCCAATCTTGAAGTGATACACCAGCTTTCAGATTTAACACATTTTCAGAGTAACTAACACTCTGTTAAGTTTACAAACAAATTAAATACAGATTAGATTCATCAGAGTTTGTCTTTTGAGACTTTGAGATCATAACTCATGCGGCGTCCGTTTAGAAGAGGACGCACGTCCTCCCTTCGATGGCTTGTTGTTACCATCTTGGCTTCTCTCTCAAATATGTCTGCTGTAGCATCTTGGTCCGATTTACACCTAGACATAGCTGATCCTGCTACTGCTGCAGCAGCTGCAGCAGCACTAGTTGCCATAGCGACCGCCATGTCATCGGCTACCTGATGGCGAGAAGGTGTGGGAGACATGCTCTCAGATCCACAAGAAGAACTCTCACTGAGTTCTGCTGTTGGTCGTCGGCTTATCCGGGGTGAATGGTTAGGACGGCGACCCAGGATTTGGGCTTGGATGTGCTCACAGATTCTCTTGAATCGGCGGATCGGACCTAAAGACAACG--AAAAAAAAAAGCACAAGATCAAAGAAACCTCATCCCTAATATACCCCTCACATATTTAAAAAACATACACTGATCAGCCAAAACATTATGACCACCCCCACACCTCGAGAATGGGCTCGC---
>APH_0185
GGGGACATCCAGTTTAAAAGACCTAAAAGAATTGCGCTCGGTTATTCAGGAGAACAGCACTGAGCATTTACAGAGTTCGGAAAAGTACTGCAAACAACATTAACAACAATATAAAAAATATCAAGAAGTTCAGAATCGCTGGTCTAGTGTTATCTTGAGGTGATGCAGCTAGAAGTTCAACTAGATAAGAGAAACATCCTTAGATGCAACCTGATGAAGAATATTACACAAATCCATAGGCCCTCGGGCCTGAAGAAATTCTTGGCCGCGAAGAGTCGTGTACTCCAATCTTGAAGTGATACACCAGCTTTCAGATTTAACACATTTTCAGAGTAACTAACACTCTGTTAAGTTTACAAACAAATTAAATACAGATTAGATTCATCAGAGTTTGTCTTTTGAGACTTTGAGATCATAACTCATGCGGCGTCCGTTTAGAAGAGGACGCACGTCCTCCCTTCGATGGCTTGTTGTTACCATCTTGGCTTCTCTCTCAAATATGTCTGCTGTAGCATCTTGGTCCGATTTACACCTAGACATAGCTGATCCTGCTACTGCTGCAGCAGCTGCAGCAGCACTAGTTGCCATAGCGACCGCCATGTCATCGGCTACCTGATGGCGAGAAGGTGTGGGAGACATGCTCTCAGATCCACAAGAAGAACTCTCACTGAGTTCTGCTGTTGGTCGTCGGCTTATCCGGGGTGAATGGTTAGGACGGCGACCCAGGATTTGGGCTTGGATGTGCTCACAGATTCTCTTGAATCGGCGGATCGGACCTAAAGACAACG--AAAAAAAAAAGCACAAGATCAAAGAAACCTCATCCCTAATATACCCCTCACATATTTAAAAAACATACACTGATCAGCCAAAACATTATGACCACCCCCACACCTCGAGAATGGGCTCG----
>APH_0674
GGGGACATCCAGTTTAAAAGACCTAAAAGAATTGCGCTCGGTTATTCAGGAGAACAGCACTGAGCATTTACAGAGTTCGGAAAAGTACTGCAAACAACATTAACAACAATATAAAAAATATCAAGAAGTTCAGAATCGCTGGTCTAGTGTTATCTTGAGGTGATGCAGCTAGAAGTTCAACTAGATAAGAGAAACATCCTTAGATGCAACCTGATGAAGAATATTACACAAATCCATAGGCCCTCGGGCCTGAAGAAATTCTTGGCCGCGAAGAGTCGTGTACTCCAATCTTGAAGTGATACACCAGCTTTCAGATTTAACACATTTTCAGAGTAACTAACACTCTGTTAAGTTTACAAACAAATTAAATACAGATTAGATTCATCAGAGTTTGTCTTTTGAGACTTTGAGATCATAACTCATGCGGCGTCCGTTTAGAAGAGGACGCACGTCCTCCCTTCGATGGCTTGTTGTTACCATCTTGGCTTCTCTCTCAAATATGTCTGCTGTAGCATCTTGGTCCGATTTACACCTAGACATAGCTGATCCTGCTACTGCTGCAGCAGCTGCAGCAGCACTAGTTGCCATAGCGACCGCCATGTCATCGGCTACCTGATGGCGAGAAGGTGTGGGAGACATGCTCTCAGATCCACAAGAAGAACTCTCACTGAGTTCTGCTGTTGGTCGTCGGCTTATCCGGGGTGAATGGTTAGGACGGCGACCCAGGATTTGGGCTTGGATGTGCTCACAGATTCTCTTGAATCGGCGGATCGGACCTAAAGACAACG--AAAAAAAAAAGCACAAGATCAAAGAAACCTCATCCCTAATATACCCCTCACATATTTAAAAAACATACACTGATCAGCCAAAACATTATGACCACCCCCACACCTCGAGAATGGGCTCG----
>APH_3188
GGGGACATCCAGTTTAAAAGACCTAAAAGAATTGCGCTCGGTTATTCAGGAGAACAGCACTGAGCATTTACAGAGTTCGGAAAAGTACTGCAAACAACATTAACAACAATATAAAAAATATCAAGAAGTTCAGAATCGCTGGTCTAGTGTTATCTTGAGGTGATGCAGCTAGAAGTTCAACTAGATAAGAGAAACATCCTTAGATGCAACCTGATGAAGAATATTACACAAATCCATAGGCCCTCGGGCCTGAAGAAATTCTTGGCCGCGAAGAGTCGTGTACTCCAATCTTGAAGTGATACACCAGCTTTCAGATTTAACACATTTTCAGAGTAACTAACACTCTGTTAAGTTTACAAACAAATTAAATACAGATTAGATTCATCAGAGTTTGTCTTTTGAGACTTTGAGATCATAACTCATGCGGCGTCCGTTTAGAAGAGGACGCACGTCCTCCCTTCGATGGCTTGTTGTTACCATCTTGGCTTCTCTCTCAAATATGTCTGCTGTAGCATCTTGGTCCGATTTACACCTAGACATAGCTGATCCTGCTACTGCTGCAGCAGCTGCAGCAGCACTAGTTGCCATAGCGACCGCCATGTCATCGGCTACCTGATGGCGAGAAGGTGTGGGAGACATGCTCTCAGATCCACAAGAAGAACTCTCACTGAGTTCTGCTGTTGGTCGTCGGCTTATCCGGGGTGAATGGTTAGGACGGCGACCCAGGATTTGGGCTTGGATGTGCTCACAGATTCTCTTGAATCGGCGGATCGGACCTAAAGACAACG--AAAAAAAAAAGCACAAGATCAAAGAAACCTCATCCCTAATATACCCCTCACATATTTAAAAAACATACACTGATCAGCCAAAACATTATGACCACCCCCACACCTCGAGAATGGGCTCGC---
>APH_4005
-------------------------------------------------------------------------------------------AAACAACATTAACAACAATATAAAAAATATCAAGAAGTTCAGAATCGCTGGTCTAGTGTTATCTTGAGATGATGCAGCTAGAAGTTCAACTAGATAAGAGAAACATCCTTAGATGCAACCTGATGAAGAATATTACACAAATCCATAGGCCCTCGGGCCTGAAGAAATTCTTGGCCGCGAAGAGTCGTGTACTCCAATCTTGAAGTGATACACCAGCTTTCAGATTTAACACATTTTCAGAGTAACTAACACTCTGTTAAGTTTACAAACAAATTAAATACAGATTAGATTCATCAGAGTTTGTCTTTTGAGACTTTGAGATCATAACTCATGCGGCGTCCGTTTAGAAGAGGACGCACGTCCTCCCTTCGATGGCTTGTTGTTACCATCTTGGCTTCTCTCTCAAATATGTCTGCTGTAGCATCTTGGTCCGATTTACACCTAGACATAGCTGATCCTGCTACCGCTGCAGCAGCTGCAGCAGCACTAGTTGCCATAGCGACCGCCATGTCATCGGCTACCTGATGGCGAGAAATTGTGGGAGACATGCTCTCAGATCCACAAGAAGAACTCTCACTGAGTTCTGCTGTTGGTCGTCGGCTTATCCGGGGTGAATGGTTAGGACGGCGACCCAGGATTTGGGCTTGGATGTGCTCACAGATTCTCTTGAATCGGCGGATCGTACCTAAAGACAATTAAAAAAAAAAAAGCACAAGATCAAAGAAACCTCATCCCTAATATACTCCTCACATATTTAAAAAACATATACTGATCAGCCAAAACATTATGACCACCCCCACACCTCGAGAATGGGCTCGCCGG
>APH_0772
------------------------------------------------------------------------------------------------------------------------------------------------------------------------------------------------------------------------------------------------------------------------GCCGCGAAGAGTCGTGTACTCCAATCTTGAAGTGATACACCAGCTTTCAGATTTAACACATTTTCAGAGTAACTAACACTCTGTTAAGTTTACAAACAAATTAAATACAGATTAGATTCATCAGAGTTTGTCTTTTGAGACTTTGAGATCATAACTCATGCGGCGTCCGTTTAGAAGAGGACGCACGTCCTCCCTTCGATGGCTTGTTGTTACCATCTTGGCTTCTCTCTCAAATATGTCTGCTGTAGCATCTTGGTCCGATTTACACCTAGACATAGCTGATCCTGCTACTGCTGCAGCAGCTGCAGCAGCACTAGTTGCCATAGCGACTGCCATGTCATCGGCTACCTGATGGCGAGAAATTGTGGGAGACATGCTCTCAGATCCACAAGAAGAACTCTCACTGAGTTCTGCTGTTGGTCGTCGGCTTATCCGGGGTGAATGGTTAGGACGGCGACCCAGGATTTGGGCTTGGATGTGCTCACAGATTCTCTTAAATCGGCGGATCGGACCTAAAGACAATG--AAAAAAAAAAGCACAAGATCAAAGAAACCTCATCCCTAATATACTCCTCACATATTTAAAAAACATACACTGATCAGCCAAAACATTATGACCACCCCCACACCTCGAGAATGGGCTCGCCGG
>APH_1535
GGGGACATCCAGTTTAAAAGACCTAAAAGAATTGCGCTCGGTTATTCAGGAGAACAGCACTGAGCATTTACAGAGTTCGGAAAAGTACTGCAAACAACATTAACAACAATATAAAAAATATCAAGAAGTTCAGAATCGCTGGTCTAGTGTTATCTTGAGATGATGCAGCTAGAAGTTCAACTAGATAAGAGAAACATCCTTAGATGCAACCTGATGAAGAATATTACACAAATCCATAGGACCTCGGGCCTGAAGAAATTCTTGGCCGCGAAGAGTCGTGTACTCCAATCTTGAAGTGATACACCAGCTTTCAGATTTAACACATTTTCAGAGTAACTAACACTCTGTTAAGTTTACAAACAAATTAAATACAGATTAGATTCATCAGAGTTTGTCTTTTGAGACTTTGAGATCATAACTCATGCGGCGTCCGTTTAGAAGAGGACGCACGTCCTCCCTTCGATGGCTTGTTGTTACCATCTTGGCTTCTCTCTCAAATATGTCTGCTGTAGCATCTTGGTCCGATTTACACCTAGACATAGCTGATCCTGCTACTGCTGCAGCAGCTGCAGCAGCACTAGTTGCCATAGCGACTGCCATGTCATCGGCTACCTGATGGCGAGAAATTGTGGGAGACATGCTCTCAGATCCACAAGAAGAACTCTCACTGAGTTCTGCTGTTGGTCGTCGGCTTATCCGGGGTGAATGGTTAGGACGGCGACCCAGGATTTGGGCTTGGATGTGCTCACAGATTCTCTTAAATCGGCGGATCGGACCTAAAGACAATG--AAAAAAAAAAGCACAAGATCAAAGAAACCTCATCCCTAATATACTCCTCACATATTTAAAAAACATATACTGATCAGCCAAAACATTATGACCACCCCCACACCTCGAGAATGGGCTCGCCGG
>APH_4029
-------------------------------------------------------------------------------------------------------------------------------GTTGAGAATCGCTGGTCTAGTGTTATCTTGAGATGATGCAGCTAGAAGTTCAACTAGATAAGAGAAACATCCTTAGATGCAACCTGATGAAGAATATTACACAAATCCATAGGCCCTCGGGCCTGAAGAAATTCTTGGCCGCGAAGAGTCGTGTACTCCAATCTTGAAGTGATACACCAGCTTTCAGATTTAACACATTTTCAGAGTAACTAACACTCTGTTAAGTTTACAAACAAATTAAATACAGATTAGATTCATCAGAGTTTGTCTTTTGAGACTTTGAGATCATAACTCATGCGGCGTCCGTTTAGAAGAGGACGCACGTCCTCCCTTCGATGGCTTGTTGTTACCATCTTGGCTTCTCTCTCAAATATGTCTGCTGTAGCATCTTGGTCCGATTTACACCTAGACATAGCTGATCCTGCTACCGCTGCAGCAGCTGCAGCAGCACTAGTTGCCATAGCGACCGCCATGTCATCGGCTACCTGATGGCGAGAAATTGTGGGAGACATGCTCTCAGATCCACAAGAAGAACTCTCACTGAGTTCTGCTGTTGGTCGTCGGCTTATCCGGGGTGAATGGTTAGGACGGCGACCCAGGATTTGGGCTTGGATGTGCTCACAGATTCTCTTGAATCGGCGGATCGGACCTAAAGACAATGAAAAAAAAAAAAGCACAAGATCAAAGAAACCTCATCCCTAATATACTCCTCACATATTTAAAAAACATATACTGATCAGCCAAAACATTATGACCACCCCCACACCTCGAGAATGGGCTCG----
>APH_0880
GGGGACATCCAGTTTAAAAGACCTAAAAGAATTGCGCTCGGTTATTCAGGAGAACAGCACTGAGCATTTACAGAGTTCGGAAAAGTACTGCAAACAACATTAACAACAATATAAAAAATATCAAGAAGTTCAGAATCGCTGGTCTAGTGTTATCTTGAGATGATGCAGCTAGAAGTTCAACTAGATAAGAGAAACATCCTTAGATGCAACCTGATGAAGAATATTACACAAATCCATAGGCCCTCGGGCCTGAAGAAATTCTTGGCCGCGAAGAGTCGTGTACTCCAATCTTGAAGTGATACACCAGCTTTCAGATTTAACACATTTTCAGAGTAACTAACACTCTGTTAAGTTTACAAACAAATTAAATACAGATTAGATTCATCAGAGTTTGTCTTTTGAGACTTTGAGATCATAACTCATGCGGCGTCCGTTTAGAAGAGGACGCACGTCCTCCCTTCGATGGCTTGTTGTTACCATCTTGGCTTCTCTCTCAAATATGTCTGCTGTAGCATCTTGGTCCGATTTACACCTAGACATAGCTGATCCTGCTACTGCTGCAGCAGCTGCAGCAGCACTAGTTGCCATAGCGACCGCCATGTCATCGGCTACCTGATGGCGAGAAATTGTGGGAGACATGCTCTCAGATCCACAAGAAGAACTCTCACTGAGTTCTGCTGTTGGTCGTCGGCTTATCCGGGGTGAATGGTTAGGACGGCGACCCAGGATTTGGGCTTGGATGTGCTCACAGATTCTCTTGAATCGGCGGATCGGACCTAAAGACAATGAAAAAAAAAAAAGCACAAGATCAAAGAAACCTCATCCCTAATATACTCCTCACATATTTAAAAAACATATACTGATCAGCCAAAACATTATGACCACCCCCACACCTCGAGAATGGGCTCGCCGG
>APH_1602
GGGGACATCCAGTTTAAAAGACCTAAAAGAATTGCGCTCGGTTATTCAGGAGAACAGCACTGAGCATTTACAGAGTTCGGAAAAGTACTGCAAACAACATTAACAACAATATAAAAAATATCAAGAAGTTCAGAATCGCTGGTCTAGTGTTATCTTGAGATGATGCAGCTAGAAGTTCAACTAGATAAGAGAAACATCCTTAGATGCAACCTGATGAAGAATATTACACAAATCCATAGGCCCTCGGGCCTGAAGAAATTCTTGGCCGCGAAGAGTCGTGTACTCCAATCTTGAAGTGATACACCAGCTTTCAGATTTAACACATTTTCAGAGTAACTAACACTCTGTTAAGTTTACAAACAAATTAAATACAGATTAGATTCATCAGAGTTTGTCTTTTGAGACTTTGAGATCATAACTCATGCGGCGTCCGTTTAGAAGAGGACGCACGTCCTCCCTTCGATGGCTTGTTGTTACCATCTTGGCTTCTCTCTCAAATATGTCTGCTGTAGCATCTTGGTCCGATTTACACCTAGACATAGCTGATCCTGCTACTGCTGCAGCAGCTGCAGCAGCACTAGTTGCCATAGCGACCGCCATGTCATCGGCTACCTGATGGCGAGAAATTGTGGGAGACATGCTCTCAGATCCACAAGAAGAACTCTCACTGAGTTCTGCTGTTGGTCGTCGGCTTATCCGGGGTGAATGGTTAGGACGGCGACCCAGGATTTGGGCTTGGATGTGCTCACAGATTCTCTTGAATCGGCGGATCGGACCTAAAGACAATGAAAAAAAAAAAAGCACAAGATCAAAGAAACCTCATCCCTAATATACTCCTCACATATTTAAAAAACATATACTGATCAGCCAAAACATTATGACCACCCCCACACCTCGAGAATGGGCTCGCCGG
>APH_5079
--------CCAGTTTAAAAGACCTAAAAGAATTGCGCTCGGTTATTCAGGAGAACAGCACTGAGCATTTACAGAGTTCGGAAAAGTACTGCAAACAACATTAACAACAATATAAAAAATATCAAGAAGTTCAGAATCGCTGGTCTAGTGTTATCTTGAGATGATGCAGCTAGAAGTTCAACTAGATAAGAGAAACATCCTTAGATGCAACCTGATGAAGAATATTACACAAATCCATAGGCCCTCGGGCCTGAAGAAATTCTTGGCCGCGAAGAGTCGTGTACTCCAATCTTGAAGTGATACACCAGCTTTCAGATTTAACACATTTTCAGAGTAACTAACACTCTGTTAAGTTTACAAACAAATTAAATACAGATTAGATTCATCAGAGTTTGTCTTTTGAGACTTTGAGATCATAACTCATGCGGCGTCCGTTTAGAAGAGGACGCACGTCCTCCCTTCGATGGCTTGTTGTTACCATCTTGGCTTCTCTCTCAAATATGTCTGCTGTAGCATCTTGGTCCGATTTACACCTAGACATAGCTGATCCTGCTACTGCTGCAGCAGCTGCAGCAGCACTAGTTGCCATAGCGACCGCCATGTCATCGGCTACCTGATGGCGAGAAATTGTGGGAGACATGCTCTCAGATCCACAAGAAGAACTCTCACTGAGTTCTGCTGTTGGTCGTCGGCTTATCCGGGGTGAATGGTTAGGACGGCGACCCAGGATTTGGGCTTGGATGTGCTCACAGATTCTCTTGAATCGGCGGATCGGACCTAAAGACAATGAAAAAAAAAAAAGCACAAGATCAAAGAAACCTCATCCCTAATATACTCCTCACATATTTAAAAAACATATACTGATCAGCCAAAACATTATGACCACCCCCACACCTCGAGAATGGGCTCGCCGG
>APH_5003
--GGACATCCAGTTTAAAAGACCTAAAAGAATTGCGCTCGGTTATTCAGGAGAACAGCACTGAGCATTTACAGAGTTCGGAAAAGTACTGCAAACAACATTAACAACAATATAAAAAATATCAAGAAGTTCAGAATCGCTGGTCTAGTGTTATCTTGAGATGATGCAGCTAGAAGTTCAACTAGATAAGAGAAACATCCTTAGATGCAACCTGATGAAGAATATTACACAAATCCATAGGCCCTCGGGCCTGAAGAAATTCTTGGCCGCGAAGAGTCGTGTACTCCAATCTTGAAGTGATACACCAGCTTTCAGATTTAACACATTTTCAGAGTAACTAACACTCTGTTAAGTTTACAAACAAATTAAATACAGATTAGATTCATCAGAGTTTGTCTTTTGAGACTTTGAGATCATAACTCATGCGGCGTCCGTTTAGAAGAGGACGCACGTCCTCCCTTCGATGGCTTGTTGTTACCATCTTGGCTTCTCTCTCAAATATGTCTGCTGTAGCATCTTGGTCCGATTTACACCTAGACATAGCTGATCCTGCTACTGCTGCAGCAGCTGCAGCAGCACTAGTTGCCATAGCGACCGCCATGTCATCGGCTACCTGATGGCGAGAAATTGTGGGAGACATGCTCTCAGATCCACAAGAAGAACTCTCACTGAGTTCTGCTGTTGGTCGTCGGCTTATCCGGGGTGAATGGTTAGGACGGCGACCCAGGATTTGGGCTTGGATGTGCTCACAGATTCTCTTGAATCGGCGGATCGGACCTAAAGACAATGAAAAAAAAAAAAGCACAAGATCAAAGAAACCTCATCCCTAATATACTCCTCACATATTTAAAAAACATATACTGATCAGCCAAAACATTATGACCACCCCCACACCTCGAGAATGGGCTCGCCGG
>APH_5001
--------------------------------------------------------------------------------------------AACAACATTAACAACAATATAAAAAATATCAAGAAGTTCAGAATCGCTGGTCTAGTGTTATCTTGAGATGATGCAGCTAGAAGTTCAACTAGATAAGAGAAACATCCTTAGATGCAACCTGATGAAGAATATTACACAAATCCATAGGCCCTCGGGCCTGAAGAAATTCTTGGCCGCGAAGAGTCGTGTACTCCAATCTTGAAGTGATACACCAGCTTTCAGATTTAACACATTTTCAGAGTAACTAACACTCTGTTAAGTTTACAAACAAATTAAATACAGATTAGATTCATCAGAGTTTGTCTTTTGAGACTTTGAGATCATAACTCATGCGGCGTCCGTTTAGAAGAGGACGCACGTCCTCCCTTCGATGGCTTGTTGTTACCATCTTGGCTTCTCTCTCAAATATGTCTGCTGTAGCATCTTGGTCCGATTTACACCTAGACATAGCTGATCCTGCTACTGCTGCAGCAGCTGCAGCAGCACTAGTTGCCATAGCGACCGCCATGTCATCGGCTACCTGATGGCGAGAAATTGTGGGAGACATGCTCTCAGATCCACAAGAAGAACTCTCACTGAGTTCTGCTGTTGGTCGTCGGCTTATCCGGGGTGAATGGTTAGGACGGCGACCCAGGATTTGGGCTTGGATGTGCTCACAGATTCTCTTGAATCGGCGGATCGGACCTAAAGACAATGAAAAAAAAAAAAGCACAAGATCAAAGAAACCTCATCCCTAATATACTCCTCACATATTTAAAAAACATATACTGATCAGCCAAAACATTATGACCACCCCCACACCTCGAGAATGGGCTCGCCGG
>APH_4024
GGGGACATCCAGTTTAAAAGACCTAAAAGAATTGCGCTCGGTTATTCAGGAGAACAGCACTGAGCATTTACAGAGTTCGGAAAAGTACTGCAAACAACATTAACAACAATATAAAAAATATCAAGAAGTTCAGAATCGCTGGTCTAGTGTTATCTTGAGATGATGCAGCTAGAAGTTCAACTAGATAAGAGAAACATCCTTAGATGCAACCTGATGAAGAATATTACACAAATCCATAGGCCCTCGGGCCTGAAGAAATTCTTGGCCGCGAAGAGTCGTGTACTCCAATCTTGAAGTGATACACCAGCTTTCAGATTTAACACATTTTCAGAGTAACTAACACTCTGTTAAGTTTACAAACAAATTAAATACAGATTAGATTCATCAGAGTTTGTCTTTTGAGACTTTGAGATCATAACTCATGCGGCGTCCGTTTAGAAGAGGACGCACGTCCTCCCTTCGATGGCTTGTTGTTACCATCTTGGCTTCTCTCTCAAATATGTCTGCTGTAGCATCTTGGTCCGATTTACACCTAGACATAGCTGATCCTGCTACTGCTGCAGCAGCTGCAGCAGCACTAGTTGCCATAGCGACCGCCATGTCATCGGCTACCTGATGGCGAGAAATTGTGGGAGACATGCTCTCAGATCCACAAGAAGAACTCTCACTGAGTTCTGCTGTTGGTCGTCGGCTTATCCGGGGTGAATGGTTAGGACGGCGACCCAGGATTTGGGCTTGGATGTGCTCACAGATTCTCTTGAATCGGCGGATCGGACCTAAAGACAATGAAAAAAAAAAAAGCACAAGATCAAAGAAACCTCATCCCTAATATACTCCTCACATATTTAAAAAACATATACTGATCAGCCAAAACATTATGACCACCCCCACACCTCGAGAATGGGCTCGCCGG
>APH_4021
GGGGACATCCAGTTTAAAAGACCTAAAAGAATTGCGCTCGGTTATTCAGGAGAACAGCACTGAGCATTTACAGAGTTCGGAAAAGTACTGCAAACAACATTAACAACAATATAAAAAATATCAAGAAGTTCAGAATCGCTGGTCTAGTGTTATCTTGAGATGATGCAGCTAGAAGTTCAACTAGATAAGAGAAACATCCTTAGATGCAACCTGATGAAGAATATTACACAAATCCATAGGCCCTCGGGCCTGAAGAAATTCTTGGCCGCGAAGAGTCGTGTACTCCAATCTTGAAGTGATACACCAGCTTTCAGATTTAACACATTTTCAGAGTAACTAACACTCTGTTAAGTTTACAAACAAATTAAATACAGATTAGATTCATCAGAGTTTGTCTTTTGAGACTTTGAGATCATAACTCATGCGGCGTCCGTTTAGAAGAGGACGCACGTCCTCCCTTCGATGGCTTGTTGTTACCATCTTGGCTTCTCTCTCAAATATGTCTGCTGTAGCATCTTGGTCCGATTTACACCTAGACATAGCTGATCCTGCTACTGCTGCAGCAGCTGCAGCAGCACTAGTTGCCATAGCGACCGCCATGTCATCGGCTACCTGATGGCGAGAAATTGTGGGAGACATGCTCTCAGATCCACAAGAAGAACTCTCACTGAGTTCTGCTGTTGGTCGTCGGCTTATCCGGGGTGAATGGTTAGGACGGCGACCCAGGATTTGGGCTTGGATGTGCTCACAGATTCTCTTGAATCGGCGGATCGGACCTAAAGACAATGAAAAAAAAAAAAGCACAAGATCAAAGAAACCTCATCCCTAATATACTCCTCACATATTTAAAAAACATATACTGATCAGCCAAAACATTATGACCACCCCCACACCTCGAGAATGGGCTCGCCGG
>APH_3177
GGGGACATCCAGTTTAAAAGACCTAAAAGAATTGCGCTCGGTTATTCAGGAGAACAGCACTGAGCATTTACAGAGTTCGGAAAAGTACTGCAAACAACATTAACAACAATATAAAAAATATCAAGAAGTTCAGAATCGCTGGTCTAGTGTTATCTTGAGATGATGCAGCTAGAAGTTCAACTAGATAAGAGAAACATCCTTAGATGCAACCTGATGAAGAATATTACACAAATCCATAGGCCCTCGGGCCTGAAGAAATTCTTGGCCGCGAAGAGTCGTGTACTCCAATCTTGAAGTGATACACCAGCTTTCAGATTTAACACATTTTCAGAGTAACTAACACTCTGTTAAGTTTACAAACAAATTAAATACAGATTAGATTCATCAGAGTTTGTCTTTTGAGACTTTGAGATCATAACTCATGCGGCGTCCGTTTAGAAGAGGACGCACGTCCTCCCTTCGATGGCTTGTTGTTACCATCTTGGCTTCTCTCTCAAATATGTCTGCTGTAGCATCTTGGTCCGATTTACACCTAGACATAGCTGATCCTGCTACTGCTGCAGCAGCTGCAGCAGCACTAGTTGCCATAGCGACCGCCATGTCATCGGCTACCTGATGGCGAGAAATTGTGGGAGACATGCTCTCAGATCCACAAGAAGAACTCTCACTGAGTTCTGCTGTTGGTCGTCGGCTTATCCGGGGTGAATGGTTAGGACGGCGACCCAGGATTTGGGCTTGGATGTGCTCACAGATTCTCTTGAATCGGCGGATCGGACCTAAAGACAATGAAAAAAAAAAAAGCACAAGATCAAAGAAACCTCATCCCTAATATACTCCTCACATATTTAAAAAACATATACTGATCAGCCAAAACATTATGACCACCCCCACACCTCGAGAATGGGCTCGCCGG
>APH_0622
------------------AGACCTAAAAGAATTGCGCTCGGTTATTCAGGAGAACAGCACTGAGCATTTACAGAGTTCGGAAAAGTACTGCAAACAACATTAACAACAATATAAAAAATATCAAGAAGTTCAGAATCGCTGGTCTAGTGTTATCTTGAGATGATGCAGCTAGAAGTTCAACTAGATAAGAGAAACATCCTTAGATGCAACCTGATGAAGAATATTACACAAATCCATAGGCCCTCGGGCCTGAAGAAATTCTTGGCCGCGAAGAGTCGTGTACTCCAATCTTGAAGTGATACACCAGCTTTCAGATTTAACACATTTTCAGAGTAACTAACACTCTGTTAAGTTTACAAACAAATTAAATACAGATTAGATTCATCAGAGTTTGTCTTTTGAGACTTTGAGATCATAACTCATGCGGCGTCCGTTTAGAAGAGGACGCACGTCCTCCCTTCGATGGCTTGTTGTTACCATCTTGGCTTCTCTCTCAAATATGTCTGCTGTAGCATCTTGGTCCGATTTACACCTAGACATAGCTGATCCTGCTACTGCTGCAGCAGCTGCAGCAGCACTAGTTGCCATAGCGACCGCCATGTCATCGGCTACCTGATGGCGAGAAATTGTGGGAGACATGCTCTCAGATCCACAAGAAGAACTCTCACTGAGTTCTGCTGTTGGTCGTCGGCTTATCCGGGGTGAATGGTTAGGACGGCGACCCAGGATTTGGGCTTGGATGTGCTCACAGATTCTCTTGAATCGGCGGATCGGACCTAAAGACAATGAAAAAAAAAAAAGCACAAGATCAAAGAAACCTCATCCCTAATATACTCCTCACATATTTAAAAAACATATACTGATCAGCCAAAACATTATGACCACCCCCACACCTCGAGAATGGGCTCGCCGG
>APH_3191
-----------------------------------------------------------------------------------------------------------------------------------------------------------------------------------------------------CCTTAGATGCAACCTGATGAAGAATATTACACAAATCCATAGGCCCTCGGGCCTGAAGAAATTCTTGGCCGCGAAGAGTCGTGTACTCCAATCTTGAAGTGATACACCAGCTTTCAGATTTAACACATTTTCAGAGTAACTAACACTCTGTTAAGTTTACAAACAAATTAAATACAGATTAGATTCATCAGAGTTTGTCTTTTGAGACTTTGAGATCATAACTCATGCGGCGTCCGTTTAGAAGAGGACGCACGTCCTCCCTTCGATGGCTTGTTGTTACCATCTTGGCTTCTCTCTCAAATATGTCTGCTGTAGCATCTTGGTCCGATTTACACCTAGACATAGCTGATCCTGCTACTGCTGCAGCAGCTGCAGCAGCACTAGTTGCCATAGCGACCGCCATGTCATCGGCTACCTGATGGCGAGAAATTGTGGGAGACATGCTCTCAGATCCACAAGAAGAACTCTCACTGAGTTCTGCTGTTGGTCGTCGGCTTATCCGGGGTGAATGGTTAGGACGGCGACCCAGGATTTGGGCTTGGATGTGCTCACAGATTCTCTTGAATCGGCGGATCGGACCTAAAGACAATGAAAAAAAAAAAAGCACAAGATCAAAGAAACCTCATCCCTAATATACTCCTCACATATTTAAAAAACATATACTGATCAGCCAAAACATTATGACCACCCCCACACCTCGAGAATGGGCTCGCCGG
>APH_0136
GGGGACATCCAGTTTAAAAGACCTAAAAGAATTGCGCTCGGTTATTCAGGAGAACAGCACTGAGCATTTACAGAGTTCGGAAAAGTACTGCAAACAACATTAACAACAATATAAAAAATATCAAGAAGTTCAGAATCGCTGGTCTAGTGTTATCTTGAGATGATGCAGCTAGAAGTTCAACTAGATAAGAGAAACATCCTTAGATGCAACCTGATGAAGAATATTACACAAATCCATAGGCCCTCGGGCCTGAAGAAATTCTTGGCCGCGAAGAGTCGTGTACTCCAATCTTGAAGTGATACACCAGCTTTCAGATTTAACACATTTTCAGAGTAACTAACACTCTGTTAAGTTTACAAACAAATTAAATACAGATTAGATTCATCAGAGTTTGTCTTTTGAGACTTTGAGATCATAACTCATGCGGCGTCCGTTTAGAAGAGGACGCACGTCCTCCCTTCGATGGCTTGTTGTTACCATCTTGGCTTCTCTCTCAAATATGTCTGCTGTAGCATCTTGGTCCGATTTACACCTAGACATAGCTGATCCTGCTACTGCTGCAGCAGCTGCAGCAGCACTAGTTGCCATAGCGACCGCCATGTCATCGGCTACCTGATGGCGAGAAATTGTGGGAGACATGCTCTCAGATCCACAAGAAGAACTCTCACTGAGTTCTGCTGTTGGTCGTCGGCTTATCCGGGGTGAATGGTTAGGACGGCGACCCAGGATTTGGGCTTGGATGTGCTCACAGATTCTCTTGAATCGGCGGATCGGACCTAAAGACAATGAAAAAAAAAAAAGCACAAGATCAAAGAAACCTCATCCCTAATATACTCCTCACATATTTAAAAAACATATACTGATCAGCCAAAACATTATGACCACCCCCACACCTCGAGAATGGGCTCGCCGG
