# Supplementary material for: ﻿Discovery of a new tarantula species from the Madrean Sky Islands and the first documented instance of syntopy between two montane endemics (Araneae, Theraphosidae, Aphonopelma): a case of prior mistaken identity
Source: Zookeys. 2024 Aug 16;1210:61–98. doi: 10.3897/zookeys.1210.125318 (PMC11344175; doi:10.3897/zookeys.1210.125318)
Supplement: Supplementary material 8 — Phylogenomics files [file zookeys-1210-061_article-125318__-s008.zip › Suppl8/individual_UCE_loci/sl_realigned_uce_20010061.fas]

>APH_1357
-------------------------------------------------------------------------------------------------------------------------------------------------------------------------------------------------------------------------------------------------------------------------------------------------------------------------------------------------------------------------------------------------------------------------------------------------------------------------------------------------------------------------------------------------------------------------------------------------------------------------------------------------------------------------------------------------------------------------------------------------------ATACTTGAGACTTGACTCTTTGGAGGATGATGCACGGAGGCGAAAGCGTTTTATCCAGAACCCTTATGGAACTAGTCATCCTGAAGCCACACTGAAAGCAGCTATTGAACATGGTAATTATCTTTTCAGTTTAAGAGTTATTCAGTTGCTAAATAGATC------------------------------------------------------------------------------------------------------------------GGAAGAGCG------------------------------------------------------------------------------TCGTGTA------------------------------------------------------------------------------------------------------------------------------------------------------------------------------------------------------------------------------------------------------------------------------------------------------------------------------------------------------------------------------------
>APH_4029
-------------------AACCCCTTAGAGAATTTGTGGGACGTATTGGAGAAAGCTGTTCGTGATCGCCAACCCCCTCCTGCCTGCTCTATGCCAAGCACTCTTGGATTCTTGGGCAGCGATACCTCCGTCTGTTTTTCAGAACCTCA-------------------TTTGGCCGCTATTGTATGCGCAAAAGGTGGCCACATGCTATTAGGTAGGTGTACATAATAATTTGTCTTTTCAGTGCAGGGCTTTAATATTATTTCTTAAGATTGCTACAAATGTTATTTTTGGTCAGCTTTAAGTTCTGTTAATTGGATTAAATGTTGACCATTTGCAGTTTCTAAATACCATTCTTAGATTCCAAGTTATGCTTTGTTACCTTTTGCTAGTCAAGTGCTATTTTATGTAGCATCTGAAGAGAGACAGTGGATGTGGCTTCCATTCATTGTATGTGGCTTCCTGAATAAGTATTGACTTCCTGATTCTTTTCATGTTGTTTTTGTGTGTTGTTTCCTGAATAATTTATAAACTGTATTTTTTTTTTAGTCCCTATGTGCCCAGACTGTTGTTGATCGTAAAGAAGAAGAAAAGATGTGTGACCATCTGATAACAGCTGCACGTCGAAGAGACAGTGTATCTGCTTCTAGAATTGTTGAAAAGATTTTGAATATTCTTAACAATAAGCATGGTGCATGGGGTAGCAAACACACTACTTTGCCGAAGGTATACTTGAGACTTGACTCTTGGGAGGATGATGCACGGAGACGAAAGCGTTTTATCCAGAACCCTTATGGGACTAGTCATCCTGAAGCCACACTGAAAGCAGCTATTGAACATGGTAATTATCTTTTCAGTTTAAGAGTTATTCAGTTGCTAAATAAATTAACTTAACCTGTGTAATACAAAATAATGTTAACAAAGAGTCACCTAACATTGATATTAGTATAAAAAATGTAAAAACCACAGCAAATTTGAACAGACCACAATGAACCATGAAAAAAAGAACGCTAGAATCTAGTAAACCAAAATTATTAAAATCAACCGAAAGGCTAGAATCAATTAACCCAGCAACAAACAAGGAAAAATCATATAAACAAAGTGTGACTATAAAGTTCCCAGAATGGATTTTTTTATGTTTTGTGGAATGGCAACAGTATAATCACAACTGCATAGTTGTTTGGCTACAAGTGTGTTTGTGTTCCTTGACAAAACTGGTTGGCTTAATGCTGTTCATTTAGATACAAACCAAAAGGCAAAGTGCACAATGGAAATCACCCTAATCTCCAAGACCAAAGAAAGCATAGATATCC--------------------------------------TTATTGAATTTTTTATTCTGGA-TCAGTATTTAAAATTACAGTATTGCTCA-GAATTTTA-----AAATT----CATTATTGC------CAGCTTATTTAGTTC------------
>APH_0185
CCCTCACTTGCCGGACATCAAGTTCTTAGAGAATTTGTGGGACGTATTGGAGAAGGCTGTTCGTGATTGGCAACACCCTCCTGCCTGCTCTATGCCAAGTGCTCTTAGATTCTTGGGCAGTTGTACCTCTGTCTGTTTTTCAGAACCTCATTGGGTCTTTACCATGATGTTTGCCTGCCGTTGTGCACACAAAAGGTGGCCACATTCTGTTAGGTAGGTGTACATAATAATTTGTCTTTTCAGTGCAGGGCTTTAATATTATTTCTTAAGATTGCTACAAATGTGATTTTTGGTCAGCTTTAAGTTCTGTTAATTGGATTAAATGTTGACCATTTGCAGTTTCTAAATACCATTCTTAGATTCCAAGTTATGCTCTGTTACCTTTTGCTAGTCAAGTGCTATTTTATGTAGCATCTGAAGAGAGACAGTGGATGTGGCTTCCATTCATTGTATGTGTCTTCCTGAATAAGTATTGACTTCCTGATTCTTTTCATGTTGTTTTTGTG---TGTTTCCTGAATAATTTATAAACTGTA-TTTTTTTTTAGTCCCTATGTGCCCAGACTGTTGTTGATCGTAAAGAAGAAGAAAAGATGTGTGACCATCTGATAACAGCTGCACGTCGAAGAGACAGTGTATCTGCTTCTAGAATTGTTGAAAAGATTTTGAATATTCTTAACAATAAGCATGGTGCCTGGGGTAGCAAACACACTACTTTGCCGAAGGTATACTTGAGACTTGACTCTTGGGAGGATGATGCACGGAGACGAAAGCGTTTTATCCAGAACCCTTATGGGACTAGTCATCCGGAAGCCACACTGAAAGCAGCTATTGAACATGGTAATTATCTTTTCAGTTTAAGAGTTATTCAGTTGCTAAATAAATTAACTTAACCTGTGTAATACAAAATAATGTTAACAAATAGTCACCTAACATTGATATTAGTATAAAAAATGTAAAAACCACAGCAAATTTGAACAGACCACAATGAACCATGAAAAAAAGAACGCTAGAATCTAGTAAACCAAAATTATTAAAATCAACCGAAAGGCTAGAATCAATTAACCCAGCAACAAACAAGGAAAAATCATATAAACAAAGTGTGACTATAAAGTTCCCAGAATGGATTTTTTTATGTTTTGTGGAATGGCAACAGTATAATCACAACTGCATAGTTGTTTGGCTACAAGTGTGTTTGTGTTCCTTGACAAAACTGGTTGGCTTAATGCTGTTCATTTAGATACAAACCAAAAGCCAAAGTGCACAATGGAAATCACCCTAATCTCCAAGACCCAAAGAAGCATGAATGTCCAAATCACAGGTGAAGATGATTCTAGTGTTCTTCAGTGTCCATGGAATTCTTTACTCTGAATTCATCCCTCGGGATCACACTGTGGCTCAGGAATGTTATCTGCAAATTTTGGCACAGTTCCGTGAAGCAGTGCATTGAGAGTGCCAGTGGCGTG
>APH_0674
CCCTCACTTGCCGGACATCAAGCTCTTAGAGAATTTGTGGGACGTATTGGAGAAGGCTGTTCGTGATTGGCAACACCCTCCTGCCTGCTCTATGCCAAGTGCTCTTAGATTCTTGGGCAGTTGTACCTCTGTCTGTTTTTCAGAACCTCATTGGGTCTTTACCATGATGTTTGCCTGCCGTTGTGCACACAAAAGGTGGCCACATTCTGTTAGGTAGGTGTACATAATAATTTGTCTTTTCAGTGCAGGGCTTTAATATTATTTCTTAAGATTGCTACAAATGTGATTTTTGGTCAGCTTTAAGTTCTGTTAATTGGATTAAATGTTGACCATTTGCAGTTTCTAAATACCATTCTTAGATTCCAAGTTATGCTCTGTTACCTTTTGCTAGTCAAGTGCTATTTTATGTAGCATCTGAAGAGAGACAGTGGATGTGGCTTCCATTCATTGTATGTGTCTTCCTGAATAAGTATTGACTTCCTGATTCTTTTCATGTTGTTTTTGTG---TGTTTCCTGAATAATTTATAAACTGTA-TTTTTTTTTAGTCCCTATGTGCCCAGACTGTTGTTGATCGTAAAGAAGAAGAAAAGATGTGTGACCATCTGATAACAGCTGCACGTCGAAGAGACAGTGTATCTGCTTCTAGAATTGTTGAAAAGATTTTGAATATTCTTAACAATAAGCATGGTGCCTGGGGTAGCAAACACACTACTTTGCCGAAGGTATACTTGAGACTTGACTCTTGGGAGGATGATGCACGGAGACGAAAGCGTTTTATCCAGAACCCTTATGGGACTAGTCATCCGGAAGCCACACTGAAAGCAGCTATTGAACATGGTAATTATCTTTTCAGTTTAAGAGTTATTCAGTTGCTAAATAAATTAACTTAACCTGTGTAATACAAAATAATGTTAACAAATAGTCACCTAACATTGATATTAGTATAAAAAATGTAAAAACCACAGCAAATTTGAACAGACCACAATGAACCATGAAAAAAAGAACGCTAGAATCTAGTAAACCAAAATTATTAAAATCAACCGAAAGGCTAGAATCAATTAACCCAGCAACAAACAAGGAAAAATCATATAAACAAAGTGTGACTATAAAGTTCCCAGAATGGATTTTTTTATGTTTTGTGGAATGGCAACAGTATAATCACAACTGCATAGTTGTTTGGCTACAAGTGTGTTTGTGTTCCTTGACAAAACTGGTTGGCTTAATGCTGTTCATTTAGATACAAACCAAAAGCCAAAGTGCACAATGGAAATCACCCTAATCTCCAAGACCCAAAGAAGCATGAATGTCCAAATCACAGGTGAAGATGATTCTAGTGTTCTTCAGTGTCCATGGAATTCTTTACTCTGAATTCATCCCTCGGGATCACACTGTGGCTCAGGAATGTTATCTGCAAATTTTGGCACAGTTCCGTGAAGCAGTGCATTGAGAGTGCCAGTGGTGTG
>APH_0717
------------------------------------------------------------------------------------------------------------AATCTTCGGCAATTGTACCTCTGACTGTTTTTCAGAACCTCATTGGGTCAATACCATGATGTTTGCCTGCTGTTGTGCACACAAAAGGTGGCCACATTCTGTTAGGTAGGTGTACATAGTAATTTGTCTTTTCAGTGCAGGGCTTTAATATTATTTCTTAAGATTGCTACAAATGTGATTTTTGGTCAGCTTTAAGTTCTGTTAATTGGATTAAATGTTGACCATTTGCAGTTTCTAAATACCATTCTTAGATTCCAAGTTATGCTCTGTTACCTTTTGCTAGTCAAGTGCTATTTTATGTAGCATCTGAAGAGAGACAGTGGATGTGGCTTCCATTCATTGTATGTGTCTTCCTGAATAAGTATTGACTTCCTGATTCTTTTCATGTTGTTTTTGTGTG-TGTTTCCTGAATAATTTATAAACTGTATTTTTTTTTTAGTCCCTATGTGCCCAGACTGTTGTTGATCGTAAAGAAGAAGAAAAGATGTGTGACCATCTGATAACAGCTGCACGCCGAAGAGACAGTGTATCTGCTTCTAGAATTGTTGAAAAGATTTTGAATATTCTTAACAATAAGCATGGTGCCTGGGGTAGCAAACACACTACTTTGCCGAAGGTATACTTGAGACTTGACTCTTGGGAGGATGATGCACGGAGACGAAAGCGTTTTATCCAGAACCCTTATGGGACTAGTCATCCGGAAGCCACACTGAAAGCAGCTATTGAACATGGTAATTATCTTTTCAGTTTAAGAGTTATTCAGTTGCTAAATAAATTAACTTAACCTGTGTAATACAAAATAATGTTAACAAAGAGTCACCTAACATTGATATTAGTATAAAAAATGTAAAAACCACAGCAAATTTGAACAGACCACAATGAACCATGAAAAAAAGAACGCTAGAATCTAGTAAACCAAAATTATTAAAATCAACCGAAAGGCTAGAATCAATTAACCCAGCAACAAACAAGGAAAAATCATATAAACAAAGTGTGACTATAAAGTTCCCAGAATGGATTTTTTTATGTTTTGTGGAATGGCAACAGTATAATCACAACTGCATAGTTGTTTGGCTACAAGTGTGTTTGTGTTCCTTGACAAAACTGGTTGACTTAATGCTGTTCATTTAGATACAAACCAAAAGCCAAAGTGCACAATGGAAATCACCCTAATCTCCAAGACCCAAAGAAGCATGAATGTCCAGATCACAGGTGAAGATGATTCTAGTGTTCTTCAGTGTCCATGGAATTCTTTACTCTGAATTCATCCCTCGGGATCACACTGTGGCTCAGGAATGTTATCTGCAAATTTTGGCACAGTTGCGTGAAGCAGTGCATTGAGAGT------------
>APH_0622
-----------------------------------------------------------------------------------------------------------------------------------------------------------------CCATGATGTTTGCCTGCTGTTGTGCACACAAAAGGTGGCCACATGCTGTTAGGTAGGTGTACATAATAATTTGTCTTTTCAGTGCAGGGCTTTAATATTATTTCTTAAGATTGCTACAAATGTGATTTTTGGTCAGCTTTAAGTTCTGTTAATTGGATTAAATGTTGACCATTTGCAGTTTCTAAATACCATTCTTAGATTCCAAGTTATGCTCTGTTACCTTTTGCTAGTCAAGTGCTATTTTATGTAGCATCTGAAGAGAGACAGTGGATGTGGCTTCCATTCATTGTATGTGGCTTCCTGAATCAGTATTGACTTCCGGATTCTTTTCATGTTGTTTTTGTGTGTTGTTTCCTGAATAATTTATAAATTGTATTTTTTTTTTAGTCCCTATGTGCCCAGACTGTTGTTGATCGTAAAGAAGAAGAAAAGATGTGTGACCATCTGATAACAGCTGCACGCCGAAGAGACAGTGTATCTGCTTCTAGAATTGTTGAAAAGATTTTGAATATTCTTAACAATAAGCATGGTGCATGGGGTAGCAAACACACTACTTTGCCGAAGGTATACTTGAGACTTGACTCTTGGGAGGATGATGCACGGAGACGAAAGCGTTTTATCCAGAACCCTTATGGGACTAGTCATCCTGAAGCCACATTGAAAGCAGCTATTGAACATGGTAATTATCTTTTCAGTTTAAGAGTTATTCAGTTGCTAAATAAATTAACTTAACCTGTGTAATACAAAATAATGTTAACAAAGAGTCACCTAACATTGATATTAGTATAAAAAATGTAAAAACCACAGCAAATTTGAACAGACCACAATGAACCATGAAAAAAAGAACGCTAGAATCTAGTAAACCAAAATTATTAAAATCAACCGAAAGGCTAGAATCAATTAACCCAGCAACAAACAAGGAAAAATCATATAAACAAAGTGTGACTATAAAGTTCCCAGAATGGATTTTTTTATGTTTTGTGGAATGGCAACAGTATAATCACAACTGCATAGTTGTTTGGCTACAAGTGTGTTTGTGTTCCTTGACAAAACTGGTTGGCTTAATGCTGTTCATTTAGATACAAACCAAAAGCCAAAGTGCACAATGGATATCACGCTAATCTCCAAGACCCAAAGAAGCATGAATGTCCAGATCACAGGTGAAGATGATTCTAGTGTTCTTCAGTGTCCATGGAATTCTTTACTCTGAATTCATCCCTCGGGATCACACTGTGGCTCAGGAATGTTATCTGCAAATTTTGGCACAGTTACGTGAATTAGGGCGTCGAAAGAGCCAGCG-TGTG
>APH_1602
CTGTCACTGGATTGACAGCAGAGACTTAAGTGAGTT------CGTATTGGAGAAGGCTGTTCGTGATTGGCAACACCCTCCTGCCTGCTCTATGCCAAGTGCTCTTAGATTCTTCGGCAATTGTACCTCTGTCTGTTTTTCAGAACCTCATTGGGTCTTTACCATGATGTTTGCCTGCTGTTGTGCACACAAAAGGTGGCCACATTCTGTTAGGTAGGTGTACATAATAATTTGTCTTTTCAGTGCAGGGCTTTAATATTATTTCTTAAGATTGCTACAAATGTGATTTTTGGTCAGCTTTAAGTTCTGTTAATTGGATTAAATGTTGACCATTTGCAGTTTCTAAATACCATTCTTAGATTCCAAGTTATGCTCTGTTACCTTTTGCTAGTCAAGTGCTATTTTATGTAGCATCTGAAGAGAGACAGTGGATGTGGCTTCCATTCATTGTATGTGGCTTCCTGAATCAGTATTGACTTCCGGATTCTTTTCATGTTGTTTTTGTGTGTTGTTTCCTGAATAATTTATAAATTGTATTTTTTTTTTAGTCCCTATGTGCCCAGACTGTTGTTGATCGTAAAGAAGAAGAAAAGATGTGTGACCATCTGATAACAGCTGCACGCCGAAGAGACAGTGTATCTGCTTCTAGAATTGTTGAAAAGATTTTGAATATTCTTAACAATAAGCATGGTGCATGGGGTAGCAAACACACTACTTTGCCGAAGGTATACTTGAGACTTGACTCTTGGGAGGATGATGCACGGAGACGAAAGCGTTTTATCCAGAACCCTTATGGGACTAGTCATCCTGAAGCCACATTGAAAGCAGCTATTGAACATGGTAATTATCTTTTCAGTTTAAGAGTTATTCAGTTGCTAAATAAATTAACTTAACCTGTGTAATACAAAATAATGTTAACAAAGAGTCACCTAACATTGATATTAGTATAAAAAATGTAAAAACCACAGCAAATTTGAACAGACCACAATGAACCATGAAAAAAAGAACGCTAGAATCTAGTAAACCAAAATTATTAAAATCAACCGAAAGGCTAGAATCAATTAACCCAGCAACAAACAAGGAAAAATCATATAAACAAAGTGTGACTATAAAGTTCCCAGAATGGATTTTTTTATGTTTTGTGGAATGGCAACAGTATAATCACAACTGCATAGTTGTTTGGCTACAAGTGTGTTTGTGTTCCTTGACAAAACTGGTTGGCTTAATGCTGTTCATTTAGATACAAACCAAAAGCCAAAGTGCACAATGGATATCACACTAATCTCCAAGACCCAAAGAAACATGAATGTCCAGATCACAGGTGAAGATGATTCTAGTGTTCTTCAGTGTCCATGGAATTCTTTACTCTGAATTCATCCCTCGGGATCACACTGTGGCTCAGGAATGTTATCTGCAAATTTTGGCACAGTTGCGTGAAGCAGTGCATTGAGAGTGCCAGTGGTGTG
>APH_0683
--------------------------------ATTTGTGGGACGTATTGGAGAAGGCTGTTCGTGATTGGCAACACCCTCCTGCCTGCTCTATGCCAAGTGCTCTTAGATTCTTCAGCAATTGTACCTCTGTCTGTTTTTCAGAACCTCATTGGGTCTTTACCATGATGTTTGCCTGCTGTTGTGCACACAAAAGGTGGCCACATTCTGTTAGGTAGGTGTACATAATAATTTGTCTTTTCAGTGCAGGGCTTTAATATTATTTCTTAAGATTGCTACAAATGTGATTTTTGGTCAGCTTTAAGTTCTGTTAATTGGATTAAATGTTGACCATTTGCAGTTTCTAAATACCATTCTTAGATTCCAAGTGATGCTCTGTTGCCTTTTGCTAGTCAAGTGCTATTTTATGTAGCATCTGAAGAGAGACAGTGGATGTGGCTTCCATTCATTGTATGTGGCTTCCTGAATCAGTATTGACTTCCGGATTCTTTTCATGTTGTTTTTGTGTGTTGTTTCCTGAATAATTTATAAATTGTATTTTTTTTTTAGTCCCTATGTGCCCAGACTGTTGTTGATCGTAAAGAAGAAGAAAAGATGTGTGACCATCTGATAACAGCTGCACGCCGAAGAGACAGTGTATCTGCTTCTAGAATTGTTGAAAAGATTTTGAATATTCTTAACAATAAGCATGGTGCATGGGGTAGCAAACACACTACTTTGCCGAAGGTATACTTGAGACTTGACTCTTGGGAGGATGATGCACGGAGACGAAAGCGTTTTATCCAGAACCCTTATGGGACTAGTCATCCTGAAGCCACACTGAAAGCAGCTATTGAACATGGTAATTATCTTTTCAGTTTAAGAGTTATTCAGTTGCTAAATAAATTAACTTAACCTGTGTAATACAAAATAATGTTAACAAAGAGTCACCTAACATTGATATTAGTATAAAAAATGTAAAAACCACAGCAAATTTGAACAGACCACAATGAACCATGAAAAAAAGAATGCTAGAATCTAGTAAACCAAAATTATTAAAATCAACCGAAAGGCTAGAATCAATTAACCCAGCAACAAACAAGGAAAAATCATATAAACAAAGTGTGACTATAAAGTTCCCAGAATGGATTTTTTTATGTTTTGTGGAATGGCAACAGTATAATCACAACTGCATAGTTGTTTGGCTACAAGTGTGTTTGTGTTCCTTGACAAAACTGGTTGGCTTAATGCTGTTCATTTAGATACAAACCAAAAGCCAAAGTGCACAATGGATATCACGCTAATCTCCAAGACCCAAAGAAGCATGAATGTCCAGATCACAGGTGAAGATGATTCTAGTGTTCTTCAGTGTCCATGGAATTCTTTACTCTGAATTCATCCCTCGGGATCACACTGTGGCTCAGGAATGTTATCTGCAAATTTTGGCACAGTTGCGTGAAGCAGTGC---------------------
>APH_0136
CCCTCACTTGCCGGACATCAAGTTCTTAGAGAATTTGTGGGACGTATTGGAGAAGGCTGTTCGTGATTGGCAACACCCTCCTGCCTGCTCTATGCCAAGTGCTCTTAGATTCTTGGGCAATTGTACCTCTGTCTGTTTTTCAGAACCTCATTGGGTCTTTACCATGATGTTTGCCTGCTGTTGTGCACACAAAAGGTGGCCACATTCTGTTAGGTAGGTGTACATAATAATTTGTCTTTTCAGTGCAGGGCTTTAATATTATTTCTTAAGATTGCTACAAATGTGATTTTTGGTCAGCTTTAAGTTCTGTTAATTGGATTAAATGTTGACCATTTGCAGTTTCTAAATACCATTCTTAGATTCCAAGTTATGCTCTGTTACCTTTTGCTAGTCAAGTGCTATTTTATGTAGCATCTGAAGAGAGACAGTGGATGTGGCTTCCATTCATTGTATGTGGCTTCCTGAATCAGTATTGACTTCCGGATTCTTTTCATGTTGTTTTTGTGTGTTGTTTCCTGAATAATTTATAAATTGTATTTTTTTTTTAGTCCCTATGTGCCCAGACTGTTGTTGATCGTAAAGAAGAAGAAAAGATGTGTGACCATCTGATAACAGCTGCACGCCGAAGAGACAGTGTATCTGCTTCTAGAATTGTTGAAAAGATTTTGAATATTCTTAACAATAAGCATGGTGCATGGGGTAGCAAACACACTACTTTGCCGAAGGTATACTTGAGACTTGACTCTTGGGAGGATGATGCACGGAGACGAAAGCGTTTTATCCAGAACCCTTATGGGACTAGTCATCCTGAAGCCACATTGAAAGCAGCTATTGAACATGGTAATTATCTTTTCAGTTTAAGAGTTATTCAGTTGCTAAATAAATTAACTTAACCTGTGTAATACAAAATAATGTTAACAAAGAGTCACCTAACATTGATATTAGTATAAAAAATGTAAAAACCACAGCAAATTTGAACAGACCACAATGAACCATGAAAAAAAGAACGCTAGAATCTAGTAAACCAAAATTATTAAAATCAACCGAAAGGCTAGAATCAATTAACCCAGCAACAAACAAGGAAAAATCATATAAACAAAGTGTGACTATAAAGTTCCCAGAATGGATTTTTTTATG-TTTGTGGAATGGCAACAGTATAATCACAACTGCATAGTTGTTTGGCTACAAGTGTGTTTGTGTTCCTTGACAAAACTGGTTGGCTTAATGCTGTTCATTTAGATACAAACCAAAAGCCAAAGTGCACAATGGATATCACGCTAATCTCCAAGACCCAAAGAAGCATGAATGTCCAGATCACAGGTGAAGATGATTCTAGTGTTCTTCAGTGTCCATGGAATTCTTTACTCTGAATTCATCCCTCGGGATCACACTGTGGCTCAGGAATGTTATCTGCAAATTTTGGCACAGTTGCGTGAAGCAGTGCATTGAGAGTGCCAGTGGTGTG
>APH_3188
-----------CGGACATCAAGTTCTTAGAGAATTTGTGGGACGTATTGGAGAAGGCTGTTCGTGATTGGCAACACCCTCCTGCCTGCTCTATGCCAAGTGCTCTTAGATTCTTGGGCAATTGTACCTCTGTCTGTTTTTCAGAACCTCATTGGGTCTTTACCATGATGTTTGCCTGCTGTTGTGCACACAAAAGGTGGCCACATTCTGTTAGGTAGGTGTACATAATAATTTGTCTTTTCAGTGCAGGGCTTTAATATTATTTCTTAAGATTGCTACAAATGTGATTTTTGGTCAGCTTTAAGTTCTGTTAATTGGATTAAATGTTGACCATTTGCAGTTTCTAAATACCATTCTTAGATTCCAAGTTATGCTCTGTTACCTTTTGCTAGTCAAGTGCTATTTTATGTAGCATCTGAAGAGAGACAGTGGATGTGGCTTCCATTCATTGTATGTGGCTTCCTGAATCAGTATTGACTTCCGGATTCTTTTCATGTTGTTTTTGTGTGTTGTTTCCTGAATAATTTATAAATTGTATTTTTTTTTTAGTCCCTATGTGCCCAGACTGTTGTTGATCGTAAAGAAGAAGAAAAGATGTGTGACCATCTGATAACAGCTGCACGCCGAAGAGACAGTGTATCTGCTTCTAGAATTGTTGAAAAGATTTTGAATATTCTTAACAATAAGCATGGTGCATGGGGTAGCAAACACACTACTTTGCCGAAGGTATACTTGAGACTTGACTCTTGGGAGGATGATGCACGGAGACGAAAGCGTTTTATCCAGAACCCTTATGGGACTAGTCATCCTGAAGCCACATTGAAAGCAGCTATTGAACATGGTAATTATCTTTTCAGTTTAAGAGTTATTCAGTTGCTAAATAAATTAACTTAACCTGTGTAATACAAAATAATGTTAACAAAGAGTCACCTAACATTGATATTAGTATAAAAAATGTAAAAACCACAGCAAATTTGAACAGACCACAATGAACCATGAAAAAAAGAACGCTAGAATCTAGTAAACCAAAATTATTAAAATCAACCGAAAGGCTAGAATCAATTAACCCAGCAACAAACAAGGAAAAATCATATAAACAAAGTGTGACTATAAAGTTCCCAGAATGGATTTTTTTATGTTTTGTGGAATGGCAACAGTATAATCACAACTGCATAGTTGTTTGGCTACAAGTGTGTTTGTGTTCCTTGACAAAACTGGTTGGCTTAATGCTGTTCATTTAGATACAAACCAAAAGCCAAAGTGCACAATGGATATCACGTTAATCTCCAAGACCCAAAGAAGCATGAATGTCCAGATCACAGGTGAAGATGATTCTAGTGTTCTTCAGTGTCCATGGAATTCTTTACTCTGAATTCATCCCTCGGGATCACACTGTGGCTCAGGAATGTTATCTGCAAATTTTGGCACAGTTGCGTGAAGCAGTGCATTGAGAGTGCCAGTGGTGTG
>APH_4021
CCCTCACTTGCCGGACATCAAGTTCTTAGAGAATTTGTGGGACGTATTGGAGAAGGCTGTTCGTGATTGGCAACACCCTCCTGCCTGCTCTATGCCAAGTGCTCTTAGATTCTTCGGCAATTGTACCTCTGTCTGTTTTTCAGAACCTCATTGGGTCTTTACCATGATGTTTGCCTGCTGTTGTGCACACAAAAGGTGGCCACATTCTGTTAGGTAGGTGTACATAATAATTTGTCTTTTCAGTGCAGGGCTTTAATATTATTTCTTAAGATTGCTACAAATGTGATTTTTGGTCAGCTTTAAGTTCTGTTAATTGGATTAAATGTTGACCATTTGCAGTTTCTAAATACCATTCTTAGATTCCAAGTTATGCTCTGTTACCTTTTGCTAGTCAAGTGCTATTTTATGTAGCATCTGAAGAGAGACAGTGGATGTGGCTTCCATTCATTGTATGTGGCTTCCTGAAACAGTATTGACTTCCGGATTCTTTTCATGTTGTTTTTGTGTGTTGTTTCCTGAATAATTTATAAACTGTATTTTTTTTTTAGTCCCTATGTGCCCAGACTGTTGTTGATCGTAAAGAAGAAGAAAAGATGTGTGACCATCTGATAACAGCTGCACGCCGAAGAGACAGTGTATCTGCTTCTAGAATTGTTGAAAAGATTTTGAATATTCTTAACAATAAGCATGGTGCATGGGGTAGCAAACACACTACTTTGCCGAAGGTATACTTGAGACTTGACTCTTGGGAGGATGATGCACGGAGACGAAAGCGTTTTATCCAGAACCCTTATGGGACTAGTCATCCTGAAGCCACACTGAAAGCAGCTATTGAACATGGTAATTATCTTTTCAGTTTAAGAGTTATTCAGTTGCTAAATAAATTAACTTAACCTGTGTAATACAAAATAATGTTAACAAAGAGTCACCTAACATTGATATTAGTATAAAAAATGTAAAAACCACAGCAAATTTGAACAGACCACAATGAACCATGAAAAAAAGAACGCTAGAATCTAGTAAACCAAAATTATTAAAATCAACCGAAAGGCTAGAATCAATTAACCCAGCAACAAACAAGGAAAAATCATATAAACAAAGTGTGACTATAAAGTTCCCAGAATGGATTTTTTTATG-TTTGTGGAATGGCAACAGTATAATCACAACTGCATAGTTGTTTGGCTACAAGTGTGTTTGTGTTCCTTGACAAAACTGGTTGGCTTAATGCTGTTCATTTAGATACAAACCAAAAGCCAAAGTGCACAATGGATATCACGCTAATCTCCAAGACCCAAAGAAGCATGAATGTCCAGATCACAGGTGAAGATGATTCTAGTGTTCTTCAGTGTCCATGAAATTCTTTACTCTGAATTCATCCCTCGGGATCACACTGTGGCTCAGGAATGTTATCTGCAAATTTTGGCACAGTTGCGTGAAGCAGTGCATTGAGAGTGCCAGTGGTGTG
>APH_0880
CCCTCACTTGCCGGACATCAAGTTCTTAGAGAATTTGTGGGACGTATTGGAGAAGGCTGTTCGTGATTGGCAACACCCTCCTGCCTGCTCTATGCCAAGTGCTCTTAGATTCTTCGGCAATTGTACCTCTGTCTGTTTTTCAGAACCTCATTGGGTCTTTACCATGATGTTTGCCTGCTGTTGTGCACACAAAAGGTGGCCACATTCTGTTAGGTAGGTGTACATAATAATTTGTCTTTTCAGTGCAGGGCTTTAATATTATTTCTTAAGATTGCTACAAATGTGATTTTTGGTCAGCTTTAAGTTCTGTTAATTGGATTAAATGTTGACCATTTGCAGTTTCTAAATACCATTCTTAGATTCCAAGTTATGCTCTGTTACCTTTTGCTAGTCAAGTGCTATTTTATGTAGCATCTGAAGAGAGACAGTGGATGTGGCTTCCATTCATTGTATGTGGCTTCCTGAATCAGTATTGACTTCCGGATTCTTTTCATGTTGTTTTTGTGTGTTGTTTCCTGAATAATTTATAAACTGTATTTTTTTTTTAGTCCCTATGTGCCCAGACTGTTGTTGATCGTAAAGAAGAAGAAAAGATGTGTGACCATCTGATAACAGCTGCACGCCGAAGAGACAGTGTATCTGCTTCTAGAATTGTTGAAAAGATTTTGAATATTCTTAACAATAAGCATGGTGCATGGGGTAGCAAACACACTACTTTGCCGAAGGTATACTTGAGACTTGACTCTTGGGAGGATGATGCACGGAGACGAAAGCGTTTTATCCAGAACCCTTATGGGACTAGTCATCCTGAAGCCACACTGAAAGCAGCTATTGAACATGGTAATTATCTTTTCAGTTTAAGAGTTATTCAGTTGCTAAATAAATTAACTTAACCTGTGTAATACAAAATAATGTTAACAAAGAGTCACCTAACATTGATATTAGTATAAAAAATGTAAAAACCACAGCAAATTTGAACAGACCGCAATGAACCATGAAAAAAAGAACGCTAGAATCTAGTAAACCAAAATTATTAAAATCAACCGAAAGGCTAGAATCAATTAACCCAGCAACAAACAAGGAAAAATCATATAAACAAAGTGTGACTATAAAGTTCCCAGAATGGATTTTTTTATG-TTTGTGGAATGGCAACAGTATAATCACAACTGCATAGTTGTTTGGCTACAAGTGTGTTTGTGTTCCTTGACAAAACTGGTTGGCTTAATGCTGTTCATTTAGATACAAACCAAAAGCCAAAGTGCACAATGGATATCACGCTAATCTCCAAGACCCAAAGAAGCATGAATGTCCAGATCACAGGTGAAGATGATTCTAGTGTTCTTCAGTGTCCATGGAATTCTTTACTCTGAATTCATCCCTCGGGATCACACTGTGGCTCAGGAATGTTATCTGCAAATTTTGGCACAGTTGCGTGAAGCAGTGCATTGAGAGTGCCAGTGGTGTG
>APH_0723
CCCTCACTTGCCGGACATCAAGTTCTTAGAGAATTTGTGGGACGTATTGGAGAAGGCTGTTCGTGATTGGCAACACCCTCCTGCCTGCTCTATGCCAAGTGCTCTTAGATTCTTCGGCAATTGTACCTCTGTCTGTTTTTCAGAACCTCATTGGGTCTTTACCATGATGTTTGCCTGCTGTTGTGCACACAAAAGGTGGCCACATTCTGTTAGGTAGGTGTACATAATAATTTGTCTTTTCAGTGCAGGGCTTTAATATTATTTCTTAAGATTGCTACAAATGTGATTTTTGGTCAGCTTTAAGTTCTGTTAATTGGATTAAATGTTGACCATTTGCAGTTTCTAAATACCATTCTTAGATTCCAAGTTATGCTCTGTTACCTTTTGCTAGTCAAGTGCTATTTTATGTAGCATCTGAAGAGAGACAGTGGATGTGGCTTCCATTCATTGTATGTGGCTTCCTGAATCAGTATTGACTTCCGGATTCTTTTCATGTTGTTTTTGTGTGTTGTTTCCTGAATAATTTATAAACTGTA-TTTTTTTTTAGTCCCTATGTGCCCAGACTGTTGTTGATCGTAAAGAAGAAGAAAAGATGTGTGACCATCTGATAACAGCTGCACGCCGAAGAGACAGTGTATCTGCTTCTAGAATTGTTGAAAAGATTTTGAATATTCTTAACAATAAGCATGGTGCATGGGGTAGCAAACACACTACTTTGCCGAAGGTATACTTGAGACTTGACTCTTGGGAGGATGATGCACGGAGACGAAAGCGTTTTATCCAGAACCCTTATGGGACTAGTCATCCTGAAGCCACACTGAAAGCAGCTATTGAACATGGTAATTATCTTTTCAGTTTAAGAGTTATTCAGTTGCTAAATAAATTAACTTAACCTGTGTAATACAAAATAATGTTAACAAAGAGTCACCTAACATTGATATTAGTATAAAAAATGTAAAAACCACAGCAAATTTGAACAGACCACAATGAACCATGAAAAAAAGAACGCTAGAATCTAGTAAACCAAAATTATTAAAATCAACCGAAAGGCTAGAATCAATTAACCCAGCAACAAACAAGGAAAAATCATATAAACAAAGTGTGACTATAAAGTTCCCAGAATGGATTTTTTTATG-TTTGTGGAATGGCAACAGTATAATCACAACTGCATAGTTGTTTGGCTACAAGTGTGTTTGTGTTCCTTGACAAAACTGGTTGGCTTAATACTGTTCATTTAGATACAAACCAAAAGCCAAAGTGCACAATGGATATCACGCTAATCTCCAAGACCCAAAGAAGCATGAATGTCCAGATCACAGGTGAAGATGATTCTAGTGTTCTTCAGTGTCCATGGAATTCTTTACTCTGAATTCATCCCTCGGGATCACACTGTGGCTCAGGAATGTTATCTGCAAATTTTGGCACAGTTGCGTGAAGCAGTGCATTGAGAGTGCCAGTGGTGTG
>APH_0186
CCCTCACTTGCCGGACATCAAGTTCTTAGAGAATTTGTGGGACGTATTGGAGAAGGCTGTTCGTGATTGGCAACACCCTCCTGCCTGCTCTATGCCAAGTGCTCTTAGATTCTTGGGCAATTGTACCTCTGTCTGTTTTTCAGAACCTCAATTGGTCTTTACCATGATGTTTGCCTGCTGTTGTGCACACAAAAGGTGGCCACATTCTTTTAGGTAGGTGTACATAATAATTTGTCTTTTCAGTGCAGGGCTTTAATATTATTTCTTAAGATTGCTACAAATGTGATTTTTGGTCAGCTTTAAGTTCTGTTAATTGGATTAAATGTTGACCATTTGCAGTTTCTAAATACCATTCTTAGATTCCAAGTTATGCTCTGTTACCTTTTGCTAGTCAAGTGCTATTTTATGTAGCATCTGAAGAGAGACAGTGGATGTGGCTTCCATTCATTGTATGTGGCTTCCTGAATAAGTATTGACTTCCTGATTCTTTTCATGTTGTTTTTGTGTGTTGTTTCCTGAATAATTTATAAACTGTATTTTTTTTTTAGTCCCTATGTGCCCAGACTGTTGTTGATCGTAAAGAAGAAGAAAAGATGTGTGACCATCTGATAACAGCTGCACGTCGAAGAGACAGTGTATCTGCTTCTAGAATTGTTGAAAAGATTTTGAATATTCTTAACAATAAGCATGGTGCATGGGGTAGCAAACACACTACTTTGCCGAAGGTATACTTGAGACTTGACTCTTGGGAGGATGATGCACGGAGACGAAAGCGTTTTATCCAGAACCCTTATGGGACTAGTCATCCTGAAGCCACACTGAAAGCAGCTATTGAACATGGTAATTATCTTTTCAGTTTAAGAGTTATTCAGTTGCTAAATAAATTAACTTAACCTGTGTAATACAAAATAATGTTAACAAAGAGTCACCTAACATTGATATTAGTATAAAAAATGTAAAAACCACAGCAAATTTGAACAGACCACAATGAACCATGAAAAAAAGAACGCTAGAATCTAGTAAACCAAAATTATTAAAATCAACCGAAAGGCTAGAATCAATTAACCCAGCAACAAACAAGGAAAAATCATATAAACAAAGTGTGACTATAAAGTTCCCAGAATGGATTTTTTTATGTTTTGTGGAATGGCAACAGTATAATCACAACTGCATAGTTGTTTGGCTACAAGTGTGTTTGTGTTCCTTGACAAAACTGGTTGGCTTAATGTTGTTCATTTAGATACAAACCAAAAGCCAAAATGCACAATGGAAATCACCCTAATCTCCAAGACCCAAAGAAGCATGAATGTCCAAATCACAGGTGAAGATGATTCTAGTGTTCTTCAGTGTCCATGGAATTCTTTACTCTGAATTCATCCCTCGGGATCACACTGTGGCTCAGGAATGTTATCTGCAAATTTTGGCACAGTTGTGTGAAGCAGTGCATTGAGAGTGCCAGTGGTGTG
>APH_3177
CCCTCACTTGCCGGACATCAAGTTCTTAGAGAATTTGTGGGACGTATTGGAGAAGGCTGTTCATGACTGCCAACCCCCTCCTGCCTGCTGTATGCCAAGTGCTCTTAGATTCTTCGGCAATTGTACCTCTGTCTGTTTTTCAGAACCTCATTGGGTCTTTACCATGATGTTTGCCTGCTGTTGTGCACACAAAAGGTGGCCACATTCTGTTAGGTAGGTGTACATAATAATTTGTCTTTTCAGTGCAGGGCTTTAATATTATTTCTTAAGATTGCTACAAATGTGATTTTTGGTCAGCTTTAAGTTCTGTTAATTGGATTAAATGTTGACCATTTGCAGTTTCTAAATACCATTCTTAGATTCCAAGTTATGCTCTGTTACCTTTTGCTAGTCAAGTGCTATTTTATGTAGCATCTGAAGAGAGACAGTGGATGTGGCTTCCATTCATTGTATGTGGCTTCCTGAATCAGTATTGACTTCCGGATTCTTTTCATGTTGTTTTTGTGTGTTGTTTCCTGAATAATTTATAAACTGTA-TTTTTTTTTAGTCCCTATGTGCCCAGACTGTTGTTGATCGTAAAGAAGAAGAAAAGATGTGTGACCATCTGATAACAGCTGCACGCCGAAGAGACAGTGTATCTGCTTCTAGAATTGTTGAAAAGATTTTGAATATTCTTAACAATAAGCATGGTGCATGGGGTAGCAAACACACTACTTTGCCGAAGGTATACTTGAGACTTGACTCTTGGGAGGATGATGCACGGAGACGAAAGCGTTTTATCCAGAACCCTTATGGGACTAGTCATCCTGAAGCCACACTGAAAGCAGCTATTGAACATGGTAATTATCTTTTCAGTTTAAGAGTTATTCAGTTGCTAAATAAATTAACTTAACCTGTGTAATACAAAATAATGTTAACAAAGAGTCACCTAACATTGATATTAGTATAAAAAATGTAAAAACCACAGCAAATTTGAACAGACCACAATGAACCATGAAAAAAAGAACGCTAGAATCTAGTAAACCAAAATTATTAAAATCAACCGAAAGGCTAGAATCAATTAACCCAGCAACAAACAAGGAAAAATCATATAAACAAAGTGTGACTATAAAGTTCCCAGAATGGATTTTTTTATGTTTTGTGGAATGGCAACAGTATAATCACAACTGCATAGTTGTTTGGCTACAAGTGTGTTTGTGTTCCTTGACAAAACTGGTTGGCTTAATGCTGTTCATTTAGATACAAACCAAAAGCCAAAGTGCACAATGGAAATCACCCTAATCTCCAAGACCCAAAGAAGCATGAATGTCCAAATCACAGGTGAAGATGATTCTAGTGTTCTTCAGTGTCCATGGAATTCTTTACTCTGAATTCATCCCTCGGGATCACACTGTGGCTCAGGAATGTTATCTGCAAATTTTGGCACAGTTGCGTGAAGCAGTGCATTGAGAGTGCCAGTGGTGTG
>APH_1535
------------GCCATTCAGCCCCTTAGAGAATTTATGGGACGTATTGGAGAAGGCTGTTCGTGATTGGCAACACCCTCCTGCCTGCTCTATGCCAAGTGCTCTTAGATTCTTGGGCAATTGTACCTCTGTCTGTTTTTCAGAACCTCATTGGGTCTTTACCATGATGTTTGCCTGCTGTTGTGCACACAAAAGGTGGCCACATTCTGTTAGGTAGGTGTACATAATAATTTGTCTTTTCAGTGCAGGGCTTTAATATTACTTCTTAAGATTGCTACAAATGTG-TTTTTGGTCAGCTTTAAGTTCTGTTAATTGGATTAAATGTTGACCATTTGCAGTTTCTAAATACCATTCTTAGATTCCAAGTTATGCTTTGTTACCTTTTGCTAGTCAAGTGCTATTTTATGTAGCATCTGAAGAGAGACAGTGGATGTGGCTTCCATTCATGGTATGTGGCTTCCTGAATAAGTATTGACTTCCTGATTCTTTTCATGTTGTTTTTGTGTGTTGTTTCCTGAATAATTTATAAACTGTATTTTTTTTTTAGTCCCTATGTGCCCAGACTGTTGTTGATCGTAAAGAAGAAGAAAAGATGTGTGACCATCTGATAACAGCTGCACGTCGAAGAGACAGTGTATCTGCTTCTAGAATTGTTGAAAAGATTTTGAATATTCTTAACAATAAGCATGGTGCATGGGGTAGCAAACACACTACTTTGCCGAAGGTATACTTGAGACTTGACTCTTGGGAGGATGATGCACGGAGACGAAAGCGTTTTATCCAGAACCCTTATGGGACTAGTCATCCTGAAGCCACACTGAAAGCAGCTATTGAACATGGTAATTATCTTTTCAGTTTAAGAGTTATTCAGTTGCTAAATAAATTAACTTAACCTGTGTAATACAAAATAATGTTAACAAAGAGTCACCTAACATTGATATTAGTATAAAAAATGTAAAAACCACAGCAAATTTGAACAGACCACAATGAACCATGAAAAAAAGAACGCTAGAATCTAGTAAACCAAAATTATTAAAATCAACCGAAAGGCTAGAATCAATTAACCCAGCAACAAACAAGGAAAAATCATATAAACAAAGTATGACTATAAAGTTCCCAGAATGGATTTTTTTATGTTTTGTGGAATGGCAACAGTATAATCACAACTGCATAGTTGTTTGGCTACAAGTGTGTTTGTGTTCCTTGACAAAACTGGTTGGCTTAATGCTGTTCATTTAGATACAAACCAAAAGCCAAAGTGCACAATGGAAATCACCCTAATCTCCAAGACCCAAAGAAGCATGAATGTCCAAATCACAGGTGAAGATGATTCTAGTGTTCTTCAGTGTCCATGGAATTCTTTACTCTGAATTCATCCCTCGGGATCACACTGTGGCTCAGGAATGTTATCTGCAAATTTTGGCACCGTTG----------------------------------
>APH_0772
CCCTCACTTGCCGGACATCAAGTTCTTAGAGAATTTATGGGACGTATTGGAGAAGGCTGTTCGTGATTGGCAACACCCTCCTGCCTGCTCTATGCCAAGTGCTCTTAGATTCTTGGGCAATTGTACCTCTGTCTGTTTTTCAGAACCTCATTGGGTCTTTACCATGATGTTTGCCTGCTGTTGTGCACACAAAAGGTGGCCACATTCTGTTAGGTAGGTGTACATAATAATTTGTCTTTTCAGTGCAGGGCTTTAATATTACTTCTTAAGATTGCTACAGATGTG-TTTTTGGTCAGCTTTAAGTTCTGTTAATTGGATTAAATGTTGACCATTTGCAGTTTCTAAATACCATTCTTAGATTCCAAGTTATGCTTTGTTACCTTTTGCTAGTCAAGTGCTATTTTATGTAGCATCTGAAGAGAGACAGTGGATGTGGCTTCCATTCATGGTATGTGGCTTCCTGAATAAGTATTGACTTCCTGATTCTTTTCATGTTGTTTTTGTGTGTTGTTTCCTGAATAATTTATAAACTGTATTTTTTTTTTAGTCCCTATGTGCCCAGACTGTTGTTGATCGTAAAGAAGAAGAAAAGATGTGTGACCATCTGATAACAGCTGCACGTCGAAGAGACAGTGTATCTGCTTCTAGAATTGTTGAAAAGATTTTGAATATTCTTAACAATAAGCATGGTGCATGGGGTAGCAAACACACTACTTTGCCGAAGGTATACTTGAGACTTGACTCTTGGGAGGATGATGCACGGAGACGAAAGCGTTTTATCCAGAACCCTTATGGGACTAGTCATCCTGAAGCCACACTGAAAGCAGCTATTGAACATGGTAATTATCTTTTCAGTTTAAGAGTTATTCAGTTGCTAAATAAATTAACTTAACCTGTGTAATACAAAATAATGTTAACAAAGAGTCACCTAACATTGATATTAGTATAAAAAATGTAAAAACCACAGCAAATTTGAACAGACCACAATGAACCATGAAAAAAAGAACGCTAGAATCTAGTAAACCAAAATTATTAAAATCAACCGAAAGGCTAGAATCAATTAACCCAGCAACAAACAAGGAAAAATCATATAAACAAAGTGTGACTATAAAGTTCCCAGAATGGATTTTTTTATGTTTTGTGGAATGGCAACAGTATAATCACAACTGCATAGTTGTTTGGCTACAAGTGTGTTTGTGTTCCTTGACAAAACTGGTTGGCTTAATGCTGTTCATTTAGATACAAACCAAAAGCCAAAGTGCACAATGGAAATCACCCTAATCTCCAAGACCCAAAGAAGCATGAATGTCCAAATCACAGGTGAAGATGATTCTAGTGTTCTTCAGTGTCCATGGAATTCTTTACTCTGAATTCATCCCTCGGGATCACACTGTGGCTCAGGAATGTTATCTGCAAATTTTGGCACCGTTGCGTGAAGCAGTGCATTGAGAGTGCCAGTGGTGTG
>APH_3191
-----------------------------------------------------------------------------------------------------------------------------------------------------------------------------------------------------------------------------------------------------------------------------------------------------------TTAAGTTCTGTTAATTGGATTAAATGTTGGCCATTTGCAGTTTCTAAATACCATTCTTAGATTCCAAGTTATGCTTTGTTACCTTTTGCTAGTCAAGTGCTATTTTATGTAGCATCTGAAGAGAGACAGTGGATGTGGCTTCCATTCATTGTATGTGGCTTCCTGAATAAGTATTGACTTCCTGATTCTTTTCATGTTGTTTTTGTGTGTTGTTTCCTGAATAATTTATAAACTGTATTTTTTTTTTAGTCCCTATGTGCCCAGACTGTTGTTGATCGTAAAGAAGAAGAAAAGATGTGTGACCATCTGATAACAGCTGCACGCCGAAGAGACAGTGTATCTGCTTCTAGAATTGTTGAAAAGATTTTGAATATTCTTAACAATAAGCATGGTGCATGGGGTAGCAAACACACTACTTTGCCGAAGGTATACTTGAGACTTGACTCTTGGGAGGATGATGCACGGAGACGAAAGCGTTTTATCCAGAACCCTTATGGGACTAGTCATCCTGAAGCCACACTGAAAGCAGCTATTGAACATGGTAATTATCTTTTCAGTTTAAGAGTTATTCAGTTGCTAAATAAATTAACTTAACCTGTGTAATACAAAATAATGTTAACAAAGAGTCACCTAACATTGATATTAGTATAAAAAATGTAAAAACCACAGCAAATTTGAACAGACCACAATGAACCATGAAAAAAAGAACGCTAGAATCTAGTAAACCAAAATTATTAAAATCAACCGAAAGGCTAGAATCAATTAACCCAGCAACAAACAAGGAAAAATCATATAAACAAAGTGTGACTATAAAGTTCCCAGAATGGATTTTTTTATGTTTTGTAGAATGGCAACAGTATAATCACAACTGCATAGTTGTTTGGCTACAAGTGTGTTTGTGTTCCTTGACAAAACTGGTTGGCTTAATGCTGTTCATTTAGATATAAACCAAAAGCCAAAGTGCACAATGGAAATCACCCTAATCTCCAAGACCCAAAGAAGCATGAATGTCCAAATCACAGGTGAAGATGATTCTAGTGTTCTTCAGTGTCCATGGAATTCTTTACTCTGAATTCATCCCTCGGGATCACACTGTGGCTCAGGAATGTT---------------------------------------------------------
>APH_5003
CCTACA----------------------------------------------------------------CGACGCTCTTCCGATCTCTCTATGCCAAGTGCTCTTAGATTCTTGGGCAATTGTACCTCTGTCTGTTTTTCAGAACCTCATTGAGTCTTTACCATGATGTTTGCCTGCTATTGTCCACACAAAAGGTGGCCACATTCTGTTAGGTAGGTGTACATAATAATTTGTCTTTTCAGTGCAGGGCTTTAATATTATTTCTTAAGATTGCTAGAAATGTTATTTTTGGTCAGCTTTAAGTTCTGTTAATTGGATTAAATGTTGACCATTTGCAGTTTCTAAATACCATTCTTAGATTCCAAGTTATGCTTTGTTACCTTTTGCTAGTCAAGTGCTATTTTATGTAGCATCTGAAGAGAGACAGTGGATGTGGCTTCCATTCATTGTATGTGGCTTCCTGAATAAGTATTGACTTCCTGATTCTTTTCATGTTGTTTTTGTGTGTTGTTTCCTGAATAATTTATAAACTGTATTTTTTTTTTAGTCCCTATGTGCCCAGACTGTTGTTGATCGTAAAGAAGAAGAAAAGATGTGTGACCATCTGATAACAGCTGCACGTCGAAGAGACAGTGTATCTGCTTCTAGAATTGTTGAAAAGATTTTGAATATTCTTAACAATAAGCATGGTGCATGGGGTAGCAAACACACTACTTTGCCGAAGGTATACTTGAGACTTGACTCTTGGGAGGATGATGCACGGAGACGAAAGCGTTTTATCCAGAACCCTTATGGGACTAGTCATCCTGAAGCCACACTGAAAGCAGCTATTGAACATGGTAATTATCTTTTCAGTTTAAGAGTTATTCAGTTGCTAAATAAATTAACTTAACCTGTGTAATACAAAATAATGTTAACAAAGAGTCACCTAACATTGATATTAGTATAAAAAATGTAAAAACCACAGCAAATTTGAACAGACCACAATGAACCATGAAAAAAAGAACGCTAGAATCTAGTAAACCAAAATTATTAAAATCAACCGAAAGGCTAGAATCAATTAACCCAGCAACAAACAAGGAAAAATCATATAAACAAAGTGTGACTATAAAGTTCCCAGAATGGATTTTTTTATGTTTTGTGGAATGGCAACAGTATAATCACAACTGCATAGTTGTTTGGCTACAAGTGTGTTTGTGTTCCTTGACAAAACTGGTTGGCTTAATGCTGTTCATTTAGATACAAACCAAAAGCCAAAGTGCACAATGGAAATCACCCTAATCTCCAAGACCCAAAGAAGCATGAATGTCCGAATCACAGGTGAAGATGATTCTAGTGTTCTTCAGTGTCCATGGAATTCTTTACTCTGAATTAATCCCTCGGGATCACACTGTGGCTCAGGAATGTTATCTGCAAATTTTGGCATAGTTGCGTGAAGCAGTGCATTGAGAGTGCCAGTG-----
>APH_4005
CCCTCACTTGCCGGACATCAAGTTCTTAGAGAATTTATGGGACGTATTGGAGAAGGCTGTTCGTGATTGGCAACACCCTCCTGCCTGCTCTATGCCAAGTGCTCTTAGATTCTTGGGCAATTGTACCTCTGTCTGTTTTTCAGAACCTCATTGAGTCTTTACCATGATGTTTGCCTGCTATTGTCCACACAAAAGGTGGCCACATTCTGTTAGGTAGGTGTACATAATAATTTGTCTTTTCAGTGCAGGGCTTTAATATTATTTCTTAAGATTGCTACAAATGTTATTTTTGGTCAGCTTTAAGTTCTGTTAATTGGATTAAATGTTGACCATTTGCAGTTTCTAAATACCATTCTTAGATTCCAAGTTATGCTTTGTTACCTTTTGCTAGTCAAGTGCTATTTTATGTAGCATCTGAAGAGAGACAGTGGATGTGGCTTCCATTCATTGTATGTGGCTTCCTGAATAAGTATTGACTTCCTGATTCTTTTCATGTTGTTTTTGTGTGTTGTTTCCTGAATAATTTATAAACTGTATTTTTTTTTTAGTCCCTATGTGCCCAGACTGTTGTTGATCGTAAAGAAGAAGAAAAGATGTGTGACCATCTGATAACAGCTGCACGTCGAAGAGACAGTGTATCTGCTTCTAGAATTGTTGAAAAGATTTTGAATATTCTTAACAATAAGCATGGTGCATGGGGTAGCAAACACACTACTTTGCCGAAGGTATACTTGAGACTTGACTCTTGGGAGGATGATGCACGGAGACGAAAGCGTTTTATCCAGAACCCTTATGGGACTAGTCATCCTGAAGCCACACTGAAAGCAGCTATTGAACATGGTAATTATCTTTTCAGTTTAAGAGTTATTCAGTTGCTAAATAAATTAACTTAACCTGTGTAATACAAAATAATGTTAACAAAGAGTCACCTAACATTGATATTAGTATAAAAAATGTAAAAACCACAGCAAATTTGAACAGACCACAATGAACCATGAAAAAAAGAACGCTAGAATCTAGTAAACCAAAATTATTAAAATCAACCGAAAGGCTAGAATCAATTAACCCAGCAACAAACAAGGAAAAATCATATAAACAAAGTGTGACTATAAAGTTCCCAGAATGGATTTTTTTATGTTTTGTGGAATGGCAACAGTATAATCACAACTGCATAGTTGTTTGGCTACAAGTGTGTTTGTGTTCCTTGACAAAACTGGTTGGCTTAATGCTGTTCATTTAGATACAAACCAAAAGCCAAAGTGCACAATGGAAATCACCCTAATCTCCAAGACCCAAAGAAGCATGAATGTCCGAATCACAGGTGAAGATGATTCTAGTGTTCTTCAGTGTCCATGGAATTCTTTACTCTGAATTAATCCCTCGGGATCACACTGTGGCTCAGGAATGTTATCTGCAAATTTTGGCACAGTTGCGTGAAGCAGTGCATTGAGAGTGCCAGTGGTGTG
>APH_4024
CCCTCACTTGCCGGACATCAAGTTCTTAGAGAATTTATGGGACGGATTGGAGAAGGCTGTTCGTGATTGGCAACACCCTCCTGCCTGCTCTATGCCAAGTGCTCTTAGATTCTTGGGCAATTGTACCTCTGTCTGTTTTTCAGAACCTCATTGAGTCTTTACCATGATGTTTGCCTGCTATTGTCCACACAAAAGGTGGCCACATTCTGTTAGGTAGGTGTACATAATAATTTGTCTTTTCAGTGCAGGGCTTTAATATTATTTCTTAAGATTGCTACAAATGTTATTTTTGGTCAGCTTTAAGTTCTGTTAATTGGATTAAATGTTGACCATTTGCAGTTTCTAAATACCATTCTTAGATTCCAAGTTATGCTTTGTTACCTTTTGCTAGTCAAGTGCTATTTTATGTAGCATCTGAAGAGAGACAGTGGATGTGGCTTCCATTCATTGTATGTGGCTTCCTGAATAAGTATTGACTTCCTGATTCTTTTCATGTTGTTTTTGTGTGTTGTTTCCTGAATAATTTATAAACTGTATTTTTTTTTTAGTCCCTATGTGCCCAGACTGTTGTTGATCGTAAAGAAGAAGAAAAGATGTGTGACCATCTGATAACAGCTGCACGTCGAAGAGACAGTGTATCTGCTTCTAGAATTGTTGAAAAGATTTTGAATATTCTTAACAATAAGCATGGTGCATGGGGTAGCAAACACACTACTTTGCCGAAGGTATACTTGAGACTTGACTCTTGGGAGGATGATGCACGGAGACGAAAGCGTTTTATCCAGAACCCTTATGGGACTAGTCATCCTGAAGCCACACTGAAAGCAGCTATTGAACATGGTAATTATCTTTTCAGTTTAAGAGTTATTCAGTTGCTAAATAAATTAACTTAACCTGTGTAATACAAAATAATGTTAACAAAGAGTCACCTAACATTGATATTAGTATAAAAAATGTAAAAACCACAGCAAATTTGAACAGACCACAATGAACCATGAAAAAAAGAACGCTAGAATCTAGTAAACCAAAATTATTAAAATCAACCGAAAGGCTAGAATCAATTAACCCAGCAACAAACAAGGAAAAATCATATAAACAAAGTGTGACTATAAAGTTCCCAGAATGGATTTTTTTATGTTTTGTGGAATGGCAACAGTATAATCACAACTGCATAGTTGTTTGGCTACAAGTGTGTTTGTGTTCCTTGACAAAACTGGTTGGCTTAATGCTGTTCATTTAGATACAAACCAAAAGCCAAAGTGCACAATGGAAATCACCCTAATCTCCAAGACCCAAAGAAGCATGAATGTCCGAATCACAGGTGAAGATGATTCTAGTGTTCTTCAGTGTCCATGGAATTCTTTACTCTGAATTCATCCCTCGGGATCACACTGTGGCTCAGGAATGTTATCTGCAAATTTTGGCACAGTTGCGTGAAGCAGTGCATTGAGAGTGCCAGTGGTGTG
>APH_5001
CCCTCACTTGCCGGACATCAACTCCTTAGAGAATTTGTGGGACGTATTGGAGAAGGCTGTTCGTGATTGGCAACACCCTCCTGCCTGCTCTATGCCAAGTGCTCTTAGATTCTTGGGCAATTGTACCTCTGTCTGTTTTTCAGAACCTCATTGAGTCTTTACCATGATGTTTGCCTGCTATTGTCCACACAAAAGGTGGCCACATTCTGTTAGGTAGGTGTACATAATAATTTGTCTTTTCAGTGCAGGGCTTTAATATTATTTCTTAAGATTGCTACAAATGTTATTTTTGGTCAGCTTTAAGTTCTGTTAATTGGATTAAATGTTGACCATTTGCAGTTTCTAAATACCATTCTTAGATTCCAAGTTATGCTTTGTTACCTTTTGCTAGTCAAGTGCTATTTTATGTAGCATCTGAAGAGAGACAGTGGATGTGGCTTCCATTCATTGTATGTGGCTTCCTGAATAAGTATTGACTTCCTGATTCTTTTCATGTTGTTTTTGTGTGTTGTTTCCTGAATAATTTATAAACTGTATTTTTTTTTTAGTCCCTATGTGCCCAGACTGTTGTTGATCGTAAAGAAGAAGAAAAGATGTGTGACCATCTGATAACAGCTGCACGTCGAAGAGACAGTGTATCTGCTTCTAGAATTGTTGAAAAGATTTTGAATATTCTTAACAATAAGCATGGTGCATGGGGTAGCAAACACACTACTTTGCCGAAGGTATACTTGAGACTTGACTCTTGGGAGGATGATGCACGGAGACGAAAGCGTTTTATCCAGAACCCTTATGGGACTAGTCATCCTGAAGCCACACTGAAAGCAGCTATTGAACATGGTAATTATCTTTTCAGTTTAAGAGTTATTCAGTTGCTAAATAAATTAACTTAACCTGTGTAATACAAAATAATGTTAACAAAGAGTCACCTAACATTGATATTAGTATAAAAAATGTAAAAACCACAGCAAATTTGAACAGACCACAATGAACCATGAAAAAAAGAACGCTAGAATCTAGTAAACCAAAATTATTAAAATCAACCGAAAGGCTAGAATCAATTAACCCAGCAACAAACAAGGAAAAATCATATAAACAAAGTGTGACTATAAAGTTCCCAGAATGGATTTTTTTATGTTTTGTGGAATGGCAACAGTATAATCACAACTGCATAGTTGTTTGGCTACAAGTGTGTTTGTGTTCCTTGACAAAACTGGTTGGCTTAATGCTGTTCATTTAGATACAAACCAAAAGCCAAAGTGCACAATGGAAATCACCCTAATCTCCAAGACCCAAAGAAGCATGAATGTCCGAATCACAGGTGAAGATGATTCTAGTGTTCTTCAGTGTCCATGGAATTCTTTACTCTGAATTCATCCCTCGGGATCACACTGTGGCTCAGGAATGTTATCTGCAAATTTTGGCACAGTTGCGTGAAGCAGTGCATTGAGAGTGCCAGTG-----
>APH_5079
-----------------------------------------------------------------------------------------------------------------------ATTGTACCTCTGTCTGTTTTTCAGAACCTCATTGAGTCTTTACCATGATGTTTGCCTGCTATTGTCCACACAAAAGGTGGCCACATTCTGTTAGGTAGGTGTACATAATAATTTGTCTTTTCAGTGCAGGGCTTTAATATTATTTCTTAAGATTGCTACAAATGTTATTTTTGGTCAGCTTTAAGTTCTGTTAATTGGATTAAATGTTGACCATTTGCAGTTTCTAAATACCATTCTTAGATTCCAAGTTATGCTTTGTTACCTTTTGCTAGTCAAGTGCTATTTTATGTAGCATCTGAAGAGAGACAGTGGATGTGGCTTCCATTCATTGTATGTGGCTTCCTGAATAAGTATTGACTTCCTGATTCTTTTCATGTTGTTTTTGTGTGTTGTTTCCTGAATAATTTATAAACTGTATTTTTTTTTTAGTCCCTATGTGCCCAGACTGTTGTTGATCGTAAAGAAGAAGAAAAGATGTGTGACCATCTGATAACAGCTGCACGTCGAAGAGACAGTGTATCTGCTTCTAGAATTGTTGAAAAGATTTTGAATATTCTTAACAATAAGCATGGTGCATGGGGTAGCAAACACACTACTTTGCCGAAGGTATACTTGAGACTTGACTCTTGGGAGGATGATGCACGGAGACGAAAGCGTTTTATCCAGAACCCTTATGGGACTAGTCATCCTGAAGCCACACTGAAAGCAGCTATTGAACATGGTAATTATCTTTTCAGTTTAAGAGTTATTCAGTTGCTAAATAAATTAACTTAACCTGTGTAATACAAAATAATGTTAACAAAGAGTCACCTAACATTGATATTAGTATAAAAAATGTAAAAACCACAGCAAATTTGAACAGACCACAATGAACCATGAAAAAAAGAACGCTAGAATCTAGTAAACCAAAATTATTAAAATCAACCGAAAGGCTAGAATCAATTAACCCAGCAACAAACAAGGAAAAATCATATAAACAAAGTGTGACTATAAAGTTCCCAGAATGGATTTTTTTATGTTTTGTGGAATGGCAACAGTATAATCACAACTGCATAGTTGTTTGGCTACAAGTGTGTTTGTGTTCCTTGACAAAACTGGTTGGCTTAATGCTGTTCATTTAGATACAAACCAAAAGCCAAAGTGCACAATGGAAATCACCCTACTCTCCAAGACCCAAAGAAGCATGAATGTCCGAATCACAGGTGAAGATGATTCTAGTGTTCTTCAGTGTCCATGGAATTCTTTACTCTGAATTCATCCCTCGGGATCACACTGTG----------------------------------------------------------------------
