# Supplementary material for: ﻿Discovery of a new tarantula species from the Madrean Sky Islands and the first documented instance of syntopy between two montane endemics (Araneae, Theraphosidae, Aphonopelma): a case of prior mistaken identity
Source: Zookeys. 2024 Aug 16;1210:61–98. doi: 10.3897/zookeys.1210.125318 (PMC11344175; doi:10.3897/zookeys.1210.125318)
Supplement: Supplementary material 8 — Phylogenomics files [file zookeys-1210-061_article-125318__-s008.zip › Suppl8/individual_UCE_loci/sl_realigned_uce_20010066.fas]

>APH_3188
AACCGTAGTATTTACACCTTATCCATTGTTATGATGCAACTGAGAAAGTTCTCTCTCTTATGGTTAAAGTTGAAATTGTTGTTTCATGCGATTGTTTTTTTGAC-GAAAAAAAAATCCTGCTTTAACCAAAGAATCTGGTTCTCAGCTCCTTCAGGACCAAACTAAATATAAGTGAGTTGTTCGGTAGCTCCAGTTC----------------------------AGTTTGTCCTGAAGAAGCTGAGAGACTTACTGCAAAACATCAACAGTTTGGAACTGGTTTTTTGATGCTGCTCAACAACCCAAAAGACAGTGAGAGATAAGTTTTATGAAACAGCTATGAAAACTACTTAGAGTTGAATGTGTGACCCATCTGCAGCTTTTCAAATCAAGATCAAGAACAAATATCTGTTGAATAGTTCTGCGTCAGTCAAATAAAGTTGGTCCATGGTGCTGTTCATAAGTCTTTGCCTTTCATGATCACTGCTCTTTGAAAAAAAATATTGCTGAACAAGGTAATAAATGTATCCCCACTTCTGATCCAAGATACCACTGTGTACATGTGCACTTTTGTTGCATTCTTTCAGAAGTATTTCTTTTTTCTTTGGTTACTAATATATTTATCTAAGTTCTGTATCTGATGTTGCAGATGGTCCAGTACTTGTTCATACGACAAATGGTGATCTGCTTCGATCTTTGGAAGCCCCTGAAAATTTTAATTCCCCTGAACTTTGTGCACTTTGCCGGGAAGGGTTGATTGTTGTTTGTTACGACCAGTGCAATGTTTGTTGTTTCACAATCAATGGCCGACAGCTTCGACATGAGACTCATCACAACACTATTCAGGTATGTGTTTATGTATTTTCCCTGTAATCTCTTCTGGCAATACTTTTTAAAATGTACTGTAGCTACAGTATAGCCCTAGTATACA---------------------CTG---------------------------ATCAGAAAACATTA-----TGACCA--------CCTACCTAA---------------TAAAGTGTGGCTCCACCT---------------------------------------------------------------------------------------TTGGCACGCAAAACAGCT-----------------------------------------GCGACCCGGCGTGGCAA------------------------------------------------------------GGATTCCACGA-------------------------------------------------------------------------------------------------------------------------------------------------------------------------------------------------------------------------------------------
>APH_0185
AACCGTAGTATTTACACCTTATCCATTGTTATGATGCAACTGAGAAATTTCTCTCTCTCATGGTTAAAGTTGAAATTGTTGTTTCATGCGATTGTTTTTTTGAC-GAAAAAAAAATCCTGCTTTAACCAAAGAATCTGGTTCTCAGCTCCTTCAGGACCAAACTAAATATAAGTGAGTTGTTCGGTAGCTCCAGTTC----------------------------AGTTTGTCCTGAAGAAGCTGAGAGACTTACTGCAAAACATCAACAGTGTGGAATTGGTTTTTCGATGCTGCTCAACAACCCAAAAGACAGTGAGAGATAAGTTTTATGAAACAGCTGTGAAAACTACTTAGAGTTGAATGTGTGACCCATCTGCAGCTTTTCAAATCAAGATCAAGAACAAATATCTGTTGAATAGTTCTGCATCAATCAAATAAAGTTCGTCCATGGTGCTGTTCATAAGTCTTTGCTTTT--------------------------TATTTCTGAACAAGGTATTAAATGTATCCCCACTTCTGATCCAAGATACCACTTTGGACATGTGCACTTTTGTCGCATTCTTTCAGAAGTATTTCGTTTTTCTTTGGTTACTAATATATTTATCTAAGTTCTGTATCTGATGTTGCAGATGGTCCAGTACTTGTTCATACGACCAATGGTGATCTGCTTCGATCTTTGGAAGCCCCTGAAAATTTTAATTCCCCTGAACTTTGTGCACTTTGCCGGGAAGGGTTGATTGTTGTTTGTTACGACCAGTGCAATGTTTGTTGTTTCACAATCAATGGCCGACAGCTTCGACATGAGACTCATCACAACACTATTCAGGTATGTGTTTATGTATTTTCTCTGTAATCCCTTCTGGCAATACTTTTTAAAATGTACTGTAGCTACATTATAGCCCTAGTATATATATGTCTTGTAAAAATGATATCTGTTTTTCCATCTTATTGCAGTTAATAGCATAAGAAAATATTAGACGCCAACTAAGTCGATTTTTATCTGATTTGCTTTTGGAGATTAAAATTTTGTTACCTATGTGCAATTAACAGAAAAAGAA-------------------------------CATGTGATTA-------------AATATCATGTGATTAATGTGGAATACATTTGTTTGGAGATGTTGGTTTTTAGACATTTCTGATGATCTTTAGCTGCTTTGTATGGCAACTGAATGTATATATGATGTGTGATATGCACTGTTGTTCAAGAACTATTGGAGCAAAATGGGTATTTCAAAGTCATTTAACTTTTTGGTCACAGCCTTAATAAATCATCAGCATCATTATTTGTTGGAAGTAAATGATTACCATTAGTCAAAAGATTTTTGTGTTAGTATCTTTTTCTTAAAAAAATAACATCCAGGTTGGAAAATTTCTCCATGGAATGTAATAGGTCAATTAATAGCTCAGTGCAGATTACACTGATCAAGACAACAACAGCCGTTTTACTGCCGTTTTCCAGGTTTACCTGGGT
>APH_0674
AACCGTAGTATTTACACCTTATCCATTGTTATGATGCAACTGAGAAATTTCTCTCTCTCATGGTTAAAGTTGAAATTGTTTTTTCATGCGA--------------AAAAAAAAATTCCTGCTTTAACCAAAGAAGCTGGTGCTCAGCTTG-------------TAAATATAAGTGAGTTGTTCGGTAGCTCCAGTTCCAAACTTTTGACAGCTAGCTCATTTTCAATTTGGTCCTGAAGAAGCTGAGAGGCTTACTGCAAAACATCAACAGTGTGGAATTGGTTTTTCGATGCTGCTCAACAACCCAAAAGACAGTGAGAGATAAGTTTTATGAAACAGCTGTGAAAACTACTTAGAGTTGAATGTGTGACACATTTGCAGCTTTTCAAATCAAGATCAAGAACAAATATCTGTTGAACCGTTCTGCATCAATCAAATAAAGTTCGTCCATGGTGCTGTTCATAAGTCTTTGCTTTT--------------------------TATTTCTGAACAAGGTATTAAATGTATCCCCACTTCTGATCCAAGATACCACTTTGGACATGTGCACTTTTGTCGCATTCTTTCAGAAGTATTTCGTTTTTCTTTGGTTACTAATATATTTATCTAAGTTCTGTATCTGATGTTGCAGATGGTCCAGTACTTGTTCATACGACCAATGGTGATCTGCTTCGATCTTTGGAAGCCCCTGAAAATTTTAATTCCCCTGAACTTTGTGCACTTTGCCGGGAAGGGTTGATTGTTGTTTGTTACGACCAGTGCAATGTTTGTTGTTTCACAATCAATGGCCGACAGCTTCGACATGAGACTCATCACAACACTATTCAGGTATGTGTTTATGTATTTTCTCTGTAATCCCTTCTGGCAATACTTTTTAAAATGTACTGTAGCTACATTATAGCCCTAGTATATATATGTCTTGTAAAAATGATATCTGTTTTTCCATCTTATTGCAGTTAATAGCATAAGAAAATATTAGACGCCAACTAAGTCGATTTTTATCTGATTTGCTTTTGGAGATTAAAATTTTGTTACCTATGTGCAATTAACAGAAAAAGAA-------------------------------CATGTGATTA-------------AATATCATGTGATTAATGTGGAATACATTTGTTTGGAGATGTTGGTTTTTAGACATTTCTGATGATCTTTAGCTGCTTTGTATGGCAACTGAATGTATATATGATGTGTGATATGCACTGTTGTTCAAGAACTATTGGAGCAAAATGGGTATTTCAAAGTCATTTAACTTTTTGGTCACAGCCTTAATAAATCATCAGCATCATTATTTGTTGGAAGTAAATGATTACCATTAGTCAAAAGATTTTTGTGTTAGTATCTTTTTCTTAAAAAAATAACATCCAGGTTGGAAAATTTCTCCATGGAATGTAATAGGTCAATTAATAGCTCAGTGCAGATTACACTGATCAAGACAACAACAGCCGTTTTACTGCCGTTTTCCAGGATTACCGGGGT
>APH_0186
AACCGTAGTATTTACACCTTATCCATTGTTATGATGCAACTGAGAAATTTCTCTCTCTCATGGTTAAAGTTGAAATTGTTTTTTCATGCGA--------------AAAAAAAAATTCCTGCTTTAACCAAAGAAGCTGGTGCTCAGCTTG-------------TAAATATAAGTGAGTTGTTCGGTAGCTCCAGTTCCAAACTTTTGACAGCTAGCTCATTTTCAATTTGGTCCTGAAGAAGCTGAGAGGCTTACTGCAAAACATCAACAGTGTGGAATTGGTTTTTCGATGCTGCTCAACAACCCAAAAGACAGTGAGAGATAAGTTTTATGAAACAGCTGTGAAAACTACTTAGAGTTGAATGTGTGACACATTTGCAGCTTTTCAAATCAAGATCAAGAACAAATATCTGTTGAACCGTTCTGCATCAATCAAATAAAGTTCGTCCATGGTGCTGTTCATAAGTCTTTGCTTTT--------------------------TATTTCTGAACAAGGTATTAAATGTATCCCCACTTCTGATCCAAGATACCACTTTGTACATGTGCACTTTTGTCGCATTCTTTCAGAAGTATTTCGTTTTTCTTTGGTTACTAATATATTTATCTAAGTTCTGTATCTGATGTTGCAGATGGTCCAGTACTTGTTCATACGACCAATGGTGATCTGCTTCGATCTTTGGAAGCCCCTGAAAATTTTAATTCCCCTGAACTTTGTGCACTTTGCCGGGAAGGGTTGATTGTTGTTTGTTACGACCAGTGCAATGTTTGTTGTTTCACAATCAATGGCCGACAGCTTCGACATGAGACTCATCACAACACTATTCAGGTATGTGTTTATGTATTTTCTCTGTAATCCCTTCTGGCAATACTTTTTAAAATGTACTGTAGCTACATTATAGCCCTAGTATATATATGTCTTGTAAAAATGATATCTGTTTTTCCATCTTATTGCAGTTAATAGCATAAGAAAATATTAGACGCCAACTAAGTCGATTTTTATCTGATTTGCTTTTGGAGATTAAAATTTTGTTACCTATGTGCAATTAACAGAAAAAGAA-------------------------------CATGTGATTA-------------AATATCATGTGATTAATGTGGAATACATTTGTTTGGAGATGTTGGTTTTTAGACATTTCTGATGATCTTTAGCTGCTTTGTATGGCAACTGAATGTATATATGATGTGTGAGATGCACTGTTGTTCAAGAACTATTGGAGCAAAATGGGTATTTCAAAGTCATTTAACTTTTTGGTCACAGCCTTAATAAATCATCAGCATCATTATTTGTTGGAAGTAAATGATTACCATTAGTCAAAAGATTTTTGTGTTAGTATCTTTTTCTTAAAAAAATAACATCCAGGTTGGAAAATTTCTCCATGGAATGTAATAGGTCAATTAATAGCTCAGTGCAGATTACACTGATCAAGACAACAACAACCGTTTTACTGCCGTTTTCCAGGTTTACCTGGGT
>APH_0717
----------------------------------------------------------------------------------------------------------------------------------------------------------------------------------------------------------------------------------------------------------------------------------------------------------------------------GAGAGATAAGTTTTATGAAACAGCTGTGAAAACTACTTAGAGTTGAATGTGTGACACATTTGCAGCTTTTCAAATCAAGATCAAGAACAAATATCTGTTGAACCGTTCTGCATCAATCAAATAAAGTTCGTCCATGGTGCTGTTCATAAGTCTTTGCTTTT--------------------------TATTTCTGAACAAGGTATTAAATGTATCCCCACTTCTGATCCAAGATACCACTTTGTACATGTGCACTTTTGTCGCATTCTTTCAGAAGTATTTCGTTTTTCTTTGGTTACTAATATATTTATCTAAGTTCTGTATCTGATGTTGCAGATGGTCCAGTACTTGTTCATACGACCAATGGTGATCTGCTTCGATCTTTGGAAGCCCCTGAAAATTTTAATTCCCCTGAACTTTGTGCACTTTGCCGGGAAGGGTTGATTGTTGTTTGTTACGACCAGTGCAATGTTTGTTGTTTCACAATCAATGGCCGACAGCTTCGACATGAGACTCATCACAACACTATTCAGGTATGTGTTTATGTATTTTCTCTGTAATCCCTTCTGGCAATACTTTTTAAAATGTACTGTAGCTACATTATAGCCCTAGTATATATATGTCTTGTAAAAATGATATCTGTTTTTCCATCTTATTGCAGTTAATAGCATAAGAAAATATTAGACGCCAACTAAGTCGATTTTTATCTGATTTGCTTTTGGAGATTAAAATTTTGTTACCTATGTGCAATTAACAGAAAAAGAA-------------------------------CATGTGATTA-------------AATATCATGTGATTAATGTGGAATACATTTGTTTGGAGATGTTGGTTTTTAGACATTTCTGATGATCTTTAGCTGCTTTGTATGGCAACTGAATGTATATATGATGTGTGAGATGCACTGTTGTTCAAGAACTATTGGAGCAAAATGGGTATTTCAAAGTCATTTAACTTTTTGGTCACAGCCTTAATAAATCATCAGCATCATTATTTGTTGGAAGTAAATGATTACCATTAGTCAAAAGATTTTTGTGTTAGTATCTTTTTCTTAAAAAAATAACATCCAGGTTGGAAAATTTCTCCAAGGAATGTAATAGGTCACTTAATAGCTCAGAGCAGATTACACTGATCAAGACAAC---------------------------------------
>APH_0772
------------------------------------------------------------------AAGTTGAAATTGTTTTTTCATGTGATTGGTTTTTTGATGAAAAAAAAAATCCTGCTTTAACCAAAGAAGCTGGTTCTCAGCTTCTTCAGGACCAAACTAAATATAAGTGAGTTGTTCGGTAGCTCCAGTTCCAAACTTTCGACAGCTAGCTCATTTTCAGTTTGGTCCTGAAGAAGCTGAGAGACTTACTGCAAAACATCAACAGTTTGGAATTGGTTTTTTGATGCTGCTCAACAACCCAAAAGACAGTGAGAGATAAGTTTTATGAAACAGCTGTGAAAACTACTTAGAGTTGAATGTGTGACACATTCGCAGCTTTTCAAATCAAGATCAAGAACAAGTATCTGTTGAATAGTTCTGCATCAATCAAATAAAGTTGGTCCATGGTGCTGTTCATAAGTCTTTGCCTTTCATGATCACTACTCTTTGAAAAAAAATATTGATGAACAAGGTATTAAATGTATCCCCACTTCTGATCCAAGATACCACTGTGTCCATGTGCACTTTTGTTGCATTCTTTCAGAAGTATTTCTTTTTTCTTTGGTTACTAATATATTTATCTAAGTTCTGTATCTGATGTTGCAGATGGTCCAGTACTTGTTCATACGACAAATGGTGATCTGCTTCGATCTTTGGAAGCCCCTGAAAATTTTAATTCCCCTGAACTTTGTGCACTTTGCCGGGAAGGGTTGATTGTTGTTTGTTACGACCAGTGCAATGTTTGTTGTTTCACAATCAATGGCCGACAGCTTCGACATGAGACTCATCACAACACTATTCGGGTATGTGTTTATGTATTTTCCCTGTAATCTCTTCTGGCAATACTTTTTAAAACATACTGTAGCTGCAGTATAGCCCTAGTATATATATGTCTTGTAAAAATGATATCTGTTTTCCAATCTTACTGCAGTTAATAGCATAAGAAAATATTAGATGCCGACTAAGTCTATTTTTATCTGATTTGCTTTTGGAGATTAAAATTTTGATACTTATGTGCAATTAACAGAAAAAGAATATCATGTGATTAGTGTAGGAAAAAGAATATCATGTGATTAGTGTAGGAAAATGAATATCATGTGATTAATGTGGAATACATCTGTTTGGAGATATTGGTTTTTAGACATTTCTGATGATCTTTAGCTGCTTTGTATGGCAACTGAATGTATATATGATGTGTGAGATGCACTGTTGTTCAAGAACTATTGGAACAAAATTGGTATTTCAAAGTCATTTAACTTTTTGGTCACAGCCTTAATAAATCATCAGCATCATTATTTGTTGGAAGTAAGTGATTACCATTGGTCAAAAGATTTTTGTGTTAGTATCTTTTTCTTAAAAAAATAACATCCAGGTTGGAAAATTTCTCCATGGAATGTAATAGGTCAATTAATAGCTCAATGCAGATTACA-----------------------------------------------------
>APH_1535
AACAGTAGTATTTACACCTTATCCATTGTTATGATGCAACTGCGAAAGTTCTCTCTCTTATGGTTAAAGTTGAAATTGTTTTTTCATGTGATTGGTTTTTTGATGAAAAAAAAATTCCTGCTTTAACCAAAGAAGCTGGTTCTCAGCTTCTTCAGGACCAAACTAAATATAAGTGAGTTGTTCGGTAGCTCCAGTTCCAAACTTTCGACAGCTAGCTCATTTTCAGTTTGGTCCTGAAGAAGCTGAGAGACTTACTGCAAAACATCAACAGTTTGGAATTGGTTTTTTGATGCTGCTCAACAACCCAAAAGACAGTGAGAGATAAGTTTTATGAAACAGCTGTGAAAACTACTTAGAGTTGAATGTGTGACACATTCGCAGCTTTTCAAATCAAGATCAAGAACAAGTATCTGTTGAATAGTTCTGCATCAATCAAATAAAGTTGGTCCATGGTGCTGTTCATAAGTCTTTGCCTTTCATGATCACTACTCTTTGAAAAAAAATATTGATGAACAAGGTATTAAATGTATCCCCACTTCTGATCCAAGATACCACTGTGTCCATGTGCACTTTTGTTGCATTCTTTCAGAAGTATTTCTTTTTTCTTTGGTTACTAATATATTTATCTAAGTTCTGTATCTGATGTTGCAGATGGTCCAGTACTTGTTCATACGACAAATGGTGATCTGCTTCGATCTTTGGAAGCCCCTGAAAATTTTAATTCCCCTGAACTTTGTGCACTTTGCCGGGAAGGGTTGATTGTTGTTTGTTACGACCAGTGCAATGTTTGTTGTTTCACAATCAATGGCCGACAGCTTCGACATGAGACTCATCACAACACTATTCGGGTATGTGTTTATGTATTTTCCCTGTAATCTCTTCTGGCAATACTTTTTAAAACATACTGTAGCTACAGTATAGCCCTAGTATATATATGTCTTGTAAAAATGATATCTGTTTTTCCATCTTACTGCAGTTAATAGCATAAGAAAATATTAGATGCCGACTAAGTCTATTTTTATCTGATTTGCTTTTGGAGATTAAAATTTTGATACTTATGTGCAATTAACAGAAAAAGAATATCATGTGATTAGTGTAGGAAAAAGAATATCATGTGATTAGTGTAGGAAAATGAATATCATGTGATTAATGTGGAATACATCTGTTTGGAGATATTGGTTTTTAGACATTTCTGATGATCTTTAGCTGCTTTGTATGGCAACTGAATGTATATATGATGTGTGAGATGCACTGTTGTTCAAGAACTATTGGAACAAAATTGGTATTTCAAAGTCATTTAACTTTTTGGTCACAGCCTTAATAAATCATCAGCATCATTATTTGTTGGAAGTAAGTGATTACCATTGGTCAAAAGATTTTTGTGTTAGTATCTTTTTCTTAAAAAAATAACATCCAGGTTGGAAAATTTCTCCATGGAATGTAATAGGTCAATTAATAGCTCAATGCAGATTACACTGATCAAGACAACAACAACCGTTTTACTGCCATTTTCCAGGTTTACCTGGGT
>APH_4024
AACAGTAGTATTTACACCTTATCCATTGTTATGATGCAACTGCGAAAGTTCTCTCTCTTATGGTTAAAGTTGAAATTGTTTTTTCATGTGATTGGTTTTTTGATGAAAAAAAAAATCCTGCTTTAACCAAAGAAGCTGGTTCTCAGCTTCTTCAGGACCAAACTAAATATAAGTGAGTTGTTCGGTAGCTCCAGTTCCAAACTTTCGACAGCTAGCTCATTTTCAGTTTGGTCCTGAAGAAGCTGAGAGACTTACTGCAAAACATCAACAGTTTGGAATTGGTTTTTTGATGCTGCTCAACAACCCAAAAGACAGTGAGAGATAAGTTTTATGAAACAGCTGTGAAAACTACTTAGAGTTGAATGTGTGACACATTCGCAGCTTTTCAAATCAAGATCAAGAACAAGTATCTGTTGAATAGTTCTGCATCAATCAAATAAAGTTGGTCCATGGTGCTGTTCATAAGTCTTTGCCTTTCATGATCACTACTCTTTGAAAAAAAATATTGATGAACAAGGTATTAAATGTATCCCCACTTCTGATCCAAGATACCACTGTGTCCATGTGCACTTTTGTTGCATTCTTTCAGAAGTATTTCTTTTTTCTTTGGTTACTAATATATTTATCTAAGTTCTGTATCTGATGTTGCAGATGGTCCAGTACTTGTTCATACGACAAATGGTGATCTGCTTCGATCTTTGGAAGCCCCTGAAAATTTTAATTCCCCTGAACTTTGTGCACTTTGCCGGGAAGGGTTGATTGTTGTTTGTTACGACCAGTGCAATGTTTGTTGTTTCACAATCAATGGCCGACAGCTTCGACATGAGACTCATCACAACACTATTCGGGTATGTGTTTATGTATTTTCCCTGTAATCTCTTCTGGCAATACTTTTTAAAACATACTGTAGCTACAGTATAGCCCTAGTATATATATGTCTTGTGAAAATGATATCTGTTTTTCCATCTTACTGCAGTTAATAGCATAAGAAAATATTAGATGCCGACTAAGTCTCTTTTTATCTGATTTGCTTTTGGAGATTAAAATTTTGATACTTATGTGCAATTAACAGAAAAAGAATATCATGTGATTAGTGTAGGAAAAAGAATATCATGTGATTAGTGTAGGAAAATGAATATCATGTGATTAATGTGGAATACATCTGTTTGGAGATATTGGTTTTTAGACATTTCTGATGATCTTTAGCTGCTTTGTATGGCAACTGAATGTATATATGATGTGTGAGATGCACTGTTGTTCAAGAACTATTGGAACAAAATTGGTATTTCAAAGTCATTTAACTTTTTGGTCACAGCCTTAATAAATCATCAGCATCATTATTTGTTGGAAGTAAGTGATTACCATTGGTCAAAAGATTTTTGTGTTAGTATCTTTTTCTTAAAAAAATAACATCCAGGTTGGAAAATTTCTCCATGGAATGTAATAGGTCAATTAATAGCTCAATGCAGATTACACTGATCAAGACAACAACAACCGTTTTACTGCCATTTTCCAGGTTTACCTGGGT
>APH_5003
------------------------------------------------TTCTCTCTCTTATGGTTAAAGTTGAAATTGTTTTTTCATGTGATTGGTTTTTTGATGAAAAAAAAAATCCTGCTTTAACCAAAGAAGCTGGTTCTCAGCTTCTTCAGGACCAAACTAAATATAAGTGAGTTGTTCGGTAGCTCCAGTTCCAAACTTTCGACAGCTAGCTCATTTTCAGTTTGGTCCTGAAGAAGCTGAGAGACTTACTGCAAAACATCAACAGTTTGGAATTGGTTTTTTGATGCTGCTCAACAACCCAAAAGACAGTGAGAGATAAGTTTTATGAAACAGCTGTGAAAACTACTTAGAGTTGAATGTGTGACACATTCGCAGCTTTTCAAATCAAGATCAAGAACAAGTATCTGTTGAATAGTTCTGCATCAATCAAATAAAGTTGGTCCATGGTGCTGTTCATAAGTCTTTGCCTTTCATGATCACTACTCTTTGAAAAAAAATATTGATGAACAAGGTATTAAATGTATCCCCACTTCTGATCCAAGATACCACTGTGTCCATGTGCACTTTTGTTGCATTCTTTCAGAAGTATTTCTTTTTTCTTTGGTTACTAATATATTTATCTAAGTTCTGTATCTGATGTTGCAGATGGTCCAGTACTTGTTCATACGACAAATGGTGATCTGCTTCGATCTTTGGAAGCCCCTGAAAATTTTAATTCCCCTGAACTTTGTGCACTTTGCCGGGAAGGGTTGATTGTTGTTTGTTACGACCAGTGCAATGTTTGTTGTTTCACAATCAATGGCCGACAGCTTCGACATGAGACTCATCACAACACTATTCGGGTATGTGTTTATGTATTTTCCCTGTAATCTCTTCTGGCAATACTTTTTAAAACATACTGTAGCTACAGTATAGCCCTAGTATATATATGTCTTGTGAAAATGATATCTGTTTTTCCATCTTACTGCAGTTAATAGCATAAGAAAATATTAGATGCCGACTAAGTCTCTTTTTATCTGATTTGCTTTTGGAGATTAAAATTTTGATACTTATGTGCAATTAACAGAAAAAGAATATCATGTGATTAGTGTAGGAAAAAGAATATCATGTGATTAGTGTAGGAAAATGAATATCATGTGATTAATGTGGAATACATCTGTTTGGAGATATTGGTTTTTAGACATTTCTGATGATCTTTAGCTGCTTTGTATGGCAACTGAATGTATATATGATGTGTGAGATGCACTGTTGTTCAAGAACTATTGGAACAAAATTGGTATTTCAAAGTCATTTAACTTTTTGGTCACAGCCTTAATAAATCATCAGCATCATTATTTGTTGGAAGTAAGTGATTACCATTGGTCAAAAGATTTTTGTGTTAGTATCTTTTTCTTAAAAAAATAACATCCAGGTTGGAAAATTTCTCCATGGAATGTAATAGGTCAATTAATAGCTCAATGCAGATTACACTGATCAAGACAACAACAACCATTTTACTGCCATTTTCCAGGTTTATGTGGGT
>APH_5079
AACAGTAGTATTTACACCTTATCCATTGTTATGATGCAACTGCGAAAGTTCTCTCTCTTATGGTTAAAGTTGAAATTGTTTTTTCATGTGATTGGTTTTTTGATGAAAAAAAAAATCCTGCTTTAACCAAAGAAGCTGGTTCTCAGCTTCTTCAGGACCAAACTAAATATAAGTGAGTTGTTCGGTAGCTCCAGTTCCAAACTTTCGACAGCTAGCTCATTTTCAGTTTGGTCCTGAAGAAGCTGAGAGACTTACTGCAAAACATCAACAGTTTGGAATTGGTTTTTTGATGCTGCTCAACAACCCAAAAGACAGTGAGAGATAAGTTTTATGAAACAGCTGTGAAAACTACTTAGAGTTGAATGTGTGACACATTCGCAGCTTTTCAAATCAAGATCAAGAACAAGTATCTGTTGAATAGTTCTGCATCAATCAAATAAAGTTGGTCCATGGTGCTGTTCATAAGTCTTTGCCTTTCATGATCACTACTCTTTGAAAAAAAATATTGATGAACAAGGTATTAAATGTATCCCCACTTCTGATCCAAGATACCACTGTGTCCATGTGCACTTTTGTTGCATTCTTTCAGAAGTATTTCTTTTTTCTTTGGTTACTAATATATTTATCTAAGTTCTGTATCTGATGTTGCAGATGGTCCAGTACTTGTTCATACGACAAATGGTGATCTGCTTCGATCTTTGGAAGCCCCTGAAAATTTTAATTCCCCTGAACTTTGTGCACTTTGCCGGGAAGGGTTGATTGTTGTTTGTTACGACCAGTGCAATGTTTGTTGTTTCACAATCAATGGCCGACAGCTTCGACATGAGACTCATCACAACACTATTCGGGTATGTGTTTATGTATTTTCCCTGTAATCTCTTCTGGCAATACTTTTTAAAACATACTGTAGCTACAGTATAGCCCTAGTATATATATGTCTTGTGAAAATGATATCTGTTTTTCCATCTTACTGCAGTTAATAGCATAAGAAAATATTAGATGCCGACTAAGTCTCTTTTTATCTGATTTGCTTTTGGAGATTAAAATTTTGATACTTATGTGCAATTAACAGAAAAAGAATATCATGTGATTAGTGTAGGAAAAAGAATATCATGTGATTAGTGTAGGAAAATGAATATCATGTGATTAATGTGGAATACATCTGTTTGGAGATATTGGTTTTTAGACATTTCTGATGATCTTTAGCTGCTTTGTATGGCAACTGAATGTATATATGATGTGTGAGATGCACTGTTGTTCAAGAACTATTGGAACAAAATTGGTATTTCAAAGTCATTTAACTTTTTGGTCACAGCCTTAATAAATCATCAGCATCATTATTTGTTGGAAGTAAGTGATTACCATTGGTCAAAAGATTTTTGTGTTAGTATCTTTTTCTTAAAAAAATAACATCCAGGTTGGAAAATTTCTCCATGGAATGTAATAGGTCAATTAATAGCTCAATGCAGATTACACTGATTAAGACAACAACAACCGTTTTACTGCCATTTTCCAGGTTTACCTGGGT
>APH_5001
----------------------------------------------------------TATGGTTAAAGTTGAAATTGTTTTTTCATGTGATTGGTTTTTTGATGAAAAAAAAAATCCTGCTTTAACCAAAGAAGCTGGTTCTCAGCTTCTTCAGGACCAAACTAAATATAAGTGAGTTGTTCGGTAGCTCCAGTTCCAAACTTTCGACAGCTAGCTCATTTTCAGTTTGGTCCTGAAGAAGCTGAGAGACTTACTGCAAAACATCAACAGTTTGGAATTGGTTTTTTGATGCTGCTCAACAACCCAAAAGACAGTGAGAGATAAGTTTTATGAAACAGCTGTGAAAACTACTTAGAGTTGAATGTGTGACACATTCGCAGCTTTTCAAATCAAGATCAAGAACAAGTATCTGTTGAATAGTTCTGCATCAATCAAATAAAGTTGGTCCATGGTGCTGTTCATAAGTCTTTGCCTTTCATGATCACTACTCTTTGAAAAAAAATATTGATGAACAAGGTATTAAATGTATCCCCACTTCTGATCCAAGATACCACTGTGTCCATGTGCACTTTTGTTGCATTCTTTCAGAAGTATTTCTTTTTTCTTTGGTTACTAATATATTTATCTAAGTTCTGTATCTGATGTTGCAGATGGTCCAGTACTTGTTCATACGACAAATGGTGATCTGCTTCGATCTTTGGAAGCCCCTGAAAATTTTAATTCCCCTGAACTTTGTGCACTTTGCCGGGAAGGGTTGATTGTTGTTTGTTACGACCAGTGCAATGTTTGTTGTTTCACAATCAATGGCCGACAGCTTCGACATGAGACTCATCACAACACTATTCGGGTATGTGTTTATGTATTTTCCCTGTAATCTCTTCTGGCAATACTTTTTAAAACATACTGTAGCTACAGTATAGCCCTAGTATATATATGTCTTGTGAAAATGATATCTGTTTTTCCATCTTACTGCAGTTAATAGCATAAGAAAATATTAGATGCCGACTAAGTCTCTTTTTATCTGATTTGCTTTTGGAGATTAAAATTTTGATACTTATGTGCAATTAACAGAAAAAGAATATCATGTGATTAGTGTAGGAAAAAGAATATCATGTGATTAGTGTAGGAAAATGAATATCATGTGATTAATGTGGAATACATCTGTTTGGAGATATTGGTTTTTAGACATTTCTGATGATCTTTAGCTGCTTTGTATGGCAACTGAATGTATATATGATGTGTGAGATGCACTGTTGTTCAAGAACTATTGGAACAAAATTGGTATTTCAAAGTCATTTAACTTTTTGGTCACAGCCTTAATAAATCATCAGCATCATTATTTGTTGGAAGTAAGTGATTACCATTGGTCAAAAGATTTTTGTGTTAGTATCTTTTTCTTAAAAAAATAACATCCAGGTTGGAAAATTTCTCCATGGAATGTAATAGGTCAATTAATAGC--------------------------------------------------------------------
>APH_4005
AACAGTCGTATTTACACCTTATCCATTGGTATGATGCAACTGCGAAAGTTCTCTCTCTTATGGTTAAAGTTGAAATTGTTTTTTCATGTGATTGGTTTTTTGATGAAAAAAAAATTCCTGCTTTAACCAAAGAAGCTGGTTCTCAGCTTCTTCAGGACCAAACTAAATATAAGTGAGTTGTTCGGTAGCTCCAGTTCCAAACTTTCGACAGCTAGCTCATTTTCAGTTTGGTCCTGAAGAAGCTGAGAGACTTACTGCAAAACATCAACAGTTTGGAATTGGTTTTTTGATGCTGCTCAACAACCCAAAAGACAGTGAGAGATAAGTTTTATGAAACAGCTGTGAAAACTACTTAGAGTTGAATGTGTGACACATTCGCAGCTTTTCAAATCAAGATCAAGAACAAGTATCTGTTGAATAGTTCTGCATCAATCAAATAAAGTTGGTCCATGGTGCTGTTCATAAGTCTTTGCCTTTCATGATCACTACTCTTTGAAAAAAAATATTGATGAACAAGGTATTAAATGTATCCCCACTTCTGATCCAAGATACCACTGTGTCCATGTGCACTTTTGTTGCATTCTTTCAGAAGTATTTCTTTTTTCTTTGGTTACTAATATATTTATCTAAGTTCTGTATCTGATGTTGCAGATGGTCCAGTACTTGTTCATACGACAAATGGTGATCTGCTTCGATCTTTGGAAGCCCCTGAAAATTTTAATTCCCCTGAACTTTGTGCACTTTGCCGGGAAGGGTTGATTGTTGTTTGTTACGACCAGTGCAATGTTTGTTGTTTCACAATCAATGGCCGACAGCTTCGACATGAGACTCATCACAACACTATTCGGGTATGTGTTTATGTATTTTCCCTGTAATCTCTTCTGGCAATACTTTTTAAAACATACTGTAGCTACAGTATAGCCCTAGTATATATATGTCTTGTGAAAATGATATCTGTTTTTCCATCTTACTGCAGTTAATAGCATAAGAAAATATTAGATGCCGACTAAGTCTCTTTTTATCTGATTTGCTTTTGGAGATTAAAATTTTGATACTTATGTGCAATTAACAGAAAAAGAATATCATGTGATTAGTGTAGGAAAAAGAATATCATGTGATTAGTGTAGGAAAATGAATATCATGTGATTAATGTGGAATACATCTGTTTGGAGATATTGGTTTTTAGACATTTCTGATGATCTTTAGCTGCTTTGTATGGCAACTGAATGTATATATGATGTGTGAGATGCACTGTTGTTCAAGAACTATTGGAACAAAATTGGTATTTCAAAGTCATTTAACTTTTTGGTCACAGCCTTAATAAATCATCAGCATCATTATTTGTTGGAAGTAAGTGATTACCATTGGTCAAAAGATTTTTGTGTTAGTATCTTTTTCTTAAAAAAATAACATCCAGGTTGGAAAATTTCTCCATGGAATGTAATAGGTCAATTAATAGCTCAATGCAGATTACACTGATCAAGACAACAACAACCGTTTTACTGCCATTTTCCAGGTTTACCTGGGT
>APH_4029
-----------------------------------------------------------------------------------------------------------------------------------------------------------GACCAAACTAAATATAAGTGAGTTGTTCGGTAGCTCCAGTTCCAAACTTTCGACAGCTAGCTCATTTTCAGTTTGGTCCTGAAGAAGCTGAGAGACTTACTGCAAAACATCAACAGTTTGGAATTGGTTTTTTGATGCTGCTCAACAACCCAAAAGACAGTGAGAGATAAGTTTTATGAAACAGCTGTGAAAACTACTTAGAGTTGAATGTGTGACACATTCGCAGCTTTTCAAATCAAGATCAAGAACAAGTATCTGTTGAATAGTTCTGCATCAATCAAATAAAGTTGGTCCATGGTGCTGTTCATAAGTCTTTGCCTTTCATGATCACTACTCTTTGAAAAAAAATATTGATGAACAAGGTATTAAATGTATCCCCACTTCTGATCCAAGATACCACTGTGTCCATGTGCACTTTTGTTGCATTCTTTCAGAAGTATTTCTTTTTTCTTTGGTTACTAATATATTTATCTAAGTTCTGTATCTGATGTTGCAGATGGTCCAGTACTTGTTCATACGACAAATGGTGATCTGCTTCGATCTTTGGAAGCCCCTGAAAATTTTAATTCCCCTGAACTTTGTGCACTTTGCCGGGAAGGGTTGATTGTTGTTTGTTACGACCAGTGCAATGTTTGTTGTTTCACAATCAATGGCCGACAGCTTCGACATGAGACTCATCACAACACTATTCGGGTATGTGTTTATGTATTTTCCCTGTAATCTCTTCTGGCAATACTTTTTAAAACATACTGTAGCTACAGTATAGCCCTAGTATATATATGTCTTGTGAAAATGATATCTGTTTTTCCATCTTACTGCAGTTAATAGCATAAGAAAATATTAGATGCCGACTAAGTCTCTTTTTATCTGATTTGCTTTTGGAGATTAAAATTTTGATACTTATGTGCAATTAACAGAAAAAGAATATCATGTGATTAGTGTAGGAAAAAGAATATCATGTGATTAGTGTAGGAAAATGAATATCATGTGATTAATGTGGAATACATCTGTTTGGAGATATTGGTTTTTAGACATTTCTGATGATCTTTAGCTGCTTTGTATGGCAACTGAATGTATATATGATGTGTGAGATGCACTGTTGTTCAAGAACTATTGGAACAAAATTGGTATTTCAAAGTCATTTAACTTTTTGGTCACAGCCTTAATAAATCATCAGCATCATTATTTGTTGGAAGTAAGTGATTACCATTGGTCAAAAGATTTTTGTGTTAGTATCTTTTTCTTAAAAAAATAACATCCAGGTTGGAAAATTTCTCCATGGAATGTAATAGGTCAATTAATAGCTCAATGCAGATTACACTGATCAAGACAACAAC------------------------------------
>APH_3191
---------------------------------------------------------------------------------------------------------------------------------------------------------------------------------------------------------------------------------GTTTGGTCCTGAAGAAGCTGAGAGACTTACTGCAAAACATCAACAGTTTGGAATTGGTTTTTTGATGCTGCTCAACAACCCAAAAGACAGTGAGAGATAAGTTTTATGAAACAGCTGTGAAAACTACTTAGAGTTGAATGTGTGACACATTCGCAGCTTTTCAAATCAAGATCAAGAACAAGTATCTGTTGAATAGTTCTGCATCAATCAAATAAAGTTGGTCCATGGTGCTGTTCATAAGTCTTTGCCTTTCATGATCACTACTCTTTGAAAAAAAATATTGATGAACAAGGTATTAAATGTATCCCCACTTCTGATCCAAGATACCACTGTGTCCATGTGCACTTTTGTTGCATTCTTTCAGAAGTATTTCTTTTTTCTTTAGTTACTAATATATTTATCTAAGTTCTGTATCTGATGTTGCAGATGGTCCAGTACTTGTTCATACGACAAATGGTGATCTGCTTCGATCTTTGGAAGCCCCTGAAAATTTTAATTCCCCTGAACTTTGTGCACTTTGCCGGGAAGGGTTGATTGTTGTTTGTTACAACCAGTGCAATGTTTGTTGTTTCACAATCAATGGCCGACAGCTTCGACATGAGACTCATCACAACACAATTCAGGTATGTGTTTATGTATTTTCCCTGTAATCTCTTCTGGCAATACTTTTTAAAACGTACTGTAGCTACAGTATATCCCTAGTATATATATGTCTTGTAAAAATTATATCTGTTTTTCCATCTTACTGCAGTTAATAGCATAAGAAAATATTAGATGCTGACTAAGTCTATTTTTATCTGATTTGCTTTTGGAGATTAAAATTTTGATACTTATGTGCAATTAACAGAAAAAGAATATCATGTTATTAGTGTAGGAAAAAGAA---TATGTGATTAGTGTAGGAAAATGAATATCATGTGATTAATGTGGAATACATCTGTTTGGAGATATTGGTTTTTAGACATTTCTGATGATCTTTAGCTGCTTTGTATGGCAACTGAATGTATATATGATGTGTGAGATGCACTGTTGTTCAAGAACTATTGGAACAAAATTGGTATTTCAAAGTTATTTAACTTTTTGGT--------------------------------------------------------------------------------------------------------------------------------------------------------------------------------------------------------------------------
>APH_0880
AACCGTAGTATTTACACCTTATCCATTGTTATGATGCAACTGAGAAAGTTCTCTCTCTTATGGTTAAAGCTGAAATTGTTTTTTCATGCGATTGGTTTTTTGATGAAAAAAAAAATCCTGCTTTAACCAAAGAAGCTGGTTCTCAGCTTCTTCAGGACCAAACTAAATATAAGTGAGTTGTTCGGTAGCTCCAGTTCCAAACTTTTGACAGCTAGCTCATTTTC-AGTTTGTCCTGAAGAAGTTGAGAGACTTACTGCAAAACATCAACAGTTTGGAATTGGTTTTTTGATGCTGCTCAACAACCCAAAAGACAGTGAGAGATAAGTTTTATGAAACAGCTGTGAAAACTACTTAGAGTTGAATGTGTGACACATTTGCAGCTTTTCAAATCAAGATCAAGAACAAATATCTGTTGAATAGTTCTGCATCAATCAAATAAAGTTGGTCCATGGTGCTGTTCATAAGTCTTTGCCTTTCATGATCACTACTCTTTGAAAAAAAATATTGCTGAACAAGGTAATAAATGTATCCCCACTTCTGATCCAAGATATCACTGTGTACATGTGCACTTTTGTTGCATTCTTTCAGAAGTATTTCTTTTTTCTTTGGTTACTAATATATTTATCTAAGTTCTGTATCTGATGTTGCAGATGGTCCAGTACTTGTTCATACGACAAATGGTGATCTGCTTCGATCTTTGGAAGCCCCTGAAAATTTTAATTCCCCTGAACTTTGTGCACTTTGCCGGGAAGGGTTGATTGTTGTTTGTTACAACCAGTGCAATGTTTGTTGTTTCACAATCAATGGCCGACAGCTTCGACATGAGACTCATCACAACACAATTCAGGTATGTGTTTATGTATTTTCCCTGTAATCTCTTCTGGCAATACTTTTTAAAACGTACTGTAGCTACAGTATATCCCTAGTATATATATGTCTTGTAAAAATGATATCTGTTTTTCCATCTTACTGCAGTTAATAGCGCAAGAAAATATTAGATGCTGACTAAGTCTATTTTTATCTGATTTGCTTTTGGAGATTAAAATTTTGATACTTATGTGCAATTAACAGAAAAAGAA---TATGTTATTAGTGTAGGAAAAAGAATATCATGTGATTAGTGTAGGAAAATGAATATCATGTGATTAATGTGGAATACATCTGTTTGGAGATATTGGTTTTTAGACATTTCTGATGATCTTTAGCTGCTTTGTATGGCAACTGAATGTATATATGATGTGTGAGATGCACTGTTGTTCAAGAACTATTGGAACAAAATTGGTATTTCAAAGTTATTTAACTTTTTGGTCACAGCCTTAATCAATCATCAGCATCATTATTTGTTGGAAGTAAGTGATTACCATTGGTCAAAAGATTTTTGTGTTAGTATCTTTTTCTTAAAAAAATAACATCCAGGTTGGAAAATTTCTCCATGGAATGTAATAGGTCAATTAATAGCTCAATGCAGATTACACTGATCAAGACAACAACAACCGTTTTACTGCCATTTTCCAGGTTTACCTGGGT
>APH_4021
AACCGTAGTATTTACACCTTATCCATTGTTATGATGCAACTGAGAAAGTTCTCTCTCTTATGGTTAAAGCTGAAATTGTTTTTTCATGCGATTGGTTTTTTGATGAAAAAAAAAATCCTGCTTTAACCAAAGAAGCTGGTTCTCAGCTTCTTCAGGACCAAACTAAATATAAGTGAGTTGTTCGGTAGCTCCAGTTCCAAACTTTTGACAGCTAGCTCATTTTC-AGTTTGTCCTGAAGAAGTTGAGAGACTTACTGCAAAACATCAACAGTTTGGAATTGGTTTTTTGATGCTGCTCAACAACCCAAAAGACAGTGAGAGATAAGTTTTATGAAACAGCTGTGAAAACTACTTAGAGTTGAATGTGTGACACATTTGCAGCTTTTCAAATCAAGATCAAGAACAAATATCTGTTGAATAGTTCTGCATCAATCAAATAAAGTTGGTCCATGGTGCTGTTCATAAGTCTTTGCCTTTCATGATCACTACTCTTTGAAAAAAAATATTGCTGAACAAGGTAATAAATGTATCCCCACTTCTGATCCAAGATATCACTGTGTACATGTGCACTTTTGTTGCATTCTTTCAGAAGTATTTCTTTTTTCTTTGGTTACTAATATATTTATCTAAGTTCTGTATCTGATGTTGCAGATGGTCCAGTACTTGTTCATACGACAAATGGTGATCTGCTTCGATCTTTGGAAGCCCCTGAAAATTTTAATTCCCCTGAACTTTGTGCACTTTGCCGGGAAGGGTTGATTGTTGTTTGTTACAACCAGTGCAATGTTTGTTGTTTCACAATCAATGGCCGACAGCTTCGACATGAGACTCATCACAACACAATTCAGGTATGTGTTTATGTATTTTCCCTGTAATCTCTTCTGGCAATACTTTTTAAAACGTACTGTAGCTACAGTATATCCCTAGTATATATATGTCTTGTAAAAATGATATCTGTTTTTCCATCTTACTGCAGTTAATAGCGCAAGAAAATATTAGATGCTGACTAAGTCTATTTTTATCTGATTTGCTTTTGGAGATTAAAATTTTGATACTTATGTGCAATTAACAGAAAAAGAATATCATGTTATTAGTGTAGGAAAAAGAATATCATGTGATTAGTGTAGGAAAATGAATATCATGTGATTAATGTGGAATACATCTGTTTGGAGATATTGGTTTTTAGACATTTCTGATGATCTTTAGCTGCTTTGTATGGCAACTGAATGTATATATGATGTGTGAGATGCACTGTTGTTCAAGAACTATTGGAACAAAATTGGTATTTCAAAGTTATTTAACTTTTTGGTCACAGCCTTAATCAATCATCAGCATCATTATTTGTTGGAAGT--------------------------------------------------------------------------------------------------------------------------------------------------------------------------------
>APH_0683
----------------------------------------------------------------------------------------------------------------------------------------------------------------------------------------------------------------------------------------------------------------------------------------------------------------------------------------------------------------TTAGAGTTGAATGTGTGACACATTTGCAGCTTTTCAAATCAAGATCAAGAACAAATATCTGTTGAATAGTTCTGCATCAATCAAATAAAGTTGGTCCATGGTGCTGTTCATAAGTCTTTGCCTTTCATGATCACTACTCTTTGAAAAAAAATATTGCTGAACAAGGTAATAAATGTATCCCCACTTCTGATCCAAGATATCACTGTGTACATGTGCACTTTTGTTGCATTCTTTCAGAAGTATTTCTTTTTTCTTTGGTTACTAATATATTTATCTAAGTTCTGTATCTGATGTTGCAGATGGTCCAGTACTTGTTCATACGACAAATGGTGATCTGCTTCGATCTTTGGAAGCCCCTGAAAATTTTAATTCCCCTGAACTTTGTGCACTTTGCCGGGAAGGGTTGATTGTTGTTTGTTACAACCAGTGCAATGTTTGTTGTTTCACAATCAATGGCCGACAGCTTCGACATGAGACTCATCACAACACAATTCAGGTATGTGTTTATGTATTTTCCCTGTAATCTCTTCTGGCAATACTTTTTAAAACGTACTGTAGCTACAGTATATCCCTAGTATATATATGTCTTGTAAAAATGATATCTGTTTTTCCATCTTACTGCAGTTAATAGCATAAGAAAATATTAGATGCTGACTAAGTCTATTTTTATCTGATTTGCTTTTGGAGATTAAAATTTTGATACTTACGTGCAATTAACAGAAAAAGAATATCATGTTATTAGTGTAGGAAAAAGAATATCATGTGATTAGTGTAGGAAAATGAATATCATGTGATTAATGTGGAATACATCTGTTTGGAGATATTGGTTTTTAGACATTTCTGATGATCTTTAGCTGCTTTGTATGGCAACTGAATGT----------------------------------------------------------------------------------------------------------------------------------------------------------------------------------------------------------------------------------------------------------------------------------------------------------
>APH_1438
---------------------------------------------------------------------------------------------------------------------------------------------------------------------------------------------------------------------------------------------------------------------------------------------------------------------------------------------------------------------------------------------------------------------------------ATAGTTCTGCATCAATCAAATAAAGTTGGTCCATGGTGCTGTTCATAAGTCTTTGCCTTTCATGATCACTACTCTTTGAAAAAAAATATTGCTGAACAAGG---TAAATGTATCCCCACTTCTGATCCAAGATATCACTGTGTACATGTGCACTTTTGTTGCATTCTTTCAGAAGTATTTCTTTTTTCTTTGGTTACTAATATATTTATCTAAGTTCTGTATCTGATGTTACAGATGGTCCAGTACTTGTTCATACGACAAATGGTGATCTGCTTCGATCTTTGGAAGCCCCTGAAAATTTTAATTCCCCTGAACTTTGTGCACTTTGCCGGGAAGGGTTGATTGTTGTTTGTTACAACCAGTGCAATGTTTGTTGTTTCACAATCAATGGCCGACAGCTTCGACATGAGACTCATCACAACACAATTCAGGTATGTGTTTATGTATTTTCCCTGTAATCTCTTCTGGCAATACTTTTTAAAACGTACTGTAGCTACAGTATATCCCTAGTATATATATGTCTTGTAAAAATGATATCTGTTTTTCCATCTTACTGCAGTTAATAGCATAAGAAAATATTAGATGCTGACTAAGTCTATTTTTATCTGATTTGCTTTTGGAGATTAAAATTTTGATACTTATGTGCAATTAACAGAAAAAGAATATCATGTTATTAGTGTAGGAAAAAGAATATCATGTGATTAGTGTAGGAAAATGAATATCATGTGATTAATGTGGAATACATCTGTTTGGAGATATTGGTTTTTAGACATTTCTGATGATCTTTAGCTGCTTTGTATGGCAACTGAATGTATATATGATGTGTGAGATGCACTGTTGTTCAAGAACTATTGGAACAAAATTGGTATTTCAAAGTCATTTAACTTTTTGGTCACAGCCTTAATCAATCATCAGCATCATTATTTGTTGGAAGTAAGTGATTACCATTGGTCAAAAGAT-------------------------------------------------------------------------------------------------------------------------------------------------------
>APH_3177
AACCGTAGTATTTACACCTTATCCATTGTTATGATGCAACTGAGAAAGTTCTCTCTCTTATGGTTAAAGCTGAAATTGTTTTTTCATGCGATTGGTTTTTTGATGAAAAAAAAAATCCTGCTTTAACCAAAGAAGCTGGTTCTCAGCTTCTTCAGGACCAAACTAAATATAAGTGAGTTGTTCGGTAGCTCCAGTTCCAAACTTTTGACAGCTAGCTCATTTTC-AGTTTGTCCTGAAGAAGCTGAGAGACTTACTGCAAAACATCAACAGTTTGGAATTGGTTTTTTGATGCTGCTCAACAACCCAAAAGACAGTGAGAGATAAGTTTTATGAAACAGCTGTGAAAACTACTTAGAGTTGAATGTGTGACACATTTGCAGCTTTTCAAATCAAGATCAAGAACAAATATCTGTTGAATAGTTCTGCATCAATCAAATAAAGTTGGTCCATGGTGCTGTTCATAAGTCTTTGCCTTTCATGATCACTACTCTTTGAAAAAAAATATTGCTGAACAAGGTAATAAATGTATCCCCACTTCTGATCCAAGATATCACTGTGTACATGTGCACTTTTGTTGCATTCTTTCAGAAGTATTTCTTTTTTCTTTGGTTACTAATATATTTATCTAAGTTCTGTATCTGATGTTGCAGATGGTCCAGTACTTGTTCATACGACAAATGGTGATCTGCTTCGATCTTTGGAAGCCCCTGAAAATTTTAATTCCCCTGAACTTTGTGCACTTTGCCGGGAAGGGTTGATTGTTGTTTGTTACAACCAGTGCAATGTTTGTTGTTTCACAATCAATGGCCGACAGCTTCGACATGAGACTCATCACAACACAATTCAGGTATGTGTTTATGTATTTTCCCTGTAATCTCTTCTGGCAATACTTTTTAAAACGTACTGTAGCTACAGTATATCCCTAGTATATATATGTCTTGTAAAAATGATATCTGTTTTTCCATCTTACTGCAGTTAATAGCATAAGAAAATATTAGATGCTGACTAAGTCTATTTTTATCTGATTTGCTTTTGGAGATTAAAATTTTGATACTTATGTGCAATTAACAGAAAAAGAATATCATGTTATTAGTGTAGGAAAAAGAATATCATGTGATTAGTGTAGGAAAATGAATATCATGTGATTAATGTGGAATACATCTGTTTGGAGATATTGGTTTTTAGACATTTCTGATGATCTTTAGCTGCTTTGTATGGCAACTGAATGTATATATGATGTGTGAGATGCACTGTTGTTCAAGAACTATTGGAACAAAATTGGTATTTCAAAGTCATTTAACTTTTTGGTCACAGCCTTAATCAATCATCAGCATCATTATTTGTTGGAAGTAAGTGATTACCATTGGTCAAAAGATTTTTGTGTTACTATCTTTTTCTTAAAAAAATAACATCCAGGTTGGAAAATTTCTCCATGGAATGTAATAGGTCAATTAATAGCTCAATGCAGATTACACTGATCAAGACAACAACAACCGTTTTACTGCCATTTTCCAGGTTTACCTGGGT
>APH_1602
AACCGTAGTATTTACACCTTATCCATTGTTATGATGCAACTGAGAAAGTTCTCTCTCTTATGGTTAAAGCTGAAATTGTTTTTTCATGCGATTGGTTTTTTGATGAAAAAAAAAATCCTGCTTTAACCAAAGAAGCTGGTTCTCAGCTTCTTCAGGACCAAACTAAATATAAGTGAGTTGTTCGGTAGCTCCAGTTCCAAACTTTTGACAGCTGGCTCATTTTC-AGTTTGTCCTGAAGAAGCTGAGAGACTTACTGCAAAACATCAACAGTTTGGAATTGGTTTTTTGATGCTGCTCAACAACCCAAAAGACAGTGAGAGATAAGTTTTATGAAACAGCTGTGAAAACTACTTAGAGTTGAATGTGTGACACATTTGCAGCTTTTCAAATCAAGATCAAGAACAAATATCTGTTGAATAGTTCTGCATCAATCAAATAAAGTTGGTCCATGGTGCTGTTCATAAGTCTTTGCCTTTCATGATCACTACTCTTTGAAAAAAAATATTGCTGAACAAGGTAATAAATGTATCCCCACTTCTGATCCAAGATATCACTGTGTACATGTGCACTTTTGTTGCATTCTTTCAGAAGTATTTCTTTTTTCTTTGGTTACTAATATATTTATCTAAGTTCTGTATCTGATGTTGCAGATGGTCCAGTACTTGTTCATACGACAAATGGTGATCTGCTTCGATCTTTGGAAGCCCCTGAAAATTTTAATTCCCCTGAACTTTGTGCACTTTGCCGGGAAGGGTTGATTGTTGTTTGTTACAACCAGTGCAATGTTTGTTGTTTCACAATCAATGGCCGACAGCTTCGACATGAGACTCATCACAACACAATTCAGGTATGTGTTTATGTATTTTCCCTGTAATCTCTTCTGGCAATACTTTTTAAAACGTACTGTAGCTACAGTATATCCCTAGTATATATATGTCTTGTAAAAATGATATCTGTTTTTCCATCTTACTGCAGTTAATAGCATAAGAAAATATTAGATGCTGACTAAGTCTATTTTTATCTGATTTGCTTTTGGAGATTAAAATTTTGATACTTATGTGCAATTAACAGAAAAAGAATATCATGTTATTAGTGTAGGAAAAAGAATATCATGTGATTAGTGTAGGAAAATGAATATCATGTGATTAATGTGGAATACATCTGTTTGGAGATATTGGTTTTTAGACATTTCTGATGATCTTTAGCTGCTTTGTATGGCAACTGAATGTATATATGATGTGTGAGATGCACTGTTGTTCAAGAACTATTGGAACAAAATTGGTATTTCAAAGTCATTTAACTTTTTGGTCACAGCCTTAATCAATCATCAGCATCATTATTTGTTGGAAGTAAGTGATTACCATTGGTCAAAAGATTTTTGTGTTAGTATCTTTTTCTTAAAAAAATAACATCCAGGTTGGAAAATTTCTCCATGGAATGTAATAGGTCAATTAATAGCTCAATGCAGATTACACTGATCAAGACAACAACAACCGTTTTACTGCCATTTTCCAGGTTTACCTGGGT
>APH_0136
AACCGTAGTATTTACACCTTATCCATTGTTATGATGCAACTGAGAAAGTTCTCTCTCTTATGGTTAAAGCTGAAATTGTTTTTTCATGCGATTGGTTTTTTGATGAAAAAAAAAATCCTGCTTTAACCAAAGAAGCTGGTTCTCAGCTTCTTCAGGACCAAACTAAATATAAGTGAGTTGTTCGGTAGCTCCAGTTCCAAACTTTTGACAGCTAGCTCATTTTC-AGTTTGTCCTGAAGAAGCTGAGAGACTTACTGCAAAACATCAACAGTTTGGAATTGGTTTTTTGATGCTGCTCAACAACCCAAAAGACAGTGAGAGATAAGTTTTATGAAACAGCTGTGAAAACTACTTAGAGTTGAATGTGTGACACATTTGCAGCTTTTCAAATCAAGATCAAGAACAAATATCTGTTGAATAGTTCTGCATCAATCAAATAAAGTTGGTCCATGGTGCTGTTCATAAGTCTTTGCCTTTCATGATCACTACTCTTTGAAAAAAAATATTGCTGAACAAGGTAATAAATGTATCCCCACTTCTGATCCAAGATATCACTGTGTACATGTGCACTTTTGTTGCATTCTTTCAGAAGTATTTCTTTTTTCTTTGGTTACTAATATATTTATCTAAGTTCTGTATCTGATGTTGCAGATGGTCCAGTACTTGTTCATACGACAAATGGTGATCTGCTTCGATCTTTGGAAGCCCCTGAAAATTTTAATTCCCCTGAACTTTGTGCACTTTGCCGGGAAGGGTTGATTGTTGTTTGTTACAACCAGTGCAATGTTTGTTGTTTCACAATCAATGGCCGACAGCTTCGACATGAGACTCATCACAACACAATTCAGGTATGTGTTTATGTATTTTCCCTGTAATCTCTTCTGGCAATACTTTTTAAAACGTACTGTAGCTACAGTATATCCCTAGTATATATATGTCTTGTAAAAATGATATCTGTTTTTCCATCTTACTGCAGTTAATAGCATAAGAAAATATTAGATGCTGACTAAGTCTATTTTTATCTGATTTGCTTTTGGAGATTAAAATTTTGATACTTATGTGCAATTAACAGAAAAAGAATATCATGTTATTAGTGTAGGAAAAAGAATATCATGTGATTAGTGTAGGAAAATGAATATCATGTGATTAATGTGGAATACATCTGTTTGGAGATATTGGTTTTTAGACATTTCTGATGATCTTTAGCTGCTTTGTATGGCAACTGAATGTATATATGATGTGTGAGATGCACTGTTGTTCAAGAACTATTGGAACAAAATTGGTATTTCAAAGTCATTTAACTTTTTGGTCACAGCCTTAATCAATCATCAGCATCATTATTTGTTGGAAGTAAGTGATTACCATTGGTCAAAAGATTTTTGTGTTAGTATCTTTTTCTTAAAAAAATAACATCCAGGTTGGAAAATTTCTCCATGGAATGTAATAGGTCAATTAATAGCTCAATGCAGATTACACTGATCAAGACAACAACAACCGTTTTACTGCCATTTTCCAGGTTTACCTGGGT
>APH_0723
---------------------------GTTATGATGCAACTGAGAAAGTTCTCTCTCTTATGGTTAAAGCTGAAATTGTTTTTTCATGCGATTGGTTTTTTGATGAAAAAAAAAATCCTGCTTTAACCAAAGAAGCTGGTTCTCAGCTTCTTCAGGACCAAACTAAATATAAGTGAGTTGTTCGGTAGCTCCAGTTCCAAACTTTTGACAGCTAGCTCATTTTC-AGTTTGTCCTGAAGAAGCTGAGAGACTTACTGCAAAACATCAACAGTTTGGAATTGGTTTTTTGATGCTGCTCAACAACCCAAAAGACAGTGAGAGATAAGTTTTATGAAACAGCTGTGAAAACTACTTAGAGTTGAATGTGTGACACATTTGCAGCTTTTCAAATCAAGATCAAGAACAAATATCTGTTGAATAGTTCTGCATCAATCAAATAAAGTTGGTCCATGGTGCTGTTCATAAGTCTTTGCCTTTCATGATCACTACTCTTTGAAAAAAAATATTGCTGAACAAGGTAATAAATGTATCCCCACTTCTGATCCAAGATATCACTGTGTACATGTGCACTTTTGTTGCATTCTTTCAGAAGTATTTCTTTTTTCTTTGGTTACTAATATATTTATCTAAGTTCTGTATCTGATGTTGCAGATGGTCCAGTACTTGTTCATACGACAAATGGTGATCTGCTTCGATCTTTGGAAGCCCCTGAAAATTTTAATTCCCCTGAACTTTGTGCACTTTGCCGGGAAGGGTTGATTGTTGTTTGTTACAACCAGTGCAATGTTTGTTGTTTCACAATCAATGGCCGACAGCTTCGACATGAGACTCATCACAACACAATTCAGGTATGTGTTTATGTATTTTCCCTGTAATCTCTTCTGGCAATACTTTTTAAAACGTACTGTAGCTACAGTATATCCCTAGTATATATATGTCTTGTAAAAATGATATCTGTTTTTCCATCTTACTGCAGTTAATAGCATAAGAAAATATTAGATGCTGACTAAGTCTATTTTTATCTGATTTGCTTTTGGAGATTAAAATTTTGATACTTATGTGCAATTAACAGAAAAAGAATATCATGTTATTAGTGTAGGAAAAAGAATATCATGTGATTAGTGTAGGAAAATGAATATCATGTGATTAATGTGGAATACATCTGTTTGGAGATATTGGTTTTTAGACATTTCTGATGATCTTTAGCTGCTTTGTATGGCAACTGAATGTATATATGATGTGTGAGATGCACTGTTGTTCAAGAACTATTGGAACAAAATTGGTATTTCAAAGTCATTTAACTTTTTGGTCACAGCCTTAATCAATCATCAGCATCATTATTTGTTGGAAGTAAGTGATTACCATTGGTCAAAAGATTTTTGTGTTAGTATCTTTTTCTTAAAAAAATAACATCCAGGTTGGAAAATTTCTCCATGGAATGTAATAGGTCAATTAATAGCTCAATGCAGATTACACTGATCAAGACAACAACAACCGTTTTACTGCCATTTTCCAGGTTTACCTGGGT
