# Supplementary material for: ﻿Discovery of a new tarantula species from the Madrean Sky Islands and the first documented instance of syntopy between two montane endemics (Araneae, Theraphosidae, Aphonopelma): a case of prior mistaken identity
Source: Zookeys. 2024 Aug 16;1210:61–98. doi: 10.3897/zookeys.1210.125318 (PMC11344175; doi:10.3897/zookeys.1210.125318)
Supplement: Supplementary material 8 — Phylogenomics files [file zookeys-1210-061_article-125318__-s008.zip › Suppl8/individual_UCE_loci/sl_realigned_uce_20010078.fas]

>APH_3191
------------------------------------------------------------------------------------------------------TATGCAGTGCAGTCAGTGACTTTGTGGATAATGAACAAATTTTGATCAAAATATGTGATTATCTATGATGTAAAAAATGTTACCGATAGGGCAGTCTTCCCATTTTTATGGGTAACTTCATGTCCAGAATTATTTGTTTTGGTGATTTGCAGTCATAGCCACTTGCTCACAAAAGATTTTTTTAAGCCAGTGACCACAGTCACATAGACAGTTGCAAAACCTTTGTTTATGTTAGCACTAAATATGCACTTTGACTTCTATATCTTCATTAGGTTGAAATATTTACTTCCCAAGTGACCAATGATATACAATTCAAATTGTTATGTGTTACATGAATATCAGTGTAGTAGTCTCACTTTTTTTTTTTTAAGGTTATGATCTAGAAGAACTACGTGGTAAACGTATAGGAGTTTTCATTGGTAACTGTTCATCAGAGAGTGATGAGTTTTTCTCATATGACCACAAAAAAATTAATGGTTATGCTATGACTGGCTGTTGTAGGGCCATGTTCGCCAACCGAATTTCATACACATTTGATTTTAAAGGTAAGTAGTATTTGTTATTTATTCTGCTGACTATAAATTTGTAGAACTAATGTAAATAAAATAAATATTTATTTACCTTCTATGATAAACAATACTATTGATACATTATAAGATGCACTTTGAAATCTTCAATAATCCATCGTTCAGCTATTTTCATTATAACCATTGGCCATGAAGTACCTCATGTTCAGTCCTAATTTGGTCCACGCTAAGTTGCCAGAGGCCTATTGATGTTCTGTTTTCCATGCCCTGTTGCACATGCCCTGCTATCAGTCGTTTTCATATTCTGTCTTCAGGTTATGGCAGCACTAAGAGGCAGCTGAAGAAAAGGCTTTACGAGCACCAAAGGGACATCAAGCAAAGGAAAACAGCAACTGCACTTTCAAGATACTGCGTGGAGAATGGTATTGAACCTGATTGGTCTGACATAAAAATAT---------------------------------------------------------------------------------------------------------------------------------------------------------
>APH_4029
--------GATGCACAAGATCGGGAGAAGTGGAGGAAAGGAATATGGGGGAAACTGGCTAACCCAGGCAAACCTGGAAAATGGCTGTAAAACTGTTGTTGTTTATGCAGTGCAGTCAGTGACTTTGTGGATAATGAACAAATTTTGATCAAAATATGTGATTATCTATGATGTAAAAAATGTTACCGATAGAACAGTCTTCCCATTTTTATGGGTAACTTCATGTCCAGAATTATTTGTTTTGGTGATTTGCAGTCATAGCCACCTGCTCACAAAAGATTTTTTTAAGCCAATGACCACAGTCACATGGACAGTTGCAAAACCTTTGTTTATGTTAGCACTAAATATGCACTTTGACTTCTATATCTTCATTAGGTTGAAATATTTACTTCCCAAGTGACCAATGATATACAATTCAAATTGTTATGTGTTACATGAATATCAGTGTAGTAGTCTCAC-TTTTTTTTTTTAAGGTTATGATCCAGAAGAACTACGTGGTAAACGTATAGGAGTTTTCATTGGTAACTGTTCATCAGAGAGTGATGAGTTTTTCTCATATGACCCCAAAAAAATTAATGGTTATGCTATGACTGGCTGTTGTAGGGCCATGTTTGCCAACCGAATTTCATACACATTTGATTTTAAAGGTAAGTAGTATTTGTTATTTATTCTGCTGACTATAAATTTGTAGAACTAATGTAAATAAAATAAATATTTATTTACCTTCTATGATAAACAATACTATTGATACATTATAAGATGCACTTTGAAATCTTCAATAATCCATCGTTCAGCTATTTTCATTATAACCATTGGCCATGAAGTACCTCATGTTCAGTCCTAATTTGGTCCACGCTAAGTTGCCAGAGGCCTATTGATGTTCTGTTTTCCATG--------------CCCTGCTATCAGTCGTTTTCATATTCTGTCTTCAGGTTATGGCAGCACTAAGAGGCAGCTGAAGAAAAGGCTTTACGAGCACCAAAGGGACATCAAGCAAAGGAAAGGAGCAACTGCACTTTCAAGATACTGTGTGGAGAATGGTATCAAACCTGACCGGTCTGACATAAAAATGTCAAACCTACATAATAAGGAAAAAATATCAGGTTACAAGAAGTGATAATGATATATAAAAACAGAAATAAAGCAGTCAATGATGAGCTGCCAGCAGACCT------------------------------------------------------
>APH_1535
TACCTCCTGATGCACAACACAGGGAGAAGTGGAGGAAAGGAATATGGGGGAAACTGGCTAACCTAGGTAAACCTGGAAAATGGCTGTAAAACTGTTGTTGTTTATGCAGTGCAGTCAGTGACTTTGTGGATAATGAACAAATTTTGATCAAAATATGTGATTATCTATGATGTAAAAAATGTTACCGATAGAACAGTCTTCCCATTTTTATGGGTAACTTCATGTCCAGAATTATTTGTTTTGGTGATTTGCAGTCATAGCCACCTGCTCACAAAAGATTTTTTTAAGCCAATGACCACAGTCACATGGACAGTTGCAAAACCTTTGTTTATGTTAGCACTAAATATGCACTTTGACTTCTATATCTTCATTAGGTTGAAATATTTACTTCCCAAGTGACCAATGATATACAATTCAAATTGTTATGTGTTACATGAATATCAGTGTAGTAGTCTCAC-TTTTTTTTTTTAAGGTTATGATCCAGAAGAACTACGTGGTAAACGTATAGGAGTTTTCATTGGTAACTGTTCATCAGAGAGTGATGAGTTTTTCTCATATGACCCCAAAAAAATTAATGGTTATGCTATGACTGGCTGTTGTAGGGCCATGTTTGCCAACCGAATTTCATACACATTTGATTTTAAAGGTAAGTAGTATTTGTTATTTATTCTGCTGACTATAAATTTGTAGAACTAATGTAAATAAAATAAATATTTATTTACCTTCTATGATAAACAATACTATTGATACATTATAAGATGCACTTTGAAATCTTCAATAATCCATCGTTCAGCTATTTTCATTATAACCATTGGCCATGAAGTACCTCATGTTCAGTCCTAATTTGGTCCACGCTAAGTTGCCAGAGGCCTATTGATGTTCTGTTTTCCATG--------------CCCTGCTATCAGTCGTTTTCATATTCTGTCTTCAGGTTATGGCAGCACTAAGAGGCAGCTGAAGAAAAGGCTTTACGAGCACCAAAGGGACATCAAGCAAAGGAAAGGAGCAACTGCACTTTCAAGATACTGTGTGGAGAATGGTATCAAACCTGACCGGTCTGACATAAAAATGTCAAACCTACATAATAAGGAAAAAATATCAGGTTACAAGAAGTGATAATGATATATAAAAACAGAAATAAAGCAGTCAATGATGAGCTGCCAGCAGACCTGGGTTCAGCATGGAAGATCATACTGGATGGAAATGGAAGACAGAATACGAAAAC
>APH_4005
TACCTCCTGATGCACAACACAGGGAGAAGTGGAGGAAAGGAATATGGGGGAAACCGGCAAACCTAGGTAAACCTGGAAAATGGCTGTAAAACTGTTGTTGTTTATGCAGTGCAGTCAGTGACTTTGTGGATAATGAACAAATTTTGATCAAAATATGTGATTATCTATGATGTAAAAAATGTTACCGATAGAACAGTCTTCCCATTTTTATGGGTAACTTCATGTCCAGAATTATTTGTTTTGGTGATTTGCAGTCATAGCCACCTGCTCACAAAAGATTTTTTTAAGCCAATGACCACAGTCACATGGACAGTTGCAAAACCTTTGTTTATGTTAGCACTAAATATGCACTTTGACTTCTATATCTTCATTAGGTTGAAATATTTACTTCCCAAGTGACCAATGATATACAATTCAAATTGTTATGTGTTACATGAATATCAGTGTAGTAGTCTCACTTTTTTTTTTTTAAGGTTATGATCCAGAAGAACTACGTGGTAAACGTATAGGAGTTTTCATTGGTAACTGTTCATCAGAGAGTGATGAGTTTTTCTCATATGACCCCAAAAAAATTAATGGTTATGCTATGACTGGCTGTTGTAGGGCCATGTTTGCCAACCGAATTTCATACACATTTGATTTTAAAGGTAAGTAGTATTTGTTATTTATTCTGCTGACTATAAATTTGTAGAACTAATGTAAATAAAATAAATATTTATTTACCTTCTATGATAAACAATACTATTGATACATTATAAGATGCACTTTGAAATCTTCAATAATCCATCGTTCAGCTATTTTCATTATAACCATTGGCCATGAAGTACCTCATGTTCAGTCCTAATTTGGTCCACGCTAAGTTGCCAGAGGCCTATTGATGTTCTGTTTTCCATG--------------CCCTGCTATCAGTCGTTTTCATATTCTGTCTTCAGGTTATGGCAGCACTAAGAGGCAGCTGAAGAAAAGGCTTTACGAGCACCAAAGGGACATCAAGCAAAGGAAAGGAGCAACTGCACTTTCAAGATACTGTGTGGAGAATGGTATCAAACCTGACCGGTCTGACATAAAAATGTCAAACCTACATAATAAGGAAAAAATATCAGGTTACAAGAAGTGATAATGATATATAAAAACAGAAATAAAGCAGTCAATGATGAGCTGCCAGCAGACCTGGATTCGGCATGGAAGATCATACTGGATGGAAATGGAAGACAGAATACGAAAAC
>APH_1357
------------------------------------------------------------------------------------------------------------------------------------------------------------------ATCT------------------------------------------------------------------------------------------------------------------------------------------------------------------------------------------------------------------------------------------------------------------------------------------------------------------GGTTATGATCCAGAAGAACTACGTGGTAAACGTATAGGAGTTTTCATTGGTAACTGTTCATCAGAGAGTGATGAGTTTTTCTCATATGACCCCAAAAAAATTAATGGTTATGCTATGACTGGCTGTTGTAGGGCCATGTTTGCCAACCGAATTTCATACACATTTGATTTTAAAGGTAAGTAGTATTTGTTATTTATTCTGCTGACTATAAATTTGTAGAACTAATGTAAATAAAATAAATATTTATTTACCT--------------------------------------------------------------------------------------------------------------------------------------------------------------------------------------------------------------------------------------------------------------------------------------------------------------------------------------------------------------------------------------------------------------------------------------------------------------------------------------------------------------------------------
>APH_5079
TACCTCCTGATGCACAAAACAGGGAGAAGTGGAGGAAAGGAATATGGGGGAAACCGGCTAACCCAGGTAAACCTGGAAAATGGCTGTAAAACTGTTGTTGTTTATGCAGTGCAGTCAGTGACTTTGTGGATAATGAACAAATTTTGATCAAAATATGTGATTATCTATGATGTAAAAAATGTTACCGATAGGGCAGTCTTCCCATTTTTATGGGTAACTTCATGTCCAGAATTATTTGTTTTGGTGATTTGCAGTCATAGCCACTTGCTCACAAAAGATTTTTTTAAGCCAATGACCACAGTCACATGGACAGTTGCAAAACCTTTGTTTATGTTAGCACTAAATATGCACTTTGACTTCTATATCTTCATTAGGTTGAAATATTTACTTCCCAAGTGACCAATGATATACAATTCAAATTGTTATGTGTTACATGAATATCAGTGTAGTAGTCTCAC--TTTTTTTTTTAAGGTTATGATCCAGAAGAACTACGTGGTAAACGTATAGGAGTTTTCATTGGTAACTGTTCATCAGAGAGTGATGAGTTTTTCTCATATGACCCCAAAAAAATTAATGGTTATGCTATGACTGGCTGTTGTAGGGCCATGTTCGCCAACCGAATTTCATACACGTTTGATTTTAAAGGTAAGTAGTATTTGTTATTTATTCTGCTGACTATAAATTTGTAGAACTAATGTAAATAAAATAAATATTTATTTACCTTCTATGATAAACAATACTATTGATACATTATAAGATGCACTTAGAAATCTTCAATAATCCATCGTTCAGCTATTTTCATTATAACCATTGGCCGTGAAGTACCTCATGTTCAGTCCTAATTTGGTCCACGCTAAGTTGCCAGAGGCCTATTGATGTTCTGTTTTCCATGTCCTGTTGCACATACCCTGCTATCAGTCGTTTTCATATTCTGTCTTCAGGTTATGGCAGCACTAAGAGGCAGCTGAAGAAAAGGCTTTACGAGCACCAAAGGGACATCAAGCAAAGGAAAGGAGCAACTGCACTTTCAAGATACTGTGTGGAGAATGGTATCAAACGTGACTGGTCTGACATAAAAATGTCAAACCTACATAATAAGGAAAAAATATCAGGTTACAAGAAGTGATAATGATATATAAAAACAGAAATAAAGCAGTCAATGATGAGCTGCCAGCAGACCTGGATTCGGCATGGAAGATCATACTGGATGGAAATGGAA----------------
>APH_4024
TACCTCCTGATGCACAAAACAGGGAGAAGTGGAGGAAAGGAATATGGGGGAAACCGGCAAACCTAGGTAAACCTGGAAAATGGCTGTAAAACTGTTGTTGTTTATGCAGTGCAGTCAGTGACTTTGTGGATAATGAACAAATTTTGATCAAAATATGTGATTATCTATGATGTAAAAAATGTTACCGATAGGGCAGTCTTCCCATTTTTATGGGTAACTTCATGTCCAGAATTATTTGTTTTGGTGATTTGCAGTCATAGCCACTTGCTCACAAAAGATTTTTTTAAGCCAATGACCACAGTCACATGGACAGTTGCAAAACCTTTGTTTATGTTAGCACTAAATATGCACTTTGACTTCTATATCTTCATTAGGTTGAAATATTTACTTCGCAAGTGACCAATGATATACAATTCAAATTGTTATGTGTTACATGAATATCAGTGTAGTAGTCTCACTTTTTTTTTTTTAAGGTTATGATCCAGAAGAACTACGTGGTAAACGTATAGGAGTTTTCATTGGTAACTGTTCATCAGAGAGTGATGAGTTTTTCTCATATGACCCCAAAAAAATTAATGGTTATGCTATGACTGGCTGTTGTAGGGCCATGTTCGCCAACCGAATTTCATACACGTTTGATTTTAAAGGTAAGTAGTATTTGTTATTTATTCTGCTGACTATAAATTTGTAGAACTAATGTAAATAAAATAAATATTTATTTACCTTCTATGATAAACAATACTATTGATACATTATAAGATGCACTTAGAAATCTTCAATAATCCATCGTTCAGCTATTTTCATTATAACCATTGGCCGTAAAGTACCTCATGTTCAGTCCTAATTTGGTCCACGCTAAGTTGCCAGAGGCCTATTGATGTTCTGTTTTCCATGCCCTGTTGCACATGCCCTGCTATCAGTCGTTTTCATATTCTGTCTTCAGGTTATGGCAGCACTAAGAGGCAGCTGAAGAAAAGGCTTTACGAGCACCAAAGGGACATCAAGCAAAGGAAAGGAGCAACTGCACTTTCAAGATACTGTGTGGAGAATGGTATCAAACGTGACTGGTCTGACATAAAAATGTCAAACCTACATAATAAGGAAAAAATATCAGGTTACAAGAAGTGATAATGATATATAAAAACAGAAATAAAGCAGTCAATGATGAGCTGCCAGCAGACCTGGATTCGGCATGGAAGATCATACTGGATGGAAATGGAAGACAGAATACGAAAAC
>APH_0772
TACCTCCTGATGCACAAAACAGGGAGAAGTGGAGGAAAGGAATATGGGGGAAACCGGCAAACCTAGGTAAACCTGGAAAATGGCTGTAAAACTGTTGTTGTTTATGCAGTGCAGTCAGTGACTTTGTGGATAATGAACAAATTTTGATCAAAATATGTGATTATCTATGATGTAAAAAATGTTACCGATAGGGCAGTCTTCCCATTTTTATGGGTAACTTCATGTCCAGAATTATTTGTTTTGGTGATTTGCAGTCATAGCCACTTGCTCACAAAAGATTTTTTTAAGCCAATGACCACAGTCACATGGACAGTTGCAAAACCTTTGTTTATGTTAGCACTAAATATGCACTTTGACTTCTATATCTTCATTAGGTTGAAATATTTACTTCCCAAGTGACCAATGATATACAATTCAAATTGTTATGTGTTACATGAATATCAGTGTAGTAGTCTCACTTTTTTTTTTTTAAGGTTATGATCCAGAAGAACTACGTGGTAAACGTATAGGAGTTTTCATTGGTAACTGTTCATCAGAGAGTGATGAGTTTTTCTCATATGACCCCAAAAAAATTAATGGTTATGCTATGACTGGCTGTTGTAGGGCCATGTTCGCCAACCGAATTTCATACACGTTTGATTTTAAAGGTAAGTAGTATTTGTTATTTATTCTGCTGACTATAAATTTGTAGAACTAATGTAAATAAAATAAATATTTATTTACCTTCTATGATAAACAATACTATTGATACATTATAAGATGCACTTAGAAATCTTCAATAATCCATCGTTCAGCTATTTTCATTATAACCATTGGCCGTGAAGTACCTCATGTTCAGTCCTAATTTGGTCCACGCTAAGTTGCCAGAGGCCTATTGATGTTCTGTTTTCCATGCCCTGTTGCACATGCCCTGCTATCAGTCGTTTTCATATTCTGTCTTCAGGTTATGGCAGCACTAAGAGGCAGCTGAAGAAAAGGCTTTACGAGCACCAAAGGGACATCAAGCAAAGGAAAGGAGCAACTGCACTTTCAAGATACTGTGTGGAGAATGGTATCAAACGTGACTGGTCTGACATAAAAATGTCAAACCTACATAATAAGGAAAAAATATCAGGTTACAAGAAGTGATAATGATATATAAAAACAGAAATAAAGCAGTC-----------------------------------------------------------------------------
>APH_1602
TACCTCCTGATGCACAAAACAGGGAGAAGTGGAGGAAAGGAATATGGGGGAAACCGGCTAACCTAGGTAAACCTGGAAAATGGCTGTAAAACTGTTGTTGTTTATGCAGTGCAGTCAGTGACTTTGTGGATAATGAACAAATTTTGATCAAAATATGTGATTATTTATGATGTAAAAAATGTTACCGATAGGGCAGTCTTCCCATTTTTATGGGTAACTTCATGTCCAGAATTATTTGTTTTGATGATTTGCAGTCATAGCCACTTGCTCACAAAAGATTTTTTTAAGCCAGTGACCACAGTCACATGGACAGTTGCAAAACCTTTGTTTATGTTAGAACTAAATATGCACTTTGACTTCTATATCTTCATTAGGTTGAAATATTTACTTCCCAAGTGACCAATGATATACAATTCAAATTGTTATGTGTTACATGAATATCAGTGTAGTAGTCTCAC-TTTTTTTTTTTAAGGTTATGATCTAGAAGAACTACGTGGTAAACGTATAGGAGTTTTCATTGGTAACTGTTCATCAGAGAGTGATGAGTTTTTCTCATATGACCACAAAAAAATTAATGGTTATGCTATGACTGGCTGTTGTAGGGCCATGTTCGCCAACCGAATTTCATACACATTTGATTTTAAAGGTAAGTAGTATTTGTTATTTATTCTGCTGACTATAAATTTGTAGAACTAATGTAAATAAAATAAATATTTATTTACCTTCTATGATAAACAATACTATTGATACATTATAAGATGCACTTTGAAATCTTCAATAATCCATCGTTCAGCTATTTTCATTATAACCATTGGCCATGAAGTACCTCATGTTCAGTCCTAATTTGGTCCACGCTAAGTTGCCAGAGGCCTATTGATATTCTGTTTTCCATGCCCTGTTGCACATGCCCTGCTATCAGTCGTTTTCATATTCTGTCTTCAGGTTATGGCAGCACTAAGAGGCAGCTGAAGAAAAGGCTTTACGAGCACCAAAGGGACATCAAGCAAAGGAAAGGAGCAACTGCACTTTCAAGATACTGTGTGGAGAATGGTATCAAACCTGACTGGTCTGACATAAAAATGTCAAATCTACATAATAAGGAAAAAATATCAGGTTACAAGAAGCTATAATGATATACAAAAACAGAAATACAGCAATCAGTGATGAGCTGCCAGCAGACCTGGGTTCAGCATGGAAGATCATACTGGATGGAAATGGAAGACAGAATACGAAAAC
>APH_0723
TACCTCCTGATGCACAAAACAGGGAGAAGTGGAGGAAAGGAATATGGGGGAAACCGGCTAACCTAGGTAAACCTGGAAAATGGCTGTAAAACTGTTGTTGTTTATGCAGTGCAGTCAGTGACTTTGTGGATAATGAACAAATTTTGATCAAAATATGTGATTATCTATGATGTAAAAAATGTTACCGATAGGGCAGTCTTCCCATTTTTATGGGTAACTTCATGTCCAGAATTATTTGTTTTGGTGACTTGCAGTCATAGCCACTTGCTCACAAAAGATTTTTTTAAGCCAATGACCACAGTCACATGGACAGTTGCAAAACCTTTGTTTATGTTAGCACTAAATATGCACTTTGACTTCTATACCTTCATTAGGTTGAAATATTTACTTCCCAAGTGAACAATGATATACAATTCAAATTGTTATGTGTTACATGAATATCAGTGTAGTAGTCTCACTTTTTTTTTTTTAAGGTTATGATCTAGAAGAACTACGTGGTAAACGTATAGGAGTTTTCATTGGTAACTGTTCATCAGAGAGTGATGAGTTTTTCTCATATGACCACAAAAAAATTAATGGTTATGCTATGACTGGCTGTTGTAGGGCCATGTTCGCCAACCGAATTTCATACACATTTGATTTTAAAGGTAAGTAGTATTTGTTATTTATTCTGCTGACTATAAATTTGTAGAACTAATGTAAATAAAATAAATATTT-TTTACCTTCTATGATAAACAATACTATTGATACATTATAAGATGCACTTTGAAATCTTCAATAATCCATCGTTCAGCTATTTTCATTATAACCATTGGCCATGAAGTACCTCATGTTCAGTCCTAATTTGGTCCACGCTAAGTTGCCAGAGGCCTATTGATGTTCTGTTTTCCATGCCCTGTTGCACATGCCCTGCTATCAGTCATTTTCATATTCTGTCTTCAGGTTATGGCAGCACTAAGAGGCAGCTGAAGAAAAGGCTTTACGAGCACCAAAGGGACATCAAGCAAAGGAAAGGAGCAACTGCACTTTCAAGATACTGTGTGGAGAATGGTATCAAACCTGACTGGTCTGACATAAAAATGTCAAACCTACATAATAAGGAAAAAATATCAGATTACAAGAAGTGATAATAATATATAAAAACAGAAATAAAGCAATCAATGATGAGCTGCCACCAGACCTGGATTCGGCATGGAAGATCATACTGGATGGAAATGGAAGACAGAATACGAAAAC
>APH_0674
TACCTCCTGATGCACAAAACAGGGAGAAGTGGAGGAAAGGAATATGGGGGAAACCGGCTAACCTAGGTAAACCTGGAAAATGGCTGTAAAACTGTTGTTGTTTATGCAGTGCAGTCAGTGACTTTGTGGATAATGAACAAATTTTGATCAAAATATGTGATTATCTATGATGTAAAAAATGTTACCGATAGGGCAGTCTTCCCATTTTTATGGGTAACTTCATGTCCAGAATTATTTGTTTTGGTGACTTGCAGTCATAGCCACTTGCTCACAAAAGATTTTTTTAAGCCAATGACCACAGTCACATGGACAGTTGCAAAACCTTTGTTTATGTTAGCACTAAATATGCACTTTGACTTCTATATCTTCATTAGGTTGAAATATTTACTTCCCAAGTGACCAATGATATACAATTCAAATTGTTATGTGTTACATGAATATCAGTGTAGTAGTCTCACTTTTTTTTTTTTAAGGTTATGATCTAGAAGAACTACGTGGTAAACGTATAGGAGTTTTCATTGGTAACTGTTCATCAGAGAGTGATGAGTTTTTCTCATATGACCACAAAAAAATTAATGGTTATGCTATGACTGGCTGTTGTAGGGCCATGTTCGCCAACCGAATTTCATACACATTTGATTTTAAAGGTAAGTAGTATTTGTTATTTATTCTGCTGACTATAAATTTGTAGAGCTAATGTAAATAAAATAAATATTTATTTACCTTCTATGATAAACAATACTATTGATACATTATAAGATGCACTTTGAAATCTTCAATAATCCATCGTTCAGCTATTTTCATTATAACCATTGGCCATGAAGTACCTCATGTTCAGTCCTAATTTGGTCCACGCTAAGTTGCCAGAGGCCTATTGATGTTCTGTTTTCCATGCCCTGTTGCACATGCCCTGCTATCAGTCATTTTCATATTCTGTCTTCAGGTTATGGCAGCACTAAGAGGCAGCTGAAGAAAAGGCTTTACGAGCACCAAAGGGACATCAAGCAAAGGAAAGGAGCAACTGCACTTTCAAGATACTGTGTGGAGAATGGTATCAAACCTGACTGGTCTGACATAAAAATGTCAAACCTACATAATAAGGAAAAAATATCAGGTTACAAGAAGTGATAATGATATATAAAAACAGAAATAAAGCAGTCAATGATGAGCTGCCAGCAGACCTGGATTCGGCATGGAAGATCATACTGGATGGAAATGGAAGACAGAATACGAAAAC
>APH_0185
--------------------------AAGTGGAGGAAAGGAATATGGGGGAAACCGGCTAACCTAGGTAAACCTGGAAAATGGCTGTAAAACTGTTGTTGTTTATGCAGTGCAGTCAGTGACTTTGTGGATAATGAACAAATTTTGATCAAAATATGTGATTATCTATGATGTAAAAAATGTTACCGATAGGGCAGTCTTCCCATTTTTATGGGTAACTTCATGTCCAGAATTATTTGTTTTGGTGACTTGCAGTCATAGCCACTTGCTCACAAAAGATTTTTTTAAGCCAATGACCACAGTCACATGGACAGTTGCAAAACCTTTGTTTATGTTAGCACTAAATATGCACTTTGACTTCTATATCTTCATTAGGTTGAAATATTTACTTCCCAAGTGACCAATGATATACAATTCAAA---TTATGTGTTACATGAATATCAGTGTAGTAGTCTCACTTTTTTTTTTTTAAGGTTATGATCTAGAAGAACTACGTGGTAAACGTATAGGAGTTTTCATTGGTAACTGTTCATCAGAGAGTGATGAGTTTTTCTCATATGACCACAAAAAAATTAATGGTTATGCTATGACTGGCTGTTGTAGGGCCATGTTCGCCAACCGAATTTCATACACATTTGATTTTAAAGGTAAGTAGTATTTGTTATTTATTCTGCTGACTATAAATTTGTAGAACTAATGTAAATAAAATAAATATTTATTTACCTTCTATGATAAACAATACTATTGATACATTATAAGATGCACTTTGAAATCTTCAATAATCCATCGTTCAGCTATTTTCATTATAACCATTGGCCATGAAGTACCTCATGTTCAGTCCTAATTTGGTCCACGCTAAGTTGCCAGAGGCCTATTGATGTTCTGTTTTCCATGCCCTGTTGCACATGCCCTGCTATCAGTCATTTTCATATTCTGTCTTCAGGTTATGGCAGCACTAAGAGGCAGCTGAAGAAAAGGCTTTACGAGCACCAAAGGGACATCAAGCAAAGGAAAGGAGCAACTGCACTTTCAAGATACTGTGTGGAGAATGGTATCAAACCTGACTGGTCTGACATAAAAATGTCAAACCTACATAATAAGGAAAAAATATCAGGTTACAAGAAGTGATAATGATATATAAAAACAGAAATAAAGCAGTCAATGATGAGCTGCCAGCAGACCTGGATTCGGCATGGAAGATCATACTGGATGGAAATGGAAGACAGAATACGAAAAC
>APH_3188
TACCTCCTGATGCACAAAACAGGGAGAAGTGGAGGAAAGGAATATGGGGGAAACCGGCTAACCTAGGTAAACCTGGAAAATGGCTGTAAAACTGTTGTTGTTTATGCAGTGCAGTCAGTGACTTTGTGGATAATGAACAAATTTTGATCAAAATATGTGATTATCTATGATGTAAAAAATGTTACCGATAGGGCAGTCTTCCCATTTTTATGGGTAACTTCATGTCCAGAATTATTTGTTTTGGTGACTTGCAGTCATAGCCACTTGCTCACAAAAGATTTTTTTAAGCCAATGACCACAGTCACATGGACAGTTGCAAAACCTTTGTTTATGTTAGCACTAAATATGCACTTTGACTTCTATATCTTCATTAGGTTGAAATATTTACTTCCCAAGTGACCAATGATATACAATTCAAATTGTTATGTGTTACATGAATATCAGTGTAGTAGTCTCACTTTTTTTTTTTTAAGGTTATGATCTAGAAGAACTACGTGGTAAACGTATAGGAGTTTTCATTGGTAACTGTTCATCAGAGAGTGATGAGTTTTTCTCATATGACCACAAAAAAATTAATGGTTATGCTATGACTGGCTGTTGTAGGGCCATGTTCGCCAACCGAATTTCATACACATTTGATTTTAAAGGTAAGTAGTATTTGTTATTTATTCTGCTGACTATAAATTTGTAGAACTAATGTAAATAAAATAAATATTTATTTACCTTCTATGATAAACAATACTATTGATACATTATAAGATGCACTTTGAAATCTTCAATAATCCATCGTTCAGCTATTTTCATTATAACCATTGGCCATGAAGTACCTCATGTTCAGTCCTAATTTGGTCCACGCTAAGTTGCCAGAGGCCTATTGATGTTCTGTTTTCCATGCCCTGTTGCACATGCCCTGCTATCAGTCATTTTCATATTCTGTCTTCAGGTTATGGCAGCACTAAGAGGCAGCTGAAGAAAAGGCTTTACGAGCACCAAAGGGACATCAAGCAAAGGAAAGGAGCAACTGCACTTTCAAGATACTGTGTGGAGAATGGTATCAAACCTGACTGGTCTGACATAAAAATGTCAAACCTACATAATAAGGAAAAAATATCAGGTTACAAGAAGTGATAATGATATATAAAAACAGAAATAAAGCAGTCAATGATGAGCTGCCAGCAGACCTGGATTCGGCATGGAAGATCATACTGGATGGAAATGGAAGACAGAATACGAAAAC
>APH_0683
-------------------------GAAGTGGAGGAAAGGAATATGGGGGAAACCGGCTAACTTAGGTAAACCTGGAAAATGGCTGTAAAACTGTTGTTGTTTATGCAGTGCAGTCAGTGACTTTGTGGATAATGAACAAATTTTGATCAAAATATGTGATTATCTATGATGTAAAAAATGTTACCGATAGGGCAGTCTTCCCATTTTTATGGGTAACTTCATGTCCAGAATTATTTGTTTTGGTGACTTGCAGTCATAGCCACTTGCTCACAAAAGATTTTTTTAAGCCAGTGACCACAGTCACATGGACAGTTGCAAAACCTTTGTTTATGTTAGAACTAAATATGCACTTTGACTTCTATATCTTCATTAGGTTGAAATATTTACTTCCCAAGTGACCAATGATATACAATTCAAATTGTTATGTGTTACATGAATATCAGTGTAGTAGTCTCAC---TTTTTTTTTAAGGTTATGATCTAGAAGAACTACGTGGTAAACGTATAGGAGTTTTCATTGGTAACTGTTCATCAGAGAGTGACGAGTTTTTCTCATATGACCACAAAAAAATTAATGGTTATGCTATGACTGGCTGTTGTAGGGCCATGTTCGCCAACCGAATTTCATACACATTTGATTTTAAAGGTAAGTAGTATTTGTTATTTATTCTGCTGACTATAAATTTGTAGAACTAATGTAAATAAAATAAATATTTATTTACCTTCTATGATAAACAATACTATTGATACATTATAAGATGCACTTTGAAATCTTCAATAATCCGTCGTTCAGCTATTTTCATTATAACCATTGGCCATGAAGTACCTCATGTTCAGTCCTAATTTGGTCCATGCTAAGTTGCCAGAGGCCTATTGATATTCTGTTTTCCATGCCCTGTTGCACATGCCCTGCTATCAGTCGTTTTCATATTCTGTCTTCAGGTTATGGCAGCACTAAGAGGCAGCTGAAGAAAAGGCTTTACGAGCACCAAAGGGACATCAAGCAAAGGAAAGGAGCAACTGCACTTTCAAGATACTGTGTGGAGAACGGTATCAAACCTGACTGGTCTGACATAAAAATGTCAAACCTACATAATAAGGAAAAAATATCAGGTTACAAGAAGTGATAATGATATATAAAAACAGAAATAAAGCAGTCAATGATGAGCTGCCAGCAGACCTGGGTTCAGCATGGAAGATCATACTGGATGGAAATGGAAGACAGAATACGAAAAC
>APH_0186
TACCTCCTGATGCACAAAACAGGGAGAAGTGGAGGAAAGGAATATGGGGGAAACCGGCTAACCTAGGTAAACCTGGAAAATGGCTGTAAAACTGTTGTTGTTTATGCAGTGCAGTCAGTGACTTTGTGGATAATGAACAAATTTTGATCAAAATATGTGATTATCTATGATGTAAAAAATGTTACCGATAGGGCAGTCTTCCCATTTTTATGGGTAACTTCATGTCCAGAATTATTTGTTTTGATGATTTGCAGTCATAGCCACTTGCTCACAAAAGATTTTTTTAAGCCAGTGACCACAGTCACATGGACAGTTGCAAAACCTTTGTTTATGTTAGCACTAAATATGCACTTTGACTTCTATATCTTCATTAGGTTGAAATATTTACTTCCCAAGTGACCAATGATATACAATTCAAATTGTTATGTGTTACATGAATATCAGTGTAGTAGTCTCAC--TTTTTTTTTTAAGGTTATGATCTAGAAGAACTACGTGGTAAACATATAGGAGTTTTCATTGGTAACTGTTCATCAGAGAGTGATGAGTTTTTCTCATATGACCACAAAAAAATTAATGGTTATGCTATGACTGGCTGTTGTAGGGCCATGTTCGCCAACCGAATTTCATACACATTTGATTTTAAAGGTAAGTAGTATTTGTTATTTATTCTGCTGACTATAAATTTGTAGAGCTAATGTAAATAAAATAAATATTTATTTACCTTCTATGATAAACAATACTATTGATACATTATAAGATGCACTTTGAAATCTTCAATAATCCGTCGTTCAGCTATTTTCATTATAACCATTGGCCATGAAGTACCTCATGTTCAGTCCTAATTTGGTCCATGCTAAGTTGCCAGAGGCCTATTGATATTCTGTTTTCCATGCCCTGTTGCACATGCCCTGCTATCAGTCGTTTTCATATTCTGTCTTCAGGTTATGGCAGCACTAAGAGGCAGCTGAAGAAAAGGCTTTACGAGCACCAAAGGGACATCAAGCAAAGGAAAGGAGCAACTGCACTTTCAAGATACTGTGTGGAGAATGGTATCAAACCTGACTGGTCTGACATAAAAATGTCAAACCTACATAATAAGGAAAAAATATCAGGTTACAAGAAGTGATAATGATATATAAAAACAGAAATAAAGCAGTCAATGATGAGCTGCCAGCAGACCTGGGTTCAGCATGGAAGATCATACTGGATGGAAATGGAAGACAGAATACGAAAAC
>APH_0717
--------------------------AAGTGGAGGAAAGGAATATGGGGGAAACCGGCTAACCTAGGTAAACCTGGAAAATGGCTGTAAAACTGTTGTTGTTTATGCAGTGCAGTCAGTGACTTTGTGGATAATGAACAAATTTTGATCAAAATATGTGATTATCTATGATGTAAAAAATGTTACCGATAGGGCAGTCTTCCCATTTTTATGGGTAACTTCATGTCCAGAATTATTTGTTTTGATGATTTGCAGTCATAGCCACTTGCTCACAAAAGATTTTTTTAAGCCAATGACCACAGTCACATGGACAGTTGCAAAACCTTTGTTTATGTTAGAACTAAATATGCACTTTGACTTCTATATCTTCATTAGGTTGAAATATTTACTTCCCAAGTGACCAATGATATACAATTCAAATTGTTATGTGTTACATGAATATCAGTGTAGTAGTCTCAC--TTTTTTTTTTAAGGTTATGATCTAGAAGAACTACGTGGTAAACGTATAGGAGTTTTCATTGGTAACTGTTCATCAGAGAGTGATGAGTTTTTCTCATATGACCACAAAAAAATTAATGGTTATGCTATGACTGGCTGTTGTAGGGCCATGTTCGCCAACCGAATTTCATACACATTTGATTTTAAAGGTAAGTAGTATTTGTTATTTATTCTGCTGACTATAAATTTGTAGAGCTAATGTAAATAAAATAAATATTTATTTACCTTCTATGATAAACAATACTATTGATACATTATAAGATGCACTTTGAAATCTTCAATAATCCGTCGTTCAGCTATTTTCATTATAACCATTGGCCATGAAGTACCTCATGTTCAGTCCTAATTTGGTCCATGCTAAGTTGCCAGAGGCCTATTGATATTCTGTTTTCCATGCCCTGTTGCACATGCCCTGCTATCAGTCGTTTTCATATTCTGTCTTCAGGTTATGGCAGCACTAAGAGGCAGCTGAAGAAAAGGCTTTACGAGCACCAAAGGGACATCAAGCAAAGGAAAGGAGCAACTGCACTTTCAAGATACTGTGTGGAGAATGGTATCAAACCTGACTGGTCTGACATAAAAATGTCAAACCTACATAATAAGGAAAAAATATCAGGTTACAAGAAGTGATAATGATATATAAAAACAGAAATAAAGCAGTCAATGATGAGCTGCC---------------------------------------------------------------
>APH_0136
TCTCCACTGATGCACAAAACAGGGAGAAGTGGAGGAAAGGAATATGGGGGAAACCGGCTAACCTAGGTAAACCTGGAAAATGGCTGTAAAACTGTTGTTGTTTATGCAGTGCAGTCAGTGACTTTGTGGATAATGAACAAATTTTGATCAAAATATGTGATTATCTATGATGTAAAAAATGTTACCGATAGGGCAGTCTTCCCATTTTTATGGGTAACTTCATGTCCAGAATTATTTGTTTTGATGATTTGCAGTCATAGCCACTTGCTCACAAAAGATTTTTTTAAGCCAGTGACCACAGTCACATGGACAGTTGCAAAACCTTTGTTTATGTTAGAACTAAATATGCACTTTGACTTCTATATCTTCATTAGGTTGAAATATTTACTTCCCAAGTGACCAATGATATACAATTCAAATTGTTATGTGTTACATGAATATCAGTGTAGTAGTCTAAC--TTTTTTTTTTAAGGTTATGATCTAGAAGAACTACGTGGTAAACGTATAGGAGTTTTCATTGGTAACTGTTCATCAGAGAGTGATGAGTTTTTCTCATATGACCACAAAAAAATTAATGGTTATGCTATGACTGGCTGTTGTAGGGCCATGTTCGCCAACCGAATTTCATACACATTTGATTTTAAAGGTAAGTAGTATTTGTTATTTATTCTGCTGACTATAAATTTGTAGAACTAATGTAAATAAAATAAATATTTATTTACCTTCTATGATAAACAATACTATTGATACATTATAAGATGCACTTTGAAATCTTCAATAATCCGTCGTTCAGCTATTTTCATTATAACCATTGGCCATGAAGTACCTCATGTTCAGTCCTAATTTGGTCCACGCTAAGTTGCCAGAGGCCTATTGATATTCTGTTTTCCATGCCCTGTTGCACATGCCCTGCTATCAGTCGTTTTCATATTCTGTCTTCAGGTTATGGCAGCACTAAGAGGCAGCTGAAGAAAAGGCTTTACGATCACCAAAGGGACATCAAGCAAAGGAAAGGAGCAACTGCACTTTCAAGATACTGTGTGGAGAATGGT-TCAAACCTGACTGGTCTGACATAAAAATGTCAAACCTACATAATAAGGAAAAAATATCAGGTTACAAGAAGTGATAATGATATATAAAAACAGAAATAAAGCAGTCAATGATGAGCTGCCAGCAGACCTGGGTTCAGCATGGAAGATCATACTGGATGGAAATGGAAGACAGAATACGAAAAC
>APH_3177
--------------------------AAGTGGAGGAAAGGAATATGGGGGAAACCGGCTAACCTAGGTAAACCTGGAAAATGGCTGTAAAACTGTTGTTGTTTATGCAGTGCAGTCAGTGACTTTGTGGATAATGAACAAATTTTGATCAAAATATGTGATTATCTATGATGTAAAAAATGTTACCGATAGGGCAGTCTTCCCATTTTTATGGGTAATTTCATGTCCAGAATTATTTGTTTTGATGATTTGCAGTCATAGCCACTTGCTCACAAAAGATTTTTTTAAGCCAGTGACCACAGTCACATGGACAGTTGCAAAACCTTTGTTTATGTTAGAACTAAATATGCACTTTGACTTCTATATCTTCATTAGGTTGAAATATTTACTTCCCAAGTGACCAATGATATACAATTCAAATTGTTATGTGTTACATGAATATCAGTGTAGTAGTCTCAC-TTTTTTTTTTTAAGGTTATGATCTAGAAGAACTACGTGGTAAACGTATAGGAGTTTTCATTGGTAACTGTTCATCAGAGAGTGATGAGTTTTTCTCATATGACCACAAAAAAATTAATGGTTATGCTATGACTGGCTGTTGTAGGGCCATGTTCGCCAACCGAATTTCATACACATTTGATTTTAAAGGTAAGTAGTATTTGTTATTTATTCTGCTGACTATAAATTTGTAGAACTAATGTAAATAAAATAAATATTTATTTACCTTCTATGATAAACAATACTATTGATACATTATAAGATGCACTTTGAAATCTTCAATAATCCATCGTTCAGCTATTTTCATTATAACCATTGGCCATGAAGTACCTCATGTTCAGTCCTAATTTGGTCCACGCTAAGTTGCCAGAGGCCTATTGATATTCTGTTTTCCATGCCCTGTTGCACATGCCCTGCTATCAGTCGTTTTCATATTCTGTCTTCAGGTTATGGCAGCACTAAGAGGCAGCTGAAGAAAAGGCTTTACGAGCACCAAAGGGACATCAGGCAAAGGAAAGGAGCAACTGCACTTTCAAGATACTGTGTGGAGAATGGTATCAAACCTGACTGGTCTGACATAAAAATGTCAAATCTACATAATAAGGAAAAAATATCAGGTTACAAGAAGTGATAATGATATATAAAAACAGAAATAAAGCAGTCAATGATGAGCTGCCAGCAGACCTGGGTTCAGCATGGAAGATCATACTGGATGGAAATGGAAGACAGAATACGAAAAC
>APH_0880
TATCCACTGATGCACAAAACAGGGAGAAGTGGAGGAAAGGAATATGGGGGAAACCGGCTAACCTAGGTAAACCTGGAAAATGGCTGTAAAACTGTTGTTGTTTATGCAGTGCAGTCAGTGACTTTGTGGATAATGAACAAATTTTGATCAAAATATGTGATTATCTATGATGTAAAAAATGTTACCGATAGGGCAGTCTTCCCATTTTTATGGGTAACTTCATGTCCAGAATTATTTGTTTTGATGATTTGCAGTCATAGCCACTTGCTCACAAAAGATTTTTTTAAGCCAGTGACCACAGTCACATGGACAGTTGCAAAACCTTTGTTTATGTTAGAACTAAATATGCACTTTGACTTCTATATCTTCATTAGGTTGAAATATTTACTTCCCAAGTGATCAATGATATACAATTCAAATTGTTATGTGTTACATGAATATCAGTGTAGTAGTCTCACTTTTTTTTTTTTAAGGTTATGATCTAGAAGAACTACGTGGTAAACGTATAGGAGTTTTCATTGGTAACTGTTCATCAGAGAGTGATGAGTTTTTCTCATATGACCACAAAAAAATTAATGGTTATGCTATGACTGGCTGTTGTAGGGCCATGTTCGCCAACCGAATTTCATACACATTTGATTTTAAAGGTAAGTAGTATTTGTTATTTATTCTGCTGACTATAAATTTGTAGAACTAATGTAAATAAAATAAATATTTATTTACCTTCTATGATAAACAATACTATTGATACATTATAAGATGCACTTTGAAATCTTCAATAATCCATCGTTCAGCTATTTTCATTATAACCATTGGCCATGAAGTACCTCATGTTCAGTCCTAATTTGGTCCACGCTAAGTTGCCAGAGGCCTATTGATATTCTGTTTTCCATGCCCTGTTGCACATGCCCTGCTATCAGTCGTTTTCATATTCTGTCTTCAGGTTATGGCAGCACTAAGAGGCAGCTGAAGAAAAGGCTTTACGAGCACCAAAGGGACATCAAGCAAAGGAAAGGAGCAACTGCACTTTCAAGATACTGTGTGGAGAATGGTATCAAACCTGACTGGTCTGACATAAAAATGTCAAATCTACATAATAAGGAAAAAATATCAGGTTACAAGAAGTGATAATGATATATAAAAACAGAAATAAAGCAGTCAATGATGAGCT------------------------------------------------------------------
>APH_0622
-------------------------------------------------------GGCTAACCTAGGTAAACCTGGAAAATGGCTGTAAAACTGTTGTTGTTTATGCAGTGCAGTCAGTGACTTTGTGGATAATGAACAAATTTTGATCAAAATATGTGATTATCTATGATGTAAAAAATGTTACCGATAGGGCAGTCTTCCCATTTTTATGGGTAACTTCATGTCCAGAATTATTTGTTTTGATGATTTGCAGTCATAGCCACTTGCTCACAAAAGATTTTTTTAAGCCAGTGACCACAGTCACATGGACAGTTGCAAAACCTTTGTTTATGTTAGCACTAAATATGCACTTTGACTTCTATATCTTCATTAGGTTGAAATATTTACTTCCCAAGTGATCAATGATATACAATTCAAATTGTTATGTGTTACATGAATATCAGTGTAGTAGTCTCACTTTTTTTTTTTTAAGGTTATGATCTAGAAGAACTACGTGGTAAACGTATAGGAGTTTTCATTGGTAACTGTTCATCAGAGAGTGATGAGTTTTTCTCATATGACCACAAAAAAATTAATGGTTATGCTATGACTGGCTGTTGTAGGGCCATGTTCGCCAACCGAATTTCATACACATTTGATTTTAAAGGTAAGTAGTATTTGTTATTTATTCTGCTGACTATAAATTTGTAGAACTAATGTAAATAAAATAAATATTTATTTACCTTCTATGATAAACAATACTATTGATACATTATAAGATGCACTTTGAAATCTTCAATAATCCATCGTTCAGCTATTTTCATTATAACCATTGGCCATGAAGTACCTCATGTTCAGTCCTAATTTGGTCCACGCTAAGTTGCCAGAGGCCTATTGATATTCTGTTTTCCATGCCCTGTTGCACATGCCCTGCTATCAGTCGTTTTCATATTCTGTCTTCAGGTTATGGCAGCACTAAGAGGCAGCTGAAGAAAAGGCTTTACGAGCACCAAAGGGACATCAAGCAAAGGAAAGGAGCAACTGCACTTTCAAGATACTGTGTGGAGAATGGTATCAAACCTGACTGGTCTGACATAAAAATGTCAAACCTACATAATAAGGAAAAAATATCAGGTTACAAGAAGTGATAATGATATATAAAAACAGAAATAAAGCAGTCAATGATGAGCTGCCAGCAGACCTGGGTTCAGCATGGAAGATCATACTGGATGGAAATGGAAGACAGAATACGAAAAC
>APH_4021
TACCTCCTGATGCACAAAACAGGGAGAAGTGGAGGAAAGGAATATGGGGGAAACCGGCTAACCTAGGTAAACCTGGAAAATGGCTGTAAAACTGTTGTTGTTTATGCAGTGCAGTCAGTGACTTTGTGGATAATGAACAAATTTTGATCAAAATATGTGATTATCTATGATGTAAAAAATGTTACCGATAGGGCAGTCTTCCCATTTTTATGGGTAACTTCATGTCCAGAATTATTTGTTTTGATGATTTGCAGTCATAGCCACTTGCTCACAAAAGATTTTTTTAAGCCAGTGACCACAGTCACATGGACAGTTGCAAAACCTTTGTTTATGTTAGCACTAAATATGCACTTTGACTTCTATATCTTCATTAGGTTGAAATATTTACTTCCCAAGTGATCAATGATATACAATTCAAATTGTTATGTGTTACATGAATATCAGTGTAGTAGTCTCACTTTTTTTTTTTTAAGGTTATGATCTAGAAGAACTACGTGGTAAACGTATAGGAGTTTTCATTGGTAACTGTTCATCAGAGAGTGATGAGTTTTTCTCATATGACCACAAAAAAATTAATGGTTATGCTATGACTGGCTGTTGTAGGGCCATGTTCGCCAACCGAATTTCATACACATTTGATTTTAAAGGTAAGTAGTATTTGTTATTTATTCTGCTGACTATAAATTTGTAGAACTAATGTAAATAAAATAAATATTTATTTACCTTCTATGATAAACAATACTATTGATACATTATAAGATGCACTTTGAAATCTTCAATAATCCATCGTTCAGCTATTTTCATTATAACCATTGGCCATGAAGTACCTCATGTTCAGTCCTAATTTGGTCCACGCTAAGTTGCCAGAGGCCTATTGATATTCTGTTTTCCATGCCCTGTTGCACATGCCCTGCTATCAGTCGTTTTCATATTCTGTCTTCAGGTTATGGCAGCACTAAGAGGCAGCTGAAGAAAAGGCTTTACGAGCACCAAAGGGACATCAAGCAAAGGAAAGGAGCAACTGCACTTTCAAGATACTGTGTGGAGAATGGTATCAAACCTGACTGGTCTGACATAAAAATGTCAAATCTACATAATAAGGAAAAAATATCAGGTTACAAGAAGTGATAATGATATATAAAAACAGAAATAAAGCAGTCAATGATGAGCTGCCAGCAGACCTGGGTTCAGCATGGAAGATCATACTGGATGGAAATG-------------------
