# Supplementary material for: ﻿Discovery of a new tarantula species from the Madrean Sky Islands and the first documented instance of syntopy between two montane endemics (Araneae, Theraphosidae, Aphonopelma): a case of prior mistaken identity
Source: Zookeys. 2024 Aug 16;1210:61–98. doi: 10.3897/zookeys.1210.125318 (PMC11344175; doi:10.3897/zookeys.1210.125318)
Supplement: Supplementary material 8 — Phylogenomics files [file zookeys-1210-061_article-125318__-s008.zip › Suppl8/individual_UCE_loci/sl_realigned_uce_20010100.fas]

>APH_0186
TGAGTGCAATTTTTAAAAATTGCACTCACTCCACTCTCCTTTTGGAAGTAATTTATTTTAGCCTTATATATGTTAAATTAATGGTTTTTCACTCACATTTTGCACTGCACACTTTGAAAATGATTTTATTTCAGGCCTGCCAAACAGTAGATGTTGAAAAGTAGTAGTGTGTGTCAATTTTGGTGCACAGTAGTGATTTTTTTATGTATTTATATTTTTTATAAGTAAGACATTTTTTGTCTCTTTATGTACCAATTAATATACTGTATACTTTATTCTGGTAATTGGAAGCCTGTGGTACAGTTAGTCATACAAACCCAAACTGATTTTTCACCAAGTAATGGTAATTTTCATCATGTGTTCTTCAGCTTTTGGTGCAAAATAGTTTTCT----AAAAAAAAAATCTTGTATTCCATTATGATTTCATTAGTGGCTTACTGCTGGCACTTTTTAACTGAATGCAAGCATTTTTTACCTGAATATGTTTCTTGAGTTTGGATGTGATATAAATTAAATAATTTTCATCTCTAATATAAATGGATGAACCTTTTGATTCTTCTTTCAGACGGCAGAAACGGTCGAAACCATTGTACAGCAGTTAATGGAAAAGCAGCGTGCAAAGTCCACTGTCAGAACACATGAATGTGCTTGTGATAATACCCCCAAAAGTAATGCCACTGTTCCGGACAACAAGAAATGCAGCCACACTCTTCATCGTATCATTTCCCCAAAATCCCATTCCCGAAGTGTTGTGGCTACAGTGACCACTGCCTCTAGCAGTACTGGGACATCATCCACTACAACTCAAGTAGTCACTACTGCCACAACTGTGCCAACAACACATTCTTCATCTACTAAGGAAGAAACTGTGACTAAACGAACATCTGTTACATCTAATGTCACAGTTGCAAGTTGCACACCTCGTCCGGGCAGTGTTATTCTTGCTCCTTGTCGTCCACTCATTCAGGATGGCAAACAGACTGAAGTGGCCATTACTACTGCTCAAGGCTCATCAGGGAGCTCTGCTGCTGCAACATCTCTAATTTTAAACCTCTCACAGCTCCAAGGCGGCGGTGGTTTATTAATTCTAAACAGTGCCACAGCAGCTACTGGAGTGGGACTTGCTTCTGCATCTGTAACTCCTGTTACTTTCTTATGTGGGCAAGAGACGAGTACAGCAGCTGCTGTGAGAAGCATAACAACAGCCCAAGCATTGGCATCTGCTATGGACACATCAGAATCGCCAAGTACACCTTTGCGTCAGACGAGGATAAAATCTCAAGCTGTGAAATCTGAGCTGGAAGAAGGCTTAGAATCTGCTTTAAAAAGTGATGTGAACTTTTCTCATGTTCCATCTAACAAAGATCCAGATTTGTGCAGTGTTATGGAAGAACTGTCATCATCAGAACAGAAAGATCTGCCTCTCAACCTTTTTGAGGACACTCTAGCCATGTCTCAAGATGACATACAAAGGACTTTGTCAGC
>APH_0717
----------------------------CTCCACTCTCCTTTTGGAAGTAATTTATTTTAGCCTTATATATGTTAAATTAATGGTTTTTCACTCACATTTTGCACTGCACACTTTGAAAATGATTTTATTTCAGGCCTGCCAAACAGTAGATGTTGAAAAGTAGTAGTGTGTGTCAATTTTGGTGCACAGTAGTGATTTTTTTATGTATTTATATTTTTTATAAGTAAGACATTTTTTGTCTCTTTATGTACCAATTAATATACTGTATACTTTATTCTGGTAATTGGAAGCCTGTGGTACAGTTAGTCATACAAACCCAAACTGATTTTTCACCAAGTAATGGTAATTTTCATCATGTGTTCTTCAGCTTTTGGTGCAAAATAGTTTTCT----AAAAAAAAAATCTTGTATTCCATTATGATTTCATTAGTGGCTTACTGCTGGCACTTTTTAACTGAATGCAAGCATTTTTTACCTGAATATGTTTCTTGAGTTTGGATGTGATATAAATTAAATAATTTTCATCTCTAATATAAATGGATGAACCTTTTGATTCTTCTTTCAGACGGCAGAAACGGTCGAAACCATTGTACAGCAGTTAATGGAAAAGCAGCGTGCAAAGTCCACTGTCAGAACACATGAATGTGCTTGTGATAATACCCCCAAAAGTAATGCCACTGTTCCGGACAACAAGAAATGCAGCCACACTCTTCATCGTATCATTTCCCCAAAATCCCATTCCCGAAGTGTTGTGGCTACAGTGACCACTGCCTCTAGCAGTACTGGGACATCATCCACTACAACTCAAGTAGTCACTACTGCCACAACTGTGCCAACAACACATTCTTCATCTACTAAGGAAGAAACTGTGACTAAACGAACATCTGTTACATCTAATGTCACAGTTGCAAGTTGCACACCTCGTCCGGGCAGTGTTATTCTTGCTCCTTGTCGTCCACTCATTCAGGATGGCAAACAGACTGAAGTGGCCATTACTACTGCTCAAGGCTCATCAGGGAGCTCTGCTGCTGCAACATCTCTAATTTTAAACCTCTCACAGCTCCAAGGCGGCGGTGGTTTATTAATTCTAAACAGTGCCACAGCAGCTACTGGAGTGGGACTTGCTTCTGCATCTGTAACTCCTGTTACTTTCTTATGTGGGCAAGAGACGAGTACAGCAGCTGCTGTGAGAAGCATAACAACAGCCCAAGCATTGGCATCTGCTATGGACACATCAGAATCGCCAAGTACACCTTTGCGTCAGACGAGGATAAAATCTCAAGCTGTGAAATCTGAGCTGGAAGAAGGCTTAGAATCTGCTTTAAAAAGTGATGTGAACTTTTCTCATGTTCCATCTAAC-----------------------------------------------------------------------------------------------------------------------------
>APH_0674
TGAGTGCAATTTTTAAAAATTGCACTCACTCCACTCTCCTTTTGGAAGTAATTTATTTTAGCCTTATATAAGTTAAATTAATGGTTTTTCACTCACATTTTGCACTGCACACTTTGAAAATGATTTTATTTCAGGCCTGCCAAACAGTAGATGTTGAAAAGTAGTAGTGTGTGTCAATTTTGGTGCACAGTAGTGATTTTTTTATGTATTTATATTTTTTATAAGTAAGACATTTTTTGTCTCTTTATGTACCAATTAATATACTGTATACTTTATTCTGGTAATTGGAAGCCTGTGGTACAGTTAGTCATACAAACCCAAACTGATTTTTCACCAAGTAATGGTAATTTTCATCATGTGTTCTTCAGCTTTTGGTGCAAAATAGTTTTCT----AAAAAAAAAATCTTGTATTCCATTATGATTTCATTAGTGGCTTACTGCTGGCACTTTTTAACTGAATGCAAGCATTTTTTACCTGAATATGTTTCTTGAGTTTGGATGTGATATAAATTAAATAATTTTCATCTCTAATATAAATGGATGAACCTTTTGATTCTTCTTTCAGACGGCAGAAACGGTCGAAACCATTGTACAGCAGTTAATGGAAAAGCAGCGTGCAAAGTCCACTGTCAGAACACATGAATGTGCTTGTGATAATACCCCCAAAAGTAATGCCACTGTTCCGGACAACAAGAAATGCAGCCACACTCTTCATCGTATCATTTCCCCAAAATCCCATTCCCGAAGTGTTGTGGCTACAGTGACCACTGCCTCTAGCAGTACTGGGACATCATCCACTACAACTCAAGTAGTCACTACTGCCACAACTGTGCCAACAACACATTCTTCATCTACTAAGGAAGAAACTGTGACTAAACGAACATCTGTTACATCTAATGTCACAGTTGCAAGTTGCACACCTCGTCCGGGCAGTGTTATTCTTGCTCCTTGTCGTCCACTCATTCAGGATGGCAAACAGACTGAAGTGGCCATTACTACTGCTCAAGGCTCATCAGGGAGCTCTGCTGCTGCAACATCTCTAATTTTAAACCTCTCACAGCTCCAAGGCGGCGGTGGTTTATTAATTCTAAACAGTGCCACAGCAGCTACTGGAGTGGGACTTGCTTCTGCATCTGTAACTCCTGTTACTTTCTTATGTGGGCAAGAGACGAGTACAGCAGCTGCTGTGAGAAGCATAACAACAGCCCAAGCATTGGCATCTGCTATGGACACATCAGAATCGCCAAGTACACCTTTGCGTCAGACGAGGATAAAATCTCAAGCTGTGAAATCTGAGCTGGAAGAAGGCTTAGAATCTGCTTTAAAAAGTGATGTGAACTTTTCTCATGTTCCATCTAACAAAGATCCAGATTTGTGCAGTGTTATGGAAGAACTGTCATCATCAGAACAGAAAGATCTGCCTCTCAACCTTTTTGAGGACACTCTAGCCATGTCTCATGATGACATACAAAGGACTTTGTCAGC
>APH_3188
TGAGTGCAATTTTTAAAAATTGCACTCACTCCACTCTCCTTTTGGAAGTAATTTATTTTAGCCTTATATAAGTTAAATTAATGGTTTTTCACTCACATTTTGCACTGCACACTTTGAAAATGATTTTATTTCAGGCCTGCCAAACAGTAGATGTTGAAAAGTAGTAGTGTGTGTCAATTTTGGTGCACAGTAGTGATTTTTTTATGTATTTATATTTTTTATAAGTAAGACATTTTTTGTCTCTTTATGTACCAATTAATATACTGTATACTTTATTCTGGTAATTGGAAGCCTGTGGTACAGTTAGTCATACAAACCCAAACTGATTTTTCACCAAGTAATGGTAATTTTCATCATGTGTTCTTCAGCTTTTGGTGCAAAATAGTTTTCT----AAAAAAAAAATCTTGTATTCCATTATGATTTCATTAGTGGCTTACTGCTGGCACTTTTTAACTGAATGCAAGCATTTTTTACCTGAATATGTTTCTTGAGTTTGGATGTGATATAAATTAAATAATTTTCATCTCTAATATAAATGGATGAACCTTTTGATTCTTCTTTCAGACGGCAGAAACGGTCGAAACCATTGTACAGCAGTTAATGGAAAAGCAGCGTGCAAAGTCCACTGTCAGAACACATGAATGTGCTTGTGATAATACCCCCAAAAGTAATGCCACTGTTCCGGACAACAAGAAATGCAGCCACACTCTTCATCGTATCATTTCCCCAAAATCCCATTCCCGAAGTGTTGTGGCTACAGTGACCACTGCCTCTAGTAGTACTGGGACATCATCCACTACAACTCAAGTAGTCACTACTGCCACAACTGTGCCAACAACACATTCTTCATCTACTAAGGAAGAAACTGTGACTAAACGAACATCTGTTACATCTAATGTCACAGTTGCAAGTTGCACACCTCGTCCGGGCAGTGTTATTCTTGCTCCTTGTCGTCCACTCATTCAGGATGGCAAACAGACTGAAGTGGCCATTACTACTGCTCAAGGCTCATCAGGGAGCTCTGCTGCTGCAACATCTCTAATTTTAAACCTCTCACAGCTCCAAGGCGGCGGTGGTTTATTAATTCTAAACAGTGCCACAGCAGCTACTGGAGTGGGACTTGCTTCTGCATCTGTAACTCCTGTTACTTTCTTATGTGGGCAAGAGACGAGTACAGCAGCTGCTGTGAGAAGCATAACAACAGCCCAAGCATTGGCATCTGCTATGGACACATCAGAATCGCCAAGTACACCTTTGCGTCAGACGAGGATAAAATCTCAAGCTGTGAAATCTGAGCTGGAAGAAGGCTTAGAATCTGCTTTAAAAAGTGATGTGAACTTTTCTCATGTTCCATCTAACAAAGATCCAGATTTGTGCAGTGTTATGGAAGAACTGTCATCATCAGAACAGAAAGATCTGCCTCTCAACCTTTTTGAGGACACTCTAGCCATGTCTCATGATGACATACAAAGGACTTTGTCAGC
>APH_0185
------CAATTTTTAAAAATTGCACTCACTCCACTCTCCTTTTGGAAGTAATTTATTTTAGCCTTATATAAGTTAAATTAATGGTTTTTCACTCACATTTTGCACTGCACACTTTGAAAATGATTTTATTTCAGGCCTGCCAAACAGTAGATGTTGAAAAGTAGTAGTGTGTGTCAATTTTGGTGCACAGTAGTGATTTTTTTATGTATTTATATTTTTTATAAGTAAGACATTTTTTGTCTCTTTATGTACCAATTAATATACTGTATACTTTATTCTGGTAATTGGAAGCCTGTGGTACAGTTAGTCATACAAACCCAAACTGATTTTTCACCAAGTAATGGTAATTTTCATCATGTGTTCTTCAGCTTTTGGTGCAAAATAGTTTTCT----AAAAAAAAAATCTTGTATTCCATTATGATTTCATTAGTGGCTTACTGCTGGCACTTTTTAACTGAATGCAAGCATTTTTTACCTGAATATGTTTCTTGAGTTTGGATGTGATATAAATTAAATAATTTTCATCTCTAATATAAATGGATGAACCTTTTGATTCTTCTTTCAGACGGCAGAAACGGTCGAAACCATTGTACAGCAGTTAATGGAAAAGCAGCGTGCAAAGTCCACTGTCAGAACACATGAATGTGCTTGTGATAATACCCCCAAAAGTAATGCCACTGTTCCGGACAACAAGAAATGCAGCCACACTCTTCATCGTATCATTTCCCCAAAATCCCATTCCCGAAGTGTTGTGGCTACAGTGACCACTGCCTCTAGTAGTACTGGGACATCATCCACTACAACTCAAGTAGTCACTACTGCCACAACTGTGCCAACAACACATTCTTCATCTACTAAGGAAGAAACTGTGACTAAACGAACATCTGTTACATCTAATGTCACAGTTGCAAGTTGCACACCTCGTCCGGGCAGTGTTATTCTTGCTCCTTGTCGTCCACTCATTCAGGATGGCAAACAGACTGAAGTGGCCATTACTACTGCTCAAGGCTCATCAGGGAGCTCTGCTGCTGCAACATCTCTAATTTTAAACCTCTCACAGCTCCAAGGCGGCGGTGGTTTATTAATTCTAAACAGTGCCACAGCAGCTACTGGAGTGGGACTTGCTTCTGCATCTGTAACTCCTGTTACTTTCTTATGTGGGCAAGAGACGAGTACAGCAGCTGCTGTGAGAAGCATAACAACAGCCCAAGCATTGGCATCTGCTATGGACACATCAGAATCGCCAAGTACACCTTTGCGTCAGACGAGGATAAAATCTCAAGCTGTGAAATCTGAGCTGGAAGAAGGCTTAGAATCTGCTTTAAAAAGTGATGTGAACTTTTCTCATGTTCCATCTAACAAAGATCCAGATTTGTGCAGTGTTATGGAAGAACTGTCATCATCAGAACAGAAAGATCTGCCTCTCAACCTTTTTGAGGACACTCTAGCCATGTCTCATGATGACATACAAAGGACTTTGTCAGC
>APH_1535
---------------------------------------------AAGTAATTTATTTTAGCCTTATATAAGTTAAATTAATAGTTTTTCACTCACATTTTGCACTGCACACTTTGAAAATGATTTTATTTCAGACCTGCCAAACAGTAGAAGTTGAAATGTAGTAGTGTGTGTCAATTTTGGTGCACAGTAGTGATTTTTTTATGTATTTATATTTTTTATAAGTAAGGCATTTTTTGTCTCTTTATGTACCAATTAATATACTGTATACTTTATTCTGGTAATTGGAAGCTTGTGGTACAGTTAGTCATACAAACCCAAACTGATTTTTCACCAGGTAATGGTAATTTTCATCATATGTTCTTCAGCTTTTGGTGCAAAATAGTTTTCTAAAAAAAAAAAAAATCTTGTATTCCATTATGATTTCATTAGTGGCTTACTGCTGGCACTTTTGAACTGAATGTAAACATTTTTTTCTTGAATATGTTTCTTGAGTTTGGATGTGATATAAATTAAATAATTTTCATCTCTAATATAAATGGATAAACCTTTTGATTCTTCTTTCAGACGGCAGAAACAGTCGAAACTATTGTACAGCAGTTAATGGAAAAGCAGCGTGCAAAGTCCACTGTCAGAACACATGAATGTGCTTGTGATAATACCCCCAAAAGTAATGCCACTGTTCCGGACAACAAGAAATGCAGCCACACTCTTCATCGTATCATTTCCCCAAAATCCCATTCCCGAAGTGTTGTGGCTACAGTGACCACTGCCTCTAGCAGTACTGGGACATCATCCACTACAACTCAAGTAGTCACTACTGCCACAACTGTGCCAACAACACATTCTTCATCTACTAAGGAAGAAACTGTGACTAAACGAACATCTGTTACATCTAATGTCACAGTTGCAAGTTGCACACCTCGTCCGGGCAGTGTTATTCTTGCTCCTTGTCGTCCACTCATTCAGGATGGCAAACAGACTGAAGTGGCCATTACTACTGCTCAAGGCTCATCAGGGAGCTCTGCTGCTGCAACATCTCTCATTTTAAACCTCTCACAGCTCCAAGGCGGCGGTGGTTTATTAATTCTAAACAGTGCCACAGCAGCTACTGGAGTGGGACTTGCTTCCGCATCTGTAACTCCCGTTACTTTCTTATGTGGGCAAGAGACGAGTACAGCAGCTGCTGTGAGAAGCATAACAACAGCCCAAGCATTGGCATCTGCTATGGACACATCGGAATCGCCAAGTACACCTTTGCGTCAGACGAGGATAAAATCTCAAGCTGTGAAATCTGAGCTGGAAGAAGGCTTAGAATCTGCTTTAAAAAGTGATGTGAACTTTTCTCATGTTCCATCTAACAAAGATCCAGATTTGTGCAGTGTTATGGAAGAACTGTCATCATCAGAACAGAAAGATCTGCCTCTCAACCTTTTTGAGGACACTCTAGCCATGTCTCATGATGACATACAAAGGACTTTGTCAGC
>APH_0136
TGAGTGCAATTTTTAAAAATTGCACTCACTCCACTCTCCCTTTGAAAGTAATTTATTTTAGCCTTATATAAGTTAAATTAATAGTTTTTCACTCACATTTTGCACTGCACACTTTGAAAATGATTTTATTTCAGACCTGCCAAACAGTAGAAGTTGAAATGTAGTAGTGTGTGTCAATTTTGGTGCACAGTAGTGATTTTTTTATGTATTTATATTTTTTATAAGTAAGGCATTTTTTGTCTCTTTATGTACCAATTAATATACTGTATACTTTATTCTGGTAATTGGAAGCTTGTGGTACAGTTAGTCATACAAACCCAAACTGATTTTTCACCAGGTGATGGTAATTTTCATCATATGTTCTTCAGCTTTTGGTGCAAAATAGTTTTCTAAAAAAAAAAAAAATCTTGTATTCCATTATGATTTCATTAGTGGCTTACTGCTGGCACTTTTGAACTGAATGTAAGCATTTTTTTCTTGAATATGTTTCTTGAGTTTGGATGTGATATAAATTAAATAATTTTCATCTCTCATATAAATGGATGAACCTTTTGATTCTTCTTTCAGACGGCAGAAACAGTCGAAACTATTGTACAGCAGTTAATGGAAAAGCAGCGTGCAAAGTCCACTGTCAGAACACATGAATGTGCTTGTGATAATACCCCCAAAAGTAATGCCACTGTTCCGGACAACAAGAAATGCAGCCACACTCTTCATCGTATCATTTCCCCAAAATCCCATTCCCGAAGTGTTGTAGCTACAGTGACCACTGCCTCCAGCAGTACTGGGACATCATCCACTACAACTCAAGTAGTCACTACTGCCACAACTGTGCCAACAACACATTCTTCATCTACTAAGGAAGAAACTGTGACTAAACGAACATCTGTTACATCTAATGTCACAGTTGCAAGTTGCACACCTCGTCCGGGCAGTGTTATTCTTGCTCCTTGTCGTCCACTCATTCAGGATGGCAAACAGACTGAAGTGGCCATTACTACTGCTCAAGGCTCATCAGGGAGCTCTGCTGCTGCAACATCTCTAATTTTAAACCTCTCACAGCTCCAAGGCGGCGGTGGTTTATTAATTCTAAACAGTGCCACAGCAGCTACTGGAGTGGGACTTGCTTCCGCATCTGTAACTCCCGTTACTTTCTTATGTGGGCAAGAGACGAGTACAGCAGCTGCTGTGAGAAGCATAACAACAGCCCAAGCATTGGCATCTGCTATGGACACATCGGAATCGCCAAGTACACCTTTGCGTCAGACGAGGATAAAATCTCAAGCTGTGAAATCTGAGCTGGAAGAAGGCTTAGAATCTGCTTTAAAAAGTGATGTGAACTTTTCTCATGTTCCATCTAACAAAGATCCAGATTTGTGCAGTGTTATGGAAGAACTGTCATCATCAGAACAGAAAGATCTGCCTCTCAACCTTTTTGAGGACACTCTAGCCATGTCTCATGATGACATACAAAGGACTTTGTCAGC
>APH_3177
TGAGTGCAATTTTTAAAAATTGCACTCACTCCACTCTCCCTTTGAAAGTAATTTATTTTAGCCTTATATAAGTTAAATTAATAGTTTTTCACTCACATTTTGCACTGCACACTTTGAAAATGATTTTATTTCAGACCTGCCAAACAGTAGAAGTTGAAATGTAGTAGTGTGTGTCAATTTTGGTGCACAGTAGTGATTTTTTTATGTATTTATATTTTTTATAAGTAAGGCATTTTTTGTCTCTTTATGTACCAATTAATATACTGTATACTTTATTCTGGTAATTGGAAGCTTGTGGTACAGTTAGTCATACAAACCCAAACTGATTTTTCACCAGGTGATGGTAATTTTCATCATATGTTCTTCAGCTTTTGGTGCAAAATAGTTTTCTAAAAAAAAAAAAAATCTTGTATTCCATTATGATTTCATTAGTGGCTTACTGCTGGCACTTTTGAACTGAATGTAAGCATTTTTTTCTTGAATATGTTTCTTGAGTTTGGATGTGATATAAATTAAATAATTTTCATCTCTCATATAAATGGATGAACCTTTTGATTCTTCTTTCAGACGGCAGAAACAGTCGAAACTATTGTACAGCAGTTAATGGAAAAGCAGCGTGCAAAGTCCACTGTCAGAACACATGAATGTGCTTGTGATAATACCCCCAAAAGTAATGCCACTGTTCCGGACAACAAGAAATGCAGCCACACTCTTCATCGTATCATTTCCCCAAAATCCCATTCCCGAAGTGTTGTAGCTACAGTGACCACTGCCTCCAGCAGTACTGGGACATCATCCACTACAACTCAAGTAGTCACTACTGCCACAACTGTGCCAACAACACATTCTTCATCTACTAAGGAAGAAACTGTGACTAAACGAACATCTGTTACATCTAATGTCACAGTTGCAAGTTGCACACCTCGTCCGGGCAGTGTTATTCTTGCTCCTTGTCGTCCACTCATTCAGGATGGCAAACAGACTGAAGTGGCCATTACTACTGCTCAAGGCTCATCAGGGAGCTCTGCTGCTGCAACATCTCTAATTTTAAACCTCTCACAGCTCCAAGGCGGCGGTGGTTTATTAATTCTAAACAGTGCCACAGCAGCTACTGGAGTGGGACTTGCTTCCGCATCTGTAACTCCCGTTACTTTCTTATGTGGGCAAGAGACGAGTACAGCAGCTGCTGTGAGAAGCATAACAACAGCCCAAGCATTGGCATCTGCTATGGACACATCGGAATCGCCAAGTACACCTTTGCGTCAGACGAGGATAAAATCTCAAGCTGTGAAATCTGAGCTGGAAGAAGGCTTAGAATCTGCTTTAAAAAGTGATGTGAACTTTTCTCATGTTCCATCTAACAAAGATCCAGATTTGTGCAGTGTTATGGAAGAACTGTCATCATCAGAACAGAAAGATCTGCCTCTCAACCTTTTTGAGGACACTCTAGCCATGTCTCATGATGACATACAAAGGACTTTGTCAGC
>APH_0683
TGAGTGCAATTTTTAAAAATTGCACTCACTCCACTCTCCCTTTGAAAGTAATTTATTTTAGCCTTATATAAGTTAAATTAATAGTTTTTCACTCACATTTTGCACTGCACACTTTGAAAATGATTTTATTTCAGACCTGCCAAACAGTAGAAGTTGAAATGTAGTAGTGTGTGTCAATTTTGGTGCACAGTAGTGATTTTTTTATGTATTTATATTTTTTATAAGTAAGGCATTTTTTATCTCTTTATGTACCAATTAATATACTGTATACTTTATTCTGGTAATTGGAAGCTTGTGGTACAGTTAGTCATACAAACCCAAACTGATTTTTCACCAGGTGATGGTAATTTTCATCATATGTTCTTCAGCTTTTGGTGCAAAATAGTTTTCTAAAAAAAAAAAAAATCTTGTATTCCATTATGATTTCATTAGTGGCTTACTGCTGGCACTTTTGAACTGAATGTAAGCATTTTTTTCTTGAATATGTTTCTTGAGTTTGGATGTGATATAAATTAAATAATTTTCATCTCTGATATAAATGGATGAACCTTTTGATTCTTCTTTCAGACGGCAGAAACAGTCGAAACTATTGTACAGCAGTTAATGGAAAAGCAGCGTGCAAAGTCCACTGTCAGAACACATGAATGTGCTTGTGATAATACCCCCAAAAGTAATGCCACTGTTCCGGACAACAAGAAATGCAGCCACACTCTTCATCGTATCATTTCCCCAAAATCCCATTCCCGAAGTGTTGTGGCTACAGTGACCACTGCCTCTAGCAGTACTGGGACATCATCCACTACAACTCAAGTAGTCACTACTGCCACAACTGTGCCAACAACACATTCTTCATCTACTAAGGAAGAAACTGTGACTAAACGAACATCTGTTACATCTAATGTCACAGTTGCAAGTTGCACACCTCGTCCGGGCAGTGTTATTCTTGCTCCTTGTCGTCCACTCATTCAGGATGGCAAACAGACTGAAGTGGCCATTACTACTGCTCAAGGCTCATCAGGGAGCTCTGCTGCTGCAACATCTCTAATTTTAAACCTCTCACAGCTCCAAGGCGGCGGTGGTTTATTAATTCTAAACAGTGCCACAGCAGCTACTGGAGTGGGACTTGCTTCCGCATCTGTAACTCCCGTTACTTTCTTATGTGGGCAAGAGACGAGTACAGCAGCTGCTGTGAGAAGCATAACAACAGCCCAAGCATTGGCATCTGCTATGGACACATCGGAATCGCCAAGTACACCTTTGCGTCAGACGAGGATAAAATCTCAAGCTGTGAAATCTGAGCTGGAAGAAGGCTTAGAATCTGCTTTAAAAAGTGATGTGAACTTTTCTCATGTTCCATCTAACAAAGATCCAGATTTGTGCAGTGTTATGGAAGAACTGTCATCATCAGAACAGAAAGATCTGCCTCTCAACCTTTTTGAGGACACTCTAGCCATGTCTCATGATGACATACAAAGGACTTTGTCAGC
>APH_0772
--------------------------------------------------------------------------------------------------------------------------ATTTTATTTCAGACCTGCCAAACAGTAGAAGTTGAAATGTAGTAGTGTGTGTCAATTTTGGTGCACAGTAGTGATTTTTTTATGTATTTATATTTTTTATAAGTAAGGCATTTTTTGTCTCTTTATGTACCAATTAATATACTGTATACTTTATTCTGGTAATTGGAAGCTTGTGGTACAGTTAGTCATACAAACCCAAACTGATTTTTCACCAGGTGATGGTAATTTTCATCATATGTTCTTCAGCTTTTGGTGCAAAATAGTTTTCTAAAAAAAAAAAAAATCTTGTATTCCATTATGATTTCATTAGTGG-TTACTGCTGGCACTTTTGAACTGAATGTAAGCATTTTTTTCTTGAATATGTTTCTTGAGTTTGGATGTGATATAAATTAAATAATTTTCATCTCTAATATAAATGGATGAACCTTTTGATTCTTCTTTCAGACGGCAGAAACAGTCGAAACTATTGTACAGCAGTTAATGGAAAAGCAGCGTGCAAAGTCCACTGTCAGAACACATGAATGTGCTTGTGATAATACCCCCAAAAGTAATGCCACTGTTCCGGACAACAAGAAATGCAGCCACACTCTTCATCGTATCATTTCCCCAAAATCCCATTCCCGAAGTGTTGTGGCTACAGTGACCACTGCCTCTAGCAGTACTGGGACATCATCCACTACAACTCAAGTAGTCACTACTGCCACAACTGTGCCAACAACACATTCTTCATCTACTAAGGAAGAAACTGTGACTAAACGAACATCTGTTACATCTAATGTCACAGTTGCAAGTTGCACACCTCGTCCGGGCAGTGTTATTCTTGCTCCTTGTCGTCCACTCATTCAGGATGGCAAACAGACTGAAGTGGCCATTACTACTGCTCAAGGCTCATCAGGGAGCTCTGCTGCTGCAACATCTCTCATTTTAAACCTCTCACAGCTCCAAGGCGGCGGTGGTTTATTAATTCTAAACAGTGCCACAGCAGCTACTGGAGTGGGACTTGCTTCCGCATCTGTAACTCCCGTTACTTTCTTATGTGGGCAAGAGACGAGTACAGCAGCTGCTGTGAGAAGCATAACAACAGCCCAAGCATTGGCATCTGCTATGGACACATCGGAATCGCCAAGTACACCTTTGCGTCAGACGAGGATAAAATCTCAAGCTGTGAAATCTGAGCTGGAAGAAGGCTTAGAATCTGCTTTAAAAAGTGATGTGAACTTTTCTCATGTTCCATCTAACAAAGATCCAGATTTGTGCAGTGTTATGGAAGAACTGTCATCATC---------------------------------------------------------------------------------
>APH_5001
-------------------------------------------GAAAGTAATTTATTTTAGCCTTATATAAGTTAAATTAATAGTTTTTCACTCACATTTTGCACTGCACACTTTGAAAATGATTTTATTTCAGACCTACCAAACAGTAGAAGTTGAAATGTAGTAGTGTGTGTCAATTTTGGTGCACAGTAGTGATTTTTTTATGTATTTATATTTTTTATAAGTAAGGCATTTTTTGTCTCTTTATGTACCAATTAATATACTGTATACTTTATTCTGGTAATTGGAAGCTTGTGGTACAGTTAGTCATACAAACCCAAACTGATTTTTCACCAGGTGATGGTAATTTTCATCATATGTTCTTCAGCTTTTGGTGCAAAATAGTTTTCTAAAAAAAAAAAAAATCTTGTATTCCATTATGATTTCATTAGTGG-TTACTGCTGGCACTTTTGAACTGAATGTAAGCATTTTTTTCTTGAATATGTTTCTTGAGTTTGGATGTGATATAAATTAAATAATTTTCATCTCTAATATAAATGGATGAACCTTTTGATTCTTCTTTCAGACGGCAGAAACAGTCGAAACTATTGTACAGCAGTTAATGGAAAAGCAGCGTGCAAAGTCCACTGTCAGAACACATGAATGTGCTTGTGATAATACCCCCAAAAGTAATGCCACTGTTCCGGACAACAAGAAATGCAGCCACACTCTTCATCGTATCATTTCCCCAAAATCCCATTCCCGAAGTGTTGTGGCTACAGTGACCACTGCCTCTAGCAGTACTGGGACATCATCCACTACAACTCAAGTAGTCACTACTGCCACAACTGTGCCAACAACACATTCTTCATCTACTAAGGAAGAAACTGTGACTAAACGAACATCTGTTACATCTAATGTCACAGTTGCAAGTTGCACACCTCGTCCGGGCAGTGTTATTCTTGCTCCTTGTCGTCCACTCATTCAGGATGGCAAACAGACTGAAGTGGCCATTACTACTGCTCAAGGCTCATCAGGGAGCTCTGCTGCTGCAACATCTCTAATTTTAAACCTCTCACAGCTCCAAGGCGGCGGTGGTTTATTAATTCTAAACAGTGCCACAGCAGCTACTGGAGTGGGACTTGCTTCCGCATCTGTAACTCCCGTTACTTTCTTATGTGGGCAAGAGACGAGTACAGCAGCTGCTGTGAGAAGCATAACAACAGCCCAAGCATTGGCATCTGCTATGGACACATCGGAATCGCCAAGTACACCTTTGCGTCAGACGAGGATAAAATCTCAAGCTGTGAAATCTGAGCTGGAAGAAGGCTTAGAATCTGCTTTAAAAAGTGATGTGAACTTTTCTCATGTTCCATCTAACAAAGATCCAGATTTGTGCAGTGTTATGGAAGAACTGTCATCATCAGAACAGAA------------------------------------------------------------------------
>APH_4029
------------------------------------------------------------GCCTTATATAAGTTAAATTAATAGTTTTTCACTCACATTTTGCACTGCACACTTTGAAAATGATTTTATTTCAGACCTACCAAACAGTAGAAGTTGAAATGTAGTAGTGTGTGTCAATTTTGGTGCACAGTAGTGATTTTTTTATGTATTTATATTTTTTATAAGTAAGGCATTTTTTGTCTCTTTATGTACCAATTAATATACTGTATACTTTATTCTGGTAATTGGAAGCTTGTGGTACAGTTAGTCATACAAACCCAAACTGATTTTTCACCAGGTGATGGTAATTTTCATCATATGTTCTTCAGCTTTTGGTGCAAAATAGTTTTCTAAAAAAAAAAAAAATCTTGTATTCCATTATGATTTCATTAGTGG-TTACTGCTGGCACTTTTGAACTGAATGTAAGCATTTTTTTCTTGAATATGTTTCTTGAGTTTGGATGTGATATAAATTAAATAATTTTCATCTCTAATATAAATGGATGAACCTTTTGATTCTTCTTTCAGACGGCAGAAACAGTCGAAACTATTGTACAGCAGTTAATGGAAAAGCAGCGTGCAAAGTCCACTGTCAGAACACATGAATGTGCTTGTGATAATACCCCCAAAAGTAATGCCACTGTTCCGGACAACAAGAAATGCAGCCACACTCTTCATCGTATCATTTCCCCAAAATCCCATTCCCGAAGTGTTGTGGCTACAGTGACCACTGCCTCTAGCAGTACTGGGACATCATCCACTACAACTCAAGTAGTCACTACTGCCACAACTGTGCCAACAACACATTCTTCATCTACTAAGGAAGAAACTGTGACTAAACGAACATCTGTTACATCTAATGTCACAGTTGCAAGTTGCACACCTCGTCCGGGCAGTGTTATTCTTGCTCCTTGTCGTCCACTCATTCAGGATGGCAAACAGACTGAAGTGGCCATTACTACTGCTCAAGGCTCATCAGGGAGCTCTGCTGCTGCAACATCTCTAATTTTAAACCTCTCACAGCTCCAAGGCGGCGGTGGTTTATTAATTCTAAACAGTGCCACAGCAGCTACTGGAGTGGGACTTGCTTCCGCATCTGTAACTCCCGTTACTTTCTTATGTGGGCAAGAGACGAGTACAGCAGCTGCTGTGAGAAGCATAACAACAGCCCAAGCATTGGCATCTGCTATGGACACATCGGAATCGCCAAGTACACCTTTGCGTCAGACGAGGATAAAATCTCAAGCTGTGAAATCTGAGCTGGAAGAAGGCTTAGAATCTGCT--------------------------------------------------------------------------------------------------------------------------------------------------------------------
>APH_4005
TGAGTGCAATTTTTAAAAATTGCACTCACTCCACTCTCCCTTTGAAAGTAATTTATTTTAGCCTTATATAAGTTAAATTAATAGTTTTTCACTCACATTTTGCACTGCACACTTTGAAAATGATTTTATTTCAGACCTACCAAACAGTAGAAGTTGAAATGTAGTAGTGTGTGTCAATTTTGGTGCACAGTAGTGATTTTTTTATGTATTTATATTTTTTATAAGTAAGGCATTTTTTGTCTCTTTATGTACCAATTAATATACTGTATACTTTATTCTGGTAATTGGAAGCTTGTGGTACAGTTAGTCATACAAACCCAAACTGATTTTTCACCAGGTGATGGTAATTTTCATCATATGTTCTTCAGCTTTTGGTGCAAAATAGTTTTCTAAAAAAAAAAAAAATCTTGTATTCCATTATGATTTCATTAGTGG-TTACTGCTGGCACTTTTGAACTGAATGTAAGCATTTTTTTCTTGAATATGTTTCTTGAGTTTGGATGTGATATAAATTAAATAATTTTCATCTCTAATATAAATGGATGAACCTTTTGATTCTTCTTTCAGACGGCAGAAACAGTCGAAACTATTGTACAGCAGTTAATGGAAAAGCAGCGTGCAAAGTCCACTGTCAGAACACATGAATGTGCTTGTGATAATACCCCCAAAAGTAATGCCACTGTTCCGGACAACAAGAAATGCAGCCACACTCTTCATCGTATCATTTCCCCAAAATCCCATTCCCGAAGTGTTGTGGCTACAGTGACCACTGCCTCTAGCAGTACTGGGACATCATCCACTACAACTCAAGTAGTCACTACTGCCACAACTGTGCCAACAACACATTCTTCATCTACTAAGGAAGAAACTGTGACTAAACGAACATCTGTTACATCTAATGTCACAGTTGCAAGTTGCACACCTCGTCCGGGCAGTGTTATTCTTGCTCCTTGTCGTCCACTCATTCAGGATGGCAAACAGACTGAAGTGGCCATTACTACTGCTCAAGGCTCATCAGGGAGCTCTGCTGCTGCAACATCTCTAATTTTAAACCTCTCACAGCTCCAAGGCGGCGGTGGTTTATTAATTCTAAACAGTGCCACAGCAGCTACTGGAGTGGGACTTGCTTCCGCATCTGTAACTCCCGTTACTTTCTTATGTGGGCAAGAGACGAGTACAGCAGCTGCTGTGAGAAGCATAACAACAGCCCAAGCATTGGCATCTGCTATGGACACATCGGAATCGCCAAGTACACCTTTGCGTCAGACGAGGATAAAATCTCAAGCTGTGAAATCTGAGCTGGAAGAAGGCTTAGAATCTGCTTTAAAAAGTGATGTGAACTTTTCTCATGTTCCATCTAACAAAGATCCAGATTTGTGCAGTGTTATGGAAGAACTGTCATCATCAGAACAGAAAGATCTGCCTCTCAACCTTTTTGAGGACACTCTAGCCATGTCTCATGATGACATACAAAGGACTTTGTCAGC
>APH_5003
TGAGTGCAATTTTTAAAAATTGCACTCACTCCACTCTCCCTTTGAAAGTAATTTATTTTAGCCTTATATAAGTTAAATTAATAGTTTTTCACTCACATTTTGCACTGCACACTTTGAAAATGATTTTATTTCAGACTTACCAAACAGTAGAAGTTGAAATGTAGTAGTGTGTGTCAATTTTGGTGCACAGTAGTGATTTTTTTATGTATTTATATTTTTTATAAGTAAGGCATTTTTTGTCTCTTTATGTACCAATTAATATACTGTATACTTTATTCTGGTAATTGGAAGCTTGTGGTACAGTTAGTCATACAAACCCAAACTGATTTTTCACCAGGTGATGGTAATTTTCATCATATGTTCTTCAGCTTTTGGTGCAAAATAGTTTTCTAAAAAAAAAAAAAATCTTGTATTCCATTATGATTTCATTAGTGG-TTACTGCTGGCACTTTTGAACTGAATGTAAGCATTTTTTTCTTGAATATGTTTCTTGAGTTTGGATGTGATATAAATTAAATAATTTTCATCTCTAATATAAATGGATGAACCTTTTGATTCTTCTTTCAGACGGCAGAAACAGTCGAAACTATTGTACAGCAGTTAATGGAAAAGCAGCGTGCAAAGTCCACTGTCAGAACACATGAATGTGCTTGTGATAATACCCCCAAAAGTAATGCCACTGTTCCGGACAACAAGAAATGCAGCCACACTCTTCATCGTATCATTTCCCCAAAATCCCATTCCCGAAGTGTTGTGGCTACAGTGACCACTGCCTCTAGCAGTACTGGGACATCATCCACTACAACTCAAGTAGTCACTACTGCCACAACTGTGCCAACAACACATTCTTCATCTACTAAGGAAGAAACTGTGACTAAACGAACATCTGTTACATCTAATGTCACAGTTGCAAGTTGCACACCTCGTCCGGGCAGTGTTATTCTTGCTCCTTGTCGTCCACTCATTCAGGATGGCAAACAGACTGAAGTGGCCATTACTACTGCTCAAGGCTCATCAGGGAGCTCTGCTGCTGCAACATCTCTAATTTTAAACCTCTCACAGCTCCAAGGCGGCGGTGGTTTATTAATTCTAAACAGTGCCACAGCAGCTACTGGAGTGGGACTTGCTTCCGCATCTGTAACTCCCGTTACTTTCTTATGTGGGCAAGAGACGAGTACAGCAGCTGCTGTGAGAAGCATAACAACAGCCCAAGCATTGGCATCTGCTATGGACACATCGGAATCGCCAAGTACACCTTTGCGTCAGACGAGGATAAAATCTCAAGCTGTGAAATCTGAGCTGGAAGAAGGCTTAGAATCTGCTTTAAAAAGTGATGTGAACTTTTCTCATGTTCCATCTAACAAAGATCCAGATTTGTGCAGTGTTAT---------------------------------------------------------------------------------------------------
>APH_4024
TGAGTGCAATTTTTAAAAATTGCACTCACTCCACTCTCCCTTTGAAAGTAATTTATTTTAGCCTTATATAAGTTAAATTAATAGTTTTTCACTCACATTTTGCACTGCACACTTTGAAAATGATTTTATTTCAGACTTACCAAACAGTAGAAGTTGAAATGTAGTAGTGTGTGTCAATTTTGGTGCACAGTAGTGATTTTTTTATGTATTTATATTTTTTATAAGTAAGGCATTTTTTGTCTCTTTATGTACCAATTAATATACTGTATACTTTATTCTGGTAATTGGAAGCTTGTGGTACAGTTAGTCATACAAACCCAAACTGATTTTTCACCAGGTGATGGTAATTTTCATCATATGTTCTTCAGCTTTTGGTGCAAAATAGTTTTCTAAAAAAAAAAAAAATCTTGTATTCCATTATGATTTCATTAGTGG-TTACTGCTGGCACTTTTGAACTGAATGTAAGCATTTTTTTCTTGAATATGTTTCTTGAGTTTGGATGTGATATAAATTAAATAATTTTCATCTCTAATATAAATGGATGAACCTTTTGATTCTTCTTTCAGACGGCAGAAACAGTCGAAACTATTGTACAGCAGTTAATGGAAAAGCAGCGTGCAAAGTCCACTGTCAGAACACATGAATGTGCTTGTGATAATACCCCCAAAAGTAATGCCACTGTTCCGGACAACAAGAAATGCAGCCACACTCTTCATCGTATCATTTCCCCAAAATCCCATTCCCGAAGTGTTGTGGCTACAGTGACCACTGCCTCTAGCAGTACTGGGACATCATCCACTACAACTCAAGTAGTCACTACTGCCACAACTGTGCCAACAACACATTCTTCATCTACTAAGGAAGAAACTGTGACTAAACGAACATCTGTTACATCTAATGTCACAGTTGCAAGTTGCACACCTCGTCCGGGCAGTGTTATTCTTGCTCCTTGTCGTCCACTCATTCAGGATGGCAAACAGACTGAAGTGGCCATTACTACTGCTCAAGGCTCATCAGGGAGCTCTGCTGCTGCAACATCTCTAATTTTAAACCTCTCACAGCTCCAAGGCGGCGGTGGTTTATTAATTCTAAACAGTGCCACAGCAGCTACTGGAGTGGGACTTGCTTCCGCATCTGTAACTCCCGTTACTTTCTTATGTGGGCAAGAGACGAGTACAGCAGCTGCTGTGAGAAGCATAACAACAGCCCAAGCATTGGCATCTGCTATGGACACATCGGAATCGCCAAGTACACCTTTGCGTCAGACGAGGATAAAATCTCAAGCTGTGAAATCTGAGCTGGAAGAAGGCTTAGAATCTGCTTTAAAAAGTGATGTGAACTTTTCTCATGTTCCATCTAACAAAGATCCAGATTTGTGCAGTGTTATGGAAGAACTGTCATCATCAGAACAGAAAGATCTGCCTCTCAACCTTTTTGAGGACACTCTAGCCATGTCTCATGATGACATACAAAGGACTTTGTCAGC
>APH_3191
----------------------------------------------------------------------------------------------------------------------------------------------------------TGAAATGTAGTAGTGTGTGTCAATTTTGGTGCACAGTAGTGATTTTTTTATGTATTTATATTTTTTATAAGTAAGGCATTTTTTGTCTCTTTATGTACCAATTAATATACTGTATACTTTATTCTGGTAATTGGAAGCTTGTGGTACAGTTAGTCATACAAACCCAAACTGATTTTTCACCAGGTGATGGTAATTTTCATCATATGTTCTTCAGCTTTTGGTGCAAAATAGTTTTCTAAAAAAAAAAAAAATCTTGTATTCCATTATGATTTCATTAGTGGCTTACTGCTGGCACTTTTGAACTGAATGTAAGCATTTTTTTCTTGAATATGTTTCTTGAGTTTGGATGTGATATAAATTAAATAATTTTCATCTCTAATATAAATGGATGAACCTTTTGATTCTTCTTTCAGACGGCAGAAACAGTCGAAACTATTGTACAGCAGTTAATGGAAAAGCAGCGTGCAAAGTCCACTGTCAGAACACATGAATGTGCTTGTGATAATACCCCCAAAAGTAATGCCACTGTTCCGGACAACAAGAAATGCAGCCACACTCTTCATCGTATCATTTCCCCAAAATCCCATTCCCGAAGTGTTGTGGCTACAGTGACCACTGCCTCTAGCAGTACTGGGACATCATCCACTACAACTCAAGTAGTCACTACTGCCACAACTGTGCCAACAACACATTCTTCATCTACTAAGGAAGAAACTGTGACTAAACGAACATCTGTTACATCTAATGTCACAGTTGCAAGTTGCACACCTCGTCCGGGCAGTGTTATTCTTGCTCCTTGTCGTCCACTCATTCAGGATGGCAAACAGACTGAAGTGGCCATTACTACTGCTCAAGGCTCATCAGGGAGCTCTGCTGCTGCAACATCTCTAATTTTAAACCTCTCACAGCTCCAAGGCGGCGGTGGTTTATTAATTCTAAACAGTGCCACAGCAGCTACTGGAGTGGGACTTGCTTCCGCATCTGTAACTCCCGTTACTTTCTTATGTGGGCAAGAGACGAGTACAGCAGCTGCTGTGAGAAGCATAACAACAGCCCAAGCATTGGCATCTGCTATGGAAACATCGGAATCGCCAAGTACACCTTTGCGTCAGACGAGGATAA-------------------------------------------------------------------------------------------------------------------------------------------------------------------------------------------------------------------
>APH_5079
TGAGTGCAATTTTTAAAAATTGCACTCACTCCACTCTCCCTTTGAAAGTAATTTATTTTAGCCTTATATAAGTTAAATTAATAGTTTTTCACTCACATTTTGCACTGCACACTTTGAAAATGATTTTATTTCAGACTTACCAAACAGTAGAAGTTGAAATGTAGTAGTGTGTGTCAATTTTGGTGCACAGTAGTGATTTTTTTATGTATTTATATTTTTTATAAGTAAGGCATTTTTTGTCTCTTTATGTACCAATTAATATACTGTATACTTTATTCTGGTAATTGGAAGCTTGTGGTACAGTTAGTCATACAAACCCAAACTGATTTTTCACCAGGTGATGGTAATTTTCATCATATGTTCTTCAGCTTTTGGTGCAAAATAGTTTTCTAAAAAAAAAAAAAATCTTGTATTCCATTATGATTTCATTAGTGGCTTACTGCTGGCACTTTTGAACTGAATGTAAGCATTTTTTTCTTGAATATGTTTCTTGAGTTTGGATGTGATATAAATTAAATAATTTTCATCTCTAATATAAATGGATGAACCTTTTGATTCTTCTTTCAGACGGCAGAAACAGTCGAAACTATTGTACAGCAGTTAATGGAAAAGCAGCGTGCAAAGTCCACTGTCAGAACACATGAATGTGCTTGTGATAATACCCCCAAAAGTAATGCCACTGTTCCGGACAACAAGAAATGCAGCCACACTCTTCATCGTATCATTTCCCCAAAATCCCATTCCCGAAGTGTTGTGGCTACAGTGACCACTGCCTCTAGCAGTACTGGGACATCATCCACTACAACTCAAGTAGTCACTACTGCCACAACTGTGCCAACAACACATTCTTCATCTACTAAGGAAGAAACTGTGACTAAACGAACATCTGTTACATCTAATGTCACAGTTGCAAGTTGCACACCTCGTCCGGGCAGTGTTATTCTTGCTCCTTGTCGTCCACTCATTCAGGATGGCAAACAGACTGAAGTGGCCATTACTACTGCTCAAGGCTCATCAGGGAGCTCTGCTGCTGCAACATCTCTAATTTTAAACCTCTCACAGCTCCAAGGCGGCGGTGGTTTATTAATTCTAAACAGTGCCACAGCAGCTACTGGAGTGGGACTTGCTTCCGCATCTGTAACTCCCGTTACTTTCTTATGTGGGCAAGAGACGAGTACAGCAGCTGCTGTGAGAAGCATAACAACAGCCCAAGCATTGGCATCTGCTATGGACACATCGGAATCGCCAAGTACACCTTTGCGTCAGACGAGGATAAAATCTCAAGCTGTGAAATCTGAGCTGGAAGAAGGCTTAGAATCTGCTTTAAAAAGTGATGTGAACTTTTCTCATGTTCCATCTAACAAAG-------------------------------------------------------------------------------------------------------------------------
>APH_0622
TGAGTGCAATTTTTAAAAATTGCACTCACTCCACTCTCCCTTTGAAAGTAATTTATTTTAGCCTTATATAAGTTAAATTAATAGTTTTTCACTCACATTTTGCACTGCACACTT------TGATTTTATTTCAGACCTGCCAAACAGTAGAAGTTGAAATGTAGTAGTGTGTGTCAATTTTGGTGCACAGTAGTGATTTTTTTATGTATTTATATTTTTTATAAGTAAGGCATTTTTTGTCTCTTTATGTACCAATTAATATACTGTATACTTTATTCTGGTAATTGGAAGCTTGTGGTACAGTTAGTCATACAAACCCAAACTGATTTTTCACCAGGTGATGGTAATTTTCATCATATGTTCTTCAGCTTTTGGTGCAAAATAGTTTTCT-AAAAAAAAAAAAATCTTGTATTCCATTATGATTTCATTAGTGGCTTACTGCTGGCACTTTTGAACTGAATGTAAGCATTTTTTTCTTGAATATGTTTCTTGAGTTTGGATGTGATATAAATTAAATAATTTTCATCTCTAATATAAATGGATGAACCTTTTGATTCTTCTTTCAGACGGCAGAAACAGTCGAAACTATTGTACAGCAGTTAATGGAAAAGCAGCGTGCAAAGTCCACTGTCAGAACACATGAATGTGCTTGTGATAATACCCCCAAAAGTAATGCCACTGTTCCGGACAACAAGAAATGCAGCCACACTCTTCATCGTATCATTTCCCCAAAATCCCATTCCCGAAGTGTTGTGGCTACAGTGACCACTGCCTCTAGCAGTACTGGGACATCATCCACTACAACTCAAGTAGTCACTACTGCCACAACTGTGCCAACAACACATTCTTCATCTACTAAGGAAGAAACTGTGACTAAACGAACATCTGTTACATCTAATGTCACAGTTGCAAGTTGCACACCTCGTCCGGGCAGTGTTATTCTTGCTCCTTGTCGTCCACTCATTCAGGATGGCAAACAGACTGAAGTGGCCATTACTACTGCTCAAGGCTCATCAGGGAGCTCTGCTGCTGCAACATCTCTAATTTTAAACCTCTCACAGCTCCAAGGCGGCGGTGGTTTATTAATTCTAAACAGTGCCACAGCAGCTACTGGAGTGGGACTTGCTTCCGCATCTGTAACTCCCGTTACTTTCTTATGTGGGCAAGAGACGAGTACAGCAGCTGCTGTGAGAAGCATAACAACAGCCCAAGCATTGGCATCTGCTATGGACACATCGGAATCGCCAAGTACACCTTTGCGTCAGACGAGGATAAAATCTCAAGCTGTGAAATCTGAGCTGGAAGAAGGCTTAGAATCTGCTTTAAAAAGTGATG-------------------------------------------------------------------------------------------------------------------------------------------------------
>APH_1438
---------------------------------------------------------------------------------------------------------------------------------------------------------------------------------------------------------------------------------------------------------------------------------------------------------------------------------------------------------AATTTTCATCATATGTTCTTCAGCTTTTGGTGCAAAATAGTTTTCTAAAAAAAAAAAAAATCTTGTATTCCATTATGATTTCATTAGTGGCTTACTGCTGGCACTTTTGAACTGAATGTAAGCATTTTTTTCTTGAATATGTTTCTTGAGTTTGGATGTGATATAAATTAAATAATTTTCATCTCTAATATAAATGGATGAACCTTTTGATTCTTCTTTCAGACGGCAGAAACAGTCGAAACTATTGTACAGCAGTTAATGGAAAAGCAGCGTGCAAAGTCCACTGTCAGAACACATGAATGTGCTTGTGATAATACCCCCAAAAGTAATGCCACTGTTCCGGACAACAAGAAATGCAGCCACACTCTTCATCGTATCATTTCCCCAAAATCCCATTCCCGAAGTGTTGTGGCTACAGTGACCACTGCCTCTAGCAGTACTGGGACATCATCCACTACAACTCAAGTAGTCACTACTGCCACAACTGTGCCAACAACACATTCTTCATCTACTAAGGAAGAAACTGTGACTAAACGAACATCTGTTACATCTAATGTCACAGTTGCAAGTTGCACACCTCGTCCGGGCAGTGTTATTCTTGCTCCTTGTCGTCCACTCATTCAGGATGGCAAACAGACTGAAGTGGCCATTACTACTGCTCAAGGCTCATCAGGGAGCTCTGCTGCTGCAACATCTCTAATTTTAAACCTCTCACAGCTCCAAGGCGGCGGTGGTTTATTAATTCTAAACAGTGCCACAGCAGCTACTGGAGTGGGACTTGCTT----------------------------------------------------------------------------------------------------------------------------------------------------------------------------------------------------------------------------------------------------------------------------------------------------------------------------------------------------------------------
>APH_0880
---------------------------------------------------------------------------------------------------------------------------------------------------------------------------------------------------------------------------------------------------------------------------------------------------------------------------------------------------------------------------------------TGCAAAATAGTTTTCTAAAAAAAAAAAAAATCTTGTATTCCATTATGATTTCATTAGTGGCTTACTGCTGGCACTTTTGAACTGAATGTAAGCATTTTTTTCTTGAATATGTTTCTTGAGTTTGGATGTGATATAAATTAAATAATTTTCATCTCTAATATAAATGGATGAACCTTTTGATTCTTCTTTCAGACGGCAGAAACAGTCGAAACTATTGTACAGCAGTTAATGGAAAAGCAGCGTGCAAAGTCCACTGTCAGAACACATGAATGTGCTTGTGATAATACCCCCAAAAGTAATGCCACTGTTCCGGACAACAAGAAATGCAGCCACACTCTTCATCGTATCATTTCCCCAAAATCCCATTCCCGAAGTGTTGTGGCTACAGTGACCACTGCCTCTAGCAGTACTGGGACATCATCCACTACAACTCAAGTAGTCACTACTGCCACAACTGTGCCAACAACACATTCTTCATCTACTAAGGAAGAAACTGTGACTAAACGAACATCTGTTACATCTAATGTCACAGTTGCAAGTTGCACACCTCGTCCGGGCAGTGTTATTCTTGCTCCTTGTCGTCCACTCATTCAGGATGGCAAACAGACTGAAGTGGCCATTACTACTGCTCAAGGCTCATCAGGGAGCTCTGCTGCTGCAACATCTCTAATTTTAAACCTCTCACAGCTCCAAGGCGGCGGTGGTTTATTAATTCTAAACAGTGCCACAGCAGCTACTGGAGTGGGACTTGCTTCCGCATCTGTAACTCCCGTTACTTTCTTATGTGGGCAAGAGACGAGTACAGCAGCTGCTGTGAGAAGCATAACAACAGCCCAAGCATTGGCATCTGCTATGGACACATCGGAATCGCCAAGTACACCTTTGCGTCAGACGAGGATAAAATCTCAAGCTGTGAAATCTGAGCTGGAAGAAGGCTTAGAATCTGCTTTAAAAAGTGATGTGAACTTTTCTCATGTTCCATCTAACAAAGATCCAGATTTGTGCAGTGTTATGGAAGAACTGTCATCATCAGAACAGAAAGATCTGCCTCTCAACCTTTTTGAGGACACTCTAGCCATGTCTCATGATGACATACAAAGGACTTTGTCAGC
>APH_0723
TGAGTGCAATTTTTAAAAATTGCACTCACTCCACTCTCCCTTTGAAAGTAATTTATTTTAGCCTTATATAAGTTAAATTAATAGTTTTTCACTCACATTTTGCACTGCACACTTTGAAAATGATTTTATTTCAGACCTGCCAAACAGTAGAAGTTGAAATGTAGTAGTGTGTGTCAATTTTGGTGCACAGTAGTGATTTTTTTATGTATTTATATTTTTTATAAGTAAGGCATTTTTTGTCTCTTTATGTACCAATTAATATACTGTATACTTTATTCTGGTAATTGGAAGCTTGTGGTACAGTTAGTCATACAAACCCAAACTGATTTTTCACCAGGTGATGGTAATTTTCATCATATGTTCTTCAGCTTTTGGTGCAAAATAGTTTTCT-AAAAAAAAAAAAATCTTGTATTCCATTATGATTTCATTAGTGGCTTACTGCTGGCACTTTTGAACTGAATGTAAGCATTTTTTTCTTGAATATGTTTCTTGAGTTTGGATGTGATATAAATTAAATAATTTTCATCTCTAATATAAATGGATGAACCTTTTGATTCTTCTTTCAGACGGCAGAAACAGTCGAAACTATTGTACAGCAGTTAATGGAAAAGCAGCGTGCAAAGTCCACTGTCAGAACACATGAATGTGCTTGTGATAATACCCCCAAAAGTAATGCCACTGTTCCGGACAACAAGAAATGCAGCCACACTCTTCATCGTATCATTTCCCCAAAATCCCATTCCCGAAGTGTTGTGGCTACAGTGACCACTGCCTCTAGCAGTACTGGGACATCATCCACTACAACTCAAGTAGTCACTACTGCCACAACTGTGCCAACAACACATTCTTCATCTACTAAGGAAGAAACTGTGACTAAACGAACATCTGTTACATCTAATGTCACAGTTGCAAGTTGCACACCTCGTCCGGGCAGTGTTATTCTTGCTCCTTGTCGTCCACTCATTCAGGATGGCAAACAGACTGAAGTGGCCATTACTACTGCTCAAGGCTCATCAGGGAGCTCTGCTGCTGCAACATCTCTAATTTTAAACCTCTCACAGCTCCAAGGCGGCGGTGGTTTATTAATTCTAAACAGTGCCACAGCAGCTACTGGAGTGGGACTTGCTTCCGCATCTGTAACTCCCGTTACTTTCTTATGTGGGCAAGAGACGAGTACAGCAGCTGCTGTGAGAAGCATAACAACAGCCCAAGCATTGGCATCTGCTATGGACACATCGGAATCGCCAAGTACACCTTTGCGTCAGACGAGGATAAAATCTCAAGCTGTGAAATCTGAGCTGGAAGAAGGCTTAGAATCTGCTTTAAAAAGTGATGTGAACTTTTCTCATGTTCCATCTAACAAAGATCCAGATTTGTGCAGTGTTATGGAAGAACTGTCATCATCAGAACAGAAAGATCTGCCTCTCAACCTTTTTGAGGACACTCTAGCCATGTCTCATGATGACATACAAAGGACTTTGTCAGC
>APH_4021
TGAGTGCAATTTTTAAAAATTGCACTCACTCCACTCTCCCTTTGAAAGTAATTTATTTTAGCCTTATATAAGTTAAATTAATAGTTTTTCACTCACATTTTGCACTGCACACTTTGAAAATGATTTTATTTCAGACCTGCCAAACAGTAGAAGTTGAAATGTAGTAGTGTGTGTCAATTTTGGTGCACAGTAGTGATTTTTTTATGTATTTATATTTTTTATAAGTAAGGCATTTTTTGTCTCTTTATGTACCAATTAATATACTGTATACTTTATTCTGGTAATTGGAAGCTTGTGGTACAGTTAGTCATACAAACCCAAACTGATTTTTCACCAGGTGATGGTAATTTTCATCATATGTTCTTCAGCTTTTGGTGCAAAATAGTTTTCTAAAAAAAAAAAAAATCTTGTATTCCATTATGATTTCATTAGTGGCTTACTGCTGGCACTTTTGAACTGAATGTAAGCATTTTTTTCTTGAATATGTTTCTTGAGTTTGGATGTGATATAAATTAAATAATTTTCATCTCTAATATAAATGGATGAACCTTTTGATTCTTCTTTCAGACGGCAGAAACAGTCGAAACTATTGTACAGCAGTTAATGGAAAAGCAGCGTGCAAAGTCCACTGTCAGAACACATGAATGTGCTTGTGATAATACCCCCAAAAGTAATGCCACTGTTCCGGACAACAAGAAATGCAGCCACACTCTTCATCGTATCATTTCCCCAAAATCCCATTCCCGAAGTGTTGTGGCTACAGTGACCACTGCCTCTAGCAGTACTGGGACATCATCCACTACAACTCAAGTAGTCACTACTGCCACAACTGTGCCAACAACACATTCTTCATCTACTAAGGAAGAAACTGTGACTAAACGAACATCTGTTACATCTAATGTCACAGTTGCAAGTTGCACACCTCGTCCGGGCAGTGTTATTCTTGCTCCTTGTCGTCCACTCATTCAGGATGGCAAACAGACTGAAGTGGCCATTACTACTGCTCAAGGCTCATCAGGGAGCTCTGCTGCTGCAACATCTCTAATTTTAAACCTCTCACAGCTCCAAGGCGGCGGTGGTTTATTAATTCTAAACAGTGCCACAGCAGCTACTGGAGTGGGACTTGCTTCCGCATCTGTAACTCCCGTTACTTTCTTATGTGGGCAAGAGACGAGTACAGCAGCTGCTGTGAGAAGCATAACAACAGCCCAAGCATTGGCATCTGCTATGGACACATCGGAATCGCCAAGTACACCTTTGCGTCAGACGAGGATAAAATCTCAAGCTGTGAAATCTGAGCTGGAAGAAGGCTTAGAATCTGCTTTAAAAAGTGATGTGAACTTTTCTCATGTTCCATCTAACAAAGATCCAGATTTGTGCAGTGTTATGGAAGAACTGTCATCATCAGAACAGAAAGATCTGCCTCTCAACCTTTTTGAGGACACTCTAGCCATGTCTCATGATGACATACAAAGGACTTTGTCAGC
>APH_1602
TGAGTGCAATTTTTAAAAATTGCACTCACTCCACTCTCCCTTTGAAAGTAATTTATTTTAGCCTTATATAAGTTAAATTAATAGTTTTTCACTCACATTTTGCACTGCACACTTTGAAAATGATTTTATTTCAGACCTGCCAAACAGTAGAAGTTGAAATGTAGTAGTGTGTGTCAATTTTGGTGCACAGTAGTGATTTTTTTATGTATTTATATTTTTTATAAGTAAGGCATTTTTTGTCTCTTTATGTACCAATTAATATACTGTATACTTTATTCTGGTAATTGGAAGCTTGTGGTACAGTTAGTCATACAAACCCAAACTGATTTTTCACCAGGTGATGGTAATTTTCATCATATGTTCTTCAGCTTTTGGTGCAAAATAGTTTTCTAAAAAAAAAAAAAATCTTGTATTCCATTATGATTTCATTAGTGGCTTACTGCTGGCACTTTTGAACTGAATGTAAGCATTTTTTTCTTGAATATGTTTCTTGAGTTTGGATGTGATATAAATTAAATAATTTTCATCTCTAATATAAATGGATGAACCTTTTGATTCTTCTTTCAGACGGCAGAAACAGTCGAAACTATTGTACAGCAGTTAATGGAAAAGCAGCGTGCAAAGTCCACTGTCAGAACACATGAATGTGCTTGTGATAATACCCCCAAAAGTAATGCCACTGTTCCGGACAACAAGAAATGCAGCCACACTCTTCATCGTATCATTTCCCCAAAATCCCATTCCCGAAGTGTTGTGGCTACAGTGACCACTGCCTCTAGCAGTACTGGGACATCATCCACTACAACTCAAGTAGTCACTACTGCCACAACTGTGCCAACAACACATTCTTCATCTACTAAGGAAGAAACTGTGACTAAACGAACATCTGTTACATCTAATGTCACAGTTGCAAGTTGCACACCTCGTCCGGGCAGTGTTATTCTTGCTCCTTGTCGTCCACTCATTCAGGATGGCAAACAGACTGAAGTGGCCATTACTACTGCTCAAGGCTCATCAGGGAGCTCTGCTGCTGCAACATCTCTAATTTTAAACCTCTCACAGCTCCAAGGCGGCGGTGGTTTATTAATTCTAAACAGTGCCACAGCAGCTACTGGAGTGGGACTTGCTTCCGCATCTGTAACTCCCGTTACTTTCTTATGTGGGCAAGAGACGAGTACAGCAGCTGCTGTGAGAAGCATAACAACAGCCCAAGCATTGGCATCTGCTATGGACACATCGGAATCGCCAAGTACACCTTTGCGTCAGACGAGGATAAAATCTCAAGCTGTGAAATCTGAGCTGGAAGAAGGCTTAGAATCTGCTTTAAAAAGTGATGTGAACTTTTCTCATGTTCCATCTAACAAAGATCCAGATTTGTGCAGTGTTATGGAAGAACTGTCATCATCAGAACAGAAAGATCTGCCTCTCAACCTTTTTGAGGACACTCTAGCCATGTCTCATGATGACATACAAAGGACTTTGTCAGC
