# Supplementary material for: ﻿Discovery of a new tarantula species from the Madrean Sky Islands and the first documented instance of syntopy between two montane endemics (Araneae, Theraphosidae, Aphonopelma): a case of prior mistaken identity
Source: Zookeys. 2024 Aug 16;1210:61–98. doi: 10.3897/zookeys.1210.125318 (PMC11344175; doi:10.3897/zookeys.1210.125318)
Supplement: Supplementary material 8 — Phylogenomics files [file zookeys-1210-061_article-125318__-s008.zip › Suppl8/individual_UCE_loci/sl_realigned_uce_20010105.fas]

>APH_5079
----------------------------------------------------------------------------------------------------------------------------------------------------------------------------------------------------------------------CAGCATTTCACACCTGCTCTGCAGTTTAAAAATTACATGGATTTTTTTTTTTTTTTAATGCATTCTTTTCTTGTCACATTACCAACATCATGAAACTTATTTCAGCAGTGTTGAAAAAAAATCTGAGTTGATAACATTTACTCAACTTACCTTTTCTTTGCCATCCCTAAATCTATTCAAAACAGCAATCCTCTGATTTACTTCTAATTCTCCAGATAACAAGGAAACTGCATGACCCTCTTTTGTCATCTTCTCAACCAACCACGAGGCAGTTTTTCGAGTATGACAAAAAATAATAGCTTGTCCAATAGAAATAACTCCATAAATATTTGATAAGGCAATAAACTTTTCATCAGCATTTTTGCATGTTACATAGTACTGTTTTATATTTTCAAGACTCTCCTCTTCTTTCTTAAGTTTGATAACAACAGGATTTGAGATGATTATTTCTGCGAAATCCATGACTTCAGGTGAGTAAGTTGCAGAGAAGAGCATCATTTGACAGTCCTTAGGCAACAACTTGTGAATACGTATTGACTGATCTTGGTGGCCTTGTGTTGATATCATGACATCTGCTTCATCTAGCACAAACACCTTCATTTGCCTAAAATCAATAAGCTTAAATTTTGTGCCCCAGTCAAGTACTTTACCAGGAGTTCCAATGATAATATGATCAGTGATTTTGTCCCCTCTTTGCCTCTCTTGCCCACGTACAGCAAAACAAAATTTTATCTCGGGACAGTAGTGAGCCATTTGTTTTGCCACAGTTCCAGTTTGCTGTGCTAATTCATAAGTGGGAGACAAAATCAGAACTTGAGGAT----------------------------------------------------------------------------------------------------------------------------------------------------------------------------------------------------
>APH_4029
GCTGATATTGAAGAAATTTATAAATGTGACAATAGCTGATATTGAAGAAATTTATAAATGTGACAATAGCTGATATTGAAGAAATTTATTTGTGACAACAGCATTTATGTCTAATGGACTTGTGTTTTCATTTTTTTAAAAATGTGCCACATTTTCTATGACAGGTATCTAAGTTTAGATTGCATTAGATACTTAATTTAGGTTAGTTTCCCCACAGCATTTCACACCTGCTCTGCAGTTTAAAAATTACATGGA-TTTTTTTTTTTTTTAATGCATTCTTTTCTTGTCACATTACCAACATCATGAAACTTATTTCAGCAGTGTTGAAAAAAAATCTGAGTTGATAACATTTACTCAACTTACCTTTTCTTTGCCATCCCTAAATCTATTCAAAACAGCAATCCTCTGATTTACTTCTAATTCTCCAGATAACAAGGAAATTGCATGACCCTCTTTTGTCATCTTCTCAACCAACCACGAGGCAGTTTTTCGAGTATGACAAAAAATAATAGCTTGTCCAATAGAAATAACTCCATAAATATTTGATAAGGCAATAAACTTTTCATCAGCATTTTTGCATGTTACATAGTACTGTTTTATATTTTCAAGACTCTCCTCTTCTTTCTTAAGTTTGATAACAACAGGATTTGAGATGATTATTTCTGCGAAATCCATGACTTCAGGTGAGTAAGTTGCAGAGAAGAGCATCATTTGACAGTCCTTAGGCAACAACTTGTGAATACGTATTGACTGATCTTGGTGGCCTTGTGTTGATATCATGACATCTGCTTCATCTAGCACAAACACCTTCATTTGCCTAAAATCAATAAGCTTAAATTTTGTGCCCCAGTCAAGTACTTTACCAGGAG-------------------------------------------------------------------------------------------------------------------------------------------------------------------------------------------------------------------------------------------------------------------------------------------------------------------------------------------------------------------------
>APH_5001
--------------------------------------------------------------------------------------------------------------------------------------------------------------------------------AGATTGCATTAGATACTTAATTTAGGTTAGTTTCCCCACAGCATTTCACACCTGCTCTGCAGTTTAAAAATTACATGGATTTTTTTTTTTTTTTTATGCATTCTTTTCTTGTCACATTACCAACATCATGAAACTTATTTCAGCAGTGTTGAAAAAAAATCTGAGTTGATAACATTTACTCAACTTACCTTTTCTTTGCCATCCCTAAATCTATTCAAAACAGCAATCCTCTGATTTACTTCTAATTCTCCAGATAACAAGGAAACTGCATGACCCTCTTTTGTCATCTTCTCAACCAACCACGAGGCAGTTTTTCGAGTATGACAAAAAATAATAGCTTGTCCAATAGAAATAACTCCATAAATATTTGATAAGGCAATAAACTTTTCATCAGCATTTTTGCATGTTACATAGTACTGTTTTATATTTTCAAGACTCTCCTCTTCTTTCTTAAGTTTGATAACAACAGGATTTGAGATGATTATTTCTGCGAAATCCATGACTTCAGGTGAGTAAGTTGCAGAGAAGAGCATCATCTGACAGTCCTTAGGCAACAACTTGTGAATACGTATTGACTGATCTTGGTGGCCTTGTGTTGATATCATGACATCTGCTTCATCTAGCACAAACACCTTCATTTGCCTAAAATCAATAAGCTTAAATTTTGTGCCCCAGTCAAGTACTTTACCAGGAGTTCCAATGATAATATGATCAGTGATTTTGTCCCCTCTTTGCCTCTCTTGCCCACGTACAGCAAAACAAAATTTTATGTCGGGACAGTAGTGAGCCATTTGTTTTGCCACAGTTCCAGTTTGCTGTGCTAATTCATAAGTTGGGGACAAAATCAGAACTTGAGGATAGTCATATTTAGCGTTTACTCTACTTAAACATGCTAAGACAAAAGCTGCTGTTTTTCCAGTTCCACTCTGTGACTGGGCAATCATATTTTGTGGAGGATCTGCCAGCAAAGTTGGCAAAGCAGTTTCTTGGATTTTTGATGGAGAATTAAAACCCATTGCATACACACCTTTTAGCAGTTCCGGGGTTAATTTAAG
>APH_4024
---------------------------------AGCTGATATTGAAGAAATTTATAAATGTGACAATAGCTGATATTGAAGAAATTTATTTGTGACAATAGCATTTATGTCTAATGGACTTGTGTTTTCATTTTTTTAAAAATGCGCCACATTTTCTATGACAGGTATCTAAGTTCAGATTGCATTAGATACTTAATTTAGGTTAGTTTCCCCACAGCATTTCACACCTGCTCTGCAGTTTAAAAATTACATGGATTTTTTTTTTTTTTTAATGCATTCTTTTCTTGTCACATTACCAACATCATGAAACTTATTTCAGCAGTGTTGAAAAAAAATCTGAGTTGATAACATTTACTCAACTTACCTTTTCTTTGCCATCCCTAAATCTATTCAAAACAGCAATCCTCTGATTTACTTCTAATTCTCCAGATAACAAGGAAACTGCATGACCCTCTTTTGTCATCTTCTCAACCAACCACGAGGCAGTTTTTCGAGTATGACAAAAAATAATAGCTTGTCCAATAGAAATAACTCCATAAATATTTGATAAGGCAATAAACTTTTCATCAGCATTTTTGCATGTTACATAGTACTGTTTTATATTTTCAAGACTCTCCTCTTCTTTCTTAAGTTTGATAACAACAGGATTTGAGATGATTATTTCTGCGAAATCCATGACTTCAGGTGAGTAAGTTGCAGAGAAGAGCATCATTTGACAGTCCTTAGGCAACAACTTGTGAATACGTATTGACTGATCTTGGTGGCCTTGTGTTGATATCATGACATCTGCTTCATCTAGCACAAACACCTTCATTTGCCTAAAATCAATAAGCTTAAATTTTGTGCCCCAGTCAAGTACTTTACCAGGAGTTCCAATGATAATATGATCAGTGATTTTGTCCCCTCTTTGCCTCTCTTGCCCACGTACAGCAAAACAAAATTTTATGTCGGGACAGTAGTGAGCCATTTGTTTTGCCACAGTTCCAGTTTGCTGTGCTAATTCATAAGTTGGGGACAAAATCAGAACTTGAGGATAGTCATATTTAACGTTTACTCTACTTAAACATGCTAAGACAAAAGCTGCTGTTTTTCCAGTTCCACTCTGTGACTGGGCAATCATATTTTGTGGAGGATCTGCCAGCAAAGTTGGCAAAGCAGTTTCTTGGATTTTTGATGGAGAATTAAAACCCATTGCATACACACCTTTTAGCAGTTCCGGGGTTAATTTAAG
>APH_5003
---------------------------------AGCTGATATTGAAGAAATTTATAAATGTGACAATAGCTGATATTGAAGAAATTTATTTGTGACAATAGCATTTATGTCTAATGGACTTGTGTTTTCATTTTTTTAAAAATGCGCCACATTTTCTATGACAGGTATCTAAGTTCAGATTGCATTAGATACTTAATTTAGGTTAGTTTCCCCACAGCATTTCACACCTGCTCTGCAGTTTAAAAATTACATGGATTTTTTTTTTTTTTTAATGCATTCTTTTCTTGTCACATTACCAACATCATGAAACTTATTTCAGCAGTGTTGAAAAAAAATCTGAGTTGATAACATTTACTCAACTTACCTTTTCTTTGCCATCCCTAAATCTATTCAAAACAGCAATCCTCTGATTTACTTCTAATTCTCCAGATAACAAGGAAACTGCATGACCCTCTTTTGTCATCTTCTCAACCAACCACGAGGCAGTTTTTCGAGTATGACAAAAAATAATAGCTTGTCCAATAGAAATAACTCCATAAATATTTGATAAGGCAATAAACTTTTCATCAGCATTTTTGCATGTTACATAGTACTGTTTTATATTTTCAAGACTCTCCTCTTCTTTCTTAAGTTTGATAACAACAGGATTTGAGATGATTATTTCTGCGAAATCCATGACTTCAGGTGAGTAAGTTGCAGAGAAGAGCATCATTTGACAGTCCTTAGGCAACAACTTGTGAATACGTATTGACTGATCTTGGTGGCCTTGTGTTGATATCATGACATCTGCTTCATCTAGCACAAACACCTTCATTTGCCTAAAATCAATAAGCTTAAATTTTGTGCCCCAGTCAAGTACTTTACCAGGAGTTCCAATGATAATATGATCAGTGATTTTGTCCCCTCTTTGCCTCTCTTGCCCACGTACAGCAAAACAAAATTTTATGTCGGGACAGTAGTGAGCCATTTGTTTTGCCACAGTTCCAGTTTGCTGTGCTAATTCATAAGTTGGGGACAAAATCAGAACTTGAGGATAGTCATATTTAACGTTTACTCTACTTAAACATGCTAAGACAAAAGCTGCTGTTTTTCCAGTTCCACTCTGTGACTGGGCAATCATATTTTGTGGAGGATCTGCCAGCAAAGTTGGCAAAGCAGTTTCTTGGATTTTTGATGGAGAATTAAAACCCATTGCATACA-------------------------------
>APH_1535
GCTGATATTGAAGAAATTTATAAATGTGACAATAGCTGATATTGAAGAAATTTATAAATGTGACAATAGCTGATATTGAAGAAATTTATTTGTGACAACAGCATTTATGTCTAATGGACTTGTGTTTTAATTTTTTTAAAAATGTGCCACATTTTCTATGACAGGTATCTAAGTTCAGATTGCATTAGATACTTAATTTAGGTTAGTTTCCCCACAGCATTTCACACCTGCTCTGCAGTTTAAAAATTACATGGA----TTTTTTTTTTTAATGCATTCTTTTCTTGTCACATTACCAACATCATGAAACTTATTTCAGCAGTGTTGAAAAAAAATCTGAGTTGATAACATTTACTCAACTTACCTTTTCTTTGCCATCCCTAAATCTATTCAAAACAGCAATCCTCTGATTTACTTCTAATTCTCCAGATAACAAGGAAACTGCATGACCCTCTTTTGTCATCTTCTCGACCAACCACGAGGCAGTTTTTCGTGTATGACAAAAAATAATAGCTTGTCCAATAGAAATAACTCCATAAATATTTGATAAGGCAATAAACTTTTCATCAGCATTTTTGCATGTTACATAGTACTGTTTTATATTTTCAAGACTCTCCTCTTCTTTCTTAAGTTTGATAACAACAGGATTTGAGATGATTATTTCTGCGAAATCCATGACTTCAGGTGAGTAAGTTGCAGAGAAGAGCATCATCTGACAGTCCTTAGGCAACAACTTGTGAATACGTATTGACTGATCTTGGTGGCCTTGGGTTGATATCATGACATCTGCTTCATCTAGCACAAACACCTTCATCTGCCTAAAATCAATAAGCTTAAATTTTGTGCCCCAGTCAAGTACTTTACCAGGAGTTCCAATGATAATATGATCAGTGATTTTGTCCCCTCTTTGCCTCTCTTGCCCACGTACAGCAAAACAAAATTTTATGTCGGGACAGTAGTGAGCCATTTGTTTTGCCACAGTTCCAGTTTGCTGTGCTAATTCATAAGTGGGGGACAAAATCAGAACTTGAGGATAGTCATATTTAACATTTACTCTACTTAAACATGCTAAGACAAAAGCTGCTGTTTTTCCAGTTCCACTCTGTGACTGGGCAATCATATTTTGTGGAGGATCTGCCAGCAAAGTTGGCAGAGCAGTTTCTTGGATTTTTGATGGAGAATTAAAACCCATTGCATACACACCTTTTAGCAGTTCCGGGGTTAATTTAAG
>APH_4005
GCTGATATTGAAGAAATTTATAAATGTGACAATAGCTGATATTGAAGAAATTTATAAATGTGACAATATCTGATATTGAAGAAATTTATTTGTGACAACAGCATTTATGTCTAATGGACTTGTGTTTTCATTTTTTTAAAAATGTGCCACATTTTCTATGACAGGTATCTAAGTTTAGATTGCATTAGATACTTAATTTAGGTTAGTTTCCCCACAGCATTTCACACCTGCTCTGCAGTTTAAAAATTACATGGATTTTTTTTTTTTTTTAATGCATTCTTTTCTTGTCACATTACCAACATCATGAAACTTATTTCAGCAGTGTTGAAAAAAAATCTGAGTTGATAACATTTACTCAACTTACCTTTTCTTTGCCATCCCTAAATCTATTCAAAACAGCAATCCTCTGATTTACTTCTAATTCTCCAGATAACAAGGAAACTGCATGACCCTCTTTTGTCATCTTCTCAACCAACCACGAGGCAGTTTTTCGAGTATGACAAAAAATAATAGCTTGTCCAATAGAAATAACTCCATAAATATTTGATAAGGCAATAAACTTTTCATCAGCATTTTTGCATGTTACATAGTACTGTTTTATATTTTCAAGACTCTCCTCTTCTTTCTTAAGTTTGATAACAACAGGATTTGAGATGATTATTTCTGCAAACTCCATGACTTCAGGTGAGTAAGTTGCAGAGAAGAGCATCATCTGACAGTCCTTAGGCAACAACTTGTGAATACGTATTGACTGATCTTGGTGGCCTTGTGTTGATATCATGACATCTGCTTCATCTAGCACAAACACCTTCATTTGCCTAAAATCAATAAGCTTAAATTTTGTGCCCCAGTCAAGTACTTTACCAGGAGTTCCAATGATAATATGATCACTGATTTTGTCCCCTCTTTGCCTCTCTTGCCCACGTACAGCAAAACAAAATTTTATGTCGGGACAGTAGTGAGCCATTTGTTTTGCCACAGTTCCAGTTTGCTGTGCTAATTCATAAGTTGGGGACAAAATCAGAACTTGAGGATAGTCATATTTAACGTTTACTCTACTTAAACATGCTAAGACAAAAGCTGCTGTTTTTCCAGTTCCACTCTGTGACTGGGCAATCATATTTTGTGGAGGATCTGCCAGC-----------------------------------------------------------------------------------------
>APH_0772
GCTGATATTGAAGAAATTTATAAATGTGACAATAGCTGATATTGAAGAAATTTATAAATGTGACAATATCTGATATTGAAGAAATTTATTTGTGACAACAGCATTTATGTCTAATGGACTTGTGTTTTCATTTTTTTAAAAATGTGCCACATTTTCTATGACAGGTATCTAAGTTTAGATTGCATTAGATACTTAATTTAGGTTAGTTTCCCCACAGCATTTCACACCTGCTCTGCAGTTTAAAAATTACATGGATTTTTTTTTTTTTTTAATGCATTCTTTTCTTGTCACATTACCAACATCATGAAACTTATTTCAGCAGTGTTGAAAAAAAATCTGAGTTGATAACATTTACTCAACTTACCTTTTCTTTGCCATCCCTAAATCTATTCAAAACAGCAATCCTCTGATTTACTTCTAATTCTCCAGATAACAAGGAAACTGCATGACCCTCTTTTGTCATCTTCTCAACCAACCACGAGGCAGTTTTTCGAGTATGACAAAAAATAATAGCTTGTCCAATAGAAATAACTCCATAAATATTTGATAAGGCAATAAACTTTTCATCAGCATTTTTGCATGTTACATAGTACTGTTTTATATTTTCAAGACTCTCCTCTTCTTTCTTAAGTTTGATAACAACAGGATTTGAGATGATTATTTCTGCAAACTCCATGACTTCAGGTGAGTAAGTTGCAGAGAAGAGCATCATCTGACAGTCCTTAGGCAACAACTTGTGAATACGAATTGACTGATCTTGGTGGCCTTGGGTTGATATCATGACATCTGCTTCATCTAGCACAAACACCTTCATCTGCCTAAAATCAATAAGCTTAAATTTTGTGCCCCAGTCAAGTACTTTACCAGGAGTTCCAATGATAATATGATCAGTGATTTTGTCCCCTCTTTGCCTCTCTTGCCCACGTACAGCAAAACAAAATTTTATCTCGGGACAGTAGTGAGCCATTTGTTTTGCCACAGTTCCAGTTTGCTGTGCTAATTCATAAGTGGGAGACAAAATCAGAACTTGAGGATAGTCATATTTAGCGTTTACTCTACTTAAACATGCTAAGACAAAAGCTGCTGTTTTTCCAGTTCC------------------------------------------------------------------------------------------------------------------------------------
>APH_0185
----------------------------------GCTGATATTGAAGAAATTTATAAATGTGACAATATCTGATATTGAAGAAATTTATTTGTGACAACAGCATTTATGTCTAATGGACTTGTGTTTTCATTTTTTTAAAAATGTGCCACATTTTCTATGACAGGTATCTAAGTTCAGATTGCATTAGATACTTAATTTAGGTTAGTTTCCCCACAGCATTTCACACCTGCTCTGCAGTTTAAAAATTACATGGA----TTTTTTTTTTTAATGCATTCTTTTCTTGTCACATTACCAACATCATGAAACTTATTTCAGCAGTGTTGAAAAAAAATCTGAGTTGATAACATTTACTCAACTTACCTTTTCTTTGCCATCCCTAAATCTATTCAAAACAGCAATCCTCTGATTTACTTCTAATTCTCCAGATAACAAGGAAACTGCATGACCCTCTTTTGTCATCTTCTCAACCAACCACGAGGCAGTTTTTCGAGTATGACAAAAAATAATAGCTTGTCCAATAGAAATAACTCCATAAATATTTGATAAGGCAATAAACTTTTCATCAGCATTTTTGCATGTTACATAGTACTGTTTTATATTTTCAAGACTCTCCTCTTCTTTCTTAAGTTTGATAACAACAGGATATGAGATGATTATTTCTGCAAACTCCATGACTTCAGGTGAGTAAGTTGCAGAGAAGAGCATCATCTGACAGTCCTTAGGCAACAACTTGTGAATACGAATTGACTGATCTTGGTGGCCTTGGGTTGATATCATGACATCTGCTTCATCTAGCACAAACACCTTCATCTGCCTAAAATCAATAAGCTTAAATTTTGTGCCCCAGTCAAGTACTTTACCAGGAGTTCCAATGATAATATGATCAGTGATTTTGTCCCCTCTTTGCCTCTCTTGCCCACGTACAGCAAAACAAAATTTTATCTCGGGACAGTAGTGAGCCATTTGTTTTGCCACAGTTCCAGTTTGCTGTGCTAATTCATAAGTGGGGGACAAAATCAGAACTTGAGGATAGTCATATTTAACGTTTACTCTACTTAAACATGCTAAGACAAAAGCTGCTGTTTTTCCAGTTCCACTCTGTGACTGGGCAATCATATTTTGTGGAGGATCTGCCAGCAAAGTTGGCAGAGCAGTTTCTTGGATTTTTGATGGAGAATTAAAACCCATTGCATACACACCTTTTAGCAGTTCCGGGGTTAATTTAAG
>APH_0880
GCTGATATTGAAGAAATTTATAAATGTGACAATAGCTGATATTGAAGAAATTTATAAATGTGACAATATCTGATATTGAAGAA----ATTTGTGACAACAGCATTTATGTCTAATGGACTTGTGTTTTCATTTTTTTTTAAATGTGCCACATTTTCTATGACAGGTATCTAAGTTCAGATTGCATTAGATACTTAATTTAGGTTAGTTTCCCCACAGCATTTCACACCTGCTCTGCAGTTTAAAAATTACATGGATTTTTTTTTTTTTTTAATGCATTCTTTTCTTGTCACATTACCAACATCATGAAACTTATTTCAGCAGTGTTGAAAAAAAATCTGAGTTGATAACATTTACTCAACTTACCTTTTCTTTGCCATCCCTAAATCTATTCAAAACAGCAATCCTCTGATTTACTTCTAATTCTCCAGATAACAAGGAAACTGCATGACCCTCTTTTGTCATCTTCTCAACCAACCACGAGGCAGTTTTTCGAGTATGACAAAAAATAATAGCTTGTCCAATAGAAATAACTCCATAAATATTTGATAAGGCAATAAACTTTTCATCAGCATTTTTGCATGTTACATAGTACTGTTTTATATTTTCAAGACTCTCCTCTTCTTTCTTAAGTTTGATAACAACAGGATATGAGATGATTATTTCTGCAAACTCCATGACTTCAGGTGAGTAAGTTGCAGAGAAGAGCATCATCTGACAGTCCTTAGGCAACAACTTGTGAATACGAATTGACTGATCTTGGTGGCCTTGGGTTGATATCATGACATCTGCTTCATCTAGCACAAACACCTTCATCTGCCTAAAATCAATAAGCTTAAATTTTGTGCCCCAGTCAAGTACTTTACCAGGAGTTCCAATGATAATATGATCAGTGATTTTGTCCCCTCTTTGCCTCTCTTGCCCACGTACAGCAAAACAAAATTTTATCTCGGGACAGTAGTGAGCCATTTGTTTTGCCACAGTTCCAGTTTGCTGTGCTAATTCATAAGTGGGGGACAAAATCAGAACTTGAGGATAGTCATATTTAACATTTACTCTACTTAAACATGCTAAGACAAAAGCTGCTGTTTTTCCAGTTCCACTCTGTGACTGGGCAATCATATTTTGTGGAGGATCTGCCAGCAAAGTTGGCAGAGCAGTTTCTTGGATTTTTGATGGAGAATTAAAACCCATTGCATACACACCTTTTAGCAGTTCCGGGGTTAATTTAAG
>APH_4021
GCTGATATTGAAGAAATTTATAAATGTGACAATAGCTGATATTGAAGAAATTTATAAATGTGACAATATCTGATATTGAAGAA----ATTTGTGACAACAGCATTTATGTCTAATGGACTTGTGTTTTCATTTTTTTTAAAATGTGCCACATTTTCTATGACAGGTATCTAAGTTCAGATTGCATTAGATACTTAATTTAGGTTAGTTTCCCCACAGCATTTCACACCTGCTCTGCAGTTTAAAAATTACATGGATTTTTTTTTTTTTTTAATGCATTCTTTTCTTGTCACATTACCAACATCATGAAACTTATTTCAGCAGTGTTGAAAAAAAATCTGAGTTGATAACATTTACTCAACTTACCTTTTCTTTGCCATCCCTAAATCTATTCAAAACAGCAATCCTCTGATTTACTTCTAATTCTCCAGATAACAAGGAAACTGCATGACCCTCTTTTGTCATCTTCTCAACCAACCACGAGGCAGTTTTTCGAGTATGACAAAAAATAATAGCTTGTCCAATAGAAATAACTCCATAAATATTTGATAAGGCAATAAACTTTTCATCAGCATTTTTGCATGTTACATAGTACTGTTTTATATTTTCAAGACTCTCCTCTTCTTTCTTAAGTTTGATAACAACAGGATATGAGATGATTATTTCTGCAAACTCCATGACTTCAGGTGAGTAAGTTGCAGAGAAGAGCATCATCTGACAGTCCTTAGGCAACAACTTGTGAATACGAATTGACTGATCTTGGTGGCCTTGGGTTGATATCATGACATCTGCTTCATCTAGCACAAACACCTTCATCTGCCTAAAATCAATAAGCTTAAATTTTGTGCCCCAGTCAAGTACTTTACCAGGAGTTCCAATGATAATATGATCAGTGATTTTGTCCCCTCTTTGCCTCTCTTGCCCACGTACAGCAAAACAAAATTTTATCTCGGGACAGTAGTGAGCCATTTGTTTTGCCACAGTTCCAGTTTGCTGTGCTAATTCATAAGTGGGGGACAAAATCAGAACTTGAGGATAGTCATATTTAACGTTTACTCTACTTAAACATGCTAAGACAAAAGCTGCTGTTTTTCCAGTTCCACTCTGTGACTGGGCAATCATATTTTGTGGAGGATCTGCCAGCAAAGTTGGCAGAGCAGTTTCTTGGATTTTTGATGGAGAATTAAAACCCATTGCATACACACCTTTTAGCAGTTCCGGGGTTAATTTAAG
>APH_0723
GCTGATATTGAAGAAATTTATAAATGTGACAATAGCTGATATTGAAGAAATTTATAAATATGACAATATCTGATATTGAAGAA----ATTTGTGACAACAGCATTTATGTCTAATGGACTTGTGTTTTCATTTTTTTTTAAATGTGCCACATTTTCTATGACAGGTATCTAAGTTCAGATTGCATTAGATACTTAATTTAGGTTAGTTTCCCCACAGCATTTCACACCTGCTCTGCAGTTTAAAAATTACATGGATTTTTTTTTTTTTTTAATGCATTCTTTTCTTGTCACATTACCAACATCATGAAACTTATTTCAGCAGTGTTGAAAAAAAATCTGAGTTGATAACATTTACTCAACTTACCTTTTCTTTGCCATCCCTAAATCTATTCAAAACAGCAATCCTCTGATTTACTTCTAATTCTCCAGATAACAAGGAAACTGCATGACCCTCTTTTGTCATCTTCTCAACCAACCACGAGGCAGTTTTTCGAGTATGACAAAAAATAATAGCTTGTCCAATAGAAATAACTCCATAAATATTTGATAAGGCAATAAACTTTTCATCAGCATTTTTGCATGTTACATAGTACTGTTTTATATTTTCAAGACTCTCCTCTTCTTTCTTAAGTTTGATAACAACAGGATATGAGATGATTATTTCTGCAAACTCCATGACTTCAGGTGAGTAAGTTGCAGAGAAGAGCATCATCTGACAGTCCTTAGGCAACAACTTGTGAATACGAATTGACTGATCTTGGTGGCCTTGGGTTGATATCATGACATCTGCTTCATCTAGCACAAACACCTTCATCTGCCTAAAATCAATAAGCTTAAATTTTGTGCCCCAGTCAAGTACTTTACCAGGAGTTCCAATGATAATATGATCAGTGATTTTGTCCCCTCTTTGCCTCTCTTGCCCACGTACAGCAAAACAAAATTTTATCTCGGGACAGTAGTGAGCCATTTGTTTTGCCACAGTTCCAGTTTGCTGTGCTAATTCATAAGTGGGGGACAAAATCAGAACTTGAGGATAGTCATATTTAACGTTTACTCTACTTAAACATGCTAAGACAAAAGCTGCTGTTTTTCCAGTTCCACTCTGTGACTGGGCAATCATATTTTGTGGAGGATCTGCCAGCAAAGTTGGCAGAGCAGTTTCTTGGATTTTTGATGGAGAATTAAAACCCATTGCATACACACCTTTTAGCAGTTCCGGGGTTAATTTAAG
>APH_1602
GCTGATATTGAAGAAATTTATAAATGTGACAATAGCTGATATTGAAGAAATTTATAAATGTGACAATATCTGATATTGAAGAA----ATTTGTGACAACAGCATTTATGTCTAATGGACTTGTGTTTTCATTTTTTTTTAAATGTGCCACATTTTCTATGACAGGTATCTAAGTTCAGATTGCATTAGATACTTAATTTAGGTTAGTTTCCCCACAGCATTTCACACCTGCTCTGCAGTTTAAAAATTACATGGATTTTTTTTTTTTTTTAATGCATTCTTTTCTTGTCACATTACCAACATCATGAAACTTATTTCAGCAGTGTTGAAAAAAAATCTGAGTTGATAACATTTACTCAACTTACCTTTTCTTTGCCATCCCTAAATCTATTCAAAACAGCAATCCTCTGATTTACTTCTAATTCTCCAGATAACAAGGAAACTGCATGACCCTCTTTTGTCATCTTCTCAACCAACCACGAGGCAGTTTTTCGAGTATGACAAAAAATAATAGCTTGTCCAATAGAAATAACTCCATAAATATTTGATAAGGCAATAAACTTTTCATCAGCATTTTTGCATGTTACATAGTACTGTTTTATATTTTCAAGACTCTCCTCTTCTTTCTTAAGTTTGATAACAACAGGATATGAGATGATTATTTCTGCAAACTCCATGACTTCAGGTGAGTAAGTTGCAGAGAAGAGCATCATCTGACAGTCCTTAGGCAACAACTTGTGAATACGAATTGACTGATCTTGGTGGCCTTGGGTTGATATCATGACATCTGCTTCATCTAGCACAAACACCTTCATCTGCCTAAAATCAATAAGCTTAAATTTTGTGCCCCAGTCAAGTACTTTACCAGGAGTTCCAATGATAATATGATCAGTGATTTTGTCCCCTCTTTGCCTCTCTTGCCCACGTACAGCAAAACAAAATTTTATCTCGGGACAGTAGTGAGCCATTTGTTTTGCCACAGTTCCAGTTTGCTGTGCTAATTCATAAGTGGGGGACAAAATCAGAACTTGAGGATAGTCATATTTAACGTTTACTCTACTTAAACATGCTAAGACAAAAGCTGCTGTTTTTCCAGTTCCACTCTGTGACTGGGCAATCATATTTTGTGGAGGATCTGCCAGCAAAGTTGGCAGAGCAGTTTCTTGGATTTTTGATGGAGAATTAAAACCCATTGCATACACACCTTTTAGCAGTTCCGGGGTTAATTTAAG
>APH_0622
-------------AAATTTATAAATGTGACAATAGCTGATATTGAAGAAATTTATAAATGTGACAATATCTGATATTGAAGAA----ATTTGTGACAACAGCATTTATGTCTAATGGACTTGTGTTTTCATTTTTTTTTAAATGTGCCACATTTTCTATGACAGGTATCTAAGTTCAGATTGCATTAGATACTTAATTTAGGTTAGTTTCCCCACAGCATTTCACACCTGCTCTGCAGTTTAAAAATTACATGGATTTTTTTTTTTTTTTAATGCATTCTTTTCTTGTCACATTACCAACATCATGAAACTTATTTCAGCAGTGTTGAAAAAAAATCTGAGTTGATAACATTTACTCAACTTACCTTTTCTTTGCCATCCCTAAATCTATTCAAAACAGCAATCCTCTGATTTACTTCTAATTCTCCAGATAACAAGGAAACTGCATGACCCTCTTTTGTCATCTTCTCAACCAACCACGAGGCAGTTTTTCGAGTATGACAAAAAATAATAGCTTGTCCAATAGAAATAACTCCATAAATATTTGATAAGGCAATAAACTTTTCATCAGCATTTTTGCATGTTACATAGTACTGTTTTATATTTTCAAGACTCTCCTCTTCTTTCTTAAGTTTGATAACAACAGGATATGAGATGATTATTTCTGCAAACTCCATGACTTCAGGTGAGTAAGTTGCAGAGAAGAGCATCATCTGACAGTCCTTAGGCAACAACTTGTGAATACGAATTGACTGATCTTGGTGGCCTTGGGTTGATATCATGACATCTGCTTCATCTAGCACAAACACCTTCATCTGCCTAAAATCAATAAGCTTAAATTTTGTGCCCCAGTCAAGTACTTTACCAGGAGTTCCAATGATAATATGATCAGTGATTTTGTCCCCTCTTTGCCTCTCTTGCCCACGTACAGCAAAACAAAATTTTATCTCGGGACAGTAGTGAGCCATTTGTTTTGCCACAGTTCCAGTTTGCTGTGCTAATTCATAAGTGGGGGACAAAATCAGAACTTGAGGATAGTCATATTTAACGTTTACTCTAC----------------------------------------------------------------------------------------------------------------------------------------------------------------------------
>APH_0136
GCTGATATTGAAGAAATTTATAAATGTGACAATAGCTGATATTGAAGAAATTTATAAATGTGACAATATCTGATATTGAAGAAATTTATTTGTGACAACAGCATTTATGTCTAATGGACTTGTGTTTTCATTTTTTTTTAAATGTGCCACATTTTCTATGACAGGTATCTAAGTTCAGATTGCATTAGATACTTAATTTAGGTTAGTTTCCCCACAGCATTTCACACCTGCTCTGCAGTTTAAAAATTACATGGATTTTTTTTTTTTTTTAATGCATTCTTTTCTTGTCACATTACCAACATCATGAAACTTATTTCAGCAGTGTTG-AAAAAAATCTGAGTTGATAACATTTACTCAACTTACCTTTTCTTTGCCATCCCTAAATCTATTCAAAACAGCAATCCTCTGATTTACTTCTAATTCTCCAGATAACAAGGAAACTGCATGACCCTCTTTTGTCATCTTCTCAACCAACCACGAGGCAGTTTTTCGAGTATGACAAAAAATAATAGCTTGTCCAATAGAAATAACTCCATAAATATTTGATAAGGCAATAAACTTTTCATCAGCATTTTTGCATGTTACATAGTACTGTTTTATATTTTCAAGACTCTCCTCTTCTTTCTTAAGTTTGATAACAACAGGATATGAGATGATTATTTCTGCAAACTCCATGACTTCAGGTGAGTAAGTTGCAGAGAAGAGCATCATCTGACAGTCCTTAGGCAACAACTTGTGAATACGAATTGACTGATCTTGGTGGCCTTGGGTTGATATCATGACATCTGCTTCATCTAGCACAAACACCTTCATCTGCCTAAAATCAATAAGCTTAAATTTTGTGCCCCAGTCAAGTACTTTACCAGGAGTTCCAATGATAATATGATCAGTGATTTTGTCCCCTCTTTGCCTCTCTTGCCCACGTACAGCAAAACAAAATTTTATCTCGGGACAGTAGTGAGCCATTTGTTTTGCCACAGTTCCAGTTTGCTGTGCTAATTCATAAGTGGGGGACAAAATCAGAACTTGAGGATAGTCATATTTAACGTTTACTCTACTTAAACATGCTAAGACAAAAGCTGCTGTTTTTCCAGTTCCACTCTGTGACTGGGCAATCATATTTTGTGGAGGATCTGCCAGCAAAGTTGGCAGAGCAGTTTCTTGGATTTTTGATGGAGAATTAAAACCCATTGCATACACACCTTTTAGCAGTTCCGGGGTTAATTTAAG
>APH_3177
GCTGATATTGAAGAAATTTATAAATGTGACAATAGCTGATATTGAAGAAATTTATAAATGTGACAATATCTGATATTGAAGAAATTTATTTGTGACAACAGCATTTATGTCTAATGGACTTGTGTTTTCATTTTTTTTTAAATGTGCCACATTTTCTATGACAGGTATCTAAGTTCAGATTGCATTAGATACTTAATTTAGGTTAGTTTCCCCACAGCATTTCACACCTGCTCTGCAGTTTAAAAATTACATGGATTTTTTTTTTTTTTTAATGCATTCTTTTCTTGTCACATTACCAACATCATGAAACTTATTTCAGCAGTGTTG-AAAAAAATCTGAGTTGATAACATTTACTCAACTTACCTTTTCTTTGCCATCCCTAAATCTATTCAAAACAGCAATCCTCTGATTTACTTCTAATTCTCCAGATAACAAGGAAACTGCATGACCCTCTTTTGTCATCTTCTCAACCAACCACGAGGCAGTTTTTCGAGTATGACAAAAAATAATAGCTTGTCCAATAGAAATAACTCCATAAATATTTGATAAGGCAATAAACTTTTCATCAGCATTTTTGCATGTTACATAGTACTGTTTTATATTTTCAAGACTCTCCTCTTCTTTCTTAAGTTTGATAACAACAGGATATGAGATGATTATTTCTGCAAACTCCATGACTTCAGGTGAGTAAGTTGCAGAGAAGAGCATCATCTGACAGTCCTTAGGCAACAACTTGTGAATACGAATTGACTGATCTTGGTGGCCTTGGGTTGATATCATGACATCTGCTTCATCTAGCACAAACACCTTCATCTGCCTAAAATCAATAAGCTTAAATTTTGTGCCCCAGTCAAGTACTTTACCAGGAGTTCCAATGATAATATGATCAGTGATTTTGTCCCCTCTTTGCCTCTCTTGCCCACGTACAGCAAAACAAAATTTTATCTCGGGACAGTAGTGAGCCATTTGTTTTGCCACAGTTCCAGTTTGCTGTGCTAATTCATAAGTGGGGGACAAAATCAGAACTTGAGGATAGTCATATTTAACGTTTACTCTACTTAAACATGCTAAGACAAAAGCTGCTGTTTTTCCAGTTCCACTCTGTGACTGGGCAATCATATTTTGTGGAGGATCTGCCAGCAAAGTTGGCAGAGCAGTTTCTTGGATTTTTGATGGAGAATTAAAACCCATTGCATACACACCTTTTAGCAGTTCCGGGGTTAATTTAAG
>APH_3191
GCTGATATTGAAGAAATTTATAAATGTGACAATAGCTGATATTGAAGAAATTTATAAATGTGACAATATCTGATATTGAAGAAATTTATTTGTGACAACAGCATTTATGTCTAATGGACTTGTGTTTTCATTTTTTTTTAAATGTGCCACATTTTCTATGACAGGTATCTAAGTTCAGATTGCATTAGATACTTAATTTAGGTTAGTTTCCCCACAGCATTTCACACCTGCTCTGCAGTTTAAAAATTACATGGA--TTTTTTTTTTTTTAATGCATTCTTTTCTTGTCACATTACCAACATCATGAAACTTATTTCAGCAGTGTTGAAAAAAAATCTGAGTTGATAACATTTACTCAACTTACCTTTTCTTTGCCATCCCTAAATCTATTCAAAACAGCAATCCTCTGATTTACTTCTAATTCTCCAGATAACAAGGAAACTGCATGACCCTCTTTTGTCATCTTCTCAACCAACCACGAGGCAGTTTTTCGAGTATGACAAAAAATAATAGCTTGTCCAATAGAAATAACTCCATAAATATTTGATAAGGCAATAAACTTTTCATCAGCATTTTTGCATGTTACATAGTACTGTTTTATATTTTCAAGACTCTCCTCTTCTTTCTTAAGTTTGATAACAACAGGATATGAGATGATTATTTCTGCAAACTCCATGACTTCAGGTGAGTAAGTTGCAGAGAAGAGCATCATCTGACAGTCCTTAGGCAACAACTTGTGAATACGAATTGACTGATCTTGGTGGCCTTGGGTTGATATCATGACATCTGCTTCATCTAGCACAAACACCTTCATCTGCCTAAAATCAATAAGCTTAAATTTTGTGCCCCAGTCAAGTACTTTACCAGGAGTTCCAATGATAATATGATCAGTGATTTTGTCCCCTCTTTGCCTCTCTTGCCCACGTACAGCAAAACAAAATTTTATCTCGGGACAGTAGTGAGCCATTTGTTTTGCCACAGTTCCAGTTTGCTGTGCTAATTCATAAGTGGGGGACAAAATCAGAACTTGAGGATAGTCATATTTAACGTTTACTCTACTTAAACATGCTAAGACAAAAGCTGCTGTTTTTCCAGTTCCACTCTGTGACTGGGCAATCATATTTTGTGGAGGATCTGCCAGCAAAGTTGGCAGAGCAGTTTCTTGGATTTTTGATGGAGAATTAAAACCCA----------------------------------------
>APH_1438
-------------------------------------------------------------------------------------------------------------------------------------------------------------------------------------------------------------------------CATTTCACACCTGCTCTGCAGTTTAAAAATTACATGGA---TTTTTTTTTTTTAATGCATTCTTTTCTTGTCACATTACCAACATCATGAAACTTATTTCAGCAGTGTTGAAAAAAAATCTGAGTTGATAACATTTACTCAACTTACCTTTTCTTTGCCATCCCTAAATCTATTCAAAACAGCAATCCTCTGATTTACTTCTAATTCTCCAGATAACAAGGAAACTGCATGACCCTCTTTTGTCATCTTCTCAACCAACCACGAGGCAGTTTTTCGAGTATGACAAAAAATAATAGCTTGTCCAATAGAAATAACTCCATAAATATTTGATAAGGCAATAAACTTTTCATCAGCATTTTTGCATGTTACATAGTACTGTTTTATATTTTCAAGACTCTCCTCTTCTTTCTTAAGTTTGATAACAACAGGATATGAGATGATTATTTCTGCAAACTCCATGACTTCAGGTGAGTAAGTTGCAGAGAAGAGCATCATCTGACAGTCCTTAGGCAACAACTTGTGAATACGAATTGACTGATCTTGGTGGCCTTGGGTTGATATCATGACATCTGCTTCATCTAGCACAAACACCTT------------------------------------------------------------------------------------------------------------------------------------------------------------------------------------------------------------------------------------------------------------------------------------------------------------------------------------------------------------------------------------------------------------------------------------
>APH_0683
-----------------------------------------------------------------------------------------------------------------------------------------------------------------------------------------------------------------------------------------------------------------TTTTTTTTTTTTTAATGCATTCTTTTCTTGTCACATTACCAACATCATGAAACTTATTTCAGCAGTGTTGAAAAAAAATCTGAGTTGATAACATTTACTCAACTTACCTTTTCTTTGCCATCCCTAAATCTATTCAAAACAGCAATCCTCTGATTTACTTCTAATTCTCCAGATAACAAGGAAACTGCATGGCCCTCTTTTGTCATCTTCTCAACCAACCACGAGGCAGTTTTTCGTGTATGACAAAAAATAATAGCTTGTCCAATAGAAATAACTCCATAAATATTTGATAAGGCAATAAACTTTTCATCAGCATTTTTGCATGTTACATAGTACTGTTTTATATTTTCAAGACTCTCCTCTTCTTTCTTAAGTTTGATAACAACAGGATTTGAGATGATTATTTCTGCAAAGTCCATGACTTCAGGTGAGTAAGTTGCAGAGAAGAGCATCATCTGACAGTCCTTAGGCAACAACTTGTGAATACGTATTGACTGATCTTGGTGGCCTTGGGTTGATATCATGACATCTGCTTCATCTAGCACAAACACCTTCATCTGCCTAAAATCAATAAGCTTAAATTTTGTGCCCCAGTCAAGTACTTTACCAGGAGTTCCAATGATAATATGATCAGTGATTTTGTCCCCTCTTTGCCTCTCTTGCCCACGTACAGCAAAACAAAATTTTATGTCGGGACAGTAGTGAGCCATTTGTTTTGCCACAGTTCCAGTTTGCTGTGCTAATTCATAAGTGGGGGACAAAATCAGAACTTGAGGATAGTCATATTTAACGTTTACTCTACTTAAACATGCTAAGACAAAAGCTGCTGTTTTTCCAGTTCCACTCTGTGACTGGGCAATCATATTTTGTGGAGGATCTGCCAGCAAAGTTGGCAGAGCAGTTTCTTGGATTTTTGATGGAGAATTAAAACCCATTGCATACACACCTTTTAGCAGTTCCGGGGTTAATTTAAG
>APH_0717
GCTGATATTGAAGAAATTTATAAATGTGACAATAGCTGATATTGAAGAAATTTATAAATGTGACAATATCTGATATTGAAGAAATTTATTTGTGACAACAGCATTTATGTCTAATGGACTTGTGTTTTCATTTTTTTAAAAATGTGCCACATTTTCTATGACAGGTATCTAAGTTCAGATTGCATTAGATACTTAATTTAGGTTAGTTTCCCCACAGCATTTCACACCTGCTCTGCAGTTTAAAAATTACATGGA----TTTTTTTTTTTAATGCATTCTTTTCTTGTCACATTACCAACATCATGAAACTTATTTCAGCAGTGTTG-AAAAAAATCTGAGTTGATAACATTTACTCAACTTACCTTTTCTTTGCCATCCCTAAATCTATTCAAAACAGCAATCCTCTGATTTACTTCTAATTCTCCAGATAACAAGGAAACTGCATGGCCCTCTTTTGTCATCTTCTCAACCAACCACGAGGCAGTTTTTCGTGTATGACAAAAAATAATAGCTTGTCCAATAGAAATAACTCCATAAATATTTGATAAGGCAATAAACTTTTCATCAGCATTTTTGCATGTTACATAGTACTGTTTTATATTTTCAAGACTCTCCTCTTCTTTCTTAAGTTTGATAACAACAGGATATGAGATGATTATTTCTGCAAACTCCATGACTTCAGGTGAGTAAGTTGCAGAGAAGAGCATCATCTGACAGTCCTCAGGCAACAACTTGTGAATACGTATTGACTGATCTTGGTGGCCTTGGGTTGATATCATGACATCTGCTTCATCTAGCACAAACACCTTCATCTGCCTAAAATCAATAAGCTTAAATTTTGTGCCCCAGTCAAGTACTTTACCAGGAGTTCCAATGATAATATGATCAGTGATTTTGTCCCCTCTTTGCCTCTCTTGCCCACGTACAGCAAAACAAAATTTTATGTCGGGACAGTAGTGAGCCATTTGTTTTGCCACAGTTCCAGTTTGCTGTGCTAATTCATAAGTGGGGGACAAAATCAGAACTTGAGGATAGTCATATTTAACGTTTACTCTACTTAAACATGCTAAGACAAAAGCTGCTGTTTTTCCAGTTCCACTCTGTGACTGGGCAATCATATTTTGTGGAGGATCTGCCAGCAAAGTTGGCAGAGCAGTTTCTTGGATTTTTGATGGAGAATTAAAACCCAT---------------------------------------
>APH_0186
---------------------------------------------------------------------------------------------------------------------------------------------------------------------------------------------------------------------ACAGCATTTCACACCTGCTCTGCAGTTTAAAAATTACATGGA--TTTTTTTTTTTTTAATGCATTCTTTTCTTGTCACATTACCAACATCATG--ACTTATTTCAGCAGTGTTG-AAAAAAATCTGAGTTGATAACATTTACTCAACTTACCTTTTCTTTGCCATCCCTAAATCTATTCAAAACAGCAATCCTCTGATTTACTTCTAATTCTCCAGATAACAAGGAAACTGCATGGCCCTCTTTTGTCATCTTCTCAACCAACCACGAGGCAGTTTTTCGTGTATGACAAAAAATAATAGCTTGTCCAATAGAAATAACTCCATAAATATTTGATAAGGCAATAAACTTTTCATCAGCATTTTTGCATGTTACATAGTACTGTTTTATATTTTCAAGACTCTCCTCTTCTTTCTTAAGTTTGATAACAACAGGATTTGAGATGATTATTTCTGCAAACTCCATGACTTCAGGTGAGTAAGTTGCAGAGAAGAGCATCATCTGACAGTCCTCAGGCAACAACTTGTGAATACGTATTGACTGATCTTGGTGGCCTTGGGTTGATATCATGACATCTGCTTCATCTAGCACAAACACCTTCATCTGCCTAAAATCAATAAGCTTAAATTTTGTGCCCCAGTCAAGTACTTTACCAGGAGTTCCAATGATAATATGATCAGTGATTTTGTCCCCTCTTTGCCTCTCTTGCCCACGTACAGCAAAACAAAATTTTATCTCGGGACAGTAGTGAGCCATTTGTTTTGCCACAGTTCCAGTTTGCTGTGCTAATTCATAAGTGGGGGACAAAATCAGAACTTGAGGATAGTCATATTTAACGTTTACTCTACTTAAACATGCTAAGACAAAAGCTGCTGTTTTTCCAGTTCCACTCTGTGACTGGGCAATCATATTTTGTGGAGGATCTGCCAGCAAAGTTGGCAGAGCAGTTTCTTGGATTTTTGATGGAGAATTAAAACCCATTGCATACACACCTTTTAGCAGTTCCGGGGTTAATTTAAG
>APH_0674
GCTGATATTGAAGAAATTTATAAATGTGACAATAGCTGATATTGAAGAAATTTATAAATGTGACAATAGCTGATATTGAAGAAATTTATTTGTGACAACAGCATTTATGTCTAATGGACTTGTGTTTTCATTTTTTTAAAAATGTGCCACATTTTCTATGACAGGTATCTAAGTTCAGATTGCATTAGATACTTAATTTAGGTTAGTTTCCCCACAGCATTTCACACCTGCTCTGCAGTTTAAAAATTACATGGA----TTTTTTTTTTTAATGCATTCTTTTCTTGTCACATTACCAACATCATGAAACTTATTTCAGCAGTGTTGAAAAAAAATCTGAGTTGATAACATTTACTCAACTTACCTTTTCTTTGCCATCCCTAAATCTATTCAAAACAGCAATCCTCTGATTTACTTCTAATTCTCCAGATAACAAGGAAACTGCATGGCCCTCTTTTGTCATCTTCTCAACCAACCACGAGGCAGTTTTTCGTGTATGACAAAAAATAATAGCTTGTCCAATAGAAATAACTCCATAAATATTTGATAAGGCAATAAACTTTTCATCAGCATTTTTGCATGTTACATAGTACTGTTTTATATTTTCAAGACTCTCCTCTTCTTTCTTAAGTTTGATAACAACAGGATTTGAGATGATTATTTCTGCAAACTCCATGACTTCAGGTGAGTAAGTTGCAGAGAAGAGCATCATCTGACAGTCCTCAGGCAACAACTTGTGAATACGTATTGACTGATCTTGGTGGCCTTGGGTTGATATCATGACATCTGCTTCATCTAGCACAAACACCTTCATCTGCCTAAAATCAATAAGCTTAAATTTTGTGCCCCAGTCAAGTACTTTACCAGGAGTTCCAATGATAATATGATCAGTGATTTTGTCCCCTCTTTGCCTCTCTTGCCCACGTACAGCAAAACAAAATTTTATGTCGGGACAGTAGTGAGCCATTTGTTTTGCCACAGTTCCAGTTTGCTGTGCTAATTCATAAGTGGGGGACAAAATCAGAACTTGAGGATAGTCATATTTAACGTTTACTCTACTTAAACATGCTAAGACAAAAGCTGCTGTTTTTCCAGTTCCACTCTGTGACTGGGCAATCATATTTTGTGGAGGATCTGCCAGCAAAGTTGGCAGAGCAGTTTCTTGGATTTTTGATGGAGAATTAAAACCCATTGCATACACACCTTTTAGCAGTTCCGGGGTTAATTTAAG
>APH_3188
GCTGATATTGAAGAAATTTATAAATGTGACAATAGCTGATATTGAAGAAATTTATAAATGTGACAATAGCTGATATTGAAGAAATTTATTTGTGACAACAGCATTTATGTCTAATGGACTTGTGTTTTCATTTTTTTAAAAATGTGCCACATTTTCTATGACAGGTATCTAAGTTCAGATTGCATTAGATACTTAATTTAGGTTAGTTTCCCCACAGCATTTCACACCTGCTCTGCAGTTTAAAAATTACATGGA--TTTTTTTTTTTTTAATGCATTCTTTTCTTGTCACATTACCAACATCATGAAACTTATTTCAGCAGTGTTGAAAAAAAATCTGAGTTGATAACATTTACTCAACTTACCTTTTCTTTGCCATCCCTAAATCTATTCAAAACAGCAATCCTCTGATTTACTTCTAATTCTCCAGATAACAAGGAAACTGCATGGCCCTCTTTTGTCATCTTCTCAACCAACCACGAGGCAGTTTTTCGTGTATGACAAAAAATAATAGCTTGTCCAATAGAAATAACTCCATAAATATTTGATAAGGCAATAAACTTTTCATCAGCATTTTTGCATGTTACATAGTACTGTTTTATATTTTCAAGACTCTCCTCTTCTTTCTTAAGTTTGATAACAACAGGATTTGAGATGATTATTTCTGCAAACTCCATGACTTCAGGTGAGTAAGTTGCAGAGAAGAGCATCATCTGACAGTCCTCAGGCAACAACTTGTGAATACGTATTGACTGATCTTGGTGGCCTTGGGTTGATATCATGACATCTGCTTCATCTAGCACAAACACCTTCATCTGCCTAAAATCAATAAGCTTAAATTTTGTGCCCCAGTCAAGTACTTTACCAGGAGTTCCAATGATAATATGATCAGTGATTTTGTCCCCTCTTTGCCTCTCTTGCCCACGTACAGCAAAACAAAATTTTATGTCGGGACAGTAGTGAGCCATTTGTTTTGCCACAGTTCCAGTTTGCTGTGCTAATTCATAAGTGGGGGACAAAATCAGAACTTGAGGATAGTCATATTTAACGTTTACTCTACTTAAACATGCTAAGACAAAAGCTGCTGTTTTTCCAGTTCCACTCTGTGACTGGGCAATCATATTTTGTGGAGGATCTGCCAGCAAAGTTGGCAGAGCAGTTTCTTGGATTTTTGATGGAGAATTAAAACCCATTGCATACACACCTTTTAGCAGTTCCGGGGTTAATTTAAG
