# Supplementary material for: ﻿Discovery of a new tarantula species from the Madrean Sky Islands and the first documented instance of syntopy between two montane endemics (Araneae, Theraphosidae, Aphonopelma): a case of prior mistaken identity
Source: Zookeys. 2024 Aug 16;1210:61–98. doi: 10.3897/zookeys.1210.125318 (PMC11344175; doi:10.3897/zookeys.1210.125318)
Supplement: Supplementary material 8 — Phylogenomics files [file zookeys-1210-061_article-125318__-s008.zip › Suppl8/individual_UCE_loci/sl_realigned_uce_20010120.fas]

>APH_1438
----------------------------------------------------------------------------------------------------------------------------------------------------------------------------------------------------------------------------------------------------------------------------------------------------------------------------------------------------------------------------------------------------------------------------------------------------------------------GGGCTGAGAAGAGCGGATAGGAGAACCGTCGGGGCAGAGCACAGTCGTCGCAGCTGCTGGGAGGACTAAGAGGCTGCCATTGCCCGCCGGCGGGGTCACCGACGGCACCACTGTCTCTACCTTCTGGGGGACGGACGACGACCGGCGGCGACAGTGGACTTTGTTCGCCGCCGATAGCTCCACGTTCCGCGGCCGCAGCACGGGGGTTACCCCCCATTTTTCGGCAATCTGTAGCCGCGAAATTTTGGCTCGGAATCTCCGCCAGCGCTGATGGACTTGGACGAGTGTTCGCGCGGGTGTGAATAGTGGACGCAGAGAGCACACTAGCTCTGTGTATGACTTTGTGGCCCGG-------------------------------------------------------------------------------------------------------------------------------------------------------------------------------------------------------------------------------------------------------------------------------------------------------------------------------------------------------------------------------------------------------------------------------------------------------------------------------------------------------------------------------------------------------------------------------------------------------------------------------
>APH_1602
CTTCTTCTTTAATGAAACCTTCGTCTTCACGGAACTTGTTAAAGGCGACTTCGCCCAGTTCATAGAACTTGATCTCCTCGGCGAAGACATCGAGGGGGACGTTGACTGGTCTTCTCAACCTCCCCCCACTTTGGTAGTAATACAGGATGGCGTCGAAACTCGGGCGGTTCCTGTCGAAGAAGTACTCGTTCCGAAGAGGATCGAAGTACCTGATTCTTCTTGTAGGATCCCCCAAGAGGCTATCAGGAAACTGGTTGAGCGTTCGTAGCTGCGTTTCGAACCTGAGTCCGCTGACGTTGATCACCACCCTTTCACAGAAGTCGTGGTCGTGGGGGATTGGCTCGAAGTTTCCTGGCAATGGCGATCCCGTGAAGTCTTTGGACGGGGGTTGGTTCCCGATCCCTTCGGGTCCTCCGGCGTCCTCGCTTCCGAGTTTGGGGAGTGACCTGGAGTCGGGAAGAAAAGAGAGAATATGAGAACCGTCGGGGCAGAGCACAGTCGTCGCAGCTGCTGGGAGGACTAAGAGGCTGCCATTGCCCGCCGGCGGGGTCACCGACGGCACCACTGTCTCTACCTTCTGGGGGACGGACGACGACCGGCGGCGACAGTGGACTTTGTTCGCCGCCGATAGCTCCACGTTCCGCGGCCGCAGCACGGGGGTTACCCCCCATTTTTCGGCAATCTGTAGCCGCGAAATTTTGGCTCGGAATCTCCGCCAGCGCTGATGGACTTGGACGAGTGTTCGCGCGGGTGTGAATAGTGGACGCAGAGAGCACACTAGCTCTGTGTATGACTTTGTGGCCCGGATGATCGTTATTGGTAGAGCTGCCGCTGTCGGCTGCAAGCGCCCAGGGAGCAATGCACGACTAGAGGGCGCTGCGCTCTTTCTCGCTGCAACATATTACGTCACGACTCTTTCTCCCGCGAGCCTTGATCTTCTCTGCCTCCTCCTCCTCCTTTAATTCCAGCTCCATCTAATACAGAGGATACATCCAATCCTTTTCCGACCGCTCCTCTCCCTAAAAAGACGCATTTAAATTCACGTCATTTCAAGAATGCGGATTCGAGGAAAAAAAGCATTCACGACGCTAATTCGCTGTTGTCCTATGTTTTTTAAACAATTTTTAAGATATTTTATTGCAATATTTAGGGATGACGAGATATGATGGGGTCGAAAGAGCTTTAGCGGTGAATGATGCCGGCTCAGCATTTTACAGGTTAAGAGAAATTTTTCAGTTAAATTATATCCTTCAAATTCCTCGTTAATTGAAATTCTGATCGCACTGAAAAAAAATGTCTAATATAGGGAATCATGAAGCATTTGTATTGTTTCCAAAACGGGAATTTCCAGGGCGTTATATTTATATATATACACTGCCCGACATAGAAAATGCAACACCAAGAAGAATCGGT
>APH_4024
CTTCTTCTTTAATGAAACCTTCGTCTTCACGGAACTTGTTAAAGGCGACTTCGCCCAGTTCATAGAACTTGATCTCCTCGGCGAAGACATCGAGGGGGACGTTGACTGGTCTTCTCAACCTCCCCCCACTTTGGTAGTAATACAGGATGGCGTCGAAACTCGGGCGGTTCCTGTCGAAGAAGTACTCGTTCCGAAGAGGATCGAAGTACCTGATTCTTCTTGTAGGATCCCCCAAGAGGCTATCAGGAAACTGGTTGAGCGTTCGTAGCTGCGTTTCGAACCTGAGTCCGCTGACGTTGATCACCACCCTTTCACAGAAGTCGTGGTCGTGGGGGATTGGCTCGAAGTTTCCTGGCAATGGCGATCCCGTGAAGTCTTTGGACGGGGGTTGGTTCCCGATCCCTTCGGGTCCTCCGGCGTCCTCGCTTCCGAGTTTGGGGAGTGACCTGGAGTCGGGAAGAAAAGAGAGAATATGAGAACCGTCGGGGCAGAGCACAGTCGTCGCAGCTGCTGGGAGGACTAAGAGGCTGCCATTGCCCGCCGGCGGGGTCACCGACGGCACCACTGTCTCTACCTTCTGGGGGACGGACGACGACCGGCGGCGACAGTGGACTTTGTTCGCCGCCGATAGCTCCACGTTCCGCGGCCGCAGCACGGGGGTTACCCCCCATTTTTCGGCAATCTGTAGCCGCGAAATTTTGGCTCGGAATCTCCGCCAGCGCTGATGGACTTGGACGAGTGTTCGCGCGGGTGTGAATAGTGGACGCAGAGAGCACACTAGCTCTGTGTATGACTTTGTGGCCCGGATGTTCGTTATTGGTAGAGCTGCCGCTGTCGGCTGCAAGCGCCCAGGGAGCAATGCACGACTAGAGGGCGCTGCGCTCTTTCTCGCTGCAACATATTACGTCACGACTCTTTCTCCCGCGAGCCTTGATCTTCTCTGCCTCCTCCTCCTCCTTTAATTCCAGCTCCATCTAATACAGAGGATACATCCAATCCTTTTCCGACCGCTCCTCTCCCTAAAAAGACGCATTTAAATTCACGTCATTTCAAGAATGCGGATTCGAGGAAAAAAAGCATTCACGACGCTAATTCGCTGTTGTCCTATGTTTTTTAAACAATTTTTAAGATATTTTATTGCAATATTTAGGGATGACGAGATATGATGGGGTCGAAAGAGCTTTAGCGGTGAATGATGCCGGCTCAGCATTTTACAGGTTAAGAGAAATTTTTCAGTTAAATTATATCCTTCAAATTCCTCGTTAATTGAAATTCTGATCGCACTGAAAAAAAATGTCTAATATAGGGAATCATGAAGCATTTGTATTGTTTCAAAAACGGGAACTTCCAGGGCGTTATATTTATATATATACACTGCCCGACATAGAAAATGCAACACCAAGAAGAATCGGT
>APH_4021
CTTCTTCTTTAATGAAACCTTCGTCTTCACGGAACTTGTTAAAGGCGACTTCGCCCAGTTCATAGAACTTGATCTCCTCGGCGAAGACATCGAGGGGGACGTTGACTGGTCTTCTCAACCTCCCCCCACTTTGGTAGTAATACAGGATGGCGTCGAAACTCGGGCGGTTCCTGTCGAAGAAGTACTCGTTCCGAAGAGGATCGAAGTACCTGATTCTTCTTGTAGGATCCCCCAAGAGGCTATCAGGAAACTGGTTGAGCGTTCGTAGCTGCGTTTCGAACCTGAGTCCGCTGACGTTGATCACCACCCTTTCACAGAAGTCGTGGTCGTGGGGGATTGGCTCGAAGTTTCCTGGCAATGGCGATCCCGTGAAGTCTTTGGACGGGGGTTGGTTCCCGATCCCTTCGGGTCCTCCGGCGTCCTCGCTTCCGAGTTTGGGGAGTGACCTGGAGTCGGGAAGAAAAGAGAGAATATGAGAACCGTCGGGGCAGAGCACAGTCGTCGCAGCTGCTGGGAGGACTAAGAGGCTGCCATTGCCCGCCGGCGGGGTCACCGACGGCACCACTGTCTCTACCTTCTGGGGGACGGACGACGACCGGCGGCGACAGTGGACTTTGTTCGCCGCCGATAGCTCCACGTTCCGCGGCCGCAGCACGGGGGTTACCCCCCATTTTTCGGCAATCTGTAGCCGCGAAATTTTGGCTCGGAATCTCCGCCAGCGCTGATGGACTTGGACGAGTGTTCGCGCGGGTGTGAATAGTGGACGCAGAGAGCACACTAGCTCTGTGTATGACTTTGTGGCCCGGATGTTCGTTATTGGTAGAGCTGCCGCTGTCGGCTGCAAGCGCCCAGGGAGCAATGCACGACTAGAGGGCGCTGCGCTCTTTCTCGCTGCAACATATTACGTCACGACTCTTTCTCCCGCGAGCCTTGATCTTCTCTGCCTCCTTCTCCTCCTTTAATTCCAGCTCCATCTAATACAGAGGATACATCCAATCCTTTTCCGACCGCTCCTCTCCCTAAAAAGACGCATTTAAATTCACGTCATTTCAAGAATGCGGATTCGAGGAAAAAAAGCATTCACGACGCTAATTCGCTGTTGTCCTATGTTTTTTAAACAATTTTTAAGATATTTTATTGCAATATTTAGGGATGACGAGATATGATGGGGTCGAAAGAGCTTTAGCGGTGAATGATGCCGGCTCAGCATTTTACAGGTTAAGAGAAATTTTTCAGTTAAATTATATCCTTCAAATTCCTCGTTAAATGAAATTCTGATAGCACTGAAAAAAAATGTCTAATATAGGGAATCATGAAGCATTTGTATTGTTTCCAAAACGGGAATTTCCAGGGCGTTATATTTATATATATACACTGCCCGACATAGAAAATGCAACACCAAGAAGAATCGGT
>APH_0880
----------------------------------CTTGTTAAAGGCGACTTCGCCCAGTTCATAGAACTTGATCTCCTCGGCGAAGACATCGAGGGGGACGTTGACTGGTCTTCTCAACCTCCCCCCACTTTGGTAGTAATACAGGATGGCGTCGAAACTCGGGCGGTTCCTGTCGAAGAAGTACTCGTTCCGAAGAGGATCGAAGTACCTGATTCTTCTTGTAGGATCCCCCAAGAGGCTATCAGGAAACTGGTTGAGCGTTCGTAGCTGCGTTTCGAACCTGAGTCCGCTGACGTTGATCACCACCCTTTCACAGAAGTCGTGGTCGTGGGGGATTGGCTCGAAGTTTCCTGGCAATGGCGATCCCGTGAAGTCTTTGGACGGGGGTTGGTTCCCGATCCCTTCGGGTCCTCCGGCGTCCTCGCTTCCGAGTTTGGGGAGTGACCTGGAGTCGGGAAGAAAAGAGAGAATATGAGAACCGTCGGGGCAGAGCACAGTCGTCGCAGCTGCTGGGAGGACTAAGAGGCTGCCATTGCCCGCCGGCGGGGTCACCGACGGCACCACTGTCTCTACCTTCTGGGGGACGGACGACGACCGGCGGCGACAGTGGACTTTGTTCGCCGCCGATAGCTCCACGTTCCGCGGCCGCAGCACGGGGGTTACCCCCCATTTTTCGGCAATCTGTAGCCGCGAAATTTTGGCTCGGAATCTCCGCCAGCGCTGATGGACTTGGACGAGTGTTCGCGCGGGTGTGAATAGTGGACGCAGAGAGCACACTAGCTCTGTGTATGACTTTGTGGCCCGGATGTTCGTTATTGGTAGAGCTGCCGCTGTCGGCTGCAAGCGCCCAGGGAGCAATGCACGACTAGAGGGCGCTGCGCTCTTTCTCGCTGCAACATATTACGTCACGACTCTTTCTCCCGCGAGCCTTGATCTTCTCTGCCTCCTCCTCCTCCTTTAATTCCAGCTCCATCTAATACAGAGGATACATCCAATCCTTTTCCGACCGCTCCTCTCCCTAAAAAGACGCATTTAAATTCACGTCATTTCAAGAATGCGGATTCGAGGAAAAAAAGCATTCACGACGCTAATTCGCTGTTGTCCTATGTTTTTTAAACAATTTTTAAGATATTTTATTGCAATATTTAGGGATGACGAGATATGATGGGGTCGAAAGAGCTTTAGCGGTGAATGATGCCGGCTCAGCATTTTACAGGTTAAGAGAAATTTTTCAGTTAAATTATATCCTTCAAATTCCTCGTTAAATGAAATTCTGATCGCACTGAAAAAAAATGTCTAATATAGGGAATCATGAAGCATTTGTATTGTTTCCAAAACGGGAATTTCCAGGGCGTTATATTTATATATATACACTGCCCGACATAGAAAATGCAATACCAAGAAGAATCGGT
>APH_0136
CTTCTTCTTTAATGAAACCTTCGTCTTCACGGAACTTGTTAAAGGCGACTTCGCCCAGTTCATAGAACTTGATCTCCTCGGCGAAGACATCGAGGGGGACGTTGACTGGTCTTCTCAACCTCCCCCCACTTTGGTAGTAATACAGGATGGCGTCGAAACTCGGGCGGTTCCTGTCGAAGAAGTACTCGTTCCGAAGAGGATCGAAGTACCTGATTCTTCTTGTAGGATCCCCCAAGAGGCTATCAGGAAACTGGTTGAGCGTTCGTAGCTGCGTTTCGAACCTGAGTCCGCTGACGTTGATCACCACCCTTTCACAGAAGTCGTGGTCGTGGGGGATTGGCTCGAAGTTTCCTGGCAATGGCGATCCCGTGAAGTCTTTGGACGGGGGTTGGTTCCCGATCCCTTCGGGTCCTCCGGCGTCCTCGCTTCCGAGTTTGGGGAGTGACCTGGAGTCGGGAAGAAAAGAGAGAATATGAGAACCGTCGGGGCAGAGCACAGTCGTCGCAGCTGCTGGGAGGACTAAGAGGCTGCCATTGCCCGCCGGCGGGGTCACCGACGGCACCACTGTCTCTACCTTCTGGGGGACGGACGACGACCGGCGGCGACAGTGGACTTTGTTCGCCGCCGATAGCTCCACGTTCCGCGGCCGCAGCACGGGGGTTACCCCCCATTTTTCGGCAATCTGTAGCCGCGAAATTTTGGCTCGGAATCTCCGCCAGCGCTGATGGACTTGGACGAGTGTTCGCGCGGGTGTGAATAGTGGACGCAGAGAGCACACTAGCTCTGTGTATGACTTTGTGGCCCGGATGTTCGTTATTGGTAGAGCTGCCGCTGTCGGCTGCAAGCGCCCAGGGAGCAATGCACGACTAGAGGGCGCTGCGCTCTTTCTCGCTGCAACATATTACGTCACGACTCTTTCTCCCGCGAGCCTTGATCTTCTCTGCCTCCTCCTCCTCCTTTAATTCCAGCTCCATCTAATACAGAGGATACATCCAATCCTTTTCCGACCGCTCCTCTCCCTAAAAAGACGCATTTAAATTCACGTCATTTCAAGAATGCGGATTCGAGGAAAAAAAGCATTCACGACGCTAATTCGCTGTTGTCCTATGTTTTTTAAACAATTTTTAAGATATTTTATTGCAATATTTAGGGATGACGAGATATGATGGGGTCGAAAGAGCTTTAGCGGTGAATGATGCCGGCTCAGCATTTTACAGGTTAAGAGAAATTTTTCAGTTAAATTATATCCTTCAAATTCCTCGTTAAATGAAATTCTGATCGCACTGAAAAAAAATGTCTAATATAGGGAATCATGAAGCATTTGTATTGTTTCCAAAACGGGAATTTCCAGGGCGTTATATTTATATATATACACTGCCCGACATAGAAAATGCAATACCAAGAAGAATCGGT
>APH_0622
------------------------------------------------------------------------------------------------------------GTCTTCTCAACCTCCCCCCACTTTGGTAGTAATACAGGATGGCGTCGAAACTCGGGCGGTTCCTGTCGAAGAAGTACTCGTTCCGAAGAGGATCGAAGTACCTGATTCTTCTTGTAGGATCCCCCAAGAGGCTATCAGGAAACTGGTTGAGCGTTCGTAGCTGCGTTTCGAACCTGAGTCCGCTGACGTTGATCACCACCCTTTCACAGAAGTCGTGGTCGTGGGGGATTGGCTCGAAGTTTCCTGGCAATGGCGATCCCGTGAAGTCTTTGGACGGGGGTTGGTTCCCGATCCCTTCGGGTCCTCCGGCGTCCTCGCTTCCGAGTTTGGGGAGTGACCTGGAGTCGGGAAGAAAAGAGAGAATATGAGAACCGTCGGGGCAGAGCACAGTCGTCGCAGCTGCTGGGAGGACTAAGAGGCTGCCATTGCCCGCCGGCGGGGTCACCGACGGCACCACTGTCTCTACCTTCTGGGGGACGGACGACGACCGGCGGCGACAGTGGACTTTGTTCGCCGCCGATAGCTCCACGTTCCGCGGCCGCAGCACGGGGGTTACCCCCCATTTTTCGGCAATCTGTAGCCGCGAAATTTTGGCTCGGAATCTCCGCCAGCGCTGATGGACTTGGACGAGTGTTCGCGCGGGTGTGAATAGTGGACGCAGAGAGCACACTAGCTCTGTGTATGACTTTGTGGCCCGGATGTTCGTTATTGGTAGAGCTGCCGCTGTCGGCTGCAAGCGCCCAGGGAGCAATGCACGACTAGAGGGCGCTGCGCTCTTTCTCGCTGCAACATATTACGTCACGACTCTTTCTCCCGCGAGCCTTGATCTTCTCTGCCTCCTCCTCCTCCTTTAATTCCAGCTCCATCTAATACAGAGGATACATCCAATCCTTTTCCGACCGCTCCTCTCCCTAAAAAGACGCATTTAAATTCACGTCATTTCAAGAATGCGGATTCGAGGAAAAAAAGCATTCACGACGCTAATTCGCTGTTGTCCTATGTTTTTTAAACAATTTTTAAGATATTTTATTGCAATATTTAGGGATGACGAGATATGATGGGGTCGAAAGAGCTTTAGCGGTGAATGATGCCGGCTCAGCATTTTACAGGTTAAGAGAAATTTTTCAGTTAAATTATATCCTTCAAATTCCTCGTTAAATGAAAGTCTGATCGCACTGAAAAAAAATGTCTAATATAGGGAATCATGAAGCATTTGTATTGTTTCCAAAACGGGAATTTCCAG--------------------------------------------------------------
>APH_3191
-----------------------------------------------------------------------------------------------------------------------------------------TAATACAGGATGGCGTCGAAACTCGGGCGGTTCCTGTCGAAGAAGTACTCGTTCCGAAGAGGATCGAAGTACCTGATTCTTCTTGTAGGATCCCCCAAGAGGCTATCAGGAAACTGGTTGAGCGTTCGTAGCTGCGTTTCGAACCTGAGTCCGCTGACGTTGATCACCACCCTTTCACAGAAGTCGTGGTCGTGGGGGATTGGCTCGAAGTTTCCTGGCAATGGCGATCCCGTGAAGTCTTTGGACGGGGGTTGGTTCCCGATCCCTTCGGGTCCTCCGGCGTCCTCGCTTCCGAGTTTGGGGAGTGACCTGGAGTCGGGAAGAAAAGAGAGAATATGAGAACCGTCGGGGCAGAGCACAGTCGTCGCAGCTGCTGGGAGGACTAAGAGGCTGCCATTGCCCGCCGGCGGGGTCACCGACGGCACCACTGTCTCTACCTTCTGGGGGACGGACGACGACCGGCGGCGACAGTGGACTTTGTTCGCCGCCGATAGCTCCACGTTCCGCGGCCGCAGCACGGGGGTTACCCCCCATTTTTCGGCAATCTGTAGCCGCGAAATTTTGGCTCGGAATCTCCGCCAGCGCTGATGGACTTGGACGAGTGTTCGCGCGGGTGTGAATAGTGGACGCAGAGAGCACACTAGCTCTGTGTATGACTTTGTGGCCCGGATGTTCGTTATTGGTAGAGCTGCCGCTGTCGGCTGCAAGCGCCCAGGGAGCAATGCACGACTAGAGGGCGCTGCGCTCTTTCTCGCTGCAACATATTACGTCACGACTCTTTCTCCCGCGAGCCTTGATCTTCTCTGCCTCCTCCTCCTCCTTTAATTCCAGCTCCATCTAATACAGAGGATACATCCAATCCTTTTCCGACCGCTCCTCTCCCTAAAAAGACGCATTTAAATTCACGTCATTTCAAGAATGCGGATTCGAGGAAAAAAAGCATTCACGACGCTAATTCGCTGTTGTCCTATGTTTTTTAAACAATTTTTAAGATATTTTATTGCAATATTTAGGGATGACGAGATATGATGGGGTCGAAAGAGCTTTAGCGGTGAATGATGCCGGCTCAGCATTTTACAGGTTAAGAGAAATTTTTCAGTTAAATTATATCCTTCAAATTCCTCGTTAAATGAA----------------------------------------------------------------------------------------------------------------------------------------------
>APH_0723
CTTCTTCTTTAATGAAACCTTCGTCTTCACGGAACTTGTTAAAGGCGACTTCGCCCAGTTCATAGAACTTGATCTCCTCGGCGAAGACATCGAGGGGGACGTTGACTGGTCTTCTCAACCTCCCCCCACTTTGGTAGTAATACAGGATGGCGTCGAAACTCGGGCGGTTCCTGTCGAAGAAGTACTCGTTCCGAAGAGGATCGAAGTACCTGATTCTTCTTGTAGGATCCCCCAAGAGGCTATCAGGAAACTGGTTGAGCGTTCGTAGCTGCGTTTCGAACCTGAGTCCGCTGACGTTGATCACCACCCTTTCACAGAAGTCGTGGTCGTGGGGGATTGGCTCGAAGTTTCCTGGCAATGGCGATCCCGTGAAGTCTTTGGACGGGGGTTGGTTCCCGATCCCTTCGGGTCCTCCGGCGTCCTCGCTTCCGAGTTTGGGGAGTGACCTGGAGTCGGGAAGAAAAGAGAGAATATGAGAACCGTCGGGGCAGAGCACAGTCGTCGCAGCTGCTGGGAGGACTAAGAGGCTGCCATTGCCCGCCGGCGGGGTCACCGACGGCACCACTGTCTCTACCTTCTGGGGGACGGACGACGACCGGCGGCGACAGTGGACTTTGTTCGCCGCCGATATCTCCACGTTCCGCGGCCGCAGCACGGGGGTTACCCCCCATTTTTCGGCAATCTGTAGCCGCGAAATTTTGGCTCGGAATCTCCGCCAGCGCTGATGGACTTGGACGAGTGTTCGCGCGGGTGTGAATAGTGGACGCAGAGAGCACACTAGCTCTGTGTATGACTTTGTGGCCCGGATGTTCGTTATTGGTAGAGCTGCCGCTGTCGGCTGCAAGCGCCCAGGGAGCAATGCACGACTAGAGGGCGCTGCGCTCTTTCTCGCTGCAACATATTACGTCACGACTCTTTCTCCCGCGAGCCTTGATCTTCTCTGCCTCCTCCTCCTCCTTTAATTCCAGCTCCATCTAATACAGAGGATACATCCAATCCTTTTCCGACCGCTCCTCTCCCTAAAAAGACGCATTTAAATTCACGTCATTTCAAGAATGCGGATTCGAGGAAAAAAAGCATTCACGACGCTAATTCGCTGTTGTCCTATGTTTTTTAAACAATTTTTAAGATATTTTATTGCAATATTTAGGGATGACGAGATATGATGGGGTCGAAAGAGCTTTAGCGGTGAATGATGCCGGCTCAGCATTTTACAGGTTAAGAGAAATTTTTCAGTTAAATTATATCCTTCAAATTCCTCGTTAATTGAAATTCTGATCGCACTGAAAAAAAATGTCTAATATAGGGAATCATGAAGCATTTGTATTGTTTCCAAAACGGGAATTTCCAGGGCGTTATATTTATATATATACACTGCCCGACATAGAAAATGCAATACCAAGAAGAATCGGT
>APH_3177
CTTCTTCTTTAATGAAACCTTCGTCTTCACGGAACTTGTTAAAGGCGACTTCGCCCAGTTCATAGAACTTGATCTCCTCGGCGAAGACATCGAGGGGGACGTTGACTGGTCTTCTCAACCTCCCCCCACTTTGGTAGTAATACAGGATGGCGTCGAAACTCGGGCGGTTCCTGTCGAAGAAGTACTCGTTCCGAAGAGGATCGAAGTACCTGATTCTTCTTGTAGGATCCCCCAAGAGGCTATCAGGAAACTGGTTGAGCGTTCGTAGCTGCGTTTCGAACCTGAGTCCGCTGACGTTGATCACCACCCTTTCACAGAAGTCGTGGTCGTGGGGGATTGGCTCGAAGTTTCCTGGCAATGGCGATCCCGTGAAGTCTTTGGACGGGGGTTGGTTCCCGATCCCTTCGGGTCCTCCGGCGTCCTCGCTTCCGAGTTTGGGGAGTGACCTGGAGTCGGGAAGAAAAGAGAGAATATGAGAACCGTCGGGGCAGAGCACAGTCGTCGCAGCTGCTGGGAGGACTAAGAGGCTGCCATTGCCCGCCGGCGGGGTCACCGACGGCACCACTGTCTCTACCTTCTGGGGGACGGACGACGACCGGCGGCGACAGTGGACTTTGTTCGCCGCCGATAGCTCCACGTTCCGCGGCCGCAGCACGGGGGTTACCCCCCATTTTTCGGCAATCTGTAGCCGCGAAATTTTGGCTCGGAATCTCCGCCAGCGCTGATGGACTTGGACGAGTGTTCGCGCGGGTGTGAATAGTGGACGCAGAGAGCACACTAGCTCTGTGTATGACTTTGTGGCCCGGATGTTCGTTATTGGTAGAGCTGCCGCTGTCGGCTGCAAGCGCCCAGGGAGCAATGCACGACTAGAGGGCGCTGCGCTCTTTCTCGCTGCAACATATTACGTCACGACTCTTTCTCCCGCGAGCCTTGATCTTCTCTGCCTCCTCCTCCTCCTTTAATTCCAGCTCCATCTAATACAGAGGATACATCCAATCCTTTTCCGACCGCTCCTCTCCCTAAAAAGACGCATTTAAATTCACGTCATTTCAAGAATGCGGATTCGAGGAAAAAAAGCATTCACGACGCTAATTCGCTGTTGTCCTATGTTTTTTAAACAATTTTTAAGATATTTTATTGCAATATTTAGGGATGACGAGATATGATGGGGTTGAAAGAGCTTTAGCGGTGAATGATGCCGGCTCAGCATTTTACAGGTTAAGAGAAATTTTTCAGTTAAATTATATCCTTCAAATTCCTCGTTAATTGAAATTCTGATCGCACTGAAAAAAAATGTCTAATATAGGGAATCATGAAGCATTTGTATTGTTTCCAAAACGGGAATTTCCAGGGCGTTATATTTATATATATACACTGCCCGACATAGAAAATGCAATACCAAGAAGAATCGGT
>APH_0683
CTTCTTCTTTAATGAAACCTTCGTCTTCACGGAACTTGTTAAAGGCGACTTCGCCCAGTTCATAGAACTTGATCTCCTCGGCGAAGACATCGAGGGGGACGTTGACTGGTCTTCTCAACCTCCCCCCACTTTGGTAGTAATACAGGATGGCGTCGAAACTCGGGCGGTTCCTGTCGAAGAAGTACTCGTTCCGAAGAGGATCGAAGTACCTGATTCTTCTTGTAGGATCCCCCAAGAGGCTATCAGGAAACTGGTTGAGCGTTCGTAGCTGCGTTTCGAACCTGAGTCCACTGACGTTGATCACCACCCTTTCACAGAAGTCGTGGTCGTGGGGGATTGGCTCGAAGTTTCCTGGCAATGGCGATCCCGTGAAGTCTTTGGACGGGGGTTGGTTCCCGATCCCTTCGGGTCCTCCGGCGTCCTCGCTTCCGAGTTTGGGGAGTGACCTGGAGTCGGGAAGAAAAGAGAGAATATGAGAACCGTCGGGGCAGAGCACAGTCGTCGCAGCTGCTGGGAGGACTAAGAGGCTGCCATTGCCCGCCGGCGGGGTCACCGACGGCACCACTGTCTCTACCTTCTGGGGGACGGACGACGACCGGCGGCGACAGTGGACTTTGTTCGCCGCCGATAGCTCCACGTTCCGCGGCCGCAGCACGGGGGTTACCCCCCATTTTTCGGCAATCTGTAGCCGCGAAATTTTGGCTCGGAATCTCCGCCAGCGCTGATGGACTTGGACGAGTGTTCGCGCGGGTGTGAATAGTGGACGCAGAGAGCACACTAGCTCTGTGTATGACTTTGTGGCCCGGATGTTCGTTATTGGTAGAGCTGCCGCTGTCGGCTGCAAGCGCCCAGGGAGCAATGCACGACTAGAGGGCGCTGCGCTCTTTCTCGCTGCAACATATTACGTCACGACTCTTTCTCCCGCGAGCCTTGATCTTCTCTGCCTCCTCCTCCTCCTTTAATTCCAGCTCCATCTAATACAGAGGATACATCCAATCCTTTTCCGACCGCTCCTCTCCCTAAAAAGACGCATTTAAATTCACGTCATTTCAAGAATGCGGATTCGAGGAAAAAAAGCATTCACGACGCTAATTCGCTGTTGTCCTATGTTTTTTAAACAATTTTTAAGATATTTTATTGCAATATTTAGGGATGACGAGATATGATGGGGTCGAAAGAGCTTTAGCGGTGAATGATGCCGGCTCAGCATTTTACAGGTTAAGAGAAATTTTTCAGTTAAATTATATCCTTCAAATTCCTCGTTAATTGAAATTCTGATCGCACTGAAAAAAAATGTCTAATATAGGGAATCATGAAGCATTTGTATTGTTTCCAAAACGGGAATTTCCAGGGCGTTATATTTATATATATACACTGCCCGACATAGAAAATGCAATACCAAGAAGAATCGGT
>APH_4029
-------------------------------------------------------------------------------------------------------------------------------------------------GATGGCGTCGAAACTCGGGCGGTTCCGGTCGAAGAAGTACTCGTTCCGAAGAGGATCGAAGTACCTGATTCTTCTTGTAGGATCCCCCAAGAGGCTATCAGGAAACTGGTTGAGCGTTCGTAGCTGCGTTTCGAACCTGAGTCCACTGACGTTGATCACCACCCTTTCACAGAAGTCGTGGTCGTGGGGGATTGGCTCGAAGTTTCCTGGCAATGGCGATCCCGTGAAGTCTTTGGACGGGGGTTGGTTCCCGATCCCTTCGGGTCCTCCGGCGTCCTCGCTTCCGAGTTTGGGGAGTGACCTGGAGTCGGGAAGAAAAGAGAGAATATGAGAACCGTCGGGGCAGAGCACAGTCGTCGCAGCTGCTGGGAGGACTAAGAGGCTGCCATTGCCCGCCGGCGGGGTCACCGACGGCACCACTGTCTCTACCTTCTGGGGGACGGACGACGACCGGCGGCGACAGTGGACTTTGTTCGCCGCCGATAGCTCCACGTTCCGCGGCCGCAGCACGGGGGTTACCCCCCATTTTTCGGCAATCTGTAGCCGCGAAATTTTGGCTCGGAATCTCCGCCAGCGCTGATGGACTTGGACGAGTGTTCGCGCGGGTGTGAATAGTGGACGCAGAGAGCACACTAGCTCTGTGTATGACTTTGTGGCCCGGATGTTCGTTATTGGTAGAGCTGCCGCTGTCGGCTGCAAGCGCCCAGGGAGCAATGCACGACTAGAGGGCGCTGCGCTCTTTCTCGCTGCAACATATTACGTCACGACTCTTTCTCCCGCGAGCCTTGATCTTCTCTGCCTCCTCCTCCTCCTTTAATTCCAGCTCCATCTAATACAGAGGATACATCCAATCCTTTTCCGACCGCTCCTCTCCCTAAAAAGACGCATTTAAATTCACGTCATTTCAAGAATGCGGATTCGAGGAAAAAAAGCATTCACGACGCTAATTCGCTGTTGTCCTATGTTTTTCAAACAATTTTTAAGATATTTTATTGCAATATTTAGGGATGACGAGATATGATGGGGTCGAAAGAGCTTTAGCGGTGAATGATGCCGGCTCAGCATTTTACAGGTTAAGAGAAATTTTTCAGTTAAATTATATCCTTCAAATTCCTCGT------------------------------------------------------------------------------------------------------------------------------------------------------
>APH_5001
------------------CTTCGTCTTCACGGAACTTGTTAAAGGCGACTTCGCCCAGTTCATAGAACTTGATCTCCTCGGCGAAGACATCGAGGGGGACGTTGACTGGTCTTCTCAACCTCCCCCCACGTTGGTAGTAATACAGGATGGCGTCGAAACTCGGGCGGTTCCTGTCGAAGAAGTACTCGTTCCGAAGAGGATCGAAGTACCTGATTCTTCTTGTAGGATCCCCCAAGAGGCTATCAGGAAACTGGTTGAGCGTTCGTAGCTGCGTTTCGAACCTGAGTCCACTGACGTTGATCACCACCCTTTCACAGAAGTCGTGGTCGTGGGGGATTGGCTCGAAGTTTCCTGGCAATGGCGATCCCGTGAAGTCTTTGGACGGGGGTTGGTTCCCGATCCCTTCGGGTCCTCCGGCGTCCTCGCTTCCGAGTTTGGGGAGTGACCTGGAGTCGGGAAGAAAAGAGAGAATATGAGAACCGTCGGGGCAGAGCACAGTCGTCGCAGCTGCTGGGAGGACTAAGAGGCTGCCATTGCCCGCCGGCGGGGTCACCGACGGCACCACTGTCTCTACCTTCTGGGGGACGGACGACGACCGGCGGCGACAGTGGACTTTGTTCGCCGCCGATAGCTCCACGTTCCGCGGCCGCAGCACGGGGGTTACCCCCCATTTTTCGGCAATCTGTAGCCGCGAAATTTTGGCTCGGAATCTCCGCCAGCGCTGATGGACTTGGACGAGTGTTCGCGCGGGTGTGAATAGTGGACGCAGAGAGCACACTAGCTCTGTGTATGACTTTGTGGCCCGGATGTTCGTTATTGGTAGAGCTGCCGCTGTCGGCTGCAAGCGCCCAGGGAGCAATGCACGACTAGAGGGCGCTGCGCTCTTTCTCGCTGCAACATATTACGTCACGACTCTTTCTCCCGCGAGCCTTGATCTTCTCTGCCTCCTCCTCCTCCTTTAATTCCAGCTCCATCTAATACAGAGGATACATCCAATCCTTTTCCGACCGCTCCTCTCCCTAAAAAGACGCATTTAAATTCACGTCATTTCAAGAATGCGGATTCGAGGAAAAAAAGCATTCACGACGCTAATTCGCTGTTGTCCTATGTTTTTCAAACAATTTTTAAGATATTTTATTGCAATATTTAGGGATGACGAGATATGATGGGGTCGAAAGAGCTTTAGCGGTGAATGATGCCGGCTCAGCATTTTACAGGTTAAGAGAAATTTTTCAGTTAAATTATATCCTTCAAATTCCTCGTTAAATGAAATTCTGATCGCAC---------------------------------------------------------------------------------------------------------------------------------
>APH_5079
CTTCTTCTTTAATGAAACCTTCGTCTTCACGGAACTTGTTAAAGGCGACTTCGCCCAGTTCATAGAACTTGATCTCCTCGGCGAAGACATCGAGGGGGACGTTGACTGGTCTTCTCAACCTCCCCCCACTTTGGTAGTAATACAGGATGGCGTCGAAACTCGGGCGGTTCCTGTCGAAGAAGTACTCGTTCCGAAGAGGATCGAAGTACCTGATTCTTCTTGTAGGATCCCCCAAGAGGCTATCAGGAAACTGGTTGAGCGTTCGTAGCTGCGTTTCGAACCTGAGTCCACTGACGTTGATCACCACCCTTTCACAGAAGTCGTGGTCGTGGGGGATTGGCTCGAAGTTTCCTGGCAATGGCGATCCCGTGAAGTCTTTGGACGGGGGTTGGTTCCCGATCCCTTCGGGTCCTCCGGCGTCCTCGCTTCCGAGTTTGGGGAGTGACCTGGAGTCGGGAAGAAAAGAGAGAATATGAGAACCGTCGGGGCAGAGCACAGTCGTCGCAGCTGCTGGGAGGACTAAGAGGCTGCCATTGCCCGCCGGCGGGGTCACCGACGGCACCACTGTCTCTACCTTCTGGGGGACGGACGACGACCGGCGGCGACAGTGGACTTTGTTCGCCGCCGATAGCTCCACGTTCCGCGGCCGCAGCACGGGGGTTACCCCCCATTTTTCGGCAATCTGTAGCCGCGAAATTTTGGCTCGGAATCTCCGCCAGCGCTGATGGACTTGGACGAGTGTTCGCGCGGGTGTGAATAGTGGACGCAGAGAGCACACTAGCTCTGTGTATGACTTTGTGGCCCGGATGTTCGTTATTGGTAGAGCTGCCGCTGTCGGCTGCAAGCGCCCAGGGAGCAATGCACGACTAGAGGGCGCTGCGCTCTTTCTCGCTGCAACATATTACGTCACGACTCTTTCTCCCGCGAGCCTTGATCTTCTCTGCCTCCTCCTCCTCCTTTAATTCCAGCTCCATCTAATACAGAGGATACATCCAATCCTTTTCCGACCGCTCCTCTCCCTAAAAAGACGCATTTAAATTCACGTCATTTCAAGAATGCGGATTCGAGGAAAAAAAGCATTCACGACGCTAATTCGCTGTTGTCCTATGTTTTTCAAACAATTTTTAAGATATTTTATTGCAATATTTAGGGATGACGAGATATGATGGGGTCGAAAGAGCTTTAGCGGTGAATGATGCCGGCTCAGCATTTTACAGGTTAAGAGAAATTTTTCAGTTAAATTATATCCTTCAAATTCCTCGTTAAATGAAATTCTGATCGCACTGAAAAAAAATGTCTAATATAGGGAATCATGAAGCATTTGTATTGTTTCCAAAACGGGAAGTTCCAGGGCGTTATATTTATATATATACACTGCCCGACATAGAAAATGCAACACCAAGAAGAATCGGT
>APH_1535
----------------------------------------------------------------GAACTTGATCTCCTCGGCGAAGACATCGAGGGGGACGTTGACTGGTCTTCTCAACCTCCCCCCACTTTGGTAGTAATACAGGATGGCGTCGAAACTCGGGCGGTTCCTGTCGAAGAAGTACTCGTTCCGAAGAGGATCGAAGTACCTGATTCTTCTTGTAGGATCCCCCAAGAGGCTATCAGGAAACTGGTTGAGCGTTCGTAGCTGCGTTTCGAACCTGAGTCCACTGACGTTGATCACCACCCTTTCACAGAAGTCGTGGTCGTGGGGGATTGGCTCGAAGTTTCCTGGCAATGGCGATCCCGTGAAGTCTTTGGACGGGGGTTGGTTCCCGATCCCTTCGGGTCCTCCGGCGTCCTCGCTTCCGAGTTTGGGGAGTGACCTGGAGTCGGGAAGAAAAGAGAGAATATGAGAACCGTCGGGGCAGAGCACAGTCGTCGCAGCTGCTGGGAGGACTAAGAGGCTGCCATTGCCCGCCGGCGGGGTCACCGACGGCACCACTGTCTCTACCTTCTGGGGGACGGACGACGACCGGCGGCGACAGTGGACTTTGTTCGCCGCCGATAGCTCCACGTTCCGCGGCCGCAGCACGGGGGTTACCCCCCATTTTTCGGCAATCTGTAGCCGCGAAATTTTGGCTCGGAATCTCCGCCAGCGCTGATGGACTTGGACGAGTGTTCGCGCGGGTGTGAATAGTGGACGCAGAGAGCACACTAGCTCTGTGTATGACTTTGTGGCCCGGATGTTCGTTATTGGTAGAGCTGCCGCTGTCGGCTGCAAGCGCCCAGGGAGCAATGCACGACTAGAGGGCGCTGCGCTCTTTCTCGCTGCAACATATTACGTCACGACTCTTTCTCCCGCGAGCCTTGATCTTCTCTGCCTCCTCCTCCTCCTTTAATTCCAGCTCCATCTAATACAGAGGATACATCCAATCCTTTTCCGACCGCTCCTCTCCCTAAAAAGACGCATTTAAATTCACGTCATTTCAAGAATGCGGATTCGAGGAAAAAAAGCATTCACGACGCTAATTCGCTGTTGTCCTATGTTTTTCAAACAATTTTTAAGATATTTTATTGCAATATTTAGGGATGACGAGATATGATGGGGTCGAAAGAGCTTTAGCGGTGAATGATGCCGGCTCAGCATTTTACAGGTTAAGAGAAATTTTTCAGTTAAATTATATCCTTCAAATTCCTCGTTAAATGAAATTCTGATCGCACTGAAAAAAAATGTCTAATATAGGGAATCATGAAGCATTTGTATTGTTTCCAAAACGGGAATTTCCAGGGCGTTATATTTATATATATACACTGCCCGACATAGAAAATGCAATACCAAGAAGAATCGGT
>APH_4005
CTTCTTCTTTAATGAAACCTTCGTCTTCACGGAACTTGTTAAAGGCGACTTCGCCCAGTTCATAGAACTTGATCTCCTCGGCGAAGACATCGAGGGGGACGTTGACTGGTCTTCTCAACCTCCCCCCACTTTGGTAGTAATACAGGATGGCGTCGAAACTCGGGCGGTTCCTGTCGAAGAAGTACTCGTTCCGAAGAGGATCGAAGTACCTGATTCTTCTTGTAGGATCCCCCAAGAGGCTATCAGGAAACTGGTTGAGCGTTCGTAGCTGCGTTTCGAACCTGAGTCCACTGACGTTGATCACCACCCTTTCACAGAAGTCGTGGTCGTGGGGGATTGGCTCGAAGTTTCCTGGCAATGGCGATCCCGTGAAGTCTTTGGACGGGGGTTGGTTCCCGATCCCTTCGGGTCCTCCGGCGTCCTCGCTTCCGAGTTTGGGGAGTGACCTGGAGTCGGGAAGAAAAGAGAGAATATGAGAACCGTCGGGGCAGAGCACAGTCGTCGCAGCTGCTGGGAGGACTAAGAGGCTGCCATTGCCCGCCGGCGGGGTCACCGACGGCACCACTGTCTCTACCTTCTGGGGGACGGACGACGACCGGCGGCGACAGTGGACTTTGTTCGCCGCCGATAGCTCCACGTTCCGCGGCCGCAGCACGGGGGTTACCCCCCATTTTTCGGCAATCTGTAGCCGCGAAATTTTGGCTCGGAATCTCCGCCAGCGCTGATGGACTTGGACGAGTGTTCGCGCGGGTGTGAATAGTGGACGCAGAGAGCACACTAGCTCTGTGTATGACTTTGTGGCCCGGATGTTCGTTATTGGTAGAGCTGCCGCTGTCGGCTGCAAGCGCCCAGGGAGCAATGCACGACTAGAGGGCGCTGCGCTCTTTCTCGCTGCAACATATTACGTCACGACTCTTTCTCCCGCGAGCCTTGATCTTCTCTGCCTCCTCCTCCTCCTTTAATTCCAGCTCCATCTAATACAGAGGATACATCCAATCCTTTTCCGACCGCTCCTCTCCCTAAAAAGACGCATTTAAATTCACGTCATTTCAAGAATGCGGATTCGAGGAAAAAAAGCATTCACGACGCTAATTCGCTGTTGTCCTATGTTTTTCAAACAATTTTTAAGATATTTTATTGCAATATTTAGGGATGACGAGATATGATGGGGTCGAAAGAGCTTTAGCGGTGAATGATGCCGGCTCAGCATTTTACAGGTTAAGAGAAATTTTTCAGTTAAATTATATCCTTCAAATTCCTCGTTAAATGAAATTCTGATCGCACTGAAAAAAAATGTCTAATATAGGGAATCATGAAGCATTTGTATTGTTTCCAAAACGGGAATTTCCAGGGCGTTATATTTATATATATACACTGCCCGACATAGAAAATGCAATACCAAGAAGAATCGGT
>APH_5003
CTTCTTCTTTAATGAAACCTTCGTCTTCACGGAACTTGTTAAAGGCGACTTCGCCCAGTTCATAGAACTTGATCTCCTCGGCGAAGACATCGAGGGGGACGTTGACTGGTCTTCTCAACCTCCCCCCACTTTGGTAGTAATACAGGATGGCGTCGAAACTCGGGCGGTTCCTGTCGAAGAAGTACTCGTTCCGAAGAGGATCGAAGTACCTGATTCTTCTTGTAGGATCCCCCAAGAGGCTATCAGGAAACTGGTTGAGCGTTCGTAGCTGCGTTTCGAACCTGAGTCCACTGACGTTGATCACCACCCTTTCACAGAAGTCGTGGTCGTGGGGGATTGGCTCGAAGTTTCCTGGCAATGGCGATCCCGTGAAGTCTTTGGACGGGGGTTGGTTCCCGATCCCTTCGGGTCCTCCGGCGTCCTCGCTTCCGAGTTTGGGGAGTGACCTGGAGTCGGGAAGAAAAGAGAGAATATGAGAACCGTCGGGGCAGAGCACAGTCGTCGCAGCTGCTGGGAGGACTAAGAGGCTGCCATTGCCCGCCGGCGGGGTCACCGACGGCACCACTGTCTCTACCTTCTGGGGGACGGACGACGACCGGCGGCGACAGTGGACTTTGTTCGCCGCCGATAGCTCCACGTTCCGCGGCCGCAGCACGGGGGTTACCCCCCATTTTTCGGCAATCTGTAGCCGCGAAATTTTGGCTCGGAATCTCCGCCAGCGCTGATGGACTTGGACGAGTGTTCGCGCGGGTGTGAATAGTGGACGCAGAGAGCACACTAGCTCTGTGTATGACTTTGTGGCCCGGATGTTCGTTATTGGTAGAGCTGCCGCTGTCGGCTGCAAGCGCCCAGGGAGCAATGCACGACTAGAGGGCGCTGCGCTCTTTCTCGCTGCAACATATTACGTCACGACTCTTTCTCCCGCGAGCCTTGATCTTCTCTGCCTCCTCCTCCTCCTTTAATTCCAGCTCCATCTAATACAGAGGATACATCCAATCCTTTTCCGACCGCTCCTCTCCCTAAAAAGACGCATTTAAATTCACGTCATTTCAAGAATGCGGATTCGAGGAAAAAAAGCATTCACGACGCTAATTCGCTGTTGTCCTATGTTTTTCAAACAATTTTTAAGATATTTTATTGCAATATTTAGGGATGACGAGATATGATGGGGTCGAAAGAGCTTTAGCGGTGAATGATGCCGGCTCAGCATTTTACAGGTTAAGAGAAATTTTTCAGTTAAATTATATCCTTCAAATTCCTCGTTAAATGAAATTCTGATCGCACTGAAAAAAAATGTCTAATATAGGGAATCATGAAGCATTTGTATTGTTTCCAAAACGGGAATTTCCAGGGCGTTATATTTATATATATACACTGCCCGA-------------------------------
>APH_0772
CTTCTTCTTTAATGAAACCTTCGTCTTCACGGAACTTGTTAAAGGCGACTTCGCCCAGTTCATAGAACTTGATCTCCTCGGCGAAGACATCGAGGGGGACGTTGACTGGTCTTCTCAACCTCCCCCCACTTTGGTAGTAATACAGGATGGCGTCGAAACTCGGGCGGTTCCTGTCGAAGAAGTACTCGTTCCGAAGAGGATCGAAGTACCTGATTCTTCTTGTAGGATCCCCCAAGAGGCTATCAGGAAACTGGTTGAGCGTTCGTAGCTGCGTTTCGAACCTGAGTCCACTGACGTTGATCACCACCCTTTCACAGAAGTCGTGGTCGTGGGGGATTGGCTCGAAGTTTCCTGGCAATGGCGATCCCGTGAAGTCTTTGGACGGGGGTTGGTTCCCGATCCCTTCGGGTCCTCCGGCGTCCTCGCTTCCGAGTTTGGGGAGTGACCTGGAGTCGGGAAGAAAAGAGAGAATATGAGAACCGTCGGGGCAGAGCACAGTCGTCGCAGCTGCTGGGAGGACTAAGAGGCTGCCATTGCCCGCCGGCGGGGTCACCGACGGCACCACTGTCTCTACCTTCTGGGGGACGGACGACGACCGGCGGCGACAGTGGACTTTGTTCGCCGCCGATAGCTCCACGTTCCGCGGCCGCAGCACGGGGGTTACCCCCCATTTTTCGGCAATCTGTAGCCGCGAAATTTTGGCTCGGAATCTCCGCCAGCGCTGATGGACTTGGACGAGTGTTCGCGCGGGTGTGAATAGTGGACGCAGAGAGCACACTAGCTCTGTGTATGACTTTGTGGCCCGGATGTTCGTTATTGGTAGAGCTGCCGCTGTCGGCTGCAAGCGCCCAGGGAGCAATGCACGACTAGAGGGCGCTGCGCTCTTTCTCGCTGCAACATATTACGTCACGACTCTTTCTCCCGCGAGCCTTGATCTTCTCTGCCTCCTCCTCCTCCTTTAATTCCAGCTCCATCTAATACAGAGGATACATCCAATCCTTTTCCGACCGCTCCTCTCCCTAAAAAGACGCATTTAAATTCACGTCATTTCAAGAATGCGGATTCGAGGAAAAAAAGCATTCACGACGCTAATTCGCTGTTGTCCTATGTTTTTCAAACAATTTTTAAGATATTTTATTGCAATATTTAGGGATGACGAGATATGATGGGGTCGAAAGAGCTTTAGCGGTGAATGATGCCGGCTCAGCATTTTACAGGTTAAGAGAAATTTTTCAGTTAAATTATATCCTTCAAATTCCTCGTTAAATGAAATTCTGATCGCACTGAAAAAAAATGTCTAATATAGGGAATCATGAAGCATTTGTATTGTTTCCAAAACGGGAATTTCCAGGGCGTTATATTTATATATATACA---------------------------------------
>APH_0717
----------------------------------------------------------------------------------------------------------------TCTCAACCTCCCCCCACTTTGGTAGTAATACAGGATGGCGTCGAAACTCGGGCGGTTCCTGTCGAAGAAGTACTCGTTCCGAAGAGGATCGAAGTACCTGATTCTTCTTGTAGGATCCCCCAAGAGGCTATCAGGAAACTGGTTGAGCGTTCGTAGCTGCGTTTCGAACCTGAGTCCGCTGACGTTGATCACCACCCTTTCACAGAAGTCGTGGTCGTGGGGGATTGGCTCGAAGTTTCCTGGCAATGGCGATCCCGTGAAGTCTTTGGACGGGGGTTGGTTCCCGATCCCTTCGGGTCCTCCGGCGTCCTCGCTTCCGAGTTTGGGGAGTGACCTGGAGTCGGGAAGAAAAGAGAGAATATGAGAACCGTCGGGGCAGAGCACAGTCGTCGCAGCTGCTGGGAGGACTAAGAGGCTGCCATTGCCCGCCGGCGGGGTCACCGACGGCACCACTGTCTCTACCTTCTGGGGGACGGACGACGACCGGCGGCGACAGTGGACTTTGTTCGCCGCCGATAGCTCCACGTTCCGCGGCCGCAGCACGGGGGTTACCCCCCATTTTTCGGCAATCTGTAGCCGCGAAATTTTGGCTCGGAATCTCCGCCAGCGCTGATGGACTTGGACGAGTGTTCGCGCGGGTGTGAATAGTGGACGCAGAGAGCACACTAGCTCTGTGTATGACTTTGTGGCCCGGATGTTCGTTATTGGTAGAGCTGCCGCTGTCGGCTGCAAGCGCCCAGGGAGCAATGCACGACCAGAGGGCGCTGCGCTCTTTCTCGCTGCAACATATTACGTCATGACTCTTTCTCCCGCGAGCCTTGATCTTCTCTGCCTCCTCCTCCTCCTTTAATTCCAGCTCCATCTAATACAGAGGATACATCCAAACCTTTTCCGACCGCTCCTCTCCCTAAAAAGACGCATTTAAATTCACGTCATTTCAAGAATGCGGATTCGAGGAAAAAAAGCATTCACGACGCTAATTCGCTGTTGTCCTATGTTTTTTAAACAATTTTTAAGATATTTTATTGCAATATTTAGGGATGACGAGATATGATGGGGTCGAAAGAGCTTTAGCGGAGAATGATGCCGGCTCTGCATTGTACAGGTTAAGTGAAATTTTTC-----------------------------------------------------------------------------------------------------------------------------------------------------------------------------------
>APH_0186
CTTCTTCTTTAATGAAACCTTCGTCTTCACGGAACTTGTTAAAGGCGACTTCGCCCAGTTCATAGAACTTGATCTCCTCGGCGAAGACATCTAGGGGGACGTTGACTGGTCTTCTCAACCTCCCCCCACTTTGGTAGTAATACAGGATGGCGTCGAAACTCGGGCGGTTCCTGTCGAAGAAGTACTCGTTCCGAAGAGGATCGAAGTACCTGATTCTTCTTGTAGGATCCCCCAAGAGGCTATCAGGAAACTGGTTGAGCGTTCGTAGCTGCGTTTCGAACCTGAGTCCGCTGACGTTGATCACCACCCTTTCACAGAAGTCGTGGTCGTGGGGGATTGGCTCGAAGTTTCCTGGCAATGGCGATCCCGTGAAGTCTTTGGACGGGGGTTGGTTCCCGATCCCTTCGGGTCCTCCGGCGTCCTCGCTTCCGAGTTTGGGGAGTGACCTGGAGTCGGGAAGAAAAGAGAGAATATGAGAACCGTCGGGGCAGAGCACAGTCGTCGCAGCTGCTGGGAGGACTAAGAGGCTGCCATTGCCCGCCGGCGGGGTCACCGACGGCACCACTGTCTCTACCTTCTGGGGGACGGACGACGACCGGCGGCGACAGTGGACTTTGTTCGCCGCCGATAGCTCCACGTTCCGCGGCCGCAGCACGGGGGTTACCCCCCATTTTTCGGCAATCTGTAGCCGCGAAATTTTGGCTCGGAATCTCCGCCAGCGCTGATGGACTTGGACGAGTGTTCGCGCGGGTGTGAATAGTGGACGCAGAGAGCACACTAGCTCTGTGTATGACTTTGTGGCCCGGATGTTCGTTATTGGTAGAGCTGCCGCTGTCGGCTGCAAGCGCCCAGGGAGCAATGCACGACCAGAGGGCGCTGCGCTCTTTCTCGCTGCAACATATTACGTCATGACTCTTTCTCCCGCGAGCCTTGATCTTCTCTGCCTCCTCCTCCTCCTTTAATTCCAGCTCCATCTAATACAGAGGATACATCCAAACCTTTTCCGACCGCTCCTCTCCCTAAAAAGACGCATTTGAATTCACGTCATTTCAAGAATGCGGATTCGAGGAACAAAAGCATTCACGAAGCTAATTCGCTGTTGTCCTATGTTTTTTAAACAATTTTTAAGATATTTTATTGCAATATTTAGGGATGACGAGATATGATGGGGTCGAAAGAGCTTTAGCGGAGAATGATGCCGGCTCAGCATTTTACAGGTTAAGAGAAATTTTTCAATTAAATTATATCCTTCAAATTCCTCGTTAATTGAAATTCTGATCGCACTGAAAAAAAATGTCTAATATAGGGAATCATGAAGCATTTGTGTTGTTTCCAAAACGGGAATTTCCAGGGCGTTATACTTATATATATACACTGCCCGACATAGAAAATGCAATACCAAGAAGAATCGGT
>APH_0185
CTTCTTCTTTAATGAAACCTTCGTCTTCACGGAACTTGTTAAAGGCGACTTCGCCCAGTTCATAGAACTTGATCTCCTCGGCGAAGACATCTAGGGGGACGTTGACTGGTCTTCTCAACCTCCCCCCACTTTGGTAGTAATACAGGATGGCGTCGAAACTCGGGCGGTTCCTGTCGAAGAAGTACTCGTTCCGAAGAGGATCGAAGTACCTGATTCTTCTTGTAGGATCCCCCAAGAGGCTATCAGGAAACTGGTTGAGCGTTCGTAGCTGCGTTTCGAACCTGAGTCCGCTGACGTTGATCACCACCCTTTCACAGAAGTCGTGGTCGTGGGGGATTGGCTCGAAGTTTCCTGGCAATGGCGATCCCGTGAAGTCTTTGGACGGGGGTTGGTTCCCGATCCCTTCGGGTCCTCCGGCGTCCTCGCTTCCGAGTTTGGGGAGTGACCTGGAGTCGGGAAGAAAAGAGAGAATATGAGAACCGTCGGGGCAGAGCACAGTCGTCGCAGCTGCTGGGAGGACTAAGAGGCTGCCATTGCCCGCCGGCGGGGTCACCGACGGCACCACTGTCTCTACCTTCTGGGGGACGGACGACGACCGGCGGCGACAGTGGACTTTGTTCGCCGCCGATAGCTCCACGTTCCGCGGCCGCAGCACGGGGGTTACCCCCCATTTTTCGGCAATCTGTAGCCGCGAAATTTTGGCTCGGAATCTCCGCCAGCGCTGATGGACTTGGACGAGTGTTCGCGCGGGTGTGAATAGTGGACGCAGAGAGCACACTAGCTCTGTGTATGACTTTGTGGCCCGGATGTTCGTTATTGGTAGAGCTGCCGCTGTCGGCTGCAAGCGCCCAGGGAGCAATGCACGACCAGAGGGCGCTGCGCTCTTTCTCGCTGCAACATATTACGTCATGACTCTTTCTCCCGCGAGCCTTGATCTTCTCTGCCTCCTCCTCCTCCTTTAATTCCAGCTCCATCTAATACAGAGGATACATCCAAACCTTTTCCGACCGCTCCTCTCCCTAAAAAGACGCATTTAAATTCACGTCATTTCAAGAATGCGGATTCGAGGAAAAAAAGCATTCACGAAGCTAATTCGCTGTTGTCCTATGTTTTTTAAACAATTTTTAAGATATTTTATTGCAATATTTAGGGATGACGAGATATGATGGGGTCGAAAGAGCTTTAGCGGAGAATGATGCCGGCTCAGCATTTTACAGGTTAAGAGAAATTTTTCAATTAAATTATATCCTTCAAATTCCTCGTTAATTGAAATTCTGATCGCACTGAAAAAAAATGTCTAATATAGGGAATCATGAAGCATTTGTGTTGTTTCCAAAACGGGAATTTCCAGGGCGTTATATTTATATATATACACTGCCCGACATAGAAAATGCAATACCAAGAAGAATCGGT
>APH_0674
CTTCTTCTTTAATGAAACCTTCGTCTTCACGGAACTTGTTAAAGGCGACTTCGCCCAGTTCATAGAACTTGATCTCCTCGGCGAAGACATCTAGGGGGACGTTGACTGGTCTTCTCAACCTCCCCCCACTTTGGTAGTAATACAGGATGGCGTCGAAACTCGGGCGGTTCCTGTCGAAGAAGTACTCGTTCCGAAGAGGATCGAAGTACCTGATTCTTCTTGTAGGATCCCCCAAGAGGCTATCAGGAAACTGGTTGAGCGTTCGTAGCTGCGTTTCGAACCTGAGTCCGCTGACGTTGATCACCACCCTTTCACAGAAGTCGTGGTCGTGGGGGATTGGCTCGAAGTTTCCTGGCAATGGCGATCCCGTGAAGTCTTTGGACGGGGGTTGGTTCCCGATCCCTTCGGGTCCTCCGGCGTCCTCGCTTCCGAGTTTGGGGAGTGACCTGGAGTCGGGAAGAAAAGAGAGAATATGAGAACCGTCGGGGCAGAGCACAGTCGTCGCAGCTGCTGGGAGGACTAAGAGGCTGCCATTGCCCGCCGGCGGGGTCACCGACGGCACCACTGTCTCTACCTTCTGGGGGACGGACGACGACCGGCGGCGACAGTGGACTTTGTTCGCCGCCGATAGCTCCACGTTCCGCGGCCGCAGCACGGGGGTTACCCCCCATTTTTCGGCAATCTGTAGCCGCGAAATTTTGGCTCGGAATCTCCGCCAGCGCTGATGGACTTGGACGAGTGTTCGCGCGGGTGTGAATAGTGGACGCAGAGAGCACACTAGCTCTGTGTATGACTTTGTGGCCCGGATGTTCGTTATTGGTAGAGCTGCCGCTGTCGGCTGCAAGCGCCCAGGGAGCAATGCACGACCAGAGGGCGCTGCGCTCTTTCTCGCTGCAACATATTACGTCATGACTCTTTCTCCCGCGAGCCTTGATCTTCTCTGCCTCCTCCTCCTCCTTTAATTCCAGCTCCATCTAATACAGAGGATACATCCAAACCTTTTCCGACCGCTCCTCTCCCTAAAAAGACGCATTTAAATTCACGTCATTTCAAGAATGCGGATTCGAGGAAAAAAAGCATTCACGAAGCTAATTCGCTGTTGTCCTATGTTTTTTAAACAATTTTTAAGATATTTTATTGCAATATTTAGGGATGACGAGATATGATGGGGTCGAAAGAGCTTTAGCGGAGAATGATGCCGGCTCAGCATTTTACAGGTTAAGAGAAATTTTTCAATTAAATTATATCCTTCAAATTCCTCGTTAATTGAAATTCTGATCGCACTGAAAAAAAATGTCTAATATAGGGAATCATGAAGCATTTGTGTTGTTTCCAAAACGGGAATTTCCAGGGCGTTATATTTATATATATACACTGCCCGACATAGAAAATGCAATACCAAGAAGAATCGGT
>APH_3188
----------------------------------CTTGTTAAAGGCGACTTCGCCCAGTTCATAGAACTTGATCTCCTCGGCGAAGACATCGAGGGGGACGTTGACTGGTCTTCTCAACCTCCCCCCACTTTGGTAGTAATACAGGATGGCGTCGAAACTCGGGCGGTTCCTGTCGAAGAAGTACTCGTTCCGAAGAGGATCGAAGTACCTGATTCTTCTTGTAGGATCCCCCAAGAGGCTATCAGGAAACTGGTTGAGCGTTCGTAGCTGCGTTTCGAACCTGAGTCCGCTGACGTTGATCACCACCCTTTCACAGAAGTCGTGGTCGTGGGGGATTGGCTCGAAGTTTCCTGGCAATGGCGATCCCGTGAAGTCTTTGGACGGGGGTTGGTTCCCGATCCCTTCGGGTCCTCCGGCGTCCTCGCTTCCGAGTTTGGGGAGTGACCTGGAGTCGGGAAGAAAAGAGAGAATATGAGAACCGTCGGGGCAGAGCACAGTCGTCGCAGCTGCTGGGAGGACTAAGAGGCTGCCATTGCCCGCCGGCGGGGTCACCGACGGCACCACTGTCTCTACCTTCTGGGGGACGGACGACGACCGGCGGCGACAGTGGACTTTGTTCGCCGCCGATAGCTCCACGTTCCGCGGCCGCAGCACGGGGGTTACCCCCCATTTTTCGGCAATCTGTAGCCGCGAAATTTTGGCTCGGAATCTCCGCCAGCGCTGATGGACTTGGACGAGTGTTCGCGCGGGTGTGAATAGTGGACGCAGAGAGCACACTAGCTCTGTGTATGACTTTGTGGCCCGGATGTTCGTTATTGGTAGAGCTGCCGCTGTCGGCTGCAAGCGCCCAGGGAGCAATGCACGACCAGAGGGCGCTGCGCTCTTTCTCGCTGCAACATATTACGTCATGACTCTTTCTCCCGCGAGCCTTGATCTTCTCTGCCTCCTCCTCCTCCTTTAATTCCAGCTCCATCTAATACAGAGGATACATCCAAAACTTTTCCGACCGCTCCTCTCCCTAAAAAGACGCATTTAAATTCACGTCATTTCAAGAATGCGGATTCGAGGAAAAAAAGCATTCACGAAGCTAATTCGCTGTTGTCCTATGTTTTTTAAACAATTTTTAAGATATTTTATTGCAATATTTAGGGATGACGAGATATGATGGGGTCGAAAGAGCTTTAGCGGAGAATGATGCCGGCTCAGCATTTTACAGGTTAAGAGAAATTTTTCAATTAAATTATATCCTTCAAATTCCTCGTTAATTGAAATTCTGATCGCACTGAAAAAAAATGTC-------------------------------------------------------------------------------------------------------------------
