# Supplementary material for: ﻿Discovery of a new tarantula species from the Madrean Sky Islands and the first documented instance of syntopy between two montane endemics (Araneae, Theraphosidae, Aphonopelma): a case of prior mistaken identity
Source: Zookeys. 2024 Aug 16;1210:61–98. doi: 10.3897/zookeys.1210.125318 (PMC11344175; doi:10.3897/zookeys.1210.125318)
Supplement: Supplementary material 8 — Phylogenomics files [file zookeys-1210-061_article-125318__-s008.zip › Suppl8/individual_UCE_loci/sl_realigned_uce_20010121.fas]

>APH_0622
TTTTTCTTGGAGGGTAGTTTTTTGAAAGCATGTTAAGTTTTTTAAAAGTTAATTTTTAATTATTTCGTCGAAGGTAGTTTTTTGAAACTTGATTTGAAAGTGAGTTTTTCATAAACATAAGTTGAACATCACGCTTTTAAAATTTTGGGAAATCCCCACCAAAATACCAGAAGGTTTTACTTTGAATGTTTTTCTT---GGATTGAAAGTTCTTCTTGGAGCAGTTTTTTAAAATAATTAGGGTGA------TTTTTTGAAAGTGCGTTTTCGTAGGTGTTTTAGGGATAGTATTTTGAAAGGGTTTTTGAAAGGATTTTTAGCCAGGGGTGGTTGCGATTTTTGTTGTACACCTTATCACACTTTAATTTTGGGAAAACCCCAGTGAATTACATTCATGTGATTATTACAGGTAGGATGTAGTCCTAGTGAAGATGTTGCTTTCTTTGCTGTTGACTCTTTACGACAACTTTCCATGAAGTTCATTGAAAAAGGTGAATTTGCTAACTTCCGCTTTCAAAAAGATTTCCTGAGGCCATTTGAGCACATCATGAAGAAAAACAGGTAGTAATAAATATTTGCTCTTAGGCTACACTATATATATTCTTTCAGATTAGTTCTCTATCTGTAGATTATCATAGGTACTGTGTAAATGTATTCACTTACTCAAGCATAATTGTTTTGTTGTATAAGTAAATGTTTAGTTTTTTTTCTCAGAGGAGCAGAAGTTGAGTTTTTCCTGAAAAATGTGTTTAGTGAGATTTGTTTTACTGTGTCTGTAAATAATGAGTGTCAAGCAACATATGAAAAAATCACTTTGCCTGTTGCCGTTCTTTGAAAAAAAAAAAAAAGAAAAGAATAAACACTAGTAAAAATTTGATGTTTTCAACATAAATAAATGATGGAAATTCTCTGAAAACATATTTAGCTTGCCAATCAGCACCAGTGTTGCTGTTCTAAATTTATTGCATTCTGACAGTCTGATGCATATTTTCATGTCCAAAAGTATATTCACATTACATATGAACATACTTTTATCCAAAAGTATGT---------------------------------------------------------------------------------------------------------------------------------------------------------------------------------------------
>APH_1357
-------------------------------------------------------------------------------------------------------------------------------------------------------------------------------------------------------------------------------------------------------------------------------------------------------------------------------------------------------------ATATCTTATTATGCTTTAATTCTGTTGTATGATTAGTGAATTACATTCATGTGATTATTACAGGTAGGATGTAGTCCTAGTGAAGATGTTGCTTTCTTTGCTGTTGACTCTTTACGACAACTTTCAATGAAGTTCATTGAAAAAGGTGAATTTGCTAACTTCCGCTTTCAAAAAGATTTCCTGAGGCCATTTGAGCACATCATGAAGAAAAACAGGTAGTAATAAATGTTTGCTC---------------------------------------------AGAT---------------------------------------------------------------------------------CGGAAGAGC----GTCG----------------------------------------------TGTAGGGAAAGAGTGT----------------------------------------------------------------------------------------------------------------------------------------------------------------------------------------------------------AGGCTTAGGTGTAGAT------------------------------------------------------------------------------------------------------------------------------------------------------------------------------------------------------------------------------------
>APH_4021
GTGATCCGGGCACGTGGTGATTTTACCAAATATTAAGTTCATTAAAACCTTGTTTTGTATTATTTTGTCTGGGGTGTTTATATGAAAAGTAATACAAAAAGTTGTTTTTAACAAACACAAGTTAGACAGGTACCTTTTATGGTTTTCATACATTTTTATCAAAACATCTGAAAATTTTGCTTTTAAT-------TTAAAAAATTCAAAGTTTTACTTGCATCAACTGTTTACAACAATTCAAGTGAAACTACTTGCTTGTGCATACATATACACATGTATGTGAAAAAAATCACTTTGTGAGAATTGCTGAAAAAATCCTGATGAATAAATAGTTGTGATTTCTGTTACATATCTTATTATGCTTTAATTCTGTTGTATGATTAGTGAATTATATTCATGTGATTATTACAGGTAGGATGTAGTCCTAGTGAAGATGTTGCTTTCTTTGCTGTTGACTCTTTACGACAACTTTCCATGAAGTTCATTGAAAAAGGTGAATTTGCTAACTTCCGCTTTCAAAAAGATTTCCTGAGGCCATTTGAGCACATCATGAAGAAAAACAGGTAGTAATAAATATTTGCTCTTAGGCTACACTATATATATTTTTTCAGATTAGTTCTCTATCTGTAGATTATCATAGGTACTGTGTAAATGTATTCACTTACTCAAGCATAATTGTTTTGTTGTATAAGTAAATGTTTAGTTTTTTTTCTCAGAGGAGCAGAAGTTGAGTTTTTCCTGAAAAACGTGTTTAGTGAGATTTGTTTTACTGTGTCTGTAAATAATGAGTGTCAAGCAACATATAAAAAAATCACTTTGCCTGTTGCCGTTCTTTG--AAAAAAAAAAAAGAAAAGAATAAACACTAGTAAAAATTTGATGTTTTCAACATAAATAAATGATGGAAATTCTCTGAAAACATATTTAGCTTGCCAATCAGCACCAGTGTTGCTGTTCTAAATTTATTGCATTCTGACAGTCTGATGCATATTTTCATGTCCAAAAGTATATTCACATTACATATGAACATACTTTTATCCAAAAGTATGTTCACATGCAGAAACCAGAAATACTTTATTATGTCCACTCACAGCCCCGTTGATTTGTTCGTAACTAGGATTAATAGTCAGCATTAATGGCAGTGTAGTTACACAGCTTGTGGCAATGGAAGTCATAAGATGTGAAGATGTAAAGAGAAGAACGCTTAAAACTTTGAGAACTGTTTATTTTCAAGATAAT
>APH_0880
GTGATCCGGGCACGTGGTGATGTTACCAAATATTAAGTTCATTAAA----------GTAATAC-----------AAAATATATGAAAAGTAATACAAAAAGTTGTTTTTAACAAACACAAGTTAGACAGGTACCTTTTATGGTTTTCATACATTTTTATCAAAACATCTGAAAATTTTGCTTTGAATTTTTTTTTTCCAAAAGTAAAAGTTTTACTTGCATCAACTGTTTACAACAATTCAAGTGAAACTACTTGCTTGTGCATGCATATACACATGTATGTGAAAAAAATCACTTTGTGAGAATTGCTGAAAAAATCCTGATGAATAGGTAGTTGTGATTTCTGTTACATATCTTATTATGCTTTAATTCTGTTGTATGATTAGTGAATTACATTCATGTGATTATTACAGGTAGGATGTAGTCCTAGTGAAGATGTTGCTTTCTTTGCTGTTGACTCTTTACGACAACTTTCCATGAAGTTCATTGAAAAAGGTGAATTTGCTAACTTCCGCTTTCAAAAAGATTTCCTGAGGCCATTTGAGCACATCATGAAGAAAAATAGGTAGTAATAAATATTTGCTCTTAGGCTACACTATATATATTCTTTCAGATTAGTTCTCTATCTGTAGATTATCATAGGTACTGTGTAAATGTATTCACTTACTCAAGCATAATTGTTTTGTTGTATAAGTAAATGTTTAGTTTTTTTTCTCAGAGGAGCAGAAGTTGAGTTTTTCCTGAAAAACGTGTTTAGTGAGGTAAATTTTACTGTGTCTGTAAATAATGAGTGTCAAGCAACATATAAAAAAATCACTTTGCCTGTTGCCGTTCTTTGAAAAAAAAAAAAGAGAAAAGAATAAACACTAGTAAAAATTTGATGTTTTCAACATAAATAAATGATGGAAATTCTCTGAAAACATATTTAACTTGCCAATCAGCACCAGTGTTGCTGTTCTAAATTTATTGCATTCTGACAGTCTGATTCATATTTTCATGTCCAAAAGTATATTCACATTACATATGAACATACTTTTATCCAAAAGTATGTTCACATGCAGAAACCAGAAATATTTTATTATGTCCACTCACAGCCCCATTGATTTGTTCGTAACTAGGATTAATAGTCAGCATTAATGGTAGTGTAGTTACACAGCTTGTGGCAATGGAAGTCATAAGATGTGAAGATGTAAAGAGAAGAACGCTTAAAACTGTGAGAACTGTTTATTTTCAAGATAAT
>APH_0186
GTGATCCGGGCACGTGGTGATGTTACCAAATATTAAGTTCATTAAA----------GTAATAC-----------AAAAAATATGAAAAGTAATACAAAATGTTGTTTTTAACAAACACACGTTAGACAGGTACCTTTTATGGTTTTCATACATTTTTATCAAAACATCTGAAAATTTTGCTTTGAATTTTTTTTTTCCAAAAGTAAAAGTTTTACTTGCATCAACTGTTTACAACAATTCAAGTGAAACTACTTGCTTGTGCATGCATATACACATGTATGTGAAAAAAATCACTTTGTGAGAATTGCTGAAAAAATCCTGATGAATAGGTAGTTGTGATTTCTGTTATATATCTTATTATGCTTTAATTCTGTTGTATGATTAGTGAATTACATTCATGTGATTATTACAGGTAGGATGTAGTCCTAGTGAAGATGTTGCTTTCTTTGCTGTTGACTCTTTACGACAACTTTCCATGAAGTTCATTGAAAAAGGTGAATTTGCTAACTTCCGCTTTCAAAAAGATTTCCTGAGGCCATTTGAGCACATCATGAAGAAAAACAGGTAGTAATAAATATTTGCTCTTAGGCTACACTATATATATTTTTTCAGATTAGTTCTCTATCTGTAGATTATCATAGGTACTGTGTAAATGTATTCACTTACTCAAGCATAATTGTTTTGTTGTATAAGTAAATGTTTAGTTTTTTTTCTCAGAGGAGCAGAAGTTGAGTTTTTCCTGAAAAACGTGTTTAGTGAGGTAAATTTTACTGTGTCTGTAAATAATGAGTGTCAAGCAACATATAAAAAAATCACTTTGCCTGTTGCCGTTCTTTG--AAAAAAAAAAGAGAAAAGAATAAACACTAGTAAAAATTTGATGTTTTCAACATAAATAAATGATGGAAATTCTCTGAAAACATATTTAACTTGCCAATCAGCACCAGTGTTGCTGTTCTAAATTTATTGCATTCTGACAGTCTGATTCATATTTTCATGTCCAAAAGTATATTCACATTACATATGAACATACTTTTATCCAAAAGTATGTTCACATGCAGAAACCAGAAATATTTTATTATGTCCACTCACAGCCCCATTGATTTGTTCGTAACTAGGATTAATAGTCAGCATTAATGGTAGTGTAGTTACACAGCTTGTGGCAATGGAAGTCATAAGATGTGAAGATGTAAAGAGAAGAACGCTTAAAACTGTGAGAACTGTTTATTTTCAAGATAAT
>APH_0717
------------------------------------------------------------------------------------------------------------------------GTTAGACAGGTACCTTTTATGGTTTTCATACATTTTTATCAAAACATCTGAAAATTTTGCTTTGAATTTTTTTTTTCCAAAATTAAAAGTTTTACTTGCATCAACTGTTTACAACAATTCAAGTGAAACTACTTGCTTGTGCATGCATATACACATGTATGTGAAAAAAATCACTTTGTGAGAATTGCTGAAAAAATCCTGATGAATAGGTAGTTGTGATTTCTGTTATATATCTTATTATGCTTTAATTCTGTTGTATGATTAGTGAATTACATTCATGTGATTATTACAGGTAGGATGTAGTCCTAGTGAAGATGTTGCTTTCTTTGCTGTTGACTCTTTACGACAACTTTCCATGAAGTTCATTGAAAAAGGTGAATTTGCTAACTTCCGCTTTCAAAAAGATTTCCTGAGGCCATTTGAGCACATCATGAAGAAAAACAGGTAGTAATAAATATTTGCTCTTAGGCTACACTATATATATTTTTTCAGATTAGTTCTCTGTCTGTAGATTATCATAGGTACTGTGTAAATGTATTCACTTACTCAAGCATAATTGTTTTGTTGTATAAGTAAATGTTTAGTTTTTTTTCTCAGAGGAGCAGAAGTTGAGTTTTTCCTGAAAAACGTGTTTAGTGAGGTAAATTTTACTGTGTCTGTAAATAATGAGTGTCAAGCAACATATAAAAAAATCACTTTGCCTGTTGCCGTTCTTTG--AAAAAAAAAAGAGAAAAGAATAAACACTAGTAAAAATTTGATGTTTTCAACATAAATAAATGATGGAAATTCTCTGAAAACATATTTAGCTTGCCAATCAGCACCAGTGTTGCTGTTCTAAATTTATTGCATTCTGACAGTCTGATTCATATTTTCATGTCCAAAAGTATATTCACATTACATATGAACATACTTTTATCCAAAAGTATGTTCACATGCAGAAACCAGAAATATTTTATTATGTCCACTCACAGCCCCATTGATTTGTTCGTAACTAGGATTAATAGTCAGCATTAATGGTAGTGTAGTTACACAGCTTGTGGCAATGGAAGTCATAAGATGTGAAGATG--------------------------------------------------
>APH_0674
GTGATCCGGGCACGTGGTGATGTTACCAAATATTAAGTTCATTAAA----------GTAATAC-----------AAAAAATATGAAAAGTAATACAAAAAGTTGTTTTTAACAAACACAAGTTAGACAGGTACCTTTTATGGTTTTCATACATTTTTATCAAAACATCTGAAAATTTTGCTTTGAATTTTTTTTTTCCAAAATTAAAAGTTTTACTTTCATCAACTGTTTACAACAATTCAAGTGAAACTACTTGCTTGTGCATGCATATACACATGTATGTGAAAAAAATCACTTTGTGAGAATTGCTGAAAAAATCCTGATGAATAGGTAGTTGTGATTTCTGTTACATATCTTATTATGCTTTAATTCTGTTGTATGATTAGTGAATTACATTCATGTGATTATTACAGGTAGGATGTAGTCCTAGTGAAGATGTTGCTTTCTTTGCTGTTGACTCTTTACGACAACTTTCCATGAAGTTCATTGAAAAAGGTGAATTTGCTAACTTCCGCTTTCAAAAAGATTTCCTGAGGCCATTTGAGCACATCATGAAGAAAAACAGGTAGTAATAAATATTTGCTCTTAGGCTACACTATATATATTTTTTCAGATTAGTTCTCTATCTGTAGATTATCATAGGTACTGTGTAAATGTATTCACTTACTCAAGCATAATTGTTTTGTTGTATAAGTAAATGTTTAGTTTTTTTTCTCAGAGGAGCAGAAGTTGAGTTTTTCCTGAAAAACGTGTTTAGTGAGATTTGTTTTACTGTGTCTGTAAATAATGAGTGTCAAGCAACATATAAAAAAATCACTTTGCCTGTTGCCGTTCTTTGAAAAAAAAAAAAGAGAAAAGAATAAACACTAGTAAAAATTTGATGTTTTCAACATAAATAAATGATGGAAATTCTCTGAAAACATATTTAACTTGCCAATCAGCACCAGTGTTGCTGTTCTAAATTTATTGCATTCTGACAGTCTGATTCATATTTTCATGTCCAAAAGTATATTCACATTACATATGAACATACTTTTATCCAAAAGTATGTTCACATGCAGAAACCAGAAATGTTTTATTATGTCCACTCACAGCCCCATTGATTTGTTCGTAACTAGGATTAATAGTCAGCATTAATGGCAGTGTAGTTACACAGCTTGTGGCAATGGAAGTCATAAGATGTGAAGATGTAAAGAGAAGAACG------------------------------------
>APH_0723
GTGATCCGGGCACGTGGTGATGTTACCAAATATTAAGTTCATTAAAACCTTGTTTCGTATTATTTTGTCCGGGGTGTTTATATGAAAAGTAATACAAAAATTTGTTTTTAACAAACACAAGTTAGACAGATACCTTTTATGGGTTTCATACATTTTTATCAAAACATCTGAAAATTTTGCTTTGAATTTTTTTTTTCCAAAATTAAAAGTTTTACTTGCATCAACTATTTACAACAATTCAAGTGAAACTACTTGCTTGTGCATGCATATACACATGTATGTGAAAAAAATCACTTTGTAAGAATTGCTGAAAAAATCCTGATGAATAGGTAGTTGTGATTTCTGTTACATATCTTATTATGCTTTAATTCTGTTGTATGATTAGTGAATTACATTCATGTGATTTTTACAGGTAGGATGTAGTCCTAGTGAAGATGTTGCTTTCTTTGCTGTTGACTCTTTACGACAACTTTCCATGAAGTTCATTGAAAAAGGTGAATTTGCTAACTTCCGCTTTCAAAAAGATTTCCTGAGGCCATTTGAGCACATCATGAAGAAGAACAGGTAGTAATAAATATTTGCTCTTAGGCTACACTATATATATTTTTTCAGATTAGTTCTCTATCTGTAGATTATCATAGGTACTGTGTAAATGTATTCACTTACTCAAGCATAATTGTTTTGTTGTATAAGTAAATGTTCAGTTTTTTTTCTCAGAGGAGCAGAAGTTGAGTTTTTCCTGAAAAACGTGTTTAGTGAGATTTGTTTTACTGTGTCTGTAAATAATGAGTGTCAAGCAACATAT-AAAAAATCACTTTGCCTGTTGCCGTTCTTTGAAAAAAAAAAAAGAGAAAAGAATAAACACTAGTAAAAATTTGATGTTTTCAACATAAATAAATGATGGAAATTCTCTGAAAACATATTTAGCTTGCCAATCAGCACCAGTGTTGCTGTTCTAAATTTATTGCATTCTGACAGTCTGATGCATATTTTCATGTCCAAAAGTATATTCACATTACATATGAACATACTTTTATTCAAAAGTATGTTCACATGCAGAAACCAGAAATACTTTATTATGTCCACTCACAGCCCCATTGATTTGTTCGTAACTAGGATTAATAGTCAGCATTAATGGCAGTGTAGTTACACAGCTTGTGGCAATGGAAGTCATAAGATGTGAAGATGTAAAGAGAAGAACAC-----------------------------------
>APH_3191
--------------------------CAAATATTAAGTTCATTAAAACCTTGTTTTGTATTATTTTGTCTGGGGTGTTTATATGAAAAGTAATACAAAAATTTGTTTTTAACAAACACAAGTTAGACAGATACCTTTTATGGTTTTCATACATTTTTATCAAAACATCTGAAAATTTTGCTTTGAAT-------TTAAAAAATTAAAAGTTTTACTTGCATCAACTGTTTACAACAATTCAAGTGAAACTACTTGCTTGTGCATGCATATACACATGTATGTGAAAAAAATCACTTTGTAAGAATTGCTGAAAAAATCCTGATGAATAGGTAGTTGTGATTTCTGTTACATATCTTATTATGCTTTAATTCTGTTGTATGATTAGTGAATTACATTCATGTGATTATTACAGGTAGGATGTAGTCCTAGTGAAGATGTTGCTTTCTTTGCTGTTGACTCTTTACGACAACTTTCCATGAAGTTCATTGAAAAAGGTGAATTTGCTAACTTCCGCTTTCAAAAAGATTTCCTGAGGCCATTTGAGCACATCATGAAGAAGAACAGGTAGTAATAAATATTTGCTCTTAGGCTACACTATATATATTTTTTCAGATTAGTTCTCTATCTGTAGATTATCATAGGTACTGTGTAAATGTATTCACTTACTCAAGCATAATTGTTTTGTTGTATAAGTAAATGTTCAGTTTTTTTTCCCCGAGGAGCAGAAGTTGAGTTTTTCCTGAAAAACGTGTTTAGTGAGATTTGTTTTACTGTGTCTGTAAATAATGAGTGTCAAGCAACATATGAAAAAATCACTTTGCCTGTTGCCGTTCTTT-AAAAAAAAAAAAAAGAAAAGAATAAACACTAGTAAAAATTTGATGTTTTCAACATAAATAAATGATGTAAATTCTCTGAAAACATATTTAGCTTGCCAATCAGCACCAGTGTTGCTGTTCTAAATTTATTGCATTCTGACAGTCTGATGCATATTTTCATGTCCAAAAGTATATTCACATTACATATGAACATACTTTTATCCAAAAGTATGTTCACATGC-------------------------------------------------------------------------------------------------------------------------------------------------------------------------------------
>APH_3177
GTGATCCGGGCACGTGGTGATGTTACCAAATATTAAGTTCATTAAAACCTTGTTTCGTATTATTTTGTCCGGGGTGTTTATATGAAAAGTAATACAAAAAATTGTTTTTAACAAACACAAGTTAGACAGATACCTTTTATGGGTTTCATACATTTTTATCAAAACATCTGAAAATTTTGCTTTGAATTTTTTTTTTCCAAAATTAAAAGTTTTACTTGCATCAACTGTTTACAACAATTCAAGTGAAACTACTTGCTTGTGCATGCATATACACATGTATGTGAAAAAAATCACTTTGTAAGAATTGCTGAAAAAATCCTGATGAATAGGTAGTTGTGATTTCTGTTACATATCTTATTATGCTTTAATTCTGTTGTATGATTAGTGAATTACATTCATGTGATTATTACAGGTAGGATGTAGTCCTAGTGAAGATGTTGCTTTCTTTGCTGTTGACTCTTTACGACAACTTTCCATGAAGTTCATTGAAAAAGGTGAATTTGCTAACTTCCGCTTTCAAAAAGATTTCCTGAGGCCATTTGAGCACATCATGAAGAAGAACAGGTAGTAATAAATATTTGCTCTTAGGCTACACTATATATATTTTTTCAGATTAGTTCTCTATCTGTAGATTATCATAGGTACTGTGTAAATGTATTCACTTACTCAAGCATAATTGTTTTGTTGTATAAGTAAATGTTCTGTTTTTTTTCTCCGAGGAGCAGAAGTTGAGTTTTTCCTGAAAAACGTGTTTAGTGAGATTTGTTTTACTGTGTCTGTAAATAATGAGTGTCAAGCAACATATGAAAAAATCACTTTGCCTGTTGCCGTTCTTTG-AAAAAAAAAAAAAGAAAAGAATAAACACTAGTAAAAATTTGATGTTTTCAACATAAATAAATGATGTAAATTCTCTGAAAACATATTTAGCTTGCCAATCAGCACCAGTGTTGCTGTTCTAAATTTATTGCATTCTGACAGTCTGATGCATATTTTCATGTCCAAAAGTATATTCACATTACATATGAACATACTTTTATCCAAAAGTATGTTCACATGCAGAAACCAGAAATACTTTATTATGTCCACTCACAGCCCCATTGATTTGTTCGTAACTAGGATTAATAGTCAGCATTAATGGCAGTGTAGTTACACAGCTTGTGGCAATGGAAGTCATAAGATGTGAAGATGTAAAGAGAAGAATGCTTAAAACTTTGAGAACTGTTTATTTTCAAGATAAT
>APH_0136
GTGATCCGGGCACGTGGTGATGTTACCAAATATTAAGTTCATTAAAACCTTGTTTTGTATTATTTTGTCTGGGGTGTTTATATGAAAAGTAATACAAAAATTTGTTTTTAACAAACACAAGTTAGACAGATACCTTTTATGGGTTTCATACATTTTTATCAAAACATCTGAAAATTTTGCTTTGAATTTTTTTTTTCCAAAATTAAAAGTTTTACTTGCATCAACTGTTTACAACAATTCAAGTGAAACTACTTGCTTGTGCATGCATATACACATGTATGTGAAAAAAATCACTTTGTAAGAATTGCTGAAAAAATCCTGATGAATAGGTAGTTGTGATTTCTGTTACATATCTTATTATGCTTTAATTCTGTTGTATGATTAGTGAATTACATTCATGTGATTATTACAGGTAGGATGTAGTCCTAGTGAAGATGTTGCTTTCTTTGCTGTTGACTCTTTACGACAACTTTCCATGAAGTTCATTGAAAAAGGTGAATTTGCTAACTTCCGCTTTCAAAAAGATTTCCTGAGGCCATTTGAGCACATCATGAAGAAGAACAGGTAGTAATAAATATTTGCTCTTAGGCTACACTATATATATTTTTTCAGATTAGTTCTCTATCTGTAGATTATCATAGGTACTGTGTAAATGTATTCACTTACTCAAGCATAATTGTTTTGTTGTATAAGTAAATGTTCAGTTTTT-TTCTCCGAGGAGCAGAAGTTGAGTTTTTCCTGAAAAACGTGTTTAGTGAGATTTGTTTTACTGTGTCTGTAAATAATGAGTGTCAAGCAACATAT-AAAAAATCACTTTGCCTGTTGCCGTTCTTTGAAAAAAAAAAAAGAGAAAAGAATAAACACTAGTAAAAATTTGATGTTTTCAACATAAATAAATGATGGAAATTCTCTGAAAACATATTTAGCTTGCCAATCAGCACCAGTGTTGCTGTTCTAAATTTATTGCATTCTGACAGTCTGATGCATATTTTCATGTCCAAAAGTATATTCACATTACATATGAACATACTTTTATCCAAAAGTATGTTCACATGCAGAAACCAGAAATACTTTATTATGTCCA---------------------------------------------------------------------------------------------------------------------------------------------------------
>APH_1602
GTGATCCGGGCACGTGGTGATGTTACCAAATATTAAGTTCATTAAAACCTTGTTTTGTATTATTTTGTCTGGGGTGTTTATATGAAAAGTAATACAAAAATTTGTTTTTAACAAACACAAGTTAGACAGATACCTTTTATGGGTTTCATACATTTTTATCAAAACATCTGAAAATTTTGCTTTGAATTTTTTTTTTCCAAAATTAAAAGTTTTACTTGCATCAACTGTTTACAACAATTCAAGTGAAACTACTTGCTTGTGCATGCATATACACATGTATGTGAAAAAAATCACTTTGTAAGAATTGCTGAAAAAATCCTGATGAATAGGTAGTTGTGATTTCTGTTACATATCTTATTATGCTTTAATTCTGTTGTATGATTAGTGAATTACATTCATGTGATTATTACAGGTAGGATGTAGTCCTAGTGAAGATGTTGCTTTCTTTGCTGTTGACTCTTTACGACAACTTTCCATGAAGTTCATTGAAAAAGGTGAATTTGCTAACTTCCGCTTTCAAAAAGATTTCCTGAGGCCATTTGAGCACATCATGAAGAAGAACAGGTAGTAATAAATATTTGCTCTTAGGCTACACTATATATATTTTTTCAGATTAGTTCTCTATCTGTAGATTATCATAGGTACTGTGTAAATGTATTCACTTACTCAAGCATAATTGTTTTGTTGTATAAGTAAATGTTCAGTTTTTTTTCTCCGAGGAGCAGAAGTTGAGTTTTTCCTGAAAAACGTGTTTAGTGAGATTTGTTTTACTGTGTCTGTAAATAATGAGTGTCAAGCAACATATGAAAAAATCACTTTGCCTGTTGCCGTTCTTTGAAAAAAAA-------AAAAGAATAAACACTAGTAAAAATTTGATGTTTTCAACATAAATAAATGATGTAAATTCTCTGAAAACATATTTAGCTTGCCAATCAGCACCAGTGTTGCTGTTCTAAATTTATTGCATTCTGACAGTCTGATGCATATTTTCATGTCCAAAAGTATATTCACATTACATATGAACATACTTTTATCCAAAAGTATGTTCACATGCAGAAACCAGAAATACTTTATTATGTCCACTCACAGCCCCATTGATTTGTTCGTAACTAGGATTAATAGTCAGCATTAATGGCAGTGTAGTTACACAGCTTGTGGCAATGGAAGTCATAAGATGTGAAGATGTAAAGAGAAGAATGCTTAAAACTTTGAGAACTGTTTATTTTCAAGATAAT
>APH_1438
-----------------------------------------------------------------------------------------------------------------------------------------------------------------------------------------------TTTTTCCAAAATTAAAAGTTTTACTTGCATCAACTGTTTACAACAATTCAAGTGAAACTACTTGCTTGTGCATGCATATACACATGTATGTGAAAAAAATCACTTTGTAAGAATTGCTGAAAAAATCCTGATGAATAGGTAGTTGTGATTTCTGTTACATATCTTATTATGCTTTAATTCTGTTGTATGATTAGTGAATTACATTCATGTGATTATTACAGGTAGGATGTAGTCCTAGTGAAGATGTTGCTTTCTTTGCTGTTGACTCTTTACGACAACTTTCCATGAAGTTCATTGAAAAAGGTGAATTTGCTAACTTCCGCTTTCAAAAAGATTTCCTGAGGCCATTTGAGCACATCATGAAGAAGAACAGGTAGTAATAAATATTTGCTCTTAGGCTACACTATATATATTTTTTCAGATTAGTTCTCTATCTGTAGATTATCATAGGTACTGTGTAAATGTATTCACTTACTCAAGCATAATTGTTTTGTTGTATAAGTAAATGTTCAGTTTTTTTTCTCCGAGGAGCAGAAGTTGAGTTTTTCCTGAAAAACGTGTTTAGTGAGATTTGTTTTACTGTGTCTG----------------------------------------------------------------------------------------------------------------------------------------------------------------------------------------------------------------------------------------------------------------------------------------------------------------------------------------------------------------------------------------------------------------------------------------------------------------------------
>APH_0683
GTGATCCGGGCACGTGGTGATGTTACCAAATATTAAGTTCATTAAAACCTTGTTTTGTATTATTTTGTCTGGGGTGTTTATATGAAAAGTAATACAAAAAGTTGTTTTTAACAAACACAAGTTAGACAGATACCTTTTATGGTTTTCATACATTTTTATCAAAACATCTGAAAATTTTGCTTTGAATTTTTTTTTTCCAAAATTAAAAGTTTTACTTGCATCAACTGTTTACAACAATTCAAGTGAAACTACTTGCTTGTGCATGCATATACACATGTATGTGAAAAAAATCACTTTGTGAGAATTGCTGAAAAAATCCTGATGAATAGGTAGTTGTGATTTCTGTTACATATCTTATTATGCTTTAATTCTGTTGTATGATTAGTGAATTACATTCATGTGATTATTACAGGTAGGATGTAGTCCTAGTGAAGATGTTGCTTTCTTTGCTGTTGACTCTTTACGACAACTTTCCATGAAGTTCATTGAAAAAGGTGAATTTGCTAACTTCCGCTTTCAAAAAGATTTCCTGAGGCCATTTGAGCACATCATGAAGAAAAACAGGTAGTAATAAATATTTGCTCTTAGGCTACACTATATATATTTTTTCAGATTAGTTCTCTATCTGTAGATTATCAGAGGTACTGTGTAAATGTATTCTCTTACTCAAGCATAATTGTTTTGTTGTATAAGTAAATGTTTAGTTTTTCTTCTCAGAGGAGCAGAAGTTGAGTTTTTCCTGAAAAACATGTTTAGTGAGATTTGTTTTACTGTGTCTGTAAATAATGAGTGTCAAGCAACATATAAAAAAATCACTTTGCCTGTTGCCGTTCTTTGAAAAAAAAAAAAGAGAAAAGAATAAACACTAGTAAAAATTTGATGTTTTCAACATAAATAAATGATGGAAATTCTCTGAAAACATATTTAGCTTGCCAATCAGCACCAGTGTTGCTATTCTAAATTTATTGCATTCTGACAGTCTGATGCATATTTTCATGTCCAAAAGTATATTCACATTACATATGAACATACTTTTATCCAAAAGTATGTTCACATGCAGAAACCAGAAATACTTTATTATGTCCACTCACAGCCCCATTGATTTGTTCGTAACTAGGATTAATAGTCAGCATTAATGGCAGTGTAGTTACACAGCTTGTGGCAATGGAAGTCATAAGATGTGAAGATGTAAAGAGAAGAACGCTTAAAACTTTGAGAACTGTTTATTTTCAAGATAAT
>APH_0185
GTGATCCGGGCACGTGGTGATGTTACCAAATATTAAGTTCATTAAAACCTTGTTTTGTATTATTTTGTCTGGGGTGTTTATATGAAAAGTAATACAAAAAGTTGTTTTTAACAAACACAAGTTAGACAGGTACCTTTTATGGTTTTCATACATTTTTATCAAAACATCTGAAAATTTTGCTTTGAATTTTTTTTTTCCAAAATTAAAAGTTTTACTTTCATCAACTGTTTACAACAATTCAAGTGAAACTACTTGCTTGTGCATGCATATACACATGTATGTGAAAAAAATCACTTTGTGAGAATTGCTGAAAAAATCCTGATGAATAGGTAGTTGTGATTTCTGTTACATATCTTATTATGCTTTAATTCTGTTGTATGATTAGTGAATTACATTCATGTGATTATTACAGGTAGGATGTAGTCCTAGTGAAGATGTTGCTTTCTTTGCTGTTGACTCTTTACGACAACTTTCCATGAAGTTCATTGAAAAAGGTGAATTTGCTAACTTCCGCTTTCAAAAAGATTTCCTGAGGCCATTTGAGCACATCATGAAGAAAAACAGGTAGTAATAAATATTTGCTCTTAGACTACACTATATATATTCTTTCAGATTAGTTCTCTATCTGTAGATTATCATAGGTACTGTGTAAATGTATTCACTTACTCAAGCATAATTGTTTTGTTGTATAAGTAAATGTTTAGTTTTTTTTCTCAGAGGAGCAGAAGTTGAGTTTTTCCTGAAAAACGTGTTTAGTGAGATTTGTTTTACTGTGTCTGTAAATAATGAGTGTCAAGCAACATATAAAAAAATCACTTTGCCTGTTGCCGTTCTTTG--AAAAAAAAAAGAGAAAAGAATAAACACTAGTAAAAATTTGATGTTTTCAACATAAATAAATGATGGAAATTCTCTGAAAACATATTTAGCTTGCCAATCAGCACCAGTGTTGCTGTTCTAAATTTATTGCATTCTGACAGTCTGATTCATATTTTCATGTCCAAAAGTATATTCACATTACATATGAACATACTTTTATCCAAAAGTATGTTCACATGCAGAAACCAGAAATATTTTATTATGTCCACTCACAGCCCCATTGATTTGTTCGTAACTAGGATTAATAGTCAGCATTAATGGCAGTGTAGTTACACAGCTTGTGGCAATGGAAGTCATAAGATGTGAAGATGTAAAGAGAAGAATGCTTAAAACTGTGAGAACTGTTTGTTTTCAAGATAAT
>APH_3188
GTGATCCGGGCACGTGGTGATGTTACCAAATATTAAGTTCATTAAAACCTTGTTTTGTATTATTTTGTCTGGGGTGTTTATATGAAAAGTAATACAAAAAGTTGTTTTTAACAAACACAAGTTAGACAGGTACCTTTTATGGTTTTCATACATTTTTATCAAAACATCTGAAAATTTTGCTTTGAATTTTTTTTTTCCAAAATTAAAAGTTTTACTTTCATCAACTGTTTACAACAATTCAAGTGAAACTACTTGCTTGTGCATGCATATACACATGTATGTGAAAAAAATCACTTTGTGAGAATTGCTGAAAAAATCCTGATGAATAGGTAGTTGTGATTTCTGTTACATATCTTATTATGCTTTAATTCTGTTGTATGATTAGTGAATTACATTCATGTGATTATTACAGGTAGGATGTAGTCCTAGTGAAGATGTTGCTTTCTTTGCTGTTGACTCTTTACGACAACTTTCCATGAAGTTCATTGAAAAAGGTGAATTTGCTAACTTCCGCTTTCAAAAAGATTTCCTGAGGCCATTTGAGCACATCATGAAGAAAAACAGGTAGTAATAAATATTTGCTCTTAGGCTACACTATATATATTCTTTCAGATTAGTTCTCTATCTGTAGATTATCATAGGTACTGTGTAAATGTATTCACTTACTCAAGCATAATTGTTTTGTTGTATAAGTAAATGTTTAGTTTTTTTTCTCAGAGGAGCAGAAGTTGAGTTTTTCCTGAAAAACGTGTTTAGTGAGATTTGTTTTACTGTGTCTGTAAATAATGAGTGTCAAGCAACATATAAAAAAATCACTTTGCCTGTTGCCGTTCTTTGAAAAAAAAAAAAGAGAAAAGAATAAACACTAGTAAAAATTTGATGTTTTCAACATAATTAAATGATGGAAATTCTCTGAAAACATATTTAGCTTGCCAATCAGCACCAGTGTTGCTGTTCTAAATTTATTGCATTCTGACAGTCTGATTCATATTTTCATGTCCAAAAGTATATTCACATTACATATGAACATACTTTTATCCAAAAGTATGTTCACATGCAGAAACCAGAAATGTTTTATTATGTCCACTCACAGCCCCATTGATTTGTTCGTAACTAGGATTAATAGTCAGCATTAATGGCAGTGTAGTTACACAGCTTGTGGCAATGGAAGTCATAAGATGTGAAGATGTAAAGAGAAGAATGCTTAAAACTTTGAGAACTGTTTGTTTTCAAGATAAT
>APH_4005
GTGATCCGGGCACGTGGTGATGTTACCAAATATTAAGTTCATTAAAACCTTGTTTTGTATTATTTTGTCTGGGGTGTTTATATGAAAAGTAATACAAAAAGTTGTTTTTAACAAACACAAGTTAGACAGGTGCCTTTTATGGTTTTCATACATTTTTATCAAAACATCTGAAAATTTTGCTTTGAATTTTTTTTTTCCAAAATTAAAAGTTTTACTTGCATCAACTGTTTACAACAATTCAAGTGAAACTACTTGCTTGTGCATGCATATACACATGCATGTGAAAAAAATCACTTTGTGAGAATTGCTGAAAAAATCCTGATGAATAGGTAGTTGTGATTTCTGTTACATATCTTATTATGCTTTAATTCTGTTGTATGATTAGTGAATTACATTCATGTGATTATTACAGGTAGGATGTAGTCCTAGTGAAGATGTTGCTTTCTTTGCTGTTGACTCTTTACGACAACTTTCCATGAAGTTCATTGAAAAAGGTGAATTTGCTAACTTCCGCTTTCAAAAAGATTTCCTGAGGCCATTTGAGCACATCATGAAGAAAAACAGGTAGTAATAAATATTTGCTCTTAGGCTACACTATATATATTTTTTCAGATTAGTTCTCTATCTGTAGATTATCATAGGTACTGTGTAAATGTATTCACTTACTCAAGCATAACTGTTTTGTTGTATAAGTAAATGTTTAGTTTTTTTTCTCAGAGGAGCAGAAGTTGAGTTTTTCCTGAAAAACATGTTTAGTGAGATTTGTTTTACTGTGTCTGTAAATAATGAGTGTCAAGCAACATATAAAAAAATCACTTTGCCTGTTGCCGTTCTTTGAAAAAAAAAAAAGAGAAAAGAATAAACACTAGTAAAAATTTGATGTTTTCAACATAAATAAATGATGGAAATTCTCTGAAAACATATTTAGCTTGCCAATCAGCACCAGTGTTGCTGTTCTAAATTTATTGCATTCTGACAGTCTGATGCATATTTTCATGTCCAAAAGTATATTCACATTACATATGAACATACTTTTATTCAAAAGTATGTTCACATGCAGAAACCAGAAATACTTTATTATGTCCACTCACAGCCCCATTGATTTGTTCGTAACTAGGATTAATAGTCAGCATTAATGGCAGTGTAGTTACACAGCTTGTGGCAATGGAAGTCATAAGATGTGAAGATGTAAAGAGAAGAACGCTTAAAACTTTGAGAACTGTTTATTTTCAAGATAAT
>APH_1535
GTGATCCGGGCACGTGGTGATGTTACCAAATATTAAGTTCATTAAAACCTTGTTTTGTATTATTTTGTCTGGGGTGTTTATATGAAAAGTAATACAAAAAGTTGTTTTTAACAAACACAAGTTAGACAGGTGCCTTTTATGGTTTTCATACATTTTTATCAAAACATCTGAAAATTTTGCTTTGAATTTTTTTTTCCCAAAATTAAAAGTTTTACTTGCATCAACTGTTTACAACAATTCAAGTGAAACTACTTGCTTGTGCATGCATATACACATGTATGTGAAAAAAATCACTTTGTGAGAATTGCTGAAAAAATCCTGATGAATAGGTAGTTGTGATTTCTGTTACATATCTTATTATGCTTTAATTCTGTTGTATGATTAGTGAATTACATTCATGTGATTATTACAGGTAGGATGTAGTCCTAGTGAAGATGTTGCTTTCTTTGCTGTTGACTCTTTACGACAACTTTCCATGAAGTTCATTGAAAAAGGTGAATTTGCTAACTTCCGCTTTCAAAAAGATTTCCTGAGGCCATTTGAGCACATCATGAAGAAAAACAGGTAGTAATAAATATTTGCTCTTAGGCTACACTATATATATTTTTTCAGATTAGTTCTCTATCTGTAGATTATCATAGGTACTGTGTAAATGTATTCACTTACTCAAGCATAATTGTTTTGTTGTATAAGTAAATGTTTAGTTTTTTTTCTCAGAGGAGCAGAAGTTGAGTTTTTCCTGAAAAACGTGTTTAGTGAGATTTGTTTTACTGTGTCTGTAAATAATGAGTGTCAAGCAACATATAAAAAAATCACTTTGCCTGTTGCCGTTCTTTGAAAAAAAAAAAAGAGAAAAGAATAAACACTAGTAAAAATTTGATGTTTTCAACATAAATAAATGATGGAAATTCTCTGAAAACATATTTGGCTTGCCAATCAGCACCAGTGTTGCTGTTCTAAATTTATTGCATTCTGACAGTCTGATGCATATTTTCATGTCCAAAAGTATATTCACATTACA-----------------CCAAAAGTATGTTCACATGCAGAAACCAGAAATACTTTATTATGTCCACTCACAGCCCCATTGATTTGTTCGTAACTAGGATTAATAGTCAGCATTAATGGCAGTGTAGTTACACAGCTTGTGGCAATGGAAGTCATAAGATGTGAAGATGTAAAGAGAAGAACGCTTAAAACTTTGAGAACTGTTTATTTTCAAGATAAT
>APH_4029
GTGATCCGGGCACGTGGTGATGTTACCAAATATTAAGTTCATTAAAACCTTGTTTTGTATTATTTTGTCTGGGGTGTTTATATGAAAAGTAATACAAAAAGTTGTTTTTAACAAACACAAGTTAGACAGGTGCCTTTTATGGTTTTCATACATTTTTATCAAAACATCTGAAAATTTTGCTTTGAATTTTTTTTTTCCAAAATTAAAATTTTTACTTGCATCAACTGTTTACAACAATTCAAGTGAAACTACTTGCTTGTGCATGCATATACACATGTATGTGAAAAAAATCACTTTGTGAGAATTGCTGAAAAAATCCTGATGAATAGGTAGTTGTGATTTCTGTTACATATCTTATTATGCTTTAATTCTGTTGTATGATTAGTGAATTACATTCATGTGATTATTACAGGTAGGATGTAGTCCTAGTGAAGATGTTGCTTTCTTTGCTGTTGACTCTTTACGACAACTTTCCATGAAGTTCATTGAAAAAGGTGAATTTGCTAACTTCCGCTTTCAAAAAGATTTCCTGAGGCCATTTGAGCACATCATGAAGAAAAACAGGTAGTAATAAATATTTGCTCTTAGGCTACACTATATATATTTTTTCAGATTAGTTCTCTATCTGTAGATTATCATAGGTACTGTGTAAATGTATTCACTTACTCAAGCATAATTGTTTTGTTGTATAAGTAAATGTTTAGTTTTTTTTCTCAGAGGAGCAGAAGTTGAGTTTTTCCTGAAAAACGTGTTTAGTGAGATTTGTTTTACTGTGTCTGTAAATAATGAGTGTCAAGCAACATATAAAAAAATCACTTTGCCTGTTGCCGTTCTTTGAAAAAAAAAAAAGAGAAAAGAATAAACACTAGTAAAAATTTGATGTTTTCAACATAAATAAATGATGGAAATTCTCTGAAAACATATTTGGCTTGCCAATCAGCACCAGTGTTGCTGTTCTAAATTTATTGCATTCTGACAGTCTGATGCATATTTTCATGTCCAAAAGTATATTCACATTACA-----------------CCAAAAGTATGTTCACATGCAGAAACCAGAAATACTTTATTATGTCCACTCACAGCCCCATTGATTTGTTCGTAACTAGGATTAATAGTCAGCATTAATGGCAGTGTAGTTACACAGCTTGTGGCAATGGAAGTCATAAGATGTGAAGATGTAAAGAGAAGAACGCTTAAAACTTTGAGAACTGTTTATTTTCAAGATAAT
>APH_4024
GTGATCCGGGCACGTGGTGATGTTACCAAATATTAAGTTCATTAAAACCTTGTTTTGTATTATTTTGTCTGGGGTGTTTATATGAAAAGTAATACAAAAAGTTGTTTTTAACAAACACAAGTTAGACAGGTGCCTTTTATGGTTTTCATACATTTTTATCAAAACATCTGAAAATTTTGCTTTGAATTTTTTTTTTCCAAAATTAAAAGTTTTACTTGCATCAACTGTTTACAACAATTCAAGTGAAACTACTTGCTTGTGCATGCATATACACATGTATGTGAAAAAAATCACTTTGTGAGAATTGCTGAAAAAATCCTGATGAATAGGTAGTTGTGATTTCTGTTACATATCTTATTATGCTTTAATTCTGTTGTATGATTAGTGAATTACATTCATGTGATTATTACAGGTAGGATGTAGTCCTAGTGAAGATGTTGCTTTCTTTGCTGTTGACTCTTTACGACAACTTTCCATGAAGTTCATTGAAAAAGGTGAATTTGCTAACTTCCGCTTTCAAAAAGATTTCCTGAGGCCATTTGAGCACATCATGAAGAAAAACAGGTAGTAATAAATATTTGCTCTTAGGCTACACTATATATATTTTTTCAGATTAGTTCTCTATCTGTAGATTATCATAGGTACTGTGTAAATGTATTCACTTACTCAAGCATAATTGTTTTGTTGTATAAGTAAATGTTTAGTTTTTTTTCTCAGAGGAGCAGAAGTTGAGTTTTTCCTGAAAAACGTGTTTAGTGAGATTTGTTTTACTGTGTCTGTAAATAATGAGTGTCAAGCAACATATAAAAAAATCACTTTGCCTGTTGCCGTTCTTTGAAAAAAAAAAAAGAGAAAAGAATAAACACTAGTAAAAATTTGATGTTTTCAACATAAATAAATGATGGAAATTCTCTGAAAACATATTTGGCTTGCCAATCAGCACCAGTGTTGCTGTTCTAAATTTATTGCATTCTGACAGTCTGATGCATATTTTCATGTCCAAAAGTATATTCACATTACA-----------------CCAAAAGTATGTTCACATGCAGAAACCAGAAATACTTTATTATGTCCACTCACAGCCCCATTGATTTGTTCGTAACTAGGATTAATAGTCAGCATTAATGGCAGTGTAGTTACACAGCTTGTGGCAATGGAAGTCATAAGATGTGAAGATGTAAAGAGAAGAACGCTTAAAACTTTGAGAACTGTTTATTTTCAAGATAAT
>APH_0772
GTGATCCGGGCACGTGGTGATGTTACCAAATATTAAGTTCATTAAAACCTTGTTTTGTATTATTTTGTCTGGGGTGTTTATATGAAAAGTAATACAAAAAGTTGTTTTTAACAAACACAAGTTAGACAGGTGCCTTTTATGGTTTTCATACATTTTTATCAAAACATCTGAAAATTTTGCTTTGAATTTTTTTTTTCCAAAATTAAAAGTTTTACTTGCATCAACTGTTTACAACAATTCAAGTGAAACTACTTGCTTGTGCATGCATATACACATGTATGTGAAAAAAATCACTTTGTGAGAATTGCTGAAAAAATCCTGATGAATAGGTAGTTGTGATTTCTGTTACATATCTTATTATGCTTTAATTCTGTTGTATGATTAGTGAATTACATTCATGTGATTATTACAGGTAGGATGTAGTCCTAGTGAAGATGTTGCTTTCTTTGCTGTTGACTCTTTACGACAACTTTCCATGAAGTTCATTGAAAAAGGTGAATTTGCTAACTTCCGCTTTCAAAAAGATTTCCTGAGGCCATTTGAGCACATCATGAAGAAAAACAGGTAGTAATAAATATTTGCTCTTAGGCTACACTATATATATTTTTTCAGATTAGTTCTCTATCTGTAGATTATCATAGGTACTGTGTAAATGTATTCACTTACTCAAGCATAATTGTTTTGTTGTATAAGTAAATGTTTAGTTTTTTTTCTCAGAGGAGCAGAAGTTGAGTTTTTCCTGAAAAACGTGTTTAGTGAGATTTGTTTTACTGTGTCTGTAAATAATGAGTGTCAAGCAACATATAAAAAAATCACTTTGCCTGTTGCCGTTCTTTGAAAAAAAAAAAAGAGAAAAGAATAAACACTAGTAAAAATTTGATGTTTTCAACATAAATAAATGATGGAAATTCTCTGAAAACATATTTGGCTTGCCAATCAGCACCAGTGTTGCTGTTCTAAATTTATTGCATTCTGACAGTCTGATGCATATTTTCATGTCCAAAAGTATATTCACATTACA-----------------CCAAAAGTATGTTCACATGCAGAAACCAGAAATACTTTATTATGTCCACTCACAGCCCCATTGATTTGTTCGTAACTAGGATTAATAGTCAGCATTAATGGCAGTGTAGTTACACAGCTTGTGGCAATGGAAGTCATAAGATGTGAAGATGTAAAGAGAAGAACGCTTAAAACTTTGAGAACTGTTTATTTTCAAGATAAT
>APH_5079
GTGATCCGGGCACGTGGTGATGTTACCAAATATTAAGTTCATTAAAACCTTGTTTTGTATTATTTTGTCTGGGGTGTTTATATGAAAAGTAATACAAAAAGTTGTTTTTAACAAACACAAGTTAGACAGGTGCCTTTTATGGTTTTCATACATTTTTATCAAAACATCTGAAAATTTTGCTTTGAATTTTTTTTTTCCAAAATTAAAAGTTTTACTTGCATCAACTGTTTACAACAATTCAAGTGAAACTACTTGCTTGTGCATGCATATACACATGTATGTGAAAAAAATCACTTTGTGAGAATTGCTGAAAAAATCCTGATGAATAGGTAGTTGTGATTTCTGTTACATATCTTATTATGCTTTAATTCTGTTGTATGATTAGTGAATTACATTCATGTGATTATTACAGGTAGGATGTAGTCCTAGTGAAGATGTTGCTTTCTTTGCTGTTGACTCTTTACGACAACTTTCCATGAAGTTCATTGAAAAAGGTGAATTTGCTAACTTCCGCTTTCAAAAAGATTTCCTGAGGCCATTTGAGCACATCATGAAGAAAAACAGGTAGTAATAAATATTTGCTCTTAGGCTACACTATATATATTTTTTCAGATTAGTTCTCTATCTGTAGATTATCATAGGTACTGTGTAAATGTATTCACTTACTCAAGCATAATTGTTTTGTTGTATAAGTAAATGTTTAGTTTTTTTTCTCAGAGGAGCAGAAGTTGAGTTTTTCCTGAAAAACGTGTTTAGTGAGATTTGTTTTACTGTGTCTGTAAATAATGAGTGTCAAGCAACATATAAAAAAATCACTTTGCCTGTTGCCGTTCTTTGAAAAAAAAAAAAGAGAAAAGAATAAACACTAGTAAAAATTTGATGTTTTCAACATAAATAAATGATGGAAATTCTCTGAAAACATATTTGGCTTGCCAATCAGCACCAGTGTTGCTGTTCTAAATTTATTGCATTCTGACAGTCTGATGCATATTTTCATGTCCAAAAGTATATTCACATTACA-----------------CCAAAAGTATGTTCACATGCAGAAACCAGAAATACTTTATTATGTCCACTCACAGCCCCATTGATTTGTTCGTAACTAGGATTAATAGTCAGCATTAATGGCAGTGTAGTTACACAGCTTGTGGCAATGGAAGTCATAAGATGTGAAGATGTAAAGAGAAGAACGCTTAAAACTTTGAGAACTGTTTATTTTCAAGATAAT
>APH_5003
GTGATCCGGGCACGTGGTGATGTTACCAAATATTAAGTTCATTAAAACCTTGTTTTGTATTATTTTGTCTGGGGTGTTTATATGAAAAGTAATACAAAAAGTTGTTTTTAACAAACACAAGTTAGACAGGTGCCTTTTATGGTTTTCATACATTTTTATCAAAACATCTGAAAATTTTGCTTTGAATTTTTTTTTTCCAAAATTAAAAGTTTTACTTGCATCAACTGTTTACAACAATTCAAGTGAAACTACTTGCTTGTGCATGCATATACACATGTATGTGAAAAAAATCACTTTGTGAGAATTGCTGAAAAAATCCTGATGAATAGGTAGTTGTGATTTCTGTTACATATCTTATTATGCTTTAATTCTGTTGTATGATTAGTGAATTACATTCATGTGATTATTACAGGTAGGATGTAGTCCTAGTGAAGATGTTGCTTTCTTTGCTGTTGACTCTTTACGACAACTTTCCATGAAGTTCATTGAAAAAGGTGAATTTGCTAACTTCCGCTTTCAAAAAGATTTCCTGAGGCCATTTGAGCACATCATGAAGAAAAACAGGTAGTAATAAATATTTGCTCTTAGGCTACACTATATATATTTTTTCAGATTAGTTCTCTATCTGTAGATTATCATAGGTACTGTGTAAATGTATTCACTTACTCAAGCATAATTGTTTTGTTGTATAAGTAAATGTTTAGTTTTTTTTCTCAGAGGAGCAGAAGTTGAGTTTTTCCTGAAAAACGTGTTTAGTGAGATTTGTTTTACTGTGTCTGTAAATAATGAGTGTCAAGCAACATATAAAAAAATCACTTTGCCTGTTGCCGTTCTTTGAAAAAAAAAAAAGAGAAAAGAATAAACACTAGTAAAAATTTGATGTTTTCAACATAAATAAATGATGGAAATTCTCTGAAAACATATTTGGCTTGCCAATCAGCACCAGTGTTGCTGTTCTAAATTTATTGCATTCTGACAGTCTGATGCATATTTTCATGTCCAAAAGTATATTCACATTACA-----------------CCAAAAGTATGTTCACATGCAGAAACCAGAAATACTTTATTATGTCCACTCACAGCCCCATTGATTTGTTCGTAACTAGGATTAATAGTCAGCATTAATGGCAGTGTAGTTACACAGCTTGTGGCAATGGAAGTCATAAGATGTGAAG-----------------------------------------------------
>APH_5001
GTGATCCGGGCACGTGGTGATGTTACCAAATATTAAGTTCATTAAAACCTTGTTTTGTATTATTTTGTCTGGGGTGTTTATATGAAAAGTAATACAAAAAGTTGTTTTTAACAAACACAAGTTAGACAGGTGCCTTTTATGGTTTTCATACATTTTTATCAAAACATCTGAAAATTTTGCTTTGAATTTTTTTTTTCCAAAATTAAAAGTTTTACTTGCATCAACTGTTTACAACAATTCAAGTGAAACTACTTGCTTGTGCATGCATATACACATGTATGTGAAAAAAATCACTTTGTGAGAATTGCTGAAAAAATCCTGATGAATAGGTAGTTGTGATTTCTGTTACATATCTTATTATGCTTTAATTCTGTTGTATGATTAGTGAATTACATTCATGTGATTATTACAGGTAGGATGTAGTCCTAGTGAAGATGTTGCTTTCTTTGCTGTTGACTCTTTACGACAACTTTCCATGAAGTTCATTGAAAAAGGTGAATTTGCTAACTTCCGCTTTCAAAAAGATTTCCTGAGGCCATTTGAGCACATCATGAAGAAAAACAGGTAGTAATAAATATTTGCTCTTAGGCTACACTATATATATTTTTTCAGATTAGTTCTCTATCTGTAGATTATCATAGGTACTGTGTAAATGTATTCACTTACTCAAGCATAATTGTTTTGTTGTATAAGTAAATGTTTAGTTTTTTTTCTCAGAGGAGCAGAAGTTGAGTTTTTCCTGAAAAACGTGTTTAGTGAGATTTGTTTTACTGTGTCTGTAAATAATGAGTGTCAAGCAACATATAAAAAAATCACTTTGCCTGTTGCCGTTCTTTG---AAAAAAAAAGAGAAAAGAATAAACACTAGTAAAAATTTGATGTTTTCAACATAAATAAATGATGGAAATTCTCTGAAAACATATTTGGCTTGCCAATCAGCACCAGTGTTGCTGTTCTAAATTTATTGCATTCTGACAGTCTGATGCATATTTTCATGTCCAAAAGTATATTCACATTACA-----------------CCAAAAGTATGTTCACATGCAGAAACCAGAAATACTTTATTATGTCCACTCACAGCCCCATTGATTTGTTCGTAACTAGGATTAATAGTCAGCATTAATGGCAGTGTAGTTACACAGCTTGTGGCAATGGAAGTCATAAG-------------------------------------------------------------
