# Supplementary material for: ﻿Discovery of a new tarantula species from the Madrean Sky Islands and the first documented instance of syntopy between two montane endemics (Araneae, Theraphosidae, Aphonopelma): a case of prior mistaken identity
Source: Zookeys. 2024 Aug 16;1210:61–98. doi: 10.3897/zookeys.1210.125318 (PMC11344175; doi:10.3897/zookeys.1210.125318)
Supplement: Supplementary material 8 — Phylogenomics files [file zookeys-1210-061_article-125318__-s008.zip › Suppl8/individual_UCE_loci/sl_realigned_uce_20010123.fas]

>APH_1357
-------------------------------------------------------------------------------------------------------------------------------------------------------------------------------------------------------------------------------------------------------------------------------------------------------------------------------------TCTAA--------------------------------------------------------------------------------------------------------------------------------------------------------------------------------------------TGTGTTTGCCGTGAGAAAGGATTCATTGAGTGTCAAGATCGCTGTGAACTTTATATTGATACTGTTGGGTATGAAGGTTGTGAATGGGTACCATCAGAAGAAGACCCATGTTGTTTGGTTCCATCTTGTTCAAGAAGAAGGATACCAGAACTTCCTGGTAAAAAAGTTCCTCTGTACGACTACTATTGTA----AAGAC-------TGTCCGGCTTAAACTTGTG------------------------------------------------------TGTAAATTTTACTCCATTAC---------------------------------------TCAA---------------ATTTCAAATTGTGCTACATTAAAATGCGTATGACT---------------------------------------------------------ATGAGTG----------AACTATGAAATAT---TTGTGAGTGGGGTATTAAGGAA---------------------------------------------------------------------------------------------------------------------CTTATTTAAAT-----------------------------------------------------------------------------------------------------------------------------------------
>APH_0622
GCATCGAAATTGCTCTCTGACCAGATTGCTGCAACACAGAAGAACCGGTGAATATTCCATACATAGAAATCTGTTTTACATGCTAACTGCAACTGCACACAACCACCAGCACCATAACCGTGGAATATTGTAAATTTCCTTTCTTCGTTCTGTAATCCATTTAGTAGTGAGTGACCAAGGCCTCAGCAAGGCTGAAGGATTTCGCATTTCAATAAATGTTATACATAATTTAGATCTAGCGTTGTCTGAATTATTTCTTATTTATAATGAAATGTGCATATGATTTCAATTTAGTGCTTATTATTAGGTTAGGGACTTTTATGCATCTAAGTTGTTGTTTTTTTATAAGCAAAACATCGGTTCTTTACAGTGAATATGTATAAGAAATACACTGAATGTGAATATTTATTTATTGTCTTCCTTCTGGTGTAGCTGTTAAAGCTGTGTTCCAAGGCTGTTTTCATCATAATAAATCATACAGCTTGGGTGAAGTCTTCTACCAGGGATGTGAATATAAATGTGTTTGCCGGGATAAAGGATTCATTGAGTGTCAAGATCGCTGTGAACTTTATATTGATACTGTTGGGTATGAAGGTTGTGAATGGATACCATCAGAAGAAGACCCATGTTGTTTGGTTCCATCTTGTTCAAGAAGAAGGATACCAGCACTTCCTGATGGAAGAGTACCTCTAATGGGTTAGTATTATATCTTCAAACAGTATTGTATTCATATTAAACATTTGCTGGTAATTGTTTTTTTTTTTCGGTATGCACTATGTTTTTATTTGGATAGTCCTTGCTAATTCCACATCATTATCAGGAATGATTTTTAGGCAAGAAGGACAAAAGTACATCATCAAGATTTAAAAATATATATTCCAGACTGAGTTTAAGTAAAGAGTTTTTGTCTTCCACTTTCTATGTATTCATGTCAAATGGTATTTTTTATGTT-AAAAAAAAACGCACATAACTGACACTTTTGAAATTAGGGAAAATCCACTGTGTGCTGTATATTAAAAAAAAAAAAAAACTGCTTTCACATTGCACTGAGCTTTACCTTCACTACAGTCACAATGCAAGATGACAAAAGAGTGAGTGTGATGTAATTTACCTAGTAGTAATTACCTAGTAATTTACCATTACTTGAATGTAATGTAATTTACC--------------------------------------------------------------------------------------------------------------------------
>APH_0136
GCATCGAAATTGCTCTCTGACCAGATTGCTGCAACACAGAAGAACCGGTGAATATTCCATACATAGAAATCTATTTTACATGCTAACTGCAACTGCACACAACCACCAGCACCATAACCGTGGAATATTGTAAATTTCCTTTCTTCGTTCTGTAATCCATTTAGTAGTGAGTGACCAAGGCCTCAGCAAGGCTGAAGGATTTCGCATTTCAATAAATGTTATACATAATTTAGATCTAGCGTTGTCTGAATTATTTCTTATTTATAATGAAATGTGCATATGATTTCAATTTAGTGCTTATTATTAGGTTAGGGACTTTTATGCATCTAAGTTGTTGTTTTTTTATAAGCAAAACATCGGTTCTTTACAGTGAATATGTATAAGAAATACACTGAATGTGAATATTTATTTATTGTCTTCCTTCTGGTGTAGCTGTTAAAGCTGTGTTCCAAGGCTGTTTTCATCATAATAAATCATACAGCTTGGGTGAAGTCTTCTACCAGGGATGTGAATATAAATGTGTTTGCCGGGAGAAAGGATTCATTGAGTGTCAAGATCGCTGTGAACTTTATATTGATACTGTTGGGTATGAAGGTTGTGAATGGGTACCATCAGAAGAAGACCCATGTTGTTTGGTTCCATCTTGTTCAAGAAGAAGGATACCAGCACTTCCTGATGGAAGAGTACCTCTAATGGGTTAGTATTATATCTTCAAACAGTATTGTATTCATATTAAACATTTGCTGGTAATTGTTTTTTTTTTTCGGTATGCACTATGTTTTTATTTGGATAGTCCTTGCTAATTCCACATCATTATCAGGAATGATTTTTAGGCAAGAAGGACAAAAGTACAGCATCAAGATTTAAAAATATATATTCCAGACTGAGTTTAAGTAAAGAGTTTTTGTCTTCCACTTTCTATGTATTCATGTCAAATGGTATTTTTTATGTT-AAAAAAAAACTTACATAACTGACACTTTTGAAATTAGGGAAAATCCACTGTGTGCTGTATATTAAAAAA---AAAAAACTGCTTTCGCATTGCACTGAGCTTTACCTTCACTACAGTCACAGTGCAAGATGGCAAAAGAGTGAGTGTGATGTAATTTACCTAGTAGTAATTACCTAGTAATTTACCATTACTTGAATGTAATGTAATTTACCTAAGTAACAGTGCAGTGTACTTAAACGAAGCAAAGCACATACTTGGTATCATTTTTTAGCAAATTAATGCATGGTAAACTCCATTTTCCAAGTTAATTTTTCAGTGGACTTTAAAAATGTGG
>APH_0880
---------------------------------------------------------------------------------------------------------------------------------------------TCTTCATTCTGTAATCCATTTAGTAGTGAGTGACCAAGGCCTCAGCAAGGCTGAAGGATTTCGCATTTCAATAAATGTTATACATAATTTAGATCTAGCGTTGTCTGAATTATTTCTTATTTATAATGAAATGTGCATATGATTTCAATTTAGTGCTTATTATTAGGTTAGGGACTTTTATGCATCTAAGTTGTTGTTTTTTTATAAGCAAAACAACAGTTCTTTACAGTGAATATGTATAAGAAATACACTGAATGTGAATATTTATTTATTGTCTTCCTTCTGGTGTAGCTGTTAAAGCTGTGTTCCAAGGCTGTTTTCATCATAATAAATCATACAGCTTGGGTGAAGTCTTCTACCAGGGATGTGAATATAAATGTGTTTGCCGGGAGAAAGGATTCATTGAGTGTCAAGATCGCTGTGAACTTTATATTGATACTGTTGGGTATGAAGGTTGTGAATGGATACCATCAGAAGAAGACCCATGTTGTTTGGTTCCATCTTGTTCAAGAAGAAGGATACCAGCACTTCCTGATGGAAGAGTACCTCTAATGGGTTAGTATTATATCTTCAAACAGTATTGTATTCATATTAAACTTTTGCTGGTAATTGTTTTTTTTTT-TGGTATGCACTATGTTTTTATTTGGATAGTCCTTGCTAATTCCACATCATTATCAGGAATGATTTTTAGGCAAGAAGGACAAAAGTACAGCATCAAGATTTAAAAATATATATTCCAGACTGAGTTTAAGTAAAGAGTTTTTGTCTTCCACTTTCTATGTATTCATGTCAAATGGTATTTTTTATGTTAAAAAAAAAACTTACATAACTGACACTTTTGAAATTAGGGAAAATCCACTGTGTGCTGTATATTAAAAAA-AAAAAAAACTGCTTTCGCATTGCACTGAGCTTTACCTTCACTACAGTCACAGTGCAAGATGGCAAAAGAGTGAGTGTGATGTAATTTACCTAGTAGTAATTACCTAGTAATTTACCATTACTTGAATGTAATGTAATTTACCTAAGTAACAGTGCAGTGTACTTAAACGAAGCAAAGCACATACTTGGTATCATTTTTTAGCAAATTAATGCATGGTAAACTCCATTTTCCAAGTTAATTTTTCAGTGGACTTTAAAAATGTGG
>APH_0723
GCATCGAAATTGCTCTCTGACCGGATTGCTGCAACACAGAAGAACCGGTGAATATTCCATACATAGAAATCTATTTTACATGCTAACTGCAACTGCACACAACCACCAGCACCATAACCGTGGAATATTGTAAATTTCCTTTCTTCGTTCTGTAATCCATTTAGTAGTGAGTGACCAAGGCCTCAGCAAGGCTGAAGGATTTCGCATTTCAATAAATGTTATACATAATTTAGATCTAGCGTTGTCTGAATTATTTCTTATTTATAATGAAATGTGCATATGATTTCAATTTAGTGCTTATTATTAGGTTAGGGACTTTTATGCATCTAAGTTGTTGTTTTTTTATAAGCAAAACATCAGTTCTTTACAGTGAATATGTATAAGAAATACACTGAATGTGAATATTTATTTATTGTCTTCCTTCTGGTGTAGCTGTTAAAGCTGTGTTCCAAGGCTGTTTTCATCATAATAAATCATACAGCTTGGGTGAAGTCTTCTACCAGGGATGTGAATATAAATGTGTTTGCCGGGAGAAAGGATTCATTGAGTGTCAAGATCGCTGTGAACTTTATATTGATACTGTTGGGTATGAAGGTTGTGAATGGATACCATCAGAAGAAGACCCATGTTGTTTGGTTCCATCTTGTTCAAGAAGAAGGATACCAGCACTTCCTGATGGAAGAGTACCTCTAATGGGTTAGTATTATATCTTCAAACAGTATTGTATTCATATTAAACTTTTGCTGGTAATTGTTTTTTTTTT-TGGTATGTACTATGTTTTTATTTGGATAGTCCTTGCTAATTCCACATCATTATCAGGAATGATTTTTAGGCAAGAAGGACAAAAGTACAGCATCAAGATTTAAAAATATATATTCCAGACTGAGTTTAAGTAAAGAGTTTTTGTCTTCCACTTTCTATGTATTCATGTCAAATGGTATTTTTTATGTT-AAAAAAAAACTTACATAACTGACACTTTTGAAATTAGGGAAAATCCACTGTGTGCTGTATATTAAAAAA--AAAAAAACTGCTTTCGCATTGCACTGAGCTTTACCTTCACTACAGTCACAATGCAAGATGGCAAAAGAGTGAGTGTGATGTAATTTACCTAGTAGTAATTACCTAGTAATTTACCATTACTTGAATGTAATGTAATTTACCTAAGTAACAGTGCAATGTACTTAAACGAAGCAAAGCACATACTTGGTATAATTTTTTAGCAAATTAATGCATGGTAAACTCCATTTTCCAAGTTAATTTTTCAGTGGACTTTAAAAATGTGG
>APH_0186
-------------------ACCGGATTGCTGCAACACAGAAGACCCGGTGAATATTCCATACATAGAAATCTATTGTACTAGCTAACTGTAACTGCACACAACCACCAGCACCATAACCGTGGAATATTGTAAATTTCCTTTCTTCATTCTGTAATCCATTTAGTAGCGAGTGACCAAGGCCTCAGCAAGGCTGAAAGCTTTCGCATTTCAATAAATGTTATACATAATTTAGATTTAGCGTTGTCTGAATTATTTCTTATTTATAATGAAATGTGCATATGATTTCAATTTAGTGCTTGTTATTAGGTTAGGGACTTTTATGCATCTAAGTTGTTGTTTTTTTATAAGCAAAACATCGGTTCTTTACAGTGAATATGTATAAGAAATACACTGAATGTGAATATTTATTTATTGTCTTCCTTCTGGTGTAGCTGTTAAAGCTGTGTTCCAAGGCTGTTTTCATCATAATAAATCATACAGCTTGGGTGAAGTCTTCTACCAGGGATGTGAATATAAATGTGTTTGCCGGGAGAAAGGATTCATTGAGTGTCAAGATCGCTGTGAACTTTATATTGATACTGTTGGGTATGAAGGTTGTGAATGGGTACCATCAGAAGAAGACCCATGTTGTTTGGTTCCATCTTGTTCAAGAAGAAGGATACCAGCACTTCCTGATGGAAGAGTACCTCTAATGGGTTAGTATTATATCTTCAAACAGTATTGTATTCATATTAAACTTTTGCTGGTAATTGTTTTTTTTTTACGGTATGCACTATGTTTTTATTTGGATAGTCCTTGCTAATTCCACATCATTATCAGGAATGATTTTTAGGCAAGAAGGACAAACGTACAGCATCAAGATTTAAAAATATATATTCCAGACTGAGTTTAAGTAAAGAGTTTTTGTCTTCCACTTTCTATGTATTCATGTCAAATGGTATTTTTTATGTTAAAAAAAAACTTAACATAACTGACACTTTTGAAATTAGGGAAAATCCACTGTGTGCTGTATATTAAAAAAAAAAAAAAACTGCTTTCGCATTGCACTGAGCTTTACCTTCACTACAGTCACAATGCAAGATGACAAAAGAGTGAGTGTGATGTAATTTACCTAGTAGTAATTACCTAGTAATTTACCATTACTTGAATGTAATGTAATTTACCTAAGTAACAGTGCAATGTACTTAAACGAAGCAAAGCACATACTTGGTATCATTTTTTAGCAAATTAATGCATGGTAAACTCCATTTTCCAAGTTAATTTTTCAGTGGGCTTTAAAAATGTGG
>APH_5003
GCATCGAAATTGCTCTCCGACCGGATTGCTGCAACACAGAAGAACCGGTGAATATTCCATACATAGAAATCTATTTTACATGCTAACTGTAACTGCACACAACCACCACCACCATAACCATGGAATATTGTAAATTTCCTTTCTTCATTCTGTAATCCATTTAGTGGTGAGTGACCAAGGCCTCAGCAAGGCTGAAGGCTTTCGCATTTCAAGAAATGTTATACATAATTTAGATTTAGCGTTGTCTGAATTATTTCTTATTTATAATGAAATGTGCATATGATTTCAATTTAGTGCTTATTATTAGGTTAAGGACTTTTATGCATCTAAGTTGTTGTTTTTTTATAAGCAAAACATCGGTTCTTTACAGTGAATATGTATAAGAAATACACTGAATGTGAATATTTATTTATTGTCTTCCTTCTGGTGTAGCTGTTAAAGCTGTGTTCCAAGGCTGTTTTCATCATAATAAATCATACAGCTTGGGTGAAGTCTTCTACCAGGGATGTGAATATAAATGTGTTTGCCGGGAGAAAGGATTCATTGAGTGTCAAGATCGCTGTGAACTTTATATTGATACTGTTGGGTATGAAGGTTGTGAATGGGTACCATCAGAAGAAGACCCATGTTGTTTGGTTCCGTCTTGTTCAAGAAGAAGGATACCAGCACTTCCTGATGGAAGAGTACCTCTAATGGGTTAGTATTATATCTTCAAACAGTATTGTATTCATATTAAACTTTTGCTGGTAATTGTTTTTTTTTTACGGTATGCACTATGTTTTTATTTGGATAGTCCTTGCTAATTCCACATCATTATCAGGAATGATTTTTAGGCAAGAAGGACAAAAGTACAGCATCAAGATTTAAAAATATATATTCCAGACTGAGTTTAAGTAAAGAGTTTTTGTCTTCCACTTTCTATGTATTCATGTCAAATGGTATTTTTTATGTTAAAAAAAAAACTTACATAACTGACACTTTTGAAATTAGGGAAAATCCACTGGGTGCTGTATATTAAAAAAAAAAAAAAACTGCTTTCGCATTGCACTGAGCTTTACCTTCACTACAGTCACAATGCAAGATGACAAAAGAGTGAGTGTGATGTAATTTACCTAGTAGTAATTACCTAGTAATTTACCATTACTTGAATGTAATGTAATTTACCTAAGTAACAGTGCAATGTACTTAAATGAAGCAAAGCACATACTTGGTATCATTTTTTAGCAAATTAATGCATGGTAAACTCCATTTTCCAAGTTAATTTTTCAGTGGACTTTAAAAATGTGG
>APH_0674
GCATCAAAATTGCTCTCCGACCAGATTGCTGCAACACAGAAGAACCGGTGAATATTCCATACATAGAAATCTATTTTACATGCTAACTGCAACTGCACACAACCACCAGCACCATAACCGTGGAATATTGTAAATTTCCTTTCTTCATTCTGTAATCCATTTAGTAGTGAGTGACCAAGGCCTCAGCAAGGCTGAAGGCTTTCGCATTTCAATAAATGTTATACATAATTTAGATTTAGCGTTGTCTGAATTATTTCTTATTTATAATGAAATGTGCATATGATTTCAATTTAGTGCTTATTATTAGGTTAGGGACTTTTATGCATCTAAGTTGTTGTTTTTTTATAAGCAAAACATCGGTTCTTTACAGTGAATATGTATAAGAAATACACTGAATGTGAATATTTATTTATTGTCTTCCTTCTGGTGTAGCTGTTAAAGCTGTGTTCCAAGGCTGTTTTCATCATAATAAATCATACAGCTTGGGTGAAGTCTTCTACCAGGGATGTGAATATAAATGTGTTTGCCGGGAGAAAGGATTCATTGAGTGTCAAGATCGCTGTGAACTTTATATTGATACTGTTGGGTATGAAGGTTGTGAATGGGTACCATCAGAAGAAGACCCATGTTGTTTGGTTCCATCTTGTTCAAGAAGAAGGATACCAGCACTTCCTGATGGAAGAGTACCTCTAATGGGTTAGTATTATATCTTCAAACAGTATTGTATTCATATTAAACTTTTGCTGGTAATTGTTTTTTTTTTACGGTATGCACTATGTTTTTATTTGGATAGTCCTTGCTAATTCCACATCATTATCAGGAATGATTTTTAGGCAAGAAGGACAAACGTACAGCATCAAGATTTAAAAATATATATTCCAGACTGAGTTTAAGTAAAGAGTTTTTGTCTTCCACTTTCTATGTATTCATGTCAAATGGTATTTTTTATGTGAAAAAAAAACTTAACATAACTGACACTTTTGAAATTAGGGAAAATCCACTGTGTGCTGTATATTAAAAAAAAAAAAAAACTGCTTTCGCATTGCACTGAGCTTTACCTTCACTACAGTCACAATGCAAGATGACAAAAGAGTGAGTGTGATGTAATTTACCTAGTAGTAATTACCTAGTAATTTACCATTACTTGAATGAAATGTAATTTACCTAAGTAACAGTGCAATGTACTTAAACGAAGCAAAGCACATACTTGGTATCATTTTTTAGCAAATTAATGCATGGTAAACTCCATTTTCCAAGTTAATTTTTCAGTGGACTTTAAAAATGTGG
>APH_3188
GCATCGAAATTGCTCTCTGACGAGATTGCTGCAACACAGAAGAACCGGTGAATATTCCATACATAGAAATCTATTTTACATGCTAACTGCAACTGCACACAACCACCAGCACCATAACCGTGGAATATTGTAAATTTCCTTTCTTCATTCTGTAATCCATTTAGTAGTGAGTGACCAAGGCCTCAGCAAGGCTGAAGGCTTTCGCATTTCAATAAATGTTATACATAATTTAGATTTAGCGTTGTCTGAATTATTTCTTATTTATAATGAAATGTGCATATGATTTCAATTTAGTGCTTATTATTAGGTTAGGGACTTTTATGCATCTAAGTTGTTGTTTTTTTATAAGCAAAACATCGGTTCTTTACAGTGAATATGTATAAGAAATACACTGAATGTGAATATTTATTTATTGTCTTCCTTCTGGTGTAGCTGTTAAAGCTGTGTTCCAAGGCTGTTTTCATCATAATAAATCATACAGCTTGGGTGAAGTCTTCTACCAGGGATGTGAATATAAATGTGTTTGCCGGGAGAAAGGATTCATTGAGTGTCAAGATCGCTGTGAACTTTATATTGATACTGTTGGGTATGAAGGTTGTGAATGGGTACCATCAGAAGAAGACCCATGTTGTTTGGTTCCATCTTGTTCAAGAAGAAGGATACCAGCACTTCCTGATGGAAGAGTACCTCTAATGGGTTAGTATTATATCTTCAAACAGTATTGTATTCATATTAAACTTTTGCTGGTAATTGTTTTTTTTTTACGGTATGCACTATGTTTTTATTTGGATAGTCCTTGCTAATTCCACATCATTATCAGGAATGATTTTTAGGCAAGAAGGACAAACGTACAGCATCAAGATTTAAAAATATATATTCCAGACTGAGTTTAAGTAAAGAGTTTTTGTCTTCCACTTTCTATGTATTCATGTCAAATGGTATTTTTTATGTTAAAAAAAAAACTTACATAACTGACACTTTTGAAATTAGGGAAAATCCACTGTGTGCTGTATATTAAAAAAAAAAAAAAACTGCTTTCGCATTGCACTGAGCTTTACCTTCACTACAGTCACAATGCAGGATGGCAAAAGAGTGAGTGTGATGTAATTTACCTAGTAGTAATTACCTAGTAATTTACCATTACTTGAATGAAATGTAATTTACCTAAGTAACAGTGCAATGTACTTAAACGAAGCAAAGCACATACTTGGTATCATTTTTTAGCAAATTAATGCATGGTAAACTCCATTTTCCAAGT-----------------------------
>APH_0185
GCATCGAAATTGCTCTCTGACGAGATTGCTGCAACACAGAAGAACCGGTGAATATTCCATACATAGAAATCTATTTTACATGCTAACTGCAACTGCACACAACCACCAGCACCATAACCGTGGAATATTGTAAATTTCCTTTCTTCATTCTGTAATCCATTTAGTAGTGAGTGACCAAGGCCTCAGCAAGGCTGAAGGCTTTCGCATTTCAATAAATGTTATACATAATTTAGATTTAGCGTTGTCTGAATTATTTCTTATTTATAATGAAATGTGCATATGATTTCAATTTAGTGCTTATTATTAGGTTAGGGACTTTTATGCATCTAAGTTGTTGTTTTTTTATAAGCAAAACATCGGTTCTTTACAGTGAATATGTATAAGAAATACACTGAATGTGAATATTTATTTATTGTCTTCCTTCTGGTGTAGCTGTTAAAGCTGTGTTCCAAGGCTGTTTTCATCATAATAAATCATACAGCTTGGGTGAAGTCTTCTACCAGGGATGTGAATATAAATGTGTTTGCCGGGAGAAAGGATTCATTGAGTGTCAAGATCGCTGTGAACTTTATATTGATACTGTTGGGTATGAAGGTTGTGAATGGGTACCATCAGAAGAAGACCCATGTTGTTTGGTTCCATCTTGTTCAAGAAGAAGGATACCAGCACTTCCTGATGGAAGAGTACCTCTAATGGGTTAGTATTATATCTTCAAACAGTATTGTATTCATATTAAACTTTTGCTGGTAATTGTTTTTTTTTTACGGTATGCACTATGTTTTTATTTGGATAGTCCTTGCTAATTCCACATCATTATCAGGAATGATTTTTAGGCAAGAAGGACAAACGTACAGCATCAAGATTTAAAAATATATATTCCAGACTGAGTTTAAGTAAAGAGTTTTTGTCTTCCACTTTCTATGTATTCATGTCAAATGGTATTTTTTATGTTAAAAAAAAACTTAACATAACTGACACTTTTGAAATTAGGGAAAATCCACTGTGTGCTGTATATTAAAAAAAAAAAAAAACTGCTTTCGCATTGCACTGAGCTTTACCTTCACTACAGTCACAATGCAAGATGACAAAAGAGTGAGTGTGATGTAATTTACCTAGTAGTAATTACCTAGTAATTTACCATTACTTGAATGAAATGTAATTTACCTAAGTAACAGTGCAATGTACTTAAACGAAGCAAAGCACATACTTGGTATCATTTTTTAGCAAATTAATGCATGGTAAACTCCATTTTCCAAGTTAATTTTTCAGTGGACTTTAAAAATGTGG
>APH_0717
---------------------------------------------------------------------------------------------------------------------------------------TTCCTTTCTTCATTCTGTAATCCATTTAGTAGTGAGTGACCAAGGCCTCAGCAAGGCTGAAGGCTTTCGCATTTCAATAAATGTTATACATAATTTAGATTTAGCGTTGTCTGAATTATTTCTTATTTATAATGAAATGTGCATATGATTTCAATTTAGTGCTTATTATTAGGTTAGGGACTTTTATGCATCTAAGTTGTTGTTTTTTTATAAGCAAAACATCGGTTCTTTACAGTGAATATGTATAAGAAATACAGTGAATGTGAATATTTATTTATTGTCTTCCTTCTGGTGTAGCTGTTAAAGCTGTGTTCCAAGGCTGTTTTCATCATAATAAATCATACAGCTTGGGTGAAGTCTTCTACCAGGGATGTGAATATAAATGTGTTTGCCGGGAGAAAGGATTCATTGAGTGTCAAGATCGCTGTGAACTTTATATTGATACTGTTGGGTATGAAGGTTGTGAATGGGTACCATCAGAAGAAGACCCATGTTGTTTGGTTCCATCTTGTTCAAGAAGAAGGATACCAGCACTTCCTGATGGAAGAGTACCTCTAATGGGTTAGTATTATATCTTCAAACA-----------------------------------------------------------------------------------------------------------------------------------------------------------------------------------------------------------------------------------------------------------------------------------------------------------------------------------------------------------------------------------------------------------------------------------------------------------------------------------------------------------------------------------------------------------------------------------------
>APH_5001
------------------------------------CAGAAGAACCGGTGAATATTCCATACATAGAAATCTATTTTACATGCTAACTGCAACTGCACACAACCACCAGCACCATAACCATGGAATATTGTAAATTTCCTTTCTTCATTCTGTAATCCATTTAGTGGTGAGTGACCAAGGCCTCAGCAAGGCTGAAGGCTTTCGCATTTCAAGAAATGTTATACATAATTTAGATTTAGCGTTGTCTGAATTATTTCTTATTTATAATGAAATGTGCATATGATTTCAATTTAGTGCTTATTATTAGGTTAGGGACTTTTATGCATCTAAGTTGTTGTTTTTTTATAAGCAAAACATCGGTTCTTTACAGTGAATATGTATAAGAAATACACTGAATGTGAATATTTATTTATTGTCTTCCTTCTGGTGTAGCTGTTAAAGCTGTGTTCCAAGGCTGTTTTCATCATAATAAATCATACAGCTTGGGTGAAGTCTTCTACCAGGGATGTGAATATAAATGTGTTTGCCGAGAGAAAGGATTCATTGAGTGTCAAGATCGCTGTGAACTTTATATTGATACTGTTGGGTATGAAGGATGTGAATGGGTACCATCAGAAGAAGACCCATGTTGTTTGGTTCCATCTTGTTCAAGAAGAAGGATACCAGCACTTCCTGATGGAAGAGTACCTCTAATGGGTTAGTATTATATCTTCAAACAGTATTGTATTCATATTAAACTTTTGCTGGTAATTGTTTTTTTTTTACGGTATGCACTATGTTTTTATTTGGATAGTCCTTGCTAATTCCACATCATTATCAGGAATGATTTTTAGGCAAGAAGGACAAAAGTACAGCATCAAGATTTAAAAATATATATTCCAGACTGAGTTTAAGTAAAGAGTTTTTGCCTTCCACTTTCTATGTATTCATGTCAAATGGTATTTTTTATGTTAACAAAAAAACTTACATAACTGACACTTTTGAAATTAGGGAAAATCCACTGTGTGCTGTATATTAAAAAAAAAAAAAAACTGCTTTCACATTGCACTGAGCTTTACCTTCA--------------------------------------------------------------------------------------------------------------------------------------------------------------------------------------------------------------------------------
>APH_0772
------------CTCTCTGACCAGATTGCTGCAACACAGAAGAACCGGTGAATATTCCATACATAGAAATCTATTTTACATGCTAACTGCAACTGCACACAACCACCAGCACCATAACCGTGGAATATTGTAAATTTCCTTTCTTCATTCTGTAATCCATTTAGTAGTGAGTGACCAAGGCCTCAGCAAGGCTGAAGGCTTTCGCATTTCAATAAATGTTATACATAATTTAGATTTAGCGTTGTCTGAATTATTTCTTATTTATAATGAAATGTGCATATGATTTCAATTTAGTGCTTATTATTAGGTTAGGGACTTTTATGCATCTAAGTTGTTGTTTTTTTATAAGCAAAACATCGGTTCTTTACAGTGAATATGTATAAGAAATACACTGAATGTGAATATTTATTTATTGTCTTCCTTCTGGTGTAGCTGTTAAAGCTGTGTTCCAAGGCTGTTTTCATCATAATAAATCATACAGCTTGGGTGAAGTCTTCTACCAGGGATGTGAATATAAATGTGTTTGCCGAGAGAAAGGATTCATTGAGTGTCAAGATCGCTGTGAACTTTATATTGATACTGTTGGGTATGAAGGATGTGAATGGGTACCATCAGAAGAAGACCCATGTTGTTTGGTTCCATCTTGTTCAAGAAGAAGGATACCAGCACTTCCTGATGGAAGAGTACCTCTAATGGGTTAGTATTATATCTTCAAACAGTATTGTATTCATATTAAACTTTTGCTGGTAATTGTTTTTTTTTTACGGTATGCACTATGTTTTTATTTGGATAGTCCTTGCTAATTCCACATCATTATCAGGAATGATTTTTAGGCAAGAAGGACAAAAGTACAGCATCAAGATTTAAAAATATATATTCCAGACTGAGTTTAAGTAGA--GTTTTTGTCTTCCACTTTCTATGTATTCATGTCAAATGGTATTTTTTATGTTAAAAAACAAACTTACATAACTGACACTTTTGAAATTAGGGAAAATCCACTGTGTGCTGTATATTAAAAAAAAAAAAAAACTGCTTTCGCATTGCACTGAGCTTTACCTTCACTACAGTCACAATGCAAGATGGCAAAAGAGTGAGTGTGATGTAATTTACCTAGTAGTAGTTACCTAGTAATTTACCATTACTTGAATGTAATGTAATTTACCTAAGTAACAGTGCAATGTACTTAAACGAAGCAAAGCACATACTTGGTATCATTTTTTAGCAAATTAATGCATGGTAAACTCCATTTTCCAAG------------------------------
>APH_4029
-----------------------------------------------------------------------------------------------------------------------------------------------------------------------------------------GCAAGGCTGAAGGCTTTCGCATTTCAATAAATGTTATACATAATTTAGATTTAGCGTTGTCTGAATTATTTCTTATTTATAATGAAATGTGCATATGATTTCAATTTAGTGCTTATTATTAGGTTAGGGACTTTTATGCATCTAAGTTGTTGTTTTTTTATAAGCAAAACATCGGTTCTTTACAGTGAATATGTATAAGAAATACACTGAATGTGAATATTTATTTATTGTCTTCCTTCTGGTGTAGCTGTTAAAGCTGTGTTCCAAGGCTGTTTTCATCATAATAAATCATACAGCTTGGGTGAAGTCTTCTACCAGGGATGTGAATATAAATGTGTTTGCCGAGAGAAAGGATTCATTGAGTGTCAAGATCGCTGTGAACTTTATATTGATACTGTTGGGTATGAAGGATGTGAATGGGTACCATCAGAAGAAGACCCATGTTGTTTGGTTCCATCTTGTTCAAGAAGAAGGATACCAGCACTTCCTGATGGAAGAGTACCTCTAATGGGTTAGTATTATATCTTCAAACAGTATTGTATTCATATTAAACTTTTGCTGGTAATTGTTTTTTTTTT--------------------------------------------------------------------------------------------------------------------------------------------------------------------------------------------------------------------------------------------------------------------------------------------------------------------------------------------------------------------------------------------------------------------------------------------------------------------------------------------------------------------------------------------
>APH_1602
GCATCGAAATTGCTCTCTGACCAGATTGCTGCAACACAGAAGAACCGGTGAATATTCCATACATAGAAATCTATTTTACATGCTAACTGCAACTGCACACAACCACCAGCACCATAACCGTGTAATATTGTAAATTTCCTTTCTTCATTCTGTAATCCATTTAGTAGTGAGTGACCAAGGCCTCAGCAAGGCTGAAGGCTTTCGCATTTCAATAAATGTTATACATAATTTAGATTTAGCGCTGTCTGAATTATTTCTTATTTATAATGAAATGTGCATATGATTTCAATTTAGTGCTTATCATTAGGTTAGGGACTTTTATGCATCTAAGTTTTTGTTTTTTTATAAGCAAAACATCAGTTCTTTACAGTGAATATGTATAAGAAATACACTGAATGTGAATATTTATTTATTGTCTTCCTTCTGGTGTAGCTGTTAAAGCTGTGTTCCAAGGCTGTTTTCATCATAATAAATCATACAGCTTGGGTGAAGTCTTCTACCAGGGATGTGAATATAAATGTGTTTGCCGGGAGAAAGGATTCATTGAGTGTCAAGATCGCTGTGAACTTTATATTGATACTGTTGGGTATGAAGGTTGTGAATGGGTACCATCAGAAGAAGACCCATGTTGTTTGGTTCCATCTTGTTCAAGAAGAAGGATACCAGCACTTCCTGATGGAAGAGTACCTCTAATGGGTTAGTATTATATCTTCAAACAGTATTGTATTCATATTAAACTTTTGCTGGTAATTGTTTTTTTTTTATGGTATGCACTATGTTTTTATTTGGATAGTCCTTGCTAATTCCACATCATTATCAGGAATGATTTTTAGGCAAGAAGGACAAAAGTACAGCATCAAGATTTAAAAATATATATTCCAGACTGAGTTTAAGTAAAGAGTTTTTGTCTTCCACTTTCTATGTATTCATGTCAAATGGTATTTTTTATGTTAAAAAAAAAACTTACATAACTGACACTTTTGAAATTAGGGAAAATCCACTGTGTGCTGTATATTAAAAAA--AAAAAAACTGCTTTCGCATTGCACTGAGCTTTACCTTCACTACAGTCACAATGCAAGATGGCAAAAGAGTGAGTGTGATGTAATTTACCTAGTAGTAATTACCTAGTAATTTACCATTACTTGAATGTAATGTAATTTACCTAAGTAACAGTGCAATGTACTTAAACGAAGCAAAGCACATACTTGGTATCATTTTTTAGCAAATTAATGCATGGTAAACTCCATTTTCCAAGTTAATTTTTCAGTGGACTTTAAAAATGTGG
>APH_5079
GCATCGAAATTGCTCTCCGACCGGATTGCTGCAACACAGAAGAACCGGTGAATATTCCATACATAGAAATCTATTTTACAAGCTAACTGTAACCGCACACAACCACCACCACCATAACCGTGTAATATTGTAAATTTCCTTTCTTCATTCTGTAATCCATTTAGTAGCGAGTGACCAAGGCCTCAGCAAGGCTGAAAGCTTTCGCATTTCAATAAATGTTATACATAATTTAGATTTAGCGTTGTCTGAATTATTTCTTATTTATAATGAAATGTGCATATGATTTCAATTTAGTGCTTATTATTAGGTTAAGGACTTTTATGCATCTAAGTTGTTGTTTTTTTATAAGCAAAACATCGGTTCTTTACAGTGAATATGTATAAGAAATACACTGAATGTGAATATTTATTTATTGTCTTCCTTCTGGTGTAGCTGTTAAAGCTGTGTTCCAAGGCTGTTTTCATCATAATAAATCATACAGCTTGGGTGAAGTCTTCTACCAGGGATGTGAATATAAATGTGTTTGCCGGGAGAAAGGATTCATTGAGTGTCAAGATCGCTGTGAACTTTATATTGATACTGTTGGGTATGAAGGTTGTGAATGGGTACCATCAGAAGAAGACCCATGTTGTTTGGTTCCGTCTTGTTCAAGAAGAAGGATACCAGCACTTCCTGATGGAAGAGTACCTCTAATGGGTTAGTATTATATCTTCAAACAGTATTGTATTCATATTAAACTTTTGCTGGTAATTGTTTTTTTTTTACGGTATGCACTATGTTTTTATTTGGATAGTCCTTGCTAATTCCACATCATTATCAGGAATGATTTTTAGGCAAGAAGGACAAAAGTACAGCATCAAGATTTAAAAATATATATTCCAGACTGAGTTTAAGTAAAGAGTTTTTGTCTTCCACTTTCTATGTATTCATGTCAAATGGTATTTTTTATGTTAAAAAAAAAACTTACATAACTGACACTTTTGAAATTAGGGAAAATCCACTGGGTGCTGTATATTAAAAAA-AAAAAAAACTGCTTTCGCATTGCACTGAGCTTTACCTTCACTACAGTCACAATGCAAGATGACAAAAGAGTGAGTGTGATGTAATTTACCTAGTAGTAATTACCTAGTAATTTACCATTACTTGAATGTAATGTAATTTACCTAAGTAACAGTGCAATGTACTTAAACGAAGCAAAGCACATACTTGGTATCATTTTTTAGCAAATTAATGCATGGTAAACTCCATTTTCCAAGTTAATTTTTCAGTGGACTT-----------
>APH_4024
GCATCAAAATTGCTCTCTGACCAGATTGCTGCAACACAGAAGAACCGGTGAATATTCCATACATAGAAATCTATTTTACATGCTAACTGCAACTGCACACAACCACCAGCACCATAACCATGGAATATTGTAAATTTCCTTTCTTCATTCTGTAATCCATTTAGTGGTGAGTGACCAAGGCCTCAGCAAGGCTGAAGGCTTTCGCATTTCAATAAATGTTATACATAATTTAGATTTAGCGTTGTCTGAATTATTTCTTATTTATAATGAAATGTGCATATGATTTCAATTTAGTGCTTATTATTAGGTTAGGGACTTTTATGCATCTAAGTTGTTGTTTTTTTATAAGCAAAACATCGGTTCTTTACAGTGAATATGTATAAGAAATACACTGAATGTGAATATTTATTTATTGTCTTCCTTCTGGTGTAGCTGTTAAAGCTGTGTTCCAAGGCTGTTTTCATCATAATAAATCATACAGCTTGGGTGAAGTCTTCTACCAGGGATGTGAATATAAATGTGTTTGCCGGGAGAAAGGATTCATTGAGTGTCAAGATCGCTGTGAACTTTATATTGATACTGTTGGGTATGAAGGTTGTGAATGGGTACCATCAGAAGAAGACCCATGTTGTTTGGTTCCGTCTTGTTCAAGAAGAAGGATACCAGCACTTCCTGATGGAAGAGTACCTCTAATGGGTTAGTATTATATCTTCAAACAGTATTGTATTCATATTAAACTTTTGCTGGTAATTGTTTTTTTTTTACGGTATGCACTATGTTTTTATTTGGATAGTCCTTGCTAATTCCACATCATTATCAGGAATGATTTTTAGGCAAGAAGGACAAAAGTACAGCATCAAGATTTAAAAATATATATTCCAGACTGAGTTTAAGTAAAGAGTTTTTGTCTTCCACTTTCTATGTATTCATGTCAAATGGTATTTTTTATGTTAAAAAAAAAACTTACATAACTGACACTTTTGAAATTAGGGAAAATCCACTGGGTGCTGTATATTAAAAAAAAAAAAAAACTGCTTTCGCATTGCACTGAGCTTTACCTTCACTACAGTCACAATGCAAGATGACAAAAGAGTGAGTGTGATGTAATTTACCTAGTAGTAATTACCTAGTAATTTACCATTACTTGAATGTAATGTAATTTACCTAAGTAACAGTGCAATGTACTTAAATGAAGCAAAGCACATACTTGGTATCATTTTTTAGCAAATTAATGCATGGTAAACTCCATTTTCCAAGTTAATTTTTCAGTGGACTTTAAAAATGTGG
>APH_4005
GCATCAAAATTGCTCTCTGACCAGATTGCTGCAACACAGAAGAACCGGTGAATATTCCATACATAGAAATCTATTTTACATGCTAACTGCAACTGCACACAACCACCAGCACCATAACCATGGAATATTGTAAATTTCCTTTCTTCATTCTGTAATCCATTTAGTGGTGAGTGACCAAGGCCTCAGCAAGGCTGAAGGCTTTCGCATTTCAAGAAATGTTATACATAATTTAGATTTAGCGTTGTCTGAATTATTTCTTATTTATAATGAAATGTGCATATGATTTCAATTTAGTGCTTATTATTAGGTTAAGGACTTTTATGCATCTAAGTTGTTGTTTTTTTATAAGCAAAACATCGGTTCTTTACAGTGAATATGTATAAGAAATACACTGAATGTGAATATTTATTTATTGTCTTCCTTCTGGTGTAGCTGTTAAAGCTGTGTTCCAAGGCTGTTTTCATCATAATAAATCATACAGCTTGGGTGAAGTCTTCTACCAGGGATGTGAATATAAATGTGTTTGCCGGGAGAAAGGATTCATTGAGTGTCAAGATCGCTGTGAACTTTATATTGATACTGTTGGGTATGAAGGTTGTGAATGGGTACCATCAGAAGAAGACCCATGTTGTTTGGTTCCGTCTTGTTCAAGAAGAAGGATACCAGCACTTCCTGATGGAAGAGTACCTCTAATGGGTTAGTATTATATCTTCAAACAGTATTGTATTCATATTAAACTTTTGCTGGTAATTGTTTTTTTTTTACGGTATGCACTATGTTTTTATTTGGATAGTCCTTGCTAATTCCACATCATTATCAGGAATGATTTTTAGGCAAGAAGGACAAAAGTACAGCATCAAGATTTAAAAATATATATTCCAGACTGAGTTTAAGTAAAGAGTTTTTGTCTTCCACTTTCTATGTATTCATGTCAAATGGTATTTTTTATGTTAAAAAAAAAACTTACATAACTGACACTTTTGAAATTAGGGAAAATCCACTGGGTGCTGTATATTAAAAAAAAAAAAAAACTGCTTTCACATTGCACTGAGCTTTACCTTCACTACAGTCACAATGCAAGATGACAAAAGAGTGAGTGTGATGTAATTTACCTAGTAGTAATTACCTAGTAATTTACCATTACTTGAATGTAATGTAATTTACCTAAGTAACAGTGCAATGTACTTAAACGAAGCAAAGCACATACTTGGTATCATTTTTTAGCAAATTAATGCATGGTAAACTCCATTTTCCAAGTTAATTTTTCAGTGGACTTTAAAAATGTGG
>APH_1535
GCATCAAAATTGCTCTCTGACCAGATTGCTGCAACACAGAAGAACCGGTGAATATTCCATACATAGAAATCTATTTTACATGCTAACTGCAACTGCACACAACCACCAGCACCATAACCATGGAATATTGTAAATTTCCTTTCTTCATTCTGTAATCCATTTAGTGGTGAGTGACCAAGGCCTCAGCAAGGCTGAAGGCTTTCGCATTTCAATAAATGTTATACATAATTTAGATTTAGCGTTGTCTGAATTATTTCTTATTTATAATGAAATGTGCATATGATTTCAATTTAGTGCTTATTATTAGGTTAAGGACTTTTATGCATCTAAGTTGTTGTTTTTTTATAAGCAAAACATCGGTTCTTTACAGTGAATATGTATAAGAAATACACTGAATGTGAATATTTATTTATTGTCTTCCTTCTGGTGTAGCTGTTAAAGCTGTGTTCCAAGGCTGTTTTCATCATAATAAATCATACAGCTTGGGTGAAGTCTTCTACCAGGGATGTGAATATAAATGTGTTTGCCGGGAGAAAGGATTCATTGAGTGTCAAGATCGCTGTGAACTTTATATTGATACTGTTGGGTATGAAGGTTGTGAATGGGTACCATCAGAAGAAGACCCATGTTGTTTGGTTCCGTCTTGTTCAAGAAGAAGGATACCAGCACTTCCTGATGGAAGAGTACCTCTAATGGGTTAGTATTATATCTTCAAACAGTATTGTATTCATATTAAACTTTTGCTGGTAATTGTTTTTTTTTTACGGTATGCACTATGTTTTTATTTGGATAGTCCTTGCTAATTCCACATCATTATCAGGAATGATTTTTAGGCAAGAAGGACAAAAGTACAGCATCAAGATTTAAAAATATATATTCCAGACTGAGTTTAAGTAAAGAGTTTTTGTCTTCCACTTTCTATGTATTCATGTCAAATGGTATTTTTTATGTTAAAAAAAAAACTTACATAACTGACACTTTTGAAATTAGGGAAAATCCACTGGGTGCTGTATATTAAAAAAAAAAAAAAACTGCTTTCGCATTGCACTGAGCTTTACCTTCACTACAGTCACAATGCAAGATGACAAAAGAGTGAGTGTGATGTAATTTACCTAGTAGTAATTACCTAGTAATTTACCATTACTTGAATGTAATGTAATTTACCTAAGTAACAGTGCAATGTACTTAAACGAAGCAAAGCACATACTTGGTATCATTTTTTAGCAAATTAATGCATGGTAAACTCCATTTTCCAAGTTAATTTTTCAGTGGACTTTAAAAATGTGG
>APH_0683
GCATCGAAATTGCTCTCTGACCGGATTGCTGCAACACAGAAGAACCGGTGAATATTCCATACATAGAAATCTATTTTACATGCTAACTGCAACTGCACACAACCACCAGCACCATAACCGTGGAATATTGTAAATTTCCTTTCTTCATTCTGTAATCCATTTAGTAGTGAGTGACCAAGGCCTCAGCAAGGCTGAAGGCTTTCGCATTTCAATAAATATTATACATAATTTAGATTTAGCGCTGTCTGAATTATTTCTTATTTATAATGAAATGTGCATATGATTTCAATTTAGTGCTTATTATTAGGTTAGGGACTGTTATGCATCTAAGTTGTTGTTTTTTTATAAGCAAAACATCAGTTCTTTACAGTGAATATGTATAAGAAATACACTGAATGTGAATATTTATTTATTGTCTTCCTTCTGGTGTAGCTGTTAAAGCTGTGTTCCAAGGCTGTTTTCATCATAATAAATCATACAGCTTGGGTGAAGTCTTCTACCAGGGATGTGAATATAAATGTGTTTGCCGGGAGAAAGGATTCATTGAGTGTCAAGATCGCTGTGAACTTTATATTGATACTGTTGGGTATGAAGGTTGTGAATGGGTACCATCAGAAGAAGACCCATGTTGTTTGGTTCCATCTTGTTCAAGAAGAAGGATACCAGCACTTCCTGATGGAAGAGTACCTCTAATGGGTTAGTATTATATCTTCAAACAGTATTGTATTCATATTAAACTTTTGCTGGTAATTGTTTTTTTTTTATGGTATGCACTATGTTTTTATTTGGATAGTCCTTGCTAATTCCACATCATTATCAGGAATGATTTTTAGGCAAGAAGGACAAAAGTACAGCATCAAGATTTAAAAATATATATTCCAGACTGAGTTTAAGTAAAGAGTTTTTGTCTTCCACTTTCTATGTATTCATGTCAAATGGTATTTTTTATGTTAAAAAAAAAACTTACATAACTGACACTTTTGAAATTAGGGAAAATCCACTGTGTGCTGTATATTAAAAAAAAAAAAAAACTGCTTTCGCATTGCACTGAGCTTTACCTTCACTACAGTCACAATGCAAGATGGCAAAAGAGTGAGTGTGATGTAATTTACCTAGTAGTAATTACCTAGTAATTTACCATTACTTGAATGTAATGTAATTTACCTAAGTAACAGTGCAATGTACTTAAACGAAGCAAAGCACATACTTGGTATCATTTTTTAGCAAATTAATGCATGGTAAACTCCATTTTCCAAGTTAATTTTTCAGTGGACTTTAAAAATGTGG
>APH_3191
---------------------------------------------------------------------------------------TGTAACTGCACACAACCACCAGCACCATAACCGTGGAATATTGTAAATTTCCTTTCTTCATTCTGTAATCCATTTAGTAGTGAGTGACCAAGGCCTCAGCAAGGCTGAAAGCTTTCGCATTTCAATAAATGTTATACATAATTTAGATTTAGCGCTGTCTGAATTATTTCTTATTTATAATGAAATGTGCATATGATTTCAATTTAGTGCTTATTATTAGGTTAGGGACTTTTATGCATCTAAGTTGTTGTTTTTTTATAAGCAAAACATCGGTTCTTTACAGTGAATATGTATAAGAAATACACTGAATGTGAATATTTATTTATTGTCTTCCTTCTGGTGTAGCTGTTAAAGCTGTGTTCCAAGGCTGTTTTCATCATAATAAATCATACAGCTTGGGTGAAGTCTTCTACCAGGGATGTGAATATAAATGTGTTTGCCGGGAGAAAGGATTCATTGAGTGTCAAGATCGCTGTGAACTTTATATTGATACTGTTGGGTATGAAGGTTGTGAATGGGTACCATCAGAAGAAGACCCATGTTGTTTGGTTCCATCTTGTTCAAGAAGAAGGATACCAGCACTTCCTGATGGAAGAGTACCTCTAATGGGTTAGTATTATATCTTCAAACAGTATTGTATTCATATTAAACTTTTGCTGGTAATTGTTTTTTTTTTACGGTATGCACTATGTTTTTATTTGGATAGTCCTTGCTAATTCCACATCATTATCAGGAATGATTTTTAGGCAAGAAGGACAAAAGTACAGCATCAAGATTTAAAAATATATATTCCAGACTGAGTTTAAGTAAAGAGTTTTTGTCTTCCACTTTCTATGTATTCATGTCAAATGGTATTTTTTATGTTAAAAAAAAAACTTACATAACTGACACTTTTGAAATTAGGGAAAATCCACTGTGTGCTGTATATTAAAAAAAAAAAAAAACTGCTTTCGCATTGCACTGAGCTTTACCTTCACTACAGTCACAGTGCAAGATGGCAAAAGAGTGAGTGTGATGTAATTTACCTAGTAGTAATTACCTAGTAATT--------------------------------------------------------------------------------------------------------------------------------------------------------
>APH_3177
-----------------------------------------------------------------------------------------------------------------------------------------------------------------------------------------------------GCTTTCGCATTTCAATAAATGTTATACATAATTTAGATTTAGCGCTGTCTGAATTATTTCTTATTTATAATGAAATGTGCATATGATTTCAATTTAGTGCTTATTATTAGGTTAGGGACTTTTATGCATCTAAGTTGTTGTTTTTTTATAAGCAAAACATCGGTTCTTTACAGTGAATATGTATAAGAAATACACTGAATGTGAATATTTATTTATTGTCTTCCTTCTGGTGTAGCTGTTAAAGCTGTGTTCCAAGGCTGTTTTCATCATAATAAATCATACAGCTTGGGTGAAGTCTTCTACCAGGGATGTGAATATAAATGTGTTTGCCGGGAGAAAGGATTCATTGAGTGTCAAGATCGCTGTGAACTTTATATTGATACTGTTGGGTATGAAGGTTGTGAATGGGTACCATCAGAAGAAGACCCATGTTGTTTGGTTCCATCTTGTTCAAGAAGAAGGATACCAGCACTTCCTGATGGAAGAGTACCTCTAATGGGTTAGTATTATATCTTCAAACAGTATTGTATTCATATTAAACTTTTGCTGGTAATTGTTTTTTTTTTACGGTATGCACTATGTTTTTATTTGGATAGTCCTTGCTAATTCCACATCATTATCAGGAATGATTTTTAGGCAAGAAGGACAAAAGTACAGCATCAAGATTTAAAAATATATATTCCAGACTGAGTTTAAGTAAAGAGTTTTTGTCTTCCACTTTCTATGTATTCATGTCAAATGGTATTTTTTATGTTAAAAAAAAAACTTACATAACTGACACTTTTGAAATTAGGGAAAATCCACTGTGTGCTGTATATTAAAAAAAAAAAAAAACTGCTTTCGCATTGCACTGAGCTTTACCTTCACTACAGTCACAATGCAAGATGACAAAAGAGTGAGTGTGATGTAATTTACCTAGTAGTAATTACCTAGTAATTTACCATTACTTGAATGTAATGTAATTTACCTAAGTAACAGTGCAATGTACTTAAACGAAGCAAAGCACATACTTGGTATCATTTTTTAGCAAATTAATGCATGGTAAACTCCATTTTCCAAGTTAATTTTTCAGTGGACTTTAAAAATGTGG
>APH_4021
GCATCGAAATTGCTCTCCGACCAGATTGCTGCAACACAGAAGAACCGGTGAATATTCCATACATAGAAATCTATTTTACATGCTAACTGCAACTGCACACAACCACCAGCACCATAACCGTGGAATATTGTAAATTTCCTTTCTTCATTCTGTAATCCATTTAGTAGTGAGTGACCAAGGCCTCAGCAAGGCTGAAGGCTTTCGCATTTCAATAAATGTTATACATAATTTAGATTTAGCGCTGTCTGAATTATTTCTTATTTATAATGAAATGTGCATATGATTTCAATTTAGTGCTTATTATTAGGTTAGGGACTTTTATGCATCTAAGTTGTTGTTTTTTTATAAGCAAAACATCAGTTCTTTACAGTGAATATGTATAAGAAATACACTGAATGTGAATATTTATTTATTGTCTTCCTTCTGGTGTAGCTGTTAAAGCTGTGTTCCAAGGCTGTTTTCATCATAATAAATCATACAGCTTGGGTGAAGTCTTCTACCAGGGATGTGAATATAAATGTGTTTGCCGGGAGAAAGGATTCATTGAGTGTCAAGATCGCTGTGAACTTTATATTGATACTGTTGGGTATGAAGGTTGTGAATGGGTACCATCAGAAGAAGACCCATGTTGTTTGGTTCCATCTTGTTCAAGAAGAAGGATACCAGCACTTCCTGATGGAAGAGTACCTCTAATGGGTTAGTATTATATCTTCAAACAGTATTGTATTCATATTAAACTTTTGCTGGTAATTGTTTTTTTTTTATGGTATGCACTATGTTTTTATTTGGATAGTCCTTGCTAATTCCACATCATTATCAGGAATGATTTTTAGGCAAGAAGGACAAAAGTACAGCATCAAGATTTAAAAATATATATTCCAGACTGAGTTTAAGTAAAGAGTTTTTGTCTTCCACTTTCTATGTATTCATGTCAAATGGTATTTTTTATGTTAAAAAAAAAACTTACATAACTGACACTTTTGAAATTAGGGAAAATCCACTGTGTGCTGTATATTAAAAAAAAAAAAAAACTGCTTTCGCATTGCACTGAGCTTTACCTTCACTACAGTCACAATGCAAGATGGCAAAAGAGTGAGTGTGATGTAATTTACCTAGTAGTAATTACCTAGTAATTTACCATTACTTGAATGTAATGTAATTTACCTAAGTAACAGTGCAATGTACTTAAACGAAGCAAAGCACATACTTGGTGTCATTTTTTAGCAAATTAATGCATGGTAAACTCCATTTTCCAAGTTAATTTTTCAGTGGACTTTAAAAATGTGG
>APH_1438
---------------------------------------------------------------------------------------------------------------------------------------------------------------------------------------------------------------------------------------AGATTTAGCGCTGTCTGAATTATTTCTTATTTATAATGAAATGTGCATATGATTTCAATTTAGTGCTTATTATTAGGTTAGGGACTTTTATGCATCTAAGTTGTTGTTTTTTTATAAGCAAAACATCAGTTCTTTACAGTGAATATGTATAAGAAATACACTGAATGTGAATATTTATTTATTGTCTTCCTTCTGGTGTAGCTGTTAAAGCTGTGTTCCAAGGCTGTTTTCATCATAATAAATCATACAGCTTGGGTGAAGTCTTCTACCAGGGATGTGAATATAAATGTGTTTGCCGGGAGAAAGGATTCATTGAGTGTCAAGATCGCTGTGAACTTTATATTGATACTGTTGGGTATGAAGGTTGTGAATGGGTACCATCAGAAGAAGACCCATGTTGTTTGGTTCCATCTTGTTCAAGAAGAAGGATACCAGCACTTCCTGATGGAAGAGTACCTCTAATGGGTTAGTATTATATCTTCAAACAGTATTGTATTCATATT-------------------------------------------------------------------------------------------------------------------------------------------------------------------------------------------------------------------------------------------------------------------------------------------------------------------------------------------------------------------------------------------------------------------------------------------------------------------------------------------------------------------------------------------------------------------------
