# Supplementary material for: ﻿Discovery of a new tarantula species from the Madrean Sky Islands and the first documented instance of syntopy between two montane endemics (Araneae, Theraphosidae, Aphonopelma): a case of prior mistaken identity
Source: Zookeys. 2024 Aug 16;1210:61–98. doi: 10.3897/zookeys.1210.125318 (PMC11344175; doi:10.3897/zookeys.1210.125318)
Supplement: Supplementary material 8 — Phylogenomics files [file zookeys-1210-061_article-125318__-s008.zip › Suppl8/individual_UCE_loci/sl_realigned_uce_20010124.fas]

>APH_0717
------------------------------------------------------------------------------------------------------------------------------------------------------------------------------------------------------------------------------------------------------------------------------------GTGTACGCCC----------------TCGTAGATCAGACGAGCGGCTAAATTGTTAAAGATAACCTA-------ATATTAACGTAACTTTGAATGTACAGGATATGAACGTAGTTTCTGCTGAGTTTGAATAAAAAAGTGACGTAGATATACACTTACCGGGGACGCTGGTTCCTAGAGCCACAAATGAAATGGCTGTAACGGAATCTTTGAGCCCCACGGTGCATCCAAAATGAGATGCTAGATCGCCAACTACTGCAGTCAGTACCCCTATACAGGCGATGCTGACGATAAAGCAAGCCCAACCGCCGAAGCAGTCTGGAAACAAAATATCATCAATATCAGTAAGAGAAGTAATAAATAGCTGAAAAGACAGGTACTACTTATGACATACACGCATCAGTTTATACGTACTATTACCAAAACTCAAAGCAGAAATACCGACAAAACTGTGAAAATTATTTATTTGATATTTTAAGTGGAAAACTACAGAACACCTTGGCAGAAATATACGCTGATCTGCCTGTTTAAGAAAAGGCCTGGAATGAACGTTTCTTGAGCAATACTAGTATATGTTAAAGTCAGATAAGGAAATATGGCAATTTAACAGAAAGGTAACACGGAAAATATTAAAAAGTGAGGTTTATGAAACTGAAATCGGCATAAGGAAATACTGCAGTTTCAGCATGAACTAATGATTGGTAAAACAGCATTACACCATCAAATAATTTTCATTCAAAGCAGTTTGCT-------------------------------------------------------------
>APH_3188
-----------------------------------------------------------------------------------------------------------------GGAGACATAGTGTGAGGTGGCGCTGCT------TACGCTCTCGGGCGTAAGACGCGAC--------------------------------------------------------CACCCGCATTGAATGGTTTGAGATATA---------AATAGTTGCT---GTGTACGCCC----------------TCGTAGATCAGACGAGCGGCTAAATTGTTAAAGATAACCTA-----ACATTAAAGTAACTTTGGAAATGTACAGGATATGAACGTAGTTTCTGCTGAGTTTGAATAAAAAAGTGACGTAGATATACACTTACCGGGGACGCTGGTTCCTAGAGCCACAAATGAAATGGCTGTAACGGAATCTTTGAGCCCCACGGTGCATCCAAAATGAGATGCTAGATCGCCAACTACTGCAGTCAGTACCCCTATACAGGCGATGCTGACGATAAAGCAAGCCCAACCGCCGAAGCAGTCTGGAAACAAAATATCATCAATATCAGTAAGAGAAGTAATAAATAGTTGAAAAGACAGGTACTACTTATGACATACACGCATCAGTTTATACGTACTATTACCAAAACTCAAAGCAGAAATACCGACAAAACTGTGAAAATTATTTATTTGATATTTTAAGTGGAAAACTACAGAACACCTTGGCAGAAATATACGCTGATCTGCCTGTTTAAGAAAAGGCCTGGAATGAACGTTTCTTGAGCAATACTAGTATATGTTAAAGTCAGATAAGGAAATATGGCAATTTAACAGAAAGGTAACACGGAAAATATTAAAAAGTGAGGTTTATGAAACTGAAATCGGCATAAGGAAATACTGCAGTTTCAGCATGAACTAATGATTGGTAAAACAGCATTACACCATCAAATAATTTTCATTCAAAGCAGTTTGCTGGAATT-TTTTTTGTTATGATAGACATTTGTGTGCACATTATTTCGATTAATAAACATAAT
>APH_0185
------------------------------------------------------------------------------------------------------------------------------GAAGTTGCTTTACTACTTAATGCTCTGTAGCATTTACAATACAACTCGTCTTAAATAAACAGACCTTTTACTGTGGTGTTGTTAGCCATTCGTTATCTCTTTATCCACATTGCATGTGCCAAGTTTCTTTACGATGGGACATTTTCTTCGGAGTACTCCCATTTTTAATTTTTTTGTCAAAGATTGGATATCTGGTAAAGTTATTGAATTTAACTTGCAAATGTATTGTAGCCTTATTTTTAGTATACAGTGAGTGAACGTAGAATTTATCGAATTCGAATATTAAGGAGACATAGATATACACTTACCGGGGACGCTGGTTCCTAGAGCCACAAATGAAATGGCTGTAACGGAATCTTTGAGCCCCACGGTGCATCCAAAATGAGATGCTAGATCGCCAACTACTGCAGTCAGTACCCCTATACAGGCGATGCTGACGATAAAGCAAGCCCAACCGCCGAAGCAGTCTGGAAACAAAATATCATCAATATCAGTAAGAGAAGTAATAAATAGCTGAAAAGACAGGTACTACTTATGACATACACGCATCAGTTTATACTTACTATTACCAAAACTCAAAGCAGAAATACCGACAAAACTGTGAAAATTATTTATTTGATATTTTAAGTGGAAAACTACAGAACACCTTGGCAGAAATATACGCTGATCTGCCTGTTTAAGAAAAGGCCTGGAATGAACGTTTCTTGAGCAATACTAGTATATGTTAAAGTCAGATAAGGAAATATGGCAATTTAACAGAAAGGTAACACGGAAAATATTAAAAAGTGAGGTTTATGAAACTGAAATCGGCATAAGGAAATACTGCAGTTTCAGCATGAACTAATGATTGGTAAAACAGCATTACACCATCAAATAATTTTCATTCAAAGCAGTTTGCTGGAATT-TTTTTTGTTATGATAGACATTTGTGTGCACATTATTTCGATTAATAAACATAAT
>APH_0186
----------------------------------------------------------------------------------------------------CTGTATATTCGAATGTATCGCATCATGAAGTTGCTTTACTACTTAATGCTCTGTAACATTTACAATACAACTCGTCTTAAATAAACAGACCTTTTACTGTGGTGTTGTTAGCAATTCGTTATCTCTTTATCCACATTGCATGTGCCAAGTTTCTTTACGATGGGACATTTTCTTCGGAGTACTCCCATTTTTAATTTTTTTGTCAAAGATTGGATATCTGGTAAAGTTATTGAATTTAACTTGCAAATGTATTGTAGCCTTATTTTTAGTATACAGTGAGTGAACGTAGAATTTATCGAATTCGAATATTAAGGAGACATAGATATACACTTACCGGGGACGCTGGTTCCTAGAGCCACAAATGAAATGGCTGTAACGGAATCTTTGAGCCCCACGGTGCATCCAAAATGAGATGCTAGATCGCCAACTACTGCAGTCAGTACCCCTATACAGGCGATGCTGACGATAAAGCAAGCCCAACCGCCGAAGCAGTCTGGAAACAAAATATCATCAATATCAGTAAGAGAAGTAATAAATAGCTGAAAAGACAGGTACTACTTATGACATACACGCATCAGTTTATACGTACTATTACCAAAACTCAAAGCAGAAATACCGACAAAACTGTGAAAATTATTTATTTGATATTTTAAGTGGAAAACTACAGAACACCTTGGCAGAAATATACGCTGATCTGCCTGTTTAAGAAAAGGCCTGGAATGAACGTTTCTTGAGCAATACTAGTATATGTTAAAGTCAGATAAGGAAATATGGCAATTTAACAGAAAGGTAACACGGAAAATATTAAAAAGTGAGGTTTATGAAACTGAAATCGGCATAAGGAAATACTGCAGTTTCAGCATGAACTAATGATTGGTAAAACAGCATTACACCATCAAATAATTTTCATTCAAAGCAGTTTGCTGGAATT-TTTTTTGTTATGATAGACATTTGTGTGCACATTATTTCGATTAATAAACATAAT
>APH_0674
-------------------------------------------------------------------------------------------------------------------------------------------------------------------------------------------------------------------------------------------------------------------------------------------------------------------GATTGGATATCTGGTAAAGTTATTGAATTTAACTTGCAAATGTATTGTAGCCTTATTTTTAGTATACAGTGAGTGAACGTAGAATTTATCGAATTCGAATATTAAGGAGACATAGATATACACTTACCGGGGACGCTGGTTCCTAGAGCCACAAATGAAATGGCTGTAACGGAATCTTTGAGCCCCACGGTGCATCCAAAATGAGATGCTAGATCGCCAACTACTGCAGTCAGTACCCCTATACAGGCGATGCTGACGATAAAGCAAGCCCAACCGCCGAAGCAGTCTGGAAACAAAATATCATCAATATCAGTAAGAGAAGTAATAAATAGCTGAAAAGACAGGTACTACTTATGACATACACGCATCAGTTTATACGTACTATTACCAAAACTCAAAGCAGAAATACCGACAAAACTGTGAAAATTATTTATTTGATATTTTAAGTGGAAAACTACAGAACACCTTGGCAGAAATATACGCTGATCTGCCTGTTTAAGAAAAGGCCTGGAATGAACGTTTCTTGAGCAATACTAGTATATGTTAAAGTCAGATAAGGAAATATGGCAATTTAACAGAAAGGTAACACGGAAAATATTAAAAAGTGAGGTTTATGAAACTGAAATCGGCATAAGGAAATACTGCAGTTTCAGCATGAACTAATGATTGGTAAAACAGCATTACACCATCAAATAATTTTCATTCAAAGCAGTTTGCTGGAATT-TTTTTTGTTATGATAGACATTTGTGTGCACATTATTTCGATTAATAAACATAAT
>APH_0880
AGCCATCACGGAACAGCAGGGATATTTAATTGCAATTGCAGAACCCTTGGCAAAATCTGTCACAGTAGGACATCAGGTTTGAATTGGACTCCATGCCAAGCCTTATATTCGAATGTATCGCATCATGAAGTGGCTTTCCTACTTAATACTCTGTAACATTTACTATACAACTCGTGTTAAATAAACAGACCTTTTACTGTGGTGTTGTTAGCAATTCGTTATCTCTTCATCCACATTGCATGTGCCAAGTTTCGTTACGATGTGACATTTTCTTCGGAGTACTCCAATTTTTAATTTTTTTGTCAAGGATTGGATATCTGGTAAAGTTATGGAATTTAACTTGCAAATACATTGTAGCCTTATTTTTAGCATACAGTGAGTGAACGTAGAATTTATCGAATTCGAATATTAAGGAGACATAGATATACACTTACCGGGGACGCTGGTTCCCAGAGCCACAAATGAAATGGCTGTAACGGAATCTTTGAGCCCCACGGTGCATCCAAAATGAGATGCTAGATCCCCAACTACTGCAGTCAGTACCCCTATACAGCCGATGCTGACGATAAAGCAAGCCCAACCGCCAAAGCAGTCTGGAAACAAAACATCATCAATATCAGTAAGAGAAGTAATAAATAGCTGAAAAGACAGGTACTACTTATGACATACACGCATCAGTTTATACGTACTATTACCAAAACTCAAAGCAGAAATACCGACAAAACTGTCAAAATTATTTATTTGACATTTTAAGTGGAAAACTACAGAACACCTTGGCAGAAAGATAGGCTGGTCTGCCTGTTTAGGAAAAGGCCTGGAATGAACGTTTCTTGAGCAATACTAGTATATGTTAAAATCAGATAAGGAAATATGGCAATTTAACAGAAAGGTAACACGGAAAATATTAAAGAGTGAGGTTTATGAAACTGAAATCGGCATAAGGAAATATTACAGTTTCAGCATGCACTAATGATTGGAAAAACAGCATTACACCATCAAATAATTTTCATTCAAAGCAGTTTGCTGGAATCTTTTTTTGTTATGATAGACATTTATGTGCACATTATTTCGATTAATAAACATGAT
>APH_4024
AGCCATCACGGAACAGCAGGGATATTTAATTGCAATTGCAGAACCCTTGGCAAAATCTGTCACAGTAGGACATCAGTTTTGAATTGGACTCCATGCCAAGCCTTATATTCGAATGTATCGCATCGTGAAGTTGCTTTACTACTTAATGCTCTGTAACATTTACAATACAACTCGTCTTAAATAAACAGACTTTTTACTGTGGTGTTGTTAGCAATTCGTTATCTCTTCATCCACATTGCATGTGCCAAGTTTTGTTACGATGTGACATTTTCTTCGGAGTACTCCAATTTTTAATTTTTTTGTCAAGGATTGGATATCTGGTAAAGTTATGGAATTTAACTTGCAAATGCATTGTAGCCTTATTTTTAGTATACAGTGAGTGAACGTAGAATTTATCGAATTCGAATATTAAGGAGACATAGATATACACTTACCGGGGACGCTGGTTCCCAGAGCCACAAATGAAATGGCTGTAACGGAATCTTTGAGCCCCACGGTGCATCCAAAATGAGATGCTAGATCCCCAACTACTGCAGTCAGTACCCCTATACAGCCGATGCTGACGATAAAGCAAGCCCAACCGCCGAAGCAGTCTGGAAACAAAACATCATCAATATCAGTAAGAGAAGTAATAAATAGCTGAAAAGACAGGTACTACTTATGACATACACGCATCAGTTTATACGTACTATTACCAAAACTCAAAGCAGAAATACCGACAAAACTGTCAAAATTATTTATTTGACATTTTAAGTGGAAAACTACAGAACACCTTGGCAGAAAGATACGCTGGTCTGCCTGTTTAGGAAAAGGCCTGGTATGAACGTTTCTTGAGCAATACTAGTATATGTTAAAATCAGATAAGGAAATATGGCAATTTAACAGAAAGGTAACACGGAAAATATTAAAAAGTGAGGTTTATGAAACTGAAATCGGCATAAGGAAATATTACAGTTTCAGCATGCACTAATGATTGGTAAAACAGCATTACACCATCAAATAATTTTCATTCAAAGCAGTTTGCTGGAATCTTTTTTTGTTATGATAGACATTTATGTGCACATTATTTCGATTAATAAACATGAT
>APH_1535
AGCCATCACGGAACAGCAGGGATATTTAATTGCAATTGCAGAACCCTTGGCAAAATCTGTCACAGTAGGACATCAGTTTTGAATTGGACTCCATGCCAAGCCTTATATTCGAATGTATCGCATCGTGAAGTTGCTTTACTACTTAATGCTCTGTAACATTTACAATACAACTCGTCTTAAATAAACAGACTTTTTACTGTGGTGTTGTTAGCAATTCGTTATCTCTTCATCCACATTGCATGTGCCAAGTTTTGTTACGATGTGACATTTTCTTCGGAGTACTCCAATTTTTAATTTTTTTGTCAAGGATTGGATATCTGGTAAAGTTATGGAATTTAACTTGCAAATGCATTGTAGCCTTATTTTTAGTATACAGTGAGTGAACGTAGAATTTATCGAATTCGAATATTAAGGAGACATAGATATACACTTACCGGGGACGCTGGTTCCCAGAGCCACAAATGAAATGGCTGTAACGGAATCTTTGAGCCCCACGGTGCATCCAAAATGAGATGCTAGATCCCCAACTACTGCAGTCAGTACCCCTATACAGCCGATGCTGACGATAAAGCAAGCCCAACCGCCGAAGCAGTCTGGAAACAAAACATCATCAATATCAGTAAGAGAAGTAATAAATAGCTGAAAAGACAGGTACTACTTATGACATACACGCATCAGTTTATACGTACTATTACCAAAACTCAAAGCAGAAATACCGACAAAACTGTCAAAATTATTTATTTGACATTTTAAGTGGAAAACTACAGAACACCTTGGCAGAAAGATACGCTGGTCTGCCTGTTTAGGAAAAGGCCTGGTATGAACGTTTCTTGAGCAATACTAGTATATGTTAAAATCAGATAAGGAAATATGGCAATTTAACAGAAAGGTAACACGGAAAATATTAAAAAGTGAGGTTTATGAAACTGAAATCGGCATAAGGAAATATTACAGTTTCAGCATGCACTAATGATTGGTAAAACAGCATTACACCATCAAATAATTTTCATTCAAAGCAGTTTGCTGGAATCTTTTTTTGTTATGATAGACATTTATGTGCACATTATTTCGATTAATAAACATGAT
>APH_0772
-------------------------------------------CCCTTGGCAAAATCTGTCACAGTAGGACATCAGTTTTGAATTGGACTCCATGCCAAGCCTTATATTCGAATGTATCGCATCGTGAAGTTGCTTTACTACTTAATGCTCTGTAACATTTACAATACAACTCGTCTTAAATAAACAGACTTTTTACTGTGGTGTTGTTAGCAATTCGTTATCTCTTCATCCACATTGCATGTGCCAAGTTTTGTTACGATGTGACATTTTCTTCGGAGTACTCCAATTTTTAATTTTTTTGTCAAGGATTGGATATCTGGTAAAGTTATGGAATTTAACTTGCAAATGCATTGTAGCCTTATTTTTAGTATACAGTGAGTGAACGTAGAATTTATCGAATTCGAATATTAAGGAGACATAGATATACACTTACCGGGGACGCTGGTTCCCAGAGCCACAAATGAAATGGCTGTAACGGAATCTTTGAGCCCCACGGTGCATCCAAAATGAGATGCTAGATCCCCAACTACTGCAGTCAGTACCCCTATACAGCCGATGCTGACGATAAAGCAAGCCCAACCGCCGAAGCAGTCTGGAAACAAAACATCATCAATATCAGTAAGAGAAGTAATAAATAGCTGAAAAGACAGGTACTACTTATGACATACACGCATCAGTTTATACGTACTATTACCAAAACTCAAAGCAGAAATACCGACAAAACTGTCAAAATTATTTATTTGACATTTTAAGTGGAAAACTACAGAACACCTTGGCAGAAAGATACGCTGGTCTGCCTGTTTAGGAAAAGGCCTGGTATGAACGTTTCTTGAGCAATACTAGTATATGTTAAAATCAGATAAGGAAATATGGCAATTTAACAGAAAGGTAACACGGAAAATATTAAAAAGTGAGGTTTATGAAACTGAAATCGGCATAAGGAAATATTACAGTTTCAGCATGCACTAATGATTGGTAAAACAGCATTACACCATCAAATAATTTTCATTCAAAGCAGTTTGCTGGAATCTTTTTTTGTTATGATAGACATTTATGTGCACATTATTTCGATTAATAAACATGAT
>APH_5079
----------------------------------------------------------------------------------------------------------ATTCGAAAGTATCGCATAGTGAAGTTGCTTTACTACTTAATGCTCTGTAACATTTACAATACAACTCGTTTTAAATAAACAGACCTTTTACTGTGGTGTTGTTAGCAATTCGTTATCTCTTCATCCACATTGCATGTGCCAAGTTTCGTTACGATGTGACATTTTCTTCGGAGTACTCCAATTTTTAATTTTTTTGTCAAGGATTGGATATCTGGTAAAGTTATGGAATTTAACTTGCAAATGCATTGTAGCCTTATTTTTAGTATACAGTGAGTGAACGTAGAATTTATCGAATTCGAATATTAAGGAGACATAGATATACACTTACCGGGGACGCTGGTTCCCAGAGCCACAAATGAAATGGCTGTAACGGAATCTTTGAGCCCCACGGTGCATCCAAAATGAGATGCTAGATCCCCAACTACTGCAGTCAGTACCCCTATACAGCCGATGCTGACGATAAAGCAAGCCCAACCGCCGAAGCAGTCTGGAAACAAAACATCATCAATATCAGTAAGAGAAGTAATAAATAGCTGAAAAGACAGGTACTACTTATGACATACACGCATCAGTTTATACGTACTATTACCAAAACTCAAAGCAGAAATACCGACAAAACTGTCAAAATTATTTATTTGACATTTTAAGTGGAAAACTACAGAACACCTTGGCAGAAAGATACGCTGGTCTGCCTGTTTAGGAAAAGGCCTGGTATGAACGTTTCTTGAGCAATACTAGTATATGTTAAAATCAGATAAGGAAATATGGCAATTTAACAGAAAGGTAACACGGAAAATATTAAAAAGTGAGGTTTATGAAACTGAAATCGGCATAAGGAAATATTACAGTTTCAGCATGCACTAATGATTGGTAAAACAGCATTACACCATCAAATAATTTTCATTCAAAGCAGTTTGCTGGAATCTTTTTTTGTTATGATAGACATTTATGTGCACATTATTTCGATTAATAAACATGAT
>APH_4005
AGCCATCACGGAACAGCAGGGATATTTAATTGCAATTGCAGAACCCTTGGCAAAATCTGTCACAGTAGGACATCAGTTTTGAATTGGACTCCATGCCAAGCCTTATATTCGAATGTACCGCATCGTGAAGTTGCTTTACTACTTAATGCTCTGTAACATTTACAATACAACTCGTTTTAAATAAACAGACCTTTTACTGTGGTGTTGTTAGCAATTCGTTATCTCTTCATCCACATTGCATGTGCCAAGTTTCGTTACGATGTGACATTTTCTTCGGAGTACTCCAATTTTTAATTTTTTTGTCAAGGATTGGATATCTGGTAAAGTTATGGAATTTAACTTGCAAATGCATTGTAGCCTTATTTTTAGTATACAGTGAGTGAACGTAGAATTTATCGAATTCGAATATTAAGGAGACATAGATATACACTTACCGGGGACGCTGGTTCCCAGAGCCACAAATGAAATGGCTGTAACGGAATCTTTGAGCCCCACGGTGCATCCAAAATGAGATGCTAGATCCCCAACTACTGCAGTCAGTACCCCTATACAGCCGATGCTGACGATAAAGCAAGCCCAACCGCCGAAGCAGTCTGGAAACAAAACATCATCAATATCAGTAAGAGAAGTAATAAATAGCTGAAAAGACAGGTACTACTTATGACATACACGCATCAGTTTATACGTACTATTACCAAAACTCAAAGCAGAAATACCGACAAAACTGTCAAAATTATTTATTTGACATTTTAAGTGGAAAACTACAGAACACCTTGGCAGAAAGATACGCTGGTCTGCCTGTTTAGGAAAAGGCCTGGTATGAACGTTTCTTGAGCAATACTAGTATATGTTAAAATCAGATAAGGAAATATGGCAATTTAACAGAAAGGTAACACGGAAAATATTAAAAAGTCAGGTTTATGAAACTGAAATCGGCATAAGGAAATATTACAGTTTCAGCATGCACTAATGATTGGTAAAACAGCATTACACC--------------------------------------------------------------------------------------------
>APH_0723
AGCCATCACGGAACAGCAGGGATATTTAATTGCAATTGCAGAACCCTTGGCAAAATCTGTCACAGTAGGACATCAGGTTTGAATTGGACTCCATGCCAAGCCTTATATTCGAATGTATCGCATCATGAAGTTGCTTTACTACTTAATGCTCTGTAACATTTACAATACAACTCGTGTTAAATAAACAGACCTTTTACTGTGG---TGTTAGCAATTCGTTATCTCTTCATCCACATTGCATGTGCCAAGTTTTGTTATGATGTGACATTTTCTTCGGAGTACTCCAATTTTTAATTTTTTTGTCAAGGATTGGATATCTGGTAAAGTTTTGGAATTTAACTTGCAAATACATTGTAGCCTTATTTTTAGCATACAGTGAGTGAACGTAGAATTTATCGAATTCGAATATTAAGGAGACATAGATATACACTTACCGGGGACGCTGGTTCCCAGAGCCACAAATGAAATGGCTGTAACGGAATCTTTGAGCCCCACGGTGCATCCAAAATGAGATGCTAGATCCCCAACTACTGCAGTCAGTACCCCTATACAGCCGATGCTGACGATAAAGCAAGCCCAACCGCCGAAGCAGTCTGGAAACAAAACATCATCAATATCAGTAAGAGAAGTAATAAATAGCTGAAAAGACAGGTACTACTTATGACATACACGCATCAGTTTATACGTACTATTACCAAAACTCAAAGCAGAAATACCGACAAAACTGTCAAAATTATTTATTTGACATTTTAAGTGGAAAACTACAGAACACCTTGGCAGAAAGATACGCTGGTCTGCCTGTTTAGGAAAAGGCCTGGAATGAACGTTTCTTGAGCAATACTAGTATATGTTAAAATCAGATAAGGAAATATGGCAATTTAACAGAAAGGTAACACTGAAAATATTAAAAAGTGAGGTTTATGAAACTGAAATCGGCATAAGGAAATATTACAGTTTCAGCATGCACTAATGATTGGTAAAACAGCATTACACCATCAAATAATTTTCATTCAACGCAGTTTGCTGGAATC-------------------------------------------------------
>APH_1602
AGCCATCACGGAACAGCAGGGATATTTAATTGCAATTGCAGAACCCTTGGTAAAATCTGTCACAGTAGGACATCAGTTTTGAATTGGACTCCATGCCAAGCCTTATATTCGAATGTATCGCATCATGAAGTGGCTTTCCTACTTAATGCTCTGTAACATTTACAATACAACTCGTGTTAAATAAACAGACCTTTTACTGTGG---TGTTAGCAATTCGTTATCTCTTCATCCACATTGCATGTGCCAAGTTTCGTTACGATGTGACATTTTCTTCGGAGTACTCCAATTTTTAATTTTTTTGTCAAGGATTGGATATTTGGTAAAGTTATGGAATTTAACTTGCAAATGCATTGTAGCCTTATTTTTAGTATACAGTGAGTGAACGTAGAATTTATCGAATTCGAATATTAAGGAGACATAGATATACACTTACCGGGGACGCTGGTTCCCAGAGCCACAAATGAAATGGCTGTAACGGAATCTTTGAGCCCCACGGTGCATCCAAAATGAGATGCTAGATCCCCAACTACTGCAGTCAGTACCCCTATACAGCCGATGCTGACGATAAAGCAAGCCCAACCGCCGAAGCAGTCTGGAAACAAAACATCATCAATATCAGTAAGAGAAGTAATAAATAGCTGAAAAGACAGGTACTACTTATGACATACACGCATCAGTTTATACG-ACTATTACCAAAACTCAAAGCAGAAATACCGACAAAACTGTCAAAATTATTTATTTGACATTTTAAGTGGAAAACTACAGAACACCTTGGCAGAAAGATACGCTGGTCTGCCTGTTTAGGAAAAGGCCTGGAATGAACGTTTCTTGAGCAATACTAGTATATGTTAAAATCAGATAAGGAAATATGGCAATTTAACAGAAAGGTAACACGGAAAATATTAAAAAGTGAGGTTTATGAAACTGAAATCGGCATAAGGAAATATTACAGTTTCAGCATGCACTAATGATTGGTAAAACAGCATTACACCATCAAATAATTTTCATTCAAAGCAGTTTGCTGGAATCGTTTTTTGTTATGATAGACATTTATGTGCACATTATTTCGATTAATAAACATGAT
>APH_0622
------------ACAGCAGGGATATTTAATTGCAATTGCAGAACCCTTGGTAAAATCTGTCACAGTAGGACATCAGTTTTGAATTGGACTCCATGCCAAGCCTTATATTCGAATGTATCGCATCATGAAGTTGCTTTACTACTTAATGCTCTGTAACATTTACAATACAACTCGTGTTAAATAAACAGACCTTTTACTGTGG---TGTTAGCAATTCGTTATCTCTTCATCCACATTGCATGTGCCAAGTTTTGTTACGATGTGACATTTTCTTCGGAGTACTCCAATTTTTAATTTTTTTGTCAAGGATTGGATATCTGGTAAAGTTATGGAATTTAACTTGCAAATGCATTGTAGCCTTATTTTTAGTATACAGTGAGTGAACGTAGAATTTATCGAATTCGAATATTAAGGAGACATAGATATACACTTACCGGGGACGCTGGTTCCCAGAGCCACAAATGAAATGGCTGTAACGGAATCTTTGAGCCCCACGGTGCATCCAAAATGAGATGCTAGATCCCCAACTACTGCAGTCAGTACCCCTATACAGCCGATGCTGACGATAAAGCAAGCCCAACCGCCGAAGCAGTCTGGAAACAAAACATCATCAATATCAGTAAGAGAAGTAATAAATAGCTGAAAAGACAGGTACTACTTATGACATACACGCATCAGTATATACGTACTATTACCAAAACTCAAAGCAGAAATACCGACAAAACTGTCAAAATTATTTATTTGACATTTTAAGTGGAAAACTACAGAACACCTTGGCAGAAAGATACGCTGGTCTGCCTGTTTAGGAAAAGGCCTGGAATGAACGTTTCTTGAGCAATACTAGTATATGTTAAAATCAGATAAGGAAATATGGCAATTTAACAGAAAGGTAACACTGAAAATATTAAAAAGTGAGGTTTATGAAACTGAAATCGGCATAAGGAAATATTACAGTTTCAGCATGCACTAATGATTGGTAAAACAGCATTACACCATCAAATAATTTTCATTCAAAGCAGTTTGCTGGAATCGTTTTTTGTTAT-------------------------------------------
>APH_4021
AGCCATCACGGAACAGCAGGGATATTTAATTGCAATTGCAGAACCCTTGGTAAAATCTGTCACAGTAGGACATCAGTTTTGAATTGGACTCCATGCCAAGCCTTATATTCGAATGTATCGCATCATGAAGTTGCTTTACTACTTAATGCTCTGTAACATTTACAATACAACTCGTGTTAAATAAACAGACCTTTTACTGTGG---TGTTAGCAATTCGTTATCTCTTCATCCACATTGCATGTGCCAAGTTTTGTTACGATGTGACATTTTCTTCGGAGTACTCCAATTTTTAATTTTTTTGTCAAGGATTGGATATCTGGTAAAGTTATGGAATTTAACTTGCAAATGCATTGTAGCCTTATTTTTAGTATACAGTGAGTGAACGTAGAATTTATCGAATTCGAATATTAAGGAGACATAGATATACACTTACCGGGGACGCTGGTTCCCAGAGCCACAAATGAAATGGCTGTAACGGAATCTTTGAGCCCCACGGTGCATCCAAAATGAGATGCTAGATCCCCAACTACTGCAGTCAGTACCCCTATACAGCCGATGCTGACGATAAAGCAAGCCCAACCGCCGAAGCAGTCTGGAAACAAAACATCATCAATATCAGTAAGAGAAGTAATAAATAGCTGAAAAGACAGGTACTACTTATGACATACACGCATCAGTTTATACGTACTATTACCAAAACTCAAAGCAGAAATACCGACAAAACTGTCAAAATTATTTATTTGACATTTTAAGTGGAAAACTACAGAACACCTTGGCAGAAAGATACGCTGGTCTGCCTGTTTAGGAAAAGGCCTGGAATGAACGTTTCTTGAGCAATACTAGTATATGTTAAAATCAGATAAGGAAATATGGCAATTTAACAGAAAGGTAACACTGAAAATATTAAAAAGTGAGGTTTATGAAACTGAAATCGGCATAAGGAAATATTACAGTTTCAGCATGCACTAATGATTGGTAAAACAGCATTACACCATCAAATAATTTTCATTCAAAGCAGTTTGCTGGAATCGTTTTTTGTTATGATAGACATTTATGTGCACATTATTTCGATTAATAAACATGAT
>APH_5003
AGCCATCACGGAACAGCAGGGATATTTAATTGCAATTGCAGAACCCTTGGCAAAATCTGTCACAGTAGGACATCAGTTTTGAATTGGACTCCATGCCAAGCCTTATATTCGAATGTATCGCATCATGAAGTTGCTTTACTACTTAATGCTCTGTAACATTTACAGTACAACTCGTGTTAAATAAACAGACCTTTTACTGTGGTGTTGTTAGCAATTCGTTATCTCTTCATCCACATTGCATGTGCCAAGTTTCGTTACGATGTGACATTTTCTTCGGAGTACTCCAATTTTTAATTTTTTTGTCAAGGATTGGATATCTGGTAAAGTTATGGAATTTAACTTGCAAATGCATTGTAGCCTTATTTTTAGTATACAGTGAGTGAACGTAGAATTTATCGAATTCGAATATTAAGGAGACATAGATATACACTTACCGGGGACGCTGGTTCCCAGAGCCACAAATGAAATGGCTGTAACGGAATCTTTGAGCCCCACGGTGCATCCAAAATGAGATGCTAGATCCCCAACTACTGCAGTCAGTACCCCTATACAGCCGATGCTGACGATAAAGCAAGCCCAACCGCCGAAGCAGTCTGGAAACAAAACATCATCAATATCAGTAAGAGAAGTAATAAATAGCTGAAAAGACAGGTACTACTTATGACATACACGCATCAGTTTATACGTACTATTACCAAAACTCAAAGCAGAAATACCGACAAAACTGTCAAAATTATTTATTTGACATTTTAAGTGGAAAACTACAGAACACCTTGGCAGAAAGATACGCTGGTCTGCCTGTTTAGGAAAAGGCCTGGAATGAACGTTTCTTGAGCAATACTAGTATATGTTAAAAT-------------------------------------------------------------------------------------------------------------------------------------------------------------------------------------------------------------------------------------
>APH_4029
AGCCATCACGGAACAGCAGGGATATTTAATTGCAATTGCAGAACCCTTGGCAAAATCTGTCACAGTAGGACATCAGTTTTGAATTGGACTCCATGCCAAGCCTTATATTCGAATGTATCGCATCATGAAGTTGCTTTACTACTTAATGCTCTGTAACATTTACAATACAACTCGTGTTAAATAAACAGACCTTTTACTGTGGTGTTGTTAGCAATTCGTTATCTCTTCATCCACATTGCATGTGCCAAGTTTCGTTACGATGTGACATTTTCTTCGGAGTACTCCAATTTTTAATTTTTTTGTCAAGGATTGGATATCTGGTAAAGTTATGGAATTTAACTTGCAAATACATTGTAGCCTTATTTTTAGCATACAGTGAGTGAACGTAGAATTTATCGAATTCGAATATTAAGGAGACATAGATATACACTTACCGGGGACGCTGGTTCCCAGAGCCACAAATGAAATGGCTGTAACGGAATCTTTGAGCCCCACGGTGCATCCAAAATGAGATGCTAGATCCCCAACTACTGCAGTCAGTACCCCTATACAGCCGATGCTGACGATAAAGCAAGCCCAACCGCCGAAGCAGTCTGGAAACAAAACATCATCAATATCAGTAAGAGAAGTAATAAATAGCTGAAAAGACAGGTACTACTTATGACATACACGCATCAGTTTATACGTACTATTACCAAAACTCAAAGCAGAAATACCGACAAAACTGTCAAAATTATTTATTTGACATTTTAAGTGGAAAACTACAGAACACCTTGGCAGAAAGATACGCTGGTCTCCCTGTTTAGGAAAAGGCCTGGAATGAACGTTTCTTGAGCAATACTAGTATATGTTAAAATCAGATAAGGAAATATGGCAATTTAACAGAAAGGTAACACGGAAAATATTAAAAAGTGAGGTTTATGAAACTGAAATCGGCATAAGGAAATATTACAGTTTCAGCATGCACTAATGATTGGTAAAACAGCATTACACCATCAAATAATTTTCATTCAAAGCAGTTTGCTGGAATCGTTTTTTGTTATGATAGGCA-----------------------------------
>APH_0683
AGCCATCACGGAACAGCAGGGATATTTAATTGCAATTGCAGAACCCTTGGCAAAATCTGTCACAGTAGGACATCAGTTTTGAATTGGACTCCATGCCAAGCCTTATATTCGAATGTATCGCATCATGAAGTTGCTTTACTACTTAATGCTCTGTAACATTTACAATACAACTCGTGTTAAATAAACAGACCTTTTACTGTGGTGTTGTTAGCAATTCGTTATCTCTTCATCCACATTGCATGTGCCAAGTTTCGTTACGATGTGACATTTTCTTCGGAGTACTCCAATTTTTAATTTTTTTGTCAAGGATTGGATATCTGGTAAAGTTATGGAATTTAACTTGCAAATACATTGTAGCCTTATTTTTAGTATACAGTGAGTGAACGTAGAATTTATCGAATTCGAATATTAAGGGGACATAGATATACACTTACCGGGGACGCTGGTTCCCAGAGCCACAAATGAAATGGCTGTAACGGAATCTTTGAGCCCCACGGTGCATCCAAAATGAGATGCTAGATCCCCAACTACTGCAGTCAGTACCCCTATACAGCCGATGCTGACGATAAAGCAAGCCCAACCGCCGAAGCAGTCTGGAAACAAAACATCATCAATATCAGTAAGAGAAGTAATAAATAGCTGAAAAGACAGGTACTACTTATGACATACACGCATCAGTTTATACGTACTATTACCAAAACTCAAAGCAGAAATACCGACAAAACTGTCAAAATTATTTATTTGACATTTTAAGTGGAAAACTACAGAACACCTTGGCAGAAAGATACGCTGGTCTGCCTGTTTAGGAAAAGGCCTGGAATGAACGTTTCTTGAGCAATACTAGTATATGTTAAAATCAGATAAGGAAATATGGCAATTTAACAGAAAGGTAACACGGAAAATATTAAAAAGTGAGGTTTATGAAACTGAAATCGGCATAAGGAAATATTACAGTTTCAGCATGCACTAATGATTGGTAAAACAGCATTACACCATCAAATAATTTTCATTCAAAGCAGTTTGCTGGAATCGTTTTTTGTTATGATAGGCATTTATGTGCACATTATTTCGATTAATAAACATGAT
>APH_5001
------------------------------------------------------------------------------------------CCATGCCAAGCCTTATATTCGAATGTATCGCATCATGAAGTTGCTTTACTACTTAATGCTCTGTAACATTTACAATACAACTCGTGTTAAATAAACAGACCTTTTACTGTGGTGTTGTTAGCAATTCGTTATCTCTTCATCCACATTGCATGTGCCAAGTTTCGTTACGATGTGACATTTTCTTCGGAGTACTCCAATTTTTAATTTTTTTGTCAAGGATTGGATATCTGGTAAAGTTATGGAATTTAACTTGCAAATACATTGTAGCCTTATTTTTAGCATACAGTGAGTGAACGTAGAATTTATCGAATTCGAATATTAAGGAGACATAGATATACACTTACCGGGGACGCTGGTTCCCAGAGCCACAAATGAAATGGCTGTAACGGAATCTTTGAGCCCCACGGTGCATCCAAAATGAGATGCTAGATCCCCAACTACTGCAGTCAGTACCCCTATACAGCCGATGCTGACGATAAAGCAAGCCCAACCGCCGAAGCAGTCTGGAAACAAAACATCATCAATATCAGTAAGAGAAGTAATAAATAGCTGAAAAGACAGGTACTACTTATGACATACACGCATCAGTTTATACGTACTATTACCAAAACTCAAAGCAGAAATACCGACAAAACTGTCAAAATTATTTATTTGACATTTTAAGTGGAAAACTACAGAACACCTTGGCAGAAAGATACGCTGGTCTGCCTGTTTAGGAAAAGGCCTGGAATGAACGTTTCTTGAGCAATACTAGTATATGTTAAAATCAGATAAGGAAATATGGCAATTTAACAGAAAGGTAACACGGAAAATATTAAAAAGTGAGGTTTATGAAACTGAAATCGGCATAAGGAAATATTACAGTTTCAGCATGCACTAATGATTGGTAAAACAGCATTACACCATCAAATAATTTTCATTCAAAGCAGTTTGCTGGAATCGTTTTTTGTTATGATAGACATTTATGTGCACATTATTTCGATTAATAAACATGAT
>APH_0136
AGCCATCACGGAACAGCAGGGATATTTAATTGCAATTGCAGAACCCTTGGCAAAATCTGTCACAGTAGGACATCAGTTTTGAATTGGACTCCATGCCAAGCCTTATATTCGAATGTATCGCATCATGAAGTTGCTTTACTACTTAATGCTCTGTAACATTTACAATACAACTCGTGTTAAATAAACAGACCTTTTACTGTGGTGTTGTTAGCAATTCGTTATCTCTTCATCCACATTGCATGTGCCAAGTTTCGTTACGATGTGACATTTTCTTCGGAGTACTCCAATTTTTAATTTTTTTGTCAAGGATTGGATATCTGGTAAAGTTATGGAATTTAACTTGCAAATACATTGTAGCCTTATTTTTAGTATACAGTGAGTGAACGTAGAATTTATCGAATTCGAATATTAAGGAGACATAGATATACACTTACCGGGGACGCTGGTTCCCAGAGCCACAAATGAAATGGCTGTAACGGAATCTTTGAGCCCCACGGTGCATCCAAAATGAGATGCTAGATCCCCAACTACTGCAGTCAGTACCCCTATACAGCCGATGCTGACGATAAAGCAAGCCCAACCGCCGAAGCAGTCTGGAAACAAAACATCATCAATATCAGTAAGAGAAGTAATAAATAGCTGAAAAGACAGGTACTACTTATGACATACACGCATCAGTTTATACGTACTATTACCAAAACTCAAAGCAGAAATACCGACAAAACTGTCAAAATTATTTATTTGACATTTTAAGTGGAAAACTACAGAACACCTTGGCAGAAAGATACGCTGGTCTGCCTGTTTAGGAAAAGGCCTGGAATGAACGTTTCTTGAGCAATACTAGTATATGTTAAAATCAGATAAGGAAATATGGCAATTTAACAGAAAGGTAACACGGAAAATATTAAAAAGTGAGGTTTATGAAACTGAAATCGGCATAAGGAAATATTACAGTTTCAGCATGCACTAATGATTGGTAAAACAGCATTACACCATCAAATAATTTTCATTCAAAGCAGTTTGCTGGAATCGTTTTTTGTTATGATAGACATTTATGTGCACATTATTTCGATTAATAAACATGAT
>APH_3177
AGCCATCACGGAACAGCAGGGATATTTAATTGCAATTGCAGAACCCTTGGCAAAATCTGTCACAGTAGGACATCAGTTTTGAATTGGACTCCATGCCAAGCCTTATATTCGAATGTATCGCATCATGAAGTTGCTTTACTACTTAATGCTCTGTAACATTTACAATACAACTCGTGTTAAATAAACAGACCTTTTACTGTGGTGTTGTTAGCAATTCGTTATCTCTTCATCCACATTGCATGTGCCAAGTTTCGTTACGATGTGACATTTTCTTCGGAGTACTCCAATTTTTAATTTTTTTGTCAAGGATTGGATATCTGGTAAAGTTATGGAATTTAACTTGCAAATACATTGTAGCCTTATTTTTAGTATACAGTGAGTGAACGTAGAATTTATCGAATTCGAATATTAAGGAGACATAGATATACACTTACCGGGGACGCTGGTTCCCAGAGCCACAAATGAAATGGCTGTAACGGAATCTTTGAGCCCCACGGTGCATCCAAAATGAGATGCTAGATCCCCAACTACTGCAGTCAGTACCCCTATACAGCCGATGCTGACGATAAAGCAAGCCCAACCGCCGAAGCAGTCTGGAAACAAAACATCATCAATATCAGTAAGAGAAGTAATAAATAGCTGAAAAGACAGGTACTACTTATGACATACACGCATCAGTTTATACGTACTATTACCAAAACTCAAAGCAGAAATACCGACAAAACTGTCAAAATTATTTATTTGACATTTTAAGTGGAAAACTACAGAACACCTTGGCAGAAAGATACGCTGGTCTGCCTGTTTAGGAAAAGGCCTGGAATGAACGTTTCTTGAGCAATACTAGTATATGTTAAAATCAGATAAGGAAATATGGCAATTTAACAGAAAGGTAACACGGAAAATATTAAAAAGTGAGGTTTATGAAACTGAAATCGGCATAAGGAAATATTACAGTTTCAGCATGCACTAATGATTGGTAAAACAGCATTACACCATCAAATAATTTTCATTCAAAGCAGTTTGCTGGAATCGTTTTTTGTTATGATAGACATTTATGTGCACATTATTTCGATTAATAAACATGAT
>APH_3191
AGCCATCACGGAACAGCAGGGATATTTAATTGCAATTGCAGAACCCTTGGCAAAATCTGTCACAGTAGGACATCAGTTTTGAATTGGACTCCATGCCAAGCCTTATATTCGAATGTATCGCATCATGAAGTTGCTTTACTACTTAATGCTCTGTAACATTTACAATACAACTCGTGTTAAATAAACAGACCTTTTACTGTGG---TGTTAGCAATTCGTTATCTCTTCATCCACATTGCATGTGCCAAGTTTCGTTACGATGTGACATTTTCTTCGGAGTACTCCAATTTTTAATTTTTTTGTCAAGGATTGGATATCTGGTAAAGTTATGGAATTTAACTTGCAAATACATTGTAGCCTTATTTTTAGTATACAGTGAGTGAACGTAGAATTTATCGAATTCGAATATTAAGGAGACATAGATATACACTTACCGGGGACGCTGGTTCCCAGAGCCACAAATGAAATGGCTGTAACGGAATCTTTGAGCCCCACGGTGCATCCAAAATGAGATGCTAGATCCCCAACTACTGCAGTCAGTACCCCTATACAGCCGATGCTGACGATAAAGCAAGCCCAACCGCCGAAGCAGTCTGGAAACAAAACATCATCAATATCAGTAAGAGAAGTAATAAATAGCTGAAAAGACAGGTACTACTTATGACATACACGCATCAGTTTATACGTACTATTACCAAAACTCAAAGCAGAAATACCGACAAAACTGTCAAAATTATTTATTTGACATTTTAAGTGGAAAACTACAGAACACCTTGGCAGAAAGATACGCTGGTCTGCCTGTTTAGGAAAAGGCCTGGAATGAACGTTTCTTGAGCAATACTAGTATATGTTAAAATCAGATAAGGAAATATGGCAATTTAACAGAAAGGTAACACGGAAAATATTAAAAAGTGAGGTTTATGAAACTGAAATCGGCATAAGGAAATATTACAGTTTCAGCATGCACTAATGATTGGTAAAACAGCATTACACCATCAAATAATTTTCATTCAAAGCAGTTTGCTGGAATCGTTTTTTGTTATGATAGACATTTATGTGCACATTATTTCGATTAATAAACATGAT
