# Supplementary material for: ﻿Discovery of a new tarantula species from the Madrean Sky Islands and the first documented instance of syntopy between two montane endemics (Araneae, Theraphosidae, Aphonopelma): a case of prior mistaken identity
Source: Zookeys. 2024 Aug 16;1210:61–98. doi: 10.3897/zookeys.1210.125318 (PMC11344175; doi:10.3897/zookeys.1210.125318)
Supplement: Supplementary material 8 — Phylogenomics files [file zookeys-1210-061_article-125318__-s008.zip › Suppl8/individual_UCE_loci/sl_realigned_uce_20010137.fas]

>APH_1357
-----------------------------------------------------------------------------------------------------------------------------------------------------------------------GTTTTTTTTTTTTTT----------------------------------------------------------------------------------------------TAACTAT--------------------------------------------------------TATCTCCGC-GCCCAAAAAAATCTC-------------------------------ACAGCC--------------------CGTTTCAAATTTAAAAAAAAA----TATTAAAA-----GAGGGCAAATCATAACAGACTTCATTGCCAAACACCCGGGAGGAGACAAGATCTTGATGGCTGGTGGTGGTGCCTTAGAGCCATTCTGGGAGCTCTTTGCAGTTCACAAAAGTCCCCAAGTAAGAA----------------------------------------------------------------------------------------------------------------------------------------------------------------------------------------------------------------------------CAGATCGGAAG----------------------------AGCGTCGTGTA-----------GGG--------AAAGAGTGTA-------------------------------------------------------------------------------------------------------------------------------------------------------------------------------------------------------------------------------------------------------
>APH_0880
CCTGTGCAAAGTGGTTCCACCATACTGGCATTATTTTGCACAGGAAAATTACGGGTCAGATACTTTTTAGACAGCCCTCGTATTTTTCAATTTGCAAAATTATGATTTATAGAATTTATTAAAACCATGTAAGTTTTGTACTTCATTTTAAAGTAATATATAAAATCATTTTATTTTTTTGTAAAGTTACACAGTACCACTGTCCAGTTTTGAACTATGATATGTACTAACATTATCTTGTATGTGCAGATTTTAACGATATATTTGAGTCTTCAATAACTATAAAGGAGGAGCCCTTCGATGATGAGCAACAGGAGTTTCAAGTTTTCATCACAAATGTATCATCACAGTCCAAGAAAATTCCTGGAGAAGAGATCCCAGGTCTTCCTACATATACAGCCAAAGATGTTGGCAGCCATGACAATCCAGAGTCAGGAATATGGGTTTGTTACAAGAGTGGAGTGTACAACATAACAGACTTCATTGCCAAACACCCGGGAGGAGACAAGATCTTGATGGCTGCTGGTGGTGCCTTAGAGCCATTCTGGGAGCTCTTTGCAGTTCACAAAAGTCCCCAAGTAAGAACCTCATTCTGCCAAATGGTTTTTAGGTCTTTATCCAGTATAATGGGCCAAATGTATTGCTTGTTCCACAAATTGCAGTTTGTGATGTGGAGTGTTGTTCATGCAATTGAAGTTAATATAAATTTATCATGCAGATAAATTTTTCAAGCCCAAAAACTAACAGTAAACTTATGCTTGATGTTCTCCCAGGTGGTCCATGTGTTTCCTTACCTTACATTCCCCAAATCAGCAATAACATTCAAAAAGTATTCAAGACTTTCAACATTGTGGATTAGCTTACATGGGCCAGACACAAAGAGCATTAAAATTCAGAGTTCAGGAGCATATATCTTATGTCAAAAACATGGAACTGACAAAATCAGCAATAGCCTGACATGATCATGAGAAAAATAAATTTCTTTTCAATGAAACAAAAGTAATCTGCACCACTCACTCAGTCACAGAACTTAATTCTGTAGAAGCATACTTCATTTTCAACCACCAG------------------------------------------------------------------
>APH_1602
CCAGTGCAAAGTGGTTCCACCATACTGGCATTATTTTGCACAGGAAAATTACGGGTCAGATACTTTTTAGACAGCCCTCGTATTTTTCAATTTGCAAAATTATGATTTATAGAATTTATTAAAACCATGTAAGTTTTGTACTTCATTTTAAAGTAATATATAAAATCATTTTATTTTTTTGTAAAGTTACACAGTACCACTGTCCAGTTTTGAACTATGATATGTACTAACATTATCTTGTATGTGCAGATTTTAACGATATATTTGAGTCTTCAATAACTATAAAGGAGGAGCCCTTCGATGATGAGCAACAGGAGTTTCAAGTTTTCATCACAAATGTATCATCACAGTCCAAGAAAATTCCTGGAGAAGAGATCCCAGGTCTTCCTACATATACAGCCAAAGATGTTGGCAGCCATGACAATCCAGAGTCAGGAATATGGGTTTGTTACAAGAGTGGAGTGTACAACATAACAGACTTCATTGCCAAACACCCGGGAGGAGACAAGATCTTGATGGCTGCTGGTGGTGCCTTAGAGCCATTCTGGGAGCTCTTTGCAGTTCACAAAAGTCCCCAAGTAAGAACCTCATTCTGCCAAATGGTTTTTAGGTCTTTATCCAGTATAATGGGCCAAATGTATTGCTTGTTCCACAAATTGCAGTTTGTGATGTGGAGTGTTGTTCATGCAATTGAAGTTAATATAAATTTATCATGCAGATAAATTTTTCAAGCCCAAAAACTAACAGTAAACTTATGCTTGATGTTCTCCCAGGTGGTCCATGTGTTTCCTTACCTTACATTCCCCAAATCAGCAATAACATTCAAAAGGTATTCAAGACTTTCAACATTGTGGATTAGCTTACATGGGCCAGACACAAAGAGCATTAAAATTCAGAGTTCAGGAGCATATATCTTATGTCAAAAACATGGAACTGACAAAATCAGCAATAGCCTGACATGATCACGAGAAAAATAAATTTCTTTTCAATGAAACAAAAGTAATCTGCACCACTCACTCAGTCACAGAACTTAATTCTGTAGAAGCATACTTCATTTTCAACCACCAGTTCCCTCAATATTTTTGGCAACAGCTAACAACAACACAACCAGTGACATCAGTCCAATTCCCAAAC
>APH_3191
CCGGTGCAAAGTGGTTCCACCATACTGGCATTATTTTGCACAGGAAAATTACGGGTCGGATACTTTTTAGACAGCCCTCGTATTTTTCAATTTGCAAAATTATGATTTATAGAATTTATTAAAACCATGTAAGTTTTGTACTTCATTTTAAAGTAATACATAAAATCATTTTATTTTTTTGTAAAGTTACACAGTACCACTGTCCAGTTTTGAACTATGATATGTACTAACACTATCTTCTATGTGCAGATTTTAACGATATATTTGAGTCTTCAATAACTATAAAGGAGGAGCCCTTCGATGATGAGCAACAGGAGTTTCAAGTTTTCATCACAAATGTATCATCACAGTCCAAGAAAATTCCTGGAGAAGAGATCCCAGGTCTTCCTACATATACAGCCAAAGATGTTGGCAGCCATGACAATCTAGAGTCAGGAATATGGGTTTGTTACAAGAGTGGAGTGTACAACATAACAGACTTCATTGCCAAACACCCGGGAGGAGACAAGATCTTGATGGCTGCTGGTGGTGCCTTAGAGCCATTCTGGGAGCTCTTTGCAGTTCACAAAAGTCCCCAAGTAAGAACCTCATTCTGCCAAATGGTTTTTAGGTCTTTATCCAGTATAATGGGCCAAATGTATTGCTTGTTCCACAAATTGCAGTTTGTGATGTGGAGTGTTGTTCATGCAATTGAAGTTAATATAAATTTATCATGCAGATAAATTTTTCAACCCCAAAAACTAACAGTAAACTTATGCTTGATGTTCTCCCAGGTGGTCCATGTGTTTCCTTACCTTACATTCCCCAAATCAGCAATAACATTCAAAA------------------------------------------------------------------------------------------------------------------------------------------------------------------------------------------------------------------------------------------------------------------------------------------------------------------
>APH_4021
CCGGTGCAAAGTGGTTCCACCATACTGGCATTATTTTGCACAGGAAAATTACGGGTCGGATACTTTTTAGACAGCCCTCGTATTTTTCAATTTGCAAAATTATGATTTATAGAATTTATTAAAACCATGTAAGTTTTGTACTTCATTTTAAAGTAATACATAAAATCATTTTATTTTTTTGTAAAGTTACACAGTACCACTGTCCAGTTTTGAACTATGATATGTACTAACATTATCTTCTATGTGCAGATTTTAACGATATATTTGAGTCTTCAATAACTATAAAGGAGGAGCCCTTCGATGATGAGCAACAGGAGTTTCAAGTTTTCATCACAAATGTATCATCACAGTCCAAGAAAATTCCTGGAGAAGAGATCCCAGGTCTTCCTACATATACAGCCAAAGATGTTGGCAGCCGTGACAATCTAGAGTCAGGAATATGGGTTTGTTACAAGAGTGGAGTGTACAACATAACAGACTTCATTGCCAAACACCCGGGAGGAGACAAGATCTTGATGGCTGCTGGTGGTGCCTTGGAGCCATTCTGGGAGCTCTTTGCAGTTCACAAAAGTCCCCAAGTAAGAACCTCATTCTGCCAAATGGTTTTTAGGTCTTTATCCAGTATAATGGGCCAAATGTATTGCTTGTTCCACAAATTGCAGTTTGTGATGTGGAGTGTTGTTCATGCAATTGAAGTTAATATAAATTTATCATGCAGATAAATTTTTCAACCCCAAAAACTAACAGTAAACTTATGCTTGATGTTCTCCCAGGTGGTCCATGTGTTTCCTTACCTTACATTCCCCAAATCAGCAATAACATTCAAAAAGTATTCAAGACTTTCAACATTGTGGATTAGCTTACATGGGCCAGACACAAAGAGCATTAAAATTCAGAGTTCAGGAGCATATATCTTATGTCAAAAACATGGAACTGACAAAATCAGCAATAGCCTGACATGATCATGAGAAAAATAAATTTCTTTTCAGTGAAACAAAAGTAATCTGCACCACTCACTCAGTTACAGAGCTGAATTCTCTAGAAGCATACTTCATTTTCAACCACCAGTTCCCTCAATATTTGTGGCAATAGCTAACTACAACACAACCAATGATATCAGTCCAATTCTCAAAC
>APH_0717
-------------GTTCCACCATACTGGCATTACTTTGCACAGGAAAATTACGGGTCGGATACTTTTTAGACAGCCCTCGTATTTTTCAATTTGCAAAATTATGATTTATAGAATTTATTAAAACCATGTAAGTTTTGTACTTCATTTTAAAGTAATATATAAAATCATTTTATTCTTTTGTAAAGATACACAGTACCACTGTCCAGTTTTGTACTATGATATGTACTAACATTATCTTCTATGTGCAGATTTTAACGATATATTTGAGTCTTCAATAACTATAAAGGAGGAGCCCTTCGATGATGAGCAACAGGAGTTTCAAGTTTTCATCACAAATGTATCATCACAGTCCAAGAAAATTCCTGGAGAAGAGATCCCTGGTCTTCCTACATATACAGCCAAAGATGTTGGCAGCCATGACAATCCAGAGGCAGGAATATGGGTTTGTTACAAGAGTGGAGTGTACAACATAACAGACTTCATTGCCAAACACCCTGGAGGAGACAAGATCTTGATGGCTGCTGGTGGTGCCTTAGAGCCATTCTGGGAGCTCTTTGCAGTTCACAAAAGTCCTCAAGTAAGAACCTCATTCTGCCAAATGGTTTTTAGGTCTTTATCCAGTATAATGGGCCAAATGTATTGCTTGTTCCACAAATTGCAGTTTGTGATGTGGAGTGTTGTTCATGCAATTG-----AATATAAATTTATCATGCAGATAAATTTTCCAAGCCCAAAAACTAAAAGTAAACGTATGCTTGATGTTCTCCCAGGTGGTCCATGTGTTTCCTTACTTTACATTCCCCAAATCAGCAATAACATTCAAAAAGTATTCAAGACTTTCAACAT---------------------------------------------------------------------------------------------------------------------------------------------------------------------------------------------------------------------------------------------------------------------------------------------
>APH_3188
CCCGTGCAAAGTGGTTCCACCATACTGGCATTACTTTGCACAGGAAAATTACGGGTCGGATACTTTTTAGACAGCCCTCGTATTTTTCAATTTGCAAAATTATGATTTATAGAATTTATTAAAACCATGTAAGTTTTGTACTTCATTTTAAAGTAATATATAAAATCATTTTATTCTTTTGTAAAGATACACAGTACCACTGTCCAGTTTTGTACTATGATATGTACTAACATTATCTTCTATGTGCAGATTTTAACGATATATTTGAGTCTTCAATAACTATAAAGGAGGAGCCCTTCGATGATGAGCAACAGGAGTTTCAAGTTTTCATCACAAATGTATCATCACAGTCCAAGAAAATTCCTGGAGAAGAGATCCCTGGTCTTCCTACATATACAGCCAAAGATGTTGGCAGCCATGACAATCCAGAGGCAGGAATATGGGTTTGTTACAAGAGTGGAGTGTACAACATAACAGACTTCATTGCCAAACACCCTGGAGGAGACAAGATCTTGATGGCTGCTGGTGGTGCCTTAGAGCCATTCTGGGAGCTCTTTGCAGTTCACAAAAGTCCTCAAGTAAGAACCTCATTCTGCCAAATGGTTTTTAGGTCTTTATCCAGTATAATGGGCCAAATGTATTGCTTGTTCCACAAATTGCAGTTTGTGATGTGGAGTGTTGTTCATGCAATTG-----AATATAAATTTATCATGCAGATAAATTTTCCAAGCCCAAAAACTAAAAGTAAACGTATGCTTGATGTTCTCCCAGGTGGTCCATGTGTTTCCTTACTTTACATTCCCCAAATCAGCAATAACATTCAAAAAGTATTCAAGACTTTCAACATTGTGGATTAGCTTACTTGGGCCAGACACAAAGAGCATTAAAATTCAGAGTTCAGGAGCATATATCTTATGTCAAAAACATGGAACTGACAAAATCAGCAATAGCCTGACATGATCATGAGAAAAATAAATTTCTTTTCAATGAAACAAAAGTAATCTGCACCACTCACTCAGTCACAGAACTTAATTCTCTAGAAGCATACTTCATTTTCAACCACCAGTTCCCTCAATATTTGTGGCAATAGCTAACTACAACACAACCAATGATATCAGTCCAATTCTGAAAC
>APH_0186
CCCGGGCAAAGTGGTTCCACCATACTGGCATTACTTTGCACAGGAAAATTACGGGTCGGATACTTTTTAGACAGCCCTCGTATTTTTCAATTTGCAAAATTATGATTTATAGAATTTATTAAAACCATGTAAGTTTTGTACTTCATTTTAAAGTAATATATAAAATCATTTTATTCTTTTGTAAAGATACACAGTACCACTGTCCAGTTTTGTACTATGATATGTACTAACATTATCTTCTATGTGCAGATTTTAACGATATATTTAAGTCTTCAATAACTATAAAGGAGGAGCCCTTCGATGATGAGCAACAGGAGTTTCAAGTTTTCATCACAAATGTATCATCACAGTCCAAGAAAATTCCTGGAGAAGAGATCCCTGGTCTTCCTACATATACAGCCAAAGATGTTGGCAGCCATGACAATCCAGAGTCAGGAATATGGGTTTGTTACAAGAGTGGAGTGTACAACATAACAGACTTCATTGCCAAACACCCTGGAGGAGACAAGATCTTGATGGCTGCTGGTGGTGCCTTAGAGCCATTCTGGGAGCTCTTTGCAGTTCACAAAAGTCCTCAAGTAAGAACCTCATTCTGCCAAATGGTTTTTAGGTCTTTATCCAGTATAATGGGCCAAATGTATTGCTTGTTCCACAAATTGCAGTTTGTGATGTGGAGTGTTGTTCATGCAATTG-----AATATAAATTTATCATGCAGATAAATTTTCCAAGCCCAAAAACTAAAAGTAAACGTATGCTTGATGTTCTCCCAGGTGGTCCATGTGTTTCCTTACTTTACATTCCCCAAATCAGCAATAACATTCAAAAAGTATTCAAGACTTTCAACATTGTGGATTAGCTTACTTGGGCCAGACACAAAGAGCATTAAAATTCAGAGTTCAGGAGCATATATCTTATGTCAAAAACATGGAACTGACAAAATCAGCAATAGCCTGACATGATCATGAGAAAAATAAATTTCTTTTCAATGAAACAAAAGTAATCTGCACCACTCACTCAGTCACAGAACTTAATTCTGTAGAAGCATACTTCATTTTCAACCACCAGTTCCCTCAATATTTGTGGCAATAGCTAACTACAACACAACCAATGATATCAGTCCAATTCTGAAAC
>APH_0185
CCCGTGCAAAGTGGTTCCACCATACTGGCATTACTTTGCACAGGAAAATTACGGGTCGGATACTTTTTAGACAGCCCTCGTATTTTTCAATTTGCAAAATTATGATTTATAGAATTTATTAAAACCATGTAAGTTTTGTACTTCATTTTAAAGTAATATATAAAATCATTTTATTCTTTTGTAAAGATACACAGTACCACTGTCCAGTTTTGTACTATGATATGTACTAACATTATCTTCTATGTGCAGATTTTAACGATATATTTGAGTCTTCAATAACTATAAAGGAGGAGCCCTTCGATGATGAGCAACAGGAGTTTCAAGTTTTCATCACAAATGTATCATCACAGTCCAAGAAAATTCCTGGAGAAGAGATCCCTGGTCTTCCTACATATACAGCCAAAGATGTTGGCAGCCATGACAATCCAGAGTCAGGAATATGGGTTTGTTACAAGAGTGGAGTGTACAACATAACAGACTTCATTGCCAAACACCCTGGAGGAGACAAGATCTTGATGGCTGCTGGTGGTGCCTTAGAGCCATTCTGGGAGCTCTTTGCAGTTCACAAAAGTCCTCAAGTAAGAACCTCATTCTGCCAAATGGTTTTTAGGTCTTTATCCAGTATAATGGGCCAAATGTATTGCTTGTTCCACAAATTGCAGTTTGTGATGTGGAGTGTTGTTCATGCAATTG-----AATATAAATTTATCATGCAGATAAATTTTCCAAGCCCAAAAACTAAAAGTAAACGTATGCTTGATGTTCTCCCAGGTGGTCCATGTGTTTCCTTACTTTACATTCCCCAAATCAGCAATAACATTCAAAAAGTATTCAAGACTTTCAACATTGTGGATTAGCTTACTTGGGCCAGACACAAAGAGCATTAAAATTCAGAGTTCAGGAGCATATATCTTATGTCAAAAACATGGAACTGACAAAATCAGCAATAGCCTGACATGATCATGAGAAAAATAAATTTCTTTTCAATGAAACAAAAGTAATCTGCACCACTCACTCAGTCACAGAACTTAATTCTGTAGAAGCATACTTCATTTTCAACCACCAGTTCCCTCAATATTTGTGGCAATAGCTAACTACAACACAACCAATGATATCAGTCCAATTCTGAAAC
>APH_0674
CCCGTGCAAAGTGGTTCCACCATACTGGCATTACTTTGCACAGGAAAATTACGGGTCGGATACTTTTTAGACAGCCCTCGTATTTTTCAATTTGCAAAATTATGATTTATAGAATTTATTAAAACCATGTAAGTTTTGTACTTCATTTTAAAGTAATATATAAAATCATTTTATTCTTTTGTAAAGATACACAGTACCACTGTCCAGTTTTGTACTATGATATGTACTAACATTATCTTCTATGTGCAGATTTTAACGATATATTTAAGTCTTCAATAACTATAAAGGAGGAGCCCTTCGATGATGAGCAACAGGAGTTTCAAGTTTTCATCACAAATGTATCATCACAGTCCAAGAAAATTCCTGGAGAAGAGATCCCTGGTCTTCCTACATATACAGCCAAAGATGTTGGCAGCCATGACAATCCAGAGTCAGGAATATGGGTTTGTTACAAGAGTGGAGTGTACAACATAACAGACTTCATTGCCAAACACCCTGGAGGAGACAAGATCTTGATGGCTGCTGGTGGTGCCTTAGAGCCATTCTGGGAGCTCTTTGCAGTTCACAAAAGTCCTCAAGTAAGAACCTCATTCTGCCAAATGGTTTTTAGGTCTTTATCCAGTATAATGGGCCAAATGTATTGCTTGTTCCACAAATTGCAGTTTGTGATGTGGAGTGTTGTTCATGCAATTG-----AATATAAATTTATCATGCAGATAAATTTTCCAAGCCCAAAAACTAAAAGTAAACGTATGCTTGATGTTCTCCCAGGTGGTCCATGTGTTTCCTTACTTTACATTCCCCAAATCAGCAATAACATTCAAAAAGTATTCAAGACTTTCAACATTGTGGATTAGCTTACTTGGGCCAGACACAAAGAGCATTAAAATTCAGAGTTCAGGAGCATATATCTTATGTCAAAAACATGGAACTGACAAAATCAGCAATAGCCTGACATGATCATGAGAAAAATAAATTTCTTTTCAATGAAACAAAAGTAATCTGCACCACTCACTCAGTCACAGAACTTAATTCTGTAGAAGCATACTTCATTTTCAACCACCAGTTCCCTCAATATTTGTGGCAATAGCTAACTACAACACAACCAATGATATCAGTCCAATTCTGAAAC
>APH_0683
CCGGTGCAAAGTGGTTCCACCATACCGGCATTACTTTGCACAGGAAAATTACAGGTCAGATACTTTTTAGACAGCCCTCGTATTTTTCAGTTTGCAAAATTATGATTTATAGAATTTATTAAAACCATGTAAGTTTTGTACTTCATTTTAAAGTAATATATAAAATCATTTTATTTTTTTGTAAAGTTACACAGTACCACTGTCCAGTTTTGTACTATGATATGTACTAACATTATCTTCTATGTGCAGATTTTAACGATATATTTGAGTCTTCAATAACTATAAAGGAGGAGCCCTTTGATGATGAGCAACAGGAGTTTCAAGTTTTCATCACAAATGTATCATCAGAGTCCAAGAAAATTCCTGGAGAAGAGATCCCTGGTCTTCCTACATATACAGCCAAAGATGTTGGCAGCCATGACAACCCAGAGTCAGGAATATGGGTTTGTTACAAGAGTGGAGTGTACAACATAACAGACTTCATTGCCAAACACCCTGGAGGAGACAAGATCTTGATGGCTGCTGGTGGTGCCTTAGAGCCATTCTGGGAGCTCTTTGCAGTTCACAAAAGTCCCCAAGTAAGAACCTCATTCTGCCAAATGGTTTTTAGGTC--------------------------------------------------------------------------------------------------------------TTTTCCAAGCCCAAAAACTAACAGTAAACTTATGCTTGATGTTCTCCCAGGTGGTCCATGTGTTTCCTTACCTTACATTCCCCAAATCAGCAATAACATTCAAAAAGTATTCAAGACTTTCAACATTGTGGATTAGCTTACATGGGCCAGACACAAAGAGCATTAAAATTCAGAGTTCAGGAGCATATATCTTATGTCAAAAACATGGAACTGACAAAATCAGCAATAGCCTGACATGATCATGAGAAAAATAAATTTCTTTTCAATGAAACAAAAGTAATCTGCACCACTCACTCAGTCACAGAACTTAATTCTGTAGAAGCATACTTCATTTTCAACCACCAGTTCCCTCAATATTTGTGGCAATCGCTAACTACAACACAACCAATGATATCA---------------
>APH_4024
CCCGTGCAAAGTGGTTCCACCATACCGCCATTACTTTGCACAGGAAAATTACAGGTCGGATACTTTTTAGACAGCCCTCGTATTTTTCAATTTGCAAAATTATGATTTATAGAATTTATTAAAACCATGTAAGTTTTGTACTTCATTTTAAAGTAATATATAAAATCATTTTATTTTTTTGTAAAGTTACACAGTACCACTGTCCAGTTTTGTACTATGATATGTACTAACATTATCTTCTATGTGCAGATTTTAACGATATATTTGAGTCTTCAATAACTATAAAGGAGGAGCCCTTCGATGATGAGCAACAGGAGTTTCAAGTTTTCATCACAAATGTATCATCACAGTCCAAGAAAATTCCTGGAGAAGAGATCCCTGGTCTTCCTACATATACAGCCAAAGATGTTGGCAGCCATGACAATCCAGAGTCAGGAATATGGATTTGTTACAAGAGTGGAGTGTACAACATAACAGACTTCATTGCCAAACACCCTGGAGGAGACAAGATCTTGATGGCTGCTGGTGGTGCCTTAGAGCCATTCTGGGAGCTCTTTGCAGTTCACAAAAGTCCTCAAGTAAGAACCTCATTCTGCCAAATGGTTTTTAGGTCTTTATCCAGTATAATGGGCCAAATGTATTGCTTGTTCCACAAATTGCAGTTTGTGATGTGGAGTGTTGTTCATGCAATTGAAGTTAATATAAATTTATCATGCAGATAAATTTTCCAAGCCCAAAAACTAACAGTTAACTTATGCTTGATGTTCTCCCAGGTGGTCCATGTGTTTCCTTACCTTACATTCCCCAAATCAGCAATAACATTAAAAAAGTATTCAAGACTTTCAACATTGTGGATTAGCTTACTTGGGCCAGACACAAAGAGCATTAAAATTCAGAGTTCAGGAGCATATATCTTATGTCAAAAACATGGAACTGACAAAATCAGCAATAGCCTGACATGATCATGAGAAAAATAAATTTCTTTTTAATGAAGCAAAAGTAATCTGCACCACTCACTCAGTTACTGAACTGGCTTCTCTTGAAGCATACTTCATTTTCAACCACCAGTTCCCTCAATATTTGTGGCAATCGCTAACTACAACACAACCAAGGACATCAGTCCAATTCCGAAAC
>APH_3177
-CCGTGCAAAGTGGTTCCACCATACCGGCATTACTTTGCACAGGAAAATTACAGGTCAGATACTTTTTAGACAGCCCTCGTATTTTTCAATTTGCAAAATTATGATTTATAGAATTTATTAAAACCATGTAAGTTTTGTACTTCATTTTAAAGTAATATATAAAATCATTTTATTTTTTTGTAAAGTTACACAGTACCACTGTCCAGTTTTGTACTATGATATGTACTAACATTATCTTCTATGTGCAGATTTTAACGATATATTTGAGTCTTCAATAACTATAAAGGAGGAGCCCTTCGATGATGAGCAACAGGAGTTTCAAGTTTTCATCACAAATGTATCATCACAGTACAAGAAAATTCCTGGAGAAGAGATCCCTGGTCTTCCTACATATACAGCCAAAGATGTTGGCAGCCATGACAATCCAGAGTCAGGAATATGGGTTTGTTACAAGAGTGGAGTGTACAACATAACAGACTTCATTGCCAAACACCCTGGAGGAGACAAGATCTTGATGGCTGCTGGTGGTGCCTTAGAGCCATTCTGGGAGCTCTTTGCAGTTCACAAAAGTCCTCAAGTAAGAACCTCATTCTGCCAAATGGTTTTTAGGTC--------------------------------------------------------------------------------------------------------------TTTTCCAAGCCCAAAAACTAACAGTTAACTTATGCTTGATGTTCTCCCAGGTGGTCCATGTGTTTCCTTACCTTACATTCCCCAAATCAGCAATAACATTAAAAAAGTATTCAAGACTTTCAACATTGTGGATTAGCTTACTTGGGCCAGACACAAAGAGCATTAAAATTCAGAGTTCAGGAGCATATATCTTATGTCAAAAACATGGAACTGACAAAATCAGCAGTAGCCGGACATGATCATGAGAAAAATAAATTTCTTTTCAATGAAACAAAAGTAATCTGCACCACTCACTCAGTCACAGAACTTAATTCTGTAGAAGCATGCTTCATTTTCAACCACCAGTTCCCTCAATATTTGTGGCAATCGCTAACTACAACACAACCAATGATGTCAGTCCAATTCTGAAAC
>APH_0136
CCCGGTCAAAGTGGTTCCACCATACCGGCATTACTTTGCACAGGAAAATTACAGGTCAGATACTTTTTAGACAGCCCTCGTATTTTTCAATTTGCAAAATTATGATTTATAGAATTTATTAAAACCATGTAAGTTTTGTACTTCATTTTAAAGTAATATATAAAATCATTTTATTTTTTTGTAAAGTTACACAGTACCACTGTCCAGTTTTGTACTATGATATGTACTAACATTATCTTCTATGTGCAGATTTTAACGATATATTTGAGTCTTCAATAACTATAAAGGAGGAGCCCTTCGATGATGAGCAACAGGAGTTTCAAGTTTTCATCACAAATGTATCATCACAGTCCAAGAAAATTCTTGGAGAAGAGATCCCTGGTCTTCCTACATATACAGCCAAAGATGTTGGCAGCCATGACAATCCAGAGTCAGGAATATGGGTTTGTTACAAGAGTGGAGTGTACAACATAACAGACTTCATTGCCAAACACCCTGGAGGAGACAAGATCTTGATGGCTGCTGGTGGTGCCTTAGAGCCATTCTGGGAGCTCTTTGCAGTTCACAAAAGTCCTCAAGTAAGAACCTCATTCTGCCAAATGGTTTTTAGGTC--------------------------------------------------------------------------------------------------------------TTTTCCAAGCCCAAAAACTAACAGTTAACTTATGCTTGATGTTCTCCCAGGTGGTCCATGTGTTTCCTTACCTTACATTCCCCAAATCAGCAATAACATTAAAAAAGTATTCAAGACTTTCAACATTGTGGATTAGCTTACTTGGGCCAGACACAAAGAGCATTAAAATTCAGAGTTCAGGAGCATATATCTTATGTCAAAAACATGGAACTGACAAAATCAGCAGTAGCCGGACATGATCATGAGAAAAATAAATTTCTTTTCAATGAAACAAAAGTAATCTGCACCACTCACTCAGTCACAGAACTTAATTCTGTAGAAGCATACTTCATTTTCAACCACCAGTTCCCTCAATATTTGTGGCAATCGCTAACTACAACACAACCAATGATATCAGTCCAATTCTGAAAC
>APH_5001
-------------GTTCCACCATACCGCCATTACTTTGCACAGGAAAATTAAAGGTGGGATACTTTTGAGACAGCCCTCGTATTTTTCAATTTGCAAAATTATGATTTATAGAATTTATTAAAACCATGTAAGTTTTGTACTTCATTTTAAAGTAATATATAAAATCATTTTATTTTTTTGTAAAGTTACACAGTACCACTGTCCAGTTTTGTACTATGATATGTACTAACATTATCTTCTATGTGCAGATTTTAACGATATATTTGAGTCTTCAATAACTATAAAGGAGGAGCCCTTCGATGATGAGCAACAGGAGTTTCAAGTTTTCATCACAAATGTATCATCACAGTCCAAGAAAATTCCTGGAGAAGAGATCCCTGGTCTTCCTACATATACAGCCAAAGATGTTGGCAGCCATGACAATCCAGAGTCAGGAATATGGATTTGTTACAAGAGTGGAGTGTACAACATAACAGACTTCATTGCCAAACACCCTGGAGGAGACAAGATCTTGATGGCTGCTGGTGGTGCCTTAGAGCCATTCTGGGAGCTCTTTGCAGTTCACAAAAGTCCTCAAGTAAGAACCTCATTCTGCCAAATGGTTTTTAGGTCTTTATCCAGTATAATGGGCCAAATGTATTGCTTGTTCCACAAATTGCAGTTTGTGATGTGGAGTGTTGTTCATGCAATTGAAGTTAATATAAATTTATCATGCAGATAAATTTTCCAAGCCCAAAAACTAACAGTTAACTTATGCTTGATGTTCTCCCAGGTGGTCCATGTGTTTCCTTACCTTACATTCCCCAAATCAGCAATAACATTAAAAAAGTATTCAAGACTTTCAACATTGTGGATTAGCTTACTTGGGCCAGACACAAAGAGCATTAAAATTCAGAGTTCAGGAGCATATATCTTATGTCAAAAACATGGAACTGACAAAATCAGCAATAGCCTGACATGATCATGAGAAAAATAAATTTCTTTTCAATGAAACAAAAGTAATCTGCACCACTCACTTAGTCACAGAACTTAATTCTGTAGAAGCATACTTCATTTTCAACCACCAGTTCCCTCAATATTTGTGGCAATCGCTAACTACAACACAACCAATGATATCAGTCCAATTCTGAAAC
>APH_1438
----------------------------------------------AATTACAGGTCAGATACTTTTTAGACAGCCCTCGTATTTTTCAATTTGCAAAATTATGATTTATAGAATTTATTAAAACCATGTAAGTTTTGTACTTCATTTTAAAGTAATATATAAAATCATTTTATTTTTTTGTAAAGTTACACAGTACCACTGTCCAGTTTTGTACT---ATATGTACTAACATTATCTTCTATGTGCAGATTTTAACGATATATTTGAGTCTTCAATAACTATAAAGGAGGAGCCCTTCGATGATGAGCAACAGGAGTTTCAAGTTTTCATCACAAATGTATCATCACAGTCCAAGAAAATTCCTGGAGAAGAGATCCCTGGTCTTCCTACATATACAGCCAAAGATGTTGGCAGCCATGACAATCCAGAGTCAGGAATATGGGTTTGTTACAAGAGTGGAGTGTACAACATAACAGACTTCATTGCCAAACACCCTGGAGGAGACAAGATCTTGATGGCTGCTGGTGGTGCCTTAGAGCCATTCTGGGAGCTCTTTGCAGTTCACAAAAGTCCTCAAGTAAGAACCTCATTCTGCCAAATGGTTTTTAGGTC--------------------------------------------------------------------------------------------------------------TTTTCCAAGCCCAAAAACTAACAGTTAACTTATGCTTGATGTTCTCCCAGGTGGTCCATGTGTTTCCTTACCTTACATTCCCCAAATCAGCAATAACATTAAAAAAGTATTCAAGACTTTCAACATTGTGGATTAGCTTACTTGGGCCAGACACAAAGAGCATTAAAATTCAGAGTTCAGGAGCATATATCTTATGTCAAAAACATGGAACTGACAAAATCAGCAATAGCCTGACATGATCATGAGAAAAATAAATTTCTTTTCAATGAAAC-------------------------------------------------------------------------------------------------------------------------------------------
>APH_5003
-------------------------------TACTTTGCACAGGAAAATTACAGGTCGGATACTTTTTAGACAGCCCTCGTATTTTTCAATTTGCAAAATTATGATTTATAGAATTTATTAAAACCATGTAAGTTTTGTACTTCATTTTAAAGTAATATATAAAATCATTTTATTTTTTTGTAAAGTTACACAGTACCACTGTCCAGTTTTGTACTATGATATGTACTAACATTATCTTCTATGTGCAGATTTTAACGATATATTTGAGTCTTCAATAACTATAAAGGAGGAGCCCTTCGATGATGAGCAACAGGAGTTTCAAGTTTTCATCACAAATGTATCATCACAGTCCAAGAAAATTCCTGGAGAAGAGATCCCTGGTCTTCCTACATATACAGCCAAAGATGTTGGCAGCCATGACAATCCAGAGTCAGGAATATGGATTTGTTACAAGAGTGGAGTGTACAACATAACAGACTTCATTGCCAAACACCCTGGAGGAGACAAGATCTTGATGGCTGCTGGTGGTGCCTTAGAGCCATTCTGGGAGCTCTTTGCAGTTCACAAAAGTCCTCAAGTAAGAACCTCATTCTGCCAAATGGTTTTTAGGTCTTTATCCAGTATAATGGGCCAAATGTATTGCTTGTTCCACAAATTGCAGTTTGTGATGTGGAGTGTTGTTCATGCAATTGAAGTTAATATAAATTTATCATGCAGATAAATTTTCCAAGCCCAAAAACTAACAGTTAACTTATGCTTGATGTTCTCCCAGGTGGTCCATGTGTTTCCTTACCTTACATTCCCCAAATCAGCAATAACATTAAAAAAGTATTCAAGACTTTCAACATTGTGGATTAGCTTACTTGGGCCAGACACAAAGAGCATTAAAATTCAGAGTTCAGGAGCATATATCTTATGTCAAAAACATGGAACTGACAAAATCAGCAATAGCCTGACATGATCATGAGAAAAATAAATTTCTTTTCAATGAAACAAAAGTAATCTGCACCACTCACTTAGTCACAGAACTGAATTCTCTAGAAGCATACTTCATTTTCAACCACCAGTTCCCTC-----------------------------------------------------------
>APH_1535
CCCCTGCAAAGTGGTTCCACCATACCGGCATTACTTTGGGCGGGAAAATTACAGGTCGGATACTTTTTAGACAGCCCTCGTATTTTTCAATTTGCAAAATTATGATTTATAGAATTTATTAAAACCATGTAAGTTTTGTACTTCATTTTAAAGTAATATATAAAATCATTTTATTTTTTTGTAAAGTTACACAGTACCACTGTCCAGTTTTGTACTATGATATGTACTAACATTATCTTCTATGTGCAGATTTTAACGATATATTTGAGTCTTCAATAACTATAAAGGAAGAGCCCTTCGATGATGAGCAACAGGAGTTTCAAGTTTTCATCACAAATGTATCATCACAGTCCAAGAAAATTCCTGGAGAAGAGATCCCTGGTCTTCCTACATATACAGCCAAAGATGTTGGCAGCCATGACAATCCAGAGTCAGGAATATGGATTTGTTACAAGAGTGGAGTGTACAACATAACAGACTTCATTGCCAAACACCCTGGAGGAGACAAGATCTTGATGGCTGCTGGTGGTGCCTTAGAGCCATTCTGGGAGCTCTTTGCAGTTCACAAAAGTCCTCAAGTAAGAACCTCATTCTGCCAAATGGTTTTTAGGTCTTTATCCAGTATAATGGGCCAAATGTATTGCTTGTTCCACAAATTGCAGTTTGTGATGTGGAGTGTTGTTCATGCAATTGAAGTTAATATAAATTTATCATGCAGATAAATTTTCCAAGCCCAAAAACTAACAGTTAACTTATGCTTGATGTTCTCCCAGGTGGTCCATGTGTTTCCTTACCTTACATTCCCCAAATCAGCAATAACATTAAAAAAGTATTCAAGACTTTCAACATTGTGGATTAGCTTACTTGGGCCAGACACAAAGAGCATTAAAATTCAGAGTTCAGGAGCATATATCTTATGTCAAAAACATGGAACTGACAAAATCAGCAATAGCCTGACATGATCATGAGAAAAATAAATTTCTTTTCAATGAAACAAAAGTAATCTGCACCACTCACTTAGTCACAGAACTTAATTCTGTAGAAGCATACTTCATTTTCAACCACCAGTTCCCTCAATATTTGTGGCAATCGCTAACTACAACACAACCAATGATATCAGTCCAATTCTGAAAC
>APH_5079
CCCGTGCAAAGTGGTTCCACCATACCGCCATTACTTTGCACAGGAAAATTACAGGTCGGATACTTTTTAGACAGCCCTCGTATTTTTCAATTTGCAAAATTATGATTTATAGAATTTATTAAAACCATGTAAGTTTTGTACTTCATTTTAAAGTAATATATAAAATCATTTTATTTTTTTGTAAAGTTACACAGTACCACTGTCCAGTTTTGTACTATGATATGTACTAACATTATCTTCTATGTGCAGATTTTAACGATATATTTGAGTCTTCAATAACTATAAAGGAGGAGCCCTTCGATGATGAGCAACAGGAGTTTCAAGTTTTCATCACAAATGTATCATCACAGTCCAAGAAAATTCCTGGAGAAGAGATCCCTGGTCTTCCTACATATACAGCCAAAGATGTTGGCAGCCATGACAATCCAGAGTCAGGAATATGGATTTGTTACAAGAGTGGAGTGTACAACATAACAGACTTCATTGCCAAACACCCTGGAGGAGACAAGATCTTGATGGCTGCTGGTGGTGCCTTAGAGCCATTCTGGGAGCTCTTTGCAGTTCACAAAAGTCCTCAAGTAAGAACCTCATTCTGCCAAATGGTTTTTAGGTCTTTATCCAGTATAATGGGCCAAATGTATTGCTTGTTCCACAAATTGCAGTTTGTGATGTGGAGTGTTGTTCATGCAATTGAAGTTAATATAAATTTATCATGCAGATAAATTTTCCAAGCCCAAAAACTAACAGTTAACTTATGCTTGATGTTCTCCCAGGTGGTCCATGTGTTTCCTTACCTTACATTCCCCAAATCAGCAATAACATTAAAAAAGTATTCAAGACTTTCAACATTGTGGATTAGCTTACTTGGGCCAGACACAAAGAGCATTAAAATTCAGAGTTCAGGAGCATATATCTTATGTCAAAAACATGGAACTGACAAAATCAGCAATAGCCTGACATGATCATGAGAAAAATAAATTTCTTTTCAATGAAACAAAAGTAATCTGCACCACTCACTTAGTCACAGAACTTAATTCTGTAGAAGCATACTTCATTTTCAACCACCAGTTCCCTCAATATTTGTGGCAATCGCTAAC-------------------------------------
>APH_0772
--------------------------------ACTTTGCACAGGAAAATTACAGGTCGGATACTTTTTAGACAGCCCTCGTATTTTTCAATTTGCAAAATTATGATTTATAGAATTTATTAAAACCATGTAAGTTTTGTACTTCATTTTAAAGTAATATATAAAATCATTTTATTTTTTTGTAAAGTTACACAGTACCACTGTCCAGTTTTGTACTATGATATGTACTAACATTATCTTCTATGTGCAGATTTTAACGATATATTTGAGTCTTCAATAACTATAAAGGAGGAGCCCTTCGATGATGAGCAACAGGAGTTTCAAGTTTTCATCACAAATGTATCATCACAGTCCAAGAAAATTCCTGGAGAAGAGATCCCTGGTCTTCCTACATATACAGCCAAAGATGTTGGCAGCCATGACAATCCAGAGTCAGGAATATGGATTTGTTACAAGAGTGGAGTGTACAACATAACAGACTTCATTGCCAAACACCCTGGAGGAGACAAGATCTTGATGGCTGCTGGTGGTGCCTTAGAGCCATTCTGGGAGCTCTTTGCAGTTCACAAAAGTCCTCAAGTAAGAACCTCATTCTGCCAAATGGTTTTTAGGTCTTTATCCAGTATAATGGGCCAAATGTATTGCTTGTTCCACAAATTGCAGTTTGTGATGTGGAGTGTTGTTCATGCAATTGAAGTTAATATAAATTTATCATGCAGATAAATTTTCCAAGCCCAAAAACTAACAGTTAACTTATGCTTGATGTTCTCCCAGGTGGTCCATGTGTTTCCTTACCTTACATTCCCCAAATCAGCAATAACATTAAAAAAGTATTCAAGACTTTCAACATTGTGGATTAGCTTACTTGGGCCAGACACAAAGAGCATTAAAATTCAGAGTTCAGGAGCATATATCTTATGTCAAAAACATGGAACTGACAAAATCAGCAATAGCCTGACATGATCATGAGAAAAATAAATTTCTTTTCAATGAAACAAAAGTAATCTGCACCACTCACTTAGTCACAGAACTTAATTCTGTAGAAGCATACTTCATTTTCAACCACCAGTTCCCTCAATATTTGTGGCAATCGCTAACTACAACACAACCAATGATATCAGTCCAATTCTGAAAC
>APH_4005
-----------TGGTTCCACCATACCGCCATTACTTTGCACAGGAAAATTACAGGTCGGATACTTTTTAGACAGCCCTCGTATTTTTCAATTTGCAAAATTATGATTTATAGAATTTATTAAAACCATGTAAGTTTTGTACTTCATTTTAAAGTAATATATAAAATCATTTTATTTTTTTGTAAAGTTACACAGTACCACTGTCCAGTTTTGTACTATGATATGTACTAACATTATCTTCTATGTGCAGATTTTAACGATATATTTGAGTCTTCAATAACTATAAAGGAGGAGCCCTTCGATGATGAGCAACAGGAGTTTCAAGTTTTCATCACAAATGTATCATCACAGTCCAAGAAAATTCCTGGAGAAGAGATCCCTGGTCTTCCTACATATACAGCCAAAGATGTTGGCAGCCATGACAATCCAGAGTCAGGAATATGGATTTGTTACAAGAGTGGAGTGTACAACATAACAGACTTCATTGCCAAACACCCTGGAGGAGACAAGATCTTGATGGCTGCTGGTGGTGCCTTAGAGCCATTCTGGGAGCTCTTTGCAGTTCACAAAAGTCCTCAAGTAAGAACCTCATTCTGCCAAATGGTTTTTAGGTCTTTATCCAGTATAATGGGCCAAATGTATTGCTTGTTCCACAAATTGCAGTTTGTGATGTGGAGTGTTGTTCATGCAATTGAAGTTAATATAAATTTATCATGCAGATAAATTTTCCAAGCCCAAAAACTAACAGTTAACTTATGCTTGATGTTCTCCCAGGTGGTCCATGTGTTTCCTTACCTTACATTCCCCAAATCAGCAATAACATTAAAAAAGTATTCAAGACTTTCAACATTGTGGATTAGCTTACTTGGGCCAGACACAAAGAGCATTAAAATTCAGAGTTCAGGAGCATATATCTTATGTCAAAAACATGGAACTGACAAAATCAGCAATAGCCTGACATGATCATGAGAAAAATAAATTTCTTTTCAATGAAACAAAAGTAATCTGCACCACTCACTTAGTCACAGAACTTAATTCTGTAGAAGCATACTTCATTTTCAACCACCAGTTCCCTCAATATTTGTGGCAATCGCTAACTACAACACAACCAATGATATCAGTCCAATTCTGAAAC
>APH_4029
-------------------------------------------GAAAATTACAGGTCGGATACTTTTTAGACAGCCCTCGTATTTTTCAATTTGCAAAATTATGATTTATAGAATTTATTAAAACCATGTAAGTTTTGTACTTCATTTTAAAGTAATATATAAAATCATTTTATTTTTTTGTAAAGTTACACAGTACCACTGTCCAGTTTTGTACTATGATATGTACTAACATTATCTTCTATGTGCAGATTTTAACGATATATTTGAGTCTTCAATAACTATAAAGGAGGAGCCCTTCGATGATGAGCAACAGGAGTTTCAAGTTTTCATCACAAATGTATCATCACAGTCCAAGAAAATTCCTGGAGAAGAGATCCCTGGTCTTCCTACATATACAGCCAAAGATGTTGGCAGCCATGACAATCCAGAGTCAGGAATATGGATTTGTTACAAGAGTGGAGTGTACAACATAACAGACTTCATTGCCAAACACCCTGGAGGAGACAAGATCTTGATGGCTGCTGGTGGTGCCTTAGAGCCATTCTGGGAGCTCTTTGCAGTTCACAAAAGTCCTCAAGTAAGAACCTCATTCTGCCAAATGGTTTTTAGGTCTTTATCCAGTATAATGGGCCAAATGTATTGCTTGTTCCACAAATTGCAGTTTGTGATGTGGAGTGTTGTTCATGCAATTGAAGTTAATATAAATTTATCATGCAGATAAATTTTCCAAGCCCAAAAACTAACAGTTAACTTATGCTTGATGTTCTCCCAGGTGGTCCATGTGTTTCCTTACCTTACATTCCCCAAATCAGCAATAACATTAAAAAAGTATTCAAGACTTTCAACATTGTGGATTAGCTTACTTGGGCCAGACACAAAGAGCATTAAAATTCAGAGTTCAGGAGCATATATCTTATGTCAAAAACATGGAACTGACAAAATCAGCAATAGCCTGACATGATCATGAGAAAAATAAATTTCTTTTCAATGAAACAAAAGTAATCTGCACCACTCACTTAGTCACAGAACTTAATTCTGTAGAAGCATACTTCATTTTCAACCACCAGTTCCCTCAATATTTGTGGCAATCGCTAACTACAACACAACCAATGATATCA---------------
