# Supplementary material for: ﻿Discovery of a new tarantula species from the Madrean Sky Islands and the first documented instance of syntopy between two montane endemics (Araneae, Theraphosidae, Aphonopelma): a case of prior mistaken identity
Source: Zookeys. 2024 Aug 16;1210:61–98. doi: 10.3897/zookeys.1210.125318 (PMC11344175; doi:10.3897/zookeys.1210.125318)
Supplement: Supplementary material 8 — Phylogenomics files [file zookeys-1210-061_article-125318__-s008.zip › Suppl8/individual_UCE_loci/sl_realigned_uce_20010143.fas]

>APH_1357
--------------------------------------------------------------------------------------------------------------------------------------------------------------------------------------------------------------------------------TCTACACCTAAG-----------------------------------------------------------------------------------CCTACAC--------------------------------------------------------------------------TCTTTCCC-----------------------------------------------------------------------------------------------------------------------------------TACACGACGC------------------------------------------TCTTCCGATCT--------------------------------ATTATCTAAAAGTGGACAGTTTAAAACAGTAAAACAACAACAAACATTGATGATCCATCCAAATAGTTCATTGTTTGAAGATCTTCCTCGATGGTTGATATATCATGAATTAGTGTTTACAACAAAAGAGTACATGAGACAGGTGAG----AGATCGGA--------------------------------AGAGCGTCGTGTAGGGAAAGAGTGTAGGCTT------------AGGTGTAGA---------------------------------------------------------------------------------------------------------------------------------------------------------------------------------------------------------------------------------------------------------------------------------------------------------------------------------------------------------------
>APH_0674
-GTTCTGAGCCACCAAAGACATGGAATGACCGAGTTTGAACCATAAAGAAAAATCACCAGCAACTGGCATCTCTCCATTGTCAGCTTCAGCCTAAACCTGTGCACTTGTGGTTGAACCTCGTCACAAAATGAGACACACATTGCATACACCAAATATTTATCAGCCTTGTGACATTGCTGGATAGCACCATTCCACTGGAAGGGTTGAACATGTGCACCAACCTAATACACCTAGGAACTTCTGTTTTCTTCTGTGTAGACCTTTATTAGCATTATGCTATACTGTCAAATTTCTGCATAATTTTTTAAACCCAGTGTTTTTACACTTCCTTTGTTATTGATTAATTTATCCACATCTGTGATTTTTCTAAAATTCCCTTTGATGCTACTGATGCAGTTTTCTTTTCCACTTAATTTGTATGAAAAGGATGTTAGGCTGTCTCTCTGGCACTGTAGATAAGCAGACTCATAGTGTGTTTAGCAATTTTCCTATTGTAAATGGTTGTGGTAGTATATCATTTTGAAAATTTATACAAAAATACACTGTGTTACTAGAGCTGTACAGAGAATCATGTTTTATCTGTTGTTTTTTTTTTCAGGCTATCACAGCTGGGTACTTCTATCATACTGCAAAATTATCTAAAAGTGGACAGTTTAAAACAGTAAAACAACAACAAACAGTGATGATCCATCCAAATAGTTCATTGTTTGAAGATCTTCCTCGATGGTTGATATATCATGAATTAGTGTTTACAACAAAAGAGTACATGAGACAGGTGAGTTAAAGACTGAATTTTTCCATAACTGAAAAATTTGTATTGTAACAAAAACTTATGTCGGAAATA------------------------------------------------------------------CACTGATCAGCCAAAACATATGACCACCTACCCAATAACGTGTTGCTCCAC--------------------------------------------------------------CTTTGGCACGCAAAACATC------------------------------------------------------------TGCGACCCGGCGTGGCAA-----------------------------------------------------------------------------------------------------------
>APH_3177
TGTTCTGAGCCACCAAAGACATGGAATGACCGAGTTTGAACCATAAAGAAAAATCACCAGCAACTGGCATCTCTCCATTGTCAGCTTCAGCCTAAACCTGTGCACTTGTGGTTGAACCTCGTCACAAAATGAGACACACATCGCATACACCAAATATTTATCAGCCTTGTGACATTGCTGGATAGCACCATTCCACTGGAAGGGTTGAACATGTGCACCAACCTAATACACCTAGGAACTTCTGTTTTCTTCTGTGTAGACCTTTATTAGCATTATGCTATACTGTCAAATTTCTGCATAATTTTTTAAACCCAGTGTTTTTACACTTCCTTTGTTATTGATTAATTTATCCACATCTGTGATTTTTTTTAAATTCCCTTTGATGCCCCTGATGCAGTTTTCTTTTCCACTTAATTTGTATGAAAAGGATGTTAGGCTGTCTCTCTGGCACTGTATATAAGCAGACTCATAGTGTATTTAGCAATTTTCCTATTGTAAATGGTTGTGGTAGTATATCATTTTGAAAATTTATACAAAAATACACTGTGCTACTAGAGCTCTACAGAGAATCATGTTTTATCTGTTGTTGTTTTTTTCAGGCTATCACAGCTGGGTACTTCTATCATACTGCAAAATTATCTAAAAGTGGACAGTTTAAAACAGTAAAACAACAACAAACAGTGATGATCCATCCAAATAGTTCATTGTTTGAAGATCTTCCTCGATGGTTGATATATCATGAATTAGTGTTTACAACAAAAGAGTACATGAGACAGGTGAGTTAAAGATTGAATTTTTCCATAACTGAAAAATTTGTATTGTAACAAAAACTTATGTCGGAAATAACTGTGGTTTTAAAAATTATCAAAGGGGTGGGAAGTATGTCAGATTTACACACACACACACGCATGCACTTGTTCACAGAATCAAACGTTTCTCTGTTCAAAGGCCAGCTCCTCCACGCTGCAGTTCATATAAGTCTGGTTTATCAGTCTGTGATTTTAAGAAGGTGTGACCATTGTAACTTAAGCATTCTATACATTAAATACAGGAAAAAAAGTGGCAAACTTAGACATTTTCCTGCTGTGAAAGATAGGCAGTGATGTCAGCAGAAGTCATGAGGTTTTACACATCGGAATGGTGTTACTTGGGTGATACATCATTTACAGGTCTGCAACAGTACTCTCTCTCTCTCTCTCTCTCTC---------------TGTGTGTG
>APH_5079
---------------------------------------------------------------------------------------CAGCCTAAACCTGTGCACTCGCGGTTGAACCTCGTCACAAAATGAGACACACATCGCATACACCAAATATTTATCAGCCTTGTGACATTGCTGGATAGCACCATTCCACTGGAAGGGTTGAACATGTGCAACAACCTAATACACCTAGGAACTTCTGTTTTCTTCTGTGTAGACCTTTATTAGCATTATGCTATACTGTCAAATTTCTGCATAATTTTTTAAACCCAGTGTTTTTACACTTTCTTTGTTATTGATTAATTTATCCACATCTGTGATTTTTTTTAAATTCCCTTTGATGCCCCTGATGCAGTTTTCTTTTCCACTTAATTTGTATGAAAAGGATGTTAGGCTG--TCTCTGGCACTGTATATAAGCAGACTCATAGTGTATTTAGCAATTTTCCTATTGTAAATGGTTGTGGTAGTATATCATTTTGAAAATTTATACAAAAATACACTGTGCTACTACAGCTCTACAGAGAATCATGTTTTATCTGTTGTTGTTTTTTTCAGGCTATCACAGCTGGGTACTTCTATCATACTGCAAAATTATCTAAAAGTGGACAGTTTAAAACAGTAAAACAACAACAAACAGTGATGATCCATCCAAATAGTTCATTGTTTGAAGATCTTCCTCGATGGTTGATATATCATGAATTAGTGTTTACAACAAAAGAGTACATGAGACAGGTGAGTTAAAGATTGAATTTTTCCATAACTGAAAAATTTGTATTGTAACAAAAACTTATGTCGGAAATAACTGTGGTTTTAAAAATTATCAAAGGGGTGGGAAGTATGTCAGATTTACACACACACACATGCATGCACTTGTTCACAGAATCAACCGTTTCTCTGTTCAAAGGCCAGCTCCTCCACGCTGCAGTTCATATAAGTCTGGTTTTTCAGTCTGTGATTTTAAGAAGGTGTGACCATTGTAACTTAAGCATTCTATACATTAAATACAGGAAAAAAAGTGGCAAACTTAGACATTTTCCTGCTGTGAAAGATAGGCAGTGATGTGAGCAGAAGTCGTGAGGTTTTACACATCGGAATGGTGTTACTTGGGTGATACATCATTTACAGGTCTGCAACAGTACTCTCTCTCTCTCTCTCTCTCTCTCTCTCT----------------
>APH_0723
TGTTCTGAGCCACCAAAGACATGGAATGACCGAGTTTGAACCATAAAGAAAAATCACCAGCAACTGGCATCTCTCCATTGTCAGCTTCAGCCTAAACCTGTGCACTTGTGGTTGAACCTCGTCACAAAATGAGACACACATCGCATACACCAAATATTTATCAGCCTTGTGACATTGCTGGATAGCACCATTCCACTGGAAGGGTTGAACATGTGCACCAACCTAATACACCTAGGAACTTCTGTTTTCTTCTGTGTAGACCTTTATTAGCATTATGCTATACTGTCAAATTTCTGCATAATTTTTTAAACCCAGTGTTTTTACACTTTCTTTGTTATTGATTAATTTATCCACATCTGTGATTTTTTTTAAATTCCCTTTGATGCCCCTGATGCAGTTTTCTTTTCCACTTAATTTGTATGAAAAGGATGTTAGGCTGTCTCTCTTGCACTGTATATAAGCAGACTCATAGTGTATTTAGCAATTTTCCTATTGTAAATGGTTGTGGTAGTATATCATTTTGAAAATTTATACAAAAATACACTGTGCTACTAGAGCTCTACAGAGAATCATGTTTTATCTGTTGTTGTTTTTTTCAGGCTATCACAGCTGGGTACTTCTATCATACTGCAAAATTATCTAAAAGTGGACAGTTTAAAACAGTAAAACAACAACAAACAGTGATGATCCATCCAAATAGTTCATTGTTTGAAGATCTTCCTCGATGGTTGATATATCATGAATTAGTGTTTACAACAAAAGAGTACATGAGACAGGTGAGTTAAAGATTGAATTTTTCCATAACTGAAAAATTTGTATTGTAACAAAAACTTATGTCGGAAATAACTGTGGTTTTAAAAATTATCAAAGGGGTGGGAAGTATGTCAGATTTACACACACACACACGCATGCACTTGTTCACAGAATCAAACGTTTCTCTGTTCAAAGGCCAGCTCCTCCACGCTGCAGTTCATATAAGTCTGGTTTTTCAGTCTGTGATTTTAAGAAGGTGTGACCATTGTAACTTAAGCATTCTATACATTAAATACAGGAAAAAAAGTGGCAAACTTAGACATTTTCCTGCTGTGAAAGATAGGCAGTGATGTGAGCAGAAGTCGTGAGGTTTTACACATCGGAATGGTGTTACTTGGGTGATACATCATTTACAGGTCTGCAACAGTACTCTCTCTCTCTCTCTCTGT--------GTTGTGTGTGTGTGTGTG
>APH_0683
TGTTCTGAGCCACCAAAGACATGGAATGACCGAGTTTGAACCATAAAGAAAAATCACCAGCAACTGGCATCTCTCCATTGTCAGCTTCAGCCTAAACCTGTGCACTTGTGGTTGAACCTCGTCACAAAATGAGACACACATCGCATACACCAAATATTTATCAGCCTTGTGACATTGCTGGATAGCACCATTCCACTGGAAGGGTTGAACATGTGCACCAACCTAATACACCTAGGAACTTCTGTTTTCTTCTGTGTAGACCTTTATTAGCATTATGCTATACTGTCAAATTTCTGCATAATTTTTTAAACCCAGTGTTTTTACACTTTCTTTGTTATTGATTAATTTATCCACATCTGTGATTTTTTTTAAATTCCCTTTGATGCCCCTGATGCAGTTTTCTTTTCCACTTAATTTGTATGAAAAGGATGTTAGGCTGTCTCTCTGGCACTGTATATAAGCAGACTCATAGTGTATTTAGCAATTTTCCTATTGTAAATGGTTGTGGTAGTATATCATTTTGAAAATTTATACAAAAATACAC--TGCTACTACAGCTCTACAGAGAATCATGTTTTATCTGTTGTTGTTTTTTTCAGGCTATCACAGCTGGGTACTTCTATCATACTGCAAAATTATCTAAAAGTGGACAGTTTAAAACAGTAAAACAACAACAAACAGTGATGATCCATCCAAATAGTTCATTGTTTGAAGATCTTCCTCGATGGTTGATATATCATGAATTAGTGTTTACAACAAAAGAGTACATGAGACAGGTGAGTTAAAGATTGAATTTTTCCATAACTGAAAAATTTGTATTGTAACAAAAACTTATGTCGGAAATAACTGTGGTTTTAAAAATTATCAAAGGGGTGGGAAGTATGTCAGATTTACACACACACACACGCATGCACTTGTTCACAGAATCAAACGTTTCTCTGTTCAAAGGCCAGCTCCTCCACGCTGCAGTTCATATAAGTCTGGTTTTTCAGTCTGTGATTTTAAGAAGGTGTGACCATTGTAACTTAAGCATTCTATACATTAAATACAGGAAAAAAAGTGGCAAACTTAGACATTTTCCTGCTGTGAAAGATAGGCAGTGATGTGAGCAGAAGTCGTGAGGTTTTACGCATCGGAATGGTGTTACTTGGGTGATACATCATTTACAGGTCTGCAACAGTACTCTCTCTCTCTCTCTCTCTCTCTCTCTCTTGTGTGTGTGTGTGTG
>APH_0772
TGTTCTGAGCCACCAAAGACATGGAATGACCGAGTTTGAACCATAAAGAAAAATCACCAGCAACTGGCATCTCTCCATTGTCAGCTTCAGCCTAAACCTGTGCACTTGTGGTTGAACCTCGTCACAAAATGAGACACACATCGCATACACCAAATATTTATCAGCCTTGTGACATTGCTGGATAGCACCATTCCACTGGAAGGGTTGAACATGTGCACCAACCTAATACACCTAGGAACTTCTGTTTTCTTCTGTGTAGACCTTTATTAGCATTATGCTATACTGTCAAATTTCTGCATAATTTTTTAAACCCAGTGTTTTTACACTTTCTTTGTTATTGATTAATTTATCCACATCTGTGATTTTTTTTAAATTCCCTTTGATGCCCCTGATGCAGTTTTCTTTTCCACTTAATTTGTATGAAAAGGATGTTAGGCTGTCTCTCTGGCACTGTATATAAGCAGACTCATAGTGTATTTAGCAATTTTCCTATTGTAAATGGTTGTGGTAGTATATCATTTTGAAAATTTATACAAAAATACAC--TGCTACTAGAGCTCTACAGAGAATCATGTTTTATCTGTTGTTGTTTTTTTCAGGCTATCACAGCTGGGTACTTCTATCATACTGCAAAATTATCTAAAAGTGGACAGTTTAAAACAGTAAAACAACAACAAACAGTGATGATCCATCCAAATAGTTCATTGTTTGAAGATCTTCCTCGATGGTTGATATATCATGAATTAGTGTTTACAACAAAAGAGTACATGAGACAGGTGAGTTAAAGATTGAATTTTTCCATAACTGAAAAATTTGTATTGTAACAAAAACTTATGTCGGAAATAACTGTGGTTTTAAAAATTATCAAAGGGGTGGGAAGTATGTCAGATTTACACACACACACACGCATGCACTTGTTCACAGAATCAAACGTTTCTCTGTTCAAAGGCCAGCTCCTCCACGCTGCAGTTCATATAAGTCTGGTTTTTCAGTCTGTGATTTTAAGAAGGTGTGACCATTGTAACTTAAGCATTCTATACATTAAATACAGGAAAAAAAGTGGCAAACTTAGACATTTTCCTGCTGTGAAAGATAGGCAGTGATGTGAGCAGAAGTCGTGAGGTTTTACACATCGGAATGGTGTTACTTGGGTGATACATCATTTACAGGTCTGCAACAGTACTCTCTCTCTCTCTCTCTCTCTCTCTCTCTTGTGTGTGTGTGTGTG
>APH_5001
---------------------------------------------------------------------------------------------------------------------------------------ACACATCGCATACACCAAATATTTATCAGCCTTGTGACATTGCTGGATAGCACCATTCCACTGGAAGGGTTGAACATGTGCACCAACCTAATACACCTAGGAACTTCTGTTTTCTTCTGTGTAGACCTTTATTAGCATTATGCTATACTGTCAAATTTCTGCATAATTTTTTAAACCCAGTGTTTTTACACTATCTTTGTTATTGATTAATTTATCCACATCTGTGATTTTTTTTAAATTCCCTTTGATGCCCCTGATGCAGTTTTCTTTTCCACTTAATTTGTATGAAAAGGATGTTAGGCTGTCTCTCTGGCACTGTATATAAGCAGACTCATAGTGTATTTAGCAATTTTCCTATTGTAAATGGTTGTGGTAGTATATCATTTTGAAAATTTATACAAAAATACACTGTGCTACTACAGCTCTACAGAGAATCATGTTTTATCTGTTGTTGTTTTTTTCAGGCTATCACAGCTGGGTACTTCTATCATACTGCAAAATTATCTAAAAGTGGACAGTTTAAAACAGTAAAACAACAACAAACAGTGATGATCCATCCAAATAGTTCATTGTTTGAAGATCTTCCTCGATGGTTGATATATCATGAATTAGTGTTTACAACAAAAGAGTACATGAGACAGGTGAGTTAAAGATTGAATTTTTCCATAACTGAAAAATTTGTATTGTAACAAAAACTTATGTCGGAAATAACTGTGGTTTTAAAAATTATCAAAGGGGTGGGAAGTATGTCAGATTTACACACACACACATGCATGCACTTGTTCACAGAATCAAACGTTTCTCTGTTCAAAGGCCAGCTCCTCCACGCTGCAGTTCATATAAGTCTGGTTTTTCAGTCTGTGATTTTAAGAAGGTGTGACCATTGTAACTTAAGCATTCTATACATTAAATACAGGAAAAAAAGTGGCAAACTTAGACATTTTCCTGCTGTGAAAGATAGGCAGTGATGTGAGCAGAAGTCGTGAGGTTTTACACATCGGAATGGTGTTACTTGGGTGATACATCATTTACAGGTCTGCAACAGTACTCTCTCTCTCTCTCTCTCTCTCTCTCTCTTGTGTGTGTGTGTGTG
>APH_3191
--------------------------------------------------------------------------------------TCAGCCTAAACCTGTGCACTTGTGGTTGAACCTCGTCACAAAATGAGACACACAACGCATACACCAAATATTTATCAGCCTTGTGACATTGCTGGATAGCACCATTCCACTGGAAGGGTTGAACATGTGCACCAACCTAATACACCTAGGAACTTCTGTTTTCTTCTGTGTAGACCTTTATTAGCATTATGCTATACTGTCAAATTTCTGCATAATTTTTTAAACCCAGTGTTTTTACACTTTCTTTGTTATTGATTAATTTATCCACATCTGTGATTTTTTTTAAATTCCCTTTGATGCCCCTGATGCAGTTTTCTTTTCCACTTAATTTGTATGAAAAGGATGTTAGGCTGTCTCTCTGGCACTGTATATAAGCAGACTCATAGTGTATTTAGCAATTTTCCTATTGTAAATGGTTGTGGTAGTATATCATTTTGAAAATTTATACAAAAATACACTGTGCTACTACAGCTCTACAGAGAATCATGTTTTATCTGTTGTTGTTTTTTTCAGGCTATCACAGCTGGGTACTTCTATCATACTGCAAAATTATCTAAAAGTGGACAGTTTAAAACAGTAAAACAACAACAAACAGTGATGATCCATCCAAATAGTTCATTGTTTGAAGATCTTCCTCGATGGTTGATATATCATGAATTAGTGTTTACAACAAAAGAGTACATGAGACAGGTGAGTTAAAGATTGAATTTTTCCATAACTGAAAAATTTGTATTGTAACAAAAACTTATGTCGGAAATAACTGTGGTTTTAAAAATTATCAAAGGGGTGGGAAGTATGTCAGATTTACACACACACACATGCATGCACTTGTTCACAGAATCAAACGTTTCTCTGTTCAAAGGCCAGCTCCTCCACGCTGCAGTTCATATAAGTCTGGTTTTTCAGTCTGTGATTTTAAGAAGGTGTGACCATTGTAACTTAAGCATTCTATACATTAAATACAGGAAAAAAAGTGGCAAACTTAGACATTTTCCTGCTGTGAAAGATAGGCAGTGATGTGAGCAGAAGTCGTGAGGTTTTACACATCGGAATGGTGTTACTTGGGTGATACATCATTTACAGGTCTGCAACAGTACTCTCTCTCTCTCTCTCTCTCTC------TTGTGTGTGTGTGTGTG
>APH_1535
TGTTCTGAGCCACCAAAGACATGGAATGACCGAGTTTGAACCATAAAGAAAAATCACCAGCAACTGGCATCTCTCCATTGTCAGCTTCAGCCTAAACCTGTGCACTTGTGGTTGAACCTCGTCACAAAATGAGACACACATCGCATACACCAAATATTTATCAGCCTTGTGACATTGCTGGATAGCACCATTCCACTGGAAGGGTTGAACATGTGCACCAACCTAATACACCTGGGAACTTCTGTTTTCTTCTGTGTAGACCTTTATTAGCATTATGCTATACTGTCAAATTTCTGCATAATTTTTTAAACCCAGTGTTTTTACACTTTCTTTGTTATTGATTAATTTATCCACATCTGTGATTTTTTTTAAATTCCCTTTGATGCCCCTGATGCAGTTTTCTTTTCCACTTAATTTGTATGAAAAGGATGTTAGGCTGTCTCTCTGGCACTGTATATAAGCAGACTCATAGTGTATTTAGCAATTTTCCTATTGTAAATGGTTGTGGTAGTATATCATTTTGAAAATTTATACAAAAATACACTGTGCTACTACAGCTCTACAGAGAATCATGTTTTATCTGTTGTTGTTTTTTTCAGGCTATCACAGCTGGGTACTTCTATCATACTGCAAAATTATCTAAAAGTGGACAGTTTAAAACAGTAAAACAACAACAAACAGTGATGATCCATCCAAATAGTTCATTGTTTGAAGATCTTCCTCGATGGTTGATATATCATGAATTAGTGTTTACAACAAAAGAGTACATGAGACAGGTGAGTTAAAGATTGAATTTTTCCATAACTGAAAAATTTGTATTGTAACAAAAACTTATGTCGGAAATAACTGTGGTTTTAAAAATTATCAAAGGGGTGGGAAGTATGTCAGATTTACACACACACACATGCATGCACTTGTTCACAGAATCAAACGTTTCTCTGTTCAAAGGCCAGCTCCTCCACGCTGCAGTTCATATAAGTCTGGTTTTTCAGTCTGTGATTTTAAGAAGGTGTGACCATTGTAACTTAAGCATTCTATACATTAAATACAGGAAAAAAAGTGGCAAACTTAGACATTTTCCTGCTGTGAAAGATAGGCAGTGATGTGAGCAGAAGTCGTGAGGTTTTACACATCGGAATGGTGTTACTTGGGTGATACATCATTTACAGGTCTGCAACAGTACTCTCTCTCTCTCTCTCTCTC-------------------------
>APH_5003
TGTTCTGAGCCACCAAAGACATGGAATGACCGAGTTTGAACCATAAAGAAAAATCACCAGCAACTGGCATCTCTCCATTGTCAGCTTCAGCCTAAACCTGTGCACTTGTGGTTGAACCTCGTCACAAAATGAGACACACATCGCATACGCCAAATATTTATCAGCCTTGTGACATTGCTGGATAGCACCATTCCACTGGAAGGGTTGAACATGTGCACCAACCTAATACACCTAGGAACTTCTGTTTTCTTCTGTGTAGACCTTTATTAGCATTATGCTATACTGTCAAATTTCTGCATAATTTTTTAAACCCAGTGTTTTTACACTTTCTTTGTTATTGATTAATTTATCCACATCTGTGATTTTTTTTAAATTCCCTTTGATGCCCCTGATGCAGTTTTCTTTTCCACTTAATTTGTATGAAAAGGATGTTAGGCTGTCTCTCTGGCACTGTATATAAGCAGACTCATAGTGTATTTAGCAATTTTCCTATTGTAAATGGTTGTGGTAGTATATCATTTTGAAAATTTATACAAAAATACACTGTGCTACTACAGCTCTACAGAGAATCATGTTTTATCTGTTGTTGTTTTTTTCAGGCTATCACAGCTGGGTACTTCTATCATACTGCAAAATTATCTAAAAGTGGACAGTTTAAAACAGTAAAACAACAACAAACAGTGATGATCCATCCAAATAGTTCATTGTTTGAAGATCTTCCTCGATGGTTGATATATCATGAATTAGTGTTTACAACAAAAGAGTACATGAGACAGGTGAGTTAAAGATTGAATTTTTCCATAACTGAAAAATTTGTATTGTAACAAAAACTTATGTCGGAAATAACTGTGGTTTTAAAAATTATCAAAGGGGTGGGAAGTATGTCAGATTTACACACACACACATGCATGCACTTGTTCACAGAATCAAACGTTTCTCTGTTCAAAGGCCAGCTCCTCCACGCTGCAGTTCATATAAGTCTGGTTTTTCAGTCTGTGATTTTAAGAAGGTGTGACCATTGTAACTTAAGCATTCTATACATTAAATACAGGAAAAAAAGTGGCAAACTTAGACATTTTCCTGCTGTGAAAGATAGGCAGTGATGTGAGCAGAAGTCGTGAGGTTTTACACATCGGAATGGTGTTACTTGGGTGATACATCATTTACAGGTCTGCAACAGTACTCTCTCTCTCTCTCTCTCTCTCTCTCTCTTGTGTGTGTGTGTGTG
>APH_0880
TGTTCTGAGCCACCAAAGACATGGAATGACCGAGTTTGAACCATAAAGAAAAATCACCAGCAACTGGCATCTCTCCATTGTCAGCTTCAGCCTAAACCTGTGCACTTGTGGTTGAACCTCGTCACAAAATGAGACACACATCGCATACACCAAATATTTATCAGCCTTGTGACATTGCTGGATAGCACCATTCCACTGGAAGGGTTGAACATGTGCACCAACCTAATACACCTAGGAACTTCTGTTTTCTTCTGTGTAGACCTTTATTAGCATTATGCTATACTGTCAAATTTCTGCATAATTTTTTAAACCCAGTGTTTTTACACTTTCTTTGTTATTGATTAATTTATCCACATCTGTGATTTTTTTTAAATTCCCTTTGATGCCCCTGATGCAGTTTTCTTTTCCACTTAATTTGTATGAAAAGGATGTTAGGCTGTCTCTCTGGCACTGTATATAAGCAGACTCATAGTGTATTTAGCAATTTTCCTATTGTAAATGGTTGTGGTAGTATATCATTTTGAAAATTTATACAAAAATACACTGTGCTACTACAGCTCTACAGAGAATCATGTTTTATCTGTTGTTGTTTTTTTCAGGCTATCACAGCTGGGTACTTCTATCATACTGCAAAATTATCTAAAAGTGGACAGTTTAAAACAGTAAAACAACAACAAACAGTGATGATCCATCCAAATAGTTCATTGTTTGAAGATCTTCCTCGATGGTTGATATATCATGAATTAGTGTTTACAACAAAAGAGTACATGAGACAGGTGAGTTAAAGACTGAATTTTTCCATAACTGAAAAATTTGTATTGTAACAAAAACTTATGTCGGAAATAACTGTGGTTTTAAAAATTATCAAAGGGGTGGGAAGTATGTCAGATTTACACACACACACATGCATGCACTTGTTCACAGAATCAAACGTTTCTCTGTTCAAAGGCCAGCTCCTCCACGCTGCAGTTCATATAAGTCTGGTTTTTCAGTCTGTGATTTTAAGAAGGTGTGACCATTGTAACTTAAGCATTCTATACATTAAATACAGGAAAAAAAGTGGCAAACTTAGACATTTTCCTGCTGTGAAAGATAGGCAGTGATGTGAGCAGAAGTCGTGAGGTTTTACACATCGGAATGGTGTTACTTGGGTGATACATCATTTACAGGTCTGCAACAGTACTCTCTCTCTCTCTCTCTCTCTCTCTCTCTTGTGTGTGTGTGTGTG
>APH_4021
TGTTCTGAGCCACCAAAGACATGGAATGACCGAGTTTGAACCATAAAGAAAAATCACCAGCAACTGGCATCTCTCCATTGTCAGCTTCAGCCTAAACCTGTGCACTTGTGGTTGAACCTCGTCACAAAATGAGACACACATCGCATACACCAAATATTTATCAGCCTTGTGACATTGCTGGATAGCACCATTCCACTGGAAGGGTTGAACATGTGCACCAACCTAATACACCTAGGAACTTCTGTTTTCTTCTGTGTAGACCTTTATTAGCATTATGCTATACTGTCAAATTTCTGCATAATTTTTTAAACCCAGTGTTTTTACACTTTCTTTGTTATTGATTAATTTATCCACATCTGTGATTTTTTTTAAATTCCCTTTGATGCCCCTGATGCAGTTTTCTTTTCCACTTAATTTGTATGAAAAGGATGTTAGGCTGTCTCTCTGGCACTGTATATAAGCAGACTCATAGTGTATTTAGCAATTTTCCTATTGTAAATGGTTGTGGTAGTATATCATTTTGAAAATTTATACAAAAATACACTGTGCTACTACAGCTCTACAGAGAATCATGTTTTATCTGTTGTTGTTTTTTTCAGGCTATCACAGCTGGGTACTTCTATCATACTGCAAAATTATCTAAAAGTGGACAGTTTAAAACAGTAAAACAACAACAAACAGTGATGATCCATCCAAATAGTTCATTGTTTGAAGATCTTCCTCGATGGTTGATATATCATGAATTAGTGTTTACAACAAAAGAGTACATGAGACAGGTGAGTTAAAGATTGAATTTTTCCATAACTGAAAAATTTGTATTGTAACAAAAACTTATGTCGGAAATAACTGTGGTTTTAAAAATTATCAAAGGGGTGGGAAGTATGTCAGATTTACACACACACACATGCATGCACTTGTTCACAGAATCAAACGTTTCTCTGTTCAAAGGCCAGCTCCTCCACGCTGCAGTTCATATAAGTCTGGTTTTTCAGTCTGTGATTTTAAGAAGGTGTGACCATTGTAACTTAAGCATTCTATACATTAAATACAGGAAAAAAAGTGGCAAACTTAGACATTTTCCTGCTGTGAAAGATAGGCAGTGATGTGAGCAGAAGTCGTGAGGTTTTACACATCGGAATGGTGTTACTTGTGTGATACATCATTTACAGGTCTGCAACAGTACTCTCTCTCTCTCTCTCTCTCTCTCTCTCTTGTGTGTGTGTGTGTG
>APH_4005
TGTTCTGAGCCACCAAAGACATGGAATGACCGAGTTTGAACCATAAAGAAAAATCACCAGCAACTGGCATCTCTCCATTGTCAGCTTCAGCCTAAACCTGTGCACTTGTGGTTGAACCTCGTCACAAAATGAGACACACATCGCATACACCAAATATTTATCAGCCTTGTGACATTGCTGGATAGCACCATTCCACTGGAAGGGTTGAACATGTGCACCAACCTAATACACCTAGGAACTTCTGTTTTCTTCTGTGTAGACCTTTATTAGCATTATGCTATACTGTCAAATTTCTGCATAATTTTTTAAACCCAGTGTTTTTACACTTTCTTTGTTATTGATTAATTTATCCACATCTGTGATTTTTTTTAAATTCCCTTTGATGCCCCTGATGCAGTTTTCTTTTCCACTTAATTTGTATGAAAAGGATGTTAGGCTGTCTCTCTGGCACTGTATATAAGCAGACTCATAGTGTATTTAGCAATTTTCCTATTGTAAATGGTTGTGGTAGTATATCATTTTGAAAATTTATACAAAAATACACTGTGCTACTACAGCTCTACAGAGAATCATGTTTTATCTGTTGTTGTTTTTTTCAGGCTATCACAGCTGGGTACTTCTATCATACTGCAAAATTATCTAAAAGTGGACAGTTTAAAACAGTAAAACAACAACAAACAGTGATGATCCATCCAAATAGTTCATTGTTTGAAGATCTTCCTCGATGGTTGATATATCATGAATTAGTGTTTACAACAAAAGAGTACATGAGACAGGTGAGTTAAAGATTGAATTTTTCCATAACTGAAAAATTTGTATTGTAACAAAAACTTATGTCGGAAATAACTGTGGTTTTAAAAATTATCAAAGGGGTGGGAAGTATGTCAGATTTACACACACACACATGCATGCACTTGTTCACAGAATCAAACGTTTCTCTGTTCAAAGGCCAGCTCCTCCACGCTGCAGTTCATATAAGTCTGGTTTTTCAGTCTGTGATTTTAAGAAGGTGTGACCATTGTAACTTAAGCATTCTATACATTAAATACAGGAAAAAAAGTGGCAAACTTAGACATTTTCCTGCTGTGAAAGATAGGCAGTGATGTGAGCAGAAGTCGTGAGGTTTTACACATCGGAATGGTGTTACTTGGGTGATACATCATTTACAGGTCTGCAACAGTACTCTCTCTCTCTCTCTCTCTCTCTCTCTCTTGTGTGTGTGTGTGTG
>APH_4024
TGTTCTGAGCCACCAAAGACATGGAATGACCGAGTTTGAACCATAAAGAAAAATCACCAGCAACTGGCATCTCTCCATTGTCAGCTTCAGCCTAAACCTGTGCACTTGTGGTTGAACCTCGTCACAAAATGAGACACACATCGCATACACCAAATATTTATCAGCCTTGTGACATTGCTGGATAGCACCATTCCACTGGAAGGGTTGAACATGTGCACCAACCTAATACACCTAGGAACTTCTGTTTTCTTCTGTGTAGACCTTTATTAGCATTATGCTATACTGTCAAATTTCTGCATAATTTTTTAAACCCAGTGTTTTTACACTTTCTTTGTTATTGATTAATTTATCCACATCTGTGATTTTTTTTAAATTCCCTTTGATGCCCCTGATGCAGTTTTCTTTTCCACTTAATTTGTATGAAAAGGATGTTAGGCTGTCTCTCTGGCACTGTATATAAGCAGACTCATAGTGTATTTAGCAATTTTCCTATTGTAAATGGTTGTGGTAGTATATCATTTTGAAAATTTATACAAAAATACACTGTGCTACTACAGCTCTACAGAGAATCATGTTTTATCTGTTGTTGTTTTTTTCAGGCTATCACAGCTGGGTACTTCTATCATACTGCAAAATTATCTAAAAGTGGACAGTTTAAAACAGTAAAACAACAACAAACAGTGATGATCCATCCAAATAGTTCATTGTTTGAAGATCTTCCTCGATGGTTGATATATCATGAATTAGTGTTTACAACAAAAGAGTACATGAGACAGGTGAGTTAAAGATTGAATTTTTCCATAACTGAAAAATTTGTATTGTAACAAAAACTTATGTCGGAAATAACTGTGGTTTTAAAAATTATCAAAGGGGTGGGAAGTATGTCAGATTTACACACACACACATGCATGCACTTGTTCACAGAATCAAACGTTTCTCTGTTCAAAGGCCAGCTCCTCCACGCTGCAGTTCATATAAGTCTGGTTTTTCAGTCTGTGATTTTAAGAAGGTGTGACCATTGTAACTTAAGCATTCTATACATTAAATACAGGAAAAAAAGTGGCAAACTTAGACATTTTCCTGCTGTGAAAGATAGGCAGTGATGTGAGCAGAAGTCGTGAGGTTTTACACATCGGAATGGTGTTACTTGGGTGATACATCATTTACAGGTCTGCAACAGTACTCTCTCTCTCTCTCTCTCTCTCTCTCTCTTGTGTGTGTGTGTGTG
>APH_0622
---------------------------------------ACCATAAAGAAAAATCACCAGCAACTGGCATCTCTCCATTGTCAGCTTCAGCCTAAACCTGTGCACTTGTGGTTGAACCTCGTCACAAAATGAGACACACATCGCATACACCAAATATTTATCAGCCTTGTGACATTGCTGGATAGCACCATTCCACTGGAAGGGTTGAACATGTGCACCAACCTAATACACCTAGGAACTTCTGTTTTCTTCTGTGTAGACCTTTATTAGCATTATGCTATACTGTCAAATTTCTGCATAATTTTTTAAACCCAGTGTTTTTACACTTTCTTTGTTATTGATTAATTTATCCACATCTGTGATTTTTTTTAAATTCCCTTTGATGCCCCTGATGCAGTTTTCTTTTCCACTTAATTTGTATGAAAAGGATGTTAGGCTGTCTCTCTGGCACTGTATATAAGCAGACTCATAGTGTATTTAGCAATTTTCCTATTGTAAATGGTTGTGGTAGTATATCATTTTGAAAATTTATACAAAAATACACTGTGCTACTACAGCTCTACAGAGAATCATGTTTTATCTGTTGTTGTTTTTTTCAGGCTATCACAGCTGGGTACTTCTATCATACTGCAAAATTATCTAAAAGTGGACAGTTTAAAACAGTAAAACAACAACAAACAGTGATGATCCATCCAAATAGTTCATTGTTTGAAGATCTTCCTCGATGGTTGATATATCATGAATTAGTGTTTACAACAAAAGAGTACATGAGACAGGTGAGTTAAAGATTGAATTTTTCCATAACTGAAAAATTTGTATTGTAACAAAAACTTATGTCGGAAATAACTGTGGTTTTAAAAATTATCAAAGGGGTGGGAAGTATGTCAGATTTACACACACACACATGCATGCACTTGTTCACAGAATCAAACGTTTCTCTGTTCAAAGGCCAGCTCCTCCACGCTGCAGTTCATATAAGTCTGGTTTTTCAGTCTGTGATTTTAAGAAGGTGTGACCATTGTAACTTAAGCATTCTATACATTAAATACAGGAAAAAAAGTGGCAAACTTAGACATTTTCCTGCTGTGAAAGATAGGCAGTGATGTGAGCAGAAGTCGTGAGGTTTTACACATCGGAATGGTGTTACTTGGGTGATACATCATTTACAGGTCTGCAACAGTACT--------------------------------------------
>APH_3188
TGTTCTGAGCCACCAAAGACATGGAATGACCGAGTTTGAACCATAAAGAAAAATCACCAGCAACTGGCATCTCTCCATTGTCAGCTTCAGCCTAAACCTGTGCACTTGTGGTTGAACCTCGTCACAAAATGAGACACACATTGCATACACCAAATATTTATCAGCCTTGTGACATTGCTGGATAGCACCATTCCACTGGAAGGGTTGAACTTGTGCACCAACCTAATACACCTAGGAACTTCTGTTTTCTTCTGTGTAGACCTTTATTAGCATTATGCTATACTGTCAAATTTGTGCATAATTTTTTAAACCCAGTGTTTTTACACTTCCTTTGTTATTGATTAATTTATCCACATCTGTGATTTTTTTTAAATTCCCTTTGATGCCCCTGATGCAGTTTTCTTTTCCACTTAATTTGTATGAAAAGGATGTTAGGCTGGCTCTCTGGCACTGTATATAAGCAGACTCATAGTGTATTTAGCAATTTTCCTATTGTAAATGGTTGTGGTAGTATATTATTTTGAAAATTTATACAAAAATACACTGTGCTACTAGAGCTCTACAGAGAATCATGTTTTATCTGTTGTTGTTTTTTTCAGGCTATCACAGCTGGGTACTTCTATCATACTGCAAAATTATCTAAAAGTGGACAGTTTAAAACAGTAAAACAACAACAAACAGTGATGATCCATCCAAATAGTTCATTGTTTGAAGATCTTCCTCGATGGTTGATATATCATGAATTAGTGTTTACAACAAAAGAGTACATGAGACAGGTGAGTTAAAGATTGAATTTTTCCATAACTGAAAAATTTGTAATGTAACAAAAACTTATGTCGGAAATAACTGTGGTTTTAAAAATTATCAAAGGGGTGGGAAGTATGTCAGATTTACACACACACACACACATGCACTTGTTCACAGAATCAAACGTTTCTCTGTTCAAAGGCCAGCTCCTCCACGCTGCAGTTCATATAAGTCTGGTTTTTCAGTCTGTGATTTTAAGAAGGTGTGACCATTGTGACTTAAGCATTCTATACATTAAATACAGGAAAAAAAGTGGCAAACTTAGACATTTTCCTGCTGTGAAAGATAGGCAGTGATGTCAGCAGAAGTCGTGAGGTTTTACACATCGGAATGGTGTTACTTGGGTGATACATCATTTACAGGTCTGCAACAGTACTCTGTCTGTCTGTCTCTCTCTCTCTCTCTTGTGTGTGTGTGTGTG
>APH_0186
TGTTCTGAGCCACCAAAGACATGGAATGACCGAGTTTGAACCATAAAGAAAAATCACCAGCAACTGGCATCTCTCCATTGTCAGCTTCAGCCTAAACCTGTGCACTTGTGGTTGAACCTCGTCACAAAATGAGACACACATTGCATACACCAAATATTTATCAGCCTTGTGACATTGCTGGATAGCACCATTCCACTGGAAGGGTTGAACTTGTGCACCAACCTAATACACCTAGGAACTTCTGTTTTCTTCTGTGTAGACCTTTATTAGCATTATGCTATACTGTCAAATTTGTGCATAATTTTTTAAACCCAGTGTTTTTACACTTCCTTTGTTATTGATTAATTTATCCACATCTGTGATTTTTTTTAAATTCCCTTTGATGCCCCTGATGCAGTTTTCTTTTCCACTTAATTTGTATGAAAAGGATGTTAGGCTGTCTCTCTGGCACTGTATATAAGCAGACTCATAGTGTATTTAGCAATTTTCCTATTGTAAATGGTTGTGGTAGTATATTATTTTGAAAATTTATACAAAAATACACTGTGCTACTAGAGCTCTACAGAGAATCATGTTTTATCTGTTGTTGTTTTTTTCAGGCTATCACAGCTGGGTACTTCTATCATACTGCAAAATTATCTAAAAGTGGACAGTTTAAAACAGTAAAACAACAACAAACAGTGATGATCCATCCAAATAGTTCATTGTTTGAAGATCTTCCTCGATGGTTGATATATCATGAATTAGTGTTTACAACAAAAGAGTACATGAGACAGGTGAGTTAAAGATTGAATTTTTCCATAACTGAAAAATTTGTAATGTAACAAAAACTTATGTCGGAAATAACTGTGGTTTTAAAAATTATCAAAGGGGTGGGAAGTATGTCAGATTTACACACACACACACACATGCACTTGTTCACAGAATCAAATGTTTCTCTGTTCAAAGGCCAGCTCCTCCACGCTGCAGTTCATATAAGTCTGGTTTTTCAGTCTGTGATTTTAAGAAGGTGTGACCATTGTGACTTAAGCATTCTATACATTAAATACAGGAAAAAAAGTGGCAAACTTAGACATTTTCCTGCTGTGAAAGATAGGCAGTGATGTCAGCAGAAGTCGTGAGGTTTTACACATCGGAATGGTGTTACTTGGGTGATACATCATTTACAGGTCTGCAACAGTACTCTGTCTCTCTCTCTCTCTCTCTCTCTGT----------------
>APH_0185
------------------------------------------------------------------------------------------------------------------------------------------------------------------------------------------------------------------------------------------------------------------------------------------------------------------------------------------------------------------------------------------------GCCCCTGATGCAGTTTTCTTTTCCACTTAATTTGTATGAAAAGGATGTTAGGCTGGCTCTCTGGCACTGTATATAAGCAGACTCATAGTGTATTTAGCAATTTTCCTATTGTAAATGGTTGTGGTAGTATATTATTTTGAAAATTTATACAAAAATACACTGTGCTACTAGAGCTCTACAGAGAATCATGTTTTATCTGTTGTTGTTTTTTTCAGGCTATCACAGCTGGGTACTTCTATCATACTGCAAAATTATCTAAAAGTGGACAGTTTAAAACAGTAAAACAACAACAAACAGTGATGATCCATCCAAATAGTTCATTGTTTGAAGATCTTCCTCGATGGTTGATATATCATGAATTAGTGTTTACAACAAAAGAGTACATGAGACAGGTGAGTTAAAGATTGAATTTTTCCATAACTGAAAAATTTGTAATGTAACAAAAACTTATGTCGGAAATAACTGTGGTTTTAAAAATTATCAAAGGGGTGGGAAGTATGTCAGATTTACACACACACACA--CATGCACTTGTTCACAGAATCAAATGTTTCTCTGTTCAAAGGCCAGCTCCTCCACGCTGCAGTTCATATAAGTCTGGTTTTTCAGTCTGTGATTTTAAGAAGGTGTGACCATTGTGACTTAAGCATTCTATACATTAAATACAGGAAAAAAAGTGGCAAACTTAGACATTTTCCTGCTGTGAAAGATAGGCAGTGATGTCAGCAGAAGTCGTGAGGTTTTACACATCGGAATGGTGTTACTTGGGTGATACATCATTTACAGGTCTGCAACAGTACTCTGTCTCTCTCTCTCTCTCTCTCTGTCTTGTGTGTGTGTGTGTG
>APH_0136
TGTTCTGAGCCACCAAAGACATGGAATGACCAAGTTTGAACCATAAAGAAAAATCACCAGCAACTGGTATCTCTCTGTTGTCAGCTTCAGCCTAAACTTGTGCACTTGTGGTTGAACCTCGTCACTAAATGAGACACACATCGCATACACCAAATATTTATCAGCCTTGTGACATTGCTGGATAGCACCATTCCACTGGAAGGGTTGAACATGTGCACCAACCTAATACACCTAGGAACTTCTGTTTTCTTCTGTGTAGACCTTTATTAGCATTATGCTATACTGTCAAATTTCTGCATAATTTTTTAAACCCAGTGTTTTTAGACTTCCTTTGTTATTGATTAATTTATCCACATCTGTGATTTTTTTTAAATTCCCTTTGATGCCCCTGACGCAGTTTTCTTTTCCACTTAATTTGTATGAAAAGGATGTTAGGCTGTCTCTCTGGCATTGTACATAAGCAGACTCATAGTGTATTTAGCAGTTTTCCTATTGTAAATGGTTGTGGTAATATATCATTTTGAAAATTTGTACAAAAATACACTGTGTTACTAGAGCTCTACAGAGAATCATGTTTTACCTGTTGTTGTTTTTTTCAGGCTATCACAGCTGGGTACTTCTATCATACTGCAAAATTATCTAAAAGTGGACAGTTTAAAACAGTAAAACAACAACAAACAGTGATGATCCATCCAAATAGTTCATTGTTTGAAGATCTTCCTCGATGGTTGATATATCATGAATTAGTGTTTACAACAAAAGAGTACATGAGACAGGTGAGTTAAAGATTGAATTTTTCCATAACTGATAAATTTGTATTGTAACAAAAACTCATGTTGGAAATAACTGTGGTTTTGAAAATTATCAAAGGGGTGGGAAGTATGTCAGATTTACACACACACA----CATGCACTTGTTCACAGAATCAAACGTTTCTCTGTTCAAAGGCCAGCTCCTCCACGCTGCAGTTCATATAAGTCTGGTTTTTCAGTCTGTGATTTTAAGAAGGTGTGACCATTGTAACTTAAGCATTCTATACATTAAATACAGGAAAAAAAGTGGCAAACTTAGACATTTTCCTGCTGTGAAAGATAGGCAGTGATGTCAGCAGAAGTCGTGAGGTTTTACACATT-------------TTGGGTGATACATCATTTACAGGTCTGCAACAGTACTCTGTCTGTCTGTCTGTCTCTCTCTCTCTTGTGTGTGTGTGTGT-
>APH_0717
--------------------------------------------------------------------------------------------------------------------------------------------------------------------------------------------------------------GAACATGTGCACCAACCTAATACACCTAGGAACTTCTGTTTTCTTCTGTGTAGACCTTTATTAGCATTATGCTATACTGTCAAATTTCTGCATAATTTTTTAAACCCAGTGTTTTTAGACTTCCTTTGTTATTGATTAATTTATCCACATCTGTGATTTTTTTTAAATTCCCTTTGATGCCCCTGATGCAGTTTTCTTTTCCACTTAATTTGTATGAAAAGGATGTTAGGCTGTCTCTCTGGCACTGTAGATAAGCAGACTCATAGTGTATTTAGCAGTTTTCCTATCGTAAATGGTTGTGGTAGTATATCATTTTGAAAATTTATACAAAAATACACTGTGTTACTAGAGCTCTACAGAAAATCATGTTTTATCTGTTGTTGTTTTTTTCAGGCTATCACAGCTGGGTACTTCTATCATACTGCAAAATTATCTAAAAGTGGACAGTTTAAAACAGTAAAACAACAACAAACAGTGATGATCCATCCAAATAGTTCATTGTTTGAAGATCTTCCTCGATGGTTGATATATCATGAATTAGTGTTTACAACAAAAGAGTACATGAGACAGGTGAGTTAAAGATTGAATTTTTCCATAACTGATAAATTTGTATTGTAACAAAAACTCATGTCAGAAATAACTGTAGTTTTGAAAATTATCAAAGGGGTGGGAAGTATGTCAGATTTACACACACACAC--GCATGCACTTGTTCACAGAATCAAACGTTTCTCTGTTCAAAGGCCAACTCCTCCACGCTGCAGTTCATATAAGTCTGGTACATCAGTCTGTGATTTTAAGAAGGTGTGACCATTGTAACTTAAACATTCTATACATTAAACAGAGGAAAAAAAGTGGCAAACTTAGACATTTTCCTGCTGTGAAAGATAGGCAGTGATGTCAGCAGAAGTCGTGAGGTTTTACACATTGGAATGGTGTTACTTGGGTGATACATCATTTACAGGTCTGCAACAGTACTCTCTCTCTCTCTCTCTCT-----------GTGTGTGTGTGCGTG
>APH_1602
TGTTCTGAGCCACCAAAGACATGGAATGACCAAGTTTGAACCATAAAGAAAAATCACCAGCAACTGGTATCTCTCCATTGTCAGCTTCAGCCAAAACCTGTGCACTTGTGGTTGAACCTCATCACAAAATGAG--ACACATCGCATACACCAAATATTTATCAGCTTTGTGACATTGCTGGATAGCACCATTCCACTGGAAGGGTTGAACATGTGCACCAACCTAATACACCTAGGAACTTCTGTTTTCTTCTGTGTAGACCTTTATTAGCATTATGCTATACTGTCAAATTTCTGCATAATTTTTTAAACCCAGTGTTTTTAGACTTCCTTTGTTATTGATTAATTTATCCACATCTGTGATTTTTTTTTAATTCCCTTTGATGCCCCTGATGCAGTTTTCTTTTCCACTTAATTTGTATGAAAAGGATGTTAGGCTGTCTCTCTGGCACTGTAGATAAGCAGACTCATAGTGTATTTAGCAGTTTTCCTATTGTAAATGGTTGTGGTAATATATCATTTTGAAAATTTGTACAAAAATACA--GTGTTACTAGAGCTCTACAGAAAATCATGTTTTATCTGTTGTTGTTTTTTTCAGGCTATCACAGCTGGGTACTTCTATCATACTGCAAAATTATCTAAAAGTGGACAGTTTAAAACAGTAAAACAACAACAAACAGTGATGATCCATCCAAATAGTTCATTGTTTGAAGATCTTCCTCGATGGTTGATATATCATGAATTAGTGTTTACAACAAAAGAGTACATGAGACAGGTGAGTTAAAGATTGAATTTTTCCATAACTGATAAATTTGTATTGTAACAAAAACTCATGTCAGAAATAACTGTAGTTTTGAAAATTATCACAGGGGTGGGAAGTATGTCAGATTTACACACACACACACGCATGCACTTGTTCACAGAATCAAACGTTTCTCTGTTCAAAGGCCAACTCCTCCACGCTGCAGTTCATATAAGTCTGGTACATCAGTCTGTGATTTT---AAGGTGTGACCATTGTAACTTAAACATTCTATACATTAAACAGAGGAAAAAAAGTGGCAAACTTAGACATTTTCCTGCTGTGAAAGATAGGCAGTGATGTCAGCAGAAGTCGTGAGGTTTTACACATTGGAATGGTGTTACTTGGGTGATACATCATTTACAGGTCTGCAACAGTACTCTCTCTCTCTCTCTCTCTCTCTCTGTGTTGTGTGTGTGTGTGTG
>APH_1438
-----------------------------------------------------------------------------------------------------------------------------------------------------------------------------------------------------------------------------------------------------------------------------------------------------------------------------------------------------------------------------------------------------------------------------------------------------------------------------------------------------------------------------------------------------------------------CTAGAGCTCTACAGAGAATCATGTTTTATCTGTTGTTGTTTTTTTCAGGCTATCACAGCTGGGTACTTCTATCATACTGCAAAATTATCTAAAAGTGGACAGTTTAAAACAGTAAAACAACAACAAACAGTGATGATCCATCCAAATAGTTCATTGTTTGAAGATCTTCCTCGATGGTTGATATATCATGAATTAGTGTTTACAACAAAAGAGTACATGAGACAGGTGAGTTAAAGATTGAATTTTTCCATAACTGATAAATTTGTATTGTAACAAAAACTCATGTCAGAAATAACTGTAGTT--------------------------------------------------------------------------------------------------------------------------------------------------------------------------------------------------------------------------------------------------------------------------------------------------------------------------------------------------------------------------------------
