# Supplementary material for: ﻿Discovery of a new tarantula species from the Madrean Sky Islands and the first documented instance of syntopy between two montane endemics (Araneae, Theraphosidae, Aphonopelma): a case of prior mistaken identity
Source: Zookeys. 2024 Aug 16;1210:61–98. doi: 10.3897/zookeys.1210.125318 (PMC11344175; doi:10.3897/zookeys.1210.125318)
Supplement: Supplementary material 8 — Phylogenomics files [file zookeys-1210-061_article-125318__-s008.zip › Suppl8/individual_UCE_loci/sl_realigned_uce_20010145.fas]

>APH_0683
AGGCCATCAACAATCTCAAGAATTGTATACCGAATAAAATAAGGCAGGAAAATCTTCTGCCAGTTCCAACATTGAGGTGAAAATCTATAGAAGGATTACCGCTAGCGATTTGATGTCTTAAGAATCTTATGTGAATCAGTCTTTTTAAGAGATAAAAAATGATAGAATATTTACGAAAAAAGTTTTGAATTTCACCTCATTAAAGTACAGCTGAAAACGCCAATGTTTATCCATAATGAAGATCCAAATAACCAAGGAGTACACAGCAGGAAAGTCAACGAAGGTCGAACCGGAAGCAAAATCATTACTACACTAACGGAGGCGTAATACTTCTATATTTTCAACATTAATCTTATAAAAAAGTTCCAGCACCATTCCTAATGCAAATTTATACTGATATGAGACACATATCGCAGCTGAAAACAACGAATTAACTCATTTCTACAACCAAAACACTTACACCGACCACTCCAACAAGCCGCCATTTGCTACGTTATTTAGATGTAATCCGGAACCTAATATCAAAAATGTGACAGCCCAGCAACTGAAGCTTAAAATTCTCTTCCTTGAAAGAAAATGCATATGTTTAACGACATGAAACCGTAGGTAACATTTCTTCTTAAAAGGAAACCTGTAGGTGTTTTGAGGACGCGGACGTTAGAGGAGCGCTGCGACGAGAGTACGATGAAAGGGATGCTGGGTCACGTGCACAATTAGTTGTCATTGGTCTTGGGGCAAAGATGGCTGCAAACGTTGAGTCTTTGGTACAGTATTGGAAAAAAGTCGACTTGCCTCAGCTCCAGGTAGGCAATTTTACATATTTTTCACAGATCTAAGCTCCAGAAAGACACATCGGTCACATACCAAGAGATCACTCCGCACTGGCGATCAGGAGAGGCTGCAGCTCATCTGAGGAAAATATTGATAGGTTATCAGCAGATATCGATGTTATTATTCGTGGGCTGGGCGTATAGATCGGCTCGTCTTTTGTTGCTCTCCGTTCGATCACTTGACATTCAATGCAAATAGCCGATCGGGATCCCTAGGTCGATTTCGCGGGGAAGTGACGAAAATTTCGATACCTAGTGGACCCCTGATTTGCTGTGGGATTTTGGCAAGCGGCCCCATGTGCAAGGTGTTTGAAACCGCGCGCAGTAGGTACCGCTACATGATGCTGCGCCGGCTCTCAGCTGGGATGCCTCCCGAGCATGAACCACGGTGATGCGGCAAGAAAAGAGGCTCTCCGTCCGTCGCATCAACACACCATCCGGCGCTTCCGAAGTCGTCTTTTTTGCTTTCTTTAGCATTTATTACTGCGGGAAACGCTTGTTCAGCGCCAGTGGAAGACGCACGCCTCGATCGCACTAAACACTGAGACTTCGTGATTTTTATTTTGCCTGAAAATTTTGAAACATAAAATGTTATGTTGTCGTAAACAGGGATAAATCATACAATTTTTGAAGACCAAATTGAGGGTTTTCCTAGTCATTGGATATAAATTTAAACACACAGCTCTGAAACATTTACATTTC
>APH_3191
---------------------------------------------------------------------------------------------------------------------------------------------TTTTTAAGAGATAAAGAATGATAGAATATTTACGAAAAAAGTTATGAATTTCCCCTCATTAAAGTACAGCTGAAAACGCCAATGTTTATCCATAATGAAGATCCAAATAACCAAGGAGTACACCGCACGAAAGTCAACGAAGGTCGAACCGGAAGCAAAATCATTACTACACTAACGGAGGCATAATACTTCTATATTTTCAACATTAATCTTATAAAAAAGTTCCAGCACCATTCCTAATGCAAATTTATACTGATATGAGACACATATCGCAGCTGAAAACAACGAATTAACTCATTTCTACAACCAAAACACTAACACCGACGACTCCAACAAGCCGCCATTTGCTACGTTATTTAGATGTAATCCGGAACCTAATATCAAAAATGTGACAGCCCAGCAACGGAAGCTTAAAATTCTCTTCCTTGAAAGAAAATGCATATGTTTAACGACATGAAACCATATGTAACATTTCTTCTTAAAAGGAAACCTGTAGGTGTTTTGAGGACGCGGACGTTAGAGGAGCGCTGCGACGAGAGTACGATGAAAGGGATGCTGGGTCACGTGCACAATTAGTTGTCATTGGTCTTGGGGCAAAGATGGCTGCAAACGTTGGGTCTTTGGTACAGTATTGGAAAAAAGTCGACTTGCCTCAGCTCCAGGTAGGCAATTTTACATATTTTTCACAGATCTAAGCTCCAGAAAGACACATCGGTCACATACCAAGAGATCACTCCGCACTGGCGATCAGGAGAGGCTGCAGCTCATCTGAGGAAAATATTGATAGGTTATCAGCAGATATCGATGTTATTATTCGTGGGCTGGGCGTATAGATCGGCTCGTCTTTTGTTGCTCTCCGTTCGATCACTTGACATTCAATGCAAATAGCCGATCGGGATCCCTAGGTCGATTTCGCGGGGAAGTGACGAAAATTTCGATACCTAGTGGACCCCTGATTTGCTGTGGGATTTTGGCAAGCGGCCCCATGTGCAAGGTGTTTGAAACCGCGCGCAGTAGGTACCGCTACATGATGCTGCGCCGGCTCTCAGCTGGGATGCCTCCCGAGCATGAACCACGGTGATGCGGCAAGAAAAGAGACTCTCCGTCCGTCGCATCAACACACCATCCGGCGCTTCCGAAGTCGTCTTTTTTGCTTTCTTTAGCATTTATTACTGCGGGAAACGCTTGTTCAGCGCCAGTG----------------------------------------------------------------------------------------------------------------------------------------------------------------------------------------------
>APH_0136
AGGCCATCAACAATCTCAAGAATTGTATACCGAATAAAATAAGGCAGGAAAATCTTCTGCCAATTCCAACATTGAGGTGAAAATCTATAAAAGGATTACCGCTAGCGATTTGATGTCTTAAGAATCTTAAGTGAATCAGTCTTTTTAAGAGATAAAAAATGATAGAATATTTACGAAAAAAGTTTTGAATTTCACCTCATTAAAGTACAGCTGAAAACGCCAATGTTTATCCATAATGAAGATCCAAATAACCAAGGAGTACACCGCACGAAAGTCAACGAAGGTCGAACCGGAAGCAAAATCATTACTACACTAACGGAGGCATAATACTTCTATATTTTCAACATTAATCTTATAAAAAAGTTCCAGCACCATTCCTAATGCAAATTTATACTGATATGAGACACATATCGCAGCTGAAAACAACGAATTAACTCATTTCTACAACCAAAACACTAACACCGACGACTCCAACAAGCCGCCATTTGCTACGTTATTTAGATGTAATCCGGAACCTAATATCAAAAATGTGACAGCCCAGCAACGGAAGCTTAAAATTCTCTTCCTTGAAAGAAAATGCATATGTTTAACGACATGAAACCATATGTAACATTTCTTCTTAAAAGGAAACCTGTAGGTGTTTTGAGGACGCGGACGTTAGAGGAGCGCTGCGACGAGAGTACGATGAAAGGGATGCTGGGTCACGTGCACAATTAGTTGTCATTGGTCTTGGGGCAAAGATGGCTGCAAACGTTGGGTCTTTGGTACAGTATTGGAAAAAAGTCGACTTGCCTCAGCTCCAGGTAGGCAATTTTACATATTTTTCACAGATCTAAGCTCCAGAAAGACACATCGGTCACATACCAAGAGATCACTCCGCACTGGCGATCAGGAGAGGCTGCAGCTCATCTGAGGAAAATATTGATAGGTTATCAGCAGATATCGATGTTATTATTCGTGGGCTGGGCGTATAGATCGGCTCGTCTTTTGTTGCTCTCCGTTCGATCACTTGACATTCAATGCAAATAGCCGATCGGGATCCCTAGGTCGATTTCGCGGGGAAGTGACGAAAATTTCGATACCTAGTGGACCCCTGATTTGCTGTGGGATTTTGGCAAGCGGCCCCATGTGCAAGGTGTTTGAAACCGCGCGCAGTAGGTACCGCTACATGATGCTGCGCCGGCTCTCAGCTGGGATGCCTCCCGAGCATGAACCACGGTGATGCGGCAAGAAAAGAGACTCTCCGTCCGTCGCATCAACACACCATCCGGCGCTTCCGAAGTCGTCTTTTTTGCTTTCTTTAGCATTTATTACTGCGGGAAACGCTT-TTCAGCGCCAGTGGAAGACGCACGCCTCGGTCGCACTAAACACTGAGACTTCGTGATTTTTATTTTGCCTGAAAATTTTGAAACATAAAATGTTATGTTGTCGTAAACAGGGATAAATCATACAATTTTTGAAGACCAAATTGAGGGTTTTCCTAGTCATTGGATATAAATTTGAACACACAGCTCTGAAACATTTAGATTTC
>APH_1602
AGGCCATCAACAATCTCAAGAATTGTATACCGAATAAAATAAGGCAGGAAAATCTTCTGCCAATTCCAACATTGAGGTGAAAATCTATAAAAGGATTACCGCTAGCGATTTGATGTCTTAAGAATCTTAAGTGAATCAGTCTTTTTAAGAGATAAAAAATGATAGAATATTTACGAAAAAAGTTTTGAATTTCACCTCATTAAAGTACAGCTGAAAACGCCAATGTTTATCCATAATGAAGATCCAAATAACCAAGGAGTACACCGCACGAAAGTCAACGAAGGTCGAACCGGAAGCAAAATCATTACTACACTAACGGAGGCATAATACTTCTATATTTTCAACATTAATCTTATAAAAAAGTTCCAGCACCATTCCTAATGCAAATTTATACTGATATGAGACACATATCGCAGCTGAAAACAACGAATTAACTCATTTCTACAACCAAAACACTAACACCGACGACTCCAACAAGCCGCCATTTGCTACGTTATTTAGATGTAATCCGGAACCTAATATCAAAAATGTGACAGCCCAGCAACGGAAGCTTAAAATTCTCTTCCTTGAAAGAAAATGCATATGTTTAACGACATGAAACCATATGTAACATTTCTTCTTAAAAGGAAACCTGTAGGTGTTTTGAGGACGCGGACGTTAGAGGAGCGCTGCGACGAGAGTACGATGAAAGGGATGCTGGGTCACGTGCACAATTAGTTGTCATTGGTCTTGGGGCAAAGATGGCTGCAAACGTTGGGTCTTTGGTACAGTATTGGAAAAAAGTCGACTTGCCTCAGCTCCAGGTAGGCAATTTTACATATTTTTCACAGATCTAAGCTCCAGAAAGACACATCGGTCACATACCAAGAGATCACTCCGCACTGGCGATCAGGAGAGGCTGCAGCTCATCTGAGGAAAATATTGATAGGTTATCAGCAGATATCGATGTTATTATTCGTGGGCTGGGCGTATAGATCGGCTCGTCTTTTGTTGCTCTCCGTTCGATCACTTGACATTCAATGCAAATAGCCGATCGGGATCCCTAGGTCGATTTCGCGGGGAAGTGACGAAAATTTCGATACCTAGTGGACCCCTGATTTGCTGTGGGATTTTGGCAAGCGGCCCCATGTGCAAGGTGTTTGAAACCGCGCGCAGTAGGTACCGCTACATGATGCTGCGCCGGCTCTCAGCTGGGATGCCTCCCGAGCATGAACCACGGTGATGCGGCAAGAAAAGAGACTCTCCGTCCGTCGCATCAACACACCATCCGGCGCTTCCGAAGTCGTCTTTTTTGCTTTCTTTAGCATTTATTACTGCGGGAAACGCTTGTTCAGCGCCAGTGGAAGACGCACGCCTCGGTCGCACTAAACACTGAGACTTCGTGATTTTTATTTTGCCTGAAAATTTTGAAACATAAAATGTTATGTTGTCGTAAACAGGGATAAATCATACAATTTTTGAAGACCAAATTGAGGGTTTTCCTAGTCATTGGATATAAATTTGAACACACAGCTCTGAAACATTTAGATTTC
>APH_3177
AGGCCATCAACAATCTCAAGAATTGTATACCGAATAAAATAAGGCAGGAAAATCTTCTGCCAATTCCAACATTGAGGTGAAAATCTATAAAAGGATTACCGCTAGCGATTTGATGTCTTAAGAATCTTAAGTGAATCAGTCTTTTTAAGAGATAAAAAATGATAGAATATTTACGAAAAAAGTTTTGAATTTCACCTCATTAAAGTACAGCTGAAAACGCCAATGTTTATCCATAATGAAGATCCAAATAACCAAGGAGTACACCGCACGAAAGTCAACGAAGGTCGAACCGGAAGCAAAATCATTACTACACTAACGGAGGCATAATACTTCTATATTTTCAACATTAATCTTATAAAAAAGTTCCAGCACCATTCCTAATGCAAATTTATACTGATATGAGACACATATCGCAGCTGAAAACAACGAATTAACTCATTTCTACAACCAAAACACTAACACCGACGACTCCAACAAGCCGCCATTTGCTACGTTATTTAGATGTAATCCGGAACCTAATATCAAAAATGTGACAGCCCAGCAACGGAAGCTTAAAATTCTCTTCCTTGAAAGAAAATGCATATGTTTAACGACATGAAACCATATGTAACATTTCTTCTTAAAAGGAAACCTGTAGGTGTTTTGAGGACGCGGACGTTAGAGGAGCGCTGCGACGAGAGTACGATGAAAGGGATGCTGGGTCACGTGCACAATTAGTTGTCATTGGTCTTGGGGCAAAGATGGCTGCAAACGTTGGGTCTTTGGTACAGTATTGGAAAAAAGTCGACTTGCCTCAGCTCCAGGTAGGCAATTTTACATATTTTTCACAGATCTAAGCTCCAGAAAGACACATCGGTCACATACCAAGAGATCACTCCGCACTGGCGATCAGGAGAGGCTGCAGCTCATCTGAGGAAAATATTGATAGGTTATCAGCAGATATCGATGTTATTATTCGTGGGCTGGGCGTATAGATCGGCTCGTCTTTTGTTGCTCTCCGTTCGATCACTTGACATTCAATGCAAATAGCCGATCGGGATCCCTAGGTCGATTTCGCGGGGAAGTGACGAAAATTTCGATACCTAGTGGACCCCTGATTTGCTGTGGGATTTTGGCAAGCGGCCCCATGTGCAAGGTGTTTGAAACCGCGCGCAGTAGGTACCGCTACATGATGCTGCGCCGGCTCTCAGCTGGGATGCCTCCCGAGCATGAACCACGGTGATGCGGCAAGAAAAGAGACTCTCCGTCCGTCGCATCAACACACCATCCGGCGCTTCCGAAGTCGTCTTTTTTGCTTTCTTTAGCATTTATTACTGCGGGAAACGCTTGTTCAGCGCCAGTGGAAGACGCACGCCTCGGTCGCACTAAACACTGAGACTTCGTGATTTTTATTTTGCCTGAAAATTTTGAAACATAAAATGTTATGTTGTCGTAAACAGGGATAAATCATACAATTTTTGAAGACCAAATTGAGGGTTTTCCTAGTCATTGGATATAAATTTGAACACACAGCTCTGAAACATTTAGATTTC
>APH_0622
-------------------------------------------------------------------------------------------------------------------------------------------TCTTTTTAAGAGATAAAAAATGATAGAATATTTACGAAAAAAGTTTTGAATTTCACCTCATTAAAGTACAGCTGAAAACGCCAATGTTTATCCATAATGAAGATCCAAATAACCAAGGAGTACACCGCACGAAAGTCAACGAAGGTCGAACCGGAAGCAAAATCATTACTACACTAACGGAGGCATAATACTTCTATATTTTCAACATTAATCTTATAAAAAAGTTCCAGCACCATTCCTAATGCAAATTTATACTGATATGAGACACATATCGCAGCTGAAAACAACGAATTAACTCATTTCTACAACCAAAACACTAACACCGACGACTCCAACAAGCCGCCATTTGCTACGTTATTTAGATGTAATCCGGAACCTAATATCAAAAATGTGACAGCCCAGCAACGGAAGCTTAAAATTCTCTTCCTTGAAAGAAAATGCATATGTTTAACGACATGAAACCATATGTAACATTTCTTCTTAAAAGGAAACCTGTAGGTGTTTTGAGGACGCGGACGTTAGAGGAGCGCTGCGACGAGAGTACGATGAAAGGGATGCTGGGTCACGTGCACAATTAGTTGTCATTGGTCTTGGGGCAAAGATGGCTGCAAACGTTGGGTCTTTGGTACAGTATTGGAAAAAAGTCGACTTGCCTCAGCTCCAGGTAGGCAATTTTACATATTTTTCACAGATCTAAGCTCCAGAAAGACACATCGGTCACATACCAAGAGATCACTCCGCACTGGCGATCAGGAGAGGCTGCAGCTCATCTGAGGAAAATATTGATAGGTTATCAGCAGATATCGATGTTATTATTCGTGGGCTGGGCGTATAGATCGGCTCGTCTTTTGTTGCTCTCCGTTCGATCACTTGACATTCAATGCAAATAGCCGATCGGGATCCCTAGGTCGATTTCGCGGGGAAGTGACGAAAATTTCGATACCTAGTGGACCCCTGATTTGCTGTGGGATTTTGGCAAGCGGCCCCATGTGCAAGGTGTTTGAAACCGCGCGCAGTAGGTACCGCTACATGATGCTGCGCCGGCTCTCAGCTGGGATGCCTCCCGAGCATGAACCACGGTGATGCGGCAAGAAAAGAGACTCTCCGTCCGTCGCATCAACACACCATCCGGCGCTTCCGAAGTCGTCTTTTTTGCTTTCTTTAGCATTTATTACTGCGGGAAACGCTTGTTCAGCGCCAGTGGAAGACGCACGCCTCGGTCGCACTAAACACT---------------------------------------------------------------------------------------------------------------------------------------------------------------
>APH_1438
---------------------------------------------------------------------------------------------------------------------------------------------------------------------------------AAAAGTTTTGAATTTCACCTCATTAAAGTACAGCTGAAAACGCCAATGTTTATCCATAATGAAGATCCAAATAACCAAGGAGTACACCGCACGAAAGTCAACGAAGGTCGAACCGGAAGCAAAATCATTACTACACTAACGGAGGCATAATACTTCTATATTTTCAACATTAATCTTATAAAAAAGTTCCAGCACCATTCCTAATGCAAATTTATACTGATATGAGACACATATCGCAGCTGAAAACAACGAATTAACTCATTTCTACAACCAAAACACTAACACCGACGACTCCAACAAGCCGCCATTTGCTACGTTATTTAGATGTAATCCGGAACCTAATATCAAAAATGTGACAGCCCAGCAACGGAAGCTTAAAATTCTCTTCCTTGAAAGAAAATGCATATGTTTAACGACATGAAACCATATGTAACATTTCTTCTTAAAAGGAAACCTGTAGGTGTTTTGAGGACGCGGACGTTAGAGGAGCGCTGCGACGAGAGTACGATGAAAGGGATGCTGGGTCACGTGCACAATTAGTTGTCATTGGTCTTGGGGCAAAGATGGCTGCAAACGTTGGGTCTTTGGTACAGTATTGGAAAAAAGTCGACTTGCCTCAGCTCCAGGTAGGCAATTTTACATATTTTTCACAGATCTAAGCTCCAGAAAGACACATCGGTCACATACCAAGAGATCACTCCGCACTGGCGATCAGGAGAGGCTGCAGCTCATCTGAGGAAAATATTGATAGGTTATCAGCAGATATCGATGTTATTATTCGTGGGCTGGGCGTATAGATCGGCTCGTCTTTTGTTGCTCTCCGTTCGATCACTTGACATTCAATGCAAATAGCCGATCGGGATCCCTAGGTCGATTTCGCGGGGAAGTGACGAAAATTTCGATACCTAGTGGACCCCTGATTTGCTGTGGGATTTTGGCAAGCGGCCCCATGTGCAAGGTGTTTGAAACCGCGCGCAGTAGGTACCGCTACATGATGCTGCGCCGGCTCTCAGCTGGGATGCCTCCCGAGCATGAACCACGGTGATGCGGCAAGAAAAGAGACTCTCCGTCCGTCGCATCAACACACCATCCGGCGCTTCCGAAGTCGTCTTTTTTGCTTTCTTTAGCATTTATTACTGCGGGAAACGCTTGTTCAGCGCCA-------------------------------------------------------------------------------------------------------------------------------------------------------------------------------------------------
>APH_4021
AGGCCATCAACAATCTCAAGAATTGTATACCGAATAAAATAAGGCAGGAAAATCTTCTGCCAATTCCAACATTGAGGTGAAAATCTATAAAAGGATTACCGCTAGCGATTTGATGTCTTAAGAATCTTAAGTGAATCAGTCTTTTTAAGAGATAAAAAATGATAGAATATTTACGAAAAAAGTTTTGAATTTCACCTCATTAAAGTACAGCTGAAAACGCCAATGTTTATCCATAATGAAGATCCAAATAACCAAGGAGTACACCGCACGAAAGTCAACGAAGGTCGAACCGGAAGCAAAATCATTACTACACTAACGGAGGCATAATACTTCTATATTTTCAACATTAATCTTATAAAAAAGTTCCAGCACCATTCCTAATGCAAATTTATACTGATATGAGACACATATCGCAGCTGAAAACAACGAATTAACTCATTTCTACAACCAAAACACTAACACCGACGACTCCAACAAGCCGCCATTTGCTACGTTATTTAGATGTAATCCGGAACCTAATATCAAAAATGTGACAGCCCAGCAACGGAAGCTTAAAATTCTCTTCCTTGAAAGAAAATGCATATGTTTAACGACATGAAACCATATGTAACATTTCTTCTTAAAAGGAAACCTGTAGGTGTTTTGAGGACGCGGACGTTAGAGGAGCGCTGCGACGAGAGTACGATGAAAGGGATGCTGGGTCACGTGCACAATTAGTTGTCATTGGTCTTGGGGCAAAGATGGCTGCAAACGTTGGGTCTTTGGTACAGTATTGGAAAAAAGTCGACTTGCCTCAGCTCCAGGTAGGCAATTTTACATATTTTTCACAGATCTAAGCTCCAGAAAGACACATCGGTCACATACCAAGAGATCACTCCGCACTGGCGATCAGGAGAGGCTGCAGCTCATCTGAGGAAAATATTGATAGGTTATCAGCAGATATCGATGTTATTATTCGTGGGCTGGGCGTATAGATCGGCTCGTCTTTTGTTGCTCTCCGTTCGATCACTTGACATTCAATGCAAATAGCCGATCGGGATCCCTAGGTCGATTTCGCGGGGAAGTGACGAAAATTTCGATACCTAGTGGACCCCTGATTTGCTGTGGGATTTTGGCAAGCGGCCCCATGTGCAAGGTGTTTGAAACCGCGCGCAGTAGGTACCGCTACATGATGCTGCGCCGGCTCTCAGCTGGGATGCCTCCCGAGCATGAACCACGGTGATGCGGCAAGAAAAGAGACTCTCCGTCCGTCGCATCAACACACCATCCGGCGCTTCCGAAGTCGTCTTTTTTGCTTTCTTTAGCATTTATTACTGCGGGAAACGCTTGTTCAGCGCCAGTGGAAGACGCACGCCTCGGTCGCACTAAACACTGAGACTTCGTGATTTTTATTTTGCCTGAAAATTTTGAAACATAAAATGTTATGTTGTCGTAAACAGGGATAAATCATACAATTTTTGAAGACCAAATT-------------------------------------------------------------
>APH_5079
AGGCTATCAACAATCTCAAGAATTGTATACCGAATAAAATAAGGCAGGAAAATCTTCTGCCAATTCCAACATTGAGGTGAAAATCTATAAAAGGATTACCGCTAGCGATTTGATGTCTTAAGAATCTTAAGTGAATCAGTCTTTTTAAGAGATAAAAAATGATAGAATATTTACAAAAAAAGTTTTGAATTTCACCTCATTAAAGTACAGCTGAAAACGCCAATGTTTATCCATAATGAAGATCCAAATAACCAAGGAGTACACAGCACGAAAGTCAACGAAGGTCGAACCGGAAGCAAAATCATTACTACACTAACGGAGGCGTAATACTTCTATATTTTCAACATTAATCTTATAAAAAAGTTCCACCACCATTCCTAAAGCAAATTTATACTGATATGAGACACATATCGCAGCTGAAAACAACGAATTAACTCATTTCTACAACCAAAACACTAACGCCGACCACTCCAACAAGCCGCCATTTGCTACGTTATTTAGATGTAATCCGGAACCTAATATCAAAAATGTGACAGCCCAGCAACTGAAGCTTAAAATTCTCTTCCTTGAAAGAAAATGCATATGTTTAACGACATGAAACCATATGTAACATTTCTTCTTAAAAGGAAACCTGTAGGTGTTTTGAGGACGCGGACGTTAGAGGAGCGCTGCGACGAGAGTACGATGAAAGGGATGCTGGGTCACGTGCACAATTAGTTGTCATTGGTCTTGGGGCAAAGATGGCTGCAAACGTTGGGTCTTTGGTACAGTATTGGAAAAAAGTCGACTTGCCTCAGCTCCAGGTAGGCAATTTTACATATTTTTCACAGATCTAAGCTCCAGAAAGACACATCGGTCACATACCAAGAGATCACTCCGCACTGGCGATCAGGAGAGGCTGCAGCTCATCTGAGGAAAATATTGATAGGTTATCAGCAGATATCGATGTTATTATTCGTGGGCTGGGCGTATAGATCGGCTCGTCTTTTGTTGCTCTCCGTTCGATCACTTGACATTCAATACAAATAGCCGATCGGGATCCCTAGGTCGATTTCGCGGGGAAGTGACGAAAATTTCGATACCTAGTGGACCCCTGATTTGCTGTGGGATTTTGGCAAGCGGCCCCATGTGCAAGGTGTTTGAAACCGCGCGCAGTAGGTACCGCTACATGATGCTGCGCCGGCTCTCAGCTGGGATGCCTCCCGAGCATGAACCACGGTGATGCGGCAAGAAAAGAGACTCTCCGTCCGTCGCATCAACACACCATCCGGCGCTTCCGAAGTCGTCTTTTTTGCTTTCTTTAGCATTTATTACTGCGGGAAACGCTTGTTCAGCGCCAGTGGAAGACGCACGCCTCGGTCGCACTACACCCTCAGACTTCGTGATTTTTATGTTGCCTGAAAATTTTGAAACATAAAATGTTATGTTGTCGTAAACAGGGATCAATCATACAAATTTTGAAGACCAAATTGAGGGTTTTCCTAGTCATTGGATATAAATTTGAACACACAGCTCTGAAACATTTAGATTTC
>APH_5001
AGGCTATCAACAATCTCAAGAATTGTATACCGAATAAAATAAGGCAGGAAAATCTTCTGCCAATTCCAACATTGAGGTGAAAATCTATAAAAGGATTACAGCTAGCGATTTGATGTCTTAAGAATCTTAAGTGAATCAGTCTTTTTAAGAGATAAAAATTGAGAGAATATTTACAAAAAAAGTTTTGAATTTCACCTCATTAAAGTACAGCTGAAAACGCCAATGTTTATCCATAATGAAGATCCAAATAACCAAGGAGTACACTGCACGAAAGTCAACGAAGGTCGAACCGGAAGCAAAATCATTACTACACTAACGGAGGCGTAATACTTCTATATTTTCAACATTAATCTTATAAAAAAGTTCCACCACCATTCCTAAAGCAAATTTATACTGATATGAGACACATATCGCAGCTGAAAACAACGAATTAACTCATTTCTACAACCAAAACACTAACGCCGACCACTCCAACAAGCCGCCATTTGCTACGTTATTTAGATGTAATCCGGAACCTAATATCAAAAATGTGACAGCCCAGCAACTGAAGCTTAAAATTCTCTTCCTTGAAAGAAAATGCATATGTTTAACGACATGAAACCATATGTAACATTTCTTCTTAAAAGGAAACCTGTAGGTGTTTTGAGGACGCGGACGTTAGAGGAGCGCTGCGACGAGAGTACGATGAAAGGGATGCTGGGTCACGTGCACAATTAGTTGTCATTGGTCTTGGGGCAAAGATGGCTGCAAACGTTGGGTCTTTGGTACAGTATTGGAAAAAAGTCGACTTGCCTCAGCTCCAGGTAGGCAATTTTACATATTTTTCACAGATCTAAGCTCCAGAAAGACACATCGGTCACATACCAAGAGATCACTCCGCACTGGCGATCAGGAGAAGCTGCAGCTCATCTGAGGAAAATATTGATAGGTTATCAGCAGATATCGATGTTATTATTCGTGGGCTGGGCGTATAGATCGGCTCGTCTTTTGTTGCTCTCCGTTCGATCACTTGACATTCAATGCAAATAGCCGATCGGGATCCCTAGGTCGATTTCGCGGGGAAGTGACGAAAATTTCGATACCTAGTGGACCCCTGATTTGCTGTGGGATTTTGGCAAGCGGCCCCATGTGCAAGGTGTTTGAAACCGCGCGCAGTAGGTACCGCTACATGATGCTGCGCCGGCTCTCAGCTGGGATGCCTCCCGAGCATGAACCACGGTGATGCGGCAAGAAAAGAGACTCTCCGTCCGTCGCATCAACACACCATCCGGCGCTTCCGAAGTCGTCTTTTTTGCTTTCTTTAGCATTTATTACT-------------------------------------------------------------------------------------------------------------------------------------------------------------------------------------------------------------------------
>APH_1535
AGGCTATCAACAATCTCAAGAATTGTATACCGAATAAAATAAGGCAGGAAAATCTTCTGCCAATTCCAACATTGAGGTGAAAATCTATAAAAGGATTACCGCTAGCGATTTGATGTCATAAGAATCTTAAGTGAATCAGTCTTTTTAAGAGATAAAAAATGATAGAATATTTACAAAAAATGTTTTGAATTTCACCTCATTAAAGTACAGCTGAAAACGCCAATGTTTATCCATAATGAAGATCCAAATAACCAAGGAGTACACAGCACAAAAGTCAACGAAGGTCGAACCGGAAGCAAAATCATTACTACACTAACGGAGGCGTAATACTTCTATATTTTCAACATTAATCTTATAAAAAAGTTCCAGCACCATTCCTAAAGCAAATTTATACTGATATGAGACACATATCGCAGCTGAAAACAACGAATTAACTCATTTCTACAACCAAAACACTAACGCCGACCACTCCAACAAGCCGCCATTTGCTACGTTATTTAGATGTAATCCGGAACCTAATATCAAAAATGTGACAGCCCAGCAACTGAAGCTTAAAATTCTCTTCCTTGAAAGAAAATGCATATGTTTAACGACATGAAACCATATGTAACATTTCTTCTTAAAAGGAAACCTGTAGGTGTTTTGAGGACGCGGACGTTAGAGGAGCGCTGCGACGAGAGTACGATGAAAGGGATGCTGGGTCACGTGCACAATTAGTTGTCATTGGTCTTGGGGCAAAGATGGCTGCAAACGTTGGGTCTTTGGTACAGTATTGGAAAAAAGTCGACTTGCCTCAGCTCCAGGTAGGCAATTTTACATATTTTTCACAGATCTAAGCTCCAGAAAGACACATCGGTCACATACCAAGAGATCACTCCGCACTGGCGATCAGGAGAGGCTGCAGCTCATCTGAGGAAAATATTGATAGGTTATCAGCAGATATCGATGTTATTATTCGTGGGCTGGGCGTATAGATCGGCTCGTCTTTTGTTGCTCTCCGTTCGATCACTTGACATTCAATACAAATAGCCGATCGGGATCCCTAGGTCGATTTCGCGGGGAAGTGACGAAAATTTCGATACCTAGTGGACCCCTGATTTGCTGTGGGATTTTGGCAAGCGGCCCCATGTGCAAGGTGTTTGAAACCGCGCGCAGTAGGTACCGCTACATGATGCTGCGCCGGCTCTCAGCTGGGATGCCTCCCGAGCATGAACCACGGTGATGCGGCAAGAAAAGAGACTCTCCGTCCGTCGCATCAACACACCATCCGGCGCTTCCGAAGTCGTCTTTTTTGCTTTCTTTAGCATTTATTACTGCGGGAAACGCTTGTTCAGCGCCAGTGGAAGACGCACGCCTCGGTCGCACTAAACACTGAGACTTCGTGATTTTTATTTTGCCTGAAAATTTTGAAACATAAAATGTTATGTTGTCGTAAACAGGGATAAATCATACAATTTTTGAAGACCAAATTGAGGGTTTTCCTAGTCATTGGATATAAATTTGAACACACAGCTCTGAAACATTTAGATTTC
>APH_0772
-------------------------------------------------------TCTGCCAATTCCAACATTGAGGTGAAAATCTATAAAAGGATTACCGCTAGCGATTTGATGTCTTAAGAATCTTAAGTGAATCAGTCTTTTTAAGAGATAAAAAATGATAGAATATTTACAAAAAAAGTTTTGAATTTCACCTCATTAAAGTACAGCTGAAAACGCCAATGTTTATCCATAATGAAGATCCAAATAACCAAGGAGTACACAGCACGAAAGTCAACGAAGGTCGAACCGGAAGCAAAATCATTACTACACTAACGGAGGCGTAATACTTCTATATTTTCAACATTAATCTTATAAAAAAGTTCCACCACCATTCCTAAAGCAAATTTATACTGATATGAGACACATATCGCAGCTGAAAACAACGAATTAACTCATTTCTACAACCAAAACACTAACGCCGACCACTCCAACAAGCCGCCATTTGCTACGTTATTTAGATGTAATCCGGAACCTAATATCAAAAATGTGACAGCCCAGCAACTGAAGCTTAAAATTCTCTTCCTTGAAAGAAAATGCATATGTTTAACGACATGAAACCATATGTAACATTTCTTCTTAAAAGGAAACCTGTAGGTGTTTTGAGGACGCGGACGTTAGAGGAGCGCTGCGACGAGAGTACGATGAAAGGGATGCTGGGTCACGTGCACAATTAGTTGTCATTGGTCTTGGGGCAAAGATGGCTGCAAACGTTGGGTCTTTGGTACAGTATTGGAAAAAAGTCGACTTGCCTCAGCTCCAGGTAGGCAATTTTACATATTTTTCACAGATCTAAGCTCCAGAAAGACACATCGGTCACATACCAAGAGATCACTCCGCACTGGCGATCAGGAGAGGCTGCAGCTCATCTGAGGAAAATATTGATAGGTTATCAGCAGATATCGATGTTATTATTCGTGGGCTGGGCGTATAGATCGGCTCGTCTTTTGTTGCTCTCCGTTCGATCACTTGACATTCAATACAAATAGCCGATCGGGATCCCTAGGTCGATTTCGCGGGGAAGTGACGAAAATTTCGATACCTAGTGGACCCCTGATTTGCTGTGGGATTTTGGCAAGCGGCCCCATGTGCAAGGTGTTTGAAACCGCGCGCAGTAGGTACCGCTACATGATGCTGCGCCGGCTCTCAGCTGGGATGCCTCCCGAGCATGAACCACGGTGATGCGGCAAGAAAAGAGACTCTCCGTCCGTCGCATCAACACACCATCCGGCGCTTCCGAAGTCGTCTTTTTTGCTTTCTTTAGCATTTATTACTGCGGGAAACGCTTGTTCAGCGCCAGTGGAAGACGCACGCTTCGGTCGCACTAAACACTGAGACTTCGTGATTTTTATTTTGCCTGAAAATTTTGAAACATAAAATGTTATGTTGTCGTAAACAGGGATAAATCATACAATTTTTGAAGACCAAATTGAGGGTTTTCCTAGTCATTGGATATAAATTTGAACACACA---------------------
>APH_4024
AGGCTATCAACAATCTCAAGAATTGTATACCGAATAAAATAAGGCAGGAAAATCTTCTGCCAATTCCAACATTGAGGTGAAAATCTATAAAAGGATTACCGCTAGCGATTTGATGTCTTAAGAATCTTAAGTGAATCAGTCTTTTTAAGAGATAAAAAATGATAGAATATTTACAAAAAAAGTTTTGAATTTCACCTCATTAAAGTACAGCTGAAAACGCCAATGTTTATCCATAATGAAGATCCAAATAACCAAGGAGTACACAGCACGAAAGTCAACGAAGGTCGAATCGGAAGCAAAATCATTACTACACTAACGGAGGCGTAATACTTCTATATTTTCAACATTAATCTTATAAAAAAGTTCCACCACCATTCCTAAAGCAAATTTATACTGATATGAGACACATATCGCAGCTGAAAACAACGAATTAACTCATTTCTACAACCAAAACACTAACGCCGACCACTCCAACAAGCCGCCATTTGCTACGTTATTTAGATGTAATCCGGAACCTAATATCAAAAATGTGACAGCCCAGCAACTGAAGCTTAAAATTCTCTTCCTTGAAAGAAAATGCATATGTTTAACGACATGAAACCATATGTAACATTTCTTCTTAAAAGGAAACCTGTAGGTGTTTTGAGGACGCGGACGTTAGAGGAGCGCTGCGACGAGAGTACGATGAAAGGGATGCTGGGTCACGTGCACAATTAGTTGTCATTGGTCTTGGGGCAAAGATGGCTGCAAACGTTGGGTCTTTGGTACAGTATTGGAAAAAAGTCGACTTGCCTCAGCTCCAGGTAGGCAATTTTACATATTTTTCACAGATCTAAGCTCCAGAAAGACACATCGGTCACATACCAAGAGATCACTCCGCACTGGCGATCAGGAGAGGCTGCAGCTCATCTGAGGAAAATATTGATAGGTTATCAGCAGATATCGATGTTATTATTCGTGGGCTGGGCGTATAGATCGGCTCGTCTTTTGTTGCTCTCCGTTCGATCACTTGACATTCAATACAAATAGCCGATCGGGATCCCTAGGTCGATTTCGCGGGGAAGTGACGAAAATTTCGATACCTAGTGGACCCCTGATTTGCTGTGGGATTTTGGCAAGCGGCCCCATGTGCAAGGTGTTTGAAACCGCGCGCAGTAGGTACCGCTACATGATGCTGCGCCGGCTCTCAGCTGGGATGCCTCCCGAGCATGAACCACGGTGATGCGGCAAGAAAAGAGACTCTCCGTCCGTCGCATCAACACACCATCCGGCGCTTCCGAAGTCGTCTTTTTTGCTTTCTTTAGCATTTATTACTGCGGGAAACGCTTGTTCAGCGCCAGTGGAAGACGCACGCCTCGGTCGCACTAAACACTGAGACTTCGTGATTTTTATTTTGCCTGAAAATTTTGAAACATAAAATGTTATGTTGTCGTAAACAGGGATAAATCATACAATTTTTGAAGACCAAATTGAGGGTTTTCCTAGTCATTGGATATAAATTTGAACACACAGCTCTGAAACATTTAGATTTC
>APH_5003
-------------TCTCAAGAATTGTATACCGAATAAAATAAGGCAGGAAAATCTTCTGCCAATTCCAACATTGAGGTGAAAATCTATAAAAGGATTACAGCTAGCGATTTGATGTCTTAAGAATCTTAAGTGAATCAGTCTTTTTAAGAGATAAAAAATGATAGAATATTTACAAAAAAAGTTTTGAATTTCACCTCATTAAAGTACAGCTGAAAACGCCAATGTTTATCCATAATGAAGATCCAAATAACCAAGGAGTACACAGCACGAAAGTCAACGAAGGTCGAACCGGAAGCAAAATCATTACTACACTAACGGAGGCGTAATACTTCTATATTTTCAACATTAATCTTATAAAAAAGTTCCACCACCATTCCTAAAGCAAATTTATACTGATATGAGACACATATCGCAGCTGAAAACAACGAATTAACTCATTTCTACAACCAAAACACTAACGCCGACCACTCCAACAAGCCGCCATTTGCTACGTTATTTAGATGTAATCCGGAACCTAATATCAAAAATGTGACAGCCCAGCAACTGAAGCTTAAAATTCTCTTCCTTGAAAGAAAATGCATATGTTTAACGACATGAAACCATATGTAACATTTCTTCTTAAAAGGAAACCTGTAGGTGTTTTGAGGACGCGGACGTTAGAGGAGCGCTGCGACGAGAGTACGATGAAAGGGATGCTGGGTCACGTGCACAATTAGTTGTCATTGGTCTTGGGGCAAAGATGGCTGCAAACGTTGGGTCTTTGGTACAGTATTGGAAAAAAGTCGACTTGCCTCAGCTCCAGGTAGGCAATTTTACATATTTTTCACAGATCTAAGCTCCAGAAAGACACATCGGTCACATACCAAGAGATCACTCCGCACTGGCGATCAGGAGAGGCTGCAGCTCATCTGAGGAAAATATTGATAGGTTATCAGCAGATATCGATGTTATTATTCGTGGGCTGGGCGTATAGATCGGCTCGTCTTTTGTTGCTCTCCGTTCGATCACTTGACATTCAATGCAAATAGCCGATCGGGATCCCTAGGTCGATTTCGCGGGGAAGTGACGAAAATTTCGATACCTAGTGGACCCCTGATTTGCTGTGGGATTTTGGCAAGCGGCCCCATGTGCAAGGTGTTTGAAACCGCGCGCAGTAGGTACCGCTACATGATGCTGCGCCGGCTCTCAGCTGGGATGCCTCCCGAGCATGAACCACGGTGATGCGGCAAGAAAAGAGACTCTCCGTCCGTCGCATCAACACACCATCCGGCGCTTCCGAAGTCGTCTTTTTTGCTTTCTTTAGCATTTATTACTGCGGGAAACGCTTGTTCAGCGCCAGTGGAAGACGCACGCCTCGGTCGCACTAAACACTGAGACTTCGTGATTTTTATTTTGCCTGAAAATTTTGAAACATAAAATGTTATGTTGTCGTAAACAGGGATAAATCATACAATTTTTGAAGACCAAATTGAGGGTTTTCCTAGTCATTGGATATAAATTTGAACACACAGCTCTGAAACATTTAGATTTC
>APH_4005
AGGCTATCAACAATCTCAAGAATTGTATACCGAATAAAATAAGGCAGGAAAATCTTCTGCCAATTCCAACATTGAGGTGAAAATCTATAAAAGGATTACAGCTAGCGATTTGATGTCTTAAGAATCTTAAGTGAATCAGTCTTTTTAAGAGATAAAAAATGATAGAATATTTACAAAAAAAGTTTTGAATTTCACCTCATTAAAGTACAGCTGAAAACGCCAATGTTTATCCATAATGAAGATCCAAATAACCAAGGAGTACACAGCACGAAAGTCAACGAAGGTCGAACCGGAAGCAAAATCATTACTACACTAACGGAGGCGTAATACTTCTATATTTTCAACATTAATCTTATAAAAAAGTTCCACCACCATTCCTAAAGCAAATTTATACTGATATGAGACACATATCGCAGCTGAAAACAACGAATTAACTCATTTCTACAACCAAAACACTAACGCCGACCACTCCAACAAGCCGCCATTTGCTACGTTATTTAGATGTAATCCGGAACCTAATATCAAAAATGTGACAGCCCAGCAACTGAAGCTTAAAATTCTCTTCCTTGAAAGAAAATGCATATGTTTAACGACATGAAACCATATGTAACATTTCTTCTTAAAAGGAAACCTGTAGGTGTTTTGAGGACGCGGACGTTAGAGGAGCGCTGCGACGAGAGTACGATGAAAGGGATGCTGGGTCACGTGCACAATTAGTTGTCATTGGTCTTGGGGCAAAGATGGCTGCAAACGTTGGGTCTTTGGTACAGTATTGGAAAAAAGTCGACTTGCCTCAGCTCCAGGTAGGCAATTTTACATATTTTTCACAGATCTAAGCTCCAGAAAGACACATCGGTCACATACCAAGAGATCACTCCGCACTGGCGATCAGGAGAGGCTGCAGCTCATCTGAGGAAAATATTGATAGGTTATCAGCAGATATCGATGTTATTATTCGTGGGCTGGGCGTATAGATCGGCTCGTCTTTTGTTGCTCTCCGTTCGATCACTTGACATTCAATACAAATAGCCGATCGGGATCCCTAGGTCGATTTCGCGGGGAAGTGACGAAAATTTCGATACCTAGTGGACCCCTGATTTGCTGTGGGATTTTGGCAAGCGGCCCCATGTGCAAGGTGTTTGAAACCGCGCGCAGTAGGTACCGCTACATGATGCTGCGCCGGCTCTCAGCTGGGATGCCTCCCGAGCATGAACCACGGTGATGCGGCAAGAAAAGAGACTCTCCGTCCGTCGCATCAACACACCATCCGGCGCTTCCGAAGTCGTCTTTTTTGCTTTCTTTAGCATTTATTACTGCGGGAAACGCTTGTTCAGCGCCAGTGGAAGACGCACGCCTCGGTCGCACTAAACACTCAGACTTCGTGATTTTTATTTTGCCTGAAAATTTTGAAACATAAAATGTTATGTTGTCGTAAACAGGGATAAATCATACAATTTTTGAAGACCAAATTGAGGGTTTTCCTAGTCATTGGATATAAATTTGAACACACAGCTCTGAAACATTTAGATTTC
>APH_4029
---------------------------------------------------------------------------------------------------------------------------------------------------------AAAAAATGATAGAATATTTACAAAAAAAGTTTTGAAATTCACCTCATTAAAGTACAGCTGAAAACGCCAATGTTTATCCATAATGAAGATCCAAATAACCAAGGAGTACACAGCACGAAAGTCAACGAAGGTCGAACCGGAAGCAAAATCATTACTACACTAACGGAGGCGTAATACTTCTATATTTTCAACATTAATCTTATAAAAAAGTTCCACCACCATTCCTAAAGCAAATTTATACTGATATGAGACACATATCGCAGCTGAAAACAACGAATTAACTCATTTCTACAACCAAAACACTAACGCCGACCACTCCAACAAGCCGCCATTTGCTACGTTATTTAGATGTAATCCGGAACCTAATATCAAAAATGTGACAGCCCAGCAACTGAAGCTTAAAATTCTCTTCCTTGAAAGAAAATGCATATGTTTAACGACATGAAACCATATGTAACATTTCTTCTTAAAAGGAAACCTGTAGGTGTTTTGAGGACGCGGACGTTAGAGGAGCGCTGCGACGAGAGTACGATGAAAGGGATGCTGGGTCACGTGCACAATTAGTTGTCATTGGTCTTGGGGCAAAGATGGCTGCAAACGTTGGGTCTTTGGTACAGTATTGGAAAAAAGTCGACTTGCCTCAGCTCCAGGTAGGCAATTTTACATATTTTTCACAGATCTAAGCTCCAGAAAGACACATCGGTCACATACCAAGAGATCACTCCGCACTGGCGATCAGGAGAGGCTGCAGCTCATCTGAGGAAAATATTGATAGGTTATCAGCAGATATCGATGTTATTATTCGTGGGCTGGGCGTATAGATCGGCTCGTCTTTTGTTGCTCTCCGTTCGATCACTTGACATTCAATACAAATAGCCGATCGGGATCCCTAGGTCGATTTCGCGGGGAAGTGACGAAAATTTCGATACCTAGTGGACCCCTGATTTGCTGTGGGATTTTGGCAAGCGGCCCCATGTGCAAGGTGTTTGAAACCGCGCGCAGTAGGTACCGCTACATGATGCTGCGCCGGCTCTCAGCTGGGATGCCTCCCGAGCATGAACCACGGTGATGCGGCAAGAAAAGAGACTCTCCGTCCGTCGCATCAACACACCATCCGGCGCTTCCGAAGTCGTCTTTTTTGCTTTCTTTAGCATTTATTACTGCGGGAAACGCTTGTTCAGCGCCAGTGGAAGACGCACGCCTCGGTCGCACTAAACACTGAGACTTCGTGATTTTTATTTTGCCTGAAAATTTTGAAACATAAAATGTTATGTTGTCGTAAACAGGGATAAATCATACAATTTTTGAAGACCAAATTGAGGGTTTTCCTAGTCATTGGATATAAATTTGAACACACAGCTCTGAAACATTTAGATTTC
>APH_0717
AGGCTATCAACAATCTCAAGAATTGTATACCGAATAAAATAAGGCAGGAAAATCTCCTGCCAATTCCAACATTGAGGTGAAAATCTGTAAAAGGATTACCGCTAGCGATTTGATGCCTTAAGAATCTTAAGTGAATCAGTCTTTTTAAGAGATAAAAAATGATAGAATATTTACGAAAAAAGTTTTGAATTTCACCTCATTAAAGTACAGCTGAAAACGCCAATGTTTATCCATAATGAAGATCCAAATAACCAAGGAGAACACAGCACGAAAGTCAACGAAGGTCGAACCGGAAGCAAAATCATTACTACACTAACGGAGGCGTAATACTTCTATATTTTCAACATTAATCTTATAAAAAAGTTCCAGCACCATTCCCAATGCAAATTTATACTGATATGAGACACATATCGCAGCTGAAAACAACGAATTAACTCATTTCTACAACCAAAACACTAACACCGACCACTCCAACAAGCCGCCATTTGCTACGTTATTTAGATGTAATCCGGAACCTAATATCAAAAATGTGACAGCCCAGCAACTGAAGCTTAAAATTCTCTTCCTTGAAAGAAAATGCATATGTTTAACGACATGAAACCGTAGGTAACATTTCTTCTTAAAAGGAAACCTGTAGGTGTTTTGAGGACGCGGACGTTAGAGGAGCGCTGCGACGAGAGTACGATGAAAGGGATGCTGGGTCACGTGCACAATTAGTTGTCATTGGTCTTGGGGCAAAGATGGCTGCAAACGTTGAGTCTTTGGTACAGTATTGGAAAAAAGTCGACTTGCCTCAGCTCCAGGTAGGCAATTTTACATATTTTTCACAGATCTAAGCTCCAGAAAGACACACCGGTCACATACCAAGAGATCACTCCGCACTGGCGATCAGGAGAGGCTGCAGCTCATCTGAGGAAAATATTGATAGGTTATCAGCAGATATCGATGTTATTATTCGTGGGCTGGGCGTATAGATCGGCTCGTCTTTTGTTGCTCTCCGTTCGATCACTTGACATTCAATGCAAATAGCCGATCGGGATCCCTAGGTCGATTTCGCGGGGAAGTGACGAAAATTTCGATACCTAGTGGACCCCTGATTTGCTGTGGGATTTTGGCAAGCGGCCCCATGTGCAAGGTGTTTGAAACCGCGCGCAGTAGGTACCGCTACATGATGCTGCGCCGGCTCTCAGCTGGGATGCCTCCCGAGCATGAACCACGGTGATGCGGCAAGAAAAGAGACTCTCCGTCCGTCGCATCAACACACCATCCGGCGCTTCCGAAGTCGTCTTTTTTGCTTTCTTTAGCATTTATTACTGCGGGAAACGCTTGTTCAGCGCCAGTGGAAGACGCACGCCTCGGTCGCACTAAACACTGAGACTTCGTGATTTTTATT-------------------------------------------------------------------------------------------------------------------------------------------
>APH_0880
----------------------------------TAAAATAAGGCAGGAAAATCTCCTGCCAATTCCAACATTGAGGTGAAAATCTGTAAAAGGATTACCGCTAGCGATTTGATGTCTTAAGAATCTTAAGTGAATCAGACTTTTTAAGAAATAAAAAATGATAGAATATTTTCAAAAAAAGTTTTGAATTTCACCTCATTAAAGTACAGCTGAAAACGCCAATGTTTATCCATAATGAAGATCCAAATAACCAAGGAGTACACAGCACGAAAGTCAACGAAGGTCGAACCGGAAGCAAAATCATTACTACACTAACGGAGGCGTAATACTTCTATATTTTCAACATTTATCTTATAAAAAAGTTCCAGCACCATTCCTAATGCAAATTTATACTGATATGAGACACATATCGCAGCTGAAAACAACGAATTAACTCATTTCTACAACCAAAACACTAACACCGACCACTCCAACAAGCCGCCATTTGCTACGTTATTTAGATGTAATCCGGAACCTAATATCAAAAATGTGACAGCCCAGCAACGGAAGCTTAAAATTCTCTTCCTTGAAAGAAAATGCATATGTTTAACGACATGAAACCGTAGGTAACATTTCTTCTTAAAAGGAAACCTGTAGGTGTTTTGAGGACGCGGACGTTAGAGGAGCGCTGCGACGAGAGTACGATGAAAGGGATGCTGGGTCACGTGCACAATTAGTTGTCATTGGTCTTGGGGCAAAGATGGCTGCAAACGTTGAGTCTTTGGTACAGTATTGGAAAAAAGTCGACTTGCCTCAGCTCCAGGTAGGCAATTTTACATATTTTTCACAGATCTAAGCTCCAGAAAGACACATCGGTCACATACCAAGAGATCACTCCGCACTGGCGATCAGGAGAGGCTGCAGCTCATCTGAGGAAAATATTGATAGGTTATCAGCAGATATCGATGTTATTATTCGTGGGCTGGGCGTATAGATCGGCTCGTCTTTTGTTGCTCTCCGTTCGATCACTTGACATTCAATGCAAATAGCCGATCGGGATCCCTAGGTCGATTTCGCGGGGAAGTGACGAAAATTTCGATACCTAGTGGACCCCTGATTTGCTGTGGGATTTTGGCAAGCGGCCCCATGTGCAAGGTGTTTGAAACCGCGCGCAGTAGGTACCGCTACATGATGCTGCGCCGGCTCTCAGCTGGGATGCCTCCCGAGCATGAACCACGGTGATGCGGCAAGAAAAGAGACTCTCCGTCCGTCGCATCAACACACCATCCGGCGCTTCCGAAGTCGTCTTTTTTGCTTTCTTTAGCATTTATTACTGCGGGAAACGCTTGTTCAGCGCCAGTGGAAGACGCACGCCTCGGTCGCACTAAACACTGAGACTTCGTGATTTTTATTTTGCCTGAAAATTTTGAAACATAAAATGTTATGTTGTCGTAAACAGGGATAAATCATACAATTTTTGAAGACCAAATCGAGGGTTTTCCTAGTCATTGGATATAAATTTGAACACACAGCTCTGAAACATTTAGATTTC
>APH_0723
AGTCCATCAACAAGCTCAAGAATTGTATACCGAATAAAATAAGGCAGGAAAATCTCCTGCCAATTCCAACATTGAGGTGAAAATCTGTAAAAGGATTACCGCTAGCGATTTGATGTCTTAAGAATCTTAAGTGAATCAGACTTTTTAAGAAATAAAAAATGATAGAATATTTTCAAAAAAAGTTTTGAATTTCACCTCATTAAAGTACAGCTGAAAACGCCAATGTTTATCCATAATGAAGATCCAAATAACCAAGGAGTACACAGCACGAAAGTCAACGAAGGTCGAACCGGAAGCAAAATCATTACTACACTAACGGAGGCGTAATACTTCTATATTTTCAACATTAATCTTATAAAAAAGTTCCAGCACCATTTCTAATGCAAATTTATACTGATATGAGACACATATCGCAGCTGAAAACAACGAATTAACTCATTTCTACAACCAAAACACTAACACCGACCACTCCAACAAGCCGCCATTTGCTACGTTATTTAGATGTAATCCGGAACCTAATATCAAAAATGTGACAGCCCAGCAACTGAAGCTTAAAATTCTCTTCCTTGAAAGAAAATGCATATGTTTAACGACATGAAACCGTAGGTAACATTTCTTCTTAAAAAGAAACCTGTAGGTGTTTTGAGGACGCGGACGTTAGAGGAGCGCTGCGACGAGAGTACGATGAAAGGGATGCTGGGTCACGTGCACAATTAGTTGTCATTGGTCTTGGGGCAAAGATGGCTGCAAACGTTGAGTCTTTGGTACAGTATTGGAAAAAAGTCGACTTGCCTCAGCTCCAGGTAGGCAATTTTACATATTTTTCACAGATCTAAGCTCCAGAAAGACACATCGGTCACATACCAAGAGATCACTCCGCACTGGCGATCAGGAGAGGCTGCAGCTCATCTGAGGAAAATATTGATAGGTTATCAGCAGATATCGATGTTATTATTCGTGGGCTGGGCGTATAGATCGGCTCGTCTTTTGTTGCTCTCCGTTCGATCACTTGACATTCAATGCAAATAGCCGATCGGGATCCCTAGGTCGATTTCGCGGGGAAGTGACGAAAATTTCGATACCTAGTGGACCCCTGATTTGCTGTGGGATTTTGGCAAGCGGCCCCATGTGCAAGGTGTTTGAAACCGCGCGCAGTAGGTACCGCTACATGATGCTGCGCCGGCTCTCAGCTGGGATGCCTCCCGAGCATGAACCACGGTGATGCGGCAAGAAAAGAGACTCTCCGTCCGTCGCATCAACACACCATCCGGCGCTTCCGAAGTCGTCTTTTTTGCTTTCTTTAGCATTTATTACTGCGGGAAACGCTTGTTCAGCGCCAGTGGAAGACGCACGCCTTGATCGCACTAAACACTGAGACTTCGTGATTTTTATTTTGCCTGAAAATTTTGAAACATAAAATGTTATGTTGTCGTAAACAGGGATAAATCATACAATTTTTGAAGACCAAATTGAGGGTTTTCCTAGTCATTGGATATAAATTTGAACACACAGCTCTGAAACATTTAGATTTC
>APH_0185
AGGCTATCAACAATCTCAAGAATTGTATACCGAATAAAATAAGGCAGGAAAATCTCCTGCCAATTCCAACATTGAGGTGAAAATCTGTAAAAGGATTACCGCTAGCGATTTGATGTCTTAAGAATCTTAAGTGAATCAGACTTTTTAAGAAATAAAAAATGATAGAATATTTTCAAAAAAAGTTTTGAATTTCACCTCATTAAAGTACAGCTGAAAACGCCAATGTTTATCCATAATGAAGATCCAAATAACCAAGGAGTACACAGCACGAAAGTCAACGAAGGTCGAACCGGAAGCAAAATCATTACTACACTAACGGAGGCGTAATACTTCTATATTTTCAACATTAATCTTATAAAAAAGTTCCAGCACCATTTCTAATGCAAATTTATACTGATATGAGACACATATCGCAGCTGAAAACAACGAATTAACTCATTTCTACAACCAAAACACTAACACCGACCACTCCAACAAGCCGCCATTTGCTACGTTATTTAGATGTAATCCGGAACCTAATATCAAAAATGTGACAGCCCAGCAACTGAAGCTTAAAATTCTCTTCCTTGAAAGAAAATGCATATGTTTAACGACATGAAACCGTAGGTAACATTTCTTCTTAAAAGGAAACCTGTAGGTGTTTTGAGGACGCGGACGTTAGAGGAGCGCTGCGACGAGAGTACGATGAAAGGGATGCTGGGTCACGTGCACAATTAGTTGTCATTGGTCTTGGGGCAAAGATGGCTGCAAACGTTGAGTCTTTGGTACAGTATTGGAAAAAAGTCGACTTGCCTCAGCTCCAGGTAGGCAATTTTACATATTTTTCACAGATCTAAGCTCCAGAAAGACACATCGGTCACATACCAAGAGATCACTCCGCACTGGCGATCAGGAGAGGCTGCAGCTCATCTGAGGAAAATATTGATAGGTTATCAGCAGATATCGATGTTATTATTCGTGGGCTGGGCGTATAGATCGGCTCGTCTTTTGTTGCTCTCCGTTCGATCACTTGACATTCAATGCAAATAGCCGATCGGGATCCCTAGGTCGATTTCGCGGGGAAGTGACGAAAATTTCGATACCTAGTGGACCCCTGATTTGCTGTGGGATTTTGGCAAGCGGCCCCATGTGCAAGGTGTTTGAAACCGCGCGCAGTAGGTACCGCTACATGATGCTGCGCCGGCTCTCAGCTGGGATGCCTCCCGAGCATGAACCACGGTGATGCGGCAAGAAAAGAGACTCTCCGTCCGTCGCATCAACACACCATCCGGCGCTTCCGAAGTCGTCTTTTTTGCTTTCTTTAGCATTTATTACTGCGGGAAACGCTTGTTCAGCGCCAGTGGAAGACGCACGCCTCGGTCGCACTAAACACTGAGACTTCGTGATTTTTATTTTGCCTGAAAATTTTGAAACATAAAATGTTATGTTGTCGTAAACAGGGATAAATCATACAATTTTTGAAGACCAAATTGAGGGTTTTCCTAGTCATTGGATATAAATTTGAACACACAGCTCTGAAACATTTAGATTTC
>APH_3188
----------------------------ACCGAATAAAATAAGGCAGGAAAATCTCCTGCCAATTCCAACATTGAGGTGAAAATCTGTAAAAGGATTACCGCTAGCGATTTGATGTCTTAAGAATCTTAAGTGAATCAGACTTTTTAAGAAATAAAAAATGATAGAATATTTTCAAAAAAAGTTTTGAATTTCACCTCATTAAAGTACAGCTGAAAACGCCAATGTTTATCCATAATGAAGATCCAAATAACCAAGGAGTACACAGCACGAAAGTCAACGAAGGTCGAACCGGAAGCAAAATCATTACTACACTAACGGAGGCGTAATACTTCTATATTTTCAACATTAATCTTATAAAAAAGTTCCAGCACCATTTCTAATGCAAATTTATACTGATATGAGACACATATCGCAGCTGAAAACAACGAATTAACTCATTTCTACAACCAAAACACTAACACCGACCACTCCAACAAGCCGCCATTTGCTACGTTATTTAGATGTAATCCGGAACCTAATATCAAAAATGTGACAGCCCAGCAACTGAAGCTTAAAATTCTCTTCCTTGAAAGAAAATGCATATGTTTAACGACATGAAACCGTAGGTAACATTTCTTCTTAAAAGGAAACCTGTAGGTGTTTTGAGGACGCGGACGTTAGAGGAGCGCTGCGACGAGAGTACGATGAAAGGGATGCTGGGTCACGTGCACAATTAGTTGTCATTGGTCTTGGGGCAAAGATGGCTGCAAACGTTGAGTCTTTGGTACAGTATTGGAAAAAAGTCGACTTGCCTCAGCTCCAGGTAGGCAATTTTACATATTTTTCACAGATCTAAGCTCCAGAAAGACACATCGGTCACATACCAAGAGATCACTCCGCACTGGCGATCAGGAGAGGCTGCAGCTCATCTGAGGAAAATATTGATAGGTTATCAGCAGATATCGATGTTATTATTCGTGGGCTGGGCGTATAGATCGGCTCGTCTTTTGTTGCTCTCCGTTCGATCACTTGACATTCAATGCAAATAGCCGATCGGGATCCCTAGGTCGATTTCGCGGGGAAGTGACGAAAATTTCGATACCTAGTGGACCCCTGATTTGCTGTGGGATTTTGGCAAGCGGCCCCATGTGCAAGGTGTTTGAAACCGCGCGCAGTAGGTACCGCTACATGATGCTGCGCCGGCTCTCAGCTGGGATGCCTCCCGAGCATGAACCACGGTGATGCGGCAAGAAAAGAGACTCTCCGTCCGTCGCATCAACACACCATCCGGCGCTTCCGAAGTCGTCTTTTTTGCTTTCTTTAGCATTTATTACTGCGGGAAACGCTTGTTCAGCGCCAGTGGAAGACGCACGCCTCGGTCGCACTAAACACTGAGACTTCGTGATTTTTATTTTGCCTGAAAATTTTGAAACATAAAATGTTATGTTGTCGTAAACAGGG-------------------------------------------------------------------------------------------
>APH_0186
AGGCTATCAACAATCTCAAGAATTGTATACCGAATAAAATAAGGCAGGAAAATCTCCTGCCAATTCCAACATTGAGGTGAAAATCTGTAAAAGGATTACCGCTAGCGATTTGATGTCTTAAGAATCTTAAGTGAATCAGACTTTTTAAGAAATAAAAAATGATAGAATATTTTCAAAAAAAGTTTTGAATTTCACCTCATTAAAGTACAGCTGAAAACGCCAATGTTTATCCATAATGAAGATCCAAATAACCAAGGAGTACACAGCACGAAAGTCAACGAAGGTCGAACCGGAAGCAAAATCATTACTACACTAACGGAGGCGTAATACTTCTATATTTTCAACATTAATCTTATCAAAAAGTTCCAGCACCATTTCTAATGCAAATTTATACTGATATGAGACACATATCGCAGCTGAAAACAACGAATTAACTCATTTCTACAACCAAAACACTAACACCGACCACTCCAACAAGCCGCCATTTGCTACGTTATTTAGATGTAATCCGGAACCTAATATCAAAAATGTGACAGCCCAGCAACTGAAGCTTAAAATTCTCTTCCTTGAAAGAAAATGCATATGTTTAACGACATGAAACCGTAGGTAACATTTCTTCTTAAAAGGAAACCTGTAGGTGTTTTGAGGACGCGGACGTTAGAGGAGCGCTGCGACGAGAGTACGATGAAAGGGATGCTGGGTCACGTGCACAATTAGTTGTCATTGGTCTTGGGGCAAAGATGGCTGCAAACGTTGAGTCTTTGGTACAGTATTGGAAAAAAGTCGACTTGCCTCAGCTCCAGGTAGGCAATTTTACATATTTTTCACAGATCTAAGCTCCAGAAAGACACATCGGTCACATACCAAGAGATCACTCCGCACTGGCGATCAGGAGAGGCTGCAGCTCATCTGAGGAAAATATTGATAGGTTATCAGCAGATATCGATGTTATTATTCGTGGGCTGGGCGTATAGATCGGCTCGTCTTTTGTTGCTCTCCGTTCGATCACTTGACATTCAATGCAAATAGCCGATCGGGATCCCTAGGTCGATTTCGCGGGGAAGTGACGAAAATTTCGATACCTAGTGGACCCCTGATTTGCTGTGGGATTTTGGCAAGCGGCCCCATGTGCAAGGTGTTTGAAACCGCGCGCAGTAGGTACCGCTACATGATGCTGCGCCGGCTCTCAGCTGGGATGCCTCCCGAGCATGAACCACGGTGATGCGGCAAGAAAAGAGACTCTCCGTCCGTCGCATCAACACACCATCCGGCGCTTCCGAAGTCGTCTTTTTTGCTTTCTTTAGCATTTATTACTGCGGGAAACGCTTGTTCAGCGCCAGTGGAAGACGCACGCCTCGGTCGCACTAAACACTGAGACTTCGTGATTTTTATTTTGCCTGAAAATTTTGAAACATAAAATGTTATGTTGTCGTAAACAGGGATAAATCATACAATTTTTGAAGACCAAATTGAGGGTTTTCCTAGTCATTGGATATAAATTTGAACACACAGCTCTGAAACATTTAGATTTC
>APH_0674
-------------------------------------------------------CCTGCCAATTCCAACATTGAGGTGAAAATCTGTAAAAGGATTACCGCTAGCGATTTGATGTCTTAAGAATCTTAAGTGAATCAGACTTTTTAAGAAATAAAAAATGATAGAATATTTTCAAAAAAAGTTTTGAATTTCACCTCATTAAAGTACAGCTGAAAACGCCAATGTTTATCCATAATGAAGATCCAAATAACCAAGGAGTACACAGCACGAAAGTCAACGAAGGTCGAACCGGAAGCAAAATCATTACTACACTAACGGAGGCGTAATACTTCTATATTTTCAACATTAATCTTATCAAAAAGTTCCAGCACCATTTCTAATGCAAATTTATACTGATATGAGACACATATCGCAGCTGAAAACAACGAATTAACTCATTTCTACAACCAAAACACTAACACCGACCACTCCAACAAGCCGCCATTTGCTACGTTATTTAGATGTAATCCGGAACCTAATATCAAAAATGTGACAGCCCAGCAACTGAAGCTTAAAATTCTCTTCCTTGAAAGAAAATGCATATGTTTAACGACATGAAACCGTAGGTAACATTTCTTCTTAAAAGGAAACCTGTAGGTGTTTTGAGGACGCGGACGTTAGAGGAGCGCTGCGACGAGAGTACGATGAAAGGGATGCTGGGTCACGTGCACAATTAGTTGTCATTGGTCTTGGGGCAAAGATGGCTGCAAACGTTGAGTCTTTGGTACAGTATTGGAAAAAAGTCGACTTGCCTCAGCTCCAGGTAGGCAATTTTACATATTTTTCACAGATCTAAGCTCCAGAAAGACACATCGGTCACATACCAAGAGATCACTCCGCACTGGCGATCAGGAGAGGCTGCAGCTCATCTGAGGAAAATATTGATAGGTTATCAGCAGATATCGATGTTATTATTCGTGGGCTGGGCGTATAGATCGGCTCGTCTTTTGTTGCTCTCCGTTCGATCACTTGACATTCAATGCAAATAGCCGATCGGGATCCCTAGGTCGATTTCGCGGGGAAGTGACGAAAATTTCGATACCTAGTGGACCCCTGATTTGCTGTGGGATTTTGGCAAGCGGCCCCATGTGCAAGGTGTTTGAAACCGCGCGCAGTAGGTACCGCTACATGATGCTGCGCCGGCTCTCAGCTGGGATGCCTCCCGAGCATGAACCACGGTGATGCGGCAAGAAAAGAGACTCTCCGTCCGTCGCATCAACACACCATCCGGCGCTTCCGAAGTCGTCTTTTTTGCTTTCTTTAGCATTTATTACTGCGGGAAACGCTTGTTCAGCGCCAGTGGAAGACGCACGCCTCGGTCGCACTAAACACTGAGACTTCGTGATTTTTATTTTGCCTGAAAATTTTGAAACATAAAATGTTATGTTGTCGTAAACAGGGATAAATCA-----------------------------------------------------------------------------------
