# Supplementary material for: ﻿Discovery of a new tarantula species from the Madrean Sky Islands and the first documented instance of syntopy between two montane endemics (Araneae, Theraphosidae, Aphonopelma): a case of prior mistaken identity
Source: Zookeys. 2024 Aug 16;1210:61–98. doi: 10.3897/zookeys.1210.125318 (PMC11344175; doi:10.3897/zookeys.1210.125318)
Supplement: Supplementary material 8 — Phylogenomics files [file zookeys-1210-061_article-125318__-s008.zip › Suppl8/individual_UCE_loci/sl_realigned_uce_20010146.fas]

>APH_1357
----------------------------------------------------------------------------------------------------------------------------------------------------CTACACCTAAGCCTACACT----------------------------------------------------------------------------------------------------------------------------------------CTTTCCCTAC-----------------------------------------------------------------------------------------ACGACGCTCTT-----------------------------------------------------------------------------------------------------------------------------------------CCGATC--------------------------------------AATTGTCTTTGCAGAGAGAACTCGATGCCACAGCTACAGAATTGGCCGACAGACAGGATGAAAGTGATATTTCCAGAAAACGTCTGGTCGATCTCAGCAGGGATTTCAAAAAGAACACAACAGAAGTGAGTGACTTGTAATCTATTCC-----------------------------------------------------------------------AGT----------------------------------------------------------------------------------------------------------------------------------------------------------------------------------------------------------------------------------------------------------------------------------------------------------
>APH_0136
GTGGATGTAACACATGGATGAAAGAACAGCCGCAGAAAATTTTCCAAATCGGATTTCAGCAACGGGTTCAAAGATGACGGAAATGTATACAAAGTGATGGATAATACTTTGAATAGGCTTGATTTATTCACAAGACTTCTAAGTATTTTGACACCAAGTTTCACATTTTTGCTGCTACGAATAAAAATTTTATGAAAGAGGAGGCATTACTTTCAGGATGCCCTTTGTAATATTATCTGTAGTACGTTGGGTTTCGCAACTGAAAGGCCTGGGTTCGAATCCCATCCTCGCAGAGGTAAAATGTTTTCCTTACTCCTGATTATATAAAGTTTGAAGTAGTATTTTCTTATCATTAGTAAGCATAATCAAAACCATATCTCGGTATTAATAAGAATTGCCATGACAACGTTTTTGGCACTCATGAGGATTTTTTTATGCACTCATGAGGATTGCGCGGTGTATTAGCCTCTCATTTTGAATCATATCTGGGTATGTGGACTGTTTGACATTGTTTTCTGTTCACCGCACGTGTTGCTATCTGTTGCTTATATCGCTCTCATTCTTATTTTGAAGGGAACTGAAATGAACCTTTTAAATTGTCTTTGCAGAGAGAACTCGATGCCACAGCTACAGAATTGGCCGACAGACAGGATGAAAGTGATATTTCCAGAAAACGTCTGGTCGATCTCAGCAGGGATTTCAAAAAGAACACAACAGAAGTGAGTGACTTGTAATCTATTTCTTTTAGTTTATGGTTTCCATGTTTCATCTTTGGGAAGATATCTTCAGAAACTAACTTTAGAGGTAACAGAAAGTGAAGGAATGCACCGAAGAAAAACATGCAGAATTCTACAAAATCTTG---AGGTCTCTGAGGTTTAACGTCAATTATTGGTTCGATGCATAAGTTCGTGCCGTTTTATTTCAGGTTGCTTTTGCAGGATAATAGCGATGGTGTAGATGAACCGTTGTATATCAAAATGTAGCTTGTACTATTGTGTATCCAGCTCAAATTGCGTTGCGTGATTGTGATCCATGGTTTTTGTCTTAACAGGTCCGGAAGTATGGAGTGTCAGGTTGACAAGAAGGTCCATTTCCGACATCTGCTCCTGTA
>APH_4005
GTGGATGTAACACATGGATGAAACAACAGCCGCAGAAAATTTTCCAAATCGGATTTCAGCAACGGGTTCAAAGATGACGGAAATGTATACAAAGTGATGGATAATACTTTGAATAGGCTTGATTTATTCACAAGACTTCTAAGTATTTTGACACCAAGTTTCACATTTTTGCTGCTACGAATAAAAATTTTATGAAAGAGGAGGCATTACTTTCAGGATGCCCTTTGTAATATTATCTGTAGTACGTTGGGTTTCGCAACTGAAAGGCCTGGGTTCGAATCCCATCCTCGCAGAGGTAAAATGTTTTCCTTACTCCTGATTATATAAAGTTTGAAGTAGTATTTTCTTATCATTAGTAAGCATAATCAAAACCATATCTCGGTATTAATAAGAATTGCCATGACAACGTTTTTGGCACTCATGAGGATTTTTTTATGCACTCATGAGGATTGCGCGGTGTATTAGCCTCTCATTTTGAATCATATCTGGGTATGTGGACTGTTTGACATTGTTTTCTGTTCACCGCACGTGTTGCTATCTGTTGCTTATATCGCTCTCATTCTTATTTTGAAGGGAACTGAAATGAACCTTTTAAATTGTCTTTGCAGAGAGAACTCGATGCCACAGCTACAGAATTGGCCGACAGACAGGATGAAAGTGATATTTCCAGAAAACGTCTGGTCGATCTCAGCAGGGATTTCAAAAAGAACACAACAGAAGTGAGTGACTTGTAATCTATTTCTTTTAGTTTATGGTTTCCATGTTTCATCTTTGGGAAGATATCTTCAGAAACTAACTTTAGAGGTAACAGAAAGTGAAGGAATGCACCGAAGAAAAACATGCAGAATTCTACAAAATCTTGCTCAGGTCTCTGAGGTTTAACGTCAATTATTGGTTCGATGCATAAGTTCGTGCCATTTTATTTCAGGTTGCTTTTGCAGGATAATAGCGATGGTGTAGATGAACCGTTGTATATCAAAGTGTAGCTTGTACTATTGTGTATCCAGCTCAAATTGCGTTGCGTGATTGTGATGCATGGTTTTTGTCTTAACAGGTCCGGAAGTATGGAGTGTCAGGTTGACAAGAAGGTCCATTTCCGACATCT---------
>APH_0683
GTGGATGTAACACATGGATGAAAGAACAGCCGCAGAAAATTTTCCAAATCGGATTTCAGCAATGGGTTCAAAGATGGCGGAAATGTATACAAAGTGATGGACAATACTTTGAATAGGCTTGATTTATTCACAAGACTTCTAAGTATTTTGACACCAAGTTTCACATTTTTGCTGCTACGAATAAAAATTTTATGAAAGAGGAGGCATTACTTTCAGGATGCCCTTTGTAATATTATCTGTAGTACGTTGGGTTTCGCAACTGAAAGGCCTGGGTTCGAATCCCATCCTCGCAGAGGTAAAATGTTTTCCTTACTCCTGATTATATAAAGTTTGAAGTAGTATTTTCTTATCATTAGTAAGCATAATCAAAACCATATCTCGGTATTAATAAGAATTGCCATGACAACGTTTTTGGCACTCATGAGGATTTTTTTATGCACTCATGAGGATTGCGCGGTGTATTAGCCTCTCATTTTGAATCATATCTGGGTATGTGGACTGTTTGACATTGTTTTCTGTTCACCGCACGTGTTGCTATCTGTTGCTTATATCGCTCTCATTCTTATTTTGAAGGGAACTGAAATGAACCTTTTAAATTGTCTTTGCAGAGAGAACTCGATGCCACAGCTACAGAATTGGCCGACAGACAGGATGAAAGTGATATTTCCAGAAAACGTCTGGTCGATCTCAGCAGGGATTTCAAAAAGAACACAACAGAAGTGAGTGACTTGTAATCTATTTCTTTTAGTTTATGGTTTCCATGTTTCATCTTTGGGAAGATATCTTCAGAAACTAACTTTAGAGGTAACAGAAAGTGAAGGAATGCACCGAAGAAAAACATGCAGAATTCTACAAAATCTTTCTGAGGTCTCTGAGGTTTAACGTCAATTATTGGTTCGATGCATAAGTTCGTGCCATTTTATTTCAGGTTGCTTTTGCAGGATAATAGCGATGGTGTAGATGAACCGTTGTATATCAAAGTGTAGCTTGTACTATTGTGTATCCAGCTCAAATTGCGTTGCGTGATTGTGATCCATGGTTTTTGTCTTAACAGGTCCGGAAGTATGGAGTGTCAGGTTGACAAGAAGGTCCATTTCCGACATCTGCTCCTGTA
>APH_0622
---------------------------------------------------------------------------------------------------------------------------------ACAAGACTTCTAAGTATTTTGACACCAAGTTTCACATTTTTGCTGCTACGAATAAAAATTTTATGGAGGAGGAGGCATTACTTTCAGGATGCCCTTTGTAATATTATCTGTAGTACGTTGGGTTTCGCAACTGAAAGGCCTGGGTTCGAATCCCATCCTCGCAGAGGTAAAATGTTTTCCTTACTCCTGATTATATAAAGTTTGAAGTAGTATTTTCTTATCATTAGTAAGCATAATCAAAACCATATCTCGGTATTAATAAGAATTGCCATGACAACGTTTTTGGCACTCATGAGGATTTTTTTATGCACTCATGAGGATTGCGCGGTGTATTAGCCTCTCATTTTGAATCATATCTGGGTATGTGGACTGTTTGACATTGTTTTCTGTTCACCGCACGTGTTGCTATCTGTTGCTTATATCGCTCTCATTCTTATTTTGAAGGGAACTGAAATGAACCTTTTAAATTGTCTTTGCAGAGAGAACTCGATGCCACAGCTACAGAATTGGCCGACAGACAGGATGAAAGTGATATTTCCAGAAAACGTCTGGTCGATCTCAGCAGGGATTTCAAAAAGAACACAACAGAAGTGAGTGACTTGTAATCTATTTCTTTTAGTTTATGGTTTCCATGTTTCATCTTTGGGAAGATATCTTCAGAAACTAACTTTAGAGGTAACAGAAAGTGAAGGAATGCACCGAAGAAAAACATGCAGAATTCTACAAAATCTTG---AGGTCTCTGAGGTTTAACGTCAATTATTGGTTCGATGCATAAGTTCGTGCCATTTTATTTCAGGTTGCTTTTGCAGGATAATAGCGATGGTGTAGATGAACCGTTGT----------------------------------------------------------------------------------------------------------------------------------------------
>APH_1602
GTGGATGTAACACATGGATGAAAGAACAGCCGCAGAAAATTTTCCAAATCGGATTTCAGCAACGGGTTCAAAGATGACGGAAATGTATACAAAGTGATGGATAATACTTTGAATAGGCTTGATTTATTCACAAGACTTCTAAGTATTTTGACACCAAGTTTCACATTTTTGCTGCTACGAATAAAAATTTTATGAAAGAGGAGGCATTACTTTCAGGATGCCCTTTGTAATATTATCTGTAGTACGTTGGGTTTCGCAACTGAAAGGCCTGGGTTCGAATCCCATCCTCGCAGAGGTAAAATGTTTTCCTTACTCCTGATTATATAAAGTTTGAAGTAGTATTTTCTTATCATTAGTAAGCATAATCAAAACCATATCTCGGTATTAATAAGAATTGCCATGACAACGTTTTTGGCACTCATGAGGATTTTTTTATGCACTCGTGAGGATTGCGCGGTGTATTAGCCTCTCATTTTGAATCATATCTGGGTATGTGGACTGTTTGACATTGTTTTCTGTTCACCGCACGTGTTGCTATCTGTTGCTTATATCGCTCTCATTCTGATTTTGAAGGGAACTAAAATGAACCTTTTAAATTGTCTTTGCAGAGAGAACTCGATGCCACAGCTACAGAATTGGCCGACAGACAGGATGAAAGTGATATTTCCAGAAAACGTCTGGTCGATCTCAGCAGGGATTTCAAAAAGAACACAACAGAAGTGAGTGACTTGTAATCTATTTCTTTCAGTTTATGGTTTCCATGTTTCATCTTTGGGAAGATATCTTCAGAAACTAACTTTAGAGGTAACAGAAAGTGAAGGAATGTACCGAAGAAAAACATGCAGAATTCTACAAAATTTTGCTCAGGTCTCTGAGGTTTAACGTCAATTATTGGTTCGATGCATAAGTTCGTGCGATTTTATTTAAGGTTGCTTTTGCTGGATAATAGCGATGGTGTAGATGAACCGTTGTATATCAAAGTGTAGCTTGTACTATTGTGTATCCAGCTCAAAATGCGTTGCGTGATTGTGATACATGGTTTTTGTTTTAACAGGTCCGGAAGTATGGAGTGTCAGGTTGACAAGAAGGTCCATTTCCGACATTTGCTCCTGTA
>APH_1438
-----------------------------------------------------------------------------------------------------------------------------------------------------------------------------------------------------------------------------------------------------------------------------------------------------------------------------------------------------------------------------------------------------------------------------------------------------------------------------------------------------------------------------------------------------------------------------------------------------------------AAATTGTCTTTGCAGAGAGAACTCGATGCCACAGCTACAGAATTGGCCGACAGACAGGATGAAAGTGATATTTCCAGAAAACGTCTGGTCGATCTCAGCAGGGATTTCAAAAAGAACACAACAGAAGTGAGTGACTTGTAATCTATTTCTTTTAGTTTATGGTTTCCATGTTTCATCTTTGGGAAGATATCTTCAGAAACTAACTTTAGAGGTAACAGAAAGTGAAGGAATGTACCGAAGAAAAACATGCAGAATTCTACAAAATTTTG---AGGTCTCTGAGGTTTAACGTCAATTATTGGTTCGATGCAT-----------------------------------------------------------------------------------------------------------------------------------------------------------------------------------------------------------------
>APH_3177
GTGGATGTAACACATGGATGAAAGAACAGCCGCAGAAAATTTTCCAAATCGGATTTCAGCAACGGGTTCAAAGATGACGGAAATGTATACAAAGTGATGGATAATACTTTGAATAGGCTTGATTTATTCACAAGACTTCTAAGTATTTTGACACCAAGTTTCACATTTTTGCTGCTGCGAATAAAAATTTTATGAAAGAGGAGGCATTACTTTCAGGATGCCCTTTGTAATATTATCTGTAGTACGTTGGGTTTCGCAACAGAAAGGCCTGGGTTCGAATCCCATCCTCGCAGAGGTAAAATGTTTTCCTTACTCCTGATTATATAAAGTTTGAAGTAGTATTTTCTTATCATTAGTAAGCATAATCAAAACCATATCTCGGTATTAATAAGAATTGCCATGACAACGTTTTTGGCACTCATGAGGATTTTTTTATGCACTCATGAGGACTGCGCGGTGTATTAGCCTCTCATTTTGAATCATATCTGGGTATGTGGACTGTTTGACATTGTTTTCTGTTCACCGCACGTGTTGCTATCTGTTGTTTATATCGCTCTCATTCTTATTTTGAAGGGAACTAAAATGAACCTTTTAAATTGTCTTTGCAGAGAGAACTCGATGCCACAGCTACAGAATTGGCCGACAGACAGGATGAAAGTGATATTTCCAGAAAACGTCTGGTCGATCTCAGCAGGGATTTCAAAAAGAACACAACAGAAGTGAGTGACTTGTAATCTATTTCTTTCAGTTTATGGTTCCCATGTTTCATCTTTGGGAAGATATCTTCAGAAACTAACTTTAGAGGTAACAGAAAGTGAAGGAATGCACCGAAGAAAAACACGCAGAATTCTACAAAATCTT---CAAGTCTCTGAGGTTTAACGTCAATTATTGGTTTGATGCATAAGTTCGTGCCATTTTATTTCATTTTGCTTTTGCAGGATAATAGCGATGGTGTAGATGAACCGTTGTATATCAAAGTGTAGCTTGTACTATTGTGTATCCAGCTCAAATTGCTTTGCGTGATTGTGATACATGGTTTTTGTCTTAACAGGTCCGGAAGTATGGAGTGTCAGGTTGACAAGAAAGTCCATTTCCGACATTTGCTCCTGTA
>APH_1535
GTGGCTGTAAGGCGCGAATGAAACAAAAGCCACAGAAATTTTTCCAAGCCGGATTTCATCAATGGGTTCAAAGATGACGGAAATGTATACAAAGTGATGGATAATACTTTGAATATGCTTGATTTATTCACAAGACTTCTAAGTATTTTGACACCAAGTTTCACATTTTTGCTGCTACGAATAAAAATTTTATGAAAGAGGAGGCATTACTTTCAGGATGCCCTTTGTAATATTATCTGTAGTACGTTGGGTTTCGCAACAGAAAGGCCTGGGTTCGAATCCCATCCTCGCAGAGGTAAAATGTTTTCCTTACTCCTGATTATATAAAGTTTGAAGTAGTATTTTCTTATCATTAGTAAGCATAATCAAAACCATATCTCGGTATTAATAAGAATTGCCATGACAACGTTTTTGGCACTCATGAGGATTTTTTTATGCACTCATTAGGATTGCGCGGTGTATTAGCCTCTCATTTTGAATCATATCTGGGTATGTGGACTGTTTGACATTGTTTTCTGTTCACCGCACGTGTTGCTATCTGTTGTTTATATCGCTCTCATTCTTATTTTGAAGGGAACTAAAATGAACCTTTTAAATTGTCTTTGCAGAGAGAACTCGATGCCACAGCTACAGAATTGGCCGACAGACAGGATGAAAGTGATATTTCCAGAAAACGTCTGGTCGATCTCAGCAGGGATTTCAAAAAGAACACAACAGAAGTGAGTGACTTGTAATCTATTTCTTTCAGTTTATGGTTTCCATGTTTCATCTTTGGGAAGATATCTTTAGAAACTAACTTTAGAGGTAACAGAAAGTGAAGGAATGCACCGAAGAAAAACATGCAGAATTCTACAAAATCTTTCTCAAGTCTCTGAGGTTTAACTTCAATTATTGGTTTGATGCATAAGTTCGTGCCATTTTATTTCAGGTTGCTTTTGCAGGATAATAGCGATGGTGTAGATGAACCGTTGTATATCAAAGTGTAGCTTGTACTATTGTGTATCCAGCTCAAATTGCGTTGCGTGATTGTGATACATGGTTTTTGTTTTAACAGGTCCGGAAGTATGGAGTGTCAGGTTGACAAGAAGGTCCATTTCCGATATCTGCTCCTGTA
>APH_4024
------GTAACACATGGATGAAAGAACAGCTGCAGAAAATTTTCCAAATCGGATTTCAGCAACGGGTTCAAAGATGACGGAAATGTATACAAAGTGATGGATAATACTTTGAATAGGCTTGATTTATTCACAAGACTTCTAAGTATTCTGACACCAAGTTTCACATTTTTGCTGCTACGAATAAAAATTTTATGAAAGAGGAGGCATTACTTTCAGGATGCCCTTTGTAATATTATCTGTAGTACGTTGGGTTTCGCAACTGAAAGGCCTGGGTTCGAATCCCATCCTCGCAGAGGTAAAATGTTTTCCTTACTCCTGATTATATAAAGTTTGAAGTAGTATTTTCTTATCATTAGTAAGCATAATCAAAACCATATCTCGGTATTAATAAGAATTGCCATGACAACGTTTTTGGCACTCATGAGAATTTTTTTATGCACTCATGAGGATTGCGCGGTGTATTAGCCTCTCATTTTGAATCATATCTGGGTATATGGACTGTTTGACATTGTTTTCTGTTCACCGCACGTGTTGCTATCTGTTGCTTATATCGCTCTCATTCTTATTTTGAAGGGAACTAAAATGAACCTTTTAAATTGTCTTTGCAGAGAGAACTCGATGCCACAGCTACAGAATTGGCCGACAGACAGGATGAAAGTGATATTTCCAGAAAACGTCTGGTCGATCTCAGCAGGGATTTCAAAAAGAACACAACAGAAGTGAGTGACTTGTAATCTATTTCTTTTAGTTTATGGTTTCCATGTTTCATCTTTGGGAAGATATCTTCAGAAACTAACTTTAGAGGTAACAGAAAGTGAAGGAATGCACCGAAGAAAAACATGCAGAATTCTACAAAATCTTTCTCAAGTCTCTGAGGTTTAACGTCAATTATTGGTTTGATGCATAAGTTCGTGCCATTTTATTTCAGGTTGCTTTTGCAGGATAATAGCGATGGTGTAGATGAACCGTTGTATATCAAAGTGTAGCTTGTACTATTGTGTATCCAGCTCAAATTGCGTTGCGTGATTGTGATACATGGTTTTTGTTTTAACAGGTCCGGAAGTATGGAGTGTCAGGTTGACAAGAAGGTCCATTTCCGACATCT---------
>APH_5003
------------------------------------------------------------------------------------------------------------------------------------------------------------------------------------------------------------------------------------------------------------------------------------------------------------------------------------------------------------------------------------------TCGGTATTAATAAGAATTGCCATGACAACGTTTTTGGCACTCATGAGGATTTTTTTATGCACTTATGAGGATTGCGCGGTGTATTAGCCTCTCATTTTGAATCATATCTGGGTATGTGGACTGTTTGACATTGTTTTCTGTTCACCGCACGTGTTGCTATCTGTTGCTTATATCGCTCTCATTCTTATTTTGAAGGGAACTAAAATGAACCTTTTAAATTGTCTTTGCAGAGAGAACTCGATGCCACAGCTACAGAATTGGCCGACAGACAGGATGAAAGTGATATTTCCAGAAAACGTCTGGTCGATCTCAGCAGGGATTTCAAAAAGAACACAACAGAAGTGAGTGACTTGTAATCTATTTCTTTTAGTTTATGGTTTCCATGTTTCATCTTTGGGAAGATATCTTCAGAAACTAACTTTAGAGGTAACAGAAAGTGAAGGAATGCACCG-AGAAAAACATGCAGAATTCTACAAAATCTTTCTCAAGTCTCTGAGGTTTAACGTCAATTATTGGTT-GATGCATAAGTTCGTGCCGTTTTATTTCAGGTTGCTTTTGCAGGATAATAGCGATGGTGTAGATGAACCGTTGTATATCAAAGTGTAGCTTGTACTATTGTTTATCCAGCTCAAATTGCGTTGCGTGATTGTGATCCATGGTTTTTGTTTTAACAGGTCCGGAAGTATGGAGTGTCAGGTTGACAAGAAGGTCCATTTCCGACATCTGCTCCTGTA
>APH_3191
------------------------------------------------------------------------------------GTATACAAAGTGATGGATAATACTTTGAATAGGCTTGATTTATTCACAAGACTTCTAAGTATTTTGACACCAAGTTTCATATTTTTGCTGCTACGAATAAAAATTTTATGAAAGAGGAGGCATTACTTTCAGGATGCCCTTTGTAATATTATCTGTAGTACGTTGGGTTTCACAACTGAAAGGCCTGGGTTCGAATCCCATCCTCGCAGAGGTAAAATGTTTTCCTTACTCCTGATTATATAAAGTTTGAAGTAGTATTTTCTTATCATTAGTAAGCATAATCAAAACCATATCTCGGTATTAATAAGAATTGCCATGACAACGTTTTTGGCACTCATG----------------------AGGATTGCGCGGTGTATTAGCCTCTCATTTTGAATCATATCTGGGTATGTGGACTGTTTGACATTGTTTTCTGTTCACCGCACGTGTTGCTATCTGTTGCTTATATCGCTCTCATTCTTATTTTGAAGGGAACTAAAATGAACCTTTTAAATTGTCTTTGCAGAGAGAACTCGATGCCACAGCTACAGAATTGGCCGACAGACAGGATGAAAGTGATATTTCCAGAAAACGTCTGGTCGATCTCAGCAGGGATTTCAAAAAGAACACAACAGAAGTGAGTGACTTGTAATCTATTTCTTTCAGTTTATGGTTTCCATGTTTCATCTTTGGGAAGATATCTTCGGAAGCTAACTTTAGAGGTAACAGAAAGTGAAGGAATGCACCGAAGAAAAACATGCAGAATTCTACAAAATCTTTCTCAAGTCTCTGAGGTTTAACGTCAATTATTGGTTTGATGCATAAGTTCGTGCCGTTTTATTTCAGGTTGCTTTTGCAGGATAATAGCGATGGTGTAGATGAACCGTTGTATATCAAAGTGTAGCTTGTACTATTGTGTATCCAGCTCAAATTGCGTTGCGTGATTGTGATACATGGTTTTTGTTTTAACAGGTCCGGAAGTATGGAGTGTCAGGTTGACAAGAAGGTCCATTTCCGACATCTGCTCCTGTA
>APH_0772
GTGGATGTAACACATGGATGAAAGAACAGCCGCAGAAAATTTTCCAAATCGGATTTCAGCAACGGGTTCAAAGATGACGGAAATGTATACAAAGTGATGGATAATACTTTGAATAGGCTTGATTTATTCACAAGACTTCTAAGTATTTTGACACCAAGTTTCACATTTTTGCTGCTACGAATAAAAATTTTATGAAAGAGGAGGCATTACTTTCAGGATGCCCTTTGTAATATTATCTGTAGTACGTTGGGTTTCGCAACAGAAAGGCCTGGGTTCGAATCCCATCCTCGCAGAGGTAAAATGTTTTCCTTACTCCTGATTATATAAAGTTTGAAGTAGTATTTTCTTATCATTAGTAAGCATAATCAAAACCATATCTCGGTATTAATAAGAATTGCCATGACAACGTTTTTGGCACTCATGAGGATTTTTTTATGCACTCATTAGGATTGCGCGGTGTATTAGCCTCTCATTTTGAATCATATCTGGGTATGTGGACTGTTTGACATTGTTTTCTGTTCACCGCACGTGTTGCTATCTGTTGTTTATATCGCTCTCATTCTTATTTTGAAGGGAACTAAAATGAACCTTTTAAATTGTCTTTACAGAGAGAACTCGATGCCACAGCTACAGAATTGGCCGACAGACAGGATGAAAGTGATATTTCCAGAAAACGTCTGGTCGATCTCAGCAGGGATTTCAAAAAGAACACAACAGAAGTGAGTGACTTGTAATCTGTTTCTTTCGGTTTATGGTTTCCATGTTTCATCTTTGGGAAGATATCTTCGGAAACTAACTTTAGAGGTAACAGAAAGTGAAGGAATGCACCGAAGAAAAACATGCAGAATTCTACAAAATCTTTCTCAAGTCTCTGAGGTTTAACGTCAATTATTGGTTTGATGCATAAGTTCGTGCCATTTTATTTCAGGTTGCTTTTGCAGGATAATAGCGATGGTGTAGATGAACCGTTGTATATCAAAGTGTAGCTTGTACTATTGTGTATCCAGCTCAAATTGCGTTGCGTGATTGTGATACATGGTTTTTGTTTTAACAGGTCCGGAAGTATGGAGTGTCAGGTTGACAAGAAGGTCCATTTCCGATATCTGCTCCTGTA
>APH_4021
GTGGATGTAACACATGGATGAAAGAACAGCCGCAGAAAATTTTCCAAATCGGATTTCAGCAACGGGTTCAAAGATGACGGAAATGTATACAAAGTGACGGATAATACTTTGAATAGGCTTGATTTATTCACAAGACTTCTAAGTATTTTGACACCAAGTTTCACATTTTTGCTGCTACGAATAAAAATTTTATGAAAGAGGAGGCATTACTTTCAGGATGCCCTTTGTAATATTATCTGCAGTACGTTGGGTTTCGCAACTGAAAGGCCTGGGTTCGAATCCCATCCTCGCAGAGGTAAAATTTTTTCCTTACTCCTGATTATATAAAGTTTGAAGTAGTATTTTCTTATCATTAGTAAGCATAATCAAAACCATATCTCGATATTAATAAGAATTGCCATGACAACGTTTTTGGCACTCATGAGGATTTTTTTATGCACTCATGAGGATTGCGCGGTGTATTAGCCTCTCATTTTGAATCATATCTGGGTATGTGGACTGTTTGACATTGTTTTCTGTTCACCGCACGTGTTGCTATCTGTTGTTTATATCGCTCTCATTCTTATTTTGAAGGGAACTAAAATGAACCTTTTAAATTGTCTTTGCAGAGAGAACTCGATGCCACAGCTACAGAATTGGCCGACAGACAGGATGAAAGTGATATTTCCAGAAAACGTCTGGTCGATCTCAGCAGGGATTTCAAAAAGAACACAACAGAAGTGAGTGACTTGTAATCTATTTCTTTCAGTTTATGGTTTCCATGTTTCATCTTTGGGAAGATATCTTCGGAAACTAACTTTAGAGGTAACAGAAAGTGAAGGAATGCACCGAAGAAAAACATGCAGAATTCTACAAAATCTTTCTCAAGTCTCTGAGGTTTAACGTCAATTATTGGTTTGATGCATAAGTTCGTGCCATTTTATTTCAGGTTGCTTTTGCAGGATAATAGCGATGGTGTAGATGAACCGTTGTATATCAAAGTGTAGCTTGTACTATTGTGTATCCAGCTCAAATTGCGTTGCGTGATTGTGATCCATGGTTTTTGTTTTAACAGGTCCGGAAGTATGGAGTGTCAGGTTGACAAGAAGGTCCATTTCCGACATCTGCTCCTGTA
>APH_0880
GTGGATGTAACACATGGATGAAAGAACAGCCGCAGAAAATTTTCCAAATCGGATTTCAGCAACGGGTTCAAAGATGACGGAAATGTATACAAAGTGATGGATAATACTTTGAATAGGCTTGATTTATTCACAAGACTTCTAAGTATTTTGACACCAAGTTTCACATTTTTGCTGCTACGAATAAAAATTTTATGAAAGAGGAGGCATTACTTTCAGGATGCCCTTTGTAATATTATCTGTAGTACGTTGGGTTTCGCAACTGAAAGGCCTGGGTTCGAATCCCATCCTCGCAGAGGTAAAATGTTTTCCTTACTCCTGATTATATAAAGTTTGAAGCAGTATTTTCTTATCATTAGTAAGCATAATCAAAACCATATCTCGGTATTAATAAGAATTGCCATGACAACGTTTTTGGCACTCATGAGGATTTTTTTATGCACTCATGAGGATTGCGCGGTGTATTAGCCTCTCATTTTGAATCATATCTGGGTATGTGGACTGTTTGACATTGTTTTCTGTTCACCGCACGTGTTGCTATCTGTTGTTTATATCGCTCTCATTCTTATTTTGAAGGGAACTAAAATGAACCTTTTAAATTGTCTTTGCAGAGAGAACTCGATGCCACAGCTACAGAATTGGCCGACAGACAGGATGAAAGTGATATTTCCAGAAAACGTCTGGTCGATCTCAGCAGGGATTTCAAAAAGAACACAACAGAAGTGAGTGACTTGTAATCTATTTCTTTCAGTTTATGGTTTCCATGTTTCATCTTTGGGAAGATATCTTCAGAAACTAACTTTAGAGGTAACAGAAAGTGAAGGAATGCACAGAAGAAAAACATGCAGAATTCTACAAAATCTTT---AAGTCTCTGAGGTTTAACGTCAATTATTGGTTTGATGCATAAGTTCGTGCCATTTTATTTCATTTTGCTTTTGCAGGATAATAGCGATGGTGTAGATGAACCGTTGTATATCAAAATGTAGCTTGTACTATTGTGTATCCAGCTCAAATTGCGTTGCGTGATTGTGATCCATGGTTTTTGTCTTAACAGGTCCGGAAGTATGGAGTGTCAGGTTGACAAGAAGGTCCATTTCCGACATCTGCTCCTGTA
>APH_5079
---------------------------------------------------------------------------------------------GTGATGGACAATACTTTGAATAGGCTTGATTTATTCACAAGACTTCTAAGTATTTTGACACCAAGTTTCACATTTTTGCTGCTACGAATAAAAATTTTATGAAAGAGGAGGCATTACTTTCAGGATGCCCTTTGTAATATTATCTGTAGTACGTTGGGTTTCGCAACTGAAAGGCCTGGGTTCGAATCCCATCCTCGCAGAGGTAAAATGTTTTCCTTACTCCTGATTATATAAAGTTTGAAGTAGTATTTTCTTATCATTAGTAAGCATAATCAAAACCATATCTCGGTATTAATAAGAATTGCCATGACAACGTTTTTGGCACTCATGAGGATTTTTTTATGCACTCATGAGGATTGCGCGGTGTATTAGCCTCTCATTTTGAATCATATCTAGGTATGTGGACTGTTTGACATTGTTTTCTGTTCACCGCACGTATTGCTATCTGTTGTTTATATCGCTCTCATTCTTATTTTGAAGGGAACTAAAATGAACCTTTTAAATTGTCTTTGCAGAGAGAACTCGATGCCACAGCTACAGAATTGGCCGACAGACAGGATGAAAGTGATATTTCCAGAAAACGTCTGGTCGATCTCAGCAGGGATTTCAAAAAGAACACAACAGAAGTGAGTGACTTGTAATCTATTTCTTTCAGTTTATGGTTTCCATGTTTCATCTTTGGGAAGATATCTTCAGAAACTAACTTTAGAGGTAACAGAAAGTGAAGGAATGCACCGAAGAAAAACATGCAGAATTCTACAAAATCTTTCTCAAGTCTCTGAGGTTTAACGTCAATTATTGGTTTGATGCATAAGTTCGTGCCATTTTATTTCAGGTTGCTTTTGCAGGATAATAGCGATGGTGTAGATGAACCGTTGT----------------------------------------------------------------------------------------------------------------------------------------------
>APH_4029
GTGGATGTAACACATGGATGAAAGAACAGCCGCAGAAAATTTTCCAAATCGGATTTCAGCAACGGGTTCAAAGATGACGGAAATGTATACAAAGTGATGGATAATACTTTGAATAGGCTTGATTTATTCACAAGACTTCTAAGTATTTTGACACCAAGTTTCACATTTTTGCTGCTACGAATAAAAATTTTATGAAAGAGGAGGCATTACTTTCAGGATGCCCTTTGTAATATTATCTGTAGTACGTTGGGTTTCGCAACTGAAAGGCCTGGGTTCGAATCCCATCCTCGCAGAGGTAAAATGTTTTCCTTACTCCTGATTATATAAAGTTTGAAGTAGTATTTTCTTATCATTAGTAAGCATAATCAAAACCATATCTCGGTATTAATAAGAATTGCCATGACAACGTTTTTGGCACTCATGAGGATTTTTTTATGCACTCATGAGGATTGCGCGGTGTATTAGCCTCTCATTTTGAATCATATCTGGGTATGTGGACTGTTTGACATTGTTTTCTGTTCACCGCACGTGTTGCTATCTGTTGTTTATATCGCTCTCATTCTTATTTTGAAGGGAACTAAAATGAACCTTTTAAATTGTCTTTGCAGAGAGAACTCGATGCCACAGCTACAGAATTGGCCGACAGACAGGATGAAAGTGATATTTCCAGAAAACGTCTGGTCGATCTCAGCAGGGATTTCAAAAAGAACACAACAGAAGTGAGTGACTTGTAATCTATTTCTTTCAGTTTATGGTTTCCATGTTTCATCTTTGGGAAGATATCTTTAGAAACTAACTTTAGAGGTAACAGAAAGTGAAGGAATGCACCGAAGAAAAACATGCAGAATTCTACAAAATCTTTCTCAAGTCTCTGAGGTTTAACTTCAATTATTGGTTTGATGCATAAGTTCGTGCCATTTTATTTCAGGTTGCTTTTGCAGGATAATAGCGATGGTGTAGATGAACCGTTGT----------------------------------------------------------------------------------------------------------------------------------------------
>APH_0185
GTGGATGTAACACATGGATGAAAGAACAGCCGCAGAAAATTTTCCAAATCGGATTTCAGCAACGGGTTCAAAGATGACGGAAATGTATACAAAGTGATGGATAATACTTTGAATAGGCTTGATTTATTCACAAGACTTCTAAGTATTTTGACACCAAGTTTCACATTTTTGCTGCTACGAATAAAAATTTTATGAAAGAGGAGGCCTTACTTTCAGGATGCCCTTTGTAATATTATTTGTAGTACGTTGGGTTTCGCAACTGAAAGGCCTGGGTTCGAATCCCATCCTCGCAGAGGTAAAATGTTTTCCTTACTCCTGATTATATAAAGTTTGAAGTAGTATTTTCTTATCATTAGTAAGCATAATCAAAACCATATCTCGGTATTAATAAGAATTGCCATGACAACGTTTTTGGCACTCATGAGGATTTTTTTATGCACTCATGAGGATTGCGCGGTGTATTAGCCTCTCATTTTGAATCATATCTGGGTATGTGGACTGTTTGACATTGTTTTCTGTTCACCGCACGTGTTGCTATCTGTTGTTTATATCGCTCTCATTCTTATTTTGAAGGGAACTAAAATGAACCTTTTAAATTGTCTTTGCAGAGAGAACTCGATGCCACAGCTACAGAATTGGCCGACAGACAGGATGAAAGTGATATTTCCAGAAAACGTCTGGTCGATCTCAGCAGGGATTTCAAAAAGAACACAACAGAAGTGAGTGACTTGTAATCTATTCCTTTCAGTTTATGGTTTCCATGTTTCATCTTTGGGAAGATATCTTCGGAAACTAACTTTAGAGGTAACAGAAAGTGAAGGAATGCACCGAAGAAAAACATGCAGAATTCTACAAAATCTTTCTCAAGTCTCTGAGGTTTAACGTCAATTATTGGTTTGATGCATAAGTTCGTGCCATTTTATTTCAGGTTGCTTTTGCAGGATAATAGCGATGGTGTAGATGAACCGTTGTATATCAAAGTGTAGCTTGTACTATTGTGTATCCAGCTCAAATTGCGTTGCGTGATTGTGGTACATGGTTTTTGTTTTAACAGGTCCGGAAGTATGGAGTGTCAGGTTGACAAGAAGGTCCATTTCCGACATCT---------
>APH_0674
------GTAACACATGGATGAAAGAACAGCCGCAGAAAATTTTCCAAATCGGATTTCAGCAACGGGTTCAAAGATGACGGAAATGTATACAAAGTGATGGATAATACTTTGAATAGGCTTGATTTATTCACAAGACTTCTAAGTATTTTGACACCAAGTTTCACATTTTTGCTGCTACGAATAAAAATTTTATGAAAGAGGAGGCCTTACTTTCAGGATGCCCTTTGTAATATTATTTGTAGTACGTTGGGTTTCGCAACTGAAAGGCCTGGGTTCGAATCCCATCCTCGCAGAGGTAAAATGTTTTCCTTACTCCTGATTATATAAAGTTTGAAGTAGTATTTTCTTATCATTAGTAAGCATAATCAAAACCATATCTCGGTATTAATAAGAATTGCCATGACAACGTTTTTGGCACTCATGAGGATTTTTTTATGCACTCATGAGGATTGCGCGGTGTATTAGCCTCTCATTTTGAATCATATCTGGGTATGTGGACTGTTTGACATTGTTTTCTGTTCACCGCACGTGTTGCTATCTGTTGTTTATATCGCTCTCATTCTTATTTTGAAGGGAACTAAAATGAACCTTTTAAATTGTCTTTGCAGAGAGAACTCGATGCCACAGCTACAGAATTGGCCGACAGACAGGATGAAAGTGATATTTCCAGAAAACGTCTGGTCGATCTCAGCAGGGATTTCAAAAAGAACACAACAGAAGTGAGTGACTTGTAATCTATTCCTTTCAGTTTATGGTTTCCATGTTTCATCTTTGGGAAGATATCTTCGGAAACTAACTTTAGAGGTAACAGAAAGTGAAGGAATGCACCGAAGAAAAACATGCAGAATTCTACAAAATCTTTCTCAAGTCTCTGAGGTTTAACGTCAATTATTGGTTTGATGCATAAGTTCGTGCCATTTTATTTCAGGTTGCTTTTGCAGGATAATAGCGATGGTGTAGATGAACCGTTGTATATCAAAGTGTAGCTTGTACTATTGTGTATCCAGCTCAAATTGCGTTGCGTGATTGTGGTACATGGTTTTTGTTTTAACAGGTCCGGAAGTATGGAGTGTCAGGTTGACAAGAAGGTCCATTTCCGACATCT---------
>APH_0723
GTGGATGTAACACATGGATGAAAGAACAGCCGCAGAAAATTTTCCAAATCGGATTTCAGCAACGGGTTCAAAGATGACGGAAATGTATACAAAGTGATGGATAATACTTTGAATAGGCTTGATTTATTCACAAGACTTCTAAGTATTTTGACACCAAGTTTCACATTTTTGCTGCTACGAATAAAAATTTTATGAAAGAGGAGGCCTTACTTTCAGGATGCCCTTTGTAATATTATCTGTAGTACGTTGGGTTTCGCAACTGAAAGGCCTGGGTTCGAATCCCATCCTCGCAGAGGTAAAATGTTTTCCTTACTCCTGATTATATAAAGTTTGAAGTAGTATTTTCTTATCATTAGTAAGCATAATCAAAACCATATCTCAGTATTAATAAGAATTGCCATGACAACGTTTTTGGCACTCATGAGGATTTTTTTATGCACTCATGAGGATTGCGCGGTGTATTAGCCTCTCATTTTGAATCATATCTGGGTATGTGGACTGTTTGACATTGTTTTCTGTTCACCGCACGTGTTGCTATCTGTTGTTTATATCGCTCTCATTCTTATTTTGAAGGGAACTAAAATGAACCTTTTAAATTGTCTTTGCAGAGAGAACTCGATGCCACAGCTACAGAATTGGCCGACAGACAGGATGAAAGTGATATTTCCAGAAAACGTCTGGTCGATCTCAGCAGGGATTTCAAAAAGAACACAACAGAAGTGAGTGACTTGTAATCTATTTCTTTCAGTTTATGGTTTCCATGTTTCATCTTTGGGAAGATATCTTCGGAAACTAACTTTAGAGGTAACAGAAAGTGAAGGAATGCACCGAAGAAAAACATGCAGAATTCTACAAAATCTTTCTCAAGTCTCTGAGGTTTAACGTCAATTATTGGTTTGATGCATAAGTTCGTGCCATTTTATTTCAGGTTGCTTTTGCAGGATAATAGCGATGGTGTAGATGAACCGTTGTATATCAAAGTGTAGCTTGTACTATTGTGTATCCAGCTCAAATTGCGTTGCGTGATTGTGATACATGGTTTTTGTCTTAACAGGTCCGGAAGTATGGAGTGTCAGGTTGACAAGAAGGTCCATTTCCGACATCTGCTCCTGTA
>APH_0717
-------------------------------------------------CGGATTTCAGCAACGGGTTCAAAGATGACGGAAATGTATACAAAGTGATGGATAATACTTTGAATAGGCTTGATTTATTCACAAGACTTCTAAGTATTTTGACACCAAGTTTCACATTTTTGCTGCTACGAATAAAAATTTTATGAAAGAGGAGGCCTTACTTTCAGGATGCCCTTTGTAATATTATTTGTAGTACGTTGGGTTTCGCAACTGAAAGGCCTGGGTTCGAATCCCATCCTCGCAGAGGTAAAATGTTTTCCTTACTCCTGATTATATAAAGTTTGAAGTAGTATTTTCTTATCATTAGTAAGCATAATCAAAACCATATCTCGGTATTAATAAGAATTGCCATGACAACGTTTTTGGCACTCATGAGGATTTTTTTATGCACTCATGAGGATTGCGCGGTGTATTAGCCTCTCATTTTGAATCATATCTGGGTATGTGGACTGTTTGACATTGTTTTCTGTTCACCGCACGTGTTGCTATCTGTTGTTTATATCGCTCTCATTCTTATTTTGAAGGGAACTAAAATGAACCTTTTAAATTGTCTTTGCAGAGAGAACTCGATGCCACAGCTACAGAATTGGCCGACAGACAGGATGAAAGTGATATTTCCAGAAAACGTCTGGTCGATCTCAGCAGGGATTTCAAAAAGAACACAACAGAAGTGAGTGACTTGTAATCTATTTCTTTCAGTTTATGGTTTCCATGTTTCATCTTTGGGAAGATATCTTCGGAAACTAACTTTAGAGGTAACAGAAAGTGAAGGAATGCACCGAAGAAAAACATGCAGAATTCTACAAAATCTTTCTCAAGTCTCTGAGGTTTAACGTCAATTATTGGTTTGATGCATAAGTTCGTGCCATTTTATTTCAGGTTGCTTTTGCAGGATAATAGCGATGGTGTAGATGAACCGTTGTATATCAAAATGTAGCTTGTACTATTGTGTATCCAGCTCAAATTGCGTTGCGTGATTGTGATCCATGGTTTTTGTCTTAACAGGTCCGGAAGTATGGAGTGTCAGGTTGACAAGAAGGTCCATTTCCGACATCTGCTCCTGTA
>APH_3188
GTGGATGTAACACATGGATGAAAGAACAGCCGCAGAAAATTTTCCAAATCGGATTTCAGCAACGGGTTCAAAGATGACGGAAATGTATACAAAGTGATGGATAATACTTTGAATAGGCTTGATTTATTCACAAGACTTCTAAGTATTTTGACACCAAGTTTCACATTTTTGCTGCTACGAATAAAAATTTTATGAAAGAGGAGGCCTTACTTTCAGGATGCCCTTTGTAATATTATTTGTAGTACGTTGGGTTTCGCAACTGAAAGGCCTGGGTTCGAATCCCATCCTCGCAGAGGTAAAATGTTTTCCTTACTCCTGATTATATAAAGTTTGAAGTAGTATTTTCTTATCATTAGTAAGCATAATCAAAACCATATCTCGGTATTAATAAGAATTGCCATGACAACGTTTTTGGCACTCATGAGGATTTTTTTATGCACTCATGAGGATTGCGCGGTGTATTAGCCTCTCATTTTGAATCATATCTGGGTATGTGGACTGTTTGACATTGTTTTCTGTTCACCGCACGTGTTGCTATCTGTTGTTTATATCGCTCTCATTCTTATTTTGAAGGGAACTAAAATGAACCTTTTAAATTGTCTTTGCAGAGAGAACTCGATGCCACAGCTACAGAATTGGCCGACAGACAGGATGAAAGTGATATTTCCAGAAAACGTCTGGTCGATCTCAGCAGGGATTTCAAAAAGAACACAACAGAAGTGAGTGACTTGTAATCTATTTCTTTCAGTTTATGGTTTCCATGTTTCATCTTTGGGAAGATATCTTCGGAAACTAACTTTAGAGGTAACAGAAAGTGAAGGAATGCACCGAAGAAAAACATGCAGAATTCTACAAAATCTTTCTCAAGTCTCTGAGGTTTAACGTCAATTATTGGGTTGATGCATAAGTTCGTGCCGTTTTATTTCAGGTTGCTTTTGCAGGATAATAGCGATGGTGTAGATGAACCGTTGTATATCAAAATGTAGCTTGTACTATTGTGTATCCAGCTCAAATTGCGTTGCGTGATTGTGATCCATGGTTTTTGTCTTAACAGGTCCGGAAGTATGGAGTGTCAGGTTGACAAGAAGGTCCATTTCCGACATCTGCTCCTGTA
