# Supplementary material for: ﻿Discovery of a new tarantula species from the Madrean Sky Islands and the first documented instance of syntopy between two montane endemics (Araneae, Theraphosidae, Aphonopelma): a case of prior mistaken identity
Source: Zookeys. 2024 Aug 16;1210:61–98. doi: 10.3897/zookeys.1210.125318 (PMC11344175; doi:10.3897/zookeys.1210.125318)
Supplement: Supplementary material 8 — Phylogenomics files [file zookeys-1210-061_article-125318__-s008.zip › Suppl8/individual_UCE_loci/sl_realigned_uce_20010147.fas]

>APH_0683
AAATGTCATTTTTGAATCGATTAATCTAAATCGGTTTGATCACCGCTTTCGGTAGCAGTGGATGTTTAGAGCTTGTGTCATGAGTGCGAATGCATTTTTTCTTTCTTTTTTTGTTTAATATGAGAATACGAGAGGAGGGGTACGTATCCCTAGATCTACGTTTTATCCCGTACAAAATCATGAGAGGTACTCCCACTTGATTTGAGATAAAGAACCAAAACCATGGCTTGATCATCGCGGCAATTTCATTGCTATCTAAGTGGGCCCGGTAATAATGAGTCACTAACGGTTTAAACGATGGTGGGAAGTTTATCCCAGGGTACGGTGCTTATGGAACGCTGGATTCAGGGCAACTGAATGTTTGAGAAGCCCATATCTCGTTCGCCGTCTGTGCTGTAGGCAATTTCATCACTGGGTACAATATTGGAATTAATTGATCTTTGGACGTCATCGCAGTGACTGCTGCGAGCAACGCTGAGAATTTCAACTGCAGAGGTTACTGGGGACGAGGCGGAGGAGAAAAGGAGGAGGGGGAGGATGGAGGCGAAGGGACGTTAGTTCGGGGATGTGACTCGGATAAAGAGGAAAGGGAGAGTGGGTCTATTGCTGGGCAACAGACACAATCTAGTCCTGCCATTGTTGCGCTGTTTGTTGCACACTCACTCTCAGCAAGACACTACCTGTTCGCTGGGCCGGAAATAATTATGATTGACACTCCACCTTAATTAAGTAATTAGCGGTCGCCATTTGCGCTTAATTGCCTCTGCAACGGCGCCGCTTCAACCACAAACAAAATGGCGGCCGCCGATTGCGGCTCACCACCCCTCCCCGGGTTCACTGCAATGGGGGGGAAGCATCGTGTTGCCAGGAAAACTAGGGGGGTGATACATCAGCAAACGTCACCGACATATTTAGTCTAGGAATGCTGGTTCAGTTCGTGACCACCATCAATAGAAATGCAATAGCCTAAGGGGCGCTGCTATCTGTATTATCCCGGTGAATACCGGTAGTAATTAATAAAAAGTTATTGATAACTAGCACTCCAATGAAGCTGTTCTTCTAAATTATTTTTCTTTGATTCAGTTGATTATGTTTCATGGCCTCCAAATAACTTTTTATCGACCTTCTTCAGTTAAGGTACTTTAAAGAAACGTACCCGCACTGGGATAGAGGCGTTATGTTACCATCAACAGCGATGATGGATATTAGATAATAAATACGTAGGGCGTTCAATAACCAATGCCTCCAAATTTGTTTACAAGCCCAAGGGCAATGTATCAAAGTAAAAATTAACAAGAATAA
>APH_3188
AAATGTCATTTTTGAATCGATTAATCTAAATCGGTTTGATCACCGCTTTCTGTAGCAGTGGATGTTTAGAGCTTGTGTCATGAGTGCGAATGCATTTTTTCTTTCTTTTTTTGTTTAATATGAGAATACGAGAGGAAGGATACGTATCTCTAGATCTACGTTTTATCCCGTACAAAATCATGCGAGGTACTCCCACTTGATTTGAGATAAAGAACCAAAACCATGGCTTGATCATCGCGGAAATTTCATTGCTATCTAAGTGGGCCCGGTAATAATGAGTCACTAACGGTTTAAACGATGGTGGGAAGTTTATCCCAGGGTACAGTGCTTATGGAACGCTGGATTCAGGGCAACTGAATGTTTGAGAAGCCCATATCTCGTTCGCCGTCTGTGCTGTAGGCAATTTCATCACTGGGTACAATATTGGAATTAATTGATCTTTGGACGTCATCGCAGTGACTGCTGCGAGCAACGCTGAGAATTTCAACTGCAGAGGTTACTGGGGACGAGGCGGAGGAGAAAAGGAGGAGGGGGAGGATGGAGGCGAAGGGACGTTAGTTCGGGGATGTGACTCGGATAAAGAGGAAAGGGAGAGTGGGTCTATTGCTGGGCAACAGACACAATCTAGTCCTGCCATTGTTGCGCTGTTTGTTGCACACTCACTCTCAGCAAGACACTACCTGTTCGCTGGGCCGGAAATAATTATGATTGACACTCCACCTTAATTAAGTAATTAGCGGTCGCCATTTGCGCTTAATTGCCTCTGCAACGGCGCCGCTTCAACCACAAACAAAATGGCGGCCGCCGATTGCGGCTCACCACCCCTCCCCGGGTTCACTGCAATGGGGGGGAAGCATCGTGTTGCCAGGAAAACTAGGGGGGTGATACATCAGCAAACGTCACCGACATATTTAGTCTAGGAATGCTGGTTCAGTTCGTGACCACCATCAATAGAAATGCAATAGCCTAAGGGGTGCTGCTATCTGTATTATCCCGGTGAATACCGGTAGTAATTAATAAAAAGTTATTGATAACTAGCACTCCAATGAAGCTGTTCTTCTAAATTATTTTTCTTTGATTTAGTTGATTATGTTTCATGGCCTCCATATAACTTTTTATCGACCTTCTTCAGTTAAGGTACTTTAAAGAAACGTACCCGCACTGGGATAGAGGCGTTATGTTACCATCAACAGTGATGATGGATATTAGATAATAAATACGTAGGGCGTTCAATAACCAATGCCTCCAAATTTATTTACAAGCCCAGGGGCAATGTATCAAAGTAAAAATTAA---------
>APH_0772
-------------GAATCGATTAATCTAAATCGGTTTGATCACCGCTTTGTGTAGCAGTGGATGTTTAGAGCTTGTGTCATGAGTGCGAATGCATTTTTTCTTTCTTTTTTTGTTTAATATGAGAATACGAGAGGAAGGGTACGTATCTCTAGATCTACGTTTTATCCCGTACAAAATCATGAGAGGTACTCCCACTTGATTTGAGATAAAGAACCAGAACCATGGCTTGATCATCGCGGAAATTTCATTGCTATCTAAGTGGGCCCGGTAATAATGAGTCACTAACGGTTTAAACGATGGTGGGAAGTTTATCCCAGGGTACAGTGCTTATGGACCGCTGGATTCAGGGCAACTAAATGTTTGAGAAGCCCATATCTCGTTCGCCGTCTGTGCTGTAGGCAATTTCATCACTGGGTACAATATTGGAATTAATTGATCTTTGGACGTCATCGCAGTGACTGCTGCGAGCAACGCTGAGAATTTCAACTGCAGAGGTTACTGGGGACGAGGCGGAGGAGAAAAGGAGGAGGGGGAGGATGGAGGCGAAGGGACGTTAGTTCGGGGATGTGACTCGGATAAAGAGGAAAGGGAGAGTGGGTCTATTGCTGGGCAACAGACACAATCTAGTCCTGCCATTGTTGCGCTGTTTGTTGCACACTCACTCTCAGCAAGACACTACCTGTTCGCTGGGCCGGAAATAATTATGATTGACACTCCACCTTAATTAAGTAATTAGCGGTCGCCATTTGCGCTTAATTGCCTCTGCAACGGCGCCGCTTCAACCACAAACAAAATGGCGGCCGCCGATTGCGGCTCACCACCCCTCCCCGGGTTCACTGCAATGGGGGGGAAGCATCGTGTTGCCAGGAAAACTAGGGGGGTGATACATCAGCAAACGTCACCGACATATTTAGTCTAGGAATGCTGGTTCAGTTCGTGACCACCATCAATAGAAATGGAATAGCCTAAGGGGCGCTGCTATCTGTATTATCCCGGTGAATACCGGTAGTAATTAATAAAAAGTTATTGATAACTAGCACTCCAATGAAGCTGTTCTTGTAAATTATTTTTCTTTGATTTAGTTGATTATGTTTCATGGCCTCCAAATAACTTTTTATCGACCTTCTTCAGTTAAGGTACTTTAAAGAATCGTACCCGCACTGGGATAGAGGCGTTATGTTACCATCAACAGTGATGATGGATATTAGATAATAAATATGTAGTGCGTTCAATAACCAATGCCTCCAAATTTATTTACAAGCCCAGGGGCAATGTATCAAAGTAAAAATTAA---------
>APH_0674
-------ATTTTTGAATCGATTAATCTAAATCGGTTTGATCACCGCTTTCTGTAGCAGTGGATGTTTAGAGCTTGTGTCATGAGTGCGAATGCATTTTTTCTTTCTTTTTTTGTTTAATATGAGAATACGAGAGGAAGGATACGTATCTCTAGATCTACGTTTTATCCCGTACAAAATCATGAGAGGTACTCCCACTTGATTTGAGATAAAGAACCAAAACCATGGCTTGATCATCGCGGAAATTTCATTGCTATCTAAGTGGGCCCGGTAATAATGAGTCACTAACGGTTTAAACGATGGTGGGAAGTTTATCCCAGGGTACAGTGCTTATGGAACGCTGGATTCAGGGCAACTGAATGTTTGAGAAGCCCATATCTCGTTCGCCGTCTGTGCTGTAGGCAATTTCATCACTGGGTACAATATTGGAATTAATTGATCTTTGGACGTCATCGCAGTGACTGCTGCGAGCAACGCTGAGAATTTCAACTGCAGAGGTTACTGGGGACGAGGCGGAGGAGAAAAGGAGGAGGGGGAGGATGGAGGCGAAGGGACGTTAGTTCGGGGATGTGACTCGGATAAAGAGGAAAGGGAGAGTGGGTCTATTGCTGGGCAACAGACACAATCTAGTCCTGCCATTGTTGCGCTGTTTGTTGCACACTCACTCTCAGCAAGACACTACCTGTTCGCTGGGCCGGAAATAATTATGATTGACACTCCACCTTAATTAAGTAATTAGCGGTCGCCATTTGCGCTTAATTGCCTCTGCAACGGCGCCGCTTCAACCACAAACAAAATGGCGGCCGCCGATTGCGGCTCACCACCCCTCCCCGGGTTCACTGCAATGGGGGGGAAGCATCGTGTTGCCAGGAAAACTAGGGGGGTGATACATCAGCAAACGTCACCGACATATTTAGTCTAGGAATGCTGGTTCAGTTCGTGACCACCATCAATAGAAATGCAATAGCCTAAGGGGCGCTGCTATCTGTATTATCCCGGTGAATACCGGTAGTAATTAATAAAAAGTTATTGATAACTAGCACTCCAATGAAGCTGTTCTTCTAAATTATTTTTCTTTGATTTAGTTGATTATGTTTCATGGCCTCCAAATAACTTTTTATCGACCTTCTTCAGTTAAGGTACTTTAAAGAAACGTACCCGCACTGGGATAGAGGCGTTATGTTACCATCAACAGCGATGATGGATATTAGATAATAAATACGTAGGGCGTTCAATAACCAATGCCTCCAAATTTATTTACAAGCCCAGGGGCAATGTATCAAAGTTAAAATTAAAAAGAATAA
>APH_1602
AAATGTCATTTTTGAATCGATTAATCTAAATCGGTTTGATCACCGCTTTGTGTAGCAGTGGATGTTTAGAGCTTGTGTCATGAGTGCGAATGCATTTTTTCTTTCTTTTTTTGTTTAATATGAGAATACGAGAGGAAGGGTACGTATCTCTAGATCTACGTTTTATCCCGTACAAAATCATGAGAGGTACTCCCACTTGATTTGAGATAAAGAACCAAAACCATGGCTTGATCATCGCGGAAATTTCATTGCTATCTAAGTGGGCCCGGTAATAATGAGTCACTAACGGTTTAAACGATGGTGGGAAGTTTATCCCAGGGTACAGTGCTTATGGAACGCTGGATTCAGGGCAACTGAATGTTTGAGAAGCCCATATCTCGTTCGCCGTCTGTGCTGTAGGCAATTTCATCACTGGGTACAATATTGGAATTAATTGATCTTTGGACGTCATCGCAGTGACTGCTGCGAGCAACGCTGAGAATTTCAACTGCAGAGGTTACTGGGGACGAGGCGGAGGAGAAAAGGAGGAGGGGGAGGATGGAGGCGAAGGGACGTTAGTTCGGGGATGTGACTCGGATAAAGAGGAAAGGGAGAGTGGGTCTATTGCTGGGCAACAGACACAATCTAGTCCTGCCATTGTTGCGCTGTTTGTTGCACACTCACTCTCAGCAAGACACTACCTGTTCGCTGGGCCGGAAATAATTATGATTGACACTCCACCTTAATTAAGTAATTAGCGGTCGCCATTTGCGCTTAATTGCCTCTGCAACGGCGCCGCTTCAACCACAAACAAAATGGCGGCCGCCGATTGCGGCTCACCACCCCTCCCCGGGTTCACTGCAATGGGGGGGAAGCATCGTGTTGCCAGGAAAACTAGGGGGGTGATACATCAGCAAACGTCACCGACGTATTTAGTCTAGGAATGCTGGTTCAGTTCGTGACCACCATCAATAGAAATGGAATAGCCTAAGGGGCGCTGCTATCTGTATTATCCCGGTGAATACCGGTAGTAATTAATAAAAAGTTATTGATAACTAGCACTCCAATGAAGCTGTTCTTGTAAATTATTTTTCTTTGATTTAGTTGATTATGTTTCATGGCCTCCAAATAACTTTTTATCGACTTTCTTCAGTTAAGGTACTTTAAAGAAACGTACCCACACTGGGATAGAGGCGTTATGTTACCATCAACAGTGATGATGGATATTAGATAATAAATACGTAGGGCGTTCAATAACCAATGCCTCCAAATTTATTTACAAGCCCAGGGGCAATGTATCAAAGTAAAAATTAACAAGAATAA
>APH_4029
-------------------------------------------------------CAGTGGATGTTTAGAGCTTGTGTCATGAGTGCGAATGCATTTTTTCTTTCTTTTTTTGTTTAATATGAGAATACGAGAGGAAGGGTACGTATCTCTAGATCTACGTTTTATCCCGTACAAAATCATGAGAGGTACTCCCACTTGATTTGAGATAAAGAACCAAAACCATGGCTTGATCATCGCGGAAATTTCATTGCTATCTAAGTGGGCCCGGTAATAATGAGTCACTAACGGTTTAAACGATGGTGGGAAGTTTATCCCAGGGTACAGTGCTTATGGAACGCTGGATTCAGGGCAACTGAATGTTTGAGAAGCCCATATCTCGTTCGCCGTCTGTGCTGTAGGCAATTTCATCACTGGGTACAATATTGGAATTAATTGATCTTTGGACGTCATCGCAGTGACTGCTGCGAGCAACGCTGAGAATTTCAACTGCAGAGGTTACTGGGGACGAGGCGGAGGAGAAAAGGAGGAGGGGGAGGATGGAGGCGAAGGGACGTTAGTTCGGGGATGTGACTCGGATAAAGAGGAAAGGGAGAGTGGGTCTATTGCTGGGCAACAGACACAATCTAGTCCTGCCATTGTTGCGCTGTTTGTTGCACACTCACTCTCAGCAAGACACTACCTGTTCGCTGGGCCGGAAATAATTATGATTGACACTCCACCTTAATTAAGTAATTAGCGGTCGCCATTTGCGCTTAATTGCCTCTGCAACGGCGCCGCTTCAACCACAAACAAAATGGCGGCCGCCGATTGCGGCTCACCACCCCTCCCCGGGTTCACTGCAATGGGGGGGAAGCATCGTGTTGCCAGGAAAACTAGGGGGGTGATACATCAGCAAACGTCACCGACATATTTAGTCTAGGAATGCTGGTTCAGTTCGTGACCACCATCAATAGAAATGGAATAGCCTAAGGGGCGCTGCTATCTGTATTGTCCCGGTGAATACCGGTAGTAATTAATAAAAAGTTATTGATAACTAGCACTCCAATGAAGCTGTTCTTGTAAATTATTTTTCTTTGATTTAGTTGATTATGTTTCATGGCCTCCAAATAACTTTTTATCGACCTTCTTCAGTTAAGGTACTTTAAAGAAACGTACCCGCACTGGGATAGAGGCGTTATGTTACCATCAACAGTGATGATGGATATTAGAGAATAAATACGTAGGGCGTTC-----------------------------------------------------------------------
>APH_5079
AAATGTCATTTTTGAATCGATTAATCTAAATCGGTTTGATCACCGCTTTGTGTAGCAGTGGATGTTTAGAGCTTGTGTCATGAGTGCGAATGCATTTTTTCTTTCTTTTTTTGTTTAATATGAGAATACGAGAGGAAGGGTACGTATCCCTAGATCTACGTTTTATCCCGTACAAAATCATGAGAGGTACTCCCACTTGATTTGAGATAAAGAACCAAAACCATGGCTTGATCATCGCGGAAATTTCATTGCTATCTAAGTGGGCCCGGTAATAATGAGTCACTAACGGTTTAAACGATGGTGGGAAGTTTATCCCAGGGTACAGTGCTTATGGAACGCTGGATTCAGGGCAACTGAATGTTTGAGAAGCCCATATCTCGTTCGCCGTCTGTGCTGTAGGCAATTTCATCACTGGGTACAATATTGGAATTAATTGATCTTTGGACGTCATCGCAGTGACTGCTGCGAGCAACGCTGAGAATTTCAACTGCAGAGGTTACTGGGGACGAGGCGGAGGAGAAAAGGAGGAGGGGGAGGATGGAGGCGAAGGGACGTTAGTTCGGGGATGTGACTCGGATAAAGAGGAAAGGGAGAGTGGGTCTATTGCTGGGCAACAGACACAATCTAGTCCTGCCATTGTTGCGCTGTTTGTTGCACACTCACTCTCAGCAAGACACTACCTGTTCGCTGGGCCGGAAATAATTATGATTGACACTCCACCTTAATTAAGTAATTAGCGGTCGCCATTTGCGCTTAATTGCCTCTGCAACGGCGCCGCTTCAACCACAAACAAAATGGCGGCCGCCGATTGCGGCTCACCACCCCTCCCCGGGTTCACTGCAATGGGGGGGAAGCATCGTGTTGCCAGGAAAACTAGGGGGGTGATACATCAGCAAACGTCACCGACATATTTAGTCTAGGAATGCTGGTTCAGTTCGTGACCACCATCAATAGAAATGGAATAGCCTAAGGGGCGCTGCTATCTGTATTGTCCCGGTGAATACCGGTAGTAATTAATAAAAAGTTATTGATAACTAGCACTCCAATGAAGCTGTTCTTGTAAATTATTTTTCTTTGATTTAGTTGATTATGTTTCATGGCCTCCAAATAACTTTTTATCGACCTTCTTCAGTTAAGGTACTTTAAAGAAACGTACCCGCACTGGGATAGAGGCGTTATGTTACCATCAACAGTGATGATGGATATTAGATAATAAATACGTAGGGCGTTCAATAACTAATGCCTCCAAATTTATTTACAAGCCCAGGGGCAATGTATCAAAGTAAAAATTAA---------
>APH_5001
---------------------------------------------------------------------------------GAGTGCGAATGCATTTTTTCTTTCTTTTTTTGTTTAATATGAGAATACGAGAGGAGGGGTACGTATCCCTAGATCTACGTTTTATCCCGTACAAAATCATGAGAGGTACTCCCACTTGATTTGAGATAAAGAACCAAAACCATGGCTTGATCATCGCGGAAATTTCATTGCTATCTAAGTGGGCCCGGCAATAATGAGTCACTAACGGTTTAAACGATGGTGGGAAGTTTATCCCAGGGTACAGTGCTTATGGAACGCTGGATTCAGGGCAACTGAATGTTTGAGAAGCCCATATCTCGTTCGCCGTCTGTGCTGTAGGCAATTTCATCACTGGGTACAATATTGGAATTAATTGATCTTTGGACGTCATCGCAGTGACTGCTGCGAGCAACGCTGAGAATTTCAACTGCAGAGGTTACTGGGGACGAGGCGGAGGAGAAAAGGAGGAGGGGGAGGATGGAGGCGAAGGGACGTTAGTTCGGGGATGTGACTCGGATAAAGAGGAAAGGGAGAGTGGGTCTATTGCTGGGCAACAGACACAATCTAGTCCTGCCATTGTTGCGCTGTTTGTTGCACACTCACTCTCAGCAAGACACTACCTGTTCGCTGGGCCGGAAATAATTATGATTGACACTCCACCTTAATTAAGTAATTAGCGGTCGCCATTTGCGCTTAATTGCCTCTGCAACGGCGCCGCTTCAACCACAAACAAAATGGCGGCCGCCGATTGCGGCTCACCACCCCTCCCCGGGTTCACTGCAATGGGGGGGAAGCATCGTGTTGCCAGGAAAACTA-GGGGGTGATACATCAGCAAACGTCACCGACATATTTAGTCTAGGAATGCTGGTTCAGTTCGTGACCACCATCAATAGAAATGGAATAGCCTAAGGGGCGCTGCTATCTGTATTATCCCGGTGAATACCGGTAGTAATTAATAAAAAGTTATTGATAACTAGCACTCCAATGAAGCTGTTCTTGTAAATTATTTTTCTTTGATTTAGTTGATTATGTTTCATGGCCTCCAAATAACTTTTTATCGACCTTCTTCAGTTAAGGTACTTTAAAGAAACGTACCCGCACTGGGATAGAGGCGTTATGTTACCATCAACAGTGATGATGGATATTAGATAATAAATACGTAGGGCGTTCAATAAGTAATGACTCCAAATTTATTTACAAGCCCAGGGGCAATGTATCAAAGTAAAAATTAA---------
>APH_5003
AAATGTCATTTTTGAATCGATTAATCTAAATCGGTTTGATCACCGCTTTGTGTAGCAGTGGATGTTTAGAGCTTGTGTCATGAGTGCGAATGCATTTTTTCTTTCTTTTTTTGTTTAATATGAGAATACGAGAGGAGGGGTACGTATCCCTAGATCTACGTTTTATCCCGTACAAAATCATGAGAGGTACTCCCACTTGATTTGAGATAAAGAACCAAAACCATGGCTTGATCATCGCGGAAATTTCATTGCTATCTAAGTGGGCCCGGTAATAATGAGTCACTAACGGTTTAAACGATGGTGGGAAGTTTATCCCAGGGTACAGTGCTTATGGAACGCTGGATTCAGGGCAACTGAATGTTTGAGAAGCCCATATCTCGTTCGCCGTCTGTGCTGTAGGCAATTTCATCACTGGGTACAATATTGGAATTAATTGATCTTTGGACGTCATCGCAGTGACTGCTGCGAGCAACGCTGAGAATTTCAACTGCAGAGGTTACTGGGGACGAGGCGGAGGAGAAAAGGAGGAGGGGGAGGATGGAGGCGAAGGGACGTTAGTTCGGGGATGTGACTCGGATAAAGAGGAAAGGGAGAGTGGGTCTATTGCTGGGCAACAGACACAATCTAGTCCTGCCATTGTTGCGCTGTTTGTTGCACACTCACTCTCAGCAAGACACTACCTGTTCGCTGGGCCGGAAATAATTATGATTGACACTCCACCTTAATTAAGTAATTAGCGGTCGCCATTTGCGCTTAATTGCCTCTGCAACGGCGCCGCTTCAACCACAAACAAAATGGCGGCCGCCGATTGCGGCTCACCACCCCTCCCCGGGTTCACTGCAATGGGGGGGAAGCATCGTGTTGCCAGGAAAACTA-GGGGGTGATACATCAGCAAACGTCACCGACATATTTAGTCTAGGAATGCTGGTTCAGTTCGTGACCACCATCAATAGAAATGGAATAGCCTAAGGGGCGCTGCTATCTGTATTATCCCGGTGAATACCGGTAGTAATTAATAAAAAGTTATTGATAACTAGCACTCCAATGAAGCTGTTCTTGTAAATTATTTTTCTTTGATTTAGTTGATTATGTTTCATGGCCTCCAAATAACTTTTTATCGACCTTCTTCAGTTAAGGTACTTTAAAGAAACGTACCCGCACTGGGATAGAGGCGTTATGTTACCATCAACAGTGATGATGGATATTAGATAATAAATACGTAGGGCGTTCAATAACTAATGCCTCCAAATTTATTTACAAGCCCAGGGGCAATGTATCAAAGTAAAAATTAA---------
>APH_4005
-------------------------------------------------------------------AGAGCTTGTGTCATGAGTGCGAATGCATTTTTTCTTTCTTTTTTTGTTTAATATGAGAATACGAGAGGAAGGGTACGTATCTCTAGATCTACGTTTTATCCCGTACAAAATCATGAGAGGTACTCCCACTTGATTTGAGATAAAGAACCAAAACCATGGCTTGATCATCGCGGAAATTTCATTGCTATCTAAGTGGGCCCGGTAATAATGAGTCACTAACGGTTTAAACGATGGTGGGAAGTTTATCCCAGGGTACAGTGCTTATGGAACGCTGGATTCAGGGCAACTGAATGTTTGAGAAGCCCATATCTCGTTCGCCGTCTGTGCTGTAGGCAATTTCATCACTGGGTACAATATTGGAATTAATTGATCTTTGGACGTCATCGCAGTGACTGCTGCGAGCAACGCTGAGAATTTCAACTGCAGAGGTTACTGGGGACGAGGCGGAGGAGAAAAGGAGGAGGGGGAGGATGGAGGCGAAGGGACGTTAGTTCGGGGATGTGACTCGGATAAAGAGGAAAGGGAGAGTGGGTCTATTGCTGGGCAACAGACACAATCTAGTCCTGCCATTGTTGCGCTGTTTGTTGCACACTCACTCTCAGCAAGACACTACCTGTTCGCTGGGCCGGAAATAATTATGATTGACACTCCACCTTAATTAAGTAATTAGCGGTCGCCATTTGCGCTTAATTGCCTCTGCAACGGCGCCGCTTCAACCACAAACAAAATGGCGGCCGCCGATTGCGGCTCACCACCCCTCCCCGGGTTCACTGCAATGGGGGGGAAGCATCGTGTTGCCAGGAAAACTAGGGGGGTGATACATCAGCAAACGTCACCGACATATTTAGTCTAGGAATGCTGGTTCAGTTCGTGACCACCATCAATAGAAATGGAATAGCCTAAGGGGCGCTGCTATCTGTATTATCCCGGTGAATACCGGTAGTAATTAATAAAAAGTTATTGATAACTAGCACTCCAATGAAGCTGTTCTTGTAAATTATTTTTCTTTGATTTAGTTGATTATGTTTCATGGCCTCCAAATAACTTTTTATCGACCTTCTTCAGTTAAGGTACTTTAAAGAAACGTACCCGCACTGGGATAGAGGCGTTATGTTACCATCAACAGTGATGATGGATATTAGATAATAAATACGTAGGGCGTTCAATAACCAATGCCTCCAAATTTATTTACAAGCCCAGGGGCAATGTATCAAAGTAAAAATTAA---------
>APH_4024
--------------AATCGATTAATCTAAATCGGTTTGATCACCGCTTTGTGTAGCAGTGGATGTTTAGAGCTTGTGTCATGAGTGCGAATGCATTTTTTCTTTCTTTTTTTGTTTAATATGAGAATACGAGAGGAAGGGTACGTATCTCTAGATCTACGTTTTATCCCGTACAAAATCATGAGAGGTACTCCCACTTGATTTGAGATAAAGAACCAAAACCATGGCTTGATCATCGCGGAAATTTCATTGCTATCTAAGTGGGCCCGGTAATAATGAGTCACTAACGGTTTAAACGATGGTGGGAAGTTTATCCCAGGGTACAGTGCTTATGGAACGCTGGATTCAGGGCAACTGAATGTTTGAGAAGCCCATATCTCGTTCGCCGTCTGTGCTGTAGGCAATTTCATCACTGGGTACAATATTGGAATTAATTGATCTTTGGACGTCATCGCAGTGACTGCTGCGAGCAACGCTGAGAATTTCAACTGCAGAGGTTACTGGGGACGAGGCGGAGGAGAAAAGGAGGAGGGGGAGGATGGAGGCGAAGGGACGTTAGTTCGGGGATGTGACTCGGATAAAGAGGAAAGGGAGAGTGGGTCTATTGCTGGGCAACAGACACAATCTAGTCCTGCCATTGTTGCGCTGTTTGTTGCACACTCACTCTCAGCAAGACACTACCTGTTCGCTGGGCCGGAAATAATTATGATTGACACTCCACCTTAATTAAGTAATTAGCGGTCGCCATTTGCGCTTAATTGCCTCTGCAACGGCGCCGCTTCAACCACAAACAAAATGGCGGCCGCCGATTGCGGCTCACCACCCCTCCCCGGGTTCACTGCAATGGGGGGGAAGCATCGTGTTGCCAGGAAAACTA-GGGGGTGATACATCAGCAAACGTCACCGACATATTTAGTCTAGGAATGCTGGTTCAGTTCGTGACCACCATCAATAGAAATGGAATAGCCTAAGGGGCGCTGCTATCTGTATTATCCCGGTGAATACCGGTAGTAATTAATAAAAAGTTATTGATAACTAGCACTCCAATGAAGCTGTTCTTGTAAATTATTTTTCTTTGATTTAGTTGATTATGTTTCATGGCCTCCAAATAACTTTTTATCGACCTTCTTCAGTTAAGGTACTTTAAAGAAACGTACCCGCACTGGGATAGAGGCGTTATGTTACCATCAACAGTGATGATGGATATTAGATAATAAATACGTAGGGCGTTCAATAACCAATGCCTCCAAATTTATTTACAAGCCCAGGGGCAATGTATCAAAGTAAAAATTAACAAGAATAA
>APH_1535
--------------------------------------------------------------------------------------CGAATGCATTTTTTCTTTCTTTTTTTGTTTAATATGAGAATACGAGAGGAAGGGTACGTATCTCTAGATCTACGTTTTATCCCGTACAAAATCATGAGAGGTACTCCCACTTGATTTGAGATAAAGAACCAGAACCATGGCTTGATCATCGCGGAAATTTCATTGCTATCTAAGTGGGCCCGGTAATAATGAGTCACTAACGGTTTAAACGATGGTGGGAAGTTTATCCCAGGGTACAGTGCTTATGGAACGCTGGATTCAGGGCAACTGAATGTTTGAGAAGCCCATATCTCGTTCGCCGTCTGTGCTGTAGGCAATTTCATCACTGGGTACAATATTGGAATTAATTGATCTTTGGACGTCATCGCAGTGACTGCTGCGAGCAACGCTGAGAATTTCAACTGCAGAGGTTACTGGGGACGAGGCGGAGGAGAAAAGGAGGAGGGGGAGGATGGAGGCGAAGGGACGTTAGTTCGGGGATGTGACTCGGATAAAGAGGAAAGGGAGAGTGGGTCTATTGCTGGGCAACAGACACAATCTAGTCCTGCCATTGTTGCGCTGTTTGTTGCACACTCACTCTCAGCAAGACACTACCTGTTCGCTGGGCCGGAAATAATTATGATTGACACTCCACCTTAATTAAGTAATTAGCGGTCGCCATTTGCGCTTAATTGCCTCTGCAACGGCGCCGCTTCAACCACAAACAAAATGGCGGCCGCCGATTGCGGCTCACCACCCCTCCCCGGGTTCACTGCAATGGGGGGGAAGCATCGTGTTGCCAGGAAAACTAGGGGGGTGATACATCAGCAAACGTCACCGACATATTTAGTCTAGGAATGCTGGTTCAGTTCGTGACCACCATCAATAGAAATGGAATAGCCTAAGGGGCGCTGCTATCTGTATTATCCCGGTGAATACCGGTAGTAATTAATAAAAAGTTATTGATAACTAGCACTCCAATGAAGCTGTTCTTGTAAATTATTTTTCTTTGATTTAGTTGATTATGTTTCATGGCCTCCAAATAACTTTTTATCGACCTTCTTCAGTTAAGGTACTTTAAAGAAACGTACCCGCACTGGGATAGAGGCGTTATGTTACCATCAACAGTGATGATGGATATTAGATAATAAATACGTAGGGCGTTCAATAAGCAATGCCTCCAAATTTATTTACAAGCCCAGGGGCAATGTATCAAAGTAAAAATTAACAAGAATAA
>APH_3191
AAATGTCATTTTTGAATCGATTAATCTAAATCGGTTTGATCACCGCTTTGTGTAGCAGTGGATGTTTAGAGCTTGTGTCATGAGTGCGAATGCATTTTTTCTTTCTTTTTTTGTTTAATATGAGAATCCGAGAGGAGGGGTACGTATCCCTAGATCTACGTTTTATCCCGTACAAACTCATGAGAGGTACTCCCACTTGATTTGAGATAAAGAACCAAAACCATGGCTTGATCATCGCGGAAATTTCATTGCTATCTAAGTGGGCCCGGTAATAATGAGTCACTAACGGTTTAAACGATGGTGGGAAGTTTATCCCAGGGTACAGTGCTTATGGAACGCTGGATTCAGGGCAACTGAATGTTTGAGAAGCCCATATCTCGTTCGCCGTCTGTGCTGTAGGCAATTTCATCACTGGGTACAATATTGGAATTAATTGATCTTTGGACGTCATCGCAGTGACTGCTGCGAGCAACGCTGAGAATTTCAACTGCAGAGGTTACTGGGGACGAGGCGGAGGAGAAAAGGAGGAGGGGGAGGATGGAGGCGAAGGGACGTTAGTTCGGGGATGTGACTCGGATAAAGAGGAAAGGGAGAGTGGGTCTATTGCTGGGCAACAGACACAATCTAGTCCTGCCATTGTTGCGCTGTTTGTTGCACACTCACTCTCAGCAAGACACTACCTGTTCGCTGGGCCGGAAATAATTATGATTGACACTCCACCTTAATTAAGTAATTAGCGGTCGCCATTTGCGCTTAATTGCCTCTGCAACGGCGCCGCTTCAACCACAAACAAAATGGCGGCCGCCGATTGCGGCTCACCACCCCTCCCCGGGTTCACTGCAATGGGGGGGAAGCATCGTGTTGCCAGGAAAACTAGGGGGGTGATACATCAGCAAACGTCACCGACATATTTAGTCTAGGAATGCTGGTTCAGTTCGTGACCACCATCAATAGAAATGGAATAGCCTAAGGGGCGCTGCTATCTGTATTATCCCGGTGAATACCGGTAGTAATTAATAAAAAGTTATTGATAACTAGCACTCCAATGAAGTTGTTCTTGTAAATTATTTTTCTTTGATTTAGTTGATTATGTTTCATGGCCTCCAAATAACTTTTTATCGACCTTCTTCATTTAAGGTACTTTAAAGAAACGTACCCGCACTGGGATAGAGGCGTTATGTTACCATCAACAGTGATGATGGATATTAGATAATAAATACGTAGGGCGTTCAATAAGCAATGCCTCCAAATTTGTTTACAAGCCCAGGGGCAATGTATCAAAGTAAAAATTAACAATAGTAA
>APH_0136
AAATGTCATTTTTGAATCGATTAATCTAAATCGGTTTGATCACCGCTTTGGGTAGCAGTGGATGTTTAGAGCTTGTGTCATGAGTGCGAATGCATTTTTTCTTTCTTTTTTTGTTTAATATGAGAATCCGAGAGGAGGGGTACGTATCCCTAGATCTACGTTTTATCCCGTACAAAATCATGAGAGGTACTCCCACTTGATTTGAGATAAAGAACCAAAACCTTAGCTTGATCATCGCGGAAATTTCATTGCTATCTAAGTGGGCCCGGTAATAATGAGTCACTAACGGTTTAAACGATGGTGGGAAGTTTATCCCAGGGTACAGTGCTTATGGAACGCTGGATTCAGGGCAACTGAATGTTTGAGAAGCCCATATCTCGTTCGCCGTCTGTGCTGTAGGCAATTTCATCACTGGGTACAATATTGGAATTAATTGATCTTTGGACGTCATCGCAGTGACTGCTGCGAGCAACGCTGAGAATTTCAACTGCAGAGGTTACTGGGGACGAGGCGGAGGAGAAAAGGAGGAGGGGGAGGATGGAGGCGAAGGGACGTTAGTTCGGGGATGTGACTCGGATAAAGAGGAAAGGGAGAGTGGGTCTATTGCTGGGCAACAGACACAATCTAGTCCTGCCATTGTTGCGCTGTTTGTTGCACACTCACTCTCAGCAAGACACTACCTGTTCGCTGGGCCGGAAATAATTATGATTGACACTCCACCTTAATTAAGTAATTAGCGGTCGCCATTTGCGCTTAATTGCCTCTGCAACGGCGCCGCTTCAACCACAAACAAAATGGCGGCCGCCGATTGCGGCTCACCACCCCTCCCCGGGTTCACTGCAATGGGGGGGAAGCATCGTGTTGCCAGGAAAACTAGGGGGGTGATACATCAGCAAACGTCACCGACATATTTAGTCTAGGAATGCTGGTTCAGTTCGTGACCACCATCAATAGAAATGGAATAGCCTAAGGGGCGCTGCTATCTGTATTATCCCGGTGAATACCGGTAGTAATTAATAAAAAGTTATTGATAACTAGCACTCCAATGAAGCTGTTCTTGTAAATTATTTTTCTTTGATTTAGTTGATTATGTTTCATGGCCTCCAAATAACTTTTTATCGACCTTCTTCATTTAAGGTACTTTAAAGAAACGTACCCGCACTGGGATAGAGGCGTTATGTTACCATCAACAGTGATGATGGATATTAGATAATAAATACGTAGGGCGTTCAATAACCAATGCCTCCAAATTTGTTTACAAGCCCAGGGGCAATGTATCAAAGTAAAAATTAACAAGAATAA
>APH_0880
AAATGTCATTTTTGAATCGATTAATCTAAATCGGTTTGATCACCGCTTTGTGTAGCAGTGGATGTTTAGAGCTTGTGTCATGAGTGCGAATGCATTTTTTCTTTCTTTTTTTGTTTAATATGAGAATACGAGAGGAGGGGTACGTATCCCTAGATCTACGTTTTATCCCGTACAAAATCATGAGAGGTACTCCCACTTGATTTGAGATAAAGAACCAAAACCATGGCTTGATCATCGCGGAAATTTCATTGCTATCTAAGTGGGCCCGGTAATAATGAGTCACTAACGGTTTAAACGATGGTGGGAAGTTTATCCCAGGGTACAGTGCTTATGGAACGCTGGATTCAGGGCAACTGAATGTTTGAGAAGCCCATATCTCGTTCGCCGTCTGTGCTGTAGGCAATTTCATCACTGGGTACAATATTGGAATTAATTGATCTTTGGACGTCATCGCAGTGACTGCTGCGAGCAACGCTGAGAATTTCAACTGCAGAGGTTACTGGGGACGAGGCGGAGGAGAAAAGGAGGAGGGGGAGGATGGAGGCGAAGGGACGTTAGTTCGGGGATGTGACTCGGATAAAGAGGAAAGGGAGAGTGGGTCTATTGCTGGGCAACAGACACAATCTAGTCCTGCCATTGTTGCGCTGTTTGTTGCACACTCACTCTCAGCAAGACACTACCTGTTCGCTGGGCCGGAAATAATTATGATTGACACTCCACCTTAATTAAGTAATTAGCGGTCGCCATTTGCGCTTAATTGCCTCTGCAACGGCGCCGCTTCAACCACAAACAAAATGGCGGCCGCCGATTGCGGCTCACCACCCCTCCCCGGGTTCACTGCAATGGGGGGGAAGCATCGTGTTGCCAGGAAAACTAGGGGGGTGATACATCAGCAAACGTCACCGACATATTTAGTCTAGGAATGCTGGTTCAGTTCGTGACCACCATCAATAGAAATGGAATAGCCTAAGGGGCGCTGCTATCTGTATTATCCCGGTGAATACCGGTAGTAATTAATAAAAAGTTATTGATAACTAGCACTCCAATGAAGCTGTTCTTGTAAATTATTTTTCTTTGATTTAGTTGATTATGTTTCATGGCCTCCAAATAACTTTTTATCGACCTTCTTCATTTAAGGTACTTTAAAGAAACGTACCCGCACTGGGATAGAGGCGTTATGTTACCATCAACAGTGATGATGGATATTAGATAATAAATACGTAGGGCGTTCAATAACCAATGCCTCCAAATTTGTTTACAAGCCCAGGGGCAATGTATCAAAGTAAAAATTAACAAGAATAA
>APH_3177
AAATGTCATTTTTGAATCGATTAATCTAAATCGGTTTGATCACCGCTTTGTGTAGCAGTGGATGTTTAGAGCTTGTGTCATGAGTGCGAATGCATTTTTTCTTTCTTTTTTTGTTTAATATGAGAATCCGAGAGGAGGGGTACGTATCCCTAGATCTACGTTTTATCCCGTACAAAATCATGAGAGGTCCTCCCACTTGATTTGAGATAAAGAACCAAAACCTTAGCTTGATCATCGCGGAAATTTCATTGCTATCTAAGTGGGCCCGGTAATAATGAGTCACTAACGGTTTAAACGATGGTGGGAAGTTTATCCCAGGGTACAGTGCTTATGGAACGCTGGATTCAGGGCAACTGAATGTTTGAGAAGCCCATATCTCGTTCGCCGTCTGTGCTGTAGGCAATTTCATCACTGGGTACAATATTGGAATTAATTGATCTTTGGACGTCATCGCAGTGACTGCTGCGAGCAACGCTGAGAATTTCAACTGCAGAGGTTACTGGGGACGAGGCGGAGGAGAAAAGGAGGAGGGGGAGGATGGAGGCGAAGGGACGTTAGTTCGGGGATGTGACTCGGATAAAGAGGAAAGGGAGAGTGGGTCTATTGCTGGGCAACAGACACAATCTAGTCCTGCCATTGTTGCGCTGTTTGTTGCACACTCACTCTCAGCAAGACACTACCTGTTCGCTGGGCCGGAAATAATTATGATTGACACTCCACCTTAATTAAGTAATTAGCGGTCGCCATTTGCGCTTAATTGCCTCTGCAACGGCGCCGCTTCAACCACAAACAAAATGGCGGCCGCCGATTGCGGCTCACCACCCCTCCCCGGGTTCACTGCAATGGGGGGGAAGCATCGTGTTGCCAGGAAAACTAGGGGGGTGATACATCAGCAAACGTCACCGACATATTTAGTCTAGGAATGCTGGTTCAGTTCGTGACCACCATCAATAGAAATGGAATAGCCTAAGGGGCGCTGCTATCTGTATTATCCCGGTGAATACCGGTAGTAATTAATAAAAAGTTATTGATAACTAGCACTCCAATGAAGCTGTTCTTGTAAATTATTTTTCTTTGATTTAGTTGATTATGTTTCATGGCCTCCAAATAACTTTTTATCGACCTTCTTCATTTAAGGTACTTTAAAGAAACGTACCCGCACTGGGATAGAGGCGTTATGTTACCATCAACAGTGATGATGGATATTAGATAATAAATACGTAGGGCGTTCAATAACCAATGCCTCCAAATTTGTTTACAAGCCCAGGGGCAATGTATCAAAGTAAAAATTAACAAGAATAA
>APH_4021
AAATGTCATTTTTGAATCGATTAATCTAAATCGGTTTGATCACCGCTTTGTGTAGCAGTGGATGTTTAGAGCTTGTGTCATGAGTGCGAATGCATTTTTTCTTTCTTTTTTTGTTTAATATGAGAATCCGAGAGGAGGGGTACGTATCCCTAGATCTACGTTTTATCCCGTACAAAATCATGAGAGGTACTCCCACTTGATTTGAGATAAAGAACCAAAACCTTAGCTTGATCATCGCGGAAATTTCATTGCTATCTAAGTGGGCCCGGTAATAATGAGTCACTAACGGTTTAAACGATGGTGGGAAGTTTATCCCAGGGTACAGTGCTTATGGAACGCTGGATTCAGGGCAACTGAATGTTTGAGAAGCCCATATCTCGTTCGCCGTCTGTGCTGTAGGCAATTTCATCACTGGGTACAATATTGGAATTAATTGATCTTTGGACGTCATCGCAGTGACTGCTGCGAGCAACGCTGAGAATTTCAACTGCAGAGGTTACTGGGGACGAGGCGGAGGAGAAAAGGAGGAGGGGGAGGATGGAGGCGAAGGGACGTTAGTTCGGGGATGTGACTCGGATAAAGAGGAAAGGGAGAGTGGGTCTATTGCTGGGCAACAGACACAATCTAGTCCTGCCATTGTTGCGCTGTTTGTTGCACACTCACTCTCAGCAAGACACTACCTGTTCGCTGGGCCGGAAATAATTATGATTGACACTCCACCTTAATTAAGTAATTAGCGGTCGCCATTTGCGCTTAATTGCCTCTGCAACGGCGCCGCTTCAACCACAAACAAAATGGCGGCCGCCGATTGCGGCTCACCACCCCTCCCCGGGTTCACTGCAATGGGGGGGAAGCATCGTGTTGCCAGGAAAACTAGGGGGGTGATACATCAGCAAACGTCACCGACATATTTAGTCTAGGAATGCTGGTTCAGTTCGTGACCACCATCAATAGAAATGGAATAGCCTAAGGGGCGCTGCTATCTGTATTATCCCGGTGAATACCGGTAGTAATTAATAAAAAGTTATTGATAACTAGCACTCCAATGAAGCTGTTCTTGTAAATTATTTTTCTTTGATTTAGTTGATTATGTTTCATGGCCTCCAAATAACTTTTTATCGACCTTCTTCATTTAAGGTACTTTAAAGAAACGTACCCGCACTGGGATAGAGGCGTTATGTTACCATCAACAGTGATGATGGATATTAGATAATAAATACGTAGGGCGTTCAATAACCAATGCCTCCAAATTTGTTTACAAGCCCAGGGGCAATGTATCAAAGTAAAAATTAACAAGAATAA
>APH_0622
-------------------------------------------------------------------------------------------------------------------------------------------------------------------------------------------------------------------------------------------------------------------------------------------------------------------------CCCAGGGTACAGTGCTTATGGAACGCTGGATTCAGGGCAACTGAATGTTTGAGAAGCCCATATCTCGTTCGCCGTCTGTGCTGTAGGCAATTTCATCACTGGGTACAATATTGGAATTAATTGATCTTTGGACGTCATCGCAGTGACTGCTGCGAGCAACGCTGAGAATTTCAACTGCAGAGGTTACTGGGGACGAGGCGGAGGAGAAAAGGAGGAGGGGGAGGATGGAGGCGAAGGGACGTTAGTTCGGGGATGTGACTCGGATAAAGAGGAAAGGGAGAGTGGGTCTATTGCTGGGCAACAGACACAATCTAGTCCTGCCATTGTTGCGCTGTTTGTTGCACACTCACTCTCAGCAAGACACTACCTGTTCGCTGGGCCGGAAATAATTATGATTGACACTCCACCTTAATTAAGTAATTAGCGGTCGCCATTTGCGCTTAATTGCCTCTGCAACGGCGCCGCTTCAACCACAAACAAAATGGCGGCCGCCGATTGCGGCTCACCACCCCTCCCCGGGTTCACTGCAATGGGGGGGAAGCATCGTGTTGCCAGGAAAACTAGGGGGGTGATACATCAGCAAACGTCACCGACATATTTAGTCTAGGAATGCTGGTTCAGTTCGTGACCACCATCAATAGAAATGGAATAGCCTAAGGGGCGCTGCTATCTGTATTATCCCGGTGAATACCGGTAGTAATTAATAAAAAGTTATTGATAACTAGCACTCCAATGAAGCTGTTCTTGTAAATTATTTTTCTTTGATTTAGTTGATTATGTTTCATGGCCTCCAAATAACTTTTTATCGACCTTCTTCATT-------------------------------------------------------------------------------------------------------------------------------------------------------------------------
>APH_0717
---------------------------------------------------------------------------------------------------------------------------------GAGAGGAAGGGTACGTATCTCTAGATCTACGTTTTATCCCGTACAAAATCATGAGAGGTACTCCCACTTGATTTGAGATAAAGAACCAAAACCATGGCTTGATCACCGCGGAAATTTCATTGCTATCTAAGTGGGCCCGGTAATAATGAGTCACTAACGGTTTAAACGATGGTGGGAAGTTTATCCCAGGGTACAGTGCTTATGGAACGCTGGATTCAGGGCAACTGAATGTTTGAGAAGCCCATATCTCGTTCGCCGTCTGTGCTGTAGGCAATTTCATCACTGGGTACAATATTGGAATTAATTGATCTTTGGACGTCATCGCAGTGACTGCTGCGAGCAACGCTGAGAATTTCAACTGCAGAGGTTACTGGGGACGAGGCGGAGGAGAAAAGGAGGAGGGGGAGGATGGAGGCGAAGGGACGTTAGTTCGGGGATGTGACTCGGATAAAGAGGAAAGGGAGAGTGGGTCTATTGCTGGGCAACAGACACAATCTAGTCCTGCCATTGTTGCGCTGTTTGTTGCACACTCACTCTCAGCAAGACACTACCTGTTCGCTGGGCCGGAAATAATTATGATTGACACTCCACCTTAATTAAGTAATTAGCGGTCGCCATTTGCGCTTAATTGCCTCTGCAACGGCGCCGCTTCAACCACAAACAAAATGGCGGCCGCCGATTGCGGCTCACCACCCCTCCCCGGGTTCACTGCAATGGGGGGGAAGCATCGTGTTGCCAGGAAAACTAGGGGGGTGATACATCAGCAAACGTCACCGACATATTTAGTCTAGGAATGCTGGTTCAGTTCGTGACCACCATGAATAGAAATGCAATAGCCTAAGGGGTGCTGCTATCTGTATTATCCCGGTGAATACCGGTAGTAATTAATAAAAAGTTATTGATAACTAGCACTCCAATGAAGCTGTTCTTCTAAATTATTTTTCTTTGATTTAGTTGATTATGTTTCATGGCCTCCAAATAACTTTTTATCGACCTTCTTCAGTTAAGGTACTTTAAAGAAACGTACCCGCACTGGGATAGAGGCGTTATGTTACCATCAACAGTGATGATGGATATTAGATAATAAATACGTAGGGCGTTCAATAAGTAATGCCTCCAAATTTATTTACAAGCCCAGGGGCAATGTATCAAAGTAAAAATTAACAAGAATAA
>APH_0185
AAATGTCATTTTGGAATCGATTAATCTAAATCGGTTTGATCACCGCTTTCGGTAGCAGTGGATGTTTAGAGCTTGTGTCATGAGTGCGAATGCATTTTTTCTTCCTTTTTTTGTTTAATATGAGAATACGAGAGGAAGGGTACGTATCTCTAGATCTACGTTTTATCCCGTACAAAATCATGCGAGGTACTCCCACTTGATTTGAGATAAAGAACCAAAACCATGGCTTGATCATCGCGGAAATTTCATTGCTATCTAAGTGGGCCCGGTAATAATGAGTCACTAACGGTTTAAACGATGGTGGGAAGTTTATCCCAGGGTACAGTGCTTATGGAACGCTGGATTCAGGGCAACTGAATGTTTGAGAAGCCCATATCTCGTTCGCCGTCTGTGCTGTAGGCAATTTCATCACTGGGTACAATATTGGAATTAATTGATCTTTGGACGTCATCGCAGTGACTGCTGCGAGCAACGCTGAGAATTTCAACTGCAGAGGTTACTGGGGACGAGGCGGAGGAGAAAAGGAGGAGGGGGAGGATGGAGGCGAAGGGACGTTAGTTCGGGGATGTGACTCGGATAAAGAGGAAAGGGAGAGTGGGTCTATTGCTGGGCAACAGACACAATCTAGTCCTGCCATTGTTGCGCTGTTTGTTGCACACTCACTCTCAGCAAGACACTACCTGTTCGCTGGGCCGGAAATAATTATGATTGACACTCCACCTTAATTAAGTAATTAGCGGTCGCCATTTGCGCTTAATTGCCTCTGCAACGGCGCCGCTTCAACCACAAACAAAATGGCGGCCGCCGATTGCGGCTCACCACCCCTCCCCGGGTTCACTGCAATGGGGGGGAAGCATCGTGTTGCCAGGAAAACTAGGGGGGTGATACATCAGCAAACGTCACCGACATATTTAGTCTAGGAATGCTGGTTCAGTTCGTGACCACCATCAATAGAAATGCAATAGCCTAAGGGGTGCTGCTATCTGTATTATCCCGGTGAATACCGGTAGTAATTAATAAAAAGTTATTGATAACTAGCACTCCAATGAAGCTGTTCTTCTAAATTATTTTTCTTTGATTTAGTTGATTATGTTTCATGGCCTCCAAATAACTTTTTATCGACCTTCTTCAGTTAAGGTACTTTAAAGAAACGTACCCGCACTGGGATAGAGGCGTTATGTTACCATCAACAGTGATGATGGATATTAGATAATAAATACGTAGGGCGTTCAATAACCAATGCCTCCAAATTTATTTACAAGCCCAGGGGCAATGTATCAAAGTAAAAATTAACAAGAATAA
>APH_0186
AAATGTCATTTTTGAATTGATTAATCTAAATCGGTTTGATCACCGCTTTCGGTAGCAGTGGATGTTTAGAGCTTGTGTCATGAGTGCGAATGCATTTTTTCTTCCTTTTTTTGTTTAATATGAGAATACGAGAGGAAGGGTACGTATCTCTAGATCTACGTTTTATCCCGTACAAAATCATGAGAGGTACTCCCACTTGATTTGAGATAAAGAACCAAAACCATGGCTTGATCATCGCGGAAATTTCATTGCTATCTAAGTGGGCCCGGTAATAATGAGTCACTAACGGTTTAAACGATGGTGGGAAGTTTATCCCAGGGTACAGTGCTTATGGAACGCTGGATTCAGGGCAACTGAATGTTTGAGAAGCCCATATCTCGTTCGCCGTCTGTGCTGTAGGCAATTTCATCACTGGGTACAATATTGGAATTAATTGATCTTTGGACGTCATCGCAGTGACTGCTGCGAGCAACGCTGAGAATTTCAACTGCAGAGGTTACTGGGGACGAGGCGGAGGAGAAAAGGAGGAGGGGGAGGATGGAGGCGAAGGGACGTTAGTTCGGGGATGTGACTCGGATAAAGAGGAAAGGGAGAGTGGGTCTATTGCTGGGCAACAGACACAATCTAGTCCTGCCATTGTTGCGCTGTTTGTTGCACACTCACTCTCAGCAAGACACTACCTGTTCGCTGGGCCGGAAATAATTATGATTGACACTCCACCTTAATTAAGTAATTAGCGGTCGCCATTTGCGCTTAATTGCCTCTGCAACGGCGCCGCTTCAACCACAAACAAAATGGCGGCCGCCGATTGCGGCTCACCACCCCTCCCCGGGTTCACTGCAATGGGGGGGAAGCATCGTGTTGCCAGGAAAACTAGGGGGGTGATACATCAGCAAACGTCACCGACATATTTAGTCTAGGAATGCTGGTTCAGTTCGTGACCACCATCAATAGAAATGCAATAGCCTAAGGGGTGCTGCTATCTGTATTATCCCGGTGAATACCGGTAGTAATTAATAAAAAGTTATTGATAACTAGCACTCCAATGAAGCTGTTCTTCTAAATTATTTTTCTTTGATTTAGTTGATTATGTTTCATGGCCTCCAAATAACTTTTTATCGACCTTCTTCAGTTAAGGTACTTTAAAGAAACGTACCCGCACTGGGATAGAGGCGTTATGTTACCATCAACAGTGATGATGGATATTAGATAATAAATACGTAGGGCGTTCAATAACCAATGCCTCCAAATTTATTTACAAGCCCAGGGGCAATGTATCAAAGTAAAAATTAA---------
>APH_0723
AAATGTCATTTTTGAATTGATTAATCTAAATCGGTTTGATCACCGCTTTCGGTAGCAGTGGATGTTTAGAGCTTGTGTCATGAGTGCGAATGCATTTTTTCTTCCTTTTTTTGTTTAATATGAGAATACGAGAGGAAGGGTACGTATCTCTAGATCTACGTTTTATCCCGTACAAAATCATGAGAGGTACTCCCACTTGATTTGAGATAAAGAACCAAAACCATGGCTTGATCATCGCGGAAATTTCATTGCTATCTAAGTGGGCCCGGTAATAATGAGTCACTAACGGTTTAAACGATGGTGGGAAGTTTATCCCAGGGTACAGTGCTTATGGAACGCTGGATTCAGGGCAACTGAATGTTTGAGAAGCCCATATCTCGTTCGCCGTCTGTGCTGTAGGCAATTTCATCACTGGGTACAATATTGGAATTAATTGATCTTTGGACGTCATCGCAGTGACTGCTGCGAGCAACGCTGAGAATTTCAACTGCAGAGGTTACTGGGGACGAGGCGGAGGAGAAAAGGAGGAGGGGGAGGATGGAGGCGAAGGGACGTTAGTTCGGGGATGTGACTCGGATAAAGAGGAAAGGGAGAGTGGGTCTATTGCTGGGCAACAGACACAATCTAGTCCTGCCATTGTTGCGCTGTTTGTTGCACACTCACTCTCAGCAAGACACTACCTGTTCGCTGGGCCGGAAATAATTATGATTGACACTCCACCTTAATTAAGTAATTAGCGGTCGCCATTTGCGCTTAATTGCCTCTGCAACGGCGCCGCTTCAACCACAAACAAAATGGCGGCCGCCGATTGCGGCTCACCACCCCTCCCCGGGTTCACTGCAATGGGGGGGAAGCATCGTGTTGCCAGGAAAACTAGGGGGGTGATACATCAGCAAACGTCACCGACATATTTAGTCTAGGAATGCTGGTTCAGTTCGTGACCACCATCAATAGAAATGCAATAGCCTAAGGGGCGCTGCTATCTGTATTATCCCGGTGAATACCGGTAGTAATTAATAAAAAGTTATTGATAACTAGCACTCCAATGAAGCTGTTCTTCTAAATTATTTTTCTTTGATTTAGTTGATTATGTTTCATGGCCTCCAAATAACTTTTTATCGACCTTCTTCAGTTAAGGTACTTTAAAGAAACGTACCCGCACTGGGATAGAGGCGTTATGTTACCATCAACAGTGATGATGGATATTAGATAATAAATACGTAGGGCGTTCAATAACCAATGCCTCCAAATTTATTTACAAGCCCAGGGGCAATGTATCAAAGTAAAAATTAACAAGAATAA
