# Supplementary material for: ﻿Discovery of a new tarantula species from the Madrean Sky Islands and the first documented instance of syntopy between two montane endemics (Araneae, Theraphosidae, Aphonopelma): a case of prior mistaken identity
Source: Zookeys. 2024 Aug 16;1210:61–98. doi: 10.3897/zookeys.1210.125318 (PMC11344175; doi:10.3897/zookeys.1210.125318)
Supplement: Supplementary material 8 — Phylogenomics files [file zookeys-1210-061_article-125318__-s008.zip › Suppl8/individual_UCE_loci/sl_realigned_uce_20010148.fas]

>APH_3188
----GACATGCAGAGTTATCTGTAATTTACATTGAGGACAGTTTCACCTAATTCCGCGGCGTAAGTTTTGGCAGCATTGTGGTTAGTTTTCCTATAACATCTTCCATTTTCTTTTAAACGTCATGGTTTGAGATGATGGTGCTGATAGCATCTACAGTTAACGTCGCCTTCCGGCTACCCCAGGGAGGGGGGAGTTGGGGGGAGATAGCGTATATATACTTGTGGGAACAGTAAAAATAAAGATGACAACAAACTGGGATCAAACATGCTTAAGTACTGAGCTCCAGAGTTGTCCTTCAGTATTAGAAAGATGCGGGGAGGCGGGAGAGCGCAAAAGAAACGCGGAAACATTTCGCGGATTCATCGAAGCGTCAAAAACTGTTTTAAAAGCTATTGAATTAGCAGTAATTTCAATCTTCATTTCGTGCGATCCAATTCCCTGTGCTCCCGAACGCGATTACCTCCCTCTCCAGATGCCGCGATTTCTGAAGTGAAGAGGAGGTGGAGGAGGAGAAACGTGCTTTCTGGTGGAGAGAAGTTAAGAAAAGCTGGGGGAGAATTCGTTTGATTCCAGACGGAATAAAAGCCGAACACACTCACACATTACACACACACAGGCGTCGCGGCCGTAGTCCCCTTCCGCTTCCAGGACCCTCCTCACGCAGTTAAATGGGCCAAATGGAGTAATATGTAAATGAGGGTTTTGTAATTACCGCTCGCCGTATCAGATATGCGGCATTTACAACCCTTTATAGCACAAATTACTGGGAAATATGTCTGCTTTGTGGCAGTAATTAACATTGCTATCTCTTGATTAGCGCATAAGCGGCGTTGATGCAATTAAGGGAGAAGCTACAGAGAGAGAGAGCGAGAGAGAGGAGGAGGAGGATAAGGAAAGCTCTCTTCTCTTTCTCTCTCCTCTTCCTATTATGAGAGAGGTTCTCCCGCATAGTCATCCCCCTTGTAGGAAAAGGGATTTTTATAGTGGTGATGGTAACACATTCTCCTCTCTGTCACTCCCCCCTCCCTTCTCCTTCTCAACCTACAACCGACTGAATTTGTATCTGCTGTTGATGTAGTAATTCGTAGTGTGTGTTTGGATTGTATCAAAACTGCCAGTCGTACCCGAGAGATTGTTTTCATCACTTTCACCAGAAATCTGCACTTTTCGAATCTGTTTCTGCTCATCGTTTTGCTCGAAGACATGCAGATTTTCTGGAGAAATGCTTCTTGGGGTTGTCCAGGCATATCACTTTGTGCTTATTTGCAGACCTTAAGAGCGTGGTTTGCATCCAAAGAGAGCATAAGACTAATTTAATCCTAGTGATGTACATTACTCTTCGCCCGCACGGGTGTTTCTGATTACTTATACTAACTGCTTTCTTTCCGTCCTTTTTTTTCCCTTTAGGTACACTATTCGTCTCGTAAAGACGTGCTGTGTTGGAATG---------------------------------------------------
>APH_0186
AAACGACATGCAGAGTTATCTGTAATTTACATTGAGGACAGTTTCACCTAATTCCGCGGCGTAAGTTTTGGCAGCATTGTGGTTAGTTTTCCTATAACATCTTCCATTTTCTTTTAAACGTCATGGTTTGAGATGATGGTGCTGATAGCATCTACAGTTAACGTCGCCTTCCGGCTACCCCAGGGAGGGGGGAGTTGGGGGGAGATAGCGTATATATACTTGTGGGAACAGTAAAAATAAAGATGACAACAAACTGGGATCAAACATGCTTAAGTACTGAGCTCCAGAGTTGTCCTTCAGTATTAGAAAGATGCGGGGAGGCGGGAGAGCGCAAAAGAAACGCGGAAACATTTCGCGGATTCATCGAAGCGTCAAAAACTGTTTTAAAAGCTATTGAATTAGCAGTAATTTCAATCTTCATTTCGTGCGATCCAATTCCCTGTGCTCCCGAACGCGATTACCTCCCTCTCCAGATGCCGCGATTTCTGAAGTGAAGAGGAGGTGGAGGAGGAGAAACGTGCTTTCTGGTGGAGAGAAGTTAAGAAAAGCTGGGGGAGAATTCGTTTGATTCCAGACGGAATAAAAGCCGAACACACTCACACATTACACACACACAGGCGTCGCGGCCGTAGTCCCCTTCCGCTTCCAGGACCCTCCTCACGCAGTTAAATGGGCCAAATGGAGTAATATGTAAATGAGGGTTTTGTAATTACCGCTCGCCGTATCAGATATGCGGCATTTACAACCCTTTATAGCACAAATTACTGGGAAATATGTCTGCTTTGTGGCAGTAATTAACATTGCTATCTCTTGATTAGCGCATAAGCGGCGTTGATGCAATTAAGGGAGAAGCTACAGAGAGAGAGAGCGAGAGAGAGGAGGAGGAGGATAAGGAAAGCTCTCTTCTCTTTCTCTCTCCTCTTCCTATTATGAGAGAGGTTCTCCCGCATAGTCATCCCCCTTGTAGGAAAAGGGATTTTTATAGTGGTGATGGTAACACATTCTCCTCTCTGTCACTCCCCCCTCCCTTCTCCTTCTCAACCTACAACCGACTGAATTTGTATCTGCTGTTGATGTAGTAATTCGTAGTGTGTGTTTGGATTGTATCAAAACTGCCAGTCGTACCCGAGAGATTGTTTTCATCACTTTCACCAGAAATCTGCACTTTTCGAATCTGTTTCTGCTCATCGTTTTGCTCGAAGACATGCAGATTTTCTGGAGAAATGCTTCTTGGGGTTGTCCAGGCATATCACTTTGTGCTTATTTGCAGACCTTAAGAGCGTGGTTTGCATCCAAAGAGAGCATAAGACTAATTTAATCCTAGTGATGTACATTACTCTTCGCCCGCACGGGTGTTTCTGATTACTTATACTAACTGCTTTCTTTCCGTCCTTTTTTTTCCCTTTAGGTACACTATTCGTCTCGTAAAGACGTGCTGTGTTGGAATGATATTTTATTTCTTAGAGGCTCGAATTATTTTTAATATCTTTTATTCTGGA
>APH_5001
------------------------------------------------------------------------------------------------------------------------------------------------------------------GTCGCCTTCCGGCTACCCCGGGGAGGGGGGAGTTGGGGGGAGATAGCGTATATATACTTGTGGGAACAGTAAAAATAGAGATGACAACAAACTGGGATCAAACATGCTTAAGTACTGAGCTCCAAAGTTGTCCTTCAGTATTAGAAAGATGCGGGGAGGC-GGAGAGAGCAAAAGAAACGCGGAAACATTTCGCGGATTCATCGAAGCGTCAAAAACTGTTTTAAAAGCTATTGAATTAGCAGTAATTTCAATCTTCATTTCGTGCGATCCAATTCCCTGTGCTCCCGAACGCGATTACCTCCCTCTCCAGATGCCGCGATTTCTGAAGTGAAGAGGAGGTGGAGGAGGAGAAACGTGCTTTCTGGTGGAGAGAAGTTAAGAAAAGCTGGGGGAGAATTCGTTTGATTCCAGACGGAATAAAAGCCGAACACACTCACACATTACACACACACAGGCGTCGCGGCCGTAGTCCCCTTCCGCTTCCAGGACCCTCCTCACGCAGTTAAATGGGCCAAATGGAGTAATATGTAAATGAGGGTTTTGTAATTACCGCTCGCCGTATCAGATATGCGGCATTTACAACCCTTTATAGCACAAATTACTGGGAAATATGTCTGCTTTGTGGCAGTAATTAACATTGCTATCTCTTGATTAGCGCATAAGCGGCGTTGATGCAATTAAGGGAGAAGCTACAGAGAGAGAGAGCGAGAGAGAGGAGGAGGAGGATAAGGAAAGCTCTCTTCTCTTTCTCTCTCCTCTTCCTATTATGAGAGAGGTTCTCCCGCATAGTCATCCCCCTTGTAGGAAAAGGGATTTTTATAGTGGTGATGGTAACACATTCTCCTCTCTGTCACCCCCCCCTCCCTTCTCCTTCTCAACCTACAACCGACTGAATTTGTATCTGCTGTTGATGTAGTAATTCGTAGTGTGTGTTTGGATTGTATCAAAACTGCCAGTCGTACCCGAGAGATTGTTTTCATCACTTTCACTAGAAATCTGCACTTTTCGAATCTGTTTCTGCTCATCGTTTTGCTCGAAGACATGCAGATTTTCTGGAGAAATGCTTCTTGGGGTTGTCCAGGCATATCACTTTGTGCTTATTTGCAGACCTTAAGAGCGTGGTTTGCATCCAAAGAGAGTATAAGACTAATTTAATCCTAGTGATGTACATTACTCTTCGCCCGCACGGGTGTTTCT-------------------------------------------------------------------------------------------------------------------------------------------
>APH_4005
----------------------------------------------------------------------------TTGTGGTTAGTTTTCCTATAACATCTTCCATTTTCTTTTAAACGTCGTGGTTTGAGGTGATGGTGCTGATAGCATCTACAGTTAACGTCGCCTTCCGGCTACCCCGGGGAGGGGGGAGTTGGGGGGAGATAGCGTATATATACTTGTGGGAACAGTAAAAATAGAGATGACAACAAACTGGGATCAAACATGCTTAAGTACTGAGCTCCAAAGTTGTCCTTCAGTATTAGAAAGATGCGGGGAGGC-GGAGAGAGCAAAAGAAACGCGGAAACATTTCGCGGATTCATCGAAGCGTCAAAAACTGTTTTAAAAGCTATTGAATTAGCAGTAATTTCAATCTTCATTTCGTGCGATCCAATTCCCTGTGCTCCCGAACGCGATTACCTCCCTCTCCAGATGCCGCGATTTCTGAAGTGAAGAGGAGGTGGAGGAGGAGAAACGTGCTTTCTGGTGGAGAGAAGTTAAGAAAAGCTGGGGGAGAATTCGTTTGATTCCAGACGGAATAAAAGCCGAACACACTCACACATTACACACACACAGGCGTCGCGGCCGTAGTCCCCTTCCGCTTCCAGGACCCTCCTCACGCAGTTAAATGGGCCAAATGGAGTAATATGTAAATGAGGGTTTTGTAATTACCGCTCGCCGTATCAGATATGCGGCATTTACAACCCTTTATAGCACAAATTACTGGGAAATATGTCTGCTTTGTGGCAGTAATTAACATTGCTATCTCTTGATTAGCGCATAAGCGGCGTTGATGCAATTAAGGGAGAAGCTACAGAGAGAGAGAGCGAGAGAGAGGAGGAGGAGGATAAGGAAAGCTCTCTTCTCTTTCTCTCTCCTCTTCCTATTATGAGAGAGGTTCTCCCGCATAGTCATCCCCCTTGTAGGAAAAGGGATTTTTATAGTGGTGATGGTAACACATTCTCCTCTCTGTCACCCCCCCCTCCCTTCTCCTTCTCAACCTACAACCGACTGAATTTGTATCTGCTGTTGATGTAGTAATTCGTAGTGTGTGTTTGGATTGTATCAAAACTGCCAGTCGTACCCGAGAGATTGTTTTCATCACTTTCACTAGAAATCTGCACTTTTCGAATCTGTTTCTGCTCATCGTTTTGCTCGAAGACATGCAGATTTTCTGGAGAAATGCTTCTTGGGGTTGTCCAGGCATATCACTTTGTGCTTATTTGCAGACCTTAAGAGCGTGGTTTGCATCCAAAGAGAGTATAAGACTAATTTAATCCTAGTGATGTACATTACTCTTCGCCCGCACGGGTGTTTCTGATTACTTATACTAACTGCTTTCTTTCCGTCCTTTTTTTTCCCTTTAGGTACACTATTCGTCTCGTAAAGACGTGCTGTGTTGGAATGATATTTTATTTCTTAGAGGCTCGAATTATTTTTAATATCTTTTATTCTGGA
>APH_0772
AAACGACATGCAGAG--ATCTGTAATTTACATTGAGGACAGTTTCACCTAATTCCGCGGCGTAAGTTTTGGCAGCATTGTGGTTAGTTTTCCTATAACATCTTCCATTTTCTTTTAAACGTCGTGGTTTGAGGTGATGGTGCTGATAGCATCTACAGTTAACGTCGCCTTCCGGCTACCCCGGGGAGGGGGGAGTTGGGGGGAGATAGCGTATATATACTTGTGGGAACAGTAAAAATAGAGATGACAACAAACTGGGATCAAACATGCTTAAGTACTGAGCTCCAAAGTTGTCCTTCAGTATTAGAAAGATGCGGGGAGGC-GGAGAGAGCAAAAGAAACGCGGAAACATTTCGCGGATTCATCGAAGCGTCAAAAACTGTTTTAAAAGCTATTGAATTAGCAGTAATTTCAATCTTCATTTCGTGCGATCCAATTCCCTGTGCTCCCGAACGCGATTACCTCCCTCTCCAGATGCCGCGATTTCTGAAGTGAAGAGGAGGTGGAGGAGGAGAAACGTGCTTTCTGGTGGAGAGAAGTTAAGAAAAGCTGGGGGAGAATTCGTTTGATTCCAGACGGAATAAAAGCCGAACACACTCACACATTACACACACACAGGCGTCGCGGCCGTAGTCCCCTTCCGCTTCCAGGACCCTCCTCACGCAGTTAAATGGGCCAAATGGAGTAATATGTAAATGAGGGTTTTGTAATTACCGCTCGCCGTATCAGATATGCGGCATTTACAACCCTTTATAGCACAAATTACTGGGAAATATGTCTGCTTTGTGGCAGTAATTAACATTGCTATCTCTTGATTAGCGCATAAGCGGCGTTGATGCAATTAAGGGAGAAGCTACAGAGAGAGAGAGCGAGAGAGAGGAGGAGGAGGATAAGGAAAGCTCTCTTCTCTTTCTCTCTCCTCTTCCTATTATGAGAGAAGTTCTCCCGCATAGTCATCCCCCTTGTAGGAAAAGGGATTTTTATAGTGGTGATGGTAACACATTCTCCTCTCTGTCACCCCCCCCTCCCTTCTCCTTCTCAACCTACAACCGACTGAATTTGTATCTGCTGTTGATGTAGTAATTCGTAGTGTGTGTTTGGATTGTATCAAAACTGCCAGTCGTACCCGAGAGATTGTTTTCATCACTTTCACTAGAAATCTGCACTTTTCGAATCTGTTTCTGCTCATCGTTTTGCTCGAAGACATGCAGATTTTCTGGAGAAATGCTTCTTGGGGTTGTCCAGGCATATCACTTTGTGCTTATTTGCAGACCTTAAGAGCGTGGTTTGCATCCAAAGAGAGTATAAGACTAATTTAATCCTAGTGATGTACATTACTCTTCGCCCGCACGGGTGTTTCTGATTACTTATACTAACTGCTTTCTTTCCGTCCTTTTTTTTCCCTTTAGGTACACTATTCGTCTCGTAAAGACGTGCTGTGTTGGAATGATATTTTATTTCTTAGAGGCTCGAATTATTTTTAATATCTTTTATTCTGGA
>APH_3177
AAACGACATGCAGAGTTATCTGTAATTTACATTGAGGATAGTTTCACCTAATTCCGCGGCGTAAGTTTTGGCAGCATTGTGGTTAGTTTTCCTATAACATCTTCCATTTTCTTTTAAACGTCGTGGTTTGAGGTGATGGTGCTGATAGCATCTACAGTTAACGTCGCCTTCCGGCTACCCCGGGGAGGGGGGAGTTGGGGGGAGATAGCGTATATATACTTGTGGGAACAGTAAAAATAGAGATGACAACAAACTGGGATCAAACATGCTTAAGTACTGAGCTCCAAAGTTGTCCTTCAGTATTAGAAAGATGCGGGGAGGCGGGAGAGCGCAAAAGAAACGCGGAAACATTTCGCGGATTCATCGAAGCGTCAAAAACTGTTTTAAAAGCTATTGAATTAGCAGTAATTTCAATCTTCATTTCGTGCGATCCAATTCCCTGTGCTCCCGAACGCGATTACCTCCCTCTCCAGATGCCGCGATTTCTGAAGTGAAGAGGAGGTGGAGGAGGAGAAACGTGCTTTCTGGTGGAGAGAAGTTAAGAAAAGCTGGGGGAGAATTCGTTTGATTCCAGACGGAATAAAAGCCGAACACACTCACACATTACACACACACAGGCGTCGCGGCCGTAGTCCCCTTCCGCTTCCAGGACCCTCCTCACGCAGTTAAATGGGCCAAATGGAGTAATATGTAAATGAGGGTTTTGTAATTACCGCTCGCCGTATCAGATATGCGGCATTTACAACCCTTTATAGCACAAATTACTGGGAAATATGTCTGCTTTGTGGCAGTAATTAACATTGCTATCTCTTGATTAGCGCATAAGCGGCGTTGATGCAATTAAGGGAGAAGCTACAGAGAGAGAGAGCGAGAGAGAGGAGGAGGAGGATAAGGAAAGCTCTCTTCTCTTTCTCTCTCCTCTTCCTATTATGAGAGAGGTTCTCCCGCATAGTCATCCCCCTTGTAGGAAAAGGGATTTTTATAGTGGTGATGGTAACACATTCTCCTCTCTGTCACTCCCCCCTCCCTTCTCCTTCTCAACCTACAACCGACTGAATTTGTATCTGCTGTTGATGTAGTAATTCGTAGTGTGTGTTTGGATTGTATCAAAACTGCCAGTCGTACCCGAGAGATTGTTTTCATCACTTTCACTAGAAATCTGCACTTTTCGAATCTGTTTCTGCTCATCGTTTTGCTCGAAGACATGCAGATTTTCTGGAGAAATGCTTCTTGGGGTTGTCCAGGCATATCACTTTGTGCTTATTTGCAGACCTTAAGAGCGTGGTTTGCATCCAAAGAGAGTATAAGACTAATTTAATCCTAGTGATGTACATTACTCTTCGCCCGCACGGGTGTTTCTGATTACTTATACTAACTGCTTTCTTTCCGTCCTTTTTTTTCCCTTTAGGTACACTATTCGTCTCGTAAAGACGTGCTGTGTTGGAATGATATTTTATTTCTTAGAGGCTCGAATTATTTTTAATATCTTTTATTCTGGA
>APH_0880
AAACGACATGCAGAGTTATCTGTAATTTACATTGAGGATAGTTTCACCTAATTCCGCGGCGTAAGTTTTGGCAGCATTGTGGTTAGTTTTCCTATAACATCTTCCATTTTCTTTTAAACGTCGTGGTTTGAGGTGATGGTGCTGATAGCATCTACAGTTAACGTCGCCTTCCGGCTACCCCGGGGAGGGGGGAGTTGGGGGGAGATAGCGTATATATACTTGTGGGAACAGTAAAAATAGAGATGACAACAAACTGGGATCAAACATGCTTAAGTACTGAGCTCCAAAGTTGTCCTTCAGTATTAGAAAGATGCGGGGAGGCGGGAGAGCGCAAAAGAAACGCGGAAACATTTCGCGGATTCATCGAAGCGTCAAAAACTGTTTTAAAAGCTATTGAATTAGCAGTAATTTCAATCTTCATTTCGTGCGATCCAATTCCCTGTGCTCCCGAACGCGATTACCTCCCTCTCCAGATGCCGCGATTTCTGAAGTGAAGAGGAGGTGGAGGAGGAGAAACGTGCTTTCTGGTGGAGAGAAGTTAAGAAAAGCTGGGGGAGAATTCGTTTGATTCCAGACGGAATAAAAGCCGAACACACTCACACATTACACACACACAGGCGTCGCGGCCGTAGTCCCCTTCCGCTTCCAGGACCCTCCTCACGCAGTTAAATGGGCCAAATGGAGTAATATGTAAATGAGGGTTTTGTAATTACCGCTCGCCGTATCAGATATGCGGCATTTACAACCCTTTATAGCACAAATTACTGGGAAATATGTCTGCTTTGTGGCAGTAATTAACATTGCTATCTCTTGATTAGCGCATAAGCGGCGTTGATGCAATTAAGGGAGAAGCTACAGAGAGAGAGAGCGAGAGAGAGGAGGAGGAGGATAAGGAAAGCTCTCTTCTCTTTCTCTCTCCTCTTCCTATTATGAGAGAGGTTCTCCCGCATAGTCATCCCCCTTGTAGGAAAAGGGATTTTTATAGTGGTGATGGTAACACATTCTCCTCTCTGTCACTCCCCCCTCCCTTCTCCTTCTCAACCTACAACCGACTGAATTTGTATCTGCTGTTGATGTAGTAATTCGTAGTGTGTGTTTGGATTGTATCAAAACTGCCAGTCGTACCCGAGAGATTGTTTTCATCACTTTCACTAGAAATCTGCACTTTTCGAATCTGTTTCTGCTCATCGTTTTGCTCGAAGACATGCAGATTTTCTGGAGAAATGCTTCTTGGGGTTGTCCAGGCATATCACTTTGTGCTTATTTGCAGACCTTAAGAGCGTGGTTTGCATCCAAAGAGAGTATAAGACTAATTTAATCCTAGTGATGTACATTACTCTTCGCCCGCACGGGTGTTTCTGATTACTTATACTAACTGCTTTCTTTCCGTCCTTTTTTTTCCCTTTAGGT-----------------------------------------------------------------------------------------
>APH_0723
AAACGACATGCAGAGTTATCTGTAATTTACATTGAGGATAGTTTCACCTAATTCCGCGGCGTAAGTTTTGGCAGCATTGTGGTTAGTTTTCCTATAACATCTTCCATTTTCTTTTAAACGTCGTGGTTTGAGGTGATGGTGCTGATAGCATCTACAGTTAACGTCGCCTTCCGGCTACCCCGGGGAGGGGGGAGTTGGGGGGAGATAGCGTATATATACTTGTGGGAACAGTAAAAATAGAGATGACAACAAACTGGGATCAAACATGCTTAAGTACTGAGCTCCAAAGTTGTCCTTCAGTATTAGAAAGATGCGGGGAGGCGGGAGAGCGCAAAAGAAACGCGGAAACATTTCGCGGATTCATCGAAGCGTCAAAAACTGTTTTAAAAGCTATTGAATTAGCAGTAATTTCAATCTTCATTTCGTGCGATCCAATTCCCTGTGCTCCCGAACGCGATTACCTCCCTCTCCAGATGCCGCGATTTCTGAAGTGAAGAGGAGGTGGAGGAGGAGAAACGTGCTTTCTGGTGGAGAGAAGTTAAGAAAAGCTGGGGGAGAATTCGTTTGATTCCAGACGGAATAAAAGCCGAACACACTCACACATTACACACACACAGGCGTCGCGGCCGTAGTCCCCTTCCGCTTCCAGGACCCTCCTCACGCAGTTAAATGGGCCAAATGGAGTAATATGTAAATGAGGGTTTTGTAATTACCGCTCGCCGTATCAGATATGCGGCATTTACAACCCTTTATAGCACAAATTACTGGGAAATATGTCTGCTTTGTGGCAGTAATTAACATTGCTATCTCTTGATTAGCGCATAAGCGGCGTTGATGCAATTAAGGGAGAAGCTACAGAGAGAGAGAGCGAGAGAGAGGAGGAGGAGGATAAGGAAAGCTCTCTTCTCTTTCTCTCTCCTCTTCCTATTATGAGAGAGGTTCTCCCGCATAGTCATCCCCCTTGTAGGAAAAGGGATTTTTATAGTGGTGATGGTAACACATTCTCCTCTCTGTCACTCCCCCCTCCCTTCTCCTTCTCAACCTACAACCGACTGAATTTGTATCTGCTGTTGATGTAGTAATTCGTAGTGTGTGTTTGGATTGTATCAAAACTGCCAGTCGTACCCGAGAGATTGTTTTCATCACTTTCACTAGAAATCTGCACTTTTCGAATCTGTTTCTGCTCATCGTTTTGCTCGAAGACATGCAGATTTTCTGGAGAAATGCTTCTTGGGGTTGTCCAGGCATATCACTTTGTGCTTATTTGCAGACCTTAAGAGCGTGGTTTGCATCCAAAGAGAGTATAAGACTAATTTAATCCTAGTGATGTACATTACTCTTCGCCCGCACGGGTGTTTCTGATTACTTATACTAACTGCTTTCTTTCCGTCCTTTTTTTTCCCTTTAGGTACACTATTCGTCTCGTAAAGACGTGCTGTGTTGGAATGATATTTTATTTCTTAGAGGCTCGAATTATTTTTAATATCTTTTATTCTGGA
>APH_3191
---------------------------------------------------------------------------------------------------------------------------------------------------GCATCTACAGTTAACGTCGCCTTCCGGCTACCCCGGGGAGGGGGGAGTTGGGGGGAGATAGCGTATATATACTTGTGGGAACAGTAAAAATAGAGATGACAACAAACTGGGATCAAACATGCTTAAGTACTGAGCTCCAAAGTTGTCCTTCAGTATTAGAAAGATGCGGGGAGGCGGGAGAGCGCAAAAGAAACGCGGAAACATTTCGCGGATTCATCGAAGCGTCAAAAACTGTTTTAAAAGCTATTGAATTAGCAGTAATTTCAATCTTCATTTCGTGCGATCCAATTCCCTGTGCTCCCGAACGCGATTACCTCCCTCTCCAGATGCCGCGATTTCTGAAGTGAAGAGGAGGTGGAGGAGGAGAAACGTGCTTTCTGGTGGAGAGAAGTTAAGAAAAGCTGGGGGAGAATTCGTTTGATTCCAGACGGAATAAAAGCCGAACACACTCACACATTACACACACACAGGCGTCGCGGCCGTAGTCCCCTTCCGCTTCCAGGACCCTCCTCACGCAGTTAAATGGGCCAAATGGAGTAATATGTAAATGAGGGTTTTGTAATTACCGCTCGCCGTATCAGATATGCGGCATTTACAACCCTTTATAGCACAAATTACTGGGAAATATGTCTGCTTTGTGGCAGTAATTAACATTGCTATCTCTTGATTAGCGCATAAGCGGCGTTGATGCAATTAAGGGAGAAGCTACAGAGAGAGAGAGCGAGAGAGAGGAGGAGGAGGATAAGGAAAGCTCTCTTCTCTTTCTCTCTCCTCTTCCTATTATGAGAGAGGTTCTCCCGCATAGTCATCCCCCTTGTAGGAAAAGGGATTTTTATAGTGGTGATGGTAACACATTCTCCTCTCTGTCACTCCCCCCTCCCTTCTCCTTCTCAACCTACAACCGACTGAATTTGTATCTGCTGTTGATGTAGTAATTCGTAGTGTGTGTTTGGATTGTATCAAAACTGCCAGTCGTACCCGAGAGATTGTTTTCATCACTTTCACTAGAAATCTGCACTTTTCGAATCTGTTTCTGCTCATCGTTTTGCTCGAAGACATGCAGATTTTCTGGAGAAATGCTTCTTGGGGTTGTCCAGGCATATCACTTTGTGCTTATTTGCAGACCTTAAGAGCGTGGTTTGCATCCAAAGAGAG-----------------------------------------------------------------------------------------------------------------------------------------------------------------------------------------------------
>APH_0683
AAACGACATGCAGAGTTATCTGTAATTTACATTGAGGATAGTTTCACCTAATTCCGCGGCGTAAGTTTTGGCAGCATTGTGGTTAGTTTTCCTATAACATCTTCCATTTTCTTTTAAACGTCGTGGTTTGAGGTGATGGTGCTGATAGCATCTACAGTTAACGTCGCCTTCCGGCTACCCCGGGGAGGGGGGAGTTGGGGGGAGATAGCGTATATATACTTGTGGGAACAGTAAAAATAGAGATGACAACAAACTGGGATCAAACATGCTTAAGTACTGAGCTCCAAAGTTGTCCTTCAGTATTAGAAAGATGCGGGGAGGCGGGAGAGCGCAAAAGAAACGCGGAAACATTTCGCGGATTCATCGAAGCGTCAAAAACTGTTTTAAAAGCTATTGAATTAGCAGTAATTTCAATCTTCATTTCGTGCGATCCAATTCCCTGTGCTCCCGAACGCGATTACCTCCCTCTCCAGATGCCGCGATTTCTGAAGTGAAGAGGAGGTGGAGGAGGAGAAACGTGCTTTCTGGTGGAGAGAAGTTAAGAAAAGCTGGGGGAGAATTCGTTTGATTCCAGACGGAATAAAAGCCGAACACACTCACACATTACACACACACAGGCGTCGCGGCCGTAGTCCCCTTCCGCTTCCAGGACCCTCCTCACGCAGTTAAATGGGCCAAATGGAGTAATATGTAAATGAGGGTTTTGTAATTACCGCTCGCCGTATCAGATATGCGGCATTTACAACCCTTTATAGCACAAATTACTGGGAAATATGTCTGCTTTGTGGCAGTAATTAACATTGCTATCTCTTGATTAGCGCATAAGCGGCGTTGATGCAATTAAGGGAGAAGCTACAGAGAGAGAGAGCGAGAGAGAGGAGGAGGAGGATAAGGAAAGCTCTCTTCTCTTTCTCTCTCCTCTTCCTATTATGAGAGAGGTTCTCCCGCATAGTCATCCCCCTTGTAGGAAAAGGGATTTTTATAGTGGTGATGGTAACACATTCTCCTCTCTGTCACTCCCCCCTCCCTTCTCCTTCTCAACCTACAACCGACTGAATTTGTATCTGCTGTTGATGTAGTAATTCGTAGTGTGTGTTTGGATTGTATCAAAACTGCCAGTCGTACCCGAGAGATTGTTTTCATCACTTTCACTAGAAATCTGCACTTTTCGAATCTGTTTCTGCTCATCGTTTTGCTCGAAGACATGCAGATTTTCTGGAGAAATGCTTCTTGGGGTTGTCCAGGCATATCACTTTGTGCTTATTTGCAGACCTTAAGAGCGTGGTTTGCATCCAAAGAGAGTATAAGACTAATTTAATCCTAGTGATGTACATTACTCTTCGCCCGCACGGGTGTTTCTGATTACTTATACTAACTGCTTTCTTTCCGTCCTTTTTTTTCCCTTTAGGTACACTATTCGTCTCGTAAAGACGTGCTGTGTTGGAATGATATTTTATTTCTTAGAGGCTCGAATTATTTTTAATATCTTTTATTCTGGA
>APH_0136
AAACGACATGCAGAGTTATCTGTAATTTACATTGAGGATAGTTTCACCTAATTCCGCGGCGTAAGTTTTGGCAGCATTGTGGTTAGTTTTCCTATAACATCTTCCATTTTCTTTTAAACGTCGTGGTTTGAGGTGATGGTGCTGATAGCATCTACAGTTAACGTCGCCTTCCGGCTACCCCGGGGAGGGGGGAGTTGGGGGGAGATAGCGTATATATACTTGTGGGAACAGTAAAAATAGAGATGACAACAAACTGGGATCAAACATGCTTAAGTACTGAGCTCCAAAGTTGTCCTTCAGTATTAGAAAGATGCGGGGAGGCGGGAGAGCGCAAAAGAAACGCGGAAACATTTCGCGGATTCATCGAAGCGTCAAAAACTGTTTTAAAAGCTATTGAATTAGCAGTAATTTCAATCTTCATTTCGTGCGATCCAATTCCCTGTGCTCCCGAACGCGATTACCTCCCTCTCCAGATGCCGCGATTTCTGAAGTGAAGAGGAGGTGGAGGAGGAGAAACGTGCTTTCTGGTGGAGAGAAGTTAAGAAAAGCTGGGGGAGAATTCGTTTGATTCCAGACGGAATAAAAGCCGAACACACTCACACATTACACACACACAGGCGTCGCGGCCGTAGTCCCCTTCCGCTTCCAGGACCCTCCTCACGCAGTTAAATGGGCCAAATGGAGTAATATGTAAATGAGGGTTTTGTAATTACCGCTCGCCGTATCAGATATGCGGCATTTACAACCCTTTATAGCACAAATTACTGGGAAATATGTCTGCTTTGTGGCAGTAATTAACATTGCTATCTCTTGATTAGCGCATAAGCGGCGTTGATGCAATTAAGGGAGAAGCTACAGAGAGAGAGAGCGAGAGAGAGGAGGAGGAGGATAAGGAAAGCTCTCTTCTCTTTCTCTCTCCTCTTCCTATTATGAGAGAGGTTCTCCCGCATAGTCATCCCCCTTGTAGGAAAAGGGATTTTTATAGTGGTGATGGTAACACATTCTCCTCTCTGTCACTCCCCCCTCCCTTCTCCTTCTCAACCTACAACCGACTGAATTTGTATCTGCTGTTGATGTAGTAATTCGTAGTGTGTGTTTGGATTGTATCAAAACTGCCAGTCGTACCCGAGAGATTGTTTTCATCACTTTCACTAGAAATCTGCACTTTTCGAATCTGTTTCTGCTCATCGTTTTGCTCGAAGACATGCAGATTTTCCGGAGAAATGCTTCTTGGGGTTGTCCAGGCATATCACTTTGTGCTTATTTGCAGACCTTAAGAGCGTGGTTTGCATCCAAAGAGAGTATAAGACTAATTTAATCCTAGTGATGTACATTACTCTTCGCCCGCACGGGTGTTTCTGATTACTTATACTAACTGCTTTCTTTCCGTCCTTTTTTTTCCCTTTAGGTACACTATTCGTCTCGTAAAGACGTGCTGTGTTGGAATGATATTTTATTTCTTAGAGGCTCGAATTATTTTTAATATCTTTTATTCTGGA
>APH_0185
AAACGACATGCAGAGTTATCTGTAATTTACATTGAGGACAGTTTCACCTAATTCCGCGGCGTAAGTTTTGGCAGCATTGTGGTTAGTTTTCCTATAACATCTTCCATTTTCTTTTAAACGTCGTGGTTTGAGATGATGGTGCTGATAGCATCTACAGTTAACGTCGCCTTCCGGCTACCCCAGGGAGGGGGGAGTTGGGGGGAGATAGCGTATATATACTTGTGGGAACAGTAAAAATAAAGATGACAACAAACTGGGATCAAACATGCTTAAGTACTGAGCTCCAGAGTTGTCCTTCAGTATTAGAAAGATGCGGGGAGGCGGGAGAGCGCAAAAGAAACGCGGAAACATTTCGCGGATTCATCGAAGCGTCAAAAACTGTTTTAAAAGCTATTGAATTAGCAGTAATTTCAATCTTCATTTCGTGCGATCCAATTCCCTGTGCTCCCGAACGCGATTACCTCCCTCTCCAAATGCCGCGATTTCTGAAGTGAAGAGGAGGTGGAGGAGGAGAAACGTGCTTTCTGGTGGAGAGAAGTTAAGAAAAGCTGGGGGAGAATTCGTTTGATTCCAGACGGAATAAAAGCCGAACACACTCACACATTACACACACACAGGCGTCGCGGCCGTAGTCCCCTTCCGCTTCCAGGACCCTCCTCACGCAGTTAAATGGGCCAAATGGAGTAATATGTAAATGAGGGTTTTGTAATTACCGCTCGCCGTATCAGATATGCGGCATTTACAACCCTTTATAGCACAAATTACTGGGAAATATGTCTGCTTTGTGGCAGTAATTAACATTGCTATCTCTTGATTAGCGCATAAGCGGCGTTGATGCAATTAAGGGAGAAGCTACAGAGAGAGAGAGCGAGAGAGAGGAGGAGGAGGATAAGGAAAGCTCTCTTCTCTTTCTCTCTCCTCTTCCTATTATGAGAGAGGTTCTCCCGCATAGTCATCCCCCTTGTAGGAAAAGGGATTTTTATAGTGGTGATGGTAACACATTCTCCTCTCTGTCACTCCCCCCTCCCTTCTCCTTCTCAACCTACAACCGACTGAATTTGTATCTGCTGTTGATGTAGTAATTCGTAGTGTGTGTTTGGATTGTATCAAAACTGCCAGTCGTACCCGAGAGATTGTTTTCATCACTTTCACTAGAAATCTGCACTTTTCGAATCTGTTTCTGCTCATCGTTTTGCTCGAAGACATGCAGATTTTCTGGAGAAATGCTTCTTGGGGTTGTCCAGGCATATCACTTTGTGCTTATTTGCAGACCTTAAGAGCGTGGTTTGCATCCAAAGAGAGCATAAGACTAATTTAATCCTAGTGATGTACATTACTCTTCGCCCGCACGGGTGTTTCTGATTACTTATACTAACTGCTTTCTTTCCGTCCTTTTTTTTCCCTTTAGGTACACTATTCGTCTCGTAAAGACGTGCTGTGTTGGAATGATATTTTATTTCTTAGAGGCTCGAATTATTTTTAATATCTTTTATTCTGGA
>APH_0622
----------------------------------------------------------------------------------------------------------------------CGTCGTGGGTTGATGTGATGGTGCTGATAGCATCTACAGTTAACGTCGCCTTCCGGCTACCCCAGGGAGGGGGGAGTTGGGGGGAGATAGCGTATATATACTTGTGGGAACAGTAAAAATAGAGATGACAACAAACTGGGATCAAACATGCTTAAGTACTGAGCTCCAAAGTTGTCCTTCAGTATTAGAAAGATGCGGGGAGGCGGGAGAGCGCAAAAGAAACGCGGAAACATTTCGCGGATTCATCGAAGCGTCAAAAACTGTTTTAAAAGCTATTGAATTAGCAGTAATTTCAATCTTCATTTCGTGCGATCCAATTCCCTGTGCTCCCGAACGCGATTACCTCCCTCTCCAGATGCCGCGATTTCTGAAGTGAAGAGGAGGTGGAGGAGGAGAAACGTGCTTTCTGGTGGAGAGAAGTTAAGAAAAGCTGGGGGAGAATTCGTTTGATTCCAGACGGAATAAAAGCCGAACACACTCACACATTACACACACACAGGCGTCGCGGCCGTAGTCCCCTTCCGCTTCCAGGACCCTCCTCACGCAGTTAAATGGGCCAAATGGAGTAATATGTAAATGAGGGTTTTGTAATTACCGCTCGCCGTATCAGATATGCGGCATTTACAACCCTTTATAGCACAAATTACTGGGAAATATGTCTGCTTTGTGGCAGTAATTAACATTGCTATCTCTTGATTAGCGCATAAGCGGCGTTGATGCAATTAAGGGAGAAGCTACAGAGAGAGAGAGCGAGAGAGAGGAGGAGGAGGATAAGGAAAGCTCTCTTCTCTTTCTCTCTCCTCTTCCTATTATGAGAGAGGTTCTCCCGCATAGTCATCCCCCTTGTAGGAAAAGGGATTTTTATAGTGGTGATGGTAACACATTCTCCTCTCTGTCACTCCCCCCTCCCTTCTCCTTCTCAACCTACAACCGACTGAATTTGTATCTGCTGTTGATGTAGTAATTCGTAGTGTGTGTTTGGATTGTATCAAAACTGCCAGTCGTACCCGAGAGATTGTTTTCATCACTTTCACTAGAAATCTGCACTTTTCGAATCTGTTTCTGCTCATCGTTTTGCTCGAAGACATGCAGATTTTCTGGAGAAATGCTTCTTGGGGTTGTCCAGGCATATCACTTTGTGCTTATTTGCAGACCTTAAGAGCGTGGTTTGCATCCAAAGAGAGTATAAGACTAATTTAATCCTAGTGATGTACATTACTCTTCGCCCGCACGGGTGTTTCTGATTACTTATACTAACTG-------------------------------------------------------------------------------------------------------------------------
>APH_0674
AAACGACATGCAGAGTTATCTGTAATTTACATTGAGGACAGTTTCACCTAATTCCGCGGCGTAAGTTTTGGCAGCATTGTGGTTAGTTTTCCTATAACATCTTCCATTTTCTTTTAAACGTCAGGGTTTGAGATGATGGTGCTGATAGCATCTACAGTTAACGTCGCCTTCCGGCTACCCCGGGGAGGGGGGAGTGGGGGGGAGATAGCGTATATATACTTGTGGGAACAGTAAAAATAAAGATGACAACAAACTGGGATCAAACATGCTTAAGTACTGAGCTCCAGAGTTGTCCTTCAGTATTAGAAAGATGCGGGGAGGCGGGAGAGCGCAAAAGAAACGCGGAAACATTTCGCGGATTCATCGAAGCGTCAAAAACTGTTTTAAAAGCTATTGAATTAGCAGTAATTTCAATCTTCATTTCGTGCGATCCAATTCCCTGTGCTCCCGAACGCGATTACCTCCCTCTCCAGATGCCGCGATTTCTGAAGTGAAGAGGAGGTGGAGGAGGAGAAACGTGCTTTCTGGTGGAGAGAAGTTAAGAAAAGCTGGGGGAGAATTCGTTTGATTCCAGACGGAATAAAAGCCGAACACACTCACACATTACACACACACAGGCGTCGCGGCCGTAGTCCCCTTCCGCTTCCAGGACCCTCCTCACGCAGTTAAATGGGCCAAATGGAGTAATATGTAAATGAGGGTTTTGTAATTACCGCTCGCCGTATCAGATATGCGGCATTTACAACCCTTTATAGCACAAATTACTGGGAAATATGTCTGCTTTGTGGCAGTAATTAACATTGCTATCTCTTGATTAGCGCATAAGCGGCGTTGATGCAATTAAGGGAGAAGCTACAGAGAGAGAGAGCGAGAGAGAGGAGGAGGAGGATAAGGAAAGCTCTCTTCTCTTTCTCTCTCCTCTTCCTATTATGAGAGAGGTTCTCCCGCATAGTCATCCCCCTTGTAGGAAAAGGGATTTTTATAGTGGTGATGGTAACACATTCTCCTCTCTGTCACTCCCCCCTCCCTTCTCCTTCTCAACCTACAACCGACTGAATTTGTATCTGCTGTTGATGTAGTAATTCGTAGTGTGTGTTTGGATTGTATCAAAACTGCCAGTCGTACCCGAGAGATTGTTTTCATCACTTTCACTAGAAATCTGCACTTTTCGAATCTGTTTCTGCTCATCGTTTTGCTCGAAGACATGCAGATTTTCTGGAGAAATGCTTCTTGGGGTTGTCCAGGCATATCACTTTGTGCTTATTTGCAGACCTTAAGAGCGTGGTTTGCATCCAAAGAGAGTATAAGACTAATTTAATCCTAGTGATGTACATTACTCTTCGCCCGCACGGGTGTTTCTGATTACTTATACTAACTGCTTTCTTTCCGTCCTTTTTTTTCCCTTTAGGTACACTATTCGTCTCGTAAAGACGTGCTGTGTTGGAATGATATTTTATTTCTTAGAGGCTCGAATTATTTTTAATATCTTTTATTCTGGA
>APH_0717
AAACGACATGCAGAGTTATCTGTAATTTACATTGAGGATAGTTTCACCTAATTCCGCGGCGTAAGTTTTGGCAGCATTGTGGTTAGTTTTCCTATAACATCTTCCATTTTCTTTTAAACGTCGTGGTTTGAGATGATGGTGCTGATAGCATCTACAGTTAACGTCGCCTTCCGGCTACCCCAGGGAGGGGGGAGTTGGGGGGAGATAGCGTATATATACTTGTGGGAACAGTAAAAATAAAGATGACAACAAACTGGGATCAAACATGCTTAAGTACTGAGCTCCAAAGTTGTCCTTCAGTATTAGAAAGATGCGGGGAGGCGGGAGAGCGCAAAAGAAACGCGGAAACATTTCGCGGATTCATCGAAGCGTCAAAAACTGTTTTAAAAGCTATTGAATTAGCAGTAATTTCAATCTTCATTTCGTGCGATCCAATTCCCTGTGCTCCCGAACGCGATTACCTCCCTCTCCAGATGCCGCGATTTCTGAAGTGAAGAGGAGGTGGAGGAGGAGAAACGTGCTTTCTGGTGGAGAGAAGTTAAGAAAAGCTGGGGGAGAATTCGTTTGATTCCAGACGGAATAAAAGCCGAACACACTCACACATTACACACACACAGGCGTCGCGGCCGTAGTCCCCTTCCGCTTCCAGGACCCTCCTCACGCAGTTAAATGGGCCAAATGGAGTAATATGTAAATGAGGGTTTTGTAATTACCGCTCGCCGTATCAGATATGCGGCATTTACAACCCTTTATAGCACAAATTACTGGGAAATATGTCTGCTTTGTGGCAGTAATTAACATTGCTATCTCTTGATTAGCGCATAAGCGGCGTTGATGCAATTAAGGGAGAAGCTACAGAGAGAGAGAGCGAGAGAGAGGAGGAGGAGGATAAGGAAAGCTCTCTTCTCTTTCTCTCTCCTCTTCCTATTATGAGAGAGGTTCTCCCGCATAGTCATCCCCCTTGTAGGAAAAGGGATTTTTATAGTGGTGATGGTAACACATTCTCCTCTCTGTCACTCCCCCCTCCCTTCTCCTTCTCAACCTACAACCGACTGAATTTGTATCTGCTGTTGATGTAGTAATTCGTAGTGTGTGTTTGGATTGTATCAAAACTGCCAGTCGTACCCGAGAGATTGTTTTCATCACTTTCACTAGAAATCTGCACTTTTCGAATCTGTTTCTGCTCATCGTTTTGCTCGAAGACATGCAGATTTTCTGGAGAAATGCTTCTTGGGGTTGTCCAGGCATATCACTTTGTGCTTATTTGCAGACCTTAAGAGCGTGGTTTGCATCCAAAGAGAGCATAAGACTAATTTAATCCTAGTGATGTACATTACTCTTCGCCCGCACGGGTGTTTCTGATTACTTATACTAACTGCTTTCTTTCCGTCCTTTTTTTTCCCTTTAGGTACACTATTCGTCTCGTAAAGACGTGCTGTGTTGGAAT----------------------------------------------------
>APH_1535
----------------------------------------------------------------------------TTGTGGTTAGTTTTCCTATAACATCTTCCATTTTCTTTTAAACGTCGTGGTTTGAGGTGATGGTGCTGATAGCATCTACAGTTAACGTCGCCTTCCGGCTACCCCGGGGAGGGGGGAGTTGGGGGGGGATAGCGTATATATACTTGTGGGAACAGTAAAAATAGAGATGACAACAAACTGGGATCAAACATGCTTAAGTACTGAGCTCCAAAGTTGTCCTTCAGTATTAGAAAGATGCGGGGAGGCGGGAGAGCGCAAAAGAAACGCGGAAACATTTCGCGGATTCATCGAAGCGTCAAAAACTGTTTTAAAAGCTATTGAATTAGCAGTAATTTCAATCTTCATTTCGTGCGATCCAATTCCCTGTGCTCCCGAACGCGATTACCTCCCTCTCCAGATGCCGCGATTTCTGAAGTGAAGAGGAGGTGGAGGAGGAGAAACGTGCTTTCTGGTGGAGAGAAGTTAAGAAAAGCTGGGGGAGAATTCGTTTGATTCCAGACGGAATAAAAGCCGAACACACTCACACATTACACACACACAGGCGTCGCGGCCGTAGTCCCCTTCCGCTTCCAGGACCCTCCTCACGCAGTTAAATGGGCCAAATGGAGTAATATGTAAATGAGGGTTTTGTAATTACCGCTCGCCGTATCAGATATGCGGCATTTACAACCCTTTATAGCACAAATTACTGGGAAATATGTCTGCTTTGTGGCAGTAATTAACATTGCTATCTCTTGATTAGCGCATAAGCGGCGTTGATGCAATTAAGGGAGAAGCTACAGAGAGAGAGAGCGAGAGAGAGGAGGAGGAGGATAAGGAAAGCTCTCTTCTCTTTCTCTCTCCTCTTCCTATTATGAGAGAGGTTCTCCCGCATAGTCATCCCCCTTGTAGGAAAAGGGATTTTTATAGTGGTGATGGTAACACATTCTCCTCTCTGTCACTCCCCCCTCCCTTCTCCTTCTCAACCTACAACCGACTGAATTTGTATCTGCTGTTGATGTAGTAATTCGTAGTGTGTGTTTGGATTGTATCAAAACTGCCAGTCGTACCCGAGAGATTGTTTTCATCACTTTCACTAGAAATCTGCACTTTTCGAATCTGTTTCTGCTCATCGTTTTGCTCGAAGACATGCAGATTTTCTGGAGAAATGCTTCTTGGGGTTGTCCAGGCATATCACTTTGTGCTTATTTGCAGACCTTAAGAGCGTGGTTTGCATCCAAAGAGAGTATAAGACTAATTTAATCCTAGTGATGTACATTACTCTTCGCCCGCACGGGTGTTTCTGATTACTTATACTAACTGCTTTCTTTCCGTCCTTTTTTTTCCCTTTAGGTACACTATTCGTCTCGTAAAGACGT-----------------------------------------------------------------
>APH_1602
AAACGACATGCAGAGTTATCTGTAATTTACATTGAGGATAGTTTCACCTAATTCCGCGGCGTAAGTTTTGGCAGCATTGTGGTTAGTTTTCCTATAACATCTTCCATTTTCTTTTAAACGTCGTGGTTTGAGGTGATGGTGCTGATAGCATCTACAGTTAACGTCGCCTTCCGGCTACCCCGGGGAGGGGGGAGTTGGGGGGAGATAGCGTATATATACTTGTGGGAACAGTAAAAATAGAGATGACAACAAACTGGGATCAAACATGCTTAAGTACTGAGCTCCAGAGTTGTCCTTCAGTATTAGAAAGATGCGGGGAGGCGGGAGAGCGCAAAAGAAACGCGGAAACATTTCGCGGATTCATCGAAGCGTCAAAAACTGTTTTAAAAGCTATTGAATTAGCAGTAATTTCAATCTTCATTTCGTGCGATCCAATTCCCTGTGCTCCCGAACGCGATTACCTCCCTCTCCAGATGCCGCGATTTCTGAAGTGAAGAGGAGGTGGAGGAGGAGAAACGTGCTTTCTGGTGGAGAGAAGTTAAGAAAAGCTGGGGGAGAATTCGTTTGATTCCAGACGGAATAAAAGCCGAACACACTCACACATTACACACACACAGGCGTCGCGGCCGTAGTCCCCTTCCGCTTCCAGGACCCTCCTCACGCAGTTAAATGGGCCAAATGGAGTAATATGTAAATGAGGGTTTTGTAATTACCGCTCGCCGTATCAGATATGCGGCATTTACAACCCTTTATAGCACAAATTACTGGGAAATATGTCTGCTTTGTGGCAGTAATTAACATTGCTATCTCTTGATTAGCGCATAAGCGGCGTTGATGCAATTAAGGGAGAAGCTACAGAGAGAGAGAGCGAGAGAGAGGAGGAGGAGGATAAGGAAAGCTCTCTTCTCTTTCTCTCTCCTCTTCCTATTATGAGAGAGGTTCTCCCGCATAGTCATCCCCCTTGTAGGAAAAGGGATTTTTATAGTGGTGATGGTAACACATTCTCCTCTCTGTCACTCCCCCCTCCCTTCTCCTTCTCAACCTACAACCGACTGAATTTGTATCTGCTGTTGATGTAGTAATTCGTAGTGTGTGTTTGGATTGTATCAAAACTGCCAGTCGTACCCGAGAGATTGTTTTCATCACTTTCACTAGAAATCTGCACTTTTCGAATCTGTTTCTGCTCATCGTTTTGCTCGAAGACATGCAGATTTTCTGGAGAAATGCTTCTTGGGGTTGTCCAGGCATATCACTTTGTGCTTATTTGCAGACCTTAAGAGCGTGGTTTGCATCCAAAGAGAGTATAAGACTAATTTAATCCTAGTGATGTACATTACTCTTCGCCCGCACGGGTGTTTCTGATTACTTATACTAACTGCTTTCTTTCCGTCCTTTTTTTTCCCTTTAGGTACACTATTCGTCTCGTAAAGACGTGCTGTGTTGGAATGATATTTTATTTCTTAGAGGCTCGAATTATTTTTAATATCTTTTATTCTGGA
>APH_4021
AAACGACATGCAGAGTTATCTGTAATTTACATTGAGGATAGTTTCACCTAATTCCGCGGCGTAAGTTTTGGCAGCATTGTGGTTAGTTTTCCTATAACATCTTCCATTTTCTTCTAAACGTCGTGGTTTGAGGTGATGGTGCTGATAGCATCTACAGTTAACGTCGCCTTCCGGCTACCCCGGGGAGGGGGGAGTTGGGGGGAGATAGCGTATATATACTTGTGGGAACAGTAAAAATAGAGATGACAACAAACTGGGATCAAACATGCTTAAGTACTGAGCTCCAAAGTTGTCCTTCAGTATTAGAAAGATGCGGGGAGGCGGGAGAGCGCAAAAGAAACGCGGAAACATTTCGCGGATTCATCGAAGCGTCAAAAACTGTTTTAAAAGCTATTGAATTAGCAGTAATTTCAATCTTCATTTCGTGCGATCCAATTCCCTGTGCTCCCGAACGCGATTACCTCCCTCTCCAGATGCCGCGATTTCTGAAGTGAAGAGGAGGTGGAGGAGGAGAAACGTGCTTTCTGGTGGAGAGAAGTTAAGAAAAGCTGGGGGAGAATTCGTTTGATTCCAGACGGAATAAAAGCCGAACACACTCACACATTACACACACACAGGCGTCGCGGCCGTAGTCCCCTTCCGCTTCCAGGACCCTCCTCACGCAGTTAAATGGGCCAAATGGAGTAATATGTAAATGAGGGTTTTGTAATTACCGCTCGCCGTATCAGATATGCGGCATTTACAACCCTTTATAGCACAAATTACTGGGAAATATGTCTGCTTTGTGGCAGTAATTAACATTGCTATCTCTTGATTAGCGCATAAGCGGCGTTGATGCAATTAAGGGAGAAGCTACAGAGAGAGAGAGCGAGAGAGAGGAGGAGGAGGATAAGGAAAGCTCTCTTCTCTTTCTCTCTCCTCTTCCTATTATGAGAGAGGTTCTCCCGCATAGTCATCCCCCTTGTAGGAAAAGGGATTTTTATAGTGGTGATGGTAACACATTCTCCTCTCTGTCACTCCCCCCTCCCTTCTCCTTCTCAACCTACAACCGACTGAATTTGTATCTGCTGTTGATGTAGTAATTCGTAGTGTGTGTTTGGATTGTATCAAAACTGCCAGTCGTACCCGAGAGATTGTTTTCATCACTTTCACTAGAAATCTGCACTTTTCGAATCTGTTTCTGCTCATCGTTTTGCTCGAAGACATGCAGATTTTCTGGAGAAATGCTTCTTGGGGTTGTCCAGGCATATCACTTTGTGCTTATTTGCAGACCTTAAGAGCGTGGTTTGCATCCAAAGAGAGTATAAGACTAATTTAATCCTAGTGATGTACATTACTCTTCGCCCGCACGGGTGTTTCTGATTACTTATACTAACTGCTTTCTTTCCGTCCTTTTTTTTCCCTTTAGGTACACTATTCGTCTCGTAAAGACGTGCTGTGTTGGAATGATATTTTATTTCTTAGAGGCTCGAATTATTTTTAATATCTTTTATTCTGGA
>APH_4024
AAACGACATGCAGAG--ATCTGTAATTTACACTGAGGACAGTTTCACCTAATTCCGCGGCGTAAGTTTTGGCAGCATTGTGGTTAGTTTTCCTATAACATCTTCCATTTTCTTTTAAACGTCGTGGGTTGAGGTGATGGTGCTGATAGCATCTACAGTTAACGTCGCCTTCCGGCTACCCCGGGGAGGGGGGAGTTGGGGGGAGATAGCGTATATATACTTGTGGGAACAGTAAAAATAGAGATGACAACAAACTGGGATCAAACATGCTTAAGTACTGAGCTCCAAAGTTGTCCTTCAGTATTAGAAAGATGCGGGGAGGCGGGAGAGCGCAAAAGAAACGCGGAAACATTTCGCGGATTCATCGAAGCGTCAAAAACTGTTTTAAAAGCTATTGAATTAGCAGTAATTTCAATCTTCATTTCGTGCGATCCAATTCCCTGTGCTCCCGAACGCGATTACCTCCCTCTCCAGATGCCGCGATTTCTGAAGTGAAGAGGAGGTGGAGGAGGAGAAACGTGCTTTCTGGTGGAGAGAAGTTAAGAAAAGCTGGGGGAGAATTCGTTTGATTCCAGACGGAATAAAAGCCGAACACACTCACACATTACACACACACAGGCGTCGCGGCCGTAGTCCCCTTCCGCTTCCAGGACCCTCCTCACGCAGTTAAATGGGCCAAATGGAGTAATATGTAAATGAGGGTTTTGTAATTACCGCTCGCCGTATCAGATATGCGGCATTTACAACCCTTTATAGCACAAATTACTGGGAAATATGTCTGCTTTGTGGCAGTAATTAACATTGCTATCTCTTGATTAGCGCATAAGCGGCGTTGATGCAATTAAGGGAGAAGCTACAGAGAGAGAGAGCGAGAGAGAGGAGGAGGAGGATAAGGAAAGCTCTCTTCTCTTTCTCTCTCCTCTTCCTATTATGAGAGAGGTTCTCCCGCATAGTCATCCCCCTTGTAGGAAAAGGGATTTTTATAGTGGTGATGGTAACACATTCTCCTCTCTGTCACTCCCCCCTCCCTTCTCCTTCTCAACCTACAACCGACTGAATTTGTATCTGCTGTTGATGTAGTAATTCGTAGTGTGTGTTTGGATTGTATCAAAACTGCCAGTCGTACCCGAGAGATTGTTTTCATCACTTTCACTAGAAATCTGCACTTTTCGAATCTGTTTCTGCTCATCGTTTTGCTCGAAGACATGCAGATTTTCTGGAGAAATGCTTCTTGGGGTTGTCCAGGCATATCACTTTGTGCTTATTTGCAGACCTTAAGAGCGTGGTTTGCATCCAAAGAGAGTATAAGACTAATTTAATCCTAGTGATGTACATTACTCTTCGCCCGCACGGGTGTTTCTGATTACTTATACTAACTGCTTTCTTTCCGTCCTTTTTTTTCCCTTTAGGTACACTATTCGTCTCGTAAAGACGTGCTGTGTTGGAATGATATTTTATTTCTTAGAGGCTCGAATTATTTTTAATATCTTTTATTCTGGA
>APH_4029
---------------------TCTATTTACATTGAGGACAGTTTCACCTAATTCCGCGGCGTAAGTTTTGGCAGCATTGTGGTTAGTTTTCCTATAACATCTTCCATTTTCTTTTAAACGTCGTGGTTTGAGGTGATGGTGCTGATAGCATCTACAGTTAACGTCGCCTTCCGGCTACCCCGGGGAGGGGGGAGTTGGGGGGAGATAGCGTATATATACTTGTGGGAACAGTAAAAATAGAGATGACAACAAACTGGGATCAAACATGCTTAAGTACTGAGCTCCAAAGTTGTCCTTCAGTATTAGAAAGATGCGGGGAGGC-GGAGAGAGCAAAAGAAACGCGGAAACATTTCGCGGATTCATCGAAGCGTCAAAAACTGTTTTAAAAGCTATTGAATTAGCAGTAATTTCAATCTTCATTTCGTGCGATCCAATTCCCTGTGCTCCCGAACGCGATTACCTCCCTCTCCAGATGCCGCGATTTCTGAAGTGAAGAGGAGGTGGAGGAGGAGAAACGTGCTTTCTGGTGGAGAGAAGTTAAGAAAAGCTGGGGGAGAATTCGTTTGATTCCAGACGGAATAAAAGCCGAACACACTCACACATTACACACACACAGGCGTCGCGGCCGTAGTCCCCTTCCGCTTCCAGGACCCTCCTCACGCAGTTAAATGGGCCAAATGGAGTAATATGTAAATGAGGGTTTTGTAATTACCGCTCGCCGTATCAGATATGCGGCATTTACAACCCTTTATAGCACAAATTACTGGGAAATATGTCTGCTTTGTGGCAGTAATTAACATTGCTATCTCTTGATTAGCGCATAAGCGGCGTTGATGCAATTAAGGGAGAAGCTACAGAGAGAGAGAGCGAGAGAGAGGAGGAGGAGGATAAGGAAAGCTCTCTTCTCTTTCTCTCTCCTCTTCCTATTATGAGAGAGGTTCTCCCGCATAGTCATCCCCCTTGTAGGAAAAGGGATTTTTATAGTGGTGATGGTAACACATTCTCCTCTCTGTCAC-CCCCCCTCCCTTCTCCTTCTCAACCTACAACTGACTGAATTTGTATCTGCTGTTGATGTAGTAATTCGTAGTGTGTGTTTGGATTGTATCAAAACTGCCAGTCGTACCCGAGAGATTGTTTTCATCACTTTCACTAGAAATCTGCACTTTTCGAATCTGTTTCTGCTCATCGTTTTGCTCGAAGACATGCAGATTTTCTGGAGAAATGCTTCTTGGGGTTGTCCAGGCATATCACTTTGTGCTTATTTGCAGACCTTAAGAGCGTGGTTTGCATCCAAAGAGAGTATAAGACTAATTTAATCCTAGTGATGTACATTACTCTTCGCCCGCACGGGTGTTTCTGATTACTTATACTAACTGCTTTCTTTCCGTCCTTTTTTTTCCCTTTCGGTACACTATTCGTCTCGTAAAGACGTGCTGTGTTGGAATGATATTTTATTTCTTAGAGGCTCGAATTATTTTTAATATCTTTTATTCTGGA
>APH_5079
--------------------------------------------------------------------------------------------------------------------------------------------------------------------------------------------------------------------TATATACTTGTGGGAACAGTAAAAATAGAGATGACAACAAACTGGGATCAAACATGCTTAAGTACTGAGCTCCAAAGTTGTCCTTCAGTATTAGAAAGATGCGGGGAGGCGGGAGAGAGCAAAAGAAACGCGGAAACATTTCGCGGATTCATCGAAGCGTCAAAAACTGTTTTAAAAGCTATTGAATTAGCAGTAATTTCAATCTTCATTTCGTGCGATCCAATTCCCTGTGCTCCCGAACGCGATTACCTCCCTCTCCAGATGCCGCGATTTCTGAAGTGAAGAGGAGGTGGAGGAGGAGAAACGTGCTTTCTGGTGGAGAGAAGTTAAGAAAAGCTGGGGGAGAATTCGTTTGATTCCAGACGGAATAAAAGCCGAACACACTCACACATTACACACACACAGGCGTCGCGGCCGTAGTCCCCTTCCGCTTCCAGGACCCTCCTCACGCAGTTAAATGGGCCAAATGGAGTAATATGTAAATGAGGGTTTTGTAATTACCGCTCGCCGTATCAGATATGCGGCATTTACAACCCTTTATAGCACAAATTACTGGGAAATATGTCTGCTTTGTGGCAGTAATTAACATTGCTATCTCTTGATTAGCGCATAAGCGGCGTTGATGCAATTAAGGGAGAAGCTACAGAGAGAGAGAGCGAGAGAGAGGAGGAGGAGGATAAGGAAAGCTCTCTTCTCTTTCTCTCTCCTCTTCCTATTATGAGAGAGGTTCTCCCGCATAGTCATCCCCCTTGTAGGAAAAGGGATTTTTATAGTGGTGATGGTAACACATTCTCCTCTCTGTCACTCCCCCCTCCCTTCTCCTTCTCAACCTACAACCGACTGAATTTGTATCTGCTGTTGATGTAGTAATTCGTAGTGTGTGTTTGGATTGTATCAAAACTGCCAGTCGTACCCGAGAGATTGTTTTCATCACTTTCACTAGAAATCTGCACTTTTCGAATCTGTTTCTGCTCATCGTTTTGCTCGAAGACATGCAGATTTTCTGGAGAAATGCTTCTTGGGGTTGTCCAGGCATATCACTTTGTGCTTATTTGCAGACCTTAAGAGCGTGGTTTGCATCCAAAGAGAGTATAAGACTAATTTAATCCTAGTGATGTACATTACTCTTCGCCCGCACGGGTGTTTCTGATTACTTATACTAACTGCTTTCTTTCCGTCCTTTTTTTTCCCTTTAGGTACACTATTCGTCTCGTAAAGACGTGCTGTGTTGGAATGATATTTTATTTCTTAGAGGCTCGAATTATTTTTAATATCTTTTATTCTGGA
>APH_5003
AAACGACATGCAGAG--ATCTGTAATTTACATTGAGGACAGTTTCACCTAATTCCGCGGCGTAAGTTTTGGCAGCATTGTGGTTAGTTTTCCTATAACATCTTCCATTTTCTTTTAAACGTCGTGGTTTGAGGTGATGGTGCTGATAGCATCTACAGTTAACGTCGCCTTCCGGCTACCCCGGGGAGGGGGGAGTTGGGGGGAGATAGCGTATATATACTTGTGGGAACAGTAAAAATAGAGATGACAACAAACTGGGATCAAACATGCTTAAGTACTGAGCTCCAAAGTTGTCCTTCAGTATTAGAAAGATGCGGGGAGGC-GGAGAGAGCAAAAGAAACGCGGAAACATTTCGCGGATTCATCGAAGCGTCAAAAACTGTTTTAAAAGCTATTGAATTAGCAGTAATTTCAATCTTCATTTCGTGCGATCCAATTCCCTGTGCTCCCGAACGCGATTACCTCCCTCTCCAGATGCCGCGATTTCTGAAGTGAAGAGGAGGTGGAGGAGGAGAAACGTGCTTTCTGGTGGAGAGAAGTTAAGAAAAGCTGGGGGAGAATTCGTTTGATTCCAGACGGAATAAAAGCCGAACACACTCACACATTACACACACACAGGCGTCGCGGCCGTAGTCCCCTTCCGCTTCCAGGACCCTCCTCACGCAGTTAAATGGGCCAAATGGAGTAATATGTAAATGAGGGTTTTGTAATTACCGCTCGCCGTATCAGATATGCGGCATTTACAACCCTTTATAGCACAAATTACTGGGAAATATGTCTGCTTTGTGGCAGTAATTAACATTGCTATCTCTTGATTAGCGCATAAGCGGCGTTGATGCAATTAAGGGAGAAGCTACAGAGAGAGAGAGCGAGAGAGAGGAGGAGGAGGATAAGGAAAGCTCTCTTCTCTTTCTCTCTCCTCTTCCTATTATGAGAGAGGTTCTCCCGCATAGTCATCCCCCTTGTAGGAAAAGGGATTTTTATAGTGGTGATGGTAACACATTCTCCTCTCTGTCACTCCCCCCTCCCTTCTCCTTCTCAACCTACAACCGACTGAATTTGTATCTGCTGTTGATGTAGTAATTCGTAGTGTGTGTTTGGATTGTATCAAAACTGCCAGTCGTACCCGAGAGATTGTTTTCATCACTTTCACTAGAAATCTGCACTTTTCGAATCTGTTTCTGCTCATCGTTTTGCTCGAAGACATGCAGATTTTCTGGAGAAATGCTTCTTGGGGTTGTCCAGGCATATCACTTTGTGCTTATTTGCAGACCTTAAGAGCGTGGTTTGCATCCAAAGAGAGTATAAGACTAATTTAATCCTAGTGATGTACATTACTCTTCGCCCGCACGGGTGTTTCTGATTACTTATACTAACTGCTTTCTTTCCGTCC-TTTTTTTCCCTTTAGGTACACTATTCGTCTCGTAAAGACGTGCTGTGTTGGAATGA--------------------------------------------------
>APH_1357
-----------------------------------------------------------------------------------------------------------------------------------------------------------------------------------------------------------------------------------------------------------------------------------------------------------------------------------------------------------------------------------------------------------------------------------------------------------------------------------------------------------------------------GGAGAAACGTGCTTTCTGGTGGAGAGAAGTTAAGAAAAGCTGGGGGAGAATTCGTTTGATTCCAGACGGAATAAAAGCCGAACACACTCACACATTACACACACACAGGCGTCGCGGCCGTAGTCCCCTTCCGCTTCCAGGACCCTCCTCACGCAGTTAAATGGGCCAAATGGAGTAATATGTAAATGAGGGTTTTGTAATTACCGCTCGCCGTATCAGATATGCGGCATTTACAACCCTTTATAGCACAAATTACTGGGAAATATGTCTGCTTTGTGGCAGTAATTAACATTGCTATCTCTTGATTAGCGCATAAGCGGCGTTGATGCAATTAAGGGAGAAGCTACAGAGAGAGAGAGCGAGAGAGAGGAGGAGGAGGATAAGGAAAGCTCTCTTCTCTTTCTCTCTCCTCTTCCTATTATGAGAGAGGTTCTCC--------------------------------------------------------------------------------------------------------------------------------------------------------------------------------------------------------------------------------------------------------------------------------------------------------------------------------------------------------------------------------------------------------------------------------------------------------------------------------------------------------------------------------------------------------------------------
>APH_1438
---------------------------------------------------------------------------------------------------------------------------------------------------------------------------------------------------------------------------------------------------------------------------------------------------------------------------------------------------------------------------------------------------------------------------------------------------------------------------------------------------------------------GTGGAGGAGGAGAAACGTGCTTTCTGGTGGAGAGAAGTTAAGAAAAGCTGGGGGAGAATTCGTTTGATTCCAGACGGAATAAAAGCCGAACACACTCACACATTACACACACACAGGCGTCGCGGCCGTAGTCCCCTTCCGCTTCCAGGACCCTCCTCACGCAGTTAAATGGGCCAAATGGAGTAATATGTAAATGAGGGTTTTGTAATTACCGCTCGCCGTATCAGATATGCGGCATTTACAACCCTTTATAGCACAAATTACTGGGAAATATGTCTGCTTTGTGGCAGTAATTAACATTGCTATCTCTTGATTAGCGCATAAGCGGCGTTGATGCAATTAAGGGAGAAGCTACAGAGAGAGAGAGCGAGAGAGAGGAGGAGGAGGATAAGGAAAGCTCT---------------------------------------------------------------------------------------------------------------------------------------------------------------------------------------------------------------------------------------------------------------------------------------------------------------------------------------------------------------------------------------------------------------------------------------------------------------------------------------------------------------------------------------------------------------------------------------------------------------------
