# Supplementary material for: ﻿Discovery of a new tarantula species from the Madrean Sky Islands and the first documented instance of syntopy between two montane endemics (Araneae, Theraphosidae, Aphonopelma): a case of prior mistaken identity
Source: Zookeys. 2024 Aug 16;1210:61–98. doi: 10.3897/zookeys.1210.125318 (PMC11344175; doi:10.3897/zookeys.1210.125318)
Supplement: Supplementary material 8 — Phylogenomics files [file zookeys-1210-061_article-125318__-s008.zip › Suppl8/individual_UCE_loci/sl_realigned_uce_20010149.fas]

>APH_1357
------------------------------------------------------------------------------------------------------------------------------------------------------------------------------------------------------------------------------------------------------------------------------------------------------------------------------------------------------------------------------------------------------------------------------------------------------------------------CGATCT------------------------------------------------------------------------------------------------------------GATGCTTAGCGTTTCTCGTGCTCTGGGTCCAGACACACACTCAGCATCAGCCAGCAGTGGAAGATAACCATTAATCAAGAAGGGGCTTGCTTCATTATAAGCAAATGGGTTTTAATTTGCCATTGTTTAGAAGCCGAAGGAGAGTTTTGTTCCACGGAACAGTTCAAGAGTTCTAGATTTATATAGCTGTTCATCGCGGAACGGACTATGAATGT---------------------------------------------------------------------------------------------GTGGTCTCCACGAACAGCAATACA-----------------------------------------------------------------------------------------------------------GGAGC-------------------------------------CACAGCG----------------ACGTTGCATG---------------------------------------------------------------------------------------------------------CTGTTAATGA---------------------------------------------------------TGTTATCA------------------------------------------ACATGCTCCATGG-------------------------------------------------------------------------
>APH_3188
---------------------------CGCTGCCGATGGAATATCGCTAAAGGATCAGAATTTGGGAAACCCCGTTAAGAGTCGGAAAAATCAAAACTAACTGTTCATGGCGATAGGCCGACTTTATAAAAATAATTCTCACA-------GAGGGGCTGAGAATTCTTCGTTCGTGAAAAGCCGGGTGTCGCCAGAGCTCAAGCGGCGATCACCGCCGTCGGTCCCGCGTTTACGCTCGGCGAAGCGTGGCTTGTACTTTGTGATGTAAACACCGTGATTGGAGAGAGGTAAAGGCGTGTAACACAAACGCCTCGTTAATAATGGTGACACAGAACAAGCCTTGTACCCCTCCCTACCTCATCCCACCTACTCCCTAGCCGACCGACCAGCGAGGTGATGGACCCGGATCAAGTGGACCTCCCCCCTCCTTCTACTCGCACTACTTTAACACTCCCTGATCCTCTCCAGCGAAAGAGAGGAGAGAGAGAGAGAGATGGAAATAGTGGGAGATAAAGAAGAAGAGAGGAGGAGGATAAGATGAAGGGATGCGGGGATAAAATGTTGATGCGGATGCTTAGCGTTTCTCGTGCTCTGGGTTCAGACACACACTCAGCATCAGCCAGCAGTGGAAGATAACCATTAATCAAGAAGGGGCTTGCTTCATTATAAGCAAATGGGTTTTAATTTGCCATTGTTTAGAAGCCGAAGGAGAGTTTTGTTCCACGGAACAGTTCAAGCGTTCTAGATTTATATAGCTGTTCATCGCGGAACGGACTATGAATATTCATTAAGAGCCTTAATAACTCCCAAGTAATAACTATTAACTCCCAAAGTTTGCCGCCGTACGGGGCGACTGCTCACGGTAATTAATTCTTACGTAGTCTCAGCGCAGGAGGGTACATATATATATACTATCTGTCCCGCTCTTTTCTCTGCGTTGCCTTCTCCGGCTTTCTAACCACTCATCCAGCGGGTGTATCCATTGGGCCGAAAGATATCCTTCGCTTTGGAGCGGTTTTCTCCCGTTCCTGCTTTATTGCCCCTTTACATCACCTCGAAGCCGGACTGGTCGTACTTTGCGTGACCTCTTTCTCCCTCCCCCTCCCGTTACCCTCCGTCCTATGCTAATTATAAATTAACACCGAGGGGGAAGGGAGGAGAGAAGGATTAGTGCGAGACCTCTCGCTTTTGTCAGTGAAGAAGTCGCAAATAGAAAGGGGGGACGGGGATCTTTTCCACCGTGTGTTGACTAATGTGTAATTACCCAGGTAGGATGGGGGAGGTTGGGGAGCAAATCACAACGTTATCTGTCCCATGCAGCAGATGGTGTCGCGTGCAGTTTTGGCAGTGGTGACACCTGGTTGACAAATTCCGAAGTACACCTACTTGCT
>APH_0186
ATAGAAAGACAGATAACCGCTGTTCATCGCTGCCGATGGAATATCGCTAAAGGATCAGAATTTGGGAAACCCCGTTAAGAGTCGGAAAAATCAAAACTAACTGTTCATGGCGATAGGCCGACTTTATAAAAATAATTCTCACA-------GAGGGGCTGAGAATTCTTCGTTCGTGAAAAGCCGGGTGTCGCCAGAGCTCAAGCGGCGATCACCGCCGTCGGTCCCGCGTTTACGCTCGGCGAAGCGTGGCTTGTACTTTGTGATGTAAACACCGTGATTGGAGAGAGGTAAAGGCGTGTAACACAAACGCCTCGTTAATAATGGTGACACAGAACAAGCCTTGTACCCCTCCCTACCTCATCCCACCTACTCCCTAGCCGACCGACCAGCGAGGTGATGGACCCGGATCAAGTGGACCTCCCCCCTCCTTCTACTCGCACTACTTTAACACTCCCTGATCCTCTCCAGCGAAAGAGAGGAGAGAGAGAGAGAGATGGAAATAGTGGGAGATAAAGAAGAAGAGAGGAGGAGGATAAGATGAAGGGATGCGGGGATAAAATGTTGATGCGGATGCTTAGCGTTTCTCGTGCTCTGGGTTCAGACACACACTCAGCATCAGCCAGCAGTGGAAGATAACCATTAATCAAGAAGGGGCTTGCTTCATTATAAGCAAATGGGTTTTAATTTGCCATTGTTTAGAAGCCGAAGGAGAGTTTTGTTCCACGGAACAGTTCAAGCGTTCTAGATTTATATAGCTGTTCATCGCGGAACGGACTATGAATATTCATTAAGAGCCTTAATAACTCCCAAGTAATAACTATTAACTCCCAAAGTTTGCCGCCGTACGGGGCGACTGCTCACGGTAATTAATTCTTACGTAGTCTCAGCGCAGGAGGGTACATATATATATACTATCTGTCCCGCTCTTTTCTCTGCGTTGCCTTCTCCGGCTTTCTAACCACTCATCCAGCGGGTGTATCCATTGGGCCGAAAGATATCCTTCGCTTTGGAGCGGTTTTCTCCCGTTCCTGCTTTATTGCCCCTTTACATCACCTCGAAGCCGGACTGGTCGTACTTTGCGTGACCTCTTTCTCCCTCCCCCTCCCGTTACCCTCCGTCCTATGCTAATTATAAATTAACACCGAGGGGGAAGGGAGGAGAGAAGGATTAGTGCGAGACCTCTCGCTTTTGTCAGTGAAGAAGTCGCAAATAGAAAGGGGGGACGGGGATCTTTTCCACCGTGTGTTGACTAATGTGTAATTACCCAGGTAGGATGGGGGAGGTTGGGGAGCAAATCACAACGTTATCTGTCCCATGCAGCAGATGGTGTCGCGTGCAGTTTTGGCAGTGGTGACACCTGGTTGACAAATTCCGAAGTACACCTACTTGCT
>APH_0674
ATAGAAAGACAGATAACCGCTGTTCATCGCTGCCGATGGAATATCGCTAAAGGATCAGAATTTGGGAAACCCCGTTAAGAGTCGGAAAAATCAAAACTAACTGTTCATGGCGATAGGCCGACTTTATAAAAATAATTCTCACA-------GAGGGGCTGAGAATTCTTCGTTCGTGAAAAGCCGGGTGTCGCCAGAGCTCAAGCGGCGATCACCGCCGTCGGTCCCGCGTTTACGCTCGGCGAAGCGTGGCTTGTACTTTGTGATGTAAACACCGTGATTGGAGAGAGGTAAAGGCGTGTAACACAAACGCCTCGTTAATAATGGTGACACAGAACAAGCCTTGTACCCCTCCCTACCTCATCCCACCTACTCCCTAGCCGACCGACCAGCGAGGTGATGGACCCGGATCAAGTGGACCTCCCCCCTCCTTCTACTCGCACTACTTTAACACTCCCTGATCCTCTCCAGCGAAAGAGAGGAGAGAGAGAGAGAGATGGAAATAGTGGGAGATAAAGAAGAAGAGAGGAGGAGGATAAGATGAAGGGATGCGGGGATAAAATGTTGATGCGGATGCTTAGCGTTTCTCGTGCTCTGGCTTCAGACACACACTCAGCATCAGCCAGCAGTGGAAGATAACCATTAATCAAGAAGGGGCTTGCTTCATTATAAGCAAATGGGTTTTAATTTGCCATTGTTTAGAAGCCGAAGGAGAGTTTTGTTCCACGGAACAGTTCAAGCGTTCTAGATTTATATAGCTGTTCATCGCGGAACGGACTATGAATATTCATTAAGAGCCTTAATAACTCCCAAGTAATAACTATTAACTCCCAAAGTTTGCCGCCGTACGGGGCGACTGCTCACGGTAATTAATTCTTACGTAGTCTCAGCGCAGGAGGGTACATATATATATACTATCTGTCCCGCTCTTTTCTCTGCGTTGCCTTCTCCGGCTTTCTAACCACTCATCCAGCGGGTGTATCCATTGGGCCGAAAGATATCCTTCGCTTTGGAGCGGTTTTCTCCCGTTCCTGCTTTATTGCCCCTTTACATCACCTCGAAGCCGGACTGGTCGTACTTTGCGTGACCTCTTTCTCCCTCCCCCTCCCGTTACCCTCCGTCCTATGCTAATTATAAATTAACACCGAGGGGGAAGGGAGGAGAGAAGGATTAGTGCGAGACCTCTCGCTTTTGTCAGTGAAGAAGTCGCAAATAGAAAGGGGGGACGGGGATCTTTTCCACCGTGTGTTGACTAATGTGTAATTACCCAGGTAGGATGGGGGAGGTTGGGGAGCAAATCACAACGTTATCTGTCCCATGCAGCAGATGGTGTCGCGTGCAGTTTTGGCAGTGGTGACACCTGGTTGACAAATTCCGAAGTACAC---------
>APH_0185
ATAGAAAGACAGATAACCGCTGTTCATCGCTGCCGATGGAATATCGCTAAAGGATCAGAATTTGGGAAACCCCGTTAAGAGTCGGAAAAATCAAAACTAACTGTTCATGGCGATAGGCCGACTTTATAAAAATAATTCTCACA-------GAGGGGCTGAGAATTCTTCGTTCGTGAAAAGCCGGGTGTCGCCAGAGCTCAAGCGGCGATCACCGCCGTCGGTCCCGCGTTTACGCTCGGCGAAGCGTGGCTTGTACTTTGTGATGTAAACACCGTGATTGGAGAGAGGTAAAGGCGTGTAACACAAACGCCTCGTTAATAATGGTGACACAGAACAAGCCTTGTACCCCTCCCTACCTCATCCCACCTACTCCCTAGCCGACCGACCAGCGAGGTGATGGACCCGGATCAAGTGGACCTCCCCCCTCCTTCTACTCGCACTACTTTAACACTCCCTGATCCTCTCCAGCGAAAGAGA---GAGAGAGAGAGAGATGGAAATAGTGGGAGATAAAGAAGAAGAGAGGAGGAGGATAAGATGAAGGGATGCGGGGATAAAATGTTGATGCGGATGCTTAGCGTTTCTCGTGCTCTGGCTTCAGACACACACTCAGCATCAGCCAGCAGTGGAAGATAACCATTAATCAAGAAGGGGCTTGCTTCATTATAAGCAAATGGGTTTTAATTTGCCATTGTTTAGAAGCCGAAGGAGAGTTTTGTTCCACGGAACAGTTCAAGCGTTCTAGATTTATATAGCTGTTCATCGCGGAACGGACTATGAATATTCATTAAGAGCCTTAATAACTCCCAAGTAATAACTATTAACTCCCAAAGTTTGCCGCCGTACGGGGCGACTGCTCACGGTAATTAATTCTTACGTAGTCTCAGCGCAGGAGGGTACATATATATATACTATCTGTCCCGCTCTTTTCTCTGCGTTGCCTTCTCCGGCTTTCTAACCACTCATCCAGCGGGTGTATCCATTGGGCCGAAAGATATCCTTCGCTTTGGAGCGGTTTTCTCCCGTTCCTGCTTTATTGCCCCTTTACATCACCTCGAAGCCGGACTGGTCGTACTTTGCGTGACCTCTTTCTCCCTCCCCCTCCCGTTACCCTCCGTCCTATGCTAATTATAAATTAACACCGAGGGGGAAGGGAGGAGAGAAGGATTAGTGCGAGACCTCTCGCTTTTGTCAGTGAAGAAGTCGCAAATAGAAAGGGGGGACGGGGATCTTTTCCACCGTGTGTTGACTAATGTGTAATTACCCAGGTAGGATGGGGGAGGTTGGGGAGCAAATCACAACGTTATCTGTCCCATGCAGCAGATGGTGTCGCGTGCAGTTTTGGCAGTGGTGACACCTGGTTGACAAATTCCGAAGTACACCTACTTGCT
>APH_0717
----------------------------------------------------------------------------------------------------------------------------------AATAATTCTCACA-------GAGGGGCTGAGAATTCTTCGTTCGTGAAAAGCCGGGTGTCGCCAGAGCTCAAGCGGCGATCACCGCCGTCGGTCCCGCGTTTACGCTCGGCGAAGCGTGGCTTGTACTTTGTGATGTAAACACCGTGATTGGAGAGAGGTAAAGGCGTGTAACACAAACGCCTCGTTAATAATGGTGACACAGAACAAGCCTTGTACCCCTCCCTACCTCATCCCACCTACTCCCTAGCCGACCGACCAGCGAGGTGATGGACCCGGATCAAGTGGACCTCCCCCCTCCTTCTACTCGCACTACTTTAACACTCCCTGATCCTCTCCAGCGAAAGAGA---GAGAGAGAGAGAGATGGAAATAGTGGGAGATAAAGAAGAAGAGAGGAGGAGGATAAGATGAAGGGATGCGGGGATAAAATGTTGATGCGGATGCTTAGCGTTTCTCGTGCTCTGGCTTCAGACACACACTCAGCATCAGCCAGCAGTGGAAGATAACCATTAATCAAGAAGGGGCTTGCTTCATTATAAGCAAATGGGTTTTAATTTGCCATTGTTTAGAAGCCGAAGGAGAGTTTTGTTCCACGGAACAGTTCAAGCGTTCTAGATTTATATAGCTGTTCATCGCGGAACGGACTATGAATATTCATTAAGAGCCTTAATAACTCCCAAGTAATAACTATTAACTCCCAAAGTTTGCCGCCGTACGGGGCGACTGCTCACGGTAATTAATTCTTACGTAGTCTCAGCGCAGGAGGGTACATATATATATACTATCTGTCCCGCTCTTTTCTCTGCGTTGCCTTCTCCGGCTTTCTAACCACTCATCCAGCGGGTGTATCCATTGGGCCGAAAGATATCCTTCGCTTTGGAGCGGTTTTCTCCCGTTCCTGCTTTATTGCCCCTTTACATCACCTCGAAGCCGGACTGGTCGTACTTTGCGTGACCTCTTTCTCCCTCCCCCTCCCGTTACCCTCCGTCCTATGCTAATTATAAATTAACACCGAGGGGGAAGGGAGGAGAGAAGGATTAGTGCGAGACCTCTCGCTTTTGTCAGTGAAGAAGTCGCAAATAGAAAGGGGGGACGGGGATCTTTTCCACCGTGTGTTGACTAATGTGTAATTACCCAGGTAGGATGGGGGAGGTTGGGGAGCAAATCACAACGTTATCTGTCCCATGCAGCAGATGGTGTCGCGTGCAGTTTTGGCAGTGGTGACACCTGGTTGACAAATTCCGAAGTAC-----------
>APH_3191
------------------------------------------------------------------------------------------------------------------------------------------------------------------------------------------------------------------------------------------------------------------------------------------------GTAAAGGCGTGTAACACAAACGCCTCGTTAATAATGGTGACAGAGAACAAGCCTTGTACCCCTCCCTACCTCATCCCACCTACTCCCTAGCCGACCGACCAGCGAGGTGATGGACCCGGATCAAGTGGACCTCCCCCCTCCTTCTACTCGCACTACTTTAACACTCCCTGATCCTCTCCAGCGAAAGAGAGG-GAGAGAGAGAGAGATGGAAATAGTGGGAGATAAAGAAGAAGAGAGGAGGAGGATAAGATGAAGGGATGCGGGGATAAAATGTTGATGCGGATGCTTAGCGTTTCTCGTGCTCTGGGTCCAGACACACACTCAGCATCAGCCAGCAGTGGAAGATAACCATTAATCAAGAAGGGGCTTGCTTCATTATAAGCAAATGGGTTTTAATTTGCCATTGTTTAGAAGCCGAAGGAGAGTTTTGTTCCACGGAACAGTTCAAGCGTTCTAGATTTATATAGCTGTTCATCGCGGAACGGACTATGAATATTCATTAAGAGCCTTAATAACTCCCAAGTAATAACTATTAACTCCCAAAGTTTGCCGCCGTACGGGGCGACTGCTCACGGTAATTAATTCTTACGTAGTCTCAGCGCAGGAGGGTACATATATATATACTATCTGTCCCGCTCTTTTCTCTGCGTTGCCTTCTCCGGCTTTCTAACCACTCATCCAGCGGGTGTATCCATTGGGCCGAAAGATATCCTTCGCTTTGGAGCGGTTTTCTCCCGTTCCTGCTTTATTGCCCCTTTACATCACCTCGAAGCCGGACTGGTCGTACTTTGCGTGACCTCTTTCTCCCTCCCCCTCCCGTTACCCTCCGTCCTATGCTAATTATAAATTAACACCGAGGGGGAAGGGAGGAGAGAAGGATTAGTGAGAGACCTCTCGCTTTTGTCAGTGAAGAAGTCGCAAATAGAAAGGGGGGACGGGGATCTTTTCCACCGTGTGTTGACTAATGTGTAATTACCCAGGTAGGATGGGGGAGGTTGGGGAGCAAATCACAACGTTATCTGTCCCATGCAGCAGATGGTGTCGCGTGCAGTTTTGGCAGTGGTGACACCT--------------------------------
>APH_0723
ATAGAAAGACAGATAACCGCTGTTCATCGCTGCCGATGGAATATCGCTAAAGGATCAGAATTTGGAAAATCCCGTTAAGAGTCGGAAAAATCAAAACTAACTGTTCATGGCGATAGGCCGACTTTATAAAAATAATTCTCACAGAGGGGCGAGGGGCTGAGAATTCTTCGTTCGTGAAAAGCCGGGTGTCGCCAGAGCTCAAGCGGCGATCACCGCCGTCGGTCCCGCGTTTACGCTCGGCGAAGCGTGGCTTGTACTTTGTGATGTAAACACCGTGATTGGAGAGAGGTAAAGGCGTGTAACACAAACGCCTCGTTAATAATGGTGACAGAGAACAAGCCTTGTACCCCTCCCTACCTCATCCCACCTACTCCCTAGCCGACCGACCAGCGAGGTGATGGACCCGGATCAAGTGGACCTCCCCCCTCCTTCTACTCGCACTACTTTAACACTCCCTGATCCTCTCCAGCGAAAGAGAGG---GAGAGAGAGAGATGGAAATAGTGGGAGATAAAGAAGAAGAGAGGAGGAGGATAAGATGAAGGGATGCGGGGATAAAATGTTGATGCGGATGCTTAGCGTTTCTCGTGCTCTGGGTCCAGACACACACTCAGCATCAGCCAGCAGTGGAAGATAACCATTAATCAAGAAGGGGCTTGCTTCATTATAAGCAAATGGGTTTTAATTTGCCATTGTTTAGAAGCCGAAGGAGAGTTTTGTTCCACGGAACAGTTCAAGCGTTCTAGATTTATATAGCTGTTCATCGCGGAACGGACTATGAATATTCATTAAGAGCCTTAATAACTCCCAAGTAATAACTATTAACTCCCAAAGTTTGCCGCCGTACGGGGCGACTGCTCACGGTAATTAATTCTTACGTAGTCTCAGCGCAGGAGGGTACATATATATATACTATCTGTCCCGCTCTTTTCTCTGCGTTGCCTTCTCCGGCTTTCTAACCACTCATCCAGCGGGTGTATCCATTGGGCCGAAAGATATCCTTCGCTTTGGAGCGGTTTTCTCCCGTTCCTGCTTTATTGCCCCTTTACATCACCTCGAAGCCGGACTGGTCGTACTTTGCGTGACCTCTTTCTCCCTCCCCCTCCCGTTACCCTCCATCCTATGCTAATTATAAATTAACACCGAGGGGGAAGGGAGGAGAGAAGGATTAGTGCGAGACCTCTCGCTTTTGTCAGTGAAGAAGTCGCAAATAGAAAGGGGGGACGGGGATCTTTTCCACCGTGTGTTGACTAATGTGTAATTACCCAGGTAGGATGGGGGAGGTTGGGGAGCAAATCACAACGTTATCTGTCCCATGCAGCAGATGGTGTCGCGTGCAGTTTTGGCAGTGGTGACACCTGGTTGACAAATTCCGAAGTACACCTACTTGCT
>APH_0880
ATAGAAAGACAGATAACCGCTGTTCATCGCTGCCGATGGAATATCGCTAAAGGATCAGAATTTGGAAAATCCCGTTAAGAGTCGGAAAAATCAAAACTAACTGTTCATGGCGATAGGCCGACTTTATAAAAATAATTCTCACAGAGGGGCGAGGGGCTGAGAATTCTTCGTTCGTGAAAAGCCGGGTGTCGCCAGAGCTCAAGCGGCGATCACCGCCGTCGGTCCCGCGTTTACGCTCGGCGAAGCGTGGCTTGTACTTTGTGATGTAAACACCGTGATTGGAGAGAGGTAAAGGCGTGTAACACAAACGCCTCGTTAATAATGGTGACAGAGAACAAGCCTTGTACCCCTCCCTACCTCATCCCACCTACTCCCTAGCCGACCGACCAGCGAGGTGATGGACCCGGATCAAGTGGACCTCCCCCCTCCTTCTACTCGCACTACTTTAACACTCCCTGATCCTCTCCAGCGAAAGAGAGG---GAGAGAGAGAGATGGAAATAGTGGGAGATAAAGAAGAAGAGAGGAGGAGGATAAGATGAAGGGATGCGGGGATAAAATGTTGATGCGGATGCTTAGCGTTTCTCGTGCTCTGGGTCCAGACACACACTCAGCATCAGCCAGCAGTGGAAGATAACCATTAATCAAGAAGGGGCTTGCTTCATTATAAGCAAATGGGTTTTAATTTGCCATTGTTTAGAAGCCGAAGGAGAGTTTTGTTCCACGGAACAGTTCAAGCGTTCTAGATTTATATAGCTGTTCATCGCGGAACGGACTATGAATATTCATTAAGAGCCTTAATAACTCCCAAGTAATAACTATTAACTCCCAAAGTTTGCCGCCGTACGGGGCGACTGCTCACGGTAATTAATTCTTACGTAGTCTCAGCGCAGGAGGGTACATATATATATACTATCTGTCCCGCTCTTTTCTCTGCGTTGCCTTCTCCGGCTTTCTAACCACTCATCCAGCGGGTGTATCCATTGGGCCGAAAGATATCCTTCGCTTTGGAGCGGTTTTCTCCCGTTCCTGCTTTATTGCCCCTTTACATCACCTCGAAGCCGGACTGGTCGTACTTTGCGTGACCTCTTTCTCCCTCCCCCTCCCGTTACCCTCCATCCTATGCTAATTATAAATTAACACCGAGGGGGAAGGGAGGAGAGAAGGATTAGTGCGAGACCTCTCGCTTTTGTCAGTGAAGAAGTCGCAAATAGAAAGGGGGGACGGGGATCTTTTCCACCGTGTGTTGACTAATGTGTAATTACCCAGGTAGGATGGGGGAGGTTGGGGAGCAAATCACAACGTTATCTGTCCCATGCAGCAGATGGTGTCGCGTGCAGTTTTGGCAGTGGTGACACCTGGTTGACAAATTCCGAAGTACACCTACTTGCT
>APH_4005
ATAGAAAGACAGATAACCGCTGTTCATCGCTGCCGATGGAATATCGCTAAAGGATCAGAATTTGGGAAATCCCGTTAAGAGTCGGAAAAATCAAAACTAACTGTTCATGGCGATAGGCCGACTTTATAAAAATAATTCTCACAGAGGGGCGAGGGGCTGAGAATTCTGCGTTCGTGAAAAGCCGGGTGTCGCCAGAGCTCAAGCGGCGATCACCGCCGTCGGTCCCGCGTTTACGCTCGGCGAAGCGTGGCTTGTACTTTGTGATGTAAACACCGTGATTGGAGAGAGGTAAAGGCGTGTAACACAAACGCCTCGTTAATAATGGTGACAGAGAACAAGCCTTGTACCCCTCCCTACCTCATCCCACCTACTCCCTAGCCGACCGACCAGCGAGGTGATGGACCCGGATCAAGTGGACCTCCCCCCTCCTTCTACTCGCACTACTTTAACACTCCCTGATCCTCTCCAGCGAAAGAGAGGAGAGAGAGAGAGAGATGGAAATAGTGGGAGATAAAGAAGAAGAGAGGAGGAGGATAAGATGAAGGGATGCGGGGATAAAATGTTGATGCGGATGCTTAGCGTTTCTCGTGCTCTGGGTCCAGACACACACTCAGCATCAGCCAGCAGTGGAAGATAACCATTAATCAAGAAGGGGCTTGCTTCATTATAAGCAAATGGGTTTTAATTTGCCATTGTTTAGAAGCCGAAGGAGAGTTTTGTTCCACGGAACAGTTCAAGCGTTCTAGATTTATATAGCTGTTCATCGCGGAACGGACTATGAATATTCATTAAGAGCCTTAATAACTCCCAAGTAATAACTATTAACTCCCAAAGTTTGCCGCCGTACGGGGCGACTGCTCACGGTAATTAATTCTTACGTAGTCTCAGCGCAGGAGGGTACATATATATATACTATCTGTCCCGCTCTTTTCTCTGCGTTGCCTTCTCCGGCTTTCTAACCACTCATCCAGCGGGTGTATCCATTGGGCCGAAAGATATCCTTCGCTTTGGAGCGGTTTTCTCCCGTTCCTGCTTTATTGCCCCTTTACATCACCTCGAAGCCGGACTGGTCGTACTTTGCGTGACCTCTTTCTCCCTCCCCCTCCCGTTACCCTCCGTCCTATGCTAATTATAAATTAACACCGAGGGGGAAGGGAGGAGAGAAGGATTAGTGCGAGACCTCTCGCTTTTGTCAGTGAAGAAGTCGCAAATAGAAAGGGGGGACGGGGATCTTTTCCACCGTGTGTTGACTAATGTGTAATTACCCAGGTAGGATGGGGGAGGTTGGGGAGCAAATCACAACGTTATCTGTCCCATGCAGCAGATGGTGTCGCGTGCAGTTTTGGCAGTGGTGACACCTGGTTGACAAATTCCGAAGTACACCTACTTGCT
>APH_4029
---------------ACCGCTGTTCATCGCTGCCGATGGAATATCGCTAAAGGATCAGAATTTGGGAAATCCCGGTAAGAGTCGGAAAAATCAACACTAACTGTTCATGGCGATAGGCCGACTTTATAAAAATAATTCTCACAGAGGGGCGTGGGGCTGAGAATTCTTCGTTCGTGAAAAGCCGGGTGTCGCCAGAGCTCAAGCGGCGATCACCGCCGTCGGTCCCGCGTTTACGCTCGGCGAAGCGTGGCTTGTACTTTGTGATGTAAACACCGTGATTGGAGAGAGGTAAAGGCGTGTAACACAAACGCCTCGTTAATAATGGTGACAGAGAACAAGCCTTGTACCCCTCCCTACCTCATCCCACCTACTCCCTAGCCGACCGACCAGCGAGGTGATGGACCCGGATCAAGTGGACCTCCCCCCTCCTTCTACTCGCACTACTTTAACACTCCCTGATCCTCTCCAGCGAAAGAGAGGAGAGAGAGAGAGAGATGGAAATAGTGGGAGATAAAGAAGAAGAGAGGAGGAGGATAAGATGAAGGGATGCGGGGATAAAATGTTGATGCGGATGCTTAGCGTTTCTCGTGCTCTGGGTCCAGACACACACTCAGCATCAGCCAGCAGTGGAAGATAACCATTAATCAAGAAGGGGCTTGCTTCATTATAAGCAAATGGGTTTTAATTTGCCATTGTTTAGAAGCCGAAGGAGAGTTTTGTTCCACGGAACAGTTCAAGCGTTCTAGATTTATATAGCTGTTCATCGCGGAACGGACTATGAATATTCATTAAGAGCCTTAATAACTCCCAAGTAATAACTATTAACTCCCAAAGTTTGCCGCCGTACGGGGCGACTGCTCACGGTAATTAATTCTTACGTAGTCTCAGCGCAGGAGGGTACATATATATATACTATCTGTCCCGCTCTTTTCTCTGCGTTGCCTTCTCCGGCTTTCTAACCACTCATCCAGCGGGTGTATCCATTGGGCCGAAAGATATCCTTCGCTTTGGAGCGGTTTTCTCCCGTTCCTGCTTTATTGCCCCTTTACATCACCTCGAAGCCGGACTGGTCGTACTTTGCGTGACCTCTTTCTCCCTCCCCCTCCCGTTACCCTCCGTCCTATGCTAATTATAAATTAACACCGAGGGGGAAGGGAGGAGAGAAGGATTAGTGCGAGACCTCTCGCTTTTGTCAGTGAAGAAGTCGCAAATAGAAAGGGGGGACGGGGATCTTTTCCACCGTGTGTTGACTAATGTGTAATTACCCAGGTAGGATGGGGGAGG------------------------------------------------------------------------------------------------------------
>APH_0622
------------------------------------------------------------------------------------------------------------------------------------------------------------------------------------------------------------------------------------------------------------------------------CACCGTGATTGGAGAGAGGTAAAGGCGTGTAACACAAACGCCTCGTTAATAATGGTGACAGAGAACAAGCCTTGTACCCCTCCCTACCTCATCCCACCTACTCCCTAGCCGACCGACCAGCGAGGTGATGGACCCGGATCAAGTGGACCTCCCCCCTCCTTCTACTCGCACTACTTTAACACTCCCTGATCCTCTCCAGCGAAAGAGAGG-GAGAGAGAGAGAGATGGAAATAGTGGGAGATAAAGAAGAAGAGAGGAGGAGGATAAGATGAAGGGATGCGGGGATAAAATGTTGATGCGGATGCTTAGCGTTTCTCGTGCTCTGGGTCCAGACACACACTCAGCATCAGCCAGCAGTGGAAGATAACCATTAATCAAGAAGGGGCTTGCTTCATTATAAGCAAATGGGTTTTAATTTGCCATTGTTTAGAAGCCGAAGGAGAGTTTTGTTCCACGGAACAGTTCAAGCGTTCTAGATTTATATAGCTGTTCATCGCGGAACGGACTATGAATATTCATTAAGAGCCTTAATAACTCCCAAGTAATAACTATTAACTCCCAAAGTTTGCCGCCGTACGGGGCGACTGCTCACGGTAATTAATTCTTACGTAGTCTCAGCGCAGGAGGGTACATATATATATACTATCTGTCCCGCTCTTTTCTCTGCGTTGCCTTCTCCGGCTTTCTAACCACTCATCCAGCGGGTGTATCCATTGGGCCGAAAGATATCCTTCGCTTTGGAGCGGTTTTCTCCCGTTCCTGCTTTATTGCCCCTTTACATCACCTCGAAGCCGGACTGGTCGTACTTTGCGTGACCTCTTTCTCCCTCCCCCTCCCGTTACCCTCCGTCCTATGCTAATTATAAATTAACACCGAGGGGGAAGGGAGGAGAGAAGGATTAGTGCGAGACCTCTCGCTTTTGTCAGTGAAGAAGTCGCAAATAGAAAGGGGGGA------------------------------------------------------------------------------------------------------------------------------------------------------------------------
>APH_0683
ATAGAAAGACAGATAACCGCTGTTCATCGCTGCCGATGGAATATCGCTAAAGGATCAGAATTTGGGAAATCCCGTTAAGAGTCGGAAAAATCAAAACTAACTGTTCATGGCGATAGGCCGACTTTATAAAAATAATTCTCACAGAGGGGCGAGGGGCTGAGAATTCTTCGTTCGTGAAAAGCCGGGTGTCGCCAGAGCTCAAGCGGCGATCACCGCCGTCGGTCCCGCGTTTACGCTCGGCGAAGCGTGGCTTGTACTTTGTGATGTAAACACCGTGATTGGAGAGAGGTAAAGGCGTGTAACACAAACGCCTCGTTAATAATGGTGACAGAGAACAAGCCTTGTACCCCTCCCTACCTCATCCCACCTACTCCCTAGCCGACCGACCAGCGAGGTGATGGACCCGGATCAAGTGGACCTCCCCCCTCCTTCTACTCGCACTACTTTAACACTCCCTGATCCTCTCCAGCGAAAGAGAGG---GAGAGAGAGAGATGGAAATAGTGGGAGATAAAGAAGAAGAGAGGAGGAGGATAAGATGAAGGGATGCGGGGATAAAATGTTGATGCGGATGCTTAGCGTTTCTCGTGCTCTGGGTCCAGACACACACTCAGCATCAGCCAGCAGTGGAAGATAACCATTAATCAAGAAGGGGCTTGCTTCATTATAAGCAAATGGGTTTTAATTTGCCATTGTTTAGAAGCCGAAGGAGAGTTTTGTTCCACGGAACAGTTCAAGCGTTCTAGATTTATATAGCTGTTCATCGCGGAACGGACTATGAATATTCATTAAGAGCCTTAATAACTCCCAAGTAATAACTATTAACTCCCAAAGTTTGCCGCCGTACGGGGCGACTGCTCACGGTAATTAATTCTTACGTAGTCTCAGCGCAGGAGGGTACATATATATATACTATCTGTCCCGCTCTTTTCTCTGCGTTGCCTTCTCCGGCTTTCTAACCACTCATCCAGCGGGTGTATCCATTGGGCCGAAAGATATCCTTCGCTTTGGAGCGGTTTTCTCCCGTTCCTGCTTTATTGCCCCTTTACATCACCTCGAAGCCGGACTGGTCGTACTTTGCGTGACCTCTTTCTCCCTCCCCCTCCCGTTACCCTCCGTCCTATGCTAATTATAAATTAACACCGAGGGGGAAGGGAGGAGAGAAGGATTAGTGCGAGACCTCTCGCTTTTGTCAGTGAAGAAGTCGCAAATAGAAAGGGGGGACGGGGATCTTTTCCACCGTGTGTTGACTAATGTGTAATTACCCAGGTAGGATGGGGGAGGTTGGGGAGCAAATCACAACGTTATCTGTCCCATGCAGCAGATGGTGTCGCGTGCAGTTTTGGCAGTGGTGACACCTGGTTGACAAATTCCGAAGTACACCTACTTGCT
>APH_0772
ATAGAAAGACAGATAACCGCTGTTCATCGCTGCCGATGGAATATCGCTAAAGGATCAGAATTTGGGAAATCCCGTTAAGAGTCGGAAAAATCAAAACTAACTGTTCATGGCGATAGGCCGACTTTATAAAAATAATTCTCACAGAGGGGCGAGGGGCTGAGAATTCTTCGTTCGTGAAAAGCCGGGTGTCGCCAGAGCTCAAGCGGCGATCACCGCCGTCGGTCCCGCGTTTACGCTCGGCGAAGCGTGGCTTGTACTTTGTGATGTAAACACCGTGATTGGAGAGAGGTAAAGGCGTGTAACACAAACGCCTCGTTAATAATGGTGACAGAGAACAAGCCTTGTACCCCTCCCTACCTCATCCCACCTACTCCCTAGCCGACCGACCAGCGAGGTGATGGACCCGGATCAAGTGGACCTCCCCCCTCCTTCTACTCGCACTACTTTAACACTCCCTGATCCTCTCCAGCGAAAGAGAGGAGAGAGAGAGAGAGATGGAAATAGTGGGAGATAAAGAAGAAGAGAGGAGGAGGATAAGATGAAGGGATGCGGGGATAAAATGTTGATGCGGATGCTTAGCGTTTCTCGTGCTCTGGGTCCAGACACACACTCAGCATCAGCCAGCAGTGGAAGATAACCATTAATCAAGAAGGGGCTTGCTTCATTATAAGCAAATGGGTTTTAATTTGCCATTGTTTAGAAGCCGAAGGAGAGTTTTGTTCCACGGAACAGTTCAAGCGTTCTAGATTTATATAGCTGTTCATCGCGGAACGGACTATGAATATTCATTAAGAGCCTTAATAACTCCCAAGTAATAACTATTAACTCCCAAAGTTTGCCGCCGTACGGGGCGACTGCTCACGGTAATTAATTCTTACGTAGTCTCAGCGCAGGAGGGTACATATATATATACTATCTGTCCCGCTCTTTTCTCTGCGTTGCCTTCTCCGGCTTTCTAACCACTCATCCAGCGGGTGTATCCATTGGGCCGAAAGATATCCTTCGCTTTGGAGCGGTTTTCTCCCGTTCCTGCTTTATTGCCCCTTTACATCACCTCGAAGCCGGACTGGTCGTACTTTGCGTGACCTCTTTCTCCCTCCCCCTCCCGTTACCCTCCGTCCTATGCTAATTATAAATTAACACCGAGGGGGAAGGGAGGAGAGAAGGATTAGTGCGAGACCTCTCGCTTTTGTCAGTGAAGAAGTCGCAAATAGAAA-GGGGGACGGGGATCTTTTCCACCGTGTGTTGACTAATGTGTAATTACCCAGGTAGGATGGGGGAGGTTGGGGAGCAAATCACAACGTTATCTGTCCCATGCAGCAGATGGTGTCGCGTGCAGTTTTGGCAGTGGTGACACCTGGTTGACAAATTCCGAAGTACACCTACTTGCT
>APH_1602
ATAGAAAGACAGATAACCGCTGTTCATCGCTGCCGATGGAATATCGCTAAAGGATCAGAATTTGGGAAATCCCGTTAAGAGTCGGAAAAATCAAAACTAACTGTTCATGGCGATAGGCCGACTTTATAAAAATAATTCTCACAGAGGGGCGAGGGGCTGAGAATTCTTCGTTCGTGAAAAGCCGGGTGTCGCCAGAGCTCAAGCGGCGATCACCGCCGTCGGTCCCGCGTTTACGCTCGGCGAAGCGTGGCTTGTACTTTGTGATGTAAACACCGTGATTGGAGAGAGGTAAAGGCGTGTAACACAAACGCCTCGTTAATAATGGTGACAGAGAACAAGCCTTGTACCCCTCCCTACCTCATCCCACCTACTCCCTAGCCGACCGACCAGCGAGGTGATGGACCCGGATCAAGTGGACCTCCCCCCTCCTTCTACTCGCACTACTTTAACACTCCCTGATCCTCTCCAGCGAAAGAGAGGAGAGAGAGAGAGAGATGGAAATAGTGGGAGATAAAGAAGAAGAGAGGAGGAGGATAAGATGAAGGGATGCGGGGATAAAATGTTGATGCGGATGCTTAGCGTTTCTCGTGCTCTGGGTCCAGACACACACTCAGCATCAGCCAGCAGTGGAAGATAACCATTAATCAAGAAGGGGCTTGCTTCATTATAAGCAAATGGGTTTTAATTTGCCATTGTTTAGAAGCCGAAGGAGAGTTTTGTTCCACGGAACAGTTCAAGCGTTCTAGATTTATATAGCTGTTCATCGCGGAACGGACTATGAATATTCATTAAGAGCCTTAATAACTCCCAAGTAATAACTATTAACTCCCAAAGTTTGCCGCCGTACGGGGCGACTGCTCACGGTAATTAATTCTTACGTAGTCTCAGCGCAGGAGGGTACATATATATATACTATCTGTCCCGCTCTTTTCTCTGCGTTGCCTTCTCCGGCTTTCTAACCACTCATCCAGCGGGTGTATCCATTGGGCCGAAAGATATCCTTCGCTTTGGAGCGGTTTTCTCCCGTTCCTGCTTTATTGCCCCTTTACATCACCTCGAAGCCGGACTGGTCGTACTTTGCGTGACCTCTTTCTCCCTCCCCCTCCCGTTACCCTCCGTCCTATGCTAATTATAAATTAACACCGAGGGGGAAGGGAGGAGAGAAGGATTAGTGCGAGACCTCTCGCTTTTGTCAGTGAAGAAGTCGCAAATAGAAAGGGGGGACGGGGATCTTTTCCACCGTGTGTTGACTAATGTGTAATTACCCAGGTAGGATGGGGGAGGTTGGGGAGCAAATCACAACGTTATCTGTCCCATGCAGCAGATGGTGTCGCGTGCAGTTTTGGCAGTGGTGACACCTGGTTGACAAATTCCGAAGTACACCTACTTGCT
>APH_1535
ATAGAAAGACAGATAACCGCTGTTCATCGCTGCCGATGGAATATCGCTAAAGGATCAGAATTTGGGAAATCCCGTTAAGAGTCGGAAAAATCAAAACTAACTGTTCATGGCGATAGGCCGACTTTATAAAAATAATTCTCACAGAGGGGCGAGGGGCTGAGAATTCTTCGTTCGTGAAAAGCCGGGTGTCGCCAGAGCTCAAGCGGCGATCACCGCCGTCGGTCCCGCGTTTACGCTCGGCGAAGCGTGGCTTGTACTTTGTGATGTAAACACCGTGATTGGAGAGAGGTAAAGGCGTGTAACACAAACGCCTCGTTAATAATGGTGACAGAGAACAAGCCTTGTACCCCTCCCTACCTCATCCCACCTACTCCCTAGCCGACCGACCAGCGAGGTGATGGACCCGGATCAAGTGGACCTCCCCCCTCCTTCTACTCGCACTACTTTAACACTCCCTGATCCTCTCCAGCGAAAGAGAGGAGAGAGAGAGAGAGATGGAAATAGTGGGAGATAAAGAAGAAGAGAGGAGGAGGATAAGATGAAGGGATGCGGGGATAAAATGTTGATGCGGATGCTTAGCGTTTCTCGTGCTCTGGGTCCAGACACACACTCAGCATCAGCCAGCAGTGGAAGATAACCATTAATCAAGAAGGGGCTTGCTTCATTATAAGCAAATGGGTTTTAATTTGCCATTGTTTAGAAGCCGAAGGAGAGTTTTGTTCCACGGAACAGTTCAAGCGTTCTAGATTTATATAGCTGTTCATCGCGGAACGGACTATGAATATTCATTAAGAGCCTTAATAACTCCCAAGTAATAACTATTAACTCCCAAAGTTTGCCGCCGTACGGGGCGACTGCTCACGGTAATTAATTCTTACGTAGTCTCAGCGCAGGAGGGTACATATATATATACTATCTGTCCCGCTCTTTTCTCTGCGTTGCCTTCTCCGGCTTTCTAACCACTCATCCAGCGGGTGTATCCATTGGGCCGAAAGATATCCTTCGCTTTGGAGCGGTTTTCTCCCGTTCCTGCTTTATTGCCCCTTTACATCACCTCGAAGCCGGACTGGTCGTACTTTGCGTGACCTCTTTCTCCCTCCCCCTCCCGTTACCCTCCGTCCTATGCTAATTATAAATTAACACCGAGGGGGAAGGGAGGAGAGAAGGATTAGTGCGAGACCTCTCGCTTTTGTCAGTGAAGAAGTCGCAAATAGAAAGGGGGGACGGGGATCTTTTCCACCGTGTGTTGACTAATGTGTAATTACCCAGGTAGGATGGGGGAGGTTGGGGAGCAAATCACAACGTTATCTGTCCCATGCAGCAGATGGTGTCGCGTGCAGTTTTGGCAGTGGTGACACCTGGTTGACAAATTCCGAAGTACACCTACTTGCT
>APH_5079
----------------------------------------------------------------------------------------AATCAAAACTAACTGTTCATGGCGATAGGCCGACTTTATAAAAATAATTCTCACAGAGGGGCGAGGGGCTGAGAATTCTTCGTTCGTGAAAAGCCGGGTGTCGCCAGAGCTCAAGCGGCGATCACCGCCGTCGGTCCCGCGTTTACGCTCGGCGAAGCGTGGCTTGTACTTTGTGATGTAAACACCGTGATTGGAGAGAGGTAAAGGCGTGTAACACAAACGCCTCGTTAATAATGGTGACAGAGAACAAGCCTTGTACCCCTCCCTACCTCATCCCACCTACTCCCTAGCCGACCGACCAGCGAGGTGATGGACCCGGATCAAGTGGACCTCCCCCCTCCTTCTACTCGCACTACTTTAACACTCCCTGATCCTCTCCAGCGAAAGAGAGGAGAGAGAGAGAGAGATGGAAATAGTGGGAGATAAAGAAGAAGAGAGGAGGAGGATAAGATGAAGGGATGCGGGGATAAAATGTTGATGCGGATGCTTAGCGTTTCTCGTGCTCTGGGTCCAGACACACACTCAGCATCAGCCAGCAGTGGAAGATAACCATTAATCAAGAAGGGGCTTGCTTCATTATAAGCAAATGGGTTTTAATTTGCCATTGTTTAGAAGCCGAAGGAGAGTTTTGTTCCACGGAACAGTTCAAGCGTTCTAGATTTATATAGCTGTTCATCGCGGAACGGACTATGAATATTCATTAAGAGCCTTAATAACTCCCAAGTAATAACTATTAACTCCCAAAGTTTGCCGCCGTACGGGGCGACTGCTCACGGTAATTAATTCTTACGTAGTCTCAGCGCAGGAGGGTACATATATATATACTATCTGTCCCGCTCTTTTCTCTGCGTTGCCTTCTCCGGCTTTCTAACCACTCATCCAGCGGGTGTATCCATTGGGCCGAAAGATATCCTTCGCTTTGGAGCGGTTTTCTCCCGTTCCTGCTTTATTGCCCCTTTACATCACCTCGAAGCCGGACTGGTCGTACTTTGCGTGACCTCTTTCTCCCTCCCCCTCCCGTTACCCTCCGTCCTATGCTAATTATAAATTAACACCGAGGGGGAAGGGAGGAGAGAAGGATTAGTGCGAGACCTCTCGCTTTTGTCAGTGAAGAAGTCGCAAATAGAAAGGGGGGACGGGGATCTTTTCCACCGTGTGTTGACTAATGTGTAATTACCCAGGTAGGATGGGGGAGGTTGGGGAGCAAATCACAACGTTATCTGTCCCATGCAGCAGATGGTGTCGCGTGCAGTTTTGGCAGTGGTGACAC----------------------------------
>APH_5003
--------------------------------------------------------------------------TTAAGAGTCGGAAAAATCAAAACTAACTGTTCATGGCGATAGGCCGACTTTATAAAAATAATTCTCACAGAGGGGCGAGGGGCTGAGAATTCTTCGTTCGTGAAAAGCCGGGTGTCGCCAGAGCTCAAGCGGCGATCACCGCCGTCGGTCCCGCGTTTACGCTCGGCGAAGCGTGGCTTGTACTTTGTGATGTAAACACCGTGATTGGAGAGAGGTAAAGGCGTGTAACACAAACGCCTCGTTAATAATGGTGACAGAGAACAAGCCTTGTACCCCTCCCTACCTCATCCCACCTACTCCCTAGCCGACCGACCAGCGAGGTGATGGACCCGGATCAAGTGGACCTCCCCCCTCCTTCTACTCGCACTACTTTAACACTCCCTGATCCTCTCCAGCGAAAGAGAGGAGAGAGAGAGAGAGATGGAAATAGTGGGAGATAAAGAAGAAGAGAGGAGGAGGATAAGATGAAGGGATGCGGGGATAAAATGTTGATGCGGATGCTTAGCGTTTCTCGTGCTCTGGGTCCAGACACACACTCAGCATCAGCCAGCAGTGGAAGATAACCATTAATCAAGAAGGGGCTTGCTTCATTATAAGCAAATGGGTTTTAATTTGCCATTGTTTAGAAGCCGAAGGAGAGTTTTGTTCCACGGAACAGTTCAAGCGTTCTAGATTTATATAGCTGTTCATCGCGGAACGGACTATGAATATTCATTAAGAGCCTTAATAACTCCCAAGTAATAACTATTAACTCCCAAAGTTTGCCGCCGTACGGGGCGACTGCTCACGGTAATTAATTCTTACGTAGTCTCAGCGCAGGAGGGTACATATATATATACTATCTGTCCCGCTCTTTTCTCTGCGTTGCCTTCTCCGGCTTTCTAACCACTCATCCAGCGGGTGTATCCATTGGGCCGAAAGATATCCTTCGCTTTGGAGCGGTTTTCTCCCGTTCCTGCTTTATTGCCCCTTTACATCACCTCGAAGCCGGACTGGTCGTACTTTGCGTGACCTCTTTCTCCCTCCCCCTCCCGTTACCCTCCGTCCTATGCTAATTATAAATTAACACCGAGGGGGAAGGGAGGAGAGAAGGATTAGTGCGAGACCTCTCGCTTTTGTCAGTGAAGAAGTCGCAAATAGAAAGGGGGGACGGGGATCTTTTCCACCGTGTGTTGACTAATGTGTAATTACCCAGGTAGGATGGGGGAGGTTGGGGAGCAAATCACA-------------------------------------------------------------------------------------------
>APH_4021
ATAGAAAGACAGATAACCGCTGTTCATCGCTGCCGATGGAATATCGCTAAAGGATCAGAATTTGGGAAATCCCGTTAAGAGTCGGAAAAATCAAAACTAACTGTTCACGGCGATAGGCCGACTTTATAAAAATAATTCTCACAGAGGGGCGAGGGGCTGAGAATTCTTCGTTCGTGAAAAGCCGGGTGTCGCCAGAGCTCAAGCGGCGATCACCGCCGTCGGTCCCGCGTTTACGCTCGGCGAAGCGTGGCTTGTACTTTGTGATGTAAACACCGTGATTGGAGAGAGGTAAAGGCGTGTAACACAAACGCCTCGTTAATAATGGTGACAGAGAACAAGCCTTGTACCCCTCCCTACCTCATCCCACCTACTCCCTAGCCGACCGACCAGCGAGGTGATGGACCCGGATCAAGTGGACCTCCCCCCTCCTTCTACTCGCACTACTTTAACACTCCCTGATCCTCTCCAGCGAAAGAGAGGAGAGAGAGAGAGAGATGGAAATAGTGGGAGATAAAGAAGAAGAGAGGAGGAGGATAAGATGAAGGGATGCGGGGATAAAATGTTGATGCGGATGCTTAGCGTTTCTCGTGCTCTGGGTCCAGACACACACTCAGCATCAGCCAGCAGTGGAAGATAACCATTAATCAAGAAGGGGCTTGCTTCATTATAAGCAAATGGGTTTTAATTTGCCATTGTTTAGAAGCCGAAGGAGAGTTTTGTTCCACGGAACAGTTCAAGCGTTCTAGATTTATATAGCTGTTCATCGCGGAACGGACTATGAATATTCATTAAGAGCCTTAATAACTCCCAAGTAATAACTATTAACTCCCAAAGTTTGCCGCCGTACGGGGCGACTGCTCACGGTAATTAATTCTTACGTAGTCTCAGCGCAGGAGGGTACATATATATATACTATCTGTCCCGCTCTTTTCTCTGCGTTGCCTTCTCCGGCTTTCTAACCACTCATCCAGCGGGTGTATCCATTGGGCCGAAAGATATCCTTCGCTTTGGAGCGGTTTTCTCCCGTTCCTGCTTTATTGCCCCTTTACATCACCTCGAAGCCGGACTGGTCGTACTTTGCGTGACCTCTTTCTCCCTCCCCCTCCCGTTACCCTCCGTCCTATGCTAATTATAAATTAACACCGAGGGGGAAGGGAGGAGAGAAGGATTAGTGCGAGACCTCTCGCTTTTGTCAGTGAAGAAGTCGCAAATAGAAAGGGGGGACGGGGATCTTTTCCACCGTGTGTTGACTAATGTGTAATTACCCAGGTAGGATGGGGGAGGTTGGGGAGCAAATCACAACGTTATCTGTCCCATGCAGCAGATGGTGTCGCGTGCAGTTTTGGCAGTGGTGACACCTGGTTGACAAATTCCGAAGTACACCTACTTGCT
>APH_4024
ATAGAAAGACAGATAACCGCTGTTCATCGCTGCCGATGGAATATCGCTAAAGGATCAGAATTTGGGAAATCCCGTTAAGAGTCGGAAAAATCAAAACTAACTGTTCACGGCGATAGGCCGACTTTATAAAAATAATTCTCACAGAGGGGCGAGGGGCTGAGAATTCTTCGTTCGTGAAAAGCCGGGTGTCGCCAGAGCTCAAGCGGCGATCACCGCCGTCGGTCCCGCGTTTACGCTCGGCGAAGCGTGGCTTGTACTTTGTGATGTAAACACCGTGATTGGAGAGAGGTAAAGGCGTGTAACACAAACGCCTCGTTAATAATGGTGACAGAGAACAAGCCTTGTACCCCTCCCTACCTCATCCCACCTACTCCCTAGCCGACCGACCAGCGAGGTGATGGACCCGGATCAAGTGGACCTCCCCCCTCCTTCTACTCGCACTACTTTAACACTCCCTGATCCTCTCCAGCGAAAGAGAGGAGAGAGAGAGAGAGATGGAAATAGTGGGAGATAAAGAAGAAGAGAGGAGGAGGATAAGATGAAGGGATGCGGGGATAAAATGTTGATGCGGATGCTTAGCGTTTCTCGTGCTCTGGGTCCAGACACACACTCAGCATCAGCCAGCAGTGGAAGATAACCATTAATCAAGAAGGGGCTTGCTTCATTATAAGCAAATGGGTTTTAATTTGCCATTGTTTAGAAGCCGAAGGAGAGTTTTGTTCCACGGAACAGTTCAAGCGTTCTAGATTTATATAGCTGTTCATCGCGGAACGGACTATGAATATTCATTAAGAGCCTTAATAACTCCCAAGTAATAACTATTAACTCCCAAAGTTTGCCGCCGTACGGGGCGACTGCTCACGGTAATTAATTCTTACGTAGTCTCAGCGCAGGAGGGTACATATATATATACTATCTGTCCCGCTCTTTTCTCTGCGTTGCCTTCTCCGGCTTTCTAACCACTCATCCAGCGGGTGTATCCATTGGGCCGAAAGATATCCTTCGCTTTGGAGCGGTTTTCTCCCGTTCCTGCTTTATTGCCCCTTTACATCACCTCGAAGCCGGACTGGTCGTACTTTGCGTGACCTCTTTCTCCCTCCCCCTCCCGTTACCCTCCGTCCTATGCTAATTATAAATTAACACCGAGGGGGAAGGGAGGAGAGAAGGATTAGTGCGAGACCTCTCGCTTTTGTCAGTGAAGAAGTCGCAAATAGAAAGGGGGGACGGGGATCTTTTCCACCGTGTGTTGACTAATGTGTAATTACCCAGGTAGGATGGGGGAGGTTGGGGAGCAAATCACAACGTTATCTGTCCCATGCAGCAGATGGTGTCGCGTGCAGTTTTGGCAGTGGTGACACCTGGTTGACAAATTCCGAAGTACACCTACTTGCT
>APH_5001
------------------------------------------------------------------------------------------------------------------------------------------------------GAGGGGCTGAGAATTCTTCGTTCGTGAAAAGCCGGGTGTCGCCAGAGCTCAAGCGGCGATCACCGCCGTCGGTCCCGCGTTTACGCTCGGCGAAGCGTGGCTTGTACTTTGTGATGTAAACACCGTGATTGGAGAGAGGTAAAGGCGTGTAACACAAACGCCTCGTTAATAATGGTGACAGAGAACAAGCCTTGTACCCCTCCCTACCTCATCCCACCTACTCCCTAGCCGACCGACCAGCGAGGTGATGGACCCGGATCAAGTGGACCTCCCCCCTCCTTCTACTCGCACTACTTTAACACTCCCTGATCCTCTCCAGCGAAAGAGAGGAGAGAGAGAGAGAGATGGAAATAGTGGGAGATAAAGAAGAAGAGAGGAGGAGGATAAGATGAAGGGATGCGGGGATAAAATGTTGATGCGGATGCTTAGCGTTTCTCGTGCTCTGGGTCCAGACACACACTCAGCATCAGCCAGCAGTGGAAGATAACCATTAATCAAGAAGGGGCTTGCTTCATTATAAGCAAATGGGTTTTAATTTGCCATTGTTTAGAAGCCGAAGGAGAGTTTTGTTCCACGGAACAGTTCAAGCGTTCTAGATTTATATAGCTGTTCATCGCGGAACGGACTATGAATATTCATTAAGAGCCTTAATAACTCCCAAGTAATAACTATTAACTCCCAAAGTTTGCCGCCGTACGGGGCGACTGCTCACGGTAATTAATTCTTACGTAGTCTCAGCGCAGGAGGGTACATATATATATACTATCTGTCCCGCTCTTTTCTCTGCGTTGCCTTCTCCGGCTTTCTAACCACTCATCCAGCGGGTGTATCCATTGGGCCGAAAGATATCCTTCGCTTTGGAGCGGTTTTCTCCCGTTCCTGCTTTATTGCCCCTTTACATCACCTCGAAGCCGGACTGGTCGTACTTTGCGTGACCTCTTTCTCCCTCCCCCTCCCGTTACCCTCCGTCCTATGCTAATTATAAATTAACACCGAGGGGGAAGGGAGGAGAGAAGGATTAGTGCGAGACCTCTCGCTTTTGTCAGTGAAGAAGTCGCAAATAGAAAGGGGGGACGGGGATCTTTTCCACCGTGTGTTGACTAATGTGTAATTACCCAGGTAGGATGGGGGAGGTTGGGGAGCAAATCACAACGTTATCTGTCCCATGCAGCAGATGGTGTCGCGTGCAGTTTTGGCAGTGGTGACACCTGGTTGACAAATTCCGAAG--------------
>APH_0136
ATAGAAAGACAGATAACCGCTGTTCATCGCTGCCGATGGAATATCGCTAAAGGATCAGAATTTGGGAAATCCCGTTAAGAGTCGGAAAAATCAAAACTAACTGTTCACGGCGATAGGCCGACTTTATAAAAATAATTCTCACAGAGGGGCGAGGGGCTGAGAATTCTTCGTTCGTGAAAAGCCGGGTGTCGCCAGAGCTCAAGCGGCGATCACCGCCGTCGGTCCCGCGTTTACGCTCGGCGAAGCGTGGCTTGTACTTTGTGATGTAAACACCGTGATTGGAGAGAGGTAAAGGCGTGTAACACAAACGCCTCGTTAATAATGGTGACAGAGAACAAGCCTTGTACCCCTCCCTACCTCATCCCACCTACTCCCTAGCCGACCGACCAGCGAGGTGATGGACCCGGATCAAGTGGACCTCCCCCCTCCTTCTACTCGCACTACTTTAACACTCCCTGATCCTCTCCAGCGAAAGAGAGG-GAGAGAGAGAGAGATGGAAATAGTGGGAGATAAAGAAGAAGAGAGGAGGAGGATAAGATGAAGGGATGCGGGGATAAAATGTTGATGCGGATGCTTAGCGTTTCTCGTGCTCTGGGTCCAGACACACACTCAGCATCAGCCAGCAGTGGAAGATAACCATTAATCAAGAAGGGGCTTGCTTCATTATAAGCAAATGGGTTTTAATTTGCCATTGTTTAGAAGCCGAAGGAGAGTTTTGTTCCACGGAACAGTTCAAGCGTTCTAGATTTATATAGCTGTTCATCGCGGAACGGACTATGAATATTCATTAAGAGCCTTAATAACTCCCAAGTAATAACTATTAACTCCCAAAGTTTGCCGCCGTACGGGGCGACTGCTCACGGTAATTAATTCTTACGTAGTCTCAGCGCAGGAGGGTACATATATATATACTATCTGTCCCGCTCTTTTCTCTGCGTTGCCTTCTCCGGCTTTCTAACCACTCATCCAGCGGGTGTATCCATTGGGCCGAAAGATATCCTTCGCTTTGGAGCGGTTTTCTCCCGTTCCTGCTTTATTGCCCCTTTACATCACCTCGAAGCCGGACTGGTCGTACTTTGCGTGACCTCTTTCTCCCTCCCCCTCCCGTTACCCTCCGTCCTATGCTAATTATAAATTAACACCGAGGGGGAAGGGAGGAGAGAAGGATTAGTGCGAGACCTCTCGCTTTTGTCAGTGAAGAAGTCGCAAATAGAAAGGGGGGACGGGGATCTTTTCCACCGTGTGTTGACTAATGTGTAATTACCCAGGTAGGATGGGGGAGGTTGGGGAGCAAATCACAACGTTATCTGTCCCATGCAGCAGATGGTGTCGCGTGCAGTTTTGGCAGTGGTGACACCTGGTTGACAAATTCCGAAGTACACCTACTTGCT
>APH_3177
ATAGAAAGACAGATAACCGCTGTTCATCGCTGCCGATGGAATATCGCTAAAGGATCAGAATTTGGGAAATCCCGTTAAGAGTCGGAAAAATCAAAACTAACTGTTCACGGCGATAGGCCGACTTTATAAAAATAATTCTCACAGAGGGGCGAGGGGCTGAGAATTCTTCGTTCGTGAAAAGCCGGGTGTCGCCAGAGCTCAAGCGGCGATCACCGCCGTCGGTCCCGCGTTTACGCTCGGCGAAGCGTGGCTTGTACTTTGTGATGTAAACACCGTGATTGGAGAGAGGTAAAGGCGTGTAACACAAACGCCTCGTTAATAATGGTGACAGAGAACAAGCCTTGTACCCCTCCCTACCTCATCCCACCTACTCCCTAGCCGACCGACCAGCGAGGTGATGGACCCGGATCAAGTGGACCTCCCCCCTCCTTCTACTCGCACTACTTTAACACTCCCTGATCCTCTCCAGCGAAAGAGAGG-GAGAGAGAGAGAGATGGAAATAGTGGGAGATAAAGAAGAAGAGAGGAGGAGGATAAGATGAAGGGATGCGGGGATAAAATGTTGATGCGGATGCTTAGCGTTTCTCGTGCTCTGGGTCCAGACACACACTCAGCATCAGCCAGCAGTGGAAGATAACCATTAATCAAGAAGGGGCTTGCTTCATTATAAGCAAATGGGTTTTAATTTGCCATTGTTTAGAAGCCGAAGGAGAGTTTTGTTCCACGGAACAGTTCAAGCGTTCTAGATTTATATAGCTGTTCATCGCGGAACGGACTATGAATATTCATTAAGAGCCTTAATAACTCCCAAGTAATAACTATTAACTCCCAAAGTTTGCCGCCGTACGGGGCGACTGCTCACGGTAATTAATTCTTACGTAGTCTCAGCGCAGGAGGGTACATATATATATACTATCTGTCCCGCTCTTTTCTCTGCGTTGCCTTCTCCGGCTTTCTAACCACTCATCCAGCGGGTGTATCCATTGGGCCGAAAGATATCCTTCGCTTTGGAGCGGTTTTCTCCCGTTCCTGCTTTATTGCCCCTTTACATCACCTCGAAGCCGGACTGGTCGTACTTTGCGTGACCTCTTTCTCCCTCCCCCTCCCGTTACCCTCCGTCCTATGCTAATTATAAATTAACACCGAGGGGGAAGGGAGGAGAGAAGGATTAGTGCGAGACCTCTCGCTTTTGTCAGTGAAGAAGTCGCAAATAGAAAGGGGGGACGGGGATCTTTTCCACCGTGTGTTGACTAATGTGTAATTACCCAGGTAGGATGGGGGAGGTTGGGGAGCAAATCACAACGTTATCTGTCCCATGCAGCAGATGGTGTCGCGTGCAGTTTTGGCAGTGGTGACACCTGGTTGACAAATTCCGAAGTACACCTACTTGCT
