# Supplementary material for: ﻿Discovery of a new tarantula species from the Madrean Sky Islands and the first documented instance of syntopy between two montane endemics (Araneae, Theraphosidae, Aphonopelma): a case of prior mistaken identity
Source: Zookeys. 2024 Aug 16;1210:61–98. doi: 10.3897/zookeys.1210.125318 (PMC11344175; doi:10.3897/zookeys.1210.125318)
Supplement: Supplementary material 8 — Phylogenomics files [file zookeys-1210-061_article-125318__-s008.zip › Suppl8/individual_UCE_loci/sl_realigned_uce_20010156.fas]

>APH_1357
--------------------------------------------------------------------------------------------------------CTTTCATTCACGC------------------------------AAATTGATAA-------ATTGTCAAATAAAAATC------------------------------------------AATTTTCTCCAG------------------------------TGTAAAATCAT-------------TTACC-----------------TTTAAGTGTTATACATACACGTTAGA---GAAATTTTACT---------------GAACAGA------ACGCATTACCAA-ATCT-------------ACAAGATTTC--------------------------------------ATCTTTCAGGTGTAACAA-----------------------------------------------------------------TCAGAGTA-----------------------AGGAAGAGAGTTGGGATGATGCAGAATCTAAAGACAGACGAAAGAACATTGAAAAATTACAACAGAGGCTTGAAAAAGAAGATGCTGCTGATGCGTGGGAATTTTGAAGAGACTTAATAAAACTTTTACAGCCTTCATTCTCTTGCATGGCATTCCTTTGTCAGGAGTTG---------------------------------------------------------------------------------------------------------------------------------------------------------------------------------------------------------------------------------------------------------------------------------------------------------------------------------------------------------------------------------------------------------------------------------------------------------------------------------------------------------------------------------------------
>APH_1438
-----------------------------------------------------------------------------------------------------------------------------------------------------GGTGACAG---------------------------------------------------------------------TTTC-----------------------------------------ATCATCATGATGAAACTGTCACCACAGAACAAGAACAGATTATAAATGGTGTATGTGTGCGACAGACAGGAGATTTTGATCTTCTGTTACCGCGGGAAGAGACTGTGCACGTCGTGCCAACACCTGCTCCTGATGACAGCAGGGTTTCAAATCTGAAGCAGTCGTGTCACCCTCATGATAGAAGGGATCCTGAGGGTATGACAAATGGAAATGATGAAGCAGAAGAAGAGGATGAGGATGTGTACAGTGAGAACACAAAAAAATGTGTGACAGAGGAACTAAAAAAACCCTTTGTTGAGCAGGATGAGAGTTGGGATGATGCAGAATCTAAAGACAGACGAAAGAACATTGAAAAATTACAACAGAGGCTTGAAAAAGAAGATGCTGCTGATGCGTGGGAATTTTGAAGAGACTTAATAAAACTTTTACAGCCTTCATTCTCTTGCATGGCATTCCTTTGTCAGGAGTTGTGCAACCATACAAATAAAATGGCTGGGAATGAACCATAGCCCCTGCTTGAGAAATAGACTCACATGGGGTCTTTTTACTGATTTTTGTT----------------------------------------------------------------------------------------------------------------------------------------------------------------------------------------------------------------------------------------------------------------------------------------------------------------------------------------------------------------------------------------------------------------------------------------------------
>APH_4029
----------------------------------------------------------------------------------------------------------------------------------------------------------CAACGACAACAACATCAAGCAGCCATCGTAGAAAGCCTGCCATGCCACAGTGGGTTGATCCTGGTCTTGAACTGTCTCCAGACAGTGATGTGCATAGTGATGATGATGACCTGGAAGATGATGATGATGAAACTGTCACCACAGAACAAGAACAGATTATAAATGGTGTATGTGTGCGACAGACAGGAGATTTTGATCTTCTGTTACCGCGGGAAGAGACTGTGCACGTCGTGCCAACACCTGCTCCTGATGACAGCAGGGTTTCAAATCTGAAGCAGTCGTGTCACCCTCATGATAGAAGGGATCCTGAGGGTATGACAAATGGAAATGATGAAGCAGAAGAAGAGGATGAGGATGTGTACAGTGAGAACACAAAAAAATGTGTGACAGAGGAACTAAAAAAACCCTTTGTTGAGCAGGATGAGAGTTGGGATGATGCAGAATCTAAAGACAGACGAAAGAACATTGAAAAATTACAACAGAGGCTTGAAAAAGAAGATGCTGCTGATGCGTGGGAATTTTGAAGAGACTTAATAAAACTTTTACAGCCTTCATTCTCTTGCATGGCATTCCTTTGTCAGGAGTTGTGCAACCATACAAATAAAATGGCTGGGAATGAACCATAGCCCCTGCTTGAGAAATAGACTCACATGGGGTCTTTTTACTGATTTTTGTTTTCATTTCACACCACAGTTTTCACCAAAAGAACCTCATCCCGGTGTAAGAGTGGCCTTAGGAGTTATTGTGGTTAGAAGACAATGACAGCACACAAACTAGTAAAATAAATGCAAAATATCGTCACCGTGGCTGAGAGTTTTGCGATGTATTGTGATACATTATCTGTTTCTCCATTTTTACTATCACGCCTTTAATGTGCAGCACTTGAAGTTTTCTTTCTTGGCCTACTGAACAACACAAAATTATTACTTCTCAACTTAAACAATAGAAGAGTTCAACAAACAAGCACGAGCTTATATTCCACCAACCCTTCCTTAGTGTGCAACAGTGAACTATTTTTTGGGACGTGGTATGCAATGACAACGCTACACCCCAAGCATGGCGTTGTTTCAGCCCACCTTTATAATTTCTCTTTTGTACATTTTCAATTCAGT
>APH_0136
GATGACAGATCCAATAGTGAACTTAACGATGACTCCAATACGTCCCAAGACCCTGTTGTCACTGAATTCAGTGACAGAGACTCAGGTGACGAAGGCCAAAGGGCTTCTCCTTTACGACAACCTGCAGAGCAAGTGCGGTTAACGACAACATCAACAACGACAACAACATCAAGCAGCAATCGTAGAAAGCCTGCCATGCCACAGTGGGTTGATCCTGGTCTTGAACTGTCTCCAGACAGTGATGTGCATAGTGATGATGATGACCTGGAAGATGATGATGATGAAACTGTCACCACAGAACAAGAACAGATTATAAATGGTGTATGTGTGCGACAGACAGGAGATTTTGATCTTCTGTTACCGCGGGAAGAGACTGTGCACGTCGTGCCAACACCTGCTCCTGATGACAGCAGGGTTTCAAATCTGAAGCAGTCGTGTCACCCTCATGATAGAAGGGATCCTGAGGGTATGACAAATGGAAATGATGAAGCAGAAGAAGAGGATGAGGATGTGTACAGTGAGAACACAAAAAAATGTGTGACAGAGGAACTAAAAAAACCCTTTGTTGAGCAGGATGAGAGTTGGGATGATGCAGAATCTAAAGACAGACGAAAGAACATTGAAAAATTACAACAGAGGCTTGAAAAAGAAGATGCTGCTGATGCGTGGGAATTTTGAAGAGACTTAATAAAACTTTTACAGCCTTCATTCTCTTGCATGGCATTCCTTTGTCAGGAGTTGTGCAACCATACAAATAAAATGGCTGGGAATGAACCATAGCCCCTGCTTGAGAAATAGACTCACATGGGGTCTTTTTACTGATTTTTGTTTTCATTTCACACCACAGTTTTCACCAAAAGAACCTCATCCCGGTGTAAGAGTGGCCTTAGGAGTTATTGTGGTTAGAAGACAATGACAGCACACAAACTAGTAAAATAAATGCAAAATATCGTCACCGTGGCTGAGAGTTTTGCGATGTATTGTGATACATTATCTATTTCTCCATTTTTACTATCACGCCTTTAATGTGCAGCACTTGAAGTTTTCTTTCTTGGCCTACTGAACAACACAAAATTATTACTTCTCAACTTAAACAATAGAAGAGTTCAACAAACAAGCACGAGCTTATATTCCACCAACCCTTCCTTAGTGTGCAACAGTGAACTATTTTTTGGGACGTGGTATGCACTGCCAACGCTACACCCCAAGCATGGCGTTGTTTCAGCCCACC-----------------------------------
>APH_1535
GATGACAGATCCAATAGTGAACTTAACGATGACTCCAATACGTCCCAAGACCCTGTTGTCACTGAATTCAGTGACAGAGACTCAGGTGACGAAGGCCAAAGGGCTTCTCCTTTACGACAACCTGCAGAGCAAGTGCGGTTAACGACAACATCAACAACGACAACAACATCAAGCAGCAATCGTAGAAAGCCTGCCATGCCACAGTGGGTTGATCCTGGTCTTGAACTGTCTCCAGACAGTGATGTGCATAGTGATGATGATGACCTGGAAGATGATGATGATGAAACTGTCACCACAGAACAAGAACAGATTATAAATGGTGTATGTGTGCGACAGACAGGAGATTTTGATCTTCTGTTACCGCGGGAAGAGACTGTGCACGTCGTGCCAACACCTGCTCCTGATGACAGCAGGGTTTCAAATCTGAAGCAGTCGTGTCACCCTCATGATAGAAGGGATCCTGAGGGTATGACAAATGGAAATGATGAAGCAGAAGAAGAGGATGAGGATGTGTACAGTGAGAACACAAAAAAATGTGTGACAGAGGAACTAAAAAAACCCTTTGTTGAGCAGGATGAGAGTTGGGATGATGCAGAATCTAAAGACAGACGAAAGAACATTGAAAAATTACAACAGAGGCTTGAAAAAGAAGATGCTGCTGATGCGTGGGAATTTTGAAGAGACTTAATAAAACTTTTACAGCCTTCATTCTCTTGCATGGCATTCCTTTGTCAGGAGTTGTGCAACCATACAAATAAAATGGCTGGGAATGAACCATAGCCCCTGCTTGAGAAATAGACTCACATGGGGTCTTTTTACTGATTTTTGTTTTCATTTCACACCACAGTTTTCACCAAAAGAACCTCATCCCGGTGTAAGAGTGGCCTTAGGAGTTATTGTGGTTAGAAGACAATGACAGCACACAAACTAGTAAAATAAATGCAAAATATCGTCACCGTGGCTGAGAGTTTTGCGATGTATTGTGATACATTATCTGTTTCTCCATTTTTACTATCACGCCTTTAATGTGCAGCACTTGAAGTTTTCTTTCTTGGCCTACTGAACAACACAAAATTATTACTTCTCAACTTAAACAATAGAAGAGTTCAACAAACAAGCACGAGCTTATATTCCACCAACCCTTCCTTAGTGTGCAACAGTGAACTATTTTTTGGGACGTGGTATGCAATGACAACGCTACACCCCAAGCATGGCGTTGTTTCAGCCCACCTTTATAATTTCTCTTTTGTACATTTTCAATTCAGT
>APH_4024
GATGACAGATCCAATAGTGAACTTAACGATGACTCCAATACGTCCCAAGACCCTGTTGTCACTGAATTCAGTGACAGAGACTCAGGTGACGAAGGCCAAAGGGCTTCTCCTTTACGACAACCTGCAGAGCAAGTGCGGTTAACGACAACATCAACAACGACAACAACATCAAGCAGCAATCGTAGAAAGCCTGCCATGCCACAGTGGGTTGATCCTGGTCTTGAACTGTCTCCAGACAGTGATGTGCATAGTGATGATGATGACCTGGAAGATGATGATGATGAAACTGTCACCACAGAACAAGAACAGATTATAAATGGTGTATGTGTGCGACAGACAGGAGATTTTGATCTTCTGTTACCGCGGGAAGAGACTGTGCACGTCGTGCCAACACCTGCTCCTGATGACAGCAGGGTTTCAAATCTGAAGCAGTCGTGTCACCCTCATGATAGAAGGGATCCTGAGGGTATGACAAATGGAAATGATGAAGCAGAAGAAGAGGATGAGGATGTGTACAGTGAGAACACAAAAAAATGTGTGACAGAGGAACTAAAAAAACCCTTTGTTGAGCAGGATGAGAGTTGGGATGATGCAGAATCTAAAGACAGACGAAAGAACATTGAAAAATTACAACAGAGGCTTGAAAAAGAAGATGCTGCTGATGCGTGGGAATTTTGAAGAGACTTAATAAAACTTTTACAGCCTTCATTCTCTTGCATGGCATTCCTTTGTCAGGAGTTGTGCAACCATACAAATAAAATGGCTGGGAATGAACCATAGCCCCTGCTTGAGAAATAGACTCACATGGGGTCTTTTTACTGATTTTTGTTTTCATTTCACACCACAGTTTTCACCAAAAGAACCTCATCCCGGTGTAAGAGTGGCCTTAGGAGTTATTGTGGTTAGAAGACAATGACAGCACACAAACTAGTAAAATAAATGCAAAATATCGTCACCGTGGCTGAGAGTTTTGCGATGTATTGTGATACATTATCTGTTTCTCCATTTTTACTATCACGCCTTTAATGTGCAGCACTTGAAGTTTTCTTTCTTGGCCTACTGAACAACACAAAATTATTACTTCTCAACTTAAACAATAGAAGAGTTCAACAAACAAGCACGAGCTTATATTCCACCAACCCTTCCTTAGTGTGCAACAGTGAACTATTTTTTGGGACGTGGTATGCAATGACAACGCTACACCCCAAGCATGGCGTTGTTTCAGCCCACCTTTATAATTTCTCTTTTGTACATTTTCAATTCAGT
>APH_5079
-------------------------ACGATGACTCCAATACGTCCCAAGACCCTGTTGTCACTGAATTCAGTGACAGAGACTCAGGTGACGAAGGCCAAAGGGCTTCTCCTTTACGACAACCTGCAGAGCAAGTGCGGTTAACGACAACATCAACAACGACAACAACATCAAGCAGCAATCGTAGAAAGCCTGCCATGCCACAGTGGGTTGATCCTGGTCTTGAACTGTCTCCAGACAGTGATGTGCATAGTGATGATGATGACCTGGAAGATGATGATGATGAAACTGTCACCACAGAACAAGAACAGATTATAAATGGTGTATGTGTGCGACAGACAGGAGATTTTGATCTTCTGTTACCGCGGGAAGAGACTGTGCACGTCGTGCCAACACCTGCTCCTGATGACAGCAGGGTTTCAAATCTGAAGCAGTCGTGTCACCCTCATGATAGAAGGGATCCTGAGGGTATGACAAATGGAAATGATGAAGCAGAAGAAGAGGATGAGGATGTGTACAGTGAGAACACAAAAAAATGTGTGACAGAGGAACTAAAAAAACCCTTTGTTGAGCAGGATGAGAGTTGGGATGATGCAGAATCTAAAGACAGACGAAAGAACATTGAAAAATTACAACAGAGGCTTGAAAAAGAAGATGCTGCTGATGCGTGGGAATTTTGAAGAGACTTAATAAAACTTTTACAGCCTTCATTCTCTTGCATGGCATTCCTTTGTCAGGAGTTGTGCAACCATACAAATAAAATGGCTGGGAATGAACCATAGCCCCTGCTTGAGAAATAGACTCACATGGGGTCTTTTTACTGATTTTTGTTTTCATTTCACACCACAGTTTTCACCAAAAGAACCTCATCCCGGTGTAAGAGTGGCCTTAGGAGTTATTGTGGTTAGAAGACAATGACAGCACACAAACTAGTAAAATAAATGCAAAATATCGTCACCGTGGCTGAGAGTTTTGCGATGTATTGTGATACATTATCTGTTTCTCCATTTTTACTATCACGCCTTTAATGTGCAGCACTTGAAGTTTTCTTTCTTGGCCTACTGAACAACACAAAATTATTACTTCTCAACTTAAACAATAGAAGAGTTCAACAAACAAGCACGAGCTTATATTCCACCAACCCTTCCTTAGTGTGCAACAGTGAACTATTTTTTGGGACGTGGTATGCAATG---------------------------------------------------------------------------
>APH_4005
GATGACAGATCCAATAGTGAACTTAACGATGACTCCAATACGTCCCAAGACCCTGTTGTCACTGAATTCAGTGACAGAGACTCAGGTGACGAAGGCCAAAGGGCTTCTCCTTTACGACAACCTGCAGAGCAAGTGCGGTTAACGACAACATCAACAACGACAACAACATCAAGCAGCAATCGTAGAAAGCCTGCCATGCCACAGTGGGTTGATCCTGGTCTTGAACTGTCTCCAGACAGTGATGTGCATAGTGATGATGATGACCTGGAAGATGATGATGATGAAACTGTCACCACAGAACAAGAACAGATTATAAATGGTGTATGTGTGCGACAGACAGGAGATTTTGATCTTCTGTTACCGCGGGAAGAGACTGTGCACGTCGTGCCAACACCTGCTCCTGATGACAGCAGGGTTTCAAATCTGAAGCAGTCGTGTCACCCTCATGATAGAAGGGATCCTGAGGGTATGACAAATGGAAATGATGAAGCAGAAGAAGAGGATGAGGATGTGTACAGTGAGAACACAAAAAAATGTGTGACAGAGGAACTAAAAAAACCCTTTGTTGAGCAGGATGAGAGTTGGGATGATGCAGAATCTAAAGACAGACGAAAGAACATTGAAAAATTACAACAGAGGCTTGAAAAAGAAGATGCTGCTGATGCGTGGGAATTTTGAAGAGACTTAATAAAACTTTTACAGCCTTCATTCTCTTGCATGGCATTCCTTTGTCAGGAGTTGTGCAACCATACAAATAAAATGGCTGGGAATGAACCATAGCCCCTGCTTGAGAAATAGACTCACATGGGGTCTTTTTACTGATTTTTGTTTTCATTTCACACCACAGTTTTCACCAAAAGAACCTCATCCCGGTGTAAGAGTGGCCTTAGGAGTTATTGTGGTTAGAAGACAATGACAGCACACAAACTAGTAAAATAAATGCAAAATATCGTCACCGTGGCTGAGAGTTTTGCGATGTATTGTGATACATTATCTGTTTCTCCATTTTTACTATCACGCCTTTAATGTGCAGCACTTGAAGTTTTCTTTCTTGGCCTACTGAACAACACAAAATTATTACTTCTCAACTTAAACAATAGAAGAGTTCAACAAACAAGCACGAGCTTATATTCCACCAACCCTTCCTTAGTGTGCAACAGTGAACTATTTTTTGGGACGTGGTATGCAATGACAACGCTACACCCCAAGCATGGCGTTGTTTCAGCCCACCTTTATAATTTCTCTTTTGTACATTTTCAATTCAGT
>APH_0772
--------------------------CGATGACTCCAATACGTCCCAAGACCCTGTTGTCACTGAATTCAGTGACAGAGACTCAGGTGATGAAGGCCAAAGGGCTTCTCCTTTACGACAACCTGCAGAGCAAGTGCGGTTAACGACAACATCAACAACGACAACAACATCAAGCAGCAATCGTAGAAAGCCTGCCATGCCACAGTGGGTTGATCCTGGTCTTGAACTGTCTCCAGACAGTGATGTGCATAGTGATGATGATGACCTGGAAGATGATGATGATGAAACTGTCACCACAGAACAAGAACAGATTATAAATGGTGTATGTGTGCGACAGACAGGAGATTTTGATCTTCTGTTACCGCGGGAAGAGACTGTGCACGTCGTGCCAACACCTGCTCCTGATGACAGCAGGGTTTCAAATCTGAAGCAGTCGTGTCACCCTCATGATAGAAGGGATCCTGAGGGTATGACAAATGGAAATGATGAAGCAGAAGAAGAGGATGAGGATGTGTACAGTGAGAACACAAAAAAATGTGTGACAGAGGAACTAAAAAAACCCTTTGTTGAGCAGGATGAGAGTTGGGATGATGCAGAATCTAAAGACAGACGAAAGAACATTGAAAAATTACAACAGAGGCTTGAAAAAGAAGATGCTGCTGATGCGTGGGAATTTTGAAGAGACTTAATAAAACTTTTACAGCCTTCATTCTCTTGCATGGCATTCCTTTGTCAGGAGTTGTGCAACCATACAAATAAAATGGCTGGGAATGAACCATAGCCCCTGCTTGAGAAATAGACTCACATGGGGTCTTTTTACTGATTTTTGTTTTCATTTCACACCACAGTTTTCACCAAAAGAACCTCATCCCGGTGTAAGAGTGGCCTTAGGAGTTATTGTGGTTAGAAGACAATGACAGCACACAAACTAGTAAAATAAATGCAAAATATCGTCACCGTGGCTGAGAGTTTTGCGATGTATTGTGATACATTATCTGTTTCTCCATTTTTACTATCACGCCTTTAATGTGCAGCACTTGAAGTTTTCTTTCTTGGCCTACTGAACAACACAAAATTATTACTTCTCAACTTAAACAATAGAAGAGTTCAACAAACAAGCACGAGCTTATATTCCACCAACCCTTCCTTAGTGTGCAACAGTGAACTATTTTTTGGGACGTGGTATGCAATGACAACGCTACACCCCAAGCATGGCGTTGTTTCAGCCCACCTTTATAATTTCTCTTTTGTACATTTTCAATTCAGT
>APH_5001
---------------------------------------------------------------------------------------------------------------------------------CAAGTGCGGTTAACGACAACATCAACAACGACAACAACATCAAGCAGCAATCGTAGAAAGCCTGCCATGCCACAGTGGGTTGATCCTGGTCTTGAACTGTCTCCAGACAGTGATGTGCATAGTGATGATGATGACCTGGAAGATGATGATGATGAAACTGTCACCACAGAACAAGAACAGATTATAAATGGTGTATGTGTGCGACAGACAGGAGATTTTGATCTTCTGTTACCGCGGGAAGAGACTGTGCACGTCGTGCCAACACCTGCTCCTGATGACAGCAGGGTTTCAAATCTGAAGCAGTCGTGTCACCCTCATGATAGAAGGGATCCTGAGGGTATGACAAATGGAAATGATGAAGCAGAAGAAGAGGATGAGGATGTGTACAGTGAGAACACAAAAAAATGTGTGACAGAGGAACTAAAAAAACCCTTTGTTGAGCAGGATGAGAGTTGGGATGATGCAGAATCTAAAGACAGACGAAAGAACATTGAAAAATTACAACAGAGGCTTGAAAAAGAAGATGCTGCTGATGCGTGGGAATTTTGAAGAGACTTAATAAAACTTTTACAGCCTTCATTCTCTTGCATGGCATTCCTTTGTCAGGAGTTGTGCAACCATACAAATAAAATGGCTGGGAATGAACCATAGCCCCTGCTTGAGAAATAGACTCACATGGGGTCTTTTTACTGATTTTTGTTTTCATTTCACACCACAGTTTTCACCAAAAGAACCTCATCCCGGTGTAAGAGTGGCCTTAGGAGTTATTGTGGTTAGAAGACAATGACAGCACACAAACTAGTAAAATAAATGCAAAATATCGTCACCGTGGCTGAGAGTTTTGCGATGTATTGTGATACATTATCTGTTTCTCCATTTTTACTATCACGCCTTTAATGTGCAGCACTTGAAGTTTTCTTTCTTGGCCTACTGAACAACACAAAATTATTACT----------------------------------------------------------------------------------------------------------------------------------------------------------------------------------------
>APH_0880
GATGACAGATCCAATAGTGAACTTAACGATGACTCCAATACGTCCCAAGACCCTGTTGTCACTGAATTCAGTGACAGAGACTCAGGTGACGAAGGCCAAAGGGCTTCTCCTTTACGACAACCTGCAGAGCAAGTGCGGTTAACGACAACATCAACAACGACAACAACATCAAGCAGCAATCGTAGAAAGCCTGCCATGCCACAGTGGGTTGATCCTGGTCTTGAACTGTCTCCAGACAGTGATGTGCATAGTGATGATGATGACCTGGAAGATGATGATGATGAAACTGTCACCACAGAACAAGAACAGATTATAAATGGTGTATGTGTGCGACAGACAGGAGATTTTGATCTTCTGTTACCGCGGGAAGAGACTGTGCACGTCGTGCCAACACCTGCTCCTGATGACAGCAGGGTTTCAAATCTGAAGCAGTCGTGTCACCCTCATGATAGAAGGGATCCTGAGGGTATGACAAATGGAAATGATGAAGCAGAAGAAGAGGATGAGGATGTGTACAGTGAGAACACAAAAAAATGTGTGACAGAGGAACTAAAAAAACCCTTTGTTGAGCAGGATGAGAGTTGGGATGATGCAGAATCTAAAGACAGACGAAAGAACATTGAAAAATTACAACAGAGGCTTGAAAAAGAAGATGCTGCTGATGCGTGGGAATTTTGAAGAGACTTGATAAAACTTTTACAGCCTTCATTCTCTTGCATGGCATTCCTTTGTCAGGAGTTGTGCAACCATACAAATAAAATGGCTGGGAATGAACCATAGCCCCTGCTTGAGAAATAGACTCACATGGGGTCTTTTTACTGATTTTTGTTTTCATTTCACACCACAGTTTTCACCAAAAGAACCTCATCCCGGTGTAAGAGTGGCCTTAGGAGTTATTGTGGTTAGAAGACAATGACAGCACACAAACTAGTAAAATAAATGCAAAATATCGTCACCGTGGCTGAGAGTTTTGCGATGTATTGTGATACATTATCTATTTCTCCATTTTTACTATCACGCCTTTAATGTGCAGCACTTGAAGTTTTCTTTCTTGGCCTACTGAACAACACAAAATTATTACTTCTCAACTTAAACAATAGAAGAGTTCAACAAACAAGCACGAGCTTATATTCCACCAACCCTTCCTTAGTGTGCAACAGTGAACTATTTTTTGGGACGTGGTATGCAATGACAACGCTACACCCCAAGCATGGCGTTGTTTCAGCCCACCTTTATAATTTCTCTTTTGTACATTTTCAATTCAGT
>APH_3177
GATGACAGATCCAATAGTGAACTTAACGATGACTCCAATACGTCCCAAGACCCTGTTGTCACTGAATTCAGTGACAGAGACTCAGGTGACGAAGGCCAAAGGGCTTCTCCTTTACGACAACCTGCAGAGCAAGTGCGGTTAACGACAACATCAACAACGACAACAACATCAAGCAGCAATCGTAGAAAGCCTGCCATGCCACAGTGGGTTGATCCTGGTCTTGAACTGTCTCCAGACAGTGATGTGCATAGTGATGATGATGACCTGGAAGATGATGATGATGAAACTGTCACCACAGAACAAGAACAGATTATAAATGGTGTATGTGTGCGACAGACAGGAGATTTTGATCTTCTGTTACCGCGGGAAGAGACTGTGCACGTCGTGCCAACACCTGCTCCTGATGACAGCAGGGTTTCAAATCTGAAGCAGTCGTGTCACCCTCATGATAGAAGGGATCCTGAGGGTATGACAAATGGAAATGATGAAGCAGAAGAAGAGGATGAGGATGTGTACAGTGAGAACACAAAAAAATGTGTGACAGAGGAACTAAAAAAACCCTTTGTTGAGCAGGATGAGAGTTGGGATGATGCAGAATCTAAAGACAGACGAAAGAACATTGAAAAATTACAACAGAGGCTTGAAAAAGAAGATGCTGCTGATGCGTGGGAATTTTGAAGAGACTTAATAAAACTTTTACAGCCTTCATTCTCTTGCATGGCATTCCTTTGTCAGGAGTTGTGCAACCATACAAATAAAATGGCTGGGAATGAACCATAGCCCCTGCTTGAGAAATAGACTCACATGGGGTCTTTTTACTGATTTTTGTTTTCATTTCACACCACAGTTTTCACCAAAAGAACCTCATCCCGGTGTAAGAGTGGCCTTAGGAGTTATTGTGGTTAGAAGACAATGACAGCACACAAACTAGTAAAATAAATGCAAAATATCGTCACCGTGGCTGAGAGTTTTGCGATGTATTGTGATACATTATCTATTTCTCCATTTTTACTATCACGCCTTTAATGTGCAGCACTTGAAGTTTTCTTTCTTGGCCTACTGAACAACACAAAATTATTACTTCTCAACTTAAACAATAGGAGAGTTCAACAAACAAGCACGAGCTTATATTCCACCAACCCTTCCTTAGTGTGCAACAGTGAACTATTTTTTGGGACGTGGTATGCAATGACAACGCTACACCCCAAGCATGGCGTTGTTTCAGCCCACCTTTATAATTTCTCTTTTGTACATTTTCAATTCAGT
>APH_1602
GATGACAGATCCAATAGTGAACTTAACGATGACTCCAATACGTCCCAAGACCCTGTTGTCACTGAATTCAGTGACAGAGACTCAGGTGACGAAGGCCAAAGGGCTTCTCCTTTACGACAACCTGCAGAGCAAGTGCGGTTAACGACAACATCAACAACGACAACAACATCAAGCAGCAATCGTAGAAAGCCTGCCATGCCACAGTGGGTTGATCCTGGTCTTGAACTGTCTCCAGACAGTGATGTGCATAGTGATGATGATGACCTGGAAGATGATGATGATGAAACTGTCACCACAGAACAAGAACAGATTATAAATGGTGTATGTGTGCGACAGACAGGAGATTTTGATCTTCTGTTACCGCGGGAAGAGACTGTGCACGTCGTGCCAACACCTGCTCCTGATGACAGCAGGGTTTCAAATCTGAAGCAGTCGTGTCACCCTCATGATAGAAGGGATCCTGAGGGTATGACAAATGGAAATGATGAAGCAGAAGAAGAGGATGAGGATGTGTACAGTGAGAACACAAAAAAATGTGTGACAGAGGAACTAAAAAAACCCTTTGTTGAGCAGGATGAGAGTTGGGATGATGCAGAATCTAAAGACAGACGAAAGAACATTGAAAAATTACAACAGAGGCTTGAAAAAGAAGATGCTGCTGATGCGTGGGAATTTTGAAGAGACTTAATAAAACTTTTACAGCCTTCATTCTCTTGCATGGCATTCCTTTGTCAGGAGTTGTGCAACCATACAAATAAAATGGCTGGGAATGAACCATAGCCCCTGCTTGAGAAATAGACTCACATGGGGTCTTTTTACTGATTTTTGTTTTCATTTCACACCACAGTTTTCACCAAAAGAACCTCATCCCGGTGTAAGAGTGGCCTTAGGAGTTATTGTGGTTAGAAGACAATGACAGCACACAAACTAGTAAAATAAATGCAAAATATCGTCACCGTGGCTGAGAGTTTTGCGATGTATTGTGATACATTATCTATTTCTCCATTTTTACTATCACGCCTTTAATGTGCAGCACTTGAAGTTTTCTTTCTTGGCCTACTGAACAACACAAAATTATTACTTCTCAACTTAAACAATAGAAGAGTTCAACAAACAAGCACGAGCTTATATTCCACCAACCCTTCCTTAGTGTGCAACAGTGAACTATTTTTTGGGACGTGGTATGCAATGACAACGCTACACCCCAAGCATGGCGTTGTTTCAGCCCACCTTTATAATTTCTCTTTTGTACATTTTCAATTCAGT
>APH_4021
-ATGACAGATCCAATAGTGAACTTAACGATGACTCCAATACGTCCCAAGACCCTGTTGTCACTGAATTCAGTGACAGAGACTCAGGTGACGAAGGCCAAAGGGCTTCTCCTTTACGACAACCTGCAGAGCAAGTGCGGTTAACGACAACATCAACAACGACAACAACATCAAGCAGCAATCGTAGAAAGCCTGCCATGCCACAGTGGGTTGATCCTGGTCTTGAACTGTCTCCAGACAGTGATGTGCATAGTGATGATGATGACCTGGAAGATGATGATGATGAAACTGTCACCACAGAACAAGAACAGATTATAAATGGTGTATGTGTGCGACAGACAGGAGATTTTGATCTTCTGTTACCGCGGGAAGAGACTGTGCACGTCGTGCCAACACCTGCTCCTGATGACAGCAGGGTTTCAAATCTGAAGCAGTCGTGTCACCCTCATGATAGAAGGGATCCTGAGGGTATGACAAATGGAAATGATGAAGCAGAAGAAGAGGATGAGGATGTGTACAGTGAGAACACAAAAAAATGTGTGACAGAGGAACTAAAAAAACCCTTTGTTGAGCAGGATGAGAGTTGGGATGATGCAGAATCTAAAGACAGACGAAAGAACATTGAAAAATTACAACAGAGGCTTGAAAAAGAAGATGCTGCTGATGCGTGGGAATTTTGAAGAGACTTAATAAAACTTTTACAGCCTTCATTCTCTTGCATGGCATTCCTTTGTCAGGAGTTGTGCAACCATACAAATAAAATGGCTGGGAATGAACCATAGCCCCTGCTTGAGAAATAGACTCACATGGGGTCTTTTTACTGATTTTTGTTTTCATTTCACACCACAGTTTTCACCAAAAGAACCTCATCCCGGTGTAAGAGTGGCCTTAGGAGTTATTGTGGTTAGAAGACAATGACAGCACACAAACTAGTAAAATAAATGCAAAATATCGTCACCGTGGCTGAGAGTTTTGCGATGTATTGTGATACATTATCTATTTCTCCATTTTTACTATCACGCCTTTAATGTGCAGCACTTGAAGTTTTCTTTCTTGGCCTACTGAACAACACAAAATTATTACTTCTCAACTTAAACAATAGAAGAGTTCAACAAACAAGCACGAGCTTATATTCCACCAACCCTTCCTTAGTGTGCAACAGTGAACTATTTTTTGGGACGTGGTATGCAATGACAACGCTACAC---------------------------------------------------------------
>APH_0683
GATGACAGATCCAATAGTGAACTTAACGATGACTCCAATACGTCCCAAGACCCTGTTGTCACGGAATTCAGTGACAGAGACTCAGGTGACGAAGGCCAAAGGGCTTCTCCTTTACGACAACCTGCAGAGCAAGTGCGGTTAACGACAACATCAACAACGACAACAACATCAAGCAGCAATCGTAGAAAGCCTGCCATGCCACAGTGGGTTGATCCTGGTCTTGAACTGTCTCCAGACAGTGATGTGCATAGTGATGATGATGACCTGGAAGATGATGATGATGAAACTGTCACCACAGAACAAGAACAGATTATAAATGGTGTATGTGTGCGACAGACAGGAGATTTTGATCTTCTGTTACCGCGGGAAGAGACTGTGCACGTCGTGCCAACACCTGCTCCTGATGACAGCAGGGTTTCAAATCTGAAGCAGTCGTGTCACCCTCATGATAGAAGGGATCCTGAGGGTATGACAAATGGAAATGATGAAGCAGAAGAAGAGGATGAGGATGTGTACAGTGAGAACACAAAAAAATGTGTGACAGAGGAACTAAAAAAACCCTTTGTTGAGCAGGATGAGAGTTGGGATGATGCAGAATCTAAAGACAGACGAAAGAACATTGAAAAATTACAACAGAGGCTTGAAAAAGAAGATGCTGCTGATGCGTGGGAATTTTGAAGAGACTTAATAAAACTTTTACAGCCTTCATTCTCTTGCATGGCATTCCTTTGTCAGGAGTTGTGCAACCATACAAATAAAATGGCTGGGAATGAACCATAGCCCCTGCTTGAGAAATAGACTCACATGGGGTCTTTTTACTGATTTTTGTTTTCATTTCACACCACAGTTTTCACCAAAAGAACCTCATCCCGGTGTAAGAGTGGCCTTAGGAGTTATTGTGGTTAGAAGACAATGACAGCACACAAACTAGTAAAATAAATGCAAAATATCGTCACCGTGGCTGAGAGTTTTGCGATGTATTGTGATACATTATCTATTTCTCCATTTTTACTATCACGCCTTTAATGTGCAGCACTTGAAGTTTTCTTTCTTGGCCTACTGAACAACACAAAATTATTACTTCTCAACTTAAACAATAGAAGAGTTCAACAAACAAGCACGAGCTTATATTCCACCAACCCTTCCTTAGTGTGCAACAGTGAACTATTTTTTGGGACGTGGTATGCAATGACAACGCTACACCCCAAGCATGGCGTTGTTTCAGCCCACCTTTATAATTTCTCTTTTGTACATTTTCAATTCAGT
>APH_3191
GATGACAGATCCAATAGTGCACTTAACGATGACTCCAATACGTCCCAAGACCCTGTTGTCACTGAATTCAGTGACAGAGACTCAGGTGACGAAGGCCAAAGGGCTTCTCCTTTACGACAACCTGCAGAGCAAGTGCGGTTAACGACAACATCAACAACGACAACAACATCAAGCAGCAATCGTAGAAAGCCTGCCATGCCACAGTGGGTTGATCCTGGTCTTGAACTGTCTCCAGACAGTGATGTGCATAGTGATGATGATGACCTGGAAGATGATGATGATGAAACTGTCACCACAGAACAAGAACAGATTATAAATGGTGTATGTGTGCGACAGACAGGAGATTTTGATCTTCTGTTACCGCGGGAAGAGACTGTGCACGTCGTGCCAACACCTGCTCCTGATGACAGCAGGGTTTCAAATCTGAAGCAGTCGTGTCACCCTCATGATAGAAGGGATCCTGAGGGTATGACAAATGGAAATGATGAAGCAGAAGAAGAGGATGAGGATGTGTACAGTGAGAACACAAAAAAATGTGTGACAGAGGAACTAAAAAAACCCTTTGTTGAGCAGGATGAGAGTTGGGATGATGCAGAATCTAAAGACAGACGAAAGAACATTGAAAAATTACAACAGAGGCTTGAAAAAGAAGATGCTGCTGATGCGTGGGAATTTTGAAGAGACTTAATAAAACTTTTACAGCCTTCATTCTCTTGCATGGCATTCCTTTGTCAGGAGTTGTGCAACCATACAAATAAAATGGCTGGGAATGAACCATAGCCCCTGCTTGAGAAATAGACTCACATGGGGTCTTTTTACTGATTTTTGTTTTCATTTCACACCACAGTTTTCACCAAAAGAACCTCATCCCGGTGTAAGAGTGGCCTTAGGAGTTATTGTGGTTAGAAGACAATGACAGCACACAAACTAGTAAAATAAATGCAAAATATCGTCACCGTGGCTGAGAGTTTTGCGATGTATTGTGATACATTATCTATTTCTCCATTTTTACTATCACGCCTTTAATGTGCAGCACTTGAAGTTTTCTTTCTTGGCCTACTGAACAACACAAAATTATTACTTCTCAACTTAAACAATAGAAGAGTTCAACAAACAAGCACGAGCTTATATTCCACCAACCCTTCCTTAGTGTGCAACAGTG--------------------------------------------------------------------------------------------------------
>APH_5003
-----------------------------------------------------------------ATTCAGTGACAGAGACTCAGGTGACGAAGGCCAAAGGGCTTCTCCTTTACGACAACCTGCAGAGCAAGTGCGGTTAACGACAACATCAACAACGACAACAACATCAAGCAGCAATCGTAGAAAGCCTGCCATGCCACAGTGGGTTGATCCTGGTCTTGAACTGTCTCCAGACAGTGATGTGCATAGTGATGATGATGACCTGGAAGATGATGATGATGAAACTGTCACCACAGAACAAGAACAGATTATAAATGGTGTATGTGTGCGACAGACAGGAGATTTTGATCTTCTGTTACCGCGGGAAGAGACTGTGCACGTCGTGCCAACACCTGCTCCTGATGACAGCAGGGTTTCAAATCTGAAGCAGTCGTGTCACCCTCATGATAGAAGGGATCCTGAGGGTATGACAAATGGAAATGATGAAGCAGAAGAAGAGGATGAGGATGTGTACAGTGAGAACACAAAAAAATGTGTGACAGAGGAACTAAAAAAACCCTTTGTTGAGCAGGATGAGAGTTGGGATGATGCAGAATCTAAAGACAGACGAAAGAACATTGAAAAATTACAACAGAGGCTTGAAAAAGAAGATGCTGCTGATGCGTGGGAATTTTGAAGAGACTTAATAAAACTTTTACAGCCTTCATTCTCTTGCATGGCATTCCTTTGTCAGGAGTTGTGCAACCATACAAATAAAATGGCTGGGAATGAACCATAGCCCCTGCTTGAGAAATAGACTCACATGGGGTCTTTTTACTGATTTTTGTTTTCATTTCACACCACAGTTTTCACCAAAAGAACCTCATCCCGGTGTAAGAGTGGCCTTAGGAGTTATTGTGGTTAGAAGACAATGACAGCACACAAACTAGTAAAATAAATGCAAAATATCGTCACCGTGGCTGAGAGTTTTGCGATGTATTGTGATACATTATCTATTTCTCCATTTTTACTATCACGCCTTTAATGTGCAGCACTTGAAGTTTTCTTTCTTGGCCTACTGAACAACACAAAATTATTACTTCTCAACTTAAACAATAGAAGAGTTCAACAAACAAGCACGAGCTTATATTCCACCAACCCTTCCTTAGTGTGCAACAGTGAACTATTTTTTGGGACGTGGTATGCAATGACAACGCTACACCCCAAGCATGTCGTTGTTTCAGCCCACCTTTATAATTTCTCTTTTGTACATTTTCAATTCAGT
>APH_0622
----------------------------------------------------------------------------------------------------------CTCCTTTACGACAACCTGCAGAGCAAGTGCGGTTAACGACAACATCAACAACGACAACAACATCAAGCAGCAATCGTAGAAAGCCTGCCATGCCACAGTGGGTTGATCCTGGTCTTGAACTGTCTCCAGACAGTGATGTGCATAGTGATGATGATGACCTGGAAGATGATGATGATGAAACTGTCACCACAGAACAAGAACAGATTATAAATGGTGTATGTGTGCGACAGACAGGAGATTTTGATCTTCTGTTACCGCGGGAAGAGACTGTGCACGTCGTGCCAACACCTGCTCCTGATGACAGCAGGGTTTCAAATCTGAAGCAGTCGTGTCACCCTCATGATAGAAGGGATCCTGAGGGTATGACAAATGGAAATGATGAAGCAGAAGAAGAGGATGAGGATGTGTACAGTGAGAACACAAAAAAATGTGTGACAGAGGAACTAAAAAAACCCTTTGTTGAGCAGGATGAGAGTTGGGATGATGCAGAATCTAAAGACAGACGAAAGAACATTGAAAAATTACAACAGAGGCTTGAAAAAGAAGATGCTGCTGATGCGTGGGAATTTTGAAGAGACTTAATAAAACTTTTACAGCCTTCATTCTCTTGCATGGCATTCCTTTGTCAGGAGTTGTGCAACCATACAAATAAAATGGCTGGGAATGAACCATAGCCCCTGCTTGAGAAATAGACTCACATGGGGTCTTTTTACTGATTTTTGTTTTCATTTCACACCACAGTTTTCACCAAAAGAACCTCATCCCGGTGTAAGAGTGGCCTTAGGAGTTATTGTGGTTAGAAGACAATGACAGCACACAAACTAGTAAAATAAATGCAAAATATCGTCACCGTGGCTGAGAGTTTTGCGATGTATTGTGATACATTATCTATTTCTCCATTTTTACTATCACGCCTTTAATGTGCAGCACTTGAAGTTTTCTTTCTTGGCCTACTGAACAACACAAAATTATTACTTCTCAACTTAAACAATAGAAGAGTTCAACAAACAAGCACGAGCTTATATTCCACCAACCCTTCCTTAGTGTGCAACAGTGAACTATTTTTTGGGACGTGGTATGCAATGACAACG---------------------------------------------------------------------
>APH_0723
GATGACAGATCCAATAGTGAACTTAACGATGACTCCAATACGTCCCAAGACCCTGTTGTCACTGAATTCAGTGACAGAGACTCAGGTGACGAAGGCCAAAGGGCTTCTCCTTTACGACAACCTGCAGAGCAAGTGCGGTTAACGACAACATCAACAACGACAACAACATCAAGCAGCAATCGTAGAAAGCCTGCCATGCCACAGTGGGTTGATCCTGGTCTTGAACTGTCTCCAGACAGTGATGTGCATAGTGATGATGATGACCTGGAAGATGATGATGATGAAACTGTCACCACAGAACAAGAACAGATTATAAATGGTGTATGTGTGCGACAGACGGGAGATTTTGATCTTCTGTTACCGCGGGAAGAGACTGTGCACGTCGTGCCAACACCTGCTCCTGATGACAGCAGGGTTTCAAATCTGAAGCAGTCGTGTCACCCTCATGATAGAAGGGATCCTGAGGGTATGACAAATGGAAATGATGAAGCAGAAGAAGAGGATGAGGATGTGTACAGTGAGAACACAAAAAAATGTGTGACAGAGGAACTAAAAAAACCCTTTGTTGAGCAGGATGAGAGTTGGGATGATGCAGAATCTAAAGACAGACGAAAGAACATTGAAAAATTACAACAGAGGCTTGAAAAAGAAGATGCTGCTGATGCGTGGGAATTTTGAAGAGACTTAATAAAACTTTTACAGCCTTCATTCTCTTGCATGGCATTCCTTTGTCAGGAGTTGTGCAACCATACAAATAAAATGGCTGGGAATGAACCATAGCCCCTGCTTGAGAAATAGACTCACATGGGGTCTTTTTACTGATTTTTGTTTTCATTTCACACCACAGTTTTCACCAAAAGAACCTCATCCCGGTGTAAGAGTGGCCTTAGGAGTTCATGTGGTTAGAAGACAATGACAGCACACAAACTAGTAAAATAAATGCAAAATATCGTCACCGTGGCTGAGAGTTTTGCGATGTATTGTGATACATTATCTATTTCTCCATTTTTACTATCACGCCTTTAATGTGCAGCACTTGAAGTTTTCTTTCTTGGCCTACTGAACAACACAAAATTATTACTTCTCAACTTAAACAATAGAAGAGTTCAACAAACAAGCACGAGCTTATATTCCACCAACCCTTCCTTAGTGTGCAACAGTGAACTATTTTTTGGGACGTGGTATGCAATGACAACGCTACACCCCAAGCATGGCGTTGTTTCAGCCCACCTTTATAATTTCTCTTTTGTACATTTTCAATTCAGT
>APH_0185
GATGACAGATCCAATAGTGAACTTAACGATGACTCCAATACGTCCCAAGACCCTGTTGTCACTGAATTCAGTGACAGAGACTCGGGTGACGAAGGCCAAAGGGCTTCTCCTTTACGACAACCTGCAGAGCAAGTGCGGTTAACGACAACATCAACAACGACAACAACATCAAGCAGCAATCGTAGAAAGCCTGCCATGCCACAGTGGGTTGATCCTGGTCTTGAACTGTCTCCAGACAGTGATGTGCATAGTGATGATGATGACCTGGAAGATGATGATGATGAAACTGTCACCACAGAACAAGAACAGATTATAAATGGTGTATGTGTGCGACAGACGGGAGATTTTGATCTTCTGTTACCGCGGGAAGAGACTGTGCACGTCGTGCCAACACCTGCTCCTGATGACAGCAGGGTTTCAAATCTGAAGCAGTCGTGTCACCCTCATGATAGAAGGGATCCTGAGGGTATGACAAATGGAAATGATGAAGCAGAAGAAGAGGATGAGGATGTGTACAGTGAGAACACAAAAAAATGTGTGACAGAGGAACTAAAAAAACCCTTTGTTGAGCAGGATGAGAGTTGGGATGATGCAGAATCTAAAGACAGACGAAAGAACATTGAAAAATTACAACAGAGGCTTGAAAAAGAAGATGCTGCTGATGCGTGGGAATTTTGAAGAGACTTAATAAAACTTTTACAGCCTTCATTCTCTTGCATGGCATTCCTTTGTCAGGAGTTGTGCAACCATACAAATAAAATGGCTGGGAATGAACCATAGCCCCTGCTTGAGAAATAGACTCACATGGGGTCTTTTTACTGATTTTTGTTTTCATTTCACACCACAGTTTTCACCAAAAGAACCTCATCCCGGTGTAAGAGTGGCCTTAGGAGTTCATGTGGTTAGAAGACAATGACAGCACACAAACTAGTAAAATAAATGCAAAATATCGTCACCGTGGCTGAGAGTTTTGCGATGTATTGTGATACATTATCTATTTCTCCATTTTTACTATCACGCCTTTAATGTGCAGCACTTGAAGTTTTCTTTCTTGGCCTACTGAACAACACAAAATTATTACTTCTCAACTTAAACAATAGAAGAGTTCAACAAACAAGCACGAGCTTATATTCCACCAACCCTTCCTTAGTGTGCAACAGTGGACTATTTTTTGGGACGTGGTATGCAATGACAACGCTACACCCCAAGCATGGCGTTGTTTCAGCCCACCTTTATAATTTCTCTTTTGTACATTTTCAATTCAGT
>APH_0186
GATGACAGATCCAATAGTGAACTTAACGATGACTCCAATACGTCCCAAGACCCTGTTGTCACTGAATTCAGTGACAGAGACTCGGGTGACGAAGGCCAAAGGGCTTCTCCTTTACGACAACCTGCAGAGCAAGTGCGGTTAACGACAACATCAACAACGACAACAACATCAAGCAGCAATCGTAGAAAGCCTGCCATGCCACAGTGGGTTGATCCTGGTCTTGAACTGTCTCCAGACAGTGATGTGCATAGTGATGATGATGACCTGGAAGATGATGATGATGAAACTGTCACCACAGAACAAGAACAGATTATAAATGGTGTATGTGTGCGACAGACGGGAGATTTTGATCTTCTGTTACCGCGGGAAGAGACTGTGCACGTCGTGCCAACACCTGCTCCTGATGACAGCAGGGTTTCAAATCTGAAGCAGTCGTGTCACCCTCATGATAGAAGGGATCCTGAGGGTATGACAAATGGAAATGATGAAGCAGAAGAAGAGGATGAGGATGTGTACAGTGAGAACACAAAAAAATGTGTGACAGAGGAACTAAAAAAACCCTTTGTTGAGCAGGATGAGAGTTGGGATGATGCAGAATCTAAAGACAGACGAAAGAACATTGAAAAATTACAACAGAGGCTTGAAAAAGAAGATGCTGCTGATGCGTGGGAATTTTGAAGAGACTTAATAAAACTTTTACAGCCTTCATTCTCTTGCATGGCATTCCTTTGTCAGGAGTTGTGCAACCATACAAATAAAATGGCTGGGAATGAACCATAGCCCCTGCTTGAGAAATAGACTCACATGGGGTCTTTTTACTGATTTTTGTTTTCATTTCACACCACAGTTTTCACCAAAAGAACCTCATCCCGGTGTAAGAGTGGCCTTAGGAGTTCATGTGGTTAGAAGACAATGACAGCACACAAACTAGTAAAATAAATGCAAAATATCGTCACCGTGGCTGAGAGTTTTGCGATGTATTGTGATACATTATCTATTTCTCCATTTTTACTATCACGCCTTTAATGTGCAGCACTTGAAGTTTTCTTTCTTGGCCTACTGAACAACACAAAATTATTACTTCTCAACTTAAACAATAGAAGAGTTCAACAAACAAGCACGAGCTTATATTCCACCAACCCTTCCTTAGTGTGCAACAGTGGACTATTTTTTGGGACGTGGTATGCAATGACAACGCTACACCCCAAGCATGGCGTTGTTTCAGCCCACCTTTATAATTTCTCTTTTGTACATTTTCAATTCAGT
>APH_0674
GATGACAGATCCAATAGTGAACTTAACGATGACTCCAATACGTCCCAAGACCCTGTTGTCACTGAATTCAGTGACAGAGACTCGGGTGACGAAGGCCAAAGGGCTTCTCCTTTACGACAACCTGCAGAGCAAGTGCGGTTAACGACAACATCAACAACGACAACAACATCAAGCAGCAATCGTAGAAAGCCTGCCATGCCACAGTGGGTTGATCCTGGTCTTGAACTGTCTCCAGACAGTGATGTGCATAGTGATGATGATGACCTGGAAGATGATGATGATGAAACTGTCACCACAGAACAAGAACAGATTATAAATGGTGTATGTGTGCGACAGACGGGAGATTTTGATCTTCTGTTACCGCGGGAAGAGACTGTGCACGTCGTGCCAACACCTGCTCCTGATGACAGCAGGGTTTCAAATCTGAAGCAGTCGTGTCACCCTCATGATAGAAGGGATCCTGAGGGTATGACAAATGGAAATGATGAAGCAGAAGAAGAGGATGAGGATGTGTACAGTGAGAACACAAAAAAATGTGTGACAGAGGAACTAAAAAAACCCTTTGTTGAGCAGGATGAGAGTTGGGATGATGCAGAATCTAAAGACAGACGAAAGAACATTGAAAAATTACAACAGAGGCTTGAAAAAGAAGATGCTGCTGATGCGTGGGAATTTTGAAGAGACTTAATAAAACTTTTACAGCCTTCATTCTCTTGCATGGCATTCCTTTGTCAGGAGTTGTGCAACCATACAAATAAAATGGCTGGGAATGAACCATAGCCCCTGCTTGAGAAATAGACTCACATGGGGTCTTTTTACTGATTTTTGTTTTCATTTCACACCACAGTTTTCACCAAAAGAACCTCATCCCGGTGTAAGAGTGGCCTTAGGAGTTCATGTGGTTAGAAGACAATGACAGCACACAAACTAGTAAAATAAATGCAAAATATCGTCACCGTGGCTGAGAGTTTTGCGATGTATTGTGATACATTATCTATTTCTCCATTTTTACTATCACGCCTTTAATGTGCAGCACTTGAAGTTTTCTTTCTTGGCCTACTGAACAACACAAAATTATTACTTCTCAACTTAAACAATAGAAGAGTTCAACAAACAAGCACGAGCTTATATTCCACCAACCCTTCCTTAGTGTGCAACAGTGGACTATTTTTTGGGACGTGGTATGCAATGACAACGCTACACCCCAAGCATGGCGTTGTTTCAGCCCACCTTTATAATTTCTCTTTTGTACATTTTCAATTCAGT
>APH_3188
---------------------CTTAACGATGACTCCAATACGTCCCAAGACCCTGTTGTCACTGAATTCAGTGACAGAGACTCGGGTGACGAAGGCCAAAGGGCTTCTCCTTTACGACAACCTGCAGAGCAAGTGCGGTTAACGACAACATCAACAACGACAACAACATCAAGCAGCAATCGTAGAAAGCCTGCCATGCCACAGTGGGTTGATCCTGGTCTTGAACTGTCTCCAGACAGTGATGTGCATAGTGATGATGATGACCTGGAAGATGATGATGATGAAACTGTCACCACAGAACAAGAACAGATTATAAATGGTGTATGTGTGCGACAGACGGGAGATTTTGATCTTCTGTTACCGCGGGAAGAGACTGTGCACGTCGTGCCAACACCTGCTCCTGATGACAGCAGGGTTTCAAATCTGAAGCAGTCGTGTCACCCTCATGATAGAAGGGATCCTGAGGGTATGACAAATGGAAATGATGAAGCAGAAGAAGAGGATGAGGATGTGTACAGTGAGAACACAAAAAAATGTGTGACAGAGGAACTAAAAAAACCCTTTGTTGAGCAGGATGAGAGTTGGGATGATGCAGAATCTAAAGACAGACGAAAGAACATTGAAAAATTACAACAGAGGCTTGAAAAAGAAGATGCTGCTGATGCGTGGGAATTTTGAAGAGACTTAATAAAACTTTTACAGCCTTCATTCTCTTGCATGGCATTCCTTTGTCAGGAGTTGTGCAACCATACAAATAAAATGGCTGGGAATGAACCATAGCCCCTGCTTGAGAAATAGACTCACATGGGGTCTTTTTACTGATTTTTGTTTTCATTTCACACCACAGTTTTCACCAAAAGAACCTCATCCCGGTGTAAGAGTGGCCTTAGGAGTTCATGTGGTTAGAAGACAATGACAGCACACAAACTAGTAAAATAAATGCAAAATATCGTCACCGTGGCTGAGAGTTTTGCGATGTATTGTGATACATTATCTATTTCTCCATTTTTACTATCACGCCTTTAATGTGCAGCACTTGAAGTTTTCTTTCTTGGCCTACTGAACAACACAAAATTATTACTTCTCAACTTAAACAATAGAAGAGTTCAACAAACAAGCACGAGCTTATATTCCACCAACCCTTCCTTAGTGTGCAACAGTGGACTATTTTTTGGGACGTGGTATGCAATGACAACGCTACACCCCAAGCATGGCGTTGTTTCAGC----------------------------------------
>APH_0717
-----------------------------------------------------------------------------------------------------------------------------------------------GACAACATCAACAACGACAACAACATCAAGCAGCAATCGTAGAAAGCCTGCCATGCCACAGTGGGTTGATCCTGGTCTTGAACTGTCTCCAGACAGTGATGTGCATAGTGATGATGATGACCTGGAAGATGATGATGATGAAACTGTCACCACAGAACAAGAACAGATTATAAATGGTGTATGTGTGCGACAGACGGGAGATTTTGATCTTCTGTTACCGCGGGAAGAGACTGTGCACGTCGTGCCAACACCTGCTCCTGATGACAGCAGGGTTTCAAATCTGAAGCAGTCGTGTCACCCTCATGATAGAAGGGATCCTGAGGGTATGACAAATGGAAATGATGAAGCAGAAGAAGAGGATGAGGATGTGTACAGTGAGAACACAAAAAAATGTGTGACAGAGGAACTAAAAAAACCCTTTGTTGAGCAGGATGAGAGTTGGGATGATGCAGAATCTAAAGACAGACGAAAGAACATTGAAAAATTACAACAGAGGCTTGAAAAAGAAGATGCTGCTGATGCGTGGGAATTTTGAAGAGACTTAATAAAACTTTTACAGCCTTCATTCTCTTGCATGGCATTCCTTTGTCAGGAGTTGTGCAACCATACAAATAAAATGGCTGGGAATGAACCATAGCCCCTGCTTGAGAAATAGACTCACATGGGGTCTTTTTACTGATTTTTGTTTTCATTTCACACCACAGTTTTCACCAAAAGAACCTCATCCCGGTGTAAGAGTGGCCTTAGGAGTTCATGTGGTTAGAAGACAATGACAGCACACAAACTAGTAAAATAAATGCAAAATATCGTCACCGTGGCTGAGAGTTTTGCGATGTATTGTGATACATTATCTATTTCTCCATTTTTACTATCACGCCTTTAATGTGCAGCACTTGAAGTTTTCTTTCTTGGCCTACTGAACAACACAAAATTATTACTTCTCAACTTAAACAATAGTAGAGTTCAACAAACAAGCACGAGCTTAT-----------------------------------------------------------------------------------------------------------------------------------------
