# Supplementary material for: ﻿Discovery of a new tarantula species from the Madrean Sky Islands and the first documented instance of syntopy between two montane endemics (Araneae, Theraphosidae, Aphonopelma): a case of prior mistaken identity
Source: Zookeys. 2024 Aug 16;1210:61–98. doi: 10.3897/zookeys.1210.125318 (PMC11344175; doi:10.3897/zookeys.1210.125318)
Supplement: Supplementary material 8 — Phylogenomics files [file zookeys-1210-061_article-125318__-s008.zip › Suppl8/individual_UCE_loci/sl_realigned_uce_20010169.fas]

>APH_0622
TTTTTTTTAAAGGGTTAGGGATCTGCACTTTTAAAACTATCATGGAGTACATAAAAATGTATTTGTATGACAGTTTTCAAATAACAATGTATTTGTATAACAGTTTTCATCAAATAACAGTTTTTCTCCCACCTTTTCATTCCAGGAATGTACTTAACAAACATACTCCACATAGAAGAAGGGAACCCAGATTTCCTGCCTAATTCAGAGGGTTTAATCAATTTTAGTAAAAGGCGTAAAGTTGCAGAAATAACTGGTGAGATACAGCAGTACCAGAATCAACCATATTGCCTCACTGTTCAGCCTGATATCAAGGTAATTACATTCATTAAGTTTTATATGTCCTTGCAAAACAACATGCTAACAACACATATGCAACACACCAAGTACTCACTGCTGGTTGTGGAAAAGTACACTGATCAGCCAAAACATTATGACCACCTACCTAATAACGTGTTGCTCCACCTTTGGCACGCAAAACAGCTGCGACCCGGCGTGGCAAGGATTCCACGAGCCG
>APH_5001
---TTTTCAAATAACAATGTATTTGCAGTTTTCAAATAACAATGTATTAAATAACAATGTATTTGTATGACAGTTTTCAAATAACAATGTATTTGTATAACAGTTTTCATCAAATAACAGTTTTTCTCCCACCTTTTCATTCCAGGAATGTACTTAACAAACATACTCCACATAGAAGAAGGGAACCCAGATTTCCTGCCTAATTCAGAGGGTTTAATCAATTTTAGTAAAAGGCGTAAAGTTGCAGAAATAACTGGTGAGATACAGCAGTACCAGAATCAACCATATTGCCTCACTGTTCAGCCTGATATCAAGGTAATTACATTCATTAAGTTTTATATGTCCTTGCAAAACAACATGCTAACAACACATATGCAACACACCAAGTACTCACTGCTGGTTGTGGAGAAGTACACTGATCAGCCAAAACATTATGACCACCTACCTAATAACGTGTTGCTTCACCTTTCGCACGCAAAACACATGCGACCCGGCGTGGCAAGGATTCCACGAGCCG
>APH_4005
---TTTTCAA----------------------------------------ATAACAATGTATTTGTATGACAGTTTTCAAATAACAATGTATTTGTATAACAGTTTTCATCAAATAACAGTTTTTCTCCCACCTTTTCATTCCAGGAATGTACTTAACAAACATACTCCACATAGAAGAAGGGAACCCAGATTTCCTGCCTAATTCAGAGGGTTTAATCAATTTTAGTAAAAGGCGTAAAGTTGCAGAAATAACTGGTGAGATACAGCAGTACCAGAATCAACCATATTGCCTCACTGTTCAGCCTGATATCAAGGTAATTACATTCATTAAGTTTTATATGTCCTTGCAAAACAACATGCTAACAACACATATGCAACACACCAAGTACTCACTGCTGGTTGTGGAGAAGTACACTGATCAGCCAAAACATTATGACCACCTACCTAATAACGTGTTGCTTCACC---------------------------------------------------
>APH_5003
---TTTTCAA----------------------------------------ATAACAATGTATTTGTATGACAGTTTTCAAATAACAATGTATTTGTATAACAGTTTTCATCAAATAACAGTTTTTCTCCCACCTTTTCATTCCAGGAATGTACTTAACAAACATACTCCACATAGAAGAAGGGAACCCAGATTTCCTGCCTAATTCAGAGGGTTTAATCAATTTTAGTAAAAGGCGTAAAGTTGCAGAAATAACTGGTGAGATACAGCAGTACCAGAATCAACCATATTGCCTCACTGTTCAGCCTGATATCAAGGTAATTACATTCATTAAGTTTTATATGTCCTTGCAAAACAACATGCTAACAACACATATGCAACACACCAAGTACTCACTGCTGGTTGTGGAGAAGTACACTGATCAGCCAAAACATTATGACCACCTACCTAATAACGTGTTG----------------------------------------------------------
>APH_0683
TTTTTTTTAAAGGGTTAGGGATCTGCACTTTTAAAACTAATATGGAGTACATAAAAATGTATTTGTATGACAGTTTTCAAATAACAATGTATTTGTATAACAGTTTTCATCAAATAACAGTTTTTCTCCCACCTTTTCATTCCAGGAATGTACTTAACAAACATACTCCACATAGAAGAAGGGAACCCAGATTTCCTGCCTAATTCAGAGGGTTTAATCAATTTTAGTAAAAGGCGTAAAGTTGCAGAAATAACTGGTGAGATACAGCAGTACCAGAATCAACCATATTGCCTCACTGTTCAGCCTGATATCAAGGTAATTACATTCATTAAGTTTTATATGTCCTTGCAAAACAACATGCTAACAACACATATGCAACACACCAAGTACTCACTGCTGGTTGTGGAAAAGTACACTGATCAGCCAAAACTTTATGACCACCTACCTAATAACGTGTTGCTCCACC---------------------------------------------------
>APH_0723
TTTTTTTTAAAGGGTTAGGGATCTGCACTTTTAAAACTATTATGGAGTACATAAAAATGTATTTGTATGACAGTTTTCAAATAACAATGTATTTGTATAACAGTTTTCATCAAATAACAGTTTTTCTCCCACCTTTTCATTCCAGGAATGTACTTAACAAACATACTCCACATAGAAGAAGGGAACCCAGATTTCCTGCCTAATTCAGAGGGTTTAATCAATTTTAGTAAAAGGCGTAAAGTTGCAGAAATAACTGGTGAGATACAGCAGTACCAGAATCAACCATATTGCCTCACTGTTCAGCCTGATATCAAGGTAATTACATTCATTAAGTTTTATATGTCCTTGCAAAACAACATGCTAACAACACATATGCAACACACCAAGTACTCACTGCTGGTTGTGGAAAAGTACACTGATCAACCAAAACTTTATGACCACCTACCTAATAACGTGTTGCTTCACCTTTCGCACGCAAAACACATGCGACCCGGCGTGGCAAGGATTCCACGGGCCG
>APH_1602
TTTTTTTTAAAGGGTTAGGGATCTGCACTTTTAAAACTATTATGGAGTACATAAAAATGTATTTGTATGACAGTTTTCAAATAACAATGTATTTGTATAACAGTTTTCATCAAATAACAGTTTTTCTCCCACCTTTTCATTCCAGGAATGTACTTAACAAACATACTCCACATAGAAGAAGGGAACCCAGATTTCCTGCCTAATTCAGAGGGTTTAATCAATTTTAGTAAAAGGCGTAAAGTTGCAGAAATAACTGGTGAGATACAGCAGTACCAGAATCAACCATATTGCCTCACTGTTCAGCCTGATATCAAGGTAATTACATTCATTAAGTTTTATATGTCCTTGCAAAACAACATGCTAACAACACATATGCAACACACCAAGTACTCACTGCTGGTTGTGGAAAAGTACACTGATCAGCCAAAACTTTATGACCACCTACCTAATAACGTGTTGCTTCACCTTTCGCATGCAAAACACATGCGACCCGGCGTGGCAAGGATTCCACGAGCCG
>APH_4021
TTTTTTTTAAAGGGTTAGGGATCTGCACTTTTAAAACTATCATGGAGTACATAAAAATGTATTTGTATGACAGTTTTCAAATAACAATGTATTTGTATAACAGTTTTCATCAAATAACAGTTTTTCTCCCACCTTTTCATTCCAGGAATGTACTTAACAAACATACTCCACATAGAAGAAGGGAACCCAGATTTCCTGCCTAATTCAGAGGGTTTAATCAATTTTAGTAAAAGGCGTAAAGTTGCAGAAATAACTGGTGAGATACAGCAGTACCAGAATCAACCATATTGCCTCACTGTTCAGCCTGATATCAAGGTAATTACATTCATTAAGTTTTATATGTCCTTGCAAAACAACATGCTAACAACACATATGCAACACACCAAGTACTCACTGCTGGTTGTGGAAAAGTACACTGATCAGCCAAAACTTTATGACCACCTACCTAATAACGTGTTGCTTCACCTTTCGCATGCAAAACACATGCGACCCGGCGTGGCAAGGATTCCACGAGCCG
>APH_0136
TTTTTTTTAAAGGGTTAGGGATCTGCACTTTTAAAACTATTATGGAGTACATAAAAATGTATTTGTATGACAGTTTTCAAATAACAATGTATTTGTATAACAGTTTTCATCAAATAACAGTTTTTCTCCCACCTTTTCATTCCAGGAATGTACTTAACAAACATACTCCACATAGAAGAAGGGAACCCAGATTTCCTGCCTAATTCAGAGGGTTTAATCAATTTTAGTAAAAGGCGTAAAGTTGCAGAAATAACTGGTGAGATACAGCAGTACCAGAATCAACCATATTGCCTCACTGTTCAGCCTGATATCAAGGTAATTACATTCATTAAGTTTTATATGTCCTTGCAAAACAACATGCTAACAACACATATGCAACACACCAAGTACTCACTGCTGGTTGTGGAAAAGTACACTGATCAGCCAAAACTTTATGACCACCTACCTAATAACGTGTTGCTTCACCTTTCGCACGCAAAACACATGCGACCCGGCGTGGCAAGGATTCCACGAGCCG
>APH_3191
TTTTTTTTAAAGGGTTAGGGATCTGCACTTTTAAAACTATTATGGAGTACATAAAAATGTATTTGTATGACAGTTTTCAAATAACAATGTATTTGTATAACAGTTTTCATCAAATAACAGTTTTTCTCCCACCTTTTCATTCCAGGAATGTACTTAACAAACATACTCCACATAGAAGAAGGGAACCCAGATTTCCTGCCTAATTCAGAGGGTTTAATCAATTTTAGTAAAAGGCGTAAAGTTGCAGAAATAACTGGTGAGATACAGCAGTACCAGAATCAACCATATTGCCTCACTGTTCAGCCTGATATCAAGGTAATTACATTCATTAAGTTTTATATGTCCTTGCAAAACAACATGCTAACAACACATATGCAACACACCAAGTACTCACTGCTGGTTGTGGAAAAGTACACTGATCAGCCAAAACTTTATGACCACCTACCTAATAACGTGTTGCTTCACCTTTCGCACGCAAAACACATGCGACCCGGCGTGGCAAGGATTCCACGAGCCG
>APH_0880
TTTTTTTTAAAGGGTTAGGGATCTGCACTTTTAAAACTATTATGGAGTACATAAAAAT-TATTTGTATGACAGTTTTCAAATAACAATGTATTTGTATAACAGTTTTCATCAAATAACAGTTTTTCTCCCACCTTTTCATTCCAGGAATGTACTTAACAAACATACTCCACATAGAAGAAGGGAACCCAGATTTCCTGCCTAATTCAGAGGGTTTAATCAATTTTAGTAAAAGGCGTAAAGTTGCAGAAATAACTGGTGAGATACAGCAGTACCAGAATCAACCATATTGCCTCACTGTTCAGCCTGATATCAAGGTAATTACATTCATTAAGTTTTATATGTCCTTGCAAAACAACATGCTAACAACACATATGCAACACACCAAGTACTCACTGCTGGTTGTGGAAAAGTACACTGATCAGCCAAAACTTTATGACCACCTACCTAATAACGTGTTGCTTCACCTTTCGCACGCAAAACACATGCGACCCGGCGTGGCAAGGATTCCACGAGCCG
>APH_3177
-------------------------------------------------------------------------------------AATGTATTTGTATAACAGTTTTCATCAAATAACAGTTTTTCTCCCACCTTTTCATTCCAGGAATGTACTTAACAAACATACTCCACATAGAAGAAGGGAACCCAGATTTCCTGCCTAATTCAGAGGGTTTAATCAATTTTAGTAAAAGGCGTAAAGTTGCAGAAATAACTGGTGAGATACAGCAGTACCAGAATCAACCATATTGCCTCACTGTTCAGCCTGATATCAAGGTAATTACATTCATTAAGTTTTATATGTCCTTGCAAAACAACATGCTAACAACACATATGCAACACACCAAGTACTCACTGCTGGTTGTGGAAAAGTACACTGATCAGCCAAAACTTTATGACCACCTACCTAATAACGTGTTGCTTCAC----------------------------------------------------
>APH_1535
---------------TAGGGATCTGCACTTTTAAAACTATTATGGAGTACATAAAAATGTATTTGTATGACAGTTTTCAAATAACAATGTATTTGTATGACAGTTTTCATCAAATAACAGTTTTTCTCCCACCTTTTCATTCCAGGAATGTACTTAACAAACATACTCCACATAGAAGAAGGGAACCCAGATTTCCTGCCTAATTCAGAGGGTTTAATCAATTTTAGTAAAAGGCGTAAAGTTGCAGAAATAACTGGTGAGATACAGCAGTACCAGAATCAACCATATTGCCTCACTGTTCAGCCTGATATCAAGGTAATTACATTCATTAAGTTTTATATGTCCTTGCAAAACAACATGCTAACAACACATATGCAACACACCAAGTACTCACTGCTGGTTGTGGAAAAGTACACTGATCAGCCAAAACATTATGACCACCTACCTAATAACGTGTTGCTTCACCTTTCGCACGCAAAACACATGCGACCCGGCGTGGCAAGGATTCCACGAGCTG
>APH_0674
-----TTTAAAGGGTTAGGGATCTGCACTTTTAAAACTATTATGGAGTACATAAAAATGTATTTGTATGACAGTTTTCAAATAACAATGTATTTGTATAACAGTTTTCATCAAATAACAGTTTTTCTCCCACCTTTTCATTCCAGGAATGTACTTAACAAACATACTCCACATAGAAGAAGGGAACCCAGATTTCCTGCCTAATTCAGAGGGTTTAATCAATTTTAGTAAAAGGCGTAAAGTTGCAGAAATAACTGGTGAGATACAGCAGTACCAGAATCAACCATATTGCCTCACTGTTCAGCCTGATATCAAGGTAATTACATTCATTAAGTTTTATATGTCCTTGCAAAACAACATGCTAACAACACATATGCAACACACCAAGTACTCACTGCTGGTTGTGGAAAAGTACACTGATCAGCCAAAACATTATGACCACCTACCTAATAACGTGTTGCTTCACCTTTCGCACGCAAAACAGCTGCGACCCGGCGTGGCAAGGATTCCACGAGCCG
>APH_0186
TTTTTTTTTAAGGGTTAGGGATCTGCACTTTTAAAACTATTATGGAGTACATAAAAATGTATTTGTATGACAGTTTTCAAATAACAATGTATTTGTATAACAGTTTTCATCAAATAACAGTTTTTCTCCCACCTTTTCATTCCAGGAATGTACTTAACAAACATACTCCACATAGAAGAAGGGAACCCAGATTTCCTGCCTAATTCAGAGGGTTTAATCAATTTTAGTAAAAGGCGTAAAGTTGCAGAAATAACTGGTGAGATACAGCAGTACCAGAATCAACCATATTGCCTCACTGTTCAGCCTGATATCAAGGTAATTACATTCATTAAGTTTTATATGTCCTTGCAAAACAACATGCTAACAACACATATGCAACACACCAAGTACTCACTGCTGGTTGTGGAAAAGTACACTGATCAGCCAAAACATTATGACCACCTACCTAATAACGTGTTGCTTCACC---------------------------------------------------
>APH_4024
TTTTTTTTAAAGGGTTAGGGATCTGCACTTTTAAAACTATTATGGAGTACATAAAAATGTATTTGTATGACAGTTTTCAAATAACAATGTATTTGTATAACAGTTTTCATCAAATAACAGTTTTTCTCCCACCTTTTCATTCCAGGAATGTACTTAACAAACATACTCCACATAGAAGAAGGGAACCCAGATTTCCTGCCTAATTCAGAGGGTTTAATCAATTTTAGTAAAAGGCGTAAAGTTGCAGAAATAACTGGTGAGATACAGCAGTACCAGAATCAACCATATTGCCTCACTGTTCAGCCTGATATCAAGGTAATTACATTCATTAAGTTTTATATGTCCTTGCAAAACAACATGCTAACAACACATATGCAACACACCAAGTACTCACTGCTGGTTGTGGAGAAGTACACTGATCAGCCAAAACATTATGACCACCTACCTAATAACGTGTTGCTTCACCTTTCGCACGCAAAACACATGCGACCCGGCGTGGCAAGGATTCCACGAGCCG
>APH_5079
TTTTTTTTAAAGGGTTAGGGATCTGCACTTTTAAAACTATTATGGAGTACATAAAAATGTATTTGTATGACAGTTTTCAAATAACAATGTATTTGTATAACAGTTTTCATCAAATAACAGTTTTTCTCCCACCTTTTCATTCCAGGAATGTACTTAACAAACATACTCCACATAGAAGAAGGGAACCCAGATTTCCTGCCTAATTCAGAGGGTTTAATCAATTTTAGTAAAAGGCGTAAAGTTGCAGAAATAACTGGTGAGATACAGCAGTACCAGAATCAACCATATTGCCTCACTGTTCAGCCTGATATCAAGGTAATTACATTCATTAAGTTTTATATGTCCTTGCAAAACAACATGCTAACAACACATATGCAACACACCAAGTACTCACTGCTGGTTGTGGAGAAGTACACTGATCAGCCAAAACATTATGACCACCTACCTAATAACGTGTTGCTTCACCTTTCGCACGCAAAACACATGCGACCCGGCGTGGCAAGGATTCCACGAGCCG
>APH_4029
----------------AGGGATCTGCACTTTTAAAACTATTATGGAGTACATAAAAATGTATTTGTATGACAGTTTTCAAATAACAATGTATTTGTATAACAGTTTTCATCAAATAACAGTTTTTCTCCCACCTTTTCATTCCAGGAATGTACTTAACAAACATACTCCACATAGAAGAAGGGAACCCAGATTTCCTGCCTAATTCAGAGGGTTTAATCAATTTTAGTAAAAGGCGTAAAGTTGCAGAAATAACTGGTGAGATACAGCAGTACCAGAATCAACCATATTGCCTCACTGTTCAGCCTGATATCAAGGTAATTACATTCATTAAGTTTTATATGTCCTTGCAAAACAACATGCTAACAACACATATGCAACACACCAAGTACTCACTGCTGGTTGTGGAGAAGTACACTGATCAGCCAAAACATTATGACCACCTACCTAATAACGTGTTGCTTCACC---------------------------------------------------
>APH_0772
TTTTTTTTAAAGGGTTAGGGATCTGCACTTTTAAAACTATTGTGGAGTACATAAAAATGTATTTGTATGACAGTTTTCAAATAACAATGTATTTGTATAACAGTTTTCATCAAATAACAGTTTTTCTCCCACCTTTTCATTCCAGGAATGTACTTAACAAACATACTCCACATAGAAGAAGGGAACCCAGATTTCCTGCCTAATTCAGAGGGTTTAATCAATTTTAGTAAAAGGCGTAAAGTTGCAGAAATAACTGGTGAGATACAGCAGTACCAGAATCAACCATATTGCCTCACTGTTCAGCCTGATATCAAGGTAATTACATTCATTAAGTTTTATATGTCCTTGCAAAACAACATGCTAACAACACATATGCAACACACCAAGTACTCACTGCTGGTTGTGGAAAAGTACACTGATCAGCCAAAACATTATGACCACCTACCTAATAACGTGTTGCTTCACCTTTCGCACGCAAAACACATGCGACCCGGCGTGGCAAGGATTCCACGAGCCG
>APH_0717
TTTTTTTTAAAGGGTTAGGGATCTGCACTTTTAAAACTATTATGGAGTACATAAAAATGTATTTGTATGACAGTTTTCAAATAACAATGTATTTGTATAACAGTTTTCATCAAATAACAGTTTTTCTCCCACCTTTTCATTCCAGGAATGTACTTAACAAACATACTCCACATAGAAGAAGGGAACCCAGATTTCCTGCCTAATTCAGAGGGTTTAATCAATTTTAGTAAAAGGCGTAAAGTTGCAGAAATAACTGGTGAGATACAGCAGTACCAGAATCAACCATATTGCCTCACTGTTCAGCCTGATATCAAGGTAATTACATTCATTAAGTTTTATATGTCCTTGCAAAACAACATGCTAACAACACATATGCAACACACCAAGTACTCACTGCTGGTTGTGGAAAAGTACACTGATCAGCCAAAACATTATGACCACCTACCTAATAACGTATTGCTTCACCTTTCGCACGCAAAACACATGCGACCCGGCGTGGCAAGGATTCCACGAGCCG
>APH_3188
---TTTTTAAAGGGTTAGGGATCTGCACTTTTAAAACTATTATGGAGTACATAAAAATGTATTTGTATGACAGTTTTCAAATAACAATGTATTTGTATAACAGTTTTCATCAAATAACAGTTTTTCTCCCACCTTTTCATTCCAGGAATGTACTTAACAAACATACTCCACATAGAAGAAGGGAACCCAGATTTCCTGCCTAATTCAGAGGGTTTAATCAATTTTAGTAAAAGGCGTAAAGTTGCAGAAATAACTGGTGAGATACAGCAGTACCAGAATCAACCATATTGCCTCACTGTTCAGCCTGATATCAAGGTAATTACATTCATTAAGTTTTATATGTCCTTGCAAAACAACATGCTAACAACACATATGCAACACACCAAGTACTCACTGCTGGTTGTGGAAAAGTACACTGATCAGCCAAAACATTATGACCACCTACCTAATAACGTGTTGCTTCACCTTTCGCACGCAAAACACATGCGACCCGGCGTGGCAAGGATTCCACGAGCCG
>APH_0185
--------AAAGGGTTAGGGATCTGCACTTTTAAAACTATTATGGAGTACATAAAAAT-TATTTGTATGACAGTTTTCAAATAACAATGTATTTGTATAACAGTTTTCATCAAATAACAGTTTTTCTCCCACCTTTTCATTCCAGGAATGTACTTAACAAACATACTCCACATAGAAGAAGGGAACCCAGATTTCCTGCCTAATTCAGAGGGTTTAATCAATTTTAGTAAAAGGCGTAAAGTTGCAGAAATAACTGGTGAGATACAGCAGTACCAGAATCAACCATATTGCCTCACTGTTCAGCCTGATATCAAGGTAATTACATTCATTAAGTTTTATATGTCCTTGCAAAACAACATGCTAACAACACATATGCAACACACCAAGTACTCACTGCTGGTTGTGGAAAAGTACACTGATCAGCCAAAACATTATGACCACCTACCTAATAACGTGTTGCTTCACCTTTCGCACGCAAAACACATGCGACCCGGCGTGGCAAGGATTCCACGAGCCG
