# Supplementary material for: ﻿Discovery of a new tarantula species from the Madrean Sky Islands and the first documented instance of syntopy between two montane endemics (Araneae, Theraphosidae, Aphonopelma): a case of prior mistaken identity
Source: Zookeys. 2024 Aug 16;1210:61–98. doi: 10.3897/zookeys.1210.125318 (PMC11344175; doi:10.3897/zookeys.1210.125318)
Supplement: Supplementary material 8 — Phylogenomics files [file zookeys-1210-061_article-125318__-s008.zip › Suppl8/individual_UCE_loci/sl_realigned_uce_20010170.fas]

>APH_4005
CCAAGTAATAATGTTGGATGACCATTGTACCATGTTCTATGAATTCATAGTGAACTATCCCCTTGTGATAAAAAAAACACCAGCATGGTATTGAACTGTGAACGAGACATGCATGCTTTCAGCGTTTTGGGTTGCCCACTTTTGGCATCATCACAGACATCTTCCCATCTCTCCTTAAACCATTTATGCCATTCAAACACGCTTGATTTCTTCATGGCATGTTCACCATAAGCTGTTTTAACGGCGCTAAACCTTTGCTCACACTTTTGCCTATTTTAACACAGAACTTGATGTTAATACGCTGCACCAGATCCAGTCACTCATTGTCCGCCAACAGCATAACACACGTGTTATTTCTGCTGCTACTACACAACGACTGAGTCAACTGGAATGTGGGTCAGGCAAGCAGAAGTTCGATGACGTCAGAACATGGTCCAGTGTGCAGTGGTTTGTTACTAACTGCCGTTGGGTTCTGCTGCAGGCATTCTGGAAATTAAATTGTTGCACCTCATATTAAAATTCTGAATTAAAGCAGTAAAATTTTATTTCATCTCATTAAACTGAGGGAGAGAGAAAAGGGGAAACCACAAAATAATACTACCACTAAGATCCATAGGATGTAAAGTTTGACGAAACTGTTCATTTGTAGACCAGACTAACCACAGTGTATTACGAAGTGCATGAAGTTCATCCTCACTCTTGATTACTTCATTAATCAAATCATCTCTTTCCTTGTACAGGACCCTCTTTTCATCTTCAAACTAAAAAGACAGAACAAACACAAATCCAGAGTAATGTCCAATGTGAATCAAAGTACAAATCACAAAATTTCAGTTTATTTGCTTTGACATACACTGAGTGGCCAGTTTATTAGGTACACTTACCTAGAAACATGCTGCTCCCCCTTTGGCCATCAAAGCAGCCTGGATATATCTGGGTATAAATTCCACAAGATGCTGGCAATGTGATGCAGGAATGTTGTACTATGCAGTCAAGATTGCATCATGCAGTTGCTTCAAAGTGGATGGCTCACCATGTTGCTTATGAACAGACTGTTC
>APH_0880
CCAAGTAATAATGTTGGATGACCATTGTACCATGTTCTATGAATTCATAGTAAACTACCCCCTTGTGATAAAAAAAACACCAGCATGGTATTGAACTGTGAATGAGACATGCATGCTTTCAGCGTTTTGGGTTGCCCACTTTTGGCATCATCACAGACATCTTCCCGTCTCTCCTTAAACCATTTATGCCATTCAAACACGCTTCATTTCTTCATGGCATGTTCACCATAAGCTGTTTTAACGGCGCTAAACCTTTGCTCACACTTTTGCCTATTTTAACACAGAATTTGATGTTAATACGCTGCACCAGATCCAGTCACTCATTGTCCGCCAACAGCATAACACACGTGTTATTTCTGCTGCTACTACGCAACGACTGAGTCAACTGGAATGTGGGTCAGGCAAGCAGAAGTTCGATGACGTCAGAACATGGTCCAGTGTGCAGTGGTTTGTTACTAACTGCCGTTGGGTTCTGCTGAAGGCATTCTGGAAATTAAATTGTTGCACCTCATATTAAAATTCTGAATTAAAGCAGTAAAATTTTATTTCATCTCATTAAACTGAGGGAGAGAGAAAAAGGGAAACCACAAAATAATACTACCACTAAGACCCATAGGATGTAAAGTTTGACGAAACTGTTCATTTGTAGACCGGACTAACCACAGTGTATTACGAAGTGCATGAAGTTCATCCTCACTCTTGATTACTTCATTAATCAAATCATCTCTTTCCTTGTACAGGACCCTCTTTTCATCTTCAAACTAAAAAGACAGAACAAACACAAATCCAGAGTAATGTCCAATGTGAATCAAAGTACAAATCACAAAATTTCAGTTTATTTGCTTTGACATACACTGAGTGGCCAGTTTATTAGGTACACTTACCTAGAAACATGCTGCCCCCCCTTTGGCCATCAAAGCAGCCTGGATATATCTGGGTATAAATTCTACAAGATGCTGGCAATGTGATGCAGGAATGTTG-----------------------------------------------------------------------------
>APH_4021
CCAAGTAATAATGTTGGATGACCATTGTACCATGTTCTATGAATTCATAGTAAACTACCCCCTTGTGATAAAAAAAACACCAGCATGGTATTGAACTGTGAATGAGACATGCATGCTTTCAGCGTTTTGGGTTGCCCACTTTTGGCATCATCACAGACATCTTCCCGTCTCTCCTTAAACCATTTATGCCATTCAAACACGCTTCATTTCTTCATGGCATGTTCACCATAAGCTGTTTTAACGGCGCTAAACCTTTGCTCACACTTTTGCCTATTTTAACACAGAATTTGATGTTAATACGCTGCACCAGATCCAGTCACTCATTGTCCGCCAACAGCATAACACACGTGTTATTTCTGCTGCTACTACGCAACGACTGAGTCAACTGGAATGTGGGTCAGGCAAGCAGAAGTTCGATGACGTCAGAACATGGTCCAGTGTGCAGTGGTTTGTTACTAACTGCCGTTGGGTTCTGCTGAAGGCATTCTGGAAATTAAATTGTTGCACCTCATATTAAAATTCTGAATTAAAGCAGTAAAATTTTATTTCATCTCATTAAACTGAGGGAGAGAGAAAAAGGGAAACCACAAAATAATACTACCACTAAGACCCATAGGATGTAAAGTTTGACGAAACTGTTCATTTGTAGACCGGACTAACCACAGTGTATTACGAAGTGCATGAAGTTCATCCTCACTCTTGATTACTTCATTAATCAAATCATCTCTTTCCTTGTACAGGACCCTCTTTTCATCTTCAAACTAAAAAGACAGAACAAACACAAATCCAGAGTAATGTCCAATGTGAATCAAAGTACAAATCACAAAATTTCAGTTTATTTGCTTTGACATACACTGAGTGGCCAGTTTATTAGGTACACTTACCTAGAAACATGCTGCCCCCCCTTTGGCCATCAAAGCAGCCTGGATATATCTGGGTATAAATTCTACAAGATGCTGGCAATGTGATGCAGGAATGTTGTACTATGCAGACAAGATTGCAACATGCAGTTGCTTCAAAGTGGATGGCTCACCATGTTGCTTATGAACAGACTGTTC
>APH_0186
CCAAGTAATAATGTTGGATGACCATTGTACCATGTTCTATGAATTCATAGTAAACTACCCCCTTGTGATAAAAAAAACACCAGCATGGTATTGAACTGTGAATGAGACATGCATGCTTTCAGCGTTTTGGGTTGCCCACTTTTGGCATCATCACAGACATCTTCCCGTCTCTCCTTAAACCATTTATGCCATTCAAACACGCTTCATTTCTTCATGGCATGTTCACCATAAGCTGTTTTAACGGCGCTAAACCTTTGCTCACACTTTTGCCTATTTTAACACAGAATTTGATGTTAATACGCTGCACCAGATCCAGTCACTCATTGTCCGCCAACAGCATAACACACGTGTTATTTCTGCTGCTACTACGCAACGACTGAGTCAACTGGAATGTGGGTCAGGCAAGCAGAAGTTCGATGACGTCAGAACATGGTCCAGTGTGCAGTGGTTTGTTACTAACTGCCGTTGGGTTCTGCTGAAGGCATTCTGGAAATTAAATTGTTGCACCTCATATTAAAATTCTGAATTAAAGCAGTAAAATTTTATTTCATCTCATTAAACTGAGGGAGAGAGAAAAAGGGAAACCACAAAATAATACTACCACTAAGACCCATAGGATGTAAAGTTTGACGAAACTGTTCATTTGTAGACCGGACTAACCACAGTGTATTACGAAGTGCATGAAGTTCATCCTCACTCTTGATTACTTCATTAATCAAATCATCTCTTTCCTTGTACAGGACCCTCTTTTCATCTTCAAACTAAAAAGACAGAACAAACACAAATCCAGAGTAATGTCCAATGTGAATCAAAGTACAAATCACAAAATTTCAGTTTATTTGCTTTGACATACACTGAGTGGCCAGTTTATTAGGTACACTTACCTAGAAACATGCTGCCCCCCCTTTGGCCATCAAAGCAGCCTGGATATATCTGGGTATAAATTCTACAAGATGCTGGCAATGTGATGCAGGAATGTTGTACTATGCAGACAAGATTGCAACATGCAGTTGCTTCAAAGTGGATGGCTCACCATGTTGCTTATGAACAGACTGTTC
>APH_3191
-----------------------------------------------------------------------------------------------------------------------------------------------------------------------------------------------------------------------------------------------------------------------------------------------------------------------------------------------------------------------------------------------------------------------------------ACGTCAGAACATGGTCCAGTGTGCAGTGGTTTGTTACTAACTGCCGTTGGGTTCTGCTGAAGGCATTCTGGAAATTAAATTGTTGCACCTCATATTAAAATTCTGAATTAAAGCAGTAAAATTTTATTTCATCTCATTAAACTGAGGGAGAGAGAAAAAGGGAAACCACAAAATAATACTACCACTAAGACCCATAGGATGTAAAGTTTGACGAAACTGTTCATTTGTAGACCGGACTAACCACAGTGTATTACGAAGTGCATGAAGTTCATCCTCACTCTTGATTACTTCATTAATCAAATCATCTCTTTCCTTGTACAGGACCCTCTTTTCATCTTCAAACTAAAAAGACAGAACAAACACAAATCCAGAGTAATGTCCAATGTGAATCAAAGTACAAATCACAAAATTTCAGTTTATTTGCTTTGACATACACTGAGTGGCCAGTTTATTAGGTACACTTACCTAGAAACATGCTGCCCCCCCTTTGGCCATCAAAGCAGCCTGGATATATCTGGGTATAAATTCTACAAGATGCTGGCAATGTGATGCAGGAATGTTGTACTATGCAGACAAGATTGCAACATGCAGTTGCTTCAAAGTGGATGGCTCACCATGTTGCTTATGAACAGACTGTTC
>APH_3177
---------------------------------------------------------------------------------------------------------------------------------------------------------------------------------------------------------------------------------------------------------------------------------------------------------------------------------------------------------------------------------------------------------------------------------------------------------GCAGTGGTTTGTTACTAACTGCCGTTGGGTTCTGCTGAAGGCATTCTGGAAATTAAATTGTTGCACCTCATATTAAAATTCTGAATTAAAGCAGTAAAATTTTATTTCATCTCATTAAACTGAGGGAGAGAGAAAAAGGGAAACCACAAAATAATACTACCACTAAGACCCATAGGATGTAAAGTTTGACGAAACTGTTCATTTGTAGACCGGACTAACCACAGTGTATTACGAAGTGCATGAAGTTCATCCTCACTCTTGATTACTTCATTAATCAAATCATCTCTTTCCTTGTACAGGACCCTCTTTTCATCTTCAAACTAAAAAGACAGAACAAACACAAATCCAGAGTAATGTCCAATGTGAATCAAAGTACAAATCACAAAATTTCAGTTTATTTGCTTTGACATACACTGAGTGGCCAGTTTATTAGGTACACTTACCTAGAAACATGCTGCCCCCCCTTTGGCCATCAAAGCAGCCTGGATATATCTGGGTATAAATTCTACAAGATGCTGGCAATGTGATGCAGGAATGTTGTACTATGCAGAC-----------------------------------------------------------------
>APH_0683
----------------------------------------------------------------------------------------------------------------------------------------------------------------------------------------------------------------------------------------------------------------------------------------------------------------------------------------------------------------------------------------------------------------------------------------------------------------------------------------------------------------------------------------------------------------------------------------------------------------------------------------------------------------CATTTGTAGACCGGACTAACCACAGTGTATTACGAAGTGCATGAAGTTCATCCTCACTCTTGATTACTTCATTAATCAAATCATCTCTTTCCTTGTACAGGACCCTCTTTTCATCTTCAAACTAAAAAGACAGAACAAACACAAATCCAGAGTAATGTCCAATGTGAATCAAAGTACAAATCACAAAATTTCAGTTTATTTGCTTTGACATA--------------------------------------------------------------------------------------------------------------------------------------------------------------------------------------------------------------
>APH_4029
CCAAGTAATAATGTTGGATGACCATTGTACCATGTTCTATGAATTCATAGTAAACTACCCCCTTGTGATAAAAAAAACACCAGCATGATATTGAACTGTGAACGAGACATGCATGCTTTCAGCGTTTTGGGTTGCCCACTTTTGGCATCATCACAGACATCTTCCCGTCTCTCCTTAAACCATTTATGCCATTCAAACTCGCTTGATTTCTTCATGGCATGTTCACCATAAGCTGTTTTAACGGCGCTAAACTTTTGCTCACACTTTTGCCTATTTTAACACAGAACTTGATGTTAATACGCTGCACCAGATCCAGTCACTCATTGTCCGCCAACAGCATAACACACGTGTTATTTCTGCTGCTACTACGCAACGACTGAGTCAACTGGAATGTGGGTCAGGCGAGCAGAAGTTCGATGACGTCAGAACACAGTCCAGTGTGCAGTGGTTTGTTACTAACTGCCATTGGGTTCTGCTGCAGGCATTCTGGAAATTAAATTGTTGCACCTCATATTAAAATTCTGAATTAAAGCAGTAAAATGTTATTTCATCTCATTAAACTGAGGGAGAGAGAAAAAGGGAAACCACAAAATAATACTACCACTAAGATCCATAGGATGTAAAGTTTGACGAAACTGTTCATTTGTAGACCGGACTAACCACAGTGTATTACGAAGTGCATGAAGTTCATCCTCACTCTTGATTACTTCATTAATCAAATCATCTCTTTCCTTGTACAGGACCCTCTTTTCATCTTCAAACTAAAAAGACAGAACAAACACAAATCCAGAGTAATGTCCAATGTGAATCAAAGTACAAATCACAAAATTTCAGTTTATTTGCTTTGACATACACTGAGTGGCCAGTTTATTAGGTACACTTACCTAGAAACACGCTGCTCCCCCTTTGGCCATCAAAGCAGCCTGGATATATCTGGGTATAAATTCTACAAGATGATGGCAATGTGATGCAGGAATGTTGTACTATGCAGACAAGATTGCATCATGCAGTTGCTTCAAAGTGGATGGCTCACCATGTTGCTTATGAACAGACTGTTC
>APH_5003
CCAAGTAATAATGTTGGATGACCATTGTACCATGTTCTATGAATTCATAGTAAACTACCCCCTTGTGATAAAAAAAACACCAGCATGATATTGAACTGTGAACGAGACATGCATGCTTTCAGCGTTTTGGGTTGCCCACTTTTGGCATCATCACAGACATCTTCCCGTCTCTCCTTAAACCATTTATGCCATTCAAACACGCTTGATTTCTTCATGGCATGTTCACCATAAGCCGTTTTAACGGCGCTAAACTTTTGCTCACACTTTTGCCTATTTTAACACAGAACTTGATGTTAATACGCTGCACCAGATCCAGTCACTCATTGTCCGCCAACAGCATAACACACGTGTTATTTCTGCTGCTACTACGCAACGACTGAGTCAACTGGAATGTGGGTCAGGCAAGCAGAAGTTCGATGACGTCAGAACATGGTCCAGTGTGCAGTGGTTTGTTACTAACTGCCGTTGGGTTCTGCTGCAGGCATTCTGGAAATTAAATTGTTGCACCTCATATTAAAATTCTGAATTAAAGCAGTAAAATTTTATTTCATCTCATTAAACTGAGGGAGAGAGAAAAAGGGAAACCACAAAATAATACTACCACTAAGATCCATAGGATGTAAAGTTTGACGAAACTGTTCATTTGTAGACCGGACTAACCACAGTGTATTACGAAGTGCATGAAGTTCATCCTCACTCTTGATTACTTCATTAATCAAATCATCTCTTTCCTTGTACAGGACCCTCTTTTCATCTTCAAACTAAAAAGACAGAACAAACACAAATCCAGAGTAATGTCCAATGTGAATCAAAGTACAAATCACAAAATTTCAGTTTATTTGCTTTGACATACACTGAGTGGCCAGTTTATTAGGTACACTTACCTAGAAACACACTGCTCCCCCTTTGGCCATCAAAGCAGCCTGGATATATCTGGGTATAAATTCTACAAGATGATGGCAATGTGATGCAGGAATGTTGTACTATGCAGACAAGATTGCATCATGCAGTTGCTTCAAAGTGGATGGCTCACCATGTTGCTTATGAACAGACTGTTC
>APH_5079
-------------------------------------------------------------------------------------------------------------------------------------------------------------------------------------------------------------------------------------------------------------------------------------------------------------------------------------------------------------------------------------------------------------------------------------------------------GTGCAGTGGTTTGTTACTAACTGCCATTGGGTTCTGCTGCAGGCATTCTGGAAATTAAATTGTTGCACCTCATATTAAAATTCTGAATTAAAGCAGTAAAATGTTATTTCATCTCATTAAACTGAGGGAGAGAGAAAAAGGGAAACCACAAAATAATACTACCACTAAGATCCATAGGATGTAAAGTTTGACGAAACTGTTCATTTGTAGACCGGACTAACCACAGTGTATTACGAAGTGCATGAAGTTCATCCTCACTCTTGATTACTTCATTAATCAAATCATCTCTTTCCTTGTACAGGACCCTCTTTTCATCTTCAAACTAAAAAGACAGAACAAACACAAATCCAGAGTAATGTCCAATGTGAATCAAAGTACAAATCACAAAATTTCAGTTTATTTGCTTTGACATACACTGAGTGGCCAGTTTATTAGGTACACTTACCTAGAAACACGCTGCTCCCCCTTTGGCCATCAAAGCAGCCTGGATATATCTGGGTATAAATTCTACAAGATGCTGGCAATGTGATGCAGGAATGTTGTACTATGCAGACCAGATTGCATCATGCAGTTGCTTCAAAGTGGATGGCTCACCATGTTGCTTATGAACAGACTGTTC
>APH_0136
---------------------------------------------------------------------------------------------------------------------------------------------------------------------------------------------------------------------------------------------------------------------------------TTTTAACACAGAACCTGATGTTAATACGCTGCACCAGATCCAGTCACTCATTGTCTGCCAACAGCACAACGCACGTGTTATTTCTGTTGCTACTACGCAACGACTGAGTTAACTGGAATGTGGGTCAGGCGAGCAGAAGTTCGATAACGTCAGAACACAGTCCAGTGTGCAGTGGTTTGTTACTAACTGCTGTTGGGTTCTGCTGCAGGCATTCTGGAAATTAAATTGTTGCACCTCATATTAAAATTCTGAATTAAAGCAGTAAAATTTTATTTCATCTCATTAAACTGAGGGAGAGAGAAAAAGGGAAACCACAAAATAATACTACCACTAAGATCCATAGGATGTAAAGTTTGACGAAACTGTTCATTTGTAGACCGGACTAACCACAGTGTATTACGAAGTGCATGAAGTTCATCCTCACTCTTGATTACTTCATTAATCAAATCATCTCTTTCCTTGTACAGGACCCTCTTTTCATCTTCAAACTAAAAAGACAGAACAAACATGAATCCAGAGTAATATCCAATGTGAATCACAGTACAAATCACAAAATTTCAGTTTATTTGCTTTGACATACACTGAGTGGCCAGTTTATTAGGTACACTTACCTAGAAACATGCTGC---------------------------------------------------------------------------------------------------------------------------------------------------------------
>APH_0185
CCAAGTAATAATGTTGGATGACCATTGTACCATGTTCTATGAATTCATAGTGAACTATCCCCTTGTGATAAATAAAACACCAGCATGGTTTTGAACTGTGAATGAGACATGCATGCTTTCTGCGTTTTGGGCTGCCCACTTCTGGCATCATCACAGACATCTTCCCGTCCCTCCTTAAACCGTTTATGCCATTCAAACACACTTGATTTCTTCATGGCATGTTCACCATAAGCTGTTTTAACAGCACTAAACCTTTGCTCACACTTTTGCCAATTTTAACACAGAACCTGATGTTAATACGCTGCACCAGATCCAGTCACTCATTGTCCGCCAACAGCACAACGCACGTGTTATTTCTGTTGCTACTACGCAACAACTGAGTCAACTGGAATGTCGGTCAGGCGAGCAGAAGTTCGATGACGTCAGAACATGGTCCAGTGCGCAGTGGTTTGTTACTAACTGCCGTTGGGTTCTGCTGCAGGCATTCTGGAAATTAAATTGTTGCACCTCATATTAAAATTCTGAATTAAAGCAGTAAAATGTTATTTCATCTCATT-AACTGAGGGAGAGAGAAAAAGGGAAACCACAAAATAATACTACCACTAAGATCCATAGGATGTAAAGTTTGACGAAACTGTTCATTTGTAGACCGGACTAACCACAGTGTATTACGAAGTGCATGAAGTTCATCCTCACTCTTGATTACTTCATTAATCAAATCATCTCTTTCCTTGTACAGGACCCTCTTTTCATCTTCAAACTAAAAAGATAGAACAAACATGAATCCAGAGTAATATCCAATGTGAATCACAGTACAAATCATAAAATTTCAGTTTATTTGCTTTGATATACACTGAGTGGCCAGTTTATTAGGTACACTTACCTAGAAACATGCTGCTCCCCCTTTGGCCATCAAAGCAGCCTGGATATATCTGGGTATAAATTCTACAAGATGCTGGCAATGTGATGCAGGAATGTTGTACTATGCAGACCAGATTGCATCATGCAGTTGCTTCAAAGTGGATGGCTCACCATGTTGCTTATGAACAGACTGTTC
>APH_0674
CCAAGTAATAATGTTGGATGACCATTGTACCATGTTCTATGAATTCATAGTGAACTATCCCCTTGTGATAAAAAAAACACCAGCATGGTTTTGAACTGTGAATGAGACATGCATGCTTTCTGCGTTTTGGGCTGCCCACTTCTGGCATCATCACAGACATCTTCCCGTCCCTCCTTAAACCGTTTATGCCATTCAAACACATTTGATTTCTTCATGGCATGTTCACCATAAGCTGTTTTAACAGCACTAAACCTTTGCTCACACTTTTGCCAATTTTAACACAGAACCTGATGTTAATACGCTGCACCAGATCCAGTCACTCATTGTCCGCCAACAGCACAACGCACGTGTTATTTCTGTTGCTACTATGCAACGACTGAGTCAACTGGAATGTCGGTCAGGTGAGCAGAAGTTCGATGACGTCAGAACATGGTCCAGTGCGCAGTGGTTTGTTACTAACTGCCGTTGGGTTCTGCTGCAGGCATTCTGGAAATTAAATTGTTGCACCTCATATTAAAATTCTGAATTAAAGCAGTAAAATGTTATTTCATCTCATT-AACTGAGGGAGAGAGAAAAAGGGAAACCACAAAATAATACTACCACTAAGATCCATAGGATGTAAAGTTTGACGAAACTGTTCATTTGTAGACCGGACTAACCACAGTGTATTACGAAGTGCATGAAGTTCATCCTCACTCTTGATTACTTCATTAATCAAATCATCTCTTTCCTTGTACAGGACCCTCTTTTCATCTTCAAACTAAAAAGATAGAACAAACATGAATCCAGAGTAATATCCAATGTGAATCACAGTACAAATCACAAAATTTCAGTTTATTTGCTTTGATATACACTGAGTGGCCAGTTTATTAGGTACACTTACCTAGAAACATGCTGCTCCCCCTTTGGCCATCAAAGCAGCCTGGATATATCTGGGTATAAATTCTACAAGATGCTGGCAATGTGATGCAGGAATGTTGTACTATGCAGAACAGATTGCATCATGCAGTTGCTTCAAAGTGGATGGCTCACCATGTTGCTTATGAACAGACTGTTC
>APH_0717
CCAAGTAATAATGTTGGATGACCATTGTACCATGTTCTATGAATTCATAGTAAACTACCCCCTTGTGATAAAAAAAACACCAGCATGGTATTGAACTGTGAATGAGACATGCATGCTTTCAGCGTTTTGGGTTGCCCACTTTTGGCATCATCACAGACATCTTCCCGTCCCTCCTTAAACCGTTTATGCCATTCAAACACACTTGATTTCTTCATGGCATGTTCACCATAAGCTGTTTTAACAGCACTAAACCTTTGCTCACACTTTTGCCAATTTTAACACAGAACCTGATGTTAATACGCTGCACCAGATCCAGTCACTCATTGTCCGCCAACAGCACAACGCACGTGTTATTTCTGTTGCTACTACGCAACGACTGAGTCAACTGGAATGTCGGTCAGGCGAGCAGAAGTTCGATGACGTCAGAACATGGTCCAGTGCGCAGTGGTTTGTTACTAACTGCCGTTGGGTTCTGCTGCAGGCATTCTGGAAATTAAATTGTTGCACCTCATATTAAAATTCTGAATTAAAGCAGTAAAATGTTATTTCATCTCATT-AACTGAGGGAGAGAGAAAAAGGGAAACCACAAAATAATACTACCACTAAGATCCATAGGATGTAAAGTTTGACGAAACTGTTCATTTGTAGACCGGACTAACCACAGTGTATTACGAAGTGCATGAAGTTCATCCTCACTCTTGATTACTTCATTAATCAAATCATCTCTTTCCTTGTACAGGACCCTCTTTTCATCTTCAAACTAAAAAGATAGAACAAACATGAATCCAGAGTAATATCCAATGTGAATCACAGTACAAATCACAAAATTTCAGTTTATTTGCTTTGATATACACTGAGTGGCCAGTTTATTAGGTACACTTACCTAGAAACATGCTGCTCCCCCTTTGGCCATCAAAGCAGCCTGGATATATCTGGGTATAAATTCTACAAGATGCTGGCAATGTGATGCAGGAATGTTGTACTATGCAGACCAGATTGCATCATGCAGTTGCTTCAAAGTGGATGGCTCACCATGTTGCTTATGAACAGACTGTTC
>APH_0723
---------------------------------------------------------------------------------------------------------------------------------------------------------------------------------------------------------------------------------------------------------------------------------------------------------------------------------------------------------------------------------------------------------------------------------------------------------GCAGTGGTTTGTTACTAACTGCCGTTGGGTTCTGCTGAAGGCATTCTGGAAATTAAATTGTTGCACCTCATATTAAAATTCTGAATTAAAGCAGTAAAATTTTATTTCATCTCATTAAACTGAGGGAGAGAGAAAAGGGGAAACCACAAAATAATACTACCACTAAGACCCATAGGATGTAAAGTTTGACGAAACTGTTCATTTGTAGACCGGACTAACCACAGTGTATTACGAAGTGCATGAAGTTCATCCTCACTCTTGATTACTTCATTAATCAAATCATCTCTTTCCTTGTACAGGACCCTCTTTTCATCTTCAAACTAAAAAGACAGAACAAACACAAATCCCGAGTAATGTCCAATGTGAATCAAAGTACAAATCACAAAATTTCAGTTTATTTGCTTTGACATACACTGAGTGGCCAGTTTATTAGGTACACTTACCTAGAAACATGCTGCTCCCCCTTTGGCCATCAAAGCAGCCTGGATATAT-----------------------------------------------------------------------------------------------------------------------------
>APH_0772
CCAAGTAATAATGTTGGATGACCATTGTACCATGTTCTATGAATTCATAGTGAACTATCCCCTTGTGATAAAAAAAACACCAGCATGGTTTTGAACTGTGAACGAGACATGCATGCTTTCTGCGTTTTGGGCTGCCCACTTCTGGCATCATCACAGACATCTTCCCGTCCCTCCTTAAACCGTTTATGCCATTCAAACACACTTGATTTCTTCATGGCATGTTCACCATAAGCTGTTTTAACAGCACTAAACCTTTGCTCACACTTTTGCCAATTTTAACACAGAATCTGATGTTAATACGCTGCACCAGATCCAGTCACTCATTGTCCGCCAACAGCAAAATGCACGTGTTATTTCTGTTGCTACTACGCAACGACTGAGTCAACTGGAATGTGGGTCAGGCGAGCAGAAGTTCGATGACGTCAGAACACGGTCCAGTGCGCAGTGGTTTGTTACTAACTGACGTTGGGTTCTGCTGCAGGTATTCTGGAAATTAAATTGTTGCACCTCATATTAAAATTCTGAATTAAAGCAGTAAAATGTTATTTCATCTCATTAAACTGAGGGAGAGAGAAAAAGGGAAACCACAAAATAATACTACCACTAAGATCCATAGGATGTAAAGTTTGACGAAACTGTTCATTTGTAGACCGGACTAACCACAGTGTATTACGAAGTGCATGAAGTTCATCCTCACTCTTGATTACTTCATTAATCAAATCATCTCTTTCCTTGTACAGGACCCTCTTTTCATCTTCAAACTAAAAAGATAGAACAAACATGAATCCAGAGTAATATCCAATGTGAATCACAGTACAAATCACAAAATTTTAGTTTATTTGCTTTGACATACACTGAGTGGCCAGTTTATTAGGTACACTTACCTAGAAACATGCTGCTCCCCCTTTGGCCATCAAAGCAGCCTGGATATATCTGGGTATAAATTCTACAAGATGCTGGCAATGTGATGCAGGAATGTTGTACTATGCAGACCAGATTGCATCATGCAGTTGCTTCAAAGTGGATGGCTCACCATGTTGCTTATGAACAGACTGTTC
>APH_1438
------------------------------------------------------------------------------------------------------------------------------------------------------------------------------------------------------------------------------------------------------------------------------------------------------------------------------------------------------------------------------------------GAGTTAACTGGAATGTGGGTCAGGCGAGCAGAAGTTCGATGACGTCAGAACACAGTCCAGTGTGCAGTGGTTTGTTACTAACTGCCGTTGGGTTCTGCTGCAGGCATTCTGGAAATTAAATTGTTGCACCTCATATTAAAATTCTGAATTAAAGCAGTAAAATGTTATTTCATCTCATTAAACTGAGGGAGAGAGAAAAAGGGAAACCACAAAATAATACTACCACTAAGACCCATAGGATGTAAAGTTTGACGAAACTGTTCATTTGTAGACCGGACTAACCACAGTGTATTACGAAGTGCATGAAGTTCATCCTCACTCTTGATTACTTCATTAATCAAATCATCTCTTTCCTTGTACAGGACCCTCTTTTCATCTTCAAACTAAAAAGATAGAACAAACATGAATCCAGAGTAATATCCAATGTGAATCACAGTACAAATCACAAAATTTTAGTTTATTTGCTTTGACATACACTGAGTGGCCAGTTTATTAGGTACACTTACCTAGAAACATGCTGCTCCCCCTTTGGCCATCAAAGCAGCCTGGATATATCTGGGTATAAATTCTACAAGATGCTGGCAATGTGATGCAGGAATGTTGTACTATGCAGACCAGATTGCAACATGCAGTTGCTTCAAAGTGGATGGCTCACCATGTTGCTTATGAACAGACTGTTC
>APH_1535
CCAAGTAATAATGTTGGATGACCATTGTACCATGTTCTATGAATTCATAGTGAACTATCCCCTTGTGATAAAAAAAACACCAGCATGGTTTTGAACTGTGAACGAGACATGCATGCTTTCTGCGTTTTGGGCTGCCCACTTCTGGCATCATCACAGACATCTTCCCGTCCCTCCTTAAACCGTTTATGCCATTCAAACACACTTGATTTCTTCATGGCATCTTCACCATAAGCTGTTTTAACAGCACTAAACCTTTGCTCACACTTTTGCCAATTTTAACACAGAACCTGATGTTAATACGCTGCACCAGATCCAGTCACTCATTGTCTGCCAACAGCACAATGCACGTGTTATTTCTGTTGCTACTACGCAACGACTGAGTCAACTGGAATGTGGGTCAGGCGAGCAGAAGTTCGATAACGTCAGAACACAGTCCAGTGTGCAGTGGTTTGTTACTAACTGCCGTTGGGTTCTGCTGCAGGCATTCTGGAAATTAAATTGTTGCACCTCATATTAAAATTCTGAATTAAAGCAGTAAAATGTTATTTCATCTCATTAAACTGAGGGAGAGAGAAAAAGGGAAACCACAAAATAATACTACCACTAAGATCCATAGGATGTAAAGTTTGACGAAACTGTTCATTTGTAGACCGGACTAACCACAGTGTATTACGAAGTGCATGAAGTTCATCCTCACTCTTGATTACTTCATTAATCAAATCATCTCTTTCCTTGTACAGGACCCTCTTTTCATCTTCAAACTAAAAAGATAGAACAAACATGAATCCAGAGTAATATCCAATGTGAATCACAGTACAAATCACAAAATTTTAGTTTATTTGCTTTGACATACACTGAGTGGCCAGTTTATTAGGTACACTTACCTAGAAACATGCTGCTCCCCCTTTGGCCATCAAAGCAGCCTGGATATATCTGGGTATAAATTCTACAAGATGCTGGCAATGTAATGCAGGAATGTTGTACTATGCAGACCAGATTGCATCATGCAGTTGCTTCAAAGTGGATGGCTCACCATGTTGCTTATGAACAGACTGTTC
>APH_1602
------------------------------------------------------------------------------------------------------------------------------------------------------------------------------------------------------------------------------------------------------------------------------------------------------------------------------------------------------------------------TGCTACTACGCAACGACTGAGTCAACTGGAATGTGGGTCAGGCGAGCAGAAGTTCGATAACGTCAGAACACAGTCCAGCGTGCAGTGGTTTGTTACTAACTGCCGTTGGGTTCTGCTGCAGGCATTCTGGAAATTAAATTGTTGCACCTCATATTAAAATTCTGAATTAAAGCAGTAAAATGTTATTTCATCTCATTAAACTGAGGGAGAGAGAAAAAGGGAAACCACAAAATAATACTACCACTAAGATCCATAGGATGTAAAGTTTGACGAAACTGTTCATTTGTAGACCGGACTAACCACAGTGTATTACGAAGTGCATGAAGTTCATCCTCACTCTTGATTACTTCATTAATCAAATCATCTCTTTCCTTGTACAGGACCCTCTTTTCATCTTCAAACTAGAAAGATAGAACAAACATGAATCCAGAGTAATATCCAATGTGAATCACAGTACAAATCACAAAATTTTAGTTTATTTGCTTTGACATACACTGAGTGGCCAGTTTATTAGGTACACTTACCTAGAAACATGCTGCTCCCCCTTTGGCCATCAAAGCAGCCTGGATATATCTGGGTATAAATTCTACAAGATGCTGGCAATGTGATGCAGGAATGTTGTACTATGCAGACCAGATTGCATCATGCAGTTGCTTCAAAGTGGATGGCTCACCATGTTGCTTATGAACAGACTGTTC
>APH_3188
CCAAGTAATAATGTTGGATGACCATTGTACCATGTTCTATGAATTCATAGTGAACTATCCCCTTGTGATAAAAAAAACACCAGCATGGTTTTGAACTGTGAATGAGACATGCATGCTTTCTGCGTTTTGGGCTGCCCACTTCTGGCATCATCACAGACATCTTCCCGTCCCTCCTTAAACCGTTTATGCCATTCAAACACATTTGATTTCTTCATGGCATGTTCACCATAAGCTGTTTTAACAGCACTAAACCTTTGCTCACACTTTTGCCAATTTTAACACAGAACCTGATGTTAATACGCTGCACCAGATCCAGTCACTCATTGTCCGCCAACAGCACAACGCACGTGTTATTTCTGTTGCTACTATGCAACGACTGAGTCAACTGGAATGTCGGTCAGGCGAGCAGAAGTTCGATGACGTCAGAACATGGTCCAGTGCGCAGTGGTTTGTTACTAACTGCCGTTGGGTTCTGCTGCAGGCATTCTGGAAATTAAATTGTTGCACCTCATATTAAAATTCTGAATTAAAGCAGTAAAATGTTATTTCATCTCATT-AACTGAGGGAGAGAGAAAAAGGGAAACCACAAAATAATACTACCACTAAGATCCATAGGATGTAAAGTTTGACGAAACTGTTCATTTGTAGACCGGACTAACCACAGTGTATTACGAAGTGCATGAAGTTCATCCTCACTCTTGATTACTTCATTAATCAAATCATCTCTTTCCTTGTACAGGACCCTCTTTTCATCTTCAAACTAAAAAGATAGAACAAACATGAATCCAGAGTAATATCCAATGTGAATCACAGTACAAATCACAAAATTTCAGTTTATTTGCTTTGATATACACTGAGTGGCCAGTTTATTAGGTACACTTACCTAGAAACATGCTGCTCCCCCTTTGGCCATCAAAGCAGCCTGGATATATCTGGGTATAAATTCTACAAGATGCTGGCAATGTGATGCAGGAATGTTGTACTATGCAGAACAGATTGCATCATGCAGTTGCTTCAAAGTGGATGGCTCACCATGTTGCTTATGAACAGACTGTTC
>APH_4024
CCAAGTAATAATGTTGGATGACCATTGTACCATGTTCTATGAATTCATAGTGAACTATCCCCTTGTGATAACAAAAACACCAGCATGGTTTTGAACTGTGAACGAGACATGCATGCTTTCTGCGTTTTGGGCTGCCCACTTCTGGCATCATCACAGACATCTTCCCGTCCCTCCTTAAACCGTTTATGCCATTCAAACACACTTGATTTCTTCATGGCATCTTCACCATAAGCTGTTTTAACAGCACTAAACCTTTGCTCACACTTTTGCCAATTTTAACACAGAACCTGATGTTAATACGCTGCACCAGATCCAGTCACTCATTGTCTGCCAACAGCACAACGCACGTGTTATTTCTGTTGCTACTACGCAACGACTGAGTCAACTGGAATGTGGGTCAGGCGAGCAGAAGTTCGATAACGTCAGAACACAGTCCAGCGTGCAGTGGTTTGTTACTAACTGCCGTTGGGTTCTGCTGCAGGCATTCTGGAAATTAAATTGTTGCACCTCATATTAAAATTCTGAATTAAAGCAGTAAAATGTTATTTCATCTCATTAAACTGAGGGAGAGAGAAAAAGGGAAACCACAAAATAATACTACCACTAAGATCCATAGGATGTAAAGTTTGACGAAACTGTTCATTTGTAGACCGGACTAACCACAGTGTATTACGAAGTGCATGAAGTTCATCCTCACTCTTGATTACTTCATTAATCAAATCATCTCTTTCCTTGTACAGGACCCTCTTTTCATCTTCAAACTAAAAAGACAGAACAAACATGAATCCAGAGTAATATCCAATGTGAATCACAGTACAAATCACAAAATTTTAGTTTATTTGCTTTGACATACACTGAGTGGCCAGTTTATTAGGTACACTTACCTAGAAACATGCTGCTCCCCCTTTGGCCATCAAAGCAGCCTGGATATATCTGGGTATAAATTCTACAAGATGCTGGCAATGTGATGCAGGAATGTTGTACTATGCAGACCAGATTGCATCATGCAGTTGCTTCAAAGTGGATGGCTCACCATGTTGCTTATGAACAGACTGTTC
>APH_0622
-------------------------------------------------------------------------------------------------------------------------------------------------------------------------------------------------------------------------------------------------------------------------------------------------------------------------------------------------------------------------------------------------------------------------------------------------------------------------------------------------------------------------------------------------------------------------------------------------------------------------------------------------------GAAACTGTTCATTTGTAGACCGGACTAACCACAGTGTATTACGAAGTGCATGAAG--------------------------------------------------------------------------------------------------------------------------------------------------AG--------------------------------------------------------------------------------------------------------------------------------------------------------------------------------------------------------------------------------
>APH_5001
CCAAGTAATAATGTTGGATGACCATTGTACCATGTTCTATGAATTCATAGTAAACTACCCCCTTGTGATAAAAAAAACACCAGCATGATATTGAACTGTGAACGAGACATGCATGCTTTCAGCGTTTTGGGTTGCCCACTTTTGGCATCATCACAGACATCTTCCCGTGTCTCCTTAAACCATTTATGCCATTCAAACACGCTTGATTTCTTCATGGCATGTTCACCATAAGCCGTTTTAACGGCGCTAAACTTTTGCTCACACTTTTGCCTATTTTAACACAGAACTTGATGTTAATACGCTGCACCAGATCCAGTCACTCATTGTCCGCCAACAGCATAACACACGTGTTATTTCTGCTGCTACTACGCAACGACTGAGTCAACTGGAATGTGGGTCAGGCGAGCAGAAGTTCGATAACGTCAGAACACAGTCCAGCGTGCAGTGGTTTGTTACTAACTGCCGTTGGGTTCTGCTGCAGGCATTCTGGAAATTAAATTGTTGCACCTCATATTAAAATTCTGAATTAAAGCAGTAAAATGTTATTTCATCTCATTAAACTGAGGGAGAGAGAAAAAGGGAAACCACAAAATAATACTACCACTAAGATCCATAGGATGTAAAGTTTGACGAAACTGTTCATTTGTAGACCGGACTAACCACAGTGTATTACGAAGTGCATGAAGTTCATCCTCACTCTTGATTACTTCATTAATCAAATCATCTCTTTCCTTGTACAGGACCCTCTTTTCATCTTCAAACTAAAAAGATAGAACAAACATGAATCCAGAGTAATATCCAATGTGAATCACAGTACAAATCACAAAATTTTAGTTTATTTGCTTTGACATACACTGAGTGGCCAGTTTATTAGGTACACTTACCTAGAAACACACTGCTCCCCCTTTGGCCATCAAAGCAGCCTGGATATATCTGGGTATAAATTCTACAAGATGATGGCAATGTGATGCAGGAATGTTGTACTATGCAGACAAGATTGCATCATGCAGTTGCTTCAAAGTGGATGGCTCACCATGTTGCTTATGAACAGACTGTTC
>APH_1357
-----------------------------------------------------------------------------------------------------------------------------------------------------------------------------------------------------------------------------------------------------------------------------------------------------------------------------------------------------------------------------------------------------------------------------------------------------------------------------------------------------------------------------------------------------------------------------------------------------------------------------------------------------------CTGTTCATTTGTAGACCGGACTAACCACAGTGTATTACGAAGTGCATGAAGTTCATCC-----------------------------------------------------------------------------------------------------------------------------------------------------------------------------------------------------------------------------------------------------------------------------------------------------------------------------------------------------------------------------
