# Supplementary material for: ﻿Discovery of a new tarantula species from the Madrean Sky Islands and the first documented instance of syntopy between two montane endemics (Araneae, Theraphosidae, Aphonopelma): a case of prior mistaken identity
Source: Zookeys. 2024 Aug 16;1210:61–98. doi: 10.3897/zookeys.1210.125318 (PMC11344175; doi:10.3897/zookeys.1210.125318)
Supplement: Supplementary material 8 — Phylogenomics files [file zookeys-1210-061_article-125318__-s008.zip › Suppl8/individual_UCE_loci/sl_realigned_uce_2001018.fas]

>APH_1357
---------------------------------------------------TTCCC---------------------------------------------------------------------------------------------------TACACGACGCTCTT------------------------------------------------------------------------------------------------------------------------------------------------------------------------------------------------------------------------------------------------------------------------------------------------------------------------------------------------------------------------------------------------------------------------------------------------------------------------------------------------------------------------------------------------------------------------CCGATC-----TGTACTGAGACAGACTTGAAATATGTTCTTCCACCTGTACATTTTGAGGTACATCTGGTTGTGCCACTCCTCTTGGGCTTCCATGTCTCTTTGGACTTCAGATAACTGATTTTCAAGGGAATGTATATTTTCTTGCCGTAGGT------ATGG----------------------------------------------------------------------------------------------------------TGCCTTACCAACGT--ATACTGACATAT----CTGGGGATTA--------------------------------------------GTATGAAATAAG--------------------------------------------------------------------------------------------------------------------------------------------------------GCGTTTTAAAC-------------------------------------------------------------------------------------------------------------------------------------------------------------------
>APH_0185
AGTACGATTTTCTACCCTGCTGTAAAAAAAGTAGATTGATTTCTGGATGATTTCCCAAGCCAACACAATTGTATTCCATAACTCTACTGTTTCATGTGATAACCTTACCTTTGAGTTAAAAAAAAAAACAAACTTCAAGTAACAAAAAATCTTATTACATGAAGCTCTCACACTTCAGGTCCCATCATACTTCTATAA-AAAAAAAAAAATTACAAGTTGAACTTTACGGGAACAGAAAGTTTTGAAGGATAAGCTATGAACAACGCAGCATGACCAACACACAGACAGCTTCACCACATACTGTACTAGTTCTAATTCTGTTTTTAATTAGAAATATACAATCAATGATCAGACAGAATGCTTAACTACTTACAACTAGCTTCACAAAAAACAGCATCAACAAATTAATAAAACCTCTGGTACAATATCTGAATAACAAATAAATAAATAAACTAAAAAGAAAGTGATCAACAGTTTTCACAAATGCAGCACCATAAAAGAAAAGAAATTTCTCAGGAAGCACAAAGCTTGAAAGAAGCATGCAAAAGTGAAGCAAAGCATGCTGTTACTTTCACAGTATTGCCTTTCAGTTAATATATTCTAACTATGCCATGGCTGTTTAAAACTATAGAAGTTTGCTGAGTTTTAGTCACTATTCAAAGTCCCTTAAAAAGTGTCATAGCAGTTAAAGTTTTATCTTTTACATAAAAGAAAGCCAAGCCAATCAAGGAAGTACTGAGACAGACTTGAAATATGTTCTTCCACCTGTACATTTTGAGGTACATCTGGTTGTGCCACTCCTCTTGGGCTTCCATGTCTCTTTGGACTTCAGATAACTGATTTTCAAGGGAATGTATTTTTTCTTGGGCTCGGTCAAACAATGGCCGCAACTCCAAATACCTATATAAAAAAAATATAAAAACTGCACATGTCCACTTTTGTGAATAAACATTAATACACATTTGCATGATATTCAGTGAAACAATCCACTACTATGCTAATATCAATACTAACACATTAAACTGATGAATACATGCAGCAACATGGATCTAAGGGCCTTTCTAAACTTACATAACGTGTTCAATAAGTAATGCCTCCAAATTTATTTACAAGCCCAGGGGCAATGTACCAAAATAAAAATTAACAAGAATAAAGCCTAGGATGTAGGCTTGAAGTAACAAATATTACTTTTCTACATAGGCACCCTGATGTTCGATCTAGAGGTGCCAACGATGAACAAGTTTTTCAAACCCGTTTCGGTAAGATTCTTCTGGTTGTTCTTTGAACCATTTCCTCGTAGCCACTGCAACATCATCATCATAGGTAAAATGAATTCCTTTGAGATGTCTCTTGAGAGTGGAAAATAACCAGAAGTCTGATGGTGCCAAATCTGGACTGTAGGAAGGGTGTTCAA
>APH_0186
AGTACGATTTTCTACCCTGCTGTAAAAAAAGTAGATTGATTTCTGGATGATTTCCCAAGCCAACACAATTGTATTCCATAACTCTACTGTTTCATGTGATAACCTTACCTTTGAGTTAAAAAAAAAAACAAACTTCAAGTAACAAAAAATCTTATTACATGAAGCTCTCACACTTCAGGTCCCATCATACTTCTATAA-AAAAAAAAAAATTACAAGTTGAACTTTACGGGAACAGAAAGTTTTGAAGGATAAGCTATGAACAACGCAGCATGACCAACACACAGACAGCTTCACCACATACTGTACTAGTTCTAATTCTGTTTTTAATTAGAAATATACAATCAATGATCAGACAGAATGCTTAACTACTTACAACTAGCTTCACAAAAAACAGCATCAACAAATTAATAAAACCTCTGGTACAATATCTGAATAACAAATAAATAAATAAACTAAAAAGAAAGTGATCAACAGTTTTCACAAATGCAGCACCATAAAAGAAAAGAAATTTCTCAGGAAGCACAAAGCTTGAAAGAAGCATGCAAAAGTGAAGCAAAGCATGCTGTTACTTTCACAGTATTGCCTTTCAGTTAATATATTCTAACTATGCCATGGCTGTTTAAAACTATAGAAGTTTGCTGAGTTTTAGTCACTATTCAAAGTCCCTTAAAAAGTGTCATAGCAGTTAAAGTTTTATCTTTTACATAAAAGAAAGCCAAGCCAATCAAGGAAGTACTGAGACAGACTTGAAATATGTTCTTCCACCTGTACATTTTGAGGTACATCTGGTTGTGCCACTCCTCTTGGGCTTCCATGTCTCTTTGGACTTCAGATAACTGATTTTCAAGGGAATGTATTTTTTCTTGGGCTCGGTCAAACAATGGCCGCAACTCCAAATACCTATATAAAAAAAATATAAAAACTGCACATGTCCACTTTTGTGAATAAACATTAATACACATTTGCATGATATTCAGTGAAACAATCCACTACTATGCTAATATCAATACTAACACATTAAACTGATGAATACATGCAGCAACATGGATCTAAGGGCCTTTCTAAACTTACATAACGTGTTCAATAAGTAATGCCTCCAAATTTATTTACAAGCCCAGGGGCAATGTACCAAAATAAAAATTAACAAGAATAAAGCCTAGGATGTAGGCTTGAAGTAACAAATATTACTTTTCTACATAGGCACCCTGATGTTCGATCTAGAGGTGCCAACGATGAACAAGTTTTTCAAACCCGTTTCGGTAAGATTCTTCTGGTTGTTCTTTGAACCATTTCCTCGTAGCCACTGCAACATCATCATCATAGGTAAAATGAATTCCTTTGAGATGTCTCTTGAGAGTGGAAAATAACCAGAAGTCTGATGGTGCCAAATCTGGACTGTAGGAAGGGTGTTCAA
>APH_3188
AGTACGATTTTCTACCCTGCTGTAAAAAAAGTAGATTGATTTCTGGATGATTTCCCAAGCCAACACAATTGTATTCCATAACTCTACTGTTTCATGTGATAACCTTACCTTTGAGTTAAAAAAAAAAACAAACTTCAAGTAACAAAAAATCTTATTACATGAAGCTCTCACACTTCAGGTCCCATCATACTTCTATAA--AAAAAAAAAATTACAAGTTGAACTTTACGGGAACAGAAAGTTTTGAAGGATAAGCTATGAACAACGCAGCATGACCAACACACAGACAGCTTCACCACATACTGTACTAGTTCTAATTCTGTTTTTAATTAGAAATATACAATCAATGATCAGACAGAATGCTTAACTACTTACAACTAGCTTCACAAAAAACAGCATCAACAAATTAATAAAACCTCTGGTACAATATCTGAATAACAAATAAATAAATAAACTAAAAAGAAAGTGATCAACAGTTTTCACAAATGCAGCACCATAAAAGAAAAGAAATTTCTCAGGAAGCACAAAGCTTGAAAGAAGCATGCAAAAGTGAAGCAAAGCATGCTGTTACTTTCACAGTATTGCCTTTCAGTTAATATATTCTAACTATGCCATGGCTGTTTAAAACTATAGAAGTTTGCTGAGTTTTAGTCACTATTCAAAGTCCCTTAAAAAGTGTCATAGCAGTTAAAGTTTTATCTTTTACATAAAAGAAAGCCAAGCCAATCAAGGAAGTACTGAGACAGACTTGAAATATGTTCTTCCACCTGTACATTTTGAGGTACATCTGGTTGTGCCACTCCTCTTGGGCTTCCATGTCTCTTTGGACTTCAGATAACTGATTTTCAAGGGAATGTATTTTTTCTTGGGCTCGGTCAAACAATGGCCGCAACTCCAAATACCTATATAAAAAAAATATAAAAACTGCACATGTCCACTTTTGTGAATAAACATTAATACACATTTGCATGATATTCAGTGAAACAATCCACTACTATGCTAATATCAATACTAACACATTAAACTGATGAATACATGCAGCAACATGGATCTAAGGGCCTTTCTAAACTTACATAACGTGTTCAATAAGTAATGCCTCCAAATTTATTTACAAGCCCAGGGGCAATGTACCAAAATAAAAATTAACAAGAATAAAGCCTAGGATGTAGGCTTGAAGTAACAAATATTACTTTTCTACATAGGCACCCTGATGTTCGATCTAGAGGTGCCAACGATGAACAAGTTTTTCAAACCCGTTTCGGTAAGATTCTTCTGGTTGTTCTTTGAACCATTTCCTTGTAGCCAC------ATCATCATCATAGGTAAAATGAATTCCTTTGAGATGTCTCTTGAGAGTGGAAAATAACCAGAAGTCTGATGGTGCCAAATCTGGACTGTAGGAAGGGTGTTCAA
>APH_0674
AGTACGATTTTCTACCCTGCTGTAAAAAAAGTAGATTGATTTCTGGATGATTTCCCAAGCCAACACAATTGTATTCCATAACTCTACTGTTTCATGTGATAACCTTACCTTTGAGTTAAAAAAAAAAACAAACTTCAAGTAACAAAAAATCTTATTACATGAAGCTCTCACACTTCAGGTCCCATCATACTTCTATAAAAAAAAAAAAAATTACAAGTTGAACTTTACGGGAACAGAAAGTTTTGAAGGATAAGCTATGAACAACGCAGCATGACCAACACACAGACAGCTTCACCACATACTGTACTAGTTCTAATTCTGTTTTTAATTAGAAATATACAATCAATGATCAGACAGAATGCTTAACTACTTACAACTAGCTTCACAAAAAACAGCATCAACAAATTAATAAAACCTCTGGTACAATATCTGAATAACAAATAAATAAATAAACTAAAAAGAAAGTGATCAACAGTTTTCACAAATGCAGCACCATAAAAGAAAAGAAATTTCTCAGGAAGCACAAAGCTTGAAAGAAGCATGCAAAAGTGAAGCAAAGCATGCTGTTACTTTCACAGTATTGCCTTTCAGTTAATATATTCTAACTATGCCATGGCTGTTTAAAACTATAGAAGTTTGCTGAGTTTTAGTCACTATTCAAAGTCCCTTAAAAAGTGTCATAGCAGTTAAAGTTTTATCTTTTACATAAAAGAAAGCCAAGCCAATCAAGGAAGTACTGAGACAGACTTGAAATATGTTCTTCCACCTGTACATTTTGAGGTACATCTGGTTGTGCCACTCCTCTTGGGCTTCCATGTCTCTTTGGACTTCAGATAACTGATTTTCAAGGGAATGTATTTTTTCTTGGGCTCGGTCAAACAATGGCCGCAACTCCAAATACCTATATAAAAAAAATATAAAAACTGCACATGTCCACTTTTGTGAATAAACATTAATACACATTTGCATGATATTCAGTGAAACAATCCACTACTATGCTAATATCAATACTAACACATTAAACTGATGAATACATGCAGCAACATGGATCTAAGGGCCTTTCTAAACTTACATAACGTGTTCAATAAGTAATGCCTCCAAATTTATTTACAAGCCCAGGGGCAATGTACCAAAATAAAAATTAACAAGAATAAAGCCTAGGATGTAGGCTTGAAGTAACAAATATTACTTTTCTACATAGGCACCCTGATGTTCGATCTAGAGGTGCCAACGATGAACAAGTTTTTCAAACCCGTTTCGGTAAGATTCTTCTGGTTGTTCTTTGAACCATTTCCTTGTAGCCAC------ATCATCATCATAGGTAAAATGAATTCCTTTGAGATGTCTCTTGAGAGTGGAAAATAACCAGAAGTCTGATGGTGCCAAATCTGGACTGTAGGAAGGGTGTTCAA
>APH_0717
--------------------------------------------------------------------------------------------CATGTGATAACCTTACCTTTGAGTTAAAAAAAAAAACAAACTTCAAGTAACAAAAAATCTTATTACATGAAGCTCTCACACTTCAGGTCCCATCATACTTCTATAA-AAAAAAAAAAATTACAAGTTGAACTTTACGGGAACAGAAAGTTTTGAAGGATAAGCTATGAACAACGCAGCATGACCAACACACAGACAGCTTCACCACATACTGTACTAGTTCTAATTCTGTTTTTAATTAGAAATATACAATCAATGATCAGACAGAATGCTTAACTACTTACAACTAGCTTCACAAAAAACAGCATCAACAAATTAATAAAACCTCTGGTACAATATCTGAATAACAAATAAATAAATAAACTAAAAAGAAAGTGATCAACAGTTTTCACAAATGCAGCACCATAAAAGAAAAGAAATTTCTCAGGAAGCACAAAGCTTGAAAGAAGCATGCAAAAGTGAAGCAAAGCATGCTGTTACTTTCACAGTATTGCCTTTCAGTTAATATATTCTAACTATGCCATGGCTGTTTAAAACTATAGAAGTTTGCTGAGTTTTAGTCACTATTCAAAGTCCCTTAAAAAGTGTCATAGCAGTTAAAGTTTTATCTTTTACATAAAAGAAAGCCAAGCCAATCAAGGAAGTACTGAGACAGACTTGAAATATGTTCTTCCACCTGTACATTTTGAGGTACATCTGGTTGTGCCACTCCTCTTGGGCTTCCATGTCTCTTTGGACTTCAGATAACTGATTTTCAAGGGAATGTATTTTTTCTTGGGCTCGGTCAAACAATGGCCGCAACTCCAAATACCTATATAAAAAAAATATAAAAACTGCACATGTCCACTTTTGTGAATAAACATTAATACACATTTGCATGATATTCAGTGAAACAATCCACTACTATGCTAATATCAATACTAACACATTAAACTGATGAATACATGCAGCAACATGGATCTAAGGGCCTTTCTAAACTTACATAACGTGTTCAATAAGTAATGCCTCCAAATTTATTTACAAGCCCAGGGGCAATGTACCAAAATAAAAATTAACAAGAATAAAGCCTAGGATGTAGGCTTGAAGTAACAAATATTACTTTTCTACATAGGCACCCTGATGTTCGATCTAGAGGTGCCAACGATGAACAAGTTTTTCAAACCCGTTTCGGTAAGATTCTTCTGGTTGTTCTTTGAACCATTTCCTTGTAGCCAC------ATCATCATCATAGGTAAAATGAATTCCTTTGAGATGTCTCTTGAGAGTGGAAAATAACCAGAAGTCTGATGGTGCCAAATCTGGACTGTAGGAAGGGTGTTCAA
>APH_1602
AGCATGATTTTCTACCCTGCTGTAAAAAAAGTAGATTGATTTCTGGATGATTTCCCAAGCCAACACAATTGTATTCCATAACTCTACTGTTTCATGTGATAACCTTACCTTTGAGTTAAAAAAAAACAAAAACTTCAAGTAACAAAAAATCTTATTACATGAAGCTCTCACACTTCAGGTCCCATTATACTTTTATAAAAAAAAAAAATATTACAAGTTGAACTTTACGGGAACAGAAAGTTTTGAAGGATAAGCTATGAACAACGCAGTATGACCAACACACAAACTGCTTCACCACATACTGTACTAGTTCTAATTCTGTTTTTAATTAGAAATATACAAACAATGATCAGACAGAATGCTTAACTACTTACAACTAGCTTCACAAAACACAGTATCAACAAATTAATAAAACCTCTGGTACAATATCTGAATAACAAATAAATAAATAAACTAAAAAGAAAGTGATCAACAGTTTTCACAAATGCAGCACCATAAAAGAAAAGAAATTTCTCAGGAAGCACAAAGCTTGAAAGAAGCATGCAAAAGTGAAGCAAAGCATGCTGTTACTTTCACAGTATTGCCTTTCAGTTAATATATTCTAACTACGCCATGGCTGTTTAAAACTATAGAGGTTTGCTGAGTTTTAGTCACTATTCAAAGTCCCTTAAAAAGTGTCATAGCAGTTAAAGTTTTATCTTTTACATAAAAGAAAGCCAAGCCAATCAAGGAAGTACTGAGACAGACTTGAAATATGTTCTTCCACCTGTACATTTTGAGGTACATCTGGTTGTGCCACTCCTCCTGGGCTTCCATGTCTCTTTGGACTTCAGATAACTGATTTTCAAGGGAATGTATTTTTTCTTGGGCTCGGTCAAACAATGGCCGCAACTCCAAATACCTATATAAAAAAAATATAAAAACTGCACATGTCCACTTTTGTGAATAAACATTAATACACATTTGCATGATATTCAGTGAAACAATCCACTACTATGCTAATATCAATACTAACACATTAAACTGATGAATACATGCAGCAACATGGATCTAAGGGCCTTTCTAAACTTACACAACGTGTTCAATAAGTAATGCCTCCAAATTTATTTACAAGCCCAGGGGCAATGTATCAAAATAAAAATTAACAAGAATAAAGCCTAGGATGTAGGCTTGAAGTAACAAATATTACTTTTCTACATAGGCACCCTGATGTTCGATCCAGAGGTGCCAACGGTGAACAAGTTTTTCAAACCCGTTTCGGTAAGACTCTTCTGGTTGTTCTTTGAACCATTTCCTCGTAGCAACTGCAACATCATCATCACAGGTAAAATGAGTTCCTTTGAGATGTCTCTTGAGAGCAGAAAATAACCAGAAGTCTGATGGTGCCAAATCTGGACTGTAGGAAGGGTGTTCAA
>APH_0880
AGCATGATTTTCTACCCTGCTGTACAAAAAGTAGATTGATTTCTGGATGATTTCCCAAGCCAACACAACTGTATTCCATAGCTCTACTGTTTCATGTGATAACCTTACCTTTGAGTTAAA------AAAAAACTTCAAGTAACAAAAAATCTTATTACATGAAGCTCTCACACTTCAGGTCCCATTATACTTTTATAAAAAAAAAAAATATTACAAGTTGAACTTTACGGGAACAGAAAGTTTCGAAGGATAAGCTATGAACAACGCAGCATGACCAACACACAGACTGCTTCACCACATACTGTACTAGTTCTAATTCTGTTTTTAATTAGAAATATACAAACAATGATCAGACAGAATGCTTAACTACTTACAACTAGCTTCACAAAACACAGTATCAACAAATTAATAAAACCTCTGGTACAATATCTGAATAACAAATAAATAAATAAACTAAAAAGAAAGTGATCAACAGTTTTCACAAATGCAGCACCATAAAAGAAAAGAAATTTCTCAGGAAGCACAAAGCTTGAAAGAAGCATGCAAAAGTGAAGCAAAGCATGCTGTTACTTTCACAGTATTGCCTTTCAGTTAATATATTCTAACTACGCCATGGCTGTTTAAAACTATAGAAGTTTGCTGAGTTTTAGTCACTATTCAAAGTCCCTTAAAAAGTGTCATAGCAGTTAAAGTTTTATCTTTTACATAAAAGAAAGCCAAGCCAATCAAGGAAGTACTGAGACAGACTTGAAATATGTTCTTCCACCTGTACATTTTGAGGTACATCTGGTTGTGCCACTCCTCTTGGGCTTCCATGTCTCTTTGGACTTCAGATAACTGATTTTCAAGGGAATGTATTTTTTCTTGGGCTCGGTCAAACAATGGCCGCAACTCCAAATACCTATATAAAAAAAATATAAAAACTGCACATGTCCACTTTTGTGAATAAACATTAATACACATTTGCATGATATTCAGTGAAACAATCCACTACTATGCTAATATCAATACTAACACATTAAACTGATGAATACATGCAGCAACATGGATCTAAGGGCCTTTCTAAACTTACATAAGGTGCTCAATAAGTAATGCCCCCAAATTTATTTACAAGCCCAGGGGCAATGTATCAAAATAAAAATTAACAAGAATAAAGCCTAGGATGTAGGCTTGAAGTAACAAATATTACTTTTCTACATAGGCACCCTGATGTTCGATCCAGAGGTGCCAACGATGAACAAGTTTTTCAAACCCGTTTCGGTAAGATTCTTCTGGTTGTTCTTTGAACCATTTCCTCGTAGCAACTGCAACATCATCATCATAGGTAAAATGAATTCCTTTGAGATGTCTCTTGAGAGTGGAAAATAACCAGAAGTCTGATGGTGCCAAATCTGGACTGTAGGAAGGGTGTTCAA
>APH_3191
------------------------------------------------------------------------------------------------TGAAGAACACACTTTTAAATCA---------------------------------TTATTAAA-----------------------------------------------------ACAAGTTGAACTTTACGGGAACAGAAAGTTTTGAAGGATAAGCTATGAACAACGCAGCATGACCAACACACAGACTGCTTCACCACATACTGTACTAGTTCTAATTCTGTTTTTAATTAGAAATATACAAACAATGATCAGACAGAATGCTTAACTACTTACAACTAGCTTCACAAAAAACAGTATCAACAAATTAATAAAACCTCTGGTACAATATCTGAATAACAAATAAATAAATAAACTAAAAAGAAAGAGATCAACAGTTTTCACAAATGCAGCACCATAAAAGAAAAGAAATTTCTCAGGAAGCACAAAGCTTGAAAGAAGCATGCAAAAGTGAAGCAAAGCATGCTGTTACTTTCACAGTATTGCCTTTCAGTTAATATATTCTAACTACGCCATGGCTGTTTAAAACTATAGAAGTTTGCTGAGTTTTAGTCACTATTCAAAGTCCCTTAAAAAGTGTCATAGCAGTTAAAGTTTTATCTTTTACATAAAAGAAAGCCAAGCCAATCAAGGAAGTACTGAGACAGACTTGAAATATGTTCTTCCACCTGTACATTTTGAGGTACATCTGGTTGTGCCACTCCTCTTGGGCTTCCATGTCTCTTTGGACTTCAGATAACTGATTTTCAAGGGAATGTATTTTTTCTTGGGCTCGGTCAAACAATGGCCGCAACTCCAAATACCTATATAAAAAAAATATAAAAACTGCACATGTCCACTTTTGTGAATAAACATTAATACACATTTGCATGATATTCAGTGAAACAATCCACTACTATGCTAATATCAATACTAACACATTAAACTGATGAATACATGCAGCAACATGGATCTAAGGGCCTTTCTAAACTTACATAAGGTGTTCAATAAGTAATGCCTCCAAATTTATTTACAAGCCCAGGGGCAATGTATCAAAGTAAAAATTAACAAGAATAAAGCCTAGGATGTCGGCTTGAAGTAACAAATATTACTTTTCTACATAGTCACCCTGATGTTCGATACAGAGGTGCCAACGATGAACAAGTTTTTCAAACCCGTTTCGGTAAAATTCTTCCGGTTGTTCTTTGAACCATTTCCTCGTAGCAGCTGCAACATCATCATCACAGGTGAAATGAGTTCCTTTGAGATGTCTCTTGAGAGCAGAAAATAACCAGAAGTCTGATGGTGCCAAATCTGGACTGTAG-------------
>APH_0772
-------------------------------------GATTTCTGGATGATTTCCCAAGCCAACACAATTGTATTCCATAGCTCTACTGTTTCATGTGATAACCTTACCTTTGAGTTAAAAAAAAAACAAAACTTCAAGTAACAAAAAATCTTATTACATGAAGCTCTCACACTTCAGGTCCCATTGTACTTTTATAATAAAAAAAAAAATTACAAGTTGAACTTTACGGGAACAGAAAGTTTTGAAGGATAAGCTATGAACAATGCAGCATAGCCAACACACAGACTGCTTCACCACATACTGTACTAGTTCTAATTCTGTTTTTAATTAGAAATATACAAACAATGATCAGACAGAATGCTTAACTACTTACAACTAGCTTTACAAAAAACAGTATCAACAAATTAATAAAACCTCTGGTACAATATCTGAATAACAAATAAATAAATAAACTAAAAAGAAAGTGATCAACAGTTTTCACAAATGCAGCACCATAAAAGAAAAGAAATTTCTCAGGAAGCACAAAGCTTGAAAGAAGCATGCAAAAGTGAAGCAAAGCATGCTGTTACTTTCACAGTATTGCCTTTCAGTTAATATATTCTAACTACGCCATGGCTGTTTAAAACTATAGAAGTTTGCTGAGTTTTAGTCATTATTCAAAGTCCCTTAAAAAGTGTCATAGCAGTTAAAGTTTTATCTTTTACATAAAAGAAAGCCAAGCCAATCAAGGAAGTACTGAGACAGACTTGAAATATGTTCTTCCACCTGTACATTTTGAGGTACATCTGGTTGTGCCACTCCTCTTGGGCTTCCATGTCTCTTTGGACTTCAGATAACTGATTTTCAAGGGAATGTATTTTTTCTTGGGCTCGGTCAAACAACGGCCGCAACTCCAAATACCTATATAAAAAAAATATAAAAACTGCACATGTCCACTTTTGTGAATAAACATTAATACACATTTGCATGATATTCAGTGAAACAATCCACTACTATGCTAATATCAATACTAACACATTAAACTGATGAATACATGCAGCAACATGGATCTAAGGGCCTTTCTAAACTTACATAAGGTGTTCAATAAGTAATGCCTCCAAATTTATTTACAAGCCCAGGGGCAATGTATCAAAATAAAAATTAACAAGAATAAAGCCTAGGATGTAGGCTTGAAGTAACAAATATTACTTTTCTACATAGGCACCCTGATGTTCGATCCAGAGGTGCCAACGATGAAAAAGTTTTTCAAACCCGTTTCGGTAAGATTCTTCTGGTTGTTCTTTGAACCATTTCCTCGTAGCAACTGCAACATCATCATCATAGGTAAAATGAATTCCTTTGAGATGTCTCTTGAGAGTGGAAAATAACCAGAAGTCTGATGGTGCCAAATCTGGACTGTAGGAAGGGTGTTCAA
>APH_1535
AGCATGATTTTCTACCCTGCTGTAAAAAAAGTAGATTGATTTCTGGATGATTTCCCAAGCCAACACAATTGTATTCCATAGCTAGACTGTTTCATGTGATAACCTTACCTTTGAGTTAAAAAAAAAAAAAAACTTCAAGTAACAAAAAATCTTATTACATGAAGCTCTCACACTTCAGGTCCCATTGTACTTTTATAAT-AAAAAAAAAATTACAAGTTGAACTTTACGGGAACAGAAAGTTTTGAAGGATAAGCTATGAACAACGCAGCATAACCAACACACAGACTGCTTCACCACATACTGTACTAGTTCTAATTCTGTTTTTAATTAGAAATATACAAACAATGATCAGACAGAATGCTTAACTACTTACAACTAGCTTTACAAAAAACAGTATCAACAAATTAATAAAACCTCTGGTACAATATCTGAATAACAAATAAATAAATAAACTAAAAAGAAAGTGATCAACAGTTTTCACAAATGCAGCACCATAAAAGAAAAGAAATTTCTCAGGAAGCACAAAGCTTGAAAGAAGCATGCAAAAGTGAAGCAAAGCATGCTGTTACTTTCACAGTATTGCCTTTCAGTTAATATATTCTAACTACGCCATGGCTGTTTAAAACTATAGAAGTTTGCTGAGTTTTAGTCATTATTCAAAGTCCCTTAAAAAGTGTCATAGCAGTTAAAGTTTTATCTTTTACATAAAAGAAAGCCAAGCCAATCAAGGAAGTACTGAGACAGACTTGAAATATGTTCTTCCACCTGTACATTTTGAGGTACATCTGGTTGTGCCACTCCTCTTGGGCTTCCATGTCTCTTTGGACTTCAGATAACTGATTTTCAAGGGAATGTATTTTTTCTTGGGCTCGGTCAAACAACGGCCGCAACTCCAAATACCTATATAAAAAAAATATAAAAACTGCACATGTCCACTTTTGTGAATAAACATTAATACACATTTGCATGATATTCAGTGAAACAATCCACTACTATGCTAATATCAATACTAACACATTAAACTGATGAATACATGCAGCAACATGGATCTAAGGGCCTTTCTAAACTTACATAAGGTGTTCAATAAGTAATGCCTCCAAATTTATTTACAAGCCCAGGGGCAATGTATCAAAATAAAAATTAACAAGAATAAAGCCTAGGATGTAGGCTTGAAGTAACAAATATTACTTTTCTACATAGGCACCCTGATGTTCGATCCAGAGGTGCCAACGATGAAAAAGTTTTTCAAACCCGTTTCGGTAAGATTCTTCTGGTTGTTCTTTGAACCATTTCCTCGTAGCAACTGCAACATCATCATCATAGGTAAAATGAATTCCTTTGAGATGTCTCTTGAGAGTGGAAAATAACCAGAAGTCTGATGGTGCCAAATCTGGACTGTAGGAAGGGTGTTCAA
>APH_1438
------------------------------------------------------------------------------------------------------------------------------------------------------------------------------------------------------------------------------------------------------------------------------------------------------------------------------------------------------------------------------------------------ACAAAAAACAGTATCAACAAATTAATAAAACCTCTGGTACAATATCTGAATAACAAATAAATAAATAAACTAAAAAGAAAGAGATCAACAGTTTTCACAAATGCAGCACCATAAAAGAAAAGAAATTTCTCAGGAAGCACAAAGCTTGAAAGAAGCATGCAAAAGTGAAGCAAAGCATGCTGTTACTTTCACAGTATTGCCTTTCAGTTAATATATTCTAACTACGCCATGGCTGTTTAAAACTATAGAGGTTTGCTGAGTTTTAGTCACTATTCAAAGTCCCTTAAAAAGTGTCATAGCAGTTAAAGTTTTATCTTTTACATAAAAGAAAGCCAAGCCAATCAAGGAAGTACTGAGACAGACTTGAAATATGTTCTTCCACCTGTACATTTTGAGGTACATCTGGTTGTGCCACTCCTCCTGGGCTTCCATGTCTCTTTGGACTTCAGATAACTGATTTTCAAGGGAATGTATTTTTTCTTGGGCTCGGTCAAACAATGGCCGCAACTCCAAATACCTATATAAAAAAAATATAAAAACTGCACATGTCCACTTTTGTGAATAAACATTAATACACATTTGCATGATATTCAGTGAAACAATCCACTACTATGCTAATATCAATACTAACACATTAAACTGATGAATACATGCAGCAACATGGATCTAAGGGCCTTTCTAAACTTACATAAGGTGTTCAATAAGTAATGCCTCCAAATTTATTTACAAGCCCAGGGGCAATGTATCAAAGTAAAAATTAACAAGAATAAAGCCTAGATTGTTGGCTTGAAGTAACAAATATTACTTTTCTACAT------------------------------------------------------------------------------------------------------------------------------------------------------------------------------------------------------------------------
>APH_3177
AGCATGATTTTCTACCCTGCTGTAAAAAAAGTAGATTGATTTCTGGATGATTTCCCAAGCCAACACAATTGTATTCCATAGCTCTACTGTTTCATGTGATAACCTTACCTTTGAGTTAAAAAAAAAAAAAAACTTCAAGTAACAAAAAATCTTATTACACGAAGCTCTCACACTTCAGGTCCCATCGTACTTTTATAATAAAAAAAAAAATTACAAGTTGAACTTTACGGGAACAGAAAGTTTTGAAGGATAAGCTATGAACAACGCAGCATGACCAACACACAGACTGCTTCACCACATACTGTACTAGTTCTAATTCTGTTTTTAATTAGAAATATACAAACAATGATCAGACAGAATGCTTAACTACTTACAACTAGCTTCACAAAAAACAGTATCAACAAATTAATAAAACCTCTGGTACAATATCTGGATAACAAATAAATAAATAAACTAAAAAGAAAGAGATCAACAGTTTTCACAAATGCAGCACCATAAAAGAAAAGAAATTTCTCAGGAAGCACAAAGCTTGAAAGAAGCATGCAAAAGTGAAGCAAAGCATGCTGTTACTTTCACAGTATTGCCTTTCAGTTAATATATTCTAACTACGCCATGGCTGTTTAAAACTATAGAAGTTTGCTGAGTTTTAGTCACTATTCAAAGTCCCTTAAAAAGTGTCATAGCAGTTAAAGTTTTATCTTTTACATAAAAGAAAGCCAAGCCAATCAAGGAAGTACTGAGACAGACTTGAAATATGTTCTTCCACCTGTACATTTTGAGGTACATCTGGTTGTGCCACTCCTCTTGGGCTTCCATGTCTCTTTGGACTTCAGATAACTGATTTTCAAGGGAATGTATTTTTTCTTGGGCTCGGTCAAACAATGGCCGCAACTCCAAATACCTATATAAAAAAAATATAAAAACTGCACATGTCCACTTTTGTGAATAAACATTAATACACATTTGCATGATATTCAGTGAAACAATCCACTACTATGCTAATATCAATACTAACACATTAAACTGATGAATACATGCAGCAACATGGATCTAAGGGCCTTTCTAAACTTACATAAGGTGTTCAATAAGTAATGCCTCCAAATTTATTTACAAGCCCAGGGGCAATGTATCAAAATAAAAATTAACAAGAATAAAGCCTAGGATGTAGGCTTGAAGTAACAAAT--------------------CCCTGACGTTCGATACAGAGGCGCCAACGATGAACAAGTTTTTCAAACCCGTTTCGGTAAAATTCTTCCGGTTGTTCTTTGAACCATTTCCTCGTAGCAGCTGCAACATCATCATCACAGGTGAAATGAGTTCCTTTGAGATGTCTCTTGAGAGCAGAAAATAACCAGAAGTCTGATGGTGCCAAATCTGGACTGTAGGAAGGGTGTTCAA
>APH_5079
-----GATTTTCTACCCTGCTGTAAAAAAAGTAGATTGATTTCTGGATGATTTCCCAAGCCAACACAATTGTATTCCATAGCTCTACTGTTTCATGTGATAACCTTACCTTTGAGTTAAAA-----AAAAAACTTCAAGTAAGAAAAAATCTTATTACATGAAGCTCTCACACTTCAGGTCCCATCGTACTTTTATAAAAAAAAAAAAAATTACAAGTTGAACTTTACGGGAACAGAAAGTTTTGAAGGATAAGCTATGAACAACGCAGCATGACCAACACACAGACTGCTTCACCACATACTGTACTAGTTCTAATTCTGTTTTTAATTAGAAATATACAAACAATGATCAGACAGAATGCTTAACTACTTACAACTAGCTTCACAAAAAACAGTATCAACAAATTAATAAAACCTCTGGTACAATATCTGAATAACAAATAAATAAATAAACTAAAAAGAAAGTGATCAACAGTTTTCACAAATGCAGCACCATAAAAGAAAAGAAATTTCTCAGGAAGCACAAAGCTTGAAAGAAGCATGCAAAAGTGAAGCAAAGCATGCTGTTACTTTCACAGTATTGCCTTTCAGTTAATATATTCTAACTACGCCATGGCTGTTTAAAACTATAGAAGTTTGCTGAGTTTTAGTCACTATTCAAAGTCCCTTAAAAAGTGTCATAGCAGTTAAAGTTTTATCTTTTACATAAAAGAAAGCCAAGCCAATCAAGGAAGTACTGAGACAGACTTGAAATATGTTCTTCCACCTGTACATTTTGAGGTACATCTGGTTGTGCCACTCCTCTTGGGCTTCCATGTCTCTTTGGACTTCAGATAACTGATTTTCAAGGGAATGTATTTTTTCTTGGGCTCGGTCAAACAATGGCCGCAACTCCAAATACCTATATAAAAAAAATATAAAAACTGCACATGTCCACTTTTGTGAATAAACATTAATACACATTTGCATGATATTCAGTGAAACAATCCACTACTATGCTAATATCAATACTAACACATTAAACTGATGAATACATGCAGCAACATGGATCTAAGGGCCTTTCTAAACTTACATAAGGTGTTCAATAAGTAATGCCTCCAAATTTATTTACAAGCCCAGGGGCAATGTATCAAAATAAAAATTAACAAGAATAAAGCCTAGGATGTTGGCTTGAAGTAACAAATATTACTTTTCTACATAGTCACCCTGATGTTCGATACAGAGGTGCCAACGATTAACAAGATTTTCAAACCCGTTTCGGTAAGATTCTTCTGGTTGTTCTTTGAACCATTTCCTCGTAGCAACTGCAACATCATCATCATAGGTAAAATGAATTCCTTTGAGATGTCTCTTGAGAGTGGAAAATAACCAGAAGTCTGATGGTGCCAAATCTGGACTGTAGGAAGGGTGTTCAA
>APH_4029
----------------------------------------------------------------------------------------GTTTCATGTGATAACCTTACCTTTGAGTTAAAAAA---AAAAAAATTCAAGTAACAAAAAATCTTATTACATGAAGCTCTCACACTTCAGGTCCCATCGTACTTTTATAAAAAAAAAAAAAATTACAAGTTGAACTTTACGGGAACAGAAAGTTTTGAAGGATAAGCTATGAACAACGCAGCATGACCAACACACAGACTGCTTCACCACATACTGTACTAGTTCTAATTCTGTTTTTAATTAGAAATATACAAACAATGATCAGACAGAATGCTTAACTACTTACAACTAGCTTCACAAAAAACAGTATCAACAAATTAATAAAACCTCTGGTACAATATCTGAATAACAAATAAATAAATAAACTAAAAAGAAAGTGATCAACAGTTTTCACAAATGCAGCACCATAAAAGAAAAGAAATTTCTCAGGAAGCACAGAGCTTGAAAGAAGCATGCAAAAGTGAAGCAAAGCATGCTGTTACTTTCACAGTATTGCCTTTCAGTTAATATATTCTAACTACGCCATGGCTGTTTAAAACTATAGAAGTTTGCTGAGTTTTAGTCACTATTCAAAGTCCCTTAAAAAGTGTCATAGCAGTTAAAGTTTTATCTTTTACATAAAAGAAAGCCAAGCCAATCAAGGAAGTACTGAGACAGACTTGAAATATGTTCTTCCACCTGTACATTTTGAGGTACATCTGGTTGTGCCACTCCTCTTGGGCTTCCATGTCTCTTTGGACTTCAGATAACTGATTTTCAAGGGAATGTATTTTTTCTTGGGCTCGGTCAAACAATGGCCGCAACTCCAAATACCTATATAAAAAAAATATAAAAACTGCACATGTCCACTTTTGTGAATAAACATTAATACACATTTGCATGATATTCAGTGAAACAATCCACTACTATGCTAATATCAATACTAACACATTAAACTGATGAATACATGCAGCAACATGGATCTAAGGGCCTTTCTAAACTTACATAAGGTGTTCAATAAGTAATGCCTCCAAATTTATTTACAAGCCCAGGGGCAATGTATCAAAATAAAAATTAACAAGAATAAAGCCTAGGATGTAGGCTTGAAGTAACAAATATTACTTTTCTACATAGGCACCCTGATGTTCGATCCAGAGGTG-CAACGATTAACAAGATTTTCAAACCCATTTTGGTAAAATTCTTCTGGTTGTTCTTTGAACCATTTCCTTGTAGCAGCTGCAACTTCATCAACA-AGGTGAAATGAGTTCCTCTGAGATGTCTCTTCAGAGCAGAAAATAACCAGAAGTCTGATGGTGCCAAATCTGGACTG----------------
>APH_4024
AGCATGATTTTCTACCCTGCTGTAAAAAAAGTAGATTGATTTCTGGATGATTTCCCAAGCCAACACAATTGTATTCCATAGCTCTACTGTTTCATGTGATAACCTTACCTTTGAGTTAAAA-----AAAAAAATTCAAGTAACAAAAAATCTTATTACATGAAGCTCTCACACTTCAGGTCCCATCGTACTTTTATAATAAAAAAAAAAATTACAAGTTGAACTTTACGGGAACAGAAAGTTTTGAAGGATAAGCTATGAACAACGCAGCATGACCAACACACAGACTGCTTCACCACATACTGTACTAGTTCTAATTCTGTTTTTAATTAGAAATATACAAACAATGATCAGACAGAATGCTTAACTACTTACAACTAGCTTCACAAAAAACAGTATCAACAAATTAATAAAACCTCTGGTACAATATCTGAATAACAAATAAATAAATAAACTAAAAAGAAAGTGATCAACAGTTTTCACAAATGCAGCACCATAAAAGAAAAGAAATTTCTCAGGAAGCACAAAGCTTGAAAGAAGCATGCAAAAGTGAAGCAAAGCATGCTGTTACTTTCACAGTATTGCCTTTCAGTTAATATATTCTAACTACGCCATGGCTGTTTAAAACTATAGAAGTTTGCTGAGTTTTAGTCACTATTCAAAGTCCCTTAAAAAGTGTCATAGCAGTTAAAGTTTTATCTTTTACATAAAAGAAAGCCAAGCCAATCAAGGAAGTACTGAGACAGACTTGAAATATGTTCTTCCACCTGTACATTTTGAGGTACATCTGGTTGTGCCACTCCTCTTGGGCTTCCATGTCTCTTTGGACTTCAGATAACTGATTTTCAAGGGAATGTATTTTTTCTTGGGCTCGGTCAAACAATGGCCGCAACTCCAAATACCTATATAAAAAAAATATAAAAACTGCACATGTCCACTTTTGTGAATAAACATTAATACACATTTGCATGATATTCAGTGAAACAATCCACTACTATGCTAATATCAATACTAACACATTAAACTGATGAATACATGCAGCAACATGGATCTAAGGGCCTTTCTAAACTTACATAAGGTGTTCAATAAGTAATGCCTCCAAATTTATTTACAAGCCCAGGGGCAATGTATCAAAATAAAAATTAACAAGAATAAAGCCTAGGATGTTGGCTTGAAGTAACAAATATTACTTTTCTACATAGTCACCCTGATGTTCGATCCAGAGGTG-CAACGATGAACAAGTTTTTCAAACCCGTTTCGGTAAGATTCTTCTGGTTGTTCTTTGAACCATTTCCTCGTAGCAGCTGCAACATCATCATCACAGGTGAAATGAGTTCCTTTGAGATGTCTCTTGAGAGCAGAAAATAACCAGAAGTCTGATGGTGCCAAATCTGGACTGTAGGAAGGGTGTTCAA
>APH_5003
-----------------------------------------------------------------------------------------------------ACCTTACCTTTGAGTTAAAAAA---AAAAAAATTCAAGTAACAAAAAATCTTATTACATGAAGCTCTCACACTTCAGGTCCCATCGTACTTTTATAAAAAAAAAAAAAATTACAAGTTGAACTTTACGGGAACAGAAAGTTTTGAAGGATAAGCTATGAACAACGCAGCATGACCAACACACAGACTGCTTCACCACATACTGTACTAGTTCTAATTCTGTTTTTAATTAGAAATATACAAACAATGATCAGACAGAATGCTTAACTACTTACAACTAGCTTCACAAAAAACAGTATCAACAAATTAATAAAACCTCTGGTACAATATCTGAATAACAAATAAATAAATAAACTAAAAAGAAAGTGATCAACAGTTTTCACAAATGCAGCACCATAAAAGAAAAGAAATTTCTCAGGAAGCACAAAGCTTGAAAGAAGCATGCAAAAGTGAAGCAAAGCATGCTGTTACTTTCACAGTATTGCCTTTCAGTTAATATATTCTAACTACGCCATGGCTGTTTAAAACTATAGAAGTTTGCTGAGTTTTAGTCACTATTCAAAGTCCCTTAAAAAGTGTCATAGCAGTTAAAGTTTTATCTTTTACATAAAAGAAAGCCAAGCCAATCAAGGAAGTACTGAGACAGACTTGAAATATGTTCTTCCACCTGTACATTTTGAGGTACATCTGGTTGTGCCACTCCTCTTGGGCTTCCATGTCTCTTTGGACTTCAGATAACTGATTTTCAAGGGAATGTATTTTTTCTTGGGCTCGGTCAAACAATGGCCGCAACTCCAAATACCTATATAAAAAAAATATAAAAACTGCACATGTCCACTTTTGTGAATAAACATTAATACACATTTGCATGATATTCAGTGAAACAATCCACTACTATGCTAATATCAATACTAACACATTAAACTGATGAATACATGCAGCAACATGGATCTAAGGGCCTTTCTAAACTTACATAAGGTGTTCAATAAGTAATGCCTCCAAATTTATTTACAAGCCCAGGGGCAATGTATCAAAATAAAAATTAACAAGAATAAAGCCTAGGATGTAGGCTTGAAGTAACAAATATTACTTTTCTACATAGGCACCCTGATGTTCGATCCAGAGGTG-CAACGATTAACAAGATTTTCAAACCCGTTTCGGTAAGATTCTTCTGGTTGTTCTTTGAACCATTTCCTCGTAGCAACTGCAACATCATCATCATAGGTAAAATGAATTCCTTTGAGATGTCTCTTGAGAGCAGA-----------------------------------------------------
>APH_4005
AGCATGATTTTCTACCCTGCTGTAAAAAAAGTAGATTGATTTCTGGATGATTTCCCAAGCCAACACAATTGTATTCCATAGCTCTACTGTTTCATGTGATAACCTTACCTTTGAGTTAAAAAA---AAAAAAATTCAAGTAACAAAAAATCTTATTACATGAAGCTCTCACACTTCAGGTCCCATCGTACTTTTATAAAAAAAAAAAAAATTACAAGTTGAACTTTACGGGAACAGAAAGTTTTGAAGGATAAGCTATGAACAACGCAGCATGACCAACACACAGACTGCTTCACCACATACTGTACTAGTTCTAATTCTGTTTTTAATTAGAAATATACAAACAATGATCAGACAGAATGCTTAACTACTTACAACTAGCTTCACAAAAAACAGTATCAACAAATTAATAAAACCTCTGGTACAATATCTGAATAACAAATAAATAAATAAACTAAAAAGAAAGTGATCAACAGTTTTCACAAATGCAGCACCATAAAAGAAAAGAAATTTCTCAGGAAGCACAAAGCTTGAAAGAAGCATGCAAAAGTGAAGCAAAGCATGCTGTTACTTTCACAGTATTGCCTTTCAGTTAATATATTCTAACTACGCCATGGCTGTTTAAAACTATAGAAGTTTGCTGAGTTTTAGTCACTATTCAAAGTCCCTTAAAAAGTGTCATAGCAGTTAAAGTTTTATCTTTTACATAAAAGAAAGCCAAGCCAATCAAGGAAGTACTGAGACAGACTTGAAATATGTTCTTCCACCTGTACATTTTGAGGTACATCTGGTTGTGCCACTCCTCTTGGGCTTCCATGTCTCTTTGGACTTCAGATAACTGATTTTCAAGGGAATGTATTTTTTCTTGGGCTCGGTCAAACAATGGCCGCAACTCCAAATACCTATATAAAAAAAATATAAAAACTGCACATGTCCACTTTTGTGAATAAACATTAATACACATTTGCATGATATTCAGTGAAACAATCCACTACTATGCTAATATCAATACTAACACATTAAACTGATGAATACATGCAGCAACATGGATCTAAGGGCCTTTCTAAACTTACATAAGGTGTTCAATAAGTAATGCCTCCAAATTTATTTACAAGCCCAGGGGCAATGTATCAAAATAAAAATTAA------------------------------------------------------------------------------------------------------------------------------------------------------------------------------------------------------------------------------------------------------------------------------
>APH_0683
AGCATGATTTTCTACCCTGCTGTAAAAAAAGTAGATTGATTTCTGGATGATTTCCCAAGCCAACACAATTGTATTCCATAGCTCTACTGTTTCATGTGATAACCTTACCTCTGAGTTAAA------AAAAAACTTCAAGTAACAAAAAATCTTATTACATGAAGCTCTCACACTTCAGGTCCCATCGTACTTTTATAATAAAAAAAAAAATTACAAGTTGAACTTTACGGGAACAGAAAGTTTTGAAGGATAAGCTATGAACAACGCAGCATGACCAACACACAGACTGCTTCACCACATACTGTACTAGTTCTAATTCTGTTTTTAATTAGAAATATACAAACAATGATCAGACAGAATGCTTAACTACTTACAACTAGCTTCACAAAAAACAGTATCAACAAATTAATAAAACCTCTGGTACAATATCTGAATAACAAATAAATAAATAAACTAAAAAGAAAGTGATCAACAGTTTTCACAAATGCAGCACCATAAAAGAAAAGAAATTTCTCAGGAAGCACAAAGCTTGAAAGAAGCATGCAAAAGTGAAGCAAAGCATGCTGTTACTTTCACAGTATTGCCTTTCAGTTAATATATTCTAACTACACCATGGCTGTTTAAAACTATAGAAGTTTGCTGAGTTTTAGTCACTATTCAAAGTCCCTTAAAAAGTGTCATAGCAGTTAAAGTTTTATCTTTTACATAAAAGAAAGCCAAGCCAATCAAGGAAGTACTGAGACAGACTTGAAATATGTTCTTCCACCTGTACATTTTGAGGTACATCTGGTTGTGCCACTCCTCTTGGGCTTCCATGTCTCTTTGGACTTCAGATAACTGATTTTCAAGGGAATGTATTTTTTCTTGGGCTCGGTCAAACAATGGCCGCAACTCCAAATACCTATATAAAAAAAATATAAAAACTGCACATGTCCACTTTTGTGAATAAACATTAATACACATTTGCATGATATTCAGTGAAACAATCCACTACTATGCTAATATCAATACTAACACATTAAACTGATGAATACATGCAGCAACATGGATCTAAGGGCCTTTCTAAACTTACATAAGGTGCTCAATAAGTAATGCCTCCAAATTTATTTACAAGCCCAGGGGCAATGTATCAAAATAAAAATTAACAAGAATAAAGCCTAGGATGTAGGCTTGAAGTAACAAATATTACTTTTCTACATAGGCACCCTCATGTTCGATCCAGAGGTGCCAACGATGAACAAGTTTTTCAAACCCGTTTCGGTAAGATTCTTCTGGTTGTTCTTTGAACCATTTCCTCGTAGCAACTGCA----------------------------------------------------------------------------------------------------------
>APH_0723
AGTATGATTTTCTACCCTGCTGTACAAAAAGTAGATTGATTTCTGGATGATTTCCCAAGCCAACACAACTGTATTCCATAGCTCTACTGTTTCATGTGATAACCTTACTTCTGAGTTAAA------AAAAAACTTCAAGTAACAAAAAATCTTATTACATGAAGCTCTCACACTTCAGGTCCCATCGTACTTTTATAAT-AAAAAAAAAATTACAAGTTGAACTTTACGGGAACAGAAAGTTTTGAAGGATAAGCTATGAACAACGCAGCATGACCAACACACAGACTGCTTCACCACATACTGTACTAGTTCTAATTCTGTTTTTAATTAGAAATATACAAACAATGATCAGACAGAATGCTTAACTACTTACAACTAGCTTCACAAAAAACAGTATCAACAAATTAATAAAACCTCTGGTACAATATCTGAATAACAAATAAATAAATAAACTAAAAAGAAAGTGATCAACAGTTTTCACAAATGCAGCACCATAAAAGAAAAGAAATTTCTCAGGAAGCACAAAGCTTGAAAGAAGCATGCAAAAGTGAAGCAAAGCATGCTGTTACTTTCACAGTATTGCCTTTCAGTTAATATATTCTAACTACGCCATGGCTGTTTAAAACTATAGAAGTTTGCTGAGTTTTAGTCACTATTCAAAGTCCCTTAAAAAGTGTCATAGCAGTTAAAGTTTTATCTTTTACATAAAAGAAAGCCAAGCCAATCAAGGAAGTACTGAGACAGACTTGAAATATGTTCTTCCACCTGTACATTTTGAGGTACATCTGGTTGTGCCACTCCTCTTGGGCTTCCATGTCTCTTTGGACTTCAGATAACTGATTTTCAAGGGAATGTATTTTTTCTTGGGCTCGGTCAAACAATGGCCGCAACTCCAAATACCTATAT-AAAAAAATATAAAAACTGCACATGTCCACTTTTGTGAATAAACATTAATACACATTTGCATGATATTCAGTGAAACAATCCACTACTATGCTAATATCAATACTAACACATTAAACTGATGAATACATGCAGCAACATGGATCTAAGGGCCTTTCTAAACTTACATAAGGTGCTCAATAAGTAATGCCTCCAAATTTATTTACAAGCCCAGGGGCAATGTATCAAAATAAAAATTAACAAGAATAAAGCCTAGGATGTAGGCTTGAAGTAACAAATATTACTTTTCTACATAGGCACCCTGATGTTCGATCCAGAGGTGCCAACGATGAACAAGTTTTTCAAACCCGTTTCGGTAAGATTCTTCTGGTTGTTCTTTGAACCATTTCCTCGTAGCAACTGCAACATCATCATCATAGGTAAAATGAATTCCTTTGAGATGTCTCTTGAGAGTGGAAAATAACCAGAAGTCTGATGGTGCCAAATCTGGACTGTAGGAAGGGTGTTCAA
>APH_5001
------------------------------------------------------------------------------------------------------------------------------AAAAAACTTCAAGTAAGAAAAAATCTTATTACATGAAGCTCTCACACTTCAGGTCCCATCGTACTTTTATAAT-AAAAAAAAAATTACAAGTTGAACTTTACGGGAACAGAAAGTTTTGAAGGATAAGCTATGAACAACGCAGCATGACCAACACACAGACTGCTTCACCACATACTGTACTAGTTCTAATTCTGTTTTTAATTAGAAATATACAAACAATGATCAGACAGAATGCTTAACTACTTACAACTAGCTTCACAAAAAACAGTATCAACAAATTAATAAAACCTCTGGTACAATATCTGAATAACAAATAAATAAATAAACTAAAAAGAAAGTGATCAACAGTTTTCACAAATGCAGCACCATAAAAGAAAAGAAATTTCTCAGGAAGCACAAAGCTTGAAAGAAGCATGCAAAAGTGAAGCAAAGCATGCTGTTACTTTCACAGTATTGCCTTTCAGTTAATATATTCTAACTACGCCATGGCTGTTTAAAACTATAGAAGTTTGCTGAGTTTTAGTCACTATTCAAAGTCCCTTAAAAAGTGTCATAGCAGTTAAAGTTTTATCTTTTACATAAAAGAAAGCCAAGCCAATCAAGGAAGTACTGAGACAGACTTGAAATATGTTCTTCCACCTGTACATTTTGAGGTACATCTGGTTGTGCCACTCCTCTTGGGCTTCCATGTCTCTTTGGACTTCAGATAACTGATTTTCAAGGGAATGTATTTTTTCTTGGGCTCGGTCAAACAATGGCCGCAACTCCAAATACCTATATAAAAAAAATATAAAAACTGCACATGTCCACTTTTGTGAATAAACATTAATACACATTTGCATGATATTCAGTGAAACAATCCACTACTATGCTAATATCAATACTAACACATTAAACTGATGAATACATGCAGCAACATGGATCTAAGGGCCTTTCTAAACTTACATAAGGTGTTCAATAAGTAATGCCTCCAAATTTATTTACAAGCCCAGGGGCAATGTATCAAAATAAAAATTAACAAGAATAAAGCCTAGGATGTAGGCTTGAAGTAACAAATATTACTTTTCTACATAGGCACCCTGATGTTCGATCCAGAGGTGCCAACGATGAACAAGTTTTTCAAACCCGTTTCGGTAAGATTCTTCTGGTTGTTCTTTGAACCATTTCCTCGTAGCAACTGCAACATCATCATCATAGGTAAAATGAATTCCTTTGAGATGTCTCTTGAGAGTGGAAAATAACCAGAAGTCTGATGGTGCCAAATCTGGACTGTAGGAAGGGTGTTCAA
>APH_4021
AGCATGATTTTCTACCCTGCTGTAAAAAAAGTAGATTGATTTCTGGATGATTTCCCAAGCCAACACAATTGTATTCCATAGCTCTACTGTTTCATGTGATAACCTTACCTTTGAGTTAAAAAAAAAAAAAAACTTCAAGTAACAAAAAATCTTATTAAATGAAGCTCTCACACTTCAGGTCCCATCGTACTTTTATAATAAAAAAAAAAATTACAAGTTGAACTTTACGGGAACAGAAAGTTTTGAAGGATAAGCTATGAACAACGCAGCATGACCAACACACAGACTGCTTCACCACATACTGTACTAGTTCTAATTCTGTTTTTAATTAGAAATATACAAACAATGATCAGACAGAATGCTTAACTACTTACAACTAGCTTCACAAAAAACAGTATCAACAAATTAATAAAACCTCTGGTACAATATCTGAATAACAAATAAATAAATAAACTAAAAAGAAAGTGATCAACAGTTTTCACAAATGCAGCACCATAAAAGAAAAGAAATTTCTCAGGAAGCACAAAGCTTGAAAGAAGCATGCAAAAGTGAAGCAAAGCATGCTGTTACTTTCACAGTATTGCCTTTCAGTTAATATATTCTAACTACGCCATGGCTGTTTAAAACTATAGAAGTTTGCTGAGTTTTAGTCACTATTCAAAGTCCCTTAAAAAGTGTCATAGCAGTTAAAGTTTTATCTTTTACATAAAAGAAAGCCAAGCCAATCAAGGAAGTACTGAGACAGACTTGAAATATGTTCTTCCACCTGTACATTTTGAGGTACATCTGGTTGTGCCACTCCTCTTGGGCTTCCATGTCTCTTTGGACTTCAGATAACTGATTTTCAAGGGAATGTATTTTTTCTTGGGCTCGGTCAAACAATGGCCGCAACTCCAAATACCTATATAAAAAAAATATAAAAACTGCAC--GTCCACTTTTGTGAATAAACATTAATACACATTTGCATGATATTCAGTGAAACAATCCACTACTATGCTAATATCAATACTAACACATTAAACTGATGAATACATGCAGCAACATGGATCTAAGGGCCTTTCTAAACTTACATAAGGTGTTCAATAAGTAATGCCTCCAAATTTATTTACAAGCCCAGGGGCAATGTATCAAAATAAAAATTAACAAGAATAAAGCCTAGGATGTAGGCTTGAAGTAACAAATATTACTTTTCTACATAGGCACCCTGATGTTCGATCCAGAGGTGCCAACGATGAACAAGTTTTTCAAACCCGTTTCGGTAAGATTCTTCTGGTTGTTCTTTGAACCATTTCCTCGTAGCAACTGCAACATCATCATCATAGGTAAAATGAATTCCTTTGAGATGTCTCTTGAGAGTGGAAAATAACCAGAAGTCTGATGGTGCCAAATCTGGACTGTAGGAAGGGTGTTCAA
>APH_0136
AGCATGATTTTCTACCCTGCTGTAAAAAAAGTAGATTGATTTCTGGATGATTTCCCAAGCCAACACAATTGTATTCCATAGCTCTACTGTTTCATGTGATAACCTTACCTTTGAGTTAAAAAAAAAAAAAAACTTCAAGTAACAAAAAATCTTATTACATGAAGCTCTCACACTTCAGGTCCCATCGTACTTTTATAATAAAAAAAAAAATTACAAGTTGAACTTTACGGGAACAGAAAGTTTTGAAGGATAAGCTATGAACAACGCAGCATGACCAACACACAGACTGCTTCACCACATACTGTACTAGTTCTAATTCTGTTTTTAATTAGAAATATACAAACAATGATCAGACAGAATGCTTAACTACTTACAACTAGCTTCACAAAAAACAGTATCAACAAATTAATAAAACCTCTGGTACAATATCTGAATAACAAATAAATAAATAAACTAAAAAGAAAGAGATCAACAGTTTTCACAAATGCAGCACCATAAAAGAAAAGAAATTTCTCAGGAAGCACAAAGCTTGAAAGAAGCATGCAAAAGTGAAGCAAAGCATGCTGTTACTTTCACAGTATTGCCTTTCAGTTAATATATTCTAACTACGCCATGGCTGTTTAAAACTATAGAAGTTTGCTGAGTTTTAGTCACTATTCAAAGTCCCTTAAAAAGTGTCATAGCAGTTAAAGTTTTATCTTTTACATAAAAGAAAGCCAAGCCAATCAAGGAAGTACTGAGACAGACTTGAAATATGTTCTTCCACCTGTACATTTTGAGGTACATCTGGTTGTGCCACTCCTCTTGGGCTTCCATGTCTCTTTGGACTTCAGATAACTGATTTTCAAGGGAATGTATTTTTTCTTGGGCTCGGTCAAACAATGGCCGCAACTCCAAATACCTATATAAAAAAAATATAAAAACTGCACATGTCCACTTTTGTGAATAAACATTAATACACATTTGCATGATATTCAGTGAAACAATCCACTACTATGCTAATATCAATACTAACACATTAAACTGATGAATACATGCAGCAACATGGATCTAAGGGCCTTTCTAAACTTACATAAGGTGTTCAATAAGTAATGCCTCCAAATTTATTTACAAGCCCAGGGGCAATGTATCAAAATAAAAATTAACAAGAATAAAGCCTAGGATGTAGGCTTGAAGTAACAAATATTACTTTTCTACATAGGCACCCTGATGTTCGATCCAGAGGTGCCAACGATGAACAAGTTTTTCAAACCCGTTTCGGTAAGATTCTTCTGGTTGTTCTTTGAACCATTTCCTCGTAGCAACTGCAACATCATCATCATAGGTAAAATGAATTCCTTTGAGATGTCTCTTGAGAGTGGAAAATAACCAGAAGTCTGATGGTGCCAAATCTGGACTGTAGGAAGGGTGTTCAA
