# Supplementary material for: ﻿Discovery of a new tarantula species from the Madrean Sky Islands and the first documented instance of syntopy between two montane endemics (Araneae, Theraphosidae, Aphonopelma): a case of prior mistaken identity
Source: Zookeys. 2024 Aug 16;1210:61–98. doi: 10.3897/zookeys.1210.125318 (PMC11344175; doi:10.3897/zookeys.1210.125318)
Supplement: Supplementary material 8 — Phylogenomics files [file zookeys-1210-061_article-125318__-s008.zip › Suppl8/individual_UCE_loci/sl_realigned_uce_2001019.fas]

>APH_0717
-----------------------------------AGTTTCCCTTGCCTACCAAAAAATCCTCAATGTTATCATGGACTCGCGGTATTATACATCAGATCCTAGTCAGGCGTGTTTGTTCATCCTGGGCTTGGATACCTTGGACCGGGACAGTCTTAGTCCCGACTACGTCAGTGATCTGCAGTCTAAATTGGACCGAGTTAAGTACTGGAATAACGGCAGGAACCATGTGATATTTAACTTGTACTCCGGTACTTGGCCGGAATATACTGAAAATTTAGGATTCGATGTTGGAGAGGCAATTCTAGCCAAGGCTAGCATATCGATGTCGAATTTCAGGACAGGATTTGATGTATCAATTCCATTGTTTTCAAAATCACACCCAGAGAAGGGTGGTGAAAGAGGTTATGTCAGTTCTGGTGATATGCCTGCATCTAAAAGGTATCTCCTAGTGTTTAAAGGCAAGAGATATCTTTATGGTATTGGTTCAGAGACGAGGAATTCTTTGTATCATCTTCATAACGGAAAGGATATAATTCTCTTGACTACATGTAAACATGGGAAAAAGTGGAAAGAACTGAAAGATCCAAGGTGTGAAGCAGAAAACAAGGAATATGACAGGTAAGTGAAGTACAGAAAGTATGGCTTTGATTCTGTAGAGTTCATGATAAAGCAGGCATAAGCAACAAAACAAATGATCACATTGGCACAGAAAAATCTGTAAACACACAAACTGTAGTGGATTAATTTGTGCACTTAAAGTATTTTTTTGTAGTAGAAATTTAGCTGTTGTGAAGAACAATGATCTCCAAAAGAAGTGGATGACCTCATTGTCAAATCATGCTGTGATATATACCAAAGAAGAATACTGTGCACAGGATGCCAACAGCTCGTATGATATTTTTCTTTACAGTGTTTATTTTGTGCAACTTGTGTCCTGTGACCATACCTGGGGTGCTTGTGTGAAATGTGAGGATGAGCAATAAATCAG----------------------
>APH_0185
GATTTCAAAGTGTATGTTTACCCTGTGGAGGAGCCAGTTTCCCTTGCCTACCAAAAAATCCTCAATGTTATCATGGACTCTCGGTATTATACATCAGATCCTAGTCAGGCGTGTTTGTTCATCCTGGGCTTGGATACCTTGGACCGGGACAGTCTTAGTCCCGACTACGTCAGTGATCTGCAGTCTAAATTGGACCGAGTTAAGTACTGGAATAACGGCAGGAACCATGTGATATTTAACTTGTACTCCGGTACTTGGCCGGAATATACTGAAAATTTAGGATTCGATGTTGGAGAGGCAATTCTAGCCAAGGCTAGCATATCGATGTCGAATTTCAGGACAGGATTTGATGTATCAATTCCATTGTTTTCAAAATCACACCCAGAGAAGGGTGGTGAAAGAGGTTATGTCAGTTCTGGTGATATGCCTGCATCTAAAAGGTATCTCCTAGTGTTTAAAGGCAAGAGATATCTTTATGGTATTGGTTCAGAGACGAGGAATTCTTTGTATCATCTTCATAACGGAAAGGATATAATTCTCTTGACTACATGTAAACATGGGAAAAAGTGGAAAGAACTGAAAGATCCAAGGTGTGAAGCAGAAAACAAGGAATATGACAGGTAAGTGAAGTACAGAAAGTATGGCTTTGATTCTGTATAGTTCATGATAAAGCAGGCATAAGCAACAAAACAAATGATCACATTGGCACAGAAAAATCTGTAAACACACAAACTGTAGTGGATTAATTTGTGCACTTAAAGTATTTTTTTGTAGTAGAAATTTAGCTGTTGTGAAGAACAATGATCTCCAAAAGAAGTGGATGATGTCATTGTCAAACCATGCTGTGATATATACCAAAGAATAATACTGTGCACAGGATGCCAGCAGCTCGCATGATATTTTTCTTTACAGTGTTTATTTTGTGCAACTTGTGTCCTGTGACCATACCTAGGGTGCTTGTGTGAAATGTGAGGATGAGCAATAAATCAGTATTAATGAAGTGCTGAATGGG
>APH_0186
GATTTCAAAGTGTATGTTTACCCTGTGGAGGAGCCAGTTTCCCTTGCCTACCAAAAAATCCTCAATGTTATCATGGACTCGCGGTATTATACATCAGATCCTAGTCAGGCGTGTTTGTTCATCCTGGGCTTGGATACCTTGGACCGGGACAGTCTTAGTCCCGACTACGTCAGTGATCTGCAGTCTAAATTGGACCGAGTTAAGTACTGGAATAACGGCAGGAACCATGTGATATTTAACTTGTACTCCGGTACTTGGCCGGAATATACTGAAAATTTAGGATTCGATGTTGGAGAGGCAATTCTAGCCAAGGCTAGCATATCGATGTCGAATTTCAGGACAGGATTTGATGTATCAATTCCATTGTTTTCAAAATCACACCCAGAGAAGGGTGGTGAAAGAGGTTATGTCAGTTCTGGTGATATGCCTGCATCTAAAAGGTATCTCCTAGTGTTTAAAGGCAAGAGATATCTTTATGGTATTGGTTCAGAGACGAGGAATTCTTTGTATCATCTTCATAACGGAAAGGATATAATTCTCTTGACTACATGTAAACATGGGAAAAAGTGGAAAGAACTGAAAGATCCAAGGTGTGAAGCAGAAAACAAGGAATATGACAGGTAAGTGAAGTACAGAAAGTATGGCTTTGATTCTGTATAGTTCATGATAAAGCAGGCATAAGCAACAAAACAAATGATCACATTGGCACAGAAAAATCTGTAAACACACAAACTGTAGTGGATTAATTTGTGCACTTAAAGTATTTTTTTGTAGTAGAAATTTAGCTGTTGTGAAGAACAATGATCTCCAAAAGAAGTGGATGACCTCATTGTCAAACCATGCTGTGATATATACCAAAGAATAATACTGTGCACAGGATGCCAGCAGCTCGCATGATATTTTTCTTTACAGTATTTATTTTGTGCAACTTGTGTCCTGTGACCATACCTAGGGTGCTTGTGTGAAATGTGAGGATGAGCAATAAATCAGTATTAATGAAGTGCTGAATGGG
>APH_0674
GATTTCAAAGTGTATGTTTACCCTGTGGAGGAGCCAGTTTCCCTTGCCTACCAAAAAATCCTCAACGTTATCATGGACTCGCGGTATTATACATCAGATCCTAGTCAGGCGTGTTTGTTCATCCTGGGCTTGGATACCTTGGACCGGGACAGTCTTAGTCCCGACTACGTCAGTGATCTGCAGTCTAAATTGGACCGAGTTAAGTACTGGAATAACGGCAGGAACCATGTGATATTTAACTTGTACTCCGGTACTTGGCCGGAATATACTGAAAATTTAGGATTCGATGTTGGAGAGGCAATTCTAGCCAAGGCTAGCATATCGATGTCGAATTTCAGGACAGGATTTGATGTATCAATTCCATTGTTTTCAAAATCACACCCAGAGAAGGGTGGTGAAAGAGGTTATGTCAGTTCTGGTGATATGCCTGCATCTAAAAGGTATCTCCTAGTGTTTAAAGGCAAGAGATATCTTTATGGTATTGGTTCAGAGACGAGGAATTCTTTGTATCATCTTCATAACGGAAAGGATATAATTCTCTTGACTACATGTAAACATGGGAAAAAGTGGAAAGAACTGAAAGATCCAAGGTGTGAAGCAGAAAACAAGGAATATGACAGGTAAGTGAAGTACAGAAAGTATGGCTTTGATTCTGTATAGTTCATGATAAAGCAGGCATAAGCAACAAAACAAATGATCACATTGGCACAGAAAAATCTGTAAACACACAAACTGTAGTGGATTAATTTGTGCACTTAAAGTATTTTTTTGTAGTAGAAATTTAGCTGTTGTGAAGAACAATGATCTCCAAAAGAAGTGGATGACGTCATTGTCAAACCATGCTGTGATATATACCAAAGAATAATACTGTGCACAGGATGCCAGCAGCTCGCATGATATTTTTCTTTACAGTGTTTATTTTGTGCAACTTGTGTCCTGTGACCATACCTAGGGTGCTTGTGTGAAATGTGAGGATGAGCAATAAATCAGTATTAATGAAGTGCATAATGGG
>APH_3188
GATTTCAAAGTGTATGTTTACCCTGTGGAGGAGCCAGTTTCCCTTGCCTACCAAAAAATCCTCAACGTTATCATGGACTCGCGGTATTATACATCAGATCCTAGTCAGGCGTGTTTGTTCATCCTGGGCTTGGATACCTTGGACCGGGACAGTCTTAGTCCCGACTACGTCAGTGATCTGCAGTCTAAATTGGACCGAGTTAAGTACTGGAATAACGGCAGGAACCATGTGATATTTAACTTGTACTCCGGTACTTGGCCGGAATATACTGAAAATTTAGGATTCGATGTTGGAGAGGCAATTCTAGCCAAGGCTAGCATATCGATGTCGAATTTCAGGACAGGATTTGATGTATCAATTCCATTGTTTTCAAAATCACACCCAGAGAAGGGTGGTGAAAGAGGTTATGTCAGTTCTGGTGATATGCCTGCATCTAAAAGGTATCTCCTAGTGTTTAAAGGCAAGAGATATCTTTATGGTATTGGTTCAGAGACGAGGAATTCTTTGTATCATCTTCATAACGGAAAGGATATAATTCTCTTGACTACATGTAAACATGGGAAAAAGTGGAAAGAACTGAAAGATCCAAGGTGTGAAGCAGAAAACAAGGAATATGACAGGTAAGTGAAGTACAGAAAGTATGGCTTTGATTCTGTATAGTTCATGATAAAGCAGGCATAAGCAACAAAACAAATGATCACATTGGCACAGAAAAATCTGTAAACACACAAACTGTAGTGGATTAATTTGTGCACTTAAAGTATTTTTTTGTAGTAGAAATTTAGCTGTTGTGAAGAACAATGATCTCCAAAAGAAGTGGATGACGTCATTGTCAAACCATGCTGTGATATATACCAAAGAATAATACTGTGCACAGGATGCCAGCAGCTCGCATGATATTTTTCTTTACAGTGTTTATTTTGTGCAACTTGTGTCCTGTGACCATACCTAGGGTGCTTGTGTGAAATGTGAGGATGAGCAATAAATCAGTATTAATGAAGTGCTGAATGGG
>APH_3177
GATTTCAAAGTGTATGTTTACCCTGTGGAGGAGCCAGTTTCCCTTGCCTACCAAAAAATCCTCAATGTTATCATGGACTCGCGGTATTATACATCAGATCCTAGTCAGGCGTGTTTGTTCATCCTGGGCTTGGATACCTTGGACCGGGACAGTCTTAGTCCCGACTACGTCAGTGATCTGCAGTCTAAATTGGACCGAGTTAAGTACTGGAATAACGGCAGGAACCATGTGATATTTAACTTGTACTCCGGTACTTGGCCGGAATATACTGAAAATTTAGGATTCGATGTTGGAGAGGCAATTCTAGCCAAGGCTAGCATATCGATGTCGAATTTCAGGACAGGATTTGATGTATCAATTCCATTGTTTTCAAAATCACACCCAGAGAAGGGTGGTGAAAGAGGTTATGTCAGTTCTGGTGATATGCCTGCATCTAAAAGGTATCTCCTAGTGTTTAAAGGCAAGAGATATCTTTATGGTATTGGTTCAGAGACGAGGAATTCTTTGTATCATCTTCATAACGGAAAGGATATAATTCTCTTGACTACATGTAAACATGGGAAAAAGTGGAAAGAACTGAAAGATCCAAGGTGTGAAGCAGAGAACAAGGAATATGACAGGTAAGTGAAGTACAGAAAGTATGGCTTTGATTCTGTATAGTTCATGATAAAGCAGGCATAAGCAACAAAACAAATGATCACACTGGCACAGAAAAATCTGTAAACACACAAACTGTAGTGGATTAATTTGTGCACTTAAAGTA-TTTTTTGTAGTAGAAATTTAGCTGTTGTGAAGAACAATGCTCTCCAAAAGAAGTGGATGACCTCATTTTCAAACCATGCTGTGATATATACCAAAGAATAATACTGTGCACGGGATGCCAGCAGCTCGCATGATATTTTTCTTTACAGTGTTTGTTTTGTGCAACTTGTGTCCTGTGACCATACCTGGGGTGCTTGTGTGAAATGTGAGGATGAGCAATAAATCAGTATTAATGAAGTGCATAATGGG
>APH_0622
-------------------------------------------------------------------------------CGCGGTATTATACATCAGATCCTAGTCAGGCGTGTTTGTTCATCCTGGGCTTGGATACCTTGGACCGGGACAGTCTTAGTCCCGACTACGTCAGTGATCTGCAGTCTAAATTGGACAGAGTTAAGTACTGGAATAACGGCAGGAACCATGTGATATTTAACTTGTACTCCGGTACTTGGCCGGAATATACTGAAAATTTAGGATTCGATGTTGGAGAGGCAATTCTAGCCAAGGCTAGCATATCGATGTCGAATTTCAGGACAGGATTTGATGTATCAATTCCATTGTTTTCAAAATCACACCCAGAGAAGGGTGGTGAAAGAGGTTATGTCAGTTCTGGTGATATGCCTGCATCTAAAAGGTATCTCCTAGTGTTTAAAGGCAAGAGATATCTTTATGGTATTGGTTCAGAGACGAGGAATTCTTTGTATCATCTTCATAACGGAAAGGATATAATTCTCTTGACTACATGTAAACATGGGAAAAAGTGGAAAGAACTGAAAGATCCAAGGTGTGAAGCAGAGAACAAGGAATATGACAGGTAAGTGAAGTACAGAAAGTATGGCTTTGATTCTGTATAGTTCATGATAAAGCAGGCATAAGCAACAAAACAAATGATCACATTGGCACAGAAAAATCTGTAAACACACAAACTGTAGTGGATTAATTTGTGCACTTAAAGTA-TTTTTTGTAGTAGAAATTTAGCTGTTGTGAAGAACAATGCTCTCCAAAAGAAGTGGATGACCTCATTTTCAAACCATGCTGTGATATATACCAAAGAAGAATACTGTGCACGGGATGCCAGCAGCTCGCATGATATTTTTCTTTACAGTGTTTGTTTTGTGCAACTTGTGTCCTGTGACCATACCTGGGGTGCTTGTGTGAAATGTGAGGATGAGCAATAAATCAGTATTAATGAAGTGC--------
>APH_0880
GATTTCAAAGTGTATGTTTACCCTGTGGAGGAGCCAGTTTCCCTTGCCTACCAAAAAATCCTCAATGTTATCATGGACTCGCGGTATTATACATCAGATCCTAGTCAGGCGTGTTTGTTCATCCTGGGCTTGGATACCTTGGACCGGGACAGTCTTAGTCCCGACTACGTCAGTGATCTGCAGTCTAAATTGGACCGAGTTAAGTACTGGAATAACGGCAGGAACCATGTGATATTTAACTTGTACTCCGGTACTTGGCCGGAATATACTGAAAATTTAGGATTCGATGTTGGAGAGGCAATTCTAGCCAAGGCTAGCATATCGATGTCGAATTTCAGGACAGGATTTGATGTATCAATTCCATTGTTTTCAAAATCACACCCAGAGAAGGGTGGTGAAAGAGGTTATGTCAGTTCTGGTGATATGCCTGCATCTAAAAGGTATCTCCTAGTGTTTAAAGGCAAGAGATATCTTTATGGTATTGGTTCAGAGACGAGGAATTCTTTGTATCATCTTCATAACGGAAAGGATATAATTCTCTTGACTACATGTAAACATGGGAAAAAGTGGAAAGAACTGAAAGATCCAAGGTGTGAAGCAGAGAACAAGGAATATGACAGGTAAGTGAAGTACAGAAAGTATGGCTTTGATTCTGTATAGTTCATGATAAAGCAGGCATAAGCAACAAAACAAATGATCACATTGGCGCAGAAAAATCTGTAAACACACAAACTGTAGTGGATTAATTTGTGCACTTAAAGTATTTTTTTGTAGTAGAAATTTAGCTGTTGTGAAGAACAATGCTCTCCAAAAGAAGTGGATGACCTCATTTTCAAACCATGCTGTGATATATACCAAAGAAGAATACTGTGCACGGGATGCCAGCAGCTCGCATGATATTTTTCTTTACAGTGTTTGTTTTGTGCAACTTGTGTCCTGTGACCATACCTGGGGTGCTTGTGTGAAATGTGAGGATGAGCAATAAATCAGTATTAATGAAGTGCATAATGGG
>APH_0723
GATTTCAAAGTGTATGTTTACCCTGTGGAGGAGCCAGTTTCCCTTGCCTACCAAAAAATCCTCAATGTTATCATGGACTCGCGGTATTATACATCAGATCCTAGTCAGGCGTGTTTGTTCATCCTGGGCTTGGATACCTTGGACCGGGACAGTCTTAGTCCCGACTACGTCAGTGATCTGCAGTCTAAATTGGACCGAGTTAAGTACTGGAATAACGGCAGGAACCATGTGATATTTAACTTGTACTCCGGTACTTGGCCGGAATATACTGAAAATTTAGGATTCGATGTTGGAGAGGCAATTCTAGCCAAGGCTAGCATATCGATGTCGAATTTCAGGACAGGATTTGATGTATCAATTCCATTGTTTTCAAAATCACACCCAGAGAAGGGTGGTGAAAGAGGTTATGTCAGTTCTGGTGATATGCCTGCATCTAAAAGGTATCTCCTAGTGTTTAAAGGCAAGAGATATCTTTATGGTATTGGTTCAGAGACGAGGAATTCTTTGTATCATCTTCATAACGGAAAGGATATAATTCTCTTGACTACATGTAAACATGGGAAAAAGTGGAAAGAACTGAAAGATCCAAGGTGTGAAGCAGAGAACAAGGAATATGACAGGTAAGTGAAGTACAGAAAGTATGGCTTTGATTCTGTATAGTTCATGATAAAGCAGGCATAAGCAACAAAACAAATGATCACATTGGTGCAGAAAAATCTGTAAACACACAAACTGTAGTGGATTAATTTGTGCACTTAAAGTATTTTTTTGTAGTAGAAATTTAGCTGTTGTGAAGAACAATGCTCTCCAAAAGAAGTGGATGACCTCATTGTCAAATCATGCTGTGATATATACCAAAGAAGAATACTGTGCACAGGATGCCAACAGCTCGCATGATATTTTTCTTTACAGTGTTTATTTTGTGCAACTTGTGTCCTGTGACCATACCGGGGGTGCTTGTGTGAAATGTGAGGATGAGCAATAAATCAGTATTAATGAAGTGCATAA----
>APH_1602
--------------------------------------------------------------------------------------------------------------------------------------------------------------------------------------------ATTGGACCGAGTTAAGTACTGGAATAACGGCAGGAACCATGTGATATTTAACTTGTACTCCGGTACGTGGCCGGAATATACTGAAAATTTAGGATTCGATGTTGGAGAGGCAATTCTAGCCAAGGCTAGCATATCGATGTCTAATTTCAGGACAGGATTTGATGTATCAATTCCATTGTTTTCAAAATCACACCCAGAGAAGGGTGGTGAAAGAGGTTATGTCAGTTCTGGTGATATGCCTGCATCTAAAAGGTATCTCCTAGTGTTTAAAGGCAAGAGATATCTTTATGGTATTGGTTCAGAGACGAGGAATTCTTTGTATCATCTTCATAACGGAAAGGATATAATTCTCTTGACTACATGTAAACATGGGAAAAAGTGGAAAGAACTGAAAGATCCAAGGTGTGAAGCAGAGAACAAGGAATATGACAGGTAAGTGAAGTACAGAAAGTATGGCTTTGATTCTGTATAGTTCATGATAAAGCAGGCATAAGCAACAAAACAAATGATCACATTGGCGCAGAAAAATCTGTAAACACACAAACTGTAGTGGATTAATTTGTGCACTTAAAGTATTTTTTTGTGGTAGAAATTTAGCTGTTGTGAAGAACAATGCTCTCCAAAAGAAGTGGATGACCTCATTGTCAAATCGTGCTGTGATATATACCAAAGAAGAATACTGTGCACAGGATGCCAACAGCTCGCATGATATTTTTCTTTACAGTGTTTATTTTGTGCAACTTGTGCCCTGTGACCATACCTGGGGTGCTTGTGTGAAAAATGAGGATGAGCAATAAATCGGTATTAATGAAGTGCATAATGGG
>APH_3191
GATTTCAAAGTGTATGTTTACCCTGTGGAGGAGCCAGTTTCCCTTGCCTACCAAAAAATCCTCAATGTTATCATGGACTCGCGGTATTATACATCAGATCCTAGTCAGGCGTGTTTGTTCATCCTGGGCTTGGATACCTTGGACCGGGACAGTCTTAGTCCCGACTACGTCAGTGATCTGCAGTCTAAATTGGACCGAGTTAAGTACTGGAATAACGGCAGGAACCATGTGATATTTAACTTGTACTCCGGTACTTGGCCGGAATATACTGAAAATTTAGGATTCGATGTTGGAGAGGCAATTCTAGCCAAGGCTAGCATATCGATGTCGAATTTCAGGACAGGATTTGATGTATCAATTCCATTGTTTTCAAAATCACACCCAGAGAAGGGTGGTGAAAGAGGTTATGTCAGTTCTGGTGATATGCCTGCATCTAAAAGGTATCTCCTAGTGTTTAAAGGCAAGAGATATCTTTATGGTATTGGTTCGGAGACGAGGAATTCTTTGTATCATCTTCATAACGGAAAGGATATAATTCTCTTGACTACATGTAAACATGGGAAAAAGTGGAAAGAACTGAAAGATCCAAGGTGTGAAGCAGAGAACAAGGAATATGACAGGTAAGTGAAGTACAGAAAATATGGCTTTGATTCTGTATAGTTCATGATAAAGCAGGCATAAGCAACAAAACAAATGATCACATTGGCGCAGAAAAATCTGTAAACACACAAACCGTAGTGGATTAATTTGTGCACTTAAAGTATTTTTTTGTAGTAGAAATTTAGCTGTTGTGAAGAACAATGCTCTCCAAAAGAAGTGGATGACCTCATTGTCAAATCGTGCTGTGATATATACCAAAGAAGAATACTGTGCACAGGATGCCAACAGCTCGCATGATATTTTTCTTTACAGTGTTTATTTTGTGCAACTTGTGCCCTGTGACCATACCTGGGGTGCTTGTGTGAAATGTGAGGATGAGCAATAAATCAG----------------------
>APH_0683
-------------ATGTTTACCCTGTGGAGGAGCCAGTTTCCCTTGCCTACCAAAAAATCCTCAATGTTATCATGGACTCGCGGTATTATACATCAGATCCTAGTCAGGCGTGTTTGTTCATCCTGGGCTTGGATACCTTGGACCGGGACAGTCTTAGTCCCGACTACGTCAGTGATCTGCAGTCTAAATTGGACCGAGTTAAGTACTGGAATAACGGCAGGAACCATGTGATATTTAACTTGTACTCCGGTACGTGGCCGGAATATACTGAAAATTTAGGATTCGATGTTGGAGAGGCAATTCTAGCCAAGGCTAGCATATCGATGTCGAATTTCAGGACAGGATTTGATGTATCAATTCCATTGTTTTCAAAATCACACCCAGAGAAGGGTGGTGAAAGAGGTTATGTCAGTTCTGGTGATATGCCTGCATCTAAAAGGTATCTCCTAGTGTTTAAAGGCAAGAGATATCTTTATGGTATTGGTTCAGAGACGAGGAATTCTTTGTATCATCTTCATAACGGAAAGGATATAATTCTCTTGACTACATGTAAACATGGGAAAAAGTGGAAAGAACTGAAAGATCCAAGGTGTGAAGCAGAGAACAAGGAATATGACAGGTAAGTGAAGTACAGAAAGTATGGCTTTGATTCTGTATAGTTCATGATAAAGCAGGCATAAGCAACAAAACAAATGATCACATTGGCGCAGAAAAATCTGTAAACACACAAACTGTAGTGGATTAATTTGTGCACTTAAAGTATTTTTTTGTGGTAGAAATTTAGCTGTTGTGAAGAACAATGCTCTCCAAAAGAAGTGGATGACCTCATTGTCAAATCGTGCTGTGATATATACCAAAGAAGAATACTGTGCACAGGATGCCAACAGCTCGCATGATATTTTTCTTTACAGTGTTTATTTTGTGCAACTTGTGCCCTGTGACCATACCTGGGGTGCTTGTGTGAAATGTGAGGATGAGCAATAAATTAGTATTAATGAAGTGCATAATGGG
>APH_4021
GATTTCAAAGTGTATGTTTACCCTGTGGAGGAGCCAGTTTCCCTTGCCTACCAAAAAATCCTCAATGTTATCATGGACTCGCGGTATTATACATCAGATCCTAGTCAGGCGTGTTTGTTCATCCTGGGCTTGGATACCTTGGACCGGGACAGTCTTAGTCCCGACTACGTCAGTGATCTGCAGTCTAAATTGGACCGAGTTAAGTACTGGAATAACGGCAGGAACCATGTGATATTTAACTTGTACTCCGGTACTTGGCCGGAATATACTGAAAATTTAGGATTCGATGTTGGAGAGGCAATTCTAGCCAAGGCTAGCATATCGATGTCGAATTTCAGGACAGGATTTGATGTATCAATTCCATTGTTTTCAAAATCACACCCAGAGAAGGGTGGTGAAAGAGGTTATGTCAGTTCTGGTGATATGCCTGCATCTAAAAGGTATCTCCTAGTGTTTAAAGGCAAGAGATATCTTTATGGTATTGGTTCAGAGACGAGGAATTCTTTGTATCATCTTCATAACGGAAAGGATATAATTCTCTTGACTACATGTAAACATGGGAAAAAGTGGAAAGAACTGAAAGATCCAAGGTGTGAAGCAGAGAACAAGGAATATGACAGGTAAGTGAAGTACAGAAAGTATGGCTTTGATTCTGTATAGTTCATGATAAAGCAGGCATAAGCAACAAAACAAATGATCACATTGGCGCAGAAAAATCTGTAAACACACAAACTGTAGTGGATTAATTTGTGCACTTAAAGTATTTTTTTGTAGTAGAAATTTAGCTGTTGTGAAGAACAATGCTCTCCAAAAGAAGTGGATGACCTCATTGTCAAATCGTGCTGTGATATATACCAAAGAAGAATACTGTGCACAGGATGCCAACAGCTCGCATGATATTTTTCTTTACAGTGTTTATTTTGTGCAACTTGTGCCCTGTGACCATACCTGGGGTGCTTGTGTG------------------------------------------------
>APH_5003
GATTTCAAAGTGTATGTTTACCCTGTGGAGGAGCCAGTTTCCCTTGCCTACCAAAAAATCCTCAATGTTATCATGGACTCGCGGTATTATACATCAGATCCTAGTCAGGCGTGTTTGTTCATCCTGGGCTTGGATACCTTGGACCGGGACAGTCTTAGTCCCGACTACGTCAGTGATCTGCAGTCTAAATTGGACCGAGTTAAGTACTGGAATAACGGCAGGAACCATGTGATATTTAACTTGTACTCCGGTACTTGGCCGGAATATACTGAAAATTTAGGATTCGATGTTGGAGAGGCAATTCTAGCCAAGGCTAGCATATCGATGTCGAATTTCAGGACAGGATTTGATGTATCAATTCCATTGTTTTCAAAATCACACCCAGAGAAGGGTGGTGAAAGAGGTTATGTCAGTTCTGGTGATATGCCTGCATCTAAAAGGTATCTCCTAGTGTTTAAAGGCAAGAGATATCTTTATGGTATTGGTTCAGAGACGAGGAATTCTTTGTATCATCTTCATAACGGAAAGGATATAATTCTCTTGACTACATGTAAACATGGGAAAAAGTGGAAAGAACTGAAAGATCCAAGGTGTGAAGCAGAGAACAAGGAATATGACAGGTAAGTGAAGTACAGAAAGTATGGCTTTGATTCTGTATAGTTCATGATAAAGCAGGCATAAGCAACAAAACAAATGATCACATTGGCGCAGAAAAATCTGTAAACACACAAACTGTAGTGGATTAATTTGTGCACTTAAAGTATTTTTTTGTAGTAGAAATTTAGCTGTTGTGAAGAACAATGCTCTCCAAAAGAAGTGGATGACCTCATTGTCAAACCATGCTGTGATATATACCAAAGAATAATACTGTGCACAGGATACCAGCAGCTCGCATGATATTTTTCTTTACAGTGTTTATTTGTTTTAACATGTTTCACATGA--ATACCTCAAGTATGGTCACAGAACATGAGTT---GCACAAGACTAACCT--ATTTGGTTCTGTATTGG
>APH_0136
GATTTCAAAGTGTATGTTTACCCTGTGTAGGAGCAAGTTTCCCTTGCCTACCAAAAAATCCTCAATGTTATCATGGACTCGCGGTATTATACATCAGATCCTAGTCAGGCGTGTTTGTTCATCCTGGGCTTGGATACCTTGGACCGGGACAGTCTTAGTCCCGACTACGTCAGTGATCTGCAGTCTAAATTGGACCGAGTTAAGTACTGGAATAACGGCAGGAACCATGTGATATTTAACTTGTACTCCGGTACGTGGCCGGAATATACTGAAAATTTAGGATTCGATGTTGGAGAGGCAATTCTAGCCAAGGCTAGCATATCGATGTCGAATTTCAGGACAGGATTTGATGTATCAATTCCATTGTTTTCAAAATCACACCCAGAGAAGGGTGGTGAAAGAGGTTATGTCAGTTCTGGTGATATGCCTGCATCTAAAAGGTATCTCCTAGTGTTTAAAGGCAAGAGATATCTTTATGGTATTGGTTCAGAGACGAGGAATTCTTTGTATCATCTTCATAACGGAAAGGATATAATTCTCTTGACTACATGTAAACATGGGAAAAAGTGGAAAGAACTGAAAGATCCAAGGTGTGAAGCAGAGAACAAGGAATATGACAGGTAAGTGAAGTACAGAAAGTATGGCTTTGATTCTGTATAGTTCATGATAAAGCAGGCATAAGCAACAAAACAAATGATCACATTGGCGCAGAAAAATCTGTAAACACACAAACTGTAGTGGATTAATTTGTGCACTTAAAGTATTTTTTTGTAGTAGAAATTTAGCTGTTGTGAAGAACAATGCCCTCCAAAAGAAGTGGATGACCTCATTGTCAAATCATGCTGTGAT-------------------------------------------------------------------------------------------------------------------------------------------------------------------
>APH_5001
----------------------------------------------------------TCCTCAATGTTATCATGGACTCGCGGTATTATACATCAGATCCTAGTCAGGCGTGTTTGTTCATCCTGGGCTTGGATACCTTGGACCGGGACAGTCTTAGTCCCGACTACGTCAGTGATCTGCAGTCTAAATTGGACCGAGTTAAGTACTGGAATAACGGCAGGAACCATGTGATATTTAACTTGTACTCCGGTACTTGGCCGGAATATACTGAAAATTTAGGATTCGATGTTGGAGAGGCAATTCTAGCCAAGGCTAGCATATCGATGTCGAATTTCAGGACAGGATTTGATGTATCAATTCCATTGTTTTCAAAATCACACCCAGAGAAGGGTGGTGAAAGAGGTTATGTCAGTTCTGGTGATATGCCTGCATCTAAAAGGTATCTCCTAGTGTTTAAAGGCAAGAGATATCTTTATGGTATTGGTTCAGAGACGAGGAATTCTTTGTATCATCTTCATAACGGAAAGGATATAATTCTCTTGACTACATGTAAACATGGGAAAAAGTGGAAAGAACTGAAAGATCCAAGGTGTGAAGCAGAGAACAAGGAATATGACAGGTAAGTGAAGTACAGAAAGTATGGCTTTGATTCTGTATAGTTCATGATAAAGCAGGCATAAGCAACAAAACAAATGATCACATTGGCGCAGAAAAATCTGTAAACACACAAACTGTAGTGGATTAATTTGTGCACTTAAAGTATTTTTTTGTAGTAGAAATTTAGCTGTTGTGAAGAACAATGCTCTCCAAAAGAAGTGGATGACCTCAATGTCAAACCATGCTGTGATATATACCAAAGAATAATACTGTGCACAGGATGCCAGCAGGTCGCATGATATTTTTCTTTACAGTGTTTATTTTGTGCAACTTGTGTCCTGTGACCATACC---------------------------------------------------------------
>APH_4024
------------------------------------------------------------------------------------------ACATCAGATCCTAGTCAGGCGTGTTTGTTCATCCTGGGCTTGGATACCTTGGACCGGGACAGTCTTAGTCCCGACTACGTCAGTGATCTGCAGTCTAAATTGGACCGAGTTAAGTACTGGAATAACGGCAGGAACCATGTGATATTTAACTTGTACTCCGGTACTTGGCCGGAATATACTGAAAATTTAGGATTCGATGTTGGAGAGGCAATTCTAGCCAAGGCTAGCATATCGATGTCGAATTTCAGGACAGGATTTGATGTATCAATTCCATTGTTTTCAAAATCACACCCAGAGAAGGGTGGTGAAAGAGGTTATGTCAGTTCTGGTGATATGCCTGCATCTAAAAGGTATCTCCTAGTGTTTAAAGGCAAGAGATATCTTTATGGTATTGGTTCAGAGACGAGGAATTCTTTGTATCATCTTCATAACGGAAAGGATATAATTCTCTTGACTACATGTAAACATGGGAAAAAGTGGAAAGAACTGAAAGATCCAAGGTGTGAAGCAGAGAACAAGGAATATGACAGGTAAGTGAAGTACAGAAAGTATGGCTTTGATTCTGTATAGTTCATGATAAAGCAGGCATAAGCAACAAAACAAATGATCACATTGGCGCAGAAAAATCTGTAAACACACAAACCGTAGTGGATTAATTTGTGCACTTAAAGTATTTTTTTGTAGTAGAAATTTAGCTGTTGTGAAGAACAATGCTCTCGAAAAGAAGTGGATGACCTCATTGTCAAACCATGCTGTGATATATACCAAAGAATAATACTGTGCACAGGATACCAGCAGCTCGCATGATATTTTTCTTTACAGTGTTTATTTTGTGCAACTTGTGTCCTGTGACCATACCTGGGGTGCTTGTGTGAAATGTGAGGATGAGCAATAAATCAGTATTAATGAAGTGCATAATGGG
>APH_4029
-------------------------------------------------------------------------------------------------------------------------------------------------------------GTCCCGACTACGTCAGTGATCTGCAGTCTAAATTGGACCGAGTTAAGTACTGGAATAACGGCAGGAACCATGTGATATTTAACTTGTACTCCGGTACTTGGCCGGAATATACTGAAAATTTAGGATTCGATGTTGGAGAGGCAATTCTAGCCAAGGCTAGCATATCGATGTCGAATTTCAGGACAGGATTTGATGTATCAATTCCATTGTTTTCAAAATCACACCCAGAGAAGGGTGGTGAAAGAGGTTATGTCAGTTCTGGTGATATGCCTGCATCTAAAAGGTATCTCCTAGTGTTTAAAGGCAAGAGATATCTTTATGGTATTGGTTCAGAGACGAGGAATTCTTTGTATCATCTTCATAACGGAAAGGATATAATTCTCTTGACTACATGTAAACATGGGAAAAAGTGGAAAGAACTGAAAGATCCAAGGTGTGAAGCAGAGAACAAGGAATATGACAGGTAAGTGAAGTACAGAAAGTATGGCTTTGATTCTGTATAGTTCATGATAAAGCAGGCATAAGCAACAAAACAAATGATCACATTGGCGCAGAAAAATCTGTAAACACACAAACCGTAGTGGATTAATTTGTGCACTTAAAGTATTTTTTTGTAGTAGAAATTTAGCTGTTGTGAAGAACAATGCTCTCCAAAAGAAGTGGATGACCTCAATGTCAAACCATGCTGTGATATATACCAAAGAATAATACTGTGCACAGGATACCAGCAGCTCGCATGATATTTTTCTTTACAGTGTTTATTTTGTGCAACTTGTGTCCTGTGACCATACCTGGGGTGCTTGTGTGAAATGTGAGGGTGAGCAAT-----------------------------
>APH_0772
GATTTCAAAGTGTATGTTTACCCTGTGGAGGAGCCAGTTTCCCTTGCCTACCAAAAAATCCTCAATGTTATCATGGACTCGCGGTATTATACATCAGATCCTAGTCAGGCGTGTTTGTTCATCCTGGGCTTGGATACCTTGGACCGGGACAGTCTTAGTCCCGACTACGTCAGTGATCTGCAGTCTAAATTGGACCGAGTTAAGTACTGGAATAACGGCAGGAACCATGTGATATTTAACTTGTACTCCGGTACTTGGCCGGAATATACTGAAAATTTAGGATTCGATGTTGGAGAGGCAATTCTAGCCAAGGCTAGCATATCGATGTCGAATTTCAGGACAGGATTTGATGTATCAATTCCATTGTTTTCAAAATCACACCCAGAGAAGGGTGGTGAAAGAGGTTATGTCAGTTCTGGTGATATGCCTGCATCTAAAAGGTATCTCCTAGTGTTTAAAGGCAAGAGATATCTTTATGGTATTGGTTCAGAGACGAGGAATTCTTTGTATCATCTTCATAACGGAAAGGATATAATTCTCTTGACTACATGTAAACATGGGAAAAAGTGGAAAGAACTGAAAGATCCAAGGTGTGAAGCAGAGAACAAGGAATATGACAGGTAAGTGAAGTACAGAAAGTATGGCTTTGATTCTGTATAGTTCATGATAAAGCAGGCATAAGCAACAAAACAAATGATCACATTGGCGCAGAAAAATCTGTAAACACACAAACTGTAGTGGATTAATTTGTGCACTTAAAGTATTTTTTTGTAGTAGAAGTTTAGCTGTTGTGAAGAACAATGCTCTCCAAAAGAAGTGGATGACCTCATTGTCAAACCATGCTGTGATATATACCAAAGAATAATACTGTGCACAGGATACCAGCAGCTCGCATGATATTTTTCTTTACAGTGTTTATTTTGTGCAACTTGTGTCCTGTGACCATACCTGGGGTGCTTGTGTGAAATGTGAGGGTGAGCAATAAATCAGTATTAATGAAGTGCATAATGGG
>APH_1535
-------------------------------------------------------AAATCCTCAATGTTATCATGGACTCGCGGTATTATACATCAGATCCTAGTCAGGCGTGTTTGTTCATCCTGGGCTTGGATACCTTGGACCGGGACAGTCTTAGTCCCGACTACGTCAGTGATCTGCAGTCTAAATTGGACCGAGTTAAGTACTGGAATAACGGCAGGAACCATGTGATATTTAACTTGTACTCCGGTACTTGGCCGGAATATACTGAAAATTTAGGATTCGATGTTGGAGAGGCAATTCTAGCCAAGGCTAGCATATCGATGTCGAATTTCAGGACAGGATTTGATGTATCAATTCCATTGTTTTCAAAATCACACCCAGAGAAGGGTGGTGAAAGAGGTTATGTCAGTTCTGGTGATATGCCTGCATCTAAAAGGTATCTCCTAGTGTTTAAAGGCAAGAGATATCTTTATGGTATTGGTTCAGAGACGAGGAATTCTTTGTATCATCTTCATAACGGAAAGGATATAATTCTCTTGACTACATGTAAACATGGGAAAAAGTGGAAAGAACTGAAAGATCCAAGGTGTGAAGCAGAGAACAAGGAATATGACAGGTAAGTGAAGTACAGAAAGTATGGCTTTGATTCTGTATAGTTCATGATAAAGCAGGCATAAGCAACAAAACAAATGATCACATTGGCGCAGAAAAATCTGTAAACACACAAACTGTAGTGGATTAATTTGTGCACTTAAAGTATTTTTTTGTAGTAGAAATTTAGCTGTTGTGAAGAACAATGCTCTCCAAAAGAAGTGGATGACCTCATTGTCAAACCATGCTGTGATATATACCAAAGAATAATACTGTGCACAGGATACCAGCAGCTCGCATGATATTTTTCTTTACAGTGTTTATTTTGTGCAACTTGTGTCCTGTGACCATACCTGGGGTGCTTGTGTGAAATGTGAGGGTGAGCAATAAATCAGTATTAATGAAG-----------
>APH_5079
GATTTCAAAGTGTATGTTTACCCTGTGGAGGAGCCAGTTTCCCTTGCCTACCAAAAAATCCTCAATGTTATCATGGACTCGCGGTATTATACATCAGATCCTAGTCAGGCGTGTTTGTTCATCCTGGGCTTGGATACATTGTACCGGGACAGTCTTAGTCCCGACTACGTCAGTGATCTGCAGTCTAAATTGGACCGAGTTAAGTACTGGAATAACGGCAGGAACCATGTGATATTTAACTTGTACTCCGGTACTTGGCCGGAATATACTGAAAATTTAGGATTCGATGTTGGAGAGGCAATTCTAGCCAAGGCTAGCATATCGATGTCGAATTTCAGGACAGGATTTGATGTATCAATTCCATTGTTTTCAAAATCACACCCAGAGAAGGGTGGTGAAAGAGGTTATGTCAGTTCTGGTGATATGCCTGCATCTAAAAGGTATCTCCTAGTGTTTAAAGGCAAGAGATATCTTTATGGTATTGGTTCAGAGACGAGGAATTCTTTGTATCATCTTCATAACGGAAAGGATATAATTCTCTTGACTACATGTAAACATGGGAAAAAGTGGAAAGAACTGAAAGATCCAAGGTGTGAAGCAGAGAACAAGGAATATGACAGGTAAGTGAAGTACAGAAAGTATGGCTTTGATTCTGTATAGTTCATGATAAAGCAGGCATAAGCAACAAAACAAATGATCACATTGGCGCAGAAAAATCTGTAAACACACAAACTGTAGTGGATTAATTTGTGCACTTAAAGTATTTTTTTGTAGTAGAAATTTAGCTGTTGTGAAGAACAATGCTCTCCAAAAGAAGTGGATGACCTCATTGTCAAACCATGCTGTGATATATACCAAAGAATAATACTGTGCACAGGATACCAGCAGCTCGCATGATATTTTTCTTTACAGTGTTTATTTTGTGCAACTTGTGTCCTGTGACCATACCTGGGGTGCTTGTGTGAAATGTGAGGGTGAGCAATAAATCAGTATTAATGAAGTGCATAATGGG
>APH_4005
----------------------------------------------------------------------------------------------------------------------------------------------------------------------------GTGATCTGCAGTCTAAATTGGACCGAGTTAAGTACTGGAATAACGGCAGGAACCATGTGATATTTAACTTGTACTCCGGTACTTGGCCGGAATATACTGAAAATTTAGGATTCGATGTTGGAGAGGCAATTCTAGCCAAGGCTAGCATATCGATGTCGAATTTCAGGACAGGATTTGATGTATCAATTCCATTGTTTTCAAAATCACACCCAGAGAAGGGTGGTGAAAGAGGTTATGTCAGTTCTGGTGATATGCCTGCATCTAAAAGGTATCTCCTAGTGTTTAAAGGCAAGAGATATCTTTATGGTATTGGTTCAGAGACGAGGAATTCTTTGTATCATCTTCATAACGGAAAGGATATAATTCTCTTGACTACATGTAAACATGGGAAAAAGTGGAAAGAACTGAAAGATCCAAGGTGTGAAGCAGAGAACAAGGAATATGACAGGTAAGTGAAGTACAGAAAGTATGGCTTTGATTCTGTATAGTTCATGATAAAGCAGGCATAAGCAACAAAACAAATGATCACATTGGCGCAGAAAAATCTGTAAACACACAAACTGTAGTGGATTAATTTGTGCACTTAAAGTATTTTTTTGTAGTAGAAATTTAGCTGTTGTGAAGAACAATGCTCTCCAAAAGAAGTGGATGACCTCATTGTCAAACCATGCTGTGATATATACCAAAGAATAATACTGTGCACAGGATACCAGCAGCTCGCATGATATTTTTCTTTACAGTGTTTATTTTGTGCAACTTGTGTCCTGTGACCATACCTGGGGTGCTTGTGTGAAATGTGAGGGTGAGCAATAAATCAGTATTAATGAAGTGCATAATGGG
