# Supplementary material for: ﻿Discovery of a new tarantula species from the Madrean Sky Islands and the first documented instance of syntopy between two montane endemics (Araneae, Theraphosidae, Aphonopelma): a case of prior mistaken identity
Source: Zookeys. 2024 Aug 16;1210:61–98. doi: 10.3897/zookeys.1210.125318 (PMC11344175; doi:10.3897/zookeys.1210.125318)
Supplement: Supplementary material 8 — Phylogenomics files [file zookeys-1210-061_article-125318__-s008.zip › Suppl8/individual_UCE_loci/sl_realigned_uce_2001020.fas]

>APH_0136
GGCACTTCTATCAGTGGCTATAATTTTCCACACTTTTTCAGTCATGTCTGGTCTTTTGCTGTGCCCGGATATTCGCCTTCCAGTGATTCTCTTCCACGACAGTAACGATTATGCTACTCAAACGCACGTGCATGAGACAGGCAATCTTCACCTTTCATTTGCTTCATTTGAAACGTGCCTCCTTCATCCGACGGTATCGGCTGAGTGTTGCCGATATTCGCCCAGTATCTGCTTCCGATATTGGGC---TATTAGCTGCCGATTTCGGGTTTGAATATCAACAATATTTTCCCGATACTGATACCCAGTATTCGCAGAATGTAGAGCATTTGGACATTGATCCGATATCGAAGTGATATTGCTTGGCTACTTGGAAACGTTCAAAGCTATTCACTTAGTCATTTTTATCTGATATAGCTGTGATTATGATATACATGTATGGTTACACAATTGTTAGACTAACAGAGGTCTACCTCTATAGTTTGTGATCGAAAAAAAAATTACTTGATTTTTTTGATCAGTTATGTTGATTAATTTATTATTTTATTTTCAGGTACTACCATTTCCTTTATACACATTACCTAAGCGACATACTGCATAAGACAGTGGACCAATCGCAGAATTGCGAAGACATCCTGCTCAACTTCCTAGTCAGTCACGTGACCAAGCTGCCTCCCATTAAAGTTACTCAGCGCAAGCAGTACAAGGAGGCCATGGTCTCTGGTGGGGGGAGCAGTAAGGCTTTCCCTTCCCCTTGGAATGATCCCGACCATTTCGTCCAGCGTCAGACGTGCATCAACACCTTCGCCAAGATCTTCGGCTACGTCCCGCTTCTCAGATCGAACCTGCGACTGGATCCTGTCCTCTTCAAGGATCCGGTTTCAAACTTACGGAAGCGTTATCGAAAAATGGAACTTGTCGGGAGCTAGTAATAGAACGTGGCCTCCTCGTGTTACTAGCTGTCTGTAGGAAAACAAAAAAATATCAAAAGAGAGAAAAGGACGTGTTATTCATTCAAGCAGAGAACGTACGCAGGCTTCATAGGTGTGTGTTTAAAACGCCGTTTTTTAGCTGCGAGATTGCAGCGACTGACAAAAAAACACCTCCAACTAAACATGTTTGACCAAAGCAATATTACAAGAATACGGAAGAAGGGATAGATCTTCCTGAGCCCTTCAGTTGACAGCAGCCATTTAAAAATCAGCATTTCTTCTACATTCTCCGCCAGGCAGACTTGGAAACCCTGGCATTATTCGAATGTA-GGAATCATGCCACGTGGCGCTCTCCGATTGGTCGATTGAGCTGAGCCATTATGTTCGATGGTGTTTTGCCAAATAAAAGCTACGCACTGTGTTCATTTGGCACGTCATTGCTGACGTCATTTGTGTTTTAGGACTTGAAATTTTATTGATTTTTCTTTTACATGTTCGAATTGAGATTGTTTGATAATATGTCTCAAGCCGTGTTTCAGCGT
>APH_0772
GGCACTTCTATCAGTGGCTATAATTTTCCACACTTTTTCAGTCATGTCTGGTCTTTTGCTGTGCCCTGATATTCGCCTTCCAGTGATTCTCTTCTACGACAGTAACGATTATGCTACTCAAACGCACGGGCATGAGACAGGCAATCTTCACCTTTCATTTGCTTCATTTGAAACGTGCCTCCTTCATCCGACGGTATCGGCTGAGTGTTGCCGATATTGGCCCAGTATCTGCTTCCGATATTGGGCTGATATTAGCTGCCGATTTCGGGTTTGAATATCAACAATATTCCCCCGATACTGATACCCAGTATTCGCAGAATGTAGAGCATTTGGACATTGATCCGATATCGAAGTGATATTACTTGGCTACTTGGAAACGTTCAAAGCTATTCACTTAGTCATTTTTATCTGATATAGCTGTGATTATGATATACATGTATGGTTACACAATTGTTAGACTAACAGAGGTCTACCTCTATAGTTTGTGATCGAAAAAAAAATTACTTGATTTTTTTGATCAGTTATGTTGATTAATTTATTATTTTATTTTCAGGTACTACCATTTCCTTTATACACATTACCTAAGCGACATACTGCATAAGACAGTGGACCAATCGCAGAATTGCGAAGACATCCTGCTCAACTTCCTAGTCAGCCACGTGACCAAGCTGCCTCCCATTAAAGTTACTCAGCGCAAGCAGTACAAGGAGGCCATGGTCTCTGGTGGGGGGAGCAGTAAGGCTTTCCCTTCCCCTTGGAATGATCCCGACCATTTCGTCCAGCGTCAGACGTGCATCAACACCTTCGCCAAGATCTTCGGCTACGTCCCGCTTCTCAGATCGAACCTGCGACTGGATCCTGTCCTCTTCAAGGATCCGGTTTCAAACTTACGGAAGCGTTATCGAAAAATGGAACTTGTCGGGAGCTAGTAATAGAACGTGGCCTCCTCGTGTTACTAGCTGTCTGTAGGAAAACAAAAAAATATCAAAAGAGAGAAAAGGACGTGTTATTCATTCAAGCAGAGAACGTACACAGGCTTCATAGGTGTGTGTTTAAAACGCCGTTGTTTAGCTGCGAGATTGCAGCGACTGACAAAAAAACACCTCCAACTAAACATGTTTGACCAAAGCAATATTACAAGAATACGGAAGAAGGGATAGATCTCCCTGACCCCTTCAGTTGACAGCAGCCATTTAAAAATCAGCATTTCTTCTACATTCTCCGCCAGGCAGACTTGGAAACCCTGGCATTATTCGAATGTAGGGAATCGTGCCACGTGGCGCTCTCCGATTGGTCGATTGAGCTGAGCCATTATGTTCGATGGTGTTTTGCCAAATAAAAGCTACGCACTGTGTTCATTTGGCACGTCATTGCTGACGTCATTTGTGTTTTAGGACTTGAAATTTTATTGATTTTTCTTTTACATGTTCGAATTGAGATTGTTTGATAATATGTCTCAAGCCGTGTTTCAGCGT
>APH_5003
-------------------------------------------------------TTGCTGTGCCCTGATATTCGCCTTCCAGTGATTCTCTTCTACGACAGTAACGATTATGCTACTCAAACGCACGGGCATGAGACAGGCAATCTTCACCTTTCATTTGCTTCATTTGAAACGTGCCTCCTTCATCCGACGGTATCGGCTGAGTGTTGCCGATATTGGCCCAGTATCTGCTTCCGATATTGGGCTGATATTAGCTGCCGATTTCGGGTTTGAATATCAACAATATTCCCCCGATACTGATACCCAGTATTCGCAGAATGTAGAGCATTTGGACATTGATCCGATATCGAAGTGATATTACTTGGCTACTTGGAAACGTTCAAAGCTATTCACTTAGTCATTTTTATCTGATATAGCTGTGATTATGATATACATGTATGGTTACACAATTGTTAGACTAACAGAGGTCTACCTCTATAGTTTGTGATCGAAAAAAAAATTACTTGATTTTTTTGATCAGTTATGTTGATTAATTTATTATTTTATTTTCAGGTACTACCATTTCCTTTATACACATTACCTAAGCGACATACTGCATAAGACAGTGGACCAATCGCAGAATTGCGAAGACATCCTGCTCAACTTCCTAGTCAGCCACGTGACCAAGCTGCCTCCCATTAAAGTTACTCAGCGCAAGCAGTACAAGGAGGCCATGGTCTCTGGTGGGGGGAGCAGTAAGGCTTTCCCTTCCCCTTGGAATGATCCCGACCATTTCGTCCAGCGTCAGACGTGCATCAACACCTTCGCCAAGATCTTCGGCTACGTCCCGCTTCTCAGATCGAACCTGCGACTGGATCCTGTCCTCTTCAAGGATCCGGTTTCAAACTTACGGAAGCGTTATCGAAAAATGGAACTTGTCGGGAGCTAGTAATAGAACGTGGCCTCCTCGTGTTACTAGCTGTCTGTAGGAAAACAAAAAAATATCAAAAGAGAGAAAAGGACGTGTTATTCATTCAAGCAGAGAACGTACACAGGCTTCATAGGTGTGTGTTTAAAACGCCGTTGTTTAGCTGCGAGATTGCAGCGACTGACAAAAAAACACCTCCAACTAAACATGTTTGACCAAAGCAATATTACAAGAATACGGAAGAAGGGATAGATCTCCCTGACCCCTTCAGTTGACAGCAGCCATTTAAAAATCAGCATTTCTTCTACATTCTCCGCCAGGCAGACTTGGAAACCCTGGCATTATTCGAATGTAGGGAATCGTGCCACGTGGCGCTCTCCGATTGGTCGATTGAGCTGAGCCATTATGTTCGATGGTGTTTTGCCAAATAAAAGCTACGCACTGTGTTCATTTGGCACGTCATTGCTGACGTCATTTGTGTTTTAGGACTTGAAATTTTATTGATTTTTCTTTTACATGTTCGAATTGAGATTGTTTGATAATATGTCTCAAGCCGTGTTTCAGC--
>APH_0723
GGCACTTCTATCAGTGGCTATAATTTTCCACACTTTTTCAGTCATGTCTGGTCTTTTGCTGTGCCCTGATATTCGCCTTCCAGTGATTCTCTTCCACGACAGTAACGATTATGCTACTCAAACGCACGTGCATGAGACAGGCAATCTTCACCTTTCATTTGCTTCATTTGAAACGCGCCTCCTTCATCCGACGGTATCGGCTGAGTGTTGCCGATATTGGCCCAGTATCTGCTTCCGATATTGGGCTGATATTAGCTGCCGATTTCGGGTTTGAATATCAACAATATTCCCCCGATACTGATACCCAGTATTCGCAGAATGTAGAGCATTTGGACATTGATCCGATATCGAAGTGATATTGCTTGGCTACTTGGAAACGTTCAAAGCTATTCACTTAGTCATTTTTATCTGATATAGCTGTGATTATGATATACATGTATGGTTACACAATTGTTAGACTAACAGAGGTCTACCTCTATAGTTTGTGATCGAAAAAAAAATTACTTGATTTTTTTTATCAGTTATGTTGATTAATTTATTATTTTATTTTCAGGTACTACCATTTCCTTTATACACATTACCTAAGCGACATACTGCATAAGACAGTGGACCAATCGCAGAATTGCGAAGACATCCTGCTCAACTTCCTAGTCAGCCACGTGACCAAGCTGCCTCCCATTAAAGTTACTCAGCGCAAGCAGTACAAGGAGGCCATGGTCTCTGGTGGGGGGAGCAGTAAGGCTTTCCCTTCCCCTTGGAATGATCCCGACCATTTCGTCCAGCGTCAGACGTGCATCAACACCTTCGCCAAGATCTTCGGCTACGTCCCGCTTCTCAGATCGAACCTGCGACTGGATCCTGTCCTCTTCAAGGATCCGGTTTCAAACTTACGGAAGCGTTATCGAAAAATGGAACTTGTCGGGAGCTAGTAATAGAACGTGGCCTCCTCGTGTTACTAGCTGTCTGTAGGAAAACAAAAAAATATCAAAAGAGAGAAAAGGACGTGTTATTCATTCAAGCAGAGAACGTACACAGGCTTCATAGGTGTGTGTTTAAAACGCCGTTGTTTAGCTGCGAGATTGCAGCGACTGACAAAAAAACACCTCCAACTAAACATGTTTGACCAAAGCAATATTACAAGAATACGGAAGAAGGGATAGATCTCCCTGACCCCTTCAGTTGACAGCAGCCATTTAAAAATCAGCATTTCTTCTACATTCTCCGCCAGGCAGACTTGGAAACCCTGGCATTATTCGAATGTAGGGAATCGTGCCACGTGGCGCTCTCCGATTGGTCGATTGAGCTGAGCCATTATGTTCGATGGTGTTTTGCCAAATAAAAGCTACGCACTGTGTTCATTTGGCACGTCATTGCTGACGTCATTTGTGTTTTAGGACTTGAAATTTTATTGATTTTTCTTTTACATTTTCGAATTGAGATTGTTTGATAATATGTCTCAAGCCGTGTTTCAGCGT
>APH_0880
GGCACTTCTATCAGTGGCTATAATTTTCCACACTTTTTCAGTCATGTCTGGTCTTTTGCTGTGCCCTGATATTCGCCTTCCAGTGATTCTCTTCCACGACAGTAACGATTATGCTACTCAAACGCACGTGCATGAGACAGGCAATCTTCACCTTTCATTTGCTTCATTTGAAACGCGCCTCCTTCATCCGACGGTATCGGCTGAGTGTTGCCGATATTGGCCCAGTATCTGCTTCCGATATTGGGCTGATATTAGCTGCCGATTTCGGGTTTGAATATCAACAATATTCCCCCGATACTGATACCCAGTATTCGCAGAATGTAGAGCATTTGGACATTGATCCGATATCGAAGTGATATTGCTTGGCTACTTGGAAACGTTCAAAGCTATTCACTTAGTCATTTTTATCTGATATAGCTGTGATTATGATATACATGTATGGTTACACAATTGTTAGACTAACAGAGGTCTACCTCTATAGTTTGTGATCGAAAAAAAAATTACTTGATTTTTTTTATCAGTTATGTTGATTAATTTATTATTTTATTTTCAGGTACTACCATTTCCTTTATACACATTACCTAAGCGACATACTGCATAAGACAGTGGACCAATCGCAGAATTGCGAAGACATCCTGCTCAACTTCCTAGTCAGCCACGTGACCAAGCTGCCTCCCATTAAAGTTACTCAGCGCAAGCAGTACAAGGAGGCCATGGTCTCTGGTGGGGGGAGCAGTAAGGCTTTCCCTTCCCCTTGGAATGATCCCGACCATTTCGTCCAGCGTCAGACGTGCATCAACACCTTCGCCAAGATCTTCGGCTACGTCCCGCTTCTCAGATCGAACCTGCGACTGGATCCTGTCCTCTTCAAGGATCCGGTTTCAAACTTACGGAAGCGTTATCGAAAAATGGAACTTGTCGGGAGCTAGTAATAGAACGTGGCCTCCTCGTGTTACTAGCTGTCTGTAGGAAAACAAAAAAATATCAAAAGAGAGAAAAGGACGTGTTATTCATTCAAGCAGAGAACGTACACAGGCTTCATAGGTGTGTGTTTAAAACGCCGTTGTTTAGCTGCGAGATTGCAGCGACTGACAAAAAAACACCTCCAACTAAACATGTTTGACCAAAGCAATATTACAAGAATACGGAAGAAGGGATAGATCTCCCTGACCCCTTCAGTTGACAGCAGCCATTTAAAAATCAGCATTTCTTCTACATTCTCCGCCAGGCAGACTTGGAAACCCTGGCATTATTCGAATGTAGGGAATCGTGCCACGTGGCGCTCTCCGATTGGTCGATTGAGCTGAGCCATTATGTTCGATGGTGTTTTGCCAAATAAAAGCTACGCACTGTGTTCATTTGGCACGTCATTGCTGACGTCATTTGTGTTTTAGGACTTGAAATTTTATTGATTTTTCTTTTACATTTTCGAATTGAGATTGTTTGATAATATGTCTCAAGCCGTGTTTCAGCGT
>APH_0674
GGCACTTCTATCAGTGGCTATAATTTTCCACACTTTTTCAGTCATGTCTGGTCTTTTGCTGTGCCCGGATATTCGCCTTCCAGTGATTCTCTTCCACGACAGTAACGATTATGCTACTCAAACGCATGTGCATGAGACAGGCAATCTTCACCTTTCATTTGCTTCATTTGAAACGTGCCTCCTTCATCCGACGGTATCGGCTGAGTGTTGCCGATATTCGCCCAGTATCTGCTTCCGATATTGGGCTGATATTAGCTGCCGATTTCGGGTTTGAATATCAACAATATTCCCCCGATACTGATACCCAGTATTCGCAGAATGTAGAGCATTTGGACATTGATCCGATATCGAAGTGACATTGCTTGGCTACTTGGAAACGTTCAAAGCTATTC----AGTCATTTTTATCTGATATAGCTGTGATTATGATATACATGTATGGTTACACAATTGTTAGACTAACAGAGGTCTACCTCTATAGTTTGTGATCGAAAAAAAAATTACTTGATTTTTTTGATCAGTTATGTTGATTAATTTATTATTTTATTTTCAGGTACTACCATTTCCTTTATACACATTACCTAAGCGACATACTGCATAAGACAGTGGACCAATCGCAGAATTGCGAAGACATCCTGCTCAACTTCCTAGTCAGCCACGTGACCAAGCTGCCTCCCATTAAAGTTACTCAGCGCAAGCAGTACAAGGAGGCCATGGTCTCTGGTGGGGGGAGCAGTAAGGCTTTCCCTTCCCCTTGGAATGATCCCGACCATTTCGTCCAGCGTCAGACGTGCATCAACACCTTCGCCAAGATCTTCGGCTACGTCCCGCTTCTCAGATCGAACCTGCGACTGGATCCTGTCCTCTTCAAGGATCCGGTTTCAAACTTACGGAAGCGTTATCGAAAAATGGAACTTGTCGGGAGCTAGTAATAGAACGTGGCCTCCTCGTGTTACTAGCTGTCTGTAGGAAAACAAAAAAATATCAAAAGAGAGAAAAGGACGTGTTATTCATTCAAGCAGAGAACGTACACAGGCTTCATAGGTGTGTGTTTAAAACGCCGTTGTTTAGCTGCGAGATTGCAGCGACTGACAAAAAAACACCTCCAACTAAACATGTTTGACCAAAGCAATATTACAAGAATACGGAAGAAGGGATAGATCTCCCTGAGCCCTTCAGTTGACAGCAGCCATTTAAAAATCAGCATTTCTTCTACATTCTCCGCCAGGCAGACTTGGAAACCCTGGCATTATTCGAATGTAGGGAATCGTGCCACGTGGCGCTCTCCGATTGGTCGATTGAGCTGAGCCATTATGTTCGATGGTGTTTTGCCAAATAAAAGCTACGCACTGTGTTCATTTGGCACGTCATTGCTGACGTCATTTGTGTTTTAGGACTTGAAATTTTATTGATTTTTCTTTTACATGTTCGAATTGAGATTGTTTGATAATATGTCTCAAGCCGTGTTTCAGCGT
>APH_0186
GGCACTTCTATCAGTGGCTATAATTTTCCACACTTTTTCAGTCATGTCTGGTCTTTTGCTGTGCCCGGATATTCGCCTTCCAGTGATTCTCTTCCACGACAGTAACGATTATGCTACTCAAACGCATGTGCATGAGACAGGCAATCTTCACCTTTCATTTGCTTCATTTGAAACGTGCCTCCTTCATCCGACGGTATCGGCTGAGTGTTGCCGATATTCGCCCAGTATCTGCTTCCGATATTGGGCTGATATTAGCTGCCGATTTCGGGTTTGAATATCAACAATATTCCCCCGATACTGATACCCAGTATTCGCAGAATGTAGAGCATTTGGACATTGATCCGATATCGAAGTGACATTGCTTGGCTACTTGGAAACGTTCAAAGCTATTCACTTAGTCATTTTTATCTGATATAGCTGTGATTATGATATACATGTATGGTTACACAATTGTTAGACTAACAGAGGTCTACCTCTATAGTTTGTGATCGAAAAAAAAATTACTTGATTTTTTTGATCAGTTATGTTGATTAATTTATTATTTTATTTTCAGGTACTACCATTTCCTTTATACACATTACCTAAGCGACATACTGCATAAGACAGTGGACCAATCGCAGAATTGCGAAGACATCCTGCTCAACTTCCTAGTCAGCCACGTGACCAAGCTGCCTCCCATTAAAGTTACTCAGCGCAAGCAGTACAAGGAGGCCATGGTCTCTGGTGGGGGGAGCAGTAAGGCTTTCCCTTCCCCTTGGAATGATCCCGACCATTTCGTCCAGCGTCAGACGTGCATCAACACCTTCGCCAAGATCTTCGGCTACGTCCCGCTTCTCAGATCGAACCTGCGACTGGATCCTGTCCTCTTCAAGGATCCGGTTTCAAACTTACGGAAGCGTTATCGAAAAATGGAACTTGTCGGGAGCTAGTAATAGAACGTGGCCTCCTCGTGTTACTAGCTGTCTGTAGGAAAACAAAAAAATATCAAAAGAGAGAAAAGGACGTGTTATTCATTCAAGCAGAGAACGTACACAGGCTTCATAGGTGTGTGTTTAAAACGCCGTTGTTTAGCTGCGAGATTGCAGCGACTGACAAAAAAACACCTCCAACTAAACATGTTTGACCAAAGCAATATTACAAGAATACGGAAGAAGGGATAGATCTCCCTGAGCCCTTCAGTTGACAGCAGCCATTTAAAAATCAGCATTTCTTCTACATTCTCCGCCAGGCAGACTTGGAAACCCTGGCATTATTCGAATGTAGGGAATCGTGCCACGTGGCGCTCTCCGATTGGTCGATTGAGCTGAGCCATTATGTTCGATGGTGTTTTGCCAAATAAAAGCTACGCACTGTGTTCATTTGGCACGTCATTGCTGACGTCATTTGTGTTTTAGGACTTGAAATTTTATTGATTTTTCTTTTACATGTTCGAATTGAGATTGTTTGATAATATGTCTCAAGCCGTGTTTCAGCGT
>APH_3188
--------------------------------------------------------------------------------CAGTGATTCTCTTCCACGACAGTAACGATTATGCTACTCAAACGCATGTGCATGAGACAGGCAATCTTCACCTTTCATTTGCTTCATTTGAAACGTGCCTCCTTCATCCGACGGTATCGGCTGAGTGTTGCCGATATTCGCCCAGTATCTGCTTCCGATATTGGGCTGATATTAGCTGCCGATTTCGGGTTTGAATATCAACAATATTCCCCCGATACTGATACCCAGTATTCGCAGAATGTAGAGCATTTGGACATTGATCCGATATCGAAGTGACATTGCTTGGCTACTTGGAAACGTTCAAAGCTATTCACTTAGTCATTTTTATCTGATATAGCTGTGATTATGATATACATGTATGGTTACACAATTGTTAGACTAACAGAGGTCTACCTCTATAGTTTGTGATCGAAAAAAAAATTACTTGATTTTTTTGATCAGTTATGTTGATTAATTTATTATTTTATTTTCAGGTACTACCATTTCCTTTATACACATTACCTAAGCGACATACTGCATAAGACAGTGGACCAATCGCAGAATTGCGAAGACATCCTGCTCAACTTCCTAGTCAGCCACGTGACCAAGCTGCCTCCCATTAAAGTTACTCAGCGCAAGCAGTACAAGGAGGCCATGGTCTCTGGTGGGGGGAGCAGTAAGGCTTTCCCTTCCCCTTGGAATGATCCCGACCATTTCGTCCAGCGTCAGACGTGCATCAACACCTTCGCCAAGATCTTCGGCTACGTCCCGCTTCTCAGATCGAACCTGCGACTGGATCCTGTCCTCTTCAAGGATCCGGTTTCAAACTTACGGAAGCGTTATCGAAAAATGGAACTTGTCGGGAGCTAGTAATAGAACGTGGCCTCCTCGTGTTACTAGCTGTCTGTAGGAAAACAAAAAAATATCAAAAGAGAGAAAAGGACGTGTTATTCATTCAAGCAGAGAACGTACACAGGCTTCATAGGTGTGTGTTTAAAACGCCGTTGTTTAGCTGCGAGATTGCAGCGACTGACAAAAAAACACCTCCAACTAAACATGTTTGACCAAAGCAATATTACAAGAATACGGAAGAAGGGATAGATCTCCCTGAGCCCTTCAGTTGACAGCAGCCATTTAAAAATCAGCATTTCTTCTACATTCTCCGCCAGGCAGACTTGGAAACCCTGGCATTATTCGAATGTAGGGAATCGTGCCACGTGGCGCTCTCCGATTGGTCGATTGAGCTGAGCCATTATGTTCGATGGTGTTTTGCCAAATAAAAGCTACGCACTGTGTTCATTTGGCACGTCATTGCTGACGTCATTTGTGTTTTAGGACTTGAAATTTTATTGATTTTTCTTTTACATGTTCGAATTGAGATTGTTTGATAATATGTCTCAAGCCGTGTTTCAGCGT
>APH_1535
-------------------------------------------------------------------------------CCAGTGATTCTCTTCCACGACAGTAACGATTATGCTACTCAAACGCACGTGCATGAGACAGGCAATCTTCACCTTTCATTTGCTTCATTTGAAACGTGCCTCCTTCATCCGACGGTATCGGCTGAGTGTTGCCGATATTGGCCCAGTATCTGCTTCCGATATTGGGCTGATATTAGCTGCCGATTTCGGGTTTGA-----AACAATATTCCCCCGATACTGATACCAAGTATTCGCAGAATGTAGAGCATTTGGACATTGATCCGATATCGAAGTGATATTGCTTGGCTACTT------GTTCAAAGCTATTCACTTAGTCATTTTTATCTGATATAGCTGTGATTATGATATACATGTATGGTTACACAATTGTTAGACTAACAGAGGTCTACCTCTATAGTTTGTGATCGAAAAAAAAATTACTTGATTTTTTTGATCAGTTATGTTGATTAATTTATTATTTTATTTTCAGGTACTACCATTTCCTTTATACACATTACCTAAGCGACATACTGCATAAGACAGTGGACCAATCGCAGAATTGCGAAGACATCCTGCTCAACTTCCTAGTCAGCCACGTGACCAAGCTGCCTCCCATTAAAGTTACTCAGCGCAAGCAGTACAAGGAGGCCATGGTCTCTGGTGGGGGGAGCAGTAAGGCTTTCCCTTCCCCTTGGAATGATCCCGACCATTTCGTCCAGCGTCAGACGTGCATCAACACCTTCGCCAAGATCTTCGGCTACGTCCCGCTTCTCAGATCGAACCTGCGACTGGATCCTGTCCTCTTCAAGGATCCGGTTTCAAACTTACGGAAGCGTTATCGAAAAATGGAACTTGTCGGGAGCTAGTAATAGAACGTGGCCTCCTCGTGTTACTAGCTGTCTGTAGGAAAACAAAAAAATATCAAAAGAGAGAAAAGGACGTGTTATTCATTCAAGCAGAGAACGTACACAGGCTTCATAGGTGTGTGTTTAAAACGCCGTTGTTTAGCTGCGAGATTGCAGCGACTGACAAAAAAACA---CCAACTAAACATGTTTGACCAAAGCAATATTACAAGAATACGGAAGAAGGGATAGATCTCCCTGACCCCTTCAGTTGACAGCAGCCATTTAAAAATCAGCATTTCTTCTACATTCTCCGCCAGGCAGACTTGGAAACCCTGGCATTATTCGAATGTAGGGAATCGTGCCACGTGGCGCTCTCCGATTGGTCGATTGAGCTGAGCCATTATGTTCGATGGTGTTTTGCCAAATAAAAGCTACGCACTGTGTTCATTTGGCACGTCATTGCTGACGTCATTTGTGTTTTAGGACTTGAAATTTTATTGATTTTTCTT-------------------------------------------------------
>APH_0622
------------------------------------------------------------------------------------------------------------------------------------------------------------------------------------------------------------------------------------------------------------------CCGATTTCGGGTTTGAATATCAACAATATTCCCCCGATACTGATACCCAGTATTCGCAGAATGTAGAGCATTTGGACATTGATCCGATATCGAAGTGATATTGCTTGGCTACTTGGAAACGTTCAAAGCTATTCACTTAGTCATTTTTATCTGATATAGCTGTGATTATGATATACATGTATGGTTACACAATTGTTAGACTAACAGAGGTCTACCTCTATAGTTTGTGATCGAAAAAAAAATTACTTGATTTTTTTGATCAGTTATGTTGATTAATTTATTATTTTATTTTCAGGTACTACCATTTCCTTTATACACATTACCTAAGCGACATACTGCATAAGACAGTGGACCAATCGCAGAATTGCGAAGACATCCTGCTCAACTTCCTAGTCAGCCACGTGACCAAGCTGCCTCCCATTAAAGTTACTCAGCGCAAGCAGTACAAGGAGGCCATGGTCTCTGGTGGGGGGAGCAGTAAGGCTTTCCCTTCCCCTTGGAATGATCCCGACCATTTCGTCCAGCGTCAGACGTGCATCAACACCTTCGCCAAGATCTTCGGCTACGTCCCGCTTCTCAGATCGAACCTGCGACTGGATCCTGTCCTCTTCAAGGATCCGGTTTCAAACTTACGGAAGCGTTATCGAAAAATGGAACTTGTCGGGAGCTAGTAATAGAACGTGGCCTCCTCGTGTTACTAGCTGTCTGTAGGAAAACAAAAAAATATCAAAAGAGAGAAAAGGACGTGTTATTCATTCAAGCAGAGAACGTACACAGGCTTCATAGGTGTGTGTTTAAAACGCCGTTGTTTAGCTGCGAGATTGCAGCGACTGACAAAAAAACACCTCCAACTAAACATGTTTGACCAAAGCAATATTACAAGAATACGGAAGAAGGGATAGATCTCCCTGACCCCTTCAGTTGACAGCAGCCATTTAAAAATCAGCATTTCTTCTACATTCTCCGCCAGGCAGAC-------------------------------------------------------------------------------------------------------------------------------------------------------------------------------------------------------------------------------------------------
>APH_4005
-----------------------------------------------------------------------------------------------------------------------------------------------------------------CTTCATTTGAAACGTGCCTCCTTCATCCGACGGTATCGGCTGAGTGTTGCCGATATTGGCCCAGTATCTGCTGCCGATTTCGAGCTGATATTAGCTGCCGATTTCGGGTTTGAATATCAACAATATTCCCCCGATACTGATACCCAGTATTCGCAGAATGTAGAGCATTTGGACATTGATCCGATATCGAAGTGATATTACTTGGCTACTTGGAAACGTTCAAAGCTATTCACTTAGTCATTTTTATCTGATATAGCTGTGATTATGATATACATGTATGGTTACACAATTGTTAGACTAACAGAGGTCTACCTCTATAGTTTGTGATCGAAAAAAAAATTACTTGATTTTTTTGATCAGTTATGTTGATTAATTTATTATTTTATTTTCAGGTACTACCATTTCCTTTATACACATTACCTAAGCGACATACTGCATAAGACAGTGGACCAATCGCAGAATTGCGAAGACATCCTGCTCAACTTCCTAGTCAGCCACGTGACCAAGCTGCCTCCCATTAAAGTTACTCAGCGCAAGCAGTACAAGGAGGCCATGGTCTCTGGTGGGGGGAGCAGTAAGGCTTTCCCTTCCCCTTGGAATGATCCCGACCATTTCGTCCAGCGTCAGACGTGCATCAACACCTTCGCCAAGATCTTCGGCTACGTCCCGCTTCTCAGATCGAACCTGCGACTGGATCCTGTCCTCTTCAAGGATCCGGTTTCAAACTTACGGAAGCGTTATCGAAAAATGGAACTTGTCGGGAGCTAGTAATAGAACGTGGCCTCCTCGTGTTACTAGCTGTCTGTAGGAAAACAAAAAAATATCAAAAGAGAGAAAAGGACGTGTTATTCATTCAAGCAGAGAACGTACACAGGCTTCATAGGTGTGTGTTTAAAACGCCGTTGTTTAGCTGCGAGATTGCAGCGACTGACAAAAAAACACCTCCAACTAAACATGTTTGACCAAAGCAATATTACAAGAATACGGAAGAAGGGATAGATCTCCCTGACCCCTTCAGTTGACAGCAGCCATTTAAAAATCAGCATTTCTTCTACATTCTCCGCCAGGCAGACTTGGAAACCCTGGCATTATTCGAATGTAGGGAATCGTGCCACGTGGCGCTCTCCGATTGGTCGATTGAGCTGAGCCATTATGTTCGATGGTGTTTTGCCAAATAAAAGCTACGCACTGTGTTCATTTGGCGCGTCATTGCTGACGTCATTTGTGTTTTAGGACTTGAAATTTTATTGATTTTTCTTTTACATGTTCGAATTGAGATTGTTTGATAATATGTCTCAAGCCGTGTTTCAGCGT
>APH_5001
-------------------------------------------------------------------------------------------------------------------------------------------------------------------------------------------------------------------------------AGTATCTGCTTCCGATATTGGGCTGATATTAGCTGCCGATTTCGGGTTTGAATATCAACAATATTCCCCCGATACTGATACCCAGTATTCGCAGAATGTAGAGCATTTGGACATTGATCCGATATCGAAGTGATATTACTTGGCTACTTGGAAACGTTCAAAGCTATTCACTTAGTCATTTTTATCTGATATAGCTGTGATTATGATATACATGTATGGTTACACAATTGTTAGACTAACAGAGGTCTACCTCTATAGTTTGTGATCGAAAAAAAAATTACTTGATTTTTTTGATCAGTTATGTTGATTAATTTATTATTTTATTTTCAGGTACTACCATTTCCTTTATACACATTACCTAAGCGACATACTGCATAAGACAGTGGACCAATCGCAGAATTGCGAAGACATCCTGCTCAACTTCCTAGTCAGCCACGTGACCAAGCTGCCTCCCATTAAAGTTACTCAGCGCAAGCAGTACAAGGAGGCCATGGTCTCTGGTGGGGGGAGCAGTAAGGCTTTCCCTTCCCCTTGGAATGATCCCGACCATTTCGTCCAGCGTCAGACGTGCATCAACACCTTCGCCAAGATCTTCGGCTACGTCCCGCTTCTCAGATCGAACCTGCGACTGGATCCTGTCCTCTTCAAGGATCCGGTTTCAAACTTACGGAAGCGTTATCGAAAAATGGAACTTGTCGGGAGCTAGTAATAGAACGTGGCCTCCTCGTGTTACTAGCTGTCTGTAGGAAAACAAAAAAATATCAAAAGAGAGAAAAGGACGTGTTATTCATTCAAGCAGAGAACGTACACAGGCTTCATAGGTGTGTGTTTAAAACGCCGTTGTTTAGCTGCGAGATTGCAGCGACTGACAAAAAAACACCTCCAACTAAACATGTTTGACCAAAGCAATATTACAAGAATACGGAAGAAGGGATAGATCTCCCTGACCCCTTCAGTTGACAGCAGCCATTTAAAAATCAGCATTTCTTCTACATTCTCCGCCAGGCAGACTTGGAAACCCTGGCATTCTTCGACTGTAGGGAATCGTGCCACGTGGCGCTCTCCGATTGGTCGATTGAGCTGAGCCATTATGTTCGATGGTGTTTTGCCAAATAAACGCTACGCACTGTGTTCATTTGGCGCGTCATTGCTGACGTCATTTGTGTTTTAGGACTTGAAATTTTATTGATTTTTCTTTT-----------------------------------------------------
>APH_3177
GGCACTTCTGTCAGTGGCTATAATTTTCCACACTTTTTCAGTCATGTCTGGTCTTTTGCTGTGCCCTGATATTCGCCTTCCAGTGATTCTCTTCCACGACAGTAACGATTATGCTACTCAAACGCACGTGCATGAGACAGGCAAACTTCACCTTTCATTTGCTTCATTTGAAACGTGCCTCCTTCATCCGACGGTATCGGCTGAGTGTTGCCGATATTGGCCCAGTATCTGCTTCCGATATTGGGCTGATATTAGCTGCCGATTTCGGGTTTGAATATCAACAATATTCCCCCGATACTGATACCCAGTATTCGCAGAATGTAGAGCATTTGGACATTGATCCGATATCGAAGTGATATTGCTTGGCTACTTGGAAACGTTCAAAGCTATTCACTTAGTCATTTTTATCTGATATAGCTGTGATTATGATATACATGTATGGTTACACAATTGTTAGACTAACAGAGGTCTACCTCTATAGTTTGTGATCGAAAAAAAAATTACTTGATTTTTTTGATCAGTTATGTTGATTAATTTATTATTTTATTTTCAGGTACTACCATTTCCTTTATACACATTACCTAAGCGACATACTGCATAAGACAGTGGACCAATCGCAGAATTGCGAAGACATCCTGCTCAACTTCCTAGTCAGCCACGTGACCAAGCTGCCTCCCATTAAAGTTACTCAGCGCAAGCAGTACAAGGAGGCCATGGTCTCTGGTGGGGGGAGCAGTAAGGCTTTCCCTTCCCCTTGGAATGATCCCGACCATTTCGTCCAGCGTCAGACGTGCATCAACACCTTCGCCAAGATCTTCGGCTACGTCCCGCTTCTCAGATCGAACCTGCGACTGGATCCTGTCCTCTTCAAGGATCCGGTTTCAAACTTACGGAAGCGTTATCGAAAAATGGAACTTGTCGGGAGCTAGTAATAGAACGTGGCCTCCTCGTGTTACTAGCTGTCTGTAGGAAAACAAAAAAATATCAAAAGAGAGAAAAGGACGTGTTATTCATTCAAGCAGAGAACGTACGCAGGCTTCATAGGTGTGTGTTTAAAACGCCGTTGTTTAGCTGCGAGATTGCAGCGACTGACAAAAAAACACCTCCAACTAAACATGTTTGACCAAAGCAATATTACAAGAATACGGAAGAAGGGATAGATCTCCCTGACCCCTTCAGTTGACAGCAGCCATTTAAAAATCAGCATTTCTTCTACATTCTCCGCCAGGCAGACTTGGAAACCCTGGCATTATTCGAATGTAGGGAATCGTGCCACGTGGCGCTCTCCGATTGGTCGATTGAGCTGAGCCATTATGTTCGATGGTGTTTTGCCAAATAAAAGCTACGCACTGTGTTCATTTGGCACGTCATTGCTGACGTCATTTGTGTTTTAGGACTTGAAATTTTATTGATTTTTCTTTTACATTTTCGAATTGAGATTGTTTGATAATATGTCTCAAGCCGTGTTTCAGCGT
>APH_1602
GCCACTTCTATCAGTGGCTATAATTTTCCACACTTTTTCAGTCATATCTGGTCTTTTGCTGTGCCCTGATATTCGCCTTCCAGTGATTCTCTTCCACGACAGTAACGATTATGCTACTCAAACGCACGTGCATGAGACAGGCAATCTTCACCTTTCATTTGCTTCATTTGAAACGTGCCTCCTTCATCCGACGGTATCGGCTGAGTGTTGCCGATATTTGCCCAGTATCTGCTTCCGATATTGGGCTGATATTAGCTGCCGATTTCGGGTTTGAATATCAACAATATTCCCCCGATACTGATACCCAGTATTCGCAGAATGTAGAGCATTTGGACATTGATCCGATATCGAAGTGATATTGCTTGGCTACTTGGAAACGTTCAAAGCTATTCACTTAGTCATTTTTATCTGATATAGCTGTGATTATGATATACATGTATGGTTACACAATTGTTAGACTAACAGAGGTCTACCTCTATAGTTTGTGATCGAAAAAAAAATTACTTGATTTTTTTTATCAGTTATGTTGATTAATTTATTATTTTATTTTCAGGTACTACCATTTCCTTTATACACATTACCTAAGCGACATACTGCATAAGACAGTGGACCAATCGCAGAATTGCGAAGACATCCTGCTCAACTTCCTAGTCAGCCACGTGACCAAGCTGCCTCCCATTAAAGTTACTCAGCGCAAGCAGTACAAGGAGGCCATGGTCTCTGGTGGGGGGAGCAGTAAGGCTTTCCCTTCCCCTTGGAATGATCCCGACCATTTCGTCCAGCGTCAGACGTGCATCAACACCTTCGCCAAGATCTTCGGCTACGTCCCGCTTCTCAGATCGAACCTGCGACTGGATCCTGTCCTCTTCAAGGATCCGGTTTCAAACTTACGGAAGCGTTATCGAAAAATGGAACTTGTCGGGAGCTAGTAATAGAACGTGGCCTCCTCGTGTTACTAGCTGTCTGTAGGAAAACAAAAAAATATCAAAAGAGAGAAAAGGACGTGTTATTCATTCAAGCAGAGAACGTACACAGGCTTCATAGGTGTGTGTTTAAAACGCCGTTGTTTAGCTGCGAGATTGCAGCGACTGACAAAAAAACACCTCCAACTAAACATGTTTGACCAAAGCAATATTACAAGAATACGGAAGAAGGGATAGATCTCCCTGACCCCTTCAGTTGACAGCAGCCATTTAAAAATCAGCATTTCTTCTACATTCTCCGCCAGGCAGACTTGGAAACCCTGGCATTATTCGAATGTAGGGAATCGTGCCACGTGGCGCTCTCCGATTGGTCGATTGAGCTGAGCCATTATGTTCGATGGTGTTTTGCCAAATAAAAGCTACGCACTGTGTTCATTTGGCACGTCATTGCTGACGTCATTTGTGTTTTAGGACTTGAAATTTTATTGATTTTTCTTTTACATGTTCGAATTGAGATTGTTTGATAATATGTCTCAAGCCGTGTTTCAGCGT
>APH_5079
GGCGCTTCTATCAGTGGCTATAATTTTCCACACTTTTTCAGTCATGTCTGGTCTTTTGCTGTGCCCTGATATTCGCCTTCCAGTGATTCTCTTCCACGACAGTAACGATTATGCTACTCAAACGCACGTGCATGAGACAGGCAATCTTCACCTTTCATTTGCTTCATTTGAAACGCGCCTCCTTCATCCGACGGTATCGGCTGAGTGTTGCCGATATTGGCCCAGTATCTGCTTCCGA-----------TATTAGCTGCCGATTTCGGGTTTGAATATCAACAATATTCCCCCGATACTGATACCCAGTATTCGCAGAATGTAGAGCATTTGGACATTGATCCGATATCGAAGTGATATTGCTTGGCTACTTGGAAACGTTCAAAGCTATTCACTTAGTCATTTTTATCTGATATAGCTGTGATTATGATATACATGTATGGTTACACAATTGTTAGACTAACAGAGGTCTACCTCTATAGTTTGTGATCGAAAAAAAAATTACTTGATTTTTTTTATCAGTTATGTTGATTAATTTATTATTTTATTTTCAGGTACTACCATTTCCTTTATACACATTACCTAAGCGACATACTGCATAAGACAGTGGACCAATCGCAGAATTGCGAAGACATCCTGCTCAACTTCCTAGTCAGCCACGTGACCAAGCTGCCTCCCATTAAAGTTACTCAGCGCAAGCAGTACAAGGAGGCCATGGTCTCTGGTGGGGGGAGCAGTAAGGCTTTCCCTTCCCCTTGGAATGATCCCGACCATTTCGTCCAGCGTCAGACGTGCATCAACACCTTCGCCAAGATCTTCGGCTACGTCCCGCTTCTCAGATCGAACCTGCGACTGGATCCTGTCCTCTTCAAGGATCCGGTTTCAAACTTACGGAAGCGTTATCGAAAAATGGAACTTGTCGGGAGCTAGTAATAGAACGTGGCCTCCTCGTGTTACTAGCTGTCTGTAGGAAAACAAAAAAATATCAAAAGAGAGAAAAGGACGTGTTATTCATTCAAGCAGAGAACGTACACAGGCTTCATAGGTGTGTGTTTAAAACGCCGTTGTTTAGCTGCGAGATTGCAGCGACTGACAAAAAAACACCTCCAACTAAACATGTTTGACCAAAGCAATATTACAAGAATACGGAAGAAGGGATAGATCTCCCTGACCCCTTCAGTTGACAGCAGCCATTTAAAAATCAGCATCTCTTCTACATTCTCCGCCAGGCAGACTTGGAAACCCTGGCATTATTCGAATGTAGGGAATCGTGCCACGTGGCGCTCTCCGATTGGTCGATTGAGCTGAGCCATTATGTTCGATGGTGTTTTGCCAAATAAAAGCTACGCACTGTGTTCATTTGGCACGTCATTGCTGACGTCATTTGTGTTTTAGGACTTGAAATTTTATT-----------------------------------------------------------------
>APH_0683
GGCACTTCTATCAGTGGCTATAATTTTCCACACATTTTCAGTCATGTCTGGTCTTTTGCTGTGCCCTGATATTCGCCTTCCAGTGATTCTCTTCCACGACAGTAACGATTATGCTACTCAAACGCACGTGCATGAGACAGGCAATCTTCACCTTTCATTTGCTTCATTTGAAACGCGCCTCCTTCATCCGACGGTATCGGCTGAGTGTTGCCGATATTGGCCCAGTATCTGCTTCCGATATTGGGCTGATATTAGCTGCCGATTTCGGGTTTGAATATCAACAATATTCCCCCGATACTGATACCCAGTATTCGCAGAATGTAGAGCATTTGGACATTGATCCGATATCGAAGTGATATTGCTTGGCTACTTGGAAACGTTCAAAGCTATTCACTTAGTCATTTTTATCTGATATAGCTGTGATTATGATATACATGTATGGTTACACGATTGTTAGACTAACAGAGGTCTACCTCTATAGTTTGTGATCGAAAAAAAAATTACTTGATTTTTTTTATCAGTTATGTTGATTAATTTATTATTTTATTTTCAGGTACTACCATTTCCTTTATACACATTACCTAAGCGACATACTGCATAAGACAGTGGACCAATCGCAGAATTGCGAAGACATCCTGCTCAACTTCCTAGTCAGCCACGTGACCAAGCTGCCTCCCATTAAAGTTACTCAGCGCAAGCAGTACAAGGAGGCCATGGTCTCTGGTGGGGGGAGCAGTAAGGCTTTCCCTTCCCCTTGGAATGATCCCGACCATTTCGTCCAGCGTCAGACGTGCATCAACACCTTCGCCAAGATCTTCGGCTACGTCCCGCTTCTCAGATCGAACCTGCGACTGGATCCTGTCCTCTTCAAGGATCCGGTTTCAAACTTACGGAAGCGTTATCGAAAAATGGAACTTGTCGGGAGCTAGTAATAGAACGTGGCCTCCTCGTGTTACTAGCTGTCTGTAGGAAAACAAAAAAATATCAAAAGAGAGAAAAGGACGTGTTATTCATTCAAGCAGAGAACGTACACAGGCTTCATAGGTGTGTGTTTAAAACGCCGTTGTTTAGCTGCGAGATTGCAGCGACTGACAAAAAAACACCTCCAACTAAACATGTTTGACCAAAGCAATATTACAAGAATACGGAAGAAGGGATAGATCTCCCTGACCCCTTCAGTTGACAGCAGCCATTTAAAAATCAGCATTTCTTCTACATTCTCCGCCAGGCAGACTTGGAAACCCTGGCATTATTCGAATGTAGGGAATCGTGCCACGTGGCGCTCTCCGATTGGTCGATTGAGCTGAGCCATTATGTTCGATGGTGTTTTGCCAAATAAAAGCTACGCACTGTGTTCATTTGGCACGTCATTGCTGACGTCATTTGTGTTTTAGGACTTGAAATTTTATTGATTTTTCTTTTACATTTTCGAATTGAGATTGTTTGATAATATGTCTCAAGCCGTGTTTCAGCGT
>APH_0185
GGCACTTCTATCAGTGGCTATAATTTTCCACACTTTTTCAGTCATGTCTGGTCTTTTGCTGTGCCTGGATATTCGCCTTCCAGTGATTCTCTTCCACGACAGTAACGATTATGCTACTCAAACGCACGTGCATGAGACAGGCAATCTTCACCTTTCATTTGCTTCATTTGAAACGTGCCTCCTTCATCCGACGGTATCGGCTGAGTGTTGCCGATATTCGCCCAGTATCTGCTTCCGATATTGGGCTGATATTAGCTGCCGATTTCGGGTTTGAATATCAACAATATTCCCCCGATACTGATACCCAGTATTCGCAGAATGTAGAGCATTTGGACATTGATCCGATATCGAAGTGACATTGCTTGGCTACTTGGAAACGTTCAAAGCTATTCACTTAGTCATTTTTATCTGATATAGCTGTGATTATGATATACATGTATGGTTACACAATTGTTAGACTAACAGAGGTCTACCTCTATAGTTTGTGATCGAAAAAAAAATTACTTGATTTTTTTGATCAGTTATGTTGATTAATTTATTATTTTATTTTCAGGTACTACCATTTCCTTTATACACATTACCTAAGCGACATACTGCATAAGACAGTGGACCAATCGCAGAATTGCGAAGACATCCTGCTCAACTTCCTAGTCAGCCACGTGACCAAGCTGCCTCCCATTAAAGTTACTCAGCGCAAGCAGTACAAGGAGGCCATGGTCTCTGGTGGGGGGAGCAGTAAGGCTTTCCCTTCCCCTTGGAATGATCCCGACCATTTCGTCCAGCGTCAGACGTGCATCAACACCTTCGCCAAGATCTTCGGCTACGTCCCGCTTCTCAGATCGAACCTGCGACTGGATCCTGTCCTCTTCAAGGATCCGGTTTCAAACTTACGGAAGCGTTATCGAAAAATGGAACTTGTCGGGAGCTAGTAATAGAACGTGGCCTCCTCGTGTTACTAGCTGTCTGTAGGAAAACAAAAAAATATCAAAAGAGAGAAAAGGACGTGTTATTCATTCAAGCAGAGAACGTACACAGGCTTCATAGGTGTGTGTTTAAAACGCCGTTGTTTAGCTGCGAGATTGCAGCGACTGACAAAAAAACACCTCCAACTAAACATGTTTGACCAAAGCAATATTACAAGAATACGGAAGAAGGGATAGATCTCCCTGAGCCCTTCAGTTGACAGCAGCCATTTAAAAATCAGCATTTCTTCTACATTCTCCGCCAGGCAGACTTGGAAACCCTGGCATTATTCGAATGTAGGGAATCGTGCCACGTGGCGCTCTCCGATTGGTCGATTGAGCTGAGCCATTATGTTCGATGGTGTTTTGCCAAATAAAAGCTACGCACTGTGTTCATTTGGCACGTCATTGCTGACGTCATTTGTGTTTTAGGACTTGAAATTTTATTGATTTTTCTTTTACATGTTCGAATTGAGATTGTTTGATAATATGTCTCAAGCCGTGTTTCAGCGT
>APH_0717
GGCACTTCTATCAGTGGCTATAATTTTCCACACTTTTTCAGTCATGTCTGGTCTTTTGCTGTGCCTGGATATTCGCCTTCCAGTGATTCTCTTCCACGACAGTAACGATTATGCTACTCAAACGCACGTGCATGAGACAGGCAATCTTCACCTTTCATTTGCTTCATTTGAAACGTGCCTCCTTCATCCGACGGTATCGGCTGAGTGTTGCCGATATTCGCCCAGTATCTGCTTCCGATATTGGGCTGATATTAGCTGCCGATTTCGGGTTTGAATATCAACAATATTCCCCCGATACTGATACCCAGTATTCGCAGAATGTAGAGCATTTGGACATTGATCCGATATCGAAGTGATATTGCTTGGCTACTTGGAAACGTTCAAAGCTATTCACTTAGTCATTTTTATCTGATATAGCTGTGATTATGATATACATGTATGGTTACACAATTGTTAGACTAACAGAGGTCTACCTCTATAGTTTGTGATCGAAAAAAAAATTACTTGATTTTTTTGATCAGTTATGTTGATTAATTTATTATTTTATTTTCAGGTACTACCATTTCCTTTATACACATTACCTAAGCGACATACTGCATAAGACAGTGGACCAATCGCAGAATTGCGAAGACATCCTGCTCAACTTCCTAGTCAGCCACGTGACCAAGCTGCCTCCCATTAAAGTTACTCAGCGCAAGCAGTACAAGGAGGCCATGGTCTCTGGTGGGGGGAGCAGTAAGGCTTTCCCTTCCCCTTGGAATGATCCCGACCATTTCGTCCAGCGTCAGACGTGCATCAACACCTTCGCCAAGATCTTCGGCTACGTCCCGCTTCTCAGATCGAACCTGCGACTGGATCCTGTCCTCTTCAAGGATCCGGTTTCAAACTTACGGAAGCGTTATCGAAAAATGGAACTTGTCGGGAGCTAGTAATAGAACGTGGCCTCCTCGTGTTACTAGCTGTCTGTAGGAAAACAAAAAAATATCAAAAGAGAGAAAAGGACGTGTTATTCATTCAAGCAGAGAACGTACACAGGCTTCATAGGTGTGTGTTTAAAACGCCGTTGTTTAGCTGCGAGATTGCAGCGACTGACAAAAAAACACCTCCAACTAAACATGTTTGACCAAAGCAATATTACAAGAATACGGAAGAAGGGATAGATCTCCCTGAGCCCTTCAGTTGACAGCAGCCATTTAAAAATCAGCATTTCTTCTACATTCTCCGCCAGGCAGACTTGGAAACCCTGGCATTATTCGAATGTAGGGAATCGTGCCACGTGGCGCTCTCCGATTGGTCGATTGAGCTGAGCCATTATGTTCGATGGTGTTTTGCCAAATAAAAGCTACGCACTGTGTTCATTTGGCACGTCATTGCTGACGTCATTTGTGTTTTAGGACTTGAAATTTTATTGATTTTTCTTTTACATGTTCGAATTGAGATTGTTTGATAATATGTCTCAAGCCGT----------
>APH_4029
-------------------------------------------------------------------------------------------------------------------------------------------------------------------------------------------CCGACGGTATCGGCTGAGTGTTGCCGATATTGGCCCAGTATCTGCTTCCGATATTGGGCTGATATTAGCTGCCGATTTCGGGTTTGAATATCAACAATATTCCCTCGATACTGATACCCAGTATTCGCAGAATGTAGAGCATTTGGACATTGATCCGATATCGAAGTGATATTACTTGGCTACTTGGAAACGTTCAAAGCTATTCACTTAGTCATTTTTATCTGATATAGCTGTGATTATGATATACATGTATGGTTACACAATTGTTAGACTAACAGAGGTCTACCTCTATAGTTTGTGATCGAAAAAAAAATTACTTGATTTTTTTGATCAGTTATGTTGATTAATTTATTATTTTATTTTCAGGTACTACCATTTCCTTTATACACATTACCTAAGCGACATACTGCATAAGACAGTGGACCAATCGCAGAATTGCGAAGACATCCTGCTCAACTTCCTAGTCAGCCACGTGACCAAGCTGCCTCCCATTAAAGTTACTCAGCGCAAGCAGTACAAGGAGGCCATGGTCTCTGGTGGGGGGAGCAGTAAGGCTTTCCCTTCCCCTTGGAATGATCCCGACCATTTCGTCCAGCGTCAGACGTGCATCAACACCTTCGCCAAGATCTTCGGCTACGTCCCGCTTCTCAGATCGAACCTGCGACTGGATCCTGTCCTCTTCAAGGATCCGGTTTCAAACTTACGGAAGCGTTATCGAAAAATGGAACTTGTCGGGAGCTAGTAATAGAACGTGGCCTCCTCGTGTTACTAGCTGTCTGTAGGAAAACAAAAAAATATCAAAAGAGAGAAAAGGACGTGTTATTCATTCAAGCAGAGAACGTACACAGGCTTCATAGGTGTGTGTTTAAAACGCCGTTGTTTAGCTGCGAGATTGCAGCGACTGACAAAAAAACACCTCCAACTAAACATGTTTGACCAAAGCAATATTACAAGAATACGGAAGAAGGGATAGATCTCCCTGACCCCTTCAGTTGACAGCAGCCATTTAAAAATCAGCATTTCTTCTACATTCTCCGCCAGGCAGACTTGGAAACCCTGGCATTATTCGAATGTAGGGAATCGTG-CACGTGGCGCTCTCCGATTGGTCGATTAAGCTGAGCCATTATGT--------------------------------------------------------------------------------------------------------------------------------------------------------------
>APH_3191
-----------------------------------------------------------------------------------------------------------------------------------------------------------------------------------------ATCCGACGGTATCGGCTAAGTGTTGCCGATATTGGCCCAGTATCTGCTTCCGATATTGGGCTGATATTAGCTGCCGATTTCGGGTTTGAATATCAACAATGTTCCCCCGATACTGATACCCAGTATTCGCAGAATGTAGAGCATTTGGACATTGATCCGATATCGAAGTGATATTGCTTGGCTACTTGGAAACGTTCAAAGCTATTCACTTAGTCATTTTTATCTGATATAGCTGTGATTATGATATACATGTATGGTTACACAATTGTTAGACTAACAGAGGTCTACCTCTATAGTTTGTGATCGAAAAAAAAATTACTTGATTTTTTTGATCAGTTATGTTGATTAATTTATTATTTTATTTTCAGGTACTACCATTTCCTTTATACACATTACCTAAGCGACATACTGCATAAGACAGTGGACCAATCGCAGAATTGCGAAGACATCCTGCTCAACTTCCTAGTCAGCCACGTGACCAAGCTGCCTCCCATTAAAGTTACTCAGCGCAAGCAGTACAAGGAGGCCATGGTCTCTGGTGGGGGGAGCAGTAAGGCTTTCCCTTCCCCTTGGAATGATCCCGACCATTTCGTCCAGCGTCAGACGTGCATCAACACCTTCGCCAAGATCTTCGGCTACGTCCCGCTTCTCAGATCGAACCTGCGACTGGATCCTGTCCTCTTCAAGGATCCGGTTTCAAACTTACGGAAGCGTTATCGAAAAATGGAACTTGTCGGGAGCTAGTAATAGAACGTGGCCTCCTCGTGTTACTAGCTGTCTGTAGGAAAACAAAAAAATATCAAAAGAGAGAAAAGGACGTGTTATTCATTCAAGCAGAGAACGTACGCAGGCTTCATAGGTGTGTGTTTAAAACGCCGTTGTTTAGCTGCGAGATTGCAGCGACTGACAAAAAAACACCTCCAACTAAACATGTTTGACCAAAGCAATATTACAAGAATACGGAAGAAGGGATAGATCTCCCTGACCCCTTCAGTTGACAGCAGCCATTTAAAAATCAGCATTTCTTCTACATTCTCCGCCAGGCAGACTTGGAAACCCTGGCATT--------------------------------------------------------------------------------------------------------------------------------------------------------------------------------------------------------------------------------
>APH_4024
GGCACTTCTATCAGTGGCTATAATTTTCCACACTTTTTCAGTCATGTCTGGTCTTTTGCTGTGCCCTGATATTCGCCTTCCAGTGATTCTCTTCTACGACAGTAACGATTATGCTACTCAAACGCACGGGCATGAGACAGGCAATCTTCACCTTTCATTTGCTTCATTTGAAACGTGCCTCCTTCATCCGACGGTATCGGCTGAGTGTTGCCGATATTGGCCCAGTATCTGCTTCCGATATTGGGCTGATATTAGCTGCCGATTTCGGGTTTGAATATCAACAATATTCCCCCGATACTGATACCCAGTATTCGCAGAATGTAGAGCATTTGGACATTGATCCGATATCGAAGTGATATTGCTTGGCTACTTGGAAACGTTCAAAGCTATTCACTTAGTCATTTTTATCTGATATAGCTGTGATTATGATATACATGTATGGTTACACAATTGTTAGACTAACAGAGGTCTACCTCTATAGTTTGTGATCGAAAAAAAAATTACTTGATTTTTTTTATCAGTTATGTTGATTAATTTATTATTTTATTTTCAGGTACTACCATTTCCTTTATACACATTACCTAAGCGACATACTGCATAAGACAGTGGACCAATCGCAGAATTGCGAAGACATCCTGCTCAACTTCCTAGTCAGCCACGTGACCAAGCTGCCTCCCATTAAAGTTACTCAGCGCAAGCAGTACAAGGAGGCCATGGTCTCTGGTGGGGGGAGCAGTAAGGCTTTCCCTTCCCCTTGGAATGATCCCGACCATTTCGTCCAGCGTCAGACGTGCATCAACACCTTCGCCAAGATCTTCGGCTACGTCCCGCTTCTCAGATCGAACCTGCGACTGGATCCTGTCCTCTTCAAGGATCCGGTTTCAAACTTACGGAAGCGTTATCGAAAAATGGAACTTGTCGGGAGCTAGTAATAGAACGTGGCCTCCTCGTGTTACTAGCTGTCTGTAGGAAAACAAAAAAATATCAAAAGAGAGAAAGGGACGTGTTATTCATTCAAGCAGAGAACGTACACAGGCTTCATAGGTGTGTGTTTAAAACGCCGTTGTTTAGCTGCGAGATTGCAGCGACTGACAAAAAAACACCTCCAACTAAACATGTTTGACCAAAGCAATATTACAAGAATACGGAAGAAGGGATAGATCTCCCTGACCCCTTCAGTTGACAGCAGCCATTTAAAAATCAGCATTTCTTCTACATTCTCCGCCAGGCAGACTTGGAAACCCTGGCATTATTCGAATGTAGGGAATCGTG-CACGTGGCGCTCTCCGATTGGTCGATTGAGCTGAGCCATTATGTTCGATGGTGTTTTGCCAAATAAAAGCTACGCACTGTGTTCATTTGGCACGTCATTGCTGACGTCATTTGTGTTTTAGGACTTGAAATTTTATTGATTTTTCTTTTACATGTTCGAATTGAGATTGTTTGATAATATGTCTCAAGCCGTGTTTCAGCGT
>APH_4021
GGCACTTCTGTCAGTGGCTATAATTTTCCACACTTTTTCAGTCATGTCTGGTCTTTTGCTGTGCCCTGATATTTGCCTTCCAGTGATTCTCTTCCACGACAGTAACGATTATGCTACTCAAACGCACGTGCATGAGACAGGCAAACTTCACCTTTCATTTGCTTCATTTGAAACGTGCCTCCTTCATCCGACGGTATCGGCTGAGTGTTGCCGATATTGGCCCAGTATCTGCTTCCGATATTGGGCTGATATTAGCTGCCGATTTCGGGTTTGAATATCAACAATGTTCCCCCGATACTGATACCCAGTATTCGCAGAATGTAGAGCATTTGGACATTGATCCGATATCGAAGTGATATTGCTTGGCTACTTGGAAACGTTCAAAGCTATTCACTTAGTCATTTTTATCTGATATAGCTGTGATTATGATATACATGTATGGTTACACAATTGTTAGACTAACAGAGGTCTACCTCTATAGTTTGTGATCGAAAAAAAAATTACTTGATTTTTTTGATCAGTTATGTTGATTAATTTATTATTTTATTTTCAGGTACTACCATTTCCTTTATACACATTACCTAAGCGACATACTGCATAAGACAGTGGACCAATCGCAGAATTGCGAAGACATCCTGCTCAACTTCCTAGTCAGCCACGTGACCAAGCTGCCTCCCATTAAAGTTACTCAGCGCAAGCAGTACAAGGAGGCCATGGTCTCTGGTGGGGGGAGCAGTAAGGCTTTCCCTTCCCCTTGGAATGATCCCGACCATTTCGTCCAGCGTCAGACGTGCATCAACACCTTCGCCAAGATCTTCGGCTACGTCCCGCTTCTCAGATCGAACCTGCGACTGGATCCTGTCCTCTTCAAGGATCCGGTTTCAAACTTACGGAAGCGTTATCGAAAAATGGAACTTGTCGGGAGCTAGTAATAGAACGTGGCCTCCTCGTGTTACTAGCTGTCTGTAGGAAAACAAAAAAATATCAAAAGAGAGAAAAGGACGTGTTATTCATTCAAGCAGAGAACGTACACAGGCTTCATAGGTGTGTGTTTAAAACGCCGTTGTTTAGCTGCGAGATTGCAGCGACTGACAAAAAAACACCTCCAACTAAACATGTTTGACCAAAGCAATATTACAAGAATACGGAAGAAGGGATAGATCTCCCTGACCCCTTCAGTCGACAGCAGCCATTTAAAAATCAGCATTTCTTCTACATTCTCCGCCAGGCAGACTTGGAAACCCTGGCATTATTCGAATGTAGGGAATCGTGCCACGTGGCGCTCTCCGATTGGTCGATTGAGCTGAGCCATTATGTTCGATGGTGTTTTGCCAAATAAAAGCTACGCACTGTGTTCATTTGGCACGTCATTGCTGACGTCATTTGTGTTTTAGGACTTGAAATTTTATTGATTTTTCTTTTACATGTTCGAATTGAGATTGTTTGATAATATGTCTCAAGCCGTGTTTCAGCGT
>APH_1438
---------------------------------------------------------------------------------------------------------------------------------------------------------------------------------------------------------------------------------------------------------------------------------------------------------------------------------------------------------------------------------------------------------------------------------------------------------------------------------------ACCTCTATAGTTTGTGATCGAAAAAAAAATTACTTGATTTTTTTTATCAGTTATGTTGATTAATTTATTATTTTATTTTCAGGTACTACCATTTCCTTTATACACATTACCTAAGCGACATACTCCATAAGACAGTGGACCAATCGCAGAATTGCGAAGACATCCTGCTCAACTTCCTAGTCAGCCACGTGACCAAGCTGCCTCCCATTAAAGTTACTCAGCGCAAGCAGTACAAGGAGGCCATGGTCTCTGGTGGGGGGAGCAGTAAGGCTTTCCCTTCCCCTTGGAATGATCCCGACCATTTCGTCCAGCGTCAGACGTGCATCAACACCT-----------------------------------------------------------------------------------------------------------------------------------------------------------------------------------------------------------------------------------------------------------------------------------------------------------------------------------------------------------------------------------------------------------------------------------------------------------------------------------------------------------------------------------------------------------------------------------------------------------------------------------------------------------------------------------------------
>APH_1357
----------------------------------------------------------------------------------------------------------------------------------------------------------------------------------------------------------------------------------------------------------------------------------------------------------------------------------------------------------------------------------------------------------------------ATCT----------------------------------------------------------------------------------------------------------------------------------------------------------------------------------------------AGACAGTGGACCAATCGCAGAATTGCGAAGACATCCTGCTCAACTTCCTAGTCAGCCACGTGACCAAGCTGCCTCCCATTAAAGTTACTCAGCGCAAGCAGTACAAGGAGGCCATGGTCTCTGGTGGGGGGAGCAGTAAGGCTTTCCCTTCCCCTTGGAATGATCCCGACCATTTCGTCCAGCGTCAGACGTGCATCAACACCTTCGCCAAGATCTTCGGCTACGTCCCGCTTCTCAGATCGAACCTGCGACTGGATCCTGTCCTCTTCAAGGATCCGGTTTCAAACTTACGGAAGCGTTATCGAAAAATGGAAC--------------------------------------------------------------------------------------------------------------------------------------------------------------------------------------------------------------------------------------------------------------------------------------------------------------------------------------------------------------------------------------------------------------------------------------------------------------------------------------------------------------------------------------------------------------------------------
