# Supplementary material for: ﻿Discovery of a new tarantula species from the Madrean Sky Islands and the first documented instance of syntopy between two montane endemics (Araneae, Theraphosidae, Aphonopelma): a case of prior mistaken identity
Source: Zookeys. 2024 Aug 16;1210:61–98. doi: 10.3897/zookeys.1210.125318 (PMC11344175; doi:10.3897/zookeys.1210.125318)
Supplement: Supplementary material 8 — Phylogenomics files [file zookeys-1210-061_article-125318__-s008.zip › Suppl8/individual_UCE_loci/sl_realigned_uce_20010200.fas]

>APH_1357
------------------------------------------------------------------------------------------------------------------------------------------------------------------------------------------------------------------------------------------------------------------------------------------------------------------------------------------------TACACCTAAGCCTACA-----------------------------------------------------------------------------------------------CTCTTTCCCTACACGA-------------------------------------------------------------------------------------------------------------------------------------------------------CGCTCTTCCGAT-----------CTGTTTGTTTTCCATCTGAATGATTTTAAAATTGATGCCTGTAAATTTACAGATCCTAGATTGTGATATATATGAAAAGGTGAAAGAATACATTCTACTTATAAGCCGGACAGAACTTCTGACATGTGCTGCTTGCCAGTCGTCTTTTAGCATTGTCCAAGAACAAGCTAACATGG--------CTTCT-------------------------------------------------CCGTGTGGG------------------------------------------------------------------------------------------------------GGGTTT---------------------------------------------------------------------------------------------------------------------------------------------------------------------------------------------------------------------------------------------CGGTGG--------------------------------------------------------------------------------------GTCAGCACTACTGTGCCG---------------------------------------------------------------------------GGCGGAGCGAT-----------------------------------------
>APH_3191
-------------------------------------------------------------------------------------------------------------------------------------------------------------------------------------------------------------------------------------------------------------------CATACCTTTTTGAATAGTCTACTGCATTATGTACCATAGACTTGTTTAGTTGGTTTGAGTCATGGTGCCTCGGAGGTTTCATCTGAAACCACAGAGTTTTTCCTCTGACAGGTTATGTTAATGACACTGGTCTAATGCTGGTGGTGGTAGTTCTGTGATCAGAATATGCCAGCGAATGTCCTCATTTGCTGTTTCTCAGTAAAAAAGAATGATCCTTTGTGTTCTATTCAGTGTCACCACTGGGCAGCCATGAATCTCAAAATAGTATGGGTAGCTTTCCTTTTAGTATCTTGTGACTGAGTAAAAGTTGTACTGACACTGGTGTCATTGCAATATGACCTTACCTTTTCTTCCTTGTTCCTTTGATTCAATCAAATACTGTTTGTTTTCTATCTGAATGATTTTAAAATTGATGCCTGTAAATTTACAGATCCTAGATTGTGATATATATGAAAAGGTAAAAGAATACATTCTACTTATAAGCCGGACAGAACTTCTGACATGTGCTGCTTGCCAGTCATCTTTTAGCATTGTCCAAGAACAAGCTAACATGGTATGAAATTTTCTTTCTTGTTGTGCAGCTGTTAACTTTACTCATTATAATCCTGTATATGTACCTTGTGAGTATATGCATCTAAAATCTCCTTAAAATGTAAACTTCTGTAAAACATCAATTTTGAGAGAAAAATTTGGATATGTAAGTGATCACTATATGGTACTACAAAATGGGTTTTAAAATAGATTGACAGATTTAATTGTTTTCCTAATATTATTTGCTTTCTTATATTTCAGGAGCCAGCCCCCCCCCCCCCATCAGAAGTGTTGAAGTATGTGATTTTAAGCAAAACTTGGAATTACTATTTGTAGAAAAATGTTTCAAAACTTCTGAAAAGGAGAGAGGCTGTCTTCCAAAATATCAGGGATAATAAATGCTTAGCCTCTTT---AAAAAAAAATTCCTGGTATTGTACAGTGGTACTAATAATAGGAGACTGTCATAGATTTGTTTATTTCAAAGATGCAAGTTATTTTTGCTTTGTTGAAAAGGAATGTATAATCAGTTCCAGCAACATTAAGTCATATTTGACTTACAGCCTTCTGTCTGTCCATGCATATGCATGCATACAATAATCATCAGGTCAGGATTGGCTT-------------------------------------------------------
>APH_0674
AAAGAAATTTAAAATCAGTTAAAAATTACAAAAGTTATTAAGGTGGAGGCATTACTTTCAGGATGACCCTAGTATTTATACCATATAATTACATCGTTGCTACAACCGGAGGCTTCATGTTGAGAAACTTCCACAGTTTTTCACAGCCACTTGGCATCATCTTGGGAACACTGGTGTTGATTCAACTGCCCTCTGAATGATGTTATTCCCAAATGAGGTGAAAGGAAGTAAGTTCAGGAGGTACTGTAGATGAGGGTAACATACCGTTTTGAATAGTCTACTGCATTATGTACCATAGACTTGTTTAGTTGGTTTGAGTCATGGTACCTCGGAGGTTTCATCTGAAACCACAGAGTTTTTCCTCTGACAGGTTATGTTAATGACACTGGTCTAATGCTGGTGGTGGTAGTTCTGTGATCAGAATATGCCAGCGAATGTCCTCATTTGCTGTTTCTCAGTAAAAAAGAATGATCCTTTGTGTTCTATTCAGTGTCACCACTGGGCAGCCGTGAATCTCAAAAAAGTATGGGTAGCTTTCCTTTTAGTATCTTGTGACTGAGTAAAAGTTGTACTGACACTGGTGTCATTGCAATATGACCTTACCTTTTCTTCCTCGTTCCTTTGATTCAATCAAATACTGTTTGTTTTCTATCTGAATGATTTTAAAATTGATGCCTGTAAATTTACAGATCCTAGATTGTGATATATATGAAAAGGTAAAAGAATACATTCTACTTATAAGCCGGACAGAACTTCTGACATGTGCTGCTTGCCAGTCATCTTTTAGCATTGTCCAAGAACAAGCTAACATGGTATGAAATTTTCTATCTTGTTGTGCAGCTGTTAACTTTACTCATTATAATCCTGTATATGTACCTTGTGAGTATGTGCATGTAAAATCTCCTTAAAATGTAAACTTCTGTAAAACATCAATTTTGAGAGAAAAATTTGGATATGTAAGTGATCACTATATGGTACCACAAAATGGGTTTTAAAATAGATTGACAGATTTAATTGTTTTCCTAATATTATTTGCTTTCTTATATTTCAGGAGACAACCCCCCCCCCCCCATCAGAAGTGTTGAAGTATGTGATTTTAAGCAAAACTTGGAATTACTATTTGTAGAAAAATGTTTCAAAACTTCTGAAAAGGAGAGAGGCTGTCTTCCAAAATATCAGGGATAATAAATGCTTAGCCTCTTTAAAAAAAAAAAATTCCTGGTATTGTACAGTGGTACTAATAATAGGAGACTGTCATAGATTTGTTTATTTCAAAGATGCAAGTTATTTTTGCTTTGTTGAAAAGGAATGTATAATCAGTTCCAGCAACATTAAGTCATATTTGACTTACAGCCTTCTGTCTGTCCATGCATATGCATGCATACAATAATCATCAGGTCAGGATTGGCTTGATGGTAGAGCAGTAAAATAACCTTACAGTTGTACTAAAGCTTTGTGTGTATATA
>APH_4024
AGTGAAGTTTAAAATCAGTTAAAAATTACAAAAGTTATTAAGGTGGAGGCATTACTTTCAGGATGACCCTAGTATTTATACCATATAATTACATGGTTGCTACAACCAGAGGCTTCATGTTGAGAAACTTCCACAGTTTTTCACAGCCACTTGGCATCATCTTGGGAACACTGGTGTTGATTCAACTGCCCTCTGAATGATGTTATTCCCAAATGAGGTGAAAGGAAGTAAGTTCAGGAGGTACTGTAGATGAGGGTAACATACCGTTTTGAATAGTCTACTGCATTATGTACCATAGACTTGTTTAGTTGGTTTGAGTCATGGTACCTCGGAGGTTTCATCTGAAACCACAGAGTTTTTCCTCTGACAGGTTATGTTAATGACACTGGTCTAATGCTGGTGGTGGTAGTTCTGTGATCAGAATATGCCAGCGAATGTCCTCATTTGCTGTTTCTCAGTAAAAAAGAATGATCCTTTGTGTTCTATTCAGTGTCACCACTGGGCAGCCATGAATCTCAAAAAAGTATGGGTAGCTTTCCTTTTAGTATCTTGTGACTGAGTAAAAGTTGTACTGACACTGGTGTCATTGCAATATGACCTTACCTTTTCTTCCTTGTTCCTTTGATTCAATCAAATACTGTTTGTTTTCTATCTGAATGATTTTAAAATTGATGCCTGTAAATTTACAGATCCTAGATTGTGATATATATGAAAAGGTAAAAGAATACATTCTACTTATAAGCCGGACAGAACTTCTGACATGTGCTGCTTGCCAGTCATCTTTTAGCATTGTCCAAGAACAAGCTAACATGGTATGAAATTTTCTTTCTTGTTGTGCAGCTGTTAACTTTACTCATTATAATCCTGTATATGTACCTTGTGAGTATATGCATGTAAAATCTCCTTAAAATGTAAACTTCTGTAAAACATCAATTTTGAGAGAAAAATTTGGATATGTAAGTGATCACTATATGGTACTACAAAATGGGTTTTAAAATAGATTGACAGATTTAATTGTTTTCCTAATATTATTTGCTTTCTTATATTTCAGGAGACAACCCCCCCCCCC----CAGAAGTGTTGAAGTATGTGATTTTAAGCAAAACTTGGAATTACTATTTGTAGAAAAATGTTTCAAAACTTCTGAAAAGGAGAGAGGCTGTCTTCCAAAATATCAGGGATAATAAATGCTTAGCCTCTTT--AAAAAAAAAATTCCTGGTATTGTACAGTGGTACTAATAATAGGAGACTGTCATAGATTTGTTTATTTCAAAGATGCAAGTTATTTTTGCTTTGTTGAAAAGGAATGTATAATCAGTTCCAGCAACATTAAGTCATATTTGACTTACAGCCTTCTGTCTGTCCATGCATATGCATGCATACAATAATCATCAGGTCAGGATTGGCTTGATGGTAGAGCAGTAAAATAACCTTACAGTTGTACTAAAGCTTTGTGGATATATA
>APH_0717
---------TAAAATCAGTTAAAAATTACAAAAGTTATTAAGGTGGAGGCATTACTTTCAGGATGACCCTAGTATTTATACCATATAATTACATCGTTGCTACAACCGGAGGCTTCATGTTGAGAAACTTCCACAGTTTTTCACAGCCACTTGGCATCATCTTGGGAACACTGGTGTTGATTCAACTGCCCTGTGAATGATGTTATTCCCAAATGAGGTGAAAGGAAGTAAGTTCAGGAGGTACTGTAGATGAGGGTAACATACCGTTTTGAATAGTCTACTGCATTATGTACCATAGACTTGTTTAGTTGGTTTGAGTCATGGTACCTCGGAGGTTTCATCTGAAACCACAGAGTTTTTCCTCTGACAGGTTATGTTAATGACACTGGTCTAATGCTGGTGGTGGTAGTTCTGTGATCAGAATATGCCAGCGAATGTCCTCATTTGCTGTTTCTCAGTAAAAAAGAATGATCCTTTGTGTTCTATTCAGTGTCACCACTGGGCAGCCATGAATCTCAAAAAAGTATGGGTAGCTTTCCTTTTAGTATCTTGTGACTGAGTAAAAGTTGTACTGACACTGGTGTCATTGCAATATGACCTTACCTTTTCTTCCTCGTTCCTTTGATTCAATCAAATACTGTTTGTTTTCTATCTGAATGATTTTAAAATTGATGCCTGTAAATTTACAGATCCTAGATTGTGATATATATGAAAAGGTAAAAGAATACATTCTACTTATAAGCCGGACAGAACTTCTGACATGTGCTGCTTGCCAGTCATCTTTTAGCATTGTCCAAGAACAAGCTAACATGGTATGAAATTTTCTATCTTGTTGTGCAGCTGTTAACTTCACTCATTATAATCCTGTATATGTACCTTGTGAGTATGTGCATGTAAAATCTCCTTAAAATGTAAACTTCTGTAAAACATCAATTTTGAGAGAAAAATTTGGATATGTAAGTGATCACTATATGGTACTACAAAATGGGTTTTAAAATAGATTGACAGATTTAATTGTTTTCCTAATATTATTTGCTTTCTTATATTTCAGGAGACAACCCCCCCCCCCCCATCAGAAGTGTTGAAGTATGTGATTTTAAGCAAAACTTGGAATTACTATTTGTAGAAAAATGTTTCAAAACTTCTGAAAAGGAGAGAGGCTGTCTTCCAAAATATCAGGGATAATAAATGCTTAGCCTCTTTAAAAAAAAAAAATTCCTGGTATTGTACAGTGGTACTAATAATAGGAGACTGTCATAGATTTGTTTATTTCAAAGATGCAAGTTATTTTTGCTTTGTTGAAAAGGAATGTATAATCAGTTCCAGCAACATTAAGTCATATTTGACTTACAGCCGTCTGTCTGTCCATGCATATGCATGCATACAATAATCATCAGGTCAGGAGT------------------------------------------------------------
>APH_0186
AGTGAAGTTTAAAATCAGTTAAAAATTACAAAAGTTATTAAGGTGGAGGCATTACTTTCAGGATGACCCTAGTATTTATACCATATAATTACATCGTTGCTACAACCGGAGGCTTCATGTTGAGAAACTTCCACAGTTTTTCACAGCCACTTGGCATCATCTTGGGAACACTGGTGTTGATTCAACTGCCCTGTGAATGATGTTATTCCCAAATGAGGTGAAAGGAAGTAAGTTCAGGAGGTACTGTAGATGAGGGTAACATACCGTTTTGAATAGTCTACTGCATTATGTACCATAGACTTGTTTAGTTGGTTTGAGTCATGGTACCTCGGGGGTTTCATCTGAAACCACAGAGTTTTTCCTCTGACAGGTTATGTTAATGACACTGGTCTAATGCTGGTGGTGGTAGTTCTGTGATCAGAATATGCCAGCGAATGTCCTCATTTGCTGTTTCTCAGTAAAAAAGAATGATCCTTTGTGTTCTATTCAGTGTCACCACTGGGCAGCCATGAATCTCAAAAAAGTATGGGTAGCTTTCCTTTTAGTATCTTGTGACTGAGTAAAAGTTGTACTGACACTGGTGTCATTGCAATATGACCTTACCTTTTCTTCCTCGTTCCTTTGATTCAATCAAATACTGTTTGTTTTCTATCTGAATGATTTTAAAATTGATGCCTGTAAATTTACAGATCCTAGATTGTGATATATATGAAAAGGTAAAAGAATACATTCTACTTATAAGCCGGACAGAACTTCTGACATGTGCTGCTTGCCAGTCATCTTTTAGCATTGTCCAAGAACAAGCTAACATGGTATGAAATTTTCTATCTTGTTGTGCAGCTGTTAACTTTACTCATTATAATCCTGTATATGTACCTTGTGAGTATGTGCATGTAAAATCTCCTTAAAATGTAAACTTCTGTAAAACATCAATTTTGAGAGAAAAATTTGGATATGTAAGTGATCACTATATGGTACTACAAAATGGGTTTTAAAATAGATTGACAGATTTAATTGTTTTCCTAATATTATTTGCTTTCTTATATTTCAGGAGACAACCCCCCCCCCCCCATCAGAAGTGTTGAAGTATGTGATTTTAAGCAAAACTTGGAATTACTATTTGTAGAAAAATGTTTCAAAACTTCTGAAAAGGAGAGAGGCTGTCTTCCAAAATATCAGGGATAATAAATGCTTAGCCTCTTTAAAAAAAAAAAATTCCTGGTATTGTACAGTGGTACTAATAATAGGAGACTGTCATAGATTTGTTTATTTCAAAGATGCAAGTTATTTTTGCTTTGTTGAAAAGGAATGTATAATCAGTTCCAGCAACATTAAGTCATATTTGACTTACAGCCTTCTGTCTGTCCATGCATATGCATGCATACAATAATCATCAGGTCAGGATTGGCTTGATGGTAGAGCAGTAAAATAACCTTACAGTTGTACTAAAGCTTTGTGTGTATATA
>APH_3188
AGTGAAGTTTAAAATCAGTTAAAAATTACAAAAGTTATTAAGGTGGAGGCATTACTTTCAGGATGACCCTAGTATTTATACCATATAATTACATCGTTGCTACAACCGGAGGCTTCATGTTGAGAAACTTCCACAGTTTTTCACAGCCACTTGGCATCATCTTGGGAACACTGGTGTTGATTCAACTGCCCTGTGAATGATGTTATTCCCAAATGAGGTGAAAGGAAGTAAGTTCAGGAGGTACTGTAGATGAGGGTAACATACCGTTTTGAATAGTCTACTGCATTATGTACCATAGACTTGTTTAGTTGGTTTGAGTCATGGTACCTCGGAGGTTTCATCTGAAACCACAGAGTTTTTCCTCTGACAGGTTATGTTAATGACACTGGTCTAATGCTGGTGGTGGTAGTTCTGTGATCAGAATATGCCAGCGAATGTCCTCATTTGCTGTTTCTCAGTAAAAAAGAATGATCCTTTGTGTTCTATTCAGTGTCACCACTGGGCAGCCATGAATCTCAAAAAAGTATGGGTAGCTTTCCTTTTAGTATCTTGTGACTGAGTAAAAGTTGTACTGACACTGGTGTCATTGCAATATGACCTTACCTTTTCTTCCTCGTTCCTTTGATTCAATCAAATACTGTTTGTTTTCTATCTGAATGATTTTAAAATTGATGCCTGTAAATTTACAGATCCTAGATTGTGATATATATGAAAAGGTAAAAGAATACATTCTACTTATAAGCCGGACAGAACTTCTGACATGTGCTGCTTGCCAGTCATCTTTTAGCATTGTCCAAGAACAAGCTAACATGGTATGAAATTTTCTATCTTGTTGTGCAGCTGTTAACTTTACTCATTATAATCCTGTATATGTACCTTGTGAGTATGTGCATGTAAAATCTCCTTAAAATGTAAACTTCTGTAAAACATCAATTTTGAGAGAAAAATTTGGATATGTAAGTGATCACTATATGGTACTACAAAATGGGTTTTAAAATAGATTGACAGATTTAATTGTTTTCCTAATATTATTTGCTTTCTTATATTTCAGGAGACAACCCCCCCCCCCCCATCAGAAGTGTTGAAGTATGTGATTTTAAGCAAAACTTGGAATTACTATTTGTAGAAAAATGTTTCAAAACTTCTGAAAAGGAGAGAGGCTGTCTTCCAAAATATCAGGGATAATAAATGCTTAGCCTCTTT-AAAAAAAAAAATTCCTGGTATTGTACAGTGGTACTAATAATAGGAGACTGTCATAGATTTGTTTATTTCAAAGATGCAAGTTATTTTTGCTTTGTTGAAAAGGAATGTATAATCAGTTCCAGCAACATTAAGTCATATTTGACTTACAGCCTTCTGTCTGTCCATGCATATGCATGCATACAATAATCATCAGGTCAGGATTGGCTTGATGGTAGAGCAGTAAAATAACCTTACAGTTGTACTAAAGCTTTGTGTGTA----
>APH_4005
AAAGAAACTTAAAATCAGTTAAAAATTACAAAAGTTATTAAGGTGGAGGCATTACTTTCAGGATGACCCTAGTATTTATACCATATAATTACATGGTTGCTACAACCAGAGGCTTCATGTTGAGAAACTTCCACAGTTTTTCACAGCCACTTGGCATCATCTTGGGAACACTGGTGTTGATTCAACTGCCCTCTGAATGATGTTATTCCCAAATGAGGTGAAAGGAAGTAAGTTCAGGAGGTACTGTAGATGAGGGTAACATACCGTTTTGAATAGTCTACTGCATTATGTACCATAGACTTGTTTAGTTGGTTTGAGTCATGGTACCTCGGAGGTTTCATCTGAAACCACAGAGTTTTTCCTCTGACAGGTTATGTTAATGACACTGGTCTAATGCTGGTGGTGGTAGTTCTGTGATCAGAATATGCCAGCGAATGTCCTCATTTGCTGTTTCCCAGTAAAAAAGAATGATCCTTTGTGTTCTATTCAGTGTCACCACTGGGCAGCCATGAATCTCAAAAAAGTATGGGTAGCTTTCCTTTTAGTATCTTGTGACTGAGTAAAAGTTGTACTGACACTGGTGTCATTGCAATATGACCTTACCTTTTCTTCCTTGTTCCTTTGATTCAATCAAATACTGTTTGTTTTCTATCTGAATGATTTTTAAATTGATGCCTGTAAATTTACAGATCCTAGATTGTGATATATATGAAAAGGTAAAAGAATACATTCTACTTATAAGCCGGACAGAACTTCTGACATGTGCTGCTTGCCAGTCATCTTTTAGCATTGTCCAAGAACAAGCTAACATGGTATGAAATTTTCTTTCTTGTTGTGCAGCTGTTAACTTTACTCATTATAATCCTGTATATGTACCTTGTGAGTATGTGCATGTAAAATCTCCTTAAAATGTAAACTTCTGTAAAACATCAATTTTGAGAGAAAAATTTGGATATGTAAGTGATCACTATATGGTACTACAAAATGGGTTTTAAAATAGATTGACAGATTTAATTGTTTTCCTAATATTATTTGCTTTCTTATATTTCAGGAGACAACCCCCCCCCCCCCATCAGAAGTGTTGAAGTATGTGATTTTAAGCAAAACTTGGAATTACTATTTGTAGAAAAATGTTTCAAAACTTCTGAAAAGGAGAGAGGCTGTCTTCCAAAATATCAGGGATAATAAATGCTTAGCCTCTTT--AAAAAAAAAATTCCTGGTATTGTACAGTGGTACTAATAATAGGAGACTGTCATAGATTTGTTTATTTCAAAGATGCAAGTTATTTTTGCTTTGTTGAAAAGGAATGTATAATCAGTTCCAGCAACATTAAGTCATATTTGACTTACAGCCTTCTGTCTGTCCATGCATATGCATGCATACAATAATCATCAGGTCAGGATTGGCTTGATGGTAGAGCAGTAAAATAACCTTACAGTTGTACTAAAGCTTTGTGTGTATATA
>APH_5079
-GTGAAGTTTAAAATCAGTTAAAAATTACAAAAGTTATTAAGGTGGAGGCATTACTTTCAGGATGACCCTAGTATTTATACCATATAATTACATGGTTGCTACAACCAGAGGCTTCATGTTGAGAAACTTCCACAGTTTTTCACAGCCACTTGGCATCATCTTGGGAACACTGGTGTTGATTCAACTGCCCTCTGAATGATGTTATTCCCAAATGAGGTGAAAGGAAGTAAGTTCAGGAGGTACTGTAGATGAGGGTAACATACCGTTTTGAATAGTCTACTGCATTATGTACCATAGACTTGTTTAGTTGGTTTGAGTCATGGTACCTCGGAGGTTTCATCTGAAACCACAGAGTTTTTCCTCTGACAGGTTATGTTAATGACACTGGTCTAATGCTGGTGGTGGTAGTTCTGTGATCAGAATATGCCAGCGAATGTCCTCATTTGCTGTTTCTCAGTAAAAAAGAATGATCCTTTGTGTTCTATTCAGTGTCACCACTGGGCAGCCATGAATCTCAAAAAAGTATGGGTAGCTTTCCTTTTAGTATCTTGTGACTGAGTAAAAGTTGTACTGACACTGGTGTCATTGCAATATGACCTTACCTTTTCTTCCTTGTTCCTTTGATTCAATCAAATACTGTTTGTTTTCTATCTGAATGATTTTTAAATTGATGCCTGTAAATTTACAGATCCTAGATTGTGATATATATGAAAAGGTAAAAGAATACATTCTACTTATAAGCCGGACAGAACTTCTGACATGTGCTGCTTGCCAGTCATCTTTTAGCATTGTCCAAGAACAAGCTAACATGGTATGAAATTTTCTTTCTTGTTGTGCAGCTGTTAACTTTACTCATTATAATCCTGTATATGTACCTTGTGAGTATGTGCATGTAAAATCTCCTTAAAATGTAAACTTCTGTAAAACATCAATTTTGAGAGAAAAATTTGGATATGTAAGTGATCACTATATGGTACTACAAAATGGGTTTTAAAATAGATTGACAGATTTAATTGTTTTCCTAATATTATTTGCTTTCTTATATTTCAGGAGACAACCCCCCC--CCCCATCAGAAGTGTTGAAGTATGTGATTTTAAGCAAAACTTGGAATTACTATTTGTAGAAAAATGTTTCAAAACTTCTGAAAAGGAGAGAGGCTGTCTTCCAAAATATCAGGGATAATAAATGCTTAGCCTCTTT--AAAAAAAAAATTCCTGGTATTGTACAGTGGTACTAATAATAGGAGACTGTCATAGATTTGTTTATTTCAAAGATGCAAGTTATTTTTGCTTTGTTGAAAAGGAATGTATAATCAGTTCCAGCAACATTAAGTCATATTTGACTTACAGCCTTCTGTCTGTCCATGCATATGCATGCATACAATAATCATCAGGTCAGGATTGGCTTGATGGTAGAGCAGTAAAATAACCTTACAGTTGTACTAAAGCTTTGTGTGTATATA
>APH_0185
AAAGAAATTTAAAATCAGTTAAAAATTACAAAAGTTATTAAGGTGGAGGCATTACTTTCAGGATGACCCTAGTATTTATACCATATAATTACATGGTTGCTACAACCGGAGGCTTCATGTTGAGAAACTTCCACAGTTTTTCACAGCCACTTGGCATCATCTTGGGAACACTGGTGTTGATTCAACTGCCCTCTGAATGATGTTATTCCCAAATGAGGTGAAAGGAAGTAAGTTCAGGAGGTACTGTAGATGAGGGTAACATACCGTTTTGAATAGTCTACTGCATTATGTACCATAGACTTGTTTAGTTGGTTTGAGTCATGGTACCTCGGAGGTTTCATCTGAAACCACAGAGTTTTTCCTCTGACAGGTTATGTTAATGACACTGGTCTAATGCTGGTGGTGGTAGTTCTGTGATCAGAATATGCCAGCGAATGTCCTCATTTGCTGTTTCTCAGTAAAAAAGAATGATCCTTTGTGTTCTATTCAGTGTCACCACTGGGCAGCCATGAATCTCAAAAAAGTATGGGTAGCTTTCCTTTTAGTATCTTGTGACTGAGTAAAAGTTGTACTGACACTGGTGTCATTGCAATATGACCTTACCTTTTCTTCCTCGTTCCTTTGATTCAATCAAATACTGTTTGTTTTCTATCTGAATGATTTTAAAATTGATGCCTGTAAATTTACAGATCCTAGATTGTGATATATATGAAAAGGTAAAAGAATACATTCTACTTATAAGCCGGACAGAACTTCTGACATGTGCTGCTTGCCAGTCATCTTTTAGCATTGTCCAAGAACAAGCTAACATGGTATGAAATTTTCTTTCTTGTTGTGCAGCTGTTAACTTTACTCATTATAATCCTGTATATGTACCTTGTGAGTATGTGCATGTAAAATCTCCTTAAAATGTAAACTTCTGTAAAACATCAATTTTGAGAGAAAAATTTGGATATGTAAGTGATCACTATATGGTACTACAAAATGGGTTTTAAAATAGATTGACAGATTTAATTGTTTTCCTAATATTATTTGCTTTCTTATATTTCAGGAGACAACCCCCCCCCCCCCATCAGAAGTGTTGAAGTATGTGATTTTAAGCAAAACTTGGAATTACTATTTGTAGAAAAATGTTTCAAAACTTCTGAAAAGGAGAGAGGCTGTCTTCCAAAATATCAGGGATAATAAATGCTTAGCCTCTTTAAAAAAAAAAAATTCCTGGTATTGTACAGTGGTACTAATAATAGGAGACTGTCATAGATTTGTTTATTTCAAAGATGCAAGTTATTTTTGCTTTGTTGAAAAGGAATGTATAATCAGTTCCAGCAACATTAAGTCATATTTGACTTACAGCCTTCTGTCTGTCCATGCATATGCATGCATACAATAATCATCAGGTCAGGATTGGCTTGATGGTAGAGCAGTAAAATAACCTTACAGTTGTACTAAAGCTTTGTTTGTATATA
>APH_4029
---------------------------------------------------------------------------------------------------------------------------------------------------------------------------------------------------------------CCCAAATGAGGTGAAAGGAAGTAAGTTCAGGAGGTACTGTAGATGAGGGTAACATACCGTTTTGAATAGTCTACTGCATTATGTACCATAGACTTGTTTAGTTGGTTTGAGTCATGGTACCTCGGAGGTTTCATCTGAAACCACAGAGTTTTTCCTCTGACAGGTTATGTTAATGACACTGGTCTAATGCTGGTGGTGGTAGTTCTGTGATCAGAATATGCCAGCGAATGTCCTCATTTGCTGTTTCTCAGTAAAAAAGAATGATCCTTTGTGTTCTATTCAGTGTCACCACTGGGCAGCCATGAATCTCAAAAAAGTATGGGTAGCTTTCCTTTTAGTATCTTGTGACTGAGTAAAAGTTGTACTGACACTGGTGTCATTGCAATATGACCTTACCTTTTCTTCCTCGTTCCTTTGATTCAATCAAATACTGTTTGTTTTCTATCTGAATGATTTTTAAATTGATGCCTGTAAATTTACAGATCCTAGATTGTGATATATATGAAAAGGTAAAAGAATACATTCTACTTATAAGCCGGACAGAACTTCTGACATGTGCTGCTTGCCAGTCATCTTTTAGCATTGTCCAAGAACAAGCTAACATGGTATGAAATTTTCTTTCTTGTTGTGCAGCTGTTAACTTTACTCATTATAATCCTGTATATGTACCTTGTGAGTATGTGCATGTAAAATCTCCTTAAAATGTAAACTTCTGTAAAACATCAATTTTGAGAGAAAAATTTGGATATGTAAGTGATCACTATATGGTACTACAAAATGGGTTTTAAAATAGATTGACAGATTTAATTGTTTTCCTAATATTATTTGCTTTCTTATATTTCAGGAGACAACCCCCCCCCCCCCATCAGAAGTGTTGAAGTATGTGATTTTAAGCAAAACTTGGAATTACTATTTGTAGAAAAATGTTTCAAAACTTCTGAAAAGGAGAGAGGCTGTCTTCCAAAATATCAGGGATAATAAATGCTTAGCCTCTTT--AAAAAAAAAATTCCTGGTATTGTACAGTGGTACTAATAATAGGAGACTGTCATAGATTTGTTTATTTCAAAGATGCAAGTTATTTTTGCTTTGTTGAAAAGGAATGTATAATCAGTTCCAGCAACATTAAGTCATATTTGACTTACAGCCTTCTGTCTGTCCATGCATATGCATGCATACAATAATCATCAGGTCAGGATTGGCTTGATGGTAGAGCAGTAAAATAACCTTACAG--------------------------
>APH_3177
AAAGAAATTTAAAATCAGTTAAAAATTACAAAAGTTATTAAGGTGGAGGCATTACTTTCAGGATGACCCTAGTATTTATACCATATAATTACATGGTTGCTACAACCGGAGGCTTCATGTTGAGAAACTTCCACAGTTTTTCACAGCCACTTGGCATCATCTTGGGAGCACTGGTGTTGATTCAACTGCCCTCTGAATGATGTTATTCCCAAATGAGGTGAAAGGAAGTAAGTTCAGGGGGTACTGTAGATGAGGGTAACATACCTTTTTGAATAGTCTACTGCATTATGTACCATAGATTTGTTTAGTTGGTTTGAGTCATGGTGCCTCGGAGGTTTCATCTGAAACCACAGAGTTTTTCCTCTGACAGGTTATGTTAATGACACTGATCTAATGCTGGTGGTGGTAGTTTTGTGATCAGAATATGCCAGCGAATGTCCTCATTTGCTGTTTCTCAGTAAAAAAGAATGATCCTTTGTGTTCTATTCAGTGTCACCACTGGGCAGCCATGAATCTCAAAAAAGTATGGGTAGCTTTCCTTTTAGTATCTTGTGACTGAGTAAAAGTTGTACTGACACTGGTGTCATTGCAATATGACCTTACCTTTTCTTCCTCGTTCCTTTGATTCAATCAAATACTGTTTGTTTTCTATCTGAATGATTTTAAAATTGATGCCTGTAAATTTACAGATCCTAGATTGTGATATATATGAAAAGGTGAAAGAATACATTCTACTTATAAGCCGGACAGAACTTCTGACATGTGCTGCTTGCCAGTCATCTTTTAGCATTGTCCAAGAACAAGCTAACATGGTATGAAATTTTCTTTCTTGTTGTGCAGCTGTTAACTTTACTCATTATAATCCTGTATATGTACCTTGTGAGTATGTGCATGTAAAATCTCCTTAAAATGTAAACTTCTGTAAAACATCAATTTTGAGAGAAAAATTTGGATATGTAAGTGATCACTATAAGGTACTACAAAATGGGTTTTAAAATAGATTGACAGATTTAATTGTTTTCCTAATATTATTTGCTTTCTTATATTTCAGGAGATAACCCCCCC--CCCCATCAGAAGTGTTGAAGTATGTGATTTTAAGCAAAACTTGGAATTACTACTTGTAGAAAAATGTTTCAAAACTTCTGAAAAGGAGAGAGGCTGTCTTCCAAAATATCAGGGATAATAAATGCTTAGCCTCTTTAAAAAAAAAAAATTCCTGGTATTGTACAGTGGTACTAATAATAGGAGACTGTCATAGATTTGTTTATTTCAAAGATGCAAGTTATTTTTGCTTTGTTGAAAAGGAATGTATGATCAGTTCCAGCAACATTAAGTCATATTTGACTTAAAGCCTTCTGTCTGTCCATGCATATGCGTGCATACAATAATCATCATGTCAGGATTGGCTTGATGGTGGAGCAGTAAAATAACCTTACAGTTGTACTAAAGCTTTGTGGATATATA
>APH_0622
--------------------------------------------------------------------------------------------------------------GGCTTCATGTTGAGAAACTTCCACAGTTTTTCACAGCCACTTGGCATCATCTTGGGAACACTGGTGTTGATTCAACTGCCCTCTGAATGATGTTATTCCCAAATGAGGTGAAAGGAAGTAAGTTCAGGAGGTACTGTAGATGAGGGTAACATACCGTTTTGAATAGTCTACTGCATTATGTACCATAGATTTGTTTAGTTGGTTTGAGTCATGGTACCTCGGAGGTTTCATCTGAAACCACAGAGTTTTTCCTCTGACAGGTTATGTTAATGACACTGGTCTAATGCTGGTGGTGGTAGTTTTGTGATCAGAATATGCCAGCGAATGTCCTCATTTGCTGTTTCTCAGTAAAAAAGAATGATCCTTTGTGTTCTATTCAGTGTCACCACTGGGCAGCCATGAATCTCAAAATAGTATGGGTAGCTTTCCTTTTAGTATCTTGTGACTGAGTAAAAGTTGTACTGACACTGGTGTCATTGCAATATGACCTTACCTTTTCTTCCTCGTTCCTTTGATTCAATCAAATACTGTTTGTTTTCTATCTGAATGATTTTAAAATTGATGCCTGTAAATTTACAGATCCTAGATTGTGATATATATGAAAAGGTAAAAGAATACATTCTACTTATAAGCCGGACAGAACTTCTGACATGTGCTGCTTGCCAGTCGTCTTTTAGCATTGTCCAAGAACAAGCTAACATGGTATGAAATTTTCTTTCTTGTTGTGCATCTGTTAACTTTACTCATTATAATCCTGTATATGTACCTTGTGAGTATATGCATGTAAAATCTCCTTAAAATGTAAACTTCTGTAAAACATCAATTTTGAGAGAAAAATTTGGATATGTAAGTGATCACTATATGGTACTACAAAATGGGTTTTAAAATAGATTGACAGATTTAATTGTTTTCCTAATATTATTTGCTTTCTTATATTTCAGGAGCCAGCCCCCACC-CCCCACCAGAAGTGTCGAAGTATGTGATTTTAAGCAAAACTTGGAATTACTACTTGTAGAAAAATGTTTCAAAACTTCTGAAAAGGAGAGAGGCTGTCTTCCAAAATATCAGGGATAATAAATGCTTAGCCTCTTTAAAAAAAAAAAATTCCTGGTATTGTACAGTGGTACTAATAATAGGAGACTGTCATAGATTTGTTTATTTCAAAGATGCAAGTTATTTTTGCTTTGTTGAAAAGGAATGTATAATCAGTTCCAGCAACATTAAGTCATATTTGACTTAAAGCCTTCTGTCTGTCCATGCATATGCGTGCATACAATAATCATCATGTCAGGATTGGCTTGATGGTGGA----------------------------------------------
>APH_5001
------------------------------------------------------------------------------------------------------------------------------------------------------------------TGGGAACATTGGTGTTGATTCAACTGCCCTCTGAATGATGTTATTCCCAAATGAGGTGAAAGGAAGTAAGTTCAGGAGGTACTGTAGATGAGGGTAACATACCGTTTTGAATAGTCTACTGCATTATGTACCATAGACTTGTTTAGTTGGTTTGAGTCATGGTGCCTCGGAGGTTTCATCTGAAACTACAGAGTTTTTCCTCTGACAGGTTATGTTAATGACACTGGTCTAATGCTGGTGGTGGTAGTTTTGTGATCAGAATATGCCAGTGAATGTCCTCATTTGCTGTTTCTCAGTAAAAAAGAATGATCCTTTGTGTTCTATTCAGTGTCACCACTGGGCAGCCATGAATCTCAAAATAGTATGGGTAGCTTTCCTTTTAGTATCTTGTGACTGAGTAAAAGTTGTACTGACACTGGTGTCATTGCAATATGACCTTACCTTTTCTTCCTCGTTCCTTTGATTCAATCAAATACTGTTTGTTTTCTATCTGAATGATTTTTAAATTGATGCCTGTAAATTTACAGATCCTAGATTGTGATATATATGAAAAGGTGAAAGAATACATTCTACTTATAAGCCGGACAGAACTTCTGACATGTGCTGCTTGCCAGTCGTCTTTTAGCATTGTCCAAGAACAAGCTAACATGGTATGAAATTTTCTTTCTTGTTGTGCAGCTGTTAACTTTACTCATTATAATCCTGTATATGTACCTTGTGAGTATATGCATGTAAAATCTCCTTAAAATGTAAACTTCTGTAAAACATCAATTTTGAGAGAAAAATTTGGATATGTAAGTGATCACTATAAGGTACTACAAAATGGGTTTTAAAATAGATTGACAGATTTAATTGTTTTCCTAATATTATTTGCTTTCTTATATTTCATGAGCCAGCCCCCCCCACCCCACCAGAAGTGTCGAAGTATGTGATTTTAAGCAAAACTTAGAATTACTACTTGTAGAAAAATGTTTCAAAACTTCTGAAAAGGAGAGAGGCTGTCTTCCAAAATATCAGGGATAATAAATGCTTAGCCTCTTTAAAAAAAAAAAATTCCTGGTATTGTACAGTGGTACTAATAATAGGAGACTGTCATAGATTTGTTTATTTCAAAGATGCAAGTTATTTTTGCTTTGTTGAAAAGGAATGTATGATCAGTTCCAGCAACATTAAGTCATATTTGACTTAAAGCCTTCTGTCTGTCCATGCATATGCGTGCATACAATAATCATCATGTCAGGATTGGCTTGATGGTGGAGCAGTAAAATAACCTTACAGTTGTACTAAAGCTTTG----------
>APH_0683
AAAGAAATTTAAAATCAGTTAAAAATTACAAAAGTTATTAATGTGGAGGCATTACTTTCAGGATGACCCTAGTATTTATACCATATAATTACATGGTTGCTACAACCGGAGGCTTCATGTTGGGAAACTTCCACAGTTTTTCGCAGCCACTTGGCATCATCTTGGGAACACTGGTGTTGATTCAACTGCCCTCTGAATGATGTTATTCCCAAATGAGGTGAAAGGAAGTAAGTTCAGGGGGTACTGTAGATGAGGGTAACATACCTTTTTGAATAGTCTACTGCATTATGTACCATAGACTTGTTTAGTTGGTTTGAGTCATGGTGCCTCGGAGGTTTCATCTGAAACCACAGAGTTTTTCCTCTGACAGGTTATGTTAATGACACTGGTCTAATGCTGGTGGTGGTAGTTTTGTGATCAGAATATGCCAGCGAATGTCCTCATTTGCTGTTTCTCAGTAAAAAAGAATGATCCTTTGTGTTCTATTCAGTGTCACCACTGGGCAGCCATGAATCTCAAAATAGTATGGGTAGCTTTCCTTTTAGTATCTTGTGACTGAGTAAAAGTTGTACTGACACTGGTGTCATTGCAATATGACCTTACCTTTTCTTCCTCGTTCCTTTGATTCAATCAAGTACTGTTTGTTTTCCATCTGAATGATTTTAAAATTGATGCCTGTAAATTTACAGATCCTAGATTGTGATATATATGAAAAGGTGAAAGAATACATTCTACTTATAAGCCGGACAGAACTTCTGACATGTGCTGCTTGCCAGTCGTCTTTTAGCATTGTCCAAGAACAAGCTAACATGGTATGAAATTTTCTTTCTTGTTGTGCAGCTGTTAACTTTACTCATTATAATCCTGTATATGTACCTTGTGAGTATATGCATGTAAAATCTCCTTAAAATGTAAACTTCTGTAAAACATCAATTTTGAGAGAAAAATTTTTATATGTAAGTGATCACTATAAGGTACTACAAAATGGGTTTTAAAATAGATTGACAGATTTAATTGTTTTCCTAATATTATTTGCTTTCTTATATTTCAGGAGCCAGCCCCCCC--CCCCACCAGAAGTGTCGAAGTATGCGATTTTAAACAAAACTTGGAATTACTACTTGTAGAAAAATGTTTCAAAACTTCTGAAAAGGAGAGAGGCTGTCTTCCAAAATATCAGGGATAATAAATGCTTAGCCTCTTTAAAAAAAAAAAATTCCTGGTATTGTACAGTGGTACTAATAATAGGAGACTGTCATAGATTTGTTTATTTCAAAGATGCAAGTTATTTTTGCTTTGTTGAAAAGGAATGTATGATCAGTTCCAGCAACATTAAGTCATATTTGACTTAAAGCCTTCTGTCTGTCCATGCATATGCGTGCATACAATAATCATCATGTCACGATTGGCTTGATGGTGGAGCAGTAAAATAACCTTACAGTTGTACTAAAGCTTTGTGGATATATA
>APH_0723
AAAGAAATTTAAAATCAGTTAAAAATTACAAAAGTTATTAAGGTGGAGGCATTACTTTCAGGATGACCCTAGTATTTATACCATATAATTACATGGTTGCTACAACCGGAGGCTTCATGTTGGGAAACTTCCACAGTTTTTCGCAGCCACTTGGCATCATCTTGGGAACACTGGTGTTGATTCAACTGCCCTCTGAATGATGTTATTCCCAAATGAGGTGAAAGGAAGTAAGTTCAGGGGGTACTGTAGATGAGGGTAACATACCTTTTTGAATAGTCTACTGCATTATGTACCATAGACTTGTTTAGTTGGTTTGAGTCATGGTGCCTCGGAGGTTTCATCTGAAACCACAGAGTTTTTCCTCTGACAGGTTATGTTAATGACCCTGGTCTAATGCTGGTGGTGGTAGTTTTGTGATCAGAATATGCCAGCGAATGTCCTCATTTGCTGTTTCTCAGTAAAAAAGAATGATCCTTTGTGTTCTATTCAGTGTCACCACTGGGCAGCCATGAATCTCAAAATAGTATGGGTAGCTTTCCTTTTAGTATCTTGTGACTGAGTAAAAGTTGTACTGACACTGGTGTCATTGCAATATGACCTTACCTTTTCTTCCTCGTTCCTTTGATTCAATCAAATACTGTTTGTTTTCCATCTGAATGATTTTAAAATTGATGCCTGTAAATTTACAGATCCTAGATTGTGATATATATGAAAAGGTGAAAGAATACATTCTACTTATAAGCCGGACAGAACTTCTGACATGTGCTGCTTGCCAGTCGTCTTTTAGCATTGTCCAAGAACAAGCTAACATGGTATGAAATTTTCTTTCTTGTTGTGCAGCTGTTAACTTTACTCATTATAATCCTGTATATGTACCTTGTGAGTATATGCATGTAAAATCTCCTTAAAATGTAAACTTCTGTAAAACATCAATTTTGAGAGAAAAATTTGAATATGTAAGTGATCACTATAAGGTACTACAAAATGGGTTTTAAAATAGATTGACAGATTTAATTGTTTTCCTAATATTATTTGCTTTCTTATATTTCAGGAGCCAGCCCCCCCACCCCCACCAGAAGTGTCGAAGTATGTGATTTTAAGCAAAACTTGGAATTACTACTTGTAGAAAAATGTTTCAAAACTTCTGAAAAGGAGAGAGGCTGTCTTCCAAAATATCAGGGATAATAAATGCTTAGCCTCTTTAAAAAAAAAAAATTCCTGGTATTGTACAGTGGTACTAATAATAGGAGACTGTCATAGATTTGTTTATTTCAAAGATGCAAGTTATTTTTGCTTTGTTGAAAAGGAATGTATGATCAGTTCCAGCAACATTAAGTCATATTTGACTTAAAGCCTTCTGTCTGTCCATGCATATGCGTGCATACAATAATCATCATGTCAGGATTGGCTTGATGGTGGAGCAGTAAAATAACCTTACAGTTGTACTAAAGCTTTGTGGATATATA
>APH_1535
AAAGAAATTTAAAATTAGTTAAAAATTACAAAAGTTATTAAGGTGGAGGCATTACTTTCAGGATGACCCTAGTATTTATACCATATAATTACATGGTTGCTACAACCGGAGGCTTCATGTTGGGAAACTTCCACAGTTTTTCGCAGCCACTTGGCATCATCTTGGGAACACTGGTGTTGATTCAACTGCCCTCTGAATGATGTTATTCCCAAATGAGGTGAAAGGAAGTAAGTTCAGGGGGTACTGTAGATGAGGGTAACATACCTTTTTGAATAGTCTACTGCATTATGTACCATAGACTTGTTTAGTTGGTTTGAGTCATGGTGCCTCGGAGGTTTCATCTGAAACTACAGAGTTTTTCCTCTGACAGGTTATGTTAATGACACTGGTCTAATGCTGGTGGTGGTAGTTTTGTGATCAGAATATGCCAGCGAATGTCCTCATTTGCTGTTTCTCAGTAAAAAAGAATGATCCTTTGTGTTCTATTCAGTGTCACCACTGGGCAGCCATGAATCTCAAAATAGTATGGGTAGCTTTCCTTTTAGTATCTTGTGACTGAGTAAAAGTTGTACTGACACTGGTGTCATTGCAATATGACCTTACCTTTTCTTCCTCGTTCCTTTGATTCAATCAAATACTGTTTGTTTTCTATCTGAATGATTTTAAAATTGATGCCTGTAAATTTACAGATCCTAGATTGTGATATATATGAAAAGGTGAAAGAATACATTCTACTTATAAGCCGGACAGAACTTCTGACATGTGCTGCTTGCCAGTCGTCTTTTAGCATTGTCCAAGAACAAGCTAACATGGTATGAAATTTTCTTTCTTATTGTGCAGCTGTTAACTTTACTCATTATAATCCTGTATATGTACCTTGTGAGTATATGCATGTAAAATCTCCTTAAAATGTAAACTTCTGTAAAACATCAATTTTGAGAGAAAAATTTGGATATGTAAGTGATCACTATAAGGTACTACAAAATGGGTTTTAAAATAGATTGACAGATTTAATTGTTTTCCTAATATTATTTGCTTTCTTATATTTCAGGAGCCAGTCCCCCCCACCCCACCAGAAGTGTCGAAGTATGTGATTTTAAGCAAAACTTGGAATTACTACTTGTAGAAAAATGTTTCAAAACTTCTGAAAAGGAGAGAGGCTGTCTTCCAAAATATCAGGGATAATAAATGCTTAGCCTCTTAAAAAAAAAAAAATTCCTGGTATTGTACAGTGGTACTAATAATAGGAGACTGTCATAGATTTGTTTATTTCAAAGATGCAAGTTATTTTTGCTTTGTTGAAAAGGAATGTATGATCAGTTCCAGCAACATTAAGTCATATTTGACTTAAAGCCTTCTGTCTGTCCATGCATATGCGTGCATACAATAATCATCATGTCAGGATTGGCTTGATGGTGGAGCAGTAAAATAACCTTACAGTTGTACTAAAGCTTTGTGGAGATATA
>APH_0136
AAAGAAATTTAAAATCAGTTAAAAATTACAAAAGTTATTAAGGTGGAGGCATTACTTTCAGGATGACCCTAGTATTTATACCATATAATTACATGGTTGCTACAACCGGAGGCTTCATGTTGGGAAACTTCCACAGTTTTTCGCAGCCACTTGGCATCATCTTGGGAACACTGGTGTTGATTCAACTGCCCTCTGAATGATGTTATTCCCAAATGAGGTGAAAGGAAGTAAGTTCAGGGGGTACTGTAGATGAGGGTAACATACCTTTTTGAATAGTCTACTGCATTATGTACCATAGACTTGTTTAGTTGGTTTGAGTCATGGTGCCTCGGAGGTTTCATCTGAAACCACAGAG--TTTCCTCTGACAGGTTATGTTAATGACACTGGTCTAATGCTGGTGGTGGTAGTTTTGTGATCAGAATATGCCAGCGAATGTCCTCATTTGCTGTTTCTCAGTAAAAAAGAATGATCCTTTGTGTTCTATTCAATGTCACCACTGGGCAGCCATGAATCTCAAAATAGTATGGGTAGCTTTCCTTTTAGTATCTTGTGACTGAGTAAAAGTTGTACTGACACTGGTGTCATTGCAATATGACCTTACCTTTTCTTCCTCGTTCCTTTGATTCAATCAAATACTGTTTGTTTTCTATCTGAATGATTTTAAAATTGATGCCTGTAAATTTACAGATCCTAGATTGTGATATATATGAAAAGGTGAAAGAATACATTCTACTTATAAGCCGGACAGAACTTCTGACATGTGCTGCTTGCCAGTCGTCTTTTAGCATTGTCCAAGAACAAGCTAACATGGTATGAAATTTTCTTTCTTGTTGTGCAGCTGTTAACTTTACTCATTATAATCCTGTATATGTACCTTGTGAGTATATGCATGTAAAATCTCCTTAAAATGTAAACTTCTGTAAAACATCAATTTTGAGAGAAAAATTTGGATATGTAAGTGATCACTATATGGTACTACAAAATGGGTTTTAAAATAGATTGACAGATTTAATTGTTTTCCTAATATTATTTGCTTTCTTATATTTCAGGAG-----CCCCCCCCCCCAACCAGAAGTGTCGAAGTATGTGATTTTAAGCAAAACTTGGAATTACTACTTGTAGAAAAATGTTTCAAAACTTCTGAAAAGGAGAGAGGCTGTCTTCCAAAATATCAGGGATAATAAATGCTTAGCCTCTTTAAAAAAACAAAATTCCTGGTATTGTACAGTGGTACTAATAATAGGAGACTGTCATAGATTTGTTTATTTCAAAGATGCAAGTTATTTTTGCTTTGTTGAAAAGGAATGTATGATCAGTTCCAGCAACATT--GACATATTTGACTTAAAGCCTTCTGTCTGTCCATGCATATGCGTGCATACAATAATCATCATGTCAGGATTGGCTTGATGGTGGAGCAGTAAAATAACCTTACAGTTGTACTAAAGCTTTGTGGATATATA
>APH_0880
AAAGAAATTTAAAATCAGTTAAAAATTACAAAAGTTATTAAGGTGGAGGCATTACTTTCAGGATGACCCTAGTATTTATACCATATAATTACATGGTTGCTACAACCGGAGGCTTCATGTTGGGAAACTTCCACAGTTTTTCGCAGCCACTTGGCATCATCTTGGGAACACTGGTGTTGATTCAACTGCCCTCTGAATGATGTTATTCCCAAATGAGGTGAAAGGAAGTAAGTTCAGGGGGTACTGTAGATGAGGGTAACATACCTTTTTGAATAGTCTACTGCATTATGTACCATAGACTTGTTTAGTTGGTTTGAGTCATGGTGCCTCGGAGGTTTCATCTGAAACCACAGAGTTTTTCCTCTGACAGGTTATGTTAATGACACTGGTCTAATGCTGGTGGTGGTAGTTTTGTGATCAGAATATGCCAGCGAATGTCCTCATTTGCTGTTTCTCAGTAAAAAAGAATGATCCTTTGTGTTCTATTCAATGTCACCACTGGGAAGCCATGAATCTCAAAATAGTATGGGTAGCTTTCCTTTTAGTATCTTGTGACTGAGTAAAAGTTGTACTGACACTGGTGTCATTGCAATATGACCTTACCTTTTCTTCCTCGTTCCTTTGATTCAATCAAATACTGTTTGTTTTCTATCTGAATGATTTTAAAATTGATGCCTGTAAATTTACAGATCCTAGATTGTGATATATATGAAAAGGTGAAAGAATACATTCTACTTATAAGCCGGACAGAACTTCTGACATGTGCTGCTTGCCAGTCGTCTTTTAGCATTGTCCAAGAACAAGCTAACATGGTATGAAATTTTCTTTCTTGTTGTGCAGCTGTTAACTTTACTCATTATAATCCTGTATATGTACCTTGTGAGTATATGCATGTAAAATCTCCTTAAAATGTAAACTTCTGTAAAACATCAATTTTGAGAGAAAAATTTGGATATGTAAGTGATCACTATATGGTACTACAAAATGGGTTTTAAAATAGATTCACAGATTTAATTGTTTTCCTAATATTATTTGCTTTCTTATATTTCAGGAGCCAGCCCCCCCCCCCCAACCAGAAGTGTCGAAGTATGTGATTTTAAGCAAAACTTGGAATTACTACTTGTAGAAAAATGTTTCAAAACTTCTGAAAAGGAGAGAGGCTGTCTTCCAAAATATCAGGGATAATAAATGCTTAGCCTCTTTAAAAAAACAAAATTCCTGGTATTGTACAGTGGTACTAATAATAGGAGACTGTCATAGATTTGTTTATTTCAAAGATGCAAGTTATTTTTGCTTTGTTGAAAAGGAATGTATGATCAGTTCCAGCAACATT--GTCATATTTGACTTAAAGCCTTCTGTCTGTCCATGCATATGCGTGCATACAATAATCATCAGGTCAGGATTGGCTTGATGGTGGAGCAGTAAAATAACCTTACAGTTGTACTAAAGCTTTGTGGATATATA
>APH_5003
AGTGAAGTTTAAAATCAGTTAAAAATTGCAACAGTTGTTAAGGTGGAGGCATTACTTTCAGGATGCCCCTAGTATTTATACCATATAATTACATGGTTGCTACAACCGGAGGCTTCATGTTGGGAAACTTCCACAGTTTTTCGCAGCCACTTGGCATCATCTTGGGAACACTGGTGTTGATTCAACTGCCCTCTGAATGATGTTATTCCCAAATGAGGTGAAAGGAAGTAAGTTCAGGGGGTACTGTAGATGAGGGTAACATACCTTTTTGAATAGTCTACTGCATTATGTACCATAGACTTGTTTAGTTGGTTTGAGTCATGGTGCCTCGGAGGTTTCATCTGAAACTACAGAGTTTTTCCTCTGACAGGTTATGTTAATGACACTGGTCTAATGCTGGTGGTGGTAGTTTTGTGATCAGAATATGCCAGCGAATGTCCTCATTTGCTGTTTCTCAGTAAAAAAGAATGATCCTTTGTGTTCTATTCAGTGTCACCACTGGGCAGCCATGAATCTCAAAATAGTATGGGTAGCTTTCCTTTTAGTATCTTGTGACTGAGTAAAAGTTGTACTGACACTGGTGTCATTGCAATATGACCTTACCTTTTCTTCCTCGTTCCTTTGATTCAATCAAATACTGTTTGTTTTCTATCTGAATGATTTTAAAATTGATGCCTGTAAATTTACAGATCCTAGATTGTGATATATATGAAAAGGTGAAAGAATACATTCTACTTATAAGCCGGACAGAACTTCTGACATGTGCTGCTTGCCAGTCGTCTTTTAGCATTGTCCAAGAACAAGCTAACATGGTATGAAATTTTCTTTCTTGTTGTGCAGCTGTTAACTTTACTCATTATAATCCTGTATATGTACCTTGTGAGTATATGCATGTAAAATCTCCTTAAAATGTAAACTTCTGTAAAACATCAATTTTGAGAGAAAAATTTGGATATGTAAGTGATCACTATATGGTACTACAAAATGGGTTTTAAAATAGATTGACAGATTTAATTGTTTTCCTAATATTATTTGCTTTCTTATATTTCAGGAGCCAGCCCCCCCCCCCCAACCAGAAGTGTCGAAGTATGTGATTTTAAGCAAAACTTGGAATTACTACTTGTAGAAAAATGTTTCAAAACTTCTGAAAAGGAGAGAGGCTGTCTTCCAAAATATCAGGGATAATAAATGCTTAGCCTCTTTAAAAAAACAAAATTCCTGGTATTGTACAGTGGTACTAATAATAGGAGACTGTCATAGATTTGTTTATTTCAAAGATGCAAGTTATTTTTGCTTTGTTGAAAAGGAATGTATGATCAGTTCCAGCAACATT--GTCATATTTGACTTAAAGCCTTCTGTCTGTCCATGCATATGCGTGCATACAATAATC--------------------------------------------------------------------------
>APH_0772
--------------------------------------------------ATTACTTTCAGGATGACCCTAGTATTTATACCATATAATTACATGGTTGCTACAACCGGAGGCTTCATGTTGGGAAACTTCCACAGTTTTTCGCAGCCACTTGGCATCATCTTGGGAACACTGGTGTTGATTCAACTGCCCTCTGAATGATGTTATTCCCAAATGAGGTGAAAGGAAGTAAGTTCAGGGGGTACTGTAGATGAGGGTAACATACCTTTTTGAATAGTCTACTGCATTATGTACCATAGATTTGTTTAGTTGGTTTGAGTCATGGTGCCTCGGAGGTTTCATCTGAAACCACAGAGTTTTTCCTCTGACAGGTTATGTTAATGACACTGATCTAATGCTGGTGGTGGTAGTTTTGTGATCAGAATATGCCAGCGAATGTCCTCATTTGCTGTTTCTCAGTAAAAAAGAATGATCCTTTGTGTTCTATTCAGTGTCACCACTGGGCAGCCATGAATCTCAAAATAGTATGGGTAGCTTTCCTTTTAGTATCTTGTGACTGAGTAAAAGTTGTACTGACACTGGTGTCATTGCAATATGACCTTACCTTTTCTTCCTCGTTCCTTTGATTCAATCAAATACTGTTTGTTTTCTATCTGAATGATTTTAAAATTGATGCCTGTAAATTTACAGATCCTAGATTGTGATATATATGAAAAGGTGAAAGAATACATTCTACTTATAAGCCGGACAGAACTTCTGACATGTGCTGCTTGCCAGTCGTCTTTTAGCATTGTCCAAGAACAAGCTAACATGGTATGAAATTTTCTTTCTTGTTGTGCAGCTGTTAACTTTACTCATTATAATCCTGTATATGTACCTTGTGAGTATATGCATGTAAAATCTCCTTAAAATGTAAACTTCTGTAAAACATCAATTTTGAGAGAAAAATTTGGATATGTAAGTGATCACTATAAGGTACTACAAAATGGGTTTTAAAATAGATTGACAGATTTAATTGTTTTCCTAATATTATTTGCTTTCTTATATTTCAGGAGCCAGCCCCCAC--CCCCACCAGAAGTGTCGAAGTATGTGATTTTAAGCAAAACTTGGAATTACTACTTGTAGAAAAATGTTTCAAAACTTCTGAAAAGGAGAGAGGCTGTCTTCCAAAATATCAGGGATAATAAATGCTTAGCCTCTTTAAAAAAAAAAAATTCCTGGTATTGTACAGTGGTACTAATAATAGGAGACTGTCATAGATTTGTTTATTTCAAAGATGCAAGTTATTTTTGCTTTGTTGAAAAGGAATGTATGATCAGTTCCAGCAACATTAAGTCATATTTGACTTAAAGCCTTCTGTCTGTCCATGCATATGCGTGCATACAATAATCATCATGTCAGGATTGGCTTGATGGTGGAGCAGTAAAATAACCTTACAGTTGTACTAAAGCTTTGTGTATATATA
>APH_4021
AAAGAAATTTAAAATCAGTTAAAAATTACAAAAGTTATTAAGGTGGAGGCATTACTTTCAGGATGACCCTAGTATTTATACCATATAATTACATGGTTGCTACAACCGGAGGCTTCATGTTGGGAAACTTCCACAGTTTTTCGCAGCCACTTGGCATCATCTTGGGAACACTGGTGTTGATTCAACTGCCCTCTGAATGATGTTATTCCCAAATGAGGTGAAAGGAAGTAAGTTCAGGGGGTACTGTAGATGAGGGTAACATACCTTTTTGAATAGTCTACTGCATTATGTACCATAGACTTGTTTAGTTGGTTTGAGTCATGGTGCCTCGGAGGTTTCATCTGAAACTACAGAGTTTTTCCTCTGACAGGTTATGTTAATGACACTGGTCTAATGCTGGTGGTGGTAGTTTTGTGATCAGAATATGCCAGTGAATGTCCTCATTTGCTGTTTCTCAGTAAAAAAGAATGATCCTTTGTGTTCTATTCAGTGTCACCACTGGGCAGCCATGAATCTCAAAATAGTATGGGTAGCTTTCCTTTTAGTATCTTGTGACTGAGTAAAAGTTGTACTTACACTGGTGTCATTGCAATATGACCTTACCTTTTCTTCCTCGTTCCTTTGATTCAATCAAATACTGTTTGTTTTCTATCTGAATGATTTTAAAATTGATGCCTGTAAATTTACAGATCCTAGATTGTGATATATATGAAAAGGTGAAAGAATACATTCTACTTATAAGCCGGACAGAACTTCTGACATGTGCTGCTTGCCAGTCGTCTTTTAGCATTGTCCAAGAACAAGCTAACATGGTATGAAATTTTCTTTCTTGTTGTGCAGCTGTTAACTTTACTCATTATAATCCTGTATATGTACCTTGTGAGTATATGCATGTAAAATCTCCTTAAAATGTAAACTTCTGTAAAACATCAATTTTGAGAGAAAAATTTGGATATGTAAGTGATCACTATAAGGTACTACAAAATGGGTTTTAAAATAGATTGACAGATTTAATTGTTTTCCTAATATTATTTGCTTTCTTATATTTCAGGAGCCAGCCCCCCCCACCCCACCAGAAGTGTCGAAGTATGTGATTTTAAGCAAAACTTAGAATTACTACTTGTAGAAAAATGTTTCAAAACTTCTGAAAAGGAGAGAGGCTGTCTTCCAAAATATCAGGGATAATAAATGCTTAGCCTCTTAAAAAAAAAAAAATTCCTGGTATTGTACAGTGGTACTAATAATAGGAGACTGTCATAGATTTGTTTATTTCAAAGATGCAAGTTATTTTTGCTTTGTTGAAAAGGAATGTATGATCAGTTCCAGCAACATTAAGTCATATTTGACTTAAAGCCTTCTGTCTGTCCATGCATATGCGTGCATACAATAATCATCCTGTCAGGATTGGCTTGATGGTGGAGCAGTAAAATAACCTTACAGTTGTACTAAAGCTTC-----------
>APH_1602
AAAGAAATTTAAAATCAGTTAAAAATTACAAAAGTTATTAAGGTGGAGGCATTACTTTCAGGATGACCCTAGTATTTATACCATATAATTACATGGTTGCTACAACCGGAGGCTTCATGTTGGGAAACTTCCACAGTTTTTCGCAGCCACTTGGCATCATCTTGGGAACACTGGTGTTGATTCAACTGCCCTCTGAATGATGTTATTCCCAAATGAGGTGAAAGGAAGTAAGTTCAGGGGGTACTGTAGATGAGGGTAACATACCTTTTTGAATAGTCTACTGCATTATGTACCATAGACTTGTTTAGTTGGTTTGAGTCATGGTGCCTCGGAGGTTTCATCTGAAACTACAGAGTTTTTCCTCTGACAGGTTATGTTAATGACACTGGTCTAATGCTGGTGGTGGTAGTTTTGTGATCAGAATATGCCAGTGAATGTCCTCATTTGCTGTTTCTCAGTAAAAAAGAATGATCCTTTGTGTTCTATTCAGTGTCACCACTGGGCAGCCATGAATCTCAAAATAGTATGGGTAGCTTTCCTTTTAGTATCTTGTGACTGAGTAAAAGTTGTACTGACACTGGTGTCATTGCAATATGACCTTACCTTTTCTTCCTCGTTCCTTTGATTCAATCAAATACTGTTTGTTTTCTATCTGAATGATTTTAAAATTGATGCCTGTAAATTTACAGATCCTAGATTGTGATATATATGAAAAGGTGAAAGAATACATTCTACTTATAAGCCGGACAGAACTTCTGACATGTGCTGCTTGCCAGTCGTCTTTTAGCATTGTCCAAGAACAAGCTAACATGGTATGAAATTTTCTTTCTTGTTGTGCAGCTGTTAACTTTACTCATTATAATCCTGTATATGTACCTTGTGAGTATATGCATGTAAAATCTCCTTAAAATGTAAACTTCTGTAAAACATCAATTTTGAGAGAAAAATTTGGATATGTAAGTGATCACTATAAGGTACTACAAAATGGGTTTTAAAATAGATTGACAGATTTAATTGTTTTCCTAATATTATTTGCTTTCTTATATTTCAGGAGCCAGCCCCCCCCACCCCACCAGAAGTGTCGAAGTATGTGATTTTAAGCAAAACGTAGAATTACTACTTGTAGAAAAATGTTTCAAAACTTCTGAAAAGGAGAGAGTCTGTCTTCCAAAATATCAGGGATAATAAATGCTTAGCCTCTTAAAAAAAAAAAAATTCCTGGTATTGTACAGTGGTACTAATAATAGGAGACTGTCATAGATTTGTTTATTTCAAAGATGCAAGTTATTTTTGCTTTGTTGAAAAGGAATGTATGATCAGTTCCAGCAACATTAAGTCATATTTGACTTAAAGCCTTCTGTCTGTCCATGCATATGCGTGCATACAATAATCATCAGGTCAGGATTGGCTTGATGGTGGAGCAGTAAAATAACCTTACAGTTGTACTAAAGCTTTGTGGAGATATA
>APH_1438
---------------------------------------------------------------------------------------------------------------------------------------------------------------------------------------------------------------------------------------------------------------------------------------------------------------------------------------------------------------------------------------------------------------------------------------------------------------------------------------------------------------------------------------------------------------------------------------------------------------------------------------------------------------GTTTGTTTTCTATCTGAATGATTTTAAAATTGATGCCTGTAAATTTACAGATTCTAGATTGTGATATATATGAAAAGGTGAAAGAATACATTCTACTTATAAGCCGGACAGAACTTCTGACATGTGCTGCTTGCCAGTCGTCTTTTAGCATTGTCCAAGAACAAGCTAACATGGTATGAAATTTTCTTTCTTGTTGTGCAGCTGTTAACTTTACTCATTATAATCCTGTATATGTACCTTGTGAGTATATGCATGTAAAATCTCCTTAAAATGTAA-----------------------------------------------------------------------------------------------------------------------------------------------------------------------------------------------------------------------------------------------------------------------------------------------------------------------------------------------------------------------------------------------------------------------------------------------------------------------------------------------------------------------------------------------------------------------
