# Supplementary material for: ﻿Discovery of a new tarantula species from the Madrean Sky Islands and the first documented instance of syntopy between two montane endemics (Araneae, Theraphosidae, Aphonopelma): a case of prior mistaken identity
Source: Zookeys. 2024 Aug 16;1210:61–98. doi: 10.3897/zookeys.1210.125318 (PMC11344175; doi:10.3897/zookeys.1210.125318)
Supplement: Supplementary material 8 — Phylogenomics files [file zookeys-1210-061_article-125318__-s008.zip › Suppl8/individual_UCE_loci/sl_realigned_uce_20010248.fas]

>APH_4024
AGAGATCTTTGTACGG------TGTAGTTTCGTTACAAGTATTTGTGTGATTTGGAATTAGATACTACTTAGAGATATAAGTAACACCAT---------CAACCTGGATTCAATCATCGAGCTAGAGCATCTTAATGTAAGTTCTGACAGTGTCAGTTTAACTTAATTCAACTTAAGTTAAGCTACAGCTAGTAGCCTATTAGTTCTACGATCGCCTGTTAAGCATCGTATAAGAGGTTAAGTTCTGATCAACTACTGCTACTATTTCAAATTAACTTAAACTTGGACATCCTTCAAACGAGAAATTGGCGCCCATGATATAATTA-TGTTTTCAGTTAGAAGTATAGGTCACCCCCAGTTTCTCAAATGATTTTGTGCCATCCAAGGGCTCAATTCGACCTCTGGTAGGTAGATTATATTATATGCCGAAAAATGGCGAGTTTACGGCTTTC---GTCATCTGTCATCAAATCGCTCGTACTACCAACATGCCTTTCTACATCCCTTGGGTATACACCTACTGCTGAATTGGAAGAAACTGGCGTACTTTCAATTGGTGATGGTA---TTGCCCGAGTTCATGGTTTGTGCCAGGCAGAGGAGATGGTGGA-----ATTCCTAGTGGATTAAAGGGTATGGCTTTGAATTTAGAACCTGATAATGTTGGTGTTGTAGTATTTGGAAATGACAAACTAATTAAGGAAGGAGACATAGTTAAAAGAACTGGAGCTATTGTTGATGTTCCTGTGGGACCAGAAATACTTGGAAGAGTTGTAGATGCTTTAGGAAATCCCATTGATGGCAAGGAAGGCTCCACCACGTATTTCTGTCCGAAACCCATGTTGACTAGCTGTTGACAGTTTTGCCATTGATACAATTATAAACCAGATGAAGGTTCCGGTACAAAGATCTCTTTTCTTGAACACTTACTGATTTAACAAGTGAGGATGCTTAGTAACTCGGTATTAATTTTACTTTTGCAGGAAGACACTAATCATTAAACACTAACGAACTTTTATAAACTTGACCGGAACCCTGAAAGTAGAACATCTCAAATTTTTACAGCAACTTTTTTTGTGATAATGTTTTTGCACCTTTTTTGGTAGTCTTTATTTTACAAAACTATTTTTAGATAGGGTGCTTTG-TAAGAAATGTGACCAAACTTATCTACGCGTTCGGGGGAAATGTATTAAAATTAAAACTAAAAAACATAAATTTTATTAGACTAAT
>APH_1602
AAATGCTTTTGAGCAAAAGAATTGTAGTTTCGATATCAGATTTTGTTTTATTGGGGTATTTTTACCATTGCCAGATATAATTGTTAAAATGCTATTTCACAGATTCAACCCAGTGATTTGGATGGCCGGCATCGGTGGAAATGCAGATGACGTCAGCTTAAATTAATTCAACTTGGAGAATACTGTCATTGGTAGTTTAATGGTAAAACATCTGCCTGGTGTGCAGGGGATGTGGATTTGAGTCCCGGTCGATGGCGATGTATTTTTCAAGTTTACTGAAAATTAATTAACATTGATAACAGAATTTGGCAGCCAAAAAATAATTAGTGTTTTATGTTGGGTGTATAAGTCAATCTCAATTTTTCAGATGATTTTTCGCAGTTCAAAGGGTCAGTTTATTCTCTGGTATATACAGTATGTAAACGGTTAATAAAAAGCGAAGGTATGACTTCCAGAGCCATTTGTCTCTGAATCATTCATATTTTAAACGTGCCTTTTGATTTCCCTTTTGTAAGCTGCTTTCGTAAAACAGAAACAAAATTGCTTTTTTTTTTTTCATAAAAGCAAAGTTGCAAGTATTGTAAGTTTGTTTTAAGCATGCAAAATGGATAAACATGATTCTTTTTTTATTTCAGGGTATGGCTTTGAATTTAGAACCTGATAATGTTGGTGTTGTAGTATTTGGAAATGACAAGCTAATTAAGGAAGGAGACATAGTTAAAAGAACTGGAGCTATTGTTGATGTTCCTGTGGGACCAGAACTGCTTGGAAGAGTTGTAGATGCTTTAGGAAATCCCATTGATGGCAAGGAAGGCTTCATCATATTGTTCTGTCCGAAATCTATTTTGCCTCTTTGTTGAGAGATTTTCTGTAGATGTGGTTATGGTCCAGGTGAACAGTTCGGTATAAAAC-ACATTTCGTTAAAAAC------------CACGCGGAGATGCTTAAAAAAATAGCATT----------------------TCAAAAAATTAAGC-----------------------------------CACGTGGAACA------------------------------ATAAAATTCTTAAAT-------------------------------TCTTAACAAATAGCATTTTGTTAAAAAATTAAGCCA----------------CGTGGAGATGGTAT----------ACTTAAAAAAAT------------------
>APH_5003
----ACTTTTCCAT--------CTTAATTTCTGTATTAAGCATCAT-------------------------------TAAATAATAAATTACTCGTTAAAATGTAGAGCTCAGTGATTTGGGTAACCGGCATCAGCGAAAATGTTGACTTCGTCAGCTTAAATTAATTAATCTTGAGTAATACTGTCATTGGTAGTTTAATGGTAAAACATCTGCCTGGTGTGCAGGGGATGTGGATTTGAGTCCCGGTCGATGGCGATGTATTTTTCAAGTTTACTGAAAATTAATTAACATTGATAACAGAATTTGGCAGCCAAAAAATAATTAGTGTTTTATGTTGGGTGTATAAGTCAATCTCAATTTTTCAGATGATTTTTCGCAGTTCAAAGGGTCAGTTTATTCTCTGGTATATACAGTATGTGAACTGTCAATAAAAAGCGAAGGTATGACTTCCAGAGCCATTTGTCTCTGAATCATTCATATTTTAAACATGCCTTTTGATTTCCCTTTTGTAAGTTGCTTTCATAAAACAAAAACAAAGTTGCTTTTTTTTTTTTCATAAAAGCAAAGTTGCAAGTATTGTAAGTTTGTTTTAAGCATGCAAAATGGATAAACATGATTCTTTTTTTATTTCAGGGTATGGCTTTGAATTTAGAACCTGATAATGTTGGTGTTGTAGTATTTGGAAATGACAAACTAATTAAGGAAGGAGACATAGTTAAAAGAACTGGAGCTATTGTTGATGTTCCTGTGGGACCAGAAATACTTGGAAGAGTTGTAGATGCTTTAGGAAATCCCATTGATGGCAAGGAAGGCTTCATCATATTGTTCTGTCCGAAATCTATTTTGCCTCTTTGTTGAGAGATTTTCTGTAGATGTGATTATGGTCCAGTTGAACAGTTCAGTATAAAACTAAATATTCTTGAGGACTC--TGATTTATCATGTGTGGAAGCTTGGTAAATTGGCATTAGTTGCACTTTTG--GGGGGGAGCTAACCTTTGAACTTCAGAGAAAGTTGAGTGATATGTATGCAAGACACTGCATAGAACAGCTCTGTATTTTCTTGCAGCTTCTGTTTTAATGAATCTTTCAACAAATTCATGTTCTCCCCGACTCCAAATCACAGTTTCTACGTAGGGCGTTCAA-TAAGTAATGCCTCCAAATTTATTTACAAGCCCAGGGGCAATGTATCAAAGTAAAAATTAACAAGAATAAAGCCTAGGATGTTGGC
>APH_1535
-----------------------------------TCAGATTTT-TTTTATTGAGGTATTTTTACCATTGCCAGATATAATTGTTAAAATGCTATTTCACGGATTCAACCCAGTGATTTGGATGGCCGGCATCGGTGGAAATGCAGATGAGGTCAGCTTAAATTAATTCAACTTGGAGAATACTGTCATTGGTAGTTTAATGGTAAAACATCTGCCTGGTGTGCAGGGGATGTGGATTTGAGTCCCGGTCGATGGCGATGTATTTTTCAAGTTTACTGAAAATTAATTAACATTGATAACAGAATTTGGGAGCCAAAAAATAATTAGTGTTTTATGTTGGGTGTATAAGTCAATCTCAATTTTTCAGATGATTTTTCGCAGTTCAAAGGGTCAGTTTATTCTCTGGTATATACAGTATGTGAACTGTCAATAAAAAGCGAAGGTATGACTTCCAGAGCCATTTGTCTCTGAATCATTCATATTTTAAACATGCCTTTTGATTTCCCTTTTGTAAGTTGCTTTCATAAAACAAAAACAAAGTTGCTTTTTTTTTTTTCATAAAAGCAAAGTTGCAAGTATTGTAAGTTTGTTTTAAGCATGCAAAATGGATAAACATGATTCTTTTTTTATTTCAGGGTATGGCTTTGAATTTAGAACCTGATAATGTTGGTGTTGTAGTATTTGGAAATGACAAACTAATTAAGGAAGGAGACATAGTTAAAAGAACTGGAGCTATTGTTGATGTTCCTGTGGGACCAGAAATACTTGGAAGAGTTGTAGATGCTTTAGGAAATCCCATTGATGGCAAGGAAGGCTTCATCATATTGTTCTGTCCGAAATCTATTTTGCCTCTTTGTTGAGAGATTTTCTGTAGATGTGATTATGGTCCAGTTGAACAGTTCAGTATAAAACTAAATATTCTTGAGGACTC--TGATTTATCATGTGTGGAAGCTTGGTAAATTGGCATTAGTTGCACTTTTG--GGGGGGAGCTAACCTTTGAACTTCAGAGAAAGTTTAGTGATATGTATGCAAGACACTGCATAGAACAGCTCTGTATTTTCTTGCAGCTTCTGTTTTAATGAATCTTTCAACAAATTCATGTTCTCCCCGACTCCAAATCACAGTTTCTACGTAGGGCGTTCAA-TAAGTAATGCTGCCAAATTTATTTACAAGTCCAGGGGCAATGTATCAAAGTAAAAATTAGCAATAATAAAGCCTAGGATGTTGGC
>APH_5001
--------------------------------------------------------------------------------------------------------------------------TGGCCGGCATCGGTGGAAATGCAGATGAGGTCAGCTTAAATTAATTCAACTTGGAGAATACTGTCATTGGTAGTTTAATGGTAAAACATCTGCCTGGTGTGCAGGGGATGTGGATTTGAGTCCCGGTCGATGGCGATGTATTTTTCAAGTTTACTGAAAATTAATTAACATTGATAACAGAATTTGGCAGCCAAAAAATAATTAGTGTTTTATGTTGGGTGTATAAGTCAATCTCAATTTTTCAGATGATTTTTCGCAGTTCAAAGGGTCAGTTTATTCTCTGGTATATACAGTATGTGAACTGTCAATAAAAAGCGAAGGTATGACTTCCAGAGCCATTTGTCTCTGAATCATTCATATTTTAAACATGCCTTTTGATTTCCCTTTTGTAAGTTGCTTTCATAAAACAAAAACAAAGTTGCTTTTTTTTTTTTCATAAAAGCAAAGTTGCAAGTATTGTAAGTTTGTTTTAAGCATGCAAAATGGATAAACATGATTCTTTTTTTATTTCAGGGTATGGCTTTGAATTTAGAACCTGATAATGTTGGTGTTGTAGTATTTGGAAATGACAAACTAATTAAGGAAGGAGACATAGTTAAAAGAACTGGAGCTATTGTTGATGTTCCTGTGGGACCAGAAATACTTGGAAGAGTTGTAGATGCTTTAGGAAATCCCATTGATGGCAAGGAAGGCTTCATCATATTGTTCTGTCCGAAATCTATTTTGCCTCTTTGTTGAGAGATTTTCTGTAGATGTGATTATGGTCCAGTTGAACAGTTCAGTATAAAACTAAATATTCTTGAGGACTC--TGATTTATCATGTGTGGAAGCTTGGTAAATTGGCATTAGTTGCACTTTTG--GGGGGGAGCTAACCTTTGAACTTCAGAGAAAGTTGAGTGATATGTATGCAAGACACTGCATAGAACAGCTCTGTATTTTCTTGCAGCTTCTGTTTTAATGAATCTTTCAACAAATTCATGTTCTCCCCGACTCCAAATCACAGTTTCTACGTAGGGCGTTCAA-TAAGTAATGCCTCCAAATTTATTTACAAGCCCAGGGGCAATGTATCAAAGTAAAAATTAACAAGAATAAAGCCTAGGATGTTGGC
>APH_4029
----------------------------------------------------------------------------------------------------------------------------------------------------------------------TTCAACTTGGAGAATACTGTCATTGGTAGTTTAACGGTAAAACATCTGCCTGGTGTGCAGGGGATGTGGATTTGAGTCCCGGTCGATGGCGATGTATTTTTCAAGTTTACTGAAAATTAATTAACATTGATAACAGAATTTGGCAGCCAAAAAATAATTAGTGTTTTATGTTGGGTGTATAAGTCAATCTCAATTTTTCAGATGATTTTTCGCAGTTCAAAGGGTCAGTTTATTCTCTGGTATATACAGTATGTGAACTGTCAATAAAAAGCGAAGGTATGACTTCCAGAGCCATTTGTCTCTGAATCATTCATATTTTAAACATGCCTTTTGATTTCCCTTTTGTAAGTTGCTTTCATAAAACAAAAACAAAGTTGCTTTTTTTTTTTTCATAAAAGCAAAGTTGCAAGTATTGTAAGTTTGTTTTAAGCATGCAAAATGGATAAACATGATTCTTTTTTTATTTCAGGGTATGGCTTTGAATTTAGAACCTGATAATGTTGGTGTTGTAGTATTTGGAAATGACAAACTAATTAAGGAAGGAGACATAGTTAAAAGAACTGGAGCTATTGTTGATGTTCCTGTGGGACCAGAAATACTTGGAAGAGTTGTAGATGCTTTAGGAAATCCCATTGATGGCAAGGAAGGCTTCATCATATTGTTCTGTCCGAAATCTATTTTGCCTCTTTGTTGAGAGATTTTCTGTAGATGTGATTATGGTCCAGTTGAACAGTTCAGTATAAAACTAAATATTCTTGAGGACTC--TGATTTATCATGTGTGGAAGCTTGGTAAATTGGCATTAGTTGCACTTTTG--GGGGGGAGCTAACCTTTGAACTTCAGAGAAAGTTGAGTGATATGTATGCAAGACACTGCATAGAACAGCTCTGTATTTTCTTGCAGCTTCTGTTTTAATGAATCTTTCAACAAATTCATGTTCTCCCCGACTCCAAATCACAGTTTCTACGTAGGGCGTTCAA-TAAGTAATGCTGCCAAATTTATTTACAAGTCCAGGGGCAATGTATCAAAGTAAAAATTAACAAGAATAAAGCCTAGGATGTTGGC
>APH_5079
----------------------------------------------------------------------------------GTTAAAATGCTATTTCACGGATTCAACCCAGTGATTTGGATGGCCGGCATCGGTGGAAATGCAGATGAGGTCAGCTTAAATTAATTCAACTTGGAGAATACTGTCATTGGTAGTTTAATGGTAAAACATCTGCCTGGTGTGCAGGGGATGTGGATTTGAGTCCCGGTCGATGGCGATGTATTTTTCAAGTTTACTGAAAATTAATTAACATTGATAACAGAATTTGGCAGCCAAAAAATAATTAGTGTTTTATGTTGGGTGTATAAGTCAATCTCAATTTTTCAGATGATTTTTCGCAGTTCAAAGGGTCAGTTTATTCTCTGGTATATACAGTATGTGAACTGTCAATAAAAAGCGAAGGTATGACTTCCAGAGCCATTTGTCTCTGAATCATTCATATTTTAAACATGCCTTTTGATTTCCCTTTTGTAAGTTGCTTTCATAAAACAAAAACAAAGTTGCTTTTTTTTTTTTCATAAAAGCAAAGTTGCAAGTATTGTAAGTTTGTTTTAAGCATGCAAAATGGATAAACATGATTCTTTTTTTATTTCAGGGTATGGCTTTGAATTTAGAACCTGATAATGTTGGTGTTGTAGTATTTGGAAATGACAAACTAATTAAGGAAGGAGACATAGTTAAAAGAACTGGAGCTATTGTTGATGTTCCTGTGGGACCAGAAATACTTGGAAGAGTTGTAGATGCTTTAGGAAATCCCATTGATGGCAAGGAAGGCTTCATCATATTGTTCTGTCCGAAATCTATTTTGCCTCTTTGTTGAGAGATTTTCTGTAGATGTGATTATGGTCCAGTTGAACAGTTCAGTATAAAACTAAATATTCTTGAGGACTC--TGATTTATCATGTGTGGAAGCTTGGTAAATTGGCATTAGTTGCACTTTTG--GGGGGGAGCTAACCTTTGAACTTCAGAGAAAGTTGAGTGATATGTATGCAAGACACTGCATAGAACAGCTCTGTATTTTCTTGCAGCTTCTGTTTTAATGAATCTTTCAACAAATTCATGTTCTCCCCGACTCCAAATCACAGTTTCTACGTAGGGCGTTCAA-TAAGTAATGCTTCCAAATTTATTTACAAGTCCAGGGGCAATGTATCAAAGTAAAAATTAACAAGAATAAAGCCTAGGATGTTGGC
>APH_4005
AAATGCTTTTGAGCAAAAGAATTGTAGTTTCGGTATCAGATTTT-TTTTATTGAGGTATTTTTACCATTGCCAGATATAATTGTTAAAATGCTATTTCACGGATTCAACCCAGTGATTTGGATGGCCGGCATCGGTGGAAATGCAGATGAGGTCAGCTTAAATTAATTCAACTTGGAGAATACTGTCATTGGTAGTTTAATGGTAAAACATCTGCCTGGTGTGCAGGGGATGTGGATTTGAGTCCCGGTCGATGGCGATGTATTTTTCAAGTTTACTGAAAATTAATTAACATTGATAACAGAATTTGGCAGCCAAAAAATAATTAGTGTTTTATGTTGGGTGTATAAGTCAATCTCAATTTTTCAGATGATTTTTCGCAGTTCAAAGGGTCAGTTTATTCTCTGGTATATACAGTATGTGAACTGTCAATAAAAAGCGAAGGTATGACTTCCAGAGCCATTTGTCTCTGAATCATTCATATTTTAAACATGCCTTTTGATTTCCCTTTTGTAAGTTGCTTTCATAAAACAAAAACAAAGTTGCTTTTTTTTTTTTCATAAAAGCAAAGTTGCAAGTATTGTAAGTTTGTTTTAAGCATGCAAAATGGATAAACATGATTCTTTTTTTATTTCAGGGTATGGCTTTGAATTTAGAACCTGATAATGTTGGTGTTGTAGTATTTGGAAATGACAAACTAATTAAGGAAGGAGACATAGTTAAAAGAACTGGAGCTATTGTTGATGTTCCTGTGGGACCAGAAATACTTGGAAGAGTTGTAGATGCTTTAGGAAATCCCATTGATGGCAAGGAAGGCTTCATCATATTGTTCTGTCCGAAATCTATTTTGCCTCTTTGTTGAGAGATTTTCTGTAGATGTGATTATGGTCCAGTTGAACAGTTCAGTATAAAACTAAATATTCTTGAGGACTC--TGATTTATCATGTGTGGAAGCTTGGTAAATTGGCATTAGTTGCACTTTTG--GGGGGGAGCTAACCTTTGAACTTCAGAGAAAGTTGAGTGATATGTATGCAAGACACTGCATAGAACAGCTCTGTATTTTCTTGCAGCTTCTGTTTTAATGAATCTTTCAA------------CTCCCCGACTCCAAATCACAGTTTCTACGTAGGGCGTTCAA-TAAGTAATGCTGCCAAATTTATTTACAAGTCCAGGGGCAATGTATCAAAGTAAAAATTAACAAGAATAAAGCCTAGGATGTTGGC
>APH_0772
------------------------TAGTTTCGGTATCAGATTTT-TTTTATTGAGGTATTTTTACCATTGCCAGATATAATTGTTAAAATGCTATTTCACGGATTCAACCCAGTGATTTGGATGGCCGGCATCGGTGGAAATGCAGATGAGGTCAGCTTAAATTAATTCAACTTGGAGAATACTGTCATTGGTAGTTTAATGGTAAAACATCTGCCTGGTGTGCAGGGGATGTGGATTTGAGTCCCGGTCGATGGCGATGTATTTTTCAAGTTTACTGAAAATTAATTAACATTGATAACAGAATTTGGCAGCCAAAAAATAATTAGTGTTTTATGTTGGGTGTATAAGTCAATCTCAATTTTTCAGATGATTTTTCGCAGTTCAAAGGGTCAGTTTATTCTCTGGTATATACAGTATGTGAACTGTCAATAAAAAGCGAAGGTATGACTTCCAGAGCCATTTGTCTCTGAATCATTCATATTTTAAACATGCCTTTTGATTTCCCTTTTGTAAGTTGCTTTCATAAAACAAAAACAAAGTTGCTTTTTTTTTTTTCATAAAAGCAAAGTTGCAAGTATTGTAAGTTTGTTTTAAGCATGCAAAATGGATAAACATGATTCTTTTTTTATTTCAGGGTATGGCTTTGAATTTAGAACCTGATAATGTTGGTGTTGTAGTATTTGGAAATGACAAACTAATTAAGGAAGGAGACATAGTTAAAAGAACTGGAGCTATTGTTGATGTTCCTGTGGGACCAGAAATACTTGGAAGAGTTGTAGATGCTTTAGGAAATCCCATTGATGGCAAGGAAGGCTTCATCATATTGTTCTGTCCGAAATCTATTTTGCCTCTTTGTTGAGAGATTTTCTGTAGATGTGATTATGGTCCAGTTGAACAGTTCAGTATAAAACTAAATATTCTTGAGGACTC--TGATTTATCATGTGTGGAAGCTTGGTAAATTGGCATTAGTTGCACTTTTG--GGGGGGAGCTAACCTTTGAACTTCAGAGAAAGTTGAGTGATATGTATGCAAGACACTGCATAGAACAGCTCTGTATTTTCTTGCAGCTTCTGTTTTAATGAATCTTTCAACAAATTCATGTTCTCCCCGACTCCAAATCACAGTTTCTACGTAGGGCGTTCAA-TAAGTAATGCTGCCAAATTTATTTACAAGTCCAGGGGCAATGTATCAAAGTAAAAATTAACAAGAATAAAGCCTAGGATGTTGGC
>APH_0622
----------------------------------------------------------------------------------------------------------------ATGGCTGGCACAGTTTGTCTTG-----------------GTCAGTTTAAATTAATTCAACTTGGAGAATACTGTCATTGGTAGTTTAATGGTAAAACATCTGCCTGGTGTGCAGGGGATGTGGATTTGAGTCCCGGTCGATGGCGATGTATTTTTCAAGTTTACTGAAAATTAATTAACATTGATAACAGAATTTGGCAGCCAAAAAATAATTAGTGTTTTATGTTGGGTGTATAAGTCAATCTCAATTTTTCAGATGATTTTTCGCAGTTCAAAGGGTCAGTTTATTCTCTGGTATATACAGTATGTAAACGGTTAATAAAAAGCGAAGGTATGACTTCCAGAGCCATTTGTCTCTGAATCATTCATATTTTAAACGTGCCTTTTGATTTCCCTTTTGTAAGCTGCTTTCGTAAAACAGAAACAAAATTGCTTTTTTTTTTTTCATAAAAGCAAAGTTGCAAGTATTGTAAGTTTGTTTTAAGCATGCAAAATGGATAAACATGATTCTTTTTTTATTTCAGGGTATGGCTTTGAATTTAGAACCTGATAATGTTGGTGTTGTAGTATTTGGAAATGACAAGCTAATTAAGGAAGGAGACATAGTTAAAAGAACTGGAGCTATTGTTGATGTTCCTGTGGGACCAGAACTGCTTGGAAGAGTTGTAGATGCTTTAGGAAATCCCATTGATGGCAAGGAAGGCTTCATCATATTGTTCTGTCCGAAATCTATTTTGCCTCTTTGTTGAGAGATTTTCTGTAGATGTGGTTATGGTCCAGGTGAACAGTTCGGTATAAAACTAAATATTCTTGAGGACTCTGTGATTTATCATGTGTGGAAGCTTGGTAAATTGGCATTAGTTGCACTTTTG-GGGGGGGAGCTAACCTTTGAACTTCAGAGAAAGTTTAGTGATATGTATGCAAGACACTGCATAGAACAGCTCTGTATTTTCTTGCAGCTTCTGTTTTAATGAATCTTTCAACAAATTCATGTTCTCCCCGACCCCAAATCACAGTTTTTACGTAGGGCGTTCAA-TAACGAATGCCTCCAAATTTAATTATAAACCCAGGGGCAATGTATCAAAGTAAAAATTAACAAAAATAAAGGTTAGGATGTTGGC
>APH_0136
AAATGCTTTTGAGCAAAAGAATTGTAGTTTCGATATCAGATTTTGTTTTATTGGGGTATTTTTACCATTGCCAGATATAATTGTTAAAATGCTATTTCACAGATTCAACCCAGTGATTTGGATGGCCGGCATCGGTGGAAATGCAGATGACGTCAGCTTAAATTAATTCAACTTGGAGAATACTGTCATTGGTAGTTAAATGGTAAAACATCTGCCTGGTGTGCAGGGGATGTGGATTTGAGTCCCGGTCGATGGCGATGTATTTTTCAAGTTTACTGAAAATTAATTAACATTGATAACAGAATTTGGCAGCCAAAAAATAATTAGTGTTTTATGTTGGGTGTATAAGTCAATCTCAATTTTTCAGATGATTTTTCGCAGTTCAAAGGGTCAGTTTATTCTCTGGTATATACAGTATGTAAACGGTTAATAAAAAGCGAAGGTATGACTTCCAGAGCCATTTGTCTCTGAATCATTCATATTTTAAACGTGCCTTTTGATTTCCCTTTTGTAAGCTGCTTTCGTAAAACAGAAACAAAATTGCTTTTTTTTT-TTCATAAAAGCAAAGTTGCAAGTATTGTAAGTTTGTTTTAAGCATGCAAAATGGATAAACATGATTCTTTTTTTATTTCAGGGTATGGCTTTGAATTTAGAACCTGATAATGTTGGTGTTGTAGTATTTGGAAATGACAAGCTAATTAAGGAAGGAGACATAGTTAAAAGAACTGGAGCTATTGTTGATGTTCCTGTGGGACCAGAACTGCTTGGAAGAGTTGTAGATGCTTTAGGAAATCCCATTGATGGCAAGGAAGGCTTCATCATATTGTTCTGTCCGAAATCTATTTTGCCTCTTTGTTGAGAGATTTTCTGTAGATGTGGTTATGGTCCAGGTGAACAGTTCAGTATAAAACTAAATATTCTTGAGGACTCTGTGATTTATCATGTGTGGAAGCTTGGTAAATTGGCATTAGTTGCACTTTTGGGGGGGGGAGCTAACCTTTGAACTTCAGAGAAAGTTTAGTGATATGTATGCAAGACACTGCATAGAACAGCTCTGTATTTTCTTGCAGCTTCTGTTTTAATGAATCTTTCAACAAATTCATGTTCTCCCCAACCCCAAATCACAGTTTTTACGTAGGGCGTTCAA-TAAGTAATGCCGCCAAATTTATTTACAAGTCCAGGGGCAATGTATCAAAGTAAAAATTAACAAGAATAAAGCCTAGGATGTTGGC
>APH_0185
AAATGCTTTTGAGCAAAAGAATTGTAGTTTCGGTATCAGATTTTGTTTTATTGGGGTATTTTTACCATTGCCAGATATAATTGTTAAAATGCTATTTCACAGATTCAGCCCAGTGATTTGGATGGCCGGCATCGGTGGAAATGCAGATGACGTCAGCTTAAATTAATTCAACTTGGAGAATACTGTCATTGGTAGTTTAATGGTAAAACATCTGCCTGGTGTGCAGGGGATGTGGATTTGAGTCCCGGTCGATGGCGATGTATTTTTCAAGTTTACTGAAAATTAATTAACATTGATAACAGAATTTGGCAGCCAAAAAATAG----TGTTTTATGTTGGGTGTATAAGTCAATCTCAATTTTTCAGATGATTTTTCGCAGTTCAAAGGGTCAGTTTATTCTCTGGTATATACAGTATGTAAACGGTTAATAAAAAGCGAAGGTATGACTTCCAGAGCCATTTGTCTCTGAATCATTCATATTTTAAACGTGCCTTTTGATTTCCCTTTTGTAAGCTGCTTTCATAAAACAGAAACAAAATTGCTTTTTTTTT-TTCATAAAAGCAAAGTTGCAAGTATTGTAAGTTTGTTTTAAGCATGCAAAATGGATAAACATGATTCTTTTTTTATTTCAGGGTATGGCTTTGAATTTAGAACCTGATAATGTTGGTGTTGTAGTATTTGGAAATGACAAGCTAATTAAGGAAGGAGACATAGTTAAAAGAACTGGAGCTATTGTTGATGTTCCTGTGGGACCAGAACTGCTTGGAAGAGTTGTAGATGCTTTAGGAAATCCCATTGATGGCAAGGAAGGCTTCATCATATTGTTCTGTCCGAAATCTATTTTGCCTCTTTGTTGAGAGATTTTCTGTAGATGTGGTTATGGTCCAGGTGAACAGTTCGGTATAAAACTAAATATTCTTGAGGACTCTGTGATTTATCATGTGTGGAAGCTTGGTAAATTGGCATTAGTTGCACTTTTGGGGGGGGGAGCTAACCTTTGAACTTCAGAGAAAGTTTAGTGATATGTATGCAAGACACTGCATAGAACAGCTCTGTATTTTCTTGCAGCTTCTGTTTTAATGAATCTTTCAACAAATTCATGTTCTCCCCGACCCCAAATCACAGTTTTTACGTAGGGCGTTCAA-TAAGTAATGCCGCCAAATTTATTTACAAGTCCAGGGGCAATGTATCAAAGTAAAAATTAACAAGAATAAAGCCTAGGATGTTGGC
>APH_3177
AAATGCTTTTGAGCAAAAGAATTGTAGTTTCGATATCAGATTTTGTTTTATTGGGGTATTTTTACCATTGCCAGATATAATTGTTAAAATGCTATTTCACAGATTCAACCCAGTGATTTGGATGGCCGGCATCGGTGGAAATGCAGAT---GTCAGCTTAAATTAATTCAACTTGGAGAATACTGTCATTGGTAGTTTAATGGTAAAACATCTGCCTGGTGTGCAGGGGATGTGGATTTGAGTCCCGGTCGATGGCGATGTATTTTTCAAGTTTACTGAAAATTAATTAACATTGATAACAGAATTTGGCAGCCAAAAAATAATTAGTGTTTTATGTTGGGTGTATAAGTCAATCTCAATTTTTCAGATGATTTTTCGCAGTTCAAAGGGTCAGTTTATTCTCTGGTATATACAGTATGTAAACGGTTAATAAAAAGCGAAGGTATGACTTCCAGAGCCATTTGTCTCTGAATCATTCATATTTTAAACGTGCCTTTTGATTTCCCTTTTGTAAGCTGCTTTCGTAAAACAGAAACAAAATTGCTTTTTTTTTTTTCATAAAAGCAAAGTTGCAAGTATTGTAAGTTTGTTTTAAGCATGCAAAATGGATAAACATGATTCTTTTTTTATTTCAGGGTATGGCTTTGAATTTAGAACCTGATAATGTTGGTGTTGTAGTATTTGGAAATGACAAGCTAATTAAGGAAGGAGACATAGTTAAAAGAACTGGAGCTATTGTTGATGTTCCTGTGGGACCAGAACTGCTTGGAAGAGTTGTAGATGCTTTAGGAAATCCCATTGATGGCAAGGAAGGCTTCATCATATTGTTCTGTCCGAAATCTATTTTGCCTCTTTGTTGAGAGATTTTCTGTAGATGTGGTTATGGTCCAGGTGAACAGTTCGGTATAAAACTAAATATTCTTGAGGACTCTGTGATTTATCATGTGTGGAAGCTTGGTAAATTGGCATTAGTTGCACTTTTGGGGGGGGGAGCTAACCTTTGAACTTCAGAGAAAGTTTAGTGATATGTATGCAAGACACTGCATAGAACAGCTCTGTATTTTCTTGCAGCTTCTGTTTTAATGAATCTTTCAACAAATTCATGTTCTCCCCGACCCCAAATCACAGTTTTTACGTAGGGCGTTCAA-TAAGTAATGCCGCCAAATTTATTTACAAGTCCAGGGGCAATGTATCAAAGTAAAAATTAACAAGAATAAAGCCTAGGATGTTGGC
>APH_4021
AAATGCTTTTGAGCAAAAGAATTGTAGTTTCGATATCAGATTTTGTTTTATTGGGGTATTTTTACCATTGCCAGATATAATTGTTAAAATGCTATTTCACAGATTCAACCCAGTGATTTGGATGGCCGGCATCGGTGGAAATGCAGATGACGTCAGCTTAAATTAATTCAACTTGGAGAATACTGTCATTGGTAGTTTAATGGTAAAACATCTGCCTGGTGTGCAGGGGATGTGGATTTGAGTCCCGGTCGATGGCGATGTATTTTTCAAGTTTACTGAAAATTAATTAACATTGATAACAGAATTTGGCAGCCAAAAAATAATTAGTGTTTTATGTTGGGTGTATAAGTCAATCTCAATTTTTCAGATGATTTTTCGCAGTTCAAAGGGTCAGTTTATTCTCTGGTATATACAGTATGTAAACGGTTAATAAAAAGCGAAGGTATGACTTCCAGAGCCATTTGTCTCTGAATCATTCATATTTTAAACGTGCCTTTTGATTTCCCTTTTGTAAGCTGCTTTCGTAAAACAGAAACAAAATTGCTTTTTTTTTCTTCATAAAAGCAAAGTTGCAAGTATTGTAAGTTTGTTTTAAGCATGCAAAATGGATAAACATGATTCTTTTTTTATTTCAGGGTATGGCTTTGAATTTAGAACCTGATAATGTTGGTGTTGTAGTATTTGGAAATGACAAGCTAATTAAGGAAGGAGACATAGTTAAAAGAACTGGAGCTATTGTTGATGTTCCTGTGGGACCAGAACTGCTTGGAAGAGTTGTAGATGCTTTAGGAAATCCCATTGATGGCAAGGAAGGCTTCATCATATTGTTCTGTCCGAAATCTATTTTGCCTCTTTGTTGAGAGATTTTCTGTAGATGTGGTTATGGTCCAGGTGAACAGTTCGGTATAAAACTAAATATTCTTGAGGACTCTGTGATTTATCATGTGTGGAAGCTTGGTAAATTGGCATTAGTTGCACTTTTGGGGGGGGGAGCTAACCTTTGAACTTCAGAGAAAGTTTAGTGATATGTATGCAAGACACTGCATAGAACAGCTCTGTATTTTCTTGCAGCTTCTGTTTTAATGAATCTTTCAACAAATTCATGTTCTCCCCGACCCCAAATCACAGTTTTTACGTAGGGCGTTCAA-TAAGTAATGCCGCCAAATTTATTTACAAGTCCAGGGGCAATGTATCAAAGTAAAAATTAACAAGAAT------------------
>APH_3191
-------------------------------------------------------------------------------------------------------------------------------------------------------------------------------------------------------------------------------------------------------------------------------------------------------------------------------------------------------------------------------------------------------------------------------------------------------------------------------------------------------------------ATTTCCCTTTTGTAAGCTGCTTTCGTAAAACAGAAACAAAATTGCTTTTTTTTTCTTCATAAAAGCAAAGTTGCAAGTATTGTAAGTTTGTTTTAAGCATGCAAAATGGATAAACATGATTCTTTTTTTATTTCAGGGTATGGCTTTGAATTTAGAACCTGATAATGTTGGTGTTGTAGTATTTGGAAATGACAAGCTAATTAAGGAAGGAGACATAGTTAAAAGAACTGGAGCTATTGTTGATGTTCCTGTGGGACCAGAACTGCTTGGAAGAGTTGTAGATGCTTTAGGAAATCCCATTGATGGCAAGGAAGGCTTCATCATATTGTTCTGTCCGAAATCTATTTTGCCTCTTTGTTGAGAGATTTTCTGTAGATGTGGTTATGGTCCAGGTGAACAGTTCGGTATAAAACTAAATATTCTTGAGGACTCTGTGATTTATCATGTGTGGAAGCTTGGTAAATTGGCATTAGTTGCACTTTTGGGGGGGGGAGCTAACCTTTGAACTTCAGAGAAAGTTTAGTGATATGTATGCAAGACACTGCATAGAACAGCTCTGTATTTTCTTGCAGCTTCTGTTTTAATGAATCTTTCAACAAATTCATGTTCTCCCCGACCCCAAATCACAGTTTTTACGTAGGGCGTTCAA-TAAGTAATGCCGCCAAATTTATTTACAAGTCCAGGGGCAATGTATCAAAGTAAAAATTAACAAGAATAAAGCCTAGGATGTTGGC
>APH_0723
AAATGCTTTTGAGCAAAAGAATTGTAGTTTCGGTATCAGATTTTGTTTTATTGGGGTATTTTTACCATTGCCAGATATAATTGTTAAAATGCTATTTCACAGATTCAGCCCAGTGATTTGGATGGCCGGCATCGGTGGAAATGCAGATGAGGTCAGCTTAAATTAATTCAACTTGGAGAATACTGTCATTGGTAGTTTAATGGTAAAACATCTGCCTGGTGTGCAGGGGATGTGGATTTGAGTCCCGATCGATGGCGATGTATTTTTCAAGTTTACTGAAAATTAATTAACATTGATAACAGAATTTGGCAGCCAAAAAATAATCAGTGTTTTATGTTGGGTGTATAAGTCAATCTCAATTTTTCAGATGATTTTTCGCAGTTCAAAGGGTCAGTTTATTCTCTG--------------TAAACGGTTAATAAAAAGCGAAGGTATGACTTCCAGAGCCATTTGTCTCTGAATCATTCATATTTTAAACGTGCCTTTTGATTTCCCTTTTGTAAGCTGCTTTCATAAAACAGAAACAAAATTGCTTTTTTTTTTTTCATAAAAGCAAAGTTGCAAGTATTGTAAGTTTGTTTTAAGCATGCAAAATGGATAAACATGATTCTTTTTTTATTTCAGGGTATGGCTTTGAATTTAGAACCTGATAATGTTGGTGTTGTAGTATTTGGAAATGACAAGCTAATTAAGGAAGGAGACATAGTTAAAAGAACTGGAGCTATTGTTGATGTTCCTGTGGGACCAGAACTGCTTGGAAGAGTTGTAGATGCTTTAGGAAATCCCATTGATGGCAAGGAAGGCTTCATCATATTGTTCTGTCCGAAATCTATTTTGCCTCTTTGTTGAGAGATTTTCTGTAGATGTGATTATGGTCCAGGTGAACAGTTCGGTATAAAACTAAATATTCTTGAGGACTCTGTGATTTATCATGTGTGGAAGCTTGGTAAATTGGCATTAGTTGCACTTTTGGGGGGGGGAGCTAACCTTTGAACTTCAGAGAAAGT-----------------------------------------------------------------------TTTCAACAAATTCATGTTCTCCCTGACCCCAAATCACAGTTTTTACGTAGGGCGTTCAA-TAAGTAATGCCGCCAGATTTATTTACAAGTCCAGGGGCAATGTATCAGAGTAAAAATTAACAAGAATAAAGCCTAGGATGTTGGC
>APH_0717
---------------------------------------------------------ATTTTTACCATTGCCAGATATAATTGTTAAAATGCTATTTCACAGATTCAGCCCAGTGATTTGGATGGCCGGCATCGGTGGAAATGCAGATGAGGTCAGCTTAAATTAATTCAACTTGGAGAATACTGTCATTGGTAGTTTAATGGTAAAACATCTGCCTGGTGTGCAGGGGATGTGGATTTGAGTCCCGGTCGATGGCGATGTATTTTTCAAGTTTACTGAA------------TTGATAACAGAATTTGGCAGCCAAAAAATAATTAGTGTTTTATGTTGGGTGTATAAGTCAATCTCAATTTTTCAGATGATTTTTCGTAGTTCAAAGGGTCAGTTTATTCTCTGGTATATACAGTATGTAAACGGTTAATAAAAAGCGAAGGTATGACTTCCAGAGCCATTTGTCTCTGAATCATTCATATTTTAAACATGCCTTTTGATTTCCCTTTTGTAAGCTGCTTTCGTAAAACAG----AAAATTGCTTTTTTTTT-TTCATAAAAGCAAAGTTGCAAGTATTGTAAGTTTGTTTTAAGCATGCAAAATGGATAAACATGATTCTTTTTTTATTTCAGGGTATGGCTTTGAATTTAGAACCTGATAATGTTGGTGTTGTAGTATTTGGAAATGACAAGCTAATTAAGGAAGGAGACATAGTTAAAAGAACTGGAGCTATTGTTGATGTTCCTGTGGGACCAGAACTGCTTGGAAGAGTTGTAGATGCTTTAGGAAATCCCATTGATGGCAAGGAAGGCTTCATCATATTGTTCTGTCCGAAATCTATTTTGCCTCTTTGTTGAGAGATTTTCTGTAGATGTGATTATGGTCCAGGTGAACAGTTCGGTATAAAACTAAATATTCTTGAGGACTCTGTGATTTATCATGTGTGGAAGCTTGGTAAATTGGCATTAGTTGCACTTTTGGGGGGGGGAGCTAACCTTTGAAC------------------------------------------------------------------------------------------------------------------------------------------------------------------------------------------------------------------------------------
>APH_0880
AAATGCTTTTGAGCAAAAGAATTGTAGTTTCGGTATCAGATTTTGTTTTATTGGGGTATTTTTACCATTGCCAGATATAATTGTTAAAATGCTATTTCACAGATTCAGCCCAGTGATTTGGATGGCCGGCATCGGTGGAAATGCAGATGAGGTCAGCTTAAATTAATTCAACTTGGAGAATACTGTCATTGGTAGTTTAATGGTAAAACATCTGCCTGGTGTGCAGGGGATGTGGATTTGAGTCCCGGTCGATGGCGATGTATTTTTCAAGTTTACTGAAAATTAATTAACATTGATAACAGAATTTGGCAGCCAAAAAATA--TAGTGTTTTATGTTGGGTGTATAAGTCAATCTCAATTTTTCAGATGATTTTTCGCAGTTCAAAGGGTCAGTTTATTCTCTGGTATATACAGTATGTAAACGGTTAATAAAAAGCGAAGGTATGACTTCCAGAGCCATTTGTCTCTGAATCATTCATATTTTAAACATGCCTTTTGATTTCCCTTTTGTAAGCTGCTTTCGTAAAACAGAAACAAAATTGCTTTTTTTTT-TTCATAAAAGCAAAGTTGCAAGTATTGTAAGTTTGTTTTAAGCATGCAAAATGGATAAACATAATTCTTTTTTTATTTCAGGGTATGGCTTTGAATTTAGAACCTGATAATGTTGGTGTTGTAGTATTTGGAAATGACAAGCTAATTAAGGAAGGAGACATAGTTAAAAGAACTGGAGCTATTGTTGATGTTCCTGTGGGACCAGAACTGCTTGGAAGAGTTGTAGATGCTTTAGGAAATCCCATTGATGGCAAGGAAGGCTTCATCATATTGTTCTGTCCGAAATCTATTTTGCCTCTTTGTTGAGAGATTTTCTGTAGATGTGATTATGGTCCAGGTGAACAGTTCGGTATAAAACTAAATATTCTTGAGGACTCTGTGATTTATCATGTGTGGAAGCTTGGTAAATTGGCATTAGTTGCACTTTTGGGGGGGGGAGCTAACCTTTGAACTTCAGAGAAAGTTTAGTGATATGTATGCAAGACACTGCATAGAACAGCTCTGTATTTTCTTGCAGCTTCTGTTTTAATGAATCTTTCAACAAATTCATGTTCTCCCCGACCCCAAATCACAGTTTTTACGTAGGGCGTTCAA-TAAGTAATGCCGCCAAATTTATTTACAAGTCCAGGGGCAATGTATCAAAGTAAAAATTAACAAGAATAAAGCCTAGGATGTTGGC
>APH_0683
AAATGCTTTTGAGCAAAAGAATTGTAGTTTCGGTATCAGATTTTGTTTTATTGGGGTATTTTTACCATTGCCAGATATAATTGTTAAAATGCTATTTCACAGATTCAGCCCAGTGATTTGGATGGCCGGCATCGGTGGAAATGCAGATGAGGTCAGCTTAAATTAATTCAACTTGGAGAATACTGTCATTGGTAGTTTAATGGTAAAACATCTGCCTGGTGTGCAGGGGATGTGGATTTGAGTCCCGGTCGATGGCGATGTATTTTTCAAGTTTACTGAAAATTAATTAACATTGATAACAGAATTTGGCAGCCAAAAAATAATTAGTGTTTTATGTTGGGTGTATAAGTCAATCTCAATTTTTCAGATGATTTTTCGCAGTTCAAAGGGTCAGTTTATTCTCTGGTATATACAGTATGTAAACGGTTAATAAAAAGCGAAGGTATGACTTCCAGAGCCATTTGTCTCTGAATCATTCATATTTTAAACATGCCTTTTGATTTCCCTTTTGTAAGCTGCTTTCGTAAAACAGAAACAAAATTGCTTTTTTTTTTTTCATAAAAGCAAAGTTGCAAGTATTGTAAGTTTGTTTTAAGCATGCAAAATGGATAAACATGATTCTTTTTTTATTTCAGGGTATGGCTTTGAATTTAGAACCTGATAATGTTGGTGTTGTAGTATTTGGAAATGACAAGCTAATTAAGGAAGGAGACATAGTTAAAAGAACTGGAGCTATTGTTGATGTTCCTGTGGGACCAGAACTGCTTGGAAGAGTTGTAGATGCTTTAGGAAATCCCATTGATGGCAAGGAAGGCTTCATCATATTGTTCTGTCCGAAATCTATTTTGCCTCTTTGTTGAGAGATTTTCTGTAGATGTGATTATGGTCCAGGTGAACAGTTCGGTATAAAACTAAATATTCTTGAGGACTCTGTGATTTATCATGTGTGGAAGCTTGGTAAATTGGCATTAGTTGCACTTTTGGGGGGGGGAGCTAACCTTTGA--------------------------------------------------------------------------------------------------------------------------------------------------------------------------------------------------------------------------------------
>APH_0674
AAATGCTTTTGAGCAAAAGAATTGTAGTTTTGGTATCAGATTTTGTTTTATTGGGGTATTTTTACCATTGCCAGATATAATTGTTAAAATGCTATTTCACAGATTCAGCCCAGTGATTTGGATGGCCGGCATCGGTGGAAATGCAGATGAGGTCAGCTTAAATTAATTCAACTTGGAGAATACTGTCATTGGTAGTTTAATGGTAAAACATCTGCCTGGTGTGCAGGGGATGTGGATTTGAGTCCCGGTCGATGGCGATGTATTTTTCAAGTTTACTGAAAATTAATTAACGTTGATAACAGAATTTGGCAGCCAAAAAATAG----TGTTTTATGTTGGGTGTATAAGTCAGTCTCAATTTTTCAGATGATTTTTCGCAGTTCAAAGGGTCAGTTTATTCTCTGGTATATACAGTATGTAAACGGTTAATAAAAAGCGAAGGTATGACTTCCAGAGCCATTTGTCTCTGAATCATTCATATTTTAAACATGCCTTTTGATTTCCCTTTTGTAAGCTGCTTTCGTAAAACAG----AAAATTGCTTTTTTTTT-TTCATAAAAGCAAAGTTGCAAGTATTGTAAGTTTGTTTTAAGCATGCAAAATGGGTAAACATGATTCTTTTTTTATTTCAGGGTATGGCTTTGAATTTAGAACCTGATAATGTTGGTGTTGTAGTATTTGGAAATGACAAGCTAATTAAGGAAGGAGACATAGTTAAAAGAACTGGAGCTATTGTTGATGTTCCTGTGGGACCAGAACTGCTTGGAAGAGTTGTAGATGCTTTAGGAAATCCCATTGATGGCAAGGAAGGCTTCATCATATTGTTCTGTCCGAAATCTATTTTGCCTCTTTGTTGAGAGATTTTCTGTAGATGTGATTATGGTCCAGGTGAACAGTTCGGTATAAAACTAAATATTCTTGAGGACTCTGTGATTTATCATGTGTGGAAGCTTGGTAAATTGGCATTAGTTGCACTTTTGGGGGGGGGCGCTAACC-------------------------------------------------------------------------------------------------------------------------------------------------------------------------------------------------------------------------------------------
>APH_0186
AAATGCTTTTGAGCAAAAGAATTGTAGTTTCGGTATCAGATTTTGTTTTATTGGGGTATTTTTACCATTGCCAGATATAATTGTTAAAATGCTATTTCACAGATTCAGCCCAGTGATTTGGATGGCCGGCATCAGTGGAAATGCAGATGAGGTCAGCTTAAATTAATTCAACTTGGAGAATACTGTCATTGGTAGTTTAATGGTAAAACATCTGCCTGGTGTGCAGGGGATGTGGATTTGAGTCCCGGTCGATGGCGATGTATTTTTCAAGTTTACTGAAAATTAATTAACGTTGATAACAGAATTTGGCAGCCAAAAAATAG----TGTTTTATGTTGGGTGTATAAGTCAGTCTCAATTTTTCAGATGATTTTTCGCAGTTCAAAGGGTCAGTTTATTCTCTGGTATATACAGTATGTAAACGGTTAATAAAAAGCGAAGGTATGACTTCCAGAGCCATTTGTCTCTGAATCATTCATATTTTAAACATGCCTTTTGATTTCCCTTTTGTAAGCTGCTTTCGTAAAACAG----AAAATTGCTTTTTTTTT-TTCATAAAAGCAAAGTTGCAAGTATTGTAAGTTTGTTTTAAGCATGCAAAATGGATAAACATGATTCTTTTTTTATTTCAGGGTATGGCTTTGAATTTAGAACCTGATAATGTTGGTGTTGTAGTATTTGGAAATGACAAGCTAATTAAGGAAGGAGACATAGTTAAAAGAACTGGAGCTATTGTTGATGTTCCTGTGGGACCAGAACTGCTTGGAAGAGTTGTAGATGCTTTAGGAAATCCCATTGATGGCAAGGAAGGCTTCATCATATTGTTCTGTCCGAAATCTATTTTGCCTCTTTGTTGAGAGATTTTCTGTAGATGTGATTATGGTCCAGGTGAACAGTTCGGTATAAAACTAAATATTCTTGAGGACTCTGTGATTTATCATGTGTGGAAGCTTGGTAAATTGGCATTAGTTGCACTTTTGGGGGGGGGGGCTAACC-------------------------------------------------------------------------------------------------------------------------------------------------------------------------------------------------------------------------------------------
>APH_3188
---------------------------------------------------------------------------------------------------------------------------------------------------------------------------------------------------------------------------------------------------------------------------------------------------------------------------------------------------------------------------------------------------------------------------------------------------------------------------------------------------------------------------------------------------------------------------------------------------------------------------------------------------------AGGGTATGGCTTTGAATTTAGAACCTGATAATGTTGGTGTTGTAGTATTTGGAAATGACAAGCTAATTAAGGAAGGAGACATAGTTAAAAGAACTGGAGCTATTGTTGATGTTCCTGTGGGACCAGAACTGCTTGGAAGAGTTGTAGATGCTTTAGGAAATCCCATTGATGGCAAGGAAGGCTTCATCATATTGTTCTGTCCGAAATCTATTTTGCCTCTTTGTTGAGAGATTTTCTGTAGATGTGATTATGGTCCAGGTGAACAGTTCGGTATAAAACTAAATATTCTTGAGGACTCTGTGATTTATCATGTGTGGAAGCTTGGTAAATTGGCATTAGTTGCACTTTTGGGGGGGGGGGCTAACCTTTGAACTTCAGAGAAAGTTTAGTGATATGTATGCAAGACACTGCATAGAACAGCTCTGTATTTTCTTGCAGCTTCTGTTTTAATGAATCTTTCAACAAATTCATGTTCTCCCCGACCCCAAATCAAAGTTTTTACGTAGGGCGTTCAA-TAAGTAATGCCTCCAAATTTATTTACAAGTCCAGGGGCAATGTATCAAAGTAAAAATTAACAAGAATAAAGCCTAGGATGTTG--
