# Supplementary material for: ﻿Discovery of a new tarantula species from the Madrean Sky Islands and the first documented instance of syntopy between two montane endemics (Araneae, Theraphosidae, Aphonopelma): a case of prior mistaken identity
Source: Zookeys. 2024 Aug 16;1210:61–98. doi: 10.3897/zookeys.1210.125318 (PMC11344175; doi:10.3897/zookeys.1210.125318)
Supplement: Supplementary material 8 — Phylogenomics files [file zookeys-1210-061_article-125318__-s008.zip › Suppl8/individual_UCE_loci/sl_realigned_uce_20010250.fas]

>APH_4021
-------------------------------------------------------------------------------ATCGATCCCCTCACCCTTTACGTGCTGGGGTATGCAGATGTTTCATTTTCCCTCCTGTTTCGGAAAGAAAAGGGTGTCCTGGGACTTATGAATCACCCTGTATATAAGTTAAGGATCTTTTTTTCAATAATGTTAAGTTCTGCTTAATTTATCAGTACAAATTTAACTCACACCATAGGTTAGAAAGGTTAATTGGATTAAGCATTTTTTGTATTTTCTTTTTTCAGTACCTTTTAGAAATGAAAAGCTTGATCTTGCCACCTGAGCACATTTTAAAAAGAGGAGACAGTGAGGCAGTAGCATATGCATTTTTTCACCTACCTCATTGGAAAAGGGTTGAAGGTGCACTAAATTTGCTTCACTGTACATGGGAAGGAAGTAAGTATTTCAGTATTAGGAACAATATTTTTTTTTTCAGTATTATTTTGTACACTACACTGCGTATTAACATTTCTGCCTGTAATTTGTCTCTTTGCTACACTTGTTTTTGTGTATGTTCAACAACAACTGTTTTATGGCTATTTTCCAGGTTTACCTGGTTCAGCTAGTTTCCCCCATATTCCTTTCCTCCACTTCTCCTTGTCTTGTGCATCAGTGGAGACAAGACCCATTCTCTTCATGTCATTTCTCAC
>APH_0772
TGCCACATGACCCCCTTACCATTGGAAAAATTTGACCTTGATTCAAGATGGCGGCCATGTTCCGGACATATCTGACAAAATCGATCCCCTCACCCTTTACGTGCTGGGGTATGCAGATGTTTCTTTTTCCCTCCTGTTTCGGAAAGAAAAGGGTGTCCTGGGACTTATGAATCACCCTGTATATAAGTTAAGGATCTTTTTTTCAATAATGTTAAGTTCTGCTTAATTTATCAGTACAAATTAAACTCACACCATAGGTTAGAAAGGTTAATTGGATTAAGCATTTTTTGTATTTTCTTTTTTCAGTACCTTTTAGAAATGAAAAGCTTGATCTTGCCACCTGAGCACATTTTAAAAAGAGGAGACAGTGAGGCAGTAGCATATGCATTTTTTCACCTACCTCACTGGAAAAGGGTTGAAGGTGCACTAAATTTGCTTCACTGTACATGGGAAGGAAGTAAGTATTTCAGTATTAGGAACAATATTTTTTTTTTCAGTATTATTTTGTACACTACACTGCGTATTAACATTTCTGCCTGTAATTTGTCTCTTTGCTACACTTGTTTTTGTGTATGTTCAACAACAACTGTTTTATGGCTATTTTCCAGGTTTACCTGGTTCAGCTGGTTTCCCCCATATTCCTTTCCTCCACTTCTCCTTGTCTTGTGCATCAGTGGAGACAAGACCCATTCTCTTCATGTCATTTCTCAC
>APH_4005
-------------------------------------------------------------------------------ATCGATCCCCTCACCCTTTACGTGCTGGGGTATGCAGATGTTTCTTTTTCCCTCCTGTTTCGGAAAGAAAAGGGTGTCCTGGGACTTATGAATCACCCTGTATATAAGTTAAGGATCTTTTTTTCAATAATGTTAAGTTCTGCTTAATTTATCAGTACAAATTAAACTCACACCATAGGTTAGAAAGGTTAATTGGATTAAGCATTTTTTGTATTTTCTTTTTTCAGTACCTTTTAGAAATGAAAAGCTTGATCTTGCCACCTGAGCACATTTTAAAAAGAGGAGACAGTGAGGCAGTAGCATATGCATTTTTTCACCTACCTCACTGGAAAAGGGTTGAAGGTGCACTAAATTTGCTTCACTGTACATGGGAAGGAAGTAAGTATTTCAGTATTAGGAACAATATTTTTTTTTTCAGTATTATTTTGTACACTACACTGCGTATTAACATTTCTGCCTGTAATTTGTCTCTTTGCTACACTTGTTTTTGTGTATGTTCAACAACAACTGTTTTATGGCTATTTTCCAGGTTTACCTGGTTCAGCTGGTTTCCCCCATATTCCTTTCCTCCACTTCTCCTTGTCTTGTGCATCAGTGGAGAC------------------------------
>APH_4024
TGCCACATGACCCCCTTACCATTGGAAAAATTTGACCTTGATTCAAGATGGCTGTCATGTTCCGGACATATCTGACAAAATTGATCCCCTCACCCTTTACGTGCTGGGGTATGCAGATGTTTCATTTTCCCTCCTGTTTCGGAAAGAAAAGGGTGTCCTGGGACTTATGAATCACCCTGTATATAAGTTAAGGATCTTTTTTTCAATAATGTTAAGTTCTGCTTAATTTATCAGTACAAATTAAACTCACACCATAGGTTAGAAAGGTTAATTGGATTAAGCATTTTTTGTATTTTCTTTTTTCAGTACCTTTTAGAAATGAAAAGCTTGATCTTGCCACCTGAGCACATTTTAAAAAGAGGAGACAGTGAGGCAGTAGCATATGCATTTTTTCACCTACCTCATTGGAAAAGGGTTGAAGGTGCACTAAATTTGCTTCACTGTACATGGGAAGGAAGTAAGTATTTCAGTATTAGGAACAATATTTTTTTTTTCAGTATTATTTTGTACACTACACTGCGTATTAACATTTCTGCCTGTAATTTGTCTCTTTGCTACACTTGTTTTTGTGTATGTTCAACAACAACTGTTTTATGGCTATTTTCCAGGTTTACCTGGTTCAGCTGGTTTCCCCCATATTCCTTTCCTCCACTTCTCCTTGTCTTGTGCATCAGTGGAGACAAGACCCATTCTCTTCATGTCATTTCTCAC
>APH_4029
-------------------------------------------------------------------------------ATCGATCCCCTCACCCTTTACGTGCTGGGGTATGCAGATGTTTCATTTTCCCTCCCGTTTCGGAAAGAAAAGGGTGTCCTGGGACTTATGAATCACCCTGTATATAAGTTAAGGATCTTTTTTTCAATAATGTTAAGTTCTGCTTAATTTATCAGTACAAATTAAACTCACACCATAGGTTAGAAAGGTTAATTGGATTAAGCATTTTTTGTATTTTCTTTTTTCAGTACCTTTTAGAAATGAAAAGCTTGATCTTGCCACCTGAGCACATTTTAAAAAGAGGAGACAGTGAGGCAGTAGCATATGCATTTTTTCACCTACCTCATTGGAAAAGGGTTGAAGGTGCACTAAATTTGCTTCACTGTACATGGGAAGGAAGTAAGTATTTCAGTATTAGGAACAATATTTTTTTTTTCAGTATTATTTTGTACACTACACTGCGTATTAACATTTCTGCCTGTAATTTGTCTCTTTGCTACACTTGTTTTTGTGTATGTTCAACAACAACTGTTTTATGGCTATTTTCCAGGTTTACCTGGTTCAGCTGGTTTCCCCCATATTCCTTTCCTCCACTTCTCCTTGTCTTGTGCATCAGTGGAGACAAGACCCATTCTCTTCATGTCATTTCTCAC
>APH_5003
TGCCACATGACCCCCTTACCATTGGAAAAATTTGACCTTGATTCAAGATGGCTGTCATGTTCCGGACATATCTGACAAAATTGATCCCCTCACCCTTTACGTGCTGGGGTATGCAGATGTTTCATTTTCCCTCCCGTTTCGGAAAGAAAAGGGTGTCCTGGGACTTATGAATCACCCTGTATATAAGTTAAGGATCTTTTTTTCAATAATGTTAAGTTCTGCTTAATTTATCAGTACAAATTAAACTCACACCATAGGTTAGAAAGGTTAATTGGATTAAGCATTTTTTGTATTTTCTTTTTTCAGTACCTTTTAGAAATGAAAAGCTTGATCTTGCCACCTGAGCACATTTTAAAAAGAGGAGACAGTGAGGCAGTAGCATATGCATTTTTTCACCTACCTCATTGGAAAAGGGTTGAAGGTGCACTAAATTTGCTTCACTGTACATGGGAAGGAAGTAAGTATTTCAGTATTAGGAACAATATTTTTTTTTTCAGTATTATTTTGTACACTACACTGCGTATTAACATTTCTGCCTGTAATTTGTCTCTTTGCTACACTTGTTTTTGTGTATGTTCAACAACAACTGTTTTATGGCTATTTTCCAGGTTTACCTGGTTCAGCTGGTTTCCCCCATATTCCTTTCCTCCACTTCTCCTTGTCTTGTGCATCAGTGGAGACAAGACCCATTCTCTTCATGTCATTTCTCAC
>APH_3191
-------------------------------------------------------------------------------------------------------------------------------------------------------------------------------------------TTAAGGATCTTTTTTTCAATAATGTTAAGTTCTGCTTAATTTATCAGTACAAATTAAACTCACACCATAGGTTAGAAAGGTTAATTGGATTAAGCATTTTTTGTATTTTCTTTTTTCAGTACCTTTTAGAAATGAAAAGCTTGATCTTGCCACCTGAGCACATTTTAAAAAGAGGAGACAGTGAGGCAGTAGCATATGCATTTTTTCACCTACCTCATTGGAAAAGGGTTGAAGGTGCACTAAATTTGCTTCACTGTACATGGGAAGGAAGTAAGTATTTCAGTATTAGGAACAATATTTTTTTTTTCAGTATTATTTTGTACACTACACTGCGTATTAACATTTCTGCCTGTAATTTGTCTCTTTGCTACACTTGTTTTTGTGTATGTTCAACAACAACTGTTTTATGGCTATTTTCCAGGTTTACCTGGTTCAGCTGGTTTCCCCCATATTCCTTTCCTCCACTTCTCCTTGTCTTGTGCATCAGTGGAGACAAGACCCATTCTCTTCATGTCATTTCTCAC
>APH_1535
TGCCACATGACCCCCTTACCATTGGAAAAATTTGACCTTGATTCAAGATGGCGGCCATGTTCCGGACATATCTGACAAAATCGATCCCCTCACCCTTTACGTGCTGGGGTATGCAGATGTTTCATTTTCCCTCCTGTTTCGGAAAGAAAAGGGTGTCCTGGGACTTATGAATCACCCTGTATTTAAGTTAAGGATCTTTTTTTCAATAATGTTAAGTTCTGCTTAATTTATCAGTACAAATTAAACTCACACCATAGGTTAGAAAGGTTAATTGGATTAAGCATTTTTTGTATTTTCTTTTTTCAGTACCTTTTAGAAATGAAAAGCTTGATCTTGCCACCTGAGCACATTTTAAAAAGAGGAGACAGTGAGGCAGTAGCATATGCATTTTTTCACCTACCTCATTGGAAAAGGGTTGAAGGTGCACTAAATTTGCTTCACTGTACATGGGAAGGAAGTAAGTATTTCAGTATTAGGAACAATATTTTTTTTTTCAGTATTATTTTGTACACTACACTGCGTATTAACATTTCTGCCTGTAATTTGTCTCTTTGCTACACTTGTTTTTGTGTATGTTCAACAACAACTGTTTTATGGCTATTTTCCAGGTTTACCTGGTTCAGCTGGTTTCCCCCATATTCCTTTCCTCCACTTCTCCTTGTCTTGTGCATCAGTGGAGACAAGACCCATTCTCTTCATGTCATTTCTCAC
>APH_5079
-------------------------------------------------------------------------------ATCGATCCCCTCACCCTTTACGTGCTGGGGTATGCAGATGTTTCATTTTCCCTCCTGTTTCGGAAAGAAAAGGGTGTCCTGGGACTTATGAATCACCCTGTATTTAAGTTAAGGATCTTTTTTTCAATAATGTTAAGTTCTGCTTAATTTATCAGTACAAATTAAACTCACACCATAGGTTAGAAAGGTTAATTGGATTAAGCATTTTTTGTATTTTCTTTTTTCAGTACCTTTTAGAAATGAAAAGCTTGATCTTGCCACCTGAGCACATTTTAAAAAGAGGAGACAGTGAGGCAGTAGCATATGCATTTTTTCACCTACCTCATTGGAAAAGGGTTGAAGGTGCACTAAATTTGCTTCACTGTACATGGGAAGGAAGTAAGTATTTCAGTATTAGGAACAATATTTTTTTTTTCAGTATTATTTTGTACACTACACTGCGTATTAACATTTCTGCCTGTAATTTGTCTCTTTGCTACACTTGTTTTTGTGTATGTTCAACAACAACTGTTTTATGGCTATTTTCCAGGTTTACCTGGTTCAGCTGGTTTCCCCCATATTCCTTTCCTCCACTTCTCCTTGTCTTGTGCATCAGTGGAGACAAGACCCATTCTCTTCATGTCATTTCTCAC
>APH_5001
TGCCACATGACCCCCTTACCATTGGAAAAATTTGACCTTGATTCAAGATGGCTGTCATGTTCCGGACATATCTGACAAAATTGATCCCCTCACCCTTTACGTGCTGGGGTATGCAGATGTTTCATTTTCCCTCCCGTTTCGGAAAGAAAAGGGTGTCCTGGGACTTATGAATCACCCTGTATATAAGTTAAGGATCTTTTTTTCAATAATGTTAAGTTCTGCTTAATTTATCAGTACAAATTAAACTCACACCATAGGTTAGAAAGGTTAATTGGATTAAGCATTTTTTGTATTTTCTTTTTTCAGTACCTTTTAGAAATGAAAAGCTTGATCTTGCCACCTGAGCACATTTTAAAAAGAGGAGACAGTGAGGCAGTAGCATATGCATTTTTTCACCTACCTCATTGGAAAAGGGTTGAAGGTGCACTAAATTTGCTTCACTGTACATGGGAAGGAAGTAAGTATTTCAGTATTAGGAACAATATTTTTTTTTTCAGTATTATTTTGTACACTACACTGCGTATTAACATTTCTGCCTGTAATTTGTCTCTTTGCTACACTTGTTTTTGTGTATGTTCAACAACAATCGTTTTACGGCTATTTTCCAGGTTTACCTGGGTTAGCCGGTTTCCCCCATATTCCTTTCCTCCACTTCTCCCGATCTTGTGCATCAGTGGAGGCAAGACCCATTCTCTTCATGTCATTTCTCAC
>APH_0136
TGCCACATGACCCCCTTACCATTGGAAAAATTTGACCTTGATTCAAGATGACAGCCATGTTCTGGACATATCTGACAAAATCGATCCCCTCACCCTTTACGTGCTGGGGTATGTAGATGTTTCATTTTCCCTCCCGTTTCAGAAAGAAGAGGGTGTCCTGGGACTTATGAATCACCCTGTATATAAGTTAAGGATTTTTTTTTCAATAATGTTAAGTTCTGCTTAATTTATCAGTGCAAATTAAACTCACACCATAGGTTAGAAAGGTTAATTGGATTAAGCATTTTTTGTATTTTCTTTTTTCAGTACCTTTTAGAAATGAAAAGCTTGATCTTGCCACCTGAGCACATTTTAAAAAGAGGAGACAGTGAGGCAATAGCATATGCATTTTTTCACCTACCTCATTGGAAGAGGGTTGAAGGTGCACTAAATTTGCTTCACTGTACATGGGAAGGAAGTAAGTATTCCAGTATTAGGAACAATATTTTTTTTTTCAGTATTA-TTTGTACACTACACTGCATATTAACATTTCTACCTGTAATGTGTCTCTTTGCTACACTTGTTTTTGTGTATGTTCAACAACAACTGTTTTACTGCTATTTTCCAGGTTTACCTGGTTCAGCTGGTTTCCCCCATATTCCTTTCCTCCACTTCTCCTTGTCTTGTGCATCAGTGGAGACAAGACCCATTCTCTTCATGTCATTTCTCAC
>APH_0723
TGCCACATGACCCCCTTACCATTGGAAAAATTTGACCTTGATTCAAGATGACAGCCATGTTCTGGACATATCTGACAAAATCGATCCCCTCACCCTTTACGTGCTGGGGTATGTAGATGTTTCATTTTCCCTCCCATTTCGGAAAGAAAAGGGTGTCCTGAGGCTTATGAATCACCCTGTATATAAGTTAAGGATTTTTTTTTCAATAATGTTAAGTTTTGCTTAATTTATCAGTACAAATTAAACTCACACCATAGGTTAGAAAGGTTAATTGGATTAAGCATTTTTTGTATTTTCTTTTTTCAGTACCTTTTAGAAATGAAAAGCTTGATCTTGCCACCTGAGCACATTTTAAAAAGAGGAGACAGTGAGGCAATAGCATATGCATTTTTTCACCTACCTCATTGGAAAAGGGTTGAAGGTGCACTAAATTTGCTTCACTGTACATGGGAAGGAAGTAAGTATCCCAGTATTAGGAACAACATTTTTTTTTTCAGTATTATTTTGTGCACTACACTGCATATTAACATTTCTACCTGTAATTTGTCTCTTTGCTACACTTGTTTTTGTGTATGTTCAACAACAACTGTTTTACTGCTATTTTCCAGGTTTACCTGGTTCAGCTGGTTTCCCCCATATTCCTTTCCTCCACTTCTCCTTGTCTTGTGCATCAGTGGAGACA-----------------------------
>APH_1602
TGCCACATGACCCCCTTACCATTGGAAAAATTTGACCTTGATTCAAGATGACAGCCATGTTCTGGACATATCTGACAAAATCGATCCCCTCACCCTTTACGTGCTGGGGTATGTAGATGTTTCATTTTCCCTCCCATTTCGGAAAGAAAAGGGTGTCCTGAGACTTATGAATCACCCTGTATATAAGTTAAGGATTTTTTTTTCAATAATGTTAAGTTCTGCTTAATTTATCAGTACAAATTAAACTCACACCATAGGTTAGAAAGGTTAATTGGATTAAGCATTTTTTGTATTTTCTTTTTTCAGTACCTTTTAGAAATGAAAAGCTTGATCTTGCCACCTGAGCACATTTTAAAAAGAGGAGACAGTGAGGCAATAGCATATGCATTTTTTCACCTACCTCATTGGAAAAGGGTTGAAGGTGCACTAAATTTGCTTCACTGTACATGGGAAGGAAGTAAGTATTCCAGTATTAGGAACAACATTTTTTTTTT-------------------------------------------------------------------------------------------------------------------------------------------------------------------------------------------------------------------------
>APH_3177
TGCCACATGACCCCCTTACCATTGGAAAAATTTGACCTTGATTCAAGATGACAGCCATGTTCTGGACATATCTGACAAAATCGATCCCCTCACCCTTTATGTGCTGGGGTATGTAGATGTTTCATTTTCCCTCCCATTTCGGAAAGAAAAGGGTGTCCTGAGACTTATGAATCACCCTGTATATAAGTTAAGGATTTTTTTTTCAATAATGTTAAGTTCTGCTTAATTTATCAGTACAAATTAAACTCACACCATAGGTTAGAAAGGTTAATTGGATTAAGCATTTTTTGTATTTTCTTTTTTCAGTACCTTTTAGAAATGAAAAGCTTGATCTTGCCACCTGAGCACATTTTAAAAAGAGGAGACAGTGAGGCAATAGCATATGCATTTTTTCACCTACCTCATTGGAAAAGGGTTGAAGGTGCACTAAATTTGCTTCACTGTACATGGGAAGGAAGTAAGTATTCCAGTATTAGGAACAACATTTTTTTTTT-------------------------------------------------------------------------------------------------------------------------------------------------------------------------------------------------------------------------
>APH_0683
TGCCACATGACCCCCTTACCATTGGAAAAATTTGACCTTGATTCAAGATGACAGCCATGTTCTGGACATATCTGACAAAATCGATCCCCTCACCCTTTATGTGCTGGGGTATGTAGATGTTTCATTTTCCCTCCCGTTTCAGAAAGAAAAGGGTGTCCTGTGACTTATGAATCACCCTGTATATAAGTTAAGGATTTTTTTTTCAATAATGTTAAGTTCTGCTTAATTTATCAGTACAAATTAAACTCACACCATAGGTTAGAAAGGTTAATTGGATTAAGCATTTTTTGTATTTTCTTTTTTCAGTACCTTTTAGAAATGAAAAGCTTGATCTTGCCACCTGAGCACATTTTAAAAAGAGGAGACAGTGAAGCAATAGCATATGCATTTTTTCACCTACCTCATTGGAAAAGGGTTGAAGGTGCACTAAATTTGCTTCACTGTACATGGGAAGGAAGTAAGTATTCCAGTATTAGGAACAATATTTTTTTTTTCAGTATTATTTTGTACACTACACTGCATATTAACATTTTTACCTGTAATTTGTCTCTCTGCTACACTTGTTTTTGTGTATATTCAACAACAACTGTTTTACTGCTATTTTCCAGGTTTACCTGGTTCAGCTGGTTTCCCCCATATTCCTTTCCTCCACTTCTCCTTGTCTTGTGCATCAGTGGAGACAAGACCCATTCTCTTCATGTCATTTCTCAC
>APH_0880
-------TGACCCCCTTACCATTGGAAAAATTTGACCTTGATTCAAGATGACAGCCATGTTCTGGACATATCTGACAAAATCGATCCCCTCACCCTTTATGTGCTGGGGTATGTAGATGTTTCATTTTCCCTCCCGTTTCAGAAAGAAAAGGGTGTCCTGTGACTTATGAATCACCCTGTATATAAGTTAAGGATTTTTTTTTCAATAATGTTAAGTTCTGCTTAATTTATCAGTACAAATTAAACTCACACCATAGGTTAGAAAGGTTAATTGGATTAAGAATTTTTTGTATTTTCTTTTTTCAGTACCTTTTAGAAATGAAAAGCTTGATCTTGCCACCTGAGCACATTTTAAAAAGAGGAGACAGTGAGGCAATAGCATATGCATTTTTTCACCTACCTCATTGGAAAAGGGTTGAAGGTGCACTAAATTTGCTTCACTGTACATGGGAAGGAAGTAAGTATTCCAGTATTAGGAACAATATTTTTTTTTTCAGTATTATTTTGTACACTACACTGCATATTAACATTTCTACCTGTAATTTGTCTCTTTGCTACACTTGTTTTTGTGTATGTTCAACAACAACTGTTTTACTGCTATTTTCCAGGTTTACCTGGTTCAGCTGGTTTCCCCCATATTCCTTTCCTCCACTTCTCCTTGTCTTGTGCATCAGTGGAGACA-----------------------------
>APH_1438
---------------------------------------------------------------------------------------------CCTTTACGTGCTGGGGTATGCAGATGTTTCATTTTCCCTCCTGTTTCGGAAAGAAAAGGGTGTCCTGGGACTTATGAATCACCCTGTATATAAGTTAAGGATTTTTTTTTCAATAATGTTAAGTTCTGCTTAATTTATCAGTACAAATTAAACTCACACCATAGGTTAGAAAGGTTAATTGGATTAAGCATTTTTTGTATTTTCTTTTTTCAGTACCTTTTAGAAATGAAAAGCTTGATCTTGCCACCTGAGCACATTTTAAAAAGAGGAGACAGTGAGGCAATAGCATATGCATTTTTTCACCTACCTCATTGGAAAAGGGTTGAAGGTGCACTAAATTTGCTTCACTGT---------------------------------------------------------------------------------------------------------------------------------------------------------------------------------------------------------------------------------------------------------------------------
>APH_1357
----------------------------------------------------------------------------------------------------------------------------------------------------------------------------------------------------------------------------------------------------------------------------------------GCATTTTTTGTATTTTCTTTTTTCAGTACCTTTTAGAAATGAAAAGCTTGATCTTGCCACCTGAGCACATTTTAAAAAGAGGAGACAGTGAGGCAATAGCATATGCATTTTTTCACCTACCTCATTGGAAAAGGGTTGAAGGTGCACTAAATTTGCTTCACTGTACATGGGAAGGAAGTAAGTATTTCAGTATTAGGAACAATA-TTTTTTTTTCAGTATTATTTTGTACACTACACTGCGTATTAACATTTCTACCTGTAATTTGTCTCTTTG-------------------------------------------------------------------------------------------------------------------------------------------------------------
>APH_3188
TGCCACATGACCCCCTTACCATTGGAAAAATTTGACCTTGATTCAAGATGACAGCCATGTTCTGGACATATCTGACAAAATCGATCCCCTCACCCTTTACGTGCTGGGGTATGTAGATGTTTCATTTTCCCTCCCGTTTCAGAAAGAAAAGGGTGTCCTGTGACTTATGAATCACCCTGTATATAAGTTAAGGATTTTTTTTTCAATAATGTTAAGTTCTGCTTAATTTATCAGTACAAATTAAACTCACACCATAGGTTAGAAAGGTTAATTGGATTAAGCATTTTTTGTATTTTCTTTTTTCAGTACCTTTTAGAAATGAAAAGCTTGATCTTGCCACCTGAGCACATTTTAAAAAGAGGAGACAGTGAGGCAATAGCATATGCATTTTTTCACCTACCTCATTGGAAAAGGGTTGAAGGTGCACTAAATTTGCTTCACTGTACATGGGAAGGAAGTAAGTATTCCAGTATTAGGAACAATATTTTTTTTTT-------------------------------------------------------------------------------------------------------------------------------------------------------------------------------------------------------------------------
>APH_0186
TGCCACATGACCCCCTTACCATTGGAAAAATTTGACCTTGATTCAAGATGACAGCCATGTTCTGGACATATCTGACAAAATCGATCCCCTCACCCTTTACGTGCTGGGGTATGTAGATGTTTCATTTTCCCTCCCGTTTCAGAAAGAAAAGGGTGTCCTGTGACTTATGAATCACCCTGTATATAAGTTAAGGATTTTTTTTTCAATAATGTTAAGTTCTGCTTAATTTATCAGTACAAATTAAACTCACACCATAGGTTAGAAAGGTTAATTGGATTAAGCATTTTTTGTATTTTCTTTTTTCAGTACCTTTTAGAAATGAAAAGCTTGATCTTGCCACCTGAGCACATTTTAAAAAGAGGAGACAGTGAGGCAATAGCATATGCATTTTTTCACCTACCTCATTGGAAAAGGGTTGAAGGTGCACTAAATTTGCTTCACTGTACATGGGAAGGAAGTAAGTATTCCAGTATTAGGAACAATATTTTTTTTTTCAGTATTATTTTGTACACTACACTGCATATTAACATTTCTACCTGTAATTTGTCTCTTTGCTACACTTGTTTTTGTGTATGTTCAACAACAACTGTTTTACTGCTATTTTCCAGGTTTACCTGGTTCAGCTGGTTTCCCCCATATTCCTTGACTCCACTTCTCCTTGTCTTGTGCATCAGTGGAGACAAGACCCATTCTCTTCATGTCATTTCTCAC
>APH_0622
TGCCACATGACCCCCTTACCATTGGAAAAATTTGACCTTGATTCAAGATGACAGCCATGTTCTGGACATATCTGACAAAATCGATCCCCTCACCCTTTACGTGCTGGGGTATGTAGATGTTTCATTTTCCCTCCCGTTTCAGAAAGAAAAGGGTGTCCTGTGACTTATGAATCACCCTGTATATAAGTTAAGGATTTTTTTTTCAATAATGTTAAGTTCTGCTTAATTTATCAGTACAAATTAAACTCACACCATAGGTTAGAAAGGTTAATTGGATTAAGCATTTTTTGTATTTTCTTTTTTCAGTACCTTTTAGAAATGAAAAGCTTGATCTTGCCACCTGAGCACATTTTAAAAAGAGGAGACAGTGAGGCAATAGCATATGCATTTTTTCACCTACCTCATTGGAAAAGGGTTGAAGGTGCACTAAATTTGCTTCACTGTACATGGGAAGGAAGTAAGTATTCCAGTATTAGGAACAATATTTTTTTTTTCAGTATTATTTTGTACACTACACTGCATATTAACATTTCTACCTGTAATTTGTCTCTTTGCTACACTTGTTTTTGTGTATGTTCAACAACAACTGTTTTACTGCTATTTTCCAGGTTTACCTGGTTCAGCTGGTTTCCCCCATATTCCTTTCCTCCACTTCTC--------GTGCATCAGTGGAGACAAGACCCATTCTCTTCATGTCATTTCTCAC
>APH_0674
TGCCACATGACCCCCTTACCATTGGAAAAATTTGACCTTGATTCAAGATGGCGGCCATGTTCCGGACATAGCTGACAAGATCGATCCCCTCACCCATTACGTGCTGGGGTATGTAGATGTTTCATTTTCCCTCCCGTTTCAGAAAGAAAAGGGTGTCCTGTGACTTATGAATCACCCTGTATATAAGTTAAGGATTTTTTTTTCAATAATGTTAAGTTCTGCTTAATTTATCAGTACAAATTAAACTCACACCATAGGTTAGAAAGGTTAATTGGATTAAGCATTTTTTGTATTTTCTTTTTTCAGTACCTTTTAGAAATGAAAAGCTTGATCTTGCCACCTGAGCACATTTTAAAAAGAGGAGACAGTGAGGCAATAGCATATGCATTTTTTCACCTACCTCATTGGAAAAGGGTTGAAGGTGCACTAAATTTGCTTCACTGTACATGGGAAGGAAGTAAGTATTCCAGTATTAGGAACAATA-TTTTTTTTTCAGTATTATTTTGTACACTACACTGCATATTAACATTTCTACCTGTAATTTGTCTCTTTGCTACACTTGTTTTTGTGTATGTTCAACAACAACTGTTTTACTGCTATTTTCCAGGTTTACCTGGTTCAGCTGGTTTCCCCCATATTCCTTGACTCCACTTCTCCTTGTCTTGTGCATCAGTGGACACAAGACCCATTCTCTTCATGTCATTTCTCAC
>APH_0185
-----------------------------------------------------------------------------------------------------------------------------------------------------------------------------------------------------------------------GTTCTGCTTAATTTATCAGTACAAATTAAACTCACACCATAGGTTAGAAAGGTTAATTGGATTAAGCATTTTTTGTATTTTCTTTTTTCAGTACCTTTTAGAAATGAAAAGCTTGATCTTGCCACCTGAGCACATTTTAAAAAGAGGAGACAGTGAGGCAATAGCATATGCATTTTTTCACCTACCTCATTGGAAAAGGGTTGAAGGTGCACTAAATTTGCTTCACTGTACATGGGAAGGAAGTAAGTATTCCAGTATTAGGAACAATATTTTTTTTTTCAGTATTATTTTGTACACTACACTGCATATTAACATTTCTACCTGTAATTTGTCTCTTTGCTACACTTGTTTTTGTGTATGTTCAACAACAACTGTTTTACTGCTATTTTCCAGGTTTACCTGGTTCAGCTGGTTTCCCCCATATTCCTT-------------------------------------------------------------------
>APH_0717
--------------------------------------------------------------------------------------------------------------------------------------------------------------------------------------------------TTTTTTTTTCAATAATGTTAAGTTCTGCTTAATTTATCAGTACAAATTAAACTCACACCATAGGTTAGAAAGGTTAATTGGATTAAGCATTTTTTGTATTTTCTTTTTTCAGTACCTTTTAGAAATGAAAAGCTTGATCTTGCCACCTGAGCACATTTTAAAAAGAGGAGACAGTGAGGCAATAGCATATGCATTTTTTCACCTACCTCATTGGAAAAGGGTTGAAGGTGCACTAAATTTGCTTCACTGTACATGGGAAGGAAGTAAGTATTCCAGTATTAGGAACAATATTTTTTTTTT-------------------------------------------------------------------------------------------------------------------------------------------------------------------------------------------------------------------------
