# Supplementary material for: ﻿Discovery of a new tarantula species from the Madrean Sky Islands and the first documented instance of syntopy between two montane endemics (Araneae, Theraphosidae, Aphonopelma): a case of prior mistaken identity
Source: Zookeys. 2024 Aug 16;1210:61–98. doi: 10.3897/zookeys.1210.125318 (PMC11344175; doi:10.3897/zookeys.1210.125318)
Supplement: Supplementary material 8 — Phylogenomics files [file zookeys-1210-061_article-125318__-s008.zip › Suppl8/individual_UCE_loci/sl_realigned_uce_20010256.fas]

>APH_1357
------------------------------------------------------------------CCACTCCC--------------------------------------------------------------------------------------------------------------------------------------------------------------------------------------------------------------------------------------------------------------TGGATATCTACAACTATTAGTTCATG--CCCTGAT--------------------------------------------------------------CTTTCAAA---------------------------------------------------------------------TGTAAAGTGACTAA-------------------------------ATGCCTGAAACAGA---------ATATTTAAGAAT--------ATACATGGGAGTAAAAGAAAAGCGCCATTCCTCTGGTGCCTAAGTTTCCATCACCATATCCAATACCAGATGATGTGTGTATTTGAGGATCAGTATAAAGATCACCCACTCCCTGGATATCTACAACTATTAGTTCATGCCCTGATCTTTAAAATGTAAAGTGACTAAATGCCTGAAACAGAATATATAAGAAAAT-------------------------------------------------------------------------------------------------------------------------------------------------------------------------------------------------------------AGAT---------------------------------------------------------------------------------------------------------------------------------------------------------------------------------------------------------------------------------------------------------------------------------------------------------------------------------------------------------------------------------------------------
>APH_0717
--------------CGTAAAACGATTGTTGTTGTTGTTGT---------------ATACAGTTTTTCCATTTCCCTTTCAGTTATTGGTTTCATGTTCACCATTTACTAAAAAAGAAGAATGCGTAATTGTACAATCAGTTGTTTTACACAGTATATTACATACATAGGTTGACTAAGGAGCACTGGAAAAGAGCTCTTAATAAGCCTGACAAGCCCAATACCCCACTAAAATGAAAAACATTCATTATTTATGTACATGTTCACATTAAAAATGAAACAGCTACAGCTCCTCCTATTTTCACTACAGAATGAAAGGAAGTCGAAAGATAGAATTTTAGATCTGTAAGTTTGTGATCCCTGTTGAACAGGATGGCATTGATGGATAGGTATTACATCCAAAATATTAAATTCATAGCTTCTTTTACTTTCAGAAAGGGAGAGAAAAATG--------TGACCACCAACAGCAAAAAATATACATAAGCACTAACCACTAACCTGTAATGTTGCAAACTTGTTGTTTATTTGTACTTCTGTAGAAGCCATATCAAAAGGAGATAAGCCCAGACTTTCACAAATCCTATTACATACATGGGAGTAAAAGAAAAGCGCCATTCCTCTGGTGCCTAAGTTTCCATCACCATATCCAATACCAGATGATGTGTGTATTTGAGGATCAGTATAAAGATCACCCACTCCCTGGATATCTACAACTATTAGTTCATGCCCTGATCTTTCAAATGTAAAGTGACTAAATGCCTGAAACAGAATATTTAAGAAAATTAAAAACATATAATATATATATAAATTGTCACTATATATATATATAAATTCTCACTTGAAGTGATTTTTAACAAGCAAAATTACTTGGGGTTAACATGTCAGTAAAACTTTAAAAGGACAGCATAACTTTAACACTTAAAAAGAAGTATCAAATTCACAAACTAATCCCTTAGCATTAGAAGCACTGTAGCAACTTGCAGGTGAAAGATAACCTTTGCCTACATATGTTGGAAAAAATATTAATGATGTAAATTCTTACATAGACACATAAATGAATTCCACGTGCACAATTCAATTTCCATATTAGGAGTAGACAACAGTTCTGTGTATTTTTCCTACCTTGATGTGTATTTAGTTTGGAGACAATTTACAGTTCATTTTATATTGTAAATTATATTACATGAATTGTAATATCACCAAAGTATTTGTCATTGCTTTCAACAACTTTTCATTATCATTAGAGTAGATGTTTGATTCTCTTGCAAAAGAATTGTGTCTCAC-----------------------------------------------------------------------------------------------
>APH_3188
AAACCTGGAAAATAAAA----CGATTGTTGTTGTTGTTGT------------TGTATACAGTTTTTCCATTTCCCTTTCAGTTATTGGTTTCATGTTCACCATTTACTAAAAAAGAAGAATGCGTAATTGTACAATCAGTTGTTTTACACAGTATATTACATACATAGGTTGACTAAGGAGCACTGGAAAAGAGCTCTTAATAAGCCTGACAAGCCCAATACCCCACTAAAATGAAAAACATTCATTATTTATGTACATGTTCACATTAAAAATGAAACAGCTACAGCTCCTCCTATTTTCACTACAGAATGAAAGGAAGTCGAAAGATAGAATTTTAGATCTGTAAGTTTGTGATCCCTGTTGAACAGGATGGCATTGATGGATAGGTATTACATCCAAAATATTAAATTCATAGCTTCTTTTACTTTCAGAAAGGGAGAGAAAAATG--------TGACCACCAACAGCAAAAAATATACATAAGCACTAACCACTAACCTGTAATGTTGCAAACTTGTTGTTTATTTGTACTTCTGTAGAAGCCATATCAAAAGGAGATAAGCCCAGACTTTCACAAATCCTATTACATACATGGGAGTAAAAGAAAAGCGCCATTCCTCTGGTGCCTAAGTTTCCATCACCATATCCAATACCAGATGATGTGTGTATTTGAGGATCAGTATAAAGATCACCCACTCCCTGGATATCTACAACTATTAGTTCATGCCCTGATCTTTCAAATGTAAAGTGACTAAATGCCTGAAACAGAATATTTAAGAAAATTAAAAACATATAATATATATATAAATTGTCACTATATATATATATAAATTCTCACTTGAAGTGATTTTTAACAAGCAAAATTACTTGGGGTTAACATGTCAGTAAAACTTTAAAAGGACAGCATAACTTTAACACTTAAAAAGAAGTATCAAATTCACAAACTAATCCCTTAGCATTAGAAGCACTGTAGCAACTTGCAGGTGAAAGATAACCTTTGCCTACATATGTTGGAAAAAATATTAATGATGTAAATTCTTACAAAGACACATAAATGAATTCCACGTGCACAATTCAATTTCCATATTAGGAGTAGACAACAGTTCTGTGTATTTTTCCTACCTTGATGTGTATTTAGTTTGGAGACAATTTACAGTTCATTTTATATTGTAAATTATATTACATGAATTGTAATATCACCAAAGTATTTGTCATTGCTTTCAACAACTTTTCATTATCATTAGAGTAGATGTTTGATTCTCTTGCAAAAGAATTGTGTCTCACCAATACATTTTCAGATGTCTTCAATGATGGTAAAATGCTGTCTGG--------------------------------------------------
>APH_0185
AAACCTGGAAAATAAAA----CGATTGTTGTTGTTGTTGT---------------ATACAGTTTTTCCATTTCCCTTTCAGTTATTGGTTTCATGTTCACCATTTACTAAAAAAGAAGAATGCGTAATTGTACAATCAGTTGTTTTACACAGTATATTACATACATAGGTTGACTAAGGAGCACTGGAAAAGAGCTCTTAATAAGCCTGACAAGCCCAATACCCCACTAAAATGAAAAACATTCATTATTTATGTACATGTTCACATTAAAAATGAAACAGCTACAGCTCCTCCTATTTTCACTACAGAATGAAAGGAAGTCGAAAGATAGAATTTTAGATCTGTAAGTTTGTGATCCCTGTTGAACAGGATGGCATTGATGGATAGGTATTACATCCAAAATATTAAATTCATAGCTTCTTTTACTTTCAGAAAGGGAGAGAAAAATG--------TGACCACCAACAGCAAAAAATATACATAAGCACTAACCACTAACCTGTAATGTTGCAAACTTGTTGTTTATTTGTACTTCTGTAGAAGCCATATCAAAAGGAGATAAGCCCAGACTTTCACAAATCCTATTACATACATGGGAGTAAAAGAAAAGCGCCATTCCTCTGGTGCCTAAGTTTCCATCACCATATCCAATACCAGATGATGTGTGTATTTGAGGATCAGTATAAAGATCACCCACTCCCTGGATATCTACAACTATTAGTTCATGCCCTGATCTTTCAAATGTAAAGTGACTAAATGCCTGAAACAGAATATTTAAGAAAATTAAAAACATATAATATATATATAAATTGTCACTATATATATATATAAATTCTCACTTGAAGTGATTTTTAACAAGCAAAATTACTTGGGGTTAACATGTCAGTAAAACTTTAAAAGGACAGCATAACTTTAACACTTAAAAAGAAGTATCAAATTCACAAACTAATCCCTTAGCATTAGAAGCACTGTAGCAACTTGCAGGTGAAAGATAACCTTTGCCTACATATGTTGGAAAAAATATTAATGATGTAAATTCTTACATAGACACATAAATGAATTCCACGTGCACAATTCAATTTCCATATTAGGAGTAGACAACAGTTCTGTGTATTTTTCCTACCTTGATGTGTATTTAGTTTGGAGACAATTTACAGTTCATTTTATATTGTAAATTATATTACATGAATTGTAATATCACCAAAGTATTTGTCATTGCTTTCAACAACTTTTCATTATCATTAGAGTAGATGTTTGATTCTCTTGCAAAAGAATTGTGTCTCACCAATACATTTTCAGATGTCTTCAATGATGGTAAAATGCTGTCTGGATAAGGTATACTGCAAGTACCATAACAAGCGGTAATTTCAATGCACCATG
>APH_0674
AAACCTGGAAAATAAAA----CGATTGTTGTTGTTGTTGT---------------ATACAGTTTTTCCATTTCCCTTTCAGTTATTGGTTTCATGTTCACCATTTACTAAAAAAGAAGAATGCGTAATTGTACAATCAGTTGTTTTACACAGTATATTACATACATAGGTTGACTAAGGAGCACTGGAAAAGAGCTCTTAATAAGCCTGACAAGCCCAATACCCCACTAAAATGAAAAACATTCATTATTTATGTACATGTTCACATTAAAAATGAAACAGCTACAGCTCCTCCTATTTTCACTACAGAATGAAAGGAAGTCGAAAGATAGAATTTTAGATCTGTAAGTTTGTGATCCCTGTTGAACAGGATGGCATTGATGGATAGGTATTACATCCAAAATATTAAATTCATAGCTTCTTTTACTTTCAGAAAGGGAGAGAAAAATG--------TGACCACCAACAGCAAAAAATATACATAAGCACTAACCACTAACCTGTAATGTTGCAAACTTGTTGTTTATTTGTACTTCTGTAGAAGCCATATCAAAAGGAGATAAGCCCAGACTTTCACAAATCCTATTACATACATGGGAGTAAAAGAAAAGCGCCATTCCTCTGGTGCCTAAGTTTCCATCACCATATCCAATACCAGATGATGTGTGTATTTGAGGATCAGTATAAAGATCACCCACTCCCTGGATATCTACAACTATTAGTTCATGCCCTGATCTTTCAAATGTAAAGTGACTAAATGCCTGAAACAGAATATTTAAGAAAATTAAAAACATATAATATATATATAAATTGTCACTATATATATATATAAATTCTCACTTGAAGTGATTTTTAACAAGCAAAATTACTTGGGGTTAACATGTCAGTAAAACTTTAAAAGGACAGCATAACTTTAACACTTAAAAAGAAGTATCAAATTCACAAACTAATCCCTTAGCATTAGAAGCACTGTAGCAACTTGCAGGTGAAAGATAACCTTTGCCTACATATGTTGGAAAAAATATTAATGATGTAAATTCTTACATAGACACATAAATGAATTCCACGTGCACAATTCAATTTCCATATTAGGAGTAGACAACAGTTCTGTGTATTTTTCCTACCTTGATGTGTATTTAGTTTGGAGACAATTTACAGTTCATTTTATATTGTAAATTATATTACATGAATTGTAATATCACCAAAGTATTTGTCATTGCTTTCAACAACTTTTCATTATCATTAGAGTAGATGTTTGATTCTCTTGCAAAAGAATTGTGTCTCACCAATACATTTTCAGATGTCTTCAATGATGGTAAAATGCTGTCTGGATAAGGTATACTGCAAGTACCATAACAAGCGGTAATTTCAATGCACCATG
>APH_0186
AAACCTGGAAAATAAAA----CGATTGTTGTTGTTGTTGT---------------ATACAGTTTTTCCATTTCCCTTTCAGTTATTGGTTTCATGTTCACCATTTACTAAAAAAGAAGAATGCGTAATTGTACAATCAGTTGTTTTACACAGTATATTACATACATAGGTTGACTAAGGAGCACTGGAAAAGAGCTCTTAATAAGCCTGACAAGCCCAATACCCCACTAAAATGAAAAACATTCATTATTTATGTACATGTTCACATTAAAAATGAAACAGCTACAGCTCCTCCTATTTTCACTACAGAATGAAAGGAAGTCGAAAGATAGAATTTTAGATCTGTAAGTTTGTGATCCCTGTTGAACAGGATGGCATTGATGGATAGGTATTACATCCAAAATATTAAATTCATAGCTTCTTTTACTTTCAGAAAGGGAGAGAAAAATG--------TGACCACCAACAGCAAAAAATATACATAAGCACTAACCACTAACCTGTAATGTTGCAAACTTGTTGTTTATTTGTACTTCTGTAGAAGCCATATCAAAAGGAGATAAGCCCAGACTTTCACAAATCCTATTACATACATGGGAGTAAAAGAAAAGCGCCATTCCTCTGGTGCCTAAGTTTCCATCACCATATCCAATACCAGATGATGTGTGTATTTGAGGATCAGTATAAAGATCACCCACTCCCTGGATATCTACAACTATTAGTTCATGCCCTGATCTTTCAAATGTAAAGTGACTAAATGCCTGAAACAGAATATTTAAGAAAATTAAAAACATATAATATATATATAAATTGTCACTATATATATATATAAATTCTCACTTGAAGTGATTTTTAACAAGCAAAATTACTTGGGGTTAACATGTCAGTAAAACTTTAAAAGGACAGCATAACTTTAACACTTAAAAAGAAGTATCAAATTCACAAACTAATCCCTTAGCATTAGAAGCACTGTAGCAACTTGCAGGTGAAAGATAACCTTTGCCTACATATGTTGGAAAAAATATTAATGATGTAAATTCTTACATAGACACATAAATGAATTCCACGTGCACAATTCAATTTCCATATTAGGAGTAGACAACAGTTCTGTGTATTTTTCCTACCTTGATGTGTATTTAGTTTGGAGACAATTTACAGTTCATTTTATATTGTAAATTATATTACATGAATTGTAATATCACCAAAGTATTTGTCATTGCTTTCAACAACTTTTCATTATCATTAGAGTAGATGTTTGATTCTCTTGCAAAAGAATTGTGTCTCACCGATACATTTTCAGATGTCTTCAATGATGGTAAAATGCTGTCTGGATAAGGTATACTGCAAGTACCATAACAAGCGGTAATTTCAATGCACCATG
>APH_4029
---------------------------------------------------------ATAATCCCTGTACCTCC--TTAAACTAAAGGTTTCTTGCCGACCATTTAAAAAAAAAGAAAGA-ACACAATAGTACAATCAGTTGTTTTACA-----TATTACCCAGTCAGCTTCACAAAGGAGCACTAGGAAAAAGCTCTTAATAAGCCTGACAAGCCCAATACCCCACTAAAACAGAAAACATTCATTATTTATGTACATGTTCACATTAAAAATGAAACAGCTACAGCTCCTCCTATTTTCACTACAGAATGAAAGGAAGTCAAAAGATAGAATTTTAGATCTGTAAGTTTGTGATCCCTGTTGAATAGGATGGCATTGATGGATAGGTATTACATCCAAAATATTAAATTCATAGCTTCTTTTACTTTCAGAAAAGGAGAGAAAAATGCCCCAAAATTACCACCAACAGCAAAAAATATACATAAGCACTAACCACTAACCTGTAATGTTGCAAACTTGTTGTTTATTTGTACTTCTGTAGAAGCCATATCAAAAGGAGATAAGCCCAGACTTTCACAAATCCTATTACATACATGGGAGTAAAAGAAAAGCGCCATTCCTCTGGTGCCTAAGTTTCCATCACCATATCCAATACCAGATGATGTGTGTATTTGAGGATCAGTATAAAGATCACCCACTCCCTGGATATCTACAACTATTAGTTCATGCCCTGATCTTTCAAATGTAAAGTGACTAAATGCCTGAAACAGAATATTTAAGAAAATTAAAAACATAC-ATATATATATAAATTGTCACTATATATATATATA--TTCTCACTTGAAGTGATTTTTAACAAGCAAAATTACTTGGGGTTAACATGTCAGTAAAACTTCAAAAGGACAGCATAACTTTAACACTTAAAAAGAAGTATCAAATTCACAAACTAATCCCTTAGCATTAGAAGCACTGTGGCAACTTGCAGGTGAAAGATAACCTTTGCCTACATATGTTGGAAAAAATATTAATGATGTAAATTCTTACATAGACACATAAATGAATTCCATGTGCACAATTCAATTTCCATATTAGGAGTAGACAACAGTTCTGTGTATTTTTCCTACCTTGATGTGTATTTAGTTTGAAGACAATTTACAGTTCATTTTATATTGTAAATTATATTACATGAATTGTAATATCACCAAAGTATTTGTCATTGCTTTCAACAACTTTTCATTATCATTAGAGTAGCTGTTTGATTCTCTTGCAAAAGAATTGTGTCTCACTGATACATTTTCAGATGTATTCA------------------------------------------------------------------------
>APH_4024
ACATCTGAAAAAAAAAAAACCTGATTTTTGCTGGTTCTGTGAAATACTTGAGTATATATAGTTTTTCCATTTCCCTTTCAGTTATTGGTTTCACGTTCACCATTTACTAAAAAAGAAGAATGCGTAATTGTACAATCAGTTGTTTTACACAGTATATTACATACATAGGTTGACTAAGGAGCACTGGAAAAGAGCTCTTAATAAGCCTGACAAGCCCAATACCCCACTAAAACAGAAAATATTCATTATTTATGTACATGTTCACATTAAAAATGAAACAGCTACAGCTCCTCCTATTTTCACTACAGAATGAAAGGAAGTCAAAAGATAGAATTTTAGATCTGTAAGTTTGTGATCCCTGTTGAATAGGATGGCATTGATGGATAGGTATTACATCCAAAATATTAAATTCATAGCTTCTTTTACTTTCAGAAAAGGAGAGAAAAATGCCCCAAAATTACCACCAACAGCAAAAAATATACATAAGCACTAACCACTAACCTGTAATGTTGCAAACTTGTTGTTTATTTGTACTTCTGTAGAAGCCATATCAAAAGGAGATAAGCCCAGACTTTCACAAATCCTATTACATACATGGGAGTAAAAGAAAAGCGCCATTCCTCTGGTGCCTAAGTTTCCATCACCATATCCAATACCAGATGATGTGTGTATTTGAGGATCAGTATAAAGATCACCCACTCCCTGGATATCTACAACTATTAGTTCATGCCCTGATCTTTCAAATGTAAAGTGACTAAATGCCTGAAACAGAATATTTAAGAAAATTAAAAACATACAATATATATATAAATTGTCACTATATATATATATA--TTCTCACTTGAAGTGATTTTTAACAAGCAAAATTACTTGGGGTTAACATGTCAGTAAAACTTCAAAAGGACAGCATAACTTTAACACTTAAAAAGAAGTATCAAATTCACAAACTAATCCCTTAGCATTAGAAGCACTGTGGCAACTTGCAGGTGAAAGATAACCTTTGCCTACATATGTTGGAAAAAATATTAATGATGTAAATTCTTACATAGACACATAAATGAATTCCATGTGCACAATTCAATTTCCATATTAGGAGTAGACAACAGTTCTGTGTATTTTTCCTACCTTGATGTGTATTTAGTTTGAAGACAATTTACAGTTCATTTTATATTGTAAATTATATTACATGAATTGTAATATCACCAAAGTATTTGTCATTGCTTTCAACAACTTTTCATTATCATTAGAGTAGCTGTTTGATTCTCTTGCAAAAGAATTGTGTCTCACTGATACATTTTCAGATGTATTCAATGATGGTAAAATGCTGTCTGGATAAGGTATACTGCAAGTACCATAACAAGTGGTAATTTCAATGCACCATG
>APH_5001
ACATCTGAAAAAAAAAA-ACCTGATTTTTGCTGGTTCTGTGAAATACTTGAGTATATATAGTTTTTCCATTTCCCTTTCAGTTATTGGTTTCACGTTCACCATTTACTAAAAAAGAAGAATGCGTAATTGTACAATCAGTTGTTTTACACAGTATATTACATACATAGGTTGACTAAGGAGCACTGGAAAAGAGCTCTTAATAAGCCTGACAAGCCCAATACCCCACTAAAACAGAAAATATTCATTATTTATGTACATGTTCACATTAAAAATGAAACAGCTACAGCTCCTCCTATTTTCACTACAGAATGAAAGGAAGTCAAAAGATAGAATTTTAGATCTGTAAGTTTGTGATCCCTGTTGAATAGGATGGCATTGATGGATAGGTATTACATCCAAAATATTAAATTCATAGCTTCTTTTACTTTCAGAAAAGGAGAGAAAAATGCCCCAAAATTACCACCAACAGCAAAAAATATACATAAGCACTAACCACTAACCTGTAATGTTGCAAACTTGTTGTTTATTTGTACTTCTGTAGAAGCCATATCAAAAGGAGATAAGCCCAGACTTTCACAAATCCTATTACATACATGGGAGTAAAAGAAAAGCGCCATTCCTCTGGTGCCTAAGTTTCCATCACCATATCCAATACCAGATGATGTGTGTATTTGAGGATCAGTATAAAGATCACCCACTCCCTGGATATCTACAACTATTAGTTCATGCCCTGATCTTTCAAATGTAAAGTGACTAAATGCCTGAAACAGAATATTTAAGAAAATTAAAAACATAC-ATATATATATAAATTGTCACTATATATATATATA--TTCTCACTTGAAGTGATTTTTAACAAGCAAAATTACTTGGGGTTAACATGTCAGTAAAACTTCAAAAGGACAGCATAACTTTAACACTTAAAAAGAAGTATCAAATTCACAAACTAATCCCTTAGCATTAGAAGCACTGTGGCAACTTGCAGGTGAAAGATAACCTTTGCCTACATATGTTGGAAAAAATATTAATGATGTAAATTCTTACATAGACACATAAATGAATTCCATGTGCACAATTCAATTTCCATATTAGGAGTAGACAACAGTTCTGTGTATTTTTCCTACCTTGATGTGTATTTAGTTTGAAGACAATTTACAGTTCATTTTATATTGTAAATTATATTACATGAATTGTAATATCACCAAAGTATTTGTCATTGCTTTCAACAACTTTTCATTATCATTAGAGTAGCTGTTTGATTCTCTTGCAAAAGAATTGTGTCTCACTGATACATTTTCAGATGTATTCAATGATGGTAAAATGCTGTCTGGATAAGGTATACTGCAAGTACCATAACAAGTGGTAATTTCAATGCACCATG
>APH_5079
ACATCTGAAAAAAAAAAAACCTGATTTTTGCTGGTTCTGTGAAATACTTGAGTATATATAGTTTTTCCATTTCCCTTTCAGTTATTGGTTTCACGTTCACCATTTACTAAAAAAGAAGAATGCGTAATTGTACAATCAGTTGTTTTACACAGTATATTACATACATAGGTTGACTAAGGAGCACTGGAAAAGAGCTCTTAATAAGCCTGACAAGCCCAATACCCCACTAAAACAGAAAATATTCATTATTTATGTACATGTTCACATTAAAAATGAAACAGCTACAGCTCCTCCTATTTTCACTACAGAATGAAAGGAAGTCAAAAGATAGAATTTTAGATCTGTAAGTTTGTGATCCCTGTTGAATAGGATGGCATTGATGGATAGGTATTACATCCAAAATATTAAATTCATAGCTTCTTTTACTTTCAGAAAAGGAGAGAAAAATGCCCCAAAATTACCACCAACAGCAAAAAATATACATAAGCACTAACCACTAACCTGTAATGTTGCAAACTTGTTGTTTATTTGTACTTCTGTAGAAGCCATATCAAAAGGAGATAAGCCCAGACTTTCACAAATCCTATTACATACATGGGAGTAAAAGAAAAGCGCCATTCCTCTGGTGCCTAAGTTTCCATCACCATATCCAATACCAGATGATGTGTGTATTTGAGGATCAGTATAAAGATCACCCACTCCCTGGATATCTACAACTATTAGTTCATGCCCTGATCTTTCAAATGTAAAGTGACTAAATGCCTGAAACAGAATATTTAAGAAAATTAAAAACATAC-ATATATATATAAATTGTCACTATATATATATATA--TTCTCACTTGAAGTGATTTTTAACAAGCAAAATTACTTGGGGTTAACATGTCAGTAAAACTTCAAAAGGACAGCATAACTTTAACACTTAAAAAGAAGTATCAAATTCACAAACTAATCCCTTAGCATTAGAAGCACTGTGGCAACTTGCAGGTGAAAGATAACCTTTGCCTACATATGTTGGAAAAAATATTAATGATGTAAATTCTTACATAGACACATAAATGAATTCCATGTGCACAATTCAATTTCCATATTAGGAGTAGACAACAGTTCTGTGTATTTTTCCTACCTTGATGTGTATTTAGTTTGAAGACAATTTACAGTTCATTTTATATTGTAAATTATATTACATGAATTGTAATATCACCAAAGTATTTGTCATTGCTTTCAACAACTTTTCATTATCATTAGAGTAGCTGTTTGATTCTCTTGCAAAAGAATTGTGTCTCACTGATACATTTTCAGATGTATTCAATGATGGTAAAATGCTGTCTGGATAAGGTATACTGCAAGTACCATAACAAGTGGTAATTTCAATGCACCATG
>APH_4005
ACATCTGAAAAAAAAAAAACCTGATTTTTGCTGGTTCTGTGAAATACTTGAGTATATATAGTTTTTCCATTTCCCTTTCAGTTATTGGTTTCACGTTCACCATTTACTAAAAAAGAAGAATGCGTAATTGTACAATCAGTTGTTTTACACAGTATATTACATACATAGGTTGACTAAGGAGCACTGGAAAAGAGCTCTTAATAAGCCTGACAAGCCCAATACCCCACTAAAACAGAAAACATTCATTATTTATGTACATGTTCACATTAAAAATGAAACAGCTACAGCTCCTCCTATTTTCACTACAGAATGAAAGGAAGTCAAAAGATAGAATTTTAGATCTGTAAGTTTGTGATCCCTGTTGAATAGGATGGCATTGATGGATAGGTATTACATCCAAAATATTAAATTCATAGCTTCTTTTACTTTCAGAAAAGGAGAGAAAAATGCCCCAAAATTACCACCAACAGCAAAAAATATACATAAGCACTAACCACTAACCTGTAATGTTGCAAACTTGTTGTTTATTTGTACTTCTGTAGAAGCCATATCAAAAGGAGATAAGCCCAGACTTTCACAAATCCTATTACATACATGGGAGTAAAAGAAAAGCGCCATTCCTCTGGTGCCTAAGTTTCCATCACCATATCCAATACCAGATGATGTGTGTATTTGAGGATCAGTATAAAGATCACCCACTCCCTGGATATCTACAACTATTAGTTCATGCCCTGATCTTTCAAATGTAAAGTGACTAAATGCCTGAAACAGAATATTTAAGAAAATTAAAAACATAC-ATATATATATAAATTGTCACTATATATATATATA--TTCTCACTTGAAGTGATTTTTAACAAGCAAAATTACTTGGGGTTAACATGTCAGTAAAACTTCAAAAGGACAGCATAACTTTAACACTTAAAAAGAAGTATCAAATTCACAAACTAATCCCTTAGCATTAGAAGCACTGTGGCAACTTGCAGGTGAAAGATAACCTTTGCCTACATATGTTGGAAAAAATATTAATGATGTAAATTCTTACATAGACACATAAATGAATTCCATGTGCACAATTCAATTTCCATATTAGGAGTAGACAACAGTTCTGTGTATTTTTCCTACCTTGATGTGTATTTAGTTTGAAGACAATTTACAGTTCATTTTATATTGTAAATTATATTACATGAATTGTAATATCACCAAAGTATTTGTCATTGCTTTCAACAACTTTTCATTATCATTAGAGTAGCTGTTTGATTCTCTTGCAAAAGAATTGTGTCTCACTGATACATTTTCAGATGTATTCAATGATGGTAAAATGCTGTCTGGATAAGGTATACTGCAAGTACCATAACAAGTGGTAATTTCAATGCACCATG
>APH_5003
----------------------------------------------CTTGAGTATATATAGTTTTTCCATTTCCCTTTCAGTTATTGGTTTCACGTTCACCATTTACTAAAAAAGAAGAATGCGTAATTGTACAATCAGTTGTTTTACACAGTATATTACATACATAGGTTGACTAAGGAGCACTGGAAAAGAGCTCTTAATAAGCCTGACAAGCCCAATACCCCACTAAAACAGAAAACATTCATTATTTATGTACATGTTCACATTAAAAATGAAACAGCTACAGCTCCTCCTATTTTCACTACAGAATGAAAGGAAGTCAAAAGATAGAATTTTAGATCTGTAAGTTTGTGATCCCTGTTGAATAGGATGGCATTGATGGATAGGTATTACATCCAAAATATTAAATTCATAGCTTCTTTTACTTTCAGAAAAGGAGAGAAAAATGCCCCAAAATTACCACCAACAGCAAAAAATATACATAAGCACTAACCACTAACCTGTAATGTTGCAAACTTGTTGTTTATTTGTACTTCTGTAGAAGCCATATCAAAAGGAGATAAGCCCAGACTTTCACAAATCCTATTACATACATGGGAGTAAAAGAAAAGCGCCATTCCTCTGGTGCCTAAGTTTCCATCACCATATCCAATACCAGATGATGTGTGTATTTGAGGATCAGTATAAAGATCACCCACTCCCTGGATATCTACAACTATTAGTTCATGCCCTGATCTTTCAAATGTAAAGTGACTAAATGCCTGAAACAGAATATTTAAGAAAATTAAAAACATAC-ATATATATATAAATTGTCACTATATATATATATA--TTCTCACTTGAAGTGATTTTTAACAAGCAAAATTACTTGGGGTTAACATGTCAGTAAAACTTCAAAAGGACAGCATAACTTTAACACTTAAAAAGAAGTATCAAATTCACAAACTAATCCCTTAGCATTAGAAGCACTGTGGCAACTTGCAGGTGAAAGATAACCTTTGCCTACATATGTTGGAAAAAATATTAATGATGTAAATTCTTACATAGACACATAAATGAATTCCATGTGCACAATTCAATTTCCATATTAGGAGTAGACAACAGTTCTGTGTATTTTTCCTACCTTGATGTGTATTTAGTTTGAAGACAATTTACAGTTCATTTTATATTGTAAATTATATTACATGAATTGTAATATCACCAAAGTATTTGTCATTGCTTTCAACAACTTTTCATTATCATTAGAGTAGCTGTTTGATTCTCTTGCAAAAGAATTGTGTCTCACTGATACATTTTCAGATGTATTCAATGATGGTAAAATGCTGTCTGGATAAGGTATACTGCAAGTACCATAACAAGTGGTAATTTCAATGCACAATG
>APH_1535
ACATCTGAAAAAAAAAA-ACCTGATTTTTGCTGGTTCTGTGAAATACTTGAGTATATATAGTTTTTCCATTTCCCTTTCAGTTATTGGTTTCACGTTCACCATTTACTAAAAAAGAAGAATGCGTAATTGTACAATCAGTTGTTTTACACAGTATATTACATACATAGGTTGACTAAGGAGCACTGGAAAAGAGCTCTTAATAAGCCTGACAAGCCCAATACCCCACTAAAACAGAAAACATTCATTATTTATGTACATGTTCACATTAAAAATGAAACAGCTACAGCTCCTCCTATTTTCACTACAGAATGAAAGGAAGTCAAAAGATAGAATTTTAGATCTGTAAGTTTGTGATCCCTGTTGAATAGGATGGCATTGATGGATAGGTATTACATCCAAAATATTAAATTCATAGCTTCTTTTACTTTCAGAAAAGGAGAGAAAAATGCCCCAAAATTACCACCAACAGCAAAAAATATACATAAGCACTAACCACTAACCTGTAATGTTGCAAACTTGTTGTTTATTTGTACTTCTGTAGAAGCCATATCAAAAGGAGATAAGCCCAGACTTTCACAAATCCTATTACATACATGGGAGTAAAAGAAAAGCGCCATTCCTCTGGTGCCTAAGTTTCCATCACCATATCCAATACCAGATGATGTGTGTATTTGAGGATCAGTATAAAGATCACCCACTCCCTGGATATCTACAACTATTAGTTCATGCCCTGATCTTTCAAATGTAAAGTGACTAAATGCCTGAAACAGAATATTTAAGAAAATTAAAAACATAC-ATATATATATAAATTGTCACTATATATATATATA--TTCTCACTTGAAGTGATTTTTAACAAGCAAAATTACTTGGGGTTAACATGTCAGTAAAACTTCAAAAGGACAGCATAACTTTAACACTTAAAAAGAAGTATCAAATTCACAAACTAATCCCTTAGCATTAGAAGCACTGTGGCAACTTGCAGGTGAAAGATAACCTTTGCCTACATATGTTGGAAAAAATATTAATGATGTAAATTCTTACATAGACACATAAATGAATTCCATGTGCACAATTCAATTTCCATATTAGGAGTAGACAACAGTTCTGTGTATTTTTCCTACCTTGATGTGTATTTAGTTTGAAGACAATTTACAGTTCATTTTATATTGTAAATTATATTACATGAATTGTAATATCACCAAAGTATTTGTCATTGCTTTCAACAACTTTTCATTATCATTAGAGTAGCTGTTTGATTCTCTTGCAAAAGAATTGTGTCTCACTGATACATTTTCAGATGTATTCAATGATGGTAAAATGCTGTCTGGATAAGGTATACTGCAAGTACCATAACAAGTGG------------------
>APH_0772
ACATCTGAAAAAAAAAAAACCTGATTTTTGCTGGTTCTGTGAAATACTTGAGTATATATAGTTTTTCCATTTCCCTTTCAGTTATTGGTTTCATGTTCACCATTTACTAAAAAAGAAGAATGCGTAATTATACAATCAGTTGTTTTACACAGTATATTACATACATAGGTTGACTAAGGAGCACTGGAAAAGAGCTCTTAATAAGCCTGACAAGCCCAATACCCCACTAAAACGAAAAACATTCATTATTTATGTACATGTTCACATTAAAAATGAAACAGCTACAGCTCCTCCTATTTTCACTACAGAATGAAAGGAAGTCAAAAGATAGAATTTTAGATCTGTAAGTTTGTGATCCCTGTTGAATAGGATGGCATTGATGGATAGGTATTACATCCAAAATATTAAATTCATAGCTTCTTTTACTTTCAGAAAAGGAGAGAAAAATGCCCCAAAATTACCACCAACAGCAAAAAATATACATAAGCACTAACCACTAACCTGTAATGTTGCAAACTTGTTGTTTATTTGTACTTCTGTAGAAGCCATATCAAAAGGAGATAAGCCCAGACTTTCACAAATCCTATTACATACATGGGAGTAAAAGAAAAGCGCCATTCCTCTGGTGCCTAAGTTTCCATCACCATATCCAATACCAGATGATGTGTGTATTTGAGGATCAGTATAAAGATCACCCACTCCCTGGATATCTACAACTATTAGTTCATGCCCTGATCTTTCAAATGTAAAGTGACTAAATGCCTGAAACAGAATATTTAAGAAAATTAAAAACACAC-ATATATATATAAATTGTCACTATATATATATATATATTCTCACTTGAAGTGATTTTTAACAAGCAAAATTACTTGGGGTTAACATGTCAGTAAAACTTCAAAAGGACAGCATAACTTTAACACTTAAAAAGAAGTATCAAATTCATAAACTAATCCCTTAGCATTAGAAGCACTGTGGCAACTTGCAGGTGAAAGATAACCTTTGCCTACATATGTTGGAAAAAATATTAATGATGTAAATTCTTACATAGACACATAAATGAATTCCATGTGCACAATTTAATTTCCATATTAGGAGTAGACAACAGTTCTGTGTATTTTTCCTACCTTGATGTGTATTTAGTTTGGAGACAATTTACAGTTCATTTCATATTGTAAATTATATTACATGAATTGTAATATCACCAAAGTATTTGTCATTGCTTTCAACAACTTTTCATTATCATTAGAGTAGCTGTTTGATTCTCTTGCAAAAGAATTGTGTCTCACTGATACATTTTCAGATGTCTTCAATGATGGTAAAATACTGTCTGGATAAGGTATACTGCAAGTACCATAACAAGTGGTAATTTCAATGTAC----
>APH_0136
ACATCTGAAAAAAAAAAAACCTGATTTTTGCTGGTTCTGTGAAATACTTGAGTATATATAGTTTTTCCATTTCCCTTTCAGTTATTGGTTTCATGTTCACCATTTACTAAAAAAGAAGAATGCGTAATTGTACAATCAGTTGTTTTACACAGTATATTACATACATAGGTTGACTAAGGAGCACTGGAAAAGAGCTCTTAATAAGCCTGACAAGCCCAATACCCCACTAAAACGAAAAACATTCATTATTTATGTACATGTTCACATTAAAAATGAAACAGCTACAGCTCCTCCTATTTTCACTACAGAATGAAAGGAAGTCAAAAGATAGAATTTTAGATCTGTAAGTTTGTGATCCCTGTTGAATAGGATGGCATTGATGGATAGGTATTACATGCAAAATATTAAATTCATAGCTTCTTTTACTTTCAGAAAAGGAGAGAAAAATGCCCCAAAATTACCACCAACAGCAAAAAATATACATAAGCACTAACCACTAACCTGTAATGTTGCAAACTTGTTGTTTATTTGTACTTCTGTAGAAGCCATATCAAAAGGAGATAAGCCCAGACTTTCACAAATCCTATTACATACATGGGAGTAAAAGAAAAGCGCCATTCCTCTGGTGCCTAAGTTTCCATCACCATATCCAATACCAGATGATGTGTGTATTTGAGGATCAGTATAAAGATCACCCACTCCCTGGATATCTACAACTATTAGTTCATGCCCTGATCTTTCAAATGTAAAGTGACTAAATGCCTGAAACAGAATATTTAAGAAAATTAAACACACACAATATATATATAAATTGTCACTATATATATATATA--TTCTCACTTGAAGTGATTTTTAACAAGCAAAATTACTTGGGGTTAACATGTCAGTAAAACTTCAAAAGGACAGCATAACTTTAACACTTAAAAAGAAGTATCAAATTCACAAACTAATCCCTTAGCATTAGAAGCACTGTGGCAACTTGCAGGTGAAAGATAACCTTTGCCTACATATGTTGGAAAAAATATTAATGATGTAAATTCTTACATAGACACATAAATGAATTCCATGTGCACAATTCAATTTCCATATTAGGAGTAGACAACAGTTCTGTGTATTTTTCCTACCTTGATGTGTATTTAGTTTGGAGACAATTTACAGTTCATTTTATATTGTAAATTATATTACATGAATTGTAATATCACCAAAGTATTTGTCATTGCTTTCAACAACTTTTCATTATCATTAGAGTAGCTGTTTGATTCTCTTGCAAAAGAATTGTGTCTCACTGATACATTTTCAGATGTCTTCAATGATGGTAAAATACTGTCTGGATAAGGTATACTGCAAGTACCATAACAAGTGGTAATTTCAATGCACCATG
>APH_1602
---TCTGAAAAAAAAAAAACCTGATTTTTGCTGGTTCTGTGAAATACTTGAGTATATATAGTTTTTCCATTTCCCTTTCAGTTATTGGTTTCATGTTCACCATTTACTAAAAAAGAAGAATGCGTAATTGTACAATCAGTTGTTTTACACAGTATATTACATACATAGGTTGACTAAGGAGCACTGGAAAAGAGCTCTTAATAAGCCTGACAAGCCCAATACCCCACTAAAACGAAAAAC-TTCATTATTTATGTACATGTTCACATTAAAAATGAAACAGCTACAGCTCCTCCTATTTTCACTACAGAATGAAAGGAAGTCAAAAGATAGAATTTTAGATCTGTAAGTTTGTGATCCCTGTTGAATAGGATGGCATTGATGGATAGGTATTACATCCAAAATATTAAATTCATAGCTTCTTTTACTTTCAGAAAAGGAGAGAAAAATGCCCCAAAATTACCACCAACAGCAAAAAATATACATAAGCACTAACCACTAACCTGTAATGTTGCAAACTTGTTGTTTATTTGTACTTCTGTAGAAGCCATATCAAAAGGAGATAAGCCCAGACTTTCACAAATCCTATTACATACATGGGAGTAAAAGAAAAGCGCCATTCCTCTGGTGCCTAAGTTTCCATCACCATATCCAATACCAGATGATGTGTGTATTTGAGGATCAGTATAAAGATCACCCACTCCCTGGATATCTACAACTATTAGTTCATGCCCTGATCTTTCAAATGTAAAGTGACTAAATGCCTGAAACAGAATATTTAAGAAAATTAAAAACACACAATATATATATAAATTGTCACTATATATATATATATATTCTCACTTGAAGTGATTTTTAACAAGCAAAATTACTTGGGGTTAACATGTCAGTAAAACTTCAAAAGGACAGCATAACTTTAACACTTAAAAATAAGTATCAAATTCACAAACTAATCCCTTAGCATTAGAAGCACTGTGGCAACTTGCAGGTGAAAGATAACCTTTGCCTACATATGTTGGAAAAAATATTAATGATGTAAATTCTTACATAGACACATAAATGAATTCCATGTGCACAATTCAATTTCCATATTAGGAGTAGACAACAGTTCTGTGTATTTTTCCTACCTTGATGTGTATTTAGTTTGGAGACAATTTACAGTTCATTTTATATTGTAAATTATATTACATGAATTGTAATATCACCAAAGTATTTGTCATTGCTTTCAACAACTTTTCATTATCATTAGAGTAGCTGTTTGATTCTCTTGCAAAAGAATTGTGTCTCACTGATACATTTTCAGATGTCTTCAATGATGGTAAAATACTGTCTGGATAAGGTATACTGCAAGTACCATAACAAGTGGTAATTTCAATGCACCATG
>APH_0622
------------------------------------------------------------------------------------TTGGTTTCATGTTCACCATTTACTAAAAAAGAAGAATGCGTAATTGTACAATCAGTTGTTTTACACAGTATATTACATACATAGGTTGACTAAGGAGCACTGGAAAAGAGCTCTTAATAAGCCTGAGAAGCCCAATACCCCACTAAAACGAAAAACATTCATTATTTATGTACATGTTTACATTAAAAATGAAACAGCTACAGCTCCTCCTATTTTCACTACAGAATGAAAGGAAGTCAAAAGATAGAATTTTAGATCTGTAAGTTTGTGATCCCTGTTGAATAGGATGGCATTGATGGATAGGTATTACATCCAAAATATTAAATTCATAGCTTCTTTTACTTTCAGAAAAGGAGAGAAAAATGCCCCAAAATTACCACCAACAGCAAAAAATATACATAAGCACTAATCACTAACCTGTAATGTTGCAAACTTGTTGTTTATTTGTACTTCTGTAGAAGCCATATCAAAAGGAGATAAGCCCAGACTTTCACAAATCCTATTACATACATGGGAGTAAAAGAAAAGCGCCATTCCTCTGGTGCCTAAGTTTCCATCACCATATCCAATACCAGATGATGTGTGTATTTGAGGATCAGTATAAAGATCACCCACTCCCTGGATATCTACAACTATTAGTTCATGCCCTGATCTTTCAAATGTAAAGTGACTAAATGCCTGAAACAGAATATTTAAGAAAATTAAACACACACAATATATATATAAATTGTCACTATATATATATATATATTCTCACTTGAAGTGATTTTTAACAAGCAAAATTACTTCGGGTTAACATGTCAGTAAAACTTCAAAAGGACAGCATAACTTTAACACTTAAAAAGAAGTATCAAATTCACAAACTAATCCCTTAGCATT-----------------------------------------------------------------------------------------------------------------------------------------------------------------------------------------------------------------------------------------------------------------------------------------------------------------------------------------------------------------------------------------------------------------------------------
>APH_3177
ACATCTGAAAAAAAAAAAACCTGATTTTTGCTGGTTCTGTGAAATACTTGAGTATATATAGTTTTTCCATTTCACTTTCAGTTATTGGTTTCATGTTCACCATTTACTAAAAAAGAAGAATGTGTAATTGTACAATCAGTTGTTTTACACAGTATATTACATACATAGGTTGACTAAGGAGCACTGGAAAAGAGCTCTTAATAAGCCTGAGAAGCCCAATACCCCACTAAAACGAAAAACATTCATTATTTATGTACATGTTCACATTAAAAATGAAACAGCTACAGCTCCTCCTATTTTCACTACAGAATGAAAGGAAGTCAAAAGATAGAATTTTAGATCTGTAAGTTTGTGATCCCTGTTGAATAGGATGGCATTGATGGATAGGTATTACATCCAAAATATTAAATTCATAGCTTCTTTTACTTTCAGAAAAGGAGAGAAAAATGCCCCAAAATTACCACCAACAGCAAAAAATATACATAAGCACTAATCACTAACCTGTAATGTTGCAAACTTGTTGTTTATTTGTACTTCTGTAGAAGCCATATCAAAAGGAGATAAGCCCAGACTTTCACAAATCCTATTACATACATGGGAGTAAAAGAAAAGCGCCATTCCTCTGGTGCCTAAGTTTCCATCACCATATCCAATACCAGATGATGTGTGTATTTGAGGATCAGTATAAAGATCACCCACTCCCTGGATATCTACAACTATTAGTTCATGCCCTGATCTTTCAAATGTAAAGTGACTAAATGCCTGAAACAGAATATTTAAGAAAATTAAAAACACAC-ATATATATATAAATTGTCACTATATATATATATA--TTCTCACTTGAAGTGATTTTTAACAAGCAAAATTACTTGGGGTTAACATGTCAGTAAAACTTCAAAAGGACAGCATAACTTTAACACTTAAAAAGAAGTATCAAATTCACAAACTAATCCCTTAGCATTAGAAGCACTGTGGCAACTTGCAGGTGAAAGATAACCTTTGCCTACATATGTTGGAAAAAATATTAATGATGTAAATTCTTACATAGACACATAAATGAATTCTATGTGCACAATTCAATTTCCATATTAGGAGTAGACAACAGTTCTGTGTATTTTTCCTACCTTGATGTGTATTTAGTTTGGAGACAATTTACAGTTCATTTTATATTGTAAATTATATTACATGAATTGTAATATCACCAAAGTATTTGTCATTGCTTTCAACAACTTTTCATTATCATTAGAGTAGCTGTTTGATTCTCTTGCAAAAGAATTGTGTCTCACTGATACATTTTCAGATGTCTTCAATGATGGTAAAATGCTGTCTGGATAAGGTATACTGCAAGTATCATAACAAGTGGTAATTTCAATGCACCATG
>APH_4021
ACATCTGAAAAAAAAAAAACCTGATTTTTGCTGGTTCTGTGAAATACTTGAGTATATATAGTTTTTCCATTTCCCTTTCAGTTATTGGTTTCATGTTCACCATTTACTAAAAAAGAAGAATGCGTAATTGTACAATCAGTTGTTTTACACAGTTTATTACATACATAGGTTGACTAAGGAGCACTGGAAAAGAGCTCTTAATAAGCCTGACAAGCCCAATACCCCACTAAAATGAAAAACATTCATTATTTATGTACATGTTCACATTAAAAATGAAACAGCTACAGCTCCTCCTATTTTCACTACAGAATGAAAGGATGTCAAAAGATAGAATTTTAGATCTGTAAGTTTGTGATCCCTGTTGAATAGGATGGCATTGATGGATAGGTATTACATCCAAAATATTAAATTCATAGCTTCTTTTACTTTCAGAAAAGGAGAGAAAAATGCCCCAAAATTACCACCAACAGCAAAAAATATACATAAGCACTAACCACTAACCTGTAATGTTGCAAACTTGTTGTTTATTTGTACTTCTGTAGAAGCCATATCAAAAGGAGATAAGCCCAGACTTTCACAAATCCTATTACATACATGGGAGTAAAAGAAAAGCGCCATTCCTCTGGTGCCTAAGTTTCCATCACCATATCCAATACCAGATGATGTGTGTATTTGAGGATCAGTATAAAGATCACCCACTCCCTGGATATCTACAACTATTAGTTCATGCCCTGATCTTTCAAATGTAAAGTGACTAAATGCCTGAAACAGAATATTTAAGAAAATTAAAAACACACAACATATATATAAATTGTCACTATATATATATATATATTCTCACTTGAAGTGATTTTTAACAAGCAAAATTACTTGGGGTTAACATGTCAGTAAAACTTCAAAAGGACAGCATAACTTTAACACTTAAAAAGAAGTATCAAATTCACAAACTAATCCCTTAGCATTAGAAGCACTGTGGCAACTTGCAGGTGAAAGATAACCTTTGCCTACATATGTTGGAAAAAATATTAATGATGTAAATTCTTACATAGACACATAAATGAATTCCATGTGCACAATTTAATTTCCATATTAGGAGTAGACAACAGTTCTGTGTATTTTTCCTACCTTGATATGTATTTAGTTTGGAGACAATTTACAGTTCATTTTATATTGTAAATTATATTACATGAATTGTAATATCACCGAAGTATTTGTCATTGCTTTCAACAACTTTTCATTATCATTAGAGTAGCTGTTTGATTCTCTTGCAAAAGAATTGTGTCTCACTGATACATTTTCAGATGTCTTCAATGATGGTAAAATGCTGTCTGGATAAGGTATACTGCAAGTACCATAACAAGTGGTAATTTCAATGCACCATG
>APH_0880
ACATCTGAAAAAAAAAAAAACTGATTTTTGCTGGTTCTGTGAAATACTTGCGTATATATAGTTTTTCCATTTCACTTTCAGTTATTGGTTTCATGTTCACCATTTACTAAAAAAGAAGAATGCGTAATTGTACAATCAGTTGTTTTACACAGTTTATTACACACATAGGTTGACTAAGGAGCACTGGAAAAGAGCTCTTAATAAGCCTGAGAAGCCCAATACCCCACTAAAACGAAAAACATTCATTATTTATGTACATGTTCACATTAAAAATGAAACAGCTACAGCTCCTCCTATTTTCACTACAGAATGAAAGGAAGTCAAAAGATAGAATTTTAGATCTGTAAGTTTGTGATCCCTGTTGAATAGGATGGCATTGATGGATAGGTATTACATCCAAAATATTAAATTCATAGCTTCTTTTACTTTCAGAAAAGGAGAGAAAAATGCCCCAAAATTACCACCAACAGCAAAAAATATACATAAGCACTAAACACTAACCTGTAATGTTGCAAACTTGTTGTTTATTTGTACTTCTGTAGAAGCCATATCAAAAGGAGATAAGCCCAGACTTTCACAAATCCTATTACATACATGGGAGTAAAAGAAAAGCGCCATTCCTCTGGTGCCTAAGTTTCCATCACCATATCCAATACCAGATGATGTGTGTATTTGAGGATCAGTATAAAGATCACCCACTCCCTGGATATCTACAACTATTAGTTCATGCCCTGATCTTTCAAATGTAAAGTGACTAAATGCCTGAAACAGAATATTTAAGAAAATTAAAAACACACAACATATATATAAATTGTCACTATATATATATATATTTTCTCACTTGAAGTGATTTTTAACAAGCAAAATTACTTGGGGTTAACATGTCAGTAAAACTTCAAAACGACAGCATAACTTTAACACTTAAAAAGAAGTATCAAATTCACAAACTAATCCCTTAGCATTAGAAGCACTGTGGCAACTTGCAGGTGAAAGATAACCTTTGCCTACATATGCTGGAAAAAATATTAATGATGTAAATTCTTACATAGACACATAAATGAATTCCATGTGCACAATTCAATTTCCATATTAGGAGTAGACAACAGTTCTGTGTATTTTTCCTACCTTGATGTGTATTTAGTTTGGAGACAATTTACAGTTCATTTTATATTGTAAATTATATTACATGAATTGTAATATCACCAAAGTATTTGTCATTGCTTTCAACAACTTTTCATTATCATTAGAGTAGCTGTTTGATTCTCTTGCAAAAGAATTGTGTCTCACTGATACATTTTCAGATGTCTTCAATGATGGTAAAATGCTGTCTGGATAAGGTATACTGCAAGTACCATAACAAGTGGTAATTTCAATGCACCATG
>APH_3191
---------------------------------------------------------------------------------------------------------------------------------------------------------------------------GACTAAGGAGCACTGGAAAAGAGCTCTTAATAAGCCTGACAAGCCCAATACCCCACTAAAACGAAAAACATTCATTATTTATGTACATGTTCACATTAAAAATGAAACAGCTACAGCTCCTCCTATTTTCACTACAGAATGAAAGGAAGTCAAAAGATAGAATTTTAGATCTGTAAGTTTGTGATCCCTGTTGAATAGGATGGCATTGATGGATAGGTATTACATCCAAAATATTAAATTCATAGCTTCTTTTACTTTCAGAAAAGGAGAGAAAAATGCCCCAAAATTACCACCAACAGCAAAAAATATACATAAGCACTAAACACTAACCTGTAATGTTGCAAACTTGTTGTTTATTTGTACTTCTGTAGAAGCCATATCAAAAGGAGATAAGCCCAGACTTTCACAAATCCTATTACATACATGGGAGTAAAAGAAAAGCGCCATTCCTCTGGTGCCTAAGTTTCCATCACCATATCCAATACCAGATGATGTGTGTATTTGAGGATCAGTATAAAGATCACCCACTCCCTGGATATCTACAACTATTAGTTCATGCCCTGATCTTTCAAATGTAAAGTGACTAAATGCCTGAAACAGAATATTTAAGAAAATTAAAAACACACAACATATATATAAATTGTCACTATATATATATATATTTTCTCACTTGAAGTGATTTTTAACAAGCAAAATTACTTGGGGTTAACATGTCAGTAAAACTTCAAAAGGACAGCATAACTTTAACACTTAAAAAGAAGTATCAAATTCACAAACTAATCCCTTAGCATTAGAAGCACTGTGGCAACTTGCAGGTGAAAGATAACCTTTGCCTACATATGCTGGAAAAAATATTAATGATGTAAATTCTTACATAGACACATAAATGAATTCCATGTGCACAATTCAATTTCCATATTAGGAGTAGACAACAGTTCTGTGTATTTTTCCTACCTTGATGTATATTTAGTTTGGAGACAATTTACAGTTCATTTTATATTGTAAATTATATTACATGAATTGTAATATCACCGAAGTATTTGTCATTGCTTTCAACAACTTTTCATTATCATTAGAGTAGCTGTTTGATTCTCTTGCAAAAGAATTGTGTCTCACTGATACATTTTCAGATGTCTTCAATGATGGT----------------------------------------------------------------
>APH_0683
---------AAAAAAAAAACCTGATTTTTGCTGGTTCTGTGAAATACTTGAGTATATATAGTTTTTCCATTTCCCTTTCAGTTATTGGTTTCATGTTCACCATTTACTAAAAAAGAAGAATGCGTAATTGTACAATCAGTTGTTTTACACAGTTTATTACATACATAGGTTGACTAAGGAGCACTGGAAAAGAGCTCTTAATAAGCCTGACAAGCCCAATACCCCACTAAAATGAAAAACATTCATTATTTATGTACATGTTCACATTAAAAATGAAACAGCTACAGCTCCTCCTATTTTCACTACAGAATGAAAGGAAGTCAAAAGATAGAATTTTAGATCTGTAAGTTTGTGATCCCTGTTGAATAGGATGGCATTGATGGATAGGTATTACATCCAAAATATTAAATTCATAGCTTCTTTTACTTTCAGAAAAGGAGAGAAAAATGCCCCAAAATTACCACCAACAGCAAAAAATATACATAAGCACTAAACACTAACCTGTAATGTTGCAAACTTGTTGTTTATTTGTACTTCTGTAGAAGCCATATCAAAAGGAGATAAGCCCAGACTTTCACAAATCCTATTACATACATGGGAGTAAAAGAAAAGCGCCATTCCTCTGGTGCCTAAGTTTCCATCACCATATCCAATACCAGATGATGTGTGTATTTGAGGATCAGTATAAAGATCACCCACTCCCTGGATATCTACAACTATTAGTTCATGCCCTGATCTTTCAAATGTAAAGTGACTAAATGCCTGAAACAGAATATTTAAGAAAATTAAAAACACACAACATATATATAAATTGTCACTATATATATATATATTTTCTCACTTGAAGTGATTTTTAACAAGCAAAATTACTTGGGGTTAACATGTCAGTAAAACTTCAAAAGGACAGCATAACTTTAACACTTAAAAAGAAGTATCAAATTCACAAACTAATCCCTTAGCATTAGAAGCACTGTGGCAACTTGCAGGTGAAAGATAACCTTTGCCTACATATGCTGGAAAAAATATTAATGATGTAAATTCTTACATAGACACATAAATGAATTCCATGTGCACAATTCAATTTCCATATTAGGAGTAGACAACAGTTCTGTGTATTTTTCCTACCTTGATGTGTATTTAGTTTGGAGACAATTTACAGTTCATTTTATATTGTAAATTATATTACATGAATTGTAATATCACCAAAGTATTTGTCATTGCTTTCAACAACTTTTCATTATCATTAGAGTAGCTGTTTGATTCTCTTGCAAAAGAATTGTGTCTCACTGATACATTTTCAGATGTCTTCAATGATGGTAAAATGCTGTCTGGATAAGGTATACTGCAAGTACCATAACAAGTGGTAATTTCAATGCACCATG
>APH_0723
ACATCTGAAAAAAAAAAAACCTGATTTTTGCTGGTTCTGTGAAATACTTGAGTATATATAGTTTTTCCATTTCCCTTTCAGTTATTGGTTTCATGTTCACCATTTACTAAAAAAGAAGAATGCGTAATTGTACAATCAGTTGTTTTACACAGTTTATTACATACATAGGTTGACTAAGGAGCACTGGAAAAGAGCTCTTAATAAGCCTGACAAGCCCAATACCCCACTAAAATGAAAAACATTCATTATTTATGTACATGTTCACATTAAAAATGAAACAGCTACAGCTCCTCCTATTTTCACTACAGAATGAAAGGAAGTCAAAAGATAGAATTTTAGATCTGTAAGTTTGTGATCCCTGTTGAATAGGATGGCATTGATGGATAGGTATTACATCCAAAATATTAAATTCATAGCTTCTTTTACTTTCAGAAAAGGAGAGAAAAATGCCCCAAAATTACCACCAACAGCAAAAAATATACATAAGCACTAAACACTAACCTGTAATGTTGCAAACTTGTTGTTTATTTGTACTTCTGTAGAAGCCATATCAAAAGGAGATAAGCCCAGACTTTCACAAATCCTATTACATACATGGGAGTAAAAGAAAAGCGCCATTCCTCTGGTGCCTAAGTTTCCATCACCATATCCAATACCAGATGATGTGTGTATTTGAGGATCAGTATAAAGATCACCCACTCCCTGGATATCTACAACTATTAGTTCATGCCCTGATCTTTCAAATGTAAAGTGACTAAATGCCTGAAACAGAATATTTAAGAAAATTAAAAACACACAACATATATATAAATTGTCACTATATATATATATATTTTCTCACTTGAAGTGATTTTTAACAAGCAAAATTACTTGGGGTTAACATGTCAGTAAAACTTCAAAAGGACAGCATAACTTTAACACTTAAAA-----------------------------------------------------------------------------------------------------------------------------------------------------------------------------------------------------------------------------------------------------------------------------------------------------------------------------------------------------------------------------------------------------------------------------------------------------------------------
>APH_1438
--------------------------------------------------------------------------------------------------------------------------------------------------------------------------------------------------------------------------------------------------------------------------------------------------------------------------------------------------------------------------------------------------------------------------------------------------------------------------------------------------------------------------------------------------------CTGTAGAAGCCATATCAAAAGGAGATAAGCCCAGACTTTCACAAATCCTATTACATACATGGGAGTAAAAGAAAAGCGCCATTCCTCTGGTGCCTAAGTTTCCATCACCATATCCAATACCAGATGATGTGTGTATTTGAGGATCAGTATAAAGATCACCCACTCCCTGGATATCTACAACTATTAGTTCATGCCCTGATCTTTCAAATGTAAAGTGACTAAATGCCTGAAACAGAATATTTAAGAAAATTAAAAACACACAACATATATATAAATTGTCACTATATATATATATATTTTCTCACTTGAAGTGATTTTTAACAAGCAAAATT----------------------------------------------------------------------------------------------------------------------------------------------------------------------------------------------------------------------------------------------------------------------------------------------------------------------------------------------------------------------------------------------------------------------------------------------------------------------------------------------------------------------------------
