# Supplementary material for: ﻿Discovery of a new tarantula species from the Madrean Sky Islands and the first documented instance of syntopy between two montane endemics (Araneae, Theraphosidae, Aphonopelma): a case of prior mistaken identity
Source: Zookeys. 2024 Aug 16;1210:61–98. doi: 10.3897/zookeys.1210.125318 (PMC11344175; doi:10.3897/zookeys.1210.125318)
Supplement: Supplementary material 8 — Phylogenomics files [file zookeys-1210-061_article-125318__-s008.zip › Suppl8/individual_UCE_loci/sl_realigned_uce_20010283.fas]

>APH_0622
TCTGCGGTAGGAAAGATCTGC-----------------------------CCCCCCCCCACACACACAGTTATATAACACTTTCTAGAAAGAACACAGGCAACAGCTTTTCCTGAAAGTAGTGCTTCATCCCTAATTACAATGAATTCAGAATAAAAATTATTCTACCACTCTTTTAGCTAAGTTACGAAAGCAAGAAAAAAAAATTTTACTCAGTCATGCATACTTGCAGTGCTTGTAAAGTTCCAGGAGCCGCCGCATCACATTACAGGTTTGAAGAGTAGGATTCTGAGTGAAGACCTCTTCTAGACGAGCCATTCCAGCCCTTAACTTCTCTATGTTTGCCAACAGTTTCTCTTGTACTGATTTACTGACATCACTGGATTTATCATCTTTTTCTTGGGCTTTTGCTGCTACTTTCTCATTATCTTTCACAGCATTTTCTTCCAAAGGTTTCTCTACTATCTGATTTCTGAAATACAAGAATAAAAAACATAATAC--------AAGATAAATTCAAAAATAAAAATGCAGGCAACAATTTCAAATTCAAATAAATCTACCTTAAAACACTACATAGATTTCTGATGTTTCACTAATGCAAATATGGACGTAGTGTTTTACACAAGACACTTTACTAGTATACATATAAACACAGTAACACAGAATTTTTGTTAAAATATTTGAATTTTTGAAACCATAGAATGAAGATTTATATTGGATGCATCTGTCCAAACTGCCTAATGTGATAATTTGAAAAACAGAG-AAAAAAGTTAAAGGCGTTGCAACATGACTGCCCTATCAGGGACTTATTTTAATGACACAGTACATCAGTAATTTTGAT-AAAAATACTTTTGACCTTTAATTTCATTAGATGGCAATACTGGTAAAAGTAGGCATGGAGACCTTTTGCTTATACAATAACAATGCACTGGACATGTGTTTCAACCACTTGAGGTCTTGTCAGCAGTGCT-------------------------------------------------------------------------------------
>APH_0186
TCAGTGTTAAGTAATAACACCAAGACTCATTTTTTTCAAGAATTTAGTCACCCCCCCCCACACACACAGTTATATAACACTTTCTAGAAAGAACACAGGCAACAGCTTTTCCTGAAAGTAGTGCTTCATCCCTAATTACAATGAATTCAGAATAAAAATTATTCTACCACTCTTTTAGCTAAGTTACGAAAGCAAGAAAAAAAAATTTTACTCAGTCATGCATACTTGCAGTGCTTGTAAAGTTCCAGGAGCCGCCGCATCACATTACAGGTTTGAAGAGTAGGATTCTGAGTGAAGACCTCTTCTAGACGAGCCATTCCAGCCCTTAACTTCTCTATGTTTGCCAACAGTTTCTCTTGTACTGATTTACTGACATCACTGGATTTATCATCTTTTTCTTGGGCTTTTGCTGCTACTTTCTCATTATCTTTCACAGCATTTTCTTCCAAAGGTTTCTCTACTATCTGATTTCTGAAATACAAGAATAAAAAACAAAATAC--------AAGATAAATCCAAAAATAAAAATGCAGGCAACAATTTCAAATTCAAATAAATCTACCTTAAAACACTACATAGATTTCTGATGCTTCACTAATGCAAATACGGACGTAGTGTTTTACACAAGACACTTTAGTAGTATACATATGAACACAGTAACACAGAATTTTTGTTAAAATATTTGAATTTTTGAAACCATAGAATGAAGATTTATATTGGATGTATCTGTCCAAACTGCCTAATGTGATAATTTGAAAAACAGAGAAAAAAAGTTAAAGGTGTTGCAACATGACTGCCCTATCAGGGACTTATTTTAATGACACAGTACATCAGTAATTTTGATAAAAAAAACTTTTGACCTTTAATTTCATTAGATGGCAATACTGGTAAAAGTAGGCATGGAGACCTTTTGCTTATACAATAACAATGCCCTGGACATGTGTTTCAACCACTTGAGGTCTTGTCAGCAGTGCTGTGTTAACCAATAAGCAAACATCTCAATGCAGTACTTTCACCTAAAGTTTTTCCACACATTTACTGGTGGATTTTTCACAAAATG
>APH_4005
TCAGTGTTAAGTAATAACACCAAGACTCATTTTTTTCAAGAATTTAGTCACCCCCCCCCACACACACAGTTATATAACACTTTCTAGAAAGAACACAGGCAACGGCTTTTCCTGAAAGTAGTGCTTCATCCCTAATTACAATGAATTCAGAATAAAAATTATTCTACCACTCTTTTAGCTAAGTTACGAAAGCAAG-AAAAAAAATTTTACTCAGTCATGCATACTTGCAGTGCTTGTAAAGTTCCAGGAGCCGCCGCATCACATTACAGGTTTGAAGAGTAGGATTCTGAGTGAAGACCTCTTCTAGACGAGCCATTCCAGCCCTTAACTTCTCTATGTTTGCCAACAGTTTCTCTTGTACTGATTTACTGACATCACTGGATTTATCATCTTTTTCTTGGGCTTTTGCTGCTACTTTCTCACTATCTTTCACAGCATTTTCTTCCAAAGGTTTCTCTACTATCTGATTTCTGAAATACAAGAATAAAAAACAAAATACAAGAACAAAAGATAAATCCAAAAATAAAAATGCAGGCAACAATTTTAAATTCAAAAAAATCTACCTTAAAACACTACATAGATTTCTGATGTTTCACTAATGCAAATATGGACGTAGTGTTTTACACAAGACACTTTACTAGTATACATATAAACACAGTAACACAGAATTTTTGTTAAAATATTTGAATTTTTGAAACCATAGAATGAAGATTTATATTGGATGTATCTGTCCAAACTGCCTAATGTGATAATTTGAAAAACAGAGAAAAAAAGTTAAAGGTGTTGCGACATGACTGCCCTATCAGGGACTTATTTTAATG--ACAGTACATCAGTAATTTTGATAAAAAAAACTTTTGACCTTTAATTTTATTAGATGGCAATACTGGTAAAAGTAGGCATGGAGACCTTTTGCTTATACAATAACAATGCCCTGGACATGTGTTTCAACCACTTGAGGTCTTGTCAGCAGTGCTGTGTTAACCAATAAGCAAACATCTCAATGCAGTACTTTCACCTAAAGTTTTTCCACACATTT-----------------------
>APH_3191
---------------------------------------------------------CCACACACACAGTTATATAACACTTTCTAGAAAGAACACAGGCAACAGCTTTTCCTGAAAGTAGTGCTTCATCCCTAATTACAATGAATTCAGAATAAAAATTATTCTACCACTCTTTTAGCTAAGTTACGAAAGCAAGAAAAAAAAATTTTACTCAGTCATGCATACTTGCAGTGCTTGTAAAGTTCCAGGAGCCGCCGCATCACATTACAGGTTTGAAGAGTAGGATTCTGAGTGAAGACCTCTTCTAGACGAGCCATTCCAGCCCTTAACTTCTCTATGTTTGCCAACAGTTTCTCTTGTACTGATTTACTGACATCACTGGATTTATCATCTTTTTCTTGGGCTTTTGCTGCTACTTTCTCACTATCTTTCACAGCATTTTCTTCCAAAGGTTTCTCTACTATCTGATTTCTGAAATACAAGAATAAAAAACAAAATACAAGAACAAAAGATAAATCCAAAAATAAAAATGCAGGCAACAATTTCAAATTCAAATAAATCTACCTTAAAACACTACATAGATTTCTGATGTTTCACTAATGCAAATATGGACGTAGTGTTTTACACAAGACACTTTACTAGTATACATATAAACACAGTAACACAGAATTTTTGTTAAAATATTTGAATTTTTGAAACCATAGAATGAAGATTTATATTGGATATATCTGTCCAAACTGCCTAATGTGATAATTTGAAAAACAGA--AAAAAAGTTAAAGGTGTTGCAACATGACTGCCCTATCAGGGACTTATTTTAATGACACAGTACATC------------------------------------------------------------------------------------------------------------------------------------------------------------------------------------------------------------------------------------
>APH_0136
------------------------------------------------------------CACACACAGTTATATAACACTTTCTAGAAAGAACACAGGCAACAGCTTTTCCTGAAAGTAGTGCTTCATCCCTAATTACAATGAATTCAGAATAAAAATTATTCTACCACTCTTTTAGCTAAGTTACGAAAGCAAGAAAAAAAAATTTTACTCAGTCATGCATACTTGCAGTGCTTGTAAAGTTCCAGGAGCCGCCGCATCACATTACAGGTTTGAAGAGTAGGATTCTGAGTGAAGACCTCTTCTAGACGAGCCATTCCAGCCCTTAACTTCTCTATGTTTGCCAACAGTTTCTCTTGTACTGATTTACTGACATCACTGGATTTATCATCTTTTTCTTGGGCTTTTGCTGCTACTTTCTCACTATCTTTCACAGCATTTTCTTCCAAAGGTTTCTCTACTATCTGATTTCTGAAATACAAGAATAAAAAACAAAATACAAGAACAAAAGATAAATCCAAAAATAAAAATGCAGGCAACAATTTCAAATTCAAATAAATCTACCTTAAAACACTACATAGATTTCTGATGTTTTACTAATGCAAATATGGACGTAGTGTTTTACACAAGACACTTTAGTAGTATACATATAAACACAGTAACACAGAATTTTTGTTAAAATATTTGAATTTTTGAAACCATAGAATGAAGATTTATATTGGATGTATCTGTCCAAACTGCCTAATGTGATAATTTGAAAAACAGAGAAAAAAAGTTAAAGGTGTTGCAACA----TGCCCTATCAGGGACTTATTTTAATGACACAGTACATCAGTAATTTTGATAAAAAAAACTTTTGACCTTTAATTTCATTAGATGGCAATACTGGTAAAAGTAGGCATGGAGACCTTTTGCTTATACAATAACAATGCACTGGACATGTGTTTCAACCAGTTGAGGTCTTGTCAGCAGTGCTGTGTTAACCAATAAGCAAACATCTCAATGC-GTACTTTCACCTAAAGTTTTTCCACACATTTACTGGTGGATTTTTCACAAAATG
>APH_0185
--------------------------------------------------CCCCCCCCCACACACACAGTTATATAACACTTTCTAGAAAGAACACAGGCAACAGCTTTTCCTGAAAGTAGTGCTTCATCCCTAATTACAATGAATTCAGAATAAAAATTATTCTACCACTCTTTTAGCTAAGTTACGAAAGCAAGAAAAAAAAATTTTACTCAGTCATGCATACTTGCAGTGCTTGTAAAGTTCCAGGAGCCGCCGCATCACATTACAGGTTTGAAGAGTAGGATTCTGAGTGAAGACCTCTTCTAGACGAGCCATTCCAGCCCTTAACTTCTCTATGTTTGCCAACAGTTTCTCTTGTACTGATTTACTGACATCACTGGATTTATCATCTTTTTCTTGGGCTTTTGCTGCTACTTTCTCACTATCTTTCACAGCATTTTCTTCCAAAGGTTTCTCTACTATCTGATTTCTGAAATACAAGAATAAAAAACAAAATAC--------AAGATAAATCCAAAAATAAAAATGCAGGCAACAATTTCAAATTCAAATAAATCTACCTTAAAACACTACATAGATTTCTGATGCTTCACTAATGCAAATACGGACGTAGTGTTTTACACAAGACACTTTAGTAGTATACATATGAACACAGTAACACAGAATTTTTGTTAAAATATTTGAATTTTTGAAACCATAGAATGAAGATTTATATTGGATGTATCTGTCCAAACTGCCTAATGTGATAATTTGAAAAACAGAGAAAAAAAGTTAAAGGTGTTGCAACATGACTGCCCTATCAGGGACTTATTTTAATGACACAGTACATCAGTAATTTTGATAAAAAAAACTTTTGACCTTTAATTTCATTAGATGGCAATACTGGTAAAAGTAGGCATGGAGACCTTTTGCTTATACAATAACAATGCCCTGGACATGTGTTTCAACCAGTTGAGGTCTTGTCAGCAGTGCTGTGTTAACCAATAAGCAAACATCTCAATGCCTTACTTTTACCTAAAGTTTTTCCACACATTTACTGGTGGATATTTCACAAAATG
>APH_0674
TCAGTGTTAAGTAATAACACCAAGACTCATTTTTTTCAAGAATTTAGTCACCCCCCTCCACACACACAGTTATATAACACTTTCTAGAAAGAACACAGGCAACAGCTTTTCCTGAAAGTAGTGCTTCATCCCTAATTACAATGAATTCAGAATAAAAATTATTCTACCACTCTTTTAGCTAAGTTACGAAAGCAAGAAAAAAAAATTTTACTCAGTCATGCATACTTGCAGTGCTTGTAAAGTTCCAGGAGCCGCCGCATCACATTACAGGTTTGAAGAGTAGGATTCTGAGTGAAGACCTCTTCTAGACGAGCCATTCCAGCCCTTAACTTCTCTATGTTTGCCAACAGTTTCTCTTGTACTGATTTACTGACATCACTGGATTTATCATCTTTTTCTTGGGCTTTTGCTGCTACTTTCTCACTATCTTTCACAGCATTTTCTTCCAAAGGTTTCTCTACTATCTGATTTCTGAAATACAAGAATAAAAAACAAAATACAAGAACAAAAGATAAATCCAAAAATAAAAATGCAGGCAACAATTTCAAATTCAAATAAATCTACCTTAAAACACTACATAGATTTCTGATGTTTTACTAATGCAAATATGGACGTAGTGTTTTACACAAGACACTTTAGTAGTATACATATAAACACAGTAACACAGAATTTTTGTTAAAATATTTGAATTTTTGAAACCATAGAATGAAGATTTATATTGGATGTATCTGTCCAAACTGCCTAATGTGATAATTTGAAAAACAGAGAAAAAAAGTTAAAGGTGTTGCAACATGACTGCCCTATCAGGGACTTATTTTAATGACACAGTACATCAGTAATTTTGATAAAAAAAACTTTTGACCTTTAATTTCATTAGATGGCAATACTGGTAAAAGTAGGCATGGAGACCTTTTGCTTATACAATAACAATGCCCTGGACATGTGTTTCAACCAGTTGAGGTCTTGTCAGGAGTGCTGTGTTAACCAATAAGCAAACATCTCAATGCCTTACTTTTACCTAAAGTTTTTCCACACATTTACTGGTGGATATTTCACAAAATG
>APH_0683
-----------------------------------TCTAGA------------CCTCCCACACACACAGTTATATAACACTTTCTAGAAAGAACACAGGCAACAGCTTTTCCTGAAAGTAGTGCTTCATCCCTAATTACAATGAATTCAGAATAAAAATTATTCTACCACTCTTTTAGCTAAGTTACGAAAGCAAGAAAAAAAAATTTTACTCAGTCATGCATACTTGCAGTGCTTGTAAAGTTCCAGGAGCCGCCGCATCACATTACAGGTTTGAAGAGTAGGATTCTGAGTGAAGACCTCTTCTAGACGAGCCATTCCAGCCCTTAACTTCTCTATGTTTGCCAACAGTTTCTCTTGTACTGATTTACTGACATCACTGGATTTATCATCTTTTTCTTGGGCTTTTGCTGCTACTTTCTCACTATCTTTCACAGCATTTTCTTCCAAAGGTTTCTCTACTATCTGATTTCTGAAATACAAGAATAAAAAACAAAATACAAGAACAAAAGATAAATCCAAAAATAAAAATGCAGGCAACAATTTCAAATTCAAATAAATCTACCTTAAAACACTACATAGATTTCTGATGTTTCACTAATGCAAATATGGACGTAGTGTTTTACACAAGACACTTTACTAGTATACATATAAACACAGTAACACAGAATTTTTGTTAAAATATTTGAATTTTTGAAACCATATAATGAAGATTTATATTGGATGTATCTGTCCAAACTGCCTAATGTGATAATTTGAAAAACAGAGAAAAAAAGTTAAAGGTGTTGCAACATGACTGCCCTATCAGGGACTTATTTTAATGACACAGTACATCAGTAATTTTGATAAAAAAAACTTTTGACCTTTAATTTCATTAGATGGCAATACTGGTAAAAGTAGGCATGGAGACCTTTTGCTTATACAATAACAATGCCCTGGACATGTGTTTCAACCACTTGAGGTCTTGTCAGCAGTGCTGTGTTAACCAATAAGCAAACATCTCAATGCCTTACTTTTACCTAAAGTTTTTCCACACATTTACTGGTGGATATTTCACAAAATG
>APH_0717
--------------------------------------------------CCCCCTCCCACACACACAGTTATATAACACTTTCTAGAAAGAACACAGGCAACAGCTTTTCCTGAAAGTAGTGCTTCATCCCTAATTACAATGAATTCAGAATAAAAATTATTCTACCACTCTTTTAGCTAAGTTACGAAAGCAAGAAAAAAAAATTTTACTCAGTCATGCATACTTGCAGTGCTTGTAAAGTTCCAGGAGCCGCCGCATCACATTACAGGTTTGAAGAGTAGGATTCTGAGTGAAGACCTCTTCTAGACGAGCCATTCCAGCCCTTAACTTCTCTATGTTTGCCAACAGTTTCTCTTGTACTGATTTACTGACATCACTGGATTTATCATCTTTTTCTTGGGCTTTTGCTGCTACTTTCTCACTATCTTTCACAGCATTTTCTTCCAAAGGTTTCTCTACTATCTGATTTCTGAAATACAAGAATAAAAAACAAAATAC--------AAGATAAATCCAAAAATAAAAATGCAGGCAACAATTTCAAATTCAAATAAATCTACCTTAAAACACTACATAGATTTCTGATGCTTCACTAATGCAAATACGGACGTAGTGTTTTACACAAGACACTTTAGTAGTATACATATGAACACAGTAACACAGAATTTTTGTTAAAATATTTGAATTTTTGAAACCATAGAATGAAGATTTATATTGGATGTATCTGTCCAAACTGCCTAATGTGATAATTTGAAAAACAGAGAAAAAAAGTTAAAGGTGTTGCAACATGACTGCCCTATCAGGGAC-----TTAATGACACAGTACATCAGTAATTTTGATAAAAAAAACTTTTGACCTTTAATTTCATTAGATGGCAATACTGGTAAAAGTAGGCATGGAGACCTTTTGCTTATACAATAACAATGCCCTGGACATCTGTTTCAACCACTTGAGGTCTTGTCAGCAGTGCTGTGTTAACCGGTAAGCAAACATCTCAATGCCTTACTCT-AGCTAACGTTTTTCCACACATTAACAGGGGGATATTTTGCATAATG
>APH_0723
-------------------------CTCCTGTTTTC------TTTTGTGTTTCTCTTGCGGCCA-ATAATTATGGAACA--------------------------------------------------ACCCAA-TACAATGAATTCAGAATAAAAATTATTCTACCACTCTTTTAGCTAAGTTACGAAAGCAAGAAAAAAAAATTTTACTCAGTCATGCATACTTGCAGTGCTTGTAAAGTTCCAGGAGCCGCCGCATCACATTACAGGTTTGAAGAGTAGGATTCTGAGTGAAGACCTCTTCTAGACGAGCCATTCCAGCCCTTAACTTCTCTATGTTTGCCAACAGTTTCTCTTGTACTGATTTACTGACATCACTGGATTTATCATCTTTTTCTTGGGCTTTTGCTGCTACTTTCTCACTATCTTTCACAGCATTTTCTTCCAAAGGTTTCTCTACTATCTGATTTCTGAAATACAAGAATAAAAAACAAAATACAAGAACAAAAGATAAATCCAAAAATAAAAATGCAGGCAACAATTTCAAATTCAAATAAATCTACCTTAAAACACTACATAGATTTCTGATGTTTCACTAATGCAAATATGGACGTAGTGTTTTACACAAGACACTTTACTAGTATACATATAAACACAGTAACACAGAATTTTTGTTAAAATATTTGAATTTTTGAAACCATAGAATGAAGATTTATATTGGATGTATCTGTCCAAACTGCCTAATGTGATAATTTGAAAAACAGAGAAAAAAAGTTAAAGGTGTTGCAACATGACTGCCCTATCAGGGACTTATTTTAATGACACAGTACATCAGTAATTTTGATAAAAAAAACTTTTGACCTTTAATTTCATTAGATGGCAATACTGGTAAAAGTAGGCATGGAGACCTTTTGCTTATACAATAACAATGCCCTGGACATGTGTTTCAACCACTTGAGGTCTTGTCAGCAGTGCTGTGTTAACCAATAAGCAAACATCTCAATGCAGTACTTTCACCTAAAGTTTTTCCACACATTTACTGGTGGATTTTTCACAAAATG
>APH_0772
--------AAGTAATAACACCAAGACTCATTTTTTTCAAGAATTTAGTCACCCCCCCCCACACACACAGTTATATAACACTTTCTAGAAAGAACACAGGCAACGGCTTTTCCTGAAAGTAGTGCTTCATCCCTAATTACAATGAATTCAGAATAAAAATTATTCTACCACTCTTTTAGCTAAGTTACGAAAGCAAGAAAAAAAAATTTTACTCAGTCATGCATACTTGCAGTGCTTGTAAAGTTCCAGGAGCCGCCGCATCACATTACAGGTTTGAAGAGTAGGATTCTGAGTGAAGACCTCTTCTAGACGAGCCATTCCAGCCCTTAACTTCTCTATGTTTGCCAACAGTTTCTCTTGTACTGATTTACTGACATCACTGGATTTATCATCTTTTTCTTGGGCTTTTGCTGCTACTTTCTCACTATCTTTCACAGCATTTTCTTCCAAAGGTTTCTCTACTATCTGATTTCTGAAATACAAGAATAAAAAACAAAATACAAGAACAAAAGATAAATCCAAAAATAAAAATGCAGGCAACAATTTTAAATTCAAAAAAATCTACCTTAAAACACTACATAGATTTCTGATGTTTCACTAATGCAAATATGGACGTAGTGTTTTACACAAGACACTTTACTAGTATACATACAAACACAGTAACACAGAATTTTTGTTAAAATATTTGAATTTTTGAAACCATAGAATGAAGATTTATATTGGATGTATCTGTCCAAACTGCCTAATGTGATAATTTGAAAAACAGAGAAAAAAAGTTAAAGGTGTTGCGACATGACTGCCCTATCAGGGACTTATTTTAATG--ACAGTACATCAGTAATTTTGATAAAAAAAACTTTTGACCTTTAATTTTATTAGATGGCAATACTGGTAAAAGTAGGCATGGAGACCTTTTGCTTATACAATAACAATGCCCTGGACATGTGTTTCAACCACTTGAGGTCTTGTCAGCAGTGCTGTGTTAACCAATAAGCAAACATCTCAATGCAGTACTTTCACCTAAAGTTTTTCCACACATTTACTGGTGGATTTTTCACAAAATG
>APH_0880
--------------------------------------------------CCCCCTCCCACACACACAGTTATATAACACTTTCTAGAAAGAACACAGGCAACAGCTTTTCCTGAAAGTAGTGCTTCATCCCTAATTACAATGAATTCAGAATAAAAATTATTCTACCACTCTTTTAGCTAAGTTACGAAAGCAAGAAAAAAAAATTTTACTCAGTCATGCATACTTGCAGTGCTTGTAAAGTTCCAGGAGCCGCCGCATCACATTACAGGTTTGAAGAGTAGGATTCTGAGTGAAGACCTCTTCTAGACGAGCCATTCCAGCCCTTAACTTCTCTATGTTTGCCAACAGTTTCTCTTGTACTGATTTACTGACATCACTGGATTTATCATCTTTTTCTTGGGCTTTTGCTGCTACTTTCTCACTATCTTTCACAGCATTTTCTTCCAAAGGTTTCTCTACTATCTGATTTCTGAAATACAAGAATAAAAAACAAAATACAAGAACAAAAGATAAATCCAAAAACAAAAATGCAGGCAACAATTTCAAATTCAAATAAATCTACCTTAAAACACTACATAGATTTCTGATGTTTCACTAATGCAAATATGGACGTAGTGTTTTACACAAGACACTTTACTAGTATACATATAAACACAGTAACACAGAATTTTTGTTAAAATATTTGAATTTTTGAAACCATAGAATGAAGATTTATATTGGATGTATCTGTCCAAACTGCCTAATGTGATAATTTGAAAAACAGAGAAAAAAAGTTAAAGGTGTTGCAACATGACTGCCCTATCAGGGACTTATTTTAATGACACAGTACATCAGTAATTTTGATAAAAAAAACTTTTGACCTTTAATTTCATTAGATGGCAATACTGGTAAAAGTAGGCATGGAGACCTTTTGCTTATACAATAACAATGCCCTGGACATGTGTTTCAACCACTTGAGGTCTTGACAGCAGTGCTGTGTTAACCGATAAGCAAACATCTCAATGCCTTACTTTTACCTAAAGTTTTTCCACACATTTACTGGTGGATATTTCACAAAATG
>APH_1602
TCAGTGTTAAGTAATAACACCAAGACTCATTTTTTTCAAGAATTTAGTCACCCCCTCCCACACACACAGTTATATAACACTTTCTAGAAAGAACACAGGCAACAGCTTTTCCTGAAAGTAGTGCTTCATCCCTAATTACAATGAATTCAGAATAAAAATTATTCTACCACTCTTTTAGCTAAGTTACGAAAGCAAGAAAAAAAAATTTTACTCAGTCATGCATACTTGCAGTGCTTGTAAAGTTCCAGGAGCCGCCGCATCACATTACAGGTTTGAAGAGTAGGATTCTGAGTGAAGACCTCTTCTAGACGAGCCATTCCAGCCCTTAACTTCTCTATGTTTGCCAACAGTTTCTCTTGTACTGATTTACTGACATCACTGGATTTATCATCTTTTTCTTGGGCTTTTGCTGCTACTTTCTCACTATCTTTCACAGCATTTTCTTCCAAAGGTTTCTCTACTATCTGATTTCTGAAATACAAGAATAAAAAACAAAATACAAGAACAAAAGATAAATCCAAAAATAAAAATGCAGGCAACAATTTCAAATTCAAATAAATCTACCTTAAAACACTACATAGATTTCTGATGTTTCACTAATGCAAATATGGACGTAGTGTTTTACACAAGACACTTTACTAGTATACATATAAACACAGTAACACAGAATTTTTGTTAAAATATTTGAATTTTTGAAACCATAGAATGAAGATTTATATTGGATGTATCTGTCCAAACTGCCTAATGTGATAATTTGAAAAACAGAGAAAAAAAGTTAAAGGTGTTGCAACATGACTGCCCTATCAGGGACTTATTTTAATGACACAGTACATCAGTAATTTTGATAAAAAAAACTTTTGACCTTTAATTTCATTAGATGGCAATACTGGTAAAAGTAGGCATGGAGACCTTTTGCTTATACAATAACAATGCCCTGGACATGTGTTTCAACCACTTGAGGTCTTGTCAGCAGTGCTGTGTTAACCAATAAGCAAACATCTCAATGCAGTACTTTCACCTAAAGTTTTTCCACACATTTACTGGTGGATTTTTCACAAAATG
>APH_3177
TCAGTGTTAAGTAATAACACCAAGACTCATTTTTTTCAAGAATTTAGTCACCCCCCTCCACACACACAGTTATATAACACTTTCTAGAAAGAACACAGGCAACAGCTTTTCCTGAAAGTAGTGCTTCATCCCTAATTACAATGAATTCAGAATAAAAATTATTCTACCACTCTTTTAGCTAAGTTACGAAAGCAAGAAAAAAAAATTTTACTCAGTCATGCATACTTGCAGTGCTTGTAAAGTTCCAGGAGCCGCCGCATCACATTACAGGTTTGAAGAGTAGGATTCTGAGTGAAGACCTCTTCTAGACGAGCCATTCCAGCCCTTAACTTCTCTATGTTTGCCAACAGTTTCTCTTGTACTGATTTACTGACATCACTGGATTTATCATCTTTTTCTTGGGCTTTTGCTGCTACTTTCTCACTATCTTTCACAGCATTTTCTTCCAAAGGTTTCTCTACTATCTGATTTCTGAAATACAAGAATAAAAAACAAAATACAAGAACAAAAGATAAATCCAAAAATAAAAATGCAGGCAACAATTTCAAATTCAAATAAATCTACCTTAAAACACTACATAGATTTCTGATGTTTCACTAATGCAAATATGGACGTAGTGTTTTACACAAGACACTTTACTAGTATACATATAAACACAGTAACACAGAATTTTTGTTAAAATATTTGAATTTTTGAAACCATAGAATGAAGATTTATATTGGATGTATCTGTCCAAACTGCCTAATGTGATAATTTGAAAAACAGAGAAAAAAAGTTAAAGGTGTTGCAACATGACTGCCCTATCAGGGACTTATTTTAATGACACAGTACATCAGTAATTTTGATAAAAAAAACTTTTGACCTTTAATTTCATTAGATGGCAATACTGGTAAAAGTAGGCATGGAGACCTTTTGCTTATACAATAACAATGCCCTGGACATGTGTTTCAACCACTTGAGGTCTTGTCAGCAGTGCTGTGTTAACCAATAAGCAAACATCTCAATGCCTTACTTTTACCTAAAGTTTTTCCACACATTTACTGGTGGATATTTCACAAAATG
>APH_3188
TCAGTGTTAAGTAATAACACCAAGACTCATTTTTTTCAAGAATTTAGTCACCCCCCCCCACACACACAGTTATATAACACTTTCTAGAAAGAACACAGGCAACAGCTTTTCCTGAAAGTAGTGCTTCATCCCTAATTACAATGAATTCAGAATAAAAATTATTCTACCACTCTTTTAGCTAAGTTACGAAAGCAAGAAAAAAAAATTTTACTCAGTCATGCATACTTGCAGTGCTTGTAAAGTTCCAGGAGCCGCCGCATCACATTACAGGTTTGAAGAGTAGGATTCTGAGTGAAGACCTCTTCTAGACGAGCCATTCCAGCCCTTAACTTCTCTATGTTTGCCAACAGTTTCTCTTGTACTGATTTACTGACATCACTGGATTTATCATCTTTTTCTTGGGCTTTTGCTGCTACTTTCTCACTATCTTTCACAGCATTTTCTTCCAAAGGTTTCTCTACTATCTGATTTCTGAAATACAAGAATAAAAAACAAAATAC--------AAGATAAATCCAAAAATAAAAATGCAGGCAACAATTTCAAATTCAAATAAATCTACCTTAAAACACTACATAGATTTCTGATGTTTTACTAATGCAAATATGGACGTAGTGTTTTACACAAGACACTTTAGTAGTATACATATAAACACAGTAACACAGAATTTTTGTTAAAATATTTGAATTTTTGAAACCATAGAATGAAGATTTATATTGGATGTATCTGTCCAAACTGCCTAATGTGATAATTTGAAAAACAGAGAAAAAAAGTTAAAGGTGTTGCAACATGACTGCCCTATCAGGGACTTATTTTAATGACACAGTACATCAGTAATTTTGATAAAAAAAACTTTTGACCTTTAATTTCATTAGATGGCAATACTGGTAAAAGTAGGCATGGAGACCTTTTGCTTATACAATAACAATGCCCTGGACATGTGTTTCAACCACTTGAGGTCTTGTCAGCAGTG---------------------------------------------------------------------------------------
>APH_4021
TCAGTGTTAAGTAATAACACCAAGACTCATTTTTTTCAAGAATTTAGTCACCCCCCCCCACACACACAGTTATATAACACTTTCTAGAAAGAACACAGGCAACGGCTTTTCCTGAAAGTAGTGCTTCATCCCTAATTACAATGAATTCAGAATAAAAATTATTCTACCACTCTTTTAGCTAAGTTACGAAAGCAAGAAAAAAAAATTTTACTCAGTCATGCATACTTGCAGTGCTTGTAAAGTTCCAGGAGCCGCCGCATCACATTACAGGTTTGAAGAGTAGGATTCTGAGTGAAGACCTCTTCTAGACGAGCCATTCCAGCCCTTAACTTCTCTATGTTTGCCAACAGTTTCTCTTGTACTGATTTACTGACATCACTGGATTTATCATCTTTTTCTTGGGCTTTTGCTGCTACTTTCTCACTATCTTTCACAGCATTTTCTTCCAAAGGTTTCTCTACTATCTGATTTCTGAAATACAAGAATAAAAAACAAAATACAAGAACAAAAGATAAATCCAAAAATAAAAATGCAGGCAACAATTTTAAATTCAAAAAAATCTACCTTAAAACACTACATAGATTTCTGATGTTTCACTAATGCAAATATGGACGTAGTGTTTTACACAAGACACTTTACTAGTATACATATAAACACAGTAACACAGAATTTTTGTTAAAATATTTGAATTTTTGAAACCATAGAATGAAGATTTATATTGGATGTATCTGTCCAAACTGCCTAATGTGATAATTTGAAAAACAGAGAAAAAAAGTTAAAGGTGTTGCGACATGACTGCCCTATCAGGGACTTATTTTAATGACACAGTACATCAGTAATTTTGATAAAAAAAACTTTTGACCTTTAATTTTATTAGATGGCAATACTGGTAAAAGTAGGCATGGAGACCTTTTGCTTATACAATAACAATGCCCTGGACATGTGTTTCAACCACTTGAGGTCTTGTCAGCAGTGCTGTGTTAACCAATAAGCAAACATCTCAATGCCGTACTTTTGGCTAAAGTTTTTCCACACATTT-----------------------
>APH_4029
TCAGTGTTAAGTAATAACACCAAGACTCATTTTTTTCAAGAATTTAGTCACCCCCCCCCACACACACAGTTATATAACACTTTCTAGAAAGAACACAGGCAACGGCTTTTCCTGAAAGTAGTGCTTCATCCCTAATTACAATGAATTCAGAATAAAAATTATTCTACCACTCTTTTAGCTAAGTTACGAAAGCAAGAAAAAAAAATTTTACTCAGTCATGCATACTTGCAGTGCTTGTAAAGTTCCAGGAGCCGCCGCATCACATTACAGGTTTGAAGAGTAGGATTCTGAGTGAAGACCTCTTCTAGACGAGCCATTCCAGCCCTTAACTTCTCTATGTTTGCCAACAGTTTCTCTTGTACTGATTTACTGACATCACTGGATTTATCATCTTTTTCTTGGGCTTTTGCTGCTACTTTCTCACTATCTTTCACAGCATTTTCTTCCAAAGGTTTCTCTACTATCTGATTTCTGAAATACAAGAATAAAAAACAAAATACAAGAACAAAAGATAAATCCAAAAATAAAAATGCAGGCAACAATTTTAAATTCAAAAAAATCTACCTTAAAACACTACATAGATTTCTGATGTTTCACTAATGCAAATATGGACGTAGTGTTTTACACAAGACACTTTACTAGTATACATATAAACACAGTAACACAGAATTTTTGTTAAAATATTTGAATTTTTGAAACCATAGAATGAAGATTTATATTGGATGTATCTGTCCAAACTGCCTAATGTGAAAATTTGAAAAACAGAGAAAAAAAGTTAAAGGTGTTGCGACATGACTGCCCTATCAGGGACTTATTTTAATG--ACAGTACATCAGTAATTTTGATAAAAAAAACTTTTGACCTTTAATTTTATTAGATGGCAATACTGGTAAAAGTAGGCATGGAGACC--------------------------------------------------------------------------------------------------------------------------------------------------------
>APH_5003
TCAGTGTTAAGTAATAACACCAAGACTCATTTTTTTCAAGAATTTAGTCACCCCCCCCCACACACACAGTTATATAACACTTTCTAGAAAGAACACAGGCAACGGCTTTTCCTGAAAGTAGTGCTTCATCCCTAATTACAATGAATTCAGAATAAAAATTATTCTACCACTCTTTTAGCTAAGTTACGAAAGCAAGAAAAAAAAATTTTACTCAGTCATGCATACTTGCAGTGCTTGTAAAGTTCCAGGAGCCGCCGCATCACATTACAGGTTTGAAGAGTAGGATTCTGAGTGAAGACCTCTTCTAGACGAGCCATTCCAGCCCTTAACTTCTCTATGTTTGCCAACAGTTTCTCTTGTACTGATTTACTGACATCACTGGATTTATCATCTTTTTCTTGGGCTTTTGCTGCTACTTTCTCACTATCTTTCACAGCATTTTCTTCCAAAGGTTTCTCTACTATCTGATTTCTGAAATACAAGAATAAAAAACAAAATACAAGAACAAAAGATAAATCCAAAAATAAAAATGCAGGCAACAATTTTAAATTCAAAAAAATCTACCTTAAAACACTACATAGATTTCTGATGTTTCACTAATGCAAATATGGACGTAGTGTTTTACACAAGACACTTTACTAGTATACATATAAACACAGTAACACAGAATTTTTGTTAAAATATTTGAATTTTTGAAACCATAGAATGAAGATTTATATTGGATGTATCTGTCCAAACTGCCTAATGTGATAATTTGAAAAACAGAGAAAAAAAGTTAAAGGTGTTGCGACATGACTGCCCTATCAGGGACTTATTTTAATG--ACAGTACATCAGTAATTTTGATAAAAAAAACTTTTGACCTTTAATTTTATTAGATGGCAATACTGGTAAAAGTAGGCATGGAGACCTTTTGCTTATACAATAACAATGCCCTGGACATGTGTTTCAACCAGTTGAGGTATCATCAGCAGTGCTGTGTTAACAGAGAAGCAAACATCTCAGTGTCCTACTAT----GAAATTTTTGTATCAAAATTACTGATATA------ATGTGGCG
>APH_1535
TCAGTGTTAAGTAATAACACCAAGACTCATTTTTTTCAAGAATTTAGTCACCCCCCCCCACACACACAGTTATATAACACTTTCTAGAAAGAACACAGGCAACGGCTTTTCCTGAAAGTAGTGCTTCATCCCTAATTACAATGAATTCAGAATAAAAATTATTCTACCACTCTTTTAGCTAAGTTACGAAAGCAAGAAAAAAAAATTTTACTCAGTCATGCATACTTGCAGTGCTTGTAAAGTTCCAGGAGCCGCCGCATCACATTACAGGTTTGAAGAGTAGGATTCTGAGTGAAGACCTCTTCTAGACGAGCCATTCCAGCCCTTAACTTCTCTATGTTTGCCAACAGTTTCTCTTGTACTGATTTACTGACATCACTGGATTTATCATCTTTTTCTTGGGCTTTTGCTGCTACTTTCTCACTATCTTTCACAGCATTTTCTTCCAAAGGTTTCTCTACTATCTGATTTCTGAAATACAAGAATAAAAAACAAAATACAAGAACAAAAGATAAATCCAAAAATAAAAATGCAGGCAACAATTTTAAATTCAAAAAAATCTACCTTAAAACACTACATAGATTTCTGATGTTTCACTAATGCAAATATGGACGTAGTGTTTTACACAAGACACTTTACTAGTATACATATAAACACAGTAACACAGAATTTTTGTTAAAATATTTGAATTTTTGAAACCATAGAATGAAGATTTATATTGGATGTATCTGTCCAAACTGCCTAATGTGATAATTTGAAAAACAGAGAAAAAAAGTTAAAGGTGTTGCGACATGACTGCCCTATCAGGGACTTATTTTAATG--ACAGTACATCAGTAATTTTGATAAAAAAAACTTTTGACCTTTAATTTTATTAGATGGCAATACTGGTAAAAGTAGGCATGGAGACCTTTTGCTTATACAATAACAATGCCCTGGACATGTGTTTCAACCACTTGAGGTCTTGTCAGCAGTGCTGTGTTAACCAATAAGCAAACATCTCCATGCCTTACTTTTACCTAAAGTTTTTCCACACATTTAGTGGTGGATATTTCACAAAATG
>APH_4024
TCAGTGTTAAGTAATAACACCAAGACTCATTTTTTTCAAGAATTTAGTCACCCCCCCCCACACACACAGTTATATAACACTTTCTAGAAAGAACACAGGCAACGGCTTTTCCTGAAAGTAGTGCTTCATCCCTAATTACAATGAATTCAGAATAAAAATTATTCTACCACTCTTTTAGCTAAGTTACGAAAGCAAGAAAAAAAAATTTTACTCAGTCATGCATACTTGCAGTGCTTGTAAAGTTCCAGGAGCCGCCGCATCACATTACAGGTTTGAAGAGTAGGATTCTGAGTGAAGACCTCTTCTAGACGAGCCATTCCAGCCCTTAACTTCTCTATGTTTGCCAACAGTTTCTCTTGTACTGATTTACTGACATCACTGGATTTATCATCTTTTTCTTGGGCTTTTGCTGCTACTTTCTCACTATCTTTCACAGCATTTTCTTCCAAAGGTTTCTCTACTATCTGATTTCTGAAATACAAGAATAAAAAACAAAATACAAGAACAAAAGATAAATCCAAAAATAAAAATGCAGGCAACAATTTTAAATTCAAAAAAATCTACCTTAAAACACTACATAGATTTCTGATGTTTCACTAATGCAAATATGGACGTAGTGTTTTACACAAGACACTTTACTAGTATACATATAAACACAGTAACACAGAATTTTTGTTAAAATATTTGAATTTTTGAAACCATAGAATGAAGATTTATATTGGATGTATCTGTCCAAACTGCCTAATGTGATAATTTGAAAAACAGAGAAAAAAAGTTAAAGGTGTTGCGACATGACTGCCCTATCAGGGACTTATTTTAATG--ACAGTACATCAGTAATTTTGATAAAAAAAACTTTTGACCTTTAATTTTATTAGATGGCAATACTGGTAAAAGTAGGCATGGAGACCTTTTGCTTATACAATAACAATGCCCTGGACATGTGTTTCAACCACTTGAGGTCTCGTCAGCAGTGCTGTGTTAACCCATAAGCAAACATCTCAATGCCTTACTTTCAGCTAAAGTTTTTCCACACATTTACTGGTGGATATTTCACAAAATG
>APH_5001
TCAGTGTTAAGTAATAACACCAAGACTCATTTTTTTCAAGAATTTAGTCACCCCCCCCCACACACACAGTTATATAACACTTTCTAGAAAGAACACAGGCAACGGCTTTTCCTGAAAGTAGTGCTTCATCCCTAATTACAATGAATTCAGAATAAAAATTATTCTACCACTCTTTTAGCTAAGTTACGAAAGCAAGAAAAAAAAATTTTACTCAGTCATGCATACTTGCAGTGCTTGTAAAGTTCCAGGAGCCGCCGCATCACATTACAGGTTTGAAGAGTAGGATTCTGAGTGAAGACCTCTTCTAGACGAGCCATTCCAGCCCTTAACTTCTCTATGTTTGCCAACAGTTTCTCTTGTACTGATTTACTGACATCACTGGATTTATCATCTTTTTCTTGGGCTTTTGCTGCTACTTTCTCACTATCTTTCACAGCATTTTCTTCCAAAGGTTTCTCTACTATCTGATTTCTGAAATACAAGAATAAAAAACAAAATACAAGAACAAAAGATAAATCCAAAAATAAAAATGCAGGCAACAATTTTAAATTCAAAAAAATCTACCTTAAAACACTACATAGATTTCTGATGTTTCACTAATGCAAATATGGACGTAGTGTTTTACACAAGACACTTTACTAGTATACATATAAACACAGTAACACAGAATTTTTGTTAAAATATTTGAATTTTTGAAACCATAGAATGAAGATTTATATTGGATGTATCTGTCCAAACTGCCTAATGTGATAATTTGAAAAACAGAGAAAAAAAGTTAAAGGTGTTGCGACATGACTGCCCTATCAGGGACTTATTTTAATG--ACAGTACATCAGTAATTTTGATAAAAAAAACTTTTGACCTTTAATTTTATTAGATGGCAATACTGGTAAAAGTAGGCATGGAGACCTTTTGCTTATAC--------------------------------------------------------------------------------------------------------------------------------------------
>APH_5079
TCAGTGTTAAGTAATAACACCAAGACTCATTTTTTTCAAGAATTTAGTCACCCCCCCCCACACACACAGTTATATAACACTTTCTAGAAAGAACACAGGCAACGGCTTTTCCTGAAAGTAGTGCTTCATCCCTAATTACAATGAATTCAGAATAAAAATTATTCTACCACTCTTTTAGCTAAGTTACGAAAGCAAGAAAAAAAAATTTTACTCAGTCATGCATACTTGCAGTGCTTGTAAAGTTCCAGGAGCCGCCGCATCACATTACAGGTTTGAAGAGTAGGATTCTGAGTGAAGACCTCTTCTAGACGAGCCATTCCAGCCCTTAACTTCTCTATGTTTGCCAACAGTTTCTCTTGTACTGATTTACTGACATCACTGGATTTATCATCTTTTTCTTGGGCTTTTGCTGCTACTTTCTCACTATCTTTCACAGCATTTTCTTCCAAAGGTTTCTCTACTATCTGATTTCTGAAATACAAGAATAAAAAACAAAATACAAGAACAAAAGATAAATCCAAAAATAAAAATGCAGGCAACAATTTTAAATTCAAAAAAATCTACCTTAAAACACTACATAGATTTCTGATGTTTCACTAATGCAAATATGGACGTAGTGTTTTACACAAGACACTTTACTAGTATACATATAAACACAGTAACACAGAATTTTTGTTAAAATATTTGAATTTTTGAAACCATAGAATGAAGATTTATATTGGATGTATCTGTCCAAACTGCCTAATGTGATAATTTGAAAAACAGAGAAAAAAAGTTAAAGGTGTTGCGACATGACTGCCCTATCAGGGACTTATTTTAATG--ACAGTACATCAGTAATTTTGATAAAAAAAACTTTTGAC--------------------------------------------------------------------------------------------------------------------------------------------------------------------------------------------------------
>APH_1438
---------------------------------------------------------------------------------------------------------------------------------------------------------------------ACCACTCTTTTAGCTAAGTTACGAAAGCAAGAAAAAAAAATTTTACTCAGTCATGCATACTTGCAGTGCTTGTAAAGTTCCAGGAGCCGCCGCATCACATTACAGGTTTGAAGAGTAGGATTCTGAGTGAAGACCTCTTCTAGACGAGCCATTCCAGCCCTTAACTTCTCTATGTTTGCCAACAGTTTCTCTTGTACTGATTTACTGACATCACTGGATTTATCATCTTTTTCTTGGGCTTTTGCTGCTACTTTCTCACTATCTTTCACA---------------------------------------------------------------------------------------------------------------------------------------------------------------------------------------------------------------------------------------------------------------------------------------------------------------------------------------------------------------------------------------------------------------------------------------------------------------------------------------------------------------------------------------------------------------------------------------------------------------------------------------------------
