# Supplementary material for: ﻿Discovery of a new tarantula species from the Madrean Sky Islands and the first documented instance of syntopy between two montane endemics (Araneae, Theraphosidae, Aphonopelma): a case of prior mistaken identity
Source: Zookeys. 2024 Aug 16;1210:61–98. doi: 10.3897/zookeys.1210.125318 (PMC11344175; doi:10.3897/zookeys.1210.125318)
Supplement: Supplementary material 8 — Phylogenomics files [file zookeys-1210-061_article-125318__-s008.zip › Suppl8/individual_UCE_loci/sl_realigned_uce_20010291.fas]

>APH_0186
AAGATGTTCTATCCACAAGTGAAGCAAAAGTCAGTCAGTTGTAAGTACTCATGTATCTTAGTATTTCTGTCATCGTTCTTCAGCTCCGACGTGCACAGAAAAGAGCTAACATAAAATACCAAAGAAAAGGCGTAGAATGACGGTAAGCATCTTCAGACCATGAAACAAATATTACAGGCAAAATTAAGGACTTAGAACCAATCGGAATGGTACTATGAGTCAATGCTTTTGAAATTAGCAAAAACAGCAGAAAGGTCGATCCCCCTGAGCTTTTCCTATATGTGCCACTAGAAGAACAGGGCGTCTTTGTCATTACCCAGAAATGGAAAAAAAAATGACACCATAGATAAAATGAAGAAGAAGAAACAGATGATATTTTCCAGAGATCCATTGAAGACACAAAACTGGAGACATCTACAGAAAGCAATAGAGAAGGGAGATCACGCTTGTATGAGCAACTCCAAGGGATGTTATTCTCATTAACCGTTTCCTCAATTTAGTCAACCTTTCCCCGAACACTGCAATTCACCCTTCCATGACTTCTAAATAATGGGGTATCACTGGCTCTCTTGAAGTAGGTACTGAGACACCAGCATTACCATCGAAAGCGAAGAAGCAAGCCGAGGAAGAAGAGGAGGTGGTGGTTTGAGTAGGGGGCAGGAGGAGAAAGATATCTGGGCATCCCACGGGTGGTTAGCTCTATCTTCGACCTTTGTTTTTTTCCCAGCCCAGCGTTCGGTGCAGCCCAATTTTCTGTAATGTAAGCCTGGCGTTGCATAGTATTCAGCGGCGTGACGATTCGGTCCCTTGGTCACACATTGACACAACCATCTCCTCGAAATGCATGGATGCTCGCCATGCATTCCCCTCTGGTGATCCCCCATCAGCGACTCGCCCCTCCCATATCTTGCATGACACGCACAGCATCCAACCACTTTGTTGGAACAAATGTAATCCGGGAGCAATCATAAAGCATACCAAAGGGAGGGGGGGAAAATCCCAGGGCACCTGCACAATTTCTCCCTCCCTCTCTCTCAGCTATCACAAACAGAATGTCTGTCTCTTATCGTCTCTGATCATATTGATGACAATAGAGATAGACGTATATAGGTGATGTTTGCACACATGAAGACATGTGTAAAGCTATCAACAACCAATTGTTGACAATTCAGGACAATGGCTCTGAATCACGTCAGTTAAGACAGAGTATCTTCTGATTAAATTACCTCTACCACAACATAAAATTTCAAGAAAATAATAAAACCACTGAAAATTGTCAGAAAGCACAAGTAAATTCTTATAATCCATTCATCATAAATTCCCTGTGTCTCTAATGCTACGACACAAGAAATGTTTCTGAAAATTTCATTCCAGGAAGGTCACTATTTTCAAATCAAAAGTTCTACCACGGTATTAACATCAAAAATGCTAACACTATTATGAAGGGGAATATAATCTAATTCTGGTCGCGCTACCAATTATTATAAAGTGAGTGTAAACCCCTTATAACGTCTAGTGGTTAAAATGT
>APH_0717
AAGATGTTCTATCCACAAGTGAAGCAAAAGTCAGTCAGTTGTAAGTACTCATGTATCTTAGTATTTCTGTCATCGTTCTTCAGCTCCGACGTGCACAGAAAAGAGCTAACATAAAATACCAAAGAAAAGGCGTAGAATGACGGTAAGCATCTTCAGACCATGAAACAAATATTACAGGCAAAATTAAGGACTTAGAACCAATCGGAATGGTACTATGAGTCAATGCTTTTGAAATTAGCAAAAACAGCAGAAAGGTCGATCCCCCTGAGCTTTTCCTATATGTGCCACTAGAAGAACAGGGCGTCTTTGTCATTACCCAGAAATGGAAAAAAAAATGACACCATAGATAAAATGAAGAAGAAGAAACAGATGATATTTTCCAGAGATCCATTGAAGACACAAAACTGGAGACATCTACAGAAAGCAATAGAGAAGGGAGATCACGCTTGTATGAGCAACTCCAAGGGATGTTATTCTCATTAACCGTTTCCTCAATTTAGTCAACCTTTCCCCGAACACTGCAATTCACCCTTCCATGACTTCTAAATAATGGGGTATCACTGGCTCTCTTGAAGTAGGTACTGAGACACCAGCATTACCATCGAAAGCGAAGAAGCAAGCCGAGGAAGAAGAGGAGGTGGTGGTTTGAGTAGGGGGCAGGAGGAGAAAGATATCTGGGCATCCCACGGGTGGTTAGCTCTATCTTCGACCTTTGTTTTTTTCCCAGCCCAGCGTTCGGTGCAGCCCAATTTTCTGTAATGTAAGCCTGGCGTTGCATAGTATTCAGCGGCGTGACGATTCGGTCCCTTGGTCACACATTGACACAACCATCTCCTCGAAATGCATGGATGCTCGCCATGCATTCCCCTCTGGTGATCCCCCATCAGCGACTCGCCCCTCCCATATCTTGCATGACACGCACAGCATCCAACCACTTTGTTGGAACAAATGTAATCCGGGAGCAATCATAAAGCATATCAAAGGGAGGGGGGAAAAATCCCAGGGCACCTGCACAATTTCTCCCTCCCTTTCTCTCAGCTATCACAAACAGAATGTCTGTCTCTTATCGTCTCTGATCATATTGATGACAATAGAGATAGACGTATATAGGTGATGTTTGCACACATGAAGACATGTGTAAAGCTATCAACAACCAATTGTTGACAATTCAGGACAATGGCTCTGAATCACGTCAGTTAAGACAGAGTATCTTCTGATTAAATTACCTCTACCACAACATAAAATTTCAAGAAAATAATAAAACCACTGAAAATTGTCAGAAAGCACAAGTAAATTCTTATAATCCATTCATCATAAATTCCCTGTGTCTCTAATGCTACGACACAAGAAATGTTTCTGAAAATTTCATTCCAGGAAGGTCACTATTTTCAAATCAAAAGTTCTATCAGGGTATTAACATCAAAAATGCTAACACTATTATTAAGGGGAATATAATCTAATTCTGGTCGCGCTACCAATTATTATAAAGTGAGTGTAAACCCCTTATAACGTCTAGTGGTTAAAATGT
>APH_0674
AAGATGTTCTATCCACAAGTGAAGCAAAAGTCAGTCAGTTGTAAGTACTCATGTATCTTAGTATTTCTGTCATCGTTCTTCAGCTCCGACGTGCACAGAAAAGAGCTAACATAAAATACCAAAGAAAAGGCGTAGAATGACGGTAAGCATCTTCAGACCATGAAACAAATATTACAGGCAAAATTAAGGACTTAGAACCAATCGGAATGGTACTATGAGTCAATGCTTTTGAAATTAGCAAAAACAGCAGAAAGGTCGATCCCCCTGAGCTTTTCCTATATGTGCCACTAGAAGAACAGGGCGTCTTTGTCATTACCCAGAAATGGAAAAAAAAATGACACCATAGATAAAATGAAGAAGAAGAAACAGATGATATTTTCCAGAGATCCATTGAAGACACAAAACTGGAGACATCTACAGAAAGCAATAGAGAAGGGAGATCACGCTTGTATGAGCAACTCCAAGGGATGTTATTCTCATTAACCGTTTCCTCAATTTAGTCAACCTTTCCCCGAACACTGCAATTCACCCTTCCATGACTTCTAAATAATGGGGTATCACTGGCTCTCTTGAAGTAGGTACTGAGACACCAGCATTACCATCGAAAGCGAAGAAGCAAGCCGAGGAAGAAGAGGAGGTGGTGGTTTGAGTAGGGGGCAGGAGGAGAAAGATATCTGGGCATCCCACGGGTGGTTAGCTCTATCTTCGACCTTTGTTTTTTTCCCAGCCCAGCGTTCGGTGCAGCCCAATTTTCTGTAATGTAAGCCTGGCGTTGCATAGTATTCAGCGGCGTGACGATTCGGTCCCTTGGTCACACATTGACACAACCATCTCCTCGAAATGCATGGATGCTCGCCATGCATTCCCCTCTGGTGATCCCCCATCAGCGACTCGCCCCTCCCATATCTTGCATGACACGCACAGCATCCAACCACTTTGTTGGAACAAATGTAATCCGGGAGCAATCATAAAGCATATCAAAGGGAGGGGGGAAAAATCCCAGGGCACCTGCACAATTTCTCCCTCCCTTTCTCTCAGCTATCACAAACAGAATGTCTGTCTCTTATCGTCTCTGATCATATTGATGACAATAGAGATAGACGTATATAGGTGATGTTTGCACACATGAAGACATGTGTAAAGCTATCAACAACCAACTGTTGACAATTCAGGACAATGGCTCTGAATCACGTCAGTTAAGACAGAGTATCTTCTGATTAAATTACCTCTACCACAACATAAAATTTCAAGAAAATAATAAAACCACTGAAAATTGTCAGAAAGCACAAGTAAATTCTTATAATCCATTCATCATAAATTCCCTGTGTCTCTAATGCTACGACACAAGAAATGTTTCTGAAAATTTCATTCCAGGAAGGTCACTATTTTCAAATCAAAAGTTCTATCAGGGTATTAACATCAAAAATGCTAACACTATTATAAAGGGGAATATAATCTAATTCTGGTCGCGCTACCAATTATTATAAAGTGAGTGTAAACCCCTTATAACGTCTAGTGGTTAAAATGT
>APH_0185
AAGATGTTCTATCCACAAGTGAAGCAAAAGTCAGTCAGTTGTAAGTACTCATGTATCTTAGTATTTCTGTCATCGTTCTTCAGCTCCGACGTGCACAGAAAAGAGCTAACATAAAATACCAAAGAAAAGGCGTAGAATGACGGTAAGCATCTTCAGACCATGAAACAAATATTACAGGCAAAATTAAGGACTTAGAACCAATCGGAATGGTACTATGAGTCAATGCTTTTGAAATTAGCAAAAACAGCAGAAAGGTCGATCCCCCTGAGCTTTTCCTATATGTGCCACTAGAAGAACAGGGCGTCTTTGTCATTACCCAGAAATGGAAAAAAAAATGACACCATAGATAAAATGAAGAAGAAGAAACAGATGATATTTTCCAGAGATCCATTGAAGACACAAAACTGGAGACATCTACAGAAAGCAATAGAGAAGGGAGATCACGCTTGTATGAGCAACTCCAAGGGATGTTATTCTCATTAACCGTTTCCTCAATTTAGTCAACCTTTCCCCGAACACTGCAATTCACCCTTCCATGACTTCTAAATAATGGGGTATCACTGGCTCTCTTGAAGTAGGTACTGAGACACCAGCATTACCATCGAAAGCGAAGAAGCAAGCCGAGGAAGAAGAGGAGGTGGTGGTTTGAGTAGGGGGCAGGAGGAGAAAGATATCTGGGCATCCCACGGGTGGTTAGCTCTATCTTCGACCTTTGTTTTTTTCCCAGCCCAGCGTTCGGTGCAGCCCAATTTTCTGTAATGTAAGCCTGGCGTTGCATAGTATTCAGCGGCGTGACGATTCGGTCCCTTGGTCACACATTGACACAACCATCTCCTCGAAATGCATGGATGCTCGCCATGCATTCCCCTCTGGTGATCCCCCATCAGCGACTCGCCCCTCCCATATCTTGCATGACACGCACAGCATCCAACCACTTTGTTGGAACAAATGTAATCCGGGAGCAATCATAAAGCATATCAAAGGGAGGGGGGAAAAATCCCAGGGCACCTGCACAATTTCTCCCTCCCTTTCTCTCAGCTATCACAAACAGAATGTCTGTCTCTTATCGTCTCTGATCATATTGATGACAATAGAGATAGACGTATATAGGTGATGTTTGCACACATGAAGACATGTGTAAAGCTATCAACAACCAATTGTTGACAATTCAGGACAATGGCTCTGAATCACGTCAGTTAAGACAGAGTATCTTCTGATTAAATTACCTCTACCACAACATAAAATTTCAAGAAAATAATAAAACCACTGAAAATTGTCAGAAAGCACAAGTAAATTCTTATAATCCATTCATCATAAATTCCCTGTGTCTCTAATGCTACGACACAAGAAATGTTTCTGAAAATTTCATTCCAGGAAGGTCACTATTTTCAAATCAAAAGTTCTATCAGGGTATTAACATCAAAAATGCTAACACTATTATAAAGGGGAATATAATCTAATTCTGGTCGCGCTACCAATTATTATAAAGTGAGTGTAAACCCCTTATAACGTCTAGTGGTTAAAATGT
>APH_0880
AAGATGTTCTATCCACAAGTGAAGCAAAAGTCAGTCAGTTGTAAGTACTCATGTATCTTAGTATTTCTGTCATCGTTCTTCAGCTCCGACGTGCACAGAAAAGAGCTAACATAAAATACCAAAGAAAAGGCGTAGAATGACGGTAAGCATCTTCAGACCACGAAACAAATATTACAGGCAAAATTAAGGACTTAGAACCAATCGGAATGGTACTATGAGTTAATGCTTTTGAAATTAGCAAAAACTGCAGAAAGGTCGATCCCCCTGAGCTTCTCCTATATGTGCCACTAGAAGAACAGGGCGTCTTTGTCATTACCCAGAAATGGAAAAAAAAATGACACCATAGATAAAATGAAGAAGAAGAAACAGATGATATTTTCCAGAGATCCATTGAAGACACAAAACTGGAGACATCTACAGAAAGCAATAGAGAAGGGAGATCACGCTTGTATGAGCAACTCCAAGGGATGTTATTCTCATTAACCGTTTCCTCAATTTAGTCAACCTTTCCCCGAACACTGCAATTCACCCTTCCATGACTTCTAAATAATGGGGTATCACTGGCTCTCTTGAAGTAGGTACTGAGACACCAGCATTACCATCGAAAGCGAAGAAGCAAGCCGAGGAAGAAGAGGAGGTGGTGGTTTGAGTAGGGGGCAGGAGGAGAAAGATATCTGGGCATCCCACGGGTGGTTAGCTCTATCTTCGACCTTTGTTTTTTTCCCAGCCCAGCGTTCGGTGCAGCCCAATTTTCTGTAATGTAAGCCTGGCGTTGCATAGTATTCAGCGGCGTGACGATTCGGTCCCTTGGTCACACATTGACACAACCATCTCCTCGAAATGCATGGATGCTCGCCATGCATTCCCCTCTGGTGATCCCCCATCAGCGACTCGCCCCTCCCATATCTTGCATGACACGCACAGCATCCAACCACTTTGTTGGAACAAATGTAATCCGGGAGCAATCATAAAGCATATCAAAGGGAGGGGGGGAAAATCCCAGGGCACCTGCACAATTTCTCCCTCCCTCTCTCTCAGCTATCACAAACAGAATGTCTGTCTCTTATCGTCTCTGATCATGTTGATGACAATAGAGATAGACGTATATAGGTGATGTTTGCACACATGAAGACGTGTGTAAAGCTATCAACAACCAATTGTTGACAATTCAGGACAATGGCTCTGAATCACGTCAGTTAAGACTGAGTATCTTCTAATTAAATTACCTCTACCACAACATAAAATTTCAAGAAAATAATAAAACCACTGAAAATTGTCAGAAAGCACCAGTAAATTCTTATAATCCATTCATCATAAATTCCCTGTATCTCTAATGCTACGACACAAGAAATTTTTCTGCAAATTTCATTCCAGGAAGCTCACTCGTTTCAAATCAAAAGTTCTATCAGGGTATTAACATAAAAAATGCTAACACTATTATAAAGGGAAATATAATCTAATTCTGGTCGCGCTACCAATTATTATAAAGTGAGTGTAAACCCCTTATAACGTCTAGTGGTTAAAATGT
>APH_3177
AAGATGTTCTATCCACAAGTGAAGCAAAAGTCAGTCAGTTGTAAGTACTCATGTATCTTAGTATTTCTGTCATCGTTCTTCAGCTCCGACGTGCACAGAAAAGAGCTAACATAAAATACCAAAGAAAAGGCGTAGAATGACGGTAAGCATCTTCAGACCACGAAACAAATATTACAGGCAAAATTAAGGACTTAGAACCAATCGGAATGGTACTATGAGTTAATGCTTTTGAAATTAGCAAAAACTGCAGAAAGGTCGATCCCCCTGAGCTTCTCCTATATGTGCCACTAGAAGAACAGGGCGTCTTTGTCATTACCCAGAAATGGAAAAAAAAATGACACCATAGATAAAATGAAGAAGAAGAAACAGATGATATTTTCCAGAGATCCATTGAAGACACAAAACTGGAGACATCTACAGAAAGCAATAGAGAAGGGAGATCACGCTTGTATGAGCAACTCCAAGGGATGTTATTCTCATTAACCGTTTCCTCAATTTAGTCAACCTTTCCCCGAACACTGCAATTCACCCTTCCATGACTTCTAAATAATGGGGTATCACTGGCTCTCTTGAAGTAGGTACTGAGACACCAGCATTACCATCGAAAGCGAAGAAGCAAGCCGAGGAAGAAGAGGAGGTGGTGGTTTGAGTAGGGGGCAGGAGGAGAAAGATATCTGGGCATCCCACGGGTGGTTAGCTCTATCTTCGACCTTTGTTTTTTTCCCAGCCCAGCGTTCGGTGCAGCCCAATTTTCTGTAATGTAAGCCTGGCGTTGCATAGTATTCAGCGGCGTGACGATTCGGTCCCTTGGTCACACATTGACACAACCATCTCCTCGAAATGCATGGATGCTCGCCATGCATTCCCCTCTGGTGATCCCCCATCAGCGACTCGCCCCTCCCATATCTTGCATGACACGCACAGCATCCAACCACTTTGTTGGAACAAATGTAATCCGGGAGCAATCATAAAGCATATCAAAGGGAGGGGGGGAAAATCCCAGGGCACCTGCACAATTTCTCCCTCCCTCTCTCTCAGCTATCACAAACAGAATGTCTGTCTCTTATCGTCTCTGATCATGTTGATGACAATAGAGATAGACGTATATAGGTGATGTTTGCACACATGAAGACGTGTGTAAAGCTATCAACAACCAATTGTTGACAATTCAGGACAATGGCTCTGAATCACGTCAGTTAAGACTGAGTATCTTCTAATTAAATTACCTCTACCACAACATAAAATTTCAAGAAAATAATAAAACCACTGAAAATTGTCAGAAAGCACCAGTAAATTCTTATAATCCATTCATCATAAATTCCCTGTGTCTCTAATGCTACGACACAAGAAATTTTTCTGAAAATTTCATTCCAGAAAGCTCACTTGTTTCAAATCAAAAGTTCTATCAGGGTATTAACATAAAAAATGCTAACACTATTATAAAGGGAAATATAATCTAATTCTGGTCGCGCTACCAATTATTATAAAGTGAGTGTAAACCCCTTATAACGTCTAGTGGTTAAAATGT
>APH_5001
------------------------------------------------------------------------------------------------------------ACATAAAATACCAAAGAAAAGGCGTAGAATGACGGTAAGCATCTTCAGACCATGAAACAAATATTACAGGCAAAATTAAGGACTTAGAACCAATCGGAATGGTACTATGAGTTAATGCTTTTGAAATTAGCAAAAACAGCAGAAAGGTCGATCCCCCTGAGCTTCTCCTATATGTGCCACTAGAAGAACAGGGCGTCTTTGTCATTACCCAGCAATGGAAAAAAAAATGACACCATAGATAAAATGAAGAAGAAGAAACAGATGATATTTTCCAGAGATCCATTGAAGACACAAAACTGGAGACATCTACAGAAAGCAATAGAGAAGGGAGATCACGCTTGTATGAGCAACTCCAAGGGATGTTATTCTCATTAACCGTTTCCTCAATTTAGTCAACCTTTCCCCGAACACTGCAATTCACCCTTCCATGACTTCTAAATAATGGGGTATCACTGGCTCTCTTGAAGTAGGTACTGAGACACCAGCATTACCATCGAAAGCGAAGAAGCAAGCCGAGGAAGAAGAGGAGGTGGTGGTTTGAGTAGGGGGCAGGAGGAGAAAGATATCTGGGCATCCCACGGGTGGTTAGCTCTATCTTCGACCTTTGTTTTTTTCCCAGCCCAGCGTTCGGTGCAGCCCAATTTTCTGTAATGTAAGCCTGGCGTTGCATAGTATTCAGCGGCGTGACGATTCGGTCCCTTGGTCACACATTGACACAACCATCTCCTCGAAATGCATGGATGCTCGCCATGCATTCCCCTCTGGTGATCCCCCATCAGCGACTCGCCCCTCCCATATCTTGCATGACACGCACAGCATCCAACCACTTTGTTGGAACAAATGTAATCCGGGAGCAATCATAAAGCATATCAAAGGGAGGGGGGAAAAATCCCAGGGCACCTGCACAATTTCTCCCTCCCTCTCTCTCAGCTATCACAAATAGAATGTCTGTCTCTTATCGTCTCTGATCATGTTGATGACAATAGAGATAGACGTATATAGGTGATGTTTGCACACATGAAGACATGTGTAAAGCTATCAACAACCAATTGTTGACAATTCAGGACAATGGCTCTGAATCACGTCAGTTAAGACTGAGTATCTTCTAATTAAATTACCTCTACCACAACATAAAATTTCAAGAAAATAATAAAACCACTGAAAATTGTCAGAAAGCACCAGTAAATTCTTATAATCCATTCATCATAAATTCCCTGTGTCTCTAATGCTACGACACAAGAAATTTTTCTGAAAAATTCATTCCAGAAAGCTCACTTGTTTCAAATCAAAAGTTCTATCAGGGTATTAACATCAAAAATGCTAACACTATTATAAAAGGGAATATAATCTAATTCTGAT--CGCTACCAGTTATTATAAAG-GGGTGTAAACCCCTTATAACGTCTAGTGGTTAAA----
>APH_3188
AAGATGTTCTATCCACAAGTGAAGCAAAAGTCAGTCAGTTGTAAGTACTCATGTATCTTAGTATTTCTGTCATCGTTCTTCAGCTCCGACGTGCACAGAAAAGAGCTAACATAAAATACCAAAGAAAAGGCGTAGAATGACGGTAAGCATCTTCAGACCATGAAACAAATATTACAGGCAAAATTAAGGACTTAGATCCAATCGGAATGGTACTATGAGTCAATGCTTTTGAAATTAGCAAAAACAGCAGAAAGGTCGATCCCCCTGAGCTTTTCCTATATGTGCCACTAGAAGAACAGGGCGTCTTTGTCATTACCCAGAAATGGAAAAAAAAATGACACCATAGATAAAATGAAGAAGAAGAAACAGATGATATTTTCCAGAGATCCATTGAAGACACAAAACTGGAGACATCTACAGAAAGCAATAGAGAAGGGAGATCACGCTTGTATGAGCAACTCCAAGGGATGTTATTCTCATTAACCGTTTCCTCAATTTAGTCAACCTTTCCCCGAACACTGCAATTCACCCTTCCATGACTTCTAAATAATGGGGTATCACTGGCTCTCTTGAAGTAGGTACTGAGACACCAGCATTACCATCGAAAGCGAAGAAGCAAGCCGAGGAAGAAGAGGAGGTGGTGGTTTGAGTAGGGGGCAGGAGGAGAAAGATATCTGGGCATCCCACGGGTGGTTAGCTCTATCTTCGACCTTTGTTTTTTTCCCAGCCCAGCGTTCGGTGCAGCCCAATTTTCTGTAATGTAAGCCTGGCGTTGCATAGTATTCAGCGGCGTGACGATTCGGTCCCTTGGTCACACATTGACACAACCATCTCCTCGAAATGCATGGATGCTCGCCATGCATTCCCCTCTGGTGATCCCCCATCAGCGACTCGCCCCTCCCATATCTTGCATGACACGCACAGCATCCAACCACTTTGTTGGAACAAATGTAATCCGGGAGCAATCATAAAGCATACCAAAGGGAGGGGGGAAAAATCCCAGGGCACCTGCACAATTTCTCCCTCCCTCTCTCTCAGCTATCACAAACAGAATGTCTGTCTCTTATCGTCTCTGATCATATTGATGACAATAGAGATAGACGTATATAGGTGATGTTTGCACACATGAAGACATGTGTAAAGCTATCAACAACCAACTGTTGACAATTCAGGACAATGGCTCTGAATCACGTCAGTTAAGACAGAGTATCTTCTGATTAAATTACCTCTACCACAACATAAAATTTCAAGAAAATAATAAAACCACTGAAAATTGTCAGAAAGCACAAGTAAATTCTTATAATCCATTCATCATAAATTCCCTGTGTCTCTAATGCTACGACACAAGAAATGTTTCTGAAAATTTCATTCCAGGAAGGTCACTATTTTCAAATCAAAAGTTCTATCAGGGTATTAACATCAAAAATGCTAACACTATTATAAAGGGGAATATAATCTAATTCTGGTCGCGCTACCAATTATTATAAAGTGAGTGTAAACCCCTTATAACGTCTAGTGGTTAAAATGT
>APH_3191
---------------------------------------------------------------------------------------------------------------------------------------------------------------------------------------TTAAGGACTTAGAACCAATCGGAATGGTACTATGAGTTAATGCTTTTGAAATTAGCAAAAACTGCAGAAAGGTCGATCCCCCTGAGCTTCTCCTATATGTGCCACTAGAAGAACAGGGCGTCTTTGTCATTACCCAGAAATGGAAAAAAAAATGACACCATAGATAAAATGAAGAAGAAGAAACAGATGATATTTTCCAGAGATCCATTGAAGACACAAAACTGGAGACATCTACAGAAAGCAATAGAGAAGGGAGATCACGCTTGTATGAGCAACTCCAAGGGATGTTATTCTCATTAACCGTTTCCTCAATTTAGTCAACCTTTCCCCGAACACTGCAATTCACCCTTCCATGACTTCTAAATAATGGGGTATCACTGGCTCTCTTGAAGTAGGTACTGAGACACCAGCATTACCATCGAAAGCGAAGAAGCAAGCCGAGGAAGAAGAGGAGGTGGTGGTTTGAGTAGGGGGCAGGAGGAGAAAGATATCTGGGCATCCCACGGGTGGTTAGCTCTATCTTCGACCTTTGTTTTTTTCCCAGCCCAGCGTTCGGTGCAGCCCAATTTTCTGTAATGTAAGCCTGGCGTTGCATAGTATTCAGCGGCGTGACGATTCGGTCCCTTGGTCACACATTGACACAACCATCTCCTCGAAATGCATGGATGCTCGCCATGCATTCCCCTCTGGTGATCCCCCATCAGCGACTCGCCCCTCCCATATCTTGCATGACACGCACAGCATCCAACCACTTTGTTGGAACAAATGTAATCCGGGAGCAATCATAAAGCATATCAAAGGGAGGGGGGAAAAATCTCAGGGCACCTGCACAATTTCTCCCTCCCTCTCTCTCAGCTATCACAAACAGAATGTCTGTCTCTTATCGTCTCTGATCATGTTGATGACAATAGAGATAGACGTATATAGGTGATGTTTGCACACATGAAGACATGTGTAAAGCTATCAACAACCAATTGTTGACAATTCAGGACAATGGCTCTGAATCACGTCAGTTAAGACTGAGTATCTTCTAATTAAATTACCTCTACCACAACATAAAATTTCAAGAAAATAATAAAACCACTGAAAATTGTCAGAAAGCACCAGTAAATTCTTATAATCCATTCATCATAAATTCCCTGTGTCTCTAATGCTACGACACAAGAAATTTTTCTGAAAATTTCATTCCAGAAAGCTCACTTGTTTCAAATCAAAAGTTCTATCAGGGTATTAACATA-----------------------------------------------------------------------------------------------------------
>APH_4029
---------------------------------GTCAGTTGTAAGTACTCATGTATCTTAGTATTTCTGTCATCGTTCTTCAGCTCCGACGTGCACAGAAAAGAGCTAACATAAAATACCAAAGAAAAGGCGTAGAATGACGGTAAGCATCTTCAGACCATGAAACAAATATTACAGGCAAAATTAAGGACTTAGAACCAATCGGAATGGTACTATGAGTTAATGCTTTTGAAATTAGCAAAAACAGCAGAAAGGTCGATCCCCCTGAGCTTCTCCTATATGTGCCACTAGAAGAACAGGGCGTCTTTGTCATTACCCAGCAATGGAAAAAAAAATGACACCATAGATAAAATGAAGAAGAAGAAACAGATGATATTTTCCAGAGATCCATTGAAGACACAAAACTGGAGACATCTACAGAAAGCAATAGAGAAGGGAGATCACGCTTGTATGAGCAACTCCAAGGGATGTTATTCTCATTAACCGTTTCCTCAATTTAGTCAACCTTTCCCCGAACACTGCAATTCACCCTTCCATGACTTCTAAATAATGGGGTATCACTGGCTCTCTTGAAGTAGGTACTGAGACACCAGCATTACCATCGAAAGCGAAGAAGCAAGCCGAGGAAGAAGAGGAGGTGGTGGTTTGAGTAGGGGGCAGGAGGAGAAAGATATCTGGGCATCCCACGGGTGGTTAGCTCTATCTTCGACCTTTGTTTTTTTCCCAGCCCAGCGTTCGGTGCAGCCCAATTTTCTGTAATGTAAGCCTGGCGTTGCATAGTATTCAGCGGCGTGACGATTCGGTCCCTTGGTCACACATTGACACAACCATCTCCTCGAAATGCATGGATGCTCGCCATGCATTCCCCTCTGGTGATCCCCCATCAGCGACTCGCCCCTCCCATATCTTGCATGACACGCACAGCATCCAACCACTTTGTTGGAACAAATGTAATCCGGGAGCAATCATAAAGCATATCAAAGGGAGGGGGGAGAAATCCCAGGGCACCTGCACAATTTCTCCCTCCCTCTCTCTCAGCTATCACAAACAGAATGTCTGTCTCTTATCGTCTCTGATCATGTTGATGACAATAGAGATAGACGTATATAGGTGATGTTTGCACACATGAAGACATGTGTAAAGCTATCAACAACCAATTGTTGACAATTCAGGACAATGGCTCTGAATCACGTCAGTTAAGACTGAGTATCTTCTAATTAAATTACCTCTACCACAACATAAAATTTCAAGAAAATAATAAAACCACTGAAAATTGTCAGAAAGCACCAGTAAATTCTTATAATCCATTCATCATAAATTCCCTGTGTCTCTAATGCTACGACACAAGAAATTTTTCTGAAAAATTCATTCCAGAAAGCTCACTTGTTTCAAATCAAAAGTTCTATCAGGGTATTAACATCAAAAATGCTAACACTATTATAAAGGGGAATATAATCTAATTCTGGTCGCGCTACCAATTATTATAA-----------------------------------------
>APH_5003
------------------------------------------------------------------------TCGTTCTTCAGCTCCGACGTGCACAGAAAAGAGCTAACATAAAATACCAAAGAAAAGGCGTAGAATGACGGTAAGCATCTTCAGACCATGAAACAAATATTACAGGCAAAATTAAGGACTTAGAACCAATCGGAATGGTACTATGAGTTAATGCTTTTGAAATTAGCAAAAACAGCAGAAAGGTCGATCCCCCTGAGCTTCTCCTATATGTGCCACTAGAAGAACAGGGCGTCTTTGTCATTACCCAGCAATGGAAAAAAAAATGACACCATAGATAAAATGAAGAAGAAGAAACAGATGATATTTTCCAGAGATCCATTGAAGACACAAAACTGGAGACATCTACAGAAAGCAATAGAGAAGGGAGATCACGCTTGTATGAGCAACTCCAAGGGATGTTATTCTCATTAACCGTTTCCTCAATTTAGTCAACCTTTCCCCGAACACTGCAATTCACCCTTCCATGACTTCTAAATAATGGGGTATCACTGGCTCTCTTGAAGTAGGTACTGAGACACCAGCATTACCATCGAAAGCGAAGAAGCAAGCCGAGGAAGAAGAGGAGGTGGTGGTTTGAGTAGGGGGCAGGAGGAGAAAGATATCTGGGCATCCCACGGGTGGTTAGCTCTATCTTCGACCTTTGTTTTTTTCCCAGCCCAGCGTTCGGTGCAGCCCAATTTTCTGTAATGTAAGCCTGGCGTTGCATAGTATTCAGCGGCGTGACGATTCGGTCCCTTGGTCACACATTGACACAACCATCTCCTCGAAATGCATGGATGCTCGCCATGCATTCCCCTCTGGTGATCCCCCATCAGCGACTCGCCCCTCCCATATCTTGCATGACACGCACAGCATCCAACCACTTTGTTGGAACAAATGTAATCCGGGAGCAATCATAAAGCATATCAAAGGGAGGGGGGAGAAATCCCAGGGCACCTGCACAATTTCTCCCTCCCTCTCTCTCAGCTATCACAAACAGAATGTCTGTCTCTTATCGTCTCTGATCATGTTGATGACAATAGAGATAGACGTATATAGGTGATGTTTGCACACATGAAGACATGTGTAAAGCTATCAACAACCAATTGTTGACAATTCAGGACAATGGCTCTGAATCACGTCAGTTAAGACTGAGTATCTTCTAATTAAATTACCTCTACCACAACATAAAATTTCAAGAAAATAATAAAACCACTGAAAATTGTCAGAAAGCACCAGTAAATTCTTATAATCCATTCATCATAAATTCCCTGTGTCTCTAATGCTACGACACAAGAAATTTTTCTGAAAAATTCATTCCAGAAAGCTCACTTGTTTCAAATCAAAAGTTCTATCAGGGTATTAACATCAAAAATGCTAACACTATTATAAAGGGGAATATAATCTAATTCTGGTCGCGCTACCAATTATTATAAAGTGAGTGTAAACCCCTTATAACGTCTAGTGGTTA------
>APH_5079
-----------------------------------------------------------------------------CTTCAGCTCCGACGTGCACAGAAAAGAGCTAACATAAAATACCAAAGAAAAGGCGTAGAATGACGGTAAGCATCTTCAGACCATGAAACAAATATTACAGGCAAAATTAAGGACTTAGAACCAATCGGAATGGTACTATGAGTTAATGCTTTTGAAATTAGCAAAAACAGCAGAAAGGTCGATCCCCCTGAGCTTCTCCTATATGTGCCACTAGAAGAACAGGGCGTCTTTGTCATTACCCAGCAATGGAAAAAAAAATGACACCATAGATAAAATGAAGAAGAAGAAACAGATGATATTTTCCAGAGATCCATTGAAGACACAAAACTGGAGACATCTACAGAAAGCAATAGAGAAGGGAGATCACGCTTGTATGAGCAACTCCAAGGGATGTTATTCTCATTAACCGTTTCCTCAATTTAGTCAACCTTTCCCCGAACACTGCAATTCACCCTTCCATGACTTCTAAATAATGGGGTATCACTGGCTCTCTTGAAGTAGGTACTGAGACACCAGCATTACCATCGAAAGCGAAGAAGCAAGCCGAGGAAGAAGAGGAGGTGGTGGTTTGAGTAGGGGGCAGGAGGAGAAAGATATCTGGGCATCCCACGGGTGGTTAGCTCTATCTTCGACCTTTGTTTTTTTCCCAGCCCAGCGTTCGGTGCAGCCCAATTTTCTGTAATGTAAGCCTGGCGTTGCATAGTATTCAGCGGCGTGACGATTCGGTCCCTTGGTCACACATTGACACAACCATCTCCTCGAAATGCATGGATGCTCGCCATGCATTCCCCTCTGGTGATCCCCCATCAGCGACTCGCCCCTCCCATATCTTGCATGACACGCACAGCATCCAACCACTTTGTTGGAACAAATGTAATCCGGGAGCAATCATAAAGCATATCAAAGGGAGGGGGGAGAAATCCCAGGGCACCTGCACAATTTCTCCCTCCCTCTCTCTCAGCTATCACAAACAGAATGTCTGTCTCTTATCGTCTCTGATCATGTTGATGACAATAGAGATAGACGTATATAGGTGATGTTTGCACACATGAAGACATGTGTAAAGCTATCAACAACCAATTGTTGACAATTCAGGACAATGGCTCTGAATCACGTCAGTTAAGACTGAGTATCTTCTAATTAAATTACCTCTACCACAACATAAAATTTCAAGAAAATAATAAAACCACTGAAAATTGTCAGAAAGCACCAGTAAATTCTTATAATCCATTCATCATAAATTCCCTGTGTCTCTAATGCTACGACACAAGAAATTTTTCTGAAAAATTCATTCCAGAAAGCTCACTTGTTTCAAATCAAAAGTTCTATCAGGGTATTAACATCAAAAATGCTAACACTATTATAAAG-----------------------------------------------------------------------------------
>APH_1602
AAGATGTTCTATCCACAAGTGAAGCAAAAGTCAGTCAGTTGTAAGTACTCATGTATCTTAGTATTTCTGTCATCGTTCTTCAGCTCCGACGTGCACAGAAAAGAGCTAACATAAAATACCAAAGAAAAGGCGTAGAATGACGGTAAGCATCTTCAGACCACGAAACAAATATTACAGGCAAAATTAAGGACTTAGAACCAATCGGAATGGTACTATGAGTTAATGCTTTTGAAATTAGCAAAAACTGCAGAAAGGTCGATCCCCCTGAGCTTCTCCTATATGTGCCACTAGAAGAACAGGGCGTCTTTGTCATTACCCAGAAATGGAAAAAAAAATGACACCATAGATAAAATGAAGAAGAAGAAACAGATGATATTTTCCAGAGATCCATTGAAGACACAAAACTGGAGACATCTACAGAAAGCAATAGAGAAGGGAGATCACGCTTGTATGAGCAACTCCAAGGGATGTTATTCTCATTAACCGTTTCCTCAATTTAGTCAACCTTTCCCCGAACACTGCAATTCACCCTTCCATGACTTCTAAATAATGGGGTATCACTGGCTCTCTTGAAGTAGGTACTGAGACACCAGCATTACCATCGAAAGCGAAGAAGCAAGCCGAGGAAGAAGAGGAGGTGGTGGTTTGAGTAGGGGGCAGGAGGAGAAAGATATCTGGGCATCCCACGGGTGGTTAGCTCTATCTTCGACCTTTGTTTTTTTCCCAGCCCAGCGTTCGGTGCAGCCCAATTTTCTGTAATGTAAGCCTGGCGTTGCATAGTATTCAGCGGCGTGACGATTCGGTCCCTTGGTCACACATTGACACAACCATCTCCTCGAAATGCATGGATGCTCGCCATGCATTCCCCTCTGGTGATCCCCCATCAGCGACTCGCCCCTCCCATATCTTGCATGACACGCACAGCATCCAACCACTTTGTTGGAACAAATGTAATCCGGGAGCAATCATAAAGCATATCAAAGGGAGGGGGGAAAAATCCCAGGGCACCTGCACAATTTCTCCCTCCCTCTCTCTCAGCTATCACAAACAGAATGTCTGTCTCTTATCGTCTCTGATCATGTTGATGACAATAGAGATAGACGTATATAGGTGATGTTTGCACACATGAAGACATGTGTAAAGCTATCAACAACCAATTGTTGACAATTCAGGACAATGGCTCTGAATCACGTCAGTTAAGACTGAGTATCTTCTAATTAAATTACCTCTACCACAACATAAAATTTCAAGAAAATAATAAAACCACTGAAAATTGTCAGAAAGCACCAGTAAATTCTTATAATCCATTCATCATAAATTCCCTGTGTCTCTAATGCTACGACACAAGAAATTTTTCTGAAAATTTCATTCCAGAAAGCTCACTTGTTTCAAATCAAAAGTTCTATCAGGGTATTAACATAAAAAATGCTAACACTATTATAAAGGGGAATATAATCTAATTCTGGTCGCGCTACCAATTATTATAAAGTGAGTGTAAACCCCTTATAACGTCTAGTGGTTAAAATGT
>APH_4021
AAGATGTTCTATCCACAAGTGAAGCAAAAGTCAGTCAGTTGTAAGTACTCATGTATCTTAGTATTTCTGTCATCGTTCTTCAGCTCCGACGTGCACAGAAAAGAGCTAACATAAAATACCAAAGAAAAGGCGTAGAATGACGGTAAGCATCTTCAGACCACGAAACAAATATTACAGGCAAAATTAAGGACTTAGAACCAATCGGAATGGTACTATGAGTTAATGCTTTTGAAATTAGCAAAAACTGCAGAAAGGTCGATCCCCCTGAGCTTCTCCTATATGTGCCACTAGAAGAACAGGGCGTCTTTGTCATTACCCAGAAATGGAAAAAAAAATGACACCATAGATAAAATGAAGAAGAAGAAACAGATGATATTTTCCAGAGATCCATTGAAGACACAAAACTGGAGACATCTACAGAAAGCAATAGAGAAGGGAGATCACGCTTGTATGAGCAACTCCAAGGGATGTTATTCTCATTAACCGTTTCCTCAATTTAGTCAACCTTTCCCCGAACACTGCAATTCACCCTTCCATGACTTCTAAATAATGGGGTATCACTGGCTCTCTTGAAGTAGGTACTGAGACACCAGCATTACCATCGAAAGCGAAGAAGCAAGCCGAGGAAGAAGAGGAGGTGGTGGTTTGAGTAGGGGGCAGGAGGAGAAAGATATCTGGGCATCCCACGGGTGGTTAGCTCTATCTTCGACCTTTGTTTTTTTCCCAGCCCAGCGTTCGGTGCAGCCCAATTTTCTGTAATGTAAGCCTGGCGTTGCATAGTATTCAGCGGCGTGACGATTCGGTCCCTTGGTCACACATTGACACAACCATCTCCTCGAAATGCATGGATGCTCGCCATGCATTCCCCTCTGGTGATCCCCCATCAGCGACTCGCCCCTCCCATATCTTGCATGACACGCACAGCATCCAACCACTTTGTTGGAACAAATGTAATCCGGGAGCAATCATAAAGCATATCAAAGGGAGGGGGGAAAAATCCCAGGGCACCTGCACAATTTCTCCCTCCCTCTCTCTCAGCTATCACAAACAGAATGTCTGTCTCTTATCGTCTCTGATCATGTTGATGACAATAGAGATAGACGTATATAGGTGATGTTTGCACACATGAAGACATGTGTAAAGCTATCAACAACCAATTGTTGACAATTCAGGACAATGGCTCTGAATCACGTCAGTTAAGACTGAGTATCTTCTAATTAAATTACCTCTACCACAACATAAAATTTCAAGAAAATAATAAAACCACTGAAAATTGTCAGAAAGCACCAGTAAATTCTTATAATCCATTCATCATAAATTCCCTGTGTCTCTAATGCTACGACACAAGAAATTTTTCTGAAAATTTCATTCCAGAAAGCTCACTTGTTTCAAATCAAAAGTTCTATCAGGGTATTAACATAAAAAATGCTAACACTATTATAAAGGGGAATATAATCTAATTCTGGTCGCGCTACCAATTATTATAAAGTGAGTGTAAACCCCTTATAACGTCTAGTGGTTAAAATGT
>APH_0136
AAGATGTTCTATCCACAAGTGAAGCAAAAGTCAGTCAGTTGTAAGTACTCATGTATCTTAGTATTTCTGTCATCGTTCTTCAGCTCCCACGTGCACAGAAAAGAGCTAACATAAAATACCAAAGAAAAGGCGTAGAATGACGGTAAGCATCTTCAGACCACGAAACAAATATTACAGGCAAAATTAAGGACTTAGAACCAATCGGAATGGTACTATGAGTTAATGCTTTTGAAATTAGCAAAAACTGCAGAAAGGTCGATCCCCCTGAGCTTCTCCTATATGTGCCACTAGAAGAACAGGGCGTCTTTGTCATTACCCAGAAATGAAAAAAAAAATGACACCATAGATAAAATGAAGAAGAAGAAACAGATGATATTTTCCAGAGATCCATTGAAGACACAAAACTGGAGACATCTACAGAAAGCAATAGAGAAGGGAGATCACGCTTGTATGAGCAACTCCAAGGGATGTTATTCTCATTAACCGTTTCCTCAATTTAGTCAACCTTTCCCCGAACACTGCAATTCACCCTTCCATGACTTCTAAATAATGGGGTATCACTGGCTCTCTTGAAGTAGGTACTGAGACACCAGCATTACCATCGAAAGCGAAGAAGCAAGCCGAGGAAGAAGAGGAGGTGGTGGTTTGAGTAGGGGGCAGGAGGAGAAAGATATCTGGGCATCCCACGGGTGGTTAGCTCTATCTTCGACCTTTGTTTTTTTCCCAGCCCAGCGTTCGGTGCAGCCCAATTTTCTGTAATGTAAGCCTGGCGTTGCATAGTATTCAGCGGCGTGACGATTCGGTCCCTTGGTCACACATTGACACAACCATCTCCTCGAAATGCATGGATGCTCGCCATGCATTCCCCTCTGGTGATCCCCCATCAGCGACTCGCCCCTCCCATATCTTGCATGACACGCACAGCATCCAACCACTTTGTTGGAACAAATGTAATCCGGGAGCAATCATAAAGCATATCAAAGGGAGGGGGGAAAAATCCCAGGGCACCTGCACAATTTCTCCCTCCCTCTCTCTCAGCTATCACAAACAGAATGTCTGTCTCTTATCGTCTCTGATCATGTTGATGACAATAGAGATAGACGTATATAGGTGATGTTTGCACACATGAAGACATGTGTAAAGCTATCAACAACCAATTGTTGACAATTCAGGACAATGGCTCTGAATCACGTCAGTTAAGACTGAGTATCTTCTAATTAAATTACCTCTACCACAACATAAAATTTCAAGAAAATAATAAAACCACTGAAAATTGTCAGAAAGCACCAGTAAATTCTTATAATCCATTCATCATAAATTCCCTGTGTCTCTAATGCTACGACACAAGAAATTTTTCTGAAAATTTCATTCCAGAAAGCTCACTTGTTTCAAATCAAAAGTTCTATCAGGGTATTAACATAAAAAATGCTAACACTATTATAAAGGGAAATATAATCTAATTCTGGTCGCGCTACCAATTATTATAAAGTGAGTGTAAACCCCTTATAACGTCTAGTGGTTAAAATGT
>APH_0683
AAGATGTTCTATCCACAAGTGAAGCAAAAGTCAGTCAGTTGTAAGTACTCATGTATCTTAGTATTTCTGTCATCGTTCTTCAGCTCCGACGTGCACAGAAAAGAGCTAACATAAAATACCAAAGAAAAGGCGTAGAATGACGGTAAGCATCTTCAGACCACGAAACAAATATTACAGGCAAAATTAAGGACTTAGAACCAATCGGAATGGTACTATGAGTCAATGCTTTTGAAATTAGCAAAAACAGCAGAAAGGTCGATCCCCCTGAGCTTTTCCTATATGTGCCACTAGAAGAACAGGGCGTCTTTGTCATTACCCAGAAATGGAAAAAAAAATGACACCATAGATAAAATGAAGAAGAAGAAACAGATGATATTTTCCAGAGATCCATTGAAGACACAAAACTGGAGACATCTACAGAAAGCAATAGAGAAGGGAGATCACGCTTGTATGAGCAACTCCAAGGGATGTTATTCTCATTAACCGTTTCCTCAATTTAGTCAACCTTTCCCCGAACACTGCAATTCACCCTTCCATGACTTCTAAATAATGGGGTATCACTGGCTCTCTTGAAGTAGGTACTGAGACACCAGCATTACCATCGAAAGCGAAGAAGCAAGCCGAGGAAGAAGAGGAGGTGGTGGTTTGAGTAGGGGGCAGGAGGAGAAAGATATCTGGGCATCCCACGGGTGGTTAGCTCTATCTTCGACCTTTGTTTTTTTCCCAGCCCAGCGTTCGGTGCAGCCCAATTTTCTGTAATGTAAGCCTGGCGTTGCATAGTATTCAGCGGCGTGACGATTCGGTCCCTTGGTCACACATTGACACAACCATCTCCTCGAAATGCATGGATGCTCGCCATGCATTCCCCTCTGGTGATCCCCCATCAGCGACTCGCCCCTCCCATATCTTGCATGACACGCACAGCATCCAACCACTTTGTTGGAACAAATGTAATCCGGGAGCAATCATAAAGCATATCAAAGGGAGGGGGGAAAAATCCCAGGGCACCTGCACAATTTCTCCCTCCCTCTCTCTCAGCTATCACAAACAGAATGTCTGTCTCTTATCGTCTCTGATCATGTTGATGACAATAGAGATAGACGTATATAGGTGATGTTTGCACACATGAAGACATGTGTAAAGCTATCAACAACCAATTGTTGACAATTCAGGACAATGGCTCTGAATCACGTCAGTTAAGACAGAGTATCTTCTGATTAAATTACCTCTACCACAACATAAAATTTCAAGAAAATAATAAAACCACTGAAAATTGTCAGAAAGCACCAGTAAATTCTTATAATCCATTCATCATAAATTCCCTGTGTCTCTAATGCTACGACACAAGAAATTTTTCTGAAAATTTCATTCCAGGAAGGTCACTATTTTCAAATCAAAAGTTCTATCAGGGTATTAACATCAAAAATGCTAACACTATTATAAAGGGGAATATAATCTAATTCTGGTCGCGCTACC----------------------------------------------------
>APH_0723
AAGATGTTCTATCCACAAGTGAAGCAAAAGTCAGTCAGTTGTAAGTACTCATGTATCTTAGTATTTCTGTCATCGTTCTTCAGCTCCGACGTGCACAGAAAAGAGCTAACATAAAATACCAAAGAAAAGGCGTAGAATGACGGTAAGCATCTTCAGACCACGAAACAAATATTACAGGCAAAATTAAGGACTTAGAACCAATCGGAATGGTACTATGAGTTAATGCTTTTGAAATTAGCAAAAACTGCAGAAAGGTCGATCCCCCTGAGCTTCTCCTATATGTGCCACTAGAAGAACAGGGCGTCTTTGTCATTACCCAGAAATGGAAAAAAAA-TGACACCATAGATAAAATGAAGAAGAAGAAACAGATGATATTTTCCAGAGATCCATTGAAGACACAAAACTGGAGACATCTACAGAAAGCAATAGAGAAGGGAGATCACGCTTGTATGAGCAACTCCAAGGGATGTTATTCTCATTAACCGTTTCCTCAATTTAGTCAACCTTTCCCCGAACACTGCAATTCACCCTTCCATGACTTCTAAATAATGGGGTATCACTGGCTCTCTTGAAGTAGGTACTGAGACACCAGCATTACCATCGAAAGCGAAGAAGCAAGCCGAGGAAGAAGAGGAGGTGGTGGTTTGAGTAGGGGGCAGGAGGAGAAAGATATCTGGGCATCCCACGGGTGGTTAGCTCTATCTTCGACCTTTGTTTTTTTCCCAGCCCAGCGTTCGGTGCAGCCCAATTTTCTGTAATGTAAGCCTGGCGTTGCATAGTATTCAGCGGCGTGACGATTCGGTCCCTTGGTCACACATTGACACAACCATCTCCTCGAAATGCATGGATGCTCGCCATGCATTCCCCTCTGGTGATCCCCCATCAGCGACTCGCCCCTCCCATATCTTGCATGACACGCACAGCATCCAACCACTTTGTTGGAACAAATGTAATCCGGGAGCAATCATAAAGCATATCAAAGGGAGGGGGGAAAAATCCCAGGGCACCTGCACAATTTCTCCCTCCCTCTCTCTCAGCTATCACAAACAGAATGTCTGTCTCTTATCGTCTCTGATCATATTGATGACAATAGAGATAGACGTATATAGGTGATGTTTGCACACATGAAGACATGTGTAAAGCTATCAACAACCAATTGTTGACAATTCAGGACAATGGCTCTGAATCACGTCAGTTAAGACTGAGTATCTTCTAATTAAATTACCTCTACCACAACATAAAATTTCAAGAAAATAATAAAACCACTGAAAATTGTCAGAAAGCACCAGTAAATTCTTATAATCCATTCATCATAAATTCCCTGT----------------------------------------------------------------------------------------------------------------------------------------------------------------------------------------------------------
>APH_0772
AAGATGTTCTATCCACAAGTGAAGCAAAAGTCAGTCAGTTGTAAGTACTCATGTATCTTAGTATTTCTGTCATCGTTCTTCAGCTCCGACGTGCACAGAAAAGAGCTAACATAAAATACCAAAGAAAAGGCGTAGAATGACGGTAAGCATCTTCAGACCATGAAACAAATATTACAGGCAAAATTAAGGACTTAGAACCAATCGGAATGGTACTATGAGTTAATGCTTTTGAAATTAGCAAAAACAGCAGAAAGGTCGATCCCCCTGAGCTTCTCCTATATGTGCCACTAGAAGAACAGGGCGTCTTTGTCATTACCCAGAAATGGAAAAAAAATTGACACCATAGATAAAATGAAGAAGAAGAAACAGATGATATTTTCCAGAGATCCATTGAAGACACAAAACTGGAGACATCTACAGAAAGCAATAGAGAAGGGAGATCACGCTTGTATGAGCAACTCCAAGGGATGTTATTCTCATTAACCGTTTCCTCAATTTAGTCAACCTTTCCCCGAACACTGCAATTCACCCTTCCATGACTTCTAAATAATGGGGTATCACTGGCTCTCTTGAAGTAGGTACTGAGACACCAGCATTACCATCGAAAGCGAAGAAGCAAGCCGAGGAAGAAGAGGAGGTGGTGGTTTGAGTAGGGGGCAGGAGGAGAAAGATATCTGGGCATCCCACGGGTGGTTAGCTCTATCTTCGACCTTTGTTTTTTTCCCAGCCCAGCGTTCGGTGCAGCCCAATTTTCTGTAATGTAAGCCTGGCGTTGCATAGTATTCAGCGGCGTGACGATTCGGTCCCTTGGTCACACATTGACACAACCATCTCCTCGAAATGCATGGATGCTCGCCATGCATTCCCCTCTGGTGATCCCCCATCAGCGACTCGCCCCTCCCATATCTTGCATGACACGCACAGCATCCAACCACTTTGTTGGAACAAATGTAATCCGGGAGCAATCATAAAGCATATCAAAGGGAGGGGGGAAAAATCCCAGGGCACCTGCACAATTTCTCCCTCCCTCTCTCTCAGCTATCACAAACAGAATGTCTGTCTCTTATCGTCTCTGATCATGTTGATGACAATAGAGATAGACGTATATAGGTGATGTTTGCACACATGAAGACATGTGTAAAGCTATCAACAACCAATTGTTGACAATTCAGGACAATGGCTCTGAATCACGTCAGTTAAGACTGAGTATCTTCTAATTAAATTACCTCTACCACAACATAAAATTTCAAGAAAATAATAAAACCACTGAAAATTGTCAGAAAGCACCAGTAAATTCTTATAATCCATTCATCATAAATTCCCTGTGTCTCTAATGCTACGACACAAGAAATTTTTCTGAAAAATTCATTCCAGAAAGCTCACTTGTTTCAAATCAAAAGTTCTATCAGGGTATTAACATCAAAAATGCTAACACTATTATAAAGGGGAATATAATCTAATTCTGGTCGCGCTACCAATTATTATAAAGTGAGTGTAAACCCCTTATAACGTCTAGTGGTTAAAATGT
>APH_1535
AAGATGTTCTATCCACAAGTGAAGCAAAAGTCAGTCAGTTGTAAGTACTCATGTATCTTAGTATTTCTGTCATCGTTCTTCAGCTCCGACGTGCACAGAAAAGAGCTAACATAAAATACCAAAGAAAAGGCGTAGAATGACGGTAAGCATCTTCAGACCATGAAACAAATATTACAGGCAAAATTAAGGACTTAGAACCAATCGGAATGGTACTATGAGTTAATGCTTTTGAAATTAGCAAAAACAGCAGAAAGGTCGATCCCCCTGAGCTTCTCCTATATGTGCCACTAGAAGAACAGGGCGTCTTTGTCATTACCCAGAAATGGAAAAAAAAATGACACCATAGATAAAATGAAGAAGAAGAAACAGATGATATTTTCCAGAGATCCATTGAAGACACAAAACTGGAGACATCTACAGAAAGCAATAGAGAAGGGAGATCACGCTTGTATGAGCAACTCCAAGGGATGTTATTCTCATTAACCGTTTCCTCAATTTAGTCAACCTTTCCCCGAACACTGCAATTCACCCTTCCATGACTTCTAAATAATGGGGTATCACTGGCTCTCTTGAAGTAGGTACTGAGACACCAGCATTACCATCGAAAGCGAAGAAGCAAGCCGAGGAAGAAGAGGAGGTGGTGGTTTGAGTAGGGGGCAGGAGGAGAAAGATATCTGGGCATCCCACGGGTGGTTAGCTCTATCTTCGACCTTTGTTTTTTTCCCAGCCCAGCGTTCGGTGCAGCCCAATTTTCTGTAATGTAAGCCTGGCGTTGCATAGTATTCAGCGGCGTGACGATTCGGTCCCTTGGTCACACATTGACACAACCATCTCCTCGAAATGCATGGATGCTCGCCATGCATTCCCCTCTGGTGATCCCCCATCAGCGACTCGCCCCTCCCATATCTTGCATGACACGCACAGCATCCAACCACTTTGTTGGAACAAATGTAATCCGGGAGCAATCATAAAGCATATCAAAGGGAGGGGGGAAAAATCCCAGGGCACCTGCACAATTTCTCCCTCCCTCTCTCTCAGCTATCACAAACAGAATGTCTGTCTCTTATCGTCTCTGATCATGTTGATGACAATAGAGATAGACGTATATAGGTGATGTTTGCACACATGAAGACATGTGTAAAGCTATCAACAACCAATTGTTGACAATTCAGGACAATGGCTCTGAATCACGTCAGTTAAGACTGAGTATCTTCTAATTAAATTACCTCTACCACAACATAAAATTTCAAGAAAATAATAAAACCACTGAAAATTGTCAGAAAGCACCAGTAAATTCTTATAATCCATTCATCATAAATTCCCTGTGTCTCTAATGCTACGACACAAGAAATTTTTCTGAAAAATTCATTCCAGAAAGCTCACTTGTTTCAAATCAAAAGTTCTATCAGGGTATTAACATCAAAACTGCTAACACTATTATAAAGGGGAATATAATCTAATTCTGGTCGCGCTACCAATTATTATAAAGTGAGTGTAAACCCCTTATAACGTCTAGTGGTTAAAATGT
>APH_4005
--GATGTTCTATCCACAAGTGAAGCAAAAGTCAGTCAGTTGTAAGTACTCATGTATCTTAGTATTTCTGTCATCGTTCTTCAGCTCCGACGTGCACAGAAAAGAGCTAACATAAAATACCAAAGAAAAGGCGTAGAATGACGGTAAGCATCTTCAGACCATGAAACAAATATTACAGGCAAAATTAAGGACTTAGAACCAATCGGAATGGTACTATGAGTTAATGCTTTTGAAATTAGCAAAAACAGCAGAAAGGTCGATCCCCCTGAGCTTCTCCTATATGTGCCACTAGAAGAACAGGGCGTCTTTGTCATTACCCAGCAATGGAAAAAAAAATGACACCATAGATAAAATGAAGAAGAAGAAACAGATGATATTTTCCAGAGATCCATTGAAGACACAAAACTGGAGACATCTACAGAAAGCAATAGAGAAGGGAGATCACGCTTGTATGAGCAACTCCAAGGGATGTTATTCTCATTAACCGTTTCCTCAATTTAGTCAACCTTTCCCCGAACACTGCAATTCACCCTTCCATGACTTCTAAATAATGGGGTATCACTGGCTCTCTTGAAGTAGGTACTGAGACACCAGCATTACCATCGAAAGCGAAGAAGCAAGCCGAGGAAGAAGAGGAGGTGGTGGTTTGAGTAGGGGGCAGGAGGAGAAAGATATCTGGGCATCCCACGGGTGGTTAGCTCTATCTTCGACCTTTGTTTTTTTCCCAGCCCAGCGTTCGGTGCAGCCCAATTTTCTGTAATGTAAGCCTGGCGTTGCATAGTATTCAGCGGCGTGACGATTCGGTCCCTTGGTCACACATTGACACAACCATCTCCTCGAAATGCATGGATGCTCGCCATGCATTCCCCTCTGGTGATCCCCCATCAGCGACTCGCCCCTCCCATATCTTGCATGACACGCACAGCATCCAACCACTTTGTTGGAACAAATGTAATCCGGGAGCAATCATAAAGCATATCAAAGGGAGGGGGGAAAAATCCCAGGGCACCTGCACAATTTCTCCCTCCCTCTCTCTCAGCTATCACAAACAGAATGTCTGTCTCTTATCGTCTCTGATCATGTTGATGACAATAGAGATAGACGTATATAGGTGATGTTTGCACACATGAAGACATGTGTAAAGCTATCAACAACCAATTGTTGACAATTCAGGACAATGGCTCTGAATCACGTCAGTTAAGACTGAGTATCTTCTAATTAAATTACCTCTACCACAACATAAAATTTCAAGAAAATAATAAAACCACTGAAAATTGTCAGAAAGCACCAGTAAATTCTTATAATCCATTCATCATAAATTCCCTGTGTCTCTAATGCTACGACACAAGAAATTTTTCTGAAAAATTCATTCCAGAAAGCTCACTTGTTTCAAATCAAAAGTTCTATCAGGGTATTAACATCAAAAATGCTAACACTATTATAAAGGGGAATATAATCTAATTCTGGTCGCGCTACCAATTATTATAAAGTGAGTGTAAACCCCTTATAACGTCTAGTGGTTAAAATGT
>APH_4024
AAGATGTTCTATCCACAAGTGAAGCAAAAGTCAGTCAGTTGTAAGTACTCATGTATCTTAGTATTTCTGTCATCGTTCTTCAGCTCCGACGTGCACAGAAAAGAGCTAACATAAAATACCAAAGAAAAGGCGTAGAATGACGGTAAGCATCTTCAGACCATGAAACAAATATTACAGGCAAAATTAAGGACTTAGAACCAATCGGAATGGTACTATGAGTTAATGCTTTTGAAATTAGCAAAAACAGCAGAAAGGTCGATCCCCCTGAGCTTCTCCTATATGTGCCACTAGAAGAACAGGGCGTCTTTGTCATTACCCAGCAATGGAAAAAAAAATGACACCATAGATAAAATGAAGAAGAAGAAACAGATGATATTTTCCAGAGATCCATTGAAGACACAAAACTGGAGACATCTACAGAAAGCAATAGAGAAGGGAGATCACGCTTGTATGAGCAACTCCAAGGGATGTTATTCTCATTAACCGTTTCCTCAATTTAGTCAACCTTTCCCCGAACACTGCAATTCACCCTTCCATGACTTCTAAATAATGGGGTATCACTGGCTCTCTTGAAGTAGGTACTGAGACACCAGCATTACCATCGAAAGCGAAGAAGCAAGCCGAGGAAGAAGAGGAGGTGGTGGTTTGAGTAGGGGGCAGGAGGAGAAAGATATCTGGGCATCCCACGGGTGGTTAGCTCTATCTTCGACCTTTGTTTTTTTCCCAGCCCAGCGTTCGGTGCAGCCCAATTTTCTGTAATGTAAGCCTGGCGTTGCATAGTATTCAGCGGCGTGACGATTCGGTCCCTTGGTCACACATTGACACAACCATCTCCTCGAAATGCATGGATGCTCGCCATGCATTCCCCTCTGGTGATCCCCCATCAGCGACTCGCCCCTCCCATATCTTGCATGACACGCACAGCATCCAACCACTTTGTTGGAACAAATGTAATCCGGGAGCAATCATAAAGCATATCAAAGGGAGGGGGGAAAAATCCCAGGGCACCTGCACAATTTCTCCCTCCCTCTCTCTCAGCTATCACAAACAGAATGTCTGTCTCTTATCGTCTCTGATCATGTTGATGACAATAGAGATAGACGTATATAGGTGATGTTTGCACACATGAAGACATGTGTAAAGCTATCAACAACCAATTGTTGACAATTCAGGACAATGGCTCTGAATCACGTCAGTTAAGACTGAGTATCTTCTAATTAAATTACCTCTACCACAACATAAAATTTCAAGAAAATAATAAAACCACTGAAAATTGTCAGAAAGCACCAGTAAATTCTTATAATCCATTCATCATAAATTCCCTGTGTCTCTAATGCTACGACACAAGAAATTTTTCTGAAAAATTCATTCCAGAAAGCTCACTTGTTTCAAATCAAAAGTTCTATCAGGGTATTAACATCAAAAATGCTAACACTATTATAAAGGGGAATATAATCTAATTCTGGTCGCGCTACCAATTATTATAAAGTGAGTGTAAACCCCTTATAACGTCTAGTGGTTAAAATGT
>APH_1438
--------------------------------------------------------------------------------------------------------------------------------------------------------------------------------------------------------------------------------------------------------------------------------------------------------------------------------------------------------------------------------------ATTTTCCAGAGATCCATTGAAGACACAAAACTGGAGACATCTACAGAAAGCAATAGAGAAGGGAGATCACGCTTGTATGAGCAACTCCAAGGGATGTTATTCTCATTAACCGTTTCCTCAATTTAGTCAACCTTTCCCCGAACACTGCAATTCACCCTTCCATGACTTCTAAATAATGGGGTATCACTGGCTCTCTTGAAGTAGGTACTGAGACACCAGCATTACCATCGAAAGCGAAGAAGCAAGCCGAGGAAGAAGAGGAGGTGGTGGTTTGAGTAGGGGGCAGGAGGAGAAAGATATCTGGGCATCCCACGGGTGGTTAGCTCTATCTTCGACCTTTGTTTTTTTCCCAGCCCAGCGTTCGGTGCAGCCCAATTTTCTGTAATGTAAGCCTGGCGTTGCATAGTATTCAGCGGCGTGACGATTCGGTCCCTTGGTCACACATTGACACAACCATCTCCTCGAAATGCATGGATGCTCGCCATGCATTCCCCTCTGGTGATCCCCCATCAGCGACTCGCCCCTCCCATATCTTGCATGACACGCACAGCATCCAACCACTTTGTTGGAACAAATGTAATCCGGGAGCAATCATAAAGCATATCAAAGGGAGGGGGGAAAAATCCCAGGGCACCTGCACAATTTCTCCCTCCCTCTCTCTCAGCTATCACAAACAG---------------------------------------------------------------------------------------------------------------------------------------------------------------------------------------------------------------------------------------------------------------------------------------------------------------------------------------------------------------------------------------------------------------------------------------------------------------------------------------------
>APH_0622
----------------------------------------------------------------------------------------------------------------------------------------------------------AGACCATGAAACAAATATTACAGGCAAAATTAAGGACTTAGAACCAATCGGAATGGTACTATGAGTTAATGCTTTTGAAATTAGCAAAAACTGCAGAAAGGTCGATCCCCCTGAGCTTCTCCTATATGTGCCACTAGAAGAACAGGGCGTCTTTGTCATTACCCAGAAATGGAAAAAAAAATGACACCATAGATAAAATGAAGAAGAAGAAACAGATGATATTTTCCAGAGATCCATTGAAGACACAAAACTGGAGACATCTACAGAAAGCAATAGAGAAGGGAGATCACGCTTGTATGAGCAACTCCAAGGGATGTTATTCTCATTAACCGTTTCCTCAATTTAGTCAACCTTTCCCCGAACACTGCAATTCACCCTTCCATGACTTCTAAATAATGGGGTATCACTGGCTCTCTTGAAGTAGGTACTGAGACACCAGCATTACCATCGAAAGCGAAGAAGCAAGCCGAGGAAGAAGAGGAGGTGGTGGTTTGAGTAGGGGGCAGGAGGAGAAAGATATCTGGGCATCCCACGGGTGGTTAGCTCTATCTTCGACCTTTGTTTTTTTCCCAGCCCAGCGTTCGGTGCAGCCCAATTTTCTGTAATGTAAGCCTGGCGTTGCATAGTATTCAGCGGCGTGACGATTCGGTCCCTTGGTCACACATTGACACAACCATCTCCTCGAAATGCATGGATGCTCGCCATGCATTCCCCTCTGGTGATCCCCCATCAGCGACTCGCCCCTCCCATATCTTGCATGACACGCACAGCATCCAACCACTTTGTTGGAACAAATGTAATCCGGGAGCAATCATAAAGCATATCAAAGGGAGGGGGGAAAAATCCCAGGGCACCTGCAGAATTTCTTCCTCCCTCTCTCTCAGCTATTACAAACAGAATGTCTGTCTCTTATCGTCTCTGATCATATTGATGACAATAGAGATAGACGTATATAGGTGATGTTTGCACACATGAAGACATGTGTAAAGCTATCAACAACCAATTGTTGACAATTCAGGACAATGGCTCTGAATCACGTCAGTTAAGACAGAGTATCTTCTGATTAAATTACCTCTACCACAACATAAAATTTCAAGAAAATAATAAAACCACTGAAAATTGTCAGAAAGCACCAGTAAATTCTTATAATCCATTCATCATAAATTCCCTGTGTCTCTAATGCTACTACATAAGAAATTTTTCTGAAAATTTCATTCCAGGAAGCTCACTTGTTT-------------------------------------------------------------------------------------------------------------------------------------------
>APH_1357
--------------------------------------------------------------------------------------------------------------------------------------------------------------------------------------------------------------------------------------------------------------------------------------------------------------------------------------------------------------------------------------------------------------------------------------------------------------------------------------------------------------------------------------------------------------------------------------------------------------------------------------------------------------------------------------------------------------------------------------------TTTTTTCCCAGCCCAGCGTTCGGTGCAGCCCAATTTTCTGTAATGTAAGCCTGGCGTTGCATAGTATTCAGCGGCGTGACGATTCGGTCCCTTGGTCACACATTGACACAACCATCTCCTCGAAATGCATAGATGCTCGCCATGCATTCCCCTCTGGTGATCCCCCATCAGCGACTCGCCCCTCCCATATCTTGCATGACACGCACAGCATCCAACCACTTTGTTGGAACAAATGTAATCCGGGAGCAAT----------------------------------------------------------------------------------------------------------------------------------------------------------------------------------------------------------------------------------------------------------------------------------------------------------------------------------------------------------------------------------------------------------------------------------------------------------------------------------------------------------------------------------------------------------------------------------
