# Supplementary material for: ﻿Discovery of a new tarantula species from the Madrean Sky Islands and the first documented instance of syntopy between two montane endemics (Araneae, Theraphosidae, Aphonopelma): a case of prior mistaken identity
Source: Zookeys. 2024 Aug 16;1210:61–98. doi: 10.3897/zookeys.1210.125318 (PMC11344175; doi:10.3897/zookeys.1210.125318)
Supplement: Supplementary material 8 — Phylogenomics files [file zookeys-1210-061_article-125318__-s008.zip › Suppl8/individual_UCE_loci/sl_realigned_uce_20010292.fas]

>APH_0186
CCCTACTTTTGTACTCAAATGTTGCTGGAACACATCACTCAATTGTTTGATTTTTTCAATTCCTGGCTTATACAATTGGAACCAGAAAATTCATGAAAAAAATCAAACAGCTGAATGATGTGTTCTGGCAACATTTTGAGTACAAAAGCAGGGTAGTTTGGGCTACCTAAAGGCAAAATTTTCTAACTTTGTAACACCTTTTTACCTGTGAAACAAGGAAGGCATTCCAAAACTTATGTAAAGTATGTTTGTTTTTATCAGTCAATAAAAGCCTTTTAGTAAAACAAATAACTTGTATGTTTACTGGATTTTTATGATCTT-ATTATAAGTTCTGTAGAAGGCCGAATCGGCAAAGTTGAACTGCTTGTTTATAAGTTAAGTAACTCTAATTTTCCTGTGAATGCAATGATATGTAACCAGCAAAACTAGTAAGTAAAGGTAATAAAAATAATTTACATTGTATTAAAATGTATTGTGTTGAGTAATTGTCGTTATTTATTTCATCTGTATATGGAACTGTGGCACGTGTCTGAAATAAATGAATAATATGGTTCAAATATGTATGTTTAAATTAGAAATTTATTATTTTTTCCAGTGGCTTTGATGCTACTTTAGTTCTGAAAGCTGTGGGGTTTTCTGAATCAGTCATCTCAAGTAATGTGGCTGTTGGTGGAAGTACTTTTGTCATTGCATATGCTGTGCACAAACTGTTTGCCCCACTTCGCATAGCAATCACGCTTTCAGCTGCACCATTTATTGTCCGCTACTTAAGAAGAGTTGGAATACTAAAGTTGCCAAAATCCTAGGATATATGCTGCAAAATCATTTTCTTTTGTATAAGTACTTTTAATTCTGTTGGTTGTTACCTACACATATTTGTATATTTGATTCCAAAAGCTCAGTTTCTTGTAACTGTTAAGATGTACATGTTATATTTCACATTAAAGTACAAGAAAGATGCATTGCCTGATTAATTTGTGGTGAAGACCTTATTATATGAGAATGCTGCTGCATAACCATACAATCAAGACAACATGGGAAGGGTAGTGTGCCTGATATACATTGGTGTTCAAAATTAAAGCAACAAACACATCATGAGTTGCATGCAGTCAAAATAAAGTGGAACACAACAGTTCTGTTTTATGCACTAAGGTTGTCCTGAAAGTAATGCCTCCCCATGCATAATTTCTGTATTTTTATCCAATTTTTATAAAATTGCACATGAATGTAGAATGATACGTCACTAATATCCACACTTTTTTTTCTTCAGATTTGTGAAGAAATAAGATCGATACTAGAAAAAAACAAAGAGGATGATAAAGAACTGAATTTTTAGAAAAAGAGGAATGTCAGGCAGCAGAGATCCACAGAAAACTACAAGCGGTGTACGGAGACCCCAAAACTGACATCAGCAATATCCAAAGATGGATGAAGTTTCGAGAAGGATAAACCTCAGTGGATGATAAAGAATGTAGTGGGAGACCATCAACAGCAATTACAGAGCTAAATTAA
>APH_3188
---------------CAAATGTTGCTGGAACACATCACTCAATTGTTTGATTTTTTCGATTCCTGGCTTATACAATTGGAACCAGAAAATTCATGAAAAAAATCAAACAGCTGAGTGATGTGTTCTGGCAACATTTTGAGTACAAAAGCAGGGTAGTTTGGGCTACCTAAAGGCAAAATTTTCTAACTTTGTAACACCTTTTTACCTGTGAAACAAGGAAGGCATTCCAAAACTTATGTAAAGTATGTTTGTTTTTATCAGTCAATAAAAGCCTTTTAGTAAAACAAATAACTTGTATGTTTACTGGATTTTTATGATCTTGATTATAAGTTCTGTAGAAGGCCGAATCGGCAAAGTTGAACTGCTTGTTTATAAGTTAAGTAACTCTAATTTTCCTGTGAATGCAATGATATGTAACCAGCAAAACTAGTAAGTAAAGGTAATAAAAATAATTTACATTGTATTAAAATGTATTGTGTTGAGTAATTGTCGTTATTTATTTCATCTGTATATGGAACTGTGGCACGTGTCTGAAATAAATGAAAAATATGGTTCAAATATGTATGTTTAAATTAGAAATTTATTATTTTTTCCAGTGGCTTTGATGCTACTTTAGTTCTGAAAGCTGTGGGGTTTTCTGAATCAGTCATCTCAAGTAATGTGGCTGTTGGTGGAAGTACTTTTGTCATTGCATATGCTGTGCACAAACTGTTTGCCCCACTTCGCATAGCAATCACGCTTTCAGCTGCACCATTTATTGTCCGCTACTTAAGAAGAGTTGGAATACTAAAGTTGCCAAAATCCTAGGATATATGCTGCAAAATCATTTTCTTTTGTATAAGTACTTTTAATTCTGTTGGTTGTTACCTACACATATTTGTATATTTGATTCCAAAAGCTCAATTTCTTGTAACTGTTAAGATGTACATGTTATATTTCACATTAAAGTACAAGAAAGATGCATTGCCTGATTAATTTGTGGTGAAGACCTTATTATATGAGAATGCTGCTGCATAACCATACAGTCAAGACAACATGGGAAGGGTGGTGTGCCTGATATACATTGGTGTTCAAAATTAAAGCAACAAACACATCATGAGTTGCATGCAGTCAAAATAAAGTGGAACACAACAGTTCTGTTTTATGCACTAAGGTTGTCCTGAAAGTAATGCCTCCCCATGCATAACTTCTGTATTTTTATCCAATTTTTATAAAATTGCACATGAATGTAGAATGATACGTCACTAATATCCACGCTTTTTTTTCTTCAGATTTGTGAAGAAATAAGATCGATACTAGAAAAAAACAAAGAGGATGATAAAGAACTGAATTTTTAGAAAAAGAGGAATGTCAGGCAGCAGAGATCCACAGAAAACTACAAGCGGTGTACGGAGACCCCACAACTGACATCAGCAATATCCAAAGATGGCTGAAGTTTCGAGAAGGATAAACCTCAGTGGATGATAAAGAATGTAGTGGGAGACCATCAACAGCAGTTACAGAGCTAAATTAA
>APH_0674
CCCTACTTTCGTACTCAAATGTTGCTGGAACACATCACTCAATTGTTTGATTTTTTCGATTCCTGGCTTATACAATTGGAACCAGAAAATTCATGAAAAAAATCAAACAGCTGAGTGATGTGTTCTGGCAACATTTTGAGTACAAAAGCAGGGTAGTTTGGGCTACCTAAAGGCAAAATTTTCTAACTTTGTAACACCTTTTTACCTGTGAAACAAGGAAGGCATTCCAAAACTTATGTAAAGTATGTTTGTTTTTATCAGTCAATAAAAGCCTTTTAGTAAAACAAATAACTTGTATGTTTACTGGATTTTTATGATCTTGATTATAAGTTCTGTAGAAGGCCGAATCGGCAAAGTTGAACTGCTTGTTTATAAGTTAAGTAACTCTAATTTTCCTGTGAATGCAATGATATGTAACCAGCAAAACTAGTAAGTAAAGGTAATAAAAATAATTTACATTGTATTAAAATGTATTGTGTTGAGTAATTGTCGTTATTTATTTCATCTGTATATGGAACTGTGGCACGTGTCTGAAATAAATGAAAAATATGGTTCAAATATGTATGTTTAAATTAGAAATTTATTATTTTTTCCAGTGGCTTTGATGCTACTTTAGTTCTGAAAGCTGTGGGGTTTTCTGAATCAGTCATCTCAAGTAATGTGGCTGTTGGTGGAAGTACTTTTGTCATTGCATATGCTGTGCACAAACTGTTTGCCCCACTTCGCATAGCAATCACGCTTTCAGCTGCACCATTTATTGTCCGCTACTTAAGAAGAGTTGGAATACTAAAGTTGCCAAAATCCTAGGATATATGCTGCAAAATCATTTTCTTTTGTATAAGTACTTTTAATTCTGTTGGTTGTTACCTACACATATTTGTATATTTGATTCCAAAAGCTCAATTTCTTGTAACTGTTAAGATGTACATGTTATATTTCACATTAAAGTACAAGAAAGATGCATTGCCTGATTAATTTGTGGTGAAGACCTTATTATATGAGAATGCTGCTGCATAACCATACAGTCAAGACAACATGGGAAGGGTGGTGTGCCTGATATACATTGGTGTTCAAAATTAAAGCAACAAACACATCATGAGTTGCATGCAGTCAAAATAAAGTGGAACACAACAGTTCTGTTTTATGCACTAAGGTTGTCCTGAAAGTAATGCCTCCCCATGCATAACTTCTGTATTTTTATCCAATTTTTATAAAATTGCACATGAATGTAGAATGATACGTCACTAATATCCACGCTTTTTTTTCTTCAGATTTGTGAAGAAATAAGATCGATACTAGAAAAAAACAAAGAGGATGATAAAGAACTGAATTTTTAGAAAAAGAGGAATGTCAGGCAGCAGAGATCCACAGAAAACTACAAGCGGTGTACGGAGACCCCACAACTGACATCAGCAATATCCAAAGATGGCTGAAGTTTCGAGAAGGATAAACCTCAGTGGATGATAAAGAATGTAGTGGGAGACCATCAACAGCAGTTACAGAGCTAAATTAA
>APH_0185
CCCTACTTTCGTACTCAAATGTTGCTGGAACACATCACTCAATTGTTTGATTTTTTCGATTCCTGGCTTATACAATTGGAACCAGAAAATTCATGAAAAAAATCAAACAGCTGAGTGATGTGTTCTGGCAACATTTTGAGTACAAAAGCAGGGTAGTTTGGGCTACCTAAAGGCAAAATTTTCTAACTTTGTAACACCTTTTTACCTGTGAAACAAGGAAGGCATTCCAAAACTTATGTAAAGTATGTTTGTTTTTATCAGTCAATAAAAGCCTTTTAGTAAAACAAATAACTTGTATGTTTACTGGATTTTTATGATCTTGATTATAAGTTCTGTAGAAGGCCGAATCGGCAAAGTTGAACTGCTTGTTTATAAGTTAAGTAACTCTAATTTTCCTGTGAATGCAATGATATGTAACCAGCAAAACTAGTAAGTAAAGGTAATAAAAATAATTTACATTGTATTAAAATGTATTGTGTTGAGTAATTGTCGTTATTTATTTCATCTGTATATGGAACTGTGGCACGTGTCTGAAATAAATGAAAAATATGGTTCAAATATGTATGTTTAAATTAGAAATTTATTATTTTTTCCAGTGGCTTTGATGCTACTTTAGTTCTGAAAGCTGTGGGGTTTTCTGAATCAGTCATCTCAAGTAATGTGGCTGTTGGTGGAAGTACTTTTGTCATTGCATATGCTGTGCACAAACTGTTTGCCCCACTTCGCATAGCAATCACGCTTTCAGCTGCACCATTTATTGTCCGCTACTTAAGAAGAGTTGGAATACTAAAGTTGCCAAAATCCTAGGATATATGCTGCAAAATCATTTTCTTTTGTATAAGTACTTTTAATTCTGTTGGTTGTTACCTACACATATTTGTATATTTGATTCCAAAAGCTCAGTTTCTTGTAACTGTTAAGATGTACATGTTATATTTCACATTAAAGTACAAGAAAGATGCATTGCCTGATTAATTTGTGGTGAAGACCTTATTATATGAGAATGCTGCTGCATAACCATACAGTCAAGACAACATGGGAAGGGTGGTGTGCCTGATATACATTGGTGTTCAAAATTAAAGCAACAAACACATCATGAGTTGCATGCAGTCAAAATAAAGTGGAACACAACAGTTCTGTTTTATGCACTAAGGTTGTCCTGAAAGTAATGCCTCCCCATGCATAACTTCTGTATTTTTATCCAATTTTTATAAAATTGCACATGAATGTAGAATGATACGTCACTAATATCCACGCTTTTTTTTCTTCAGATTTGTGAAGAAATAAGATCGATACTAGAAAAAAACAAAGAGGATGATAAAGAACTGAATTTTTAGAAAAAGAGGAATGTCAGGCAGCAGAGATCCACAGAAAACTACAAGCGGTGTACGGAGACCCCACAACTGACATCAGCAATATCCAAAGATGGCTGAAGTTTCGAGAAGGATAAACCTCAGTGGATGATAAAGAATGTAGTGGGAGACCATCAACAGCAGTTACAGAGCTAAATTAA
>APH_0717
CCCTACTTTCGTACTCAAATGTTGCTGGAACACATCACTCAATTGTTTGATTTTTTCGATTCCTGGCTTATACAATTGGAACCAGAAAATTCATGAAAAAAATCAAACAGCTGAGTGATGTGTTCTGGCAACATTTTGAGTACAAAAGCAGGGTAGTTTGGGCTACCTAAAGGCAAAATTTTCTAACTTTGTAACACCTTTTTACCTGTGAAACAAGGAAGGCATTCCAAAACTTATGTAAAGTATGTTTGTTTTTATCAGTCAATAAAAGCCTTTTAGTAAAACAAATAACTTGTATGTTTACTGGATTTTTATGATCTTGATTATAAGTTCTGTAGAAGGCCGAATCGGCAAAGTTGAACTGCTTGTTTATAAGTTAAGTAACTCTAATTTTCCTGTGAATGCAATGATATGTAACCAGCAAAACTAGTAAGTAAAGGTAATAAAAATAATTTACATTGTATTAAAATGTATTGTGTTGAGTAATTGTCGTTATTTATTTCATCTGTATATGGAACTGTGGCACGTGTCTGAAATAAATGAAAAATATGGTTCAAATATGTATGTTTAAATTAGAAATTTATTATTTTTTCCAGTGGCTTTGATGCTACTTTAGTTCTGAAAGCTGTGGGGTTTTCTGAATCAGTCATCTCAAGTAATGTGGCTGTTGGTGGAAGTACTTTTGTCATTGCATATGCTGTGCACAAACTGTTTGCCCCACTTCGCATAGCAATCACGCTTTCAGCTGCACCATTTATTGTCCGCTACTTAAGAAGAGTTGGAATACTAAAGTTGCCAAAATCCTAGGATATATGCTGCAAAATCATTTTCTTTTGTATAAGTACTTTTAATTCTGTTGGTTGTTACCTACACATATTTGTATATTTGATTCCAAAAGCTCAGTTTCTTGTAACTGTTAAGATGTACATGTTATATTTCACATTAAAGTACAAGAAAGATGCATTGCCTGATTAATTTGTGGTGAAGACCTTATTATATGAGAATGCTGCTGCATAACCATACAGTCAAGACAACATGGGAAGGGTGGTGTGCCTGATATACATTGGTGTTCAAAATTAAAGCAACAAACACATCATGAGTTGCATGCAGTCAAAATAAAGTGGAACACAACAGTTCTGTTTTATGCACTAAGGTTGTCCTGAAAGTAATGCCTCCCCATGCATAACTTCTGTATTTTTATCCAATTTTTATAAAATTGCACATGAATGTAGAATGATACGTCACTAATATCCACGCTTTTTTTTCTTCAGATTTGTGAAGAAATAAGATCGATACTAGAAAAAAACAAAGAGGATGATAAAGAACTGAATTTTTAGAAAAAGAGGAATGTCAGGCA------------------------------------------------------------------------------------------------------------------------------------------------------------
>APH_0723
CCCTACTTTCGTACTCAAATGTTGCTGGAACACATCACTCAATTGTTTGATTTTTTCGATTCCTGGCTTATACAATTGGAACCAGAAAGTTCATGAAAAAAATCAAACAGCTGAGTGATGTGTTCTGGCAACATTTTGAGTACAAAAGCAGGGTAGTTTGGGCTACCTAAAGGCAAAATTTTCTAACTTTGTAACACCTTTTTACCTGTGAAACAAGGAAGGCATTCCAAAACTTATGTAAAGTATGTTTGTTTTTATCAGTCAATAAAAGCCTTTTAGTAAAACAAATAACTTGTATGTTTACTGGATTTTTATGATCTTGATTATAAGTTCTGTAGAAGGCCGAATCGGCAAAGTTGAACTGCTTGTTTATAAGTTAAGTAACTCTAATTTTCCTGTGAATGCAATGATATGTAACCAGCAAAACTAGTAAGTAAAGGTAATAAAAATAATTTACATTGTATTAAAATGTATTGTGTTGAGTAATTGTCGTTATTTATTTCATCTGTATATGGAACTGTGGCACGTGTCTGAAATAAATGAATAATATGGTTCAAATATGTATGTTTAAATTAGAAATTTATTATTTTTTCCAGTGGCTTTGATGCTACTTTAGTTCTGAAAGCTGTGGGGTTTTCTGAATCAGTCATCTCAAGTAATGTGGCTGTTGGTGGAAGTACTTTTGTCATTGCATATGCTGTGCACAAACTGTTTGCCCCACTTCGCATAGCAATCACGCTTTCAGCTGCACCATTTATTGTCCGCTACTTAAGAAGAGTTGGAATACTAAAGTTGCCAAAATCCTAGGATATATGCTGCAAAATCATTTTCTTTTGTATAAGTACTTTTAATTCTGTTGGTTGTTACCTACACATATTTGTATATTTGATTCCAAAAGCTCAGTTTCTTGTAACTGTTAAGATGTACATGTTATATTTCACATTAAAGTACAAGAAAGACGCATTGCCTGATTAATTTGTGGTGAAGACCTTATTATATGAGAATGCTGCTGCATAACCATACAATCAAGACAACATGGGAAGGGTGGTGTGCCTGATATACATTGGTGTTCAAAATTAAAGCAACAAACACATCATGAGTTGCATGCAGTCAAAATAAAGTGGAACACAACAGTTCTGTTTTATGCACTAAGGTTGTCCTGAAAGTAATGCCTCCCCATGCATAATTTCTGTATTTTTATCCAATTTTTATAAAATTGCACATGAATGTAGAATGATACGTCACTAATATCCACACTTTTTTTTCTTCAGATTTGTGAAGAAATAAGATCGATACTAGAAAAAAACAAAGAGGATGATAGAGAACTGAATTTTTAGAAAAAGAGGAATGTCAGGTAGC--AGATCCACAGAAAACTACAAGCGGTGTACGGAGACCCCACAACTGACATCAGCAATATCCAAAGATGGCTGAAGTTTCGAGAAGGATAAACCTCAGTGGATGATAAAGAATGTAGTGGGAGACCATCAACAGCAGTTACAGAGCTAAATTAA
>APH_0880
CCCTACTTTCGTACTCAAATGTTGCTGGAACACATCACTCAATTGTTTGATTTTTTCGATTCCTGGCTTATACAATTGGAACCAGAAAATTCATGAAAAAAATCAAACAGCTGAGTGATGTGTTCTGGCAACATTTTGAGTACAAAAGCAGGGTAGTTTGGGCTACCTAAAGGCAAAATTTTCTAACTTTGTAACACCTTTTTACCTGTGAAACAAGGAAGGCATTCCAAAACTTATGTAAAGTATGTTTGTTTTTATCAGTCAATAAAAGCCTTTTAGTAAAACAAATAACTTGTATGTTTACTGGATTTTTATGATCTTGATTATAAGTTCTGTAGAAGGCCGAATCGGCAAAGTTGAACTGCTTGTTTATAAGTTAAGTAACTCTAATTTTCCTGTGAATGCAATGATATGTAACCAGCAAAACTAGTAAGTAAAGGTAATAAAAATAATTTACATTGTATTAAAATGTATTGTGTTGAGTAATTGTCGTTATTTATTTCATCTGTATATGGAACTGTGGCACGTGTCTGAAATAAATGAATAATATGGTTCAAATATGTATGTTTAAATTAGAAAT---TTATTTTTTCCAGTGGCTTTGATGCTACTTTAGTTCTGAAAGCTGTGGGGTTTTCTGAATCAGTCATCTCAAGTAATGTGGCTGTTGGTGGAAGTACTTTTGTCATTGCATATGCTGTGCACAAACTGTTTGCCCCACTTCGCATAGCAATCACGCTTTCAGCTGCACCATTTATTGTCCGCTACTTAAGAAGAGTTGGAATACTAAAGTTGCCAAAATCCTAGGATATATGCTGCAAAATCATTTTCTTTTGTATAAGTACTTTTAATTCTGTTGGTTGTTACCTACACATATTTGTATA-TTGATTCCAAAAGCTCAGTTTCTTGTAACTGTTAAGATGTACATGTTATATTTCACATTAAAGTACAAGAAAGACGCATTGCCTGATTAATTTGTGGTGAAGACCTTATTATATGAGAATGCTGCTGCATAACCATACAATCAAAACAACAAGGGAAGGGTGGTGTGCCTGATATACATTGGTGTTCAAAATTAAAGCAACAAACACATCATGAGTTGCATGCAGTCAAAATAAAGTGGAACACAACAGTTCTGTTTTATGCACTAAGGTTGTCCTGAAAGTAATGCCTCCCCATGCATAATTTCTGTATTTTTATCCAATTTTTATAAAATTGCACATGAATGTAGAATGATACGTCACTAATATCCACACTTTTTTTTCTTCAGATTTGTGAAGAAATAAGATCGATACTAGAAAAAAACAAAGAGGATGATAAAGAACTGAATTTTTAGAAAAAGAGGAATGTCAGGCAGCAGAGATCCACAGAAAACTACAAGCGGTGTACGGAGACCCCACAACTGACATCAGCAATATCCAAAGATGGCTGAAGTTTCGAGAAGGATAAACCTCAGTGGATGATAAAGAATGTAGTGGGAGACCATCAACAGCAGTTACAGAGCTAAATTAA
>APH_4021
CCCTACTTTCGTACTCAAATGTTGCTGGAACACATCACTCAATTGTTTGATTTTTTCGATTCCTGGCTTATACAATTGGAACCAGAAAATTCATGAAAAAAATCAAACAGCTGAGTGATGTGTTCTGGCAACATTTTGAGTACAAAAGCAGGGTAGTTTGGGCTACCTAAAGGCAAAATTTTCTAACTTTGTAACACCTTTTTACCTGTGAAACAAGGAAGGCATTCCAAAACTTATGTAAAGTATGTTTGTTTTTATCAGTCAATAAAAGCCTTTTAGTAAAACAAATAACTTGTATGTTTACTGGATTTTTATGATCTTGATTATAAGTTCTGTAGAAGGCCGAATCAGCAAAGTTGAACTGCTTGTTTATAAGTTAAGTAACTCTAATTTTCCTGTGAATGCAATGATATGTAACCAGCAAAACTAGTAAGTAAAGGTAATAAAAATAATTTACATTGTATTAAAATGTATTGTGTTGAGTAATTGTCGTTATTTATTTCATCTGTATATGGAACTGTGGCACGTGTCTGAAATAAATGAATAATATGGTTCAAATATGTATGTTTAAATTAGAAAT---TTATTTTTTCCAGTGGCTTTGATGCTACTTTAGTTCTGAAAGCTGTGGGGTTTTCTGAATCAGTCATCTCAAGTAATGTGGCTGTTGGTGGAAGTACTTTTGTCATTGCATATGCTGTGCACAAACTGTTTGCCCCACTTCGCATAGCAATCACGCTTTCAGCTGCACCATTTATTGTCCGCTACTTAAGAAGAGTTGGAATACTAAAGTTGCCAAAATCCTAGGATATATGCTGCAAAATCATTTTCTTTTGTATAAGTACTTTTAATTCTGTTGGTTGTTACCTACACATATTTGTATA-TTGATTCCAAAAGCTCAGTTTCTTGTAACTGTTAAGATGTACATGTTATATTTCACATTAAAGTACAAGAAAGACGCATTGCCTGATTAATTTGTGGTGAAGACCTTATTATATGAGAATGCTGCTGCATAACCATACAATCAAAACAACAAGGGAAGGGTGGTGTGCCTGATATACATTGGTGTTCAAAATTAAAGCAACAAACACATCATGAGTTGCATGCAGTCAAAATAAAGTGGAACACAACAGTTCTGTTTTATGCACTAAGGTTGTCCTGAAAGTAATGCCTCCCCATGCATAATTTCTGTATTTTTATCCAATTTTTATAAAATTGCACATGAATGTAGAATGATACGTCACTAATATCCACACTTTTTTTTCTTCAGATTTGTGAAGAAATAAGATCGATACTAGAAAAAAACAAAGAGGATGATAAAGAACTGAATTTTTAGAAAAAGAGGAATGTCAGGCAGCAGAGATCCACAGAAAACTACAAGCGGTGTACGGAGACCCCACAACTGACATCAGCAATATCCAAAGATGGCTGAAGTTTCGAGAAGGATAAACCTCAGTGGATGATAAAGAATGTAGTGGGAGACCATCAACAGCAGTTACAGAGCTAAATTAA
>APH_5079
CCCTACTTTCGTACTCAAATGTTGGTGGAACACATCACTCAATTGTTTGATTTTTTCGATTCCTGGCTTATACAATTGGAACCAGAAAATTCATGAAAAAAATCAAACAGCTGAGTGATGTGTTCTGGCAACATTTTGAGTACAAAAGCAGGGTAGTTTGGGCTACCTAAAGGCAAAATTTTCTAACTTTGTAACACCTTTTTACCTGTGAAACAAGGAAGGCATTCCAAAACTTATGTAAAGTATGTTTGTTTTTATCAGTCAATAAAAGCCTTTTAGTAAAACAAATAACTTGTATGTTTACTGGATTTTTATGATCTTGATTATAAGTTCTGTAGAAGGCCGAATCGGCAAAGTTGAACTGCTTGTTTATAAGTTAAGTAACTCTAATTTTCCTGTGAATGCAATGATATGTAACCAGCGAAACTAGTAAGTAAAGGTAATAAAAATAATTTACATTGTATTAAAATGTATTGTGTTGAGTAATTGTCGTTATTTATTTCATCTGTATATGGAACTGTGGCACGTGTCTGAAATAAATGAATAATATGGTTCAAATATGTATGTTTAAATTAGAAATTTATTATTTTTTCCAGTGGCTTTGATGCTACTTTAGTTCTGAAAGCTGTGGGGTTTTCTGAATCAGTCATCTCAAGTAATGTGGCTGTTGGTGGAAGTACTTTTGTCATTGCATATGCTGTGCACAAACTGTTTGCCCCACTTCGCATAGCAATCACGCTTTCAGCTGCACCATTTATTGTCCGCTACTTAAGAAGAGTTGGAATACTAAAGTTGCCAAAATCCTAGGATATATGCTGCAAAATCATTTTCTTTTGTATAAGTACTTTTAATTCTGTTGGTTGTTACCTACACATATTTGTATATTTGATTCCAAAAGCTCAGTTTCTTGTAACTGTTAAGATGTACATGTTATATTTCACATTAAAGTACAAGAAAGACACATTGCCTGATTAATTTGTGGTGAAGACCTTATTATATGAGAATGCTGCTGCATAACCATACAATCAAGACAACAAGGGAAGGGTGGTGTGCCTGATATACATTGGTGTTCAAAATTAAAGCAACAAACACATCATGAGTTGCATGCAGTCAAAATAAAGTGGAACACAACAGTTCTGTTTTATGCACTAAGGTTGTCCTGAAAGTAATGCCTCCCCATGCATAATTTCTGTATTTTTATCCAATTTTTATAAAATTGCACATGAATGTAGAATGATACGTCACTAATATCCACACTTTTTTTTCTTCAGATTTGTGAAGAAATAAGATCGATACTAGAAAAAAACAAAGAGGATGATAAAGAACTGAATTTTTAGAAAAAGAGGAA---------------------------------------------------------------------------------------------------------------------------------------------------------------------
>APH_4024
CCCTACTTTCGTACTCAAATGTTGCTGGAACACATCACTCAATTGTTTGATTTTTTCGATTCCTGGCTTATACAATTGGAACCAGAAAATTCATGAAAAAAATCAAACAGCTGAGTGATGTGTTCTGGCAACATTTTGAGTACAAAAGCAGGGTAGTTTGGGCTACCTAAAGGCAAAATTTTCTAACTTTGTAACACCTTTTTACCTGTGAAACAAGGAAGGCATTCCAAAACTTATGTAAAGTATGTTTGTTTTTATCAGTCAATAAAAGCCTTTTAGTAAAACAAATAACTTGTATGTTTACTGGATTTTTATGATCTTGATTATAAGTTCTGTAGAAGGCCGAATCGGCAAAGTTGAACTGCTTGTTTATAAGTTAAGTAACTCTAATTTTCCTGTGAATGCAATGATATGTAACCAGCGAAACTAGTAAGTAAAGGTAATAAAAATAATTTACATTGTATTAAAATGTATTGTGTTGAGTAATTGTCGTTATTTATTTCATCTGTATATGGAACTGTGGCACGTGTCTGAAATAAATGAATAATATGGTTCAAATATGTATGTTTAAATTAGAAATTTATTATTTTTTCCAGTGGCTTTGATGCTACTTTAGTTCTGAAAGCTGTGGGGTTTTCTGAATCAGTCATCTCAAGTAATGTGGCTGTTGGTGGAAGTACTTTTGTCATTGCATATGCTGTGCACAAACTGTTTGCCCCACTTCGCATAGCAATCACGCTTTCAGCTGCACCATTTATTGTCCGCTACTTAAGAAGAGTTGGAATACTAAAGTTGCCAAAATCCTAGGATATATGCTGCAAAATCATTTTCTTTTGTATAAGTACTTTTAATTCTGTTGGTTGTTACCTACACATATTTGTATATTTGATTCCAAAAGCTCAGTTTCTTGTAACTGTTAAGATGTACATGTTATATTTCACATTAAAGTACAAGAAAGACACATTGCCTGATTAATTTGTGGTGAAGACCTTATTATATGAGAATGCTGCTGCATAACCATACAATCAAGACAACAAGGGAAGGGTGGTGTGCCTGATATACATTGGTGTTCAAAATTAAAGCAACAAACACATCATGAGTTGCATGCAGTCAAAATAAAGTGGAACACAACAGTTCTGTTTTATGCACTAAGGTTGTCCTGAAAGTAATGCCTCCCCATGCATAATTTCTGTATTTTTATCCAATTTTTATAAAATTGCACATGAATGTAGAATGATACGTCACTAATATCCACACTTTTTTTTCTTCAGATTTGTGAAGAAATAAGATCGATACTAGAAAAAAACAAAGAGGATGATAAAGAACTGAATTTTTAGAAAAAGAGGAATGTCAGGCAGCAGAGATCCACAGAAAACTACAAGCGGTGTACGGAGACCCCACAACTGACATCAGCAATATCCAAAGATGGCTGAAGTTTCGAGAAGGATAAACCTCAGTGGATGATAAAGAATGTAGTGGGAGACCATCAACAGCAGTTACAGAGCTGAACAAA
>APH_4029
--------------------------------------------------------------------------------ACCAGATAATTCATGAAAAAAATCAAACAGCTGAGTGATGTGTTCTGGCAACA-TTTGAGTACAAAAGTAGGGTAGTTTGGACTACCTAAAGGCAAGATTTTCTAACTTTGTAACACCTTTTTACCTGTGAAACAAGGAAGGCATTCCAAAACTTATGTAAAGTATGTTTGTTTTTATCAGTCAATAAAAGCCTTTTAGTAAAACAAATAACTTGTATGTTTACTGGATTTTTATGATCTTGATTATAAGTTCTGTAGAAGGCCGAATCGGCAAAGTTGAACTGCTTGTTTATAAGTTAAGTAACTCTAATTTTCCTGTGAATGCAATGATATGTAACCAGCGAAACTAGTAAGTAAAGGTAATAAAAATAATTTACATTGTATTAAAATGTATTGTGTTGAGTAATTGTCGTTATTTATTTCATCTGTATATGGAACTGTGGCACGTGTCTGAAATAAATGAATAATATGGTTCAAATATGTATGTTTAAATTAGAAATTTATTATTTTTTCCAGTGGCTTTGATGCTACTTTAGTTCTGAAAGCTGTGGGGTTTTCTGAATCAGTCATCTCAAGTAATGTGGCTGTTGGTGGAAGTACTTTTGTCATTGCATATGCTGTGCACAAACTGTTTGCCCCACTTCGCATAGCAATCACGCTTTCAGCTGCACCATTTATTGTCCGCTACTTAAGAAGAGTTGGAATACTAAAGTTGCCAAAATCCTAGGATATATGCTGCAAAATCATTTTCTTTTGTATAAGTACTTTTAATTCTGTTGGTTGTTACCTACACATATTTGTATATTTGATTCCAAAAGCTCAGTTTCTTGTAACTGTTAAGATGTACATGTTATATTTCACATTAAAGTACAAGAAAGACACATTGCCTGATTAATTTGTGGTGAAGACCTTATTATATGAGAATGCTGCTGCATAACCATACAATCAAGACAACAAGGGAAGGGTGGTGTGCCTGATATACATTGGTGTTCAAAATTAAAGCAACAAACACATCATGAGTTGCATGCAGTCAAAATAAAGTGGAACACAACAGTTCTGTTTTATGCACTAAGGTTGTCCTGAAAGTAATGCCTCCCCATGCATAATTTCTGTATTTTTATCCAATTTTTATAAAATTGCACATGAATGTAGAATGATACGTCACTAATATCCACACTTTTTTTTCTTCAGATCTGTGA------------------------------------------------------------------------------------------------------------------------------------------------------------------------------------------------------------------------------------------
>APH_0622
-----------------------------------------------------------------------------------------------------------------AGTGATGTGTTCTGGCAACATTTTGAGTACAAAAGCAGGGTAGTTTGGGCTACCTAAAGGCAAAATTTTCTAACTTTGTAACACCTTTTTACCTGTGAAACAAGGAAGGCATTCCAAAACTTATGTAAAGTATGTTTGTTTTTATCAGTCAATAAAAGCCTTTTAGTAAAACAAATAACTTGTATGTTTACTGGATTTTTATGATCTTGATTATAAGTTCTGTAGAAGGCTGAATCGGCAAAGTTGAACTGCTTGTTTATAAGTTAAGTAACTCTAATTTTCCTGTGAATGCAATGATATGTAACCAGCAAAACTAGTAAGTAAAGGTAATAAAAATAATTTACATTGTATTAAAATGTATTGTGTTGAGTAATTGTCGTTATTTATTTCATCTGTATATGGAACTGTGGCACATGTCTGAAATAAATGAATAATATGGTTCAAATATGTATGTTTAAATTAGAAATTTATTATTTTTTCCAGTGGCTTTGATGCTACTTTAGTTCTGAAAGCTGTGGGGTTTTCTGAATCAGTCATCTCAAGTAATGTGGCTGTTGGTGGAAGTACTTTTGTCATTGCATATGCTGTGCACAAACTGTTTGCCCCACTTCGCATAGCAATCACGCTTTCAGCTGCACCATTTATTGTCCGCTACTTAAGAAGAGTTGGAATACTAAAGTTGCCAAAATCCTAGGATATATGCTGCAAAATCATTTTCTTTTGTATAAGTACTTTTAATTCTGTTGGTTGTTACCTACACATATTTGTATATTTGATTCCAAAAGCTCAGTTTCTTGTAACTGTTAAGATGTACATGTTATATTTCACATTAAAGTACAAGAAAGACACATTGCCTGATTAATTTGTGGTGAAGACCTTATTATATGAGAATGCTGCTGCATAACCATACAATCAAGACAACAAGGGAAGGGTGGTGTGCCTGATATACATTGGTGTTCAAAATTAAAGCAACAAACACATCATGAGTTGCATGCAGTCAAAATAAAGTGGAACACAACAGTTCTGTTTTATGCACTAAGGTTGTCCTGAAAGTAATGCCTCCCCATGCATAATTTCTGTATTTTTATCCAATTTTTATAAAATTGCACATGAATGTAGAATGATACGTCACTAATATCCACACTTTTTTTTCTTCAGATTTGTGAAGAAATAAGATCGATACTAGAAAAAAACAAAGAGGATGATAAAGAACTGA----------------------------------------------------------------------------------------------------------------------------------------------------------------------------------------
>APH_0683
CCCTACTTTCGTACTCAAATGTTGCTGGAACACATCACTCAATTGTTTGATTTTTTCGATTCCTGGCTTATACAATTGGAACCAGAAAATTCATGAAAAAAATCAAACAGCTGAGTGATGTGTTCTGGCAACATTTTGAGTACAAAAGCAGGGTAGTTTGGGCTACCTAAAGGCAAAATTTTCTAACTTTGTAACACCTTTTTACCTGTGAAACAAGGAAGGCATTCCAAAACTTATGTAAAGTATGTTTGTTTTTATCAGTCAATAAAAGCCTTTTAGTAAAACAAATAACTTGTATGTTTACTGGATTTTTATGATCTTGATTATAAGTTCTGTAGAAGGCCGAATCGGCAAAGTTGAACTGCTTGTTTATAAGTTAAGTAACTCTAATTTTCCTGTGAATGCAATGATATGTAACCAGCAAAACTAGTAAGTAAAGGTAATAAAAATAATTTACATTGTATTAAAATGTATTGTGTTGAGTAATTGTCGTTATTTATTTCATCTGTATATGGAACTGTGGCACGTGTCTGAAATAAATGAATAATATGGTTCAAATATGTATGTTTAAATTAGAAATTTATTATTTTTTCCAGTGGCTTTGATGCTACTTTAGTTCTGAAAGCTGTGGGGTTTTCTGAATCAGTCATCTCAAGTAATGTGGCTGTTGGTGGAAGTACTTTTGTCATTGCATATGCTGTGCACAAACTGTTTGCCCCACTTCGCATAGCAATCACGCTTTCAGCTGCACCATTTATTGTCCGCTACTTAAGAAGAGTTGGAATACTAAAGTTGCCAAAATCCTAGGATATATGCTGCAAAATCATTTTCTTTTGTATAAGTACTTTTAATTCTGTTGGTTGTTACCTACACATATTTGTATATTTGATTCCAAAAGCTCAGTTTCTTGTAACTGTTAAGATGTACATGTTATATTTCACATTAAAGTACAAGAAAGACACATTGCCTGATTAATTTGTGGTGAAGACCTTATTATATGAGAATGCTGCTGCATAACCATACAATCAATACAACAAGGGAAGGGTGGTGTGCCTGATATACATTGGTGTTCAAAATTAAAGCAACAAACACATCATGAGTTGCATGCAGTCAAAATAAAGTGGAACACAACAGTTCTGTTTTATGCACTAAGGTTGTCCTGAAAGTAATGCCTCCCCATGCATAATTTCTATATTTTTATCCAATTTTTATAAAATTGCACATGAATGTAGAATGATACGTCACTAATATCCACACTTTTTTTTCTTCGGATTTGTGAAGAAATAAGATCGATACTAGAAAAAAACAAAGAGGATGATAAAGAACTGAATTTTTAGAAAAAGAGGAATGTCAGGCAGCAGAGATCCACAGAAAACTACAAGCGGTGTACGGAGACCCCACAACTGACATCAGCAATATCCAAAGATGGCTGAAGTTTCGAGAAGGATAAACCTCAGTGGATGATAAAGAATGTAGTGGGAGACCATCAACAGCAGTTACAGAGCTAAATTAA
>APH_3191
------------------------------------------------------------------------------------------------------------------------------------------------------------------------------------------------------------------------------------------------------------------CAGTCAATAAAAGCCTTTTAGTAAACCAAATAACTTGTATGTTTACTGGATTTTTGTGATCTTGATTATAAGTTCTGTAGAAGGCTGAATCGGCAAAGTTGAACTGCTTGTTTATAAGTTAAGTAACTCTAATTTTCCTGTGAATGCAATGATATGTAACCAGCAAAACTAGTAAGTAAAGGTAATAAAAATAATTTACATTGTATTAAAATGTATTGTGTTGAGTAATTGTCGTTATTTATTTCATCTGTATATGGAACTGTGGCACGTGTCTGAAATAAATGAATAATATGGTTCAAATATGTATGTTTAAATTAGAAATTTATTATTTTTTCCAGTGGCTTTGATGCTACTTTAGTTCTGAAAGCTGTGGGGTTTTCTGAATCAGTCATCTCAAGTAATGTGGCTGTTGGTGGAAGTACTTTTGTCATTGCATATGCTGTGCACAAACTGTTTGCCCCACTTCGCATAGCAATCACGCTTTCAGCTGCACCATTTATTGTCCGCTACTTAAGAAGAGTTGGAATACTAAAGTTGCCAAAATCCTAGGATATATGCTGCAAAATCATTTTCTTTTGTATAAGTACTTTTAATTCTGTTGGTTGTTACCTACACATATTTGTATATTTGATTCCAAAAGCTCAGTTTCTTGTAACTGTTAAGATGTACATGTTATATTTCACATTAAAGTACAAGAAAGACACATTGCCTGATTAATTTGTGGTGAAGACCTTATTATATGAGAATGCTGCTGCATAACCATACAATCAAGACAACAAGGGAAGGGTGGTGTGCCTGATATACATTGGTGTTCAAAATTAAAGCAACAAACACATCATGAGTTGCATGCAGTCAAAATAAAGTGGAACACAACAGTTCTGTTTTATGCACTAAGGTTGTCCTGAAAGTAATGCCTCCCCATGCATAATTTCTGTATTTTTATCCAATTTTTATAAAATTGCACATGAATGTAGAATGATACGTCACTAATATCCACACTTTTTTTTCTTCAGATTTGTGAAGAAATAAGATCGATACTAGAAAAAAACAAAGAGGATGATAAAGAACTGAATTTTTAGAAAAA---------------------------------------------------------------------------------------------------------------------------------------------------------------------------
>APH_0136
CCCTACTTTCGTACTCAAATGTTGCTGGAACACATCACTCAATTGTTTGATTTTTTCGATTCCTGGCTTATACAATTGGAACCAGAAAATTCATGAAAAAAATCAAACAGCTGAGTGATGTGTTCTGGCAACATTTTGAGTACAAAAGCAGGGTAGTTTGGGCTACCTAAAGGCAAAATTTTCTAACTTTGTAACACCTTTTTACCTGTGAAACAAGGAAGGCATTCCAAAACTTATGTAAAGTATGTTTGTTTTTATCAGTCAATAAAAGCCTTTTAGTAAAACAAATAACTTGTATGTTTACTGGATTTTTATGATCTTGATTATAAGTTCTGTAGAAGGCCGAATCGGCAAAGTTGAACTGCTTGTTTATAAGTTAAGTAACTCTAATTTTCCTGTGAATGCAATGATATGTAACCAGCAAAACTAGTAAGTAAAGGTAATAAAAATAATTTACATTGTATTAAAATGTATTGTGTTGAGTAATTGTCGTTATTTATTTCATCTGTATATGGAACTGTGGCACGTGTCTGAAATAAATGAATAATATGGTTCAAATATGTATGTTTAAATTAGAAATTTATTATTTTTTCCAGTGGCTTTGATGCTACTTTAGTTCTGAAAGCTGTGGGGTTTTCTGAATCAGTCATCTCAAGTAATGTGGCTGTTGGTGGAAGTACTTTTGTCATTGCATATGCTGTGCACAAACTGTTTGCCCCACTTCGCATAGCAATCACGCTTTCAGCTGCACCATTTATTGTCCGCTACTTAAGAAGAGTTGGAATACTAAAGTTGCCAAAATCCTAGGATATATGCTGCAAAATCATTTTCTTTTGTATAAGTACTTTTAATTCTGTTGGTTGTTACCTACACATATTTGTATATTTGATTCCAAAAGCTCAGTTTCTTGTAACTGTTAAGATGTACATGTTATATTTCACATTAAAGTACAAGAAAGACACATTGCCTGATTAATTTGTGGTGAAGACCTTATTATATGAGAATGCTGCTGCATAACCATACAATCAAGACAACAAGGGAAGGGTGGTGTGCCTGATATACATTGGTGTTCAAAATTAAAGCAACAAACACATCATGAGTTGCATGCAGTCAAAATAAAGTGGAACACAACAGTTCTGTTTTATGCACTAAGGTTGTCCTGAAAGTAATGCCTCCCCATGCATAATTTCTGTATTTTTATCCAATTTTTATAAAATTGCACATGAATGTAGAATGATACGTCACTAATATCCACACTTTTTTTTCTTCAGATTTGTGAAGAAATAAGATCGATACTAGAAAAAAACAAAGAGGATGATAAAGAACTAAATTTTTAGAAAAAGAGGAATGTCAGGCAGCAGAGATCCACAGAAAACTACAAGCGGTGTACGGAGACCCCACAACTGACATCAGCAATATCCAAAGATGGCTGAAGTTTCGAGAAGGATAAACCTCAGTGGATGATAAAGAATGTAGTGGGAGACCATCAACAGCAGTTACAGAGCTAAATTAA
>APH_3177
CCCTACTTTCGTACTCAAATGTTGCTGGAACACATCACTCAATTGTTTGATTTTTTCGATTCCTGGCTTATACAATTGGAACCAGAAAATTCATGAAAAAAATCAAACAGCTGAGTGATGTGTTCTGGCAACATTTTGAGTACAAAAGCAGGGTAGTTTGGGCTACCTAAAGGCAAAATTTTCTAACTTTGTAACACCTTTTTACCTGTGAAACAAGGAAGGCATTCCAAAACTTAGGTAAAGTATGTTTGTTTTTATCAGTCAATAAAAGCCTTTTAGTAAAACAAATAACTTGTATGTTTACTGGATTTTTATGATCTTGATTATAAGTTCTGTAGAAGGCCGAATCGGCAAAGTTGAACTGCTTGTTTATAAGTTAAGTAACTCTAATTTTCCTGTGAATGCAATGATATGTAACCAGCAAAACTAGTAAGTAAAGGTAATAAAAATAATTTACATTGTATTAAAATGTATTGTGTTGAGTAATTGTCGTTATTTATTTCATCTGTATATGGAACTGTGGCACGTGTCTGAAATAAATGAATAATATGGTTCAAATATGTATGTTTAAATTAGAAATTTATTATTTTTTCCAGTGGCTTTGATGCTACTTTAGTTCTGAAAGCTGTGGGGTTTTCTGAATCAGTCATCTCAAGTAATGTGGCTGTTGGTGGAAGTACTTTTGTCATTGCATATGCTGTGCACAAACTGTTTGCCCCACTTCGCATAGCAATCACGCTTTCAGCTGCACCATTTATTGTCCGCTACTTAAGAAGAGTTGGAATACTAAAGTTGCCAAAATCCTAGGATATATGCTGCAAAATCATTTTCTTTTGTATAAGTACTTTTAATTCTGTTGGTTGTTACCTACACATATTTGTATATTTGATTCCAAAAGCTCAGTTTCTTGTAACTGTTAAGATGTACATGTTATATTTCACATTAAAGTACAAGAAAGACACATTGCCTGATTAATTTGTGGTGAAGACCTTATTATATGAGAATGCTGCTGCATAACCATACAATCAAGACAACAAGGGAAGGGTGGTGTGCCTGATATACATTGGTGTTCAAAATTAAAGCAACAAACACATCATGAGTTGCATGCAGTCAAAATAAAGTGGAACACAACAGTTCTGTTTTATGCACTAAGGTTGTCCTGAAAGTAATGCCTCCCCATGCATAATTTCTGTATTTTTATCCAATTTTTATAAAATTGCACATGAATGTAGAATGATACGTCACTAATATCCACACTTTTTTTTCTTCAGATTTGTGAAGAAATAAGATCGATACTAGAAAAAAACAAAGAGGATGATAAAGAACTGAATTTTTAGAAAAAGAGGAATGTCAGGCAGCAGAGATCCACAGAAAACTACAAGCGGTGTACGGAGACCCCACAACTGACATCAGCAATATCCAAAGATGGCTGAAGTTTCGAGAAGGATAAACCTCAGTGGATGATAAAGAATGTAGTGGGAGACCATCAACATCAGTTACAGAGCTAAATTGA
>APH_1602
CCCTACTTTCGTACTCATATGTTGCTGGAACACATCACTCAATTGTTTGATTTTTTCGATTCCTGGCTTATACAATTGGAACCAGAAAATTCATGAAAAAAATCAAACAGCTGAGTGATGTGTTCTGGCAACATTTTGAGTACAAAAGCAGGGTAGTTTGGGCTACCTAAAGGCAAAATTTTCTAACTTTGTAACACCTTTTTACCTGTGAAACAAGGAAGGCATTCCAAAACTTATGTAAAGTATGTTTGTTTTTATCAGTCAATAAAAGCCTTTTAGTAAAACAAATAACTTGTATGTTTACTGGATTTTTATGATCTTGATTATAAGTTCTGTAGAAGGCCGAATCGGCAAAGTTGAACTGCTTGTTTATAAGTTAAGTAACTCTAATTTTCCTGTGAATGCAATGATATGTAACCAGCAAAACTAGT-----AAGGTAATAAAAATAATTTACATTGTATTAAAATGTATTGTGTTGAGTAATTGTCGTTATTTATTTCATCTGTATATGGAACTGTGGCACGTGTCTGAAATAAATGAATAATATGGTTCAAATATGTATGTTTAAATTAGAAATTTATTATTTTTTCCAGTGGCTTTGATGCTACTTTAGTTCTGAAAGCTGTGGGGTTTTCTGAATCAGTCATCTCAAGTAATGTGGCTGTTGGTGGAAGTACTTTTGTCATTGCATATGCTGTGCACAAACTGTTTGCCCCACTTCGCATAGCAATCACGCTTTCAGCTGCACCATTTATTGTCCGCTACTTAAGAAGAGTTGGAATACTAAAGTTGCCAAAATCCTAGGATATATGCTGCAAAATCATTTTCTTTTGTATAAGTACTTTTAATTCTGTTGGTTGTTACCTACACATATTTGTATATTTGATTCCAAAAGCTCAGTTTCTTGTAACTGTTAAGATGTACATGTTATATTTCACATTAAAGTACAAGAAAGACACATTGCCTGATTAATTTGTGGTGAAGACCTTATTATATGAGAATGCTGCTGCATAACCATACAATCAAGACAACAAGGGAAGGGTGGTGTGCCTGATATACATTGGTGTTCAAAATTAAAGCAACAAACACATCATGAGTTGCATGCAGTCAAAATAAAGTGGAACACAACAGTTCTGTTTTATGCACTAAGGTTGTCCTGAAAGTAATGCCTCCCCATGCATAATTTCTGTATTTTTATCCAATTTTTATAAAATTGCACATGAATGTAGAATGATACGTCACTAATATCCACACTTTTTTTTCTTCAGATTTGTGAAGAAATAAGATCGATACTAGAAAAAAACAAAGAGGATGATAAAGAACTGAATTTTTAGAAAAAGAGGAATGTCAGGCAGCAGAGATCCACAGAAAACTACAAGCGGTGTACGGAGACCCCACAACTGACATCAGCAATATCCAAAGATGGCTGAAGTTTCGAGAAGGATAAACCTCAGTGGATGATAAAGAATGTAGTGGGAGACCATCAACAGCAGTTACAGAGCTAAATTAA
>APH_1438
----------------------------------------------------------------------------------------------------------------------------------------------------------------------------------------------------------------------------------------------------------------------------------------------------------------------------------------------------------------------------------------------------------------------ATGATATGTAACCAGCAAAACTAGTAAGTAAAGGTAATAAAAATAATTTACATTGTATTAAAATGTATTGTGTTGAGTAATTGTCGTTATTTATTTCATCTGTATATGGAACTGTGGCACGTGTCTGAAATAAATGAATAATATGGTTCAAATATGTATGTTTAAATTAGAAATTTATTATTTTTTCCAGTGGCTTTGATGCTACTTTAGTTCTGAAAGCTGTGGGGTTTTCTGAATCAGTCATCTCAAGTAATGTGGCTGTTGGTGGAAGTACTTTTGTCATTGCATATGCTGTGCACAAACTGTTTGCCCCACTTCGCATAGCAATCACGCTTTCAGCTGCACCATTTATTGTCCGCTACTTAAGAAGAGTTGGAATACTAAAGTTGCCAAAATCCTAGGATATATGCTGCAAAATCATTTTCTTTTGTATAAGTACTTTTAATTCTGTTGGTTGTTACCTACACATATTTGTATATTTGATTCCAAAAGCTCAGTTTCTTGTAACTGTTAAGATGTACATGTTATATTTCACATTAAAGTACAAGAAAGACACATTGCCTGATTAATTTGTGGTGAAGACCTTATTATATGAGAATGCTGCTGCATAACCATACAATCAAGACAACAAGGGAAGGGTGGTGTGCCTGATATACATTGGTGTTCAAAATTAAAGCAACAAACACATCATGAGTTGCATGCAGTCAAAATAAAGTGGAACACAACAGTTCTGTTTTATGCACTAAGGTTGTCCTGAAAGTAAT-------------------------------------------------------------------------------------------------------------------------------------------------------------------------------------------------------------------------------------------------------------------------------------------------------------------------------------------------------
>APH_4005
------------------------------------ACTCAGTTGTTTGATTTTTTCGATTCCTGGCTTATACAATTGGAACCAGAAAATTCATGAAAAAAATCAAACAGCTGAGTGATGTGTTCTGGCAACA-TTTGAGTACAAAAGCAGGGTAGTTTGGGCTACCTAAAGGCAAAATTTTCTAACTTTGTAACACCTTTTTACCTGTGAAACAAGGAAGGCATTCCAAAACTTATGTAAAGTATGTTTGTTTTTATCAGTCAATAAAAGCCTTTTAGTAAAACAAATAACTTGTATGTTTACTGGATTTTTATGATCTTGATTATAAGTTCTGTAGAAGGCCAAATTAGCAAAGTTGAACTGCTTGTTTTTAAGTTAAGTAACTCTGATTTCCCTGTGAATGCAGTGATATGTAACCAGCAAAACTAGTAAATAAAGGTAATAAAAATAATTTACATTGTATTAAAATGTATTGTGTTGAGTAATTGTCGTTATTTATTTCATCTGTATATGGAACTGTGGCACGTGTCTGAAATAAATGAATAATATGGTTCAAATATGTATGTTTAAATTAGAAATTTATTATTTTTTCCAGTGGCTTTGATGCTACTTTAGTTCTGAAAGCTGTGGGGTTTTCTGAATCAGTCATCTCAAGTAATGTGGCTGTTGGTGGAAGTACTTTTGTCATTGCATATGCTGTGCACAAACTGTTTGCCCCACTTCGCATAGCAATCACGGTTTCAGCTGCACCGTTTATTGTTCGCTACTTAAGAAGAGTTGGAATACTAAAGTTGCCAAAATCCTAGGATATATGCTGCAAAATCATTTTCTTTTGTATATGTACTTTTAATTCTGTTGGTTGTTACCTGCACATATTTGTATATTTGATTCCAAAAGCTCAGTTTCTTGTAACTGTTAAGATGTACATGTTATATTTCACATTAAAGTACAAGAAAGACACATTGCCTGATTAATTTGTGTTGAAGACCTTATTATATGAGAATGCTGCTGCATAACCATACAATCGAGACAACATGGGAAAGGTGGTGTGCCTGATGTACATTGGTGTTCAAAATTAAAGCAACAAACACATCATGAGTTGCATGCAGTCAAAATAAAGTGGAACACAACAGTTCTGTTTTATGCACTAAGGTTGTCCTGAAAGTAATGCCTCCCCATGCATAATTTCTGTATTTTTATCCAATTTTTATAAAATTGCACATGAATATAGAATGATATGTCACTAATATCCACACTTTTTTTTCTTCAAATTTGGGAAGAAATAAGATCGATACTAGGAAAAAAC-AAGAGGATGATAAAGAACTGAATTTTTAGAAAAAGAGGAATGTCAGGCAGCAGAGATCCACAGAAAACTACAAGCGGTGTACGGAGACCCCACAACTGACATCAGCAATGTCCAAAGATGGATGAAGTTTCGAGAAGGAGAAACCTCAGTGGATGATAAAGAATGTAGTGGGAGACCATCAACAGCAGTTACAGAGCTAAATTAA
>APH_5001
------------------------------------------------------------------------------------------------------------------------------------------------------------------------------------------------------------------------------------AAAACTTATGTAAAGTATGTTTGTTTTTATCAGTCAATAAAAGCCTTTTAGTAAAACAAATAACTTGTATGTTTACTGGATTTTTATGATCTTGATTATAAGTTCTGTAGAAGGCCGAATCGGCAAAGTTGAACTGCTTGTTTATAAGTTAAGTAACTCTAATTTTCCTGTGAATGCAATGATATGTAACCAGCGAAACTAGTAAGTAAAGGTAATAAAAATAATTTACATTGTATTAAAATGTATTGTGTTGAGTAATTGTTGTTATTTATTTCATCTGTATATGGAACTGCGGCATGTGTCTGAAATAAGTGAATAATGTGGTTCAAATATGTATGTTTAAATTAGAAATTTATTATTTTTTCCAGTGGCTTTGATGCTACTTTAGTTCTGAAAGCTGTGGGGTTTTCTGAATCAGTCATCTCAAGTAATGTGGCTGTTGGTGGAAGTACTTTTGTCATTGCATATGCTGTGCACAAACTGTTTGCCCCACTTCGCATAGCAATCACGCTTTCAGCTGCACCATTTATTGTCCGCTACTTAAGAAGAGTTGGAATACTAAAGTTGCCAAAATCCTAGGATATATGCTGCAAAATCATTTTCTTTTGTATAAGTACTTTTAATTCTGTTGGTTGTTACCTACACATATTTGTATATTTGATTCCAAAAGCTCAGTTTCTTGTAACTGTTAAGATGTACATGTTATATTTCACATTAAAGTACAAGAAAGATGCATTTCCTGATTAATTTGTGGTGAAGACCTTATTATATGAGAATGCTGCTGCATAACCATACAATCGAGACAACATGGGAAAGGTGGTGTGCCTGATGTACATTGGTGTTCAAAATTAAAGCAACAAACACATCATGAGTTGCATGCAATCAAAATAAAGTGGAACACAACAGTTCTGTTTTATGCACTAAGGTTGTCCTGAAAGTAATGCCTCCCCATGCATAATTTCTGTATTTTTATCCAATTTTTATAAAATTGCACATGAATATAGAATGATATGTCACTAATATCCACAC-TTTTTTTCTTCAAATTTGGGAAGAAATAAGATCGATACTAGGAAAAAAC--AGAGGATGAT--------------------------------------------------------------------------------------------------------------------------------------------------------------------------------------------------
>APH_5003
-------TTTTTCTTCAATTTCTGTT-------------------TCCGATTTTATCGATTCCTGGCTTATACAATTGGAACCAGAAAATTCATGAAAAAAATCAAACAGCTGAGTGATGTGTTCTGGCAACA-TTTGAGTACAAAAGTAGGGTAGTTTGGACTACCTAAAGGCAAGATTTTCTAACTTTGTAACACCTTTTTACCTGTGAAACAAGGAAGGCATTCTGAAACTTATGTAAGGTATGTTTGTTTTTATCAGTCAATAAAAGCCTTTTAGTAAAACAAATAACTTGTATGTTTACTGGATTTTTATGATCTTGATTATAAGTTCTGTAGAAGGCCAAATTAGCAAAGTTGAACTGCTTGTTTTTAAGTTAAGTAACTCTGATTTTCCTGTGAATGCAGTGATATGTAACCAGCAAAACTAGTAAATAAAGGTAATAAAAATAATTTACATTGTATTAAAATGTATTGTGTTGAGTAATTGTTGTTATTTATTTCATCTGTATATGGAACTGCGGCATGTGTCTGAAATAAGTGAATAATGTGGTTCAAATATGTATGTTTAAATTAGAAATTTATTATTTTTTCCAGTGGCTTTGATGCTACTTTAGTTCTGAAAGCTGTGGGGTTTTCTGAATCAGTCATCTCAAGTAATGTGGCTGTTGGTGGAAGTACTTTTGTCATTGCATATGCTGTGCACAAACTGTTTGCCCCACTTCGCATAGCAATCACGGTTTCAGCTGCACCGTTTATTGTTCGCTACTTAAGAAGAGTTGGAATACTAAAGTTGCCAAAATCCTAGGATATATGCTGCAAAATCATTTTCTTTTGTATATGTACTTTTAATTCTGTTGGTTGTTACCTGCACATATTTGTATATTTGATTCCAAAAGCTCAGTTTCTTGTAACTGTTAAGATGTACATGTTATATTTCACATTAAAGTACAAGAAAGATGCATTTCCTGATTAATTTGTGGTGAAGACCTTATTATATGAGAATGCTGCTGCATAACCATACAATCGAGACAACATGGGAAAGGTGGTGTGCCTGATGTACATTGGTGTTCAAAATTAAAGCAACAAACACATCATGAGTTGCATGCAATCAAAATAAAGTGGAACACAACAGTTCTGTTTTATGCACTAAGGTTGTTCTGAAAGTAATGCCTCCCCATGCATAATTTCTGTATTTTTATCCAATTTTTATAAAATTGCACATGAATATAGAATGATATGTCACTAATATCCACAC-TTTTTTTCTTCAAATTTGGGAAGAAATAAGATCGATACTAGGAAAAAAC--AGAGGATGATAAAGAATTGAATTTTTAGAAAAAGAGGAATGTCAGGCAACAGAGATCCACAGAAAACTACAAGTGGTGTACGGAGACCCCACAACTGACATCAGCAATGTCCAAAGATGGATGAAGTTTCGAGAAGGAGACA--------------------------------------------------------------
>APH_1535
CCCTACTTTCGTACTCGAACGTTGCTGGAACACATCACTCAGTTGTTTGATTTTTTCGATTCCTGGCTTATACAATTGGAACCAGAAAATTCATGAAAAAAATCAAACAGCTGAGTGATGTGTTCTGGCAACA-TTTGAGTACAAAAGTAGGGTAGTTTGGACTACCTAAAGGCAAGATTTTCTAACTTTGTAACACCTTTTTACCTGTGAAACAAGGAAGGCATTCTGAAACTTATGTAAGGTATGTTTGTTTTTATCAGTCAATAAAAGCCTTTTAGTAAAACAAATAACTTGTATGTTTACTGGATTTTTATGATCTTGATTATAAGTTCTGTAGAAGGCCAAATTAGCAAAGTTGAACTGCTTGTTTTTAAGTCAAGTAACTCTGATTTTCCTGTGAATGCAGTGATATGTAACCAGCAAAACTAGTAAATAAAGGTAATAAAAATAATTTACATTGTATTAAAATGTATTGTGTTGAGTAATTGTTGTTATTTATTTCATCTGTATATGGAACTGCGGCATGTGTCTGAAATAAGTGAATAATGTGGTTCAAATATGTATGTTTAAATTAGAAATTTATTATTTTTTCCAGTGGCTTTGATGCTACTTTAGTTCTGAAAGCTGTGGGGTTTTCTGAATCAGTCATCTCAAGTAATGTGGCTGTTGGTGGAAGTACTTTTGTCATTGCATATGCTGTGCACAAACTGTTTGCCCCACTTCGCATAGCAATCACGGTTTCAGCTGCACCATTTATTGTTCGCTACTTAAGAAGAGTTGGAATACTAAAGTTGCCAAAATCCTAGGATATATGCTGCAAAATCATTTTCTTTTGTATATGTACTTTTAATTCTGTTGGTTGTTACCTGCACATATTTGTATATTTGATTCCAAAAGCTCAGTTTCTTGTAACTGTTAAGATGTACATGTTATATTTCACATTAAAGTACAAGAAAGATGCATTTCCTGATTAATTTGTTGTGAAGACCTTATTATATGAGAATGCTGCTGCATAAACATACAATCGAGACAACATGGGAAAGGTGGTGTGCCTGATGTACATTGGTGTTCAAAATTAAAGCAACAAACACATCATGAGTTGCATGCAATCAAAATAAAGTGGAACACAACAGTTCTGTTTTATGCACTAAGGTTGTTCTGAAAATAATGCCTCCCCATGCATAATTTCTGTATTTTTATCCAATTTTTATAAAATTGCACATGAATATAGAATGATATGTCACTAATATCCACAC-TTTTTTTCTTCAAATTTGGGAAGAAATAAGATCGATACTAGGAAAAAAC--AGAGGATGATAAAGAATTGAATTTTTAGAAAAAGAGGAATGTCAGGCAACAGAGATCCACAGAAAACTACAAGTGGTGTACGGAGACCCCACAACTGACATCAGCAATGTCCAAAGATGGATGAAGTTTCGAGAAGGAGAAACCTCAGTGGATGATAAAGAATGTAGTGGGAGACCATCAAGAGCAGTTACGGAGCTGAATGAA
>APH_0772
----------GTACTCGAACGTTGCTGGAACACATCACTCAGTTGTTTGATTTTTTCGATTCCTGGCTTATACAATTGGAACCAGAAAATTCATGAAAAAAATCAAACAGCTGAGTGATGTGTTCTGGCAACA-TTTGAGTACAAAAGTAGGGTAGTTTGGACTACCTAAAGGCAAGATTTTCTAACTTTGTAACACCTTTTTACCTGTGAAACAAGGAAGGCATTCTGAAACTTATGTAAGGTATGTTTGTTTTTATCAGTCAATAAAAGCCTTTTAGTAAAACAAATAACTTGTATGTTTACTGGATTTTTATGATCTTGATTATAAGTTCTGTAGAAGGCCAAATTAGCAAAGTTGAACTGCTTGTTTTTAAGTTAAGTAACTCTGATTTTCCTGTGAATGCAGTGATATGTAACCAGCAAAACTAGTAAATAAAGGTAATAAAAATAATTTACATTGTATTAAAATGTATTGTGTTGAGTAATTGTTGTTATTTATTTCATCTGTATATGGAACTGCGGCATGTGTCTGAAATAAGTGAATAATGTGGTTCAAATATGTATGTTTAAATTAGAAATTTATTATTTTTTCCAGTGGCTTTGATGCTACTTTAGTTCTGAAAGCTGTGGGGTTTTCTGAATCAGTCATCTCAAGTAATGTGGCTGTTGGTGGAAGTACTTTTGTCATTGCATATGCTGTGCACAAACTGTTTGCCCCACTTCGCATAGCAATCACGGTTTCAGCTGCACCGTTTATTGTTCGCTACTTAAGAAGAGTTGGAATACTAAAGTTGCCAAAATCCTAGGATATATGCTGCAAAATCATTTTCTTTTGTATATGTACTTTTAATTCTGTTGGTTGTTACCTGCACATATTTGTATATTTGATTCCAAAAGCTCAGTTTCTTGTAACTGTTAAGATGTACATGTTATATTTCACATTAAAGTACAAGAAAGATGCATTTCCTGATTAATTTGTGGTGAAGACCTTATTATATGAGAATGCTGCTGCATAACCATACAATCGAGACAACATGGGAAAGGTGGTGTGCCTGATGTACATTGGTGTTCAAAATTAAAGCAACAAACACATCATGAGTTGCATGCAATCAAAATAAAGTGGAACACAACAGTTCTGTTTTATGCACTAAGGTTGTTCTGAAAGTAATGCCTCCCCATGCATAATTTCTGTATTTTTATCCAATTTTTATAAAATTGCACATGAATATAGAATGATATGTCACTAATATCCACAC-TTTTTTTCTTCAAATTTGGGAAGAAATAAGATCGATACTAGGAAAAAAC--AGAGGATGATAAAGAATTGAATTTTTAGAAAAAGAGGAATGTCAGGCAACAGAGATCCACAGAA--------------------------------------------------------------------------------------------------------------------------------------------
