# Supplementary material for: ﻿Discovery of a new tarantula species from the Madrean Sky Islands and the first documented instance of syntopy between two montane endemics (Araneae, Theraphosidae, Aphonopelma): a case of prior mistaken identity
Source: Zookeys. 2024 Aug 16;1210:61–98. doi: 10.3897/zookeys.1210.125318 (PMC11344175; doi:10.3897/zookeys.1210.125318)
Supplement: Supplementary material 8 — Phylogenomics files [file zookeys-1210-061_article-125318__-s008.zip › Suppl8/individual_UCE_loci/sl_realigned_uce_20010293.fas]

>APH_1535
--ATCAGACAAGAAGGTCTGATATCCAAAGTATTTTAGAACTACAGTTCCTGAAATACATGGAACGTGTGCCATTATCTTCACTCTTCACCACAATTTAATAACACAAAGTAGTCTTGAGAATTCTATATTGTTTGTTCTGTGTATGTTCTGTTTCTGTAACATACTTGTATTTACAGATAACTGATTGCCTTCATGTATTTCATGCAGTTCATTATCTCAAAGTTTTTTTTTCTTTTGAAAGATATTTCTCATTATTCAAAGCTTAATTATTTCTATTTATCTTAATAGATTCAACCAGAACTTGAGAGGCTAAGCCAGTGCTGGTTACCAGCTCAGTTGCAAAGATCAAAGGGCAACCTTCCACCACCTGCTGCCTTGACTCCTGGTTCCCCTGGCCAACACAGTGTGGGTACTCCCTGCCCTCCCCTCTCTGTATGCACTAGTCCCTCAGGTATTTTCCCTGCACCCTATTGCACAGCATGCATCCTGAGTGCACTACCAATGACATGCCTGACCCTGTCTGTGTCTTCATCTTTCTACATATCAGCATCACCACTACTTCCCTCATCCTACCTTCAGATGTCTTTTCATTTGTCCTCTGCACCTTAACTTCATTTTCTACCTTTCCTGCTCTTGAAATGTTAATATTTCTCTTGTCTTGAATGTTAAACAGGAAATGTGGTTTTTTCAGTGGCATATCCAGAATCTTACCAGGATGGGAATAAAAACTCGTCATATTTTGTTTTGCTGTTTATTAATTAAAACTGCCAAAAAACAAGAAAAACCAGAAGAACCAGAGGGGATACATAGAGTGAAATGTGGGTGTAATTAACAATATATAGGCATTACTGAAAGAACACTGGAAATCAGGAAAAAAGAACACATGG---------CAGCAGTAAATAAAGGAGTATCATCATGTACCAATGGTAGATGACTGGCACAGGCACAACTGCATTCTTGGCATACTTTAAGACTTCTACCGCTAACAACCCTACATTGTTGTTTTCACCCAGGGCCTTCTTGAG
>APH_1438
TAATCAGACAAGAAGGTCTGATATCCAAAGTATTTTAGAACTACAGTTCCTGAAATACATGAAACATGTGCCATTATCTTCACTCTTCACCACAATTTAATAACACAAAGTAGTCTTGAGAATTCTATATTGTTTGTTTCATGTATGTTCTGTTTCTGTAACATACTTGTATTTACAGATAACTGATTGCCTTCATGTATCTCATGCAGTTCATTGTCTCAAAGTTTTTTTTTCTTTTGAAATATATTTCTCATTATTCAAAGCTTAATTATTTCTATTTATCTTAATAGATTCAACCAGAACTTGAGAGGCTAAGCCAGTGCTGGTTACCAGCTCAGTTGCAAAGATCAAAGGGCAACCTTCCACCACCTGCTGCCTTGACTCCTGGTTCCCCTGGCCAACACAGTGTGGGTACTCCCTGCCCTCCCCTCTCTGTATGCACTAGTCCCTCAGGTATTTTCCCTGCACCCTATTGCACAGCATGCATCCTGAGTGCACTACCAATGACATGCCTGACCCTGTCTGTGTCTTCATCTTTCTACATATCAGCATCACCACTACTTCCCTCATCCTACCTTCAGATGTCTTTTCATTTGTCCTCTGCACCTTAACTTCATTTTCTACCTTTCCTGCTCTTGAAATGTTAATATTTCTCTTGTCTTGAATGTTAAACAGGAAATGTGGTTTTT-CAGTGGCACATCCAGAATTTTACCAGGAAGGAAATAAAAACTCGTCATATTTTGTTTTGCTGTTTATTAATTAAAATTGCCAAAAAACAAGAAAAACCAGAAGAACCAGAGGGGATACATAGAGTAAAATGTGGGTGTAATTAACAATATATAGGCATTACTGAAAGAACACTGGAAATCAGGAAAAAAGATCACATGG---------CAGCAGTAAATAAAGGAGTATCATCATGTACCAATGGTAGATGACTGGCACAGGCACAACTGCATTCTTGGCATACTTTAAGACTTCTACCACGAACGACCCTACATTGTTGTTTTCACCCAGGGCCTTCTTGAG
>APH_3191
TTATCAGACAAGAAGGTCTGATATCCAAAGTATTTTAGAACTACAGTTCCTGAAATACATGAAATGTGTGCCATTATCTTCACTGTTCAACAGAATTTAATAAAACAAAGTAGTCTTGAGAATTCTGTATTGTTTGTTTCATGTATGTTCTGTTTCTGTAACATACTTGTATTTACAGATAACTGATTGCCTTCATGTATTTCATGCAGTTCATTATCTCAAAGTTTTTTTTTCTTTTGAAAGATATTTCTCATTATTCAAAGCTTAATTATTTCTATTTATCTTAATAGATTCAACCAGAACTTGAGAGGCTAAGCCAGTGCTGGTTACCAGCTCAGTTGCAAAGATCAAAGGGCAACCTTCCACCACCTGCTGCCTTGACTCCTGGTTCCCCTGGCCAACACAGTGTGGGTACTCCCTGCCCTCCCCTCTCTGTATGCACTAGTCCCTCAGGTATTTTCCCTGCACCCTATTGCACAGCATGCATCCTGAGTGCACTACCAATGACATGCCTGACCCTGTCTGTGTCTTCATCTTTCTACATATCAGCATCACCACTACTTCCCTCATCCTACCTTCAGATGTCTTTTCATTTGTCCTCTGCACCTTAACTTCATTTTCTACCTTTCCTGCTCTTGAAATGTTAATATTTCTCTTGTCTTGAATGTTAAACAGGAAATGTGGTTTTTTCAGTGGCATATCCAGAATTTTACCAGGAAGGGAATAAAAACTCGTCACATTTTGTTTTGCTGTTTATTAATTAAAACTGCCAAAAAACAAGAAAAACCAGAAGAACCAGAGGGGATACATAGAGTAAAATGTGGGTGTAATTAACAATATATAAGCATTACTGAAAGAACACTGGAAGTCAGGAAAAAAGAACACATGG---------CAGCAGTAAATAAAGGAGTATCATCATGTACCAATGGTAGATGACTGGCACAGGCACAACTGCATTCTTGGCATACTTTAAGACTTCTACCGCTAACAACCCTACATTGTTGTTTTCACCCAGGGCCTTCTTGAG
>APH_0622
TTATCAGACAAGAAGGTCTGATATCCAAAGTATTTTGGAACTACAGTTCCTGAAATACATGAAATGTGTGCCATTATCTTCACTGTTCAACAGAATTTAATAAAACAAAGTAGTCTTGAGAATTCTGTATTGTTTGTTTCATGTATGTTCTGTTTCTGTAACATACTTGTATTTACAGATAACTGATTGCCTTCATGTATTTCATGCAGTTCATTGTCTCAAAGTTTTTTTT-CTTTTGAAAGATATTTCTCATTATTCAAAGCTTAATTATTTCTATTTTTCTTTATAGATTCAACCAGAACTTGAGAGGCTAAGCCAGTGCTGGTTACCAGCTCAGTTGCAAAGATCAAAGGGCAACCTTCCACCACCTGCTGCCTTGACTCCTGGTTCCCCTGGCCAACACAGTGTGGGTACTCCCTGCCCTCCCCTCTCTGTATGCACTAGTCCCTCAGGTATTTTCCCTGCACCCTATTGCACAGCATGCATCCTGAGTGCACTACCAATGACATGCCTGACCCTGTCTGTGTCTTCATCTTTCTACATATCAGCATCACCACTACTTCCCTCATCCTACCTTCAGATGTCTTTTCATTTGTCCTCTGCACCTTAACTTCATTTTCTACCTTTCCTGCTCTTGAAATGTTAATATTTCTCTTGTCTTGAATGTTAAACAGGAAATGTGGTTTTTTCAGTGGCATATCCAGAATTTTACCAGGATGGGAATAAAAACTCGTCATATTTTGTTTTGCTGTTTATTAATTAAGACTGCCAAAAAACAAGAAAAACCAGAAGAACCAGAGGGGATACATAGAGTAAAATGTGGGTGTAATTAA-------------------------------------------------------------------------------------------------------------------------------------------------------------------------------------------------------
>APH_0185
---------------------------------------------GTTCCTGAAATACATGAAATGTGTGCCATTATCTTCACTGTTCAACAGAATTTAATAAAACAAAGTAGTCTTGAGAATTCTGTATTGTTTGTTTCATGTATGTTCTGTTTCTGTAACATACTTGTATTTACAGATAACTGACTGCCTTCATGTATTTCATGCAGTTCATTATCTCAAAGTTTTTTTTTCTTTTGAAAGATATTTTTCATTATTCAAAGCTTAATTATTTCTATTTATCTTAATAGATTCAACCAGAACTTGAGAGGCTAAGCCAGTGCTGGTTACCAGCTCAGTTGCAAAGATCAAAGGGCAACCTTCCACCACCTGCTGCCTTGACTCCTGGTTCCCCTGGCCAACACAGTGTGGGTACTCCCTGCCCTCCCCTCTCTGTATGCACTAGTCCCTCAGGTATTTTCCCTGCACCCTATTGCACAGCATGCATCCTGAGTGCACTACCAATGACATGCCTGACCCTGTCTGTGTCTTCATCTTTCTACATATCAGCATCACCACTACTTCCCTCCTCCTACCTTCAGATGTCTTTTCATTTGTCCTCTGCACCTTAACTTCATTTTCTACCTTTCCTGCTCTTGAAATGTTAATATTTCTCTTGTCTTGAATGTTAAACAGGAAATGTGGTTTTTTCAGTGGCATATCCAGAATTTTACCAGGATGGGAATAAAAACTCGTCACATTTTGTTTTGCTGTTTATTAATTAAGACTGCCAAAAAACAAGAAAAACCAGAAGAACCAGAGGGGATACATAGAGTAAAATGTGGGTGTAATTAACAATATATAGGCATTACTGAAAGAACACTGGAAATCAGGAAAAAAGTAAATAAAGGAGTATCATCAACAGTAAATAAAGGAGTATCATCATGCACCA------------------------------------------------------------------------------------------------------
>APH_4005
TTATCAGACAAGAAGGTCTGATATCCAAAGTATTTTGGAACTACAGTTCCTGAAATACATGAAATGTGTGCCATTATCTTCACTGTTCAACAGAATTTAATAAAACAAAGTAGTCTTGAGAATTCTGTATTGTTTGTTTCATGTATGTTCTGTTTCTGTAACATACTTGTATTTACAGATAACTGATTGCCTTCATGTATTTCATGCAGTTCATTATCTCAAAGTTTTTTTTTCTTTTGAAAGATATTTCTCATTATTCAAAGCTTAATTATTTCTATTTATCTTAATAGATTCAACCAGAACTTGAGAGGCTAAGCCAGTGCTGGTTACCAGCTCAGTTGCAAAGATCAAAGGGCAACCTTCCACCACCTGCTGCCTTGACTCCTGGTTCCCCTGGCCAACACAGTGTGGGTACTCCCTGCCCTCCCCTCTCTGTATGCACTAGTCCCTCAGGTATTTTCCCTGCACCCTATTGCACAGCATGCATCCTGAGTGCACTACCAATGACATGCCTGACCCTGTCTGTGTCTTCATCTTTCTACATATCAGCATCACCACTACTTCCCTCATCCTACCTTCAGATGTCTTTTCATTTGTCCTCTGCACCTTAACTTCATTTTCTACCTTTCCTGCTCTTGAAATGTTAATATTTCTCTTGTCTTGAATGTTAAACAGGAAATGTGGTTTTTTCAGTGGCATATCCAGAATTTTACCAGGATGGGAATAAAAACTCGTCATATTTTGTTTTGCTGTTTATTAATTAAGACTGCCAAAAAACAAGAAAAACCAGAAGAACCAGAGGGGATACATAGAGTAAAATGTGGGTGTAATTAACAATATATAAGCATTACTGAAAGAACACTGGAAATCAGGAAAAAAGTAAATAAAGGAGTATCATCAACAGTAAATAAAGGAGTATCATAATGCACCAATGGCAGATGACTGGCACAGGCACAACTGCATTCTTAGCATACTTTAAGACTTCTACCACTAAAGACTCTGCATGGTTGTTTTCACCCAGGGCCCTCTTGAG
>APH_4021
TTATCAGACAAGAAGGTCTGATATCCAAAGTATTTTGGAACTACAGTTCCTGAAATACATGAAATGTGTGCCATTATCTTCACTGTTCAACAGAATTTAATAAAACAAAGTAGTCTTGAGAATTCTGTATTGTTTGTTTCATGTATGTTCTGTTTCTGTAACATACTTGTATTTACAGATAACTGATTGCCTTCATGTATTTCATGCAGTTCATTATCTCAAAGTTTTTTTTTCTTTTGAAAGATATTTCTCATTATTCAAAGCTTAATTATTTCTATTTATCTTAATAGATTCAACCAGAACTTGAGAGGCTAAGCCAGTGCTGGTTACCAGCTCAGTTGCAAAGATCAAAGGGCAACCTTCCACCACCTGCTGCCTTGACTCCTGGTTCCCCTGGCCAACACAGTGTGGGTACTCCCTGCCCTCCCCTCTCTGTATGCACTAGTCCCTCAGGTATTTTCCCTGCACCCTATTGCACAGCATGCATCCTGAGTGCACTACCAATGACATGCCTGACCCTGTCTGTGTCTTCATCTTTCTACATATCAGCATCACCACTACTTCCCTCATCCTACCTTCAGATGTCTTTTCATTTGTCCTCTGCACCTTAACTTCATTTTCTACCTTTCCTGCTCTTGAAATGTTAATATTTCTCTTGTCTTGAATGTTAAACAGGAAATGTGGTTTTTTCAGTGGCATATCCAGAATTTTACCAGGATGGGAATAAAAACTCGTCATATTTTGTTTTGCTGTTTATTAATTAAGACTGCCAAAAAACAAGAAAAACCAGAAGAACCAGAGGGGATACATAGAGTAAAATGTGGGTGTAATTAACAATATATAAGCATTACTGAAAGAACACTGGAAATCAGGAAAAAAGTAAATAAAGGAGTATCATCAACAGTAAATAAAGGAGTATCATAATGCACCAATGGCAGATGACTGGCACAGGCACAACTGCATTCTTAGCATACTTTAAGACTTCTACCACTAAAGACTCTGCATGGTTGTTTTCACCCAGGGCCCTCTTGAG
>APH_0880
TTATCAGACAAGAAGATCTGATATCCAAAGTATTTTGGAACTACAGTTCCTGAAATACATGAAATGTGTGCCATTATCTTCACTGTTCAACAGAATTTAATAAAACAAAGTAGTCTTGAGAATTCTGTATTGTTTGTTTCATGTATGTTCTGTTTCTGTAACATACTTGTATTTACAGATAACTGATTGCCTTCATGTATTTCATGCAGTTCATTATCTCAAAGTTTTTTTTTCTTTTGAAAGATATTTCTCATTATTCAAAGCTTAATTATTTCTATTTATCTTAATAGATTCAACCAGAACTTGAGAGGCTAAGCCAGTGCTGGTTACCAGCTCAGTTGCAAAGATCAAAGGGCAACCTTCCACCACCTGCTGCCTTGACTCCTGGTTCCCCTGGCCAACACAGTGTGGGTACTCCCTGCCCTCCCCTCTCTGTATGCACTAGTCCCTCAGGTATTTTCCCTGCACCCTATTGCACAGCATGCATCCTGAGTGCACTACCAATGACATGCCTGACCCTGTCTGTGTCTTCATCTTTCTACATATCAGCATCACCACTACTTCCCTCATCCTACCTTCAGATGTCTTTTCATTTGTCCTCTGCACCTTAACTTCATTTTCTACCTTTCCTGCTCTTGAAATGTTAATATTTCTCTTGTCTTGAATGTTAAACAGGAAATGTGGTTTTTTCAGTGGCATATCCAGAATTTTACCAGGATGGGAATAAAAACTTGTCATATTTTGTTTTGCTGTTTATTAATTAAGACTGCCAAAAAACAAGAAAAACCAGAAGAACCAGAGGGGATACATAGAGTAAAATGTGGGT---------------------------------------------------------------------------------------------------------------------------------------------------------------------------------------------------------------
>APH_3188
TTATCAGACAAGAAGATCTGATATCCAAAGTATTTTGGAACTACAGTTCCTGAAATACATGAAATGTGTGCCATTATCTTCACTGTTCAACAGAATTTAATAAAACAAAGTAGTCTTGAGAATTCTGTATTGTTTGTTTCATGTATGTTCTGTTTCTGTAACATACTTGTATTTACAGATAACTGATTGCCTTCATGTATTTCATGCAGTTCATTATCTCAAAGTTTTTTTTTCTTTTGAAAGATATTTCTCATTATTCAAAGCTTAATTATTTCTATTTATCTTAATAGATTCAACCAGAACTTGAGAGGCTAAGCCAGTGCTGGTTACCAGCTCAGTTGCAAAGATCAAAGGGCAACCTTCCACCACCTGCTGCCTTGACTCCTGGTTCCCCTGGCCAACACAGTGTGGGTACTCCCTGCCCTCCCCTCTCTGTATGCACTAGTCCCTCAGGTATTTTCCCTGCACCCTATTGCACAGCATGCATCCTGAGTGCACTACCAATGACATGCCTGACCCTGTCTGTGTCTTCATCTTTCTACATATCAGCATCACCACTACTTCCCTCATCCTACCTTCAGATGTCTTTTCATTTGTCCTCTGCACCTTAACTTCATTTTCTACCTTTCCTGCTCTTGAAATGTTAATATTTCTCTTGTCTTGAATGTTAAACAGGAAATGTGGTTTTTTCAGTGGCATACCCAGAATTTTACCAGGATGGGAATAAAAACTCGTCACATTTTGTTTTGCTGTTTATTAATTAAGACTGCCAAAAAACAAGAAAAACCAGAAGAACCAGAGGGGATACATAGAGTAAAATGTGGGTGTAATTAACAATATATAGGCATTACTGAAAGAACACTGGAAATCAGGAAAAAAGTAAATAAAGGAGTATCATCAACAGTAAATAAAGGAGTATCATCATGCACCAATGGCAGATGACTGGCACAGGCACAACTGCATTCTTAGCATACTTTAAGACTTCTACCACTAAAGACCTTGCATGGTTGTTTTCACCCAGGGCCCTCTTGAG
>APH_5079
------------------------------------------------------------------------------------------------------------------------------------------------------------------------------------------------------------------------------------------------------------ATTATTCAAAGCTTAATTATTTCTATTTATCTTAATAGATTCAACCAGAACTTGAGAGGCTAAGCCAGTGCTGGTTACCAGCTCAGTTGCAAAGATCAAAGGGCAACCTTCCACCACCTGCTGCCTTGACTCCTGGTTCCCCTGGCCAACACAGTGTGGGTACTCCCTGCCCTCCCCTCTCTGTATGCACTAGTCCCTCAGGTATTTTCCCTGCACCCTATTGCACAGCATGCATCCTGAGTGCACTACCAATGACATGCCTGACCCTGTCTGTGTCTTCATCTTTCTACATATCAGCATCACCACTACTTCCCTCATCCTACCTTCAGATGTCTTTTCATTTGTCCTCTGCACCTTAACTTCATTTTCTACCTTTCCTGCTCTTGAAATGTTAATATTTCTCTTGTCTTGAATGTTAAACAGGAAATGTGGTTTTTTCAGTGGCATATCCAGAATTTTACCAGGATGGGAATAAAAACTCGTCACATTTTGTTTTGCTGTTTATTAATTAAGACTGCCAAAAAACAAGAAAAACCAGAAGAACCAGAGGGGATACATAGAGTAAAATGTGGGTGTAATTAACAATATATAGGCATTACTGAAAGAACACTGGAAATCAGGAAAAAAGTAAATAAAGGAGTATCATCAACAGTAAGTAAAGGAGTATCATCATGCACCAATGGCAGATGACTGGCACAGGCACAACTGCATTCTTAGCATACTTTAAGACTTCTACCACTAAAGACCTTGCATGGTTGTTTTCACCCAGGGCCCTCTGGAG
>APH_0723
TTATCAGACAAGAAGATCTGATATCCAAAGTATTTTGGAACTACAGTTCCTGAAATACATGAAATGTGTGCCATTATCTTCACTGTTCAACAGAATTTAATAAAACAAAGTAGTCTTGAGAATTCTGTATTGTTTGTTTCATGTATGTTCTGTTTCTGTAACATACTTGTATTTACAGATAACTGATTGCCTTCATGTATTTCATGCAGTTCATTATCTCAAAGTTTTTTTTTCTTTTGAAAGATATTTTTCATTATTCAAAGCTTAATTATTTCTATTTATCTTAATAGATTCAACCAGAACTTGAGAGGCTAAGCCAGTGCTGGTTACCAGCTCAGTTGCAAAGATCAAAGGGCAACCTTCCACCACCTGCTGCCTTGACTCCTGGTTCCCCTGGCCAACACAGTGTGGGTACTCCCTGCCCTCCCCTCTCTGTATGCACTAGTCCCTCAGGTATTTTCCCTGCACCCTATTGCACAGCATGCATCCTGAGTGCACTACCAATGACATGCCTGACCCTGTCTGTGTCTTCATCTTTCTACATATCAGCATCACCACTACTTCCCTCATCCTACCTTCAGATGTCTTTTCATTTGTCCTCTGCACCTTAACTTCATTTTCTACCTTTCCTGCTCTTGAAATGTTAATATTTCTCTTGTCTTGAATGTTAAACAGGAAATGTGGTTTTTTCAGTGGCATATCCAGAATTTTACCAGGATGGGA----------------------------------------------------------------------------------------------------------------------------------------------------------------------------------------------------------------------------------------------------------------------------------------------------------------------
>APH_0772
--------------------------------------------------------------------------------------------------------------------------------------------------------------------------------------------------------------------------------------------------------TCTCATTATTCAAAGCTTAATTATTTCTATTTATCTTAATAGATTCAACCAGAACTTGAGAGGCTAAGCCAGTGCTGGTTACCAGCTCAGTTGCAAAGATCAAAGGGCAACCTTCCACCACCTGCTGCCTTGACTCCTGGTTCCCCTGGCCAACACAGTGTGGGTACTCCCTGCCCTCCCCTCTCTGTATGCACTAGTCCCTCAGGTATTTTCCCTGCACCCTATTGCACAGCATGCATCCTGAGTGCACTACCAATGACATGCCTGACCCTGTCTGTGTCTTCATCTTTCTACATATCAGCATCACCACTACTTCCCTCATCCTACCTTCAGATGTCTTTTCATTTGTCCTCTGCACCTTAACTTCATTTTCTACCTTTCCTGCTCTTGAAATGTTAATATTTCTCTTGTCTTGAATGTTAAACAGGAAATGTGGTTTTTTCAGTGGCATATCCAGAATTTTACCAGGATGGGAATAAAAACTCGTCACATTTTGTTTTGCTGTTTATTAATTAAGACTGCCAAAAAACAAGAAAAACCAGAAGAACCAGAGGGGATACATAGAGTAAAATGTGGGTGTAATTAACAATATATAGGCATTACTGAAAGAACACTGGAAATCAGGAAAAAAGTAAATAAAGGAGTATCATCAACAGTAAGTAAAGGAGTATCATCATGCACCAATGGCAGATGACTGGCACAGGCACAACTGCATTCTTAGCATACTTTAAGACTTCTACCACTAAAGACCTTGCATGGTTGTTTTCACCCAGGGCCCTCTTGAG
>APH_0674
-------------------------------------------------------------------------------------------------------------------------------------------------------------------------------------------TGCCTTCATGTATTTCATGCAGTTCATTATCTCAAAGTTTTTTTTTCTTTTGAAAGATATTTCTCATTATTCAAAGCTTAATTATTTCTATTTATCTTAATAGATTCAACCAGAACTTGAGAGGCTAAGCCAGTGCTGGTTACCAGCTCAGTTGCAAAGATCAAAGGGCAACCTTCCACCACCTGCTGCCTTGACTCCTGGTTCCCCTGGCCAACACAGTGTGGGTACTCCCTGCCCTCCCCTCTCTGTATGCACTAGTCCCTCAGGTATTTTCCCTGCACCCTATTGCACAGCATGCATCCTGAGTGCACTACCAATGACATGCCTGACCCTGTCTGTGTCTTCATCTTTCTACATATCAGCATCACCACTACTTCCCTCATCCTACCTTCAGATGTCTTTTCATTTGTCCTCTGCACCTTAACTTCATTTTCTACCTTTCCTGCTCTTGAAATGTTAATATTTCTCTTGTCTTGAATGTTAAACAGGAAATGTGGTTTTTTCAGTGGCATATCCAGAATTTTACCAGGATGGGAATAAAAACTCGTCACATTTTGTTTTGCTGTTTATTAATTAAGACTGCCAAAAAACAAGAAAAACCAGAAGAACCAGAGGGGATACATAGAGTAAAATGTGGGTGTAATTAACAATATATAGGCATTACTGAAAGAACACTGGAAATCAGGAAAAAAGTAAATAAAGGAGTATCATCAACAGTAAATAAAGGAGTATCATCA-------------------------------------------------------------------------------------------------------------
>APH_3177
--------------------------------------------------------------------------------------------------------------------------------------------------------------------------------------------------------------------------------TTTTTTTTTCTTTTGAAAGATATTTCTCATTATTCAAAGCTTAATTATTTCTATTTATCTTAATAGATTCAACCAGAACTTGAGAGGCTAAGCCAGTGCTGGTTACCAGCTCAGTTGCAAAGATCAAAGGGCAACCTTCCACCACCTGCTGCCTTGACTCCTGGTTCCCCTGGCCAACACAGTGTGGGTACTCCCTGCCCTCCCCTCTCTGTATGCACTAGTCCCTCAGGTATTTTCCCTGCACCCTATTGCACAGCATGCATCCTGAGTGCACTACCAATGACATGCCTGACCCTGTCTGTGTCTTCATCTTTCTACATATCAGCATCACCACTACTTCCCTCATCCTACCTTCAGATGTCTTTTCATTTGTCCTCTGCACCTTAACTTCATTTTCTACCTTTCCTGCTCTTGAAATGTTAATATTTCTCTTGTCTTGAATGTTAAACAGGAAATGTGGTTTTTTCAGTGGCATATCCAGAATTTTACCAGGATGGGAATAAAAACTCGTCACATTTTGTTTTGCTGTTTATTAATTAAGACTGCCAAAAAACAAGAAAAACCAGAAGAACCAGAGGGGATACATAGAGTAAAATGTGGGTGTAATTAACAATATATAGGCATTACTGAAAGAACACTGGAAATCAGGAAAAAAGTAAATAAAGGAGTATCATCAACAGTAAATAAAGGAGTATCATCATGCA---------------------------------------------------------------------------------------------------------
>APH_5001
TTATCAGACAAGAAGGTCTGATATCCAAAGTATTTTGGAACTACAGTTCCTGAAATACATGAAATGTGTGCCATTATCTTCACTGTTCAACAGAATTTAATAAAACAAAGTAGTCTTGAGAATTCTGTATTGTTTGTTTCATGTATGTTCTGTTTCTGTAACATACTTGTATTTACAGATAACTGATTGCCTTCATGTATTTCATGCAGTTCATTATCTCAAAGTTTTTTTTTCTTTTGAAAGATATTTCTCATTATTCAAAGCTTAATTATTTCTATTTATCTTAATAGATTCAACCAGAACTTGAGAGGCTAAGCCAGTGCTGGTTACCAGCTCAGTTGCAAAGATCAAAGGGCAACCTTCCACCACCTGCTGCCTTGACTCCTGGTTCCCCTGGCCAACACAGTGTGGGTACTCCCTGCCCTCCCCTCTCTGTATGCACTAGTCCCTCAGGTATTTTCCCTGCACCCTATTGCACAGCATGCATCCTGAGTGCACTACCAATGACATGCCTGACCCTGTCTGTGTCTTCATCTTTCTACATATCAGCATCACCACTACTTCCCTCATCCTACCTTCAGATGTCTTTTCATTTGTCCTCTGCACCTTAACTTCATTTTCTACCTTTCCTGCTCTTGAAATGTTAATATTTCTCTTGTCTTGAATGTTAAACAGGAAATGTGGTTTTTTCAGTGGCATATCCAGAATTTTACCAGGATGGGAATAAAAACTCGTCACATTTTGTTTTGCTGTTTATTAATTAAGACTGCCAAAAAACAAGAAAAACCAGAAGAACCAGAGGGGATACATAGAGTAAAATGTGGGTGTAATTAACAATATATAGGCATTACTGAAAGAACACTGGAAATCAGGAAAAAAGTAAATAAAGGAGTATCATCAACAGTAAATAAAGGAGTATCATCATGCACCAATGGCAGATGACTGGCACAGGCACAACTGCATTCTTAGCATACTTTAAGACTTCTACCACTAAAGACCTTGCATGGTTGTTTTCACCCAGGGCCCTCTTGAG
>APH_0186
-------------------------------------------------------------------------------------------------------------------------------------------------------------------------------------------TGCCTTCATGTATTTCATGCAGTTCATTATCTCAAAGTTTTTTTTTCTTTTGAAAGATATTTCTCATTATTCAAAGCTTAATTATTTCTATTTATCTTAATAGATTCAACCAGAACTTGAGAGGCTAAGCCAGTGCTGGTTACCAGCTCAGTTGCAAAGATCAAAGGGCAACCTTCCACCACCTGCTGCCTTGACTCCTGGTTCCCCTGGCCAACACAGTGTGGGTACTCCCTGCCCTCCCCTCTCTGTATGCACTAGTCCCTCAGGTATTTTCCCTGCACCCTATTGCACAGCATGCATCCTGAGTGCACTACCAATGACATGCCTGACCCTGTCTGTGTCTTCATCTTTCTACATATCAGCATCACCACTACTTCCCTCATCCTACCTTCAGATGTCTTTTCATTTGTCCTCTGCACCTTAACTTCATTTTCTACCTTTCCTGCTCTTGAAATGTTAATATTTCTCTTGTCTTGAATGTTAAACAGGAAATGTGTTTTTTTCAGTGGCATATCCAGAATCTTACCAGGATGGGAATAAAAACTCGTCATATTTTGTTTTGCTGTTTATTAATTAAGACTGCCAAAAAACAAGAAAAACCAGAAGAACCAGAGGGGATACATAGAGTAAAATGTGGGTGTAATTAACAATATATAGGCATTACTGAAAGAACACTGGAAATCAGGAAAAAAGTAAATAAAGGAGTATCATCAACAGTAAATAAAGGAGTATCATCATGCACCA------------------------------------------------------------------------------------------------------
>APH_0683
--------------------------------------------------------------------------------------------------------------------------------------------------------------------------------------------------------------------------------TTTTTTTTTCTTTTGAAAGATATTTTTCATTATTCAAAGCTTAATTATTTCTATTTATCTTAATAGATTCAACCAGAACTTGAGAGGCTAAGCCAGTGCTGGTTACCAGCTCAGTTGCAAAGATCAAAGGGCAACCTTCCACCACCTGCTGCCTTGACTCCTGGTTCCCCTGGCCAACACAGTGTGGGTACTCCCTGCCCTCCCCTCTCTGTATGCACTAGTCCCTCAGGTATTTTCCCTGCACCCTATTGCACAGCATGCATCCTGAGTGCACTACCAATGACATGCCTGACCCTGTCTGTGTCTTCATCTTTCTACATATCAGCATCACCACTACTTCCCTCATCCTACCTTCAGATGTCTTTTCATTTGTCCTCTGCACCTTAACTTCATTTTCTACCTTTCCTGCTCTTGAAATGTTAATATTTCTCTTGTCTTGAATGTTAAACAGGAAATGTGTTTTTTTCAGTGGCATATCCAGAATCTTACCAGGATGGGAATAAAAACTTGTCATATTTTGTTTTGCTGTTTATTAATTAAGACTGCCAAAAAACAAGAAAAACCAGAAGAACCAGAGGGGATACATAGAGTAAAATGTGGGTGTAATTAACAATATATAGGCATTACTGAAAGAACACTGGAAATCAGGAAAAAAGTAAATAAAGGAGTATCATCAACAGTAAATAAAGGAGTATCATAATGCACCAATGGCAGTTGACTGGCACAGGCACAACTGCATTCTTAGCATACTTTAAGACTTCTACCACTAAAGACCCTGCATGGTTGTTTTCACCCAGGGCCCTCTTGAG
>APH_0717
TTATCAGACAAGAAGGTCTGATATCCAAAGTATTTTGGAACTACGGTTCCTGAAATACATGAAATGTGTGCCATTATCTTCACTGTTCAACAGAATTTAATAAAACAAAGTAGTCTTGAGAATTCTGTATTGTTTGTTTCATGTATGTTCTGTTTCTGTAACATACTTGTATTTACAGATAACTGATTGCCTTCATGTATTTCATGCAGTTCATTATCTCAAAGTTTTTTTTTCTTTTGAAAGATATTTTTCATTATTCAAAGCTTAATTATTTCTATTTATCTTAATAGATTCAACCAGAACTTGAGAGGCTAAGCCAGTGCTGGTTACCAGCTCAGTTGCAAAGATCAAAGGGCAACCTTCCACCACTTGCTGCCTTGACTCCTGGTTCCCCTGGCCAACACAGTGTGGGTACTCCCTGCCCTCCCCTCTCTGTATGCACTAGTCCCTCAGGTATTTTCCCTGCACCCTATTGCACAGCATGCATCCTGAGTGCACTACCAATGACATGCCTGACCCTGTCTGTGTCTTCATCTTTCTACATATCAGCATCACCACTACTTCCCTCATCCTACCTTCAGATGTCTTTTCATTTGTCCTCTGCACCTTAACTTCATTTTCTACCTTTCCTGCTCTTGAAATGTTAATATTTCTCTTGTCTTGAATGTTAAACAGGAAATGTGTTTTTTTCAGTGGCATATCCAGAATCTTACCAGGATGGGAATAAAAACTCGTCATATTTTGTTTTGCTGTTTATTAATTAAGACTGCCAAAAAACAAGAAAAACCAGAAGAACCAGAGGGGATACATAGAGTAAAATGTGGGTGTAATTAACAATATATAGGCATTACTGAAAGAACACTGGAAATCAGGAAAAAAGTAAATAAAGGAGTATCATCAACAGTAAATAAAGGAGTATCATAATGCACCAATGGCAGATGACTGGCACAGGCACAACTGCATTCTTAGCATACTTTAAGACTTCTACCACTAAAGACCCTGCATGGTTGTTTTCACCCAGGGCCCTCTTGAG
>APH_0136
TAATCAGACAAGAAGGTCTGATATCCAAAGTATTTTAGAACTACAGTTCCTGAAATACATGAAACATGTGCCATTATCTTCACTCTTCACCACAATTTAATAACACAAAGTAGTCTTGAGAATTCTATATTGTTTGTTCTGTGTATGTTCTGTTTCTGTAACATACTTGTATTTACAGATAACTGATTGCCTTCATGTATCTCATGCAATTCATTATCTCAAAGTTTTTTTTCTTTTGAAAATATATTTCTCATTATTCAAAGCTTAATTATTTCTATTTTTCTTTATAGATTCAACCAGAACTTGAGAGGCTAAGCCAGTGCTGGTTACCAGCTCAGTTGCAAAGATCAAAGGGCAACCTTCCACCACCTGCTGCCTTGACTCCTGGTTCCCCTGGCCAACACAGTGTGGGTACTCCCTGCCCTCCCCTCTCTGTATGCACTAGTCCCTCAGGTATTTTCCCTGCACCCTATTGCACAGCATGCATCCTGAGTGCACTACCAATGACATGCCTGACCCTGTCTGTGTCTTCATCTTTCTACATATCAGCATCACCACTACTTCCCTCATCCTACCTTCAGATGTCTTTTCATTTGTCCTCTGCACCTTAACTTCATTTTCTACCTTTCCTGCTCTTGAAATGTTAATATTTCTCTTGTCTTGAATGTTAAACAGGAAATGTGGTTTTT-CAGTGGCATATCCAGAATTTTACCAGGAAGGGAATAAAAACTCGTCACATTTTGTTTTGCTGTTTATTAATTAAAACTGCCAAAAATCAAGAAAAACCAGAAGAACCAGAGGGGATACATAGAGTAAAATGTGGGTGTAATTAAAAATATATAGGCATTACTGAAAGAACACTGGAAGTCAGGAAAAAAGAACACATGG---------CAGCAGTAAATAAAGGAGTATCATCATGTACCAATGGTAGATGACTGGCACAGGCACAACTGCATTCTTGGCATACTTTAAGACTTCTACCACTAACAACCCTACATTGTTGTTTTTACCCAGGGCCTTCTTGAG
>APH_1602
TAATCAGACAAGAAGGTCTGATATCCAAAGTATTTTAGAACTACAGTTCCTGAAATACATGAAACATGTGCCATTATCTTCACTCTTCACCACAATTTAATAACACAAAGTAGTCTTGAGAATTCTATATTGTTTGTTCTATGTATGTTCTGTTTCTGTAACATACTTGTATTTACAGATAACTGATTGCCTTCATGTATCTCATGCAGTTCATTATCTCAAAGTTTTTTTTCTTTTGAAAATATATTTCTCATTATTCAAAGCTTAATTATTTCTATTTTTCTTTATAGATTCAACCAGAACTTGAGAGGCTAAGCCAGTGCTGGTTACCAGCTCAGTTGCAAAGATCAAAGGGCAACCTTCCACCACCTGCTGCCTTGACTCCTGGTTCCCCTGGCCAACACAGTGTGGGTACTCCCTGCCCTCCCCTCTCTGTATGCACTAGTCCCTCAGGTATTTTCCCTGCACCCTATTGCACAGCATGCATCCTGAGTGCACTACCAATGACATGCCTGACCCTGTCTGTGTCTTCATCTTTCTACATATCAGCATCACCACTACTTCCTTCATCCTACCTTCAGATGTCTTTTCATTTGTCCTCTGCACCTTAACTTCATTTTCTACCTTTCCTGCTCTTGAAATGTTAATATTTCTCTTGTCTTGAATGTTAAACAGGAAATGTGGTTTTT-CAGTGGCATATCCAGAATTTTACCAGGAAGGGAATAAAAACTCGTCACATTTTGTTTTGCTGTTTATTAATTAAAACTGCCAAAAATCAAGAAAAACCAGAAGAACCAGAGGGGATACATAGAGTAAAATGTGGGTGTAATTAAAAATATATAGGCATTACTGAAAGAACACTGGAAGTCAGGAAAAAAGATCACATGG---------CAGCAGTAAATAAAGGAGTATCATCATGTACCAATGGTAGATGACTGGCACAGGCACAACTGCATTCTTGGCATACTTTAAGACTTCTACCACTAACGACCCTACATTGTTGTTTTCACCCAGGGCCTTCTTGAG
>APH_4024
TAATCAGACAAGAAGGTCTGATATCCAAAGTATTTTAGAACTACAGTTCCTGAAATACATGAAACATGTGCCATTATCTTCACTCTTCACCACAATTTAATAACACAAAGTAGTCTTGAGAATTCTATATTGTTTGTTCTATGTATGTTCTGTTTCTGTAACATACTTGTATTTACAGATAACTGATTGCCTTCATGTATCTCATGCAGTTCATTGTCTCAAAGTTTTTTTTCTTTTGAAAATATATTTCTCATTATTCAAAGCTTAATTATTTCTATTTTTCTTTATAGATTCAACCAGAACTTGAGAGGCTAAGCCAGTGCTGGTTACCAGCTCAGTTGCAAAGATCAAAGGGCAACCTTCCACCACCTGCTGCCTTGACTCCTGGTTCCCCTGGCCAACACAGTGTGGGTACTCCCTGCCCTCCCCTCTCTGTATGCACTAGTCCCTCAGGTATTTTCCCTGCACCCTATTGCACAGCATGCATCCTGAGTGCACTACCAATGACATGCCTGACCCTGTCTGTGTCTTCATCTTTCTACATATCAGCATCACCACTACTTCCTTCATCCTACCTTCAGATGTCTTTTCATTTGTCCTCTGCACCTTAACTTCATTTTCTACCTTTCCTGCTCTTGAAATGTTAATATTTCTCTTGTCTTGAATGTTAAACAGGAAATGTGGTTTTT-CAGTGGCACATCCAGAATTTTACCAGGAAGGAAATAAAAACTCGTCACATTTTGTTTTGCTGTTTATTAATTAAAATTGCCAAAAATCAAGAAAAACCAGAAGAACCAGAGGGGATACATAGAGTAAAATGTGGGTGTAATTAAAAATATATAGGCATTACTGAAAGAACACTGGAAGTCAGGAAAAAAGATCACATGG---------CAGCAGTAAATAAAGGAGTATCATCATGTACCAATGGTAGATGACTGGCACAGGCACAACTGCATTCTTGGCATACTTTAAGACTTCTACCACTAACGACCCTACATTGTTGTTTTCACCCAGGGCCTTCTTGAG
>APH_4029
--------------------------------------------------------------------------------------------------------------------------------------------ATGTATGTTCTGTTTCTGTAACATACTTGTATTTACAGATAACTGATTGCCTTCATGTATCTCATGCAGTTCATTGTCTCAAAGTTTTTTTTCTTTTGAAAATATATTTCTCATTATTCAAAGCTTAATTATTTCTATTTTTCTTTATAGATTCAACCAGAACTTGAGAGGCTAAGCCAGTGCTGGTTACCAGCTCAGTTGCAAAGATCAAAGGGCAACCTTCCACCACCTGCTGCCTTGACTCCTGGTTCCCCTGGCCAACACAGTGTGGGTACTCCCTGCCCTCCCCTCTCTGTATGCACTAGTCCCTCAGGTATTTTCCCTGCACCCTATTGCACAGCATGCATCCTGAGTGCACTACCAATGACATGCCTGACCCTGTCTGTGTCTTCATCTTTCTACATATCAGCATCACCACTACTTCCTTCATCCTACCTTCAGATGTCTTTTCATTTGTCCTCTGCACCTTAACTTCATTTTCTACCTTTCCTGCTCTTGAAATGTTAATATTTCTCTTGTCTTGAATGTTAAACAGGAAATGTGGTTTTTTCAGTGGCACATCCAGAATTTTACCAGGAAGGAAATAAAAACTCGTCACATTTTGTTTTGCTGTTTATTAATTAAGATTGCCAAAAATCAAGAAAAACCAGAAGAACCAGAGGGGATACATAGAGTAAAATGTGGGTGTAATTAAAAATATATAGGCATTACTGAAAGAACACTGGAAGTCAGGAAAAAAGATCACATGG---------CAGCAGTAAATAAAGGAGTATCATCATGTACCAATGGTAGATGACTGGCACAGGCACA-----------------------------------------------------------------------------
>APH_1357
------------------------------------------------------------------------------------------------------------------------------------------------------------------------------------------------------------------------------------------------------------------------------------------------------------------------------------------------------------------------------------------------CTGGTTCCCCTGGCCAACACAGTGTGGGTACTCCCTGCCCTCCCCTCTCTGTATGCACTAGTCCCTCAGGTATTTTCCCTGCACCCTATTGCACAGCATGCATCCTGAGTGCACTACCAATGACATGCCTGACCCTGTCTGTGTCTTCATCTTTCTACATATCAGCATCACCA-----------------------------------------------------------------------------------------------------------------------------------------------------------------------------------------------------------------------------------GATCGGAAGAGC-------GTCGTGTAGGGAAA------------------------------------------------------------------------------------------------------------------------------------------------------------------------------------------------------------------------
>APH_5003
TAATCAGACAAGAAGGTCTGATATCCAAAGTATTTTAGAACTACAGTTCCTGAAATACATGAAACATGTGCCATTATCTTCACTCTTCACCACAATTTAATAACACAAAGTAGTCTTGAGAATTCTATATTGTTTGTTCTATGTATGTTCTGTTTCTGTAACATACTTGTATTTACAGATAACTGATTGCCTTCATGTATCTCATGCAGTTCATTGTCTCAAAGTTTTTTTTCTTTTGAAAATATATTTCTCATTATTCAAAGCTTAATTATTTCTATTTTTCTTTATAGATTCAACCAGAACTTGAGAGGCTAAGCCAGTGCTGGTTACCAGCTCAGTTGCAAAGATCAAAGGGCAACCTTCCACCACCTGCTGCCTTGACTCCTGGTTCCCCTGGCCAACACAGTGTGGGTACTCCCTGCCCTCCCCTCTCTGTATGCACTAGTCCCTCAGGTATTTTCCCTGCACCCTATTGCACAGCATGCATCCTGAGTGCACTACCAATGACATGCCTGACCCTGTCTGTGTCTTCATCTTTCTACATATCAGCATCACCACTACTTCCTTCATCCTACCTTCAGATGTCTTTTCATTTGTCCTCTGCACCTTAACTTCATTTTCTACCTTTCCTGCTCTTGAAATGTTAATATTTCTCTTGTCTTGAATGTTAAACAGGAAATGTGGTTTTT--------------------------------------------------------------------------------------------------------------------------------------------------------------------------------------------------------------------------------------------------------------------------------------------------------------------------------------------------------
