# Supplementary material for: ﻿Discovery of a new tarantula species from the Madrean Sky Islands and the first documented instance of syntopy between two montane endemics (Araneae, Theraphosidae, Aphonopelma): a case of prior mistaken identity
Source: Zookeys. 2024 Aug 16;1210:61–98. doi: 10.3897/zookeys.1210.125318 (PMC11344175; doi:10.3897/zookeys.1210.125318)
Supplement: Supplementary material 8 — Phylogenomics files [file zookeys-1210-061_article-125318__-s008.zip › Suppl8/individual_UCE_loci/sl_realigned_uce_20010294.fas]

>APH_0674
GCACCACATAACACCTTGTGGCATGGAAAGCACAGTGATGTTGGATATTTCTACCCTGCCACATCAGTCATCAGAAGTTACTTTTTGATCCACTTATGTATAATTCTGATTACATTATGAATTCGTTTTGAAAATGCAACAGAAGGATTTAATTTTGTGTACATACATAATAATTTGTTAATTAAAACAGACAAAATGTATTCCTCTAGCCTGGTGAATGTGCAGACAGTCTTCAGAATTACAACAGGTAAAACAACCAGGAGAATTACAGCTTCAAACATTCACATCATAGCTTGTCTTCATATTTGCTGTTTGGTATTATGTACATGACAGGAGCCATCATTAGCCACATGATGATCACCAACTTATTATAGA---GTTGTTGTTTCTTTTTAATGGCACCTTTCAGAGA--TTTTTTTCCTTATAAGCCATTATTACGTATGTCTATCTATCACTTGTGATCTTACACAATGCATTTGATGTGTTTTAAGTTCTTTTATAAACAGTTTTAAACAGGTTTAATTACTGATCACATTCATAACAGAATTAATACTTATGATGTTTCTGTAAAATATCTTATTAATTAAAATAACTTCAGAATTTCTTATCTGTGTTATCTTTTTAGGCATAAGACATGAAGGAACAATGTGTGATACTTGTCGACAACAGCCGATATTCGGAATTCGATGGAAATGTGCAGAATGCACTAATTATGATCTGTGTTCAATTTGTTACCATGGTGATAAACATCACTTACGGCATAGGTTCTTCAGGATCACTACACCTGGTAGTGAAAGGTATGTTACATGATCACCTGGCCCCTCCCCCCCTTAGGTAAAAAGGTAAAAACCTTCCTCATGTAATGTTTGAACAAATGCACCATTTCTGCCATGCATTCTATGGATTAACTGTATTCTCTCAATTGTCTCTTTCTTGT----AAGTATTTTACAAGGGATGCTCCAAAGATTTTGCAACACATTCTGTGCTTTGGTCAGTAATAACGGGAAATATCTGCAGCTTATTCTGTGGTTAATACGAAATGTCCTGTTTCACACTCTGGTATAACAGAACAGTCCATTTCCCAGTGGATGCACAGTTGGCCCTCAAAATGATGTTTCATGTTTTGAACAACAGGCTGATATTGAATTTCTTCTGGTGGACAAGGAATGAGTAATGAACATCTACTAGCAGTTACTTTGCATTCAGAGATGTACTGTTGATAAAAGCCCCATTAGTCAATGGGCTTCATGAACTGTGGGTTTC-TGAAAGGCCAGCTAGAACTCATTGATGCATCTCACTGTAGCCAGCCAACAAAGCAATCACTCTAGTCAATGCTTCAGAGTACCGATAAACTCATCCAAGACAACCCATGCATTGTGACCAGAAAGCTTGCAGCTCAGCTCTCAGTAACCAAGGTAAGTGTGAACA-------------------------------------------------------------------------------------------
>APH_3188
------------------------------------------------------------------------------------------------------------------------------------------------------------------------------------------------------------------------------------------------------------------------------------------------------------------------------------ACATGACAGGAGCCATCATTAGCCACATGATGATCACCAACTTATTATAGAGTTGTTGTTGTTTCTTTTTAATGGCACCTTTCAGAGATTTTTTTTTCCTTATAAGCCATTATTACGTATGTCTATCTATCACTTGTGATCTTACACAATGCATTTGATGTGTTTTAAGTTCTTTTATAAACAGTTTTAAACAGGTTTAATTACTGATCACATTCATAACAGAATTAATACTTATGATGTTTCTGTAAAATATCTTATTAATTAAAATAACTTCAGAATTTCTTATCTGTGTTATCTTTTTAGGCATAAGACATGAAGGAACAATGTGTGATACTTGTCGACAACAGCCGATATTCGGAATTCGATGGAAATGTGCGGAATGCACTAATTATGATCTGTGTTCAATTTGTTATCATGGTGATAAACATCACTTACGGCATAGGTTCTTCAGGATCACTACACCTGGTAGTGAAAGGTATGTTACATGATCACCTGGCCCTCCTCCCCCCTAGGTAAAAAGGTAAAAACCTTCCTCATGTAATGTTTGAACAAATGCACCATTTCTGCCATGCATTCTATGGATTAACTGTATTCTCTCAATTGTCTCTTTCTTGTTTTAACAACTTTAACAAGGGATGCTCCAAAGATTTTGCAACACATTCTGTGCTTTGGTCAGTAATAACGGGAAATATCTGCAGCTTATTCTGTGGTTAATAAGAAATGTCCTGTTTCACACTCTGGTATAACAGAACAGTCCATTTCCCAGTGGATG---------------------------------------------------------------------------------------------------------------------------------------------------------------------------------------------------------------------------------------------------------------------------------------------------------------------------------------------------------------------------------------------------------------------------------------------
>APH_5079
GTACCACGTAACACCTTGTGGCATGGAAAGCACAGTGATGTTGGATATTTCTACCCTGCCACATCAGTCATCAGAAGTTACTTTTTGATCCACTTATGTATAATTCTGATTACATCATGAATTAGTTTTGAAAATGCAGCAGAAGGATTTAATTTTGTGTACATACATAATAATTTGTTAATTAAAATGGACAAAATGTATTCCTCTAGCCTGGTGAATGTGCAGACAGTCTTCAGAATTACGAAAGGTAAAACAACCGGGAGAATTACAGGTTCAAACATTCACATCATGGCTTCTCTTCATATTTACTGTTTGGTATTATGTACATGACAGGAGCCATCATTAGCCACATGATGGTCACCAACTTATTATAGAGTTGTTGTTGTTTCTTTTTAATGGCACCTTTCAGAGA---TTTTTTCCTTATAAGCCATTATTACATGTGTCTATCTATCACTTGTGATCTTACACAATGCATTTGATGTGTTTTAAGTTCTTTTACAAACAGTTTTAAACCGGTTTAATTACTGATCACATACGTAACAGAATTAATACTTATGATGTTTCTGTAAAATATCTTATTAATTAAAATAACTTCAGAATTTCTTATCTGTGTTATCTTTTTAGGCATAAGACATGAAGGAACAATGTGTGATACTTGTCGACAACAGCCGATATTCGGAATTCGATGGAAATGTGCAGAATGCACTAATTATGATCTGTGTTCAATTTGTTATCATGGTGATAAACATCATTTAAGGCATAGGTTCTTCAGGATCACTACACCTGGTAGTGAAAGGTATGTTACATGATCACCTGGCCCCTCCCCCCCTTAGGTAAAAAGGTAAAAACCTTCCTCATGTAATGTTTGAACAAATGCACCATTTCTGCCATGCATTCTATGGATTAACTGTATTCTCTCAATTGTCTCTTTCTTGTTTTAACAACTTTAACAAGGGATGCTCCAAAGATTTTGCAACACATTGTGTGCTTTGGTCAGTAATAATGGAAAATATCTGCAGCTTATTCTGTGGTTAATACGAAATGTCCTGTTTCACACTCTGGTATAACAGAACAGTCCATTTCCCAGTGGATGCACAGTTGGCCCTCAAAATGATGTTTCATGTTTTGAACAACAGG-------------------------------------------------------------------------------------------------------------------------------------------------------------------------------------------------------------------------------------------------------------------------------------------------------------------------------------------------------------------------------------------------
>APH_5001
----------------------------------------------------------------------TCAGAAGTTACTTTTTGATCCACTTATGTATAATTCTGATTACATCATGAATTAGTTTTGAAAATGCAGCAGAAGGATTTAATTTTGTGTACATACATAATAATTTGTTAATTAAAATGGACAAAATGTATTCCTCTAGCCTGGTGAATGTGCAGACAGTCTTCAGAATTACGAAAGGTAAAACAACCGGGAGAATTACAGCTTCAAACATTCACATCATGGCTTCTCTTCATATTTACTGTTTGGTATTATGTATGTGACAGGAGCCATCATTAGCCACATGATGATCACCAACTTATTATAGAGTTGTTGTTGTTTCTTTTTAATGGCACCTTTCAGAGATTTTTTTTTCCTTATAAGCCATTATTACATATGTCTATCTATCACTTGTGATCTTACACAATGCATTTGATGTGTTTTAAGTTCTTTTATAAACAGTTTTAAACAGGTTTAATTACTGATCACATTCATAACAGAATTAATACTTATGATGTTTCTGTAAAATATCTTATTAATTAAAATAACTTCAGAATTTCTTATCTGTGTTATCTTTTTAGGCATAAGACATGAAGGAACAATGTGTGATACTTGTCGACAACAGCCGATATTTGGAATTCGATGGAAATGTGCAGAATGCACTAATTATGATCTGTGTTCAATTTGTTATCATGGTGATAAACATCATTTAAGGCATAGGTTCTTCAGGATCACTACACCTGGTAGTGAAAGGTAAGTTACATGATCACCTGGCCCCTCCCCCCCTTAGGTAAAAAGGTAAAAACCTTCCTCATGTAATGTTTGAACAAATGCAC----------------------------------------------------------------------------------------------------------------------------------------------------------------------------------------------------------------------------------TCAAAATGATGTTTCATGTTTTGAACAACAGGCTGATATTGAATTTCTTCTGGTGGACAAGGAATTGGTAATGAACATCTACTGGCAATTACTTTGCATTCAGAGATGTACTGTTGATAAAAGCCCCATTAGTCAATGGGCTTCATGAACTGTGGGTTTCATGAAAGGCCAGCTAGAACTCATTGATGCACCTCACTGTAGCCAGCCAACAAAGCAATCACTCTAGTCAATGCTTCAGAGTACCGATAAACTCATCCAAGACAACCCATGCATTGTGACCAGAAAGCTTGCAGCTCAGCTCTCAGTAACCCAGGTAAGTGTGAACAACATTAGTGATGCTTAGGATATTCAGAACTCAAACTATGTGCAGTAACACATAAAAAGTATTGGGTATATGCAAAGTAAGTTCCGTGCGAC
>APH_4024
GTACCACATAACACCTTGTGGCATGGAAAGCACAGTGATGTTGGATATTTCTACCCTGCCACATCAGTCATCAGAAGTTACTTTTTGATCCACTTATGTATAATTCTGATTACATCATGAATTAGTTTTGAAAATGCAGCAGAAGGATTTAATTTTGTGTACATACATAATAATTTGTTAATTAAAATGGACAAAATGTATTCCTCTAGCCTGGTGAATGTGCAGACAGTCTTCAGAATTACGAAAGGTAAAACAACCGGGAGAATTACAGCTTCAAACATTCACATCATGGCTTCTCTTCATATTTACTGTTTGGTATTATGTATGTGACAGGAGCCATCATTAGCCACATGATGATCACCAACTTATTATAGAGTTGTTGTTGTTTCTTTTTAATGGCACCTTTCAGAGATTTTTTTTTCCTTATAAGCCATTATTACATATGTCTATCTATCACTTGTGATCTTACACAATGCATTTGATGTGTTTTAAGTTCTTTTATAAACAGTTTTAAACAGGTTTAATTACTGATCACATTCATAACAGAATTAATACTTATGATGTTTCTGTAAAATATCTTATTAATTAAAATAACTTCAGAATTTCTTATCTGTGTTATCTTTTTAGGCATAAGACATGAAGGAACAATGTGTGATACTTGTCGACAACAGCCGATATTTGGAATTCGATGGAAATGTGCAGAATGCACTAATTATGATCTGTGTTCAATTTGTTATCATGGTGATAAACATCATTTAAGGCATAGGTTCTTCAGGATCACTACACCTGGTAGTGAAAGGTAAGTTACATGATCACCTGGCCCCTCCCCCCCTTAGGTAAAAAGGTAAAAACCTTCCTCATGTAATGTTTGAACAAATGCAC----------------------------------------------------------------------------------------------------------------------------------------------------------------------------------------------------------------------------------TCAAAATGATGTTTCATGTTTTGAACAACAGGCTGATATTGAATTTCTTCTGGTGGACAAGGAATTGGTAATGAACATCTACTGGCAATTACTTTGCATTCAGAGATGTACTGTTGATAAAAGCCCCATTAGTCAATGGGCTTCATGAACTGTGGGTTTCATGAAAGGCCAGCTAGAACTCATTGATGCACCTCACTGTAGCCAGCCAACAAAGCAATCACTCTAGTCAATGCTTCAGAGTACCGATAAACTCATCCAAGACAACCCATGCATTGTGACCAGAAAGCTTGCAGCTCAGCTCTCAGTAACCCAGGTAAGTGTGAACAACATTAGTGATGCTTAGGATATTCAGAACTCAAACTATGTGCAGTAACACATAAAAAGTATTGGGTATATGCAAAGTAAGTTCCGTGCGAC
>APH_4005
GTACCACATAACACCTTGTGGCATGGAAAGCACAGTGATGTTGGATATTTCTACCCTGCCACATCAGTCATCAGAAGTTACTTTTTGATCCACTTATGTATAATTCTGATTACATCATGAATTAGTTTTGAAAATGCAGCAGAAGGATTTAATTTTGTGTACATACATAATAATTTGTTAATTAAAATGGACAAAATGTATTCCTCTAGCCTGGTGAATGTGCAGACAGTCTTCAGAATTACGAAAGGTAAAACAACCGGGAGAATTACAGCTTCAAACATTCACATCATGGCTTCTCTTCATATTTACTGTTTGGTATTATGTATGTGACAGGAGCCATCATTAGCCACATGATGATCACCAACTTATTATAGAGTTGTTGTTGTTTCTTTTTAATGGCACCTTTCAGAGATTTTTTTTTCCTTATAAGCCATTATTACATATGTCTATCTATCACTTGTGATCTTACACAATGCATTTGATGTGTTTTAAGTTCTTTTATAAACAGTTTTAAACAGGTTTAATTACTGATCACATTCATAACAGAATTAATACTTATGATGTTTCTGTAAAATATCTTATTAATTAAAATAACTTCAGAATTTCTTATCTGTGTTATCTTTTTAGGCATAAGACATGAAGGAACAATGTGTGATACTTGTCGACAACAGCCGATATTTGGAATTCGATGGAAATGTGCAGAATGCACTAATTATGATCTGTGTTCAATTTGTTATCATGGTGATAAACATCATTTAAGGCATAGGTTCTTCAGGATCACTACACCTGGTAGTGAAAGGTAAGTTACATGATCACCTGGCCCCTCCCCCCCTTAGGTAAAAAGGTAAAAACCTTCCTCATGTAATGTTTGAACAAATGCAC----------------------------------------------------------------------------------------------------------------------------------------------------------------------------------------------------------------------------------TCAAAATGATGTTTCATGTTTTGAACAACAGGCTGATATTGAATTTCTTCTGGTGGACAAGGAATTGGTAATGAACATCTACTGGCAATTACTTTGCATTCAGAGATGTACTGTTGATAAAAGCCCCATTAGTCAATGGGCTTCATGAACTGTGGGTTTCATGAAAGGCCAGCTAGAACTCATTGATGCACCTCACTGTAGCCAGCCAACAAAGCAATCACTCTAGTCAATGCTTCAGAGTACCGATAAACTCATCCAAGACAACCCATGCATTGTGACCAGAAAGCTTGCAGCTCAGCTCTCAGTAACCCAGGTAAGTGTGAACAACATTAGTGATGCTTAGGATATTCAGAACTCAAACTATGTGCAGTAACACATAAAAAGTATTGGGTATATGCAAAGTAAGTTCCGTGCGAC
>APH_4029
------------------------------------------------------------------GTCATCAGAAGTTACTTTTTGATCCACTTATGTATAATTCTGATTACATCATGAATTAGTTTTGAAAATGCAGCAGAAGGATTTAATTTTGTGTACATACATAATAATTTGTTAATTAAAATGGACAAAATGTATTCCTCTAGCCTGGTGAATGTGCAGACAGTCTTCAGAATTACGAAAGGTAAAACAACCGGGAGAATTACAGCTTCAAACATTCACATCATGGCTTCTCTTCATATTTACTGTTTGGTATTATGTATGTGACAGGAGCCATCATTAGCCACATGATGATCACCAACTTATTATAGAGTTGTTGTTGTTTCTTTTTAATGGCACCTTTCAGAGATTTTTTTTTCCTTATAAGCCATTATTACATATGTCTATCTATCACTTGTGATCTTACACAATGCATTTGATGTGTTTTAAGTTCTTTTATAAACAGTTTTAAACAGGTTTAATTACTGATCACATTCATAACAGAATTAATACTTATGATGTTTCTGTAAAATATCTTATTAATTAAAATAACTTCAGAATTTCTTATCTGTGTTATCTTTTTAGGCATAAGACATGAAGGAACAATGTGTGATACTTGTCGACAACAGCCGATATTTGGAATTCGATGGAAATGTGCAGAATGCACTAATTATGATCTGTGTTCAATTTGTTATCATGGTGATAAACATCATTTAAGGCATAGGTTCTTCAGGATCACTACACCTGGTAGTGAAAGGTAAGTTACATGATCACCTGGCCCCTCCCCCCCTTAGGTAAAAAGGTAAAAACCTTCCTCATGTAATGTTTGAACAAATGCAC----------------------------------------------------------------------------------------------------------------------------------------------------------------------------------------------------------------------------------TCAAAATGATGTTTCATGTTTTGAACAACAGGCTGATATTGAATTTCTTCTGGTGGACAAGGAATTGGTAATGAACATCTACTGGCAATTACTTTGCATTCAGAGATGTACTGTTGATAAAAGCCCCATTAGTCAATGGGCTTCATGAACTGTGGGTTTCATGAAAGGCCAGCTAGAACTCATTGATGCACCTCACTGTAGCCAGCCAACAAAGCAATCACTCTAGTCAATGCTTCAGAGTACCGATAAACTCATCCAAGACAACCCATGCATTGTGACCAGAAAGCTTGCAGCTCAGCTCTCAGTAACCCAGGTAAGTGTGAACAACATTAGTGATGCTTAGGATATTCAGAACTCAAACTATGTGCAGTAACACATAAAAAGTATTGGGTATATGCAAAGTAAGTTCCGTGCGAC
>APH_3177
GTACCACGTAACACCTTGTGGCATGGAAAGCACAGTGATGTTGGATATTTCTACCCTGCCACATCAGTCATCAGAAGTTACTTTTTGATCCACTTATGTATAATTCTGATTACATCATGAATTAGTTTTGAAAATGCAGCAGAAGGATTTAATTTTGTGTACATACATAATAATTTGTTAATTAAAATGGACAAAATGTATTCCTCTAGCCTGGTGAATGTGCAGACAGTCTTCAGAATTACGACAGGTAAAACAACCGGGAGAATTACAGCTTCAAACATTCACATCATGGCTTCTCTTCATATTTACTGTTTGGTATTATGTACGTGACAGGAGCCATCATTAGCCACATGATGATCACCAACTTATTATAGAGTTGTTGTTGTTTCTTTTTAATGGCACCTTTCAGAGATTTTTTTTTCCTTATAAGCCATTATTACATATGTCTATCTATCACTTGTGATCTTACACAATGCATTTGATGTGTTTTAAGTTTTTTTATAAACAGTTTTAAACAGGTTTAATTACTGATCACATTCATAACAGAATTAATACTTATGATGTTTCTGTAAAATATCTTATTAATTAAAATAACTTCAGAATTTCTTATCTATGTTATCTTTTTAGGCATAAGACATGAAGGAACAATGTGTGATACTTGTCGACAACAGCCGATATTCGGAATTCGATGGAAATGTGCAGAATGCACTAATTATGATCTGTGTTCAATTTGTTATCATGGTGATAAACATCATTTAAGGCATAGGTTCTTCAGGATCACTACACCTGGTAGTGAAAGGTAAGTTACATGATCACCTGGCCCCTCCCCCCCTTAGGTAAAAAGGTAAAAACCTTCCTCATGTAATGTTTGAACAAATGCAC----------------------------------------------------------------------------------------------------------------------------------------------------------------------------------------------------------------------------------TCAAAATGATGTTTCATGTTTTGAACAACAGGCTGATATTGAATTTCTTCTGGTGGACAAGGAATTGGTAATGAACATCTACTGGCAATTACTTTGCATTCAGAGATGTACTGTTGATAAAAGCCCCATTAGTCAATGGGCTTCATGAACTGTGGGTTTCATGAAAGGCCAGCTAGAACTCATTGATGCACCTCACTGTAGCCAGCCAACAAAGCAATCACTCTAGTCAATGCTTCAGAGTACCGATAAACTCATCCAAGACAACCCATGCATTGTGACCAGAAAGCTTGCAGCTCAGCTCTCAGTAACCAAGGTAAGTGTGAACAACATTAGTGATGCTTAGGATATTCAGAACTCAAACTATGTGCAGTAACACATAAAAAGTATTGGGTATATGCAAAGTAAGTTCCGTGCGAC
>APH_0622
--------------------------------------TGTTGGATATTTCTACCCTGCCACATCAGTCATCAGAAGTTACTTTTTGATCCACTTATGTATAATTCTGATTACATCATGAATTAGTTTTGAAAATGCAGCAGAAGGATTTAATTTTGTTTACATACATAATAATTTGTTAATTAAAATGGACAAAATGTATTCCTCTAGCCTGGTGAATGTGCAGACAGTCTTCAGAATTACGAAAGGTAAAACAACCGGGATAATTACAGCTTCAAACATTCACATCATGGCTTCTCTTCATATTTACTGTTTGGTATTATGTACGTGACAGGAGCCATCATTAGCCACATGATGATCACCAACTTATTATAGAGTTGTTGTTGTTTCTTTTTAATGGCACCTTTCAGAGATTTTTTTTTCCTTATAAGCCATTATTACATATGTCTATCTATCACTTGTGATCTTACACAATGCATTTGATGTGTTTTAAGTTCTTTTATAAACAGTTTTAAACAGGTTTAATTACTGATCACATTCATAACAGAATTAATACTTATGATGTTTCTGTAAAATATCTTATTAATTAAAATAACTTCAGAATTTCTTATCTGTGTTATCTTTTTAGGCATAAGACATGAAGGAACAATGTGTGATACTTGTCGACAACAGCCGATATTCGGAATTCGATGGAAATGTGCAGAATGCACTAATTATGATCTGTGTTCAATTTGTTATCATGGTGATAAACATCATTTAAGGCATAGGTTCTTCAGGATCACTACACCTGGTAGTGAAAGGTAAGTTACATGATCACCTGGCCCCTCCCCCCCTTAGGTAAAAAGGTAAAAACCTTCCTCATGTAATGTTTGAACAAATGCAC----------------------------------------------------------------------------------------------------------------------------------------------------------------------------------------------------------------------------------TCAAAATGATGTTTCATGTTTTGAACAACAGGCTGATATTGAATTTCTTCTGGTGGACAAGGAATTGGTAATGAACATCTACTGGCAATTACTTTGCATTCAGAGATGTACTGTTGATAAAAGCCCCATTAGTCAATGGGCTTCATGAACTGTGGGTTTCATGAAAGGCCAGCTAGAACTCATTGATGCACCTCACTGTAGCCAGCCAACAAAGCAATCACTCTAGTCAATGCTTCAGAGTACCGATAAACTCATCCAAGACAACCCATGCATTGTGACCAGAAAGCTTGCAGCTCAGCTCTCAGTAACCAAGGTAAGTGTGAACAACATTAGTGATGCTTAGGATATTCAGAACTCAAACTATGTGCAGTAACACATAAAAAGTTTTGGGTATATGCAAAGTAAGTTCCGTGCGAC
>APH_4021
GTACCACATAACACCTTGTGGCATGGAAAGCACAGTGATGTTGGATATTTCTACCCTGCCACATCAGTCATCAGAAGTTACTTTTTGATCCACTTATGTATAATTCTGATTACATCATGAATTAGTTTTGAAAATGCAGCAGAAGGATTTAATTTTGTGTACATACATAATAATTTGTTAATTAAAATGGACAAAATGTATTCCTCTAGCCTGGTGAATGTGCAGACAGTCTTCAGAATTACGAAAGGTAAAACAACCGGGAGAATTACAGCTTCAAACATTCACATCATGGCTTCTCTTCATATTTACTGTTTGGTATTATGTACGTGACAGGAGCCATCATTAGCCACATGATGATCACCAACTTATTATAGAGTTGTTGTTGTTTCTTTTTAATGGCACCTTTCAGAGATTTTTTTTTCCTTATAAGCCATTATTACATATGTCTATCTATCACTTGTGATCTTACACAATGCATTTGATGTGTTTTAAGTTTTTTTATAAACAGTTTTAAACAGGTTTAATTACTGATCACATTCATAACAGAATTAATACTTATGATGTTTCTGTAAAATATCTTATTAATTAAAATAACTTCAGAATTTCTTATCTGTGTTATCTTTTTAGGCATAAGACATGAAGGAACAATGTGTGATACTTGTCGACAACAGCCGATATTCGGAATTCGATGGAAATGTGCAGAATGCACTAATTATGATCTGTGTTCAATTTGTTATCATGGTGATAAACATCATTTAAGGCATAGGTTCTTCAGGATCACTACACCTGGTAGTGAAAGGTAAGTTACATGATCACCTGGCCCCTCCCCCCCTTAGGTAAAAAGGTAAAAACCTTCCTCATGTAATGTTTGAACAAATGCAC----------------------------------------------------------------------------------------------------------------------------------------------------------------------------------------------------------------------------------TCAAAATGATGTTTCATGTTTTGAACAACAGGCTGATATTGAATTTCTTCTGGTGGACAAGGAATTGGTAATGAACATCTACTGGCAATTACTTTGCATTCAGAGATGTACTGTTGATAAAAGCCCCATTAGTCAATGGGCTTCATGAACTGTGGGTTTCATGAAAGGCCAGCTAGAACTCATTGATGCACCTCACTGTAGCCAGCCAACAAAGCAATCACTCTAGTCAATGCTTCAGAGTACCGATAAACTCATCCAAGACAACCCATGCATTGTGACCAGAAAGCTTGCAGCTCAGCTCTCAGTAACCAAGGTAAGTGTGAACAACATTAGTGATGCTTAGGATATTCAGAACTCAAACTATGTGCAGTAACACATAAAAAGTATTGGGTATATGCAAAGTAAGTTCCGTGCGAC
>APH_1535
GTACCACATAACACCTTGTGGCATGGAAAGCACAGTGACGTTGGATATTTCTACCCTGCCACATCAGTCATCAGAAGTTACTTTTTGATCCACTTATGTATAATTCTGATTACATCATGAATTAGTTTTGAAAATGCAGCAGAAGGATTTAATTTTGTGTACATACATAATAATTTGTTAATTAAAATGGACAAAATGTATTCCTCTAGCCTGGTGAATGTGCAGACAGTCTTCAGAATTACGAAAGGTAAAACAACCGGGAGAATTACAGCTTCAAACATTCACATCATGGCTTCTCTTCATATTTACTGTTTGGTATTATGTACGTGACAGGAGCCATCATTAGCCACATGATGATCACCAACTTATTATAGAGTTGTTGTTGTTTCTTTTTAATGGCACCTTTCAGAGATTTTTTTTTCCTTATAAGCCATTATTACATATGTCTATCTATCACTTGTGATCTTACACAATGCATTTGATGTGTTTTAAGTTCTTTTATAAACAGTTTTAAACAGGTTTAATTACTGATCACATTCATAACAGAATTAATACTTATGATGTTTCTGTAAAATATCTTATTAATTAAAATAACTTCAGAATTTCTTATCTGTGTTATCTTTTTAGGCATAAGACATGAAGGAACAATGTGTGATACTTGTCGACAACAGCCGATATTCGGAATTCGATGGAAATGTGCAGAATGCACTAATTATGATCTGTGTTCAATTTGTTATCATGGTGATAAACATCATTTAAGGCATAGGTTCTTCAGGATCACTACACCTGGTAGTGAAAGGTAAGTTACATGATCACCTGGCCCCTCCCCCCCTTAGGTAAAAAGGTAAAAACCTTCCTCATGTAATGTTTGAACAAATGCAC----------------------------------------------------------------------------------------------------------------------------------------------------------------------------------------------------------------------------------TCAAAATGATGTTTCATGTTTTGAACAACAGGCTGATATTGAATTTCTTCTGGTGGACAAGGAATTGGTAATGAACATCTACTGGCAATTACTTTGCATTCAGAGATGTACTGTTGATAAAAGCCCCATTAGTCAATGGGCTTCATGAACTGTGGGTTTCATGAAAGGCCAGCTAGAACTCATTGATGCACCTCACTGTAGCCAGCCAACAAAGCAATCACTCTAGTCAATGCTTCAGAGTACCGATAAACTCATCCAAGACAACCCATGCATTGTGACCAGAAAGCTTGCAGCTCAGCTCTCAGTAACCAAGGTAAGTGTGAACAACATTAGTGATGCTTAGGATATTCAGAACTCAAACTATGTGCAGTAACACATAAAAAGTATTGGGTATATGCAAAGTAAGTTCCGTGCGAC
>APH_1438
-----------------------------------------------------------------------------------------------------------------------------------------------------------------------------------------------------------------------------------------------------------------------------------------------------------------------------------------------------------------------------------------------------------------------------------------------------------------------------------------------------------------------------------------------------------------------------------------------------------------------------------TGTGTTATCTTTTTAGGCATAAGACATGAAGGAACAATGTGTGATACTTGTCGACAACAGCCGATATTCGGAATTCGATGGAAATGTGCAGAATGCACTAATTATGATCTGTGTTCAATTTGTTATCATGGTGATAAACATCATTTAAGGCATAGGTTCTTCAGGATCACTACACCTGGTAGTGAAAGGTAAGTTACATGATCACCTGGCCCCTCCCCCCCTTAGGTAAAAAGGTAAAAACCTTCCTCATGTAATGTTTGAACAAATGCAC----------------------------------------------------------------------------------------------------------------------------------------------------------------------------------------------------------------------------------TCAAAATGATGTTTCATGTTTTGAACAACAGGCTGATATTGAATTTCTTCTGGTGGACAAGGAATTGGTAATGAACATC--------------------------------------------------------------------------------------------------------------------------------------------------------------------------------------------------------------------------------------------------------------------------------------------------------------------------------------------------
>APH_0772
GTACCACGTAACACCTTGTGGCATGGAAAGCACAGTGATGTTGGATATTTCTACCCTGCCACATCAGTCATCAGAAGTTACTTTTTGATCCACTTATGTATAATTCTGATTACATTATGAATTAGTTTTGAAAATGCAGCAGAAGGATTTAATTTTGTGTGCATACATAATAATTTGTTAATTAAAACAGACAAAATGTATTCCTCTAGCCTGGTGAATGTGCAGACAGTCTTCAGAATTACAACAGGTAAAACAACCGGGAGAATTACAGGTTCAAACATTCACATCATGGCTTCTCTTCATATTTACTGTTTGGTATTATGTACATGACAGGAGCCATCATTAGCCACATGATGATCACCAACTTATTATAGAGTTGTTGTTGTTTCTTTTTAATGGCACCTTTCAGAGA---TTTTTTCCTTATAAGCCATTATTACATGTGTCTATCTATCACTTGTGATCTTACACAATGCATTTGATGTGTTTTAAGTTCTTTTACAAACAGTTTTAAACCGGTTTAATTACTGATCACATACGTAACAGAATTAATACTTATGATGTTTCTGTAAAATATCTTATTAATTAAAATAACTTCAGAATTTCTTATCTGTGTTATCTTTTTAGGCATAAGACATGAAGGAACAATGTGTGATACTTGTCGACAACAGCCGATATTCGGAATTCGATGGAAATGTGCAGAATGCACTAATTATGATCTGTGTTCAATTTGTTATCATGGTGATAAACATCACTTAAGGCATAGGTTCTTCAGGATCACTACACCTGGTAGTGAAAGGTATGTTACATGATCACCTGGCCCCTCCCCCCCTTAGGTAAAAAGGTAAAAACCTTCCTCATGTAATGTTTGAACAAATGCACCATTTCTGCCATGCATTCTATGGATTAACTGTATTCTCTCAATTGTCTCTTTCTTGTTTTAACAACTTTAACAAGGGATGCTCCAAAGATTTTGCAACACATTGTGTGCTTTGGTCAGTAATAATGGAAAATATCTGCAGCTTATTCTGTGGTTAATACGAAATGTCCTGTTTCACACTCTGGTATAACAGAACAGTCCATTTCCCAGTGGATGCACAGTTGGCCCTCAAAATGATGTTTCATGTTTTGAACAACAGGCTGATATTGAATTTCTTCTGGTGGACAAGGAATCGGTAATGAACATCTACTGGCAATTACTTTGCGTTCAGAGATGTACTGTTGATAAAAGCCCCATTAGTCAATGGGCTTCATGAACTGTGGGTTTCATGAAAGGCCAGCTAGAACTCATTGATGCACCTCACTGTAGCCAGCCAACAAAGCAATCACTCTAGTCAATGCTTCAGAGTACCGATAAACTCATCCAAGACAACCCATGCATTGTGACCAGAAAGCTTGCAACTCAGCTCTCAGTAACCAAGGTAAGTGTGAACAACATTAGTGATGCTTAGGATATTCAGAACTCAAACTATGTGCAATAATACATAAAAAGTATTACGCATTAAAAAAGTAATATGCCTGAAAC
>APH_0717
GTACCACGAAACACCTAGTGGCATAGAAAGCACAGTGATGTTGGATATTTCTACCCTGCCACATCAGTCATCAGAAGTTACTTTTTGATCCACTTATGTATAATTCTGATTACATTATGAATTAGTTTTGAAAATGCAGCAGAAGGATTTAATTTTGTGTGCATACATAATAATTTGTTAATTAAAACAGACAAAATGTATTCCTCTAGCCTGGTGAATGTGCAGACAGTCTTTAGAATTACAGCAGGTAAAACAACCGGGAGAATTACAGGTTCAAACATTCACATCATGGCTTCTCTTCATATTTACTGTTTGGTATTATGTACATGACAGGAGCCATCATTAGCCACATGATGATCACCAACTTATTATAGAGTTGTTGTTGTTTCTTTTTAATGGCACCTTTCAGAGATTTTTTTTTCCTTATAAGCCATTATTACATATGTCTATCTATCACTTGTGATCTTACACAATGCATTTGATGTGTTTTAAGTTCTTTTACAAACAGTTTTAAACCGGTTTAATTACTGATCACATACGTAACAGAATTAATACTTATGATGTTTCTGTAAAATATCTTATTAATTAAAATAACTTCAGAATTTCTTATCTGTGTTATCTTTTTAGGCATAAGACATGAAGGAACAATGTGTGATACTTGTCGACAACAGCCGATATTCGGAATTCGATGGAAATGTGCAGAATGCACTAATTATGATCTGTGTTCAATTTGTTATCATGGTGATAAACATCACTTAAGGCATAGGTTCTTCAGGATCACTACACCTGGTAGTGAAAGGTATGTTACATGATCACCTGGCCCCTCCCCCCCTTAGGTAAAAAGGTAAAAACCTTCCTCATGTAATGTTTGAACAAATGCACCATTTCTGCCATGCATTCTATGGATTAACTGTATTCTCTCAATTGTCTCTTTCTTGTTTTAAGAACTTTAACAAGGGATGCTCCAAAGATTTTGCAACACATTGTGTGCTTTGGTCAGTAATAATGGGAAATATCTGCAGCTTATTCTGTGGTTAATACGAAATGTCCTGTTTCACACTCTGGTATAACACAACAGTCAATTTCCCAGTGGATGCACAGTTGGCCCTCAAAATGATGTTTCATGTTTTGAACAACAGGCTGATATTGAATTTCTTCTGGTGGACAAGGAATCGGTAATGAACATCTACTGGCAATTACTTTGCGTTCAGAGATGTACTGTTGATAAAAGCCCCATTAGTCAATGGGCTTCATGAACTGTGGGTTTCATGAAAGGCCAGCTAGAACTCATTGATGCACCTCACTGTAGCCAGCTAACAAAGCAATCACTCTAGTCAATGCTTCAGAGTACCGATAAACTCATCCAAGACAACCCATGCATTGTGACCAGAAAGCTTGCAGCTCAGCTCTCAGTAACCAAGG-------------------------------------------------------------------------------------------------------
>APH_1602
--------------------------------------------------------------------------------CTTTTTGATCCACTTATGTATAATTCTGATTACATTATGAAT-----------ATGCAGCAGAAGGATTTAATTTTGTGTGCATACATAATAATTTGTTAATTAAAACAGACAAAATGTATTCCTCTAGCCTGGTGAATGTGCAGACAGTCTTCAGAATTACAGCAGGTAAAACAACCGGGAGAATTACAGGTTCAAACATTCACATCATGGCTTCTCTTCATATTTACTGTTTGGTATTATGTACATGACAGGAGCCATCATTAGCCACATGATGATCACCAACTTATTATAGAGTTGTTGTTGTTTCTTTTTAATGGCACCTTTCAGAGATTTTTTTTTCCTTATAAGCCATTATTACATATGTCTATCTATCACTTGTGATCTTACACAATGCATTTGATGTGTTTTAAGTTCTTTTACAAACAGTTTTAAACCGGTTTAATTACTGATCACATACGTAACAGAATTAATACTTATGATGTTTCTGTAAAATATCTTATTAATTAAAATAACTTCAGAATTTCTTATCTGTGTTATCTTTTTAGGCATAAGACATGAAGGAACAATGTGTGATACTTGTCGACAACAGCCGATATTCGGAATTCGATGGAAATGTGCAGAATGCACTAATTATGATCTGTGTTCAATTTGTTATCATGGTGATAAACATCACTTAAGGCATAGGTTCTTCAGGATCACTACACCTGGTAGTGAAAGGTATGTTACATGATCACCTGGCCCCTCCCCCCCTTAGGTAAAAAGGTAAAAACCTTCCTCATGTAATGTTTGAACAAATGCACCATTTCTGCCATGCATTCTATGGATTAACTGTATTCTCTCAATTGTCTCTTTCTTGTTTTAAGAACTTTAACAAGGGATGCTCCAAAGATTTTGCAACACATTGTGTGCTTTGGTCAGTAATAATGGGAAATATCTGCAGCTTATTCTGTGGTTAATACGAAATGTCCTGTTTCACACTCTGGTATAACACAACAGTCAATTTCCCAGTGGATGCACAGTTGGCCCTCAAAATGATGTTTCATGTTTTGAACAACAGGCTGATATTGAATTTCTTCTGGT---------------------------------------------------------------------------------------------------------------------------------------------------------------------------------------------------------------------------------------------------------------------------------------------------------------------------------------------------------------------------
>APH_0136
GTACCACATAACACCTTGTGGCATGGAAAGCACAGTGATGTTGGATATTTCTACCCTGCCACATCAGTCATCAGAAGTTACTTTTTGATCCACTTATGTATAATTCTGATTACATCATGAATTAGTTTTGAAAATGCAACAGAAGGATTTAATTTTGTGTACATACATAATAATTTGTTAATTAAAACAGAAAAAATGTATTCCTCTAGCCTGGTGAATGTGGAGACAGTCTTCATAATTACAACAGGTAAAACAACCGGGAGAATTACAGCTTCAAACATTCACATCGTGGCTTCTCTTCATATTTACTGTTTGGTATTACGTACATGACAGGAGCCATCATTAGCCACATGATGATCACCAACTTATTATAGAGTTGTTGTTGTTTCTTTTTAATGGCACCTTTCAGAGATTTTTTTTACCTTATAAGCCATTATTACATATGTCTATCTATCACTTGTGATCTTACACAATGCATTTGATGTGTTTTAAGTTCTTTTATAAACAGTTTTAAACAGGTTTAATTACTGATCACATTCATAACAGAATTAATACTTATGATGTTTCTGTAAAATATCTTATTAATTAAAATAACTTCAGAATTTCTTATCTGTGTTATCTTTTTAGGCATAAGACATGAAGGAACAATGTGTGATACTTGTCGACAACAGCCGATATTCGGAATTCGATGGAAATGTGCAGAATGCACTAATTATGATCTGTGTTCAATTTGTTATCATGGTGATAAACATCACTTAAGGCATAGGTTCTTCAGGATCACTACACCTGGTAGTGAAAGGTATGTTACATGATCACCTGGCCCCTCCCCCCCTTAGGTAAAAAGGTAAAAACCTTCCTCATGTAATGTTTGAACAAATGCACCATTTCTGCCATGCATTCTATGGATTAACTGTATTCTCTCAATTGTCTCTTTCTTGTTTTAACAACTTTAACAAGGGATGCTCCAAAGATTTTGCAACACATTGTGTGCTTTGGTCAGTAATAACGGGAAATATCTGCAGCTTATTCTGTGGTTAATACGAAATGTCCTGTTTCACACTCTGGTATAACAGAACAGTCCATTTCCCAGTGGATGCACAGTTGGCCCTCAAAATGATGTTTCATGTTTTGAACAACAGGCTGATATTGAATTTCTTCTGGTGGACAAGGAATCGGTAATGAACATCTACTGGCAATTACTTTGCGTTCAGAGATGTACTGTTGATAAAAGCCCCATTAGTCAATGGGCTTCATGAACTGTGGGTTTC-TGAAAGGCCAGCTAGAACTCATTGATGCACCTCACTGTAGCCGGCCAACAAAGCAATCACTCTAGTCAATGCTTCAGAGTACCGATAAACTCATCCAAGACAACCCATGCATTGTGACCAGAAAGCTTGCAGCTCAGCTCTCAGTAACCAACGTAAGTGTGAACAACATTAGTGATGCTTAGGATATTCAGAACTCAAACTATGTGAAGTAACACATAAAAAGTATTGGGTATATGCAAAGTAAGTTCCGTGCGAC
>APH_0880
GTACCACGTAACACCTTGTGGCATGGAAAGCACAGTGATGTTGGATATTTCTACCCTGCCACATCAGTCATCAGAAGTTACTTTTTGATCCACTTATGTATAATTCTGATTACATTATGAAT-----------ATGCAGCAGAAGGATTTAATTTTGTGTGCATACATAATAATTTGTTAATTAAAACAGACAAAATGTATTCCTCTAGCCTGGTGAATGTGCAGACAGTCTTCAGAATTACAGCAGGTAAAACAACCGGGAGAATTACAGGTTCAAACATTCACATCATGGCTTCTCTTCATATTTACTGTTTGGTATTATGTACATGACAGGAGCCATCATTAGCCACATGATGATCACCAACTTATTATAGAGTTGTTGTTGTTTCTTTTTAATGGCACCTTTCAGAGATTTTTTTTTCCTTATAAGCCATTATTACATATGTCTATCTTTCACTTGTGATCTTACACAATGCATTTGATGTGTTTTAAGTTCTTTTATAAACAGTTTTAAACAGGTTTAATTACTGATCACATTCATAACAGAATTAATACTTATGATGTTTCTGTAAAATATCTTATTAATTAAAATAACTTCAGAATTTCTTATCTGTGTTATCTTTTTAGGCATAAGACATGAAGGAACAATGTGTGATACTTGTCGACAACAGCCGATATTCGGAATTCGATGGAAATGTGCAGAATGCACTAATTATGATCTGTGTTCAATTTGTTATCATGGTGATAAACATCACTTAAGGCATAGGTTCTTCAGGATCACTACACCTGGTAGTGAAAGGTATGTTACATGATCACCTGGCCCCTCCCCCCCTTAGGTAAAAAGGTAAAAACCTTCCTCATGTAATGTTTGAACAAATGCACCATTTCTGCCATGCATTCTATGGATTAACTGTATTCTCTCAATTGTCTCTTTCTTGTTTTAACAACTTTAACAAGGGATGCTCCAAAGATTTTGCAACACATTGTGTGCTTTGGTCAGTAATAACGGGAAATATCTGCAGCTTATTCTGTGGTTAATACGAAATGTCCTGTTTCACGCTCTGGTATAACAGAACAGTCCATTTCCCAGTGGATGCACAGTTGGCCCTCAAAATGATGTTTCATGTTTTGAACAACAGGCTGATATTGAATTTCTTCTGGTGGACAAGGAATCGGTAATGAACATCTACTGGCAATTACTTTGCGTTCAGAGATGTACTGTTGATAAAAGCCCCATTAGTCAATGGGCTTCATGAACTGTGGGTTTCATGAAAGGCCAGCTAGAACTCATTGATGCACCTCACTGTAGCCAGCCAACAAAGCAATCACTCTAGTCAATGCTTCAGAGTACCGATAAACTCATCCAAGACAACCCATGCATTGTGACCAGAAAGCTTGCAGCTCAGCTCTCAGTAACCAAGGTAAGTGTGAACAACATTAGTGATGCTTAGGATATTCAGAACTCAAACTATGTGCAGTAACACATAAAAAGTATTGGGTATATGCAAAGTAAGTTCCGTGCGAC
>APH_0185
GTACCACATAACACCTTGTGGCATGGAAAGCACAGTGATGTTGGATATTTCTACCCTGCCACATCAGTCATCAGAAGTTACTTTTTGATCCACTTATGTATAATTCTGATTACATCATGAATTAGTTTTGAAAATGCAACAGAAGGATTTAATTTTGTGTACATACATAATAATTTGTTAATTAAAACAGACAAAATGTATTCCTCTAGCCTGGTGAATGTGCAGACAGTCTTCAGAATTACAACAGGTAAAACAACCGGGAGAATTACAGCTTCAAACATTCACATCGTGGCTTCTCTTCATATTTACTGTTTGGTATTACGTACATGACAGGAGCCATCATTAGCCACATGATGATCACCAACTTATTATAGAGTTGTTGTTGTTTCTTTTTAATGGCACCTTTCAGAGATTTTTTTTTCCTTATAAGCCATTATTACGTATGTCTATCTATCACTTGTGATCTTACACAATGCATTTGATGTGTTTTAAGTTCTTTTATAAACAGTTTTAAACAGGTTTAATTACTGATCACATTCATAACAGAATTAATACTTATGATGTTTCTGTAAAATATCTTATTAATTAAAATAACTTCAGAATTTCTTATCTGTGTTATCTTTTTAGGCATAAGACATGAAGGAACAATGTGTGATACTTGTCGACAACAGCCGATATTCGGAATTCGATGGAAATGTGCGGAATGCACTAATTATGATCTGTGTTCAATTTGTTATCATGGTGATAAACATCACTTAAGGCATAGGTTCTTCAGGATCACTACACCTGGTAGTGAAAGGTATGTTACATGATCACCTGGCCCCTCCCCCCCTTAGGTAAAAAGGTAAAAACCTTCCTCATGTAATGTTTGAACAAATGCACCATTTCTGCCATGCATTCTATGGATTAACTGTATTCTCTCAATTGTCTCTTTCTTGTTTTAACAACTTTAACGAGGGATGCTCCAAAGATTTTGCAACACATTGTGTGCTTTGGTCAGTAATAACGGGAAATATCTGCAGCTTATTCTGTGGTTAATACGAAATGTCCTGTTTCACACTCTGGTATAACAGAACAGTCCATTTCCCAGTGGATGCACAGTTGGCCCTCAAAATGATGTTTCATGTTTTGAACAACAGGCTGATATTGAATTTCTTCTGGTGGATAAGGAATCGGTAATGAACATCTACTGGCAATTACTTTGCGTTCAGAGATGTACTGTTGATAAAAGCCCCATTAGTCAATGGGCTTCATGAACTGTGGGTTTC-TGAAAGGCCAGCTAGAACTCATTGATGCACCTCACTGTAGCCAGCCAACAAAGCAATCACTCTAGTCAATGCTTCAGAGTACCGATAAACTCATCCAAGACAACCCATGCATTGTGACCAGAAAGCTTGCAGCTCAGCTCTCAGTAACCAAGGTAAGTGTGAACAACATTAGTGATGCTTAGGATATTCAGAACTCAAACTATGTGCAGTAACACATAAAAAGTATTGGGTATATGCAAAGTAAGTTCCGTGTGAC
>APH_0723
GTACCACATAACACCTTGTGGCATGGAAAGCACAGTGATGTTGGATATTTCTACCCTGCCACATCAGTCATCAGAAGTTACTTTTTGATCCACTTATGTATAATTCTGATTACATCATGAATTAGTTTTGAAAATGCAGCAGAAGGATTTAATTTTGTGTACATACATAATAATTTGTTAATTAAAACAGACAAAATGTATTCCTCTAGCCTGGTGAATGTGCAGACAGTCTTCAGAATTACAACAGGTAAAACAACCGGGAGAATTACAGCTTCAAACATTCACATCATGGCTTCTCTTCATATTTACTGTTTGGTATTATGTACATGACAGGAGCCATCATTAGCCACATGATGATCACCAACTTATTATAGAGTTGTTGTTGTTTCTTTTTAATGGCACCTTTCAGAGATTTTTTTTTCCTTATAAGCCATTATTACATATGTCTATCTTTCACTTGTGATCTTACACAATGCATTTGATGTGTTTTAAGTTCTTTTATAAACAGTTTTAAACAGGTTTAATTACTGATCACATTCATAACAGAATTAATACTTATGATGTTTCTGTAAAATATCTTATTAATTAAAATAACTTCAGAATTTCTTATCTGTGTTATCTTTTTAGGCATAAGACATGAAGGAACAATGTGTGATACTTGTCGACAACAGCCGATATTCGGAATTCGATGGAAATGTGCGGAATGCACTAATTATGATCTGTGTTCAATTTGTTATCATGGTGATAAACATCACTTAAGGCATAGGTTCTTCAGGATCACTACACCTGGTAGTGAAAGGTATGTTACATGATCACCTGGCCCCTCCCCCCCTTAGGTAAAAAGGTAAAAACCTTCCTCATGTAATGTTTGAACAAATGCACCATTTCTGCCATGCATTCTATGGATTAACTGTATTCTCTCAATTGTCTCTTTCTTGTTTTAACAACTTTAACAAGGGATGCTCCAAAGATTTTGCAACACATTGTGTGCTTTGGTCAGTAATAACGGGAAATATCTGCAGCTTATTCTGTGGTTAATACGAAATGTCCTGTTTCACACTCTGGTATAACAGAACAGTCCATTTCCCAGTGGATGCACAGTTGGCCCTCAAAATGATGTTTCATGTTTTGAACAACAGGCTGATATTGAATTTCTTCTGGTGGACAAGGAATCGGTAATGAACATCTACTGGCAATTACTTTGCGTTCAGAGATGTACTGTTGATAAAAGCCCCATTAGTCAATGGGCTTCATGAACTGTGGGTTTCATGAAAGGCCAGCTAGAACTCATTGATGCACCTCACTGTAGCCAGCCAACAAAGCAATCACTCTAGTCAATGCTTCAGAGTACCGATAAACTCATCCAAGACAACCCATGCATTGTGACCAGAAAGCTTGCAGCTCAGCTCTCAGTAACCAAGGTAAGTGTGAACAACATTAGTGATGCTTAGGATATTCAGAACTCAAACTATGTGCAGTAACACATAAAAAGTATTGGGTATATGCAAAGTAAGTTCCGTGTGAC
>APH_5003
------------------------------------------------------------------------------------------------------------------------------TTTGAAAATGCAGCAGAAGGATTTAATTTAGTTTACATACATAATAATTTGTTAATTAAAACAGACAAAATGTATTCCTCTAGCCTGGTGAATGTGCATACAGTCTTCAGAATTACAACAGGTAAAACAACCGGGAGAATTACAGCTTCAAACATTCACATCATGGCTTCTCTTCATATTTACTGTTTGGTATTATGTACATGACAGGAGCCATCATTAGCCACATGATGATCACCAACTTATTATAGAGTTGTTGTTGTTTCTTTTTAATGGCACCTTTCAGAGATTTTTTTTTCCTTATAAGCCATTATTACATATGTCTATCTTTCACTTGTGATCTTACACAATGCATTTGATGTGTTTTAAGTTCTTTTATAAACAGTTTTAAACAGGTTTAATTACTGATCACATTCATAACAGAATTAATACTTATGATGTTTCTGTAAAATATCTTATTAATTAAAATAACTTCAGAATTTCTTATCTGTGTTATCTTTTTAGGCATAAGACATGAAGGAACAATGTGTGATACTTGTCGACAACAGCCGATATTCGGAATTCGATGGAAATGTGCAGAATGCACTAATTATGATCTGTGTTCAATTTGTTATCATGGTGATAAACATCACTTAAGGCATAGGTTCTTCAGGATCACTACACCTGGTAGTGAAAGGTATGTTACATGATCACCTGGCCCCTCCCCCCCTTAGGTAAAAAGGTAAAAACCTTCCTCATGTAATGTTTGAACAAATGCACCATTTCTGCCATGCATTCTATGGATTAACTGTATTCTCTCAATTGTCTCTTTCTTGTTTTAACAACTTTAACAAGGGATGCTCCAAAGATTTTGCAACACATTGTGTGCTTTGGTCAGTAATAACGGGAAATATCTGCAGCTTATTCTGTGGTTAATACGAAATGTCCTGTTTCACGCTCTGGTATAACAGAACAGTCCATTTCCCAGTGGATGCACAGTTGGCCCTCAAAATGATGTTTCATGTTTTGAACAACAGGCTGATATTGAATTTCTTCTGGTGGACAAGGAATCGGTAATGAACATCTACTGGCAATTACTTTGCGTTCAGAGATGTACTGTTGATAAAAGCCCCATTAGTCAATGGGCTTCATGAACTGTGGGTTTCATGAAAGGCCAGCTAGAACTCATTGATGCACCTCACTGTAGCCAGCCAACAAAGCAATCACTCTAGTCAATGCTTCAGAGTACCGATACACTCATCCAAGACAACCCATGCATTGTGACCAGAAAGCTTGCAGCTCAGCTCTC------------------------------------------------------------------------------------------------------------------
>APH_3191
------------------------------------------------------------------------------------------------------------------------------------AATGCAGCAGAAGGATTTAATTTTGTGTACATACATAATAATTTGTTAATTAAAACAGACAAAATGTATTCCTCTAGCCTGGTGAATGTGCATACAGTCTTCAGAATTACAACAGGTAAAACAACCGGGAGAATTACAGCTTCAAACATTCACATCATGGCTTCTCTTCATATTTACTGTTTGGTATTATGTACATGACAGGAGCCATCATTAGCCACATGATGATCACCAACTTATTATAGAGTTGTTGTTGTTTCTTTTTAATGGCACCTTTCAGAGATTTTTTTTTCCTTATAAGCCATTATTACATATGTCTATCTTTCACTTGTGATCTTACACAATGCATTTGATGTGTTTTAAGTTCTTTTATAAACAGTTTTAAACAGGTTTAATTACTGATCACATTCATAACAGAATTAATACTTATGATGTTTCTGTAAAATATCTTATTAATTAAAATAACTTCAGAATTTCTTATCTGTGTTATCTTTTTAGGCATAAGACATGAAGGAACAATGTGTGATACTTGTCGACAACAGCCGATATTCGGAATTCGATGGAAATGTGCAGAATGCACTAATTATGATCTGTGTTCAATTTGTTATCATGGTGATAAACATCACTTAAGGCATAGGTTCTTCAGGATCACTACACCTGGTAGTGAAAGGTATGTTACATGATCACCTGGCCCCTCCCCCCCTTAGGTAAAAAGGTAAAAACCTTCCTCATGTAATGTTTGAACAAATGCACCATTTCTGCCATGCATTCTATGGATTAACTGTATTCTCTCAATTGTCTCTTTCTTGTTTTAACAACTTTAACAAGGGATGCTCCAAAGATTTTGCAACACATTGTGTGCTTTGGTCAGTAATAACGGGAAATATCTGCAGCTTATTCTGTGGTTAATACGAAATGTCCTGTTTCACGCTCTGGTATAACAGAACAGTCCATTTCCCAGTGGATGCACAGTTGGCCCTCAAAATGATGTTTCATGTTTTGAACAACAGGCTGATATTGAATTTCTTCTGGTGGACAAGGAATCGGTAATGAACATCTACTGGCAATTACTTTGCGTTCAGAGATGTACTGTTGATAAAAGCCCCATTAGTCAATGGGCTTCATGAACTGTGGGTTTCATGAAAGGTCAGCTAGAACTCATTGATGCACCTCACTGTAGCCAGCCAACAAAGCAATCACTCTAGTCAATGCTTCAGAGTACCGATAAACTCATCCAAGACAACCCATGCATTGTGACCAGAAAGCTTGCAGCTCAGCTCTCAGTAACCAAGGTAAGTGTGAACAACATAAGTGATGCTTAGGATATTCAGAACTCA-----------------------------------------------------------
