# Supplementary material for: ﻿Discovery of a new tarantula species from the Madrean Sky Islands and the first documented instance of syntopy between two montane endemics (Araneae, Theraphosidae, Aphonopelma): a case of prior mistaken identity
Source: Zookeys. 2024 Aug 16;1210:61–98. doi: 10.3897/zookeys.1210.125318 (PMC11344175; doi:10.3897/zookeys.1210.125318)
Supplement: Supplementary material 8 — Phylogenomics files [file zookeys-1210-061_article-125318__-s008.zip › Suppl8/individual_UCE_loci/sl_realigned_uce_20010295.fas]

>APH_4021
CTGATCAAAATTCTTCTGTGTGAATACCTGTTGTCATAAGAAAACTTCATGGCACCTTTTTGCTTTACCCCAGCTACTAAACTCTGGGTATATAAAATCTACATCACATACAAAGGAAGACCTCACACTGGCTGATGTAAAAATGCACATGTGTGGAATATCAGGTGTTGGAAAGAGTTACAGTTGTTTTATTTAGTTATCTAACTTGCCTGGCTTTGATATGTGGGGATGTCTTTTCAGATTGACAGTTCCCTGTGAAAGATAACGGCATTAAGAAGGAACTGAGTGAACATTCATTTGTGTTAATTTGTTTTCATAAGGAAATCTAGATTCTAACAACAGAGTTCCTAGGAGTACTGATACTCAACATTATTTTAACTGTTTTTACACTATTTTACCAAAAATTGCTGGTCCTGAAATCTGTGCTATTAACGATTATTGTGTGCTGTATGAATAATAATAATAATGGTTCTTATTTTTCTGTAGGGTTGAAATCCAGCCTGCTGCCGTAGACAACATTAAAATATTTCTCCCCATCAAGCCTCAGCCCTTCTTAGACTATAGTGATAAGGGGCAGTTTATAGAATGTGACTATTCACGAGCAAAGAAATTCCATGAAAGATATGGTAGAGATGAAAGTGATGAAGCTGAACTTTTTCGAACTAAAGCATGGAAATTATTATCGAAAGCTAAAACTCTTCTTGATCAGTTGAATGTACCATTCTGGCTGAGCAGTGGGACATGTCTTGGTAAGTTATATATAATCTGTAGAAATATTTTCGCATTTTTTTTCTTAAATCTGGGTCAGTCTAAATCTTGAGCTGATAGGCAGATCATAATTTGTATTTATTCTAGTCATTTCTGTAAAATTAGGTATATAAGTAGTATAGTTTCAGTTGCAGAATACCACACAAACAACATGGAACATTTTGCTTCCAATCCACCAAAATAACACTGTTAATACATAGTCACATTTGTGCTCCTGCTAAATATATTCACTTCAGTGCCACGTATTAGTAATTTAACATCCAGTCCCTGTTGATTAATTTGAATGTGCACATTTCTAGCCCTGTAAAACTCCATAGATTTATAGATTCCGTGCAGTTATGCAAGCAGAATTCAGATTGAATCTTGATTCACTACACTGATTGTAATTCTTAACCTCCTTGGAAAAAAAAATTACAGTAGAAATA--CTCACCAGACAAAAAATTAGCACCTCCCACTGTAAGAGGGTTACTTACATTAGACACCAGCAGACAGCACACCAGTATTTATAGAG
>APH_0723
CTGATCAAAATTCTTCTGTGTGAATACCTGTTGTCATAAGAAAACTTCATGCCACCTTTTTGCTTTACCCCAGCTACTAAACTCTTGGTATATAAAATCTACATCACATACAAAGGAAGACCTCACACTGGCTGATGTAAAAATGCACATGTGTGGAATATCAGGTGTTGGAAAGAGTTATAGTTGTTTTATTCAGTTATCTAAGTTGACTGGCTTTAATATGTGGGGATGTCTTTTCAGATTGACAGTTCCCTGTGAAAGATAACGGCATTAAGAAGGAACTGAGTGAACATTCATTTGTGTTAATTTGTTTTCATAAGGAAATCTAGATTCTAACAACAGAGTTCCTAGGAGTATTGATACTCAACGTTATTTTAACTGTTTTTACACTATTTTACCAAAAATTGCTGGTCCTGAAATCTGTGCTATTAACGATTATTGTGTGCTGTATGAATAATAATAATAATGGTTCTTATTTTTCTGTAGGGTTGAAATCCAGCCTGCTGCCGTAGACAACATTAAAATATTTCTCCCCATAAAGCCTCAACCCTTCTTAGACTATAGTGATAAGGGGCAGTTTATAGAATGTGACTATTCACGAGCAAAGAAATTCCATGAAAGATATGGTAGAGATGAAAGTGATGAAGCTGAACTTTTTCGAACTAAAGCATGGAAATTATTATCGAAAGCTAAAACTCTTCTTGATCAGTTGAACGTACCATTCTGGCTGAGCAGTGGGACATGTCTTGGTAAGTTATATATAATCTGTAGAAATATTTTCGCATTTTTTTTCTTAAATCTGGGTCAGTCTAAATCTTGAGCTGATAGGCAGATCATAATTTGTATATATTCTAGTCATTTCTGTAAAATTAGGTATATAAGTAGTATAGTTTCAGTTGCAGAATACCACACAAACAACATGGAACATTTTGCTTCCAATCCACCAAAATAACACTGTTAATACATAGTCACATTTGTGCTCATGCTAAATATATTCACTTCAGTGCCACGTATTAGTAATTTAACATCCAGTCCCTGTTGATTAATTTGAATGTGCACATTTCTAGCCCTGTAAAACTCCATAGATTTATAGATTCCGTGCAGTTATGCAAGCAGAATTCAGATTGAATCTTGATTCACTACACTGATTGTAATTCTTAACCTCCTTGGAAAAAAAAATTACAGTAGAAATAAACTCACCAGACAAAAAATTAGCACCTCCCACTGTAAGAGGTTTACTTACATTAGACACCAGCAGACAGCACACCAGTATTTATATAG
>APH_0683
----------------------------------CATAAGAAAACTTCATGGCACCTTTTTGCTTTACCCCAGCTACTAAACTCTTGGTATATAAAATCTACATCACATACAAAGGAAGACCTCACACTGGCTGATGTAAAAATGCACATGTGTGGAATATCAGGTGTTGGAAAGAGTTACAGTTGTTTTATTTAGTTATCTAAGTTGCCTGGCTTTGATATGTGGGGATGTCTTTTCAGATTGACAGTTCCCTGTGAAAGATAACGGCATTAAGAAGGAACTGAGTAAACATTCATTTGTGTTAATTTGTTTTCATAAGGAAATCTAGATTCTAACAACAGAGTTCCTAGGAGTACTGATACTCAACATTATTTTAACTGTTTTTACACTATTTTACCAAAAATTGCTGGTCCTGAAATCTGTGCTATTAACGATTATTGTGTGCTGTATGAATAATAATAATAATGGTTCTTATTTTTCTGTAGGGTTGAAATCCAACCTGCTGCCGTAGACAACATTAAAATATTTCTCCCCATCAAGCCTCAACCCTTCTTAGACTATAGTGATAAGGGGCAGTTTATAGAATGTGACTATTCACGAGCAAAGAAATTCCATGAAAGATATGGTAGAGATGAAAGTGATGAAGCTGAACTTTTTCGAACTAAAGCATGGAAATTATTATCGAAAGCTAAAACTCTTCTTGATCAGTTGAACGTACCATTCTGGCTGAGCAGTGGGACATGTCTTGGTAAGTTATATATAATCTGTAGAAATATTTTCGCATTTTTTTTCTTAAATCTGGGTCAGTCTAAATCTTGAGCTGATAGGCAGATCATAATTTGTATTTATTCTAGTCATTTCTGTAAAATTAGGTATATAAGTAGTATAGTTTCAGTTGCAGAATACCACACAAACAACATGGAACATTTTGCTTCCAATCCACCAAAATAACACTGTTAATACATAGTCACATTTGTGCTCATGCTAAATATATTCACTTCAGTGCCACGTATTAGTAATTTAACATCCAGTCCCTGCTGATTAATTTGAATGTGCACATTTCTAGCCCTGTAAAACTCCATAGATTTATAGATTCCGTGCAGTTATGCAAGCAGAATTCAGATTGAATCTTGATTCACTACACTGATTGTAATTCTTAACCTCCTTGAACAAAAAAAATACAGTAGAAATAAACTCACCAGACAAAAAATTAGCACCTCCCACTGTAAGAGGTTTACTTACATTAGACACCAGCAGACAGCACACCAGTATTTATATAG
>APH_0674
CTGATCAAAATTCTTCTGTGTGAATACCTGTTGTCATAAGAAAACTTCATGGCACCTTTTTGCTTTACCCCAGCTACTAAACTCTTGGTATATAAAATCTACATCACATACAAAGGAAGACCTCACACTGGCTGATGTAAAAATGCACATTTGTGGAATATCAGGTGTTGGAAAGAGTTACAGTTGTTTTATTTAGTTATCTAAGTTGCCTGGCTTTGATATGTGGGGATGTCTTTTCAGATTGACAGTTCCCTGTGAAAGATAACGGCATTAAGAAGGAACTGAGTGAACATTCATTTGTGTTAATTTGTTTTCATAAGGAAATCTAGATTCTAACAACAGAGTTCCTAGGAGTACTGATACTCAACATTATTTTAACTGTTTTTACACTATTTTACCAAAAATTGCTGGTCCTGAAATCTGTGCTATTAACGATTATTGTGTGCTGTATGAATAATAATAATAATGGTTCTTATTTTTCTGTAGGGTTGAAATCCAGCCTGCTGCCGTAGACAACATTAAAATATTTCTCCCCATAAAGCCTCAACCCTTCTTAGACTATAGTGATAAGGGGCAGTTTATAGAATGTGACTATTCACGAGCAAAGAAATTCCATGAAAGATATGGTAGAGATGAAAGTGATGAAGCTGAACTTTTTCGAACTAAAGCATGGAAATTATTATCGAAAGCTAAAACTCTTCTTGATCAGTTGAACGTACCATTCTGGCTGAGCAGTGGGACATGTCTTGGTAAGTTATATATAATCTGTAGAAATATTTTCGCATTTTTTTTCTTAAATCTGGGTCAGTCTAAATCTTGAGCTGATAGGCAGATCATAATTTGTATTTATTCTAGTCATTTCTGTAAAATTAGGTATATAAGTAGTATAGTTTCAGTTGCAGAATACCACACAAACAACATGGAACATTTTGCTTCCAATCCACCAAAATAACACTGTTAATACATAGTCACATTTGTGCTCATGCTAAATATATTCACTTCAGTGCCACGTATTAGTAATTTAACATCCAGTCCCTGTTGATTAATTTGAATGTGCACATTTCTAGCCCTGTAAAACTCCATAGATTTATAGATTCCGTGCAGTTATGCAAGCAGAATTCAGATTGAATCTTGATTCACTACACTGATTGTAATTCTTAACCTCCTTGAAAAAAAAAATTACAGTAGAAATAAACTCACCAGACAAAAAATTAGCACCTCCCACTGTAAGAGGTTTACTTACATTAGACACCAGCAGACAGCACACCAGTATTTATATAA
>APH_0186
CTGATCAAAATTCTTCTGTGTGAATACCTGTTGTCATAAGAAAACTTCATGGCACCTTTTTGCTTTACCCCAGCTACTAAACTCTTGGTATATAAAATCTACATCACATACAAAGGAAGACCTCACACTGGCTGATGTAAAAATGCACATGTGTGGAATATCAGGTGTTGGAAAGAGTT--AGTTGTTTTATTTAGTTATCTAAGTTGCCTGGCTTTGATATGTGGGGATGTCTTTTCAGATTGACAGTTCCCTGTGAAAGATAACGGCATTAAGAAGGAACTGAGTGAACATTCATTTGTGTTAATTTGTTTTCATAAGGAAATCTAGATTCTAACAACAGAGTTCCTAGGAGTACTGATACTCAACATTATTTTAACTGTTTTTACACTATTTTACCAAAAATTGCTGGTCCTGAAATCTGTGCTATTAACGATTATTGTGTGCTGTATGAATAATAATAATAATGGTTCTTATTTTTCTGTAGGGTTGAAATCCAGCCTGCTGCCGTAGACAACATTAAAATATTTCTCCCCATAAAGCCTCAACCCTTCTTAGACTATAGTGATAAGGGGCAGTTTATAGAATGTGACTATTCACGAGCAAAGAAATTCCATGAAAGATATGGTAGAGATGAAAGTGATGAAGCTGAACTTTTTCGAACTAAAGCATGGAAATTATTATCGAAAGCTAAAACTCTTCTTGATCAGTTGAACGTACCATTCTGGCTGAGCAGTGGGACATGTCTTGGTAAGTTATATATAATCTGTAGAAATATTTTCGCATTTTTTTTCTTAAATCTGGGTCAGTCTAAATCTTGAGCTGATAGGCAGATCATAATTTGTATTTATTCTAGTCATTTCTGTAAAATTAGGTATATAAGTAGTATAGTTTCAGTTGCAGAATACCACACAAACAACATGGAACATTTTGCTTCCAATCCACCAAAATAACACTGTTAATACATAGTCACATTTGTGCTCATGCTAAATATATTCACTTCAGTGCCACGTATTAGTAATTTAACATCCAGTCCCTGTTGATTAATTTGAATGTGCACATTTCTAGCCCTGTAAAACTCCATAGATTTATAGATTCCGTGCAGTTATGCAAGCAGAATTCAGATTGAATCTTGATTCACTACACTGATTGTAATTCTTAACCTCCTTGGA-AAAAAAATTACAGTAGAAATAAACTCACCAGACAAAAAATTAGCACCTCCCACTGTAAGAGGTTTACTTACATTAGACACCAGCAGACAGCACACCAGTATTTATATAG
>APH_3188
-TGATCAAAATTCTTCTGTGTGAATACCTGTTGTCATAAGAAAACTTCATGGCACCTTTTTGCTTTACCCCAGCTACTAAACTCTTGGTATATAAAATCTACATCACATACAAAGGAAGACCTCACACTGGCTGATGTAAAAATGCACATGTGTGGAATATCAGGTGTTGGAAAGAGTTACAGTTGTTTTATTTAGTTATCTAAGTTGCCTGGCTTTGATATGTGGGGATGTCTTTTCAGATTGACAGTTCCCTGTGAAAGATAACGGCATTAAGAAGGAACTGAGTGAACATTCATTTGTGTTAATTTGTTTTCATAAGGAAATCTAGATTCTAACAACAGAGTTCCTAGGAGTACTGATACTCAACATTATTTTAACTGTTTTTACACTATTTTACCAAAAATTGCTGGTCCTGAAATCTGTGCTATTAACGATTATTGTGTGCTGTATGAATAATAATAATAATGGTTCTTATTTTTCTGTAGGGTTGAAATCCAGCCTGCTGCCGTAGACAACATTAAAATATTTCTCCCCATAAAGCCTCAACCCTTCTTAGACTATAGTGATAAGGGGCAGTTTATAGAATGTGACTATTCACGAGCAAAGAAATTCCATGAAAGATATGGTAGAGATGAAAGTGATGAAGCTGAACTTTTTCGAACTAAAGCATGGAAATTATTATCGAAAGCTAAAACTCTTCTTGATCAGTTGAACGTACCATTCTGGCTGAGCAGTGGGACATGTCTTGGTAAGTTATATATAATCTGTAGAAATATTTTCGCATTTTTTTTCTTAAATCTGGGTCAGTCTAAATCTTGAGCTGATAGGCAGATCATAATTTGTATTTATTCTAGTCATTTCTGTAAAATTAGGTATATAAGTAGTATAGTTTCAGTTGCAGAATACCACACAAACAACATGGAACATTTTGCTTCCAATCCACCAAAATAACACTGTTAATACATAGTCACATTTGTGCTCATGCTAAATATATTCACTTCAGTGCCACGTATTAGTAATTTAACATCCAGTCCCTGTTGATTAATTTGAATGTGCACATTTCTAGCCCTGTAAAACTCCATAGATTTATAGATTCCGTGCAGTTATGCAAGCAGAATTCAGATTGAATCTTGATTCACTACACTGATTGTAATTCTTAACCTCCTTGAAAAAAAAAATTACAGTAGAAATAAACTCACCAGACAAAAAATTAGCACCTCCCACTGTAAGAGGTTTACTTACATTAGACACCAGCAGACAGCACACCAGTATTTATATAG
>APH_5079
---------------CTGTGTGAATACCTGTTGTCATAAGAAAACTTCATGCCACCTTTTTGCTTTACCCCAGCTACTAAACTCTTGGTATATAAAATCTACATCACATACAAAGGAAAACCTCACACTGGCTGATGTAAAAATGCACATGTGTGGAATATCAGGTGTTGGAAAGAGTTACAGTTGTTTTATTCAGTTATCTAAGTTGACTGGCTTTAATATGTGGGGATGTCTTTTCAAATTCACAGTTCCCTGTGAAAGATAATGGCATTAAGAAGGAACTGAGTAAACATTCATTTGTGTTAATTTGTTTTCATAAGGAAATCTAGATTCTAACAACAGAGTTCCTAGGAGTATTGATACTCAACATTATTTTAACTGTTTTTACACTATTTTACCAAAAATTGCTGGTCCTGAAATCTGTGCTATTAACGATTATTGTGTGCTGTATGAATAATAATAGGAATGGTTCTTATTTTTTTGTAGGGTTGAAATCCAGCCTGCTGCCGTAGACAACATTAAAATATTTCTCCCTATCAAGCCTCAACCCTTCTTAGACTATAGTGACAAGGGGCAGTTTATAGAATGTGACTATTCACGAGCAAAGAAATTCCATGAAAGATATGGTAGAGATGAAAGTGATGAAGCTGAACTTTTTCGAACTAAAGCATGGAAATTATTATCGAAAGCTAAAACTCTTCTTGATCAGTTGAACGTACCATTCTGGCTGAGCAGTGGAACATGTCTTGGTAAGTTATATATAATCTGTAGAAATATTTTCACATTTTTTTTCTTAAATCTGGGTCAGTCTAAATCTTGAGCTGATAGGCAGATCATAATTTGTATATATTCTAGTCATTTCT-TAAAATTAGGTATTGAAGTAGTATAGTTTCAGTTGCAGATTATCACACAAACAACATAGAACATTTTGCCTCCAGTCCACCAAAATAACACTGTTAATACATAGTCACATTTGTGCTCATGCTAAATATATTCACTTCAGTGCCACGTATTAGTAATTTAACATCCAGTCCCTGTTGATTAATTTGAATGTTCACATTTCTAGCCCTGTAAAACTCCATAGATTTATAGATTTTGTGCAGTTATGCAAGCAGAATTCAGATTGAATCTTGATTCACTACACTGATCGTAATTCTTAATCTACTTGAAAAAAAAAATTACTATTTGAACAACTCTGTAAAAAAAAAAAAGTG-----------GTGAAATGAATTTCTACACGAGACGTTTA--------ACACTGATATAAAAATCA
>APH_4024
CTGATCAAAATTCTTCTGTGTGAATACCTGTTGTCATAAGAAAACTTCATGCCACCTTTTTGCTTTACCCCAGCTACTAAACTCTTGGTATATAAAATCTACATCACATACAAAGGAAAACCTCACACTGGCTGATGTAAAAATGCACATGTGTGGAATATCAGGTGTTGGAAAGAGTTATAGTTGTTTTATTCAGTTATCTAAGTTGACTGGCTTTAATATGTGGGGATGTCTTTTCAAATTCACAGTTCCCTGTGAAAGATAATGGCATTAAGAAGGAACTGAGTAAACATTCATTTGTGTTAATTTGTTTTCATAAGGAAATCTAGATTCTAACAACAGAGTTCCTAGGAGTATTGATACTCAACATTATTTTAACTGTTTTTACACTATTTTACCAAAAATTGCTGGTCCTGAAATCTGTGCTATTAACGATTATTGTGTGCTGTATGAATAATAATAGGAATGGTTCTTATTTTTTTGTAGGGTTGAAATCCAGCCTGCTGCCGTAGACAACATTAAAATATTTCTCCCTATCAAGCCTCAACCCTTCTTAGACTATAGTGACAAGGGGCAGTTTATAGAATGTGACTATTCACGAGCAAAGAAATTCCATGAAAGATATGGTAGAGATGAAAGTGATGAAGCTGAACTTTTTCGAACTAAAGCATGGAAATTATTATCGAAAGCTAAAACTCTTCTTGATCAGTTGAACGTACCATTCTGGCTGAGCAGTGGAACATGTCTTGGTAAGTTATATATAATCTGTAGAAATATTTTCACATTTTTTTTCTTAAATCTGGGTCAGTCTAAATCTTGAGCTGATAGGCAGATCATAATTTGTATATATTCTAGTCATTTCTGTAAAATTAGGTATTGAAGTAGTATAGTTTCAGTTGCAGATTATCACACAAACAACATAGAACATTTTGCCTCCAGTCCACCAAAATAACACTGTTAATACATAGTCACATTTGTGCTCATGCTAAATATATTCACTTCAGTGCCACGTATTAGTAATTTAACATCCAGTCCCTGTTGATTAATTTGAATGTTCACATTTCTAGCCCTGTAAAACTCCATAGATTTATAGATTTTGTGCAGTTATGCAAGCAGAATTCAGATTGAATCTTGATTCACTACACTGATCGTAATTCTTAATCTCCTTGAAAAAAAAAATTACAGTAGAAATAAACCCACCAGACAAAAAATTAGCACTTCCCACTGTAAGAGGTTTACTTACATTAGACACCAACAGACAGCACACCAGTATTAATAGAG
>APH_0880
CTGATCAAAATTCTTCTGTGTGAATACCTGTTGTCATAAGAAAACTTCATGGCACCTTTTTGCTTTACCCCAGCTACTAAACTCTTGGTATATAAAATCTACATCACATACAAAGGAAAACCTCACACTGGCTGATGTAAAAATGCACATGTGTGGAATATCAGGTGTTGGAAAGAGTTACAGTTGTTTTATTTAGTTATCTAAGTTGACTTTCTTTAATATGTGGGGATGTCTTTTCAAATTCACAGTTCCCTGTGAAAGATAATGGCATTAAGAAGGAACTGAGTAAACATTCATTTGTGTTAATTTGTTTTCATAAGGAAATCTAGATTCTAACAACAGAGTTCCTAGGAGTATTGATACTCAACATTATTTTAACTGTTTTTACACTATTTTACCAAAAATTGCTGGTCCTGAAATCTGTGCTATTAACGATTATTGTGTGCTGTATGAATAATAATAGGAATGGTTCTTATTTTTCTGTAGGGTTGAAATCCAGCCTGCTGCCGTAGACAACATTAAAATATTTCTCCCCATCAAGCCTCAACCCTTCTTAGACTATAGTGATAAGGGGCAGTTTTTAGAATGTGACTATTCACGAGCAAAGAAATTCCATGAAAGATATGGTAGAGATGAAAGTGATGAAGCTGAACTTTTTCGAACTAAAGCATGGAAATTATTATCGAAAGCTAAAACTCTTCTTGATCAGTTGAACGTACCATTCTGGCTGAGCAGTGGGACATGTCTTGGTAAGTTATATATAATCTGTAGAAATATTTGCACATTTTTTTTCTTAAATCTGGGTCAGTCTAAATCTTGAGCTGATAGGCAGATCATAATTTGTATATATTCTAGTCATTTCTGTAAAATTAGGTATTGAAGTAGTATAGTTTCAGTTGCAGATTATCACACAAACAACATGGAACATTTTGCTTCCAATCCACCAAAATAACACTGTTAATACATAGTCACATTTGTGCTCATGCTAAATATATTCACTTCAGTGCCACGTATTAGTAATTTAACATCCAGTCCCTGTTGATTAATTTGAATGTTCACATTTCCAGCCCTGTAAAACTCCATAGATTTATAGATTTTGTGCAGTTATGCAAGCAGAATTCAGATTGAATCTTGATTCACTACACTGATCGTAATTCTTAACCTCCTTGAAAAAAAAAATTACAGTAGAAATAAACCCACCAGACAAAAAATTAGCACTTCCCACTGTAAGAGGTTTACTTACGTTAGACACCAACAGACAGCACACCAGTATTAATAGAG
>APH_1535
------------------------------------TAAGAAAACTTCATGCCACCTTTTTGCTTTACCCCAGCTACTAAACTCTTGGTATATAAAATCTACATCACATACAAAGGAAAACCTCACACTGGCTGATGTAAAAATGCACATGTGTGGAATATCAGGTGTTGGAAAGAGTTATAGTTGTTTTATTCAGTTATCTAAGTTGACTGGCTTTAATATGTGGGGATGACTTTTCAAATTCACAGTTCCCTGTGAAAGATAATGGCATTAAGAAGGAACTGAGTAAACATTCATTTGTGTTAATTTGTTTTCATAAGGAAATCTAGATTCTAACAACAGAGTTCCTAGGAGTATTGATACTCAACATTATTTTAACTGTTTTTACACTATTTTACCAAAAATTGCTGGTCCTGAAATCTGTGCTATTAACGATTATTGTGTGCTGTATGAATAATAATAGGAATGGTTTTTATTTTTCTGTAGGGTTGAAATCCAGCCTGCTGCCGTAGACAACATTAAAATATTTCTCCCCATCAAGCCTCAACCCTTCTTAGACTATAGTGATAAGGGGCAGTTTTTAGAATGTGACTATTCACGAGCAAAGAAATTCCATGAAAGATATGGTAGAGATGAAAGTGATGAAGCTGAACTTTTTCGAACTAAAGCATGGAAATTATTATCGAAAGCTAAAACTCTTCTTGATCAGTTGAACGTACCATTCTGGCTGAGCAGTGGGACATGTCTTGGTAAGTTATATATAATCTGTAGAAATATTTTCACATTTTTTTTCTTAAATCTGGGTCAGTCTAAATCTTGAGCTGATAGGCAGATCATAATTTGTATATATTCTAGTCATTTCTGTAAAATTAGGTATTGAAGTAGTATAGTTTCAGTTGCAGATTATCACACAAACAACATAGAACATTTTGCTTCCAGTCCACCAAAATAACACTGTTAATACTTAGTCATATTTGTGCTCATGCTAAATATATTCACTTCAGTGCCACGTATTAGTAATTTAACATCCAGTCCCTGTTAATTAATTTGAATGTTCACATTTCCAGCCCAGTAAAACTCCATAGATTTATAGATTTTGTGCAGTTATGCAAGCAGAATTCAGATTGAATCTTGATTCACTACACTGACCGTAATTCTTAACCTCCTTGAAAAAAAAAATTACAGTAGAAATAAACCCACCAGACAAAAAATTAGCACTTCCCACTGTAAGAGGTTTACTTACGTTAGACACCAACAGATGGCACACCAGTATTAATAGCG
>APH_5001
--------------------------------------------------------------------------------------------------------------------------------------------------------------------------------------------------------------------------------------------------------------------------------------------------------------------------------------------------------------------------------------------------ACACTATTTTACCAAAAATTGCTGGTCCTGAAATCTGTGCTATTAACGATTATTGCGTGCTGTATGAATAATAATAGGAATGGTTCTTATTTTTCTGTAGGGTTGAAATCCAGCCTGCTGCCGTAGACAACATTAAAATATTTCTCCCCATCAAGCCTCAACCCTTCTTAGACTATAGTGATAAGGGGCAGTTTTTAGAATGTGACTATTCACGAGCAAAGAAATTCCATGAAAGATATGGTAGAGATGAAAGTGATGAAGCTGAACTTTTTCGAACTAAAGCATGGAAATTATTATCGAAAGCTAAAACTCTTCTTGATCAGTTGAACGTACCATTCTGGCTGAGCAGTGGGACATGTCTTGGTAAGTTATATATAATCTGTAGAAATATTTTCACATTTTTTTTCTTAAATCTGGGTCAGTCTAAATCTTGAGCTGATAGGCAGATCATAATTTGTATATATTCTAGTCATTTCT-TAAAATTAGGTATTGAAGTAGTATAGTTTCAGTTGCAGATTATCACACAAACAACATAGAACATTTTGCTTCCAGTCCACCAAAATAACACTGTTAATACATAGTCACATTTGTGCTCATGCTAAATATATTCACTTCAGTGCCACGTATTAGTAATTTAACATCCAGTCCCTGTTGATTAATTTGAATGTTCACATTTCTAGCCCTGTAAAACTCCATAGATTTATAGATTTTGTGCAGTTATGCAAGCAGAATTCAGATTGAATCTTGATTCACTACACTGATCGTAATTCTTAATCTCCTTGAAAAAAAAAATTACAGTAGAAAAATAATTAC-----AATAAATAGGTTCTGTTTATTGTGTGAGGTTT---------AAGTTTTGGCAGATGACTAA-----GTTCAAAGTT
>APH_3191
------------------------------------------------------------------------------------------------------------------------------ACTGGCTGATGTAAAAATGCACATGTGTGGAATATCAGGTGTTGGAAAGAGTTATAGTTGTTTTATTCAGTTATCTAAGTTGACTGGCTTTAATATGTGGGGATGTCTTTTCAAATTCACAGTTCCCTGTGAAAGATAATGGCATTAAGAAGGAACTGAGTAAACATTCATTTGTGTTAATTTGTTTTCATAAGGAAATCTAGATTCTAACAACAGAGTTCCTAGGAGTACTGATACTCAACATTATTTTAACTGTTTTTACACTATTTTACCAAAAATTGCTGGTTCTGAAATCTGTGCTATTAACGATTATTGTGTGCTGTATGAATAATAATAGGAATGGTTCTTATTTTTCTGTAGGGTTGAAATCCAGCCTGCTGCCGTAGACAACATTAAAATATTTCTCCCCATCAAGCCTCAACCCTTCTTAGACTATAGTGATAAGGGGCAGTTTTTAGAATGTGACTATTCACGAGCAAAGAAATTCCATGAAAGATATGGTAGAGATGAAAGTGATGAAGCTGAACTTTTTCGAACTAAAGCATGGAAATTATTATCGAAAGCTAAAACTCTTCTTGATCAGTTGAACGTACCATTCTGGCTGAGCAGTGGGACATGTCTTGGTAAGTTATATATAATCTGTAGAAATATTTTCACATTTTTTTTCTTAAATCTGGGTCAATCTAAATCTTGAGCTGATAGGCAGATCATAATTTGTATATATTCTAGTCATTTCTGTAAAATTAGGTATTGAAGTAGCATAGTTTCAGTTGCAGATTATCACACAAACAACATAGAACATTTTGCTTCCAGTCCACCAAAATAACACTGTTAATACATAGTCACATTTGTGCTCATGCTAAATATATTCACTTCAGTGCCACGTATTAGTAATTTAACATCCAGTCCCTG---------------------------------------------------------------------------------------------------------------------------------------------------------------------------------------------------------------------------------------------------
>APH_0622
---------------------------------------------------------------------------------CTCTTGGTATATAAAATCTACATCACATACAAAGGAAAACCTCACACTGGCTGATGTAAAAATGCACATGTGTGGAATATCAGGTGTTGGAAAGAGTTATAGTTGTTTTATTCAGTTATCTAAGTTGACTGGCTTTAATATGTGGGGATGTCTTTTCAAATTCACAGTTCCCTGTGAAAGATAATGGCATTAAGAAGGAACTGAGTAAACATTCATTTGTGTTAATTTGTTTTCATAAGGAAATCTAGATTCTAACAACAGAGTTCCTAGGAGTATTGATACTCAACATTATTTTAACTGTTTTTACACTATTTTACCAAAAATTGCTGGTCCTGAAATCTGTGCTATTAACGATTATTGTGTGCTGTATGAATAATAATAGGAATGGTTCTTATTTTTCTGTAGGGTTGAAATCCAGCCTGCTGCCGTAGACAACATTAAAATATTTCTCCCCATCAAGCCTCAACCCTTCTTAGACTATAGTGATAAGGGGCAGTTTTTAGAATGTGACTATTCACGAGCAAAGAAATTCCATGAAAGATATGGTAGAGATGAAAGTGATGAAGCTGAACTTTTTCGAACTAAAGCATGGAAATTATTATCAAAAGCTAAAACTCTTCTTGATCAGTTGAACGTACCATTCTGGCTGAGCAGTGGGACATGTCTTGGTAAGTTATATATAATCTGTAGAAATATTTTCACATTTTTTTTCTTAAATCTGGGTCAGTCTAAATCTTGAGCTGATAGGCAGATCATAATTTGTATATATTCTAGTCATTTCTGTAAAATTAGGTATTGAAGTAGTATAGTTTCAGTTGCAGATTATCACACAAACAACATAGAACATTTTGCTTCCAGTCCACCAAAATAACACTGTTAATACATAGTCACATTTGTGCTCATGCTAAATATATTCACTTCAGTGCCACGTATTAGTAATTTAACATCCAGTCCCTGTTAATTAATTTGAATGTTCACATTTCCAGCCCTGTAAAACTCCATAGATTTATAGATTTTGTGCAGTTACGCAAGCAGAATTCAGATTGAATC------------------------------------------------------------------------------------------------------------------------------------------------------
>APH_1602
CTGATCAAAATTCTTCTGTGTGAATACCTGTTGTCATAAGAAAACTTCATGCCACCTTTTTGCTTTACCCCAGCTACTAAACTCTTGGTATATAAAATCTACATCACATACAAAGGAAAACCTCACACTGGCTGATGTAAAAATGCACATGTGTGGAATATCAGGTGTTGGAAAGAGTTATAGTTGTTTTATTCAGTTATCTAAGTTGACTGGCTTTAATATGTGGGGATGTCTTTTCAAATTCACAGTTCCCTGTGAAAGATAATGGCATTAAGAAGGAACTGAGTAAACATTCATTTGTGTTAATTTGTTTTCATAAGGAAATCTAGATTCTAACAACAGAGTTCCTAGGAGTATTGATACTCAACATTATTTTAACTGTTTTTACACTATTTTACCAAAAATTGCTGGTTCTGAAATCTGTGCTATTAACGATTATTGTGTGCTGTATGAATAATAATAGGAATGGTTCTTATTTTTCTGTAGGGTTGAAATCCAGCCTGCTGCCGTAGACAACATTAAAATATTTCTCCCCATCAAGCCTCAACCCTTCTTAGACTATAGTGATAAGGGGCAGTTTTTAGAATGTGACTATTCACGAGCAAAGAAATTCCATGAAAGATATGGTAGAGATGAAAGTGATGAAGCTGAACTTTTTCGAACTAAAGCATGGAAATTATTATCGAAAGCTAAAACTCTTCTTGATCAGTTGAACGTACCATTCTGGCTGAGCAGTGGGACATGTCTTGGTAAGTTATATATAATCTGTAGAAATATTTTCACATTTTTTTTCTTAAATCTGGGTCAATCTAAATCTTGAGCTGATAGGCAGATCATAATTTGTATATATTCTAGTCATTTCTGTAAAATTAGGTATTGAAGTAGTATAGTTTCAGTTGCAGATTATCACACAAACAACATAGAACATTTTGCTTCCAGTCCACCAAAATAGCACTGTTAATACATAGTCACATTTGTGCTCATGCTAAATATATTCACTTCAGTGCCACGTATTAGTAATTTAACATCCAGTCCCTGTTAATTAATTTGAATGTTCACATTTCCAGCCCTGTAAAACTCCATAGATTTATAGATTTTGTGCAGTTATGCAAGCAGAATTCAGATTGAATCTTGATTCACTACACTGATCGTAATTCTTAACCTCCCTGAAAAAAAAAATTACAGTAGAAATAAACCCACCAGACAAAAAATTAGCACTTCCCACTGTAAGAGGTTTACTTACGTTAGACACCAACAGACGGCACACC-------------
>APH_0772
CTGATCAAAATTCTTCTGTGTGAATACCTGTTGTCATAAGAAAACTTCATGCCACCTTTTTGCTTTACCCCAGCTACTAAACTCTTGGTATATAAAATCTACATCACATACAAAGGAAAACCTCACACTGGCTGATGTAAAAATGCACATGTGTGGAATATCAGGTGTTGGAAAGAGTTATAGTTGTTTTATTCAGTTATCTAAGTTGACTGGCTTTAATATGTGGGGATGTCTTTTCAAATTCACAGTTCCCTGTGAAAGATAATGGCATTAAGAAGGAACTGAGTAAACATTCATTTGTGTTAATTTGTTTTCATAAGGAAATCTAGATTCTAACAACAGAGTTCCTAGGAGTATTGATACTCAACATTATTTTAACTGTTTTTACACTATTTTACCAAAAATTGCTGGTCCTGAAATCTGTGCTATTAACGATTATTGTGTGCTGTATGAATAATAATAGGAATGGTTCTTATTTTTCTGTAGGGTTGAAATCCAGCCTGCTGCCGTAGACAACATTAAAATATTTCTCCCCATCAAGCCTCAACCCTTCTTAGACTATAGTGATAAGGGGCAGTTTTTAGAATGTGACTATTCACGAGCAAAGAAATTCCATGAAAGATATGGTAGAGATGAAAGTGATGAAGCTGAACTTTTTCGAACTAAAGCATGGAAATTATTATCGAAAGCTAAAACTCTTCTTGATCAGTTGAACGTACCATTCTGGCTGAGCAGTGGGACATGTCTTGGTAAGTTATATATAATCTGTAGAAATATTTTCACATTTTTTTTCTTAAATCTGGGTCAGTCTAAATCTTGAGCTGATAGGCAGATCATAATTTGTATATATTCTAGTCATTTCTGTAAAATTAGGTATTGAAGTAGTATAGTTTCAGTTGCAGATTATCACACAAACAACATAGAACATTTTGCTTCCAGTCCACCAAAATAACACTGTTAATACATAGTCACATTTGTGCTCATGCTAAATATATTCACTTCAGTGCCACGTATTAGTAATTTAACATCCAGTCCCTGTTAATTAATTTGAATGTTCACATTTCCAGCCCTGTAAAACTCCATAGATTTATAGATTTTGTGCAGTTATGCAAGCAGAATTCAGATTGAATCTTGATTCACTACACTGATCGTAATTCTTAACCTCCTTGAAAAAAAAAATTACAGTAGAAATAAACCCACCAGACAAAAAATTAGCACTTCCCACTGTAAGAGGTTTGCTTAAGTTAAACACCAACAGATGGCACACCAGTATTGATAGCA
>APH_3177
CTGATCAAAATTCTTCTGTGTGAATACCTGTTGTCATAAGAAAACTTCATGCCACCTTTTTGCTTTACCCCAGCTACTAAACTCTTGGTATATAAAATCTACATCACATACAAAGGAAAACCTCACACTGGCTGATGTAAAAATGCACATGTGTGGAATATCAGGTGTTGGAAAGAGTTATAGTTGTTTTATTCAGTTATCTAAGTTGACTGGCTTTAATATGTGGGGATGTCTTTTCAAATTCACAGTTCCCTGTGAAAGATAATGACATTAAGAAGGAACTGAGTAAACATTCATTTGTGTTAATTTGTTTTCATAAGGAAATCTAGATTCTAACAACAGAGTTCCTAGGAGTATTGATACTCAACATTATTTTAACTGTTTTTACACTATTTTACCAAAAATTGCTGGTTCTGAAATCTGTGCTATTAACGATTATTGTGTGCTGTATGAATAATAATAGGAATGGTTCTTATTTTTCTGTAGGGTTGAAATCCAGCCTGCTGCCGTAGACAACATTAAAATATTTCTCCCCATCAAGCCTCAACCCTTCTTAGACTATAGTGATAAGGGGCAGTTTTTAGAATGTGACTATTCACGAGCAAAGAAATTCCATGAAAGATATGGTAGAGATGAAAGTGATGAAGCTGAACTTTTTCGAACTAAAGCATGGAAATTATTATCGAAAGCTAAAACTCTTCTTGATCAGTTGAACGTACCATTCTGGCTGAGCAGTGGGACATGTCTTGGTAAGTTATATATAATCTGTAGAAATATTTTCACATTTTTTTTCTTAAATCTGGGTCAATCTAAATCTTGAGCTGATAGGCAGATCATAATTTGTATATATTCTAGTCATTTCTGTAAAATTAGGTATTGAAGTAGTATAGTTTCAGTTGCAGATTATCACACAAACAACATAGAACATTTTGCTTCCAGTCCACCAAAATAACACTGTTAATACATAGTCACATTTGTGCTCATGCTAAATATATTCACTTCAGTGCCACGTATTAGTAATTTAACATCCAGTCCCTGTTAATTAATTTGAATGTTCACATTTCCAGCCCTGTAAAACTCCATAGATTTATAGATTTTGTGCAGTTATGCAAGCAGAATTCAGATTGAATCTTGATTCACTACACTGATCGTAATTCTTAACCTCCTTGAAAAAAAAAATTACAGTAGAAATAAACCCACCAGACAAAAAATTAGCACTTCCCACTGTAAGAGGTTTACTTACGTTAGACACCAACAGACAGCATACCAGTATTAATAGAG
>APH_0136
CTGATCAAAATTCTTCTGTGTGAATACCTGTTGTCATAAGAAAACTTCATGCCACCTTTTTGCTTTACCCCAGCTACTAAACTCTTGGTATATAAAATCTACATCACATACAAAGGAAAACCTCACACTGGCTGATGTAAAAATGCACATGTGTGGAATATCAGGTGTTGGAAAGAGTTATAGTTGTTTTATTCAGTTATCTAAGTTGACTGGCTTTAATATGTGGGGATGTCTTTTCAAATTCACAGTTCCCTGTGAAAGATAATGGCATTAAGAAGGAACTGAGTAAACATTCATTTGTGTTAATTTGTTTTCATAAGGAAATCTAGATTCTAACAACAGAGTTCCTAGGAGTATTGATACTCAACATTATTTTAACTGTTTTTACACTATTTTACCAAAAATTGCTGGTTCTGAAATCTGTGCTATTAACGATTATTGTGTGCTGTATGAATAATAATAGGAATGGTTCTTATTTTTCTGTAGGGTTGAAATCCAGCCTGCTGCCGTAGACAACATTAAAATATTTCTCCCCATCAAGCCTCAACCCTTCTTAGACTATAGTGATAAGGGGCAGTTTTTAGAATGTGACTATTCACGAGCAAAGAAATTCCATGAAAGATATGGTAGAGATGAAAGTGATGAAGCTGAACTTTTTCGAACTAAAGCATGGAAATTATTATCGAAAGCTAAAACTCTTCTTGATCAGTTGAACGTACCATTCTGGCTGAGCAGTGGGACATGTCTTGGTAAGTTATATATAATCTGTAGAAATATTTTCACATTTTTTTTCTTAAATCTGGGTCAATCTAAATCTTGAGCTGATAGGCAGATCATAATTTGTATATATTCTAGTCATTTCTGTAAAATTAGGTATTGAAGTAGTATAGTTTCAGTTGCAGATTATCACACAAACAACATAGAACATTTTGCTTCCAGTCCACCAAAATAACACTGTTAATACATAGTCACATTTGTGCTCATGCTAAATATATTCACTTCAGTGCCACGTATTAGTAATTTAACATCCAGTCCCTGTTAATTAATTTGAATGTTCACATTTCCAGCCCTGTAAAACTCCATAGATTTATAGATTTTGTGCAGTTATGCAAGCAGAATTCAGATTGAATCTTGATTCACTACACTGATCGTAATTCTTAACCTCCTTGAAAAAAAAAATTACAGTAGAAATAAACCCACCAGACAAAAAATTAGCACTTCCCACTGTAAGAGGTTTACTTACGTTAGACACCAACAGACAGCATACCAGTATTAATAGAG
>APH_0717
-------------------------------------------------------------------------CTACTAAACTCTTGGTATATAAAATCTACATCACATACAAAGGAAAACCTCACACTGGCTGATGTAAAAATGCACATGTGTGGAATATCAGGTGTTGGAAAGAGTTATAGTTGTTTTATTCAGTTATCTAAGTTGACTGGCTTTAATATGTGGGGATGTCTTTTCAAATTCACAGTTCCCTGTGAAAGATAATGGCATTAAGAAGGAACTGAGTAAACATTCATTTGTGTTAATTTGTTTTCATAAGGAAATCTAGATTCTAACAACAGAGTTCCTAGGAGTATTGATACTCAACATTATTTTAACTGTTTTTACACTATTTTACCAAAAATTGCTGGTTCTGAAATCTGTGCTATTAACGATTATTGTGTGCTGTATGAATAATAATAGGAATGGTTCTTATTTTTCTGTAGGGTTGAAATCCAGCCTGCTGCCGTAGACAACATTAAAATATTTCTCCCCATCAAGCCTCAACCCTTCTTAGACTATAGTGATAAGGGGCAGTTTTTAGAATGTGACTATTCACGAGCAAAGAAATTCCATGAAAGATATGGTAGAGATGAAAGTGATGAAGCTGAACTTTTTCGAACTAAAGCATGGAAATTATTATCGAAAGCTAAAACTCTTCTTGATCAGTTGAACGTACCATTCTGGCTGAGCAGTGGGACATGTCTTGGTAAGTTATATATAATCTGTAGAAATATTTTCACATTTTTTTTCTTAAATCTGGGTCAATCTAAATCTTGAGCTGATAGGCAGATCATAATTTGTATATATTCTAGTCATTTCTGTAAAATTAGGTATTGAAGTAGTATAGTTTCAGTTGCAGATTATCACACAAACAACATAGAACATTTTGCTTCCAGTCCACCAAAATAACACTGTTAATACATAGTCACATTTGTGCTCATGCTAAATATATTCACTTCAGTGCCACGTATTAGTAATTTAACATCCAGTCCCTGTTAATTAATTTGAATGTTCACATTTCCAGCCCTGTAAAACTCCATAGATTTATAGATTTTGTGCAGTTATGCAAGCAGAATTCAGATTGAATCTTGATTCACTACACTGATCGTAATTCTTAACCTCCTTGAAAAAAAAAATTACAGTAGAAATAAACCCA----------------------------------------------------------------------------------
>APH_4029
CTGATCAAAATTCTTCTGTGTGAATACCTGTTGTCATAAGAAAACTTCATGCCACCTTTTTGCTTTACCCCAGCTACTAAACTCTTGGTATATAAAATCTACATCACATACAAAGGAAAACCTCACACTGGCTGATGTAAAAATGCACATGTGTGGAAGATCTGGTGTTGGAAAGAGTTACAGTTGTTTTATTCAGTTATCTATGTTGACTGGCTTTAATATGTGGGGATGTCTTTTCAAATTCACAGTTCCCTGTGAAAGATAATGACATTAAGAAGGAACTGAGTAAACATTCATTTGTGTTAATTTGTTTTCATAAGGAAATCTAGATTCTAACAACAGAGTTCCTAGGAGTATTGATACTCAACATTATTTTAACTGTTTTTACACTATTTTACCAAAAATTGCTGGTCCTGAAATCTGTGCTATTAACGATTATTGTGTGCTGTATGAATAATAATAGGAATGGTTCTTATTTTTCTGTAGGGTTGAAATCCAGCCTGCTGCCGTAGACAACATTAAAATATTTCTCCCCATCAAGCCTCAACCCTTCTTAGACTATAGTGATAAGGGGCAGTTTTTAGAATGTGACTATTCACGAGCAAAGAAATTCCATGAAAGATATGGTAGAGATGAAAGTGATGAGGCTGAACTTTTTCGAACTAAAGCATGGAAATTATTATCGAAAGCTAAAACTCTTCTTGATCAGTTGAACGTACCATTCTGGCTGAGCAGTGGGACATGTCTTGGTAAGTTATATATAATCTGTAGAAATATTTTCACATTTTTTTTCTTAAATCTGGGTCAGTCTAAATCTTGAGCTGATAGGCAGATCATAATTTGTATATATTCTAGTCATTTCTGTAAAATTAGGTATTGAAGTAGTATAGTTTCAGTTGCAGATTATCACACAAACAACATAGAACATTTTGCTTCCAGTCCACCAAAATAGCACTGTTAATACATAGTCACATTTGTGCTCATGCTAAATATATTCACTTCAGTGCCACGTATTAGTAATTTAACATCCAGTCCCTGTTAATTAATTTGAATGTTCACA-----------------------------------------------------------------------------------------------------------------------------------------------------------------------------------------------------------------------------
>APH_4005
CTGATCAAAATTCTTCTGTGTGAATACCTGTTGTCATAAGAAAACTTCATGCCACCTTTTTGCTTTACCCCAGCTACTAAACTCTTGGTATATAAAATCTACATCACATACAAAGGAAAACCTCACACTGGCTGATGTAAAAATGCACATGTGTGGAATATCAGGTGTTGGAAAGAGTTATAGTTGTTTTATTCAGTTATCTAAGTTGACTGGCTTTAATATGTGGGGATGTCTTTTCAAATTCACAGTTCCCTGTGAAAGATAATGACATTAAGAAGGAACTGAGTAAACATTCATTTGTGTTAATTTGTTTTCATAAGGAAATCTAGATTCTAACAACAGAGTTCCTAGGAGTATTGATACTCAACATTATTTTAACTGTTTTTACACTATTTTACCAAAAATTGCTGGTCCTGAAATCTGTGCTATTAACGATTATTGTGTGCTGTATGAATAATAATAGGAATGGTTCTTATTTTTCTGTAGGGTTGAAATCCAGCCTGCTGCCGTAGACAACATTAAAATATTTCTCCCCATCAAGCCTCAACCCTTCTTAGACTATAGTGATAAGGGGCAGTTTTTAGAATGTGACTATTCACGAGCAAAGAAATTCCATGAAAGATATGGTAGAGATGAAAGTGATGAGGCTGAACTTTTTCGAACTAAAGCATGGAAATTATTATCGAAAGCTAAAACTCTTCTTGATCAGTTGAACGTACCATTCTGGCTGAGCAGTGGGACATGTCTTGGTAAGTTATATATAATCTGTAGAAATATTTTCACATTTTTTTTCTTAAATCTGGGTCAGTCTAAATCTTGAGCTGATAGGCAGATCATAATTTGTATATATTCTAGTCATTTCTGTAAAATTAGGTATTGAAGTAGTATAGTTTCAGTTGCAGATTATCACACAAACAACATAGAACATTTTGCTTCCAGTCCACCAAAATAGCACTGTTAATACATAGTCACATTTGTGCTCATGCTAAATATATTCACTTCAGTGCCACGTATTAGTAATTTAACATCCAGTCCCTGTTAATTAATTTGAATGTTCACATTTCCAGCCCTGTAAAACTCCATAGATTTATAGATTTTGTGCAGTTATGCAAGCAGAATTCAGATTGAATCTTGATTCACTACACTGATCGTAATTCTTAACCTCCCTGAAAAAAAAAATTACAGTAGAAATAAACCCACCAGACAAAAAATTAGCACTTCCCACTGTAAGAGGTTTACTTACATTAGACA------------------------------
>APH_0185
CTGATCAAAATTCTTCTGTGTGAATACCTGTTGTCATAAGAAAACTTCATGCCACCTTTTTGCTTTACCCCAGCTACTAAACTCTTGGTATATAAAATCTACATCACATACAAAGGAAAACCTCACACTGGCTGATGTAAAAATGCACATGTGTGGAATATCAGGTGTTGGAAAGAGTTATAGTTGTTTTATTCAGTTATCTAAGTTGACTGGCTTTAATATGTGGGGATGTCTTTTCAAATTCACAGTTCCCTGTGAAAGATAATGACATTAAGAAGGAACTGAGTAAACATTCATTTGTGTTAATTTGTTTTCATAAGGAAATCTAGATTCTAACAACAGAGTTCCTAGGAGTATTGATACTCAACATTATTTTAACTGTTTTTACACTATTTTACCAAAAATTGCTGGTCCTGAAATCTGTGCTATTAACGATTATTGTGTGCTGTATGAATAATAATAGGAATGGTTCTTATTTTTCTGTAGGGTTGAAATCCAGCCTGCTGCCGTAGACAACATTAAAATATTTCTCCCCATCAAGCCTCAACCCTTCTTAGACTATAGTGATAAGGGGCAGTTTTTAGAATGTGACTATTCACGAGCAAAGAAATTCCATGAAAGATATGGTAGAGATGAAAGTGATGAAGCTGAACTTTTTCGAACTAAAGCATGGAAATTATTATCGAAAGCTAAAACTCTTCTTGATCAGTTGAACGTACCATTCTGGCTGAGCAGTGGGACATGTCTTGGTAAGTTATATATAATCTGTAGAAATATTTTCACATTTTTTTTCTTAAATCTGGGTCAGTCTAAATCTTGAGCTGATAGGCAGATCATAATTTGTATATATTCTAGTCATTTCTGTAAAATTAGGTATTGAAGTAGTATAGTTTCAGTTGCAGATTATCACACAAACAACATAGAACATTTTGCTTCCAGTCCACCAAAATAGCACTGTTAATACATAGTCACATTTGTGCTCATGCTAAATATATTCACTTCAGTGCCACGTATTAGTAATTTAACATCCAGTCCCTGTTAATTAATTTGAATGTTCACATTTCCAGCCCTGTAAAACTCCATAGATTTATAGATTTTGTGCAGTTATGCAAGCAGAATTCAGATTGAATCTTGATTCACTACACTGATCGTAATTCTTAACCTCCCTGAAAAAAAAAATTACAGTAGAAATAAACCCACCAGACAAAAAATTAGCACTTCCCACTGTAAAAGGTTTACTTACGTTAGACACCAACAGACGGCGCACCAGTATTAATAGAG
