# Supplementary material for: ﻿Discovery of a new tarantula species from the Madrean Sky Islands and the first documented instance of syntopy between two montane endemics (Araneae, Theraphosidae, Aphonopelma): a case of prior mistaken identity
Source: Zookeys. 2024 Aug 16;1210:61–98. doi: 10.3897/zookeys.1210.125318 (PMC11344175; doi:10.3897/zookeys.1210.125318)
Supplement: Supplementary material 8 — Phylogenomics files [file zookeys-1210-061_article-125318__-s008.zip › Suppl8/individual_UCE_loci/sl_realigned_uce_20010297.fas]

>APH_1602
-------------------------------------ACTCAACCCAATCTTTAATCTCAATTTCAGTTTTTTTACATTCCAAACCTTTCAGCTCTCCAAATTCCAAATCACGAAATTCCACTACCCCTCGCCACTTTAGCATTGCCAACGCTGGCCCAGTTCTTTCAATTTAGCACTACTCTCATGTGGTTTAATTTTTTTA-ATGTTATTTTT--TAAAGTAATCTCCTCATGCGGTTTAATTTTTTTAATGTTAATTTTTTAA----AAGTATTCCATCGCTCCACTTTTTTAACTTAATGTTTTTTCCTGAA------------ACATATATATTTTTAACTT---AGTTTATTTTTTTTCGAACTTATTTTTTCTCAG--TGGTTATTTTTCCCGAGCAGCTGGAAACATAT-ATTTTTGAACTGAATTTATTTTTTCCTGAAACGTATAT--TTTTCCGCACTAACTTT--------------TTTTTCTTTTCCTGAAACATATTATTTCTTTGT-------------AAACTTAATTATTTTTTCAGGGCTCCAGTATTAGTTGTTTAGCACTTATTGAGTGAAATATGAAGATGCAGTGGACCTCATCAGGAAGAGACGCGGAGCCATAAATGCCAAACAGTTATCTTATCTAGAAAAATACCGTCCAAAATCTCGTCTGAAAATTAAGAATGGCCACAAGCAATGTATCATCCAGTGATATATGCAGCATTAAATAGCACATAACTAGAAAAATCTGCATCCAGTGGGGACCCAATGGTAATGGTACACGAGCAGGATATGATTTTTGTTTCTGAAGAAATGCTTTGATTGTAAATAATTGTTTTTGGAATATCTATTGTATTTCATTAATCTTCTTAAGATCTTAGGATGATGTTGGGTCTGTTATCCTTGTAAGCAGCCCACCTTCTCTTCCTGGCCTTGTAACACTCTATAAACTGTTATATGAACTGTCTCCAAATGTCGACAATTTCAGTAGGCAGCCATTTACAGCAGTGTAGAATAACCTTTGTCTGAACATGTAAAGTCACTGCTGCCTATATTCCTACTCCAAGCTTTAAGAACTGTGACACGAATCATTAGTTCGTCCTAAGCTTGAATACGGTGCAGTTCTGTGGTACTTCAAAAATCATGCTCCTGCACATACTGTCATCGTCTGCTCTTTCTCAAGTTGCTGAATAACATCTGCTCAGCAAATGTGCGTTCCATGTCACCACTAGTGAGAATGGCCAAAAGTTACAATAAACTAGCGAACACTCTGGACGTTAATCGTATGACATTCTGTGAGTCCGTAAGCATTGTAATATAGCTGTACCTAATCTGTCCTACCCAAGGTAATCTGTATTTTAAATCTCTGTAACTGGGCT
>APH_1357
---------------------------------------------------------------------------------------------------------AGATAAGCGACGATCACTGTCGGTAAC---------------------------------------------------------------------------------------AAGCAGTTGC------------------------------------------------------------------------------------------------------------------------------------------------------------TGGTTGT-------------------------------------------------------------------------GGCTGATCTT--------------------------------ATACCA---------------------------TCATTGGCTTCTTTCAGTTTGATTCATTGTTGTGTGGTATTTGTTCATTGTCATAACCACTTAATTTTTATCTTTCCAGGAAGAGACGCGGAGCCATAAATGCCAAACAGTTATCTTATCTAGAAAAATACCGTCCAAAATCTCGTCTGAAAATTAAGAATGGCCACAAGCAATGTATCA--------------------------------GATCGGAAGA----GCGTCGTGTAGGGA---------AAGAGTGTAGGCTTAGG---------------------------------TGTAGAT---------------------------------------------------------------------------------------------------------------------------------------------------------------------------------------------------------------------------------------------------------------------------------------------------------------------------------------------------------------------------------------------------------------------------------------------------------------------------------------------------------------------------------------------------------------------
>APH_0683
--------------------------------------------------ATAGTACTGCTTGTGGGTCTCCTTCCGGTTCTCACCTGACACCCTTTCATTGACCAGTTTGGGTATGACCACTGCTGCTTGTCATTCTCTCTGTGCATACATTGAGAAGCTTCCCTCCATTCACAGGGGAGCGCATGTGTTTGAGCTTTCGAACATCTCATCTGTACTGAAGGAGTGTACGCAACCTGCAAAATTACCCTGAAATCTCTATTTCAAACTCAAGATTTGCAAATTACCACTCATTTATATTTGTATTCTTTCATGCATACTGGGGGGGTAGGAGGATATTTTTATTGTTCAAAATTATTCCAGTTAGACCTCAATATTAATTAACCTGATTGATCTAATGTTACAGCTAGAAAAATGTCAATTTTGTTTCTTGGCTGTTAACTTCTGATGTGTTTATGATGTTTAAGGATAATTTTAAGTTGATTACAAAATCATTTTCCACTGTTTTATATCAACACTTCATAATACAAGACTAAAAACATCATTAGCTTCTTTCAGTTTGATTCATTGTTGTGTGGTATTTGTTCATTGTCATAACCACTTAATTTTTATCTTTCCAGGAAGAGACGCGGAGCCATAAATGCCAAACAGTTATCTTATCTAGAAAAATACCGTCCAAAATCTCGTCTGAAAATTAAGAATGGCCACAAGCAATGTATCATCCAGTGATATATTCAGCATTAAATAGCACATAACTAGAAAAATCTGCATCCAGTGGGGACCCAATGGTAATGGTACACGAGCAGGATATGATTTTTGTTTCTGAAGAAATGCTTTGATTGTAAATAATTGTTTTTGGAATATCTATTGTATTTCATTAATCGTTTTTGGATCCTAGAATGATATTGGGTGTATTGTGTTTGCAAGCAGCCAGCCTTTGCCCCCTGGCCTTGTAGCACTTTATAGATTAGTATGTGATCTGTCTTCCAACATCCACAGCTTTGGCAGGCAGTCGATGTCAGCAGTAAAGAATGTCCGCTGTTTGAACATCTTAATTGTCTGTTACCAATATTCCTACCCCAGGCTTTAGAAACCTTGTCACGATTGAGCATTTCTTTTTATATGCCAGTTTGATGTTCTCGTGTAGTACTTCATATATCATGCTGCTGTACATAGTCCCATCTCCTATTTTTATCAAAAAAAAAAAAAAACATCTGATGAGTGAATGGGTGTAACAAACTGGCATTTAATAAGACAGCTTTAATCCAGACAGATATAAAAGAACACCCGAATTCTATCAGCCATGTATTATGTAAATCTGTGGAAGTCATGATCATACTGTTTTCTGATGAAATTATGAAAAAGTATTTATATGTTAAAATCCCTTAATAAAAAT
>APH_0717
-------------------------------------------------------------------------------------------------------------------------------------------------------TTGAGAAGCTTCCCTCCATTCACAGGGGAGCGCATGTGTTTGAGCTTTCGAACATCTCATCTGTACTGAAGGAGTGTACGCAACCTGCAAAATTACCCTGAAATCTCTATTTCAAACTCAAGATTTGCAAATTACCACTCATTTATATTTGTATTCTTTCATGCATACTGGGGG---GGAAGGATATTTTTATTGTTCAAAATTATTCCAGTTAGACCTCAATATTAATTAACCTGATTGATCTAATGTTACAACTAGAAAAATGTCAATTTTGTTTCTTGGCTGTTAACTTCTGATGTGTTTATGATGTTTAAGGATAATTTTAAGTTGATTACAAAATCATTTTCCACTGTTTTATATCAACACTTCATAAGACAAGACTAAAAACATCATTGGCTTCTTTCAGTTTGATTCATTGTTGTGTGGTATTTGTTCATTGTCATAACCACTTAATTTTTATCTTTCCAGGAAGAGACGCGGAGCCATAAATGCCAAACAGTTATCTTATCTAGAAAAATACCGTCCAAAATCTCGTCTGAAAATTAAGAATGGCCACAAGCAATGTATCATCCAGTGATATATGCAGCATTAAATAGCATATAACTAGAAAAATCTGCATCCAGTGGGGACCCAATGGTAATGGTACACGAGCAGGATATGATTTTTGTTTCTGAAGAAATGCTTTGATTGTAAATAATTGTTTTTGGAATATCTATTGTATTTCATTAATCGTTTTTGGATCCTAGAATGATATTGGGTGTATTGTGTTTGCAAGCAGCCAGCCTTTGCCCCCTGGCCTTGTAGCACTTTATAGATTAGTATGTGATCTGTCTTCCAACATCCACAGCTTTGGCAGGCAGTCGATGTCAGCAGTAAAGAATGTCCGCTGTTTGAACATCTTAATTGTCTGTTACCAATATTCCTACCCCAGGCTTTAGAAACCTTGTCACGATTGAGCATTTCTTTTTATATGCCAGTTTGATGTTCTCGTGTAGTACTTCATATATCATGCTGCTGTACATAGTCCCATCTCCTATTTTTATCAAAAAAA--AAAAAACATCTGATGAGTG----------------------------------------------------------------------------------------------------------------------------------------------------------------------------
>APH_0185
GTGGGGATAGGACACTGTATGAACAGGCCTGGCTGGTTCCACACATCACCATAGTTCTGCTTGTGGGTCTCCTTCCGGTTCTCACCTGTCACCCTTTCATTGACCAGCTTGGGTATGACCACTGCTGCTTGTCATTTTCTCTGTGCATGCATTGAGAAGCTTCCCTCCATTCACAGGGGAGCGCATGTGTTTGAGCTTTCGAACATCTCATCTGTACTGAAGGAGTGTACGCAACCTGCAAAATTACCCTGAAATCTCTATTTCAAACTCAAGATTTGCAAATTACCACTCACTTATATTTGTATTCTTTCATGCATACTGGGGG---GGAAGGATATTTTTATTGTTCAAAATTATTCCAGTTAGACCTCAATATTAATTAACCTGATTGATCTAATGTTACAACTAGAAAAATGTCAATTTTGTTTCTTGGCTGTTAACTTCTGATGTGTTTATGATGTTTAAGGATAATTTTAAGTTGATTACAAAATCATTTTCCACTGTTTTATATCAACACTTCATAAGACAAGACTAAAAACATCATTGGCTTCTTTCAGTTTGATTCATTGTTGTGTGGTATTTGTTCATTGTCATAACCACTTAATTTTTATCTTTCCAGGAAGAGACGCGGAGCCATAAATGCCAAACAGTTATCTTATCTAGAAAAATACCGTCCAAAATCTCGTCTGAAAATTAAGAATGGCCACAAGCAATGTATCATCCAGTGATATATGCAGCATTAAATAGCACATAACTAGAAAAATCTGCATCCAGTGGGGACCCAATGGTAATGGTACACGAGCAGGATATGATTTTTGTTTCTGAAGAAATGCTTTGATTGTAAATAATTGTTTTTGGAATATCTATTGTATTTCATTAATCGTTTTTGGATCCTAGAATGATATTGGGTGTATTGTGTTTGCAAGCAGCCAGCCTTTGCCCCCTGGCCTTGTAGCACTTTATAGATTAGTATGTGATCTGTCTTCCAACATCCACAGCTTTGGCAGGCAGTCGATGTCAGCAGTAAAGAATGTCCGCTGTTTGAACATCTTAATTGTCTGTTACCAATATTCCTACCCCAGGCTTTAGAAACCTTGTCACGATTGAGCATTTCTTTTTATATGCCAGTTTGATGTTCTCGTGTAGTACTTCATATATCATGCTGCTGTACATAGTCCCATCTCCTATTTTTATCAAAAAA---AAAAAACATCTGATGAGTGAATGGGTGTAACAAACTGGCATTTAATAAGACAGCTTTAATCCAGACAGATATAAAAGAACACCCGAATTCTATCAGCCATGTATTATGTAAATCTGTGGAAGTCATGATCATACTGTTTTCTGATGAAATTATGAAAAAGTATTTATATGTTAAAATCCCTTAATAAAAAT
>APH_3188
GTGGGGATAGGACACTGTATGAACAGGCCTGGCTGGTTCCACACATCACCATAGTTCTGCTTGTGGGTCTCCTTCCGGTTCTCACCTGTCACCCTTTCATTGACCAGCTTGGGTATGACCACTGCTGCTTGTCATTTTCTCTGTGCATGCATTGAGAAGCTTCCCTCCATTCACAGGGGAGCGCATGTGTTTGAGCTTTCGAACATCTCATCTGTACTGAAGGAGTGTACGCAACCTGCAAAATTACCCTGAAATCTCTATTTCAAACTCAAGATTTGCAAATTACCACTCATTTATATTTGTATTCTTTCATGCATACTGGGGGG--GGAAGGATATTTTTATTGTTCAAAATTATTCCAGTTAGACCTCAATATTAATTAACCTGATTGATCTAATGTTACAACTAGAAAAATGTCAATTTTGTTTCTTGGCTGTTAACTTCTGATGTGTTTATGATGTTTAAGGATAATTTTAAGTTGATTACAAAATCATTTTCCACTGTTTTATATCAACACTTCATAAGACAAGACTAAAAACATCATTGGCTTCTTTCAGTTTGATTCATTGTTGTGTGGTATTTGTTCATTGTCATAACCACTTAATTTTTATCTTTCCAGGAAGAGACGCGGAGCCATAAATGCCAAACAGTTATCTTATCTAGAAAAATACCGTCCAAAATCTCGTCTGAAAATTAAGAATGGCCACAAGCAATGTATCATCCAGTGATATATGCAGCATTAAATAGCACATAACTAGAAAAATCTGCATCCAGTGGGGACCCAATGGTAATGGTACACGAGCAGGATATGATTTTTGTTTCTGAAGAAATGCTTTGATTGTAAATAATTGTTTTTGGAATATCTATTGTATTTCATTAATCGTTTTTGGATCCTAGAATGATATTGGGTGTATTGTGTTTGCAAGCAGCCAGCCTTTGCCCCCTGGCCTTGTAGCACTTTATAGATTAGTATGTGATCTGTCTTCCAACATCCACAGCTTTGGCAGGCAGTCGATGTCAGCAGTAAAGAATGTCCGCTGTTTGAACATCTTAATTGTCTGTTACCAATATTCCTACCCCAGGCTTTAGAAACCTTGTCACGATTGAGCATTTCTTTTTATATGCCAGTTTGATGTTCTCGTGTAGTACTTCATATATCATGCTGCTGTACATAGTCCCATCTCCTATTTTTATCAAAAAAAAAAAAAAACATCTGATGAGTGAATGGGTGTAACAAACTGGCATTTAATAAGACAGCTTTAATCCAGACAGATATAAAAGAACACCCGAATTCTATCAGCCATGTATTATGTAAATCTGTGGAAGTCATGATCATACTGTTTTCTGATGAAATTATGAAAAAGTATTTATATGTTAAAATCCCTTAATAAAAAT
>APH_0186
GTGGGGATAGGACACTGTATGAACAGGCCTGGCTGGTTCCACACATCACCATAGTTCTGCTTGTGGGTCTCCTTCCGGTTCTCACCTGTCACCCTTTCATTGACCAGCTTGGGTATGACCACTGCTGCTTGTCATTTTCTCTGTGCATGCATTGAGAAGCTTCCCTCCATTCACAGGGGAGCGCATGTGTTTGAGCTTTCGAACATCTCATCTGTACTGAAGGAGTGTACGCAACCTGCAAAATTACCCTGAAATCTCTATTTCAAACTCAAGATTTGCAAATTACCACTCATTTATATTTGTATTCTTTCATGCATACTGGGGG---GGAAGGATATTTTTATTGTTCAAAATTATTCCAGTTAGACCTCAATATTAATTAACCTGATTGATCTAATGTTACAACTAGAAAAATGTCAATTTTGTTTCTTGGCTGTTAACTTCTGATGTGTTTATGATGTTTAAGGATAATTTTAAGTTGATTACAAAATCATTTTCCACTGTTTTATATCAACACTTCATAAGACAAGACTAAAAACATCATTGGCTTCTTTCAGTTTGATTCATTGTTGTGTGGTATTTGTTCATTGTCATAACCACTTAATTTTTATCTTTCCAGGAAGAGACGCGGAGCCATAAATGCCAAACAGTTATCTTATCTAGAAAAATACCGTCCAAAATCTCGTCTGAAAATTAAGAATGGCCACAAGCAATGTATCATCCAGTGATATATGCAGCATTAAATAGCACATAACTAGAAAAATCTGCATCCAGTGGGGACCCAATGGTAATGGTACACGAGCAGGATATGATTTTTGTTTCTGAAGAAATGCTTTGATTGTAAATAATTGTTTTTGGAATATCTATTGTATTTCATTAATCGTTTTTGGATCCTAGAATGATATTGGGTGTATTGTGTTTGCAAGCAGCCAGCCTTTGCCCCCTGGCCTTGTAGCACTTTATAGATTAGTATGTGATCTGTCTTCCAACATCCACAGCTTTGGCAGGCAGTCGATGTCAGCAGTAAAGAATGTCCGCTGTTTGAACATCTTAATTGTCTGTTACCAATATTCCTACCCCAGGCTTTAGAAACCTTGTCACGATTGAGCATTTCTTTTTATATGCCAGTTTGATGTTCTCGTGTAGTACTTCATATATCATGCTGCTGTACATAGTCCCATCTCCTATTTTTATCAAAAAAA--AAAAAACATCTGATGAGTGAATGGGTGTAACAAACTGGCATTTAATAAGACAGCTTTAATCCAGACAGATATAAAAGAACACCCGAATTCTATCAGCCATGTATTATGTAAATCTGTGGAAGTCATGATCATACTGTTTTCTGATGAAATTATGAAAAAGTATTTATATGTTAAAATCCCTTAATAAAAAT
>APH_0674
GTAGGGATATGACACTGTATGAACAGGCCTGGCTGGTTCCACACATCACCATAGTTCTGCTTGGGGGTCTCCTTCCGGTTCTCACCTGTCACCCTTTCATTGACCAGTTTGGGTATGACCACTGCTGCTTGTCATTCTCTCTGTGCATACATTGAGAAGCTTCCCTCCATTCACAGGGGAGCGCATGTGTTTGAGCTTTCGAACATCTCATCTGTACTGAAGGAGTGTACGCAACCTGCAAAATTACCCTGAAATCTCTAGTTCAAACTCAAGATTTGCAAATTACCACTCATTTATATTTGTATTCTTTCATGCATACTGGGGGGGTAGGAGGATATTTTTATTGTTCAAAATTATTCCAGTTAGACCTCAATATTAATTAACCTGATTGATCTAATGTTACAGCTAGAAAAATGTCAATTTTGTTTCTTGGCTGTTAACTTCTGATGTGTTTATGATGTTTAAGGATAATTTTAAGTTGATTACAAAATCATTTTCCACTGTTTTATATCAACAGTTCATAAGACAAGACTAAAAACATCATTGGCTTCTTTCAGTTTGATTCATTGTTGTGTGGTATTTGTTCATTGTCATAACCACTTAATTTTTATCTTTCCAGGAAGAGACGCGGAGCCATAAATGCCAAACAGTTATCTTATCTAGAAAAATACCGTCCAAAATCTCGTCTGAAAATTAAGAATGGCCACAAGCAATGTATCATCCAGTGATATATGCAGCATTAAATAGCACATAACTAGAAAAATCTGCATCCAGTGGGGACCCAATGGTAATGGTACACGAGCAGGATATGATTTTTGTTTCTGAAGAAATGCTTTGATTGTAAATAATTGTTTTTGGAATATCTATTGTATTTCATTAATCGTTTTTGGATCCTAGAATGATATTGGGTGTATTGTGTTTGCAAGCAGCCAGCCTTTGCCCCCTGGCCTTGTAGCACTTTATAGATTAGTATGTGATCTGTCTTCCAACATCCACAGCTTTGGCAGGCAGTCGATGTCAGCAGTAAAGAATGTCCGCTGTTTGAACATCTTAATTGTCTGTTACCAATATTCCTACCCCAGGCTTTAGAAACCTTGTCACGATTGAGCATTTCTTTTTATATGCCAGTTTGATGTTCTCGTGTAGTACTTCATATATCATGCTGCTGTACATAGTCCCATCTCCTATTTTTATCAAAAAAAAAAAAAAACATCTGATGAGTGAATGGGTGTAACAAACTGGCATTTAATAAGACAGCTTTAATCCAGACAGATATAAAAGAACACCCGAATTCTATCAGCCATGTATTATGTAAATCTGTGGAAGTCATGATCATACTGTTTTCTGATGAAATTATGAAAAAGTATTTATATGTTAAAATCCCTTAATAAAAAT
>APH_4005
GTGGGGATAGGACACTGTATGAACAGGCCTGGCTGGTTCCACACATCACCATAGTTCTGCTTGTGGGTCTCCTTCCGGTTCTCACCTGTCACCCTTTCATTGACCAGTTTGGGTATGACCACTGCTGCTTGTCATTCTCTCTGTGCATGCATTGAGAAGCTTCCCTCCATTCACAGGGGAGCGCATGTGTTTGAGCTTTCGAACATCTCATCTGTACTGAAGGAGTGTACGCAACCTGCAAAATTACCCTGAAATCTCTATTTCAAACTCAAGATTTGCAAATTACCACTCATTTATATTTGTATTCTTTCATGCATACTGGGGGGGTAGGAGGATATTTTTATTGTTCAAAATTATTCCAGTTAGACCTCAATATTAATTAACCTGATTGATCTAATGTTACAGCTAGAAAAATGTCAATTTTGTTTCTTGGCTGTTAACTTCTGATGTGTTTATGATGTTTAAGGATAATTTTAAGTTGATTACAAAATCATTTTCCACTGTTTTATATCAACACTTCATAAGACAAGACTAAAAACATCATTGGCTTCTTTCAGTTTGATTCATTGTTGTGTGGTATTTGTTCATTGTCATAACCACTTAATTTTTATCTTTCCAGGAAGAGACGCGGAGCCATAAATGCCAAACAGTTATCTTATCTAGAAAAATACCGTCCAAAATCTCGTCTGAAAATTAAGAATGGCCACAAGCAATGTATCATCCAGTGATATATGCAGCATTAAATAGCACATAACTAGAAAAATCTGCATCCAGTGGGGACCCAATGGTAATGGTACACGAGCAGGATATGATTTTTGTTTCTGAAGAAATGCTTTGATTGTAAATAATTGTTTTTGGAATATCTATTGTATTTCATTAATCGTTTTTGGATCCTAGAATGATATTGGGTGTATTGTGTTTGCAAGCAGCCAGCCTTTGCCCCCTGGCCTTGTAGCACTTTATAGATTAGTATGTGATCTGTCTTCCAACATCCACAGCTTTGGCAGGCAGTCGATGTCAGCAGTAAAGAATGTCCGCTGTTTGAACATCTTAATTGTCTGTTACCAATATTCCTACCCCAGGCTTTAGAAACCTTGTCACGATTGAGCATTTCTTTTTATATGCCAGTTTGATGTTCTCGTGTAGTACTTCATATATCATGCTGCTGTACATAGTCCCATCTCCTATTTTTATCAAAAAAA--AAAAAACATCTGATGAGTGAATGGGTGTAACAAACTGGCATTTAATAAGACAGCTTTAATCCAGACAGATATAAAAGAACACCCGAATTCTAACAGCCATGTATTATGTAAATCTGTGGAAGTCATGATCATACTGTTTTCTGATGAAATTATGAAAAAGTATTTATATGTTAAAATCCCTTAATAAAAAT
>APH_5079
--------------------------------------------------------------------------------------------------------------------GACCACTGCTGCTTGTCATTCTCTCTGTGCATGCATTGAGAAGCTTCCCTCCATTCACAGGGGAGCGCATGTGTTTGAGCTTTCGAACATCTCATCTGTACTGAAGGAGTGTACGCAACCTGCAAAATTACCCTGAAATCTCTATTTCAAACTCAAGATTTGCAAATTACCACTCATTTATATTTGTATTCTTTCATGCATACTGGGGGGGTAGGAGGATATTTTTATTGTTCAAAATTATTCCAGTTAGACCTCAATATTAATTAACCTGATTGATCTAATGTTACAGCTAGAAAAATGTCAATTTTGTTTCTTGGCTGTTAACTTCTGATGTGTTTATGATGTTTAAGGATAATTTTAAGTTGATTACAAAATCATTTTCCACTGTTTTATATCAACACTTCATAAGACAAGACTAAAAACATCATTGGCTTCTTTCAGTTTGATTCATTGTTGTGTGGTATTTGTTCATTGTCATAACCACTTAATTTTTATCTTTCCAGGAAGAGACGCGGAGCCATAAATGCCAAACAGTTATCTTATCTAGAAAAATACCGTCCAAAATCTCGTCTGAAAATTAAGAATGGCCACAAGCAATGTATCATCCAGTGATATATGCAGCATTAAATAGCACATAACTAGAAAAATCTGCATCCAGTGGGGACCCAATGGTAATGGTACACGAGCAGGATATGATTTTTGTTTCTGAAGAAATGCTTTGATTGTAAATAATTGTTTTTGGAATATCTATTGTATTTCATTAATCGTTTTTGGATCCTAGAATGATATTGGGTGTATTGTGTTTGCAAGCAGCCAGCCTTTGCCCCCTGGCCTTGTAGCACTTTATAGATTAGTATGTGATCTGTCTTCCAACATCCACAGCTTTGGCAGGCAGTCGATGTCAGCAGTAAAGAATGTCCGCTGTTTGAACATCTTAATTGTCTGTTACCAATATTCCTACCCCAGGCTTTAGAAACCTTGTCACGATTGAGCATTTCTTTTTATATGCCAGTTTGATGTTCTCGTGTAGTACTTCATATATCATGCTGCTGTACATAGTCCCATCTCCTATTTTTATCAAAAAAAAAAAAAAACATCTGATGAGTGAATGGGTGTAACAAACTGGCATTTAATAAGACAGCTTTAATCCAGACAGATATAAAAGAACACCCGAATTCTAACAGCCATGTATTATGTAAATC-----------------------------------------------------------------------------
>APH_5003
GTGGGGATAGGACACTGTATGAACAGGCCTGGCTGGTTCCACACATCACCATAGTTCTGCTTGTGGGTCTCCTTCCGGTTCTCACCTGTCACCCTTTCATTGACCAGTTTGGGTATGACCACTGCTGCTTGTCATTCTCTCTGTGCATGCATTGAGAAGCTTCCCTCCATTCACAGGGGAGCGCATGTGTTTGAGCTTTCGAACATCTCATCTGTACTGAAGGAGTGTACGCAACCTGCAAAATTACCCTGAAATCTCTATTTCAAACTCAAGATTTGCAAATTACCACTCATTTATATTTGTATTCTTTCATGCATACTGGGGGGGTAGGAGGATATTTTTATTGTTCAAAATTATTCCAGTTAGACCTCAATATTAATTAACCTGATTGATCTAATGTTACAGCTAGAAAAATGTCAATTTTGTTTCTTGGCTGTTAACTTCTGATGTGTTTATGATGTTTAAGGATAATTTTAAGTTGATTACAAAATCATTTTCCACTGTTTTATATCAACACTTCATAAGACAAGACTAAAAACATCATTGGCTTCTTTCAGTTTGATTCATTGTTGTGTGGTATTTGTTCATTGTCATAACCACTTAATTTTTATCTTTCCAGGAAGAGACGCGGAGCCATAAATGCCAAACAGTTATCTTATCTAGAAAAATACCGTCCAAAATCTCGTCTGAAAATTAAGAATGGCCACAAGCAATGTATCATCCAGTGATATATGCAGCATTAAATAGCACATAACTAGAAAAATCTGCATCCAGTGGGGACCCAATGGTAATGGTACACGAGCAGGATATGATTTTTGTTTCTGAAGAAATGCTTTGATTGTAAATAATTGTTTTTGGAATATCTATTGTATTTCATTAATCGTTTTTGGATCCTAGAATGATATTGGGTGTATTGTGTTTGCAAGCAGCCAGCCTTTGCCCCCTGGCCTTGTAGCACTTTATAGATTAGTATGTGATCTGTCTTCCAACATCCACAGCTTTGGCAGGCAGTCGATGTCAGCAGTAAAGAATGTCCGCTGTTTGAACATCTTAATTGTCTGTTACCAATATTCCTACCCCAGGCTTTAGAAACCTTGTCACGATTGAGCATTTCTTTTTATATGCCAGTTTGATGTTCTCGTGTAGTACTTCATATATCATGCTGCTGTACATAGTCCCATCTCCTATTTTTATCAAAAAAAAAAAAAAACATCTGATGAGTGAATGGGTGTAACAAACTGGCATTTAATAAGACAGCTTTAATCCAGACAGATATAAAAGAACACCCGAATTCTATCAGCC---------------------------------------------------------------------------------------------
>APH_1535
GTGGGGATAGGACACTGTATGAACAGGCCTGGCTGGTTCCACACATCACCATAGTTCTGCTTGTGGGTCTCCTTCCGGTTCTCACCTGTCACCCTTTCATTGACCAGTTTGGGTATGACCACTGCTGCTTGTCATTCTCTCTGTGCATGCATTGAGAAGCTTCCCTCCATTCACAGGGGAGCGCATGTGTTTGAGCTTTCGAACATCTCATCTGTACTGAAGGAGTGTACGCAACCTGCAAAATTACCCTGAAATCTCTATTTCAAACTCAAGATTTGCAAATTACCACTCATTTATATTTGTATTCTTTCATGCATACTGGGGGGGTAGGAGGATATTTTTATTGTTCAAAATTATTCCAGTTAGACCTCAATATTAATTAACCTGATTGATCTAATGTTACAGCTAGAAAAATGTCAATTTTGTTTCTTGGCTGTTAACTTCTGATGTGTTTATGATGTTTAAGGATAATTTTAAGTTGATTACAAAATCATTTTCCACTGTTTTATATCAACACTTCATAAGACAAGACTAAAAACATCATTGGCTTCTTTCAGTTTGATTCATTGTTGTGTGGTATTTGTTCATTGTCATAACCACTTAATTTTTATCTTTCCAGGAAGAGACGCGGAGCCATAAATGCCAAACAGTTATCTTATCTAGAAAAATACCGTCCAAAATCTCGTCTGAAAATTAAGAATGGCCACAAGCAATGTATCATCCAGTGATATATGCAGCATTAAATAGCACATAACTAGAAAAATCTGCATCCAGTGGGGACCCAATGGTAATGGTACACGAGCAGGATATGATTTTTGTTTCTGAAGAAATGCTTTGATTGTAAATAATTGTTTTTGGAATATCTATTGTATTTCATTAATCGTTTTTGGATCCTAGAATGATATTGGGTGTATTGTGTTTGCAAGCAGCCAGCCTTTGCCCCCTGGCCTTGTAGCACTTTATAGATTAGTATGTGATCTGTCTTCCAACATCCACAGCTTTGGCAGGCAGTCGATGTCAGCAGTAAAGAATGTCCGCTGTTTGAACATCTTAATTGTCTGTTACCAATATTCCTACCCCAGGCTTTAGAAACCTTGTCACGATTGAGCATTTCTTTTTATATGCCAGTTTGATGTTCTCGTGTAGTACTTCATATATCATGCTGCTGTACATAGTCCCATCTCCTATTTTTATCAAAAAAAAAAAAAAACATCTGATGAGTGAATGGGTGTAACAAACTGGCATTTAATAAGACAGCTTTAATCCAGACAGATATAAAAGAACACCCGAATTCTATCAGCCATGTATTATGTAAATCTGTGGAAGTCATGATCATACTGTTTTCTGATGAAATTATGAAAAAGTATTTATATGTTAAAATCCCTTAATAAAAAT
>APH_3191
-------------------------------------------CATCACCATAGTTCTGCATGTGGGTCTCCTTCCGGTTCTCACCTGTCACCCTTTCATTGACCAGTTTGGGTATGACCACTGCTGCTTGTCATTCTCTCTGTGCATACATTGAGAAGCTTCCCTCCATTCACAGGGGAGCGCATGTGTTTGAGCTTTCGAACATCTCATCTGTACTGAAGGAGTGTACGCAACCTGCAAAATTACCCTGAAATCTCTAGTTCAAACTCAAGATTTGCAAATTACCACTCATTTATATTTGTATTCTTTCATGCATACTGGGGGGGTAGGAGGATATTTTTATTGTTCAAAATTATTCCAGTTAGACCTCAATATTAATTAACCTGATTGATCTAATGTTACAGCTAGAAAAATGTCAATTTTGTTTCTTGGCTGTTAACTTCTGATGTGTTTATGATGTTTAAGGATAATTTTAAGTTGATTACAAAATCATTTTCCACTGTTTTATATCAACACTTCATAAGACAAGACTAAAAACATCATTGGCTTCTTTCAGTTTGATTCATTGTTGTGTGGTATTTGTTCATTGTCATAACCACTTAATTTTTATCTTTCCAGGAAGAGACGCGGAGCCATAAATGCCAAACAGTTATCTTATCTAGAAAAATACCGTCCAAAATCTCGTCTGAAAATTAAGAATGGCCACAAGCAATGTATCATCCAGTGATATATGCAGCATTAAATAGCACATAACTAGAAAAATCTGCATCCAGTGGGGACCCAATGGTAATGGTACACGAGCAGGATATGATTTTTGTTTCTGAAGAAATGCTTTGATTGTAAATAATTGTTTTTGGAATATCTATTGTATTTCATTAATCGTTTTTGGATCCTAGAATGATATTGGGTGTATTGTGTTTGCAAGCAGCCAGCCTTTGCCCCCTGGCCTTGTAGCACTTTATAGATTAGTATGTGATCTGTCTTCCAACATCCACAGCTTTGGCAGGCAGTCGATGTCAGCAGTAAAGAATGTCCGCTGTTTGAACATCTTAATTGTCTGTTACCAATATTCCTACCCCAGGCTTTAGAAACCTTGTCACGATTGAGCATTTCTTTTTATATGCCAGTTTGATGTTCTCGTGTAGTACTTCATATATCATGCTGCTGTACATAGTCCCATC---------------------------------------------------------------------------------------------------------------------------------------------------------------------------------------------------------------------
>APH_0136
GTGGGGATAGGACACTGTATGAACAGGCCTGGCTGGTTCCACACATCACCATAGTTCTGCTTGTGGGTCTCCTTCCGGTTCTCACCTGTCACCCTTTCATTGACCAGTTTGGGTATGACCACTGCTGCTTGTCATTCTCTCTGTGCATACATTGAGAAGCTTCCCTCCATTCACAGGGGAGCGCATGTGTTTGAGCTTTCGAACATCTCATCTGTACTGAAGGAGTGTACACAACCTGCAAAATTACCCTGAAATCTCTAGTTCAAACTCAAGATTTGCAAATTACCACTCATTTATATTTGTATTCTTTCATGCATACTGGGGGGGTAGGAGGATATTTTTATTGTTCAAAATTATTCCAGTTAGACCTCAATATTAATTAACCTGATTGATCTAATGTTACAGCTAGAAAAATGTCAATTTTGTTTCTTGGCTGTTAACTTCTGATGTGTTTATGATGTTTAAGGATAATTTTAAGTTGATTACAAAATCATTTTCCACTGTTTTATATCAACACTTCATAAGACAAGACTAAAAACATCATTGGCTTCTTTCAGTTTGATTCATTGTTGTGTGGTATTTGTTCATTGTCATAACCACTTAATTTTTATCTTTCCAGGAAGAGACGCGGAGCCATAAATGCCAAACAGTTATCTTATCTAGAAAAATACCGTCCAAAATCTCGTCTGAAAATTAAGAATGGCCACAAGCAATGTATCATCCAGTGATATATGCAGCATTAAATAGCACATAACTAGAAAAATCTGCATCCAGTGGGGACCCAATGGTAATGGTACACGAGCAGGATATGATTTTTGTTTCTGAAGAAATGCTTTGATTGTAAATAATTGTTTTTGGAATATCTATTGTATTTCATTAATCGTTTTTGGATCCTAGAATGATATTGGGTGTATTGTGTTTGCAAGCAGCCAGCCTTTGCCCCCTGGCCTTGTAGCACTTTATAGATTAGTATGTGATCTGTCTTCCAACATCCACAGCTTTGGCAGGCAGTCGATGTCAGCAGTAAAGAATGTCCGCTGTTTGAACATCTTAATTGTCTGTTACCAATATTCCTACCCCAGGCTTTAGAAACCTTGTCACGATTGAGCATTTCTTTTTATATGCCAGTTTGATGTTCTCGTGTAGTACTTCATATATCATGCTGCTGTACATAGTCCCATCTCCTATTTTTATCAAAAAAAAAAAAAAACATCTGATGAGTGAATGGGTGTAACAAACTGGCATTTAATAAGACAGCTTTAATCCAGACAGATATAAAAGAACACCCGAATTCTATCAGCCATGTATTATGTAAATCTGTGGAAGTCATGATCATACTGTTTTCTGATGAAATTATGAAAAAGTATTTATATGTTAAAATCCCTTAATAAAAAT
>APH_0772
GTGGGGATAGGACACTGTATGAACAGGCCTGGCTGGTTCCACACATCACCATAGTTCTGCTTGTGGGTCTCCTTCCGGTTCTCACCTGTCACCCTTTCATTGACCAGTTTGGGTATGACCACTGCTGCTTGTCATTCTCTCTGTGCATGCATTGAGAAGCTTCCCTCCATTCACAGGGTAGCGCATGTGTTTGAGCTTTCGAACATCTCATCTGTACTGAAGGAGTGTACGCAACCTGCAAAATTACCCTGAAATCTCTATTTCAAACTCAAGATTTGCAAATTACCACTCATTTATATTTGTATTCTTTCATGCATACTGGGGGGGTAGGAGGATATTTTTATTGTTCAAAATTATTCCAGTTAGACCTCAATATTAATTAACCTGATTGATCTAATGTTACAGCTAGAAAAATGTCAATTTTGTTTCTTGGCTGTTAACTTCTGATGTGTTTATGATGTTTAAGGATAATTTTAAGTTGATTACAAAATCATTTTCCACTGTTTTATATCAACACTTCATAAGACAAGACTAAAAACATCATTGGCTTCTTTCAGTTTGATTCATTGTTGTGTGGTATTTGTTCATTGTCATAACCACTTAATTTTTATCTTTCCAGGAAGAGACGCGGAGCCATAAATGCCAAACAGTTATCTTATCTAGAAAAATACCGTCCAAAATCTCGTCTGAAAATTAAGAATGGCCACAAGCAATGTATCATCCAGTGATATATGCAGCATTAAATAGCACATAACTAGAAAAATCTGCATCCAGTGGGGACCCAATGGTAATGGTACACGAGCAGGATATGATTTTTGTTTCTGAAGAAATGCTTTGATTGTAAATAATTGTTTTTGGAATATCTATTGTATTTCATTAATCGTTTTTGGATCCTAGAATGATATTGGGTGTATTGTGTTTGCAAGCAGCCAGCCTTTGCCCCCTGGCCTTGTAGCACTTTATAGATTAGTATGTGATCTGTCTTCCAACATCCACAGCTTTGGCAGGCAGTCGATGTCAGCAGTAAAGAATGTCCGCTGTTTGAACATCTTAATTGTCTGTTACCAATATTCCTACCCCAGGCTTTAGAAACCTTGTCACGATTGAGCATTTCTTTTTATATGCCAGTTTGATGTTCTCGTGTAGTACTTCATATATCATGCTGCTGTACATAGTCCCATCTCCTATTTTTATCAAAAAAAAAAAAAAACATCTGATGAGTGAATGGGTGTAACAAACTGGCATTTAATAAGACAGCTTTAATCCAGACAGATATAAAAGAACACCCGAATTCTATCAGCCATGTATTATGTAAATCTGTGGAAGTCATGA---------------------------------------------------------------
>APH_4024
GTGGGGATAGGACACTGTATGAACAGGCCTGGCTGGTTCCACACATCACCATAGTTCTGCTTGTGGGTCTCCTTCCGGTTCTCACCTGTCACCCTTTCATTGACCAGTTTGGGTATGACCACTGCTGCTTGTCATTCTCTCTGTGCATGCATTGAGAAGCTTCCCTCCATTCACAGGGGAGCGCATGTGTTTGAGCTTTCGAACATCTCATCTGTACTGAAGGAGTGTACGCAACCTGCAAAATTACCCTGAAATCTCTATTTCAAACTCAAGATTTGCAAATTACCACTCATTTATATTTGTATTCTTTCATGCATACTGGGGGGGTAGGAGGATATTTTTATTGTTCAAAATTATTCCAGTTAGACCTCAATATTAATTAACCTGATTGATCTAATGTTACAGCTAGAAAAATGTCAATTTTGTTTCTTGGCTGTTAACTTCTGATGTGTTTATGATGTTTAAGGATAATTTTAAGTTGATTACAAAATCATTTTCCACTGTTTTATATCAACACTTCATAAGACAAGACTAAAAACATCATTGGCTTCTTTCAGTTTGATTCATTGTTGTGTGGTATTTGTTCATTGTCATAACCACTTAATTTTTATCTTTCCAGGAAGAGACGCGGAGCCATAAATGCCAAACAGTTATCTTATCTAGAAAAATACCGTCCAAAATCTCGTCTGAAAATTAAGAATGGCCACAAGCAATGTATCATCCAGTGATATATGCAGCATTAAATAGCACATAACTAGAAAAATCTGCATCCAGTGGGGACCCAATGGTAATGGTACACGAGCAGGATATGATTTTTGTTTCTGAAGAAATGCTTTGATTGTAAATAATTGTTTTTGGAATATCTATTGTATTTCATTAATCGTTTTTGGATCCTAGAATGATATTGGGTGTATTGTGTTTGCAAGCAGCCAGCCTTTGCCCCCTGGCCTTGTAGCACTTTATAGATTAGTATGTGATCTGTCTTCCAACATCCACAGCTTTGGCAGGCAGTCGATGTCAGCAGTAAAGAATGTCCGCTGTTTGAACATCTTAATTGTCTGTTACCAATATTCCTACCCCAGGCTTTAGAAACCTTGTCACGATTGAGCATTTCTTTTTATATGCCAGTTTGATGTTCTCGTGTAGTACTTCATATATCATGCTGCTGTACATAGTCCCATCTCCTATTTTTATCAAAAAAAA-AACAAACATCTGATGAGTGAATGGGTGTAACAAACTGGCATTTAATAAGACAGCTTTAATCCAGACAGATATAAAAGAACACCCGAATTCTAACAGCCATGTATTATGTAAATCTGTGGAAGTCATGATCATACTGTTTTCTGATGAAATTATGAAAAAGTATTTATATGTTAAAATCCCTTAATAAAAAT
>APH_4029
-----------------------------------------------------GTTCTGCTTGTGGGTCTCCTTCCGGTTCTCACCTGTCACCCTTTCATTGACCAGTTTGGGTATGACCACTGCTGCTTGTCATTCTCTCTGTGCATGCATTGAGAAGCTTCCCTCCATTCACAGGGGAGCGCATGTGTTTGAGCTTTCGAACATCTCATTTGTACTGAAGGAGTGTACGCAACCTGCAAAATTACCCTGAAATCTCTATTTCAAACTCAAGATTTGCAAATTACCACTCATTTATATTTGTATTCTTTCATGCATACTGGGGGGGTAGGAGGATATTTTTATTGTTCAAAATTATTCCAGTTAGACCTCAATATTAATTAACCTGATTGATCTAATGTTACAGCTAGAAAAATGTCAATTTTGTTTCTTGGCTGTTAACTTCTGATGTGTTTATGATGTTTAAGGATAATTTTAAGTTGATTACAAAATCATTTTCCACTGTTTTATATCAACACTTCATAAGACAAGACTAAAAACATCATTGGCTTCTTTCAGTTTGATTCATTGTTGTGTGGTATTTGTTCATTGTCATAACCACTTAATTTTTATCTTTCCAGGAAGAGACGCGGAGCCATAAATGCCAAACAGTTATCTTATCTAGAAAAATACCGTCCAAAATCTCGTCTGAAAATTAAGAATGGCCACAAGCAATGTATCATCCAGTGATATATGCAGCATTAAATAGCACATAACTAGAAAAATCTGCATCCAGTGGGGACCCAATGGTAATGGTACACGAGCAGGATATGATTTTTGTTTCTGAAGAAATGCTTTGATTGTAAATAATTGTTTTTGGAATATCTATTGTATTTCATTAATCGTTTTTGGATCCTAGAATGATATTGGGTGTATTGTGTTTGCAAGCAGCCAGCCTTTGCCCCCTGGCCTTGTAGCACTTTATAGATTAGTATGTGATCTGTCTTCCAACATCCACAGCTTTGGCAGGCAGTCGATGTCAGCAGTAAAGAATGTCCGCTGTTTGAACATCTTAATTGTCTGTTACCAATATTCCTACCCCAGGCTTTAGAAACCTTGTCACGATTGAGCATTTCTTTTTATATGCCAGTTTGATGTTCTCGTGTAGTACTTCATATATCATGCTGCTGTACATAGTCCCATCTCC------------------------------------------------------------------------------------------------------------------------------------------------------------------------------------------------------------------
>APH_5001
-------------------------------------------------------------------------------------------------------------------------------------------------------------------CCTCCATTCACAGGGGAGCGCATGTGTTTGAGCTTTCGAACATCTCATCTGTACTGAAGGAGTGTACGCAACCTGCAAAATTACCCTGAAATCTCTATTTCAAACTCAAGATTTGCAAATTACCACTCATTTATATTTGTATTCTTTCATGCATACTGGGGGGGTAGGAGGATATTTTTATTGTTCAAAATTATTCCAGTTAGACCTCAATATTAATTAACCTGATTGATCTAATGTTACAGCTAGAAAAATGTCAATTTTGTTTCTTGGCTGTTAACTTCTGATGTGTTTATGATGTTTAAGGATAATTTTAAGTTGATTACAAAATCATTTTCCACTGTTTTATATCAACACTTCATAAGACAAGACTAAAAACATCATTGGCTTCTTTCAGTTTGATTCATTGTTGTGTGGTATTTGTTCATTGTCATAACCACTTAATTTTTATCTTTCCAGGAAGAGACGCGGAGCCATAAATGCCAAACAGTTATCTTATCTAGAAAAATACCGTCCAAAATCTCGTCTGAAAATTAAGAATGGCCACAAGCAATGTATCATCCAGTGATATATGCAGCATTAAATAGCACATAACTAGAAAAATCTGCATCCAGTGGGGACCCAATGGTAATGGTACACGAGCAGGATATGATTTTTGTTTCTGAAGAAATGCTTTGATTGTAAATAATTGTTTTTGGAATATCTATTGTATTTCATTAATCGTTTTTGGATCCTAGAATGATATTGGGTGTATTGTGTTTGCAAGCAGCCAGCCTTTGCCCCCTGGCCTTGTAGCACTTTATAGATTAGTATGTGATCTGTCTTCCAACATCCACAGCTTTGGCAGGCAGTCGATGTCAGCAGTAAAGAATGTCCGCTGTTTGAACATCTTAATTGTCTGTTACCAATATTCCTACCCCAGGCTTTAGAAACCTTGTCACGATTGAGCATTTCTTTTTATATGCCAGTTTGATGTTCTCGTGTAGTACTTCATATATCATGCTGCTGTACATAGTCCCATCTCCTATTTTTATCAAAAAA---AACAAACATCTGATGAGTGAATGGGTGTAACAAACTGGCATTTAATAAGACAGCTTTAATCCAGACAGATATAAAAGAACACCCAAATTCTATCAGCCATGTATTATGTAAATCTGTGGAAGTCATGATCATACTGTTTTCTGATGAAATTATGAAAAAG-------------------------------
>APH_3177
GTGGGGATAGGACACTGTATGAACAGGCCTGGCTGGTTCCACACATCACCATAGTTCTGCTTGTGGGTCTCCTTCCGGTTCTCACCTGTCACCCTTTCATTGACCAGTTTGGGTATGACCACTGCTGCTTGTCATTCTCTCTGTGCATACATTGAGAAGCTTCCCTCCATTCACAGGGGAGCGCATGTGTTTGAGCTTTCGAACATCTCATCTGTACTGAAGGAGTGTACGCAACCTGCAAAATTACCCTGAAATCTCTAGTTCAAACTCAAGATTTGCAAATTACCACTCATTTATATTTGTATTCTTTCATGCATACTGGGGGGGTAGGAGGATATTTTTATTGTTCAAAATTATTCCAGTTAGACCTCAATATTAATTAACCTGATTGATCTAATGTTACAGCTAGAAAAATGTCAATTTTGTTTCTTGGCTGTTAACTTCTGATGTGTTTATGATGTTTAAGGATAATTTTAAGTTGATTACAAAATCATTTTCCACTGTTTTATATCAACACTTCATAAGACAAGACTAAAAACATCATTGGCTTCTTTCAGTTTGATTCATTGTTGTGTGGTATTTGTTCATTGTCATAACCACTTAATTTTTATCTTTCCAGGAAGAGACGCGGAGCCATAAATGCCAAACAGTTATCTTATCTAGAAAAATACCGTCCAAAATCTCGTCTGAAAATTAAGAATGGCCACAAGCAATGTATCATCCAGTGATATATGCAGCATTAAATAGCACATAACTAGAAAAATCTGCATCCAGTGGGGACCCAATGGTAATGGTACACGAGCAGGATATGATTTTTGTTTCTGAAGAAATGCTTTGATTGTAAATAATTGTTTTTGGAATATCTATTGTATTTCATTAATCGTTTTTGGATCCTAGAATGATATTGGGTGTATTGTGTTTGCAAGCAGCCAGCCTTTGCCCCCTGGCCTTGTAGCACTTTATAGATTAGTATGTGATCTGTCTTCCAACATCCACAGCTTTGGCAGGCAGTCGATGTCAGCAGTAAAGAATGTCCGCTGTTTGAACATCTTAATTGTCTGTTACCAATATTCCTACCCCAGGCTTTAGAAACCTTGTCACGATTGAGCATTTCTTTTTATATGCCAGTTTGATGTTCTCGTGTAGTACTTCATATATCATGCTGCTGTACATAGTCCCATCTCCTATTTTTATCAAAAAAA--AAAAAACATCTGATGAGTGAATGGGTGTAACAAACTGGCATTTAATAAGACAGCTTTAATCCAGACAGATATAAAAGAACACCCGAATTCTATCAGCCATGTATTATGTAAATCTGTGGAAGTCATGATCATACTGTTTTCTGATGAAATTATGAAAAAGTATTTATATGTTAAAATCCCTTAATAAAAAT
>APH_4021
GTGGGGATAGGACACTGTATGAACAGGCCTGGCTGGTTCCACACATCACCATAGTTCTGCTTGTGGGTCTCCTTCCGGTTCTCACCTGTCACCCTTTCATTGACCAGTTTGGGTATGACCACTGCTGCTTGTCATTCTCTCTGTGCATACATTGAGAAGCTTCCCTCCATTCACAGGGGAGCGCATGTGTTTGAGCTTTCGAACATCTCATCTGTACTGAAGGAGTGTACGCAACCTGCAAAATTACCCTGAAATCTCTAGTTCAAACTCAAGATTTGCAAATTACCACTCATTTATATTTGTATTCTTTCATGCATACTGGGGGGGTAGGAGGATATTTTTATTGTTCAAAATTATTCCAGTTAGACCTCAATATTAATTAACCTGATTGATCTAATGTTACAGCTAGAAAAATGTCAATTTTGTTTCTTGGCTGTTAACTTCTGATGTGTTTATGATGTTTAAGGATAATTTTAAGTTGATTACAAAATCATTTTCCACTGTTTTATATCAACACTTCATAAGACAAGACTAAAAACATCATTGGCTTCTTTCAGTTTGATTCATTGTTGTGTGGTATTTGTTCATTGTCATAACCACTTAATTTTTATCTTTCCAGGAAGAGACGCGGAGCCATAAATGCCAAACAGTTATCTTATCTAGAAAAATACCGTCCAAAATCTCGTCTGAAAATTAAGAATGGCCACAAGCAATGTATCATCCAGTGATATATGCAGCATTAAATAGCACATAACTAGAAAAATCTGCATCCAGTGGGGACCCAATGGTAATGGTACACGAGCAGGATATGATTTTTGTTTCTGAAGAAATGCTTTGATTGTAAATAATTGTTTTTGGAATATCTATTGTATTTCATTAATCGTTTTTGGATCCTAGAATGATATTGGGTGTATTGTGTTTGCAAGCAGCCAGCCTTTGCCCCCTGGCCTTGTAGCACTTTATAGATTAGTATGTGATCTGTCTTCCAACATCCACAGCTTTGGCAGGCAGTCGATGTCAGCAGTAAAGAATGTCCGCTGTTTGAACATCTTAATTGTCTGTTACCAATATTCCTACCCCAGGCTTTAGAAACCTTGTCACGATTGAGCATTTCTTTTTATATGCCAGTTTGATGTTCTCGTGTAGTACTTCATATATCATGCTGCTGTACATAGTCCCATCTCCTATTTTTATCAAAAAAA--AAAAAACATCTGATGAGTGAATGGGTGTAACAAACTGGCATTTAATAAGACAGCTTTAATCCAGACAGATATAAAAGAACACCCGAATTCTATCAGCCATGTATTATGTAAATCTGTGGAAGTCATGATCATACTGTTTTCTGATGAAATTATGAAAAAGTATTTATATGTTAAAATCCCTTAATAAAAAT
>APH_0880
GTGGGGATAGGACACTGTATGAACAGGCCTGGCTGGTTCCACACATCACCATAGTTCTGCTTGTGGGTCTCCTTCCGGTTCTCACCTGTCACCCTTTCATTGACCAGTTTGGGTATGACCACTGCTGCTTGTCATTCTCTCTGTGCATACATTGAGAAGCTTCCCTCCATTCACAGGGGAGCGCATGTGTTTGAGCTTTCGAACATCTCATCTGTACTGAAGGAGTGTACGCAACCTGCAAAATTACCCTGAAATCTCTAGTTCAAACTCAAGATTTGCAAATTACCACTCATTTATATTTGTATTCTTTCATGCATACTGGGGGGGTAGGAGGATATTTTTATTGTTCAAAATTATTCCAGTTAGACCTCAATATTAATTAACCTGATTGATCTAATGTTACAGCTAGAAAAATGTCAATTTTGTTTCTTGGCTGTTAACTTCTGATGTGTTTATGATGTTTAAGGATAATTTTAAGTTGATTACAAAATCATTTTCCACTGTTTTATATCAACACTTCATAAGACAAGACTAAAAACATCATTGGCTTCTTTCAGTTTGATTCATTGTTGTGTGGTATTTGTTCATTGTCATAACCACTTAATTTTTATCTTTCCAGGAAGAGACGCGGAGCCATAAATGCCAAACAGTTATCTTATCTAGAAAAATACCGTCCAAAATCTCGTCTGAAAATTAAGAATGGCCACAAGCAATGTATCATCCAGTGATATATGCAGCATTAAATAGCACATAACTAGAAAAATCTGCATCCAGTGGGGACCCAATGGTAATGGTACACGAGCAGGATATGATTTTTGTTTCTGAAGAAATGCTTTGATTGTAAATAATTGTTTTTGGAATATCTATTGTATTTCATTAATCGTTTTTGGATCCTAGAATGATATTGGGTGTATTGTGTTTGCAAGCAGCCAGCCTTTGCCCCCTGGCCTTGTAGCACTTTATAGATTAGTATGTGATCTGTCTTCCAACATCCACAGCTTTGGCAGGCAGTCGATGTCAGCAGTAAAGAATGTCCGCTGTTTGAACATCTTAATTGTCTGTTACCAATATTCCTACCCCAGGCTTTAGAAACCTTGTCACGATTGAGCATTTCTTTTTATATGCCAGTTTGATGTTCTCGTGTAGTACTTCATATATCATGCTGCTGTACATAGTCCCATCTCCTATTTTTATCAAAAAAAAAAAAAAACATCTGATGAGTGAATGGGTGTAACAAACTGGCATTTAATAAGACAGCTTTAATCCAGACAGATATAAAAGAACACCCGAATTCTATCAGCCATGTATTATGTAAATCTGTGGAAGTCATGATCATACTGTTTTCTGATGAAATTATGAAAAAGTATTTATATGTTAAAATCCCTTAATAAAAAT
>APH_0622
-----------------------------------------------------------------------------------------------------------------------------------------------------------GAAGCTTCCCTCCATTCACAGGGGAGCGCATGTGTTTGAGCTTTCGAACATCTCATCTGTACTGAAGGAGTGTACGCAACCTGCAAAATTACCCTGAAATCTCTAGTTCAAACTCAAGATTTGCAAATTACCACTCATTTATATTTGTATTCTTTCATGCATACTGGGGGGGTAGGAGGATATTTTTATTGTTCAAAATTATTCCAGTTAGACCTCAATATTAATTAACCTGATTGATCTAATGTTACAGCTAGAAAAATGTCAATTTTGTTTCTTGGCTGTTAACTTCTGATGTGTTTATGATGTTTAAGGATAATTTTAAGTTGATTACAAAATCATTTTCCACTGTTTTATATCAACACTTCATAAGACAAGACTAAAAACATCATTGGCTTCTTTCAGTTTGATTCATTGTTGTGTGGTATTTGTTCATTGTCATAACCACTTAATTTTTATCTTTCCAGGAAGAGACGCGGAGCCATAAATGCCAAACAGTTATCTTATCTAGAAAAATACCGTCCAAAATCTCGTCTGAAAATTAAGAATGGCCACAAGCAATGTATCATCCAGTGATATATGCAGCATTAAATAGCACATAACTAGAAAAATCTGCATCCAGTGGGGACCCAATGGTAATGGTACACGAGCAGGATATGATTTTTGTTTCTGAAGAAATGCTTTGATTGTAAATAATTGTTTTTGGAATATCTATTGTATTTCATTAATCGTTTTTGGATCCTAGAATGATATTGGGTGTATTGTGTTTGCAAGCAGCCAGCCTTTGCCCCCTGGCCTTGTAGCACTTTATAGATTAGTATGTGATCTGTCTTCCAACATCCACAGCTTTGGCAGGCAGTCGATGTCAGCAGTAAAGAATGTCCGCTGTTTGAACATCTTAATTGTCTGTTACCAATATTCCTACCCCAGGCTTTAGAAACCTTGTCACGATTGAGCATTTCTTTTTATATGCCAGTTTGATGTTCTCGTGTAGTACTTCATATATCATGCTGCTGTACATAGTCCCATCTCCTATTTTTATCAAAAAA--------------------------------------------------------------------------------------------------------------------------------------------------------------------------------------------------
>APH_0723
GTGGGGATAGGACACTGTATGAACAGGCCTGGCTGGTTCCACACATCACCATAGTTCTGCTTGTGGGTCTCCTTCCGGTTCTCACCTGTCACCCTTTCATTGACCAGTTTGGGTATGACCACTGCTGCTTGTCATTCTCTCTGTGCATACATTGAGAAGCTTCCCTCCATTCACAGGGGAGCGCATGTGTTTGAGCTTTCGAACATCTCATCTGTACTGAAGGAGTGTACGCAACCTGCAAAATTACCCTGAAATCTCTAGTTCAAACTCAAGATTTGCAAATTACCACTCATTTATATTTGTATTCTTTCATGCATACTGGGGGGGTAGGAGGATATTTTTATTGTTCAAAATTATTCCAGTTAGACCTCAATATTAATTAACCTGATTGATCTAATGTTACAGCTAGAAAAATGTCAATTTTGTTTCTTGGCTGTTAACTTCTGATGTGTTTATGATGTTTAAGGATAATTTTAAGTTGATTACAAAATCATTTTCCACTGTTTTATATCAACACTTCATAAGACAAGACTAAAAACATCATTGGCTTCTTTCAGTTTGATTCATTGTTGTGTGGTATTTGTTCATTGTCATAACCACTTAATTTTTATCTTTCCAGGAAGAGACGCGGAGCCATAAATGCCAAACAGTTATCTTATCTAGAAAAATACCGTCCAAAATCTCGTCTGAAAATTAAGAATGGCCACAAGCAATGTATCATCCAGTGATATATGCAGCATTAAATAGCACATAACTAGAAAAATCTGCATCCAGTGGGGACCCAATGGTAATGGTACACGAGCAGGATATGATTTTTGTTTCTGAAGAAATGCTTTGATTGTAAATAATTGTTTTTGGAATATCTATTGTATTTCATTAATCGTTTTTGGATCCTAGAATGATATTGGGTGTATTGTGTTTGCAAGCAGCCAGCCTTTGCCCCCTGGCCTTGTAGCACTTTATAGATTAGTATGTGATCTGTCTTCCAACATCCACAGCTTTGGCAGGCAGTCGATGTCAGCAGTAAAGAATGTCCGCTGTTTGAACATCTTAATTGTCTGTTACCAATATTCCTACCCCAGGCTTTAGAAACCTTGTCACGATTGAGCATTTCTTTTTATATGCCAGTTTGATGTTCTCGTGTAGTACTTCATATATCATGCTGCTGTACATAGTCCCATCTCCTATTTTTATCAAAAAAAAAAAAAAACATCTGATGAGTGAATGGGTGTAACAAACTGGCATTTAATAAGACAGCTTTAATCCAGACAGATATAAAAGAACACCCGAATTCTATCAGCCATGTATTATGTAAATCTGTGGAAGTCATGATCATACTGTTTTCTGATGAAATTATGAAAAAGTATTTATATGTTAAAATCCCTTAATAAAAAT
>APH_1438
--------------------------------------------------------------------------------------------------------------------------------------------------------------------------------------------------------------------------------------------------------------------------------------------------------------------------------------------------------------------------------------------------------------------GCTAGAAAAATGTCAATTTTGTTTCTTGGCTGTTAACTTCTGATGTGTTTATGATGTTTAAGGATAATTTTAAGTTGATTACAAAATCATTTTCCACTGTTTTATATCAACACTTCATAAGACAAGACTAAAAACATCATTGGCTTCTTTCAGTTTGATTCATTGTTGTGTGGTATTTGTTCATTGTCATAACCACTTAATTTTTATCTTTCCAGGAAGAGACGCGGAGCCATAAATGCCAAACAGTTATCTTATCTAGAAAAATACCGTCCAAAATCTCGTCTGAAAATTAAGAATGGCCACAAGCAATGTATCATCCAGTGATATATGCAGCATTAAATAGCACATAACTAGAAAAATCTGCATCC-----------------------------------------------------------------------------------------------------------------------------------------------------------------------------------------------------------------------------------------------------------------------------------------------------------------------------------------------------------------------------------------------------------------------------------------------------------------------------------------------------------------------------------------------------------------------------------------------------------------------------------------------
