# Supplementary material for: ﻿Discovery of a new tarantula species from the Madrean Sky Islands and the first documented instance of syntopy between two montane endemics (Araneae, Theraphosidae, Aphonopelma): a case of prior mistaken identity
Source: Zookeys. 2024 Aug 16;1210:61–98. doi: 10.3897/zookeys.1210.125318 (PMC11344175; doi:10.3897/zookeys.1210.125318)
Supplement: Supplementary material 8 — Phylogenomics files [file zookeys-1210-061_article-125318__-s008.zip › Suppl8/individual_UCE_loci/sl_realigned_uce_20010298.fas]

>APH_1602
AATTTTTAAAAAATAGTATGCATTTTTCTGTGATATCATTGCATCATTCAGCCCAAATCACCATACCACTGCATTACTCTGACCCAGATGCTGGCTAATACATGTACGTGGCCCTCCTGCTTCTGTTAGGTCCACGTCATGGTCCCTCTCAAACTCGCTCAGTTGGTGGTCATATAGTCATTGTGTGCATTGTCAAGCCATCCTCATTGGTACTGAAGTCGACTCAACCACAACAGCAATCAGGATTGTCATTGCAAGTGGACTGTGCTACTTACACATGCCCTGGGATGCATGTTCTCTGGGAATGCTGTGTATGTTTATTAGTGGTGAAATTTTAATCACTTCCATGCCTGGCCAAAGAGGTATTTGCATACTGAGTGTTGCTGTTCTTGGACTGTTATCAGGGTGTTTCAATTTTTTTGTCACAAAGTGTATTTTATCCAGTTAGTGTTTGACACCGTGCATTTGAAATAACTATAATTTGACTTTTGACATCTGTTTTAGATATGTTGAAAGAATTCAGAATGATGTTTAGGTACCGAATGTGATGTGGGCTTTTGTATTTTGAGCTTTTTTTTTTAACTGTGCTTGTACTTCTGTTTTGTTCATTTTAATGGCCTGTTACAGTGTGATTAGATAAACAAATATATATACTTTTGTTCTTTAGGTGTAACAGATACTCCCATAATGACATGGGGTGAAATTGAAGGCACACCTTTCCGTCTTGACGGTAGTGACACACCACTTCCTCAGAATCCCAGTGGACAGCAATTCAAGATACCAGAAATACCAGCACGGGAAAAGATTGCTTTGTCATTAGCTGACAAAGTTGCTCGGAAACACAGGACTAAAAAACAAAGTGCAAGCAAAGGATTGCCTAATATTTTAAGGTATTATGACTTTTTTTAACTAGTTATTTATGATCAGTTTTT----TTTTTATAAGGGTCAGTCAAAAAGTAATGCGCTGGAGGGCATATGTGGAAATCTATGTGCCATGGGGCAACAACCGTTGAGCTGGTGACATAGTGTCTTCTGTGCAATGTGGAGAGGGTGCTAGCATACAGCTCAGAGTCTGGTAGTCATTGTGAATGATGCTGCTAGTGAGAGAGGTTTGTTGTGTGACTGTCTGCAATGGAAGCGAGCGCTGAAGAACAAAGGGGAGTTATCTGCTTTCTCATAGCAGAAGGTGTGGGAGGAACAGGCGTCCATCGTCAAATGCTGGCCGTGTATGGGAATTACTGCACGTCACTGGGACTTGTGAAATAAGTTTAACATTATAAAGGCTTTGTCAGCAGTGTCGGATTA-----------------------AGTGTTTCCAGGAAGGTGGCACCACCATATCTGATTATTCCCGGTTCATTGCCCAGAAGGAACTCTGCATGGGCCTAGCTTTGGAACACCTGTGTCAATATGTGCGACAACAGGACTTTCTGATGCGAATTGTGTCAGGCGATGAATCATG
>APH_0186
AATTTTTAAAAAATAGTATGCATTTTGCTGTGATGTCATGGCATCATTCAGCCCAAATCACCATACCACTGCATTACTCTGACCCAGATGCTGGCTAATACATGTACGTGGCCCTCCTGCTTCTGTTAGGTCCACGTCATGGTCCCTCTCAAACTCGCTCAGTTGGTGGTCATATAGTCATTGTGTGCATTGTCAAGCCATCCTCATTGGTACTGAAGTCGACTCAACCACAACAGCAATCAGGATTGTCATTGCAAGTGGACTGTGCTACTTATACATGCCCTGGGATGCATGTTCTCTGGGAATGCTGTGTATGTTTATTAGTGGTGAAATTTTAATCACTTCCATGCCTGGCCAAAGAGGTATTTGCATACTGAGTGTTGCTGTTCTTAGACTGTTATCAGGGTGTTTCAATTTTTTTGTCACAAAGTGTATTTTATCCAGTTAGTGTTTGACACCGTGCATTTGAAATAACTATAATTTGACTTTTGACATCTGTTTTAGATATGTTGAAAGAATTCAGAATGGTGTTTAGGTACCGAATGTGATGTGGGCTTTTGTATTTTGAGCTTTTTTTTTTAACTGTGCTTGTACTTCTGTTTTGTTCATTTTAATGGCCTGTTACAGTGTGATTAGATAAACAAATATATATACTTTTGTTCTTTAGGTGTAACAGATACTCCCATAATGACATGGGGTGAAATTGAAGGCACACCTTTCCGTCTTGACGGTAGTGACACACCACTTCCTCAGAATCCCAGTGGACAGCAATTCAAGATACCAGAAATACCAGCACGGGAAAAGATTGCTTTGTCATTAGCTGACAAAGTTGCTCGGAAACACAGGACTAAAAAACAAAGTGCAAGCAAAGGATTGCCTAATATTTTAAGGTATTATGACTTTTTTTAACTAGTTATTTATGATCAGTTTTT----TTTTTTTAAGGGTCAGTCAAAAAGTAATGGGCTGGAGGGCATATGTGGAAATCTATGTGCCATGGGGCAACAACCATTGAGCTGGTGACATAGTGTCTTCTGTGCAATGTGGAGAGGGTGCTAGCATACAGCTCAGAGTCTGGTAGTCATTGTGAATGATGCTGCTAGTGAGAGAGGTTTGTTGTGTGACTGTCTGCAATGGAAGCAAGCGCTGAAGAACAAAGGGGAGTTATCTGCTTTCTCATAGCAGAAGGTGTGGGAGGAACAGGCGTCCATCGTCAAATGCTGGCCGTGTATGGGAATTACTGCACGTCACTGGGACTTGTGAAATAAGTTTAACATTATAAAGGCTTTGTCAGCAGTGTCGGATTA-----------------------AGTGTTTCCAGGAAGGTGGCACCACCATATCTGATTATTCCCGGTTCATTGCCCAGAAGGAACTCTGCATGGGCCTAGCTTTGGAACACCTGTGTCAATATGTGCGACAACAGGACTTTCTGATGTAAATTGTATCAGGCGATGAATCATG
>APH_3177
AATTTTTAAAAAATAGTATGCATTTTGCTGTGATGTCATGGCATCATTCAGCCCAAATCACCATACCACTGCATTACTCTGACCCAGATGCTGGCTAATACATGTA------CCTCCTGCTTCTGTTAGGTCCACGTCATGGTCCCTCTCAAACTCGCTCAGTTGGTGGTCATATAGTCATTGTGTGCATTGTCAAGCCATCCTCATTGGTACTGAAGTCGACTCAACCACAACAGCAATCAGGATTGTCATTGCAAGTGGACTGTGCTACTTACACATGCCCTGGGATGCATGTTCTCTGGGAATGCTGTGTATGTTTATTAGTGGTGAAATTTTAATCACTTCCATGCCTGGCCAAAGAGGTATTTGCATACTGAGTGTTGCTGTTCTTGGACTGTTATCAGGGTGTTTCAATTTTTTTGTCACAAAGTGTATTTTATCCAGTTAGTGTTTGACACCGTGCATTTGAAATAACTATAATTTGACTTTTGACATCTGTTTTAGATATGTTGAAAGAATTCAGAATGATGTTTAGGTACCGAATGTGATGTGGGCTTTTGTATTTTGAGCTTTTTTTTTTAACTGTGCTTGTACTTCTGTTTTGTTCATTTTAATGGCCTGTTACAGTGTGATTAGATAAACAAATATATATACTTTTGTTCTTTAGGTGTAATGGATACTCCCATAATGACATGGGGTGAAATTGAAGGCACACCTTTCCGTCTTGACGGTAGTGACACACCACTTCCTCAGAATCCCAGTGGACAGCAATTCAAGATACCAGAAATACCAGCACGGGAAAAGATTGCTTTGTCATTAGCTGACAAAGTTGCTCGGAAACACAGGACAAAAAAACAAAGTGCAAGCAAAGGATTGCCTAATATTTTAAGGTATTATGACTTTTTTTAACTAGTTATTTATGATCAGTTTTTTTTTTTTTTATAAGGGTCAGTCAAAAAGTAATGGGCTGGAGGGCATATGTGGAAATCTATGTGCCATGGGGCAACAACCATTGAGCTGGTGACATAGTGTCTTCTGTGCAATGTGGAGAGGGTGCTAGCATACAGCTCAGAGTCTGGTAGTCATTGTGAATGATGCTGCTAGTGAGAGAGGTTTGTTGTGTGACTGTCTGCAATAGAAGCGAGCGCTGAAGAACAAAGGGGAGTTATCTGCTTTCTCATAGCAGAAGGTGTGGGAGGAACAGACGTCCATCATCAAATGCTGGCCATGTATGGGAATTACTGCACGTCACTGGGACTTGTGAAATAAGTTTAACATTATAAAGGCTTTGTCAGCAGTGTCATATTATGGAGTTCATTGGATGTATATTAAGTGTTTCCAGGAAGGTGGCACCACCATATCTGATTATGCCCGGTTCATTGCCCAGAAGGAACTCTGCATGGGCCTAGCTTTGGGACACCTGTGTCAATATGTGCGACAACAGGACTTTCTGATGCGAATTGTATCAGGCAATGAATGATG
>APH_3191
-----------------------------------------------------------------------------------------------------------------------------------------------------------------------------------------------------------------------------------------------------------------GTGGTCTGTGCTACTTATACATGCCTTGGGATGCATGTTCTCTGGGAATGCTGTGTACGTTTATTAGTGGTGAAATTTTAATCACTTCCATGCCTGGCCAAAGAGGTATTTGCATACTGAGTGTTGCTGTTCTTGGACTGTTATCAGGGTGTTTCAATTTTTTTGTCACAAAGTGTATTTTATCCAGTTAGTGTTTGACACCGTGCATTTGAAATAACTATAATTTGACTTTTGACATCTGTTTTAGATATGTTGAAAGAATTCAGAATGGTGTTTAGGTACCGAATGTGATGTGGGCTTTTGTATTTTGAGCTTTTTTTTTTAATTGTGCTTGTACTTCTGTTTTGTTCATTTTAATGGCCTGTTACAGTGTGATTAGATAAACAAATATATATACTTTTGTTCTTTAGGTGTAACAGATACTCCCATAATGACATGGGGTGAAATTGAAGGCACACCTTTCCGTCTTGACGGTAGTGACACACCACTTCCTCAGAATCCCAGTGGACAGCAATTCAAGATACCAGAAATACCAGCACGGGAAAAGATCGCTTTGTCATTAGCTGACAAAGTTGCTCGGAAACACAGGACAAAAAAACAAAGTGCAAGCAAAGGATTGCCTAATATTTTAAGGTATTATGACTTTTTTTAACTAGTTATTTATGATCAGTTTTTTTTATTTTTATAAGGGTCAGTCAAAAAGTAATGGGCTGGAGGGCATATGTGGAAATCTATGTGCCATGGGGCAACAACCATTGAGCTGGTGACATAGTGTCTTCTGTGCAATGTGGAGAGGGTGCTAGCATACAGCTCAGAGTCTGGTAGTCATTGTGAATGATGCTGCTA------------------GTGACTGTCTGCAATAGAAGTGAGCGCTGAAGAACAAAGGGGAGTTATCTGCTTTCTCATTGCAGAAGGTGTGGGAGGAACAGACGCCCATCGTCAAATGCTGGCCATGTATGGGAATTACTGCACGTCACTGGGACTTGTGAAATAAGTTTAACATTATAAAGGCTTTGTCAGCAG----------------------------------------------------------------------------------------------------------------------------------------------------------------------------------------
>APH_4021
ATTTTAAAAAATGTGGTATGCATTTTGCTGTGATGTCTTAGCATCATTCACCCCAAATCACCATACCACTGCATTACTCTGACCCAGATGCTGGCTAATACATGTACGTGGCCCTCCTGCTTCTGTTAGGTCCACGTCATAGTCCCTCTCAAACTCGCTCAGTTGGTGGTCATATAGTCATTGTGTGCATTGTCAAGCCATCCTCATTGGTACTGAAGTCGACTCAACCACAACAGCAATCAGGATTGTCATTGCAAGTGGACTGTGCTACTTATACATGCCCTGGGATGCATGTTCTCTGGGAATGCTGTGTACGTTTATTAGTGGTGAAATTTTAATCACTTCCATGCCTGGCCAAAGAGGTATTTGCATACTGAGTGTTGCTGTTCTTGGACTGTTATCAGGGTGTTTCAATTTTTTTGTCACAAAGTGTATTTTATCCAGTTAGTGTTTGACACCGTGCATTTGAAATAACTATAATTTGACTTTTGACATCTGTTTTAGATATGTTGAAAGAATTCAGAATGGTGTTTAGGTACCGAATGTGATGTGGGCTTTTGTATTTTGAGCTTTTTTTTTTAATTGTGCTTGTACTTCTGTTTTGTTCATTTTAATGGCCTGTTACAGTGTGATTAGATAAACAAATATATATACTTTTGTTCTTTAGGTGTAACAGATACTCCCATAATGACATGGGGTGAAATTGAAGGCACACCTTTCCGTCTTGACGGTAGTGACACACCACTTCCTCAGAATCCCAGTGGACAGCAATTCAAGATACCAGAAATACCAGCACGGGAAAAGATCGCTTTGTCATTAGCTGACAAAGTTGCTCGGAAACACAGGACAAAAAAACAAAGTGCAAGCAAAGGATTGCCTAATATTTTAAGGTATTATGACTTTTTTTAACTAGTTATTTATGATCAGTTTTTTTTATTTTTATAAGGGTCAGTCAAAAAGTAATGGGCTGGAGGGCATATGTGGAAATCTATGTGCCATGGGGCAACAACCATTGAGCTGGTGACATAGTGTCTTCTGTGCAATGTGGAGAGGGTGCTAGCATACAGCTCAGAGTCTGGTAGTCATTGTGAATGATGCTGCTA------------------GTGACTGTCTGCAATAGAAGTGAGCGCTGAAGAACAAAGGGGAGTTATCTGCTTTCTCATTGCAGAAGGTGTGGGAGGAACAGACGTCCATCGTCAAATGCTGGCCATGTATGGGAATTACTGCACGTCACTGGGACTTGTGAAATAAGTTTAACATTATAAAGGCTTTGTCAGCAGTGTCATATTATGGAGTTCATTGGATGTATATTAAGTGTTTCCAGGAAGGTGGCACCACCATATCTGATTATGCCAGGTTCATTGCCCAGAAGGAACTCCTCATGGGCCTAGCTTTGGATCACTTATGTCGATATGCGCGACAACAGGACTTTCTGATGCGAA----------------------
>APH_0185
AATTTCTAAAAAATAGTATGCATTTTGCTGTGATGTCATGGCATCATTCAGCCCAAATCACCATACCACTGCATTACTCTGACCCAGATGCTGGCTAATACATGTACGTGGCCCTCTTGCTTCTGTTAGGTCCACGTCATAGTCCCTCTCAAACTCGCTCAGTTGGTGGTCATATAGTCATTATGTGCATTGTCAAGCCATCCTCATTGGTACTGAAGTCGACTCAACCACAACAGCAATCAGGATTGTCATTGCAAGTGGACTGTGCTACTTATACATGCCCTGGGATGCATGTTCTCTGGGAATGCTGTGTACGTTTATTAGTGGTGAAATTTTAATCACTTCCATGCCTGGCCAAAGAGGTATTTGCATACTGAGTGTTGCTGTTCTTGGACTGTTATCAGGGTGTTTCAATTTTTTTGTCACAAAGTGTATTTTATCCAGTTAGTGTTTGACACCGTGCATTTGAAATAACTATAATTTGACTTTTGACATCTGTTTTAGATATGTTGAAAGAATTCAGAATGGTGTTTAGGTACCGAATGTGATGTGGGCTTTTGTATTTTGAGGTTTTTTTTTTAATTGTGCTTGTACTTCTGTTTTGTTCATTTTAATGGCCTGTTACAGTGTGATTAGATAAACAAATATATATACTTTTGTTCTTTAGGTGTAACAGATACTCCCATAATGACATGGGGTGAAATTGAAGGCACACCTTTCCGTCTTGACGGTAGTGACACACCACTTCCTCAGAATCCCAGTGGACAGCAATTCAAGATACCAGAAATACCAGCACGGGAAAAGATTGCTTTGTCATTAGCTGACAAAGTTGCTCGGAAACACAGGACAAAAAAACAAAGTGCAAGCAAAGGATTGCCTAATATTTTAAGGTATTATGACTTTTTTTAACTAGTTATTTATGATCAGTTTTTTTTATTTTTATAAGGGTCAGTCAAAAAGTAATGGGCTGGAGGGCATATGTGGAAATCTATGTGCCATGGGGCAACAACCATTGAGCTGGTGACATAGTGTCTTCTGTGCAATGTGGAGAGGGTGCTAGCATACAGCTCAGAGTCTGGTAGTCATTGTGAATGATGCTGCTAGTGAGAGAGGTTTGTTGTGTGACTGTCTGCAATAGAAGCGAGCGCTGAAGAACAAAGGGGAGTTATCTGCTTTCTCATAGCAGAAGGTGTGGGAGGAACAGACGTCCATCGTCAAATGCTGGCCATGTATGGGAATTACTGCACGTCACTGGGACTTGTGAAATAAGTTTAACATTATAAAGGCTTTGTCAGCAGTGTCATATTATGGAGTTCATTGGATGTATATTAAGTGTTTCCAGGAAGGTGGCACCACCATATCTGATTATGCCAGGTTCATTGCCCAGAAGGAACTCTGCATGGGCCTAGCTTTGGGACACCTGTGTCAATATGTGCGACAACAGGACTTTCTGATGCGAATTGTATCAGGCGATGAATCATG
>APH_0717
--------------------------------ATGTCATGGCATCATTCAGCCCAAATCACCATACCACTGCATTACTCTGACCCAGATGCTGGCTAATACATGTACGTGGCCCTCTTGCTTCTGTTAGGTCCACGTCATAGTCCCTCTCAAACTCGCTCAGTTGGTGGTCATATAGTCATTATGTGCATTGTCAAGCCATCCTCATTGGTACTGAAGTCGACTCAACCACAACAGCAATCAGGATTGTCATTGCAAGTGGACTGTGCTACTTATACATGCCCTGGGATGCATGTTCTCTGGGAATGCTGTGTACGTTTATTAGTGGTGAAATTTTAATCACTTCCATGCCTGGCCAAAGAGGTATTTGCATACTGAGTGTTGCTGTTCTTGGACTGTTATCAGGGTGTTTCAATTTTTTTGTCACAAAGTGTATTTTATCCAGTTAGTGTTTGACACCGTGCATTTGAAATAACTATAATTTGACTTTTGACATCTGTTTTAGATATGTTGAAAGAATTCAGAATGGTGTTTAGGTACCGAATGTGATGTGGGCTTTTGTATTTTGAGGTTTTTTTTTTAATTGTGCTTGTACTTCTGTTTTGTTCATTTTAATGGCCTGTTACAGTGTGATTAGATAAACAAATATATATACTTTTGTTCTTTAGGTGTAACAGATACTCCCATAATGACATGGGGTGAAATTGAAGGCACACCTTTCCGTCTTGACGGTAGTGACACACCACTTCCTCAGAATCCCAGTGGACAGCAATTCAAGATACCAGAAATACCAGCACGGGAAAAGATTGCTTTGTCATTAGCTGACAAAGTTGCCCGGAAACACAGGACAAAAAAACAAAGTGCAAGCAAAGGATTGCCTAATATTTTAAGGTATTATGACTTTTTTTAACTAGTTATTTATGATCAGTTTTTTTTATTTTTATAAGGGTCAGTCAAAAAGTAATGGGCTGGAGGGCATATGTGGAAATCTATGTGCCATGGGGCAACAACCATTGAGCTGGTGACATAGTGTCTTCTGTGCAATGTGGAGAGGGTGCTAGCATACAGCTCAGAGTCTGGTAGTCATTGTGAATGATGCTGCTAGTGAGAGAGGTTTGTTGTGTGACTGTCTGCAATAGAAGCGAGCGCTGAAGAACAAAGGGGAGTTATCTGCTTTCTCATAGCAGAAGGTGTGGGAGGAACAGACGTCCATCGTCAAATGCTGGCCATGTATGGGAATTACTGCACGTCACTGGGACTTGTGAAATAAGTTTAACATTATAAAGGCTTTGTCAGCAGTGTCATATTATGGAGTTCATTGGATGTATATT--GTGTTTCCAGGAAGGTGGCACCACCATATCTGATTATGCCAGGTTCATTGCCCAGAAGGAACTCTGCATGGGCCTAGCTTTGGGACACCTGTGTCAATATGTGCGACAACAGGACTTTCTGATGCGAATTGTATCAGGCGATGAATCATG
>APH_0772
AATTTCTAAAAAATAGTATGCATTTTGCTGTGATGTCATGGCATCATTCAGCCCAAATCACCATACCACTGCATTACTCTGACCCAGATGCTGGCTAATACATGTACGTGGCCCTCCTGCTTCTGTTAGGTCCACGTCATGGTCCCTCTCAAACTCGCTCAGTTGGTGGTCATATAGTGATTGTGTGCATTGTCAAGCCATCCTCATTGGTACTGAAGTCGACT------CAACAGCAATCAGGATTGTCATTGCAAGTGGACTGTGCTACTTATACATGCCCTGGGATGCATGTTCTCTGGGAATGCTGTGTACGTTTATTAGTGGTGAAATTTCAATCACTTCCATGCCTGGCCAAAGAGGTATTTGCATACTGAGTGTTGCTGTTCTTGGACTGTTATCAGGGTGTTTCAATTTTTTTGTCACAAAGTGTATTTTATCTAGTTAGTGTTTGACACCGTGCATTTGAAATAACTATAATTTGACTTTTGACATCTGTTTTAGATATGTTGAAAGAATTCAGAATGGTGTTTAGGTACAGAATGTGATGTGGGCTTTTGTATTTTGAGCTTTTTTTTTTAATTGTGCTTGTACTTCTGTTTTGTTCATTTTAATGGCCTGTTACAGTGTGATTAGATAAACAAATATATATACCTTTGTTCTTTAGGTGTAACAGATACTCCCATAATGACATGGGGTGAAATTGAAGGCACACCTTTCCGTCTTGACGGTAGTGACACACCACTTCCTCAGAATCCCAGTGGACAGCAATTCAAGATACCAGAAATACCAGCACGGGAAAAGATTGCTTTGTCATTAGCTGACAAAGTTGCTCGGAAACACAGGACAAAAAAACAAAGTGCAAGCAAAGGATTGCCTAATATTTTAAGGTATTATGACTTTTTTTAACTAGTTATTTATGATCAGTTTTTTTTTTTTTTATAAGGGTCAGTCAAAAAGTAATGGGCTGGAGGGCATATGTGGAAATCTATGTGCCATGGGGCAACAACCATTGAGCTGGTGACATAGTGTCTTCTGTGCAATGTGGAGAGGGTGCTAGCATACAGCTCAGAGTCTGGTAGTCATTGTGAATGATGCTGCTAGTGAGAGAGGTTTGTTGTGTGACTGTCTGCAATGGAAGCGAGCGCTGAAGAACAAAGGGGAGTTATCTGCTTTCTCATAGCAGAAGGTGTGGGAGGAACAGACGTCCATCGTCAAATGCTGGCCGTGTATAGGAATTGCTGCACGTCACTGGGACTTGTGAAATAAGTTTAACATTATAAAGGCTTTGTCAGCAGTGTCATATTATGGAGTTCATTGGATGTATATTAAGTGTTTCCAGGAAGGTGGCACCACCATATCTGATTATGCCCGGTTCATTGCCCAGAAGGAACTCTGCATGGGCCTAGCTTTGGAACACCTGTGTCAATATGTGCGACAACAGGACTTTCTGATGCTAATTGTGGCAGGCGATGAATCATG
>APH_5079
-------------------------------------------------------------------------------------------TGGCTCATACATGTACGTGGCCCTCCTGCTTCTGTTAGGTCCACGTCATGGTCCCTCTCAAACTCGCTCAGTTGGTGGTCATATAGTGATTGTGTGCATTGTCAAGCCATCCTCATTGGTACTGAAGTCGACT------CAACAGCAATCAGGATTGTCATTGCAAGTGGACTGTGCTACTTATACATGCCCTGGGATGCATGTTCTCTGGGAATGCTGTGTACGTTTATTAGTGGTGAAATTTCAATCACTTCCATGCCTGGCCAAAGAGGTATTTGCATACTGAGTGTTGCTGTTCTTGGACTGTTATCAGGGTGTTTCAATTTTTTTGTCACAAAGTGTATTTTGTCTAGTTAGTGTTTGACACCGTGCATTTGAAATAACTATAATTTGACTTTTGACATCTGTTTTAGATATGTTGAAAGAATTCAGAATGGTGTTTAGGTACAGAATGTGATGTGGGCTTTTGTATTTTGAGCTTTTTTTTTTAATTGTGCTTGTACTTCTGTTTTGTTCATTTTAATGGCCTGTTACAGTGTGATTAGATAAACAAATATATATACTTTTGTTCTTTAGGTGTAACAGATACTCCCATAATGACATGGGGTGAAATTGAAGGCACACCTTTCCGTCTTGACGGTAGTGACACACCACTTCCTCAGAATCCCAGTGGACAGCAATTCAAGATACCAGAAATACCAGCACGGGAAAAGATTGCTTTGTCATTAGCTGACAAAGTTGCTCGGAAACACAGGACAAAAAAACAAAGTGCAAGCAAAGGATTGCCTAATATTTTAAGGTATTATGACTTTTTTTAACTAGTTATTTATGATCAGTTTTTTATTTTTTTATAAGGGTCAGTCAAAAAGTAATGGGCTGGAGGGCATATGTGGAAATCTATGTGCCATGGGGCAACAACCATTGAGCTGGTGACATAGTGTCTTCTGTGCAATGTGGAGAGGGTGCTAGCATACAGCTCAGAGTCTGGTAGTCATTGTGAATGATGCTGCTAGTGAGAGAGGTTTGTTGTGTGACTGTCTGCAATGGAAGCGAGCGCTGAAGAACAAAGGGGAGTTATCTGCTTTCTCATAGCAGAAGGTGTGGGAGGAACAGACGTCCATCGTCAAATGCTGGCCGTGTATAGGAATTGCTGCACGTCACTGGGACTTGTGAAATAAGTTTAACATTATAAAGGCTTTGTCAGCAGTGTCATATTATGGAGTTCATTGGATGTATATTAAGTGTTTCCAGGAAGGTGGCACCACCATATCTGATTATGCCCGGTTCATTGCCCAGAAGGAACTCTGCATGGGCCTAGCTTTGGAACACCTGTGTCAATATGTGCGACAACAGGACTTTCTGATGCGAATTGTATCAGGCGATGAATCATG
>APH_4029
AATTTCTAAAAAATAGTATGCATTTTGCTGTGATGTCATGGCATCATTCAGCCCAAATCACCATACCACTGCATTACTCTGACCCAGATGCTGGCTAATACATGTACGTGGCCCTCCTGCTTCTGTTAGGTCCACGTCATGGTCCCTCTCAAACTCGCTCAGTTGGTGGTCATATAGTGATTGTGTGCATTGTCAAGCCATCCTCATTGGTACTGAAGTCGACT------CAACAGCAATCAGGATTGTCATTGCAAGTGGACTGTGCTACTTATACATGCCCTGGGATGCATGTTCTCTGGGAATGCTGTGTACGTTTATTAGTGGTGAAATTTCAATCACTTCCATGCCTGGCCAAAGAGGTATTTGCATACTGAGTGTTGCTGTTCTTGGACTGTTATCAGGGTGTTTCAATTTTTTTGTCACAAAGTGTATTTTGTCTAGTTAGTGTTTGACACCGTGCATTTGAAATAACTATAATTTGACTTTTGACATCTGTTTTAGATATGTTGAAAGAATTCAGAATGGTGTTTAGGTACAGAATGTGATGTGGGCTTTTGTATTTTGAGCTTTTTTTTTTAATTGTGCTTGTACTTCTGTTTTGTTCATTTTAATGGCCTGTTACAGTGTGATTAGATAAACAAATATATATACTTTTGTTCTTTAGGTGTAACAGATACTCCCATAATGACATGGGGTGAAATTGAAGGCACACCTTTCCGTCTTGACGGTAGTGACACACCACTTCCTCAGAATCCCAGTGGACAGCAATTCAAGATACCAGAAATACCAGCACGGGAAAAGATTGCTTTGTCATTAGCTGACAAAGTTGCTCGGAAACACAGGACAAAAAAACAAAGTGCAAGCAAAGGATTGCCTAATATTTTAAGGTATTATGACTTTTTTTAACTAGTTATTTATGATCAGTTTTTTATTTTTTTATAAGGGTCAGTCAAAAAGTAATGGGCTGGAGGGCATATGTGGAAATCTATGTGCCATGGGGCAACAACCATTGAGCTGGTGACATAGTGTCTTCTGTGCAATGTGGAGAGGGTGCTAGCATACAGCTCAGAGTCTGGTAGTCATTGTGAATGATGCTGCTAGTGAGAGAGGTTTGTTGTGTGACTGTCTGCAATGGAAGCGAGCGCTGAAGAACAAAGGGGAGTTATCTGCTTTCTCATAGCAGAAGGTGTGGGAGGAACAGACGTCCATCGTCAAATGCTGGCCGTGTATAGGAATTGCTGCACGTCACTGGGAC--------------------------------------------------------------------------------------------------------------------------------------------------------------------------------------------------------------------------------
>APH_5001
---------------------------------------------------------------------------------------------------------ACGTGGCCCTCCTGCTTCTGTTAGGTCCACGTCATGGTCCCTCTCAAACTCGCTCAGTTGGTGGTCATATAGTGATTGTGTGCATTGTCAAGCCATCCTCATTGGTACTGAAGTCGACT------CAACAGCAATCAGGATTGTCATTGCAAGTGGACTGTGCTACTTATACATGCCCTGGGATGCATGTTCTCTGGGAATGCTGTGTACGTTTATTAGTGGTGAAATTTCAATCACTTCCATGCCTGGCCAAAGAGGTATTTGCATACTGAGTGTTGCTGTTCTTGGACTGTTATCAGGGTGTTTCAATTTTTTTGTCACAAAGTGTATTTTGTCTAGTTAGTGTTTGACACCGTGCATTTGAAATAACTATAATTTGACTTTTGACATCTGTTTTAGATATGTTGAAAGAATTCAGAATGGTGTTTAGGTACAGAATGTGATGTGGGCTTTTGTATTTTGAGCTTTTTTTTTTAATTGTGCTTGTACTTCTGTTTTGTTCATTTTAATGGCCTGTTACAGTGTGATTAGATAAACAAATATATATACTTTTGTTCTTTAGGTGTAACAGATACTCCCATAATGACATGGGGTGAAATTGAAGGCACACCTTTCCGTCTTGACGGTAGTGACACACCACTTCCTCAGAATCCCAGTGGACAGCAATTCAAGATACCAGAAATACCAGCACGGGAAAAGATTGCTTTGTCATTAGCTGACAAAGTTGCTCGGAAACACAGGACAAAAAAACAAAGTGCAAGCAAAGGATTGCCTAATATTTTAAGGTATTATGACTTTTTTTAACTAGTTATTTATGATCAGTTTTTTATTTTTTTATAAGGGTCAGTCAAAAAGTAATGGGCTGGAGGGCATATGTGGAAATCTATGTGCCATGGGGCAACAACCATTGAGCTGGTGACATAGTGTCTTCTGTGCAATGTGGAGAGGGTGCTAGCATACAGCTCAGAGTCTGGTAGTCATTGTGAATGATGCTGCTAGTGAGAGAGGTTTGTTGTGTGACTGTCTGCAATGGAAGCGAGCGCTGAAGAACAAAGGGGAGTTATCTGCTTTCTCATAGCAGAAGGTGTGGGAGGAACAGACGTCCATCGTCAAATGCTGGCCGTGTATAGGAATTGCTGCACGTCACTGGGACTTGTGAAATAAGTTTAACATTATAAAGGCTTTGTCAGCAGTGTCATATTATGGAGTTCATTGGATGTATATTAAGTGTTTCCAGGAAGGTGGCACCACCATATCTGATTATGCCCGGTTCATTGCCCAGAAGGAACTCTGCATGGGCCTAGCTTTGGAACACCTGTGTCAATATGTGCGACAACAGGACTTTCTGATGCGAATTGTGGCAGGTGGTGGATCAGG
>APH_1535
AATTTCTAAAAAATAGTATGCATTTTGCTGTGATGTCATGGCATCTTTCAGCCCAAATCACCATACCACTGCATTACTCTGACCCAGATGCTGGCTAATACATGTACGTGGCCCTCCTGCTTCTGTTAGGTCCACGTCATGGTCCCTCTCAAACTCGCTCAGTTGGTGGTCATATAGTGATTGTGTGCATTGTCAAGCCATCCTCATTGGTACTGAAGTCGACTCAACCACAACAGCAATCAGGATTGTCATTGCAAGTGGACTGTGCTACTTATACATGCCCTGGGATGCATGTTCTCTGGGAATGCTGTGTACGTTTATTAGTGGTGAAATTTCAATCACTTCCATGCCTGGCCAAAGAGGTATTTGCATACTGAGTGTTGCTGTTCTTGGACTGTTATCAGGGTGTTTAAATTTTTTTGTCACAAAGTGTATTTTGTCTAGTTAGTGTTTGACACCGTGCATTTGAAATAACTATAATTTGACTTTTGACATCTGTTTTAGATATGTTGAAAGAATTCAGAATGGTGTTTAGGTACAGAATGTGATGTGGGCTTTTGTATTTTGAGCTTTTTTTTTTAATTGTGCTTGTACTTCTGTTTTGTTCATTTTAATGGCCTGTTACAGTGTGATTAGATAAACAAATATATATACTTTTGTTCTTTAGGTGTAACAGATACTCCCATAATGACATGGGGTGAAATTGAAGGGACACCTTTCCGTCTTGACGGTAGTGACACACCACTTCCTCAGAATCCCAGTGGACAGCAATTCAAGATACCAGAAATACCAGCACGGGAAAAGATTGCTTTGTCATTAGCTGACAAAGTTGCTCGGAAACACAGGACAAAAAAACAAAGTGCAAGCAAAGGATTGCCTAATATTTTAAGGTATTATGACTTTTTTTAACTAGTTATTTATGATCAGTTTTTTTT-TTTTTATAAGGGTCAGTCAAAAAGTAATGGGCTGGAGGGCATATGTGGAAATCTATGTGCCATGGGGCAACAACCATTGAGCTGGTGACATAGTGTCTTCTGTGCAATGTGGAGAGGGTGCTAGCATACAGCTCAGAGTCTGGTAGTCATTGTGAATGATGCTGCTAGTGAGAGAGGTTTGTTGTGTGACTGTCTGCAATGGAAGCGAGCGCTGAAGAACAAAGGGGAGTTATCTGCTTTCTCATAGCAGAAGGTGTGGGAGGAACAGACGTCCATCGTCAAATGCTGGCCGTGTATGGGAATTGCTGCACATCACTGGGACTTGTGAAATAAGTTTAACATTATAAAGGCTTTGTCAGCAGTGTCATATTATGGAGTTCATTGGATGTATATTAAGTGTTTCCAGGAAGGTGGCACCACCATATCTGATTATGCCCGGTTCATTGCCCAGAAGGAACTCTGCATGGGCCTAGCTTTGGAACACCTGTGTCAATATGTGCGACAACAGGACTTTCTGGTGCGAATTGTATCAGGCGATGAATCATG
>APH_0136
AATTTCTAAAAAATAGTATGCATTTTTCTGTGATATCATGGCATCATTCAGCCCAAATCACCATACCACTGCATTACTCTGACCCAGATGCTGGCTAATACATGTACGTGGCCCTCCTGCTTCTGTTAGGTCCACGTCATGGTCCCTCTCAAACTCGCTCAGTTGGTGGTCATATAGTGATTGTGTGCATTGTCAAGCCATCCTCATTGGTACTGAAGTCGACTCAACCACAACAGCAATCAGGATTGTCATTGCAAGTGGACTGTGCTACTTATACATGCCCTGGGATGCATGTTCTCTGGGAATGCTGTGTACGTTTATTAGTGGTGAAATTTCAGTCACTTCCATGCCTGTCCAAAGAGGTATTTGCATACTGAGTGTTGCTGTTCTTGGACTGTTATCAGGGTGTTTCAATTTTTTTGTCACAAAGTGTATTTTGTCTAGTTAGTGTTTGACACTGTGCATTTGAAATAACTATAATTTGACTTTTGACATCTGTTTTAGATATGTTGAAAGAATTCAGAATGGTGTTTAGGTACAGAATGTGATGTGGGCTTTTGTATTTTGAGCTTTTTTTTTTAATTGTGCTTGTACTTCTGTTTTGTTCATTTTAATGGCCTGTTACAGTGTGATTAGATAAACAAATATATATACTTTTGTTCTTTAGGTGTAACAGATACTCCCATAATGACATGGGGTGAAATTGAAGGCACACCTTTCCGTCTTGACGGTAGTGACACACCACTTCCTCAGAATCCCAGTGGACAGCAATTCAAGATACCAGAAATACCAGCACGGGAAAAGATTGCTTTGTCATTAGCTGACAAAGTTGCTCGGAAACACAGGACAAAAAAACAAAGTGCAAGCAAAGGATTGCCTAATATTTTAAGGTATTATGACTTTTTTTAACTAGTTATTTATGATCAGTTTTTT---TTTTTATAAGGGTCAGTCAAAAAGTAATGGGCTGGAGGGCATATGTGGAAATCTATGTGCCATGGGGCAACAACCATTGAGCTGGTGACATAGTGTCTTCTGTGCAATGTGGAGAGGGTGCTAGCATACAGCTCAGAGTCTGGTAGTCATTGTGAATGATGCTGCTAGTGAGAGAGGTTTGTTGTGTGACTGTCTGCAATGGAAGCGAGCGCTGAAGAACAAAGGGGAGTTATCTGCTTTCTCATAGCAGAAGGTGTGGGAGGAACAGACGTCCATCGTCAAATGCTGGCCGTGTATGGGAATTGCTGCACATCACTGGGACTTGTGAAATAAGTTTAACATTATAAAGGCTTTGTCAGCAGTGTCATATTATGGAGTTCATTGGATGTATATTAAGTGTTTCCAGGAAGGTGGCACCACCATATCTGATTATGCCCGGTTCATTGCCCAGAAGGAACTCTGCATGGGCCTAGCTTTGGAACACCTGTGTCAATACGTGCGACAACAGGACTTTCTGATGCGAATTGTATCAGGCGATGAATCATG
>APH_0880
AATTTCTAAAAAATAGTATGCATTTTGCTGTGATGTCATGGCATCATTCAGCCCAAATCACCATACCACTGCATTACTCTGACCCAGATGCTGGCTAATACATGTACGTGGCCCTCCTGCTTCTGTTAGGTCCACGTCATGGTCCCTCTCAAACTCGCTCAGTTGGTGGTCATATAGTGATTGTGTGCATTGTCAAGCCATCCTCATTGGTACTGAAGTTGACTCAACCACAACAGCAATCAGGATTGTCATTGCAAGTGGACTGTGCTACTTATACATGCCCTGGGATGCATGTTCTCTGGGAATGCTGTGTACGTTTATTAGTGGTGAAATTTCAGTCACTTCCATGCCTGGCCAAAGAGGTATTTGCATACTGAGTGTTGCTGTTCTTGGACTGTTATCAGGGTGTTTCAATTTTTTTGTCACAAAGTGTATTTTGTCTAGTTAGTGTTTGACACTGTGCATTTGAAATAACTATAATTTGACTTTTGACATCTGTTTTAGATATGTTGAAAGAATTCAGAATGGTGTTTAGGTACAGAATGTGATGTGGGCTTTTGTATTTTGAGCTTTTTTTTTTAATTGTGCTTGTACTTCTGTTTTGTTCATTTTAATGGCCTGTTACAGTGTGATTAGATAAACAAATATATATACTTTTGTTCTTTAGGTGTAACAGATACTCCCATAATGACATGGGGTGAAATTGAAGGCACACCTTTCCGTCTTGACGGTAGTGACACACCACTTCCTCAGAATCCCAGTGGACAGCAATTCAAGATACCAGAAATACCAGCACGGGAAAAGATTGCTTTGTCATTAGCTGACAAAGTTGCTCGGAAACACAGGACAAAAAAACAAAGTGCAAGCAAAGGATTGCCTAATATTTTAAGGTATTATGACTTTTTTTAACTAGTTATTTATGATCAGTTTTTTT--TTTTTATAAGGGTCAGTCAAAAAGTAATGGGCTGGAGGGCATATGTGGAAATCTATGTGCCATGGGGCAACAACCATTGAGCTGGTGACATAGTGTCTTCTGTGCAATGTGGAGAGGGTGCTAGCATACAGCTCAGAGTCTGGTAGTCATTGTGAATGATGCTGCTAGTGAGAGAGGTTTGTTGTGTGACTGTCTGCAATGGAAGCGAGCGCTGAAGAACAAAGGGGAGTTATCTGCTTTCTCATAGCAGAAGGTGTGGGAGGAACAGACGTCCATCGTCAAATGCTGGCCGTGTATGGGAATTGCTGCACATCACTGGGACTTGTGAAATAAGTTTAACATTATAAAGGCTTTGTCAGCAGTGTCATATTATGGAGTTCATTGGATGTATATTAAGTGTTTCCAGGAAGGTGGCACCACCATATCTGATTATGCCCGGTTCATTGCCCAGAAGGAACTCTGCATGGGCCTAGCTTTGGAACACCTGTGTCAATACGTGCGACAACAGGACTTTCTGATGCGAATTGTAACAGGCGATGAATCATG
>APH_4005
-------------------------------------------------AGCCCAAATCACCATACCACTGCATTACTCTGACCCAGATGCTGGCTAATACATGTACGTGGCCCTCCTGCTTCTGTTAGGTCCACGTCATGGTCCCTCTCAAACTCGCTCAGTTGGTGGTCATATAGTGATTGTGTGCATTGTCAAGCCATCCTCATTGGTACTGAAGTCGACT------CAACAGCAATCAGGATTGTCATTGCAAGTGGACTGTGCTACTTATACATGCCCTGGGATGCATGTTCTCTGGGAATGCTGTGTACGTTTATTAGTGGTGAAATTTCAATCACTTCCATGCCTGGCCAAAGAGGTATTTGCATACTGAGTGTTGCTGTTCTTGGACTGTTATCAGGGTGTTTCAATTTTTTTGTCACAAAGTGTATTTTGTCTAGTTAGTGTTTGACACCGTGCATTTGAAATAACTATAATTTGACTTTTGACATCTGTTTTAGATATGTTGAAAGAATTCAGAATGGTGTTTAGGTACAGAATGTGATGTGGGCTTTTGTATTTTGAGCTTTTTTTTTTAATTGTGCTTGTACTTCTGTTTTGTTCATTTTAATGGCCTGTTACAGTGTGATTAGATAAACAAATATATATACTTTTGTTCTTTAGGTGTAACAGATACTCCCATAATGACATGGGGTGAAATTGAAGGCACACCTTTCCGTCTTGACGGTAGTGACACACCACTTCCTCAGAATCCCAGTGGACAGCAATTCAAGATACCAGAAATACCAGCACGGGAAAAGATTGCTTTGTCATTAGCTGACAAAGTTGCTCGGAAACACAGGACAAAAAAACAAAGTGCAAGTAAAGGATTGCCTAATATTTTAAGGTATTATGACTTTTTTTAACTAGTTATTTATGATCAGTTTTTTATTTTTTTATAAGGGTCAGTCAAAAAGTAATGGGCTGGAGGGCATATGTGGAAATCTATGTGCCATGGGGCAACAACCATTGAGCTGGTGACATAGTGTCTTCTGTGCAATGTGGAGAGGGTGCTAGCATACAGCTCAGAGTCTGGTAGTCATTGTGAATGATGCTGCTAGTGAGAGAGGTTTGTTGTGTGACTGTCTGCAATGGAAGCGAGCGCTGAAGAACAAAGGGGAGTTATCTGCTTTCTCATAGCAGAAGGTGTGGGAGGAACAGACGTCCATCGTCAAATGCTGGCCGTGTATGGGAATTGCTGCACATCACTGGGACTTGTGAAATAAGTTTAACATTATAAAGGCTTTGTCAGCAGTGTCATATTATGGAGTTCATTGGATGTATATTAAGTGTTTCCAGGAAGGTGGCACCACCATATCTGATTATGCCCGGTTCATTGCCCAGAAGGAACTCTGCATGGGCCTAGCTTTGGAACACCTGTGTCAATATGTGCGACAACAGGACTTTCTGATGCGAATTGTATCAGGCGATGAATCATG
>APH_4024
AATTTCTAAAAAATAGTATGCATTTTTCTGTGATATCATGGCATCATTCAGCCCAAATCACCATACCACTGCATTACTCTGACCCAGATGCTGGCTAATACATGTACGTGGCCCTCCTGCTTCTGTTAGGTCCACGTCATGGTCCCTCTCAAACTCGCTCAGTTGGTGGTCATATAGTGATTGTGTGCATTGTCAAGCCATCCTCATTGGTACTGAAGTCGACTCAACCACAACAGCAATCAGGATTGTCATTGCAAGTGGACTGTGCTACTTATACATGCCCTGGGATGCATGTTCTCTGGGAATGCTGTGTACGTTTATTAGTGGTGAAATTTCAATCACTTCCATGCCTGGCCAAAGAGGTATTTGCATACTGAGTGTTGCTGTTCTTGGACTGTTATCAGGGTGTTTCAATTTTTTTGTCACAAAGTGTATTTTGTCTAGTTAGTGTTTGACACTGTGCATTTGAAATAACTATAATTTGACTTTTGACATCTGTTTTAGATATGTTGAAAGAATTCAGAATGGTGTTTAGGTACAGAATGTGATGTGGGCTTTTGTATTTTGAGCTTTTTTTTTTAATTGTGCTTGTACTTCTGTTTTGTTCATTTTAATGGCCTGTTACAGTGTGATTAGATAAACAAATATATATACTTTTGTTCTTTAGGTGTAACAGATACTCCCATAATGACATGGGGTGAAATTGAAGGCACACCTTTCCGTCTTGACGGTAGTGACACACCACTTCCTCAGAATCCCAGTGGACAGCAATTCAAGATACCAGAAATACCAGCACGGGAAAAGATTGCTTTGTCATTAGCTGACAAAGTTGCTCGGAAACACAGGACAAAAAAACAAAGTGCAAGTAAAGGATTGCCTAATATTTTAAGGTATTATGACTTTTTTTAACTAGTTATTTATGATCAGTTTTTT---TTTTTATAAGGGTCAGTCAAAAAGTAATGGGCTGGAGGGCATATGTGGAAATCTATGTGCCATGGGGCAACAACCATTGAGCTGGTGACATAGTGTCTTCTGTGCAATGTGGAGAGGGTGCTAGCATACAGCTCAGAGTCTGGTAGTCATTGTGAATGATGCTGCTAGTGAGAGAGGTTTGTTGTGTGACTGTCTGCAATGGAAGCGAGCGCTGAAGAACAAAGGGGAGTTATTTGCTTTCTCATAGCAGAAGGTGTGGGAGGAACAGACGTCCATCGTCAAATGCTGGCCGTGTATGGGAATTGCTGCACATCACTGGGACTTGTGAAATAAGTTTAACATTATAAAGGCTTTGTCAGCAGTGTCATATTATGGAGTTCATTGGATGTATATTAAGTGTTTCCAGGAAGGTGGCACCACCATATCTGATTATGCCCGGTTCATTGCCCAGAAGGAACGCTGCATGGGCCTAGCTTTGGAACACCTGTGTCAATATGTGCGACAACAGGACTTTCTGATGCGAATTGTATCAGGCGATGAATCATG
>APH_5003
---------------------------------------------ATTCAGCCCAAATCACCATACCACTGCATTACTCTGACCCAGATGCTGGCTAATACATGTACGTGGCCCTCCTGCTTCTGTTAGGTCCACGTCATGGTCCCTCTCAAACTCGCTCAGTTGGTGGTCATATAGTGATTGTGTGCATTGTCAAGCCATCCTCATTGGTACTGAAGTCGACTCAACCACAACAGCAATCAGGATTGTCATTGCAAGTGGACTGTGCTACTTATACATGCCCTGGGATGCATGTTCTCTGGGAATGCTGTGTACGTTTATTAGTGGTGAAATTTCAATCACTTCCATGCCTGGCCAAAGAGGTATTTGCATACTGAGTGTTGCTGTTCTTGGACTGTTATCAGGGTGTTTCAATTTTTTTGTCACAAAGTGTATTTTGTCTAGTTAGTGTTTGACACTGTGCATTTGAAATAACTATAATTTGACTTTTGACATCTGTTTTAGATATGTTGAAAGAATTCAGAATGGTGTTTAGGTACAGAATGTGATGTGGGCTTTTGTATTTTGAGCTTTTTTTTTTAATTGTGCTTGTACTTCTGTTTTGTTCATTTTAATGGCCTGTTACAGTGTGATTAGATAAACAAATATATATACTTTTGTTCTTTAGGTGTAACAGATACTCCCATAATGACATGGGGTGAAATTGAAGGCACACCTTTCCGTCTTGACGGTAGTGACACACCACTTCCTCAGAATCCCAGTGGACAGCAATTCAAGATACCAGAAATACCAGCACGGGAAAAGATTGCTTTGTCATTAGCTGACAAAGTTGCTCGGAAACACAGGACAAAAAAACAAAGTGCAAGTAAAGGATTGCCTAATATTTTAAGGTATTATGACTTTTTTTAACTAGTTATTTATGATCAGTTTTTT---TTTTTATAAGGGTCAGTCAAAAAGTAATGGGCTGGAGGGCATATGTGGAAATCTATGTGCCATGGGGCAACAACCATTGAGCTGGTGACATAGTGTCTTCTGTGCAATGTGGAGAGGGTGCTAGCATACAGCTCAGAGTCTGGTAGTCATTGTGAATGATGCTGCTAGTGAGAGAGGTTTGTTGTGTGACTGTCTGCAATGGAAGCGAGCGCTGAAGAACAAAGGGGAGTTATCTGCTTTCTCATAGCAGAAGGTGTGGGAGGAACAGACGTCCATCGTCAAATGCTGGCCGTGTATGGGAATTGCTGCACATCACTGGGACTTGTGAAATAAGTTTAACATTATAAAGGCTTTGTCAGCAGTGTCATATTATGGAGTTCATTGGATGTATATTAAGTGTTTCCAGGAAGGTGGCACCACCATAT-------------------------------------------------------------------------------------------------------------------------
>APH_0622
--------------------------------------------------------------------------------------------------------------GCCCTCCTGCTTCTGTTAGGTCCACGTCATGGTCCCTCTCAAACTCGCCCAGTTGGTGGTCATATAGTGATTGTGTACATTGTCAAGCCATCCTCATTGGTACTGAAGTCGACTCAACCACAACAGCAATCAGGATTGTCATTGCAAGTGGACTGTGCTACTTACACATGCCCTGGGATGCATGTTCTCTGGGAATGCTGTGTACGTTTATTAGTGGTGAAATTTTAATCACTTCCATGCCTGGCCAAAGAGGTATTTGCATACTGAGTGTTGCTGTTCTTGGACTGTTATCAGGGTGTTTCAATTTTTTTGTCACAAAGTGTATTTTATCCAGTTAGTGTTTGACACCGTGCATTTGAAATAACTATAATTTGACTTTTGACATCTGTTTTAGATATGTTGAAAGAATTCAGAATGGTGTTTAGGTACCGAATGTGATGTGGGCTTTTGTATTTTGAGCTTTTTTTTTTAACTGTGCTTGTACTTCTGTTTTGTTCATTTTAATGGCCTGTTACAGTGTGATTAGATAAACAAATATATATACTTTTGTTCTTTAGGTGTAACAGATACTCCCATAATGACATGGGGTGAAATTGAAGGCACACCTTTCCGTCTTGACGGTAGTGACACACCACTTCCTCAGAATCCCAGTGGACAGCAATTCAAGATACCAGAAATACCAGCACGGGAAAAGATTGCTTTGTCATTAGCTGACAAAGTTGCTCGGAAACACAGGACAAAAAAACAAAGTGCAAGCAAAGGATTGCCTAATATTTTAAGGTATTATGACTTTTTTTAACTAGTTATTTATGATCCATTTTT----TTTTTATAAGGGTCAGTCAAAAAGTAATGGGCTGGAGGGCATATGTGGAAATCTATGTGCCATGGGGCAACAACCATTGAGCTGGTGACATAGTGTCTTCTGTGCAATGTGGAGAGGGTGCTAGCATACAGCTCAGAGTCTGGTAGTCATTGTGAATGATGCTGCTAGTGAGAGAGGTTTGTTGTGTGACTGTCTGCAATGGAAGCAAGCGCTGAAGAACAAAGGGGAGTTATCTGCTTTCTCATAGCAGAAGGTGTGGGAGGAACAGACGTCCATCGTCAAATGCTGGCCGTGTATGGGAATTACTGCACGTCACTGGGACTTGTGAAATAAGTTTAACATTATAAAGGCTTTGTCAGCAGTGTCATATTATGGAGTTCA---------------------------------------------------------------------------------------------------------------------------------------------------------------------
>APH_0674
AATTTTTAAAAAATAGTATGCATTTTGCTGTGATGTCATGGCATCATTCAGCCCAAATCACCATACCACTGCATTACTCTGACCCAGATGCTGGCTAATACATGTACGTGGCCCTCCTGCTTCTGTTAGGTCCACGTCATGGTCCCTCTCAAACTCGCTCAGTTGGTGATCATATAGTCATTGTGTGCATTGTCAAGCCATCCTCATTGGTACTGAAGTCGACTCAACCACAACAGCAATCAGGATTGTCATTGCAAGTGGACTGTGCTACTTATACATGCCCTGGGATGCATGTTCTCTGGGAATGCTGTGTATGTTTATTAGTGGTGAAATTTTAATCACTTCCATACCTGGCCAAAGAGGTATTTGCATACTGAGTGTTGCTGTTCTTAGACTGTTATCAGGGTGTTTCAATTTTTTTGTCACAAAGTGTATTTTATCCAGTTAGTGTTTGACACCGTGCATTTGAAATAACTATAATTTGACTTTTGACATCTGTTTTAGATATGTTGAAAGAATTCAGAATGGTGTTTAGGTACCGAATGTGATGTGGGCTTTTGTATTTTGAGCTTTTTTTTTTAATTGTGCTTGTACTTCTGTTTTGTTCATTTTAATGGACTGTTACAGTGTGATTAGATAAACAAATATATATACTTTTGTTCTTTAGGTGTAACAGATACTCCCATAATGACATGGGGTGAAATTGAAGGCACACCTTTCCGTCTTGACGGTAGTGACACACCACTTCCTCAGAATCCCAGTGGACAGCAATTCAAGATACCAGAAATACCAGCACGGGAAAAGATTGCTTTGTCATTAGCTGACAAAGTTGCTCGGAAACACAGGACAAAAAAACAAAGTGCAAGCAAAGGATTGCCTAATATTTTAAGGTATTATGACTTTTTTTAACTAGTTATTTATGATCAGTTTTTTTTTTTTTTGTAAGGGTCAGTCAAAAAGTAATGGGCTGGAGGGCATATGTGGAAATCTATGTGCCATGGGGCAACAACCATTGAGCTGGTGACATAGTGTCTTCTGTGCAATGTGGAGAGGGTGCTAGCATACAGCTCAGAGTCTGGTAGTCATTGTGAATGATGCTGCTAGTGAGAGAGGTTTGTTGTGTGACTGTCTGCAATGGAAGCGAGCGCTGAAGAATAAAGGGGAGTTATCTGCTTTCTCATAGCAGAAGGTGTGGGAGGAACTGACGTCCATCGTCAAATGCTGGCCGTGTATGGGAATTACTGCACGTCACTGGGACTTGTGAAATAAGTTTAAC---ATAAAGGCTTTGTCAGCAGTGTCATATTATGGAGTTCATTGGATGTGGATTAAGTGTTTCCAGGAAGGTGGCACCACCATATCTGATTAAGCCCAGTTCATTGCCCAGAAGGAACTCTGCATGGGCCTAGCTTTGGAACACCTGTGTCAATATGTGCGACAACAGGACTTTCTGATGTAAATTGTATCAGGCGATGAATCATG
>APH_0683
AATTTCTAAAAAATAGTATGCATTTTGCTGTGATGTCATGGCATCATTCAGCCCAAATCACCATACCACTGCATTACTCTGACCCAGATGCTGGCTAATACATGTACGTGGCCCTCCTGCTTCTGTTAGGTCCACGTCATAGTCCCTCTCAAACTCGCTCAGTTGGTGATCATATAGTCATTGTGTGCATTGTCAAGCCATCCTCATTGGTACTGAAGTCGACTCAACCACAACAGCAATCAGGATTGTCATTGCAAGTGGACTGTGCTACTTATACATGCCCTGGGATGCATGTTCTCTGGGAATGCTGTGTATGTTTATTAGTGGTGAAATTTTAATCACTTCCATGCCTGGCCAAAGAGGTATTTGCATACTGAGTGTTGCTGTTCTTAGACTGTTATCAGGGTGTTTCAATTTTTTTGTCACAAAGTGTATTTTATCCAGTTAGTGTTTGACACCGTGCATTTGAAATAACTATAATTTGACTTTTGACATCTGTTTTAGATATGTTGAAAGAATTCAGAATGGTGTTTAGGTACCGAATGTGATGTGGGCTTTTGTATTTTGAGCTTTTTTTTTTAATTGTGCTTGTACTTCTGTTTTGTTCATTTTAATGGACTGTTACAGTGTGATTAGATAAACAAATATATATACTTTTGTTCTTTAGGTGTAACAGATACTCCCATAATGACATGGGGTGAAATTGAAGGCACACCTTTCCGTCTTGACGGTAGTGACACACCACTTCCTCAGAATCCCAGTGGACAGCAATTCAAGATACCAGAAATACCAGCACGGGAAAAGATTGCTTTGTCATTAGCTGACAAAGTTGCTCGGAAACACAGGACAAAAAAACAAAGTGCAAGCAAAGGATTGCCTAATATTTTAAGGTATTATGACTTTTTTTAACTAGTTATTTATGATCAGTTTTTTTTTTTTTTGTAAGGGTCAGTCAAAAAGTAATGGGCTGGAGGGCATATGTGGAAATCTATGTGCCATGGGGCAACAACCATTGAGCTGGTGACATAGTGTCTTCTGTGCAATGTGGAGAGGGTGCTAGCATACAGCTCAGAGTCTGGTAGTCATTGTGAATGATGCTGCTA------------------GTGACTGTCTGCAATAGAAGTGAGCGCTGAAGAACAAAGGGGAGTTATCTGCTTTCTCATTGCAGAAGGTGTGGGAGGAACAGACGTCCATCGTCAAATGCTGGCCATGTATGGGAATTACTGCACGTCACTGGGACTTGTGAAATAAGTTTAACATTATAAAGGCTTTGTCAGCAGTGTCATATTATGGAGTTCATTGGATGTATATTAAGTGTTTCCAGGAAGGTGGCACCACCATATCTGATTATGCCAGGTTCATTGCCCAGAAGGAACTCTCCATGGGCCTAGCTTTGGGACACCTGTGTCAATATGTGCGACAACAGGACTTTCTGATGCGAATTGTATCAGGCA----------
>APH_3188
-------------------------------GATGTCATGGCATCATTCAGCCCAAATCACCATACCACTGCATTACTCTGACCCAGATGCTGGCTAATACATGTACGTGGCCCTCCTGCTTCTGTTAGGTCCACGTCATGGTCCCTCTCAAACTCGCTCAGTTGGTGGTCATATAGTCATTGTGTGCATTGTCAAGCCATCCTCATTGGTACTGAAGTCGACTCAACCACAACAGCAATCAGGATTGTCATTGCAAGTGGTCTGTGCTACTTATACATGCCCTGGGATGCATGTTCTCTGGGAATGCTGTGTACGTTTATTAGTGGTGAAATTTTAATCACTTCCATGCCTGGCCAAAGAGGTATTTGCATACTGAGTGTTGCTGTTCTTGGACTGTTATCAGGGTGTTTCAATTTTTTTGTCACAAAGTGTATTTTATCCAGTTAGTGTTTGACACCGTGCATTTGAAATAACTATAATTTGACTTTTGACATCTGTTTTAGATATGTTGAAGGAATTCAGAATGGTGTTTAGGTACCGAATGTGATGTGGGCTTTTGTATTTTGAGCTTTTTTTTTTAATTGTGCTTGTACTTCTGTTTTGTTCATTTTAATGGACTGTTACAGTGTGATTAGATAAACAAATATATATACTTTTGTTCTTTAGGTGTAACAGATACTCCCATAATGACATGGGGTGAAATTGAAGGCACACCTTTCCGTCTTGACGGTAGTGACACACCACTTCCTCAGAATCCCAGTGGACAGCAATTCAAGATACCAGAAATACCAGCACGGGAAAAGATTGCTTTGTCATTAGCTGACAAAGTTGCTCGGAAACACAGGACAAAAAAACAAAGTGCAAGCAAAGGATTGCCTAATATTTTAAGGTATTATGACTTTTTTTAACTAGTTATTTATGATCAGTTTTTTTTTTTTTTGTAAGGGTCAGTCAAAAAGTAATGGGCTGGAGGGCATATGTGGAAATCTATGTGCCATGGGGCAACAACCATTGAGCTGGTGACATAGTGTCTTCTGTGCAATGTGGAGAGGGTGCTAGCATACAGCTCAGAGTCTGGTAGTCATTGTGAATGATGCTGCTAGTGAGAGAGGTTTGTTGTGTGACTGTCTGCAATAGAAGCGAGCGCTGAAGAACAAAGGGGAGTTATCTGCTTTCTCATAGCAGAAGGTGTGGGAGGAACAGACGTCCATCATCAAATGCTGGCCATGTATGGGAGATACTGCACGTCACTGGGACTTGTGAAATAAGTTTAACATTATAAAGGCTTTGTCAGCAGTGTCATATTATGGAGTTCATTGGATGTATATTAAGTGTTTCCAGGAAGGTGGCACCACCATATCTGAT--------------------------------------------------------------------------------------------------------------------
>APH_0723
AATTTCTAAAAAATAGTATGCATTTTGCTGTGATGTCATGGCGTCATTCAGCCCAAATCACCATACCACTGCATTACTCTGACCCAGATGCTGGCTAATACATGTACGTGGCCCTCCTGCTTCTGTTAGGTCCACGTCATGGTCCCTCTCAAACTCGCTCAGTTGGTGGTCATATAGTCATTGTGTGCATTGTTAAGCCATCCTCATTGGTACTGAAGTCGACTCAACCACAACAGCAATCAGGATTGTCATTGCAAGTGGTCTGTGCTACTTATACATGCCCTGGGATGCATGTTCTCTGGGAATGCTGTGTACGTTTATTAGTGGTGAAATTTTAATCACTTCCATGCCTGGCCAAAGAGGTATTTGCATACTGAGTGTTGCTGTTCTTGGACTGTTATCAGGGTGTTTCAATTTTTTTGTCACAAAGTGTATTTTATCCAGTTAGTGTTTGACACCGTGCATTTGAAATAACTATAATTTGACTTTTGACATCTGTTTTAGATATGTTGAAGGAATTCAGAATGGTGTTTAGGTACCGAATGTGATGTGGGCTTTTGTATTTTGAGCTTTTTTTTTAAATTGTGCTTGTACTTCTGTTTTGTTCATTTTAATGGCCTGTTACAGTGTGATTAGATAAACAAATATATATACTTTTGTTCTTTAGGTGTAACAGATACTCCCATAATGACATGGGGTGAAATTGAAGGCACACCTTTCCGTCTTGACGGTAGTGACACACCACTTCCTCAGAATCCCAGTGGACAGCAATTCAAGATACCAGAAATACCAGCACGGGAAAAGATTGCTTTGTCATTAGCTGACAAAGTTGCTCGGAAACACAGGACAAAAAAACAAAGTGCAAGCAAAGGATTGCCTAATATTTTAAGGTATTATGACTTTTTTTAACTAGTTATTTATGATCAGTTTTTTTTTTTATTATAAGGGTCAGTCAAAAAGTAATGGGCTGGAGGGCATATGTGGAAAT--------------------------------------------------------------------------------------------------------------------------------------------------------------------------------------------------------------------------------------------------------------------------------------------------------------------------------------------------------------------------------------------------------------------------------------------------------------------------------------------------------------
>APH_1357
------------------------------------------------------------------------------------------------------------------------------------------------------------------------------------------------------------------------------------------------------------------------------------------------------------------------------------------------------------------------------------------------------------------------------------------------------------------------------------------------------------------------------------------------------------------------------------------------------------------------------------------------------GATTAGATAAACAAATATATATACTTTTGTTCTTTAGGTGTAACAGATACTCCCATAATGACATGGGGTGAAATTGAAGGCACACCTTTCCGTCTTGACGGTAGTGACACACCACTTCCTCAGAATCCCAGTGGACAGCAATTCAAGATACCAGAAATACCAGCACGGGAAAAGATTGCTTTGTCATTAGCTGATAAAGTTGCTCGGAAACACAGGACAA--------------------------------------------------------------------------------------------------------------------------------------------------------------------------------------------------------------------------------------------------------------------------------------------------------------------------------------------------------------------------------------------------------------------------------------------------------------------------------------------------------------------------------------------------------------------------------------------------------------------------------------------------------
