# Supplementary material for: ﻿Discovery of a new tarantula species from the Madrean Sky Islands and the first documented instance of syntopy between two montane endemics (Araneae, Theraphosidae, Aphonopelma): a case of prior mistaken identity
Source: Zookeys. 2024 Aug 16;1210:61–98. doi: 10.3897/zookeys.1210.125318 (PMC11344175; doi:10.3897/zookeys.1210.125318)
Supplement: Supplementary material 8 — Phylogenomics files [file zookeys-1210-061_article-125318__-s008.zip › Suppl8/individual_UCE_loci/sl_realigned_uce_20010299.fas]

>APH_1357
-----------------------------------------------------------------------------------------------------------------------------------------------------------------------------------------------------------------------------------------------------------------------------------------------------------------------------------------------------------------------------------------------------------------------------------------------------------------------------------------------------------------------------------CAAAGCATG----------GGGATTTTCATCCGC--------------------------------------------------------------------------------------------------------------------------------------------------------------------------------------CCAG-----------------------TTCACACA---GTTCTTAGA-------GTTCACCCTCTCTAGTCCTCGCTTTACTTCCTTTCCTGGGTACTCTCTGATAACTTTGCGGAGCTCCTGTTTGCTGAAAGCTAAGTGGTATCCCACTTCTTCTTCCTTTACACCTTGAGCTACCTTGTTTTGGA-----------------------------------CGCCTAAAG--------------------------------------------TGCCTAT------------------------------------------------------------------------------------------------------------------------------------------------------------------------------------------------------------------------------------------------------------------------------------------------------------------------------------------------------------------------------------------------------------------------------------------------------------------------------------------------------------------------------------------------------------------------------------------------------------------------------------------------------------
>APH_1438
-------------------------------------------------------------------------------------------------------------------------------------------------------------------------------------------------------------------------------------------------------------------------------------------------------------------------------------------------------------------------------------------------------------------------------------------------------------------------------------------AAGGACCTTTCCTTTTTTTTTTTTTTTTCAAAAAACAAAATGAAGTATGAATAATTAGAACAATTCACATTCACAAAATAACGGCCTCAGAAAAAAAATTTTTGCTTGAGTTTTAGTGAGACTGTGCAATGTCTGAAAAAAACTCAAGAATATCATTGATCGAAAATTCTAGCGAAATCATTGCACCAGGATAACAACGTTCAATTGAAGACTCTATATATTTGTACTGTCTAATAAATTCATCCTGCATGGAGTGCCAGACGACTTGAAGCAAATTCTCTTCTTCACACAAATGTTTTTCCACTTTTTTGTACAAACTCTCTAGTCCTCGCTTTACTTCCTTTCCTGGGTACTCTCTGATAACTTTGCGGAGCTCCTGTTTGCTGAAAGCTAAGTGGTATCCCACTTCTTCTTCCTTTACACCTTGAGCTACCTTGTTTTGGACTCCCTCAAAAAACAGGTTAAGTTTCTCTAAGGGTCGCCCAAAGTAATGAGTTACATAAGCCTGCAATGCATCCTGATATTTCTGCTTTGCCTCTTTCCGCTCGGACTCAAGACAGGGTATTTTTAACTGGTAGAGTAACGTAAAAAGATGATGAAAATTTTCCATTTGAATAACCTCTTGGGGGGTTTTTTGATGTTCAGTTGATATTCTAACAATTTCATTAAACATCGTGTGTACTAACTTAGAATACCAGCGGTCCAGATCCCTTCGTCGCTCAAAGCCTTTAAATATTGCTTCGGCTTGTTGGGCAAATTGTTCAAAATTTGAAATAAATGGAATGATTCCACATTTTGATTTCT-----------------------------------------------------------------------------------------------------------------------------------------------------------------------------------------------------------------------------------------------------------------------------------------------------------------------------------------------------------------------------------
>APH_5079
----------------------------------------------------------------------------------------------------------AGAAACTTAAAGAAGGGAGATTGAGGTGGTTCAGACATGTGAAGTGGAGGGGCAAGAAACACAAGATTAGTGAGATGAGGGTGGTAGGTGAGAGAAATAGATCTAAGGTAGACTGAAAGGGTTGAAAGACAGATGGAGTGTGCAGTCATTGTAGACTTGGGTCGTGACTGAACAGAATGGAGAAGAACTCAAAAAGCTGAGCCCATCTAGGTGGGACAAAGCTTAGAAGAGTAACTGCAGTACAACACAAGATGATTATGTAAAGCTTCAAAACCGAAGGCTTCAAGAAATGTACTCACTAAGTTGTAAATGGTTTTTATCCTTGCCTATAGTCACTAGGTTTATTGAAATGCTACATGAATTACAACAAAGGACCTTTCCTTTTTTTTTTTTTTTTCAAAAAACTAAATGAAGTATGAATAATTAGAGCAATTCACATTCACAAAATAACGGCCTCAGAAAAAAAATTTTTGCTTGAGTTTTAGTGAGACTGTGCAATGTCTGAAAAAAACTCAAGAATATCATTGATCGAAAATTCTAGCGAAATCATTGCACCAGGATAACAACGTTCAATTGAAGACTCTATATATTTGTACTGTCTAATAAATTCATCCTGCATGGAGTGCCAGACGACTTGAAGCAAATTCTCTTCTTCACACAAATGTTTTTCCACTTTTTTGTACAAACTCTCTAGTCCTCGCTTTACTTCCTTTCCTGGGTACTCTCTGATAACTTTGCGGAGCTCCTGTTTGCTGAAAGCTAAGTGGTATCCCACTTCTTCTTCCTTTACACCTTGAGCTACCTTGTTTTGGACTCCCTCAAAAAACAGGTTAAGTTTCTCTAAGGGTCGCCCAAAGTAATGAGTTACATAAGCCTGCAATGCATCCTGATATTTCTGCTTTGCCTCTTTCCGCTCGGACTCAAGACAGGGTATTTTTAACTGGTAGAGTAACGTAAAAAGATGATGAAAATTTTCCATTTGAATAACCTCTTGGGGGGTTTTTTGATGTTCAGTTGATATTCTAACAATTTCATTAAACATCGTGTGTACTAACTTAGAATACCAGCGGTCCAGATCCCTTCGTCGCTCAAAGCCTTTAAATATTGCTTCGGCTTGTTGGGCAAATTGTTCAAAATTTGAAATAAATGGAATGATTCCACATTTTGATTTCTTTGAGACTTTTGCTTCCTCTACTGACCTGATCTGTGACTGCATGAACTTGTCAAAATTTCTCTTTGCCTGGACCAACACGCTAGCAAAGGTCATGCTCAGAAAAGACCCTGTATCTTCAGCGGACATGACGTGCTGACTCAAGCGCACCAGGACATACATTGAATAGAAACCATCAATCTTGTCAAAATATGTTATAAAACTCACCAGTTCAGGTTCTAGGACAGCAAATAACTCACCCATCATCCTTCTTACTTCTTCATTTATTAGTTTTTCTTTCCTATGAGCATTAGACACCATTTCTTCACTGCCAGATCGAC-----------------------------------------------------
>APH_0683
CATGTGGCCAAAATGAAGACGTCACAGTGGATGAGTGGAGTTACAAGGAAAGACAAAGTCATAAATGAATGTATCTGGGGTAGTTTGGGGGTAGCCCCAGTTACCAAGAAACTTAAAGAAGGGAGATTAAGGTGGTTCAGACATGTGAAGTGGAGGGGCAAGAAACACAAGATTAGTGAGATGAGGGTGGTAGGTGAGAGAAATAGATCTAAGGTAGACTGAAGGGGTTGAAAGACAGATGGAGTGTGCAGTCATTGTAGACTTGGGTCGTGACTGAACAGAATGGAGTAGAACTCAAAAAGCTGAGCCCATCTAGGTGGGACAAAGCTTAGAAGAGTAACTGCAGTACAACACAAGATGATTATGTAAAGCTTCAAAACCGAAGGCTTCAAGAAATGTACTCACCAAGTTGTAAATGGTTTTTATCCTTGCCTATAGTCACTAGGTTTATTGAAATGCTACATGAATTACAACAAAGGACCTTTCCTTTTTTTTTTTTTTTTCAAAAAACTAAATGAAGTATGAATAATTAGAGCAATTCACATTCACAAAATAACGGCCTCAGAAAAAAAATTTTTGCTTGAGTTTTAGTGAGACTGTGCAATGTCTGAAAAAAACTCAAGAATATCATTGATCGAAAATTCTAGCGAAATCATTGCACCAGGATAACAACGTTCAATTGAAGACTCTATATATTTGTACTGTCTAATAAATTCATCCTGCATGGAGTGCCAGACGACTTGAAGCAAGTTCTCTTCTTCACACAAATGTTTTTCCACTTTTTTGTACAAACTCTCTAGTCCTCGCTTTACTTCCTTTCCTGGGTACTCTCTGATAACTTTGCGGAGCTCCTGTTTGCTGAAAGCTAAGTGGTATCCCACTTCTTCTTCCTTTACACCTTGAGCTACCTTGTTTTGGACTCCCTCAAAAAACAGGTTAAGTTTCTCTAAGGGTCGCCCAAAGTAATGAGTTACATAAGCCTGCAATGCATCCTGATATTTCTGCTTTGCCTCTTTCCGCTCGGACTCAAGACAGGGTATTTTTAACTGGTAGAGTAACGTAAAAAGATGATGAAAATTTTCCATTTGAATAACCTCTTGGGGGGTTTTTTGATGTTCAGTTGATATTCTAACAATTTCATTAAACATCGTGTGTACTAACTTAGAATACCAGCGGTCCAGATCCCTTCGTCGCTCAAAGCCTTTAAATATTGCTTCGGCTTGTTGGGCAAATTGTTCAAAATTTGAAATAAATGGAATGATTCCACATTTTGATTTCTTTGAGACTTTTGCTTCCTCTACTGACCTGATCTGTGACTGCATGAACTTGTCAAAATTTCTCTTTGCCTGGACCAACACGCTAGCAAAGGTCATGCTCAGAAAAGACCCTGTATCTTCAGCGGACATGACGTGCTGACTCAAGCGCACCAGGACATACATTGAATAGAAACCATCAATCTTGTCAAAATATGTTATAAAACTCACCAGTTCAGGTTCTAGGACAGCAAATAACTCACCCATCATCCTTCTTACTTCTTCATTTATTAGTTTTTCTTTCCTATGAGCATTAGCCACCATTTCTTCACTGCCAGATCGACTGAGACTAAGAGTGCTTGGTGTAGGGCTGATCACACCAGGACTAACTATACCT
>APH_0136
CACATGGCAAAAATGAGGATGTTGCGGTGGATGAGTGGAGTTACAAGGAAAGGCAAAGTCATAAATGAATGTATCTGGGGTAGTTTGGGGGTAGCCCCAGTTACCAAGAAACTTAAAGAAGGGAGATTAAGGTGGTTCAGACATGTGAAGTGGAGGGGCAAGAAACACAAGATTAGTGAGATGAGGGTGGTAGGTGAGAGAAATAGATCTAAGGTAGACTGAAGGGGTTGAAAGACAGATGGAGTGTGCAGTCATTGTAGACTTGGGTCGTGACTGAACAGAATGGAGTAGAACTCAAAAAGCTGAGCCCATCTAGGTGGGACAAAGCTTAAAAGAGTAACTACAGTACAACACAAGATGATTATGTAAAGCTTCAAAACCGAAGGCTTCAAGAAATGTACTCACTAAGTTGTAAATGGTTTTTATCCTTGCCTATAGTCACTAGGTTTATTGAAATGCTACATGAATTACAACAAAGGACCTTTCCTTTTTTTTTTTTTTTTCAAAAAACTAAATGAAGTATAAATAATTAGAGCAATTCACATTCACAAAATAACGGCCTCAGAAAAAAAATTTTTGCTTGAGTTTTAGTGAGACTGTGCAATGTCTGAAAAAAACTCAAGAATATCATTGATCGAAAATTCTAGCGAAATCATTGCACCAGGATAACAACGTTCAATTGAAGACTCTATATATTTGTACTGTCTAATAAATTCATCCTGCATGGAGTGCCAGACGACTTGAAGCAAATTCTCTTCTTCACACAAATGTTTTTCCACTTTTTTGTACAAACTCTCTAGTCCTCGCTTTACTTCCTTTCCTGGGTACTCTCTGATAACTTTGCGGAGCTCCTGTTTGCTGAAAGCTAAGTGGTATCCCACTTCTTCTTCCTTTACACCTTGAGCTACCTTGTTTTGGACTCCCTCAAAAAACAGGTTAAGTTTCTCTAAGGGTCGCCCAAAGTAATGAGTTACATAAGCCTGCAATGCATCCTGATATTTCTGCTTTGCCTCTTTCCGCTCGGACTCAAGACAGGGTATTTTTAACTGGTAGAGTAACGTAAAAAGATGATGAAAATTTTCCATTTGAATAACCTCTTGGGGGGTTTTTTGATGTTCAGTTGATATTCTAACAATTTCATTAAACATCGTGTGTACTAACTTAGAATACCAGCGGTCCAGATCCCTTCGTCGCTCAAAGCCTTTAAATATTGCTTCGGCTTGTTGGGCAAATTGTTCAAAATTTGAAATAAATGGAATGATTCCACATTTTGATTTCTTTGAGACTTTTGCTTCCTCTACTGACCTGATCTGTGACTGCATGAACTTGTCAAAATTTCTCTTTGCCTGGACCAACACGCTAGCAAAGGTCATGCTCAGAAAAGACCCTGTATCTTCAGCGGACATGACGTGCTGACTCAAGCGCACCAGGACATACATTGAATAGAAACCATCAATCTTGTCAAAATATGTTATAAAACTCACCAGTTCAGGTTCTAGGACAGCAAATAACTCACCCATCATCCTTCTTACTTCTTCATTTATTAGTTTTTCTTTCCTATGAGCATTAGCCACCATTTCTTCACTGCCAGATCGACTGAGACTAAGAGTGCTTGGTGTAGGGCTGATCACACCAGGACTAACTATACCT
>APH_4024
CATGTGGCCAAAATGAAGACGTCACAGTGGATGAGTGGAGTTACAAGGAAAGGCAAAGTCATAAATGAATGTATCTGGGGTAGTTTGGGGGTAGCCCCAGTTACCAAGAAACTTAAAGAAGGGAGATTAAGGTGGTTCAGACATGTGAAGTGGAGGGGCAAGAAACACAAGATTAGTGAGATGAGGGTGGTAGGTGAGAGAAATAGATCTAAGGTAGACTGAAGGGGTTGAAAGACAGATGGAGTGTGCAGTCATTGTAGACTTGGGTCGTGACTGAACAGAATGGAGTAGAACTCAAAAAGCTGAGCCCATCTAGGTGGGACAAAGCTTAAAAGAGTAACTACAGTACAACACAAGATGATTATGTAAAGCTTCAAAACCGAAGGCTTCAAGAAATGTACTCACTAAGTTGTAAATGGTTTTTATCCTTGCCTATAGTCACTAGGTTTATTGAAATGCTACATGAATTACAACAAAGGACCTTTCCTTTTTTTTTTTTTTTTCAAAAAACTAAATGAAGTATGAATAATTAGAGCAATTCACATTCACAAAATAACGGCCTCAGAAAAAAAATTTTTGCTTGAGTTTTAGTGAGACTGTGCAATGTCTGAAAAAAACTCAAGAATATCATTGATCGAAAATTCTAGCGAAATCATTGCACCAGGATAACAACGTTCAATTGAAGACTCTATATATTTGTACTGTCTAATAAATTCATCCTGCATGGAGTGCCAGACGACTTGAAGCAAATTCTCTTCTTCACACAAATGTTTTTCCACTTTTTTGTACAAACTCTCTAGTCCTCGCTTTACTTCCTTTCCTGGGTACTCTCTGATAACTTTGCGGAGCTCCTGTTTGCTGAAAGCTAAATGGTATCCCACTTCTTCTTCCTTTACACCTTGAGCTACCTTGTTTTGGACTCCCTCAAAAAACAGGTTAAGTTTCTCTAAGGGTCGCCCAAAGTAATGAGTTACATAAGCCTGCAATGCATCCTGATATTTCTGCTTTGCCTCTTTCCGCTCGGACTCAAGACAGGGTATTTTTAACTGGTAGAGTAACGTAAAAAGATGATGAAAATTTTCCATTTGAATAACCTCTTGGGGGGTTTTTTGATGTTCAGTTGATATTCTAACAATTTCATTAAACATCGTGTGTACTAACTTAGAATACCAGCGGTCCAGATCCCTTCGTCGCTCAAAGCCTTTAAATATTGCTTCGGCTTGTTGGGCAAATTGTTCAAAATTTGAAATAAATGGAATGATTCCACATTTTGATTTCTTTGAGACTTTTGCTTCCTCTACTGACCTGATCTGTGACTGCATGAACTTGTCAAAATTTCTCTTTGCCTGGACCAACACGCTAGCAAAGGTCATGCTCAGAAAAGACCCTGTATCTTCAGCGGACATGACGTGCTGACTCAAGCGCACCAGGACATACATTGAATAGAAACCATCAATCTTGTCAAAATATGTTATAAAACTCACCAGTTCAGGTTCTAGGACAGCAAATAACTCACCCATCATCCTTCTTACTTCTTCATTTATTAGTTTTTCTTTCCTATGAGCATTAGCCACCATTTCTTCACTGCCAGATCGACTGAGACTAAGAGTGCTTGGTGTAGGGCTGATCACACCAGGACTAACTATACCT
>APH_1535
CATGTGGCCAAAATGAAGACGTCACAGTGGATGAGTGGAGTTACAAGGAAAGACAAAGTCATAAATGAATGTATCTGGGGTAGTTTGGGGGTAGCCCCAGTTACCAAGAAACTTAAAGAAGGGAGATTAAGGTGGTTCAGACATGTGAAGTGGAGGGGCAAGAAACACAAGATTAGTGAGATGAGGGTGGTAGGTGAGAGAAATAGATCTAAGGTAGACTGAAAGGGTTGAAAGACAGATGGAGTGTGCAGTCATTGTAGACTTGGGTCGTGACTGAACAGAATGGAGTAGAACTCAAAAAGCTGAGCCCATCTAGGTGGGACAAAGCTTAGAAGAGTAACTGCAGTACAACACAAGATGATTATGTAAAGCTTCAAAACCGAAGGCTTCAAGAAATGTACTCACTAAGTTGTAAATGGTTTTTATCCTTGCCTATAGTCACTAGGTTTATTGAAATGCTACATGAATTACAACAAAGGACCTTTCCTTTTTTTTTTTTTTTTCAAAAAACTAAATGAAGTATGAATAATTAGAGCAATTCACATTCACAAAATAACGGCCTCAGAAAAAAAATTTTTGCTTGAGTTTTAGTGAGACTGTGCAATGTCTGAAAAAAACTCAAGAATATCATTGATCGAAAATTCTAGCGAAATCATTGCACCAGGATAACAACGTTCAATTGAAGACTCTATATATTTGTACTGTCTAATAAATTCATCCTGCATGGAGTGCCAGACGACTTGAAGCAAATTCTCTTCTTCACACAAATGTTTTTCCACTTTTTTGTACAAACTCTCTAGTCCTCGCTTTACTTCCTTTCCTGGGTACTCTCTGATAACTTTGCGGAGCTCCTGTTTGCTGAAAGCTAAGTGGTATCCCACTTCTTCTTCCTTTACACCTTGAGCTACCTTGTTTTGGACTCCCTCAAAAAACAGGTTAAGTTTCTCTAAGGGTCGCCCAAAGTAATGAGTTACATAAGCCTGCAATGCATCCTGATATTTCTGCTTTGCCTCTTTCCGCTCGGACTCAAGACAGGGTATTTTTAACTGGTAGAGTAACGTAAAAAGATGATGAAAATTTTCCATTTGAATAACCTCTTGGGGGGTTTTTTGATGTTCAGTTGATATTCTAACAATTTCATTAAACATCGTGTGTACTAACTTAGAATACCAGCGGTCCAGATCCCTTCGTCGCTCAAAGCCTTTAAATATTGCTTCGGCTTGTTGGGCAAATTGTTCAAAATTTGAAATAAATGGAATGATTCCACATTTTGATTTCTTTGAGACTTTTGCTTCCTCTACTGACCTGATCTGTGACTGCATGAACTTGTCAAAATTTCTCTTTGCCTGGACCAACACGCTAGCAAAGGTCATGCTCAGAAAAGACCCTGTATCTTCAGCGGACATGACGTGCTGACTCAAGCGCACCAGGACATACATTGAATAGAAACCATCAATCTTGTCAAAATATGTTATAAAACTCACCAGTTCAGGTTCTAGGACAGCAAATAACTCACCCATCATCCTTCTTACTTCTTCATTTATTAGTTTTTCTTTCCTGTGAGCATTAGCCACCATTTCTTCACTGCCAGATCGACTGAGACTAAGAGTGCTTGGTGTAGGGCTGATCACACCAGGACTAACTATACCT
>APH_0772
-------------------------------------------CAAGGAAAGACAAAGTCATAAATGAATGTATCTGGGGTAGTTTGGGGGTAGCCCCAGTTACCAAGAAACTTAAAGAAGGGAGATTAAGGTGGTTCAGACATGTGAAGTGGAGGGGCAAGAAACACAAGATTAGTGAGATGAGGGTGGTAGGTGAGAGAAATAGATCTAAGGTAGACTGAAAGGGTTGAAAGACAGATGGAGTGTGCAGTCATTGTAGACTTGGGTCGTGACTGAACAGAATGGAGTAGAACTCAAAAAGCTGAGCCCATCTAGGTGGGACAAAGCTTAGAAGAGTAACTGCAGTACAACACAAGATGATTATGTAAAGCTTCAAAACCGAAGGCTTCAAGAAATGTACTCACTAAGTTGTAAATGGTTTTTATCCTTGCCTATAGTCACTAGGTTTATTGAAATGCTACATGAATTACAACAAAGGACCTTTCC-----TTTTTTTTTTTCAAAAAACTAAATGAAGTATGAATAATTAGAGCAATTCACATTCACAAAATAACGGCCTCAGAAAAAAAATTTTTGCTTGAGTTTTAGTGAGACTGTGCAATGTCTGAAAAAAACTCAAGAATATCATTGATCGAAAATTCTAGCGAAATCATTGCACCAGGATAACAACGTTCAATTGAAGACTCTATATATTTGTACTGTCTAATAAATTCATCCTGCATGGAGTGCCAGACGACTTGAAGCAAATTCTCTTCTTCACACAAATGTTTTTCCACTTTTTTGTACAAACTCTCTAGTCCTCGCTTTACTTCCTTTCCTGGGTACTCTCTGATAACTTTGCGGAGCTCCTGTTTGCTGAAAGCTAAGTGGTATCCCACTTCTTCTTCCTTTACACCTTGAGCTACCTTGTTTTGGACTCCCTCAAAAAACAGGTTAAGTTTCTCTAAGGGTCGCCCAAAGTAATGAGTTACATAAGCCTGCAATGCATCCTGATATTTCTGCTTTGCCTCTTTCCGCTCGGACTCAAGACAGGGTATTTTTAACTGGTAGAGTAACGTAAAAAGATGATGAAAATTTTCCATTTGAATAACCTCTTGGGGGGTTTTTTGATGTTCAGTTGATATTCTAACAATTTCATTAAACATCGTGTGTACTAACTTAGAATACCAGCGGTCCAGATCCCTTCGTCGCTCAAAGCCTTTAAATATTGCTTCGGCTTGTTGGGCAAATTGTTCAAAATTTGAAATAAATGGAATGATTCCACATTTTGATTTCTTTGAGACTTTTGCTTCCTCTACTGACCTGATCTGTGACTGCATGAACTTGTCAAAATTTCTCTTTGCCTGGACCAACACGCTAGCAAAGGTCATGCTCAGAAAAGACCCTGTATCTTCAGCGGACATGACGTGCTGACTCAAGCGCACCAGGACATACATTGAATAGAAACCATCAATCTTGTCAAAATATGTTATAAAACTCACCAGTTCAGGTTCTAGGACAGCAAATAACTCACCCATCATCCTTCTTACTTCTTCATTTATTAGTTTTT--------------------------------------------------------------------------------------------------
>APH_3188
-----------------------------------------TACAAGGAAAGACAAAGTCATAAATGAATGTATCTGGGGTAGTTTGGGGGTAGCCCCAGTTACCAAGAAACTTAAAGAAGGGAGATTAAGGTGGTTCAGACATGTGAAGTGGAGGGGCAAGAAACACAAGATTAGTGAGATGAGGGTGGTAGGTGAGAGAAATAGATCTAAGGTAGACTGAAGGGGTTGAAAGACAGATGGAGTGTGCAGTCATTGTAGACTTGGGTCGTGACTGAACAGAATGGAGTAGAACTCAAAAAGCTGAGCCCATCTAGGTGGGACAAAGCTTAGAAGAGTAACTGCAGTACAACACAAGATGATTATGTAAAGCTTCAAAACCGAAGGCTTCAAGAAATGTACTCACTAAGTTGTAAATGGTTTTTATCCTTGCCTATAGTCACTAGGTTTATTGAAATGCTACATGAATTACAACAAAGGACCTTTCC----TTTTTTTTTTTTCAAAAAACTAAATGAAGTATGAATAATTAGAGCAATTCACATTCACAAAATAACGGCCTCAGAAAAAAAATTTTTGCTTGAGTTTTAGTGAGACTGTGCAATGTCTGAAAAAAACTCAAGAATATCATTGATCGAAAATTCTAGCGAAATCATTGCACCAGGATAACAACGTTCAATTGAAGACTCTATATATTTGTACTGTCTAATAAATTCATCCTGCATGGAGTGCCAGACGACTTGAAGCAAATTCTCTTCTTCACACAAATGTTTTTCCACTTTTTTGTACAAACTCTCTAGTCCTCGCTTTACTTCCTTTCCTGGGTACTCTCTGATAACTTTGCGGAGCTCCTGTTTGCTGAAAGCTAAGTGGTATCCCACTTCTTCTTCCTTTACACCTTGAGCTACCTTGTTTTGGACTCCCTCAAAAAACAGGTTAAGTTTCTCTAAGGGTCGCCCAAAGTAATGAGTTACATAAGCCTGCAATGCATCCTGATATTTCTGCTTTGCCTCTTTCCGCTCGGACTCAAGACAGGGTATTTTTAACTGGTAGAGTAACGTAAAAAGATGATGAAAATTTTCCATTTGAATAACCTCTTGGGGGGTTTTTTGATGTTCAGTTGATATTCTAACAATTTCATTAAACATCGTGTGTACTAACTTAGAATACCAGCGGTCCAGATCCCTTCGTCGCTCAAAGCCTTTAAATATTGCTTCGGCTTGTTGGGCAAATTGTTCAAAATTTGAAATAAATGGAATGATTCCACATTTTGATTTCTTTGAGACTTTTGCTTCCTCTACTGACCTGATCTGTGACTGCATGAACTTGTCAAAATTTCTCTTTGCCTGGACCAACACGCTAGCAAAGGTCATGCTCAGAAAAGACCCTGTATCTTCAGCGGACATGACGTGCTGACTCAAGCGCACCAGGACATACATTGAATAGAAACCATCAATCTTGTCAAAATATGTTATAAAACTCACCAGTTCAGGTTCTAGGACAGCAAATAACTCACCCATCATCCTTCT-------------------------------------------------------------------------------------------------------------------------
>APH_0674
CATGTGGCCAAAATGAAGACGTCACAGTGGATGAGTGGAGTTACAAGGAAAGACAAAGTCATAAATGAATGTATCTGGGGTAGTTTGGGGGTAGCCCCAGTTACCAAGAAACTTAAAGAAGGGAGATTAAGGTGGTTCAGACATGTGAAGTGGAGGGGCAAGAAACACAAGATTAGTGAGATGAGGGTGGTAGGTGAGAGAAATAGATCTAAGGTAGACTGAAGGGGTTGAAAGACAGATGGAGTGTGCAGTCATTGTAGACTTGGGTCGTGACTGAACAGAATGGAGTAGAACTCAAAAAGCTGAGCCCATCTAGGTGGGACAAAGCTTAGAAGAGTAACTGCAGTACAACACAAGATGATTATGTAAAGCTTCAAAACCGAAGGCTTCAAGAAATGTACTCACTAAGTTGTAAATGGTTTTTATCCTTGCCTATAGTCACTAGGTTTATTGAAATGCTACATGAATTACAACAAAGGACCTTTCC----TTTTTTTTTTTTCAAAAAACTAAATGAAGTATGAATAATTAGAGCAATTCACATTCACAAAATAACGGCCTCAGAAAAAAAATTTTTGCTTGAGTTTTAGTGAGACTGTGCAATGTCTGAAAAAAACTCAAGAATATCATTGATCGAAAATTCTAGCGAAATCATTGCACCAGGATAACAACGTTCAATTGAAGACTCTATATATTTGTACTGTCTAATAAATTCATCCTGCATGGAGTGCCAGACGACTTGAAGCAAATTCTCTTCTTCACACAAATGTTTTTCCACTTTTTTGTACAAACTCTCTAGTCCTCGCTTTACTTCCTTTCCTGGGTACTCTCTGATAACTTTGCGGAGCTCCTGTTTGCTGAAAGCTAAGTGGTATCCCACTTCTTCTTCCTTTACACCTTGAGCTACCTTGTTTTGGACTCCCTCAAAAAACAGGTTAAGTTTCTCTAAGGGTCGCCCAAAGTAATGAGTTACATAAGCCTGCAATGCATCCTGATATTTCTGCTTTGCCTCTTTCCGCTCGGACTCAAGACAGGGTATTTTTAACTGGTAGAGTAACGTAAAAAGATGATGAAAATTTTCCATTTGAATAACCTCTTGGGGGGTTTTTTGATGTTCAGTTGATATTCTAACAATTTCATTAAACATCGTGTGTACTAACTTAGAATACCAGCGGTCCAGATCCCTTCGTCGCTCAAAGCCTTTAAATATTGCTTCGGCTTGTTGGGCAAATTGTTCAAAATTTGAAATAAATGGAATGATTCCACATTTTGATTTCTTTGAGACTTTTGCTTCCTCTACTGACCTGATCTGTGACTGCATGAACTTGTCAAAATTTCTCTTTGCCTGGACCAACACGCTAGCAAAGGTCATGCTCAGAAAAGACCCTGTATCTTCAGCGGACATGACGTGCTGACTCAAGCGCACCAGGACATACATTGAATAGAAACCATCAATCTTGTCAAAATATGTTATAAAACTCACCAGTTCAGGTTCTAGGACAGCAAATAACTCACCCATCATCCTTCTTACTTCTTCATTTATTAGTTTTTCTTTCCTATGAGCATTAGCCACCATTTCTTCACTGCCAGATCGACTGAGACTAAGAGTGCTTGGTGTAGGGCTGATCACACCAGGACTAACTATACCT
>APH_0185
CATGTGGCCAAAATGAAGACGTCACAGTGGATGAGTGGAGTTACAAGGAAAGACAAAGTCATAAATGAATGTATCTGGGGTAGTTTGGGGGTAGCCCCAGTTACCAAGAAACTTAAAGAAGGGAGATTAAGGTGGTTCAGACATGTGAAGTGGAGGGGCAAGAAACACAAGATTAGTGAGATGAGGGTGGTAGGTGAGAGAAATAGATCTAAGGTAGACTGAAGGGGTTGAAAGACAGATGGAGTGTGCAGTCATTGTAGACTTGGGTCGTGACTGAACAGAATGGAGTAGAACTCAAAAAGCTGAGCCCATCTAGGTGGGACAAAGCTTAGAAGAGTAACTGCAGTACAACACAAGATGATTATGTAAAGCTTCAAAACCGAAGGCTTCAAGAAATGTACTCACTAAGTTGTAAATGGTTTTTATCCTTGCCTATAGTCACTAGGTTTATTGAAATGCTACATGAATTACAACAAAGGACCTTTCC---TTTTTTTTTTTTTCAAAAAACTAAATGAAGTATGAATAATTAGAGCAATTCACATTCACAAAATAACGGCCTCAGAAAAAAAATTTTTGCTTGAGTTTTAGTGAGACTGTGCAATGTCTGAAAAAAACTCAAGAATATCATTGATCGAAAATTCTAGCGAAATCATTGCACCAGGATAACAACGTTCAATTGAAGACTCTATATATTTGTACTGTCTAATAAATTCATCCTGCATGGAGTGCCAGACGACTTGAAGCAAATTCTCTTCTTCACACAAATGTTTTTCCACTTTTTTGTACAAACTCTCTAGTCCTCGCTTTACTTCCTTTCCTGGGTACTCTCTGATAACTTTGCGGAGCTCCTGTTTGCTGAAAGCTAAGTGGTATCCCACTTCTTCTTCCTTTACACCTTGAGCTACCTTGTTTTGGACTCCCTCAAAAAACAGGTTAAGTTTCTCTAAGGGTCGCCCAAAGTAATGAGTTACATAAGCCTGCAATGCATCCTGATATTTCTGCTTTGCCTCTTTCCGCTCGGACTCAAGACAGGGTATTTTTAACTGGTAGAGTAACGTAAAAAGATGATGAAAATTTTCCATTTGAATAACCTCTTGGGGGGTTTTTTGATGTTCAGTTGATATTCTAACAATTTCATTAAACATCGTGTGTACTAACTTAGAATACCAGCGGTCCAGATCCCTTCGTCGCTCAAAGCCTTTAAATATTGCTTCGGCTTGTTGGGCAAATTGTTCAAAATTTGAAATAAATGGAATGATTCCACATTTTGATTTCTTTGAGACTTTTGCTTCCTCTACTGACCTGATCTGTGACTGCATGAACTTGTCAAAATTTCTCTTTGCCTGGACCAACACGCTAGCAAAGGTCATGCTCAGAAAAGACCCTGTATCTTCAGCGGACATGACGTGCTGACTCAAGCGCACCAGGACATACATTGAATAGAAACCATCAATCTTGTCAAAATATGTTATAAAACTCACCAGTTCAGGTTCTAGGACAGCAAATAACTCACCCATCATCCTTCTTACTTCTTCATTTATTAGTTTTTCTTTCCTATGAGCATTAGCCACCATTTCTTCACTGCCAGATCGACTGAGACTAAGAGTGCTTGGTGTAGGGCTGATCACACCAGGACTAACTATACCT
>APH_0186
CATGTGGCCAAAATGAAGACGTCACAGTGGATGAGTGGAGTTACAAGGAAAGACAAAGTCATAAATGAATGTATCTGGGGTAGTTTGGGGGTAGCCCCAGTTACCAAGAAACTTAAAGAAGGGAGATTAAGGTGGTTCAGACATGTGAAGTGGAGGGGCAAGAAACACAAGATTAGTGAGATGAGGGTGGTAGGTGAGAGAAATAGATCTAAGGTAGACTGAAGGGGTTGAAAGACAGATGGAGTGTGCAGTCATTGTAGACTTGGGTCGTGACTGAACAGAATGGAGTAGAACTCAAAAAGCTGAGCCCATCTAGGTGGGACAAAGCTTAGAAGAGTAACTGCAGTACAACACAAGATGATTATGTAAAGCTTCAAAACCGAAGGCTTCAAGAAATGTACTCACTAAGTTGTAAATGGTTTTTATCCTTGCCTATAGTCACTAGGTTTATTGAAATGCTACATGAATTACAACAAAGGACCTTTCC---TTTTTTTTTTTTTCAAAAAACTAAATGAAGTATGAATAATTAGAGCAATTCACATTCACAAAATAACGGCCTCAGAAAAAAAATTTTTGCTTGAGTTTTAGTGAGACTGTGCAATGTCTGAAAAAAACTCAAGAATATCATTGATCGAAAATTCTAGCGAAATCATTGCACCAGGATAACAACGTTCAATTGAAGACTCTATATATTTGTACTGTCTAATAAATTCATCCTGCATGGAGTGCCAGACGACTTGAAGCAAATTCTCTTCTTCACACAAATGTTTTTCCACTTTTTTGTACAAACTCTCTAGTCCTCGCTTTACTTCCTTTCCTGGGTACTCTCTGATAACTTTGCGGAGCTCCTGTTTGCTGAAAGCTAAGTGGTATCCCACTTCTTCTTCCTTTACACCTTGAGCTACCTTGTTTTGGACTCCCTCAAAAAACAGGTTAAGTTTCTCTAAGGGTCGCCCAAAGTAATGAGTTACATAAGCCTGCAATGCATCCTGATATTTCTGCTTTGCCTCTTTCCGCTCGGACTCAAGACAGGGTATTTTTAACTGGTAGAGTAACGTAAAAAGATGATGAAAATTTTCCATTTGAATAACCTCTTGGGGGGTTTTTTGATGTTCAGTTGATATTCTAACAATTTCATTAAACATCGTGTGTACTAACTTAGAATACCAGCGGTCCAGATCCCTTCGTCGCTCAAAGCCTTTAAATATTGCTTCGGCTTGTTGGGCAAATTGTTCAAAATTTGAAATAAATGGAATGATTCCACATTTTGATTTCTTTGAGACTTTTGCTTCCTCTACTGACCTGATCTGTGACTGCATGAACTTGTCAAAATTTCTCTTTGCCTGGACCAACACGCTAGCAAAGGTCATGCTCAGAAAAGACCCTGTATCTTCAGCGGACATGACGTGCTGACTCAAGCGCACCAGGACATACATTGAATAGAAACCATCAATCTTGTCAAAATATGTTATAAAACTCACCAGTTCAGGTTCTAGGACAGCAAATAACTCACCCATCATCCTTCTTACTTCTTCATTTATTAGTTTTTCTTTCCTATGAGCATTAGCCACCATTTCTTCACTGCCAGATCGACTGAGACTAAGAGTGCTTGGTGTAGGGCTGATCACACCAGGACTAACTATACCT
>APH_0717
-------------------------------------------------------------TAAATGAATGTATCTGGGGTAGTTTGGGGGTAGCCCCAGTTACCAAGAAACTTAAAGAAGGGAGATTAAGGTGGTTCAGACATGTGAAGTGGAGGGGCAAGAAACACAAGATTAGTGAGATGAGGGTGGTAGGTGAGAGAAATAGATCTAAGGTAGACTGAAGGGGTTGAAAGACAGATGGAGTGTGCAGTCATTGTAGACTTGGGTCGTGACTGAACAGAATGGAGTAGAACTCAAAAAGCTGAGCCCATCTAGGTGGGACAAAGCTTAGAAGAGTAACTGCAGTACAACACAAGATGATTATGTAAAGCTTCAAAACCGAAGGCTTCAAGAAATGTACTCACTAAGTTGTAAATGGTTTTTATCCTTGCCTATAGTCACTAGGTTTATTGAAATGCTACATGAATTACAACAAAGGACCTTTCCTTTTTTTTTTTTTTTTCAAAAAACTAAATGAAGTATGAATAATTAGAGCAATTCACATTCACAAAATAACGGCCTCAGAAAAAAAATTTTTGCTTGAGTTTTAGTGAGACTGTGCAATGTCTGAAAAAAACTCAAGAATATCATTGATCGAAAATTCTAGCGAAATCATTGCACCAGGATAACAACGTTCAATTGAAGACTCTATATATTTGTACTGTCTAATAAATTCATCCTGCATGGAGTGCCAGACGACTTGAAGCAAATTCTCTTCTTCACACAAATGTTTTTCCACTTTTTTGTACAAACTCTCTAGTCCTCGCTTTACTTCCTTTCCTGGGTACTCTCTGATAACTTTGCGGAGCTCCTGTTTGCTGAAAGCTAAGTGGTATCCCACTTCTTCTTCCTTTACACCTTGAGCTACCTTGTTTTGGACTCCCTCAAAAAACAGGTTAAGTTTCTCTAAGGGTCGCCCAAAGTAATGAGTTACATAAGCCTGCAATGCATCCTGATATTTCTGCTTTGCCTCTTTCCGCTCGGACTCAAGACAGGGTATTTTTAACTGGTAGAGTAACGTAAAAAGATGATGAAAATTTTCCATTTGAATAACCTCTTGGGGGGTTTTTTGATGTTCAGTTGATATTCTAACAATTTCATTAAACATCGTGTGTACTAACTTAGAATACCAGCGGTCCAGATCCCTTCGTCGCTCAAAGCCTTTAAATATTGCTTCGGCTTGTTGGGCAAATTGTTCAAAATTTGAAATAAATGGAATGATTCCACATTTTGATTTCTTTGAGACTTTTGCTTCCTCTACTGACCTGATCTGTGACTGCATGAACTTGTCAAAATTTCTCTTTGCCTGGACCAACACGCTAGCAAAGGTCATGCTCAGAAAAGACCCTGTATCTTCAGCGGACATGACGTGCTGACTCAAGCGCACCAGGACATACATTGAATAGAAACCATCAATCTTGTCAAAATATGTTATAAAACTCACCAGTTCAGGTTCTAGGACAGCAAATAACTCACCCATCATCCTTCTTACTTCTTCATTTATTAGTTTTTCTTTCCTATGAGCATTAGCCACCATTTCTTCACTGCCAGATCGACTGAGACTAAGAGTGCTTGGTGTAGGGCTGATCACACCAGGACTAACTATACCT
>APH_5001
CATGTGGCCAAAATGAAGACGTCACAGTGGATGAGTGGAGTTACAAGGAAAGGCAAAGTCATAAATGAATGTATCTGGGGTAGTTTGGGGGTAGCCCCAGTTACCAAGAAACTTAAAGAAGGGAGATTGAGGTGGTTCAGACATGTGAAGTGGAGGGGCAAGAAACACAAGATTAGTGAGATGAGGGTGGTAGGTGAGAGAAATAGATCTAAGGTAGACTGAAGGGGTTGAAAGACAGATGGAGTGTGCAGTCATTGTAGACTTGGGTCGTGACTGAACAGAATGGAGTAGAACTCAAAAAGCTGAGCCCATCTAGGTGGGACAAAGCTTAAAAGAGTAACTACAGTACAACACAAGATGATTATGTAAAGCTTCAAAACCGAAGGCTTCAAGAAATGTACTCACTAAGTTGTAAATGGTTTTTATCCTTGCCTATAGTCACTAGGTTTATTGAAATGCTACATGAATTACAACAAAGGACCTTTCCTTTTTTTTTTTTTTTTCAAAAAACTAAATGAAGTATGAATAATTAGAGCAATTCACATTCACAAAATAACGGCCTCAGAAAAAAAATTTTTGCTTGAGTTTTAGTGAGACTGTGCAATGTCTGAAAAAAACTCAAGAATATCATTGATCGAAAATTCTAGCGAAATCATTGCACCAGGATAACAACGTTCAATTGAAGACTCTATATATTTGTACTGTCTAATAAATTCATCCTGCATGGAGTGCCAGACGACTTGAAGCAAATTCTCTTCTTCACACAAATGTTTTTCCACTTTTTTGTACAAACTCTCTAGTCCTCGCTTTACTTCCTTTCCTGGGTACTCTCTGATAACTTTGCGGAGCTCCTGTTTGCTGAAAGCTAAGTGGTATCCCACTTCTTCTTCCTTTACACCTTGAGCTACCTTGTTTTGGACTCCCTCAAAAAACAGGTTAAGTTTCTCTAAGGGTCGCCCAAAGTAATGAGTTACATAAGCCTGCAATGCATCCTGATATTTCTGCTTTGCCTCTTTCCGCTCGGACTCAAGACAGGGTATTTTTAACTGGTAGAGTAACGTAAAAAGATGATGAAAATTTTCCATTTGAATAACCTCTTGGGGGGTTTTTTGATGTTCAGTTGATATTCTAACAATTTCATTAAACATCGTGTGTACTAACTTAGAATACCAGCGGTCCAGATCCCTTCGTCGCTCAAAGCCTTTAAATATTGCTTCGGCTTGTTGGGCAAATTGTTCAAAATTTGAAATAAATGGAATGATTCCACATTTTGATTTCTTTGAGACTTTTGCTTCCTCTACTGACCTGATCTGTGACTGCATGAACTTGTCAAAATTTCTCTTTGCCTGGACCAACACGCTAGCAAAGGTCATGCTCAGAAAAGACCCTGTATCTTCAGCGGACATGACGTGCTGACTCAAGCGCACCAGGACATACATTGAATAGAAACCATCAATCTTGTCAAAATATGTTATAAAACTCACCAGTTCAGGTTCTAGGACAGCAAATAACTCACCCATCATCCTTCTTACTTCTTCATTTATTAGTTTTTCTTTCCTATGAGCATTAGCCACCATTTCTTCACTGCCAGATCGACTGAGAC-----------------------------------------------
>APH_0880
CATGTGGCCAAAATGAAGACGTCACAGTGGATGAGTGGAGTTACAAGGAAAGGCAAAGTCATAAATGAATGTATCTGGGGTAGTTTGGGGGTAGCCCCAGTTACCAAGA--------------AGATTAAGGTGGTTCAGACATGTGAAGTGGAGGGGCAAGAAACACAAGATTAGTGAGATGAGGGTGGTAGGTGAGAGAAATAGATCTAAGGTAGACTGAAGGGGTTGAAAGACAGATGGAGTGTGCAGTCATTGTAGACTTGGGTCGTGACTGAACAGAATGGAGTAGAACTCAAAAAGCTGAGCCCATCTAGGTGGGACAAAGCTTAAAAGAGTAACTACAGTACAACACAAGATGATTATGTAAAGCTTCAAAACCGAAGGCTTCAAGAAATGTACTCACTAAGTTGTAAATGGTTTTTATCCTTGCCTATAGTCACTAGGTTTATTGAAATGCTACATGAATTACAACAAAGGACCTTTCC--TTTTTTTTTTTTTTCAAAAAACTAAATGAAGTATGAATAATTAGAGCAATTCACATTCACAAAATAACGGCCTCAGAAAAAAAATTTTTGCTTGAGTTTTAGTGAGACTGTGCAATGTCTGAAAAAAACTCAAGAATATCATTGATCGAAAATTCTAGCGAAATCATTGCACCAGGATAACAACGTTCAATTGAAGACTCTATATATTTGTACTGTCTAATAAATTCATCCTGCATGGAGTGCCAGACGACTTGAAGCAAATTCTCTTCTTCACACAAATGTTTTTCCACTTTTTTGTACAAACTCTCTAGTCCTCGCTTTACTTCCTTTCCTGGGTACTCTCTGATAACTTTGCGGAGCTCCTGTTTGCTGAAAGCTAAGTGGTATCCCACTTCTTCTTCCTTTACACCTTGAGCTACCTTGTTTTGGACTCCCTCAAAAAACAGGTTAAGTTTCTCTAAGGGTCGCCCAAAGTAATGAGTTACATAAGCCTGCAATGCATCCTGATATTTCTGCTTTGCCTCTTTCCGCTCGGACTCAAGACAGGGTATTTTTAACTGGTAGAGTAACGTAAAAAGATGATGAAAATTTTCCATTTGAATAACCTCTTGGGGGGTTTTTTGATGTTCAGTTGATATTCTAACAATTTCATTAAACATCGTGTGTACTAACTTAGAATACCAGCGGTCCAGATCCCTTCGTCGCTCAAAGCCTTTAAATATTGCTTCGGCTTGTTGGGCAAATTGTTCAAAATTTGAAATAAATGGAATGATTCCACATTTTGATTTCTTTGAGACTTTTGCTTCCTCTACTGACCTGATCTGTGACTGCATGAACTTGTCAAAATTTCTCTTTGCCTGGACCAACACGCTAGCAAAGGTCATGCTCAGAAAAGACCCTGTATCTTCAGCGGACATGACGTGCTGACTCAAGCGCACCAGGACATACATTGAATAGAAACCATCAATCTTGTCAAAATATGTTATAAAACTCACCAGTTCAGGTTCTAGGACAGCAAATAACTCACCCATCATCCTTCTTACTTCTTCATTTATTAGTTTTTCTTTCCTATGAGCATTAGCCACCATTTCTTCACTGCCAGATCGACTGAGACTAAGAGTGCTTGGTGTAGGGCTGATCACACCAGGACTAACTATACCT
>APH_3177
CATGTGGCCAAAATGAAGACGTCACAGTGGATGAGTGGAGTTACAAGGAAAGGCAAAGTCATAAATGAATGTATCTGGGGTAGTTTGGGGGTAGCCCCAGTTACCAAGAAACTTAAAGAAGGGAGATTAAGGTGGTTCAGACATGTGAAGTGGAGGGGCAAGAAACACAAGATTAGTGAGATGAGGGTGGTAGGTGAGAGAAATAGATCTAAGGTAGACTGAAGGGGTTGAAAGACAGATGGAGTGTGCAGTCATTGTAGACTTGGGTCGTGACTGAACAGAATGGAGTAGAACTCAAAAAGCTGAGCCCATCTAGGTGGGACAAAGCTTAAAAGAGTAACTACAGTACAACACAAGATGATTATGTAAAGCTTCAAAACCGAAGGCTTCAAGAAATGTACTCACTAAGTTGTAAATGGTTTTTATCCTTGCCTATAGTCACTAGGTTTATTGAAATGCTACATGAATTACAACAAAGGACCTTTCC--TTTTTTTTTTTTTTCAAAAAACTAAATGAAGTATGAATAATTAGAGCAATTCACATTCACAAAATAACGGCCTCAGAAAAAAAATTTTTGCTTGAGTTTTAGTGAGACTGTGCAATGTCTGAAAAAAACTCAAGAATATCATTGATCGAAAATTCTAGCGAAATCATTGCACCAGGATAACAACGTTCAATTGAAGACTCTATATATTTGTACTGTCTAATAAATTCATCCTGCATGGAGTGCCAGACGACTTGAAGCAAATTCTCTTCTTCACACAAATGTTTTTCCACTTTTTTGTACAAACTCTCTAGTCCTCGCTTTACTTCCTTTCCTGGGTACTCTCTGATAACTTTGCGGAGCTCCTGTTTGCTGAAAGCTAAGTGGTATCCCACTTCTTCTTCCTTTACACCTTGAGCTACCTTGTTTTGGACTCCCTCAAAAAACAGGTTAAGTTTCTCTAAGGGTCGCCCAAAGTAATGAGTTACATAAGCCTGCAATGCATCCTGATATTTCTGCTTTGCCTCTTTCCGCTCGGACTCAAGACAGGGTATTTTTAACTGGTAGAGTAACGTAAAAAGATGATGAAAATTTTCCATTTGAATAACCTCTTGGGGGGTTTTTTGATGTTCAGTTGATATTCTAACAATTTCATTAAACATCGTGTGTACTAACTTAGAATACCAGCGGTCCAGATCCCTTCGTCGCTCAAAGCCTTTAAATATTGCTTCGGCTTGTTGGGCAAATTGTTCAAAATTTGAAATAAATGGAATGATTCCACATTTTGATTTCTTTGAGACTTTTGCTTCCTCTACTGACCTGATCTGTGACTGCATGAACTTGTCAAAATTTCTCTTTGCCTGGACCAACACGCTAGCAAAGGTCATGCTCAGAAAAGACCCTGTATCTTCAGCGGACATGACGTGCTGACTCAAGCGCACCAGGACATACATTGAATAGAAACCATCAATCTTGTCAAAATATGTTATAAAACTCACCAGTTCAGGTTCTAGGACAGCAAATAACTCACCCATCATCCTTCTTACTTCTTCATTTATTAGTTTTTCTTTCCTATGAGCATTAGCCACCATTTCTTCACTGCCAGATCGACTGAGACTAAGAGTGCTTGGTGTAGGGCTGATCACACCAGGACTAACTATACCT
>APH_5003
CATGTGGCCAAAATGAAGACGTCACAGTGGATGAGTGGAGTTACAAGGAAAGGCAAAGTCATAAATGAATGTATCTGGGGTAGTTTGGGGGTAGCCCCAGTTACCAAGAAACTTAAAGAAGGGAGATTAAGGTGGTTCAGACATGTGAAGTGGAGGGGCAAGAAACACAAGATTAGTGAGATGAGGGTGGTAGGTGAGAGAAATAGATCTAAGGTAGACTGAAGGGGTTGAAAGACAGATGGAGTGTGCAGTCATTGTAGACTTGGGTCGTGACTGAACAGAATGGAGTAGAACTCAAAAAGCTGAGCCCATCTAGGTGGGACAAAGCTTAAAAGAGTAACTACAGTACAACACAAGATGATTATGTAAAGCTTCAAAACCGAAGGCTTCAAGAAATGTACTCACTAAGTTGTAAATGGTTTTTATCCTTGCCTATAGTCACTAGGTTTATTGAAATGCTACATGAATTACAACAAAGGACCTTTCCTTTTTTTTTTTTTTTTCAAAAAACTAAATGAAGTATGAATAATTAGAGCAATTCACATTCACAAAATAACGGCCTCAGAAAAAAAATTTTTGCTTGAGTTTTAGTGAGACTGTGCAATGTCTGAAAAAAACTCAAGAATATCATTGATCGAAAATTCTAGCGAAATCATTGCACCAGGATAACAACGTTCAATTGAAGACTCTATATATTTGTACTGTCTAATAAATTCATCCTGCATGGAGTGCCAGACGACTTGAAGCAAATTCTCTTCTTCACACAAATGTTTTTCCACTTTTTTGTACAAACTCTCTAGTCCTCGCTTTACTTCCTTTCCTGGGTACTCTCTGATAACTTTGCGGAGCTCCTGTTTGCTGAAAGCTAAGTGGTATCCCACTTCTTCTTCCTTTACACCTTGAGCTACCTTGTTTTGGACTCCCTCAAAAAACAGGTTAAGTTTCTCTAAGGGTCGCCCAAAGTAATGAGTTACATAAGCCTGCAATGCATCCTGATATTTCTGCTTTGCCTCTTTCCGCTCGGACTCAAGACAGGGTATTTTTAACTGGTAGAGTAACGTAAAAAGATGATGAAAATTTTCCATTTGAATAACCTCTTGGGGGGTTTTTTGATGTTCAGTTGATATTCTAACAATTTCATTAAACATCGTGTGTACTAACTTAGAATACCAGCGGTCCAGATCCCTTCGTCGCTCAAAGCCTTTAAATATTGCTTCGGCTTGTTGGGCAAATTGTTCAAAATTTGAAATAAATGGAATGATTCCACATTTTGATTTCTTTGAGACTTTTGCTTCCTCTACTGACCTGATCTGTGACTGCATGAACTTGTCAAAATTTCTCTTTGCCTGGACCAACACGCTAGCAAAGGTCATGCTCAGAAAAGACCCTGTATCTTCAGCGGACATGACGTGCTGACTCAAGCGCACCAGGACATACATTGAATAGAAACCATCAATCTTGTCAAAATATGTTATAAAACTCACCAGTTCAGGTTCTAGGACAGCAAATAACTCACCCATCATCCTTCTTACTTCTTCATTTATTAGTTTTTCTTTCCTATGA---------------------------------------------------------------------------------------
>APH_0622
--------------------------------------------------------------------------------------------------------------------------------------------------------------------------------------------------------------ATCTAAGGTAGACTGAAGGGGTTGAAAGACAGATGGAGTGTGCAGTCATTGTAGACTTGGGTCGTGACTGAACAGAATGGAGTAGAACTCAAAAAGCTGAGCCCATCTAGGTGGGACAAAGCTTAAAAGAGTAACTACAGTACAACACAAGATGATTATGTAAAGCTTCAAAACCGAAGGCTTCAAGAAATGTACTCACTAAGTTGTAAATGGTTTTTATCCTTGCCTATAGTCACTAGGTTTATTGAAATGCTACATGAATTACAACAAAGGACCTTTCCTTTTTTTTTTTTTTTTCAAAAAACTAAATGAAGTATGAATAATTAGAGCAATTCACATTCACAAAATAACGGCCTCAGAAAAAAAATTTTTGCTTGAGTTTTAGTGAGACTGTGCAATGTCTGAAAAAAACTCAAGAATATCATTGATCGAAAATTCTAGCGAAATCATTGCACCAGGATAACAACGTTCAATTGAAGACTCTATATATTTGTACTGTCTAATAAATTCATCCTGCATGGAGTGCCAGACGACTTGAAGCAAATTCTCTTCTTCACACAAATGTTTTTCCACTTTTTTGTACAAACTCTCTAGTCCTCGCTTTACTTCCTTTCCTGGGTACTCTCTGATAACTTTGCGGAGCTCCTGTTTGCTGAAAGCTAAGTGGTATCCCACTTCTTCTTCCTTTACACCTTGAGCTACCTTGTTTTGGACTCCCTCAAAAAACAGGTTAAGTTTCTCTAAGGGTCGCCCAAAGTAATGAGTTACATAAGCCTGCAATGCATCCTGATATTTCTGCTTTGCCTCTTTCCGCTCGGACTCAAGACAGGGTATTTTTAACTGGTAGAGTAACGTAAAAAGATGATGAAAATTTTCCATTTGAATAACCTCTTGGGGGGTTTTTTGATGTTCAGTTGATATTCTAACAATTTCATTAAACATCGTGTGTACTAACTTAGAATACCAGCGGTCCAGATCCCTTCGTCGCTCAAAGCCTTTAAATATTGCTTCGGCTTGTTGGGCAAATTGTTCAAAATTTGAAATAAATGGAATGATTCCACATTTTGATTTCTTTGAGACTTTTGCTTCCTCTACTGACCTGATCTGTGACTGCATGAACTTGTCAAAATTTCTCTTTGCCTGGACCAACACGCTAGCAAAGGTCATGCTCAGAAAAGACCCTGTATCTTCAGCGGACATGACGTGCTGACTCAAGCGCACCAGGACATACATTGAATAGAAACCATCAATCTTGTCAAAATATGTTATAAAACTCACCAGTTCAGG-------------------------------------------------------------------------------------------------------------------------------------------------------------
>APH_1602
CATGTGGCCAAAATGAAGACGTCACAGTGGATGAGTGGAGTTACAAGGAAAGACAAAGTCATAAATGAATGTATCTAGGGTAGTTTGGGGGTAGCCCCAGTTACCAAGAAACTTAAAGAAGGGAGATTAAGGTGGTTCAGACATGTGAAGTGGAGGGGCAAGAAACACAAGATTAGTGAGATGAGGGTGGTAGGTGAGAGAAATAGATCTAAGGTAGACTGAAGGGGTTGAAAGACAGATGGAGTGTGCAGTCATTGTAGACTTGGGTCGTGACTGAACAGAATGGAGTAGAACTCAAAAAGCTGAGCCCATCTAGGTGGGACAAAGCTTAGAAGAGTAACTGCAGTACAACACAAGATGATTATGTAAAGCTTCAAAACCGAAGGCTTCAAGAAATGTACTCACTAAGTTGTAAATGGTTTTTATCCTTGCCTATAGTCACTAGGTTTATTGAAATGCTACATGAATTACAACAAAGGACCTTTCC-TTTTTTTTTTTTTTTCAAAAAACTAAATGAAGTATGAATAATTAGAGCAATTCACATTCACAAAATAACGGCCTCAGAAAAAAAATTTTTGCTTGAGTTTTAGTGAGACTGTGCAATGTCTGAAAAAAACTCAAGAATATCATTGATCGAAAATTCTAGCGAAATCATTGCACCAGGATAACAACGTTCAATTGAAGACTCTATATATTTGTACTGTCTAATAAATTCATCCTGCATGGAGTGCCAGACGACTTGAAGCAAATTCTCTTCTTCACACAAATGTTTTTCCACTTTTTTGTACAAACTCTCTAGTCCTCGCTTTACTTCCTTTCCTGGGTACTCTCTGATAACTTTGCGGAGCTCCTGTTTGCTGAAAGCTAAGTGGTATCCCACTTCTTCTTCCTTTACACCTTGAGCTACCTTGTTTTGGACTCCCTCAAAAAACAGGTTAAGTTTCTCTAAGGGTCGCCCAAAGTAATGAGTTACATAAGCCTGCAATGCATCCTGATATTTCTGCTTTGCCTCTTTCCGCTCGGACTCAAGACAGGGTATTTTTAACTGGTAGAGTAACGTAAAAAGATGATGAAAATTTTCCATTTGAATAACCTCTTGGGGGGTTTTTTGATGTTCAGTTGATATTCTAACAATTTCATTAAACATCGTGTGTACTAACTTAGAATACCAGCGGTCCAGATCCCTTCGTCGCTCAAAGCCTTTAAATATTGCTTCGGCTTGTTGGGCAAATTGTTCAAAATTTGAAATAAATGGAATGATTCCACATTTTGATTTCTTTGAGACTTTTGCTTCCTCTACTGACCTGATCTGTGACTGCATGAACTTGTCAAAATTTCTCTTTGCCTGGACCAACACGCTAGCAAAGGTCATGCTCAGAAAAGACCCTGTATCTTCAGCGGACATGACGTGCTGACTCAAGCGCACCAGGACATACATTGAATAGAAACCATCAATCTTGTCAAAATATGTTATAAAACTCACCAGTTCAGGTTCTAGGACAGCAAATAACTCACCCATCATCCTTCTTACTTCTTCATTTATTAGTTTTTCTTTCCTATGAGCATTAGCCACCATTTCTTCACTGCCAGATCGACTGAGACTAAGAGTGCTTGGTGTAGGGCTGATCACACCAGGACTAACTATACCT
>APH_0723
CATGTGGCCAAAATGAAGACGTCACAGTGGATGAGTGGAGTTACAAGGAAAGACAAAGTCATAAATGAATGTATCTGGGGTAGTTTAGGGGTAGCCCCAGTTACCAAGAAACTTAAAGAAGGGAGATTAAGGTGGTTCAGACATGTGAAGTGGAGGGGCAAGAAACACAAGATTAGTGAGATGAGGGTGGTAGGTGAGAGAAATAGATCTAAGGTAGACTGAAGGGGTTGAAAGACAGATGGAGTGTGCAGTCATTGTAGACTTGGGTCGTGACTGAACAGAATGGAGTAGAACTCAAAAAGCTGAGCCCATCTAGGTGGGACAAAGCTTAGAAGAGTAACTGCAGTACAACACAAGATGATTATGTAAAGCTTCAAAACCGAAGGCTTCAAGAAATGTACTCACTAAGTTGTAAATGGTTTTTATCCTTGCCTATAGTCACTAGGTTTATTGAAATGCTACATGAATTACAACAAAGGACCTTTCC----TTTTTTTTTTTTCAAAAAACTAAATGAAGTATGAATAATTAGAGCAATTCACATTCACAAAATAACGGCCTCAGAAAAAAAATTTTTGCTTGAGTTTTAGTGAGACTGTGCAATGTCTGAAAAAAACTCAAGAATATCATTGATCGAAAATTCTAGCGAAATCATTGCACCAGGATAACAACGTTCAATTGAAGACTCTATATATTTGTACTGTCTAATAAATTCATCCTGCATGGAGTGCCAGACGACTTGAAGCAAATTCTCTTCTTCACACAAATGTTTTTCCACTTTTTTGTACAAACTCTCTAGTCCTCGCTTTACTTCCTTTCCTGGGTACTCTCTGATAACTTTGCGGAGCTCCTGTTTGCTGAAAGCTAAGTGGTATCCCACTTCTTCTTCCTTTACACCTTGAGCTACCTTGTTTTGGACTCCCTCAAAAAACAGGTTAAGTTTCTCTAAGGGTCGCCCAAAGTAATGAGTTACATAAGCCTGCAATGCATCCTGATATTTCTGCTTTGCCTCTTTCCGCTCGGACTCAAGACAGGGTATTTTTAACTGGTAGAGTAACGTAAAAAGATGATGAAAATTTTCCATTTGAATAACCTCTTGGGGGGTTTTTTGATGTTCAGTTGATATTCTAACAATTTCATTAAACATCGTGTGTACTAACTTAGAATACCAGCGGTCCAGATCCCTTCGTCGCTCAAAGCCTTTAAATATTGCTTCGGCTTGTTGGGCAAATTGTTCAAAATTTGAAATAAATGGAATGATTCCACATTTTGATTTCTTTGAGACTTTTGCTTCCTCTACTGACCTGATCTGTGACTGCATGAACTTGTCAAAATTTCTCTTTGCCTGGACCAACACGCTAGCAAAGGTCATGCTCAGAAAAGACCCTGTATCTTCAGCGGACATGACGTGCTGACTCAAGCGCACCAGGACATACATTGAATAGAAACCATCAATCTTGTCAAAATATGTTATAAAACTCACCAGTTCAGGTTCTAGGACAGCAAATAACTCACCCATCATCCTTCTTACTTCTTCATTTATTAGTTTTTCTTTCCTATGAGCATTAGCCACCATTTCTTCACTGCCAGATCGACTGAGACTAAGAGTGCTTGGTGTAGGGCTGATCACACCAGGACTAACTATACCT
>APH_4029
-----------------------------------------------------------------------------------------------------------------------------------------------------------------------------------------------------------------------------------------------TGGAGTGTGCAGTCATTGTAGACTTGGGTCGTGACTGAACAGAATGGAGAAGAACTCAAAAAGCTGAGCCCATCTAGGTGGGACAAAGCTTAAAAGAGTAACTACAGTACAACACAAGATGATTATGTAAAGCTTCAAAACCGAAGGCTTCAAGAAATGTACTCACTAAGTTGTAAATGGTTTTTATCCTTGCCTATAGTCACTAGGTTTATTGAAATGCTACATGAATTACAACAAAGGACCTTTCCTTTTTTTTTTTTTTTTCAAAAAACTAAATGAAGTATGAATAATTAGAGCAATTCACATTCACAAAATAACGGCCTCAGAAAAAAAATTTTTGCTTGAGTTTTAGTGAGACTGTGCAATGTCTGAAAAAAACTCAAGAATATCATTGATCGAAAATTCTAGCGAAATCATTGCACCAGGATAACAACGTTCAATTGAAGACTCTATATATTTGTACTGTCTAATAAATTCATCCTGCATGGAGTGCCAGACGACTTGAAGCAAATTCTCTTCTTCACACAAATGTTTTTCCACTTTTTTGTACAAACTCTCTAGTCCTCGCTTTACTTCCTTTCCTGGGTACTCTCTGATAACTTTGCGGAGCTCCTGTTTGCTGAAAGCTAAGTGGTATCCCACTTCTTCTTCCTTTACACCTTGAGCTACCTTGTTTTGGACTCCCTCAAAAAACAGGTTAAGTTTCTCTAAGGGTCGCCCAAAGTAATGAGTTACATAAGCCTGCAATGCATCCTGATATTTCTGCTTTGCCTCTTTCCGCTCGGACTCAAGACAGGGTATTTTTAACTGGTAGAGTAACGTAAAAAGATGATGAAAATTTTCCATTTGAATAACCTCTTGGGGGGTTTTTTGATGTTCAGTTGATATTCTAACAATTTCATTAAACATCGTGTGTACTAACTTAGAATACCAGCGGTCCAGATCCCTTCGTCGCTCAAAGCCTTTAAATATTGCTTCGGCTTGTTGGGCAAATTGTTCAAAATTTGAAATAAATGGAATGATTCCACATTTTGATTTCTTTGAGACTTTTGCTTCCTCTACTGACCTGATCTGTGACTGCATGAACTTGTCAAAATTTCTCTTTGCCTGGACCAACACGCTAGCAAAGGTCATGCTCAGAAAAGACCCTGTATCTTCAGCGGACATGACGTGCTGACTCAAGCGCACCAGGACATACATTGAATAGAAACCATCAATCTTGTCAAAATATGTTATAAAACTCACCAGTTCAGGTTCTAGGACAGCAAATAACTCACCCATCATCCTTCTTAC----------------------------------------------------------------------------------------------------------------------
>APH_4005
CATGTGGCCAAAATGAAGACGTCACAGTGGATGAGTGGAGTTACAAGGAAAGGCAAAGTCATAAATGAATGTATCTGGGGTAGTTTGGGGGTAGCCCCAGTTACCAAGAAACTTAAAGAAGGGAGATTAAGGTGGTTCAGACATGTGAAGTGGAGGGGCAAGAAACACAAGATTAGTGAGATGAGGGTGGTAGGTGAGAGAAATAGATCTAAGGTAGACTGAAGGGGTTGAAAGACAGATGGAGTGTGCAGTCATTGTAGACTTGGGTCGTGACTGAACAGAATGGAGTAGAATTCAAAAAGCTGAGCCCATCTAGGTGGGACAAAGCTTAGAAGAGTAACTGCAGTACAACACAAGATGATTATGTAAAGCTTCAAAACCGAAGGCTTCAAGAAATGTACTCACTAAGTTGTAAATGGTTTTTATCCTTGCCTATAGTCACTAGGTTTATTGAAATGCTACATGAATTACAACAAAGGACCTTTCCTTTTTTTTTTTTTTTTCAAAAAACTAAATGAAGTATGAATAATTAGAGCAATTCACATTCACAAAATAACGGCCTCAGAAAAAAAATTTTTGCTTGAGTTTTAGTGAGACTGTGCAATGTCTGAAAAAAACTCAAGAATATCATTGATCGAAAATTCTAGCGAAATCATTGCACCAGGATAACAACGTTCAATTGAAGACTCTATATATTTGTACTGTCTAATAAATTCATCCTGCATGGAGTGCCAGACGACTTGAAGCAAATTCTCTTCTTCACACAAATGTTTTTCCACTTTTTTGTACAAACTCTCTAGTCCTCGCTTTACTTCCTTTCCTGGGTACTCTCTGATAACTTTGCGGAGCTCCTGTTTGCTGAAAGCTAAGTGGTATCCCACTTCTTCTTCCTTTACACCTTGAGCTACCTTGTTTTGGACTCCCTCAAAAAACAGGTTAAGTTTCTCTAAGGGTCGCCCAAAGTAATGAGTTACATAAGCCTGCAATGCATCCTGATATTTCTGCTTTGCCTCTTTCCGCTCGGACTCAAGACAGGGTATTTTTAACTGGTAGAGTAACGTAAAAAGATGATGAAAATTTTCCATTTGAATAACCTCTTGGGGGGTTTTTTGATGTTCAGTTGATATTCTAACAATTTCATTAAACATCGTGTGTACTAACTTAGAATACCAGCGGTCCAGATCCCTTCGTCGCTCAAAGCCTTTAAATATTGCTTCGGCTTGTTGGGCAAATTGTTCAAAATTTGAAATAAATGGAATGATTCCACATTTTGATTTCTTTGAGACTTTTGCTTCCTCTACTGACCTGATCTGTGACTGCATGAACTTGTCAAAATTTCTCTTTGCCTGGACCAACACGCTAGCAAAGGTCATGCTCAGAAAAGACCCTGTATCTTCAGCGGACATGACGTGCTGACTCAAGCGCACCAGGACATACATTGAATAGAAACCATCAATCTTGTCAAAATATGTTATAAAACTCACCAGTTCAGGTTCTAGGACAGCAAATAACTCACCCATCATCCTTCTTACTTCTTCATTTATTAGTTTTTCTTTCCTATGAGCATTAGCCACCATTTCTTCACTGCCAGATCGACTGAGACTAAGAGTGCTTGGTGTAGGGCTGATCACACCAGGAC-----------
>APH_4021
-----------------------------------------------------------------------------------------------------------------------------------------------------------------------------------------------------------------------------------------------------------------------------------------------------------------------------------------------------------------------------------------------------------------------------------------------------------------ATTGAAATGCTACATGAATTACAACAAAGGACCTTTCCTTTTTTTTTTTTTTTTCAAAAAACTAAATGAAGTATGAATAATTAGAGCAATTCACATTCACAAAATAACGGCCTCAGAAAAAAAATTTTTGCTTGAGTTTTAGTGAGACTGTGCAATGTCTGAAAAAAACTCAAGAATATCATTGATCGAAAATTCTAGCGAAATCATTGCACCAGGATAACAACGTTCAATTGAAGACTCTATATATTTGTACTGTCTAATAAATTCATCCTGCATGGAGTGCCAGACGACTTGAAGCAAATTCTCTTCTTCACACAAATGTTTTTCCACTTTTTTGTACAAACTCTCTAGTCCTCGCTTTACTTCCTTTCCTGGGTACTCTCTGATAACTTTGCGGAGCTCCTGTTTGCTGAAAGCTAAGTGGTATCCCACTTCTTCTTCCTTTACACCTTGAGCTACCTTGTTTTGGACTCCCTCAAAAAACAGGTTAAGTTTCTCTAAGGGTCGCCCAAAGTAATGAGTTACATAAGCCTGCAATGCATCCTGATATTTCTGCTTTGCCTCTTTCCGCTCGGACTCAAGACAGGGTATTTTTAACTGGTAGAGTAACGTAAAAAGATGATGAAAATTTTCCATTTGAATAACCTCTTGGGGGGTTTTTTGATGTTCAGTTGATATTCTAACAATTTCATTAAACATCGTGTGTACTAACTTAGAATACCAGCGGTCCAGATCCCTTCGTCGCTCAAAGCCTTTAAATATTGCTTCGGCTTGTTGGGCAAATTGTTCAAAATTTGAAATAAATGGAATGATTCCACATTTTGATTTCTTTGAGACTTTTGCTTCCTCTACTGACCTGATCTGTGACTGCATGAACTTGTCAAAATTTCTCTTTGCCTGGACCAACACGCTAGCAAAGGTCATGCTCAGAAAAGACCCTGTATCTTCAGCGGACATGACGTGCTGACTCAAGCGCACCAGGACATACATTGAATAGAAACCATCAATCTTGTCAAAATATGTTATAAAACTCACCAGTTCAGGTTCTAGGACAGCAAATAACTCACCCATCATCCTTCTTACTTCTTCATTTATTAGTTTTTCTTTCCTATGAGCATTAGCCACCATTTCTTCACTGCCAGATCGACTGAGACTAAGAGTGCTTGGTGTAGGGCTGATCACACCAGGACTAACTATACCT
>APH_3191
------------------------------------------------------------------------------------------------------------------------------------------------------------------------------------------------------------------------------------------------------------------------------------------------------------------------------------------------------------------------------------------------------------------------------------------------------TCACTAGGTTTATTGAAATGCTACATGAATTACAACAAAGGACCTTTCCTTTTTTTTTTTTTTTTCAAAAAACTAAATGAAGTATGAATAATTAGAGCAATTCACATTCACAAAATAACGGCCTCAGAAAAAAAATTTTTGCTTGAGTTTTAGTGAGACTGTGCAATGTCTGAAAAAAACTCAAGAATATCATTGATCGAAAATTCTAGCGAAATCATTGCACCAGGATAACAACGTTCAATTGAAGACTCTATATATTTGTACTGTCTAATAAATTCATCCTGCATGGAGTGCCAGACGACTTGAAGCAAATTCTCTTCTTCACACAAATGTTTTTCCACTTTTTTGTACAAACTCTCTAGTCCTCGCTTTACTTCCTTTCCTGGGTACTCTCTGATAACTTTGCGGAGCTCCTGTTTGCTGAAAGCTAAGTGGTATCCCACTTCTTCTTCCTTTACACCTTGAGCTACCTTGTTTTGGACTCCCTCAAAAAACAGGTTAAGTTTCTCTAAGGGTCGCCCAAAGTAATGAGTTACATAAGCCTGCAATGCATCCTGATATTTCTGCTTTGCCTCTTTCCGCTCGGACTCAAGACAGGGTATTTTTAACTGGTAGAGTAACGTAAAAAGATGATGAAAATTTTCCATTTGAATAACCTCTTGGGGGGTTTTTTGATGTTCAGTTGATATTCTAACAATTTCATTAAACATCGTGTGTACTAACTTAGAATACCAGCGGTCCAGATCCCTTCGTCGCTCAAAGCCTTTAAATATTGCTTCGGCTTGTTGGGCAAATTGTTCAAAATTTGAAATAAATGGAATGATTCCACATTTTGATTTCTTTGAGACTTTTGCTTCCTCTACTGACCTGATCTGTGACTGCATGAACTTGTCAAAATTTCTCTTTGCCTGGACCAACACGCTAGCAAAGGTCATGCTCAGAAAAGACCCTGTATCTTCAGCGGACATGACGTGCTGACTCAAGCGCACCAGGACATACATTGAATAGAAACCATCAATCTTGTCAAAATATGTTATAAAACTCACCAGTTCAGGTTCTAGGACAGCAAATAACTCACCCATCATCCTTCTTACTTCTTCATTTATTAGTTTTTCTTTCCTATGAGCATTAGCCACCATTTCTTCACTGCCAGATCGACTGAGACTAAGAGTGCTTGGTGTAGGGCTGATCACACCAGGACTAACTATACCT
