# Supplementary material for: ﻿Discovery of a new tarantula species from the Madrean Sky Islands and the first documented instance of syntopy between two montane endemics (Araneae, Theraphosidae, Aphonopelma): a case of prior mistaken identity
Source: Zookeys. 2024 Aug 16;1210:61–98. doi: 10.3897/zookeys.1210.125318 (PMC11344175; doi:10.3897/zookeys.1210.125318)
Supplement: Supplementary material 8 — Phylogenomics files [file zookeys-1210-061_article-125318__-s008.zip › Suppl8/individual_UCE_loci/sl_realigned_uce_20010301.fas]

>APH_0622
----------------------------------------------------------------------------------------------------------------------AAGTTGTGAGAA-----------ATGACATGAAGAGAATGGGTCTTGCCTCCACTGATGCACAAGATAGGGAGAAGTGGAGGAAAGGAATATGGGGGAAACTTGCTAACCCAGGTAAACCTGGAAAATAGCCATAAAACAATTGTTGTTGTTGTTGTACATTGTTACCAATCATGTACTTTTACAGTATGCATTCCACTATGATTACATAGCTTCATTCAGCCACATTTTAATCCATTGTTGCATCATAAATTGTTGTGCCTGAATGGAACCATGGAATCATAGCAAAACATGTACCATAAAAGGATGCATTTTATAATGTCATGCAACAAAATATTTTTATATATAAAAAATTTGTTGATTTCTGTATTGTTCTACTGGAATCATCCACATTCAATGCAGTGTTAACATAATAAAAGTAGAAAACCAATACATGGAAAAATATTTTTATAATATTTTTTTCTCACTGTACTACTTACTTGCTTAGATAGCCACACCCTTAAAACAGGCATGCCAGCTATTATGGAGTTGGGATCTTCTTCAGCAGCTGAGTTAACTGTGTCGTTAGCACCAATTACTAGTACCAGATCTGTTTCAGGGAAATCAGAATTGATTTCGTCCATTTCCAGAACAATATCGTATGGAACACCGGCTTCTGCTAACAGTACATTCAACTGTCCTGGCATGCGTCCTAGGAAAAGAAGAATTCAAATATCACTACGGAAATTTCTTCAAAGCATATATTATGGATATTTCTACATAAATGGTCTGATACCAAAGAAGTAGTAGTTGCAGAAATGAAATGGTACTAATAACTTAATACAACAGAAAGAAATAACATTTGTAATATGCATGCTTTATTTACAAAGGCAAAAGTTGTTTTAGCTGGTACTGGCAGCCTTGTTCACTCGCAACAGAACAGAAATGAAAGCAGCTACAGCATTTCAATAATAGTTACAACTGTAATCTAGTAGAAACATAGCAACTAAACACAGTACACAAAATAACAAAGCAAC-------------------------------------------------------------------------------------------------------------------------------------------------------------------------------------------------------------------------------------
>APH_0185
AGACTGAGGTGATTTGGGCATGTGGAGCATAAGGCCTGTGATGACTGGGTCAAAAGGTGCACTTTGATGAAAGTAGAAGGGAAGAGACCTAGGGGAAGGCCAAGGAAGACTTGGATGGAAGTGGTGAGAAATGACATAGATATGACATGAAGAGAATGGGTCTTGTCTCCACTGATACACAAGACAGGGAGAAGTGGGGCAAAGGAATATGGAGGAAACTTGCTAACCTAGGTAAACCTGGAAAATGGCCATAAAACAGTTGTTATTGTTGTTGTACATTGTTACCAATCATGTCCTTTTACAGTATGCATTCCACTATGATTACATAGCTTCATTCAGCCACATTTTAATCCATTGTTGCATCATAAATTGTTGTGCCTGAATGGAACCATGTAATCATAGCAAAACATGTACCATAAAAGGATGCATTTTATAATGTCATGCAACAAAATATTTTTATATATAAAAAATTTGTTGATTTCTATATTGTTCTACTGGAATCATCCACATTCAATGCAGTGTTAACATAATGAAAGTAGAAAACCAATAGATGGAAAAATATTTTTATAATATTTTTTTCTCACTGTACTACTTACTTGCTTAGATAGCCACACCCTTAAAACAGGCATGCCAGCTATTATGGAGTTGGGATCTTCTTCAGCAGCTGAGTTAACTGTGTCATTAGCACCAATTACTAGTACCAGATCTGTTTCAGGGAAATCAGAATTGATTTCGTCCATTTCCAGAACAATATCATATGGAACACCGGCTTCTGCTAACAGTACATTCAACTGTCCTGGCATGCGTCCTAGGAAAAGAAGAATTCAAATATCACTATCAAAATTTCTTCAAAGCATATATTATGGATATTTCTATATAAATGGTCTGATACCAAAGAAGTAGTAGTTGCAGAAATGAAATGGTACTAATAACTTAATACAACAGAAAGAAATAACATTTGTAATATGCATGCTTTATTTACAAAGGCAAAAGTTGTTTTAGCTGGTACTGGCAGCCTTGTTCACTCGCAACAGAACAGAAATGAAAGCAGCTACAGCATTTCAATAATAGTTACAACTGTAATCTAGTAGAAACATAG-----------AGTACACAAAATAACAAAGCAACTAAACCAAGCACATAGCAATAGAAAAACTCAGGAAAC-------------TGCTTCAGGCATAACTAGCCCTAGTCAGTGAAGCCCCTTTCCTGCCCTTCCCATCACTGTGGCTGGCCTTTACAGTCAGATACTTTTATTCCAACTATATAGAGGTTATTGTCAAAGTAGTACACCTATCTTATTTTTCCTGCAGGGCATTGCACATTTTAGGAAGGCAGAACCCCTAG
>APH_0717
------------------------------------------------------------------------------------------------------------------------------------------------------------------------------------------------------GCAAAGGAATATGGAGGAAACTTGCTAACCTAGGTAAACCTGGAAAATGGCCATAAAACAGTTGTTATTGTTGTTGTACATTGTTACCAATCATGTCCTTTTACAGTATGCATTCCACTATGATTACATAGCTTCATTCAGCCACATTTTAATCCATTGTTGCGTCATAAATTGTTGTGCCTGAATGGAACCATGTAATCATAGCAAAACATGTACCATAAAAGGATGCATTTTATAATGTCATGCAACAAAATATTTTTATATATAAAAAATTTGTTTATTTCTGTATTGTTCTACTGGAATCATCCACATTCAATGCAGTGTTAACATAATGAAAGTAGAAAACCAATAGATGGAAAAATATTTTTATAATATTTTTTTCTCACTGGACTACTTACTTGCTTAGATAGCCACACCCTTAAAACAGGCATGCCAGCTATTATGGAGTTGGGATCTTCTTCAGCAGCTGAGTTAACTGTGTCATTAGCACCAATTACTAGTACCAGATCTGTTTCAGGGAAATCAGAATTGATTTCGTCCATTTCCAGAACAATATCGTATGGAACACCGGCTTCTGCTAACAGTACATTCAACTGTCCTGGCATGCGTCCTAGGAAAAGAAGAATTCAAATATCACTACGGAAATTTCTTCAAAGCATATATTATGGATATTTCTAT-----TGG------------------GTTGTTCCATAATTA----------------------------------------------------------------------------------------------------TTGGCCGCTCCCGAGAG--------------------------------------------------------------------------------------------AGGCAACT--------------TCAACAGA--------------------------------------------------------------------------------------------------------------------------------------------------------------------------------------------------------------
>APH_0683
AGACTGAGGTGGTTTGGGCATGTGGAGCATAAGGCCTGTGATGATTGGGTCAAAAAGTGCACTTTGATGAAAGTAGAAGGGAAGAGGCCTAGGGGAAGGCCAAAGAAGACTTGGATGGAAGTTGTGAGAAATGACATAGATATGACATGAAGAGAATGGGTCTTGTCTCCACTGATACACAAGACAGGGAGAAGTGGGGGAAAGGAATATGGAGGAAACTTGCTAACCTAGGTAAACCTGGAAAATGGCCATAAAACAGTTGTTATTGTTGTTGTACATTGTTACCAATCATGTCCTTTTACAGTATGCATTCCACTATGATTACATAGCTTCATTCAGCCACATTTTAATCCATTGTTGCGTCATAAATTGTTGTGCCTGAATGGAACCATGTAATCATAGCAAAACATGTACCATAAAAGGATGCATTTTATAATGTCATGCAACAAAATATTTTTATATATAAAAAATTTGTTGATTTCTGTATTGTTCTACTGGAATCATCCACATTCAATGCAGTGTTAACATAATGAAAGTAGAAAACCAATAGATGGAAAAATATTTTTATAATATTTTTTTCTCACTGTACTACTTACTTGCTTAGATAGCCACACCCTTAAAACAGGCATGCCAGCTATTATGGAGTTGGGATCTTCTTCAGCAGCTGAGTTAACTGTGTCATTAGCACCAATTACTAGTACCAGATCTGTTTCAGGGAAATCAGAATTGATTTCGTCCATTTCCAGAACAATATCGTATGGAACACCGGCTTCTGCTAACAGTACATTTAACTGTCCTGGCATGCGTCCTAGGAAAAGAAGAATTCAAATATCACTACGGAAATTTCTTCAAAGCATATATTATGGATATTTCTATATAAATGGTCTGATACCAAAGAAGTAGTAGTTGCAGAAATGAAATGGTACTAATAACTTAATACAACAGAAAGAAATAACATTTGTAATATGCATGCTTTATTTACAAAGGCAAAAGTTGTTTTAGCTGGTACTGGCAGCCTTGTTCACTCGCAACAGAACAGAAATGAAAGCAGCTACAGCATTTCAATAATAGTTACAACTGTGATCTAGTAGAAACATAG-----------AGTACACAAAATAACAAAGCAACTAAACCAAGCACATAGCAATAGAAAAACTCAGGAAACTGCTTCAGACGGTTGCTTCAGGCATAACTAGCCCTAGTCAGTGAAGCCCCTTTCCTGCCCTTCCCATCACTGTGGCTGGCTTTTACAGTCAGATACTTTTATTCCAACTATATAGAGGTTATCGTCAAAGTAGTACACCTATCTTATTTTTCCTGCAGGGCATTGCACATTTTAGGAAGGCAGAACCCCTAG
>APH_4024
AGACTGAGGTAATTTGGGCATGTGGAGCATAAGGCCTGTGATGATTGGGTCAAAGGGTGCACTTTGATGAAAGTAGAAGGGAAGAGACCTAGGGGAAGGCCAAGGAAGACTTGGATGGAAGTTGTGAGAAATGACACAGATATGACATGAAGAGAATGGGTCTTGTCTCCACTGATACACAAGACAGGGAGAAGTGGGGGAAAGGAATATGGAGGAAACTTGCTAACCTAGGTAAACCTGGAAAATGGCCATAAAACAGTTGTTATTGTTGTTGTACATTGTTACCAATCATGTACTTTTACAGTATGCATTCCACTATGATTACATAGCTTCATTCAGCCACATTTTAATCCATTGTTGCGTCATAAACTGTTGTGCCTGAATGGAACCATGGAATCATAGCAAAACATGTACCATAAAAGGATGCATTTTATAATGTCATGCAACAAAATATTTTTATATATAAAAAATTTGTTGATTTCTGTATTGTTCTACTGGAATCATCCACATTCAATGCAGTGTTAACATAATGAAAGTAGAAAACCAATACATGGAAAAATATTTTTATAATATTTTTTTCTCACTGTACTACTTACTTGCTTAGATAGCCACACCCTTAAAACAGGCATGCCAGCTATTATGGAGTTGGGATCTTCTTCAGCAGCTGAGTTAACTGTGTCATTAGCACCAATTACTAGTACCAGATCTGTTTCAGGGAAATCAGAATTGATTTCGTCCATTTCCAGAACAATATCGTATGGAACACCGGCTTCTGCTAACAGTACATTCAACTGTCCTGGCATGCGTCCTAGGAAAAGAAGAATTCAAATATCACTACGGAAATTTCTTCAAAGCATATATTATGGATATTTCTACATAAATGGTCTGATACCAAAGAAGTAGTAGTTGCAGAAATGAAATGGTACTAATAACTTAATACAACAGAAAGAAATAACATTTGTAATATGCATGCTTTATTTACAAAGGCAAAAGTTGTTTTAGCTGGTACTGGCAGCCTTGTTCACTCGCAACGGAACAGAAATGAAAGCAGCTACAGCATTTCAATAATAGTTACAACTGTAATCTAGTAGAAACATAGCAACTAAACACAGTACACAAAATAACAAAGCAACTAAACCAAGCACATAGCAATAGAAAAACTCAGGAAACTGCTTCAGACAGTTGCTTCAGGCATAACTAGCCCTAGTCAGTGAAGCCCCTTTCCTGCCGTTCCCATCACTGTGGCTGGCTTTTACAGTCAGATACTTTTATTCCAACTATATAGAGGTTATCGTCAAAGTAGTACATGGTTTGAAGTTCTAGTAACATGCA----GCATTCAAGAAAAACAAGAACCATGG
>APH_0674
--------------------------------------------------------------------------------------------------------------CAGGATGGAAGTTGTGAGAA-----------ATGACATGAAGAGAATGGGTCTTGTCTCCACTGATACACAAGACAGGGAGAAGTGGGGGAAAGGAATATGGAGGAAACTTGCTAACCTAGGTAAACCTGGAAAATGGCCATAAAACAGTTGTTATTGTTGTTGTACATTGTTACCAATCATGTCCTTTTACAGTATGCATTCCACTATGATTACATAGCTTCATTCAGCCACATTTTAATCCATTGTTGCATCATAAATTGTTGTGCCTGAATGGAACCATGTAATCATAGCAAAACATGTACCATAAAAGGATGCATTTTATAATGTCATGCAACAAAATATTTTTATATATAAAAAATTTGTTTATTTCTATATTGTTCTACTGGAATCATCCACATTCAATGCAGTGTTAACATAATGAAAGTAGAAAACCAATAGATGGAAAAATATTTTTATAATATTTTTTTCTCACTGTACTACTTACTTGCTTAGATAGCCACACCCTTAAAACAGGCATGCCAGCTATTATGGAGTTGGGATCTTCTTCAGCAGCTGAGTTAACTGTGTCATTAGCACCAATTACTAGTACCAGATCTGTTTCAGGGAAATCAGAATTGATTTCATCCATTTCCAGAACAATATCGTATGGAACACCGGCTTCTGCTAACAGTACATTCAACTGTCCTGGCATGCGTCCTAGGAAAAGAAGAATTCAAATATCACTATGGAAATTTCTTCAAAGCATATATTATGGATATTTCTATATAAATGGTCTGATACCAAAGAAGTAGTAGTTGCAGAAATGAAATGGTACTAATAACTTAATACAACAGAAAGAAATAACATTTGTAATATGCATGCTTTATTTACAAAGGCAAAAGTTGTTTTAGCTGGTACTGGCAGCCTTGTTCACTCGCAACAGAACAGAAATGAAAGCAGCTACAGCATTTCAATAATAGTTACAACTGTAATCTAGTAGAAACATAG-----------AGTACACAAAATAACAAAGCAACTAAACCAAGCACATAGCAATAGAAAAACTCAGGAAAC-------------TGCTTCAGGCATAACTAGCCCTAGTCAGTGAAGCCCCTTTCCTGCCCTTCCCATCACTGTGGCTGGCTTTTACAGTCAGATACTTTTATTCCAACTATATAGAGGTTATTGTCAAAGTAGTACACCTATCTTATTTTTCCTGCAGGGCATTGCACATTTTAGGAAGGCAGAACCCCTAG
>APH_3188
AGACTGAGGTAATTTGGGCATGTGGAACATAAGCCCTGTGATGATTGGGTCAAAAGGTGCACTTTGATGAAAGTAGAAGGGAAGAGACCTAGGGGAAGGCCAAGGAAGACTTGGATGGAAGTGGTGAGAAATGACATAGATATGACATGAAGAGAATGGGTCTTGTCTCCACTGATACACAAGACAGGGAGAAGTGGGGGAAAGGAATATGGAGGAAACTTGCTAACCTAGGTAAACCTGGAAAATGGCCATAAAACAGTTGTTATTGTTGTTGTACATTGTTACCAATCATGTCCTTTTACAGTATGCATTCCACTATGATTACATAGCTTCATTCAGCCACATTTTAATCCATTGTTGCATCATAAATTGTTGTGCCTGAATGGAACCATGTAATCATAGCAAAACATGTACCATAAAAGGATGCATTTTATAATGTCATGCAACAAAATATTTTTATATATAAAAAATTTGTTTATTTCTATATTGTTCTACTGGAATCATCCACATTCAATGCAGTGTTAACATAATGAAAGTAGAAAACCAATAGATGGAAAAATATTTTTATAATATTTTTTTCTCACTGTACTACTTACTTGCTTAGATAGCCACACCCTTAAAACAGGCATGCCAGCTATTATGGAGTTGGGATCTTCTTCAGCAGCTGAGTTAACTGTGTCATTAGCACCAATTACTAGTACCAGATCTGTTTCAGGGAAATCAGAATTGATTTCGTCCATTTCCAGAACAATATCGTATGGAACACCGGCTTCTGCTAACAGTACATTCAACTGTCCTGGCATGCGTCCTAGGAAAAGAAGAATTCAAATATCACTACGGAAATTTCTTCAAAGCATATATTATGGATATTTCTATATAAATGGTCTGATACCAAAGAAGTAGTAGTTGCAGAAATGAAATGGTACTAATAACTTAATACAACAGAAAGAAATAACATTTGTAATATGCATGCTTTATTTACAAAGGCAAAAGTTGTTTTAGCTGGTACTGGCAGCCTTGTTCACTCGCAACAGAACAGAAATGAAAGCAGCTACAGCATTTCAATAATAGTTACAACTGTAATCTAGTAGAAACATAG-----------AGTACACAAAATAACAAAGCAACTAAACCAAGCACATAGCAATAGAAAAACTCAGGAAAC-------------TGCTTCAGGCATAACTAGCCCTAGTCAGTGAAGCCCCTTTCCTGCCCTTCCCATCACTGTGGCTGGCTTTTACAGTCAGATACTTTTATTCCAACTATATAGAGGTTATTGTCAAAGTAGTACACCTATCTTATTTTTCCTGCAGGGCATTGCACATTTTAGGAAGGCAGAACCCCTAG
>APH_0186
AGACTCAGGTACTTTGGGCATGTGGAACATAAGCCCTGTGATGATTGGGTCAAAAGGTGCACTTTGATGAAAGTAGAAGGGAAGAGACCTAGGGGAAAGCCAAGGAAGTCTTGGATGGAAGTGGTGAGAAATGACATAGATATGACATGAAGAGAATGGGTCTTGTCTCCACTGATACACAAGACAGGGAGAAGTGGGGGAAAGGAATATGGAGGAAACTTGCTAACCTAGGTAAACCTGGAAAATGGCCATAAAACAGTTGTTATTGTTGTTGTACATTGTTACCAATCATGTCCTTTTACAGTATGCATTCCACTATGATTACATAGCTTCATTCAGCCACATTTTAATCCATTGTTGCATCATAAATTGTTGTGCCTGAATGGAACCATGTAATCATAGCAAAACATGTACCATAAAAGGATGCATTTTATAATGTCATGCAACAAAATATTTTTATATATAAAAAATTTGTTGATTTCTGTATTGTTCTACTGGAATCATCCACATTCAATGCAGTGTTAACATAATGAAAGTAGAAAACCAATAGATGGAAAAATATTTTTATAATATTTTTTTCTCACTGTACTACTTACTTGCTTAGATAGCCACACCCTTAAAACAGGCATGCCAGCTATTATGGAGTTGGGATCTTCTTCAGCAGCTGAGTTAACTGTGTCATTAGCACCAATTACTAGTACCAGATCTGTTTCAGGGAAATCAGAATTGATTTCGTCCATTTCCAGAACAATATC-------------------------------------------------------------------------------------------------------------------------------------------------------------------------------------------------------------------------------------------------------------------------------------------------------------------------------------------------------------------------------------------------------------------------------------------------------------------------------------------------------------------------------------------------------------------------------------------------------------------------------
>APH_0880
AGACTCAGGTAATTTGGGCATGTGGAACATAAGCCCTGTGATGATTGGGTCAAAAGGTGCACTTTGATGAAAGTAGAAGGGAAGAGACCTAGGGGAAAGCCAAGGAAGTCTTGGATGGAAGTGGTGAGAAATGACATAGATATGACATGAAGAGAATGGGTCTTGTCTCCACTGATACACAAGACAGGGAGAAGTGGGGGAAAGGAATATGGAGGAAACTTGCTAACCTAGGTAAACCTGGAAAATGGCCATAAAACAGTTGTTATTGTTGTTGTACATTGTTACCAATCATGTCCTTTTACAGTATGCATTCCACTATGATTACATAGCTTCATTCAGCCACATTTTAATCCATTGTTGCGTCATAAATTGTTGTGCCTGAATGGAACCATGTAATCATAGCAAAACATGTACCATAAAAGGATGCATTTTATAATGTCATGCAACAAAATATTTTTATATATAAAAAATTTGTTGATTTCTGTATTGTTCTACTGGAATCATCCACATTCAATGCAGTGTTAACATAATGAAAGTAGAAAACCAATAGATGGAAAAATATTTTTATAATATTTTTTTCTCACTGTACTACTTACTTGCTTAGATAGCCACACCCTTAAAACAGGCATGCCAGCTATTATGGAGTTGGGATCTTCTTCAGCAGCTGAGTTAACTGTGTCATTAGCACCAATTACTAGTACCAGATCTGTTTCAGGGAAATCAGAATTGATTTCGTCCATTTCCAGAACAATATCGTATGGAACACCGGCTTCTGCTAACAGTACATTCAACTGTCCTGGCATGCGTCCTAGGAAAAGAAGAATTCAAATATCACTACGGAAATTTCTTCAAAGCATATATTATGGATATTTCTATATAAATGGTCTGATACCAAAGAAGTAGTAGTTGCAGAAATGAAATGGTACTAATAACTTAATACAACAGAAAGAAATAACATTTGTAATATGCATGCTTTATTTACAAAGGCAAAAGTTGTTTTAGCTGGTACTGGCAGCCTTGTTCACTCGCAACAGAACAGAAATGAAAGCAGCTACAGCATTTCAATAATAGTTACAACTGTGATCTAGTAGAAACATAG-----------AGTACACAAAATAACAAAGCAACTAAACCAAGCACATAGCAATAGAAAAACTCAGGAAACTGCTTCAGACGGTTGCTTCAGGCATAACTAGCCCTAGTCAGTGAAGCCCCTTTCCTGCCCTTCCCATCACTGTGGCTGGCTTTTACAGTCAGATACTTTTATTCCAACTATATAGAGGTTATCGTCAAAGTAGTACACCTATCTTATTTTTCCTGCAGGGCATTGCACATTTTAGGAAGGCAGAACCCCTAG
>APH_5003
---------------------------------------------------------------------------------------------------------------------------------------------ATGACATGAAGAGAATGGGTCTTGTCTCCACTGATACACAAGACAGGGAGAAGTGGAGGAAAGGAATATGGAGGAAACTTGCTAACCTAGGTAAACCTGGAAAATGGCCATAAAACAGTTGTTATTGTTGTTGTACATTGTTACCAATCATGTACTTTTACAGTATGCATTCCACTATGATTACATAGCTTCATTCAGCCACATTTTAATCCATTGTTGCGTCATAAATTGTTGTGCCTGAATGGAACCATGGAATCATAGCAAAACATGTACCATAAAAGGATGCATTTTATAATGTCATGCAACAAAATATTTTTATATATAAAAAATTTGTTGATTTCTGTATTGTTCTACTGGAATCATCCACATTCAATGCAGTGTTAACATAATGAAAGTAGAAAACCAATACATGGAAAAATATTTTTATAATATTTTTTTCTCACTGTACTACTTACTTGCTTAGATAGCCACACCCTTAAAACAGGCATGCCAGCTATTATGGAGTTGGGATCTTCTTCAGCAGCTGAGTTAACTGTGTCATTAGCACCAATTACTAGTACCAGATCTGTTTCAGGGAAATCAGAATTGATTTCGTCCATTTCCAGAACAATATCGTATGGAACACCGGCTTCTGCTAACAGTACATTCAACTGTCCTGGCATGCGTCCTAGGAAAAGAAGAATTCAAATATCACTACGGAAATTTCTTCAAAGCATATATTATGGATATTTCTACATAAATGGTCTGATACCAAAGAAGTAGTAGTTGCAGAAATGAAATGGTACTAATAACTTAATACAACAGAAAGAAATAACATTTGTAATATGCATGCTTTATTTACAAAGGCAAAAGTTGCTTTAGCTGGTACTGGCAGCCTTGTTCACTCGCAACAGAACAGAAATGAAAGCAGCTACAGCATTTCAATAATAGTTACAACTGTAATCTAGTAGAAACATAGCAACTAAACACAGTACACAAAATAACAAAGCAACTAAACCAAGCACATAGCAATAGAAAAACTCAGGAAACTGCTTCAGACGGTTGCTTCAGGCATAACCAGCCCTCGTCAGTGAAGCTCCTTTCCTACTCTTCCCATCACTGTGGCTGGCTTTTACAGTCAGATACTTTTATTCCAACTATATAGAGGTTATCGTCAAAGTAGTACACCTATCTTATTTTTCCTGCAGGGCATTGCACATTTTAGGAAGGCAGAACCCCTAG
>APH_4005
AGACTCTAATAATTTGGGCATGTGGAACATAAGCCCGGGGATGAGTGGGTCAAAAGGTGCACTTTGATGAAAGTAGAAGGGAAGAGACCTAGGGGAAAGCCAAGGAAGTCTTGGATGGAAGTGGTGAGAAATGACACAGATATGACATGAAGAGAATGGGTCTTGTCTCCACTGATACACAAGACAGGGAGAAGTGGGGGAAAGGAATATGGAGGAAACTTGCTAACCTAGGTAAACCTGGAAAATGGCCATAAAACAGTTGTTATTGTTGTTGTACATTGTTACCAATCATGTCCTTTTACAGTATGCATTCCACTATGATTACATAGCTTCATTCAGCCACATTTTAATCCATTGTTGCGTCATAAATTGTTGTGCCTGAATGGAACCATGGAATCATAGCAAAACATGTACCATAAAAGGATGCATTTTATAATGTCATGCAACAAAATATTTTTATATATAAAAAATTTGTTGATTTCTGTATTGTTCTACTGGAATCATCCACATTCAATGCAGTGTTAACATAATGAAAGTAGAAAACCAATACATGGAAAAATATTTTTATAATATTTTTTTCTCACTGTACTACTTACTTGCTTAGATAGCCACACCCTTAAAACAGGCATGCCAGCTATTATGGAGTTGGGATCTTCTTCAGCAGCTGAGTTAACTGTGTCATTAGCACCAATTACTAGTACCAGATCTGTTTCAGGGAAATCAGAATTGATTTCGTCCATTTCCAGAACAATATCGTATGGAACACCGGCTTCTGCTAACAGTACATTCAACTGTCCTGGCATGCGTCCTAGGAAAAGAAGAATTCAAATATCACTACGGAAATTTCTTCAAAGCATATATTATGGATATTTCTACATAAATGGTCTGATACCAAAGAAGTAGTAGTTGCAGAAATGAAATGGTACTAATAACTTAATACAACAGAAAGAAATAACATTTGTAATATGCATGCTTTATTTACAAAGGCAAAAGTTGTTTTAGCTGGTACTGGCAGCCTTGTTCACTCGCAACGGAACAGAAATGAAAGCAGCTACAGCATTTCAATAATAGTTACAACTGTAATCTAGTAGAAACATAGCAACTAAACACAGTACACAAAATAACAAAGCAACTAAACCAAGCACATAGCAATAGAAAAACTCAGGAAACTGCTTCAGACAGTTGCTTCAGGCATAACTAGCCCTAGTCAGTGAAGCCCCTTTCCTGCCGTTCCCATCACTGTGGCTGGCTTTTACAGTCAGATACTTTTATTCCAACTATATAGAGGTTATCGTCAAAGTAGTACACCTATCTTATTTTTCCTGCAGGGCATTGCACATTTTAGGAAGGCAGAACCCCTAG
>APH_4021
AGACTGAGGTGATTTGGGCATGTGGAGCATAAGGCCTGTGAGGACTGGGTCAAAGGGTGCACTTTGATGAAAGTAGAAGGGAAGAGACCTAGGGGAAGGCCAAGGAAGTCTTGGATGGAAGTGGTGAGAAATGACACAGATATGACATGAAGAGAATGGGTCTTGTCTCCACTGATACACAAGACAGGGAGAAGTGGGGGAAAGGAATATGGAGGAAACTTGCTAACTTAGGTAAACCTGGAAAATGGCCATAAAACAGTTGTTATTGTTGTTGTACATTGTTACCAATCATGTACTTTTACAGTATGCATTCCACTATGATTACATAGCTTCATTCAGCCACATTTTAATCCATTGTTGCATCATAAATTGTTGTGCCTGAATGGAACCATGGAATCATAGCAAAACATGTACCATAAAAGGATGCATTTTATAATGTCATGCAACAAAATATTTTTATATATAAAAAATTTGTTGATTTCTGTATTGTTCTACTGGAATCATCCACATTCAATGCAGTGTTAACATAATAAAAGTAGAAAACCAATACATGGAAAAATATTTTTATAATATTTTTTTCTCACTGTACTACTTACTTGCTTAGATAGCCACACCCTTAAAACAGGCATGCCAGCTATTATGGAGTTGGGATCTTCTTCAGCAGCTGAGTTAACTGTGTCATTAGCACCAATTACTAGTACCAGATCTGTTTCAGGGAAATCAGAATTGATTTCGTCCATTTCCAGAACAATATCGTATGGAACACCGGCTTCTGCTAACAGTACATTCAACTGTCCTGGCATGCGTCCTAGGAAAAGAAGAATTCAAATATCACTACGGAAATTTCTTCAAAGCATATATTATGGATATTTCTACATAAATGGTCTGATACCAAAGAAGTAGTAGTTGCAGAAATGAAATGGTACTAATAACTTAATACAACAGAAAGAAATAACATTTGTAATATGCATGCTTTATTTACAAAGGCAAAAGTTGTTTTAGCTGGTACTGGCAGCCTTGTTCACTCGCAACAGAACAGAAATGAAAGCAGCTACAGCATTTCAATAATAGTTACAACTGTAATCTAGTAGAAACATAGCAACTAAACACAGTACACAAAATAACAAAGCAACTAAACCAAGCACATAGCAATAGAAAAACTCAGGAAACTGCTTCAGACGGTTGCTTCAGGCATAACTAGCCCTAGTCAGTGAAGCCCCTTTCCTGCCGTTCCCATCACTGTGGCTGGCTTTTACAGTCAGATACTTTTAT------------------------------------------------------------------------------------------
>APH_1535
AGACTGAGGTGGTTTGGGCATGTGGAGTGCAAGGCCTGTGAGGACTGAGTCAAAAGGTGCACTTTGATGAAAGTAGAAGGGAAGAGACCTAGGGGAAGGCCAAGGAAGACCTGGATGGAAGTGGTGAGAAATGACACAGATATGACATGAAGAGAATGGGTCTTGTCTCCACTGATACACAAGACAGGGAGAAGTGGGGGAAAGGAATATGGAGGAAACTTGCTAACCTAGGTAAACCTGGAAAATGGCCATAAAACAGTTGTTATTGTTGTTGTACATTGTTACCAATCATGTCCTTTTACAGTATGCATTCCACTATGATTACATAGCTTCATTCAGCCACATTTTAATCCATTGTTGCGTCATAAATTGTTGTGCCTGAATGGAACCATGGAATCATAGTAAAACATGTACCATAAAAGGATGCATTTTATAATGTCATGCAACAAAATATTTTTATATATAAAAAATTTGTTGATTTCTGTATTGTTCTACTGGAATCATCCACATTCAATGCAGTGTTAACATAATGAAAGTAGAAAACCAATACATGGAAAAATATTTTTATAATATTTTTTTCTCACTGTACTACTTACTTGCTTAGATAGCCACACCCTTAAAACAGGCATGCCAGCTATTATGGAGTTGGGATCTTCTTCAGCAGCTGAGTTAACTGTGTCATTAGCACCAATTACTAGTACCAGATCTGTTTCAGGGAAATCAGAATTGATTTCGTCCATTTCCAGAACAATATCGTATGGAACACCGGCTTCTGCTAACAGTACATTCAACTGTCCTGGCATGCGTCCTAGGAAAAGAAGAATTCAAATATCACTACGGAAATTTCTTCAAAGCATATATTATGGATATTTCTACATAAATGGTCTGATACCAAAGAAGTAGTAGTTGCAGAAATGAAATGGTACTAATAACTTAATACAACAGAAAGAAATAACATTTGTAATATGCATGCTTTATTTACAAAGGCAAAAGTTGCTTTAGCTGGTACTGGCAGCCTTGTTCACTCGCAACAGAACAGAAATGAAAGCAGCTACAGCATTTCAATAATAGTTACAACTGTAATCTAGTAGAAACATAGCAACTAAACACAGTACACAAAATAACAAAGCAACTAAACCAAGCACATAGCAATAGAAAAACTCAGGAAACTGCTTCAGACGGTTGCTTCAGGCATAACTAGCCCTAGTCAGTGAAGCCCCTTTCCTGCCATTCCCATCACTGTGGCTGGCTTTTACAGTCAGATACTTTTATTCCAACTATATAGAGGTTATCGTCAAAGTAGTACACCTATCTTATTTTTCCTGCAGGGCATTGCACAATTTAGGAAGGCAGAACCCCTAG
>APH_1602
AGACTCTGGTAATTTGGGCATGTGGAACATAAGCCCTGTGATGATTGGGTCAAAAGGTGCACTTTGATGAAAGTAGAAGGGAAGAGACCTAGGGGAAAGCCAAGGAAGTCTTGGATGGAAGTGGTGAGAAATGACACAGATATGACATGAAGAGAATGGGTCTTGTCTCCACTGATACACAAGACAGGGAGAAGTGGGGGAAAGGAATATGGAGGAAACTTGCTAACCTAGGTAAACCTGGAAAATGGCCATAAAACAGTTGTTATTGTTGTTGCACATTGTTACCAATCATGTCCTTTTACAGTATGCATTCCACTATGATTACATAGCTTCATTCAGCCACATTTTAATCCATTGTTGCGTCATAAATTGTTGTGCCTGAATGGAACCATGGAATCATAGCAAAACATGTACCATAAAAGGATGCATTTTATAATGTCATGCAACAAAATATTTTTATATATAAAAAATTTGTTGATCTCTGTATTGTTCTACTGGAATCATCCACATTCAATGCAGTGTTAACATAATGAAAGTAGAAAACCAATACATGGAAAAATATTTTTATAATATTTTTTTCTCACTGTACTACTTACTTGCTTAGATAGCCACACCCTTAAAACAGGCATGCCAGCTATTATGGAGTTGGGATCTTCTTCAGCAGCTGAGTTAACTGTGTCATTAGCACCAATTACTAGTACCAGATCTGTTTCAGGGAAATCAGAATTGATTTCGTCCATTTCCAGAACAATATCGTATGGAACACCGGCTTCTGCTAACAGTACATTCAACTGTCCTGGCATGCGTCCTAGGAAAAGAAGAATTCAAATATCACTACGGAAATTTCTTCAAAGCATATATTATGGATATTTCTACATAAATGGTCTGATACCAAAGAAGTAGTAGTTGCAGAAATGAAATGGTACTAATAACTTAATACAACAGAAAGAAATAACATTTGTAATATGCATGCTTTATTTACAAAGGCAAAAGTTGTTTTAGCTGGTACTGGCAGCCTTGTTCACTCGCAACAGAACAGAAATGAAAGCAGCTACAGCATTTCAATAATAGTTACAACTGTAATCTAGTAGAAACATAGCAACTAAACACAGTACACAAAATAACAAAGCAACTAAACCAAGCACATAGCAATAGAAAAACTCAGGAAACTGCTTCAGACGGTTGCTTCAGGCATAACTAGCCCTAGTCAGTGAAGCCCCTTTCCTGCCGTTCCCATCACTGTGGCTGGCTTTTACAGTCAGATACTTTTATTCCAACTATATAGAGGTTATCGTCAAAGTAGTACACCTATCTTATTTTTCCTGCAGGGCATTGCACATTTTAGGAAGGCAGAACCCCTAG
>APH_3177
------------------------------------------GATTGGGTCAAAAGGTGCACTTTGATGAAAGTAGAAGGGAAGAGACCTAGGGGAAAGCCAAGGAAGTCTTGGATGGAAGTGGTGAGAAATGACACAGATATGACATGAAGAGAATGGGTCTTGTCTCCACTGATACACAAGACAGGGAGAAGTGGGGGAAAGGAATATGGAGGAAACTTGCTAACCTAGGTAAACCTGGAAAATGGCCATAAAACAGTTGTTATTGTTGTTGCACATTGTTACCAATCATGTCCTTTTACAGTATGCATTCCACTATGATTACATAGCTTCATTCAGCCACATTTTAATCCATTGTTGCGTCATAAATTGTTGTGCCTGAATGGAACCATGGAATCATAGCAAAACATGTACCATAAAAGGATGCATTTTATAATGTCATGCAACAAAATATTTTTATATATAAAAAATTTGTTGATTTCTGTATTGTTCTACTGGAATCATCCACATTCAATGCAGTGTTAACATAATGAAAGTAGAAAACCAATACATGGAAAAATATTTTTATAATATTTTTTTCTCACTGTACTACTTACTTGCTTAGATAGCCACACCCTTAAAACAGGCATGCCAGCTATTATGGAGTTGGGATCTTCTTCAGCAGCTGAGTTAACTGTGTCATTAGCACCAATTACTAGTACCAGATCTGTTTCAGGGAAATCAGAATTGATTTCGTCCATTTCCAGAACAATATCGTATGGAACACCGGCTTCTGCTAACAGTACATTCAACTGTCCTGGCATGCGTCCTAGGAAAAGAAGAATTCAAATATCACTACGGAAATTTCTTCAAAGCATATATTATGGATATTTCTACATAAATGGTCTGATACCAAAGAAGTAGTAGTTGCAGAAATGAAATGGTACTAATAACTTAATACAACAGAAAGAAATAACATTTGTAATATGCATGCTTTATTTACAAAGGCAAAAGTTGTTTTAGCTGGTACTGGCAGTCTTGTTCACTCGCAACAGAACAGAAATGAAAGCAGCTACAGCATTTCAATAATAGTTACAACTGTAATCTAGTAGAAACATAGCAACTAAACACAGTACACAAAATAACAAAGCAACTAAACCAAGCACATAGCAATAGAAAAACTCAGGAAACTGCTTCAGACGGTTGCTTCAGGCATAACTAGCCCTAGTCAGTGAAGCCCCTTTCCTGCCGTTCCCATCACTGTGGCTGGCTTTTACAGTCAGATACTTTTATTCCAACTATATAGAGGTTATCGTCAAAGTAGTACACCTATCTTATTTTTCCTGCAGGGCATTGCACATTTTAGGAAGGCAGAACCCCTAG
>APH_0772
AGACTGAGGTGGTTTGGGCATGTGGAGCATAAGCCCTGTGAGGACTGGGTCAAAACGTGCACTTTGATGAAGGTAGAAGGGAAGAGACCTAGGGGAAGGCCAAGGAAGACTTGGATGGAAGTGGTGAGAAATGACACAGATATGACATGAAGAGAATGGGTCTTGTCTCCACTGATACACAAGACAGGGAGAAGTGGGGGAAAGGAATATGGAGGAAACTTGCTAACCTAGGTAAACCTGGAAAATGGCCATAAAACAGTTGTTATTGTTGTTGTACATTGTTACCAATCATGTCCTTTTACAGTATGCATTCCACTATGATTACATAGCTTCATTCAGCCACATTTTAATCCATTGTTGCGTCATAAATTGTTGTGCCTGAATGGAACCATGGAATCATAGCAAAACATGTACCATAAAAGGATGCATTTTATAATGTCATGCAACAAAATATTTTTATATATAAAAAATTTGTTGATTTCTGTATTGTTCTACTGGAATCATCCACATTCAATGCAGTGTTAACATAATGAAAGTAGAAAACCAATACATGGAAAAATATTTTTATAATATTTTTTTCTCACTGTACTACTTACTTGCTTAGATAGCCACACCCTTAAAACAGGCATGCCAGCTATTATGGAGTTGGGATCTTCTTCAGCAGCTGAGTTAACTGTGTCATTAGCACCAATTACTAGTACCAGATCTGTTTCAGGGAAATCAGAATTGATTTCGTCCATTTCCAGAACAATATCGTATGGAACACCGGCTTCTGCTAACAGTACATTCAACTGTCCTGGCATGCGTCCTAGGAAAAGAAGAATTCAAATATCACTACGGAAATTTCTTCAAAGCATATATTATGGATATTTCTACATAAATGGTCTGATACCAAAGAAGTAGTAGTTGCAGAAATGAAATGGTACTAATAACTTAATACAACAGAAAGAAATAACATTTGTAATATGCATGCTTTATTTACAAAGGCAAAAGTTGCTTTAGCTGGTACTGGCAGCCTTGTTCACTCGCAACAGAACAGAAATGAAAGCAGCTACAGCATTTCAATAATAGTTACAACTGTAATCTAGTAGAAACATAGCAACTAAACACAGTACACAAAATAACAAAGCAACTAAACCAAGCACATAGCAATAGAAAAACTCAGGAAACTGCTTCAGACGGTTGCTTCAGGCATAACTAGCCCTAGTCAGTGAAGCCCCTTTCCTGCCATTCCCATCACTGTGGCTGGCT---------------------------------------------------------------------------------------------------------------
>APH_4029
----------------------------------------------------------------------------------------------------------------------AAGTTGTGAGAA-----------ATGACATGAAGAGAATGGGTCTTGTCTCCACTGATGCACAAGACAGGGAGAAGTGGGGGAAAGGAATATGGAGGAAACTTGCTAACCCAGGTAAACCTGGAAAATGGCCATAAAACAGTTGTTATTGTTGTTGTACATTGTTACCAATCATGTCCTTTTACAGTATGCATTCCACTATGATTACATAGCTTCATTCAGCCACATTTTAATCCATTGTTGCGTCATAAATTGTTGTGCCTGAATGGAACCATGGAATCATAGCAAAACATGTACCATAAAAGGATGCATTTTATAATGTCATGCAACAAAATATTTTTATATATAAAAAATTTGTTGATTTCTGTATTGTTCTACTGGAATCATCCACATTCAATGCAGTGTTAACATAATGAAAGTAGAAAACCAATACATGGAAAAATATTTTTATAATATTTTTTTCTCACTGTACTACTTACTTGCTTAGATAGCCACACCCTTAAAACAGGCATGCCAGCTATTATGGAGTTGGGATCTTCTTCAGCAGCTGAGTTAACTGTGTCATTAGCACCAATTACTAGTACCAGATCTGTTTCAGGGAAATCAGAATTGATTTCGTCCATTTCCAGAACAATATCGTATGGAACACCGGCTTCTGCTAACAGTACATTCAACTGTCCTGGCATGCGTCCTAGGAAAAGAAGAATTCAAATATCACTACGGAAATTTCTTCAAAGCATATATTATGGATATTTCTACATAAATGGTCTGATACCAAAGAAGTAGTAGTTGCAGAAATGAAATGGTACTAATAACTTAATACAACAGAAAGAAATAACATTTGTAATATGCATGCTTTATTTACAAAGGCAAAAGTTGCTTTAGCTGGTACTGGCAGCCTTGTTCACTCGCAACAGAACAGAAATGAAAGCAGCTACAGCATTTCAATAATAGTTACAACTGTAATCTAGTAGAAACATAGCAACTAAACACAGTACACAAAATAACAAAGCAACTAAACCAAGCACATAGCAATAGAAAAACTCAGGAAACTGCTTCAGACGGTTGCTTCAGGCATAACTA------------------------------------------------------------------------------------------------------------------------------------------------------------------
>APH_0136
AGACTCTGGTAATTTGGGCATGTGGAACATAAGCCCTGTGATGATTGGGTCAAAAGGTGCACTTTGATGAAAGTAGAAGGGAAGAGACCTAGGGGAAAGCCAAGGAAGTCTTGGATGGAAGTGGTGAGAAATGACACAGATATGACATGAAGAGAATGGGTCTTGTCTCCACTGATACACAAGACAGGGAGAAGTGGGGGAAAGGAATATGGAGGAAACTTGCTAACCTAGGTAAACCTGGAAAATGGCCATAAAACAGTTGTTATTGTTGTTGTACATTGTTACCAATCATGTACTTTTACAGTATGCATTCCACTATGATTACATAGCTTCATTCAGCCACATTTTAATCCATTGTTGCATCATAAATTGTTGTGCCTGAATGGAACCATGGAATCATAGCAAAACATGTACCATAAAAGGATGCATTTTATAATGTCATGCAACAAAATATTTTTATATATAAAAAATTTGTTGATTTCTGTATTGTTCTACTGGAATCATCCACATTCAATGCAGTGTTAACATAATGAAAGTAGAAAACCAATACATGGAAAAATATTTTTATAATATTTTTTTCTCACTGTACTACTTACTTGCTTAGATAGCCACACCCTTAAAACAGGCATGCCAGCTATTATGGAGTTGGGATCTTCTTCAGCAGCTGAGTTAACTGTGTCGTTAGCACCAATTACTAGTACCAGATCTGTTTCAGGGAAATCAGAATTGATTTCGTCCATTTCCAGAACAATATCGTATGGAACACCGGCTTCTGCTAACAGTACATTCAACTGTCCTGGCATGCGTCCTAGGAAAAGAAGAATTCAAATATCACTACGGAAATTTCTTCAAAGCATATATTATGGATATTTCTACATAAATGGTCTGATACCAAAGAAGTAGTAGTTGCAGAAATGAAATGGTACTAATAACTTAATACAACAGAAAGAAATAACATTTGTAATATGCATGCTTTATTTACAAAGGCAAAAGTTGTTTTAGCTGGTACTGGCAGCCTTGTTCACTCGCAACAGAACAGAAATGAAAGCAGCTACAGCATTTCAATAATAGTTACAACTGTAATCTAGTAGAAACATAGCAACTAAACACAGTACACAAAATAACAAAGCAACTAAACCAAGCACATAGCAATAGAAAAACTCAGGAAACTGCTTCAGACGGTTGCTTCAGGCATAACTAGCCCTAGTCAGTGAAGCCCCTTTCCTGCCGTTCCCATCACTGTGGCTGGCTTTTACAGTCAGATACTTTTATTCCAACTATATAGAGGTTATCGTCAAAGTAGTACACCTATCTTATTTTTCCTGCAGGGCATTGCACATTTTAGGAAGGCAGAACCCCTAG
>APH_5001
---------------------------------------------------------------------------------------------------------------------------------------------------------------------------------CACAAGACAGGGAGAAGTGGGGGAAAGGAATATGGAGGAAACTTGCTAACCTAGGTAAACCTGGAAAATGGCCATAAAACAGTTGTTATTGTTGTTGTACATTGTTACCAATCATGTACTTTTACAGTATGCATTCCACTATGATTACATAGCTTCATTCAGCCACATTTTAATCCATTGTTGCGTCATAAACTGTTGTGCCTGAATGGAACCATGGAATCATAGCAAAACATGTACCATAAAAGGATGCATTTTATAATGTCATGCAACAAAATATTTTTATATATAAAAAATTTGTTGATTTCTGTATTGTTCTACTGGAATCATCCACATTCAATGCAGTGTTAACATAATGAAAGTAGAAAACCAATACATGGAAAAATATTTTTATAATATTTTTTTCTCACTGTACTACTTACTTGCTTAGATAGCCACACCCTTAAAACAGGCATGCCAGCTATTATGGAGTTGGGATCTTCTTCAGCAGCTGAGTTAACTGTGTCATTAGCACCAATTACTAGTACCAGATCTGTTTCAGGGAAATCAGAATTGATTTCGTCCATTTCCAGAACAATATCGTATGGAACACCGGCTTCTGCTAACAGTACATTCAACTGTCCTGGCATGCGTCCTAGGAAAAGAAGAATTCAAATATCACTACGGAAATTTCTTCAAAGCATATATTATGGATATTTCTACATAAATGGTCTGATACCAAAGAAGTAGTAGTTGCAGAAATGAAATGGTACTAATAACTTAATACAACAGAAAGAAATAACATTTGTAATATGCATGCTTTATTTACAAAGGCAAAAGTTGTTTTAGCTGGTACTGGCAGCCTTGTTCACTCGCAACAGAACAGAAATGAAAGCAGCTACAGCATTTCAATAATAGTTACAACTGTAATCTAGTAGAAACATAGCAACTAAACACAGTACACAAAATAACAAAGCAACTAAACCAAGCACATAGCAATAGAAAAACTCAGGAAACTGCTTCAAACGGTTGCTTCAGGCATAACTAGCCCTAGTCAGTGAAGCCCCTTTCCTGCCGTTCCCATCACTGTGGCTGGCTTTTACAGTCAGATACTTTTATTCCAACTATATAGAGGTTATCGTCAAAGTAGTACACCTATCTTATTTTTCCTGCAGG---------------------------------
>APH_5079
----------------------------------------------------------------------------------------------------------------------------------------------------------------------CTCCACTGATACACAAGACAGGGAGAAGTGGGGGAAAGGAATATGGAGGAAACTTGCTAACCTAGGTAAACCTGGAAAATGGCCATAAAACAGTTGTTATTGTTGTTGTACATTGTTACCAATCATGTCCTTTTACAGTATGCATTCCACTATGATTACATAGCTTCATTCAGCCACATTTTAATCCATTGTTGCGTCATAAATTGTTGTGCCTGAATGGAACCATGGAATCATAGCAAAACATGTACCATAAAAGGATGCATTTTATAATGTCATGCAACAAAATATTTTTATATATAAAAAATTTGTTGATTTCTGTATTGTTCTACTGGAATCATCCACATTCAATGCAGTGTTAACATAATGAAAGTAGAAAACCAATACATGGAAAAATATTTTTATAATATTTTTTTCTCACTGTACTACTTACTTGCTTAGATAGCCACACCCTTAAAACAGGCATGCCAGCTATTATGGAGTTGGGATCTTCTTCAGCAGCTGAGTTAACTGTGTCATTAGCACCAATTACTAGTACCAGATCTGTTTCAGGGAAATCAGAATTGATTTCGTCCATTTCCAGAACAATATCGTATGGAACACCGGCTTCTGCTAACAGTACATTCAACTGTCCTGGCATGCGTCCTAGGAAAAGAAGAATTCAAATATCACTACGGAAATTTCTTCAAAGCATATATTATGGATATTTCTACATAAATGGTCTGATACCAAAGAAGTAGTAGTTGCAGAAATGAAATGGTACTAATAACTTAATACAACAGAAAGAAATAACATTTGTAATATGCATGCTTTATTTACAAAGGCAAAAGTTGTTTTAGCTGGTACTGGCAGCCTTGTTCACTCGCAACAGAACAGAAATGAAAGCAGCTACAGCATTTCAATAATAGTTACAACTGTAATCTAGTAGAAACATAGCAACTAAACACAGTACACAAAATAACAAAGCAACTAAACCAAGCACATAGCAATAGAAAAACTCAGGAAACTGCTTCAGACGGTTGCTTCAGGCATAACTAGCCCTTGTCAGTGAAGCCCCTTTCCTGCTCTTCCCATCACTGTGGCTGGCTTTTACAGTCAGATACTTTTATT-----------------------------------------------------------------------------------------
>APH_3191
--------------------------------------------------------------------------------------ACCTAGGGGAAAGCCAAGGAAGTCTTGGATGGAAGTGGTGAGAAATGACACAGATATGATATGAAGAGAATGGGTCTTGTCTCCACTGATACACAAGACAGGGAGAAGTGGGGGAAAGGAATATGGAGGAAACTTGCTAACTTAGGTAAACCTGGAAAATGGCCATAAAACAGTTGTTATTGTTGTTGTACATTGTTACCAATCATGTACTTTTACAGTATGCATTCCACTATGATTACATAGCTTCATTCAGCCACATTTTAATCCATTGTTGCGTCATAAATTGTTGTGCCTGAATGGAACCATGGAATCATAGCAAAACATGTACCATAAAAGGATGCATTTTATAATGTCATGCAACAAAATATTTTTATATATAAAAAATTTGTTGATTTCTGTATTGTTCTACTGGAATCATCCACATTCAATGCAGTGTTAACATAATGAAAGTAGAAAACCAATACATGGAAAAATATTTTTATAATATTTTTTTCTCACTGTACTACTTACTTGCTTAGATAGCCACACCCTTAAAACAGGCATGCCAGCTATTATGGAGTTGGGATCTTCTTCAGCAGCTGAGTTAACTGTGTCATTAGCACCAATTACTAGTACCAGATCTGTTTCAGGGAAATCAGAATTGATTTCGTCCATTTCCAGAACAATATCGTATGGAACACCGGCTTCTGCTAACAGTACATTCAACTGTCCTGGCATGCGTCCTAGGAAAAGAAGAATTCAAATATCACTACGGAAATTTCTTCAAAGCATATATTATGGATATTTCTACATAAATGGTCTGATACCAAAGAAGTAGTAGTTGCAGAAATGAAATGGTACTAATAACTTAATACAACAGAAAGAAATAACATTTGTAATATGCATGCTTTATTTACAAAGGCAAAAGTTGTTTTAGCTGGTACTGGCAGCCTTGTTCACTCGCAACAGAACAGAAATGAAAGCAGCTACAGCATTTCAATAATAGTTACAACTGTAATCTAGTAGAAACATAGCAACTAAACACAGTACACAAAATAACAAAGCAACTAAACCAAGCACATAGCAATAGA--------------------------------------------------------------------------------------------------------------------------------------------------------------------------------------------------------------
>APH_0723
AGACTCTGGTAATTTGGGCATGTGGAACATAAGCCCTGTGATGATTGGGTCAAAAGATGCACTTTGATGAAAGTAGAAGGGAAGAGACCTAGGGGAAAGCCAAGGAAGTCTTGGATGGAAGTGGTGAGAAATGACACAGATATGACATGAAGAGAATGGGTCTTGTCTCCACTGATACACAAGACAGGGAGAAGTGGGGGAAAGGAATATGGAGGAAACTTGCTAACTTAGGTAAACCTGGAAAATGGCCATAAAACAGTTGTTATTGTTGTTGTACATTGTTACCAATCATGTACTTTTACAGTATGCATTCCACTATGATTACATAGCTTCATTCAGCCACATTTTAATCCATTGTTGCGTCATAAATTGTTGTGCCTGAATGGAACCATGGAATCATAGCAAAACATGTACCATAAAAGGATGCATTTTATAATGTCATGCAACAAAATATTTTTATATATAAAAAATTTGTTGATTTCTGTATTGTTCTACTGGAATCATCCACATTCAATGCAGTGTTAACATAATGAAAGTAGAAAACCAATACATGGAAAAATATTTTTATAATATTTTTTTCTCACTGTACTACTTACTTGCTTAGATAGCCACACCCTTAAAACAGGCATGCCAGCTATTATGGAGTTGGGATCTTCTTCAGCAGCTGAGTTAACTGTGTCATTAGCACCAATTACTAGTACCAGATCTGTTTCAGGGAAATCAGAATTGATTTCGTCCATTTCCAGAACAATATCGTATGGAACACCGGCTTCTGCTAACAGTACATTCAACTGTCCTGGCATGCGTCCTAGGAAAAGAAGAATTCAAATATCACTACGGAAATTTCTTCAAAGCATATATTATGGATATTTCTACATAAATGGTCTGATACCAAAGAAGTAGTAGTTGCAGAAATGAAATGGTACTAATAACTTAATACAACAGAAAGAAATAACATTTGTAATATGCATGCTTTATTTACAAAGGCAAAAGTTGTTTTAGCTGGTACTGGCAGCCTTGTTCACTCGCAACAGAACAGAAATGAAAGCAGCTACAGCATTTCAATAATAGTTACAACTGTAATCTAGTAGAAACATAGCAACTAAACACAGTACACAAAATAACAAAGCAACTAAACCAAGCACATAGCAATAGAAAAACTCAGGAAACTGCTTCAGACGGTTGCTTCAGGCATAACTAGCCCTAGTCAGTGAAGCCCCTTTCCTGCCGTTCCCATCACTGTGGCTGGCTTTTACAGTCAGATACTTTTATTCCAACTATATAGAGGTTATCGTCAAAGTAGTACACCTATCTTATTTTTCCTGCAGGGCATTGCACATTTTAGGAAGGCAGAACCCCTAG
