# Supplementary material for: ﻿Discovery of a new tarantula species from the Madrean Sky Islands and the first documented instance of syntopy between two montane endemics (Araneae, Theraphosidae, Aphonopelma): a case of prior mistaken identity
Source: Zookeys. 2024 Aug 16;1210:61–98. doi: 10.3897/zookeys.1210.125318 (PMC11344175; doi:10.3897/zookeys.1210.125318)
Supplement: Supplementary material 8 — Phylogenomics files [file zookeys-1210-061_article-125318__-s008.zip › Suppl8/individual_UCE_loci/sl_realigned_uce_20010302.fas]

>APH_1357
---------------CCTATCACACCAGTTACGCCATCTATTGGCCGCACGGAACTTACTTTTGCATATACCCAATATTATAACAAACTTAAATATGCAACTTTTTGCCAACCTTACCTTGCACATAATATAAGACAAAATGGCACCAGAAGAGCCAATAAGGGCACCAACTATTGTCATAAGGTTGTTGTTCAACATAAAACCTTCAGCACACAGAGCCCATCCAGAATAACTGTTTAGAACTGTTATTACAACAGGCATGTCTGCACCAGATC----------GGAAGA----------------------------------------------------------------------GCGTCGTGT---------------------------------------------AGGGAAAG----------------------------------------------------------------------AGTGTAGG------------------------------------------------------------------------------------------------------CTTAGGTGTAG-----------------------------------------------------------------------------------------------------------------------------------------------------------------------------------------------------------------------------------------------------------------------
>APH_0880
CGGGGTCCACCCCTACCTATCACACCAGTTACGCCATCTATTGGCCGCACGGAACTTACTTTTGCATATACCCAATATTATAACAAACTTAAATATGCAACTTTTTGCCAACCTTACCTTGCACATAATATAAGACAAAATGGCACCAGAAGAGCCAATAAGGGCACCAACAATTGTCATAAGGTTGTTGTTCAACATAAAACCTTCAGCACACAGAGCCCATCCAGAATAACTGTTTAGAACTGTTATTACAACAGGCATGTCTGCACCTAAACACATAAACAAGGAAAACTATTTTTAAAAATTCAATATATTCTGTCTAAACATTTATTTATAATATTTTATCTACTGGCACATCCTAACATGGTGTGTGTTAAGGGCC---ACACCTCAGCATGCATCCCTAAACCTAAAAAGGAAAAGAAAAAAAACTGTAAAGAGGTTTTTGACAAAATACTTTTTTTATTCAAATCTGCTTATAAAAGCCTAAAGAGGTGAGGGAGGATAACTATCAGATGAAAGACAATGTTGCATATAAATGGACCTTGTAGTTACCAGGAATTGAATGAGGGACCTTCAGTTTTGAAACCAAATGCCCTACCACTGAGCTATAGCTACTTGTATGCCTCCTCTCATGCAGGGGGGAAGCCTCATCTCATGCATTGTCCATTGCTTCACAACCTAAAGGAAAATCAATGGACAAGAATTGGTTTGTCTGATTACATCATGAAGACATCCAGTTCTTTTGCTGTGTAACTGCACCCTATTGCTTGTACTTCAGTGGGAGTGTTGCAGAAGGAAAGAGAGAGAGATGCCACTTTTAAATACTGGGTGTTTCTAAAATGTTTGGCCAAGCTTGATCTACAGCCTATTCTTA
>APH_0683
CGGGGTCCACCCCTACCTATCACACCAGTTACGCCATCTATTGGCCGCACGGAACTTACTTTTGCATATACCCAATATTATAACAAACTTAAATATGCAACTTTTTGCAAACCTTACCTTGCACATAATATAAGACAAAATGGCACCAGAAGAGCCAATAAGGGCACCAACAATTGTCATAAGGTTGTTGTTCAACATAAAACCTTCAGCACACAAAGCCCATCCAGAATAACTGTTTAGAACTGTTATTACAACAGGCATGTCTGCACCTAAACACATAAACAAGGAAAACTATTTTTAAAAATTCAATATACTCTGTCTAAACATTTATTTATAATATTTTATCTACTGGCACATCCTAACATGGTGTGTGTTAAGGGCC---ACACCTCAGCATGCATCCCTAAACCTAAAAAGGAAAAGAAAAAAAACTGTAAAGAGGTTTTTGACAAAATACTTTTTTTATTCAAATCTGCTTATAAAAGCCTAAAGAGGTGAGGGAGGATAACTATCAGATGAAAGACAATGTTGCATATAAATGGACCTTGTAGTTACCAGGAATTGAATGAGGGACCTTCAGTTTTGAAACCAAATGCCCTACCACTGAGCTATAGCTACTTGTATGCCTCCTCTCATGCAGGGGGGAAGCCTCATCTCATGCATTGTCCATTGCTTCACAACCTAAAGGAAAATCAATGGACAAGAATTGGTTTGTCTGATTACATCATGAAGACATCCAGTTCTTTTGCTGTGTAACTGCACCCTATTGCTTGTACTTCAGTGGGAGTGTTGCAGAAGGAAAGAGAGAGAGATGCCACTTTTAAATACTGGGTGTTTCTAAAATGTTTGGCCAAGCTTGATCTACAGCCTATTCTTA
>APH_0674
CGGGGTCCACCCCTACCTATCACACCAGTTACGCCATCTATTGGTCGCACGGAACCTACTTTTGCATATACCCAATATTATAACAAACTTAAATATGCAACTTTTTGCAAACCTTACCTTGCACATAATATAAGACAAAATGGCACCAGAAGAGCCAATAAGGGCACCAACAATTGTCATAAGGTTGTTGTTCAACATAAAACCTTCAGCACACAGAGCCCATCCAGAATAACTGTTTAGAACTGTTATTACAACAGGCATGTCTGCACCTAAACACATAAACAAGGAAAACTATTTTTAAAAATTCAATATACTCTGTCTAAACATTTATTTATAATATTTTATCTACTGGCACATCCTAACATGGTGTGTGTTAAGGGCC---ACACCTCAGCATGCATCCCTAAACCTAAAAAGGAAAAG-AAAAAAACTCTAAAGAGGTTTTTGACAAAATACTTTTTTTCTTCAAATCTGCTTATAAAAGCCTAAAGAGGTGAGGGAGGATAACTATCAGATGAAAGACAATGTTGCATATAAATGGACCTTGTAGTTACCAGGAATTGAATGAGGGACCTTCAGTTTTGAAACCAAATGCCCTACCACTGAGCTATAGCTACTTGTATGCCTCCTCTCATGCAGGGGGGAAGCCTCCTCTCATGCAATGTCCATTGCTTCACAACCTAAAGGAAAATCAATGGACAAGAATTGGTTTGTCTGATTACATCATGAAGACATCCAGTTCTTTTGCTGTGTAACTGCACCCTATTGCTTGTACTTCAGTGGGAGTGTTGCAGAAGGAAAGAGAGAGAGATGCCACTTTTAAATACTGGGTGTTTCTAAAATGTTTGGCCAAACTGAACATGTTGCATATTCTGA
>APH_0185
CGGGGTCCACCCCTACCTATCACACCAGTTACGCCATCTATTGGTCGCACGGAACCTACTTTTGCATATACCCAATATTATAACAAACTTAAATATGCAACTTTTTGCAAACCTTACCTTGCACATAATATAAGACAAAATGGCACCAGAAGAGCCAATAAGGGCACCAACAATTGTCATAAGGTTGTTGTTCAACATAAAACCTTCAGCACACAGAGCCCATCCAGAATAACTGTTTAGAACTGTTATTACAACAGGCATGTCTGCACCTAAACACATAAACAAGGAAAACTATTTTTAAAAATTCAATATACTCTGTCTAAACATTTATTTATAATATTTTATCTACTGGCACATCCTAACATGGTGTGTGTTAAGGGCC---ACACCTCAGCATGCATCCCTAAACCTAAAAAGGAAAAG-AAAAAAACTCTAAAGAGGTTTTTGACAAAATACTTTTTTTCTTCAAATCTGCTTATAAAAGCCTAAAGAGGTGAGGGAGGATAACTATCAGATGAAAGACAATGTTGCATATAAATGGACCTTGTAGTTACCAGGAATTGAATGAGGGACCTTCAGTTTTGAAACCAAATGCCCTACCACTGAGCTATAGCTACTTGTATGCCTCCTCTCATGCAGGGGGGAAGCCTCCTCTCATGCAATGTCCATTGCTTCACAACCTAAAGGAAAATCAATGGACAAGAATTGGTTTGTCTGATTACATCATGAAGACATCCAGTTCTTTTGCTGTGTAACTGCACCCTATTGCTTGTACTTCAGTGGGAGTGTTGCAGAAGGAAAGAGAGAGAGATGCCACTTTTAAATACTGGGTGTTTCTAAAATGTTTGGCCAAACTTGATCTACAGCCTATTCTTA
>APH_3191
CGGGGTCCACCCCTACCTATCACACCAGTTACGCCATCTATTGGTCGCACGGAACTTACTTTTGCATATACCCAATATTATAACAAACTTAAATATGCAACTTTTTGCAAACCTTACCTTGCACATAATATAAGACAAAATGGCACCAGAAGAGCCAATAAGGGCACCAACAATTGTCATAAGGTTGTTGTTCAACATAAAACCTTCAGCACACAGAGCCCATCCAGAATAACTGTTTAGAACTGTTATTACAACAGGCATGTCTGCACCTAAACACATAAACAAGGAAAACTATTTTTAAAAATTCAATATACTCTGTCTAAACATTTATTTATAATATTTTATCTACTGGCACATCCTAACATGGTGTGTGTTAAGGGCCACAACACCTCAGCATGCATCCCTAAACCTAAAAAGGAAAAGCAAAAAAACTGTAAAGAGGTTTTTGACAAAATACTTTTTTTCTTCAAATCTGCTTATAAAAGCCTAAAGAGGTGAGGGAGGATAACTATCAGATGAAAGACAATGTTGCATATAAATGGACCTTGTAGTTACCAGGAATTGAATAAGGGACCTTCAGTTTTGAAACCAAATGCCCTACCACTGAGCTATAGCTACTTGTATGCCTCCTCTCATGCAGGGGGGAAGCCTCCTCTCATGCATTGTCCATTGCTTCACAACCTAAAGGAAAAGCAATGGACAAGAATTGGTTTGTCTGATTACATCATGAAGACATCCAGTTCTTTTGCTGTGTAACTGCACCCTATTGCTTGTACTTCAGTGGGAGTGTTGCAGAAGGAAAGAGAGAGAGATGCCATTTTTAAATACAGGGTGTTTCTAAAATGTTTGGGCAAACTTGTACTACTGCCTATTCGAA
>APH_0622
CGGGGTCCACCCCTACCTATCACACCAGTTACGCCATCTATTGGTCGCACGGAACTTACTTTTGCATATACCCAATATTATAACAAACTTAAATATGCAACTTTTTGCAAACCTTACCTTGCACATAATATAAGACAAAATGGCACCAGAAGAGCCAATAAGGGCACCAACAATTGTCATAAGGTTGTTGTTCAACATAAAACCTTCAGCACACAGAGCCCATCCAGAATAACTGTTTAGAACTGTTATTACAACAGGCATGTCTGCACCTAAACACATAAACAAGGAAAACTATTTTTAAAAATTCAATATACTCTGTCTAAACATTTATTTATAATATTTTATCTACTGGCACATCCTAACATGGTGTGTGTTAAGGGCCACAACACCTCAGCATGCATCCCTAAACCTAAAAAGGAAAAGCAAAAAAACTGTAAAGAGGTTTTTGACAAAATACTTTTTTTCTTCAAATCTGCTTATAAAAGCCTAAAGAGGTGAGGGAGGATAACTATCAGATGAAAGACAATGTTGCATATAAATGGACCTTGTAGTTACCAGGAATTGAATAAGGGACCTTCAGTTTTGAAACCAAATGCCCTACCACTGAGCTATAGCTACTTGTATGCCTCCTCTCATGCAGGGAGGAAGCCTCCTCTCATGCATTGTCCATTGCTTCACAACCTAAAGGAAAAGCAATGGACAAGAATTGGTTTGTCTGATTACATCATGAAGACATCCAGTTCTTTTGCTGTGTAACTGCACCC-----------------------------------------------------------------------------------------------------------------
>APH_0717
CGGGGTCCACCCCTACCTATCACACCAGTTACGCCATCTATTGGTCGCACGGAACTTACTTTTGCATATACCCAATATTATAACAAACTTAAATATGCAACTTTTTGCAAACCTTACCTTGCACATAATATAAGACAAAATGGCACCAGAAGAGCCAATAAGGGCACCAACAATTGTCATAAGGTTGTTGTTCAACATAAAACCTTCAGCACACAGAGCCCATCCAGAATAACTGTTTAGAACTGTTATTACAACAGGCATGTCTGCACCTAAACACATAAACAAGGAAAACTATTTTTAAAAATTCAATATACTCTGTCTAAACATTTATTTATAATATTTTATCTACTGGCACATCCTAACATGGTGTGTGTTAAGGGCC---ACACCTCAGCATGCATCCCTAAACCTAAAAAGGAAAAG-AAAAAAACTCTAAAGAGGTTTTTGACAAAATACTTTTTTTCTTCAAATCTGCTTATAAAAGCCTAAAGAGGTGAGGGAGGATAACTATCAGATGAAAGACAATGTTGCATATAAATGGACCTTGTAGTTACCAGGAATTGAATGAGGGACCTTCAGTTTTGAAACCAAATGCCCTACCACTGAGCTATAGCTACTTGTATGCCTCCTCTCATGCAGGGGGGAAGCCTCCTCTCATGCAATGTCCATTGCTTCACAACCTAAAGGAAAATCAATGGACAAGAATTGGTTTGTCTGATTACATCATGAAGACATCCAGTTCTTTTGCTGTGTAACTGCACCCTATTGCTTG--------------------------------------------------------------------------------------------------------
>APH_1602
----------------------CACCAGTTACGCCATCTATTGGTCGCACGGAACTTACTTTTGCATATACCCAATATTATAACAAACTTAAATATGCAACTTTTTGCAAACCTTACCTTGCACATAATATAAGACAAAATGGCACCAGAAGAGCCAATAAGGGCACCAACAATTGTCATAAGGTTGTTGTTCAACATAAAACCTTCAGCACACAGAGCCCATCCAGAATAACTGTTTAGAACTGTTATTACAACAGGCATGTCTGCACCTAAACACATAAACAAGGAAAACTATTTTTAAAAATTCAATATACTCTGTCTAAACATTTATTTATAATATTTTATCTACTGGCACATCCTAACATGGTGTGTGTTAAGTGCCACAACACCTCAGCATGCATCCCTAAACCTAAAAAGGAAAAGCAAAAAAACTGTAAAGAGGTTTTTGACAAAATACTTTTTTTCTTCAAATCTGCTTATAAAAGCCTAAAGAGGTGAGGGAGGATAACTATCAGATGAAAGACAATGTTGCATATAAATGGACCTTGTAGTTACCAGGAATTGAATGAGGGACCTTCAGTTTTGAAACCAAATGCCCTACCACTGAGCTATAGCTACTTGTATGCCTCCTCTCATGCAGGGGGGAAGCCTCCTCTCATGCATTGTCCATTGCTTCACAACCTAAAGGAAAAGCAATGGACAAGAATTGGTTTGTCTGATTACATCATGAAGACATCCAGTTCTTTTGCTGTGTAACTGCACCCTATTGCTTGTACTTCAGTGGGAGTGTTGCAGAAGGAAAGAGAGAGAGATGCCATTTTTAAATACTGGGTGTTTCTAAAATGTTTGGCCAAACTTGATCTACAGCCTATTCTTA
>APH_4005
CGGGGTCCACCCCTACCTATCACACCAGTTACGCCATCTATTGGTCGCACGGAACTTACTTTTGCATATACCCAATATTATAACAAACTTAAATATGCAACTTTTTGCAAACCTTACCTTGCACATAATATAAGACAAAATGGCACCAGAAGAGCCAATAAGGGCACCAACAATTGTCATAAGGTTGTTGTTCAACATAAAACCTTCAGCACACAGAGCCCATCCAGAATAACTGTTTAGAACTGTTATTACAACAGGCATGTCTGCACCTAAACACATAAACAAGGAAAACTATTTTTAAAAATTCAATATACTCTGTCTAAACATTTATTTATAATATTTTATCTACTGGCACATCCTAACATGGTGTGTGTTAAGGGCCACACCACCTCAGCATGCATCCCTAAACCTAAAAAGGAAAAGCAAAAAAACTGTAAAGAGGTTTTTGACAAAATACTTTTTTTCTTCAAATCTGCTTATAAAAGCCTAAAGAGGTGAGGGAGGATAACTATCAGATGAAAGACAATGTTGCATATAAATGGACCTTGTAGTTACCAGGAATTGAATGAGGGACCTTCAGTTTTGAAACCAAATGCCCTACCACTGAGCTATAGCTACTTGTATGCCTCCTCTCATGCAGGGGGGAAGCCTCCTCTCATGCATTGTCCATTGCTTCACAACCTAAAGGAAAAGCAATGGACAAGAATTGGTTTGTCTGATTACATCATGAAGACATCCAGTTCTTTTGCTGTGTAACTGCACCCTATTGCTTGTACTTCAGTGGGAGTGTTGCAGAAGGAAAGAGAGAGAGATGCCATTTTTAAATACTGGGTGTTTCTAAAATGTTTGGCCAAACTTGATCTACAGCCTATTCTTA
>APH_4021
CGGGGTCCACCCCTACCTATCACACCAGTTACGCCATCTATTGGTCGCACGGAACTTACTTTTGCATATACCCAATATTATAACAAACTTAAATATGCAACTTTTTGCAAACCTTACCTTGCACATAATATAAGACAAAATGGCACCAGAAGAGCCAATAAGGGCACCAACAATTGTCATAAGGTTGTTGTTCAACATAAAACCTTCAGCACACAGAGCCCATCCAGAATAACTGTTTAGAACTGTTATTACAACAGGCATGTCTGCACCTAAACACATAAACAAGGAAAACTATTTTTAAAAATTCAATATACTCTGTCTAAACATTTATTTATAATATTTTATCTACTGGCACATCCTAACATGGTGTGTGTTAAGGGCCACAACACCTCAGCATGCATCCCTAAACCTAAAAAGGAAAAGCAAAAAAACTGTAAAGAGGTTTTTGACAAAATACTTTTTTTCTTCAAATCTGCTTATAAAAGCCTAAAGAGGTGAGGGAGGATAACTATCAGATGAAAGACAATGTTGCATATAAATGGACCTTGTAGTTACCAGGAATTGAATAAGGGACCTTCAGTTTTGAAACCAAATGCCCTACCACTGAGCTATAGCTACTTGTATGCCTCCTCTCATGCAGGGGGGAAGCCTCCTCTCATGCATTGTCCATTGCTTCACAACCTAAAGGAAAAGCAATGGACAAGAATTGGTTTGTCTGATTACATCATGAAGACATCCAGTTCTTTTGCTGTGTAACTGCACCCTATTGCTTGTACTTCAGTGGGAGTGTTGCAGAAGGAAAGAGAGAGAGATGCCATTTTTAAATACTGGGTGTTTCTAAAATGTTTGGCCAAACTTGATCTACAGCCTATTCTTA
>APH_5001
CGGGGTCCAACCCTACCTATCACACCAGTTACGCCATCTATTGGTCGCACGGAACTTACTTTTGCATATACCCAATATTATAACAAACTTAAATATGCAACTTTTTGCAAACCTTACCTTGCACATAATATAAGACAAAATGGCACCAGAAGAGCCAATAAGGGCACCAACAATTGTCATAAGGTTGTTGTTCAACATAAAACCTTCAGCACACAGAGCCCATCCAGAATAACTGTTTAGAACTGTTATTACAACAGGCATGTCTGCACCTAAACACATAAACAAGGAAAACTATTTTTAAAAATTCAATATACTCTGTCTAAACATTTATTTATAATATTTTATCTACTGGCACATCCTAACATGGTGTGTGTTAAGGGCCACAACACCTCAGCATGCATCCCTAAACCTAAAAAGGAAAAGCAAAAAAACTGTAAAGAGGTTTTTGACAAAATACTTTTTTTCTTCAAATCTGCTTATAAAAGCCTAAAGAGGTGAGGGAGGATAACTATCAGATGAAAGACAATGTTGCATATAAATGGACCTTGTAGTTACCAGGAATTGAATGAGGGACCTTCAGTTTTGAAACCAAATGCCCTACCACTGAGCTATAGCTACTTGTATGCCTCCTCTCATGCAGGGGGGAAGCCTCCTCTCATGCATTGTCCATTGCTTCACAACCTAAAGGAAAAGCAATGGACAAGAATTGGTTTGTCTGATTACCTCCTGAAGACATCCAGTTCTTTTG---------------------------------------------------------------------------------------------------------------------------------
>APH_5079
CGGGGTCCACCCCTACCTATCACACCAGTTACGCCATCTATTGGTCGCACGGAACTTACTTTTGCATATACCCAATATTATAACAAACTTAAATATGCAACTTTTTGCAAACCTTACCTTGCACATAATATAAGACAAAATGGCACCAGAAGAGCCAATAAGGGCACCAACAATTGTCATAAGGTTGTTGTTCAACATAAAACCTTCAGCACACAGAGCCCATCCAGAATAACTGTTTAGAACTGTTATTACAACAGGCATGTCTGCACCTAAACACATAAACAAGGAAAACTATTTTTAAAAATTCAATATACTCTGTCTAAACATTTATTTATAATATTTTATCTACTGGCACATCCTAACATGGTGTGTGTTAAGGGCCACAACACCTCAGCATGCATCCCTAAACCTAAAAAGGAAAAGCAAAAAAACTGTAAAGAGGTTTTTGACAAAATACTTTTTTTCTTCAAATCTGCTTATAAAAGCCTAAAGAGGTGAGGGAGGATAACTATCAGATGAAAGACAATGTTGCATATAAATGGACCTTGTAGTTACCAGGAATTGAATGAGGGACCTTCAGTTTTGAAACCAAATGCCCTACCACTGAGCTATAGCTACTTGTATGCCTCCTCTCATGCAGGGGGGAAGCCTCCTCTCATGCATTGTCCATTGCTTCACAACCTGAAGGAAAAGCAATGGACAAGAATTGGTTTGTCTGATTACATCATGAAGACATCCAGTTCTTTTGCTGTGTAACTGCACCCTATTGCTTGTACATCAGTGGGAGTGTTGCAGAAGGAAAGAGAGAGAGATGCCATT----------------------------------------------------------
>APH_0186
-----------------------ACCAGTTACGCCATCTATTGGTCGCACGGAACTTACTTTTGCATATACCCAATATTATAACAAACTTAAATATGCAACTTTTTGCAAACCTTACCTTGCACATAATATAAGACAAAATGGCACCAGAAGAGCCAATAAGGGCACCAACAATTGTCATAAGGTTGTTGTTCAACATAAAACCTTCAGCACACAGAGCCCATCCAGAATAACTGTTTAGAACTGTTATTACAACAGGCATGTCTGCACCTAAACACATAAACAAGGAAAACTATTTTTAAAAATTCAATATACTCTGTCTAAACATTTATTTATAATATTTTATCTACTGGCACATCCTAACATGGTGTGTGTTAAGGGCC---ACACCTCAGCATGCATCCCTAAACCTAAAAAGGAAAAG-AAAAAAACTGTAAAGAGGTTTTTGACAAAATACTTTTTTTCTTCAAATCTGCTTATAAAAGCCTAAAGAGGTGAGGGAGGATAACTATCAGATGAAAGACAATGTTGCATATAAATGGACCTTGTAGTTACCAGGAATTGAATGAGGGACCTTCAGTTTTGAAACCAAATGCCCTACCACTGAGCTATAGCTACTTGTATGCCTCCTCTCATGAAGGGGGGAAGCCTCCTCTCATGCAATGTCCATTGCTTCACAACCTAAAGGAAAATCAATGGACAAGAATTGGTTTGTCTGATTACATCATGAAGACATCCAGTTCTTTTGCTGTGTAACTGCACCCTATTGCTTGTACTTCAGTGGGAGTGTTGCAGAAGGAAAGAGAGAGAGATGCCACTTTTAAATACTGGGTGTTTCTAAAATGTTTGGCCAAACTTGATCTACAGCCTATTCTTA
>APH_4029
CGGGGTCCACCCCTACCTATCACACCAGTTACGCCATCTATTGGTCGCACGGAACTTACTTTTGCATATACCCAATATTATAACAAACTTAAATATGCAACTTTTTGCAAACCTTACCTTGCACATAATATAAGACAAAATGGCACCAGAAGAGCCAATAAGGGCACCAACAATTGTCATAAGGTTGTTGTTCAACATAAAACCTTCAGCACACAGAGCCCATCCAGAATAACTGTTTAGAACTGTTATTACAACAGGCATGTCTGCACCTAAACACATAAACAAGGAAAACTATTTTTAAAAATTCAATATACTCTGTCTAAACATTTATTTATAATATTTTATCTACTGGCACATCCTAACATGGTGTGTGTTAAGGGCCACAACACCTCAGCATGCATCCCTAAACCTAAAAAGGAAAAGCAAAAAAACTGTAAAGAGGTTTTTGACAAAATACTTTTTTTCTTCAAATCTGCTTATAAAAGCCTAAAGAGGTGAGGGAGGATAACTATCAGATGAAAGACAATGTTGCATATAAATGGACCTTGTAGTTACCAGGAATTGAATGAGGGACCTTCAGTTTTGAAACCAAATGCCCTACCACTGAGCTATAGCTACTTGTATGCCTCCTCTCATGCAGGGGGGAAGCCTCCTCTCATGCATTGTCCATTGCTTCACAACCTAAAGGAAAAGCAATGGACAAGAATTGGTTTGTCTGATTACATCATGAAGACATCCAGTTCTTTTGCTGTG----------------------------------------------------------------------------------------------------------------------------
>APH_5003
----------------------CACCAGTTACGCCATCTATTGGTCGCACGGAACTTACTTTTGCATATACCCAATATTATAACAAACTTAAATATGCAACTTTTTGCAAACCTTACCTTGCACATAATATAAGACAAAATGGCACCAGAAGAGCCAATAAGGGCACCAACAATTGTCATAAGGTTGTTGTTCAACATAAAACCTTCAGCACACAGAGCCCATCCAGAATAACTGTTTAGAACTGTTATTACAACAGGCATGTCTGCACCTAAACACATAAACAAGGAAAACTATTTTTAAAAATTCAATATACTCTGTCTAAACATTTATTTATAATATTTTATCTACTGGCACATCCTAACATGGTGTGTGTTAAGGGCCACAACACCTCAGCATGCATCCCTAAACCTAAAAAGGAAAAGCAAAAAAACTGTAAAGAGGTTTTTGACAAAATACTTTTTTTCTTCAAATCTGCTTATAAAAGCCTAAAGAGGTGAGGGAGGATAACTATCAGATGAAAGACAATGTTGCATATAAATGGACCTTGTAGTTACCAGGAATTGAATGAGGGACCTTCAGTTTTGAAACCAAATGCCCTACCACTGAGCTATAGCTACTTGTATGCCTCCTCTCATGCAGGGGGGAAGCCTCCTCTCATGCATTGTCCATTGCTTCACAACCTAAAGGAAAAGCAATGGACAAGAATTGGTTTGTCTGATTACATCATGAAGACATCCAGTTCTTTTGCTGTGTAACTGCACCCTATTGCTTGTACTTCAGTGGGAGTGTTGCAGAAGGAAAGAGAGAGAGATGCCATTTTTAAATACTGGGTGTTTCTAAAATGTTTGGCCA------------------------
>APH_0723
-----------------------ACCAGTTACGCCATCTATTGGTCGCACGGAACTTACTTTTGCATATACCCAATATTATAACAAACTTAAATATGCAACTTTTTGCAAACCTTACCTTGCACATAATATAAGACAAAATGGCACCAGAAGAGCCAATAAGGGCACCAACAATTGTCATAAGGTTGTTGTTCAACATAAAACCTTCAGCACACAGAGCCCATCCAGAATAACTGTTTAGAACTGTTATTACAACAGGCATGTCTGCACCTAAACACATAAACAAGGAAAACTATTTTTAAAAATTCAATATACTCTGTCTAAACATTTATTTATAATATTTTATCTACTGGCACATCCTAACATGGTGTGTGTTAAGGGCCACAACACCTCAGCATGCATCCCTAAACCTAAAAAGGAAAAGCAAAAAAACTGTAAAGAGGTTTTTGACAAAATACTTTTTTTCTTCAAATCTGCTTATAAAAGCCTAAAGAGGTGAGGGAGGATAACTATCAGATGAAAGACAATGTTGCATATAAATGGACCTTGTAGTTACCAGGAATTGAATGAGGGACCTTCAGTTTTGAAACCAAATGCCCTACCACTGAGCTATAGCTACTTGTATGCCTCCTCTCATGCAGGGGGGAAGCCTCCTCTCATGCATTGTCCATTGCTTCACAACCTAAAGGAAAAGCAATGGACAAGAATTGGTTTGTCTGATTACATCATGAAGACATCCAGTTCTTTTGCTGTGTAACTGCACCCTATTGCTTGTACTTCAGTGGGAGTGTTGCAGAAGGAAAGAGAGAGAGATGCCATTTTTAAATACTGGGTGTTTCTAAAATGTTTGGCCAAACTTGATCTACAGCCTATTCTTA
>APH_1535
CGGGGTCCACCCCTACCTATCACACCAGTTACGCCATCTATTGGTCGCACGGAACTTACTTTTGCATATACCCAATATTATAACAAACTTAAATATGCAACTTTTTGCAAACCTTACCTTGCACATAATATAAGACAAAATGGCACCAGAAGAGCCAATAAGGGCACCAACAATTGTCATAAGGTTGTTGTTCAACATAAAACCTTCAGCACACAGAGCCCATCCAGAATAACTGTTTAGAACTGTTATTACAACAGGCATGTCTGCACCTAAACACATAAACAAGGAAAACTATTTTTAAAAATTCAATATACTCTGTCTAAACATTTATTTATAATATTTTATCTACTGGCACATCCTAACATGGTGTGTGTTAAGGGCCACAACACCTCAGCATGCATCCCTAAACCTAAAAAGGAAAAGCAAAAAAACTGTAAAGAGGTTTTTGACAAAATACTTTTTTTCTTCAAATCTGCTTATAAAAGCCTAAAGAGGTGAGGGAGGATAACTATCAGATGAAAGACAATGTTGCATATAAATGGACCTTGTAGTTACCAGGAATTGAATGAGGGACCTTCAGTTTTGAAACCAAATGCCCTACCACTGAGCTATAGCTACTTGTATGCCTCCTCTCATGCAGGGGGGAAGCCTCCTCTCATGCATTGTCCATTGCTTCACAACCTAAAGGAAAAGCAATGGACAAGAATTGGTTTGTCTGATTACATCATGAAGACATCCAGTTCTTTTGCTGTGTAACTGCACCCTATTGCTTGTACTTCAGTGGGAGTGTTGCAGAAGGAAAGAGAGAGAGATGCCATTTTTAAATACTGGGTGTTTCTAAAATGTTTGGCCAAACTTGATCTACAGCCTATTCTTA
>APH_4024
CGGGGTCCACCCCTACCTATCACACCAGTTACGCCATCTATTGGTCGCACGGAACTTACTTTTGCATATACCCAATATTATAACAAACTTAAATATGCAACTTTTTGCAAACCTTACCTTGCACATAATATAAGACAAAATGGCACCAGAAGAGCCAATAAGGGCACCAACAATTGTCATAAGGTTGTTGTTCAACATAAAACCTTCAGCACACAGAGCCCATCCAGAATAACTGTTTAGAACTGTTATTACAACAGGCATGTCTGCACCTAAACACATAAACAAGGAAAACTATTTTTAAAAATTCAATATACTCTGTCTAAACATTTATTTATAATATTTTATCTACTGGCACATCCTAACATGGTGTGTGTTAAGGGCCACAACACCTCAGCATGCATCCCTAAACCTAAAAAGGAAAAGCAAAAAAACTGTAAAGAGGTTTTTGACAAAATACTTTTTTTCTTCAAATCTGCTTATAAAAGCCTAAAGAGGTGAGGGAGGATAACTATCAGATGAAAGACAATGTTGCATATAAATGGACCTTGTAGTTACCAGGAATTGAATGAGGGACCTTCAGTTTTGAAACCAAATGCCCTACCACTGAGCTATAGCTACTTGTATGCCTCCTCTCATGCAGGGGGGAAGCCTCCTCTCATGCATTGTCCATTGCTTCACAACCTAAAGGAAAAGCAATGGACAAGAATTGGTTTGTCTGATTACATCATGAAGACATCCAGTTCTTTTGCTGTGTAACTGCACCCTATTGCTTGTACTTCAGTGGGAGTGTTGCAGAAGGAAAGAGAGAGAGATGCCATTTTTAAATACTGGGTGTTTCTAAAATGTTTGGCCAAACTTGATCTACAGCCTATTCTTA
>APH_3177
CGGGGTCCACCCCTACCTATCACACCAGTTACGCCATCTATTGGTCGCACGGAACTTACTTTTGCATATACCCAATATTATAACAAACTTAAATATGCAACTTTTTGCAAACCTTACCTTGCACATAATATAAGACAAAATGGCACCAGAAGAGCCAATAAGGGCACCAACAATTGTCATAAGGTTGTTGTTCAACATAAAACCTTCAGCACACAGAGCCCATCCAGAATAACTGTTTAGAACTGTTATTACAACAGGCATGTCTGCACCTAAACACATAAACAAGGAAAACTATTTTTAAAAATTCAATATACTCTGTCTAAACATTTATTTATAATATTTTATCTACTGGCACATCCTAACATGGTGTGTGTTAAGGGCCACAACACCTCAGCATGCATCCCTAAACCTAAAAAGGAAAAGCAAAAAAACTGTAAAGAGGTTTTTGACAAAATACTTTTTTTCTTCAAATCTGCTTATAAAAGCCTAAAGAGGTGAGGGAGGATAACTATCAGATGAAAGACAATGTTGCATATAAATGGACCTTGTAGTTACCAGGAATTGAATGAGGGACCTTCAGTTTTGAAACCAAATGCCCTACCACTGAGCTATAGCTACTTGTATGCCTCCTCTCATGCAGGGGGGAAGCCTCCTCTCATGCATTGTCCATTGCTTCACAACCTAAAGGAAAAGCAATGGACAAGAATTGGTTTGTCTGATTACATCATGAAGACATCCAGTTCTTTTGCTGTGTAACTGCACCCTATTGCTTGTACTTCAGTGGGAGTGTTGCAGAAGGAAAGAGAGAGAGATGCCATTTTTAAATACTGGGTGTTTCTAAAATGTTTGGCCAAACTTGATCTACAGCCTATTCTTA
>APH_0772
----------------------CACCAGTTACGCCATCTATTGGTCGCACGGAACTTACTTTTGCATATACCCAATATTATAACAAACTTAAATATGCAACTTTTTGCAAACCTTACCTTGCACATAATATAAGACAAAATGGCACCAGAAGAGCCAATAAGGGCACCAACAATTGTCATAAGGTTGTTGTTCAACATAAAACCTTCAGCACACAGAGCCCATCCAGAATAACTGTTTAGAACTGTTATTACAACAGGCATGTCTGCACCTAAACACATAAACAAGGAAAACTATTTTTAAAAATTCAATATACTCTGTCTAAACATTTATTTATAATATTTTATCTACTGGCACATCCTAACATGGTGTGTGTTAAGGGCCACAACACCTCAGCATGCATCCCTAAACCTAAAAAGGAAAAGCAAAAAAACTGTAAAGAGGTTTTTGACAAAATACTTTTTTTCTTCAAATCTGCTTATAAAAGCCTAAAGAGGTGAGGGAGGATAACTATCAGATGAAAGACAATGTTGCATATAAATGGACCTTGTAGTTACCAGGAATTGAATGAGGGACCTTCAGTTTTGAAACCAAATGCCCTACCACTGAGCTATAGCTACTTGTATGCCTCCTCTCATGCAGGGGGGAAGCCTCCTCTCATGCATTGTCCATTGCTTCACAACCTAAAGGAAAAGCAATGGACAAGAATTGGTTTGTCTGATTACATCATGAAGACATCCAGTTCTTTTGCTGTGTAACTGCACCCTATTGCTTGTACTTCAGTGGGAGTGTTGCAGAAGGAAAGAGAGAGAGATGCCATTTTTAAATACTGGGTGTTTCTAAAATGTTTGGCCAAACTTGATCTACAGCCTATTCTTA
>APH_0136
-----------------------ACCAGTTACGCCATCTATTGGTCGCACGGAACTTACTTTTGCATATACCCAATATTATAACAAACTTAAATATGCAACTTTTTGCAAACCTTACCTTGCACATAATATAAGACAAAATGGCACCAGAAGAGCCAATAAGGGCACCAACAATTGTCATAAGGTTGTTGTTCAACATAAAACCTTCAGCACACAGAGCCCATCCAGAATAACTGTTTAGAACTGTTATTACAACAGGCATGTCTGCACCTAAACACATAAACAAGGAAAACTATTTTTAAAAATTCAATATACTCTGTCTAAACATTTATTTATAATATTTTATCTACTGGCACATCCTAACATGGTGTGTGTTAAGGGCCACAACACCTCAGCATGCATCCCTAAACCTAAAAAGGAAAAGCAAAAAAACTGTAAAGAGGTTTTTGACAAAATACTTTTTTTCTTCAAATCTGCTTATAAAAGCCTAAAGAGGTGAGGGAGGATAACTATCAGATGAAAGACAATGTTGCATATAAATGGACCTTGTAGTTACCAGGAATTGAATGAGGGACCTTCAGTTTTGAAACCAAATGCCCTACCACTGAGCTATAGCTACTTGTATGCCTCCTCTCATGCAGGGGGGAAGCCTCCTCTCATGCATTGTCCATTGCTTCACAACCTAAAGGAAAAGCAATGGACAAGAATTGGTTTGTCTGATTACATCATGAAGACATCCAGTTCTTTTGCT-------------------------------------------------------------------------------------------------------------------------------
>APH_3188
-----------------------ACCAGTTACGCCATCTATTGGTCGCACGGAACTTACTTTTGCATATACCCAATATTATAACAAACTTAAATATGCAACTTTTTGCAAACCTTACCTTGCACATAATATAAGACAAAATGGCACCAGAAGAGCCAATAAGGGCACCAACAATTGTCATAAGGTTGTTGTTCAACATAAAACCTTCAGCACACAGAGCCCATCCAGAATAACTGTTTAGAACTGTTATTACAACAGGCATGTCTGCACCTAAACACATAAACAAGGAAAACTATTTTTAAAAATTCAATATACTCTGTCTAAACATTTATTTATAATATTTTATCTACTGGCACATCCTAACATGGTGTGTGTTAAGGGCC---ACACCTCAGCATGCATCCCTAAACCTAAAAAGGAAAAG-AAAAAAACTGTAAAGAGGTTTTTGACAAAATACTTTTTTTCTTCAAATCTGCTTATAAAAGCCTAAAGAGGTGAGGGAGGATAACTATCAGATGAAAGACAATGTTGCATATAAATGGACCTTGTAGTTACCAGGAATTGAATGAGGGACCTTCAGTTTTGAAACCAAATGCCCTACCACTGAGCTATAGCTACTTGTATGCCTCCTCTCATGCA----------------------------------------------------------------------------------------------------------------------------------------------------------------------------------------------------------------------------------------------
>APH_1438
--------------------------------------------------GGAACTTACTTTTGCATATACCCAATATTATAACAAACTTAAATATGCAACTTTTTGCAAACCTTACCTTGCACATAATATAAGACAAAATGGCACCAGAAGAGCCAATAAGGGCACCAACAATTGTCATAAGGTTGTTGTTCAACATAAAACCTTCAGCACACAGAGCCCATCCAGAATAACTGTTTAGAACTGTTATTACAACAGGCATGTCTGCACCTAAACACATAAACAAGGAAAACTATTTTTAAAAATTCAATATACTCTGTCTAAACATTTATTTATAATATTTTATC---------------------------------------------------------------------------------------------------------------------------------------------------------------------------------------------------------------------------------------------------------------------------------------------------------------------------------------------------------------------------------------------------------------------------------------------------------------------------------------------------------------------------------------------------
