# Supplementary material for: ﻿Discovery of a new tarantula species from the Madrean Sky Islands and the first documented instance of syntopy between two montane endemics (Araneae, Theraphosidae, Aphonopelma): a case of prior mistaken identity
Source: Zookeys. 2024 Aug 16;1210:61–98. doi: 10.3897/zookeys.1210.125318 (PMC11344175; doi:10.3897/zookeys.1210.125318)
Supplement: Supplementary material 8 — Phylogenomics files [file zookeys-1210-061_article-125318__-s008.zip › Suppl8/individual_UCE_loci/sl_realigned_uce_20010304.fas]

>APH_3188
GCATTACTGCAGAAGCCACTACCAAATTATTCAGATAAAATGCTATTACTATAAAAACCAGCTGTTATGCATGTGAAAAATGAGGGATTCAGTGCTGCTGCTGTGATCTGGCTTGACTGACACATGCATCTCCAGCACAGATCGTGCTTTTCATATGTTAATCTCCATTTTTAATTAACATTGAAAACTGACAGAATTCCTAGTGTATATGATTTCAGTGTTGGTCCATTAGAATTTGTGACATTGTAATCTCTTTCCACTCAGGTAATGCAAATTAATCTAATTTGAAGTTAAATTATATCAAACTTCATACATGATAACCTTTTCTTTGATTAATTATTCTTTCGTAAAAACAAGTTTTTGTATGAGCAGATGATATTTTGAAAAGGAATGCACTTTTCAGAAGGACCAAATGGACAAGTTGGTCTGAAAATTTTTTGTGTTCTGCTATTTGTATATATAGTACAGTGCACAGTTTTGGATAGTGTGGTGT-------------ACTTTTGGAGTTATTGGTGTAAATTCTTTATATTGTCAAACATTTTGTAGAAGTTATTATTGTTGAACTTATTTTAGTGTGTTCACTGCGGAGTTGTAGGTGCAGGATGGGATAGCTAATGAGCAAGAAAGTACCACTCTGCAATGACAGTAATGTTCAGCTGAGATTTCTCTGTCCAGAAGATGTACCCGAAGTAAAAAAGCTATGCACAGAGTGGTTCCCCATAGAGTAAGACTAAATATATATATATTTTCTTCTTTAGGTGTTTCTTTCACCTATTTTCATTTAATTGTATGTCTTTATCTATACTTTATTAAGTTCTTGTGAACTTTGCTGTTTATTGCATATTCCTGTTATTTCAGCTTATATTATGTACTTTGTTTTTACTATTGTGTTGTTATAAGATTATAGTTGTTTTACTTACTTTGCTGTTCTTGTTGGTTTTACTTCTTGGGGTTCTTCTTATAGTTGTTGGGGTTCTTCTTGTTTGTTTCTTGCCTCATGCATTTTTTAGTTCTATTGAGTTCTAAGTTGTTAGTTAATTTCATTAAAAGTTCAGCTGAAATTTATTAAGTTCGTAAATATTTTCAAGTAGATTATTACCCTTCTTCAGACGTTTAGGTTTGTGCTATACTGCTTTCCCGCAGTTTCCGGTTATCTGTTTCGTCTTCCTTCTTCCTGTGTTCTTGGGTTGTGGTTTTTTCGTTTG---TTCTTCTTTGCTTCTTTTGCTATTATGTTTTTGTAGTGTTGTG
>APH_0186
GCATTACTGCAGAAGCCACTACCAAATTATTCAGATAAAATGCTATTACTATAAAAACCAGCTGTTATGCATGTGAAAAATGAGGGATTCAGTGCTGCTGCTGTGATCTGGCTTGACTGACACATGCATCTCCAGCACAGATCGTGCTTTTCATATGTTAATCTCCATTTTTAATTAACATTGAAAACTGACAGAATTCCTAGTGTATATGATTTCAGTGTTGGTCCATTAGAATTTGTGACATTGTAATCTCTTTCCACTCAGGTAATGCAAATTAATCTAATTTGAAGTTAAATTATATCAAACTTCATACATGATAACCTTTTCTTTGATTAATTATTCTTTCGTAAAAACAAGTTTTTGTATGAGCAGATGATATTTTGAAAAGGAATGCACTTTTCAGAAGGACCAAATGGACAAGTTGGTCTGAAAATTTTTTGTGTTCTGCTATTTGTATATATAGTACAGTGCACAGTTTTGGATAGTGTGGTGT-------------ACTTTTGGAGTTATTGGTGTAAATTCTTTATATTGTCAAACATTTTGTAGAAGTTATTATTGTTGAACTTATTTTAGTGTGTTCACTGCGGAGTTGTAGGTGCAGGATGGGATAGCTAATGAGCAAGAAAGTACCACTCTGCAATGACAGTAATGTTCAGCTGAGATTTCTCTGTCCAGAAGATGTACCCGAAGTAAAAAAGCTATGCACAGAGTGGTTCCCCATAGAGTAAGACTAAATATATATATATTTTCTTCTTTAGGTGTTTCTTTCACCTATTTTCATTTAATTGTATGTCTTTATCTATACTTTATTAAGTTCTTGTGAACTTTGCTGTTTATTGCATATTCCTGTTATTTCAGCTTATACTATATACTTTGTTTTTACCATTGTGTTGTTATAAGATTATAGTTGTTTTACTTACTTTGCTGTTCTTGTTGGTTTTACTTCTTGGGGTTCTTCTTATAGTTGTTGGGGTTCTTCTTGTTTGTTTCTTGCCTCATGCATTTTTTAGTTCTATTGAGTTCTAAGTTGTTAGTTAATTTCATTAAAAGTTCAGCTGAAATTTATTAAGTTCGCAAATATTTTCAAGTAGATTACTACTCTTCTTCAGACGTTTAGGTTTGTGCCATACTGCTTTCTCGTGGTTTCCGGTTATCTGTTTCGTCTTCCTTC-TCCTGT-TTCCTGGGTTGTAGTTTTTTCATTTGTTCTTCTTCTTTGCTTCTTGTGGTATTATGTTTTTGTAGTTTTGTG
>APH_0185
GCATTACTGCAGAAGCCACTACCAAATTATTCAGATAAAATGCTATTACTATAAAAACCAGCTGTTATGCATGTGAAAAATGAGGGATTCAGTGCTGCTGCTGTGATCTGGCTTGACTGACACATGCATCTCCAGCACAGATCGTGCTTTTCATATGTTAATCTCCATTTTTAATTAACATTGAAAACTGACAGAATTCCTAGTGTATATGATTTCAGTGTTGGTCCATTAGAATTTGTGACATTGTAATCTCTTTCCACTCAGGTAATGCAAATTAATCTAATTTGAAGTTAAATTATATCAAACTTCATACATGATAACCTTTTCTTTGATTAATTATTCTTTCGTAAAAACAAGTTTTTGTATGAGCAGATGATATTTTGAAAAGGAATGCACTTTTCAGAAGGACCAAATGGACAAGTTGGTCTGAAAATTTTTTGTGTTCTGCTATTTGTATATATAGTACAGTGCACAGTTTTGGATAGTGTGGTGT-------------ACTTTTGGAGTTATTGGTGTAAATTCTTTATATTGTCAAACATTTTGTAGAAGTTATTATTGTTGAACTTATTTTAGTGTGTTCACTGCGGAGTTGTAGGTGCAGGATGGGATAGCTAATGAGCAAGAAAGTACCACTCTGCAATGACAGTAATGTTCAGCTGAGATTTCTCTGTCCAGAAGATGTACCCGAAGTAAAAAAGCTATGCACAGAGTGGTTCCCCATAGAGTAAGACTAAATATATATATATTTTCTTCTTTAGGTGTTTCTTTCACCTATTTTCATTTAATTGTATGTCTTTATCTATACTTTATTAAGTTCTTGTGAACTTTGCTGTTTATTGCATATTCCTGTTATTTCAGCTTATACTATATACTTTGTTTTTACCATTGTGTTGTTATAAGATTATAGTTGTTTTACTTACTTTGCTGTTCTTGTTGGTTTTACTTCTTGGGGTTCTTCTTATAGTTGTTGGGGTTCTTCTTGTTTGTTTCTTGCCTCATGCATTTTTTAGTTCTATTGAGTTCTAAGTTGTTAGTTAATTTCATTAAAAGTTCAGCTGAAATTTATTAAGTTCGCAAATATTTTCAAGTAGATTACTACTCTTCTTCAGACGTTTAGGTTTGTGCCATACTGCTTTCTCGTGGTTTCCGGTTATCTGTTTCGTCTTCCTTCTTCCTGTATTCCTGGGTTGTAGTTTTTTCATTTGTTCTTCTTCTTTGCTTCTTGTGCTATTATGTTTTTGTAGTTTTGTG
>APH_0674
GCATTACTGCAGAAGCCACTACCAAATTATTCAGATAAAATGCTATTACTATAAAAACCAGCTGTTATGCATGTGAAAAATGAGGGATTCAGTGCTGCTGCTGTGATCTGGCTTGACTGACACATGCATCTCCAGCACAGATCGTGCTTTTCATATGTTAATCTCCATTTTTAATTAACATTGAAAACTGACAGAATTCCTAGTGTATATGATTTCAGTGTTGGTCCATTAGAATTTGTGACATTGTAATCTCTTTCCACTCAGGTAATGCAAATTAATCTAATTTGAAGTTAAATTATATCAAACTTCATACATGATAACCTTTTCTTTGATTAATTATTCTTTCGTAAAAACAAGTTTTTGTATGAGCAGATGATATTTTGAAAAGGAATGCACTTTTCAGAAGGACCAAATGGACAAGTTGGTCTGAAAATTTTTTGTGTTCTGCTATTTGTATATATAGTACAGTGCACAGTTTTGGATAGTGTGGTGT-------------ACTTTTGGAGTTATTGGTGTAAATTCTTTATATTGTCAAACATTTTGTAGAAGTTATTATTGTTGAACTTATTTTAGTGTGTTCACTGCGGAGTTGTAGGTGCAGGATGGGATAGCTAATGAGCAAGAAAGTACCACTCTGCAATGACAGTAATGTTCAGCTGAGATTTCTCTGTCCAGAAGATGTACCCGAAGTAAAAAAGCTATGCACAGAGTGGTTCCCCATAGAGTAAGACTAAATATATATATATTTTCTTCTTTAGGTGTTTCTTTCACCTATTTTCATTTAATTGTATGTCTTTATCTATACTTTATTAAGTTCTTGTGAACTTTGCTGTTTATTGCATATTCCTGTTATTTCAGCTTATACTATATACTTTGTTTTTACCATTGTGTTGTTATAAGATTATAGTTGTTTTACTTACTTTGCTGTTCTTGTTGGTTTTACTTCTTGGGGTTCTTCTTATAGTTGTTGGGGTTCTTCTTGTTTGTTTCTTGCCTCATGCATTTTTTAGTTCTATTGAGTTCTAAGTTGTTAGTTAATTTCATTAAAAGTTCAGCTGAAATTTATTAAGTTCGCAAATATTTTCAAGTAGATTACTACTCTTCTTCAGACGTTTAGGTTTGTGCCATACTGCTTTCTCGTGGTTTCCGGTTATCTGTTTCGTCTTCCTTCTTCCTGTATTCCTGGGTTGTAGTTTTTTCATTTGTTCTTCTTCTTTGCTTCTTGTGCTATTATGTTTTTGTAGTTTTGTG
>APH_0717
---------------------------------------ATGCTATTACTATAAAAACCAGCTGTTATGCATGTGAAAAATGAGGGATTCAGTGCTGCTGCTGTGATCTGGCTTGACTGACACATGCATCTCCAGCACAGATCGTGCTTTTCATATGTTAATCTCCATTTTTAATTAACATTGAAAACTGACAGAATTCCTAGTGTATATGATTTCAGTGTTGGTCCATTAGAATTTGTGACATTGTAATCTCTTTCCACTCAGGTAATGCAAATTAATCTAATTTGAAGTTAAATTATATCAAACTTCATACATGATAACCTTTTCTTTGATTAATTATTCTTTCGTAAAAACAAGTTTTTGTATGAGCAGATGATATTTTGAAAAGGAATGCACTTTTCAGAAGGACCAAATGGACAAGTTGGTCTGAAAATTTTTTGTGTTCTGCTATTTGTATATATAGTACAGTGCACAGTTTTGGATAGTGTGGTGT-------------ACTTTTGGAGTTATTGGTGTAAATTCTTTATATTGTCAAACATTTTGTAGAAGTTATTATTGTTGAACTTATTTTAGTGTGTTCACTGCGGAGTTGTAGGTGCAGGATGGGATAGCTAATGAGCAAGAAAGTACCACTCTGCAATGACAGTAATGTTCAGCTGAGATTTCTCTGTCCAGAAGATGTACCCGAAGTAAAAAAGCTATGCACAGAGTGGTTCCCCATAGAGTAAGACTAAATATATATATATTTTCTTCTTTAGGTGTTTCTTTCACCTATTTTCATTTAATTGTATGTCTTTATCTATACTTTATTAAGTTCTTGTGAACTTTGCTGTTTATTGCATATTCCTGTTATTTCAGCTTATACTATATACTTTGTTTTTACCATTGTGTTGTTATAAGATTATAGTTGTTTTACTTACTTTGCTGTTCTTGTTGGTTTTACTTCTTGGGGTTCTTCTTATAGTTGTTGGGGTTCTTCTTGTTTATTTCTTGCCTCATGCATTTTTTAGTTCTATTGAGTTCTAAGTTGTTAGTTAATTTCATTAAAAGTTCAGCTGAAATTTATTAAGTTCGTAAATATTTTCAAGTAAATCATTACCCTTCTTCAGACGTTTAGGTTTGTGCCATACTGCTTTCTC----------------------------------------------------------------------------------------------------------------
>APH_0683
GCATTACTGCAGAAGCCACTACCAAATTATTCAGATAAAATGCTATTACTATAAAAACCAGCTGTTATGCATGTGAAAAATGAGGGATTCAGTGCTGCTGCTGTGATCTGGCTTGACTGACACATGCATCTCCAGCACAGATCGTGCTTTTCATATGTTAATCTCCATTTTTAATTAACATTGAAAACTGACAGAATTCCTAGTGTATATGATTTCAGTGTTGGTCCATTAGAATTTGTGACATTGTAATCTCTTTCCACTCAGGTAATGCAAATTAATCTAATTTGAAGTTAAATTATATCAAACTTCATACATGATAACCTTTTCTTTGATTAATTATTCTTTTGTAAAAACAAGTTTTTGTATGAGCAGATGATATTTTGAAAAGGAATGCACTTTTCAGAAGGACCAAATGGACAAGTTGGTCTGAAAATTTTTTGTGTTTTGCTATTTGTATATATAGTATAGTG---------------------------------------------------------------------TGTCAAACATTTTGTAGAAGTTATTATTGTTGAACTTATTTTAGTGTGTTCACTGCGGAGTTGTAGGTGCAGGATGGGATAGCTAATGAGCAAGAAAGTACCACTCTGCAATGACAGTAATGTTCAGCTGAGATTTCTCTGTCCAGAAGATGTACCCGAAGTAAAAAAGCTATGCACAGAGTGGTTCCCCATAGAGTAAGACTAAATATATATATATTTTCTTCTTTAGGTGTTTCTTTCACCTATTTTCATTTAATTGTATGTCTTTATCTATACTTTATTAAGTTCTTGTGACCTTTGCTGTTTATTGCATATTCCTGTTATTTCAGCTTATACTATGTACTTTGTTTTTACCATCATGTTGTTATAAGATTATAGTTGTTTTACTTACTTTGCTGTTCTTGTTGGTTTTACTTCTTGGGGTTCTTCTTATAGTTGTTGGGGTTCTTCTTGTTTGTTTCTTGCCTCATGCATTTTTTAGTTCTATTGAGTTCTAAGTTGTTAGTTAATTTCATTAAAAGTTCAGCTGAAATTTATTAAGTTCTCAAATATTTTTAAGTAGATTACTACTCTTTTTCAGACGTTTAGGTTTGTGCCATACTGCTTTCTCGCGGTTTCCGGTTATCTGTTTCGTCTTCCTTCTTCCTGTATTCCTGGGTTGTAGTTTTCTCGTTTGTTCTTCTTCTTTGCTTCTTGTGCTATTATGTTTTTGTAGTTTTGTG
>APH_5003
--------------GCCAATCCCGGGCCCGCAA-----------------ATACGAAACAACTTTTGTCAACCTGGTATATGAGGGATTCAGTGCTGCTGCTGTGATCTGGCTTGACTGACACATGCATCTCCAGCACAGATCGTGCTTTTCATATGTTAATCTCCATTTTTAATTAACATTGAAAACTGACAGAATTCCTAGTGTATATGATTTCAATGTTGGTCCATTAGAATTTGTGACATTGTAATCTCTTTCCACTCAGGTAATGCAAATTAATCTAATTTGAAGTTAAATTATATCAAACTTCATACATGATAACCTTTTCTTTGATTAATTATTCTTTTGTAAAAACAAGTTTTTGTATGAGCAGATGATATTTTGAAAAGGAATGCACTTTTCAGAAGGACCAAATGGACAAGTTGGTCTGAAAATTTTTTGTGTTCTGCTATTTGTATATATAGTATAGTGCATAGTTTTGGATAGTGTGGTGTACCAAAACTTAAGACTTTTGGAGTTATTGGTGTAAATTCTTTATATTGTCAAACATTTTGTAGAAGTTATTATTGTTGAACTTATTTTAGTGTGTTCACTGCGGAGTTGTAGGTGCAAGATGGGATAGCTAATGAGCAAGAAAGTACCACTCTGCAATGACAGTAATGTTCAGCTGAGATTTCTCTGTCCAGAAGATGTACCCGAAGTAAAAAAGCTATGCACAGAGTGGTTCCCCATAGAGTAAGACTAAATATATATATATTTTCTTCTTTAGGTGTTTCTTTCACCTATTTTCATTTAATTGTATGTCTTTATCTATACTTTATTAAGTTCTTGTGAACTTTGCTGTTTATTGCATATTCCTGTTATTTCAGCTTATACTATGTACTTTGTTTTTACCATTGTGTTGTTATAAGATTATAGTTGTTTTACTTACTTTGCTGTTCTTGTTGGTTTTACTTCTTGGGGTTCTTCTTATAGTTGTTGGGGTTCTTCTTGTTTGTTTCTTGCCTCATGCATTCTTTAGTTCTATTGAGTTCTAACTTGTTAGTTAATTTCGTTAAAAATTCAGCTGAAATCTATTAAATTCGCAAATATTTTCAAGTAGATCACTACCCTTCTTCAGACGTTTACATTTGTGCCATACTGCATTCTCGTGGTTTCCGGTTATCTGTTTCGTCTTCCTTCTTCCTGTATTCCTGGGTTGTAGTTTTTTCGTTTGTTCTTCTTCTTTGCTTCTTGTGCTATTATGTTTTTGTAGTGTTGTG
>APH_0136
--------------------------------------------------------------------------------------------------------------------------------------------------CTTTTCATATGTTAATCTCCATTTTTAATTAACATTGAAAACTGACAGAATTCCTAGTGTATATGATTTCAGTGTTGGTCCATTAGAATTTGTGACATTGTAATCTCTTTCCACTCAGGTAATGCAAATTAATCTAATTTGAAGTTAAATTATATCAAACTTCATACATGATAACCTTTTCTTTGATTAATTATTCTTTTGTGAAAACAAGTTTTTGTATGAACAGACGATATTTTGAAAAGGAATGCACTTTTCAGAAGGACCAAATGGACAAGTTGGTCTGAAAATTTTTTGTGTTCTGCTATTTGTATATATAGTATAGTGCATAGTTTTGGATAGTGTGGTGTACCAAAACTTAAGACTTTTGGAGTTATTGGTGTAAATTCTTTATATTGTCAAACATTTTGTAGAAGTTATTATTGTTGAACTTATTTTAGTGTGTTCACTGCGGAGTTGTAGGTGCAGGATGGGATAGCTAATGAGCAAGAAAGTACCACTCTGCAATGACAGTAATGTTCAGCTGAGATTTCTCTGTCCAGAAGATGTACCCGAAGTAAAAAAGCTATGCACAGAGTGGTTCCCCATAGAGTAAGACTAAATATATATATATTTTCTTCTTTAGGTGTTTCTTTCACCTATTTTCATTTAATTGTATGTCTTTATCTATACTTTATTAAGTTCTTGTGAACTTTGCTGTTTATTGCATATTCCTGTTATTTCAGCTTATACTATGTACTTTGTTTTTACCATTGTGTTGTTATAAGATTATAGTTGTTTTACTTACTTTGCTGTTCTTGTTGGTTTTACTTCTTGGGGTTCTTCTTATAGTTGTTGGGGTTCTTCTTGTTTGTTTCTTACCTTATGCATTTTTTAGTTCTATTGAGTTCTAAGTTGTTAGTTAATTTCATTAAAAGTTCAGCTGAAATTTATTAAGTTCGCAAATATTTTCAAGTAGATTACTACTCTTCTTCAGACGTTTAGGTTTGTGCCATACTGCTTTCTCGTGGTTTCCGGTTATCTGTTTCGTCTTCCTTCTTCCTGTATTCCTGG-----------------------------------------------------------------
>APH_5001
----------------------------------------------------------------------------------------------CTGCTGCTGTGATCTGGCTTGACTGACACATGCATCTCCAGCACAGATCGTGCTTTTCATATGTTAATCTCCATTTTTAATTAACATTGAAAACTGACAGAATTCCTAGTGTATATGATTTCAATGTTGGTCCATTAGAATTTGTGACATTGTAATCTCTTTCCACTCAGGTAATGCAAATTAATCTAATTTGAAGTTAAATTATATCAAACTTCATACATGATAACCTTTTCTTTGATTAATTATTCTTTTGTAAAAACAAGTTTTTGTATGAGCAGATGATATTTTGAAAAGGAATGCACTTTTCAGAAGGACCAAATGGACAAGTTGGTCTGAAAATTTTTTGTGTTCTGCTATTTGTATATATAGTATAGTGCATAGTTTTGGATAGTGTGGTGTACCAAAACTTAAGACTTTTGGAGTTATTGGTGTAAATTCTTTATATTGTCAAACATTTTGTAGAAGTTATTATTGTTGAACTTATTTTAGTGTGTTCACTGCGGAGTTGTAGGTGCAAGATGGGATAGCTAATGAGCAAGAAAGTACCACTCTGCAATGACAGTAATGTTCAGCTGAGATTTCTCTGTCCAGAAGATGTACCCGAAGTAAAAAAGCTATGCACAGAGTGGTTCCCCATAGAGTAAGACTAAATATATATATATTTTCTTCTTTAGGTGTTTCTTTCACCTATTTTCATTTAATTGTATGTCTTTATCTATACTTTATTAAGTTCTTGTGAACTTTGCTGTTTATTGCATATTCCTGTTATTTCAGCTTATACTATGTACTTTGTTTTTACCATTGTGTTGTTATAAGATTATAGTTGTTTTACTTACTTTGCTGTTCTTGTTGGTTTTACTTCTTGGGGTTCTTCTTATAGTTGTTGGGGTTCTTCTTGTTTGTTTCTTGCCTCATGCATTTTTTAGTTCTATTGAGTTCTAAGTTGTTAGTTAATTTCATAAAAAGTTCAGCTGAAATTTATTAAGTTCGCAAATATTTTCAAGTAGATTACTTCCCTTCTTCAGACGTTTAGGTTTGTGCCATACTGCTTTCTCGTGGTTTCCGGTTATCTGTTTCGTCTTCCTTCTTCCTGTATTCCTGGGTTGTAGTTTTCTCGTTTGGTCTTCTTCTTTGCTGCTTGTGCT----------------------
>APH_0772
GCATTACTGCAGAAGCCACTACCAAATTATTCAGATAAAATGCTATTACTATAAAAACCAGCTGTTATGCATGTGAAAAATGAGGGATTCAGTGCTGCTGCTGTGATCTGGCTTGACTGACACATGCATCTCCAGCACAGATCGTGCTTTTCATATGTTAATCTCCATTTTTAATTAACATTGAAAACTGACAGAATTCCTAGTGTATATGATTTCAGTGTTGGTCCATTAGAATTTGTGACATTGTAATCTCTTTCCACTCAGGTAATGCAAATTAATCTAATTTGAAGTTAAATTATATCAAACTTCATACATGATAACCTTTTCTTTGATTAATTATTCTTTTGTAAAAACAAGTTTTTGTATGAGCAGATGATATTTTGAAAAGGAATGCACTTTTCAGAAGGACCAAATGGACAAGTTGGTCTGAAATTTTTTTGTGTTCTGCTATTTGTATATATAGTATAGTGCATAGTTTTGGATAGTGTGGTGTACCAAAACTTAAGACTTTTGGAGTTATTGGTGTAAATTCTTTATATTGTCAAACATTTTGTAGAAGTTATTATTGTTGAACTTATTTTAGTGTGTTCACTGCGGAGTTGTAGGTGCAGGATGGGATAGCTAATGAGCAAGAAAGTACCACTCTGCAATGACAGTAATGTTCAGCTGAGATTTCTCTGTCCAGAAGATGTACCCGAAGTAAAAAAGCTATGCACAGAGTGGTTCCCCATAGAGTAAGACTATATATATATATATTTTCTTCTTTAGGTGTTTCTTTCACCTATTTTCATTTAATTGTATGTCTTTATCTATACTTTATTAAGTTCTTGTGAACTTTGCTGTTTATTGCATATTCCTGTTATTTCAGCTTATACTATGTACTTTGTTTTTACCATTGTGTTGTTATAAGATTATAGTT---------------------------GTTTTACTTCTTGGGGTTCTTCTTATAGTTGTTGGGGTTCTTCTTGTTTGTTTCTTGCCTCATGCATTTTTTAGTTCTATTGAGTTCTAAGTTGTTAGTTAATTTCATTAAAAGTTCAGCT--------------CCGCAAATATTTTCAAGTAGATTACTACTCTTCTTCAGACGTTTAGGTTTGTGCCATACTGCTTTCTCGTGGTTTCCGGTTATCTGTTTCGTCTTCCTTCTTCCTGTATTCCTGGGTTGTAGTTTT-TCGTTTGTTCTTCTTCTTTGCTGCTTGTGCTATTATGTTTTTGTAGTTTTGTG
>APH_1535
--------------------------TTATTCAGATAAAATGCTATTACTATAAAAACCAGCTGTTATGCATGTGAAAAATGAGGGATTCAGTGCTGCTGCTGTGATCTGGCTTGACTGACACATGCATCTCCAGCACAGATCGTGCTTTTCATATGTTAATCTCCATTTTTAATTAACATTGAAAACTGACAGAATTCCTAGTGTATATGATTTCAGTGTTGGTCCATTAGAATTTGTGACATTGTAATCTCTTTCCACTCAGGTAATGCAAATTAATCTAATTTGAAGTTAAATTATATCAAACTTCATACATGATAACCTTTTCTTTGATTAATTATTCTTTTGTAAAAACAAGTTTTTGTATGAGCAGATGATATTTTGAAAAGGAATGCACTTTTCAGAAGGACCAAATGGACAAGTTGGTCTGAAATTTTTTTGTGTTCTGCTATTTGTATATATAGTATAGTGCATAGTTTTGGATAGTGTGGTGTACCAAAACTTAAGACTTTTGGAGTTATTGGTGTAAATTCTTTATATTGTCAAACATTTTGTAGAAGTTATTATTGTTGAACTTATTTTAGTGTGTTCACTGCGGAGTTGTAGGTGCAGGATGGGATAGCTAATGAGCAAGAAAGTACCACTCTGCAATGACAGTAATGTTCAGCTGAGATTTCTCTGTCCAGAAGATGTACCCGAAGTAAAAAAGCTATGCACAGAGTGGTTCCCCATAGAGTAAGACTAAATATATATATATTTTCTTCTTTAGGTGTTTCTTTCACCTATTTTCATTTAATTGTATGTCTTTATCTATACTTTATTAAGTTCTTGTGAACTTTGCTGTTTATTGCATATTCCTGTTATTTCAGCTTATACTATGTACTTTGTTTTTACCATTGTGTTGTTATAAGATTATAGTTGTTTTACTTACTTTGCTGTTCTTGTTGGTTTTACTTCTTGGGGTTCTTCTTATAGTTGTTGGGGTTCTTCTTGTTTGTTTCTTGCCTCATGCATTTTTTAGTTCTATTGAGTTCTAAGTTGTTAGTTAATTTCATTAAAAGTTCAGCT--------------CCGCAAATATTTTCAAGTAGATTACTACTCTTCTTCAGACGTTTAGGTTTGTGCCATACTGCTTTCTCGTGGTTTCCGGTTATCTGTTTCGTCTTCCTTCTTCCTGTATTCCTGGGTTGTAGTTTTCTCGTTTGTTCTTCTTCTTTGCTGCTTGTGCTATTATGTTTTTGTAGTTTTGTG
>APH_3177
GCATTACTGCAGAAGCCACTACCAAATTATTCAGATAAAATGCTATTACTATAAAAACCAGCTGTTATGCATGTGAAAAATGAGGGATTCAGTGCTGCTGCTGTGATCTGGCTTGATTGACACATGCATCTCCAGCACAGATCGTGCTTTTCATATGTTAATCTCCATTTTTAATTAACATTGAAAACTGACAGAATTCCTAGTGTATATGATTTCAGTGTTGGTCCATTAGAATTTGTGACATTGTAATCTCTTTCCACTCAGGTAATGCAAATTAATCTAATTTGAAGTTAAATTATATCAAACTTCATACATGATAACCTTTTCTTTGATTAATTATTCTTTTGTAAAAACAAGTTTTTGTATGAGCAGATGATATTTTGAAAAGGAATGCACTTTTCAGAAGGACCAAATGGACAAGTTGGTCTGAAAATTTTTTGTGTTCTGCTATTTGTATATATAGTATAGTGCATAGCTTTGGATAGTGTGGTGTACCAAAACTTAAGACTTTTGGAGTTATTGGTGTAAATTCTTTATATTGTCAAACATTTTGTAGAAGTTATTATTGTTGAACTTATTTTAGTGTGTTCACTGCGGAGTTGTAGGTGCAGGATGGGATAGCTAATGAGCAAGAAAGTACCACTCTGCAATGACAGTAATGTTCAGCTGAGATTTCTCTGTCCAGAAGATGTACCCGAAGTAAAAAAGCTATGCACAGAGTGGTTCCCCATAGAGTAAGACTAAATATATATATATTTTCTTCTTTAGGTGTTTCTTTCACCTATTTTCATTTAATTGTATGTCTTTATCTATACTTTATTAAGTTCTTGTGAACTTTGCTGTTTATTGCATATTCCTGTTATTTCAGCTTATACTATGTACTTTGTTTTTACCATTGTGTTGTTATAAGATTATAGTTGTTTTACTTACTTTGCTGTTCTTGTTGGTTTTACTTCTTGGGGTTCTTCTTATAGTTGTTGGGGTTCTTCTTGTTTGTTTCTTACCTTATGCATTTTTTAGTTCTATTGAGTTCTAAGTTGTTAGTTAATTTCATTAAAAGTTCAGCTGAAATTTATTAAGTTCGCAAATATTTTCAAGTAGATTACTACTCTTCTTCAGACGTTTAGGTTTGTGCCATACTGCTTTCTTGTGGTTTCCGGTTATCTGTTTCGTCTTCCTTCTTCCTGTATTCCTGGGTTGTAGTTTTCTCGTTTGTTCTTCTTCTTTGCTTCTTGTGCTATTATGTTTTTGTAGTTTTGTG
>APH_3191
GCATTACTGCAGAAGCCACTACCAAATTATTCAGATAAAATGCTATTACTATAAAAACCAGCTGTTATGCATGTGAAAAATGAGGGATTCAGTGCTGCTGCTGTGATCTGGCTTGATTGACACATGCATCTCCAGCACAGATCGTGCTTTTCATATGTTAATCTCCATTTTTAATTAACATTGAAAACTGACAGAATTCCTAGTGTATATGATTTCAGTGTTGGTCCATTAGAATTTGTGACATTGTAATCTCTTTCCACTCAGGTAATGCAAATTAATCTAATTTGAAGTTAAATTATATCAAACTTCATACATGATAACCTTTTCTTTGATTAATTATTCTTTTGTAAAAACAAGTTTTTGTATGAGCAGATGATATTTTGAAAAGGAATGCACTTTTCAGAAGGACCAAATGGACAAGTTGGTCTGAAAATTTTTTGTGTTCTGCTATTTGTATATATAGTATAGTGCATAGTTTTGGATAGTGTGGTGTACCAAAACTTAAGACTTTTGGAGTTATTGGTGTAAATTCTTTATATTGTCAAACATTTTGTAGAAGTTATTATTGTTGAACTTATTTTAGTGTGTTCACTGCGGAGTTGTAGGTGCAGGATGGGATAGCTAATGAGCAAGAAAGTACCACTCTGCAATGACAGTAATGTTCAGCTGAGATTTCTCTGTCCAGAAGATGTACCCGAAGTAAAAAAGCTATGCACAGAGTGGTTCCCCATAGAGTAAGACTAAATATATATATATTTTCTTCTTTAGGTGTTTCTTTCACCTATTTTCATTTAATTGTATGTCTTTATCTATACTTTATTAAGTTCTTGTGAACTTTGCTGTTTATTGCATATTCCTGTTATTTCAGCTTATACTATGTACTTTGTTTTTACCATTGTGTTGTTATAAGATTATAGTTGTTTTACTTACTTTGCTGTTCTTGTTGGTTTTACTTCTTGGGGTTCTTCTTATAGTTGTTGGGGTTCTTCTTGTTTGTTTCTTGCCTCATGCATTTTATAGTTCTATTGAGTTCTAAGTTGTTAGTTAATTTCATTAAAAG---------------------------------------------------------------------------------------------------------------------------------------------------------------------------------------------------------
>APH_0880
---------------------------------------------------------------------------------------------------------------------TGACACATGCATCTCCAGCACAGATCGTGCTTTTCATATGTTAATCTCCATTTTTAATTAACATTGAAAACTGACAGAATTCCTAGTGTATATGATTTCAGTGTTGGTCCATTAGAATTTGTGACATTGTAATCTCTTTCCACTCAGGTAATGCAAATTAATCTAATTTGAAGTTAAATTATATCAAACTTCATACATGATAACCTTTTCTTTGATTAATTATTCTTTTGTAAAAACAAGTTTTTGTATGAGCAGATGATATTTTGAAAAGGAATGCACTTTTCAGAAGGACCAAATGGACAAGTTGGTCTGAAAATTTTTTGTGTTCTGCTATTTGTATATATAGTATAGTGCATAGCTTTGGATAGTGTGGTGTACCAAAACTTAAGACTTTTGGAGTTATTGGTGTAAATTCTTTATATTGTCAAACATTTTGTAGAAGTTATTATTGTTGAACTTATTTTAGTGTGTTCACTGCGGAGTTGTAGGTGCAGGATGGGATAGCTAATGAGCAAGAAAGTACCACTCTGCAATGACAGTAATGTTCAGCTGAGATTTCTCTGTCCAGAAGATGTACCCGAAGTAAAAAAGCTATGCACAGAGTGGTTCCCCATAGAGTAAGACTAAATATATATATATTTTCTTCTTTAGGTGTTTCTTTCACCTATTTTCATTTAATTGTATGTCTTTATCTATACTTTATTAAGTTCTTGTGAACTTTGCTGTTTATTGCATATTCCTGTTATTTCAGCTTATACTATGTACTTTGTTTTTACCATTGTGTTGTTATAAGATTATAGTTGTTTTACTTACTTTGCTGTTCTTGTTGGTTTTACTTCTTGGGGTTCTTCTTATAGTTGTTGGGGTTCTTCTTGTTTGTTTCTTGCCTCATGCATTTTATAGTTCTATTGAGTTCTAAGTTGTTAGTTAATTTCATTAAAAGTTCAGCTGAAATTTATTAAGTTCGCAAATATTTTCAAGTAGATTACTACTCTTCTTCAGACGTTTAGGTTTGTGCCATACTGCTTTCTCGTGGTTTCCGGTTATCTGTTTCGTCTTCCTTCTTCCTGTATTCCTGGGTTGTAGTTTTCTCGTTTGTTCTTCTTCTTTGCTGCTTGTGCTATTATGTTTTTGTAGTTTTGTG
>APH_0723
GCATTACTGCAGAAGCCACTACCAAATTATTCAGATAAAATGCTATTACTATAAAAACCAGCTGTTATGCATGTGAAAAATGAGGGATTCAGTGCTGCTGCTGTAATCTGGCTTGACTGACACATGCATCTCCAGCACAGATCGTGCTTTTCATATGTTAATCTCCATTTTTAATTAACATTGAAAACTGACAGAATTCCTAGTGTATATGATTTCAGTGTTGGTCCATTAGAATTTGTGACATTGTAATCTCTTTCCACTCAGGTAATGCAAATTAATCTAATTTGAAGTTAAATTATATCAAACTTCATACATGATAACCTTTTCTTTGATTAATTATTCTTTTGTAAAAACAAGTTTTTGTATGAGCAGATGATATTTTGAAAAGGAATGCACTTTTCAGAAGGACCAAATGGACAAGTTGGTCTGAAAATTTTTTGTGTTCTGCTATTTGTATATATAGTATAGTGCATAGTTTTGGATAGTGTGGTGTACCAAAACTTAAGACTTTTGGAGTTATTGGTGTAAATTCTTTATATTGTCAAACATTTTGTAGAAGTTATTATTGTTGAACTTATTTTAGTGTGTTCACTGTGGAGTTGTAGGTGCAGGATGGGATAGCTAATGAGCAAGAAAGTACCACTCTGCAATGACAGTAATGTTCAGCTGAGATTTCTCTGTCCAGAAGATGTACCCGAAGTAAAAAAGCTATGCACAGAGTGGTTCCCCATAGAGTAAGACTAAATATATATATATTTTCTTCTTTAGGTGTTTCTTTCACCTATTTTCATTTAATTGTATGTCTTTATCTATACTTTATTAAGTTCTTGTGAACTTTGCTGTTTATTGCATATTCCTGTTATTTCAGCTTATACTATGTACTTTGTTTTTACCATTGTGTTGTTATAAGATTATAGTTGTTTTACTTACTTTGCTGTTCTTGTTGGTTTTACTTCTTGGGG---TTCTTATAGTTGTTGGGGTTCTTCTTGTTTGTTTCTTGCCTCATGCATTTTATAGTTCTATTGAGTTCTAAGTTGTTAGTTAATTTCATTAAAAGTTCAGCTGAAATTTATTAAGTTCGCAAATATTTTCAAGTAGATTACTACTCTTCTTCAGACGTTTAGGTTTGTGCCATACTGCTTTCTCGTGGTTTCCGGTTATCTGTTTCGTCTTCCTTCTTCCTGTATTCCTGGGTTGTAGTTTTCTCGTTTGTTCTTCTTCTTTGCTGCTTGTGCTATTATGTTTTTGTAGTTTTGTG
>APH_4021
GCATTACTGCAGAAGCCACTACCAAATTATTCAGATAAAATGCTATTACTATAAAAACCAGCTGTTATGCATGTGAAAAATGAGGGATTCAGTGCTGCTGCTGTAATCTGGCTTGACTGACACATGCATCTCCAGCACAGATCGTGCTTTTCATATGTTAATCTCCATTTTTAATTAACATTGAAAACTGACAGAATTCCTAGTGTATATGATTTCAGTGTTGGTCCATTAGAATTTGTGACATTGTAATCTCTTTCCACTCAGGTAATGCAAATTAATCTAATTTGAAGTTAAATTATATCAAACTTCATACATGATAACCTTTTCTTTGATTAATTATTCTTTTGTAAAAACAAGTTTTTGTATGAGCAGATGATATTTTGAAAAGGAATGCACTTTTCAGAAGGACCAAATGGACAAGTTGGTCTGAAAATTTTTTGTGTTCTGCTATTTGTATATATAGTATAGTGCATAGTTTTGGATAGTGTGGTGTACCAAAACTTAAGACTTTTGGAGTTATTGGTGTAAATTCTTTATATTGTCAAACATTTTGTAGAAGTTATTATTGTTGAACTTATTTTAGTGTGTTCACTGCGGAGTTGTAGGTGCAGGATGGGATAGCTAATGAGCAAGAAAGTACCACTCTGCAATGACAGTAATGTTCAGCTGAGATTTCTCTGTCCAGAAGATGTACCCGAAGTAAAAAAGCTATGCACAGAGTGGTTCCCCATAGAGTAAGACTAAATATATATATATTTTCTTCTTTAGGTGTTTCTTTCACCTATTTTCATTTAATTGTATGTCTTTATCTATACTTTATTAAGTTCTTGTGAACTTTGCTGTTTATTGCATATTCCTGTTATTTCAGCTTATACTATGTACTTTGTTTTTACCATTGTGTTGTTATAAGATTATAGTTGTTTTACTTACTTTGCTGTTCTTGTTGGTTTTACTTCTTGGGG---TTCTTATAGTTGTTGGGGTTCTTCTTGTTTGTTTCTTGCCTCATGCATTTTATAGTTCTATTGAGTTCTAAGTTGTTAGTTAATTTCATTAAAAGTTCAGCTGAAAT---------------------------------------------------------------------------------------------------------------------------------------------------------------------------------------------
>APH_0622
----------------------------------------------------------------------------AAAATGAGGGATTCAGTGCTGCTGCTGTGATCTGGCTTGATTGACACATGCATCTCCAGCACAGATCGTGCTTTTCATATGTTAATCTCCATTTTTAATTAACATTGAAAACTGACAGAATTCCTAGTGTATATGATTTCAGTGTTGGTCCATTAGAATTTGTGACATTGTAATCTCTTTCCACTCAGGTAATGCAAATTAATCTAATTTGAAGTTAAATTATATCAAACTTCATACATGATAACCTTTTCTTTGATTAATTATTCTTTTGTAAAAACAAGTTTTTGTATGAGCAGATGATATTTTGAAAAGGAATGCACTTTTCAGAAGGACCAAATGGACAAGTTGGTCTGAAAATTTTTTGTGTTCTGCTATTTGTATATATAGTATAGTGCATAGCTTTGGATAGTGTGGTGTACCAAAACTTAAGACTTTTGGAGTTATTGGTGTAAATTCTTTATATTGTCAAACATTTTGTAGAAGTTATTATTGTTGAACTTATTTTAGTGTGTTCACTGCGGAGTTGTAGGTGCAGGATGGGATAGCTAATGAGCAAGAAAGTACCACTCTGCAATGACAGTAATGTTCAGCTGAGATTTCTCTGTCCAGAAGATGTACCCGAAGTAAAAAAGCTATGCACAGAGTGGTTCCCCATAGAGTAAGACTAAATATATATATATTTTCTTCTTTAGGTGTTTCTTTCACCTATTTTCATTTAATTGTATGTCTTTATCTATACTTTATTAAGTTCTTGTGAACTTTGCTGTTTATTGCATATTCCTGTTATTTCAGCTTATACTATGTACTTTGTTTTTACCATTGTGTTGTTATAAGATTATAGTTGTTTTACTTACTTTGCTGTTCTTGTTGGTTTTACTTCTTGGGGTTCTTCTTATAGTTGTTGGGGTTCTTCTTGTTTGTTTCTTGCCTCATGCATTTTTTAGTTCTATTGAGTTCTAAGTTGTTAGTTAATTTCGTTAAAAGTTCAGCTGAAATTTATTAAGTTCGCAAATATTTTCAAGTAGATCACTACCCTTCTTCAGATGTTTAGGTTTGTGCCATACTGCTTTCTCGCGGTTTCCG------------------------------------------------------------------------------------------------------
>APH_1438
---------------------------------------------------------------------------------------------------------------------------------------------------------------------------------------------------------------------------------------------------------------------------------------------TGAAGTTAAATTATATCAAACTTCATACATGATAACCTTTTCTTTGATTAATTATTCTTTTGTAAAAACAAGTTTTTGTATGAGCAGATGATATTTTGAAAAGGAATGCACTTTTCAGAAGGACCAAATGGACAAGTTGGTCTGAAAATTTTTTGTGTTCTGCTATTTGTATATATAGTATAGTGCATAGCTTTGGATAGTGTGGTGTACCAAAACTTAAGACTTTTGGAGTTATTGGTGTAAATTCTTTATATTGTCAAACATTTTGTAGAAGTTATTATTGTTGAACTTATTTTAGTGTGTTCACTGCGGAGTTGTAGGTGCAGGATGGGATAGCTAATGAGCAAGAAAGTACCACTCTGCAATGACAGTAATGTTCAGCTGAGATTTCTCTGTCCAGAAGATGTACCCGAAGTAAAAAAGCTATGCACAGAGTGGTTCCCCATAGAGTAAGACTAAATATATATATATTTTCTTCTTTAGGTGTTTCTTTCACCTATTTTCATTTAATTGTATGTCTTTATCTATACTTTATTAAGTTCTTGTGAACTTTGCTGTTTATTGCATATTCCTGTTATTTCAGCTTATACTATGTACTTTGTTTTTACCATTGTGTTGTTATAAGATTATAGTTGTTTTACTTACTTTGCTGTTCTTGTTGGTTTTACTTCTTGGGGTTCTTCTTATAGTTGTTGGGGTTCTTCTTGTTTGTTTCTTGCCTCATGCATTTTTTAGTTCTATTGAGTTCTAAGTTGTTAGTTAATTTCATTAAAAGTTCAGCTGAAATTTATTAAGTTCGCAAATATTTTCAAGTAGAT--------------------------------------------------------------------------------------------------------------------------------------------------------------
>APH_1602
GCATTACTGCAGAAGCCACTACCAAATTATTCAGATAAAATGCTATTACTATAAAAACCAGCTGTTATGCATGTGAAAAATGAGGGATTCAGTGCTGCTGCTGTGATCTGGCTTGATTGACACATGCATCTCCAGCACAGATCGTGCTTTTCATATGTTAATCTCCATTTTTAATTAACATTGAAAACTGACAGAATTCCTAGTGTATATGATTTCAGTGTTGGTCCATTAGAATTTGTGACATTGTAATCTCTTTCCACTCAGGTAATGCAAATTAATCTAATTTGAAGTTAAATTATATCAAACTTCATACATGATAACCTTTTCTTTGATTAATTATTCTTTTGTAAAAACAAGTTTTTGTATGAGCAGATGATATTTTGAAAAGGAATGCACTTTTCAGAAGGACCAAATGGACAAGTTGGTCTGAAAATTTTTTGTGTTCTGCTATTTGTATATATAGTATAGTGCATAGCTTTGGATAGTGTGGTGTACCAAAACTTAAGACTTTTGGAGTTATTGGTGTAAATTCTTTATATTGTCAAACATTTTGTAGAAGTTATTATTGTTGAACTTATTTTAGTGTGTTCACTGCGGAGTTGTAGGTGCAGGATGGGATAGCTAATGAGCAAGAAAGTACCACTCTGCAATGACAGTAATGTTCAGCTGAGATTTCTCTGTCCAGAAGATGTACCCGAAGTAAAAAAGCTATGCACAGAGTGGTTCCCCATAGAGTAAGACTAAATATATATATATTTTCTTCTTTAGGTGTTTCTTTCACCTATTTTCATTTAATTGTATGTCTTTATCTATACTTTATTAAGTTCTTGTGAACTTTGCTGTTTATTGCATATTCCTGTTATTTCAGCTTATACTATGTACTTTGTTTTTACCATTGTGTTGTTATAAGATTATAGTTGTTTTACTTACTTTGCTGTTCTTGTTGGTTTTACTTCTTGGGGTTCTTCTTATAGTTGTTGGGGTTCTTCTTGTTTGTTTCTTGCCTCATGCATTTTTTAGTTCTATTGAGTTCTAAGTTGTTAGTTAATTTCATTAAAAGTTCAGCTGAAATTTATTAAGTTCGCAAATATTTTCAAGTAGATTACTACCCTTCTTCAGACGTTTAGGTTTGTGCCATACTGCTTTCTCGCGGTTTCCGGTTATCTGTTTCGTCTTCCTTCTTCCTGTATTCCTGGGTTGTAGTTTTCTCGTTTGTTCTTCTTCTTTGCTGCTTGTGCTATTATGTTTT------------
>APH_5079
------------------------------------------------CTATAAAAACCAGCTGTTATGCATGTGAAAAATGAGGGATTCAGTGCTGCTGCTGTGATCTGGCTTGACTGACACATGCATCTCCAGCACAGATCGTGCTTTTCATATGTTAATCTCCATTTTTAATTAACATTGAAAACTGACAGAATTCCTAGTGTATATGATTTCAGTGTTGGTCCATTAGAATTTGTGACATTGTAATCTCTTTCCACTCAGGTAATGCAAATTAATCTAATTTGAAGTTAAATTATATCAAACTTCATACATGATAACCTTTTCTTTGATTAATTATTCTTTTGTAAAAACAAGTTTTTGTATGAGCAGATGATATTTTGAAAAGGAATGCACTTTTCAGAAGGACCAAATGGACAAGTTGGTCTGAAATTTTTTTGTGTTCTGCTATTTGTATATATAGTATAGTGCATAGTTTTGGATAGTGTGGTGTACCAAAACTTAAGACTTTTGGAGTTATTGGTGTAAATTCTTTATATTGTCAAACATTTTGTAGAAGTTATTATTGTTGAACTTATTTTAGTGTGTTCACTGCGGAGTTGTAGGTGCAGGATGGGATAGCTAATGAGCAAGAAAGTACCACTCTGCAATGACAGTAATGTTCAGCTGAGATTTCTCTGTCCAGAAGATGTACCCGAAGTAAAAAAGCTATGCACAGAGTGGTTCCCCATAGAGTAAGACTAAATATATATATATTTTCTTCTTTAGGTGTTTCTTTCACCTATTTTCATTTAATTGTATGTCTTTATCTATACTTTATTAAGTTCTTGTGAACTTTGCTGTTTATTGCATATTCCTGTTATTTCAGCTTATACTATGTACTTTGTTTTTACCATTGTGTTGTTATAAGATTATAGTTGTTTTACTTACTTTGCTGTTCTTGTTGGTTTTACTTCTTGGGGTTCTTCTTATAGTTGTTGGGGTTCTTCTTGTTTGTTTCTTGCCTCATGCATTTTTTAGTTCTATTGAGTTCTAAGTTGTTAGTTAATTTCGTTAAAAGTTCAGCTGAAATTTATTAAGTTTGTAAATATTTTCAAGTAGATTACTACCCTTCATCAGACGTTGAAGTTTGTGCCATACTGCTTTCTTGTGGTTTCCGGTTATCTGTTTCGTCTTCCTTCTTCCTGTGTTCTTGGGTTGTAGTTTT-TCGTTTGTTCTTCTTCTTTGCTTCTTGTGCTATTATGTTTTTGTAGTTTTGTG
>APH_4024
GCATTACTGCAGAAGCCACTACCAAATTATTCAGATAAAATGCTATTACTATAAAAACCAGCTGTTATGCATGTGAAAAATGAGGGATTCAGTGCTGCTGCTGTGATCTGGCTTGACTGACACATGCATCTCCAGCACAGATCGTGCTTTTCATATGTTAATCTCCATTTTTAATTAACATTGAAAACTGACAGAATTCCTAGTGTATATGATTTCAGTGTTGGTCCATTAGAATTTGTGACATTGTAATCTCTTTCCACTCAGGTAATGCAAATTAATCTAATTTGAAGTTAAATTATATCAAACTTCATACATGATAACCTTTTCTTTGATTAATTATTCTTTTGTAAAAACAAGTTTTTGTATGAGCAGATGATATTTTGAAAAGGAATGCACTTTTCAGAAGGACCAAATGGACAAGTTGGTCTGAAAATTTTTTGTGTTCTGCTATTTGTATATATAGTATAGTGCATAGTTTTGGATAGTGTGGTGTACCAAAACTTAAGACTTTTGGAGTTATTGGTGTAAATTCTTTATATTGTCAAACATTTTGTAGAAGTTATTATTGTTGAACTTATTTTAGTGTGTTCACTGCGGAGTTGTAGGTGCAGGATGGGATAGCTAATGAGCAAGAAAGTACCACTCTGCAATGACAGTAATGTTCAGCTGAGATTTCTCTGTCCAGAAGATGTACCCGAAGTAAAAAAGCTATGCACAGAGTGGTTCCCCATAGAGTAAGACTAAATATATATATATTTTCTTCTTTAGGTGTTTCTTTCACCTATTTTCATTTAATTGTATGTCTTTATCTATACTTTATTAAGTTCTTGTGAACTTTGCTGTTTATTGCATATTCCTGTTATTTCAGCTTATACTATGTACTTTGTTTTTACCATTGTGTTGTTATAAGATTATAGTTGTTTTACTTACTTTGCTGTTCTTGTTGGTTTTACTTCTTGGGGTTCTTCTTATAGTTGTTGGGGTTCTTCTTGTTTGTTTCTTACCTCATGCATTTTTTAGTTCTATTGAGTTCTAAGTTGTTAGTTAATTTCATTAAAAGTTCAGCTGAAATTTATTAAGTTCGCAAATATTTTCAAGTAGATTACTACTCTTCTTCAGACGTTTAGGTTTGTGCCATACTGCTTTCTCGTGGTTTCCGGTTATCTGTTTCGTCTTCCTTCTTCTTGTATTCCTGGGTTGTGGTTTTCTCGTTTGTTCTTCTTCTTTGCTTCTTGTGCTATTATGTTTTTGTAGTGTTGTG
>APH_4005
GCATTACTGCAGAAGCCACTACCAAATTATTCAGATAAAATGCTATTACTATAAAAAACAGCTGTTATGCATGTGAAAAATGAGGGATTCAGTGCTGCTGCTGTGATCTGGCTTGACTGACACATGCATCTCCAGCACAGATCGTGCTTTTCATATGTTAATCTCCATTTTTAATTAACATTGAAAACTGACAGAATTCCTAGTGTATATGATTTCAGTGTTGGTCCATTAGAATTTGTGACATTGTAATCTCTTTCCACTCAGGTAATGCAAATTAATCTAATTTGAAGTTAAATTATATCAAACTTCATACATGATATCCTTTTCTTTGATTAATTATTCTTTTGTAAAAACAAGTTTTTGTATGAGCAGATGATATTTTGAAAAGGAATGCACTTTTCAGAAGGACCAAATGGACAAGTTGGTCTGAAAATTTTTTGTGTTCTGCTATTTGTATATATAGTATAGTGCATAGTTTTGGATAGTGTGGTGTACCAAAACTTAAGACTTTTGGAGTTATTGGTGTAAATTCTTTATATTGTCAAACATTTTGTAGAAGTTATTATTGTTGAACTTATTTTAGTGTGTTCACTGCGGAGTTGTAGGTGCAGGATGGGATAGCTAATGAGCAAGAAAGTACCACTCTGCAATGACAGTAATGTTCAGCTGAGATTTCTCTGTCCAGAAGATGTACCCGAAGTAAAAAAGCTATGCACAGAGTGGTTCCCCATAGAGTAAGACTAAATATATATATATTTTCTTCTTTAGGTGTTTCTTTCACCTATTTTCATTTAATTGTATGTCTTTATCTATACTTTATTAAGTTCTTGTGAACTTTGCTGTTTATTGCATATTCCTGTTATTTCAGCTTATACTATGTACTTTGTTTTTACCATTGTGTTGTTATAAGATTATAGTTGTTTTACTTACTTTGCTGTTCTTGTTGGTTTTACTTCTTGGGGTTCTTCTTATAGTTGTTGGGGTTCTTCTTGTTTGTTTCTTGCCTCATGCATTTTTTAGTTCTATTGAGTTCTAAGTTGTTAGTTAATTTCATTAAAAGTTCAGCTGAAATTTATTAAGTTCGCAAATATTTTCAAGTAGATTACTACTCTTCTTCAGACGTTTAGGTTTGTGCCATACTGCTTTCTCGTGGTTTCCGGTTATCTGTTTCGTCTTCCTTCTTCCTGTGTTCTTGGGTTGTGGTTTTTTCGTTTGTTCTTCTTCTTTGCTTCTTGTGCTGTTATGTTTTTGTAGTGTTATG
>APH_4029
-------------------------------------------------------------------------------------------------------------------------------------------------------------TTAATCTCCATTTTTAATTAACATTGAAAACTGACAGAATTCCTAGTGTATATGATTTCAGTGTTGGTCCATTAGAATTTGTGACATTGTAATCTCTTTCCACTCAGGTAATGCAAATTAATCTAATTTGAAGTTAAATTATATCAAACTTCATACATGATATCCTTTTCTTTGATTAATTATTCTTTTGTAAAAACAAGTTTTTGTATGAGCAGATGATATTTTGAAAAGGAATGCACTTTTCAGAAGGACCAAATGGACAAGTTGGTCTGAAAATTTTTTGTGTTCTGCTATTTGTATATATAGTATAGTGCATAGTTTTGGATAGTGTGGTGTACCAAAACTTAAGACTTTTGGAGTTATTGGTGTAAATTCTTTATATTGTCAAACATTTTGTAGAAGTTATTATTGTTGAACTTATTTTAGTGTGTTCACTGCGGAGTTGTAGGTGCAGGATGGGATAGCTAATGAGCAAGAAAGTACCACTCTGCAATGACAGTAATGTTCAGCTGAGATTTCTCTGTCCAGAAGATGTACCCGAAGTAAAAAAGCTATGCACAGAGTGGTTCCCCATAGAGTAAGACTAAATATATATATATTTTCTTCTTTAGGTGTTTCTTTCACCTATTTTCATTTAATTGTATGTCTTTATCTATACTTTATTAAGTTCTTGTGAACTTTGCTGTTTATTGCATATTCCTGTTATTTCAGCTTATACTATGTACTTTGTTTTTACCATTGTGTTGTTATAAGATTATAGTTGTTTTACTTACTTTGCTGTTCTTGTTGGTTTTACTTCTTGGGGTTCTTCTTATAGTTGTTGGGGTTCTTCTTGTTTGTTTCTTGCCTCATGCATTTTTTAGTTCTATTGAGTTCTAAGTT------------------------------------------------------------------------------------------------------------------------------------------------------------------------------------------------------------------------------
