# Supplementary material for: ﻿Discovery of a new tarantula species from the Madrean Sky Islands and the first documented instance of syntopy between two montane endemics (Araneae, Theraphosidae, Aphonopelma): a case of prior mistaken identity
Source: Zookeys. 2024 Aug 16;1210:61–98. doi: 10.3897/zookeys.1210.125318 (PMC11344175; doi:10.3897/zookeys.1210.125318)
Supplement: Supplementary material 8 — Phylogenomics files [file zookeys-1210-061_article-125318__-s008.zip › Suppl8/individual_UCE_loci/sl_realigned_uce_20010305.fas]

>APH_4029
------------------------------------------------------------------------------------------------------------------------------------ATCGATGGACGTGTCAGGGTATGCCTCCTGGGG--------------------AACAGTTGCGCTCTGCTTGTACCTCG-GGCCAGAAA-----CAGGCTGGTGGTGGGGGTATTATGCTGTGGGGGACGTTCACATGGGC-----------------------------------------TAGTCTTGGTTGTTATTTTTTCATAATCATCAGGACACATTTTGCAAGAGATAAATAGAGAGGAAAAGAAATGACTTCTTTTTTTCCACTATGATACACGATGTCATACACTGATGTCAGTACTCTGGTCTTTCTAAAACAATATCCTGATTCTCACAGAAGTCTGTCGTTATTGGTATGCAATTCAGGTATTTACAAAAAGAACACTCAGAAATGGGATGCACATAAAATAACACAAGTAGTCCGATGAAGAGAACAACAACAATTATCAAACATACCCATATTAAGATGATTTTGGTCGCTCTGTCATATGTACCAAAAGACACGAAAGGCAGTAAAGCGTAAGACAACAAAAACCCAAAAATGAACCCAAAGATATGAGCATAATTGTCAACCCAAGGCAGAAGACCCACTAAAAAAAGCACAAGAGCCACACCACCTAGTCGCAGAAGTGCCATGCCTGGGTGCTTCAACATCTGCCAACAATGAATGACTTCCACAAAGAGGCAGGCAAGCAATCCAAACTGAGACCCAGCAGGCCCAACCTGAAAAGAAAAAAAAATAGTATCATACATACAGCAATCAAAACATAATGCTTGGCACTATTAAAAAAACACTACACCAAAATAAGCACAGTTACAATACAATATATTAGGTTAGTGCAGATGAAATGTCTGCTTTCAGAAGGTGGACATGTTTTCCCCCTCCAACAGAATGATGTGACCAGTCATGTAGTAGTGTCATATGGTATACATCACAAGGTTGGAATATATCTGATGCATGAAATATGTGCTTTATGTTGTCATGAGGTTCAACCATGATGAATACATGAACTTTGGTCAAAGTTCACAATGGAGATGAGCTAGTTACGGGCGATTTTGCTTTCTGAATTCAAACTTGGACATTAAATGGGTGTGGAGGCGGGAAACATTAACACAGCATCTAGGTAGGGTACTGCAAATGAACACACCATCCATCAATGGTTTGCAGAATTCCAAGCAGTCTCTTAAAATGGTTCAATAAGTCCCTTGAAAATGTGCCAAACAACAGATGAGGACCTGAAGAATATCGTGGAAGCTGACCCACGGCAAAGCGTCTG---------------------------------------------------------------------------------------------------------------
>APH_1357
----------------------------------------------------------------------------------------------------------------------------------------------------------------------------------------------------------------------------------------------------------------------------------------------------------------------------------------------------------------------------------------------------------------------------------------------------TTCCGATCT-----------------------------------------------------------------------------------------------------------------------------------------------------------------------------------------------------------GTAAAGCGTAAGACAACAAAAACCCAAAAATGAACCCAAAGATATGAGCATAATTGTCAACCCAAGGCAGAAGACCCACTAAAAAAAGCACAAGAGCCACACCACCTAGTCGCAGAAGTGCCATGCCTGGGTGCTTCAACATCTGCCAACAATGAATGACTTCCACAAAGAGGCAGGCAAGCAATCCAAACTGAGACCCAGCAGGCCCAACCTGAAAGAAAAAAAAAATAGTA------------------------------------------------------------------------------------------------------------------------------------------------------------------ATCTGACAGTGGCA------AGACCCCGCAGCTTTGAAAAAAA---------------------------------------------------------------------AGAGTTGATA-----------------------------------------------------------------------------------------------------------------------------------------------------------------------------------------------------------------------------------------------------------------------------------------------------------------------------------------------------------------------
>APH_1535
AAACCATTGTTTTATTTATATTTATACAGAACGGAATTCAACTGTATCACAATGATGATAGATATGAAATTAATAGTTTGACTAGCTTTTTATTAAAATATTACAATTGTGATTCTTGAAAATTAGGTATAAATTGACAAAATTGTCTTTTAACACCTCTTGAGGTTGTACATCACAGCAGTAAAAATACTTGTCCCCTGAAGGGAACTTGCAGCCAACAAGTTCGCATGCACAATTTGGAAATCACAAAACACGAGAGCACTTCAGCTGGCCTTCAAAAATCACTTAAAAACAGCATTGCACTTCCTGTGTTGTAGTCTTGGTTGTTATTTTTCCATAATCATCAGGACACATTTTGCAAGAGATAAATAGAGAGGAAAAGAAATGACTTCTTTTTTTCCACTATGATACACGATGTCATACACTGATGTCAGTACTCTGGTCTTTCTAAAACAATATCCTGATTCTCACAGAAGTCTGTCGTTATTGGTATGCAATTCAGGTATTTACAAAAAGAACACTCAGAAATGGGATGCACATAAAATAACACAAGTAGTCCGATGAAGAGAACAACAACAATTATCAAACATACCCATATTAAGATGATTTTGGTCGCTCTGTCATATGTACCAAAAGACACGAAAGGCAGTAAAGCGTAAGACAACAAAAACCCAAAAATGAACCCAAAGATATGAGCATAATTGTCAACCCAAGGCAGAAGACCCACTAAAAAAAGCACAAGAGCCACACCACCTAGTCGCAGAAGTGCCATGCCTGGGTGCTTCAACATCTGCCAACAATGAATGACTTCCACAAAGAGGCAGGCAAGCAATCCAAACTGAGACCCAGCAGGCCCAACCTGAAAAAAAAAAAAAATAGTATCATACATACAGCAATCAAAACAAAATGCTTGGCACTATTAAAAAAACACTACACCGAAATAAGCACAGTTACAATACAATATATTAGGTTAGTGCAGATGAAATGTCTGCTTTCAGAAGGTGGACATGTTCTCCCCCTCCAACAGAATGATGTGACCAGTCATGTAGTAGTGTCATATGGTATACATCACAAGGTTGGAATATATCTGATGCATGAAATGTGTGCTTTATGTTGTCATGAGGTTCAACCATGATGAATGCATGAACTTTGGTCAAAGTTCACAATGGAGATGAGCTAGTTACGGGCGATTTTCCTTTCTGAATTCAAACTTGGACATTAAATGGGTGTGGAGGCGGGAAACATTAACACAGCATCTAGGTAGGGTACTGCAAATGAACACACCATCCATCAATGGTTTGCAGAATTCCAAGCAGTCTCTTAAAATGGTTCAATAAGTCCCTTGAAAATGTGCCAAACAACAGATGAAGACCTGAAGAATATCGTGGAAGCTGACCCACGGCAAAGCGTCTGTGAGATCACAGCAAGGGTTCAACAGCTTGACCTCTTATGTCCCACATGGATTGACGGCAGCCAACAAGCCATGTCATCTAGAGGTGGGCATTTCCCTCCTCACCAGAAA--
>APH_5001
------------------------------------------------------------------------------------------------------------------------------------------------------------------------------------GTAAAAATACTTGTCCCCTGAAGGGAACTTGCAGCCAACAAGTTCGCATGCACAATTTGGAAATCACAAAACACGAGAGCACTTCAGCTGGCCTTCAAAAATCACTTAAAAACAGCATTGCACTTCCTGTGTTGTAGTCTTGGTTGTTATTTTTCCATAATCATCAGGACACATTTTGCAAGAGATAAATAGAGAGGAAAAGAAATGACTTCTTTTTTTCCACTATGATACACGATGTCATACACTGATGTCAGTACTCTGGTCTTTCTAAAACAATATCCTGATTCTCACAGAAGTCTGTCGTTATTGGTATGCAATTCAGGTATTTACAAAAAGAACACTCAGAAATGGGATGCACATAAAATAACACAAGTAGTCCGATGAAGAGAACAACAACAATTATCAAACATACCCATATTAAGATGATTTTGGTCGCTCTGTCATATGTACCAAAAGACACGAAAGGCAGTAAAGCGTAAGACAACAAAAACCCAAAAATGAACCCAAAGATATGAGCATAATTGTCAACCCAAGGCAGAAGACCCACTAAAAAAAGCACAAGAGCCACACCACCTAGTCGCAGAAGTGCCATGCCTGGGTGCTTCAACATCTGCCAACAATGAATGACTTCCACAAAGAGGCAGGCAAGCAATCCAAACTGAGACCCAGCAGGCCCAACCTGAAAAAAAAAAAAAATAGTATCATACATACAGCAATCAAAACAAAATGCTTGGCACTATTAAAAAAACACTACACCGAAATAAGCACAGTTACAATACAATATATTAGGTTAGTGCAGATGAAATGTCTGCTTTCAGAAGGTGGACATGTTCTCCCCCTCCAACAGAATGATGTGACCAGTCATGTAGTAGTGTCATATGGTATACATCACAAGGTTGGAATATATCTGATGCATGAAATGTGTGCTTTATGTTGTCATGAGGTTCAACCATGATGAATGCATGAACTTTGGTCAAAGTTCACAATGGAGATGAGCTAGTTACGGGCGATTTTCCTTTCTGAATTCAAACTTGGACATTAAATGGGTGTGGAGGCGGGAAACATTAACACAGCATCTAGGTAGGGTACTGCAAATGAACACACCATCCATCAATGGTTTGCAGAATTCCAAGCAGTCTCTTAAAATGGTTCAATAAGTCCCTTGAAAATGTGCCAAACAACAGATGAAGACCTGAAGAATATCGTGGACATTGATCCACGGAAAAGTGTCCGTGAGATCAGAGCAAGTGTCCAACGGCTTGATGTC-TGGGTGCCAGAAGAACCGACAGCAGCCAAAAA--CACGTCGCCTTGAGGTGTGCATTTTCCTCCTTGTCAGAAACA
>APH_0880
AAACCATTGTTTTATTTATATTTATACAGAACTGAATTCAACTGTATCACAATGATGATAGATATGAAATTAATAGTTTGACTAGCTTTTTATTAAAATATTACAATTGTGATTCTTGAAAATTAGGTATAAATTGACAAAATTGTCTTTTAACACCTCTTGAGGTTGTACATCACAGCAGTAAAAATACTTGTCCCCTGAAGGGAACTTGCAGCCAACAAGTTCGCATGCACAATTTGGAAATCACAAAACACGAGAGCACTTCAGCTGGCCTTCAAAAATCACTTAAAAACAGCATTGCACTTCCTGTGTTGTAGTCTTGGTTGTTATTTTTCCATAATCATCAGGACACATTTTGCAAGAGATAAATAGAGAGGAAAAGAAATGACTTCTTTTTTTCCACTATGATACACGATGTCATACACTGATGTCAGTACTCTGGTCTTTCTAAAACAATATCCTGATTCTCACAGAAGTCTGTCGTTATTGGTATGCAATTCAGGTATTTACAAAAAGAACACTCAGAAATGGGATGCACATAAAATAACACAAGTAGTCCGATGAAGAGAACAACAACAATTATCAAACATACCCATATTAAGATGATTTTGGTCGCTCTGTCATATGTACCAAAAGACACGAAAGGCAGTAAAGCGTAAGACAACAAAAACCCAAAAATGAACCCAAAGATATGAGCATAATTGTCAACCCAAGGCAGAAGACCCACTAAAAAAAGCACAAGAGCCACACCACCTAGTCGCAGAAGTGCCATGCCTGGGTGCTTCAACATCTGCCAACAATGAATGACTTCCACAAAGAGGCAGGCAAGCAATCCAAACTGAGACCCAGCAGGCCCAACCTGAAAAAAAAAAAAAATAGTATCATACATACAGCAATCAAAACAAAATGCTTGGCACTATTAAAAAAACACTACACCGAAATAAGCACAGTTACAATACAATATTTTAGGTTAGTGCAGATGAAATGTCTGCTTTCAGAAGGTGGACATGTTCTCCCCCTCCAACAGAATGATGTGACCAGTCATGTAGTAGTGTCATATGGTATACATCACAAGGTTGGAATATATCTGATGCATGAAATATGTGCCTTATGTTGTCATGAGGTTCAACCATGATGAATGCATGAACTTTGGTCAAAGTTCACAATGGAGATGAGCTAGTTACGGGCGATTTTGCTTTATGAATTCAAACTTGGACATTAAATGGGTGTGGAGGCGGGAAACATTAACACAGCATCTAGGTAGGGTACTGCAAATGAACACACCATCCATCAATGGTTTGCAAAATTCCAAGCATTCTCTTAAAATGGTTCAATAAGTCCCTTGAAAATGTGCCGAACAACAGATGAAGACCTGAAGAATATCGTGGAAGCTGACCCACGGCAAAGCGTCTGTGAGATCACAGCAAGGGTTCAACAGCTTGACCTCTTATGTCCCACATGGATTGACAGCAGCCAACAAGCCATGTCATCTAGAGGTGGGCATTTCCCTCCTCACCAGAAACA
>APH_0136
AAACCATTGTTTTATTTATATTTATACAGAACTGAATTCAACTGTATCACAATGATGATAGATATGAAATTAATAGTTTGACTAGCTTTTTATTAAAATATTACAATTGTGATTCTTGAAAATTAGGTATAAATTGACAAAATTGTCTTTTAACACCTCTTGAGGTTGTACATCACAGCAGTAAAAATACTTGTCCCCTGAAGGGAACTTGCAGCCAACAAGTTCGCATGCACAATTTGGAAATCACAAAACACGAGAGCACTTCAGCTGGCCTTCAAAAATCACTTAAAAACAGCATTGCACTTCCTGTGTTGTAGTCTTGGTTGTTATTTTTCCATAATCATCAGGACACATTTTGCAAGAGATAAATAGAGAGGAAAAGAAATGACTTCTTTTTTTCCACTATGATACACGATGTCATACACTGATGTCAGTACTCTGGTCTTTCTAAAACAATATCCTGATTCTCACAGAAGTCTGTCGTTATTGGTATGCAATTCAGGTATTTACAAAAAGAACACTCAGAAATGGGATGCACATAAAATAACACAAGTAGTCCGATGAAGAGAACAACAACAATTATCAAACATACCCATATTAAGATGATTTTGGTCGCTCTGTCATATGTACCAAAAGACACGAAAGGCAGTAAAGCGTAAGACAACAAAAACCCAAAAATGAACCCAAAGATATGAGCATAATTGTCAACCCAAGGCAGAAGACCCACTAAAAAAAGCACAAGAGCCACACCACCTAGTCGCAGAAGTGCCATGCCTGGGTGCTTCAACATCTGCCAACAATGAATGACTTCCACAAAGAGGCAGGCAAGCAATCCAAACTGAGACCCAGCAGGCCCAACCTGAAAAAAAAAAAAAATAGTATCATACATACAGCAATCAAAACAAAATGCTTGGCACTATTAAAAAAACACTACACCGAAATAAGCACAGTTACAATACAATATTTTAGGTTAGTGCAGATGAAATGTCTGCTTTCAGAAGGTGGACATGTTCTCCCCCTCCAACAGAATGATGTGACCAGTCATGTAGTAGTGTCATATGGTATACATCACAAGGTTGGAATATATCTGATGCATGAAATATGTGCCTTATGTTGTCATGAGGTTCAACCATGATGAATGCATGAACTTTGGTCAAAGTTCACAATGGAGATGAGCTAGTTACGGGCGATTTTGCTTTATGAATTCAAACTTGGACATTAAATGGGTGTGGAGGCGGGAAACATTAACACAGCATCTAGGTAGGGTACTGCAAATGAACACACCATCCATCAATGGTTTGCAAAATTCCAAGCATTCTCTTAAAATGGTTCAATAAGTCCCTTGAAAATGTGCCAAACAACAGATGAAGACCTGAAGAATATCGTGGAAGCTGACCCACGGCAAAGTGTCTGTGAGATCACAGCAAGGGTTCAACAGCTTGACCTCTTATGTCCCACATGGATTGACAGCAGCCAACAAGCCATGTCATCTAGAGGTGGGCATTTCCCTCCTCACCAGAAACA
>APH_4021
-------------ATTTATATTTATACAGAACTGAATTCAACTGTATCACAATGATGATAGATATGAAATTAATAGTTTGACTAGCTTTTTATTAAAATATTACAATTGTGATTCTTGAAAATTAGGTATAAATTGACAAAATTGTCTTTTAACACCTCTTGAGGTTGTACATCACAGCAGTAAAAATACTTGTCCCCTGAAGGGAACTTGCAGCCAACAAGTTCGCATGCACAATTTGGAAATCACAAAACACGAGAGCACTTCAGCTGGCCTTCAAAAATCACTTAAAAACAGCATTGCACTTCCTGTGTTGTAGTCTTGGTTGTTATTTTTCCATAATCATCAGGACACATTTTGCAAGAGATAAATAGAGAGGAAAAGAAATGACTTCTTTTTTTCCACTATGATACACGATGTCATACACTGATGTCAGTACTCTGGTCTTTCTAAAACAATATCCTGATTCTCACAGAAGTCTGTCGTTATTGGTATGCAATTCAGGTATTTACAAAAAGAACACTCAGAAATGGGATGCACATAAAATAACACAAGTAGTCCGATGAAGAGAACAACAACAATTATCAAACATACCCATATTAAGATGATTTTGGTCGCTCTGTCATATGTACCAAAAGACACGAAAGGCAGTAAAGCGTAAGACAACAAAAACCCAAAAATGAACCCAAAGATATGAGCATAATTGTCAACCCAAGGCAGAAGACCCACTAAAAAAAGCACAAGAGCCACACCACCTAGTCGCAGAAGTGCCATGCCTGGGTGCTTCAACATCTGCCAACAATGAATGACTTCCACAAAGAGGCAGGCAAGCAATCCAAACTGAGACCCAGCAGGCCCAACCTGAAAAAAAAAAAAAATAGTATCATACATACAGCAATCAAAACAAAATGCTTGGCACTATTAAAAAAACACTACACCGAAATAAGCACAGTTACAATACAATATTTTAGGTTAGTGCAGATGAAATGTCTGCTTTCAGAAGGTGGACATGTTCTCCCCCTCCAACAGAATGATGTGACCAGTCATGTAGTAGTGTCATATGGTATACATCACAAGGTTGGAATATATCTGATGCATGAAATATGTGCCTTATGTTGTCATGAGGTTCAACCATGATGAATGCATGAACTTTGGTCAAAGTTCACAATGGAGATGAGCTAGTTACGGGCGATTTTGCTTTATGAATTCAAACTTGGACATTAAATGGGTGTGGAGGCGGGAAACATTAACACAGCATCTAGGTAGGGTACTGCAAATGAACACACCATCCATCAATGGTTTGCAAAATTCCAAGCATTCTCTTAAAATGGTTCAATAAGTCCCTTGAAAATGTGCCAAACAACAGATGAAGACCTGAAGAATATCGTGGAAGCTGACCCACGGCAAAGCGTCTGTGAGATCACAGCAAGGGTTCAACAGCTTGACCTCTTATGTCCCACATGGATTGACAGCAGCCAACAAGCCATGTCATCTAGAGGTGGGCATTTCCCTCCTCACCAGAAACA
>APH_3177
AAACCATTGTTTTATTTATATTTATACAGAACTGAATTCAACTGTATCACAATGATGATAGATATGAAATTAATAGTTTGACTAGCTTTTTATTAAAATATTACAATTGTGATTCTTGAAAATTAGGTATAAATTGACAAAATTGTCTTTTAACACCTCTTGAGGTTGTACATCACAGCAGTAAAAATACTTGTCCCCTGAAGGGAACTTGCAGCCAACAAGTTCGCATGCACAATTTGGAAATCACAAAACACGAGAGCACTTCAGCTGGCCTTCAAAAATCACTTAAAAACAGCATTGCACTTCCTGTGTTGTAGTCTTGGTTGTTATTTTTCCATAATCATCAGGACACATTTTGCAAGAGATAAATAGAGAGGAAAAGAAATGACTTCTTTTTTTCCACTATGATACACGATGTCATACACTGATGTCAGTACTCTGGTCTTTCTAAAACAATATCCTGATTCTCACAGAAGTCTGTCGTTATTGGTATGCAATTCAGGTATTTACAAAAAGAACACTCAGAAATGGGATGCACATAAAATAACACAAGTAGTCCGATGAAGAGAACAACAACAATTATCAAACATACCCATATTAAGATGATTTTGGTCGCTCTGTCATATGTACCAAAAGACACGAAAGGCAGTAAAGCGTAAGACAACAAAAACCCAAAAATGAACCCAAAGATATGAGCATAATTGTCAACCCAAGGCAGAAGACCCACTAAAAAAAGCACAAGAGCCACACCACCTAGTCGCAGAAGTGCCATGCCTGGGTGCTTCAACATCTGCCAACAATGAATGACTTCCACAAAGAGGCAGGCAAGCAATCCAAACTGAGACCCAGCAGGCCCAACCTGAAAAAAAAAAAAAATAGTATCATACATACAGCAATCAAAACAAAATGCTTGGCACTATTAAAAAAACACTACACCGAAATAAGCACAGTTACAATACAATATTTTAGGTTAGTGCAGATGAAATGTCTGCTTTCAGAAGGTGGACATGTTCTCCCCCTCCAACAGAATGATGTGACCAGTCATGTAGTAGTGTCATATGGTATACATCACAAGGTTGGAATATATCTGATGCATGAAATATGTGCCTTATGTTGTCATGAGGTTCAACCATGATGAATGCATGAACTTTGGTCAAAGTTCACAATGGAGATGAGCTAGTTACGGGCGATTTTGCTTTATGAATTCAAACTTGGACATTAAATGGGTGTGGAGGCGGGAAACATTAACACAGCATCTAGGTAGGGTACTGCAAATGAACACACCATCCATCAATGGTTTGCAAAATTCCAAGCATTCTCTTAAAATGGTTCAATAAGTCCCTTGAAAATGTGCCAAACAACAGATGAAGACCTGAAGAATATCGTGGAAGCTGACCCACGGCAAAGCGTCTGTGAGATCACAGCAAGGGTTCAACAGCTTGACCTCTTATGTCCCACATGGATTGACAGCAGCCAACAAGCCATGTCATCTAGAGGTGGGCATTTCCCTCCTCACCAGAAACA
>APH_1602
AAACCATTGTTTTATTTATATTTATACAGAACTGAATTCAACTGTATCACAATGATGATAGATATGAAATTAATAGTTTGACTAGCTTTTTATTAAAATATTACAATTGTGATTCTTGAAAATTAGGTATAAATTGACAAAATTGTCTTTTAACACCTCTTGAGGTTGTACATCACAGCAGTAAAAATACTTGTCCCCTGAAGGGAACTTGCAGCCAACAAGTTCGCATGCACAATTTGGAAATCACAAAACACGAGAGCACTTCAGCTGGCCTTCAAAAATCACTTAAAAACAGCATTGCACTTCCTGTGTTGTAGTCTTGGTTGTTATTTTTCCATAATCATCAGGACACATTTTGCAAGAGATAAATAGAGAGGAAAAGAAATGACTTCTTTTTTTCCACTATGATACACGATGTCATACACTGATGTCAGTACTCTGGTCTTTCTAAAACAATATCCTGATTCTCACAGAAGTCTGTCGTTATTGGTATGCAATTCAGGTATTTACAAAAAGAACACTCAGAAATGGGATGCACATAAAATAACACAAGTAGTCCGATGAAGAGAACAACAACAATTATCAAACATACCCATATTAAGATGATTTTGGTCGCTCTGTCATATGTACCAAAAGACACGAAAGGCAGTAAAGCGTAAGACAACAAAAACCCAAAAATGAACCCAAAGATATGAGCATAATTGTCAACCCAAGGCAGAAGACCCACTAAAAAAAGCACAAGAGCCACACCACCTAGTCGCAGAAGTGCCATGCCTGGGTGCTTCAACATCTGCCAACAATGAATGACTTCCACAAAGAGGCAGGCAAGCAATCCAAACTGAGACCCAGCAGGCCCAACCTGAAA--AAAAAAAAATAGTATCATACATACAGCAATCAAAACAAAATGCTTGGCACTATTAAAAAAACACTACACCGAAATAAGCACAGTTACAATACAATATTTTAGGTTAGTGCAGATGAAATGTCTGCTTTCAGAAGGTGGACATGTTCTCCCCCTCCAACAGAATGATGTGACCAGTCATGTAGTAGTGTCATATGGTATACATCACAAGGTTGGAATATATCTGATGCATGAAATATGTGCCTTATGTTGTCATGAGGTTCAACCATGATGAATGCATGAACTTTGGTCAAAGTTCACAATGGAGATGAGCTAGTTACGGGCGATTTTGCTTTATGAATTCAAACTTGGACATTAAATGGGTGTGGAGGCGGGAAACATTAACACAGCATCTAGGTAGGGTACTGCAAATGAACACACCATCCATCAATGGTTTGCAAAATTCCAAGCATTCTCTTAAAATGGTTCAATAAGTCCCTTGAAAATGTGCCAAACAACAGATGAAGACCTGAAGAATATCGTGGAAGCTGACCCACGGCAAAGCGTCTGTGAGATCACAGCAAGGGTTCAACAGCTTGACCTCTTATGTCCCACATGGATTGACAGCAGCCAACAAGACATGTCATCTAGAGGTGGGCATTTCCCTCCTCACCAGAAACA
>APH_3191
-------------------------------------------------------------------------------------------------------------------------------------------------------------------------------------TAAAAATACTTGTCCCCTGAAGGGAACTTGCAGCCAACAAGTTCGCATGCACAATTTGGAAATCACAAAACACGAGAGCACTTCAGCTGGCCTTCAAAAATCACTTAAAAACAGCATTGCACTTCCTGTGTTGTAGTCTTGGTTGTTATTTTTCCATAATCATCAGGACACATTTTGCAAGAGATAAATAGAGAGGAAAAGAAATGACTTCTTTTTTTCCACTATGATACACGATGTCATACACTGATGTCAGTACTCTGGTCTTTCTAAAACAATATCCTGATTCTCACAGAAGTCTGTCGTTATTGGTATGCAATTCAGGTATTTACAAAAAGAACACTCAGAAATGGGATGCACATAAAATAACACAAGTAGTCCGATGAAGAGAACAACAACAATTATCAAACATACCCATATTAAGATGATTTTGGTCGCTCTGTCATATGTACCAAAAGACACGAAAGGCAGTAAAGCGTAAGACAACAAAAACCCAAAAATGAACCCAAAGATATGAGCATAATTGTCAACCCAAGGCAGAAGACCCACTAAAAAAAGCACAAGAGCCACACCACCTAGTCGCAGAAGTGCCATGCCTGGGTGCTTCAACATCTGCCAACAATGAATGACTTCCACAAAGAGGCAGGCAAGCAATCCAAACTGAGACCCAGCAGGCCCAACCTGAAAAAAAAAAAAAATAGTATCATACATACAGCAATCAAAACAAAATGCTTGGCACTATTAAAAAAACACTACACCGAAATAAGCACAGTTACAATACAATATTTTAGGTTAGTGCAGATGAAATGTCTGCTTTCAGAAGGTGGACATGTTCTCCCCCTCCAACAGAATGATGTGACCAGTCATGTAGTAGTGTCATATGGTATACATCACAAGGTTGGAATATATCTGATGCATGAAATATGTGCCTTATGTTGTCATGAGGTTCAACCATGATGAATGCATGAACTTTGGTCAAAGTTCACAATGGAGATGAGCTAGTTACGGGCGATTTTGCTTTATGAATTCAAACTTGGACATTAAATGGGTGTGGAGGCGGGAAACATTAACACAGCATCTAGGTAGGGTACTGCAAATGAACACAC------------------------------------------------------------------------------------------------------------------------------------------------------------------------------------------------------------------------------------------------
>APH_0622
--------------------------------------------------------------------------------------------------------------------------------------------------------------CTTTGCTTTG-------------TGAATATACCTCCCCCTC-------ACTTGT----------------TTTATGGTGTAAAAACTAAACATATCGCAAGAATTTTAG----------------------AAGTGGCATTGCTTTGCGAATATCGTCCCCTCACTTG------TTTTATAA----------------TGTAAAAACTAAATGTATCGTTAGA------ATTTTATTTTTTTTACCATGCCTTGCGATGTCATACACTGATGTCAGTACTCTGGTCTTTCTAAAACAATATCCTGATTCTCACAGAAGTCTGTCGTTATTGGTATGCAATTCAGGTATTTACAAAAAGAACACTCAGAAATGGGATGCACATAAAATAACACAAGTAGTCCGATGAAGAGAACAACAACAATTATCAAACATACCCATATTAAGATGATTTTGGTCGCTCTGTCATATGTACCAAAAGACACGAAAGGCAGTAAAGCGTAAGACAACAAAAACCCAAAAATGAACCCAAAGATATGAGCATAATTGTCAACCCAAGGCAGAAGACCCACTAAAAAAAGCACAAGAGCCACACCACCTAGTCGCAGAAGTGCCATGCCTGGGTGCTTCAACATCTGCCAACAATGAATGACTTCCACAAAGAGGCAGGCAAGCAATCCAAACTGAGACCCAGCAGGCCCAACCTGAAAAAAAAAAAAAATAGTATCATACATACAGCAATCAAAACAAAATGCTTGGCACTATTAAAAAAACACTACACCGAAATAAGCACAGTTACAATACAATATTTTAGGTTAGTGCAGATGAAATGTCTGCTTTCAGAAGGTGGACATGTTCTCCCCCTCCAACAGAATGATGTGACCAGTCATGTAGTAGTGTCATATGGTATACATCACAAGGTTGGAATATATCTGATGCATGAAATATGTGCCTTATGTTGTCATGAGGTTCAACCATGATGAATGCATGAACTTTGGTCAAAGTTCACAATGGAGATGAGCTAGTTACGGGCGATTTTGCTTTATGAATTCAAACTTGGACATTAAATGGGTGTGGAGGCGGGAAACATTAACACAGCATCTAGGTAGGGTACTGCCAAAGAATACACCATACATCGATGTTTTGCAAAATTCCAAGCATTCTCTTAAAATGGTT-------------------------------------------------------------------------------------------------------------------------------------------------------------------------------------------------
>APH_0723
AAACCATTGTTTTATTTATATTTATACAGAACTGAATTCAACTGTATCACAATGATGATAGATATGAAATTAATAGTTTGACTAGCTTTTTATTAAAATATTACAATTGTGATTCTTGAAAATTAGGTATAAATTGACAAAATTGTCTTTTAACACCTCTTGAGGTTGTACATCACAGCAGTAAAAATACTTGTCCCCTGAAGGGAACTTGCAGCCAACAAGTTCGCATGCACAATTTGGAAATCACAAAACACGAGAGCACTTCAGCTGGCCTTCAAAAATCACTTAAAAACAGCATTGCACTTCCTGTGTTGTAGTCTTGGTTGTTATTTTTCCATAATCATCAGGACACATTTTGCAAGAGATAAATAGAGAGGAAAAGAAATGACTTCTTTTTTTCCACTATGATACACGATGTCATACACTGATGTCAGTACTCTGGTCTTTCTAAAACAATATCCTGATTCTCACAGAAGTCTGTCGTTATTGGTATGCAATTCAGGTATTTACAAAAAGAACACTCAGAAATGGGATGCACATAAAATAACACAAGTAGTCCGATGAAGAGAACAACAACAATTATCAAACATACCCATATTAAGATGATTTTGGTCGCTCTGTCATATGTACCAAAAGACACGAAAGGCAGTAAAGCGTAAGACAACAAAAACCCAAAAATGAACCCAAAGATATGAGCATAATTGTCAACCCAAGGCAGAAGACCCACTAAAAAAAGCACAAGAGCCACACCACCTAGTCGCAGAAGTGCCATGCCTGGGTGCTTCAACATCTGCCAACAATGAATGACTTCCACAAAGAGGCAGGCAAGCAATCCAAACTGAGACCCAGCAGGCCCAACCTGAAAAAAAAAAAAAATAGTATCATACATACAGCAATCAAAACAAAATGCTTGGCACTATTAAAAAAACACTACACCGAAATAAGCACAGTTACAATACAATATTTTAGGTTAGTGCAGATGAAATGTCTGCTTTCAGAAGGTGGACATGTTCTCCCCCTCCAACAGAATGATGTGACCAGTCATGTAGTAGTGTCATATGGTATACATCACAAGGTTGGAATATATCTGATGCATGAAATATGTGCCTTATGTTGTCATGAGGTTCAACCATGATGAATGCATGAACTTTGGTCAAAGTTCACAATGGAGATGAGCTAGTTATGGGCGATTTTGCTTTATGAATTCAAACTTGGACATTAAATGGGTGTGGAGGCGGGAAACATTAACACAGCATCTAGGTAGGGTACTGCAAATGAACACACCATCCATCAATGGTTTGCAAAATTCCAAGCATTCTCTTAAAATGGTTCAATAAGTCCCTTGAAAATGTGCCAAACAACAGATGAAGACCTGAAGAATATCGTGGAAGCTGACCCACGGCAAAGCGTCTGTGAGATCACAGCAAGGGTTCAACAGCTTGACCTCTTATGTCCCACATGGATTGACAGCAGCCAACAAGCCATGTCATCTAGAGGTGGGCATTTCCCTCCTCACCAGAAACA
>APH_0683
AAACCATTGTTTTATTTATATTTATACAGAACTGAATTCAACTGTATCACAATGATGATAGATATGAAATTAATAGTTTGACTAGCTTTTTATTAAAATATTACAATTGTGATTCTTGAAAATTAGGTATAAATTGACAAAATTGTCTTTTAACACCTCTTGAGGTTGTACATCACAGCAGTAAAAATACTTGTCCCCTGAAGGGAACTTGCAGCCAACAAGTTCGCATGCACAATTTGGAAATCACAAAACACGAGAGCACTTCAGCTGGCCTTCAAAAATCACTTAAAAACAGCATTGCACTTCCTGTGTTGTAGTCTTGGTTGTTATTTTTCCATAATCATCAGGACACATTTTGCAAGAGATAAATAGAGAGGAAAAGAAATGACTTCTTTTTTTCCACTATGATACACGATGTCATACACTGATGTCAGTACTCTGGTCTTTCTAAAACAATATCCTGATTCTCACAGAAGTCTGTCGTTATTGGTATGCAATTCAGGTATTTACAAAAAGAACACTCAGAAATGGGATGCACATAAAATAACACAAGTAGTCCGATGAAGAGAACAACAACAATTATCAAACATACCCATATTAAGATGATTTTGGTCGCTCTGTCATATGTACCAAAAGACACGAAAGGCAGTAAAGCGTAAGACAACAAAAACCCAAAAATGAACCCAAAGATATGAGCATAATTGTCAACCCAAGGCAGAAGACCCACTAAAAAAAGCACAAGAGCCACACCACCTAGTCGCAGAAGTGCCATGCCTGGGTGCTTCAACATCTGCCAACAATGAATGACTTCCACAAAGAGGCAGGCAAGCAATCCAAACTGAGACCCAGCAGGCCCAACCTGAA---AAAAAAAAATAGTATCATACATACAGCAATCAAAACAAAATGCTTGGCACTATTAAAAAAACACTACACCGAAATAAGCACAGTTACAATACAATATTTTAGGTTAGTGCAGATGAAATGTCTGCTTTCAGAAGGTGGACATGTTCTCCCCCTCCAACAGAATGATGTGACCAGTCATGTAGTAGTGTCATGTGGTATACATCACAAGGTTGGAATATATCTGATGCATGAAATATGTGCCTTATGTTGTCATGAGGTTCAACCATGATGAATGCATGAACTTTGGTCAAAGTTCACAATGGAGATGAGCTAGTTACGGGCGATTTTGCTTTATGAATTCAAACTTGGACATTAAATGGGTGTGGAGGCGGGAAACATTAACACAGCATCTAGGTAGGGTACTGCAAATGAACACACCATCCATCAATGGTTTGCAAAATTCCAAGCATTCTCTTAAAATGGTTCAATAAGTCCCTTGAAAATGTGCCAAACAACAGATGAAGACCTGAAGAATATCGTGGAAGCTGACCCACGGCAAAGCGTCTGTGAGATCACAGCAAGGGTTCAACAGCTTGACCTCTTATGTCCCACATGGATTGACAGCAGCCAACAAGCCATGTCATCTAGAGGTGGGCATTTCCCTCCTCACCAGAAACA
>APH_1438
-----------------------------------------------------------------------------------------------------------------------------------------------------------------------------------------------------------------------------------------------------------------------------------------------------------------------------------------------------------------------------------------------------------------------------------------------------------------------------------------------------------------------------------------------------------------------------------------------------------------------------------------------------CCAAAAGACACGAAAGGCAGTAAAGCGTAAGACAACAAAAACCCAAAAATGAACCCAAAGATATGAGCATAATTGTCAACCCAAGGCAGAAGACCCACTAAAAAAAGCACAAGAGCCACACCACCTAGTCGCAGAAGTGCCATGCCTGGGTGCTTCAACATCTGCCAACAATGAATGACTTCCACAAAGAGGCAGGCAAGCAATCCAAACTGAGACCCAGCAGGCCCAACCTGAAAAAAAAAAAAAATAGTATCATACATACAGCAATCAAAACAAAATGCTTGGCACTATTAAAAAAACACTACACCGAAATAAGCACAGTTACAATACAATATTTTAGGTTAGTGCAGATG--------------------------------------------------------------------------------------------------------------------------------------------------------------------------------------------------------------------------------------------------------------------------------------------------------------------------------------------------------------------------------------------------------------------------------------------------------------------------------------------------------------------------------------------------------------
>APH_3188
---------------------------------------------------------------------------------------------------------ATTGTGATTCTTGAAAATTAGGTATAAATTGACAAAATTGTCTTTTAACACCTCTTGAGGTTGTACATCACAGCAGTAAAAATACTTGTCCCCTGAAGGGAACTTGCAGCCAACAAGTTCGCATGCACAATTTGGAAATCACAAAACACGAGAGCACTTCAGCTGGCCTTCAAAAATCACTTAAAAACAGCATTGCACTTCCTGTGTTGTAGTCTTGGTTGTTATTTTTCCATAATCATCAGGACACATTTTGCAAGAGATAAATAGAGAGGAAAAGAAATGACTTCTTTTTTTCCACTATGATACACGATGTCATACACTGATGTCAGTACTCTGGTCTTTCTAAAACAATATCCTGATTCTCACAGAAGTCTGTCGTTATTGGTATGCAATTCAGGTATTTACAAAAAGAACACTCAGAAATGGGATGCACATAAAATAACACAAGTAGTCCGATGAAGAGAACAACAACAATTATCAAACATACCCATATTAAGATGATTTTGGTCGCTCTGTCATATGTACCAAAAGACACGAAAGGCAGTAAAGCGTAAGACAACAAAAACCCAAAAATGAACCCAAAGATATGAGCATAATTGTCAACCCAAGGCAGAAGACCCACTAAAAAAAGCACAAGAGCCACACCACCTAGTCGCAGAAGTGCCATGCCTGGGTGCTTCAACATCTGCCAACAATGAATGACTTCCACAAAGAGGCAGGCAAGCAATCCAAACTGAGACCCAGCAGGCCCAACCTGAAAAGAAAAAAAAATAGTATCATACATACAGCAATCAAAACAAAATGCTTGGCACTATTAAAAAAACACTACACCGAAATAAGCACAGTTACAATACAATATATTAGGTTAGTGCAGATGAAATGTCTGCTTTCAGAAGGTGGACATGTTCTCCCCCTCCAACAGAATGATGTGACCAGTCATGTAGTAGTGCCATATGGTATACATCACAAGGTTGGAATATATCTGATGCATGAAATATGTGCCTTATGTTGTCATGAGGTTCAACCATGATGAATGCATGAACTTTGGTCAAAGTTCACAATGGAGATGAGCTAGTTACGGGCGATTTTGCTTTATGAATTCAAACTTGGACATTAAATGGGTGTGGAGGCGGGAAACATTAACACAGCATCTAGGTAGGGTACTGCAAATGAACACACCATCCATCAATGGTTTGCAAAATTCCAAGCATTCTCTTAAAATGGTTCAATAAGTCCCTTGAAAATGTGCCAAACAACAGATGAAGACCTGAAGAATATCGTGGAAGCTGACCCACGGCAAAGCGTCTGTGAGATCACAGCAAGGGTTCAACAGCTTGACCTCTTATGTCCCACATGGATTGACAGCAGCCAACAAGCCATGTCATCTAGAGGTGGGCATTTCCCTCCTCACCAGAAACA
>APH_0185
AAACCATTGTTTTATTTATATTTATACAGAACTGAATTCAACTGTATCACAATGATGATAGATATGAAATTAATAGTTTGACTAGCTTTTTATTAAAATATTACAATTGTGATTCTTGAAAATTAGGTATAAATTGACAAAATTGTCTTTTAACACCTCTTGAGGTTGTACATCACAGCAGTAAAAATACTTGTCCCCTGAAGGGAACTTGCAGCCAACAAGTTCGCATGCACAATTTGGAAATCACAAAACACGAGAGCACTTCAGCTGGCCTTCAAAAATCACTTAAAAACAGCATTGCACTTCCTGTGTTGTAGTCTTGGTTGTTATTTTTCCATAATCATCAGGACACATTTTGCAAGAGATAAATAGAGAGGAAAAGAAATGACTTCTTTTTTTCCACTATGATACACGATGTCATACACTGATGTCAGTACTCTGGTCTTTCTAAAACAATATCCTGATTCTCACAGAAGTCTGTCGTTATTGGTATGCAATTCAGGTATTTACAAAAAGAACACTCAGAAATGGGATGCACATAAAATAACACAAGTAGTCCGATGAAGAGAACAACAACAATTATCAAACATACCCATATTAAGATGATTTTGGTCGCTCTGTCATATGTACCAAAAGACACGAAAGGCAGTAAAGCGTAAGACAACAAAAACCCAAAAATGAACCCAAAGATATGAGCATAATTGTCAACCCAAGGCAGAAGACCCACTAAAAAAAGCACAAGAGCCACACCACCTAGTCGCAGAAGTGCCATGCCTGGGTGCTTCAACATCTGCCAACAATGAATGACTTCCACAAAGAGGCAGGCAAGCAATCCAAACTGAGACCCAGCAGGCCCAACCTGAAAAGAAAAAAAAATAGTATCATACATACAGCAATCAAAACAAAATGCTTGGCACTATTAAAAAAACACTACACCGAAATAAGCACAGTTACAATACAATATACTAGGTTAGTGCAGATGAAATGTCTGCTTTCAGAAGGTGGACATGTTCTCCCCCTCCAACAGAATGATGTGACCAGTCATGTAGTAGTGTCATATGGTATACATCACAAGGTTGGAATATATCTGATGCATGAAATATGTGCCTTATGTTGTCATGAGGTTCAACCATGATGAATGCATGAACTTTGGTCAAAGTTCACAATGGAGATGAGCTAGTTACGGGCGATTTTGCTTTATGAATTCAAACTTGGACATTAAATGGGTGTGGAGGCGGGAAACATTAACACAGCATCTAGGTAGGGTACTGCAAATGAACACACCATCCATCAATGGTTTGCAAAATTCCAAGCATTCTCTTAAAATGGTTCAATAAGTCCCTTGAAAATGTGCCAAACAACAGATGAAGACCTGAAGAATATCGTGGAAGCTGACCCACGGCAAAGCGTCTGTGAGATCACAGCAAAGGTTCAACAGCTTGACCTCTTATGTCCCACATGGATTGACAGCAGCCAACAAGCCATGTCATCTAGAGGTGGGCATTTCCCTCCTCACCAGAAACA
>APH_0186
AAACCATTGTTTTATTTATATTTATACAGAACTGAATTCAACTGTATCACAATGATGATAGATATGAAATTAATAGTTTGACTAGCTTTTTATTAAAATATTACAATTGTGATTCTTGAAAATTAGGTATAAATTGACAAAATTGTCTTTTAACACCTCTTGAGGTTGTACATCACAGCAGTAAAAATACTTGTCCCCTGAAGGGAACTTGCAGCCAACAAGTTCGCATGCACAATTTGGAAATCACAAAACACGAGAGCACTTCAGCTGGCCTTCAAAAATCACTTAAAAACAGCATTGCACTTCCTGTGTTGTAGTCTTGGTTGTTATTTTTCCATAATCATCAGGACACATTTTGCAAGAGATAAATAGAGAGGAAAAGAAATGACTTCTTTTTTTCCACTATGATACACGATGTCATACACTGATGTCAGTACTCTGGTCTTTCTAAAACAATATCCTGATTCTCACAGAAGTCTGTCGTTATTGGTATGCAATTCAGGTATTTACAAAAAGAACACTCAGAAATGGGATGCACATAAAATAACACAAGTAGTCCGATGAAGAGAACAACAACAATTATCAAACATACCCATATTAAGATGATTTTGGTCGCTCTGTCATATGTACCAAAAGACACGAAAGGCAGTAAAGCGTAAGACAACAAAAACCCAAAAATGAACCCAAAGATATGAGCATAATTGTCAACCCAAGGCAGAAGACCCACTAAAAAAAGCACAAGAGCCACACCACCTAGTCGCAGAAGTGCCATGCCTGGGTGCTTCAACATCTGCCAACAATGAATGACTTCCACAAAGAGGCAGGCAAGCAATCCAAACTGAGACCCAGCAGGCCCAACCTGAAAAGAAAAAAAAATAGTATCATACATACAGCAATCAAAACAAAATGCTTGGCACTATTAAAAAAACACTACACCGAAATAAGCACAGTTACAATACAATATACTAGGTTAGTGCAGATGAAATGTCTGCTTTCAGAAGGTGGACATGTTCTCCCCCTCCAACAGAATGATGTGACCAGTCATGTAGTAGTGTCATATGGTATACATCACAAGGTTGGAATATATCTGATGCATGAAATATGTGCCTTATGTTGTCATGAGGTTCAACCATGATGAATGCATGAACTTTGGTCAAAGTTCACAATGGAGATGAGCTAGTTACGGGCGATTTTGCTTTATGAATTCAAACTTGGACATTAAATGGGTGTGGAGGCGGGAAACATTAACACAGCATCTAGGTAGGGTACTGCAAATGAACACACCATCCATCAATGGTTTGCAAAATTCCAAGCATTCTCTTAAAATGGTTCAATAAGTCCCTTGAAAATGTGCCAAACAACAGATGAAGACCTGAAGAATATCGTGGAAGCTGACCCACGGCAAAGCGTCTGTGAGATCACAGCAAAGGTTCAACAGCTTGACCTCTTATGTCCCACATGGATTGACAGCAGCCAACAAGCCATGTCATCTAGAGGTGGGCATTTCCCTCCTCACCAGAAACA
>APH_0674
AAACCATTGTTTTATTTATATTTATACAGAACTGAATTCAACTGTATCACAATGATGATAGATATGAAATTAATAGTTTGACTAGCTTTTTATTAAAATATTACAATTGTGATTCTTGAAAATTAGGTATAAATTGACAAAATTGTCTTTTAACACCTCTTGAGGTTGTACATCACAGCAGTAAAAATACTTGTCCCCTGAAGGGAACTTGCAGCCAACAAGTTCGCATGCACAATTTGGAAATCACAAAACACGAGAGCACTTCAGCTGGCCTTCAAAAATCACTTAAAAACAGCATTGCACTTCCTGTGTTGTAGTCTTGGTTGTTATTTTTCCATAATCATCAGGACACATTTTGCAAGAGATAAATAGAGAGGAAAAGAAATGACTTCTTTTTTTCCACTATGATACACGATGTCATACACTGATGTCAGTACTCTGGTCTTTCTAAAACAATATCCTGATTCTCACAGAAGTCTGTCGTTATTGGTATGCAATTCAGGTATTTACAAAAAGAACACTCAGAAATGGGATGCACATAAAATAACACAAGTAGTCCGATGAAGAGAACAACAACAATTATCAAACATACCCATATTAAGATGATTTTGGTCGCTCTGTCATATGTACCAAAAGACACGAAAGGCAGTAAAGCGTAAGACAACAAAAACCCAAAAATGAACCCAAAGATATGAGCATAATTGTCAACCCAAGGCAGAAGACCCACTAAAAAAAGCACAAGAGCCACACCACCTAGTCGCAGAAGTGCCATGCCTGGGTGCTTCAACATCTGCCAACAATGAATGACTTCCACAAAGAGGCAGGCAAGCAATCCAAACTGAGACCCAGCAGGCCCAACCTGAAAAGAAAAAAAAATAGTATCATACATACAGCAATCAAAACAAAATGCTTGGCACTATTAAAAAAACACTACACCGAAATAAGCACAGTTACAATACAATATACTAGGTTAGTGCAGATGAAATGTCTGCTTTCAGAAGGTGGACATGTTCTCCCCCTCCAACAGAATGATGTGACCAGTCATGTAGTAGTGTCATATGGTATACATCACAAGGTTGGAATATATCTGATGCATGAAATATGTGCCTTATGTTGTCATGAGGTTCAACCATGATGAATGCATGAACTTTGGTCAAAGTTCACAATGGAGATGAGCTAGTTACGGGCGATTTTGCTTTATGAATTCAAACTTGGACATTAAATGGGTGTGGAGGCGGGAAACATTAACACAGCATCTAGGTAGGGTACTGCAAATGAACACACCATCCATCAATGGTTTGCAAAATTCCAAGCATTCTCTTAAAATGGTTCAATAAGTCCCTTGAAAATGTGCCAAACAACAGATGAAGACCTGAAGAATATCGTGGAAGCTGACCCACGGCAAAGTGTCCGTGAGATCACAGCAAGTG----------------------------------------------------------------------------------------------
>APH_0717
AAACCATTGTTTTATTTATATTTATACAGAACTGAATTCAACTGTATCACAATGATGATAGATATGAAATTAATAGTTTGACTAGCTTTTTATTAAAATATTACAATTGTGATTCTTGAAAATTAGGTATAAATTGACAAAATTGTCTTTTAACACCTCTTGAGGTTGTACATCACAGCAGTAAAAATACTTGTCCCCTGAAGGGAACTTGCAGCCAACAAGTTCGCATGCACAATTTGGAAATCACAAAACACGAGAGCACTTCAGCTGGCCTTCAAAAATCACTTAAAAACAGCATTGCACTTCCTGTGTTGTAGTCTTGGTTGTTATTTTTCCATAATCATCAGGACACATTTTGCAAGAGATAAATAGAGAGGAAAAGAAATGACTTCTTTTTTTCCACTATGATACACGATGTCATACACTGATGTCAGTACTCTGGTCTTTCTAAAACAATATCCTGATTCTCACAGAAGTCTGTCGTTATTGGTATGCAATTCAGGTATTTACAAAAAGAACACTCAGAAATGGGATGCACATAAAATAACACAAGTAGTCCGATGAAGAGAACAACAACAATTATCAAACATACCCATATTAAGATGATTTTGGTCGCTCTGTCATATGTACCAAAAGACACGAAAGGCAGTAAAGCGTAAGACAACAAAAACCCAAAAATGAACCCAAAGATATGAGCATAATTGTCAACCCAAGGCAGAAGACCCACTAAAAAAAGCACAAGAGCCACACCACCTAGTCGCAGAAGTGCCATGCCTGGGTGCTTCAACATCTGCCAACAATGAATGACTTCCACAAAGAGGCAGGCAAGCAATCCAAACTGAGACCCAGCAGGCCCAACCTGAAAAGAAAAAAAAATAGTATCATACATACAGCAATCAAAACAAAATGCTTGGCACTATTAAAAAAACACTACACCGAAATAAGCACAGTTACAATACAATATATTAGGTTAGTGCAGATGAAATGTCTGCTTTCAGAAGGTGGACATGTTCTCCCCCTCCAACAGAATGATGTGACCAGTCATGTAGTAGTGTCATATGGTATACATCACAAGGTTGGAATATATCTGATGCATGAAATATGTGCCTTATGTTGTCATGAGGTTCAACCATGATGAATGCATGAACTTTGGTCAAAGTTCACAATGGAGATGAGCTAGTTACGGGCGATTTTGCTTTATGAATTCAAACTTGGACATTAAATGGGTGTGGAGGCGGGAAACATTAACACAGCATCTAGGTAGGGTACTGCAAATGAACACACCATCC-------------------------------------------------------------------------------------------------------------------------------------------------------------------------------------------------------------------------------------------
>APH_5003
-----------------------------------------------------------------------------------------------------------------------------GGTATAAATTGACAAAATTGTCTTTTAACACCTCTTGAGGTTGTACATCACAGCAGTAAAAATACTTGTCCCCTGAAGGGAACTTGCAGCCAACAAGTTCGCATGCACAATTTGGAAATCACAAAACACGAGAGCACTTCAGCTGGCCTTCAAAAATCACTTAAAAACAGCATTGCACTTCCTGTGTTGTAGTCTTGGTTGTTATTTTTCCATAATCATCAGGACACATTTTGCAAGAGATAAATAGAGAGGAAAAGAAATGACTTCTTTTTTTCCACTATGATACACGATGTCATACACTGATGTCAGTACTCTGGTCTTTCTAAAACAATATCCTGATTCTCACAGAAGTCTGTCGTTATTGGTATGCAATTCAGGTATTTACAAAAAGAACACTCAGAAATGGGATGCACATAAAATAACACAAGTAGTCCGATGAAGAGAACAACAACAATTATCAAACATACCCATATTAAGATGATTTTGGTCGCTCTGTCATATGTACCAAAAGACACGAAAGGCAGTAAAGCGTAAGACAACAAAAACCCAAAAATGAACCCAAAGATATGAGCATAATTGTCAACCCAAGGCAGAAGACCCACTAAAAAAAGCACAAGAGCCACACCACCTAGTCGCAGAAGTGCCATGCCTGGGTGCTTCAACATCTGCCAACAATGAATGACTTCCACAAAGAGGCAGGCAAGCAATCCAAACTGAGACCCAGCAGGCCCAACCTGAAAAAAAAAAAAAATAGTATCATACATACAGCAATCAAAACATAATGCTTGGCACTATTAAAAAAACACTACACCAAAATAAGCACAGTTACAATACAATATATTAGGTTAGTGCAGATGAAATGTCTGCTTTCAGAAGGTGGACATGTTTTCCCCCTCCAACAGAATGATGTGACCAGTCATGTAGTAGTGTCATATGGTATACATCACAAGGTTGGAATATATCTGATGCATGAAATGTGTGCTTTATGTTGTCATGAGGTTCAACCATGATGAATGCATGAACTTTGGTCAAAGTTCACAATGGAGATGAGCTAGTTACGGGCGATTTTCCTTTCTGAATTCAAACTTGGACATTAAATGGGTGTGGAGGCGGGAAACATTAACACAGCATCTAGGTAGGGTACTGCAAATGAACACACCATCCATCAATGGTTTGCAGAATTCCAAGCAGTCTCTTAAAATGGTTCAATAAGTCCCTTGAAAATGTGCCAAACAACAGATGAAGACCTGAAGAATATCGTGGAAGCTGACCCACGGCAAAGCGTCTGTGAGATCACAGCAAGGGTTCAACAGCTTGACCTCTTATGTCCCACATGGATTGACAGCAGCCAACAAGGCACATTGTCTGGATGTGTGCATTTCCCTCCTTGCCAGGAGCA
>APH_5079
------------------------------------------------------------------------------------------------------------------------------------------------------------CTCTTGAGGTTGTACATCACAGCAGTAAAAATACTTGTCCCCTGAAGGGAACTTGCAGCCAACAAGTTCGCATGCACAATTTGGAAATCACAAAACACGAGAGCACTTCAGCTGGCCTTCAAAAATCACTTAAAAACAGCATTGCACTTCCTGTGTTGTAGTCTTGGTTGTTATTTTTTCATAATCATCAGGACACATTTTGCAAGAGATAAATAGAGAGGAAAAGAAATGACTTCTTTTTTTCCACTATGATACACGATGTCATACACTGATGTCAGTACTCTGGTCTTTCTAAAACAATATCCTGATTCTCACAGAAGTCTGTCGTTATTGGTATGCAATTCAGGTATTTACAAAAAGAACACTCAGAAATGGGATGCACATAAAATAACACAAGTAGTCCGATGAAGAGAACAACAACAATTATCAAACATACCCATATTAAGATGATTTTGGTCGCTCTGTCATATGTACCAAAAGACACGAAAGGCAGTAAAGCGTAAGACAACAAAAACCCAAAAATGAACCCAAAGATATGAGCATAATTGTCAACCCAAGGCAGAAGACCCACTAAAAAAAGCACAAGAGCCACACCACCTAGTCGCAGAAGTGCCATGCCTGGGTGCTTCAACATCTGCCAACAATGAATGACTTCCACAAAGAGGCAGGCAAGCAATCCAAACTGAGACCCAGCAGGCCCAACCTGAAAAGAAAAAAAAATAGTATCATACATACAGCAATCAAAACATAATGCTTGGCACTATTAAAAAAACACTACACCAAAATAAGCACAGTTACAATACAATATATTAGGTTAGTGCAGATGAAATGTCTGCTTTCAGAAGGTGGACATGTTTTCCCCCTCCAACAGAATGATGTGACCAGTCATGTAGTAGTGTCATATGGTATACATCACAAGGTTGGAATATATCTGATGCATGAAATATGTGCTTTATGTTGTCATGAGGTTCAACCATGATGAATACATGAACTTTGGTCAAAGTTCACAATGGAGATGAGCTAGTTACGGGCGATTTTGCTTTCTGAATTCAAACTTGGACATTAAATGGGTGTGGAGGCGGGAAACATTAACACAGCATCTAGGTAGGGTACTGCAAATGAACACACCATCCATCAATGGTTTGCAGAATTCCAAGCAGTCTCTTAAAATGGTTCAATAAGTCCCTTGAAAATGTGCCAAACAACAGATGAAGACCTGAAGAATATCGTGGAAGCTGACCCACGGCAAAGTGTCTGTGAGATCACAGCAAGGGTTCAACAGCT------------------------------------------------------------------------------------
>APH_4005
AAACCATTGTTTTATTTATATTTATACAGAACTGAATTCAACTGTATCACAATGATGATAGATATGAAATTAATAGTTTGACTAGCTTTTTATTAAAATATTACAATTGTGATTCTTGAAAATTAGGTATAAATTGACAAAATTGTCTTTTAACACCTCTTGAGGTTGTACATCACAGCAGTAAAAATACTTGTCCCCTGAAGGGAACTTGCAGCCAACAAGTTCGCATGCACAATTTGGAAATCACAAAACACGAGAGCACTTCAGCTGGCCTTCAAAAATCACTTAAAAACAGCATTGCACTTCCTGTGTTGTAGTCTTGGTTGTTATTTTTTCATAATCATCAGGACACATTTTGCAAGAGATAAATAGAGAGGAAAAGAAATGACTTCTTTTTTTCCACTATGATACACGATGTCATACACTGATGTCAGTACTCTGGTCTTTCTAAAACAATATCCTGATTCTCACAGAAGTCTGTCGTTATTGGTATGCAATTCAGGTATTTACAAAAAGAACACTCAGAAATGGGATGCACATAAAATAACACAAGTAGTCCGATGAAGAGAACAACAACAATTATCAAACATACCCATATTAAGATGATTTTGGTCGCTCTGTCATATGTACCAAAAGACACGAAAGGCAGTAAAGCGTAAGACAACAAAAACCCAAAAATGAACCCAAAGATATGAGCATAATTGTCAACCCAAGGCAGAAGACCCACTAAAAAAAGCACAAGAGCCACACCACCTAGTCGCAGAAGTGCCATGCCTGGGTGCTTCAACATCTGCCAACAATGAATGACTTCCACAAAGAGGCAGGCAAGCAATCCAAACTGAGACCCAGCAGGCCCAACCTGAAAAGAAAAAAAAATAGTATCATACATACAGCAATCAAAACATAATGCTTGGCACTATTAAAAAAACACTACACCAAAATAAGCACAGTTACAATACAATATATTAGGTTAGTGCAGATGAAATGTCTGCTTTCAGAAGGTGGACATGTTTTCCCCCTCCAACAGAATGATGTGACCAGTCATGTAGTAGTGTCATATGGTATACATCACAAGGTTGGAATATATCTGATGCATGAAATATGTGCTTTATGTTGTCATGAGGTTCAACCATGATGAATACATGAACTTTGGTCAAAGTTCACAATGGAGATGAGCTAGTTACGGGCGATTTTGCTTTCTGAATTCAAACTTGGACATTAAATGGGTGTGGAGGCGGGAAACATTAACACAGCATCTAGGTAGGGTACTGCAAATGAACACACCATCCATCAATGGTTTGCAGAATTCCAAGCAGTATCTTAAAATGGTTCAATAAGTCCCTTGAAAATGTGCCAAACAACAGATGAAGACCTGAAGAATATCGTGGAAGCTGACCCACGGCAAAGCGTCTGTGAGATCACAGCAAGGGTTCAACAGCTTGACCTCTTATGTCCCACATGGATTGACAGCAGCCAACAAGCCATGTCATCTAGAGGTGGGCATTTCCCTCCTCACCAGAAACA
>APH_0772
AAACCATTGTTTTATTTATATTTATACAGAACTGAATTCAACTGTATCACAATGATGATAGATATGAAATTAATAGTTTGACTAGCTTTTTATTAAAATATTACAATTGTGATTCTTGAAAATTAGGTATAAATTGACAAAATTGTCTTTTAACACCTCTTGAGGTTGTACATCACAGCAGTAAAAATACTTGTCCCCTGAAGGGAACTTGCAGCCAACAAGTTCGCATGCACAATTTGGAAATCACAAAACACGAGAGCACTTCAGCTGGCCTTCAAAAATCACTTAAAAACAGCATTGCACTTCCTGTGTTGTAGTCTTGGTTGTTATTTTTTCATAATCATCAGGACACATTTTGCAAGAGATAAATAGAGAGGAAAAGAAATGACTTCTTTTTTTCCACTATGATACACGATGTCATACACTGATGTCAGTACTCTGGTCTTTCTAAAACAATATCCTGATTCTCACAGAAGTCTGTCGTTATTGGTATGCAATTCAGGTATTTACAAAAAGAACACTCAGAAATGGGATGCACATAAAATAACACAAGTAGTCCGATGAAGAGAACAACAACAATTATCAAACATACCCATATTAAGATGATTTTGGTCGCTCTGTCATATGTACCAAAAGACACGAAAGGCAGTAAAGCGTAAGACAACAAAAACCCAAAAATGAACCCAAAGATATGAGCATAATTGTCAACCCAAGGCAGAAGACCCACTAAAAAAAGCACAAGAGCCACACCACCTAGTCGCAGAAGTGCCATGCCTGGGTGCTTCAACATCTGCCAACAATGAATGACTTCCACAAAGAGGCAGGCAAGCAATCCAAACTGAGACCCAGCAGGCCCAACCTGAAAAGAAAAAAAAATAGTATCATACATACAGCAATCAAAACATAATGCTTGGCACTATTAAAAAAACACTACACCAAAATAAGCACAGTTACAATACAATATATTAGGTTAGTGCAGATGAAATGTCTGCTTTCAGAAGGTGGACATGTTTTCCCCCTCCAACAGAATGATGTGACCAGTCATGTAGTAGTGTCATATGGTATACATCACAAGGTTGGAATATATCTGATGCATGAAATATGTGCTTTATGTTGTCATGAGGTTCAACCATGATGAATACATGAACTTTGGTCAAAGTTCACAATGGAGATGAGCTAGTTACGGGCGATTTTGCTTTCTGAATTCAAACTTGGACATTAAATGGGTGTGGAGGCGGGAAACATTAACACAGCATCTAGGTAGGGTACTGCAAATGAACACACCATCCATCAATGGTTTGCAGAATTCCAAGCAGTCTCTTAAAATGGTTCAATAAGTCCCTTGAAAATGTGCCAAACAACAGATGAAGACCTGAAGAATATCGTGGAAGCTGACCCACGGCAAAGCGTCTGTGAGATCACAGCAAGGGTTCAACAGCTTGACCTCTTATGTCCCACATGGATTGACAGCAGCCAACAAGCCATGTCATCTAGAGG---------------------------
>APH_4024
AAACCATTGTTTTATTTATATTTATACAGAACTGAATTCAACTGTATCACAATGATGATAGATATGAAATTAATAGTTTGACTAGCTTTTTATTAAAATATTACAATTGTGATTCTTGAAAATTAGGTATAAATTGACAAAATTGTCTTTTAACACCTCTTGAGGTTGTACATCACAGCAGTAAAAATACTTGTCCCCTGAAGGGAACTTGCAGCCAACAAGTTCGCATGCACAATTTGGAAATCACAAAACACGAGAGCACTTCAGCTGGCCTTCAAAAATCACTTAAAAACAGCATTGCACTTCCTGTGTTGTAGTCTTGGTTGTTATTTTTTCATAATCATCAGGACACATTTTGCAAGAGATAAATAGAGAGGAAAAGAAATGACTTCTTTTTTTCCACTATGATACACGATGTCATACACTGATGTCAGTACTCTGGTCTTTCTAAAACAATATCCTGATTCTCACAGAAGTCTGTCGTTATTGGTATGCAATTCAGGTATTTACAAAAAGAACACTCAGAAATGGGATGCACATAAAATAACACAAGTAGTCCGATGAAGAGAACAACAACAATTATCAAACATACCCATATTAAGATGATTTTGGTCGCTCTGTCATATGTACCAAAAGACACGAAAGGCAGTAAAGCGTAAGACAACAAAAACCCAAAAATGAACCCAAAGATATGAGCATAATTGTCAACCCAAGGCAGAAGACCCACTAAAAAAAGCACAAGAGCCACACCACCTAGTCGCAGAAGTGCCATGCCTGGGTGCTTCAACATCTGCCAACAATGAATGACTTCCACAAAGAGGCAGGCAAGCAATCCAAACTGAGACCCAGCAGGCCCAACCTGAAAAGAAAAAAAAATAGTATCATACATACAGCAATCAAAACATAATGCTTGGCACTATTAAAAAAACACTACACCAAAATAAGCACAGTTACAATACAATATATTAGGTTAGTGCAGATGAAATGTCTGCTTTCAGAAGGTGGACATGTTTTCCCCCTCCAACAGAATGATGTGACCAGTCATGTAGTAGTGTCATATGGTATACATCACAAGGTTGGAATATATCTGATGCATGAAATATGTGCTTTATGTTGTCATGAGGTTCAACCATGATGAATACATGAACTTTGGTCAAAGTTCACAATGGAGATGAGCTAGTTACGGGCGATTTTGCTTTCTGAATTCAAACTTGGACATTAAATGGGTGTGGAGGCGGGAAACATTAACACAGCATCTAGGTAGGGTACTGCAAATGAACACACCATCCATCAATGGTTTGCAGAATTCCAAGCAGTCTCTTAAAATGGTTCAATAAGTCCCTTGAAAATGTGCCAAACAACAGATGAAGACCTGAAGAATATCGTGGAAGCTGACCCACGGCAAAGCGTCTGTGAGATCACAGCAAGGGTTCAACAGCTTGACCTCTTATGTCCCACATGGATTGACAGCAGCCAACAAGCCATGTCATCTAGAGGTGGGCATTTCCCTCCTCACCAGAAACA
