# Supplementary material for: ﻿Discovery of a new tarantula species from the Madrean Sky Islands and the first documented instance of syntopy between two montane endemics (Araneae, Theraphosidae, Aphonopelma): a case of prior mistaken identity
Source: Zookeys. 2024 Aug 16;1210:61–98. doi: 10.3897/zookeys.1210.125318 (PMC11344175; doi:10.3897/zookeys.1210.125318)
Supplement: Supplementary material 8 — Phylogenomics files [file zookeys-1210-061_article-125318__-s008.zip › Suppl8/individual_UCE_loci/sl_realigned_uce_20010306.fas]

>APH_0683
---------------------------------------------------------------------------------------------------------------------------------------------------------------------------------------------------------------------------------------------------------------------------------------------------------------------------------------------------------------------------------------------------------------------------------------------CTTAGATTTACCCCCCC---CCCATTATGGAATTAGACTGATTGTAGTGTGGTCACTGAGCATTTTGCAAAATATCAGTTTTATAATCTTGTGTATGTTATGTAATTACTATTTTCATTTCTTCATTCTTTTGTTTTTGATATTCACTTCCGTAGAACATTGTGATGCATAGTGATATGATTTTTTTTTTTCAGCATCTAGTGCCTCAGTTGCCTCCAGTGCCTCTGATGAGTCAAATGCAAGTGACTTCTCAAGCCCAACAAGAAGACCGTCCAGTGAGAACCTAGAGGACAGTAGACTTCTCGGTGATCTTTCACAGAACCCTTTGGGTTTAAGTGGCCCTCCTGGTATTTCTAGGCAGCAATTACTCAGTGGGCCGTGCCCTATTTGTGGTGATAGGATATCTGGGTTCCACTATGGAATATTTTCTTGTGAGAGTTGCAAAGGATTTTTTAAACGGACTGTGCAAAATAAAAAGAATTACGTTTGTTTACGGGGTGCCAACTGCCATGTTGCAATAAGTACCAGGAAGAAATGCCCAGCTTGTCGATTTAACAAGTGCTTACGAATGGGAATGAAACTTGAAGGTATTTCAGGGAAAAAATCTGCCATTCTTTTTCTGCTTCTTTTTTTGCTTTCTTTGTGAAAATTGGTTTGTTCTTGTACCTAATAAGTAGTAGTTAAATAATGTTCATTGGTATGATTACTTATGTTTGTACATAACTTGTTTAGAGATTTTAAAATGCATGCCTACATAAATACACAGCACTCAGCTTTTCTCTGAACTTGAGGAAATAGTTCATCAGAGAATACATCAAAAGATTTAATGCTTTAGTTAATGCTGATAAAATAAACTCCTTCACTTTCACCCTCATTCATAAAACAATTTTTTTTTCATGCTTGGTATATCTGCTTAATGTAAACTCTCATATGTTCTTATCAGAATGTTCTTATCCTTCAGACATTCTGAATTTCATCTCCCTGGTAATTTTATGATCTT
>APH_0674
ACAAGGAATAAGATCAGGTGCACCAGCCTCAGGAACAAGCCCATTATGAATAATTCTCTCCCTGGCAAATGACATAGATCAGATTTGAAAACATTCAAAAGTCTGGTGTTTTCCATTGTGCCATCACTGAAAACTCAGTTCAACATTCTGTGGATCTGATGCAGTTTACCCAGTCTGAAGCAAAATTTGATGCACATTGCTGCTCCTTCAAATCTGCCATTGTTCTTGTGTTAAAAATCACAAAACACCACTTCGGCTAACTTACGAAATCATCTGATTAACACTTATTCATGCACCTAT------TACCACATTTTGGGAACTTTTGGGAAGCACCTTGTATGTGCTGTTATTGTTATGTATTAGATAAAAATTTCAAAAAGAATTTGTTTTAACCCACTTCTGGGGAAAAAATATGACCTTTATCAACTTAGATTTAACCCCCCCCCCCCATTATGGAATTAGACTGATTGTAGTGTGGTCACTGAGCATTTTGCAAAATATCAGTTTTATAATCTTGTGTATGTTATGTAATTATTATTTTCATTTCTTCATTCTTTTGTTTTTGATATTCACTTCCATAGAACATTGTGATGCATAGTGATATGATTTTTTTTTTTCAGCATCTAGTGCCTCAGTTGCCTCCAGTGCCTCTGATGAGTCAAATGCAAGTGACTTCTCAAGCCCAACAAGAAGACCGTCCAGTGAGAACCTAGAGGACAGTAGACTTCTCGGTGATCTTTCACAGAACCCTTTGGGTTTAAGTGGCCCTCCTGGTATTTCTAGGCAGCAATTACTCAGTGGGCCGTGCCCTATTTGTGGTGATAGGATATCTGGGTTCCACTATGGAATATTTTCTTGTGAGAGTTGCAAAGGATTTTTTAAACGGACTGTGCAAAATAAAAAGAATTACGTTTGTTTACGGGGTGCCAACTGCCATGTTGCAATAAGTACCAGGAAGAAATGCCCAGCTTGTCGATTTAACAAGTGCTTACGAATGGGAATGAAACTTGAAGGTATTTCAGGGGAAAAATCTGCCATTCTTTTTCTGCTTCTTTTTTTACTTTCTTTGTGAAAATTGGTTTGTTCTTGTACCTAATAAGTAGTAGTTAAATAATGTTCATTGGTATGATTACTTATGTTTGTACATAACTTGTTTAGAGATTTTAAAATGCATGCCTACATAAATACACAGCACTCAGCTTTTCTCTGAACTTGAGGAAATAGTTCATCAGAGAATACATCAAAAGATTTAATGCTTTAGTTAATGCTGATAAAATAAACTCCTTCACTTTCACCCTCATTCATAAAACAATTTTTTTTTCATGCTTGGTATATCTGCTTAATGTAAACTCTCATATGTTCTTATCAGAATGTTCTTATCCTTCAGACATTCTGAATTTCATCTCCCTGGTAATTTTATGATCTT
>APH_0717
ACAAGGAATAAGATCAGGTGCACCAGCCTCAGGAACAAGCCCATTATGAATAATTCTCTCCCTGGCAAATGACATAGATCAGATTTGAAAACATTCAAAAGTCTGGTGTTTTCCATTGTGCCATCACTGAAAACTCAGTTCAACATTCTGTGGATCTGATGCAGTTTACCCAGTCTGAAGCAAAATTTGATGCACATTGCTGCTCCTTCAAATCTGCCATTGTTCTTGTGTTAAAAATCACAAAACACCACTTCGGCTAACTTACGAAATCATCTGATTAACACTTATTCATGCACCTAT------TACCACATTTTGGGAACTTTTGGGAAGCACCTTGTATGTGCTGTTATTGTTATGTATTAGATAAAAATTTCAAAAAGAATTTGTTTTAACCCACTTCTGGGGAAAAAATATGACCTTTATCAACTTAGATTTAACCCCCC---CCCATTATGGAATTAGACTGATTGTAGTGTGGTCACTGAGCATTTTGCAAAATATCAGTTTTATAATCTTGTGTATGTTATGTAATTATTATTTTCATTTCTTCATTCTTTTGTTTTTGATATTCACTTCCATAGAACATTGTGATGCATAGTGATATGATTTTTTTTTTTCAGCATCTAGTGCCTCAGTTGCCTCCAGTGCCTCTGATGAGTCAAATGCAAGTGACTTCTCAAGCCCAACAAGAAGACCGTCCAGTGAGAACCTAGAGGACAGTAGACTTCTCGGTGATCTTTCACAGAACCCTTTGGGTTTAAGTGGCCCTCCTGGTATTTCTAGGCAGCAATTACTCAGTGGGCCGTGCCCTATTTGTGGTGATAGGATATCTGGGTTCCACTATGGAATATTTTCTTGTGAGAGTTGCAAAGGATTTTTTAAACGGACTGTGCAAAATAAAAAGAATTACGTTTGTTTACGGGGTGCCAACTGCCATGTTGCAATAAGTACCAGGAAGAAATGCCCAGCTTGTCGATTTAACAAGTGCTTACGAATGGGAATGAAACTTGAAGGTATTTCAGGGGAAAAATCTGCCATTCTTTTTCTGCTTCTTTTTTTACTTTCTTTGTGAAAATTGGTTTGTTCTTGTACCTAATAAGTAGTAGTTAAATAATGTTCATTGGTATGATTACTTATGTTTGTACATAACTTGTTTAGAGATTTTAAAATGCATGCCTACATAAATACACAGCACTCAGCTTTTCTCTGAACTTGAGGAAATAGTTCATCAGAGAATACATCAAAAGATTTAATGCTTTAGTTAATGCTGATAAAATAAACTCCTTCACTTTCACCCTCATTCATAAAACAATTTTTTTTTCATGCTTGGTATATCTGCTTAATGTAAACTCTCATATGTTCTTATCAGAATGTTCTTATCCTTCAGACATTCTGAATTTCATCTCC-------------------
>APH_1535
ACAAGGAATAAGATCAGGTGCACCAACCTCAGGAACAAGCCCATTATGAATAATTCTCTCCCTGGCAAATGACATAGATCAGATTTGAAAACATTCAAAAGTCTGGTGTTTTCCATTGTGCCATCACTGAAAACTCAGTTCAACATTCTGTGGATCTGATGCAGTTTACCCAGTCTGAAGCAAAATTTGATGCACATTGCTGCTCCTTCAAATCTGCCATTGTTCTTGTGTTAAAAATCACAAAACACCACTTCGGCTAACTTACGAAATCATCTGATTAACACTTATTCATGCACCTATTCTATATACCACATTCTGGGAACTTTTGGGAAGCACCTTGTATGTGCTGTTATTGTTATGTATTAGATAAAAATTTCAAAAAGAATTTGTTTTAACCCACTTCTGGGGAAAAAATATGACCTTTATCAACTTAGATTTAACCCCC----CCCATTATGGAATTAGACTGATTGTAGTGTGGTCACTGAGCATTTTGCAAAATATCAGTTTTATAATCTTGTGTATGTTATGTAATTACTATTTTCATTTCTTCATTCTTTTGTTTTTGATATTCACTTCCATAGAACATTGTGATGCATAGTGATATGA--TTTTTTTTTCAGCATCTAGTGCCTCAGTTGCCTCCAGTGCCTCTGATGAGTCAAATGCAAGTGACTTCTCAAGCCCAACAAGAAGACCGTCCAGTGAGAACCTAGAGGACAGTAGACTTCTCGGTGATCTTTCACAGAACCCTTTGGGTTTAAGTGGCCCTCCTGGTATTTCTAGGCAGCAATTACTCAGTGGGCCGTGCCCTATTTGTGGTGATAGGATATCTGGGTTCCACTATGGAATATTTTCTTGTGAGAGTTGCAAAGGATTTTTTAAACGGACTGTGCAAAATAAAAAGAATTACGTTTGTTTACGGGGTGCCAACTGCCATGTTGCAATAAGTACCAGGAAGAAATGCCCAGCTTGTCGATTTAACAAGTGCTTACGAATGGGAATGAAACTTGAAGGTATTTCAGGGGAAAAATCTGCCATTCTTTTTCTGCTTCTTTTTTTACTTTCTTTGTAAAAATTGGTTTGTTCTTGTACCTAATAAGTAGTAGTTAAATAATGTTCATTGGTATGATTACTTATGTTTGTACATAACTTGTTTAGAGATTTTAAAATGCATGCCTACATAAATACACAGCACTCAGCTTTTCTCTGAACTTGAGGAAATAGTTCATCAGAGAATACATCAAAAGATTTAATGCTTTAGTTAATGCTGATAAAATAAACTCCTTCACTTTCGCCCTCATTCATAAAACAATTTTTTTTTCATGCTTGGTATATCTGCTTCATGTAAACTCTCATATGTTCTTATCAGAATGTTCTTATCCTTCAGACATTCTGAATTTCATCTCCCTGGTAATTTTATGATCTT
>APH_0772
ACAAGGAATAAGATCAGGTGCACCAACCTCAGGAACAAGCCCATTATGAATAATTCTCTCCCTGGCAAATGACATAGATCAGATTTGAAAACATTCAAAAGTCTGGTGTTTTCCATTGTGCCATCACTGAAAACTCAGTTCAACATTCTGTGGATCTGATGCAGTTTACCCAGTCTGAAGCAAAATTTGATGCACATTGCTGCTCCTTCAAATCTGCCATTGTTCTTGTGTTAAAAATCACAAAACACCACTTCGGCTAACTTACGAAATCATCTGATTAACACTTATTCATGCACCTATTCTATATACCACATTCTGGGAACTTTTGGGAAGCACCTTGTATGTGCTGTTATTGTTATGTATTAGATAAAAATTTCAAAAAGAATTTGTTTTAACCCACTTCTGGGGAAAAAATATGACCTTTATCAACTTAGATTTAACCCCCCC--CCCATTATGGAATTAGACTGATTGTAGTGTGGTCACTGAGCATTTTGCAAAATATCAGTTTTATAATCTTGTGTATGTTATGTAATTACTATTTTCATTTCTTCATTCTTTTGTTTTTGATATTCACTTCCATAGAACATTGTGATGCATAGTGATATGA--TTTTTTTTTCAGCATCTAGTGCCTCAGTTGCCTCCAGTGCCTCTGATGAGTCAAATGCAAGTGACTTCTCAAGCCCAACAAGAAGACCGTCCAGTGAGAACCTAGAGGACAGTAGACTTCTCGGTGATCTTTCACAGAACCCTTTGGGTTTAAGTGGCCCTCCTGGTATTTCTAGGCAGCAATTACTCAGTGGGCCGTGCCCTATTTGTGGTGATAGGATATCTGGGTTCCACTATGGAATATTTTCTTGTGAGAGTTGCAAAGGATTTTTTAAACGGACTGTGCAAAATAAAAAGAATTACGTTTGTTTACGGGGTGCCAACTGCCATGTTGCAATAAGTACCAGGAAGAAATGCCCAGCTTGTCGATTTAACAAGTGCTTACGAATGGGAATGAAACTTGAAGGTATTTCAGGGGAAAAATCTGCCATTCTTTTTCTGCTTCTTTTTTTACTTTCTTTGTAAAAATTGGTTTGTTCTTGTACCTAATAAGTAGTAGTTAAATAATGTTCATTGGTATGATTACTTATGTTTGTACATAACTTGTTTAGAGATTTTAAAATGCATGCCTACATAAATACACAGCACTCAGCTTTTCTCTGAACTTGAGGAAATAGTTCATCAGAGAATACATCAAAAGATTTAATGCTTTAGTTAATGCTGATAAAATAAACTCCTTCACTTTCGCCCTCATTCATAAAACAATTTTTTTTTCATGCTTGGTATATCTGCTTCATGTAAACTCTCATATGTTCTTATCAGAATGTTCTTATCCTTCAGACATTCTGAATTT--------------------------
>APH_3177
--------------------------------------------------------------------------------------------------------------------------------------------------------------------------------------------------------------------------------------------------------------------------------------------------------------------------------------------------------------------------------------------------------------------------------------------------------------CCCCCCCTTATGCAATTAGACTGATTGTAGTGTGGTCACTGAGCATTTTGCAAAATATCAGTTTTATAATCTTGTGTATGTTATGTAATTACTATTTTCATTTCTTCATTCTTTTGTTTTTGATATTCACTTCCATAGAACATTGTGATGCATAGTGATATGA-TTTTTTTTTTCAGCATCTAGTGCCTCAGTTGCCTCCAGTGCCTCTGATGAGTCAAATGCAAGTGACTTCTCAAGCCCAACAAGAAGACCGTCCAGTGAGAACCTAGAGGACAGTAGACTTCTCGGTGATCTTTCACAGAACCCTTTGGGTTTAAGTGGCCCTCCTGGTATTTCTAGGCAGCAATTACTCAGTGGGCCGTGCCCTATTTGTGGTGATAGGATATCTGGGTTCCACTATGGAATATTTTCTTGTGAGAGTTGCAAAGGATTTTTTAAACGGACTGTGCAAAATAAAAAGAATTACGTTTGTTTACGGGGTGCCAACTGCCATGTTGCAATAAGTACCAGGAAGAAATGCCCAGCTTGTCGATTTAACAAGTGCTTACGAATGGGAATGAAACTTGAAGGTATTTCAGGGGGAAAATCTGCCATTCTTTTTCTGCTTCTTTTTTTACTTTCTTTGTGAAAATTGGTTTGTTCTTGTACCTAATAAGTAGTAGTTAAATAATGTTCATTGGTATGATTACTTATGTTTGTACATAACTTGTTTAGGGATTTTAAAATGCATGCCTACATAAATACACAGCACTCAGCTTTTCTCTGAACTTGAGGAAATAGTTCATCAGAGAATACATCAAAAGATTTAATGCTTTAGTTAATGCTGGTAAAATAAACTCCTTTACTTTCGCCCTCATTCATAAAACAATTTTTTTTTCATGCTTGGTATATCTGCTTCATGTAAACACTCATATGTTCTTACCAGAATGTTCTTATCCTTCAGACATTCTGAATTTCATCTCCCTGGTAATTTTAT------
>APH_3188
-------------------------------------------------------------------------------------TGAAAACATTCAAAAGTCTGGTGTTTTCCATTGTGCCATCACTGAAAACTCAGTTCAACATTCTGTGGATCTGATGCAGTTTACCCAGTCTGAAGCAAAATTTGATGCACATTGCTGCTCCTTCAAATCTGCCATTGTTCTTGTGTTAAAAATCACAAAACACCACTTCGGCTAACTTACGAAATCATCTGATTAACACTTATTCATGCACCTACTCTATATACCACATTCTGGGAACTTTTGGGAAGCACCTTGTATGTGCTGTTATTGTTATGTATTAGATAAAAATTTCAAAAAGAATTTGTTTTAACCCACTTCTGGGGAAAAAATATGACCTTTATCAACTTAGATTTAACCCCCTCCCCCCATTATGGAATTAGACTGATTGTAGTGTGGTCACTGAGCATTTTGCAAAATATCAGTTTTATAATCTTGTGTATGTTATGTAATTACTATTTTCATTTCTTCATTCTTTTGTTTTTGATATTCACTTCCATAGAACATTGTGATGCATAGTGATATGATTTTTTTTTTTCAGCATCTAGTGCCTCAGTTGCCTCCAGTGCCTCTGATGAGTCAAATGCAAGTGACTTCTCAAGCCCAACAAGAAGACCGTCCAGTGAGAACCTAGAGGACAGTAGACTTCTCGGTGATCTTTCACAGAACCCTTTGGGTTTAAGTGGCCCTCCTGGTATTTCTAGGCAGCAATTACTCAGTGGGCCGTGCCCTATTTGTGGTGATAGGATATCTGGGTTCCACTATGGAATATTTTCTTGTGAGAGTTGCAAAGGATTTTTTAAACGGACTGTGCAAAATAAAAAGAATTACGTTTGTTTACGGGGTGCCAACTGCCATGTTGCAATAAGTACCAGGAAGAAATGCCCAGCTTGTCGATTTAACAAGTGCTTACGAATGGGAATGAAACTTGAAGGTATTTCAGGGGGAAAAT-----------------CGTCTTTTTTTACTTTCTTTGTGAAAATTGGTTTGTTCTTGTACCTAATAAGTAGTAGTTAAATAATGTTCATTGGTATGATTACTTATGTTTGTACATAACTTGTTTAGAGATTTTAAAATGCATGCCTACATAAATACACAGCACTCAGCTTTTCTCTGAACTTGAGGAAATAGTTCATCAGAGAATACATCAAAAGATTTAATGCTTTAGTTAATGCTGATAAAATAAACTCCTTCACTTTCGCCCTCATTCATAAAACAATTTTTTTTTCATGCTTGGTATATCTGCTTCATGTAAACTCTCATATGTTCCTATCAGAATGTTCTTATCCTTCAGAGATTCTGAATTTCATCTCCCTGGTAATTTTATGATCTT
>APH_0185
ACAAGGAATAAGATCAGGTGCACCAGCCTCAGGAACAAGCCCGTTATGAATAATTCTCTCCCTGGCAAATGACATAGATCGGATTTGAAAACATTCAAAAGTCTGGTGTTTTCCATTGTGCCATCACTGAAAACTCAGTTCAACATTCTGTGGATCTGATGCAGTTTACCCAGTCTGAAGCAAAATTTGATGCACATTGCTGCTCCTTCAAATCTGCCATTGTTCTTGTGTTAAAAATCACAAAACACCACTTCGGCTAACTTACGAAATCATCTGATTAACACTTATTCATGCACCTACTCTATATACCACATTCTGGGAACTTTTGGGAAGCACCTTGTATGTGCTGTTATTGTTATGTATTAGATAAAAATTTCAAAAAGAATTTGTTTTAACCCACTTCTGGGGAAAAAATATGACCTTTATCAACTTAGATTTAACCCCCTCCCCCCATTATGGAATTAGACTGATTGTAGTGTGGTCACTGAGCATTTTGCAAAATATCAGTTTTATAATCTTGTGTATGTTATGTAATTACTATTTTCATTTCTTCATTCTTTTGTTTTTGATATTCACTTCCATAGAACATTGTGATGCATAGTGATATGATTTTTTTTTTTCAGCATCTAGTGCCTCAGTTGCCTCCAGTGCCTCTGATGAGTCAAATGCAAGTGACTTCTCAAGCCCAACAAGAAGACCGTCCAGTGAGAACCTAGAGGACAGTAGACTTCTCGGTGATCTTTCACAGAACCCTTTGGGTTTAAGTGGCCCTCCTGGTATTTCTAGGCAGCAATTACTCAGTGGGCCGTGCCCTATTTGTGGTGATAGGATATCTGGGTTCCACTATGGAATATTTTCTTGTGAGAGTTGCAAAGGATTTTTTAAACGGACTGTGCAAAATAAAAAGAATTACGTTTGTTTACGGGGTGCCAACTGCCATGTTGCAATAAGTACCAGGAAGAAATGCCCAGCTTGTCGATTTAACAAGTGCTTACGAATGGGAATGAAACTTGAAGGTATTTCAGGGGGAAAAT-----------------CGTCTTTTTTTACTTTCTTTGTGAAAATTGGTTTGTTCTTGTACCTAATAAGTAGTAGTTAAATAATGTTCATTGGTATGATTACTTATGTTTGTACATAACTTGTTTAGAGATTTTAAAATGCATGCCTACATAAATACACAGCACTCAGCTTTTCTCTGAACTTGAGGAAATAGTTCATCAGAGAATACATCAAAAGATTTAATGCTTTAGTTAATGCTGATAAAATAAACTCCTTCACTTTCGCCCTCATTCATAAAACAATTTTTTTTTCATGCTTGGTATATCTGCTTCATGTAAACTCTCATATGTTCCTATCAGAATGTTCTTATCCTTCAGAGATTCTGAATTTCATCTCCCTGGTAATTTTATGATCTT
>APH_0136
-------------------------------------------------------------------------------------------------------------------------------------------------------------------------------------------------------------------------------------------------------------------------------------------------------------------------------------------------------------------------------------------------------------------------------------------------GATTTACCCCCCCCC-CCCATTATGGAATTAGACTGATTGTAGTGTGGTCACTGAGCATTTTGCAAAATATCAGTTTTATAATCTTGTGTATGTTATGTAATTACTATTTTCATTTCTTCATTCTTTTGTTTTTGATATTCACTTCCATAGAACATTGTGATGCATAGTGATATGATTTTTTTTTTTCAGCATCTAGTGCCTCAGTTGCCTCCAGTGCCTCTGATGAGTCAAATGCAAGTGACTTCTCAAGCCCAACAAGAAGACCGTCCAGTGAGAACCTAGAGGACAGTAGACTTCTCGGTGATCTTTCACAGAACCCTTTGGGTTTAAGTGGCCCTCCTGGTATTTCTAGGCAGCAATTACTCAGTGGGCCGTGCCCTATTTGTGGTGATAGGATATCTGGGTTCCACTATGGAATATTTTCTTGTGAGAGTTGCAAAGGATTTTTTAAACGGACTGTGCAAAATAAAAAGAATTACGTTTGTTTACGGGGTGCCAACTGCCATGTTGCAATAAGTACCAGGAAGAAATGCCCAGCTTGTCGATTTAACAAGTGCTTACGAATGGGAATGAAACTTGAAGGTATTTCAGGGGGAAAATCTGCCATTCTTTTTCTGCTTCTTTTTTTACTTTCTTTGTGAAAATTGGTTTGTTCTTGTACCTAATAAGTAGTAGTTAAATAATGTTCATTGGTATGATTACTTATGTTTGTACATAACTTGTTTAGGGATTTTAAAATGCATGCCTACATAAATACACAGCACTCAGCTTTTCTCTGAACTTGAGGAAATAGTTCATCAGAGAATACATCAAAAGATTTAATGCTTTAGTTAATGCTGGTAAAATAAACTCCTTTACTTTCGCCCTCATTCATAAAACAATTTTTTTTTCATGCTTGGTATATCTGCTTCATGTAAACACTCATATGTTCTTATCAGAATGTTCTTATCCTTCAGACATTCTGAATTTCATCTCCCTGGTAATTTTATGATATT
>APH_0880
-------------------------------------------------------------------------------------------------------------------------------------------------------------------------------------------------------------------------------------------------------------------------------------------------------------------------------------------------------------------------------------------------------------------------------------------------GATTTACCCCCCC---CCCATTATGGAATTAGACTGATTGTAGTGTGGTCACTGAGCATTTTGCAAAATATCAGTTTTATAATCTTGTGTATGTTATGTAATTACTATTTTCATTTCTTCATTCTTTTGTTTTTGATATTCACTTCCATAGAACATTGTGATGCATAGTGATATGATTTTTTTTTTTCAGCATCTAGTGCCTCAGTTGCCTCCAGTGCCTCTGATGAGTCAAATGCAAGTGACTTCTCAAGCCCAACAAGAAGACCGTCCAGTGAGAACCTAGAGGACAGTAGACTTCTCGGTGATCTTTCACAGAACCCTTTGGGTTTAAGTGGCCCTCCTGGTATTTCTAGGCAGCAATTACTCAGTGGGCCGTGCCCTATTTGTGGTGATAGGATATCTGGGTTCCACTATGGAATATTTTCTTGTGAGAGTTGCAAAGGATTTTTTAAACGGACTGTGCAAAATAAAAAGAATTACGTTTGTTTACGGGGTGCCAACTGCCATGTTGCAATAAGTACCAGGAAGAAATGCCCAGCTTGTCGATTTAACAAGTGCTTACGAATGGGAATGAAACTTGAAGGTATTTCAGGGGGAAAATCTGCCATTCTTTTTCTGCTTCTTTTTTTACTTTCTTTGTGAAAATTGGTTTGTTCTTGTACCTAATAAGTAGTAGTTAAATAATGTTCATTGGTATGATTACTTATGTTTGTACATAACTTGTTTAGGGATTTTAAAATGCATGCCTACATAAATACACAGCACTCAGCTTTTCTCTGAACTTGAGGAAATAGTTCATCAGAGAATACATCAAAAGATTTAATGCTTTAGTTAATGCTGGTAAAATAAACTCCTTTACTTTCGCCCTCATTCATAAAACAATTTTTTTTTCATGCTTGGTATATCTGCTTCATGTAAACACTCATATGTTCTTATCAGAATGTTCTTATCCTTCAGACATTCTGAATTTCATCTCCCTGGTAATTTTATGATATT
>APH_4021
ACAAGGAATAAGATCAGGTGCACCAGCCTCAGGAACAAGCCCATTATGAATAATTCTCTCCCTGGCAAATGACATAGATCAGATTTGAAAACATTCAAAAGTCTGGTGTTTTCCATTGTGCCATCACTGAAAACTCAGTTCAACATTCTGTGGATCTGATGCAGTTTACCCAGTCTGAAGCAAAATTTGATGCACATTGCTGCTCCTTCAAATCTGCCATTGTTCTTGTGTTAAAAATCACAAAACACCACTTCGGCTAACTTACGAAATCATCTGATTAACACTTATTCATGCTCCTACTCTATATACCACATTCTGGGAACTTTTGGGAAGCACCTTGTATGTGCTGTTATTGTTATGTATTAGATAAAAATTTCAAAAAGAATTTGTTTTAACCCACTTCTGGGGAAAAAATATGACCTTTATCAACTTAGATTTACCCCCCCCCCCCCATTATGGAATTAGACTGATTGTAGTGTGGTCACTGAGCATTTTGCAAAATATCAGTTTTATAATCTTGTGTATGTTATGTAATTACTATTTTCATTTCTTCATTCTTTTGTTTTTGATATTCACTTCCATAGAACATTGTGATGCATAGTGATATGATTTTTTTTTTTCAGCATCTAGTGCCTCAGTTGCCTCCAGTGCCTCTGATGAGTCAAATGCAAGTGACTTCTCAAGCCCAACAAGAAGACCGTCCAGTGAGAACCTAGAGGACAGTAGACTTCTCGGTGATCTTTCACAGAACCCTTTGGGTTTAAGTGGCCCTCCTGGTATTTCTAGGCAGCAATTACTCAGTGGGCCGTGCCCTATTTGTGGTGATAGGATATCTGGGTTCCACTATGGAATATTTTCTTGTGAGAGTTGCAAAGGATTTTTTAAACGGACTGTGCAAAATAAAAAGAATTACGTTTGTTTACGGGGTGCCAACTGCCATGTTGCAATAAGTACCAGGAAGAAATGCCCAGCTTGTCGATTTAACAAGTGCTTACGAATGGGAATGAAACTTGAAGGTATTTCAGGGGGAAAATCTGCCATTCTTTTTCTGCTTCTTTTTTTACTTTCTTTGTGAAAATTGGTTTGTTCTTGTACCTAATAAGTAGTAGTTAAATAATGTTCATTGGTATGATTACTTATGTTTGTACATAACTTGTTTAGGGATTTTAAAATGCATGCCTACATAAATACACAGCACTCAGCTTTTCTCTGAACTTGAGGAAATAGTTCATCAGAGAATACATCAAAAGATTTAATGCTTTAGTTAATGCTGGTAAAATAAACTCCTTTACTTTCGCCCTCATTCATAAAACAATTTTTTTTTCATGCTTGGTATATCTGCTTCATGTAAACACTCATATGTTCTTATCAGAATGTTCTTATCCTTCAGACATTCTGAATTTCATCTCCCTGGTAATTTTATGATATT
>APH_0186
ACAAGGAATAAGATCAGGTGCACCAGCCTCAGGAACAAGCCCGTTATGAATAATTCTCTCCCTGGCAAATGACATAGATCGGATTTGAAAACATTCAAAAGTCTGGTGTTTTCCATTGTGCCATCACTGAAAACTCAGTTCAACATTCTGTGGATCTGATGCAGTTTACCCAGTCTGAAGCAAAATTTGATGCACATTGCTGCTCCTTCAAATCTGCCATTGTTCTTGTGTTAAAAATCACAAAACACCACTTCGGCTAACTTACGAAATCATCTGATTAACACTTATTCATGCACCTACTCTATATACCACATTCTGGGAACTTTTGGGAAGCACCTTGTATGTGCTGTTATTGTTATGTATTAGATAAAAATTTCAAAAAGAATTTGTTTTAACCCACTTCTGGGGAAAAAATATGACCTTTATCAACTTAGATTTAACCCCCTCCCCCCATTATGGAATTAGACTGATTGTAGTGTGGTCACTGAGCATTTTGCAAAATATCAGTTTTATAATCTTGTGTATGTTATGTAATTACTATTTTCATTTCTTCATTCTTTTGTTTTTGATATTCACTTCCATAGAACATTGTGATGCATAGTGATATGATTTTTTTTTTTCAGCATCTAGTGCCTCAGTTGCCTCCAGTGCCTCTGATGAGTCAAATGCAAGTGACTTCTCAAGCCCAACAAGAAGACCGTCCAGTGAGAACCTAGAGGACAGTAGACTTCTCGGTGATCTTTCACAGAACCCTTTGGGTTTAAGTGGCCCTCCTGGTATTTCTAGGCAGCAATTACTCAGTGGGCCGTGCCCTATTTGTGGTGATAGGATATCTGGGTTCCACTATGGAATATTTTCTTGTGAGAGTTGCAAAGGATTTTTTAAACGGACTGTGCAAAATAAAAAGAATTACGTTTGTTTACGGGGTGCCAACTGCCATGTTGCAATAAGTACCAGGAAGAAATGCCCAGCTTGTCGATTTAACAAGTGCTTACGAATGGGAATGAAACTTGAAGGTATTTCAGGGGGAAAAT-----------------CGTCTTTTTTTACTTTCTTTGTGAAAATTGGTTTGTTCTTGTACCTAATAAGTAGTAGTTAAATAATGTTCATTGGTATGATTACTTATGTTTGTACATAACTTGTTTAGAGATTTTAAAATGCATGCCTACATAAATACACAGCACTCAGCTTTTCTCTGAACTTGAGGAAATAGTTCATCAGAGAATACATCAAAAGATTTAATGCTTTAGTTAATGCTGATAAAATAAACTCCTTCACTTTCGCCCTCATTCATAAAACAATTTTTTTTTCATGCTTGGTATATCTGCTTAATGTAAACTCTCATATGTTCCTATCAGAATGTTCTTATCCTTCAGACATTCTGAATTTCATCTCCCTGGTAATTTTATGATCTT
>APH_0622
-----------------------------------------------------------------------------------------------------------------------------------------------------------------------------------------------------------------------------------------------------------------------------------------------------------------------------------------------------ATGTGCTGTTATTGTTATGTATTAGATAAAAATTTCAAAAAGAATTTGTTTTAACCCACTTCTGGGGAAAAAATATGACCTTTATCAACTTAGATTTACCCCCTCCC-CCCATTATGGAATTAGACTGATTGTAGTGTGGTCACTGAGCATTTTGCAAAATATCAGTTTTATAATCTTGTGTATGTTATGTAATTACTATTTTCATTTCTTCATTCTTTTGTTTTTGATATTCACTTCCATAGAACATTGTGATGCATAGTGATATGATTTTTTTTTTTCAGCATCTAGTGCCTCAGTTGCCTCCAGTGCCTCTGATGAGTCAAATGCAAGTGACTTCTCAAGCCCAACAAGAAGACCGTCCAGTGAGAACCTAGAGGACAGTAGACTTCTCGGTGATCTTTCACAGAACCCTTTGGGTTTAAGTGGCCCTCCTGGTATTTCTAGGCAGCAATTACTCAGTGGGCCGTGCCCTATTTGTGGTGATAGGATATCTGGGTTCCACTATGGAATATTTTCTTGTGAGAGTTGCAAAGGATTTTTTAAACGGACTGTGCAAAATAAAAAGAATTACGTTTGTTTACGGGGTGCCAACTGCCATGTTGCAATAAGTACCAGGAAGAAATGCCCAGCTTGTCGATTTAACAAGTGCTTACGAATGGGAATGAAACTTGAAGGTATTTCAGGGGGAAAATCTGCCATTCTTTTTCTGCTTCTTTTTTTACTTTCTTTGTGAAAATTGGTTTGTTCTTGTACCTAATAAGTAGTAGTTAAATAATGTTCATTGGTATGATTACTTATGTTTGTACATAACTTGTTTAGGGATTTTAAAATGCATGCCTACATAAATACACAGCACTCAGCTTTTCTCTGAACTTGAGGAAATAGTTCATCAGAGAATACATCAAAAGATTTAATGCTTTAGTTAATGCTGGTAAAATAAACTCCTTTACTTTCGCCCTCATTCATAAAAC--------------------------------------------------------------------------------------------------------------------
>APH_0723
------------------------------------------------------------------------------------------------------------------------------------------------------------------------------------------------------------------------------------TGTTAAAAATCACAAAACACCACTTCGGCTAACTTACGAAATCATCTGATTAACACTTATTCATGCACCTACTCTATATACCACATTCTGGGAACTTTTGGGAAGCACCTTGTATGTGCTGTTATTGTTATGTATTAGATAAAAATTTCAAAAAAAATTTGTTTTAACCCACTTCTGGGGAAAAAATATGACCTTTATCAACTTAGATTTAACC-------CCCATTATGGAATTAGACTGATTGTAGTGTGGTCACTGAGCATTTTGCAAAATATCAGTTTTATAATCTTGTGTATGTTATGTAATTACTATTTTCATTTCTTCATTCTTTTGTTTTTGATATTCACTTCCATAGAACATTGTGATGCATAGTGATATGA-TTTTTTTTTTCAGCATCTAGTGCCTCAGTTGCCTCCAGTGCCTCTGATGAGTCAAATGCAAGTGACTTCTCAAGCCCAACAAGAAGACCGTCCAGTGAGAACCTAGAGGACAGTAGACTTCTCGGTGATCTTTCACAGAACCCTTTGGGTTTAAGTGGCCCTCCTGGTATTTCTAGGCAGCAATTACTCAGTGGGCCGTGCCCTATTTGTGGTGATAGGATATCTGGGTTCCACTATGGAATATTTTCTTGTGAGAGTTGCAAAGGATTTTTTAAACGGACTGTGCAAAATAAAAAGAATTACGTTTGTTTACGGGGTGCCAACTGCCATGTTGCAATAAGTACCAGGAAGAAATGCCCAGCTTGTCGATTTAACAAGTGCTTACGAATGGGAATGAAACTTGAAGGTATTTCAGGGGGAAAATCTGCCATTCTTTTTCTGCTTCTTTTTTTACTTTCTTTGTGAAAATTGGTTTGTTCTTGTACCTAATAAGTAGTAGTTAAATAATGTTCGTTGGTATGATTACTTATGTTTGTACATAACTTGTTTAGAGATTTTAAAATGCATGCCTACATAAATATACAGCACTCAGCTTTTCTCTGAACTTGAGGAAATAGTTCATCAGAGAATACATCAAAAGATTTAATGCTTTAGTTAATGCTGATAAAATAAACTCCTTCACTTTCGCCCTCATTCATAAAACAATTTTTTTTTCATGCTTGGTATATCTGCTTCATGTAAACTCTCATATGTTCTTATCAGAATGTTCTTATCCTTCAGACATTCTGAATTTCATCTCCCTGGTAATTTTATGATCTT
>APH_1602
ACAAGTTGTA-----AGGTGAAACAACCAATAAATAAAGCCTCTTAAAAAAGA-------CGTGTGAATTGATTTAGTTTGTTTTTGAAGAAATTTACATAAAGGGCTTTGTCAGCAAGGAAATTACTGAAAACTCAGTTCAACATTCTGTGGATCTGATGCAGTTTACCCAGTCTGAAGCAAAATTTGATGCACATTGCTGCTCCTTCAAATCTGCCATTGTTCTTGTGTTAAAAATCACAAAACACCACTTCGGCTAACTTACGAAATCATCTGATTAA--------CATGCACCTATTCTATATACCACATTCTGGGAACTTTTGGGAAGCACCTTGTGTGTGCTGTTATTGTTATGCATTAGATAAAAATTTCAAAAAGAATTTGTTTTAACCCACTTCTGGGGAAAAAATATGACCTTTATCAACTTAGATTTACCCCCTCCCCCCCATTATGGAATTAGACTGATTGTAGTGTGGTCACTGAGCATTTTGCAAAATATCAGTTTTATAATCTTGTGTATGTTATGTAATTACTATTTTCATTTCTTCATTCTTTTGTTTTTGATATTCACTTCCATAGAACATTGTGATGCATAGTGATATGATTTTTTTTTTTCAGCATCTAGTGCCTCAGTTGCCTCCAGTGCCTCTGATGAGTCAAATGCAAGTGACTTCTCAAGCCCAACAAGAAGACCGTCCAGTGAGAACCTAGAGGACAGTAGACTTCTCGGTGATCTTTCACAGAACCCTTTGGGTTTAAGTGGCCCTCCTGGTATTTCTAGGCAGCAATTACTCAGTGGGCCGTGCCCTATTTGTGGTGATAGGATATCTGGGTTCCACTATGGAATATTTTCTTGTGAGAGTTGCAAAGGATTTTTTAAACGGACTGTGCAAAATAAAAAGAATTACGTTTGTTTACGGGGTGCCAACTGCCATGTTGCAATAAGTACCAGGAAGAAATGCCCAGCTTGTCGATTTAACAAGTGCTTACGAATGGGAATGAAACTTGAAGGTATTTCAGGGGAAAAATCTGCCATTCTTTTTCTGCTTCTTTTTTTACTTTCTTTGTGAAAATTGGTTTGTTCTTGTACCTAATAAGTAGTAGTTAAATAATGTTCATTGGTATGATTACTTATGTTTGTACATAACTTGTTTAGAGATTTTAAAATGCATGCCTACATAAATACACAGCACTCAGCTTTTCTCTGAACTTGAGGAAATAGTTCATCAGAGAATACATCAAAAGATTTAATGCTTTAGTTAATGCTGGTAAAATAAACTCCTTTACTTTCGCCCTCATTCATAAAACAATTTTTTTTTCATGCTTGGTATATCTGCTTCATGTAAACACTCATATGTTCTTATCAGAATGTTCTTATCCTTCAGACATTCTGAATTTCATCTCCCTGGTAATTTTATGATATT
>APH_4005
ACAAGGAATAAGATCAGGTGCACCAGCCTCAGGAACAAGCCCATTATGAATAATTCTCTCCCTGGCAAATGACATAGATCAGATTTGAAAACATTCAAAAGTCTGGTGTTTTCCATTGTGCCATCACTGAAAACTCAGTTCAACATTCTGTGGATCTGATGCAGTTTACCCAGTCTGAAGCAAAATTTGATGCACATTGCTGCTCCTTCAAATCTGCCATTGTTCTTGTGTTAAAAATCACAAAACACCACTTCGGCTAACTTACGAAATCATCTGATTAACACTTATTCATGCACCTATTCTATATACCACATTCTGGGAACTTTTGGGAAGCACCTTGTATGTGCTGTTATTGTTATGTATTAGATAAAAATTTCAAAAAGAATTTGTTTTAACCCACTTCTGGGGAAAAAATATGACCTTTATCAACTTAGATTTAACCCCCC---CCCATTATGGAATTAGACTGATTGTAGTGTGGTCACTGAGCATTTTGCAAAATATCAGTTTTATAATCTTGTGTATGTTATGTAATTACTATTTTCATTTCTTCATTCTTTTGTTTTTGATATTCACTTCCATAGAACATTGTGATGCATAGTGATATGA--TTTTTTTTTCAGCATCTAGTGCCTCAGTTGCCTCCAGTGCCTCTGATGAGTCAAATGCAAGTGACTTCTCAAGCCCAACAAGAAGACCGTCCAGTGAGAACCTAGAGGACAGTAGACTTCTCGGTGATCTTTCACAGAACCCTTTGGGTTTAAGTGGCCCTCCTGGTATTTCTAGGCAGCAATTACTCAGTGGGCCGTGCCCTATTTGTGGTGATAGGATATCTGGGTTCCACTATGGAATATTTTCTTGTGAGAGTTGCAAAGGATTTTTTAAACGGACTGTGCAAAATAAAAAGAATTACGTTTGTTTACGGGGTGCCAACTGCCATGTTGCAATAAGTACCAGGAAGAAATGCCCAGCTTGTCGATTTAACAAGTGCTTACGAATGGGAATGAAACTTGAAGGTATTTCAGGGGAAAAATCTGCCATTCTTTTTCTGCTTCTTTTTTTACTTTCTTTGTAAAAATTGGTTTGTTCTTGTACCTAATAAGTAGTAGTTAAATAATGTTCATTGGTATGATTACTTATGTTTGTACATAACTTGTTTAGAGATTTTAAAATGCATGCCTACATAAATACACAGCACTCAGCTTTTCTCTGAACTTGAGGAAATAGTTCATCAGAGAATACATCAAAAGATTTAATGCTTTAGTTAATGCTGATAAAATAAACTCCTTCACTTTCGCCCTCATTCATAAAACAATTTTTTTTTCATGCTTGGTATATCTGCTTCATGTAAACTCTCATATGTTCTTATCAGAATGTTCTTATCCTTCAGACATTCTGAATTTCATCTCCCTGGTAATTTTATGATCTT
>APH_4024
ACAAGGAATAAGATCAGGTGCACCAACCTCAGGAACAAGCCCATTATGAATAATTCTCTCCCTGGCAAATGACATAGATCAGATTTGAAAACATTCAAAAGTCTGGTGTTTTCCATTGTGCCATCACTGAAAACTCAGTTCAACATTCTGTGGATCTGATGCAGTTTACCCAGTCTGAAGCAAAATTTGATGCACATTGCTGCTCCTTCAAATCTGCCATTGTTCTTGTGTTAAAAATCACAAAACACCACTTCGGCTAACTTACGAAATCATCTGATTAACACTTATTCATGCACCTATTCTATATACCACATTCTGGGAACTTTTGGGAAGCACCTTGTATGTGCTGTTATTGTTATGTATTAGATAAAAATTTCAAAAAGAATTTGTTTTAACCCACTTCTGGGGAAAAAATATGACCTTTATCAACTTAGATTTAACCCCCCCCCCCCATTATGGAATTAGACTGATTGTAGTGTGGTCACTGAGCATTTTGCAAAATATCAGTTTTATAATCTTGTGTATGTTATGTAATTACTATTTTCATTTCTTCATTCTTTTGTTTTTGATATTCACTTCCATAGAACATTGTGATGCATAGTGATATGA--TTTTTTTTTCAGCATCTAGTGCCTCAGTTGCCTCCAGTGCCTCTGATGAGTCAAATGCAAGTGACTTCTCAAGCCCAACAAGAAGACCGTCCAGTGAGAACCTAGAGGACAGTAGACTTCTCGGTGATCTTTCACAGAACCCTTTGGGTTTAAGTGGCCCTCCTGGTATTTCTAGGCAGCAATTACTCAGTGGGCCATGCCCTATTTGTGGTGATAGGATATCTGGGTTCCACTATGGAATATTTTCTTGTGAGAGTTGCAAAGGATTTTTTAAACGGACTGTGCAAAATAAAAAGAATTACGTTTGTTTACGGGGTGCCAACTGCCATGTTGCAATAAGTACCAGGAAGAAATGCCCAGCTTGTCGATTTAACAAGTGCTTACGAATGGGAATGAAACTTGAAGGTATTTCAGGGGGAAAATCTGCCATTCTTTTTCTGCTTCTTTTTTTACTTTCTTTGTGAAAATTGGTTTGTTCTTGTACCTAATAAGTAGTAGTTAAATAATGTTCATTGGTATGATTACTTATGTTTGTACATAACTTGTTTAGGGATTTTAAAATGCATGCCTACATAAATACACAGCACTCAGCTTTTCTCTGAACTTGAGGAAATAGTTCATCAGAGAATACATCAAAAGATTTAATGCTTTAGTTAATGCTGGTAAAATAAACTCCTTTACTTTCGCCCTCATTCATAAAACAATTTTTTTTTCATGCTTGGTATATCTGCTTCATGTAAACACTCATATGTTCTTATCAGAATGTTCTTATCCTTCAGACATTCTGAATTTCATCTCCCTGGTAATTTTATGATCTT
>APH_4029
ACAAGGAATAAGATCAGGTACACCAGCCTCAGGAACAAGCCCATTATGAATAATTCTCTCCCTGGCAAATGACATAGATCAGATTTGAAAACATTCAAAAGTCTGGTGTTTTCCATTGTGCCATCACTGAAAACTCAGTTCAACATTCTGTGGATCTGATGCAGTTTACCCAGTCTGAAGCAAAATTTGATGCACATTGCTGCTCCTTCAAATCTGCCATTGTTCTTGTGTTAAAAATCACAAAACACCACTTCGGCTAACTTACGAAATCATCTGATTAACACTTATTCATGCACCTATTCTATATACCACATTCTGGGAACTTTTGGGAAGCACCTTGTATGTGCTGTTATTGTTATGTATTAGATAAAAATTTCAAAAAGAATTTGTTTTAACCCACTTCTGGGGAAAAAATATGACCTTTATCAACTTAGATTTAAACCCCCC--CCCATTATGGAATTAGACTGATTGTAGTGTGGTCACTGAGCATTTTGCAAAATATCAGTTTTATAATCTTGTGTATGTTATGTAATTACTATTTTCATTTCTTCATTCTTTTGTTTTTGATATTCACTTCCATAGAACATTGTGATGCATAGTGATATGA--TTTTTTTTTCAGCATCTAGTGCCTCAGTTGCCTCCAGTGCCTCTGATGAGTCAAATGCAAGTGACTTCTCAAGCCCAACAAGAAGACCGTCCAGTGAGAACCTAGAGGACAGTAGACTTCTCGGTGATCTTTCACAGAACCCTTTGGGTTTAAGTGGCCCTCCTGGTATTTCTAGGCAGCAATTACTCAGTGGGCCGTGCCCTATTTGTGGTGATAGGATATCTGGGTTCCACTATGGAATATTTTCTTGTGAGAGTTGCAAAGGATTTTTTAAACGGACTGTGCAAAATAAAAAGAATTACGTTTGTTTACGGGGTGCCAACTGCCATGTTGCAATAAGTACCAGGAAGAAATGCCCAGCTTGTCGATTTAACAAGTGCTTACGAATGGGAATGAAACTTGAAGGTATTTCAGGGGAAAAATCTGCCATTCTTTTTCTGCTTCTTTTTTTACTTTCTTTGTAAAAATTGGTTTGTTCTTGTACCTAATAAGTAGTAGTTAAATAATGTTCATTGGTATGATTACTTATGTTTGTACATAACTTGTTTAGAGATTTTAAAATGCATGCCTACATAAATACACAGCACTCAGCTTTTCTCTGAACTTGAGGAAATAGTTCATCAGAGAATACATCAAAAGATTTAATGCTTTAGTTAATGCT-------------------------------------------------------------------------------------------------------------------------------------------------------------
>APH_5001
ACAAGGAATAAGTTCAGGTGCACCAACCTCAGGAACAAGCCCATTATGAATAATTCTCTCCCTGGCAAATGACATAGATCAGATTTGAAAACATTCAAAAGTCTGGTGTTTTCCATTGTGCCATCACTGAAAACTCAGTTCAACATTCTGTGGATCTGATGCAGTTTACCCAGTCTGAAGCAAAATTTGATGCACATTGCTGCTCCTTCAAATCTGCCATTGTTCTTGTGTTAAAAATCACAAAACACCACTTCGGCTAACTTACGAAATCATCTGATTAACACTTATTCATGCACCTATTCTATATACCACATTCTGGGAACTTTTGGGAAGCACCTTGTATGTGCTGTTATTGTTATGTATTAGATAAAAATTTCAAAAAGAATTTGTTTTAACCCACTTCTGGGGAAAAAATATGACCTTTATCAACTTAGATTTAACCCCCCCCCCCCATTATGGAATTAGACTGATTGTAGTGTGGTCACTGAGCATTTTGCAAAATATCAGTTTTATAATCTTGTGTATGTTATGTAATTACTATTTTCATTTCTTCATTCTTTTGTTTTTGATATTCACTTCCATAGAACATTGTGATGCATAGTGATATGA--TTTTTTTTTCAGCATCTAGTGCCTCAGTTGCCTCCAGTGCCTCTGATGAGTCAAATGCAAGTGACTTCTCAAGCCCAACAAGAAGACCGTCCAGTGAGAACCTAGAGGACAGTAGACTTCTCGGTGATCTTTCACAGAACCCTTTGGGTTTAAGTGGCCCTCCTGGTATTTCTAGGCAGCAATTACTCAGTGGGCCGTGCCCTATTTGTGGTGATAGGATATCTGGGTTCCACTATGGAATATTTTCTTGTGAGAGTTGCAAAGGATTTTTTAAACGGACTGTGCAAAATAAAAAGAATTACGTTTGTTTACGGGGTGCCAACTGCCATGTTGCAATAAGTACCAGGAAGAAATGCCCAGCTTGTCGATTTAACAAGTGCTTACGAATGGGAATGAAACTTGAAGGTATTTCAGGGGAAAAATCTGCCATTCTTTTTCTGCTTCTTTTTTTACTTTCTTTGTAAAAATTGGTTTGTTCTTGTACCTAATAAGTAGTAGTTAAATAATGTTCATTGGTATGATTACTTATGTTTGTACATAACTTGTTTAGGGATTTTAAAATGCATGCCTACATAAATACACAGCACTCAGCTTTTCTCTGAACTTGAGGAAATAGTTCATCAGAGAATACATCAAAAGATTTAATGCTTTAGTTAATGCTGGTAAAATAAACTCCTTTACTTTCGCCCTCATTCATAAAACAATTTTTTTTTCATGCTTGGTATATCTGCTTCATGTAAACACTCATATGTTCTTATCAGAATGTTCTTATCCTT------------------------------------------
>APH_5079
ACAAGGACTAAGATCAGGTGCACCAGCCTCAGGAACAAGCCCATTATGAATAATTCTCTCCCTGGCAAATGACATAGATCAGATTTGAAAACATTCAAAAGTCTGGTGTTTTCCATTGTGCCATCACTGAAAACTCAGTTCAACATTCTGTGGATCTGATGCAGTTTACCCAGTCTGAAGCAAAATTTGATGCACATTGCTGCTCCTTCAAATCTGCCATTGTTCTTGTGTTAAAAATCACAAAACACCACTTCGGCTAACTTACGAAATCATCTGATTAACACTTATTCATGCTCCTACTCTATATACCACATTCTGGGAACTTTTGGGAAGCACCTTGTATGTGCTGTTATTGTTATGTATTAGATAAAAATTTCAAAAAGAATTTGTTTTAACCCACTTCTGGGGAAAAAATATGACCTTTATCAACTTAGATTTACCCCCCCCCCCCCATTATGGAATTAGACTGATTGTAGTGTGGTCACTGAGCATTTTGCAAAATATCAGTTTTATAATCTTGTGTATGTTATGTAATTACTATTTTCATTTCTTCATTCTTTTGTTTTTGATATTCACTTCCATAGAACATTGTGATGCATAGTGATATGATTTTTTTTTTTCAGCATCTAGTGCCTCAGTTGCCTCCAGTGCCTCTGATGAGTCAAATGCAAGTGACTTCTCAAGCCCAACAAGAAGACCGTCCAGTGAGAACCTAGAGGACAGTAGACTTCTCGGTGATCTTTCACAGAACCCTTTGGGTTTAAGTGGCCCTCCTGGTATTTCTAGGCAGCAATTACTCAGTGGGCCGTGCCCTATTTGTGGTGATAGGATATCTGGGTTCCACTATGGAATATTTTCTTGTGAGAGTTGCAAAGGATTTTTTAAACGGACTGTGCAAAATAAAAAGAATTACGTTTGTTTACGGGGTGCCAACTGCCATGTTGCAATAAGTACCAGGAAGAAATGCCCAGCTTGTCGATTTAACAAGTGCTTACGAATGGGAATGAAACTTGAAGGTATTTCAGGGGGAAAATCTGCCATTCTTTTTCTGCTTCTTTTTTTACTTTCTTTGTGAAAATTGGTTTGTTCTTGTACCTAATAAGTAGTAGTTAAATAATGTTCATTGGTATGATTACTTATGTTTGTACATAACTTGTTTAGGGATTTTAAAATGCATGCCTACATAAATACACAGCACTCAGCTTTTCTCTGAACTTGAGGAAATAGTTCATCAGAGAATACATCAAAAGATTTAATGCTTTAGTTAATGCTGGTAAAATAAACTCCTTTACTTTCGCCCTCATTCATAAAACAATTTTTTTTTCATGCTTGGTTTATCTGCTTCATT---------------------------------------------------------------------------------
>APH_1357
----------------------------------------------------------------------------------------------------------------------------------------------------------------------------------------------------------------------------------------------------------------------------------------------------------------------------------------------------------------------------------------------------------------------------------------------------------------------------------------------------CTGAGCATTTTGCAAAATATCAGTTTTATAATCTTGTGTATGTTATGTAATTACTATTTTCATTTCTTCATTCTTTTGTTTTTGATATTCACTTCCATAGAACATTGTGATGCATAGTGATATGA-TTTTTTTTTTCAGCATCTAGTGCCTCAGTTGCCTCCAGTGCCTCTGATGAGTCAAATGCAAGTGACTTCTCAAGCCCAACAAGAAGACCGTCCAGTGAGAACCTAGAGGACAGTAGACTTCTCGGTGATCTTTCACAGAACCCTTTGGGTTTAAGTGGCCCTCCTGGTATTTCTAGGCAGCAATAAC----------------------------------------------------------------------------------------------------AGATCGGAAGAGCGTCGTGT----------------------------------------------------------------------------------------------------------AGGGAAAGA-------------------------------------------------------------------------------------------------------------------------------------------------------------------------------------------------------------------------------------------------------------------------------------------------------------------------------------------------------------------------------------------------------------
>APH_1438
-----------------------------------------------------------------------------------------------------------------------------------------------------------------------------------------------------------------------------------------------------------------------------------------------------------------------------------------------------------------------------------------------------------------------------------------------------------------CCCATTATGGAATTAGACTGATTGTAGTGTGGTCACTGAGCATTTTGCAAAATATCAGTTTTATAATCTTGTGTATGTTATGTAATTACTATTTTCATTTCTTCATTCTTTTGTTTTTGATATTCACTTCCATAGAACATTGTGATGCATAGTGATATGATTTTTTTTTTTCAGCATCTAGTGCCTCAGTTGCCTCCAGTGCCTCTGATGAGTCAAATGCAAGTGACTTCTCAAGCCCAACAAGAAGACCGTCCAGTGAGAACCTAGAGGACAGTAGACTTCTCGGTGATCTTTCACAGAACCCTTT-------------------------------------------------------------------------------------------------------------------------------------------------------------------------------------------------------------------------------------------------------------------------------------------------------------------------------------------------------------------------------------------------------------------------------------------------------------------------------------------------------------------------------------------------------------------------------------------------------------------------------------------------------------------------------------------------
