# Supplementary material for: ﻿Discovery of a new tarantula species from the Madrean Sky Islands and the first documented instance of syntopy between two montane endemics (Araneae, Theraphosidae, Aphonopelma): a case of prior mistaken identity
Source: Zookeys. 2024 Aug 16;1210:61–98. doi: 10.3897/zookeys.1210.125318 (PMC11344175; doi:10.3897/zookeys.1210.125318)
Supplement: Supplementary material 8 — Phylogenomics files [file zookeys-1210-061_article-125318__-s008.zip › Suppl8/individual_UCE_loci/sl_realigned_uce_20010307.fas]

>APH_1357
---------------------------------------------------------------------------------------------------------------------------------------------------------------------------------------------------------------------------------------------------------------------------------------------------------------------------------------------------------------------------------------------------------------------------------------------------------------------------------------------------------------------------------------------------------------------------------------------------------------------------TTTTTTTTTTTTAGATGGATGACCAAATTGCCCTTCTGATCAATTCCTGGTGTGAGCTGCTTTTACTCAGCTGCTGTTACAGGTCTATGTCTACGCCAAATGAGATTCGGATATCCCATGAGAAATCTGTAACAGCTGCTCAGGCCAAAGCACTTGGGT------------------------------------------------------------------------------------------CCATCCTTTT---------------------------TTATCTTTCCTTTATC-------------------------------------------------------------------------------------------------------------TACTCAACTCCCTGCC------------------TCAAGGCTGGATGGGA---------------------------------------------------------ATGATCGG------------------------------------------------------------------------------------------------------------CCTAACGGG-------------CAAA----------------------------------------TAATCCACATGCGTCAGTAC------------------------------------------
>APH_0683
ATAATTAAAGGATGAAGGGAAAGCTTTTCATGTCTTTAATTCTTTTAAGCCTAAATTTGCCACTGCAGCACAATCTAACTCCCGTGGTTTTCCCCTTTTTCTTCTGATTCCACTCTTCCTATGGTGCTGATTTAACTGAATGTATCACACAAGGTGATTGTTAGCAAGAATATGTATGACACTGACTTCTGATAAGAAAGTAAATCTGAGCCTATGTATTTCATGTTGTGATGTTTTTTAATGCATGAATTGTGCAGAAAATTTCACTTTAGTAAATTTTCTATGTTATTGATGAATTTGTTAATTTTTTTTAGCTTGCTAAATGCAGAAATATGATGGAGGAACTTAAAAGCAAACTAAAAGGGCAAAGGCAAAAATTTGAAAAAAAAAAAAAGAATAAGGAAGAAAAAAATAGTACTGTGACAAATGTTAAAAGAAGGTTTTGATCAAAAACTGAGAAATGTATAAAAGTGAAATTACCTGTTTTTCAGTTTTATGTCCTAGTGTTTTTCTATTGTTTGCATTTCGTCATCTGTCAGAACATTTCAAAGACAGTGAAAAAACAACAACGTCAATTCATTAATTTTTACATTCTTCTTCTTCTTCTTTTTTTTTAGATGGATGACCAAATTGCCCTTCTGATCAATTCCTGGTGTGAGCTGCTTTTACTCAGCTGCTGTTACAGGTCTATGTCTACGCCAAATGAGATTCGGATATCCCATGAGAAATCTGTAACAGCTGCTCAAGCCAAAGCACTTGGGTTGAGTCCAGTTATTGATCGCATGATGAACTTGACTGATCATCTGCGGCGTTTGCAGGTAGATCAGTATGAGTATGTTTCTCTCAAAGTGATCATCCTTCTTACATCAGGTGAGCCGTCCAATCCAAATTGTTTTTTTTTTTTTTTCCTCATTTCTAAGTATTGGAATAAATACATTACAAAGAAAACATAAGGATTACCTTGTTTTTGTAAAATTTGGTTTATTAAAAATTTATGGTAGTACTTTAGATTGGTACTCTAGCCTTGGCCAGTCATCTTACATATTTATTAAAAATTAACAGTATTGTGAATTTTGAATATTTTTTAAAACAAAGCATTCCAGTTCTCCTCTTTTTTGTTAATAATTGGAAGATTATATGATTTCCATTATTTCTATGTTAATAATATAGATATTTATTCACTTGAAAAATTCACTCAAAGACACAGTTATCATATATCTTTTACTAGGCTTTATTTTCCAACAGGTAGAAATTTACAACAAA---ATTTCACCTTACCATCGGTTTCAGCTGACAGTGCGTCAAGCC---------------------------------------------------------
>APH_0717
-----------------------------------------------------------------CAGCACAATCTAACTCCCGTGGTTTTCCCCTTTTTCTTCTGATTCCACTCTTCCTATGGTGCTGATTTAACTGAATGTATCACACAAGGTGATTGTTAGCAAGAATATGTATGACACTGACTTCTGATAAGAAAGTAAATCTGAGCCTATGTATTTCATGTTGTGATGTTTTTTAATGCATGAATTGTGCAGAAAATTTCACTTTAGTAAATTTTCTATGTTATTGATGAATTTGTTAATTTTTTTTAGCTTGCTAAATGCAGAAATATGATGGAGGAACTTAAAAGCAAACTAAAAGGGCAAAGGCAAAAATTTTAAAAAAAAAAAAAGAATAAGGAAGAAAAAAATAGTACTGTGACAAATGTTAAAAGAAGGTTTTGATCAAAAACTGAGAAATGTATAAAAGTGAAATTACCTGTTTTTCAGTTTTATGTCCTAGTGTTTTTCTATTGTTTGCCTTTCGTCATCTGTCAGAACATTTCAAAGACAGTGAAAAAACAACAACGTCAATTCATTAATTTTTACATTCTTCTTCTTCTTTTTTTTTTTTAGATGGATGACCAAATTGCCCTTCTGATCAATTCCTGGTGTGAGCTGCTTTTACTCAGCTGTTGTTACAGGTCTATGTCTACGCCAAATGAGATTCGGATATCCCATGAGAAATCTGTAACAGCTGCTCAGGCCAAAGCACTTGGGTTGAGTCCAGTTATTGATCGCATGATGAACTTGACTGATCATCTGCGGCGTTTGCAGGTAGATCAGTATGAGTATGTTTCTCTCAAAGTGATCATCCTTCTTACATCAGGTGAGCCTTCCAATCCAAATTGTTTTTTTTTTTTC---CCCATTTCTAAGTATTGGAATAAATACATTACAAAGAAAACATAAGGATTACCTTGTTTTTTTAAAATTTGGTTTATTAAAAATTTATGGTAGTACTTTAGATTGGTACTCTAGCCTTGGCCAGTCATCTTACATCTTTATTAAAAATTAACGGTATTGTGAATTTTGAATATTTTTTAAAACAAAGCATTCCAGTTCTCCTCTTTTTTGTTAATAATTGGAAGATTATATGATTTCCATTATTTCTATGTTAATAATATAGATATTTATTCACTTGAAAAATTCACTCAAAGACACAGTTATCATATATCTTCTACAAGGCTTTATTTTCCAACAGGTAGAAATTTACAACAAA---TTTTCACCTTACTATCGGTTTCAGCTGACAGTGCGTCTAGCCCTGATTCGCAGGTAGGAAAAACTCCTGAGGTTAACATTTTTCATTTTCTTTCTTCCT
>APH_4029
----------------------------------------------------AAATTTGCCACTGCAGCACAATCTAACTCCCGTGGTTTTCCCCTTTTTCTTCTGATTCCACTCTTCCTATGGTGCTGAGTTAACTGAATGTATCACACAAGGTGATTGTTAGCAAGAATATGTATGACACTGACTTCTGATAAGAAAGTAAATCTGAGCCTATGTATTTCATGTTGTGATGTTTTTTAATGCATGAATTGTGCAGAAAATTTCACTTTAGTAAATTTTCTATGTTATTGATGAATTTGTTAATTTTTTTTAGCTTGCTAAATGCAAAAATATGATGGAGGAACTTAAAAGCAAACTAAAAGGGCAAAGGCAAAAATTTGAAAAAAAAAAAAAGAATAAGGAAGAAAAAAATAGTACTGTGACAAATGTTAAAAGAAGGTTTTGATCAAAAACTGAGAAATGTATAAAAGTGAAATTACCTGTTTTTCAGTTTTATGTCCTAGTGTTTTTCTATTGTTTGCATTTCGTCATCTGTCAGAACATTTCAAAGACAGTGAAAAAACAACAACGTCAATTCATTAATTTTTACA---TTCTTCTTCTTTTTTTTTTTTAGATGGATGACCAAATTGCCCTTCTGATCAATTCCTGGTGTGAGCTGCTTTTACTCAGCTGCTGTTACAGGTCTATGTCTACGCCAAATGAGATTCGGATATCCCATGAGAAATCTGTAACAGCTGCTCAGGCCAAAGCACTTGGGTTGAGTCCAGTTATTGATCGCATGATGAACTTGACTGATCATCTGCGGCGTTTGCAGGTAGATCAGTACGAGTATGTTTCTCTCAAAGTGATCATCCTTCTTACATCAGGTGAGCCTTCCAATCCAAATTGTTTTTTTTTTTTC----CCATTTCTAAGTATTGGAATAAATACATTACAAAGAAAACATAAGGATTACCTTGTTTTTTTAAAATTTGGTTTATTAAAAATTTATGGTAGTACTTTAGATTGGTACTCTAGCCTTGGCCAGTCATCTTACATATTTATTAAAAATTAACGGTATTGTGAATTTTGAATATTTTTTAAAACAAAGCATTCCAGTTCTCCTCTTTTTTGTTAATAATTGGAAGATTATATGATTTCCATTATTTCTATGTTAAAAATATAGATATTTATTCACTTGAAGAATTCACTCAAATACACAGTTATCATATAAATTTTACTAGGATTTATTTTCCAACAGGTATAAATTTACAACAAA---TTTTCGCCTTACCATCGGTT-------------------------------------------------------------------------------
>APH_5001
ATAATTAAAGGATGAAGGGAAAGCTTTTCATGTCTTTAATTCTTTTAAGCCTAAATTTGCCACTGCAGCACAGTCTAACTCCCGTGGTTTTCCCCTTTTTCTTCTGATTCCACTCTTCCTATGGTGCTGATTTAACTGAATGTATCACACAAGGTGATTGTTAGCAAGAATATGTATGACACTGACTTCTGATAAGAAAGTAAATCTGAGCCTATGTATTTCATGTTGTGATGTTTTTTAATGCATGAATTGTGCAGAAAATTTCACTTTAGTAAATTTTCTATGTTATTGATGAATTTGTTAATTTTTTTTAGCTTGCTAAATGCAAAAATATGATGGAGGAACTTAAAAGCAAACTAAAAGGGCAAAGGCAAAAATTTGAAAAAAAAAAAAAGAATAAGGAAGAAAAAAATAGTACTGTGACAAATGTTAAAAGAAGGTTTTGATCAAAAACTGAGAAATGTATAAAAGTGAAATTACCTGTTTTTCAGTTTTATGTCCTAGTGTTTTTCTATTGTTTGCATTTCGTCATCTGTCAGAACATTTCAAAGACAGTGAAAAAACAACAACGTCAATTCATTAATTTTTACA---TTCTTCTTCTTTTTTTTTTTTAGATGGATGACCAAATTGCCCTTCTGATCAATTCCTGGTGTGAGCTGCTTTTACTCAGCTGCTGTTACAGGTCTATGTCTACGCCAAATGAGATTCGGATATCCCATGAGAAATCTGTAACAGCTGCTCAGGCCAAAGCACTTGGGTTGAGTCCAGTTATTGATCGCATGATGAACTTGACTGATCATCTGCGGCGTTTGCAGGTAGATCAGTATGAGTATGTTTCTCTCAAAGTGATCATCCTTCTTACATCAGGTGAGCCTTCCAATCCAAATTGTTTTTTTTTTTTC-CGCCCATTTCTAAGTATTGGAATAAATACATTACAAAGAAAACATAAGGATTACCTTGTTTTTTTAAAATTTGGTTTATTAAAAATTTATGGTAGTACTTTAGATTGGTACTCTAGCCTTGGCCAGTCATCTTACATATTTATTAAAAATTAACGGTATTGTGAATTTTGAATATTTTTTAAAACAAAGCATTCCAGTTCTCCTCTTTTTTGTTAATAATTGGAAGATTATATGATTTCCATTATTTCTATGTTAATAATATAGATATTTATTCACTTGAAAAATTCACTCAAAGACACAGTTATCATATATCTTTTACTAGGCTTTATTTTCCAACAGGTAGAAATTTACAACAAA---TTTTCACCTTACCATCGGTTTCGGCTGACAGTGCGTCTAGCCCTGATTCACAGGTAGGAAAAACTCCTGAGGTTAACCTTTTTGTTTTTCTTCCTTCCT
>APH_3191
-------------------------------------------------------------------------------------------------------------------------------------------------------------------------------------------------------------------------------------------------------------------------------------------------------------------------------------------------------------------------------------------------------------------------------------------------------------------------------------------------------------------------------------------------------------------------------------------------------------------CTTTCTTCTTTTTTTTTTTTAGATGGATGACCAAATTGCCCTTCTGATCAATTCCTGGTGTGAGCTGCTTTTACTCAGCTGCTGTTACAGGTCTATGTCTACGCCAAATGAGATTCGGATATCCCATGAGAAATCTGTAACAGCTGCTCAGGCCAAAGCACTTGGGTTGAGTCCAGTTATTGATCGCATGATGAACTTGACTGATCATCTGCGGCGTTTGCAGGTAGATCAGTATGAGTATGTTTCTCTCAAAGTGATCATCCTTCTTACATCAGGTGAGCCTTCCAATCCAAATTGTTTTTTTTTTTTTCCGCCCATTTCTAAGTATTGGAATAAATACATTACAAAGAAAACATAAGGATTACCTTGTTTTTTTAAAATTTGGTTTATTAAAAATTTATGGTAGTACTTTAGATTGGTACTCTAGCCTTGGCCAGTCATCTTACATATTTATTAAAAATTAACGGTATTGTGAATTTTGAA-----------------------------------------------------------------------------------------------------------------------------------------------------------------------------------------------------------------------------------------------------------------------------------------------
>APH_0622
---------------------------------------------------------------------------------------------------------------------------------------CTGAATGTATCACACAAGGTGATTGTTAGCAAGAATATGTATGACACTGACTTCTGATAAGAAAGTAAATCTGAGCCTATGTATTTCATGTTGTGATGTTTTTTAATGCATGAATTGTGCAGAAAATTTCACTTTAGTAAATTTTCTATGTTATTGATGAATTTGTTAATTTTTTTTAGCTTGCTAAATGCAGAAATATGATGGAGGAACTTAAAAGCAAACTAAAAGGGCAAAGGCAAAAATTTGAAAAAAAAAAAAAGAATAAGGAAGAAAAAAATAGTACTGTGACAAATGTTAAAAGAAGGTTTTGATCAAAAACTGAGAAATGTATAAAAGTGAAATTACCTGTTTTTCAGTTTTATGTCCTAGTGTTTTTCTATTGTTTGCATTTCGTCATCTGTCAGAACATTTCAAAGACAGTGAAAAAACAACAACGTCAATTCATTAATTTTTACATTCTTCTTCTTTTTTTTTTTTTTTAGATGGATGACCAAATTGCCCTTCTGATCAATTCCTGGTGTGAGCTGCTTTTACTCAGCTGCTGTTACAGGTCTATGTCTACGCCAAATGAGATTCGGATATCCCATGAGAAATCTGTAACAGCTGCTCAGGCCAAAGCACTTGGGTTGAGTCCAGTTATTGATCGCATGATGAACTTGACTGATCATCTGCGGCGTTTGCAGGTAGATCAGTATGAGTATGTTTCTCTCAAAGTGATCATCCTTCTTACATCAGGTGAGCCTTCCAATCCAAATTGTTTTTTTTTTTCC----CCATTTCTAAGTATTGGAATAAATACATTACAAAGAAAACATAAGGATTACCTTGTTTTTTTAAAATTTGGTTTATTAAAAATTTATGGTAGTACTTTAGATTGGTACTCTAGCCTTGGCCAGTCATCTTACATATTTATTAAAAATTAACGGTATTGTGAATTTTGAATATTTTTTAAAACAAAGCATTCCAGTTCTCCTCTTTTTTGTTAATAATTGGAAGATTATA--------------------------------------------------------------------------------------------------------------------TACAACAAACGTTTTACGGCCATTTTCCAGGTTTACCTGGG--------TAAGCCGGTTTCCCC-----------------------------------------------
>APH_0674
ATAATTAAAGGATGAAGGGAAAGCTTTTCATGTCTTTAATTCTTTTAAGCCTAAATTTGCCACTGCAGCACAATCTAACTCCCGTGGTTTTCCCCTTTTTCTTCTGATTCCACTCTTCCTATGGTGCTGATTTAACTGAATGTATCACACAAGGTGATTGTTAGCAAGAATATGTATGACACTGACTTCTGATAAGAAAGTAAATCTGAGCCTATGTATTTCATGTTGTGATGTTTTTTAATGCATGAATTGTGCAGAAAATTTCACTTTAGTAAATTTTCTATGTTATTGATGAATTTGTTAATTTTTTTTAGCTTGCTAAATGCAGAAATATGATGGAGGAACTTAAAAGCAAACTAAAAGGGCAAAGGCAAAAATTTGAAAAAAAAAAAAAGAATAAGGAAGAAAAAAATAGTACTGTGACAAATGTTAAAAGAAGGTTTTGATCAAAAACTGAGAAATGTATAAAAGTGAAATTACCTGTTTTTCAGTTTTATGTCCTAGTGTTTTTCTATTGTTTGCCTTTCGTCATCTGTCAGAACATTTCAAAGACAGTGAAAAAACAACAACGTCAATTCATTAATTTTTACATTCTTCTTCTTCTTTTTTTTTTTTAGATGGATGACCAAATTGCCCTTCTGATCAATTCCTGGTGTGAGCTGCTTTTACTCAGCTGCTGTTACAGGTCTATGTCTACGCCAAATGAGATTCGGATATCCCATGAGAAATCTGTAACAGCTGCTCAGGCCAAAGCACTTGGGTTGAGTCCAGTTATTGATCGCATGATGAACTTGACTGATCATCTGCGGCGTTTGCAGGTAGATCAGTATGAGTATGTTTCTCTCAAAGTGATCATCCTTCTTACATCAGGTGAGCCTTCCAATCCAAATTGTTTTTTTTTTTTC---CCCATTTCTAAGTATTGGAATAAATACATTACAAAGAAAACATAAGGATTACCTTGTTTTTTTAAAATTTGGTTTATTAAAAATTTATGGTAGTACTTTAGATTGGTACTCTAGCCTTGGCCAGTCATCTTACATCTTTATTAAAAATTAACGGTATTGTGAATTTTGAATATTTTTTAAAACAAAGCATTCCAGTTCTCCTCTTTTTTGTTAATAATTGGAAGATTATATGATTTCCATTATTTCTATGTTAATAATATAGATATTTATTCACTTGAAAAATTCACTCAAAGACACAGTTATCATATATCTTCTACTAGGCTTTATTTTCCAACAGGTAGAAATTTACAACAAA---TTTTCACCCAACCATCCATTTCAGCTGAGAGTTCATCTAACCCTGATTCACAGGTAGGAAAAACTCCTGAGGTTAACCTTTTTCCTTTTCTTCCTTCCT
>APH_0186
ATAATTAAAGGATGAAGGGAAAGCTTTTCATGTCTTTAATTCTTTTAAGCCTAAATTTGCCACTGCAGCACAATCTAACTCCCGTGGTTTTCCCCTTTTTCTTCTGATTCCACTCTTCCTATGGTGCTGATTTAACTGAATGTATCACACAAGGTGATTGTTAGCAAGAATATGTATGACACTGACTTCTGATAAGAAAGTAAATCTGAGCCTATGTATTTCATGTTGTGATGTTTTTTAATGCATGAATTGTGCAGAAAATTTCACTTTAGTAAATTTTCTATGTTATTGATGAATTTGTTAATTTTTTTTAGCTTGCTAAATGCAGAAATATGATGGAGGAACTTAAAAGCAAACTAAAAGGGCAAAGGCAAAAATTTGAAAAAAAAAAAAAGAATAAGGAAGAAAAAAATAGTACTGTGACAAATGTTAAAAGAAGGTTTTGATCAAAAACTGAGAAATGTATAAAAGTGAAATTACCTGTTTTTCAGTTTTATGTCCTAGTGTTTTTCTATTGTTTGCATTTCGTCATCTGTCAGAACATTTCAAAGACAGTGAAAAAACAACAACGTCAATTCATTAATTTTTACATTCTTCTTCTTCTTTTTTTTTTTTAGATGGATGACCAAATTGCCCTTCTGATCAATTCCTGGTGTGAGCTGCTTTTACTCAGCTGTTGTTACAGGTCTATGTCTACGCCAAATGAGATTCGGATATCCCATGAGAAATCTGTAACAGCTGCTCAGGCCAAAGCACTTGGGTTGAGTCCAGTTATTGATCGCATGATGAACTTGACTGATCATCTGCGGCGTTTGCAGGTAGATCAGTATGAGTATGTTTCTCTCAAAGTGATCATCCTTCTTACATCAGGTGAGCCTTCCAATCCAAATTGTTTTTTTTTTTTTTTCCCCATTTCTAAGTATTGGAATAAATACATTACAAAGAAAACATAAGGATTACCTTGTTTTTTTAAAATTTGGTTTATTAAAAATTTATGGTAGTACTTTAGATTGGTACTCTAGCCTTGGCCAGTCATCTTACATCTTTATTAAAAATTAACGGTATTGTGAATTTTGAATATTTTTTAAAACAAAGCATTCCAGTTCTCCTCTTTTTTGTTAATAATTGGAAGATTATATGATTTCCATTATTTCTATGTTAATAATATAGATATTTATTCACTTGAAAAATTCACTCAAAGACACAGTTATCATATATCTTCTACTAGGCTTTATTTTCCAACAGGTAGAAATTTACAACAAA---ATTTCACCCAACCATCCATTTCAGCTGAGAGTTCATCTAACCCTGATTCACAGGTACGAAAAACTCCTGAGGTTAACCTTTTTCCTTTTCTTCCTTCCT
>APH_0185
ATAATTAAAGGATGAAGGGAAAGCTTTTCATGTCTTTAATTCTTTTAAGCCTAAATTTGCCACTGCAGCACAACCTAACTCCCGTGGTTTTCCCCTTTTTCTTCTGATTCCACTCTTCCTATGGTGCTGATTTAACTGAATGTATCACACAAGGTGATTGTTAGCAAGAATATGTATGACACTGACTTCTGATAAGAAAGTAAATCTGAGCCTATGTATTTCATGTTGTGATGTTTTTTAATGCATGAATTGTGCAGAAAATTTCACTTTAGTAAATTTTCTATGTTATTGATGAATTTGTTAATTTTTTTTAGCTTGCTAAATGCAGAAATATGATGGAGGAACTTAAAAGCAAACTAAAAGGGCAAAGGCAAAAATTTGAAAAAAAAAAAAAGAATAAGGAAGAAAAAAATAGTACTGTGACAAATGTTAAAAGAAGGTTTTGATCAAAAACTGAGAAATGTATAAAAGTGAAATTACCTGTTTTTCAGTTTTATGTCCTAGTGTTTTTCTATTGTTTGCATTTCGTCATCTGTCAGAACATTTCAAAGACAGTGAAAAAACAACAACGTCAATTCATTAATTTTTACATTCTTCTTCTTCTTTTTTTTTTTTAGATGGATGACCAAATTGCCCTTCTGATCAATTCCTGGTGTGAGCTGCTTTTACTCAGCTGCTGTTACAGGTCTATGTCTACGCCAAATGAGATTCGGATATCCCATGAGAAATCTGTAACAGCTGCTCAGGCCAAAGCACTTGGGTTGAGTCCAGTTATTGATCGCATGATGAACTTGACTGATCATCTGCGGCGTTTGCAGGTAGATCAGTATGAGTATGTTTCTCTCAAAGTGATCATCCTTCTTACATCAGGTGAGCCTTCCAATCCAAATTGTTTTTTTTTTTTTTCCCCCATTTCTAAGTATTGGAATAAATACATTACAAAGAAAACATAAGGATTACCTTGTTTTTTTAAAATTTGGTTTATTAAAAATTTATGGTAGTACTTAAGACTGGTACTCTAGCCTTGGCCAGTCATCTTACATCTTTATTAAAAATTAACGGTATTGTGAATTTTGAATATTTTTTAAAACAAAGCATTCCAGTTCTCCTCTTTTTTGTTAATAATTGGAAGATTATATGATTTCCATTATTTCTATGTTAATAATATAGATATTTATTCACTTGAAAAATTCACTCAAAGACACAGTTATCATATATCTTCTACTAGGCTTTATTTTCCAACAGGTAGAAATTTACAACAAA---ATTTCACCCAACCATCCATTTCAGCTGAGAGTTCATCTAACCCTGATTCACAGGTACGAAAAACTCCTGAGGTTAACCTTTTTCCTTTTCTTCCTTCCT
>APH_3188
ATAATTAAAGGATGAAGGGAAAGCTTTTCATGTCTTTAATTCTTTTAAGCCTAAATTTGCCACTGCAGCACAACCTAACTCCCGTGGTTTTCCCCTTTTTCTTCTGATTCCACTCTTCCTATGGTGCTGATTTAACTGAATGTATCACACAAGGTGATTGTTAGCAAGAATATGTATGACACTGACTTCTGATAAGAAAGTAAATCTGAGCCTATGTATTTCATGTTGTGATGTTTTTTAATGCATGAATTGTGCAGAAAATTTCACTTTAGTAAATTTTCTATGTTATTGATGAATTTGTTAATTTTTTTTAGCTTGCTAAATGCAGAAATATGATGGAGGAACTTAAAAGCAAACTAAAAGGGCAAAGGCAAAAATTTGAAAAAAAAAAAAAGAATAAGGAAGAAAAAAATAGTACTGTGACAAATGTTAAAAGAAGGTTTTGATCAAAAACTGAGAAATGTATAAAAGTGAAATTACCTGTTTTTCAGTTTTATGTCCTAGTGTTTTTCTATTGTTTGCATTTCGTCATCTGTCAGAACATTTCAAAGACAGTGAAAAAACAACAACGTCAATTCATTAATTTTTACATTCTTCTTCTTCTTTTTTTTTTTTAGATGGATGACCAAATTGCCCTTCTGATCAATTCCTGGTGTGAGCTGCTTTTACTCAGCTGCTGTTACAGGTCTATGTCTACGCCAAATGAGATTCGGATATCCCATGAGAAATCTGTAACAGCTGCTCAGGCCAAAGCACTTGGGTTGAGTCCAGTTATTGATCGCATGATGAACTTGACTGATCATCTGCGGCGTTTGCAGGTAGATCAGTATGAGTATGTTTCTCTCAAAGTGATCATCCTTCTTACATCAGGTGAGCCTTCCAATCCAAATTGTTTTTTTTTTTTTTTCCCCATTTCTAAGTATTGGAATAAATACATTACAAAGAAAACATAAGGATTACCTTGTTTTTTTAAAATTTGGTTTATTAAAAATTTATGGTAGTACTTAAGACTGGTACTCTAGCCTTGGCCAGTCATCTTACATCTTTATTAAAAATTAACGGTATTGTGAATTTTGAATATTTTTTAAAACAAAGCATTCCAGTTCTCCTCTTTTTTGTTAATAATTGGAAGATTATATGATTTCCATTATTTCTATGTTAATAATATAGATATTTATTCACTTGAAAAATTCACTCAAAGACACAGTTATCATATATCTTCTACTAGGCTTTATTTTCCAACAGGTAGAAATTTACAACAAA---ATTTCACCCAACCATCCATTTCAGCTGAGAGTTCATCTAACCCTGATTCACAGGTACGAAAAACTCCTGAGGTTAACCTTTTTCCTTTTCTTCCTTCCT
>APH_0136
ATAATTAAAGGATGAAGGGAAAGCTTTTCATGTCTTTAATTCTTTTAAGCCTAAATTTGCCACTGCAGCACAATCTAACTCCCGTGGTTTTCCCCTTTTTCTTCTGATTCCACTCTTCCTATGGTGCTGATTTAACTGAATGTATCACACAAGGTGATTGTTAGCAAGAATATGTATGACACTGACTTCTGATAAGAAAGTAAATCTGAGCCTATGTATTTCATGTTGTGATGTTTTTTAATGCATGAATTGTGTAGAAAATTTCACTTTAGTAAATTTTCTATGTTATTGATGAATTTGTTAATTTTTTTTAGCTTGCTAAATGCAGAAATATGATGGAGGAACTTAAAAGCAAACTAAAAGGGCAAAGGCAAAAATCTGAAAAAAAAAAAAAGAATAAGGAAGAAAAAAATAGTACTGTGACAAATGTTAAAAGAAGGTTTTGATCAAAAACTGAGAAATGTATAAAAGTGAAATTACCTGTTTTTCAGTTTTATGTCCTAGTGTTTTTCTATTGTTTGCATTTCGTCATCTGTCAGAACATTTCAAAGACAGTGAAAAAACAACAACGTCAATTCATTAATTTTTACATTCTTCTTCTTTTTTTTTTTTTTTAGATGGATGACCAAATTGCCCTTCTGATCAATTCCTGGTGTGAGCTGCTTTTACTCAGCTGCTGTTACAGGTCTATGTCTACGCCAAATGAGATTCGGATATCCCATGAGAAATCTGTAACAGCTGCTCAGGCCAAAGCACTTGGGTTGAGTCCAGTTATTGATCGCATGATGAACTTGACTGATCATCTGCGGCGTTTGCAGGTAGATCAGTATGAGTATGTTTCTCTCAAAGTGATCATCCTTCTTACATCAGGTGAGCCTTCCAATCCAAATTGTTTTTTTTTTTTTTCCCCCATTTCTAAGTATTGGAATAAATACATTACAAAGAAAACATAAGGATTACCTTGTTTTTTTAAAATTTGGTTTATTAAAAATTTATGGTAGTACTTTAGATTGGTACTCTAGCCTTGGCCAGTCATCTTAC-TATTTATTAAAAATTAACGGTATTGTGAATTTTGAATATTTTTTAAAACAAAGCATTCCAGTTCTCCTCTTTTTTGTTAATAATTGGAAGATTATATGATTTCCATTATTTCTATGTTAATAATATAGATATTTATTCACTTGAAAAATTCACTCAAAGACACAGTTATCATATATCTTTTACTAGGCTTTATTTTCCAACAGGTAGAAATTTACAACAAA---ATTTCACCCAACCATCCATTTCAGCTGAGAGTTCATCTAACCCTGATTCACAGGTACGAAAAACTCCTGAGGTTAACCTTTTTCCTTTTCTTCCTTCCT
>APH_0772
-----------------------------------------CTTTTAAGCCTAAATTTGCCACTGCAGCACAATCTAACTCCCGTGGTTTTCCCCTTTTTCTTCTGATTCCACTCTTCCTATGGTGCTGATTTAACTGAATGTATCACACAAGGTGATTGTTAGCAAGAATATGTATGACACTGACTTCTGATAAGAAAGTAAATCTGAGCCTATGTATTTCATGTTGTGATGTTTTTTAATGCATGAATTGTGCAGAAAATTTCACTTTAGTAAATTTTCTATGTTATTGATGAATTTGTTAATTTTTTTTAGCTTGCTAAATGCAGAAATATGATGGAGGAACTTAAAAGCAAACTAAAAGGGCAAAGGCAAAAATTTGAAAAAAAAAAAAAGAATAAGGACGAAAAAAATAGTACTGTGACAAATGTTAAAAGAAGGTTTTGATCAAAAACTGAGAAATGTATAAAAGTGAAATTACCTGTTTTTCAGTTTTATGTCCTAGTGTTTTTCTATTGTTTGCATTTCGTCATCTGTCAGAACATTTCAAAGACAGTGAAAAAACAACAACGTCAATTCATTAATTTTTACATTCTTCTTCT--TTTTTTTTTTTTAGATGGATGACCAAATTGCCCTTCTGATCAATTCCTGGTGTGAGCTGCTTTTACTCAGCTGCTGTTACAGGTCTATGTCTACGCCAAATGAGATTCGGATATCCCATGAGAAATCTGTAACAGCTGCTCAGGCCAAAGCACTTGGGTTGAGTCCAGTTATTGATCGCATGATGAACTTGACTGATCATCTGCGGCGTTTGCAGGTAGATCAGTATGAGTATGTTTCTCTCAAAGTGATCATCCTTCTTACATCAGGTGAGCCTTCCAATCCAAATTGTTTTTTTTTTTTC---CCCATTTCTAAGTATTGGAATAAATACATTACAAAGAAAACATAAGGATTACCTTGTTTTTTTAAAATTTGGTTTATTAAAAATTTATGGTAGTACTTTAGATTGGTACTCTAGCCTTGGCCAGTCATCTTACATATTTATTAAAAATTAACGGTATTGTGAATTTTGAATATTTTTTAAAACAAAGCATTCCAGTTCTCCTCTTTTTTGTTAATAATTGGAAGATTATATGATTTCCATTATTTCTATGTTAATAATATAGATATTTATTCACTTGAAAAATTCACTCAAAGACACAGTTATCATATATCTTCTACTAGGCTTTATTTTCCAACAGGTAGAAATTTACAACAAA---ATTTCACCCAACCATCCATTTCAGCTGAGAGTTCGTCTAGCCCTGATTCACAGGTAGGAAAAACTCCTGAGGTTAACCTTTTTCCTTTACTTCCATCCT
>APH_5003
-------------------------------------------------------------------------------------------------TTTCTTATGATTCCACTCTTCCTATGGTGCTGATTTAACTGAATGTATCACACAAGGTGATTGTTAGCAAGAATATGTATGACACTGACTTCTGATAAGAAAGTAAATCTGAGCCTATGTATTTCATGTTGTGATGTTTTTTAATGCATGAATTGTGCAGAAAATTTCACTTTAGTAAATTTTCTATGTTATTGATGAATTTGTTAATTTTTTTTAGCTTGCTAAATGCAAAAATATGATGGAGGAACTTAAAAGCAAACTAAAAGGGCAAAGGCAAAAATTTGAAAAAAAAAAAAAGAATAAGGAAGAAAAAAATAGTACTGTGACAAATGTTAAAAGAAGGTTTTGATCAAAAACTGAGAAATGTATAAAAGTGAAATTACCTGTTTTTCAGTTTTATGTCCTAGTGTTTTTCTATTGTTTGCATTTCGTCATCTGTCAGAACATTTCAAAGACAGTGAAAAAACAACAACGTCAATTCATTAATTTTTACA---TTCTTCTTCTTTTTTTTTTTTAGATGGATGACCAAATTGCCCTTCTGATCAATTCCTGGTGTGAGCTGCTTTTACTCAGCTGCTGTTACAGGTCTATGTCTACGCCAAATGAGATTCGGATATCCCATGAGAAATCTGTAACAGCTGCTCAGGCCAAAGCACTTGGGTTGAGTCCAGTTATTGATCGCATGATGAACTTGACTGATCATCTGCGGCGTTTGCAGGTAGATCAGTATGAGTATGTTTCTCTCAAAGTGATCATCCTTCTTACATCAGGTGAGCCTTCCAATCCAAATTGTTTTTTTTTTTTTCCGCCCATTTCTAAGTATTGGAATAAATACATTACAAAGAAAACATAAGGATTACCTTGTTTTTTTAAAATTTGGTTTATTAAAAATTTATGGTAGTACTTTAGATTGGTACTCTAGCCTTGGCCAGTCATCTTACATATTTATTAAAAATTAACGGTATTGTGAATTTTGAATATTTTTTAAAACAAAGCATTCCAGTTCTCCTCTTTTTTGTTAATAATTGGAAGATTATATGATTTCCATTATTTCTATGTTAATAATATAGATATTTATTCACTTGAAAAATTCACTCAAAGACACAGTTATCATATATCTTTTACTAGGCTTTATTTTCCAACAGGTAGAAATTTACAACAAA---TTTTCACCCAACCATCCATTTCAGCTGAGAGTTCATCTAACCCTGATTCACAGGTAGGAAAAACTCCTGAGGTTAACTTTTTTCCTTTTCTTCTTTCCT
>APH_3177
ATAATTAAAGGATGAAGGGAAAGCTTTTCATGTCTTTAATTCTTTTAAGCCTAAATTTGCCACTGCAGCACAGTCTAACTCCCGTGGTTTTCCCCTTTTTCTTCTGATTCCACTCTTCCTATGGTGCTGATTTAACTGAATGTATCACACAAGGTGATTGTTAGCAAGAATATGTATGACACTGACTTCTGATAAGAAAGTAAATCTGAGCCTATGTATTTCATGTTGTGATGTTTTTTAATGCATGAATTGTGCAGAAAATTTCACTTTAGTAAATTTTCTATGTTATTGATGAATTTGTTAATTTTTTTTAGCTTGCTAAATGCAGAAATATGATGGAGGAACTTAAAAGCAAACTAAAAGGGCAAAGGCAAAAATTTGAAAAAAAAAAAAAGAATAAGGAAGAAAAAAATAGTACTGTGACAAATGTTAAAAGAAGGTTTTGATCAAAAACTGAGAAATGTATAAAAGTGAAATTACCTGTTTTTCAGTTTTATGTCCTAGTGTTTTTCTATTGTTTGCATTTCGTCATCTGTCAGAACATTTCAAAGACAGTGGAAAAACAACAACGTCAATTCATTAATTTTTACATTCTTCTTCTTCTTTTTTTTTTTTAGATGGATGACCAAATTGCCCTTCTGATCAATTCCTGGTGTGAGCTGCTTTTACTCAGCTGCTGTTACAGGTCTATGTCTACGCCAAATGAGATTCGGATATCCCATGAGAAATCTGTAACAGCTGCTCAGGCCAAAGCACTTGGGTTGAGTCCAGTTATTGATCGCATGATGAACTTGACTGATCATCTGCGGCGTTTGCAGGTAGATCAGTATGAGTATGTTTCTCTCAAAGTGATCATCCTTCTTACATCAGGTGAGCCTTCCAATCCAAATTGTTTTTTTTTTTTTTCGCCCATTTCTAAGTATTGGAATAAATACATTACAAAGAAAACATAAGGATTACCTTGTTTTTTTAAAATTTGGTTTATTAAAAATTTATGGTAGTACTTTAGATTGGTACTCTAGCCTTGGCCAGTCATCTTACATATTTATTAAAAATTAACGGTATTGTGAATTTTGAATATTTTTTAAAACAAAGCATTCCAGTTCTCCTCTTTTTTGTTAATAATTGGAAGATTATATGATTTCCATTATTTCTATGTTAATAATATAGATATTTATTCACTTGAAAAATTCACTCAAAGACACAGTTATCATATATCTTCTACTAGGCTTTATTTTCCAACAGGTAGAAATTTACAACAAA---ATTTCACCCAACCATCCATTTCAGCTGAGAGTTCATCTAACCCTGATTCACAGGTACGAAAAACTCCTGAGGTTAACCTTTTTCCTTTTCTTCCTTCCT
>APH_4024
ATAATTAAAGGATGAAGGGAAAGCTTTTCATGTCTTTAATTCTTTTAAGCCTAAATTTGCCACTGCAGCACAGTCTAACTCCCGTGGTTTTCCCCTTTTTCTTCTGATTCCACTCTTCCTATGGTGCTGATTTAACTGAATGTATCACACAAGGTGATTGTTAGCAAGAATATGTATGACACTGACTTCTGATAAGAAAGTAAATCTGAGCCTATGTATTTCATGTTGTGATGTTTTTTAATGCATGAATTGTGCAGAAAATTTCACTTTAGTAAATTTTCTATGTTATTGATGAATTTGTTAATTTTTTTTAGCTTGTTAAATGCAGAAATATGATGGAGGAACTTAAAAGCAAACTAAAAGGGCAAAGGCAAAAATTTGAAAAAAAAAAAAAGAATAAGGAAGAAAAAAATAGTACTGTGACAAATGTTAAAAGAAGGTTTTGATCAAAAACTGAGAAATGTATAAAAGTGAAATTACCTGTTTTTCAGTTTTATGTCCTAGTGTTTTTCTATTGTTTGCATTTCGTCATCTGTCAGAACATTTCAAAGACAGTGAAAAAACAACAACGTCAATTCATTAATTTTTACA---TTCTTCTTCTTTTTTTTTTTTAGATGGATGACCAAATTGCCCTTCTGATCAATTCCTGGTGTGAGCTGCTTTTACTCAGCTGCTGTTACAGGTCTATGTCTACGCCAAATGAGATTCGGATATCCCATGAGAAATCTGTAACAGCTGCTCAGGCCAAAGCACTTGGGTTGAGTCCAGTTATTGATCGCATGATGAACTTGACTGATCATCTGCGGCGTTTGCAGGTAGATCAGTATGAGTATGTTTCTCTCAAAGTGATCATCCTTCTTACATCAGGTGAGCCTTCCAATCCAAATTGTTTTTTTTTTTTTCCGCCCATTTCTAAGTATTGGAATAAATACATTACAAAGAAAACATAAGGATTACCTTGTTTTTTTAAAATTTGGTTTATTAAAAATTTATGGTAGTACTTTAGATTGGTACTCTAGCCTTGGCCAGTCATCTTACATATTTATTAAAAATTAACGGTATTGTGAATTTTGAATATTTTTTAAAACAAAGCATTCCAGTTCTCCTCTTTTTTGTTAATAATTGGATGATTATATGATTTCCATTATTTCTATGTTAATAATATAGATATTTATTCACTTGAAAAATTCACTCAAAGACACAGTTATCATATATCTTCTACTAGGCTTTATTTTCCAACAGGTAGAAATTTACAACAAA---ATTTCACCCAACCATCCATTTCAGCTGAGAGTTCATCTAACCCTGATTCACAGGTACGAAAAACTCCTGAGGTTAACCTTTTTCCTTTTCTT-------
>APH_1535
ATAATTAAAGGATGAAGGGAAAGCTTTTCATGTCTTTAATTCTTTTAAGCCTAAATTTGCCACTGCAGCACAATCTAACTCCCGTGGTTTTCCCCTTTTTCTTCTGATTCCACTCTTCCTATGGTGCTGATTTAACTGAATGTATCACACAAGGTGATTGTTAGCAAGAATATGTATGACACTGACTTCTGATAAGAAAGTAAATCTGAGCCTATGTATTTCATGTTGTGATGTTTTTTAATGCATGAATTGTGCAGAAAATTTCACTTTAGTAAATTTTCTATGTTATTGATGAATTTGTTAATTTTTTTTAGCTTGCTAAATGCAGAAATATGATGGAGGAACTTAAAAGCAAACTAAAAGGGCAAAGGCAAAAATTT--AAAAAAAAAAAAGAATAAGGACGAAAAAAATAGTACTGTGACAAATGTTAAAAGAAGGTTTTGATCAAAAACTGAGAAATGTATAAAAGTGAAATTACCTGTTTTTCAGTTTTATGTCCTAGTGTTTTTCTATTGTTTGCATTTCGTCATCTGTCAGAACATTTCAAAGACAGTGAAAAAACAACAACGTCAATTCATTAATTTTTACATTCTTCTTCTTCTTTTTTTTTTTTAGATGGATGACCAAATTGCCCTTCTGATCAATTCCTGGTGTGAGCTGCTTTTACTCAGCTGCTGTTACAGGTCTATGTCTACGCCAAATGAGATTCGGATATCCCATGAGAAATCTGTAACAGCTGCTCAGGCCAAAGCACTTGGGTTGAGTCCAGTTATTGATCGCATGATGAACTTGACTGATCATCTGCGGCGTTTGCAGGTAGATCAGTATGAGTATGTTTCTCTCAAAGTGATCATCCTTCTTACATCAGGTGAGCCTTCCAATCCAAATTGTTTTTTTTTTTTT---CCCATTTCTAAGTATTGGAATAAATACATTACAAAGAAAACATAAGGATTACCTTGTTTTTTTAAAATTTGGTTTATTAAAAATTTATGGTAGTACTTTAGATTGGTACTCTAGCCTTGGCCAGTCATCTTACATATTTATTAAAAATTAACGGTATTGTGAATTTTGAATATTTTTTAAAACAAAGCATTCCAGTTCTCCTCTTTTTTGTTAATAATTGGAAGATTATATGATTTCCATTATTTCTATGTTAATAATATAGATATTTATTCACTTGAAAAATTCACTCAAAGACACAGTTATCATATATCTTCTACTAGGCTTTATTTTCCAACAGGTAGAAATTTACAACAAA---ATTTCACCCAACCATCCATTTCAGCTGAGAGTTCATCTAACCCTGATTCACAGGTAGGAAAAACTCCTGAGGTTAACCTTTTTCCTTTTCTTCCTTCCT
>APH_0880
ATAATTAAAGGATGAAGGGAAAGCTTTTCATGTCTTTAATTCTTTTAAGCCTAAATTTGCCACTGCAGCACAGTCTAACTCCCGTGGTTTTCCCCTTTTTCTTCTGATTCCACTCTTCCTATGGTGCTGATTTAACTGAATGTATCACACAAGGTGATTGTTAGCAAGAATATGTATGACACTGACTTCTGATAAGAAAGTAAATCTGAGCCTATGTATTTCATGTTGTGATGTTTTTTAATGCATGAATTGTGCAGAAAATTTCACTTTAGTAAATTTTCTATGTTATTGATGAATTTGTTAATTTTTTTTAGCTTGCTAAATGCAAAAATATGATGGAGGAACTTAAAAGCAAACTAAAAGGGCAAAGGCAAAAATTTG-AAAAAAAAAAAAGAATAAGGAAGAAAAAAATAGTACTGTGACAAATGTTAAAAGAAGGTTTTGATCAAAAACTGAGAAATGTATAAAAGTGAAATTACCTGTTTTTCAGTTTTATGTCCTAGTGTTTTTCTATTGTTTGCATTTCGTCATCTGTCAGAACATTTCAAAGACAGTGAAAAAACAACAACGTCAATTCATTAATTTTTACATTCTTCTTCTT-CTTTTTTTTTTTAGATGGATGACCAAATTGCCCTTCTGATCAATTCCTGGTGTGAGCTGCTTTTACTCAGCTGCTGTTACAGGTCTATGTCTACGCCAAATGAGATTCGGATATCCCATGAGAAATCTGTAACAGCTGCTCAGGCCAAAGCACTTGGGTTGAGTCCAGTTATTGATCGCATGATGAACTTGACTGATCATCTGCGGCGTTTGCAGGTAGATCAGTATGAGTATGTTTCTCTCAAAGTGATCATCCTTCTTACATCAGGTGAGCCTTCCAATCCAAATTGTTTTTTTTTTTTC-CGCCCATTTCTAAGTATTGGAATAAATACATTACAAAGAAAACATAAGGATTACCTTGTTTTTTTAAAATTTGGTTTATTAAAAATTTATGGTAGTACTTTAGATTGGTACTCTAGCCTTGGCCAGTCATCTTACATATTTATTAAAAATTAACGGTATTGTGAATTTTGAATATTTTTTAAAACAAAGCATTCCAGTTCTCCTCTTTTTTGTTAATAATTGGAAGATTATATGATTTCCATTATTTCTATGTTAATAATATAGATATTTATTCACTTGAAAAATTCACTCAAAGACACAGTTATCATATATCTTCTACTAGGCTTTATTTTCCAACAGGTAGAAATTTACAACAAA---ATTTCACCCAACCATCCATTTCAGCTGAGAGTTCATCTAACCCTGATTCACAGGTACGAAAAACTCTTGAGGTTAACCTTTTTCCTTTTCTTCCTTCCT
>APH_4005
--------------------------------------------------------------------------------------------------------------------------------------------------------------------------------------------------------------------------------------------------------------------------------------------------------------------------------------------------------------------------------------------------------------------GAAAAAAATAGTACTGTGACAAATGTTAAAAGAAGGTTTTGATCAAAAACTGAGAAATGTATAAAAGTGAAATTACCTGTTTTTCAGTTTTATGTCCTAGTGTTTTTCTATTGTTTGCATTTCGTCATCTGTCAGAACATTTCAAAGACAGTGAAAAAACAACAACGTCAATTCATTAATTTTTACA---TTCTTCTTCTTTTTTTTTTTTAGATGGATGACCAAATTGCCCTTCTGATCAATTCCTGGTGTGAGCTGCTTTTACTCAGCTGCTGTTACAGGTCTATGTCTACGCCAAATGAGATTCGGATATCCCATGAGAAATCTGTAACAGCTGCTCAGGCCAAAGCACTTGGGTTGAGTCCAGTTATTGATCGCATGATGAACTTGACTGATCATCTGCGGCGTTTGCAGGTAGATCAGTATGAGTATGTTTCTCTCAAAGTGATCATCCTTCTTACATCAGGTGAGCCTTCCAATCCAAATTGTTTTTTTTTTTTTCCGCCCATTTCTAAGTATTGGAATAAATACATTACAAAGAAAACATAAGGATTACCTTGTTTTTTTAAAATTTGGTTTATTAAAAATTTATGGTAGTACTTTAGATTGGTACTCTAGCCTTGGCCAGTCATCTTACATATTTATTAAAAATTAACGGTATTGTGAATTTTGAATATTTTTTAAAACAAAGCATTCCAGTTCTCCTCTTTTTTGTTAATAATTGGAAGATTATATGATTTCCATTATTTCTATGTTAATAATATAGATATTTATTCACTTGAAAAATTCACTCAAAGACACAGTTATCATATATCTTCTACTAGGCTTTATTTTCCAACAGGTAGAAATTTACAACAAA---ATTTCACCCAACCATCCATTTCAGCTGAGAGTTCATCTAACCCTGATTCACAGGTACGAAAAACTCCTGAGGTTAACCTTTTTCCTTTTCTTCCTTCCT
>APH_5079
---------------------------------------------------------------------------------------------------------------------------------------CTGAATGTATCACACAAGGTGATTGTTAGCAAGAATATGTATGACACTGACTTCTGATAAGAAAGTAAATCTGAGCCTATGTATTTCATGTTGTGATGTTTTTTAATGCATGAATTGTGCAGAAAATTTCACTTTAGTAAATTTTCTATGTTATTGATGAATTTGTTAATTTTTTTTAGCTTGCTAAATGCAAAAATATGATGGAGGAACTTAAAAGCAAACTAAAAGGGCAAAGGCAAAAATTTGAAAAAAAAAAAAAGAATAAGGAAGAAAAAAATAGTACTGTGACAAATGTTAAAAGAAGGTTTTGATCAAAAACTGAGAAATGTATAAAAGTGAAATTACCTGTTTTTCAGTTTTATGTCCTAGTGTTTTTCTATTGTTTGCATTTCGTCATCTGTCAGAACATTTCAAAGACAGTGAAAAAACAACAACGTCAATTCATTAATTTTTACA---TTCTTCTTCTTTTTTTTTTTTAGATGGATGACCAAATTGCCCTTCTGATCAATTCCTGGTGTGAGCTGCTTTTACTCAGCTGCTGTTACAGGTCTATGTCTACGCCAAATGAGATTCGGATATCCCATGAGAAATCTGTAACAGCTGCTCAGGCCAAAGCACTTGGGTTGAGTCCAGTTATTGATCGCATGATGAACTTGACTGATCATCTGCGGCGTTTGCAGGTAGATCAGTATGAGTATGTTTCTCTCAAAGTGATCATCCTTCTTACATCAGGTGAGCCTTCCAATCCAAATTGTTTTTTTTTTTTC-CGCCCATTTCTAAGTATTGGAATAAATACATTACAAAGAAAACATAAGGATTACCTTGTTTTTTTAAAATTTGGTTTATTAAAAATTTATGGTAGTACTTTAGATTGGTACTCTAGCCTTGGCCAGTCATCTTACATATTTATTAAAAATTAACGGTATTGTGAATTTTGAATATTTTTTAAAACAAAGCATTCCAGTTCTCCTCTTTTTTGTTAATAATTGGAAGATTATATGATTTCCATTATTTCTATGTTAATAATATAGATATTTATTCACTTGAAAAATTCACTCAAAGACACAGTTATCATATATCTTCTACTAGGCTTTATTTTCCAACAGGTAGAAATTTACAACAAA---ATTTCACCCAACCATCCATTTCAGCTGAGAGTTCATCTAACCCTGATTCACAGGTACGAAAAACTCCTGAGG---------------------------
>APH_4021
ATAATTAAAGGATGAAGGGAAAGCTTTTCATGTCTTTAATTCTTTTAAGCCTAAATTTGCCACTGCAGCACAGTCTAACTCCCGTGGTTTTCCCCTTTTTCTTCTGATTCCACTCTTCCTATGGTGCTGATTTAACTGAATGTATCACACAAGGTGATTGTTAGCAAGAATATGTATGACACTGACTTCTGATAAGAAAGTAAATCTGAGCCTATGTATTTCATGTTGTGATGTTTTTTAATGCATGAATTGTGCAGAAAATTTCACTTTAGTAAATTTTCTATGTTATTGATGAATTTGTTAATTTTTTTTAGCTTGCTAAATGCAAAAATATGATGGAGGAACTTAAAAGCAAACTAAAAGGGCAAAGGCAAAAATTTG-AAAAAAAAAAAAGAATAAGGAAGAAAAAAATAGTACTGTGAC-AATGTTAAAAGAAGGTTTTGATCAAAAACTGAGAAATGTATAAAAGTGAAATTACCTGTTTTTCAGTTTTATGTCCTAGTGTTTTTCTATTGTTTGCATTTCGTCATCTGTCAGAACATTTCAAAGACAGTGAAAAAACAACAACGTCAATTCATTAATTTTTACATTCTTCTTCTTCTTTTTTTTTTTTAGATGGATGACCAAATTGCCCTTCTGATCAATTCCTGGTGTGAGCTGCTTTTACTCAGCTGCTGTTACAGGTCTATGTCTACGCCAAATGAGATTCGGATATCCCATGAGAAATCTGTAACAGCTGCTCAGGCCAAAGCACTTGGGTTGAGTCCAGTTATTGATCGCATGATGAACTTGACTGATCATCTGCGGCGTTTGCAGGTAGATCAGTATGAGTATGTTTCTCTCAAAGTGATCATCCTTCTTACATCAGGTGAGCCTTCCAATCCAAATTGTTTTTTTTTTTTTCCGCCCATTTCTAAGTATTGGAATAAATACATTACAAAGAAAACATAAGGATTACCTTGTTTTTTTAAAATTTGGTTTATTAAAAATTTATGGTAGTACTTTAGATTGGTACTCTAGCCTTGGCCAGTCATCTTACATATTTATTAAAAATTAACGGTATTGTGAATTTTGAATATTTTTTAAAACAAAGCATTCCAGTTCTCCTCTTTTTTGTTAATAATTGGAAGATTATATGATTTCCATTATTTCTATGTTAATAATATAGATATTTATTCACTTGAAAAATTCACTCAAAGACACAGTTATCATATATCTTCTACTAGGCTTTATTTTCCAACAGGTAGAAATTTACAACAAA---ATTTCACCCAACCATCCATTTCAGCTGAGAGTTCATCTAACCCTGATTCACAGGTACGAAAAACTCCTGAGGTTAACCATTTTCCTTTTCTTCCTTCCT
>APH_1602
ATAATTAAAGGATGAAGGGAAAGCTTTTCATGTCTTTAATTCTTTTAAGCCTAAATTTGCCACTGCAGCACAATCTAACTCCCATGGTTTTCCCCTTTTTCTTCTGATTCCACTCTTCCTATGGTGCTGATTTAACTGAATGTATCACACAAGGTGATTGTTAGCAAGAATATGTATGACACTGACTTCTGATAAGAAAGTAAATCTGAGCCTATGTATTTCATGCTGTGATGTTTTTTAATGCATGAATTGTGCAGAAAATTTCACTTTAGTAAATTTTCTATGTTATTGATGAATTTGTTAATTTTTTTTAGCTTGCTAAATTCAGAAATATGATGGAGGAACTTAAAAGCAAACTAAAAGGGCAAAGGCAAAAATTTGAAAAAAAAAAAAAGAATAAGGAAGAAAAAAATAGTACTGCGACAAATGTTAAAAGAAGGTTTTGATCAAAAACTGAGAAATGTATAAAAGTGAAATTACCTGTTTTTCAGTTTTATGTCCTAGTGTTTTTCTATTGTTTGCATTTTTTCATCTGTCAGAACATTTCAAAGACAGTGAAAAAACAACAACGTCAATTCATTAATTTTTACATTCTTCTTCTTCTTTTTTTTTTTTAGATGGATGACCAAATTGCCCTTCTGATCAATTCCTGGTGTGAGCTGCTTTTACTCAGCTGCTGTTACAGGTCTATGTCTACGCCAAATGAGATTCGGATATCCCATGAGAAATCTGTAACAGCTGCTCAGGCCAAAGCACTTGGGTTGAGTCCAGTTATTGATCGCATGATGAACTTGACTGATCATCTGCGGCGTTTGCAGGTAGATCAGTATGAGTATGTTTCTCTCAAAGTGATCATCCTTCTTACATCAGGTGAGCCTTCCAATCCAAATTGTTTTTTTTTTTTT-CCCCCATTTCTAAGTATTGGGATAAATACATTACAAAGAAAACATAAGGATTACCTTGTTTTTTTAAAATTTGGTTTATTAAAAATTTATGGTAGTACTTTAGATTGGTACTCTAGCCTTGGCCAGTCATCTTAC-TATTTATTAAAAATTAACGGTATTGTGAATTTTGAATATTTTTTAAAACAAAGCATTCCAGTTCTCCTCTTTTTTGTTAATAATTGGAAGATTATATGATTTCTGTTATTTCTATGTTAATAATATAGATATTTATTCACTTGAAAAATTCACTCAAAGACACAGTTATCATATATCTTCTACTAGGCTTTATTTTCCAACAGGTAGAAATTTACAACAAA---ATTTCACCCAACCATCCATTTCAGCTGAGAGTTCATCTAACCCTGATTCACAGGTACGAAAAACTCCTGAGGTTAACCTTTTTCCTTT-----------
>APH_0723
ATAATTAAAGGATGAAGGGAAAGCTTTTCATGTCTTTAATTCTTTTAAGCCTAAATTTGCCACTGCAGCACAATCTAACTCCCGTGGTTTTCCCCTTTTTCTTCTGATTCCACTCTTCCTATGGTGCTGATTTAACTGAATGTATCACACAAGGTGATTGTTAGCAAGAATATGTATGACACTGACTTCTGATAAGAAAGTAAATCTGAGCCTATGTATTTCATGCTGTGATGTTTTTTAATGCATGAATTGTGCAGAAAATTTCACTTTAGTAAATTTTCTATGTTATTGATGAATTTGTTAATTTTTTTTAGCTTGCTAAATTCAGAAATATGATGGAGGAACTTAAAAGCAAACTAAAAGGGCAAAGGCAAAAATTTGAAAAAAAAAAAAAGAATAAGGAAGAAAAAAATAGTACTGCGACAAATGTTAAAAGAAGGTTTTGATCAAAAACTGAGAAATGTATAAAAGTGAAATTACCTGTTTTTCAGTTTTATGTCCTAGTGTTTTTCTATTGTTTGCATTTTGTCATCTGTCAGAACATTTCAAAGACAGTGAAAAAACAACAACGTCAATTCATTAATTTTTACATTCTTCTTCTTCTTTTTTTTTTTTAGATGGATGACCAAATTGCCCTTCTGATCAATTCCTGGTGTGAGCTGCTTTTACTCAGCTGCTGTTACAGGTCTATGTCTACGCCAAATGAGATTCGGATATCCCATGAGAAATCTGTAACAGCTGCTCAGGCCAAAGCACTTGGGTTGAGTCCAGTTATTGATCGCATGATGAACTTGACTGATCATCTGCGGCGTTTGCAGGTAGATCAGTATGAGTATGTTTCTCTCAAAGTGATCATCCTTCTTACATCAGGTGAGCCTTCCAATCCAAATTGTTTTTTTTTTTTT--CCCCATTTCTAAGTATTGGAATAAATACATTACAAAGAAAACATAAGGATTACCTTGTTTTTTTAAAATTTGGTTTATTAAAAATTTATGGTAGTACTTTAGATTGGTACTCTAGCCTTGGCCAGTCATCTTACATATTTATTAAAAATTAACGGTATTGTGAATTTTGAATATTTTTTAAAACAAAGCATTCCAGTT---CTCTTTTTTGTTAATAATTGGAAGATTATATGATTTCTGTTATTTCTATGTTAATAATATAGATATTTATTCACTTGAAAAATTCACTCAAAGACACAGTTATCATATATCTTCTACTAGGCTTTATTTTCCAACAGGTAGAAATTTACAACAAA---ATTTCACCCAACCATCCATTTCAGCTGAGAGTTCATCTAACCCTGATTCACAGG---------------------------------------------
>APH_1438
---------------------------------------------------------------------------------------------------------------------------------------------------------------------------------------------------------------------------------------------------------------------------------------------------------------------------------------------------------------------------------------------------------------------------------------------------------------------------------------------------------------------------------------------------------------------------------------------------------------------------------------AGATGGATGACCAAATTGCCCTTCTGATCAATTCCTGGTGTGAGCTGCTTTTACTCAGCTGCTGTTACAGGTCTATGTCTACGCCAAATGAGATTCGGATATCCCATGAGAAATCTGTAACAGCTGCTCAGGCCAAAGCACTTGGGTTGAGTCCAGTTATTGATCGCATGATGAACTTGACTGATCATCTGCGGCGTTTGCAGGTAGATCAGTATGAGTATGTTTCTATCAAAGTGATCATCCTTCTTACATCAGGTGAGCCTTCCAATCCAAATTGTTTTTTTTTTTTT--CCCCATTTCTAAGTATTGG-------------------------------------------------------------------------------------------------------------------------------------------------------------------------------------------------------------------------------------------------------------------------------------------------------------------------------------------------------------------------------------------------------------------------------------------------------
