# Supplementary material for: ﻿Discovery of a new tarantula species from the Madrean Sky Islands and the first documented instance of syntopy between two montane endemics (Araneae, Theraphosidae, Aphonopelma): a case of prior mistaken identity
Source: Zookeys. 2024 Aug 16;1210:61–98. doi: 10.3897/zookeys.1210.125318 (PMC11344175; doi:10.3897/zookeys.1210.125318)
Supplement: Supplementary material 8 — Phylogenomics files [file zookeys-1210-061_article-125318__-s008.zip › Suppl8/individual_UCE_loci/sl_realigned_uce_20010308.fas]

>APH_0772
-----------------------------------------------------------------------------------------AATGTGAAGCTAACACAAAAGTGATGTAGATAATTTTCATCATTAACTCTCGCAGCTGTAATGTGAAGCTAACACAAAAGTGATGTAGATAATTTTCATCATTAACTCTCGCAGATAATTTTCCCCGATGTATCAAATTGAGAACATTTCCATTACTGCGTTATACGTATATGTTTGTGAATTAATAGATAATACAGTATTTTTCATTCCATTCCACAGATAAAGAAATTAAAAACGAACTCAGGTTTAAATCTTATTAAATCCATTTTTAGATACAATCACGATGTATCTGTTACTTAACAACACTTCGGATAAATAACGAATGCATACATTTATTTATGCACTGTAAACGTAAGATATAAATGAATGTACGCATTCTTTGTTATCTGAAGTGTTTTTGAAAATCTCACATTCAGTATTTTCTTGTCATAACGTGATGTCTTGTTTCATGTGCTGATGTAATGAAACGTAATTCAGTACGATTCACTCTTACTAAAATTTTTGTGTGTCCTTTATCTCCCATAGAGGTGGCTGAGGGATTCGTCTGCCCAGATCCATCCGATGTAGACCAGCCAGGCTTGTACAGCAGACATGCTCACCCTACAGACTGCAGGAAGTTTTACGTCTGCATTGAAGGAACCGCTAGGCCCTATGGATGCAGCCTGGGAACTGTTTTCAACGTAGATAGTTTGCAGTGTGATGAACCAGAAAACGTACCAGGATGGTAAGTAACTACCTGCCATTAAATATATATATTCGTACACCTGTACATCTACACGTACAGAAATGTTTCTTACCTAGTATAAACAACTAGACGAAAGAATTCTCCCAGAATTAATCATTATGCAGTGTGCCAGGCGATCACATGATGAGGCATCACAGCTCCGCATGCTCCTCAAAGAAATATCACTGAATCACAGACTCCCACAGTAACCAAAACATTTGAATCTAGCAATTTCACACTTACATTAAAATGGAGACATTACGAAGTCCATCGAAATATTCCGGGACTTCATCTACTTATCTACTACTGAGCCTTCGATCTCGTGCGTTTACCTTCGCAAGAGTTGCTTTGGAAGGATAATAAGCCCTTTTGCCAGAGATCCTCATATACTTTCACATGCATTTTGTTACAATGTTTGGCACCGAACCCGGCATTCTCAACTATGGATCACAATGTACTAACCAAGGTACTCCATGAAGGCGATGCTATCGCGTGTCAGTGTCCTCTTCTTGGTCATTTGTAGTTTGTAGAATCCGT-------------------------------------------------------------
>APH_1535
-----------------------------------------------------------------------------------------AATGTGAAGCTAACACAAAAGTGATGTAGATAATTTTCATCATTAACTCTCGCAGCTGTAATGTGAAGCTAACACAAAAGTGATGTAGATAATTTTCATCATTAACTCTCGCAGATAATTTTCCCCGATGTATCAAATTGAGAACATTTCCATTACTGCGTTATACGTATATGTTTGTGAATTAATAGATAATACAGTATTTTTCATTCCATTCCACAGATAAAGAAATTAAAAACGAACTCAGGTTTAAATCTTATTAAATCCATTTTTAGATACAATCACGATGTATCTGTTACTTAACAACACTTCGGATAAATAACGAATGCATACATTTATTTATGCACTGTAAACGTAAGATATAAATGAATGTACGCATTCTTTGTTATCTGAAGTGTTTTTGAAAATCTCACATTCAGTATTTTCTTGTCATAACGTGATGTCTTGTTTCATGTGCTGATGTAATGAAACGTAATTCAGTACGATTCACTCTTACTAAAATTTTTGTGTGTCCTTTATCTCCCATAGAGGTGGCTGAGGGATTCGTCTGCCCAGATCCATCCGATGTAGACCAGCCAGGCTTGTACAGCAGACATGCTCACCCTACAGACTGCAGGAAGTTTTACGTCTGCATTGAAGGAACCGCTAGGCCCTATGGATGCAGCCTGGGAACTGTTTTCAACGTAGATAGTTTGCAGTGTGATGAACCAGAAAACGTACCAGGATGGTAAGTAACTACCTGCCATTAAATATATATATTCGTACACCTGTACATCTACACGTACAGAAATGTTTCTTACCTAGTATAAACAACTAGACGAAAGAATTCTCCCAGAATTAATCATTATGCAGTGTGCCAGGCGATCACATGATGAGGCATCACAGCTCCGCATGCTCCTCAAAGAAATATCACTGAATCACAGACTCCCACAGTAACCAAAACATTTGAATCTAGCAATTTCACACTTACATTAAAATGGAGACATTACGAAGTCCATCGAAATATTCCGGGACTTCATCTACTTATCTACTACTGAGCCTTCGATCTCGTGCGTTTACCTTCGCAAGAGTTGCTTTGGAAGGATAATAAGCCCTTTTGCCAGAGATCCTCATATACTTTCACATGCATTTTGTTACAATGTTTGGCACCGAACCCGGCATTCTCAACTATGGATCACAATGTACTAACCAAGGTACTCCATGAAGGCGATGCTATCGCGTGTCAGTGTCCTCTTCTTGGTCATTTGTAGTTTGTAGAATCCGTCAAATGAATGATATAGCGTATCCTACACTTCGTGTTTCGCCTTTAAGAAGAATTTTAGAAG
>APH_0185
TTGAACTAATGTTGCAAGCAATACATTTCAGATTTCTTTTTTTACCTTACTTTACCGAAGAATTCGTAATAAGAAGCTACTTGCAGTGCAATGTGGAACTAACACAGAAGTGATGTAGATAATTTTCATCACTAACTCTCGCAGCTGTAATGTGAAGCTAACACAAAAGTGATGTAGATAATTTTCATCATTAACTCTCGCAGATAATTTTCCCCGATGTATCAAATTGAGAACATTTCCATTACTGCGTTATACGTATATGTTTGTGAATTAATAGATAATACAGTATTTTTCATTCCATTCCACAGATAAAGAAATTAAAAACGAACTCAGGTTTAAATCTTATTAAATCCATTTTTAGATACAATCACGATGTATCTGTTACTTAACAACACTTCGGATAAATAACGAATGCATACATTTATTTATGCACTGTAAACGTAAGATATAAATGAATGTACGCATTCTTTGTTATCTGAAGTGTTTTTGAAAATCTCACATTCAGTATTTTCTTGTCATACCGTGATGTCTTGTTTCATGTGCTGATGTAATGAAACGTAATTCAGTACGATTCACTCTTACTAAAATTTTTGTGTGTCCTTTATCTCCCATAGAGGTGGCTGAGGGATTCGTCTGCCCAGATCCATCCGATGTAGACCAGCCAGGCTTGTACAGCAGACATGCTCACCCTACAGACTGCAGGAAGTTTTACGTCTGCATTGAAGGAACCGCTAGGCCCTATGGATGCAGCCTGGGAACTGTTTTCAACGTAGATAGTTTGCAGTGTGATGAACCAGAAAACGTACCAGGATGGTAAGTAACTACCTGCCATTAAATATATATATTCGTACACTTGTACATCTACACGTACAGAAATGTTTCTTACCTAGTATAAACAACTAGACGAAAGAATGCTCCCAGAATTAATCATTATGCAGTGTGCCAGGCGATCACATGATGAGGCATCACAGCTCCGCATGCTCCTCAAAGAAATATCACTGAATCACAGACTCCCACAGTAACCAAAACATTTGAATCTAGCAATTTCACACTTACATTAAAATGGAGACATTACGAAGTCCATCGAAATATTCCGGGACTTCATCTACTTATCTACTACTGAGCCTTCGATCTCGTGCGTTTGCCTTCGCAAGAGTTGCTTTGGAAGGATAATAAGCCCTTTTGCCAGAGATCCTCATATACTTTCACATGCATTTTGTTACAATGTTTGGCACCGAACCCGGCATTCTCAACTATGGATCACAATGTACTAACCAAGGTACTCCATGAAGGCGATGCTATCGCGTGTCAGTGTCTTCTTCTTGGTCATTTGTAGTTTGTAGAATCCGTCAAATGAATGATATAGCGTATCCTACACTTCGTGTTTCGCCTTAAAGAAGAATTTTAGAAG
>APH_0186
TTGAACTAATGTTGCAAGCAATACATTTCAGATTTCTTTTTTTACCTTACTTTACCGAAGAATTCGTAATAAGAAGCTACTTGCAGTGCAATGTGGAACTAACACAGAAGTGATGTAGATAATTTTCATCACTAACTCTCGCAGCTGTAATGTGAAGCTAACACAAAAGTGATGTAGATAATTTTCATCATTAACTCTCGCAGATAATTTTCCCCGATGTATCAAATTGAGAACATTTCCATTACTGCGTTATACGTATATGTTTGTGAATTAATAGATAATACAGTATTTTTCATTCCATTCCACAGATAAAGAAATTAAAAACGAACTCAGGTTTAAATCTTATTAAATCCATTTTTAGATACAATCACGATGTATCTGTTACTTAACAACACTTCGGATAAATAACGAATGCATACATTTATTTATGCACTGTAAACGTAAGATATAAATGAATGTACGCATTCTTTGTTATCTGAAGTGTTTTTGAAAATCTCACATTCAGTATTTTCTTGTCATACCGTGATGTCTTGTTTCATGTGCTGATGTAATGAAACGTAATTCAGTACGATTCACTCTTACTAAAATTTTTGTGTGTCCTTTATCTCCCATAGAGGTGGCTGAGGGATTCGTCTGCCCAGATCCATCCGATGTAGACCAGCCAGGCTTGTACAGCAGACATGCTCACCCTACAGACTGCAGGAAGTTTTACGTCTGCATTGAAGGAACCGCTAGGCCCTATGGATGCAGCCTGGGAACTGTTTTCAACGTAGATAGTTTGCAGTGTGATGAACCAGAAAACGTACCAGGATGGTAAGTAACTACCTGCCATTAAATATATATATTCGTACACTTGTACATCTACACGTACAGAAATGTTTCTTACCTAGTATAAACAACTAGACGAAAGAATGCTCCCAGAATTAATCATTATGCAGTGTGCCAGGCGATCACATGATGAGGCATCACAGCTCCGCATGCTCCTCAAAGAAATATCACTGAATCACAGACTCCCACAGTAACCAAAACATTTGAATCTAGCAATTTCACACTTACATTAAAATGGAGACATTACGAAGTCCATCGAAATATTCCGGGACTTCATCTACTTATCTACTACTGAGCCTTCGATCTCGTGCGTTTGCCTTCGCAAGAGTTGCTTTGGAAGGATAATAAGCCCTTTTGCCAGAGATCCTCATATACTTTCACATGCATTTTGTTACAATGTTTGGCACCGAACCCGGCATGCTCAACTATGGATCACAATGTACTAACCAAGGTACTCCATGAAGGCGATGCTATCGCGTGTCAGTGTCTTCTTCTTGGTCATTTGTAGTTTGTAGAATCCGTCAAATGAATGATATAGCGTATCCTACACTTCGTGTTTCGCCTTAAAGAAGAATTTTAGAAG
>APH_3188
TTGCACTAATGTAGCAAGCAATACATTTCAAATTTCTTTTTTTACCTTACTTTACCGAAGAATTCGTAATAAGAAGCTACTTGCAGTGCAATGTGAAACTAACACAGAAGTGATGTAGATAATTTTCATCACTAACTCTCGCAGCTGTAATGTGAAGCTAACACAAAAGTGATGTAGATAATTTTCATCATTAACTCTCGCAGATAATTTTCCCCGATGTATCAAATTGAGAACATTTCCATTACTGCGTTACACGTATATGTTTGTGAATTAATAGATAATACAGTATTTTTCATTCCATTCCACAGATAAAGAAATTAAAAACGAACTCAGGTTTAAATCTTATTAAATCCATTTTTAGATACAATCACGATGTATCTGTTACTTAACAACACTTCGGATAAATAACGAATGCATACATTTATTTATGCACTGTAAACGTAAGATATAAATGAATGTACGCATTCTTTGTTATCTGAAGTGTTTTTGAAAATCTCACATTCAGTATTTTCTTGTCATACCGTGATGTCTTGTTTCATGTGCTGATGTAATGAAACGTAATTCAGTACGATTCACTCTTACTAAAATTTTTGTGTGTCCTTTATCTCCCATAGAGGTGGCTGAGGGATTCGTCTGCCCAGATCCATCCGATGTAGACCAGCCAGGCTTGTACAGCAGACATGCTCACCCTACAGACTGCAGGAAGTTTTACGTCTGCATTGAAGGAACCGCTAGGCCCTATGGATGCAGCTTGGGAACTGTTTTCAACGTAGATAGTTTGCAGTGTGATGAGCCAGAAAACGTACCAGGATGGTAAGTAACTACCTGCCATTAAATATATATATTCGTACACCTGTTCATCTACACGTACAGAAATGTTTCTTACCTAGTATAAACAACTAGACGAAAGAATGCTCCCAGAATTAATCATTATGCAGTGTTCCAGGCGATCACATGATGAGGCATCACAGCTCCGCATGCTCCTCAAAGAAATATCACTGAATCACAGACTCCCACAGTAACCAAAACATTTGAATCTAGCAATTTCACACTTACATTAAAATGGAGACATTACGAAGTCCATCGAAATATTCCGGGACTTCATCTACTTATCTACTACTGAGCCTTCGATCTCGTGCGTTTGCCTTCGCAAGAGTTGCTTTGGAAGGATAATAAGCCCTTTTGCCAGAGATCCTCATACACTTGCACATGCATTTTGTTACAATGTTTGGCACCGAACCCGGCATTCTCAACTATGGATCACAATGTACTAACCAAGGTACTCCATGAAGGCGATGCTATCGCGTGTCAGTGTCCTCTTCTTGGTCAT---------------------------------------------------------------------------------
>APH_0674
TTGCACTAATGTAGCAAGCAATACATTTCAAATTTCTTTTTTTACCTTACTTTACCGAAGAATTCGTAATAAGAAGCTACTTGCAGTGCAATGTGGAACTAACACAGAAGTGATGTAGATAATTTTCATCACTAACTCTCGCAGCTGTAATGTGAAGCTAACACAAAAGTGATGTAGATAATTTTCATCATTAACTCTCGCAGATAATTTTCCCCGATGTATCAAATTGAGAACATTTCCATTACTGCGTTATACGTATATGTTTGTGAATTAATAGATAATACAGTATTTTTCATTCCATTCCACAGATAAAGAAATTAAAAACGAACTCAGGTTTAAATCTTATTAAATCCATTTTTAGATACAATCACGATGTATCTGTTACTTAACAACACTTCGGATAAATAACGAATGCATACATTTATTTATGCACTGTAAACGTAAGATATAAATGAATGTACGCATTCTTTGTTATCTGAAGTGTTTTTGAAAATCTCACATTCAGTATTTTCTTGTCATACCGTGATGTCTTGTTTCATGTGCTGATGTAATGAAACGTAATTCAGTACGATTCACTCTTACTAAAATTTTTGTGTGTCCTTTATCTCCCATAGAGGTGGCTGAGGGATTCGTCTGCCCAGATCCATCCGATGTAGACCAGCCAGGCTTGTACAGCAGACATGCTCACCCTACAGACTGCAGGAAGTTTTACGTCTGCATTGAAGGAACCGCTAGGCCCTATGGATGCAGCTTGGGAACTGTTTTCAACGTAGATAGTTTGCAGTGTGATGAGCCAGAAAACGTACCAGGATGGTAAGTAACTACCTGCCATTAAATATATATATTCGTACACTTGTACATCTACACGTACAGAAATGTTTCTTACCTAGTATAAACAACTAGACGAAAGAATGCTCCCAGAATTAATCATTATGCAGTGTTCCAGGCGATCACATGATGAGGCATCACAGCTCCGCATGCTCCTCAAAGAAATATCACTGAATCACAGACTCCCACAGTAACCAAAACATTTGAATCTAGCAATTTCACACTTACATTAAAATGGAGACATTACGAAGTCCATCGAAATATTCCGGGACTTCATCTACTTATCTACTACTGAGCCTTCGATCTCGTGCGTTTGCCTTCGCAAGAGTTGCTTTGGAAGGATAATAAGCCCTTTTGCCAGAGATCCTCATATACTTTCACATGCATTTTGTTACAATGTTTGGCACCGAACCCGGCATTCTCAACTATGGATCACAATGTACTAACCAAGGTACTCCATGAAGGCGAT------------------------------------------------------------------------------------------------------------------
>APH_0683
TTGCACTAATGTTGCAAGCAATACATTTCAAATTTCTTTTTTTACCTTACTTTACCGAAGAATTCGTAATAAGAAGCTACTTGCAGTGCAATGTGAAACTAACACAGAAGTGATGTAGATAATTTTCATCCCTAACTCTCGCAGCTGTAATGTGAAGCTAACACAAAAGTGATGTAGATAATTTTCATCATTAACTCTCGCAGATAATTTTCCCCGATGTATCAAATTGAGAACATTTCCATTACTGCGTTATACGTATATGTTTGTGAATTAATAGATAATACAGTATTTTTCATTCCATTCCACAGATAAAGAAATTAAGAACGAACTCAGGTTTAAATCTTATTAAATCCATTTTTAGATACAATCACGATGTATCTGTTACTTAACAACACTTCGGATAAATAACGAATGCATACATTTATTTATGCACTGTAAACGTAAGATATAAATGAATGTACGCATTCTTTGTTATCTGAAGTGTTTTTGAAAATCTCACATTCAGTATTTTCTTGTCATACCGTGATGTCTTGTTTCATGTGCTGATGTAATGAAACGTAATTCAGTACGATTCACTCTTACTAAAATTTTTGTGTGTCCTTTATCTCCCATAGAGGTGGCTGAGGGATTCGTCTGCCCAGATCCATCCGATGTAGACCAGCCAGGCTTGTACAGCAGACATGCTCACCCTACAGACTGCAGGAAGTTTTACGTCTGCATTGAAGGAACCGCTAGGCCCTATGGATGCAGCCTGGGAACTGTTTTCAACGTAGATAGTTTGCAGTGTGATGAACCAGAAAACGTACCAGGATGGTAAGTAACTACCTGCCATTAAATATATATATTCGTACACCTGTACATCTACACGTACAGAAATGTTTCTTACCTAGTATAAACAACTAGACGAAAGAATGCTCCCAGAATTAATCATTATGCAGTGTTCCAGGCGATCACATGATGAGGCATCACAGCTCCGCATGCTCCTCAAAGAAATACCACTGAATCACAGACTCCCACAGTAACCAAAACATTTGAATCTAGCAATTTCACACTTACATTAAAATGGAGACATTACGAAGTCCATCGAAATATTCCGGGACTTCATCTACTTATCTACTACTGAGCCTTCGATCTCGTGCGTTTACCTTCGCAAGAGTTGCTTTGGAAGGATAATAAGCCCTTTTGCCAGAGATCCTCATATACTTGCACATGCATTTTGTTACAATGTTTGGCACCGAACCAGGCATTCTCAACTATGGATCACAATGTACTAACCAAGGTACTTTATGAAGGCGATGCTATCGCGTGTCAGTGTCCTCTTCTTGGTCATTTGTAGTTTGTAGAATCCGTCAAATGAATGATATAGCGTATCCTACACTTCGTGTTTCGCCTTAAAGAAGAATTTTAGAAG
>APH_0723
TTGCACTAATGTTGCAAGCAATACATTTCAAATTTCTTTTTTTACCTTACTTTACCGAAGAATTCGTAATAAGAAGCTACTTTCAGTGCAATGTGAAACTAACACAGAAGTGATGTAGATAATTTTCATCACTAACTCTCGCAGCTGTAATGTGAAGCTAACACAAAAGTGATGTAGATAATTTTCATCATTAACTCTCGCAGATAATTTTCCCCGATGTATCAAATTGAGAACATTTCCATTACTGCGTTATACGTATATGTTTGTGAATTAATAGATAATACAGTATTTTTCATTCCATTCCACAGATAAAGAAATTAAAAACGAACTCAGGTTTAAATCTTATTAAATCCATTTTTAGATACAATCACGATGTATTTGTTACTTAACAACACTTCGGATAAATAACGAATGCATACATTTATTTATGCACTGTAAACGTAAGATATAAATGAATGTACGCATTCTTTGTTATCTGAAGTGTTTTTGAAAATCTCACATTCAGTATTTTCTTGTCATACCGTGATGTCTTGTTTCATGTGCTGATGTAATGAAACGTAATTCAGTACGATTCACTCTTACTAAAATTTTTGTGTGTCCTTTATCTCCCATAGAGGTGGCTGAGGGATTCGTCTGCCCAGATCCATCCGATGTAGACCAGCCAGGCTTGTACAGCAGACATGCTCACCCTACAGACTGCAGGAAGTTTTACGTCTGCATTGAAGGAACCGCTAGGCCCTATGGATGCAGCCTGGGAACTGTTTTCAACGTAGATAGTTTGCAGTGTGATGAACCAGAAAACGTACCAGGATGGTAAGTAACTACCTGCCATTAAATATATATATTCGTACACCTGTACATCTACACGTACAGAAATGTTTCTTACCTAGTATAAACAACTAGACGAAAGAATGCTCCCAGAATTAATCATTATGCAGTGTGCCAGGCGATCACATGATGAGGCATCACAGCTCCGCATGCTCCTCAAAGAAATATCACTGAATCACAGACTCCCACAGTAACCAAAACATTTGAATCTAGCAATTTCACACTTACATTAAAATGGAGACATTACGAAGTCCATCGAAATATTCCGGGACTTCATCTACTTATCTACTACTGAGCCTTCGATCTCGTGCGTTTACCTTCGCAAGAGTTGCTTTGGAAGGATAATAAGCCC-----------------ATATACTTTCACATGCATTTTGTTACAATGTTTGGCACCGAACCCGGCATTCTCAACTATGGATCACAGTGTACTAACCAAGGTACTCCATGAAGGCGATGCTATCGCGTGTCAGTGTCCTCTTCTTGGTCATTTGTAGTTTGTAGAATCCGTCAAATGAATGATATAGCGTATCCAAGATTTCGTGTTTCGCCTTAAAGACGAATTTTAGAAG
>APH_3191
--------------------------------------------------------------------------------------------------------------------------------------------------GTAATGTGAAGCTAACACAAAAGTGATGTAGATAATTTTCATCATTAACTCTCGCAGATAATTTTCCCCGATGTATCAAATTGAGAACATTTCCATTACTGCGTTATACGTATATGTTTGTGAATTAATAGATAATACAGTATTTTTCATTCCATTCCACAGATAAAGAAATTAAAAACGAACTCAGGTTTAAATCTTATTAAATCCATTTTTAGATACAATCACGATGTATCTGTTACTTAACAACACTTCGGATAAATAACGAATGCATACATTTATTTATGCACTGTAAACGTAAGATATAAATGAATGTACGCATTCTTTGTTATCTGAAGTGTTTTTGAAAATCTCACATTCAGTATTTTCTTGTCATACCGTGATGTCTTGTTTCATGTGCTGATGTAATGAAACGTAATTCAGTACGATTCACTCTTACTAAAATTTCTGTGTGTCCTTTATCTCCCATAGAGGTGGCTGAGGGATTCGTCTGCCCAGATCCATCCGATGTAGACCAGCCAGGCTTGTACAGCAGACATGCTCACCCTACAGACTGCAGGAAGTTTTACGTCTGCATTGAAGGAACCGCTAGGCCCTATGGATGCAGCCTGGGAACTGTTTTCAACGTAGATAGTTTGCAGTGTGATGAACCAGAAAACGTACCAGGATGGTAAGTAACTACCTGCCATTAAATATATATATTCGTACACCTGTACATCTACACGTACAGAAATGTTTCTTACCTAGTATAAACAACTAGACGAAAGAATGCTCCCAGAATTAATCATTATGCAGTGTGCCAGGCGATCACATGATGAGGCATCACAGCTCCGCATGCTCCTCAAAGAAATATCACTCAATCACAGACTCCCACAGTAACCAAAACATTTGAATCTAGCAATTTCACACTTACATTAAAATGGAGACATTACGAAGTCCATCGAAATATTCCGGGACTTCATCTACTTATCTACTACTGAGCCTTCGATCGCGTGCGTTTACCTTCGCAAGAGTTGCTTTGGACGGATAATAAGCCCTTTTGCCAGA-----------------------------------------------------------------------------------------------------------------------------------------------------------------------------------------------------------------------------
>APH_5079
---------------AAGCAATACATTTCAAATTTCTTTTTTTACCTTACTTTACCGAAGAATTCGTAATAAGAAGCTACTTGCAGTGCAATGTGAAACTAACACAGAAGTGATGTAGATAATTTTCATCACTAACTCTCGCAGCTGTAATGTGAAGCTAACACAAAAGTGATGTAGATAATTTTCATCATTAACTCTCGCAGATAATTTTCCCCGATGTATCAAATTGAGAACATTTCCATTACTGCGTTATACGTATATGTTTGTGAATTAATAGATAATACAGTATTTTTCATTCCATTCCACAGATAAAGAAATTAAAAACGAACTCAGGTTTAAATCTTATTAAATCCATTTTTAGATACAATCACGATGTATCTGTTACTTAACAACACTTCGGATAAATAACGAATGCATACATTTATTTATGCACTGTAAACGTAAGATATAAATGAATGTACGCATTCTTTGTTATCTGAAGTGTTTTTGAAAATCTCACATTCAGTATTTTCTTGTCATACCGTGATGTCTTGTTTCATGTGCTGATGTAATGAAACGTAATTCAGTACGATTCACTCTTACTAAAATTTCTGTGTGTCCTTTATCTCCCATAGAGGTGGCTGAGGGATTCGTCTGCCCAGATCCATCCGATGTAGACCAGCCAGGCTTGTACAGCAGACATGCTCACCCTACAGACTGCAGGAAGTTTTACGTCTGCATTGAAGGAACCGCTAGGCCCTATGGATGCAGCCTGGGAACTGTTTTCAACGTAGATAGTTTGCAGTGTGATGAACCAGAAAACGTACCAGGATGGTAAGTAACTACCTGCCATTAAATATATATATTCGTACACCTGTACATCTACGCGTACAGAAATGTTTCTGACCTAGTATAAACAACTAGACGAAAGAATGCTCCCAGAATTAATCATTATGCAGTGTGCCAGGCGATCACATGATGAGGCATCACAGCTCCGCATGCTCCTCAAAGAAATATCACTGAATCACAGACTCCCACAGTAACCAAAACATTTGAATCTAGCAATTTCACACTTACATTAAAATGGAGACATTACGAAGTCCATCGAAATATTCCGGGACTTCATCTACTTATCTACTACTGAGCCTTCGATCTCGTGCGTTTACCTTCGCAAGAGTTGCTTTGGAAGGATAATAAGCCCTTTTGCCAGAGATCCTCATATACTTTCACATGCATTTTGTTACAATGTTTGGCACCGAACCCGGCATTCTCAACTATGGATCACAATGTACTAACCAAGGTACTCCATGAAGGCGATGCTATCGCGTGTCAGTGTCCTCTTCTTGGTCATTTGTAGTTTGTAGAATCCGTCAAATGAATGATATAGCGTATCCTACACTTCGTGTTTCGCCCTACAGACGAATTTTAGAAG
>APH_4024
TTGCACTAATGTTGCAAGCAATACATTTCAAATTTCTTTTTTTACCTTACTTTACCGAAGAATTCGTAATAAGAAGCTACTTGCAGTGCAATGTGAAACTAACACAGAAGTGATGTAGATAATTTTCATCACTAACTCTCGCAGCTGTAATGTGAAGCTAACACAAAAGTGATGTAGATAATTTTCATCATTAACTCTCGCAGATAATTTTCCCCGATGTATCAAATTGAGAACATTTCCATTACTGCGTTATACGTATATGTTTGTGAATTAATAGATAATACAGTATTTTTCATTCCATTCCACAGATAAAGAAATTAAAAACGAACTCAGGTTTAAATCTTATTAAATCCATTTTTAGATACAATCACGATGTATCTGTTACTTAACAACACTTCGGATAAATAACGAATGCATACATTTATTTATGCACTGTAAACGTAAGATATAAATGAATGTACGCATTCTTTGTTATCTGAAGTGTTTTTGAAAATCTCACATTCAGTATTTTCTTGTCATACCGTGATGTCTTGTTTCATGTGCTGATGTAATGAAACGTAATTCAGTACGATTCACTCTTACTAAAATTTCTGTGTGTCCTTTATCTCCCATAGAGGTGGCTGAGGGATTCGTCTGCCCAGATCCATCCGATGTAGACCAGCCAGGCTTGTACAGCAGACATGCTCACCCTACAGACTGCAGGAAGTTTTACGTCTGCATTGAAGGAACCGCTAGGCCCTATGGATGCAGCCTGGGAACTGTTTTCAACGTAGATAGTTTGCAGTGTGATGAACCAGAAAACGTACCAGGATGGTAAGTAACTACCTGCCATTAAATATATATATTCGTACACCTGTACATCTACGCGTACAGAAATGTTTCTGACCTAGTATAAACAACTAGACGAAAGAATGCTCCCAGAATTAATCATTATGCAGTGTGCCAGGCGATCACATGATGAGGCATCACAGCTCCGCATGCTCCTCAAAGAAATATCACTGAATCACAGACTCCCACAGTAACCAAAACATTTGAATCTAGCAATTTCACACTTACATTAAAATGGAGACATTACGAAGTCCATCGAAATATTCCGGGACTTCATCTACTTATCTACTACTGAGCCTTCGATCTCGTGCGTTTACCTTCGCAAGAGTTGCTTTGGAAGGATAATAAGCCCTTTTGCCAGAGATCCTCATATACTTTCACATGCATTTTGTTACAATGTTTGGCACCGAACCCGGCATTCTCAACTATGGATCACAATGTACTAACCAAGGTACTCCATGAAGGCGATGCTATCGCGTGTCAGTGTCCTCTTCTTGGTCATTTGTAGTTTGTAGAATCCGTCAAATGAATGATATAGCGTATCCTACACTTCGTGTTTCGCCTTAAAGAAGAATTTTAGAAG
>APH_4005
TTGCACTAATGTTGCAAGCAATACATTTCAAATTTCTTTTTTTACCTTACTTTACCGAAGAATTCGTAATAAGAAGCTACTTGCAGTGCAATGTGAAACTAACACAGAAGTGATGTAGATAATTTTCATCACTAACTCTCGCAGCTGTAATGTGAAGCTAACACAAAAGTGATGTAGATAATTTTCATCATTAACTCTCGCAGATAATTTTCCCCGATGTATCAAATTGAGAACATTTCCATTACTGCGTTATACGTATATGTTTGTGAATTAATAGATAATACAGTATTTTTCATTCCATTCCACAGATAAAGAAATTAAAAACGAACTCAGGTTTAAATCTTATTAAATCCATTTTTAGATACAATCACGATGTATCTGTTACTTAACAACACTTCGGATAAATAACGAATGCATACATTTATTTATGCACTGTAAACGTAAGATATAAATGAATGTACGCATTCTTTGTTATCTGAAGTGTTTTTGAAAATCTCACATTCAGTATTTTCTTGTCATACCGTGATGTCTTGTTTCATGTGCTGATGTAATGAAACGTAATTCAGTACGATTCACTCTTACTAAAATTTCTGTGTGTCCTTTATCTCCCATAGAGGTGGCTGAGGGATTCGTCTGCCCAGATCCATCCGATGTAGACCAGCCAGGCTTGTACAGCAGACATGCTCACCCTACAGACTGCAGGAAGTTTTACGTCTGCATTGAAGGAACCGCTAGGCCCTATGGATGCAGCCTGGGAACTGTTTTCAACGTAGATAGTTTGCAGTGTGATGAACCAGAAAACGTACCAGGATGGTAAGTAACTACCTGCCATTAAATATATATATTCGTACACCTGTACATCTACGCGTACAGAAATGTTTCTGACCTAGTATAAACAACTAGACGAAAGAATGCTCCCAGAATTAATCATTATGCAGTGTGCCAGGCGATCACATGATGAGGCATCACAGCTCCGCATGCTCCTCAAAGAAATATCACTGAATCACAGACTCCCACAGTAACCAAAACATTTGAATCTAGCAATTTCACACTTACATTAAAATGGAGACATTACGAAGTCCATCGAAATATTCCGGGACTTCATCTACTTATCTACTACTGAGCCTTCGATCTCGTGCGTTTACCTTCGCAAGAGTTGCTTTGGAAGGATAATAAGCCCTTTTGCCAGAGATCCTCATATACTTTCACATGCATTTTGTTACAATGTTTGGCACCGAACCCGGCATTCTCAACTATGGATCACAATGTACTAACCAAGGTACTCCATGAAGGCGATGCTATCGCGTGTCAGTGTCCTCTTCTTGGTCATTTGTAGTTTGTAGAATCCGTCAAATGAATGATATAGCGTATCCTACACTTCGTGTTTCGCCTTAAAGAAGAATTTTAGAAG
>APH_5001
TTGCACTAATGTTGCAAGCAATACAATTCAAATTTCTTTTTTTACCTTACTTTACCGAAGAATTCGTAATAAGAAGCTACTTGCAGTGCAATGTGAAACTAACACAGAAGTGATGTAGATAATTTTCATCACTAACTCTCGCAGCTGTAATGTGAAGCTAACACAAAAGTGATGTAGATAATTTTCATCATTAACTCTCGCAGATAATTTTCCCCGATGTATCAAATTGAGAACATTTCCATTACTGCGTTATACGTATATGTTTGTGAATTAATAGATAATACAGTATTTTTCATTCCATTCCACAGATAAAGAAATTAAAAACGAACTCAGGTTTAAATCTTATTAAATCCATTTTTAGATACAATCACGATGTATCTGTTACTTAACAACACTTCGGATAAATAACGAATGCATACATTTATTTATGCACTGTAAACGTAAGATATAAATGAATGTACGCATTCTTTGTTATCTGAAGTGTTTTTGAAAATCTCACATTCAGTATTTTCTTGTCATACCGTGATGTCTTGTTTCATGTGCTGATGTAATGAAACGTAATTCAGTACGATTCACTCTTACTAAAATTTCTGTGTGTCCTTTATCTCCCATAGAGGTGGCTGAGGGATTCGTCTGCCCAGATCCATCCGATGTAGACCAGCCAGGCTTGTACAGCAGACATGCTCACCCTACAGACTGCAGGAAGTTTTACGTCTGCATTGAAGGAACCGCTAGGCCCTATGGATGCAGCCTGGGAACTGTTTTCAACGTAGATAGTTTGCAGTGTGATGAACCAGAAAACGTACCAGGATGGTAAGTAACTACCTGCCATTAAATATATATATTCGTACACCTGTACATCTACGCGTACAGAAATGTTTCTGACCTAGTATAAACAACTAGACGAAAGAATGCTCCCAGAATTAATCATTATGCAGTGTGCCAGGCGATCACATGATGAGGCATCACAGCTCCGCATGCTCCTCAAAGAAATATCACTGAATCACAGACTCCCACAGTAACCAAAACATTTGAATCTAGCAATTTCACACTTACATTAAAATGGAGACATTACGAAGTCCATCGAAATATTCCGGGACTTCATCTACTTATCTACTACTGAGCCTTCGATCTCGTGCGTTTACCTTCGCAAGAGTTGCTTTGGAAGGATAATAAGCCCTTTTGCCAGAGATCCTCATATACTTTCACATGCATTTTGTTACAATGTTTGGCACCGAACCCGGCATTCTCAACTATGGATCACAAT------------------------------------------------------------------------------------------------------------------------------------------------
>APH_4029
--------------------------------------------CCTTACTTTACCGAAGAATTCGTAATAAGAAGCTACTTGCAGTGCAATGTGAAACTAACACAGAAGTGATGTAGATAATTTTCATCACTAACTCTCGCAGCTGTAATGTGAAGCTAACACAAAAGTGATGTAGATAATTTTCATCATTAACTCTCGCAGATAATTTTCCCCGATGTATCAAATTGAGAACATTTCCATTACTGCGTTATACGTATATGTTTGTGAATTAATAGATAATACAGTATTTTTCATTCCATTCCACAGATAAAGAAATTAAAAACGAACTCAGGTTTAAATCTTATTAAATCCATTTTTAGATACAATCACGATGTATCTGTTACTTAACAACACTTCGGATAAATAACGAATGCATACATTTATTTATGCACTGTAAACGTAAGATATAAATGAATGTACGCATTCTTTGTTATCTGAAGTGTTTTTGAAAATCTCACATTCAGTATTTTCTTGTCATACCGTGATGTCTTGTTTCATGTGCTGATGTAATGAAACGTAATTCAGTACGATTCACTCTTACTAAAATTTCTGTGTGTCCTTTATCTCCCATAGAGGTGGCTGAGGGATTCGTCTGCCCAGATCCATCCGATGTAGACCAGCCAGGCTTGTACAGCAGACATGCTCACCCTACAGACTGCAGGAAGTTTTACGTCTGCATTGAAGGAACCGCTAGGCCCTATGGATGCAGCCTGGGAACTGTTTTCAACGTAGATAGTTTGCAGTGTGATGAACCAGAAAACGTACCAGGATGGTAAGTAACTACCTGCCATTAAATATATATATTCGTACACCTGTACATCTACGCGTACAGAAATGTTTCTGACCTAGTATAAACAACTAGACGAAAGAATGCTCCCAGAATTAATCATTATGCAGTGTGCCAGGCGATCACATGATGAGGCATCACAGCTCCGCATGCTCCTCAAAGAAATATCACTGAATCACAGACTCCCACAGTAACCAAAACATTTGAATCTAGCAATTTCACACTTACATTAAAATGGAGACATTACGAAGTCCATCGAAATATTCCGGGACTTCATCTACTTATCTACTACTGAGCCTTCGATCTCGTGCGTTTACCTTCGCAAGAGTTGCTTTGGAAGGATAATAAGCCCTTTTGCCAGAGATCCTCATATACTTTCACATGCATTTTGTTACAATGTTTGGCACCGAACCCGGCATTCTCAACTATGGATCACAATGTACTAACCAAGGTACTCCATGAAGGCGATGCTATCGCGTGTCAGTGTCCTCTTCTTGGTCATTTGTAGTTTGTAGAATCCGTCAAATGAATGATATAGCGTATCCTACACTTCGTGTTTCGCCTTAAAG--------------
>APH_5003
-------------------------------------------------CTTTACCGAAGAATTCGTAATAAGAAGCTACTTGCAGTGCAATGTGAAACTAACACAGAAGTGATGTAGATAATTTTCATCACTAACTCTCGCAGCTGTAATGTGAAGCTAACACAAAAGTGATGTAGATAATTTTCATCATTAACTCTCGCAGATAATTTTCCCCGATGTATCAAATTGAGAACATTTCCATTACTGCGTTATACGTATATGTTTGTGAATTAATAGATAATACAGTATTTTTCATTCCATTCCACAGATAAAGAAATTAAAAACGAACTCAGGTTTAAATCTTATTAAATCCATTTTTAGATACAATCACGATGTATCTGTTACTTAACAACACTTCGGATAAATAACGAATGCATACATTTATTTATGCACTGTAAACGTAAGATATAAATGAATGTACGCATTCTTTGTTATCTGAAGTGTTTTTGAAAATCTCACATTCAGTATTTTCTTGTCATACCGTGATGTCTTGTTTCATGTGCTGATGTAATGAAACGTAATTCAGTACGATTCACTCTTACTAAAATTTCTGTGTGTCCTTTATCTCCCATAGAGGTGGCTGAGGGATTCGTCTGCCCAGATCCATCCGATGTAGACCAGCCAGGCTTGTACAGCAGACATGCTCACCCTACAGACTGCAGGAAGTTTTACGTCTGCATTGAAGGAACCGCTAGGCCCTATGGATGCAGCCTGGGAACTGTTTTCAACGTAGATAGTTTGCAGTGTGATGAACCAGAAAACGTACCAGGATGGTAAGTAACTACCTGCCATTAAATATATATATTCGTACACCTGTACATCTACGCGTACAGAAATGTTTCTGACCTAGTATAAACAACTAGACGAAAGAATGCTCCCAGAATTAATCATTATGCAGTGTGCCAGGCGATCACATGATGAGGCATCACAGCTCCGCATGCTCCTCAAAGAAATATCACTGAATCACAGACTCCCACAGTAACCAAAACATTTGAATCTAGCAATTTCACACTTACATTAAAATGGAGACATTACGAAGTCCATCGAAATATTCCGGGACTTCATCTACTTATCTACTACTGAGCCTTCGATCTCGTGCGTTTACCTTCGCAAGAGTTGCTTTGGAAGGATAATAAGCCCTTTTGCCAGAGATCCTCATATACTTTCACATGCATTTTGTTACAATGTTTGGCACCGAACCCGGCATTCTCAACTATGGATCACAATGTACTAACCAAGGTACTCCATGAAGGCGATGCTATCGCGTGTCAGTGTCCTCTTCTTGGTCATTTGTAGTTTGTAGAATCCGTCAAATGAATGATATAGCGTATCCTACACTTCGTGTTTCGCCTTAAAGAAGAATTTTAGAAG
>APH_0717
-------------------------------------------------CTTTACCGAAGAATTCGTAATAAGAAGCTACTTGCAGTGCAATGTGAAACTAACACAGAAGTGATGTAGATAATTTTCATCACTAACTCTCGCAGCTGTAATGTGAAGCTAACACAAAAGTGATGTAGATAATTTTCATCATTAACTCTCGCAGATAATTTTCCCCGATGTATCAAATTGAGAACATTTCCATTACTGCGTTATACGTATATGTTTGTGAATTAATAGATAATACAGTATTTTTCATTCCATTCCACAGATAAAGAAATTAAAAACGAACTCAGGTTTAAATCTTATTAAATCCATTTTTAGATACAATCAGGATGTATCTGTTACTTAACAACACTTCGGATAAATAACGAATGCATACATTCATTTATGCACTGTAAACGTAAGATATAAATGAATGTACGCATTCTTTGTTATCTGAAGTGTTTTTGAAAATCTCACATTCAGTATTTTCTTGTCATACCGTGATGTCTTGTTTCATGTGCTGATGTAATGAAACGTAATTCAGTACGATTCACTCTTACTAAAATTTCTGTGTGTCCTTTATCTCCCATAGAGGTGGCTGAGGGATTCGTCTGCCCAGATCCATCCGATGTAGACCAGCCAGGCTTGTACAGCAGACATGCTCACCCTACAGACTGCAGGAAGTTTTACGTCTGCATTGAAGGAACCGCTAGGCCCTATGGATGCAGCCTGGGAACTGTTTTCAACGTAGATAGTTTGCAGTGTGATGAACCAGAAAACGTACCAGGATGGTAAGTAACTACCTGCCATTAAATATATATATTCGTACACCTGTACATCTACACGTACAGAAATGTTTCTTACCTAGTATAAACAACTAGACGAAAGAATGCTCCCAGAATTAATCATTATGCAGTGTGCCAGGCGATCACATGATGAGGCATCACAGCTCCGCATGCTCCTCAAAGAAATATCACTGAATCACAGACTCCCACAGTAACCAAAACATTTGAATCTAGCAATTTCACACTTACATTAAAATGGAGACATTACGAAGTCCATCGAAATATTCCGGGACTTCATCTACTTATCTACTACTGAGCCTTCGATCTCGTGCGTTTACCTTCGCAAGAGTTGCTTTGGAAGGATAATAAGCCCTTTTGCCAGAGATCCTCATATACTTTCACATGCATTTTGTTACAATGTTTGGCACCGAACCCGGCATTCTCAACTATGGATCACAATGTACTAACCAAGATACTCCATG--------------------------------------------------------------------------------------------------------------------------
>APH_0622
-------------------------------------------------CTTTACCGAAGAATTCGTAATAAGAAGCTACTTGCAGTGCAATGTGAAACTAACACAGAAGTGATGTAGATAATTTTCATCACTAACTCTCGCAGCTGTAATGTGAAGCTAACACAAAAGTGATGTAGATAATTTTCATCATTAACTCTCGCAGATAATTTTCCCCGATGTATCAAATTGAGAACATTTCCATTACTGCGTTATACGTATATGTTTGTGAATTAATAGATAATACAGTATTTTTCATTCCATTCCACAGATAAAGAAATTTAAAACGAACTCAGGTTTAAATCTTATTAAATCCATTTTTAGATACAATCACGATGTATCTGTTACTTAACAACACTTCGGATAAATAACGAATGCATACATTTATTTATGCACTGTAAACGTAAGATATAAATGAATGTACGCATTCTTTGTTATCTGAAGTGTTTTTGAAAATCTCACATTCAGTATTTTCTTGTCATACCGTGATGTCTTGTTTCATGTGCTGATGTAATGAAACGTAATTCAGTACGATTCACTCTTACTAAAATTTTTGTGTGTCCTTTATCTCCCATAGAGGTGGCTGAGGGATTCGTCTGCCCAGATCCATCCGATGTAGACCAGCCAGGCTTGTACAGCAGACATGCTCACCCTACAGACTGCAGGAAGTTTTACGTCTGCATTGAAGGAACCGCTAGGCCCTATGGATGCAGCCTGGGAACTGTTTTCAACGTAGATAGTTTGCAGTGTGATGAACCAGAAAACGTACCAGGATGGTAAGTAACTACCTGCCATTAAATATATATATTCGTACACCTGTACATCTACACGTACAGAAATGTTTCTTACCTAGTATAAACAACTAGACGAAAGAATGCTCAAAGAATTAATCATTATGCAGTGTGCCAGGCGATCACATGATGAGGCATCACAGCTCCGCATGCTCCTCAAAGAAATATCACTGAATCACAGACTCCCACAGTAACCAAAACATTTGAATCTAGCAATTTCACACTTACATTAAAATGGAGACATTACGAAGTCCATCGAAATATTCCGGGACTTCATCTACTTATCTACTACTGAGCCTTCGATCTCGTGCGTTTACCTTCGCAAGAGTTGCTTTGGAAGGATAATAAGCCCTTTTGCCAGAGATCCTCATATACTTTCACATGCATTTTGTTACAATGTTTGGCACCGAACCAGGCATTCTCAAC-------------------------------------------------------------------------------------------------------------------------------------------------------------
>APH_1602
TTGCACTAATGTTGCAAGCAATACATTTCAAATTTCTTTTTTTACCTTACTTTACCGAAGAATTCGTAATAAGAAGCTACTTTCAGTGCAATGTGAAACTAACACAGAAGTGATGTAGATAATTTTCATCACTAACTCTCGCAGCTGTAATGTGAAGCTAACATAAAAGTGATGTAGATAATTTTCATCATTAACTCTCGCAGATAATTTTAACCGATGTATCAAATTGAGAACATTTCCATTACTGCGTTATACGTATATGTTTGTGAATTAATAGATAATACAGTATTTTTCATTCCATTCCACAGATAAAGAAATTAAAAACGAACTCAGGTTTAAATCTTATTAAATCCATTTTTAGATACAATCACGATGTATCTGTTACTTAACAACACTTCGGATAAATAACGAATGCATACATTTATTTATGCACTGTAAACGTAAGATATAAATGAATGTACGCATTCTTTGTTATCTGAAGTGTTTTTGAAAATCTCACATTCAGTATTTTCTTGTCATACCGTGATGTCTTGTTTCATGTGCTGATGTAATGAAACGTAATTCAGTACGATTCACTCTTACTAAAATTTTTGTGTGTCCTTTATCTCCCATAGAGGTGGCTGAGGGATTCGTCTGCCCAGATCCATCCGATGTAGACCAGCCAGGCTTGTACAGCAGACATGCTCACCCTACAGACTGCAGGAAGTTTTACGTCTGCATTGAAGGAACCGCTAGGCCCTATGGATGCAGCCTGGGAACTGTTTTCAACGTAGATAGTTTGCAGTGTGATGAACCAGAAAACGTACCAGGATGGTAAGTAACTACCTGCCATTAAATATATATATTCGTACACCTGTACATCTACACGTACAGAAATGTTTCTTACCTAGTATAAACAACTAGACGAAAGAATGCTCAAAGAATTAATCATTATGCAGTGTGCCAGGCGATCACATGATGAGGCATCACAGCTCCGCATGCTCCTCAAAGAAATATCACTGAATCACAGACTCCCACAGTAACCAAAACATTTGAATCTAGCAATTTCACACTTACATTAAAATTTAGACATTACGAAGTCCATCGAAATATTCCGGGACTTCATCTACTTATCTACTACTGAGCCTTCGATCTCGTGCGTTTACCTTCGCAAAAGTTGCTTTGGAAGGATAATAAGCCCTTTTGCCAGAGATCCTCATATACTTTCACATGCATTTTGTTACAATGTTTGGCACCGAACCAGGCATTCTCAACTATGGATCACAATGTACTAACCAAGATACTCCATGAAGGCGATGCTATCGCGTGTCAGTGTCCTCTTCTTGGTCATTTGTAGTTTGTAGAATCCGTCAAATGAATGATATAGCGTATCCTACACTTCGTGTTTCGCCTTAAAGAAGAATTTTAGAAG
>APH_1438
-------------------------------------------------------------------------------------------------------------------------------------------------------------------------------------------------------------------------------------------------------------------------------------------------------------------------------------------------------------------------------------------------------------------------------------------------------------------------------------------------------------------ATTCAGTATTTTCTTGTCATACCGTGATGTCTTGTTTCATGTGCTGATGTAATGAAACGTAATTCAGTACGATTCACTCTTACTAAAATTTTTGTGTGTCCTTTATCTCCCATAGAGGTGGCTGAGGGATTCGTCTGCCCAGATCCATCCGATGTAGACCAGCCAGGCTTGTACAGCAGACATGCTCACCCTACAGACTGCAGGAAGTTTTACGTCTGCATTGAAGGAACCGCTAGGCCCTATGGATGCAGCCTGGGAACTGTTTTCAACGTAGATAGTTTGCAGTGTGATGAACCAGAAAACGTACCAGGATGGTAAGTAACTACCTGCCATTAAATATATATATTCGTACACCTGTACATCTACACGTACAGAAATGTTTCTTACCTAGTATAAACAACTAGACGAAAGAATGCTCAAAGAA--------------------------------------------------------------------------------------------------------------------------------------------------------------------------------------------------------------------------------------------------------------------------------------------------------------------------------------------------------------------------------------------------------------------------------------------------------------------------------------------------------
>APH_0136
TTGCACTAATGTTGCAAGCAATACATTTCAAATTTCTTTTTTTACCTTACTTTACCGAAGAATTCGTAATAAGAAGCTACTTGCAGTGCAATGTGAAACTAACACAGAAGTGATGTAGATAATTTTCATCACTAACTCTCGCAGCTGTAATGTGAAGCTAACACAAAAGTGATGTAGATAATTTTCATCATTAACTCTCGCAGATAATTTTCCCCGATGTATCAAATTGAGAACATTTCCATTACTGCGTTATACGTATATGTTTGTGAATTAATAGATAATACAGTATTTTTCATTCCATTCCACAGATAAAGAAATTAAAAACGAACTCAGGTTTAAATCTTATTAAATCCATTTTTAGATACAATCACGATGTATCTGTTACTTAACAACACTTCGGATAAATAACGAATGCATACATTTATTTATGCACTGTAAACGTAAGATATAAATGAATGTACGCATTCTTTGTTATCTGAAGTGTTTTTGAAAATCTCACATTCAGTATTTTCTTGTCATACCGTGATGTCTTGTTTCATGTGCTGATGTAATGAAACGTAATTCAGTACGATTCACTCTTACTAAAATTTTTGTGTGTCCTTTATCTCCCATAGAGGTGGCTGAGGGATTCGTCTGCCCAGATCCATCCGATGTAGACCAGCCAGGCTTGTACAGCAGACATGCTCACCCTACAGACTGCAGGAAGTTTTACGTCTGCATTGAAGGAACCGCTAGGCCCTATGGATGCAGCCTGGGAACTGTTTTCAACGTAGATAGTTTGCAGTGTGATGAACCAGAAAACGTACCAGGATGGTAAGTAACTACCTGCCATTAAATATATATATTCGTACACCTGTACATCTACACGTACAGAAATGTTTCTTACCTAGTATAAACAACTAGACGAAAGAATGCTCAAAGAATTAATCATTATGCAGTGTGCCAGGCGATCACATGATGAGGCATCACAGCTCCGCATGCTCCTCAAAGAAATATCACTGAATCACAGACTCCCACAGTAACCAAAACATTTGAATCTAGCAATTTCACACTTACATTAAAATGGAGACATTACGAAGTCCATCGAAATATTCCGGGACTTCATCTACTTATCTACTACTGAGCCTTCGATCTCGTGCGTTTACCTTCGCAAGAGTTGCTTTGGAAGGATAATAAGCCCTTTTGCCAGAGATCCTCATATACTTTCACATGCATTTTGTTACAATGTTTGGCACCGAACCAGGCATTCTCAACTATGGATCACAATGTACTAACCAAGATACTCCATGAAGGCGATGCTATCGCGTGTCAGTGTCCTCTTCTTGGTCATTTGTAGTTTGTAGAATCCGTCAAATGAATGATATAGCGTATCCTACACTTCGTGTTTCGCCTTAAAGAAGAATTTTAGAAG
>APH_0880
TTGCACTAATGTTGCAAGCAATACATTTCAAATTTCTTTTTTTACCTTACTTTACCGAAGAATTCGTAATAAGAAGCTACTTGCAGTGCAATGTGAAACTAACACAGAAGTGATGTAGATAATTTTCATCACTAACTCTCGCAGCTGTAATGTGAAGCTAACACAAAAGTGATGTAGATAATTTTCATCATTAACTCTCGCAGATAATTTTCCCCGATGTATCAAATTGAGAACATTTCCATTACTGCGTTATACGTATATGTTTGTGAATTAATAGATAATACAGTATTTTTCATTCCATTCCACAGATAAAGAAATTAAAAACGAACTCAGGTTTAAATCTTATTAAATCCATTTTTAGATACAATCACGATGTATCTGTTACTTAACAACACTTCGGATAAATAACGAATGCATACATTTATTTATGCACTGTAAACGTAAGATATAAATGAATGTACGCATTCTTTGTTATCTGAAGTGTTTTTGAAAATCTCACATTCAGTATTTTCTTGTCATACCGTGATGTCTTGTTTCATGTGCTGATGTAATGAAACGTAATTCAGTACGATTCACTCTTACTAAAATTTTTGTGTGTCCTTTATCTCCCATAGAGGTGGCTGAGGGATTCGTCTGCCCAGATCCATCCGATGTAGACCAGCCAGGCTTGTACAGCAGACATGCTCACCCTACAGACTGCAGGAAGTTTTACGTCTGCATTGAAGGAACCGCTAGGCCCTATGGATGCAGCCTGGGAACTGTTTTCAACGTAGATAGTTTGCAGTGTGATGAACCAGAAAACGTACCAGGATGGTAAGTAACTACCTGCCATTAAATATATATATTCGTACACCTGTACATCTACACGTACAGAAATGTTTCTTACCTAGTATAAACAACTAGACGAAAGAATGCTCAAAGAATTAATCATTATGCAGTGTGCCAGGCGATCACATGATGAGGCATCACAGCTCCGCATGCTCCTCAAAGAAATATCACTGAATCACAGACTCCCACAGTAACCAAAACATTTGAATCTAGCAATTTCACACTTACATTAAAATGGAGACATTACGAAGTCCATCGAAATATTCCGGGACTTCATCTACTTATCTACTACTGAGCCTTCGATCTCGTGCGTTTACCTTCGCAAGAGTTGCTTTGGAAGGATAATAAGCCCTTTTGCCAGAGATCCTCATATACTTTCACATGCATTTTGTTACAATGTTTGGCACCGAACCAGGCATTCTCAACTATGGATCACAATGTACTAACCAAGATACTCCATGAAGGCGATGCTATCGCGTGTCAGTGTCCTCTTCTTGGTCATTTGTAGTTTGTAGAATCCGTCAAATGAATGATATAGCGTATCCTACACTTCGTGTTTCGCCTTAAAGAAGAATTTTAGAAG
>APH_4021
TTGCACTAATGTTGCAAGCAATACATTTCAAATTTCTTTTTTTACCTTACTTTACCGAAGAATTCGTAATAAGAAGCTACTTGCAGTGC-----------------------------------------------------------AATGTGAAGCTAACACAAAAGTGATGTAGATAATTTTCATCATTAACTCTCGCAGATAATTTTCCCCGGTGTATCAAATTGAGAACATTTCCATTACTGCGTTATACGTATATGTTTGTGAATTAATAGATAATACAGTATTTTTCATTCCATTCCACAGATAAAGAAATTAAAAACGAACTCAGGTTTAAATCTTATTAAATCCATTTTTAGATACAATCACGATGTATCTGTTACTTAACAACACTTCGGATAAATAACGAATGCATACATTTATTTATGCACTGTAAACGTAAGATATAAATGAATGTACGCATTCTTTGTTATCTGAAGTGTTTTTGAAAATCTCACATTCAGTATTTTCTTGTCATACCGTGATGTCTTGTTTCATGTGCTGATGTAATGAAACGTAATTCAGTACGGTTCACTCTTACTAAAATTTCTGTGTGTCCTTTATCTCCCATAGAGGTGGCTGAGGGATTCGTCTGCCCAGATCCATCCGATGTAGACCAGCCAGGCTTGTACAGCAGACATGCTCACCCTACAGACTGCAGGAAGTTTTACGTCTGCATTGAAGGAACCGCTAGGCCCTATGGATGCAGCCTGGGAACTGTTTTCAACGTAGATAGTTTGCAGTGTGATGAACCAGAAAACGTACCAGGATGGTAAGTAACTACCTGCCATTAAATATATATATTCGTACACCTGTACATCTACACGTACAGAAATGTTTCTTACCTAGTATAAACAACTAGACGAAAGAATGCTCCCAGAATTAATCATTATGCAGTGTGCCAGGCGATCACATGATGAGGCATCACAGCTCCGCATGCTCCTCAAAGAAATATCACTGAATCACAGACTCCCACAGTAACCAAAACATTTGAATCTAGCAATTTCACACTTACATTAAAATGGAGACATTACGAAGTCCATCGAAATATTCCGGGACTTCATCTACTTATCTACTACTGAGCCTTCGATCTCGTGCGTTTACCTTCGCAAGAGTTGCTTTGGAAGGATAATAAGCCCTTTTGCCAGAGATCCTCATATACTTTCACATGCATTTTGTTACAATGTTTGGCACCGAACCAGGCATTCTCAACTATGGATCACAATGTACTAACCAAGATACTCCATGAAGGCGATGCTATCGCGTGTCAGTGTCCTCTTCTTGGTCATTTGTAGTTTGTAGAATCCGTCAAATGAATGATATAGCGTATCCTACACTTCGTGTTTCGCCTTAAAGAAGAATTTTAGAAG
>APH_3177
TTGCACTAATGTTGCAAGCAATACATTTCAAATTTCTTTTTTTACCTTACTTTACCGAAGAATTCGTAATAAGAAGCTACTTGCAGTGCAATGTGAAACTAACACAGAAGTGATGTAGATAATTTTCATCACTAACTCTCGCAGCTGTAATGTGAAGCTAACACAAAAGTGATGTAGATAATTTTCATCATTAACTCTCGCAGATAATTTTCCCCGATGTATCAAATTGAGAACATTTCCATTACTGCGTTATACGTATATGTTTGTGAATTAATAGATAATACAGTATTTTTCATTCCATTCCACAGATAAAGAAATTTAAAACGAACTCAGGTTTAAATCTTATTAAATCCATTTTTAGATACAATCACGATGTATCTGTTACTTAACAACACTTCGGATAAATAACGAATGCATACATTTATTTATGCACTGTAAACGTAAGATATAAATGAATGTACGCATTCTTTGTTATCTGAAGTGTTTTTGAAAATCTCACATTCAGTATTTTCTTGTCATACCGTGATGTCTTGTTTCATGTGCTGATGTAATGAAACGTAATTCAGTACGATTCACTCTTACTAAAATTTCTGTGTGTCCTTTATCTCCCATAGAGGTGGCTGAGGGATTCGTCTGCCCAGATCCATCCGATGTAGACCAGCCAGGCTTGTACAGCAGACATGCTCACCCTACAGACTGCAGGAAGTTTTACGTCTGCATTGAAGGAACCGCTAGGCCCTATGGATGCAGCCTGGGAACTGTTTTCAACGTAGATAGTTTGCAGTGTGATGAACCAGAAAACGTACCAGGATGGTAAGTAACTACCTGCCATTAAATATATATATTCGTACACCTGTACATCTACACGTACAGAAATGTTTCTTACCTAGTATAAACAACTAGACGAAAGAATGCTCCCAGAATTAATCATTATGCAGTGTGCCAGGCGATCACATGATGAGGCATCACAGCTCCGCATGCTCCTCAAAGAAATATCACTGAATCACAGACTCCCACAGTAACCAAAACATTTGAATCTAGCAATTTCACACTTACATTAAAATGGAGACATTACGAAGTCCATCGAAATATTCCGGGACTTCATCTACTTATCTACTACTGAGCCTTCGATCTCGTGCGTTTACCTTCGCAAGAGTTGCTTTGGAAGGATAATAAGCCCTTTTGCCAGAGATCCTCATATACTTTCACATGCATTTTGTTACAATGTTTGGCACCGAACCAGGCATTCTCAACTATGGATCACAATGTACTAACCAAGATACTCCATGAAGGCGATGCTATCGCGTGTCAGTGTCCTCTTCTTGGTCATTTGTAGTTTGTAGAATCCGTCAAATGAATGATATAGCGTATCCTACACTTCGTGTTTCGCCTTAAAGAAGAATTTTAGAAG
