# Supplementary material for: ﻿Discovery of a new tarantula species from the Madrean Sky Islands and the first documented instance of syntopy between two montane endemics (Araneae, Theraphosidae, Aphonopelma): a case of prior mistaken identity
Source: Zookeys. 2024 Aug 16;1210:61–98. doi: 10.3897/zookeys.1210.125318 (PMC11344175; doi:10.3897/zookeys.1210.125318)
Supplement: Supplementary material 8 — Phylogenomics files [file zookeys-1210-061_article-125318__-s008.zip › Suppl8/individual_UCE_loci/sl_realigned_uce_20010309.fas]

>APH_0683
TCAAATAAGTTTTATCTGTCAGAAGGGCAAAAGTCAGAATGATTTTATTAGTGTATCAGTTCTGTAATTGTTGTAATAAAGAGTCTATTCTATCCTGTTTCATGTAACATATTTCTGTTTCCACGTTAGTAATATTAAAACACTTGCTTTTTCATATGTTTAGTGTCGAAATACTACCTGACATGGTAACAGAAATGCTTTTTAGGTACTGTTGTATTAGTCCTTTGGAACTAGAGTTTGGGAGTTTCTAATAATCATCGTAATGTCATTTTGGTAAAATATATTTTTCATTACGTTACTCCATGCTGTAATGTTTTCCGGAGTAAAAGCCTAAAACCTTTTATTACAAAATTTGCAGCTACGCAAACAGTTGCACACTTTTTACCAGAAATGTTGCAATTCATTCAACAATAAAATTACGCACGCAACAAACAGAATCGGATTTCATCTTTACTCTTTACGGATTTAGAGTACTGCAGTTATTTTTTCTGAAATTTGAAAAAGGCCCGTTGTTTCTAAAATCCAAATTAAATAAACGTTATAGAACGATAACAGTAGTGTAAACGCTGTATGCAGTAACAGATGTGATCGAAATGTTTGTCTTTTCAAATGCTTGGCGCCGATAACTTATCTTTATCATCATTATTATTCTAGGAATCGTACCCCAGCGCATTACTCCGGTCTTCCAAGAGGAAAAAGTCTCTGAATCATATTCCTAACTGCCATGACCTTCGCATATGCTGTATACAGTTTTGGAACTGCATTTTGGCTAGTGATCAATATAAAGCTGCAATGAGAAGAAGAGTTGCTGGAAGAAAAGAAGATGCTGTGAACAGTGTCAGCAAAATAGACGAAATTTCTCGTGTTCTGTTTCCACTGTGTTTCATTGCTCTTAATCTATTTTACTGGCTTTCATACGCTAGCAGTCATCAGTCTTCTACCTGGGATACCTCATGACACCATAAGAAGGAAGAAGATTAAGCATCTAGCATTAATAGTTTGCAGTGCACTGTGATTCCTGCAGATGTTAACTTCGACTTAGGCCGATGCAGTTAATCACATTAATAACCAGACATCTGCGTTCTAAAGAAAATTCTGGCGATATGTTCCTTACTAGGATTCCGTCAAAGATCGCATGACCTGTAGTGATTAACCTAAGTGAATCGCATGTAAAGTATGTTATGTGAGTATTATCTACAGCAAAAGGGCACTACAATGACGGGCTATTGTATCTTATCCATAACAGACTGCCATTATGACATAGAGTGAGTGGCTAGACTATTAGATGCATTACTCCTTACAGTATAAACGGTTCATTCTTACATGGATGTCACGTGCCGTACAAATCGTGTATATCAGCATTCCCACCATCAGTCTGTGTTGGTCTAAGAAGAAGAGTAATAGTGGGCAAAACTAGTATTCTGAATGACTTTGAACGGATAATGATCGCGGGTGTGTTAGCCCCACTGGTTCAAGCATCTCGGAAACAACC
>APH_0717
TCAAATAAGTTTTATCTGTCAGAAGGGCAAAAGTCAGAATGATTTTATTAGTGTATCAGTTCTGTAATTGTTGTAATAAAGACTCTATTCTATCCTGTTTCATGTAACATATTTCTGTTTCCACGTTAGTAACATTAAAACACTTGCTTTTTCATATGTTTAGTGTCGAAATACTACCTGACATGGTAACAGAAATGCTTTTTAGGTACTGTTGTATTAGTCCTTTGGAACTAGAGTTTGGGAGTTTCTAATAATCATCGTAATCTCATTTTGGTAAAATATATTTTTCATTACGTTACTCCATGCTGTAATGTTTTCAGGAATAAAAGCCTAAAACCTTTTATTACAAAATTTGCAGCTACACAAACAGTTGCACACTTTTTACCAGAAATGTTGCAATTCATTCAACAGTAAAATTACGCACGCAACAAACAGAATCGGATTTCATCTTTACTCTTTACGAATTTAGAGTACTGCAGTTATTTTTTCTGAAATTTGAAAAAGGCCCGTTGTTTCTAAAATCCAAATTAAATAAACGTTATAGAACGATAACAGTAGTGTAAACGCTGTATGCAGTAACCGATGTGATCGAAATGTTTGTCTTTTCAATTGCTTGGCGCCGATAACTTATCTTTATCATCATTATTATTCTAGGAATCGTACCCCAGCGCATTACTCCGGTCTTCCAAGAGGAAAAAGTCTCTGAATCATATTCCTAACTGCCATGACCTTCGCATATGCTGTATACAGTTTTGGAACTGCATTTTGGCTAGTGATCAATATAAAGCTGCAATGAGAAGAAGAGTTGCTGGAAGAAAAGAAGATGCTGTGAACAGTGTCAGCAAAATAGACGAAATTTCTCGTGTTCTGTTTCCACTGTGTTTCATTGCTCTTAATCTATTTTACTGGCTTTCATACGCTAGCAGTCATCAGTCTTCTACCTGGGATACCTCATGACACCATAAGAAGGAAGAAGATTAAGCATCTAGCATTAATAGTTTGCAGTGCACTGTGATTCCTGCAGATGTTAACTTCGACTTAGGCCGATGCAGTTAATCACATTAATAACCAGACATCTGCGTTCTAAAGAAAATTCTGGCGATATGTTCCTTACTAGGATTCCGTCAAAGATTGCATGACCTGTAGTGATTAACCTAAGTGAATCGCATGTAAAGTATGTTATGTGAGTATTATCTACAGCAAAAGGGCACTACAATGACGGGTTATTGTATCTTATCCATAACAGACTGCCATTATGACATAGAGTGAGTGGCTAGACTATTAGATGCATTACTCCTTACAGTATAAACGGTTCATTCTTACATGGATGTCACGTGCCGTACAAATCGTGTATATCAGCATTCCCACCATCAGTCTGTGTTGGTCTAAGAAGAAGAGTAATAGTGGGCAAAACTAGTATTCTGAATGACTTTGAACGGATAATGATCGCGGGTGTGTTAGCACCACTGGTTCAAGCATCTCG---------
>APH_0674
----------TTTATCTGTCAGAAGGGCAAAAGTCAGAATGATTTTATTAGTGTATCAGTTCTGTAATTGTTGTAATAAAGACTCTATTCTATCCTGTTTCATGTAACATATTTCTGTTTCCACGTTAGTAACATTAAAACACTTGCTTTTTCATATGTTTATTGTCGAAATACTACCTGACATGGTAACAGAAATGCTTTTTAGGTACTGTTGTATTAGTCCTTTGGAACTAGAGTTTGGGAGTTTCTAATAATCATCGTAATCTCATTTTGGTAAAATATATTTTTCATTACGTTACTCCATGCTGTAATGTTTTCAGGAATAAAAGCCTAAAACCTTTTATTACAAAATTTGCAGCTACACAAACAGTTGCACACTTTTTACCAGAAATGTTGCAATTCATTCAACAGTAAAATTACGCACGCAACAAACAGAATCGGATTTCATCTTTACTCTTTACGAATTTAGAGTACTGCAGTTATTTTTTCTGAAATTTGAAAAAGGCCCGTTGTTTCTAAAATCCAAATTAAATAAACGTTATAGAACGATAACAGTAGTGTAAACGCTGTATGCAGTAACAGATGTGATCGAAATGTTTGTCTTTTCAAATGCTTGGCGCCGATAACTTATCTTTATCATCATTATTATTCTAGGAATCGTACCCCAGCGCATTACTCCGGTCTTCCAAGAGGAAAAAGTCTCTGAATCATATTCCTAACTGCCATGACCTTCGCATATGCTGTATACAGTTTTGGAATTGCATTTTGGCTAGTGATCAATATAAAGCTGCAATGAGAAGAAGAGTTGCTGGAAGAAAAGAAGATGCTGTGAACAGTGTCAGCAAAATAGACGAAATTTCTCGTGTTCTGTTTCCACTGTGTTTCATTGCTCTTAATCTATTTTACTGGCTTTCATACGCTAGCAGTCATCAGTCTTCTACCTGGGATACCTCATGACACCATAAGAAGGAAGAAGATTAAGCATCTAGCATTAATAGTTTGCAGTGCACTGTGATTCCTGCAGATGTTAACTTCGACTTAGGCCGATGCAGTTAATCACATTAATAACCAGACATCTGCGTTCTAAAGAAAATTCTGGCGATATGTTCCTTACTAGGATTCCGTCAAAGATCGCATGACCTGTAGTGATTAACCTAAGTGAATCGCATGTAAAGTATGTTATGTGAGTATTATCTACAGCAAAAGGGCACTACAATGACGGGTTATTGTATCTTATCCATAACAGACTGCCATTATGACATAGAGTGAGTGGCTAGACTATTAGATGCATTACTCCTTACAGTATAAACGGTTCATTCTTACATGGATGTCACGTGCCGTACAAATCGTGTATATCAGCATTCCCACCATCAGTCTGTGTTGGTCTAAGAAGAAGAGTAATAGTGGGCAAAACTAGTATTCTGAATGACTTTGAACGGATAATGATCGCGGGTGTGTTTGCACCACTGGTTCAAGCATCTCGGAAACAACC
>APH_0185
TCAAATAAGTTTTATCTGTCAGAAGGGCAAAAGTCAGAATGATTTTATTAGTGTATCAGTTCTGTAATTGTTGTAATAAAGACTCTATTCTATCCTGTTTCATGTAACATATTTCTGTTTCCACGTTAGTAACATTAAAACACTTGCTTTTTCATATGTTTAGTGTCGAAATACTACCTGACATGGTAACAGAAATGCTTTTTAGGTACTGTTGTATTAGTCCTTTGGAACTAGAGTTTGGGAGTTTCTAATAATCATCGTAATCTCATTTTGGTAAAATATATTTTTCATTACGTTACTCCATGCTGTAATGTTTTCAGGAATAAAAGCCTAAAACCTTTTATTACAAAATTTGCAGCTACACAAACAGTTGCACACTTTTTACCAGAAATGTTGCAATTCATTCAACAGTAAAATTACGCACGCAACAAACAGAATCGGATTTCATCTTTACTCTTTACGAATTTAGAGTACTGCAGTTATTTTTTCTGAAATTTGAAAAAGGCCCGTTGTTTCTAAAATCCAAATTAAATAAACGTTATAGAACGATAACAGTAGTGTAAACGCTGTATGCAGTAACAGATGTGATCGAAATGTTTGTCTTTTCAAATGCTTGGCGCCGATAACTTATCTTTATCATCATTATTATTCTAGGAATCGTACCCCAGCGCATTACTCCGGTCTTCCAAGAGGAAAAAGTCTCTGAATCATATTCCTAACTGCCATGACCTTCGCATATGCTGTATACAGTTTTGGAACTGCATTTTGGCTAGTGATCAATATAAAGCTGCAATGAGAAGAAGAGTTGCTGGAAGAAAAGAAGATGCTGTGAACAGTGTCAGCAAAATAGACGAAATTTCTCGTGTTCTGTTTCCACTGTGTTTCATTGCTCTTAATCTATTTTACTGGCTTTCATACGCTAGCAGTCATCAGTCTTCTACCTGGGATACCTCATGACACCATAAGAAGGAAGAAGATTAAGCATCTAGCATTAATAGTTTGCAGTGCACTGTGATTCCTGCAGATGTTAACTTCGACTTAGGCCGATGCAGTTAATCACATTAATAACCAGACATCTGCGTTCTAAAGAAAATTCTGGCGATATGTTCCTTACTAGGATTCCGTCAAAGATCGCATGACCTGTAGTGATTAACCTAAGTGAATCGCATGTAAAGTATGTTATGTGAGTATTATCTACAGCAAAAGGGCACTACAATGACGGGTTATTGTATCTTATCCATAACAGACTGCCATTATCACATAGAGTGAGTGGCTAGACTATTAGATGCATTACTCCTTACAGTATAAACGGTTCATTCTTACATGGATGTCACGTGCCGTACAAATCGTGTATATCAGCATTCCCACCATCAGTCTGTGTTGGTCTAAGAAGAAGAGTAATAGTGGGCAAAACTAGTATTCTGAATGACTTTGAACGGATAATGATCGCGGGTGTGTTTGCACCACTGGTTCAAGCATCTCGGAAACAACC
>APH_3188
TCAAATAAGTTTTATCTGTCAGAAGGGCAAAAGTCAGAATGATTTTATTAGTGTATCAGTTCTGTAATTGTTGTAATAAAGACTCTATTCTATCCTGTTTCATGTAACATATTTCTGTTTCCACGTTAGTAACATTAAAACACTTGCTTTTTCATATGTTTAGTGTCGAAATACTACCTGACATGGTAACAGAAATGCTTTTTAGGTACTGTTGTATTAGTCCTTTGGAACTAGAGTTTGGGAGTTTCTAATAATCATCGTAATCTCATTTTGGTAAAATATATTTTTCATTACGTTACTCCATGCTGTAATGTTTTCAGGAATAAAAGCCTAAAACCTTTTATTACAAAATTTGCAGCTACACAAACAGTTGCACACTTTTTACCAGAAATGTTGCAATTCATTCAACAGTAAAATTACGCACGCAACAAACAGAATCGGATTTCATCTTTACTCTTTACGAATTTAGAGTACTGCAGTTATTTTTTCTGAAATTTGAAAAAGGCCCGTTGTTTCTAAAATCCAAATTAAATAAACGTTATAGAACGATAACAGTAGTGTAAACGCTGTATGCAGTAACAGATGTGATCGAAATGTTTGTCTTTTCAAATGCTTGGCGCCGATAACTTATCTTTATCATCATTATTATTCTAGGAATCGTACCCCAGCGCATTACTCCGGTCTTCCAAGAGGAAAAAGTCTCTGAATCATATTCCTAACTGCCATGACCTTCGCATATGCTGTATACAGTTTTGGAACTGCATTTTGGCTAGTGATCAATATAAAGCTGCAATGAGAAGAAGAGTTGCTGGAAGAAAAGAAGATGCTGTGAACAGTGTCAGCAAAATAGACGAAATTTCTCGTGTTCTGTTTCCACTGTGTTTCATTGCTCTTAATCTATTTTACTGGCTTTCATACGCTAGCAGTCATCAGTCTTCTACCTGGGATACCTCATGACACCATAAGAAGGAAGAAGATTAAGCATCTAGCATTAATAGTTTGCAGTGCACTGTGATTCCTGCAGATGTTAACTTCGACTTAGGCCGATGCAGTTAATCACATTAATAACCAGACATCTGCGTTCTAAAGAAAATTCTGGCGATATGTTCCTTACTAGGATTCCGTCAAAGATCGCATGACCTGTAGTGATTAACCTAAGTGAATCGCATGTAAAGTATGTTATGTGAGTATTATCTACAGCAAAAGGGCACTACAATGACGGGTTATTGTATCTTATCCATAACAGACTGCCATTATCACATAGAGTGAGTGGCTAGACTATTAGATGCATTACTCCTTACAGTATAAACGGTTCATTCTTACATGGATGTCACGTGCCGTACAAATCGTGTATATCAGCATTCCCACCATCAGTCTGTGTTGGTCTAAGAAGAAGAGTAATAGTGGGCAAAACTAGTATTCTGAATGACTTTGAACGGATAATGATCGCGGGTGTGTTAGCACCACTGGTTCAAGCATCTCGGAAACAACC
>APH_0186
TCAAATAAGTTTTATCTTTCAGAAGGGCAAAAATCAGAATGATTTTATTAGTGTCTCAGTTCTGTAATTGTTGTAATAAAGAGTCTATTCTATCCTGTTTCATGTAACATATTTCTGTTTCCACGTTAGTAATATTAAAACACTTGGTTTTTCATATGTTTAGTGTAGAAATACTACCTGACATGGAAACAGAAATGCTTTTTAGGTACTGTTGTATTAGTCCTTTGGAACTAGAGTTTGGGAGTTTCTAATAATCATCGTAATCTCATTTTGGTAAAATATATTTTTCATTACGTTACTCCATGCTGTAATGTTTTCAGGAATAAAAGCCTAAAACCTTTTATTACAAAATTTGCAGCTACACAAACAGTTGCACACTTTTTACCAGAAATGTTGCAATTCATTCAACAATAAAATTACGCACGCAACAAACAGAATCGGATTTCATCTTTACTCTTTACGGATTTAGAGTACTGCAGTTATTTTTTCTGAAATTTGAAAAAGGCCCGTTGTTTCTAAATTTTAAATTAAATAAACATTATAGAACGATAACAGTAGTGTAAACACTGTATGCAGTAACAGATGTGATCGAAATGTTTGTCTTTTCAAATGCTTGGAGCAGATAACTTATCTTTATCATCATTATTATTCTAGGAATCGTACCCCAGCGCATTACTCCGGTCTTCCAAGAGGAAAAAGTCTCTGAATCATATTCCTAACTGCCATGACCTTCGCATATGCTGTATACAGTTTTGGAACTGCATTTTGGCTAGTGATCAATATAAAGCTGCAATGAGAAGAAGAGTTGCTGGAAGAAAAGAAGATGCTGTGAACAGTGTCAGCAAGATAGATGAAATTTCTCGTGTTCTGTTTCCACTGTGTTTCATTGCTCTTAATCTATTTTACTGGCTTTCATACGCTAGCAGTCATCAGTCTTCTACCTGGGATACCTCATGACACCATAAGAAGGAAGAAGATTAAGCATCTAGCATTAATAGTTTGCAGTGTACTGTGATTCCTGCAGATTTTAACTTCGACTTAGGCCGATGCAGTTAATCACATTAATAACCAGAGATCTGCGTTCTAAAGAAAATTCTGGCGATATGTTCCTTACTAGGATTCCGTCAAAGATCGCATGACCTGTAGTGATTAACCTAAGTGAATCGCATGTAAAGTATGTTATGTGAGTATTATCTACAGCAAAAGGGCACTACAATGACGGGCTATTGTATCTTATCCATAACAGACTGCCATTATGACATAGAGTGAGTGGCTAGACTATTAGATGCATTACTCCTTACAGTATAAACGGTTCATTCTTACATGGATGTCACGTGCCGTACAAATCGTGTATATCAGCATTCCCACCATCAGTCTGTGTTGGTCTAAGAAGAAGAGTAATAGTGGGCAAAACTAGTATTCTGAATGACTTTGAACGGATAATGATCGCGGGTGTGTTAGCACCACTGGTTCAAGCATCTCGGAAACAACC
>APH_3177
TCAAATAAGTTTTATCTTTCAGAAGGGCAAAAATCAGAATGATTTTATTAGTGTCTCAGTTCTGTAATTGTTGTAATAAAGAGTCTATTCTATCCTGTTTCATGTAACATATTTCTGTTTCCACGTTAGTAATATTAAAACACTTGGTTTTTCATATGTTTAGTGTCGAAATACTACCTGACATGGAAACAGAAATGCTTTTTAGGTACTGTTATATTAGTCCTTTGGAACTAGAGTTTGGGAGTTTCTAATAATCATCGCAATCTCAGTTTGGTAAGATTTATTTTTCATTACGTTACTCCATGCTGTAATGTTTTCAGGAATAAAAGCCTAAAACATTTTATTACAAAATTTGCAGCTACACAAACAGTTGCACACTTTTTACCAGAAATGTTGCAATTCATTCAACAATAAAATTACGCACGCAACAAACAGAATCGGATTTCATCTTTACTCTTTACGGATTTAGAGTACTGCAGTTATTTTTTCTGAAATTTGAAAAAGGCCCGTTGTTTCTAAATTTTAAATTAAATAAACGTTATAGAACGATAACAGTAGTGTAAACACTGTATGCAGTAACAGATGTGATCGAAATGTTTGTCTTTTCAAATGCTTGGAGCAGATAACTTATCTTTATCATCATTATTATTCTAGGAATCGTACCCCAGCGCATTACTCCGGTCTTCCAAGAGGAAAAAGTCTCTGAATCATATTCCTAACTGCCATGACCTTCGCATATGCTGTATACAGTTTTGGAACTGCATTTTGGCTAGTGATCGATATAAAGCTGCAATGAGAAGAAGAGTTGCTGGAAGAAAAGAAGATGCTGTGAACAGTGTCAGCAAGATAGATGAAATTTCTCGTGTTCTGTTTCCACTGTGTTTCATTGCTCTTAATCTATTTTACTGGCTTTCATACGCTAGCAGTCATCAGTCTTCTACCTGGGATACCTCATGACACCATAAGAAGGAAGAAGATTAAGCATCTAGCATTAATAGTTTGCAGTGCACTGTGATTCCTGCAGATTTTAACTTCGACTTAGGCCGATGCAGTTAATCACATTAATAACCAGAGATCTGCGTTCTAAAGAAAATTCTGGCGATATGTTCCTTACTAGGATTCCGTCAAAGATCGCATGACCTGTAGTGATTAACCTAAGTGAATCGCATGTAAAGTATGTTATGTGAGTATTATCTACAGCAAAAGGGCACTACAATGACGGGCTATTGTATCTTATCCATAACAGACTGCCATTATGACATAGAGTGAGTGGCTAGACTATTAGACGCATTACTCCTTACAGTATAAACGGTTCATTCTTTCTTGGATGCCACGTGCCGTACAAATCGTGTATATCAGCATTCCCACCATCAGTCTGTGTTGGTCTAAGAAGAAGAGTAATAGTGGGCAAAACTAGTATTCTGAATGACTTTGAACGGATAATGATCGCGGGTGTGTTAGCCCCACTGGTTCAAGCATCTCGGAAACAACC
>APH_5079
---AATAAGTTTTATCTTTCAGAAGGGCAAAAATCAGAATGATTTTATTAGTGTCTCAGTTCTGTAATTGTTGTAATAAAGAGTCTATTCTATCCTGTTTCATGTAACATATTTCTGTTTCCACGTTAGTAATATTAAAACACTTGGTTTTTCATATGTTTAGTGTCGAAATACTACCTGACATGGAAACAGAAATGCTTTTTAGGTACTGTTATATTAGTCCTTTGGAACTAGAGTTTGGGAGTTTCTAATAATCATCGCAATCTCAGTTTGGTAAGATTTATTTTTCATTACGTTACTCCATGCTGTAATGTTTTCAGGAATAAAAGCCTAAAACATTTTATTACAAAATTTGCAGCTACACAAACAGTTGCACACTTTTTACCAGAAATGTTGCAATTCATTCAACAATAAAATTACGCACGCAACAAACAGAATCGGATTTCATCTTTACTCTTTACGGATTTAGAGTACTCCAGTTATTTTTTCTGAAATTTGAAAAAGGCCCGTTGTTTCTAAATTTTAAATTAAATAAACGTTATAGAACGATAACAGTAGTGTAAACACTGTATGCAGTAACAGATGTGATCGAAATGTTTGTCTTTTCAAATGCTTGGGGCAGATAACTTATCTTTATCATCATTATTATTCTAGGAATCGTACCCCAGCGCATTACTCCGGTCTTCCAAGAGGAAAAAGTCTCTGAATCATATTCCTAACTGCCATGACCTTCGCATATGCTGTATACAGTTTTGGAACTGCATTTTGGCTAGTGATCGATATAAAGCTGCAATGAGAAGAAGAGTTGCTGGAAGAAAAGAAGATGCTGTGAACAGTGTCAGCAAGATAGATGAAATTTCTCGTGTTCTGTTTCCACTGTGTTTCATTGCTCTTAATCTATTTTACTGGCTTTCATACGCTAGCAGTCATCAGTCTTCTACCTGGGATACCTCATGACACCATAAGAAGGAAGAAGATTAAGCATCTAGCATTAATAGTTTGCAGTGCACTGTGACTCCTGCAGATTTTAACTTCGACTTAGGCCGATGCAGTTAATCACATTAATAACCAGACATCTGCGTTCTAAAGAAAATTCTGGCGATATGTTCCTTACTAGGATTCCGTCAAAGATCGCATGACCTGTAGTGATTAACCTAAGTGAATCGCATGTAAAGTATGTTATGTGAGTATTATCTACAGCAAAAGGGCACTACAATGACGGGTTATTGTATCTTGTCCATAACAGACTGCCATTATGACATAGAGTGAGTGGCTAGACTATTAGATGCATTACTCCTTACAGTATAAACGGTTCATTCTTACATGGATGTCACGTGCCGTACAAATCGTGTATATCATCATTCCCACCATCAGTCTGTGTTGGTC----------------------------------------------------------------------------------------------------------
>APH_4024
TCAAATAAGTTTTATCTTTCAGAAGGGCAAAAATCAGAATGATTTTATTAGTGTCTCAGTTCTGTAATTGTTGTAATAAAGAGTCTATTCTATCCTGTTTCATGTAACATATTTCTGTTTCCACGTTAGTAATATTAAAACACTTGGTTTTTCATATGTTTAGTGTCGAAATACTACCTGACATGGAAACAGAAATGCTTTTTAGGTACTGTTATATTAGTCCTTTGGAACTAGAGTTTGGGAGTTTCTAATAATCATCGCAATCTCAGTTTGGTAAGATTTATTTTTCATTACGTTACTCCATGCTGTAATGTTTTCAGGAATAAAAGCCTAAAACATTTTATTACAAAATTTACAGCTACACAAACAGTTGCACACTTTTTACCAGAAATGTTGCAATTCATTCAACAATAAAATTACGCACGCAACAAACAGAATCGGATTTCATCTTTACTCTTTACGGATTTAGAGTACTGCAGTTATTTTTTCTGAAATTTGAAAAAGGCCCGTTGTTTCTAAATTTTAAATTAAATAAACGTTATAGAACGATAACAGTAGTGTAAACACTGTATGCAGTAACAGATGTGATCGAAATGTTTGTCTTTTCAAATGCTTGGAGCAGATAACTTATCTTTATCATCATTATTATTCTAGGAATCGTACCCCAGCGCATTACTCCGGTCTTCCAAGAGGAAAAAGTCTCTGAATCATATTCCTAACTGCCATGACCTTCGCATATGCTGTATACAGTTTTGGAACTGCATTTTGGCTAGTGATCGATATAAAGCTGCAATGAGAAGAAGAGTTGCTGGAAGAAAAGAAGATGCTGTGAACAGTGTCAGCAAGATAGATGAAATTTCTCGTGTTCTGTTTCCACTGTGTTTCATTGCTCTTAATCTATTTTACTGGCTTTCATACGCTAGCAGTCATCAGTCTTCTACCTGGGATACCTCATGACACCATAAGAAGGAAGAAGATTAAGCATCTAGCATTAATAGTTTGCAGTGCACTGTGATTCCTGCAGATTTTAACTTCGACTTAGGCCGATGCAGTTAATCACATTAATAACCAGACATCTGCGTTCTAAAGAAAATTCTGGCGATATGTTCCTTACTAGGATTCCGTCAAAGATCGCATGACCTGTAGTGATTAACCTAAGTGAATCGCATGTAAAGTATGTTATGTGAGTATTATCTACAGCAAAAGGGCACTACAATGACGGGTTATTGTATCTTGTCCATAACAGACTGCCATTATGACATAGAGTGAGTGGCTAGACTATTAGATGCATTACTCCTTACAGTATAAACGGTTCATTCTTACATGGATGTCACGTGCCGTACAAATCGTGTATATCAGCATTCCCACCATCAGTCTGTGTTGGTCTAAGAAGAAGAGTAATAGTGGGCAAAACTAGTATTCTGAATGACTTTGAACGGATAATGATCGCGGGTGTGTTAGCCCCACTGGTTCAAGCATCTCGGAAACAACC
>APH_0772
TCAAATAAGTTTTATCTTTCAGAAGGGCAAAAATCAGAATGATTTTATTAGTGTCTCAGTTCTGTAATTGTTGTAATAAAGATTCTATTCTATCCTGTTTCATGTAACATATTTCTGTTTCCACGTTAGTAATATTAAAACACTTGGTTTTTCATATGTTTAGTGTCGAAATACTACCTGACATGGAAACAGAAATGCTTGTTAGGTACTGTTATATTAGTCCTTTGGAACTAGAGTTTGGGAGTTTCTAATAATCATCGCAATCTCAGCTTGGTAAGATTT-TTTTTCATTACGTTACTCCATGCTGTAATGTTTTCAGGAATAAAAGCCTAAAACATTTTATTACAAAATTTGCAGCTACACAAACAGTTGCACACTTTTTACCAGAAATGTTGCAATTCATTCAACAATAAAATTACGCACGCAACAAACAGAATCGGATTTCATCTTTACTCTTTACGGATTTAGAGTACTGCAGTTATTTTTTCTGAAATTTGAAAAAGGCCCGTTGTTTCTAAATTTTAAATTAAATAAACGTTATAGAACGATAACAGTAGTGTAAACACTGTATGCAGTAACAGATGTGATCGAAATGTTTGTCTTTTCAAATGCTTGGAGCAGATAACTTATCTTTATCATCATTATTATTCTAGGAATCGTACCCCAGCGCATTACTCCGGTCTTCCAAGAGGAAAAAGTCTCTGAATCATATTCCTAACTGCCATGACCTTCGCATATGCTGTATACAGTTTTGGAACTGCATTTTGGCTAGTGATCGATATAAAGCTGCAATGAGAAGAAGAGTTGCTGGAAGAAAAGAAGATGCTGTGAACAGTGTCAGCAAGATAGATGAAATTTCTCGTGTTCTGTTTCCACTGTGTTTCATTGCTCTTAATCTATTTTACTGGCTTTCATACGCTAGCAGTCATCAGTCTTCTACCTGGGATACCTCATGACACCATAAGAAGGAAGAAGATTAAGCATCTAGCATTAATAGTTTGCAGTGCACTGTGATTCCTGCAGATTTTAACTTCGACTTAGGCCGATGCAGTTAATCACATTAATAACCAGACATCTGCGTTCTAAAGAAAATTCTGGCGATATGTTCCTTACTAGGATTCCGTCAAAGATCGCATGACCTGTAGTGATTAACCTAAGTGAATCGCATGTAAAGTATGTTATGTGAGTATTATCTACAGCAAAAGGGCACTACAATGACGGGTTATTGTATCTTATCCATAACAGACTGCCATTATGACATAGAGTGAGTGGCTAGACTATTAGATGCATTACTCCTTACAATATAAACGGTTCATTCTTACATGGATGTCACGTGCCGTACAAATCGTGTATATCAGCATTCCCACCATCAGTCTGTGTTGGTCTAAGAAGAAGAGTAATAGTGGGCAAAACTAGTATTCTGAATGACTTTGAACGGATAATGATCGCGGGTGTGTTAGCCCCACTGGTTCAAGCATCTCGGAAACAACC
>APH_4005
TCAAATAAGTTTTATCTTTCAGAAGGGCAAAAATCAGAATGATTTTATTAGTGTCTCAGTTCTGTAATTGTTGTAATAAAGAGTCTATTCTATCCTGTTTCATGTAACATATTTCTGTTTCCACGTTAGTAATATTAAAACACTTGGTTTTTCATATGTTTAGTGTCGAAATACTACCTGACATGGAAACAGAAATGCTTTTTAGGTACTGTTATATTAGTCCTTTGGAACTAGAGTTTGGGAGTTTCTAATAATCATCGCAATCTCAGCTTGGTAAGATTT-TTTTTCATTACGTTACTCCATGCTGTAATGTTTTCAGGAATAAAAGCCTAAAACATTTTATTACAAAATTTGCAGCTACACAAACAGTTGCACACTTTTTACCAGAAATGTTGCAATTCATTCAACAATAAAATTACGCACGCAACAAACAGAATCGGATTTCATCTTTACTCTTTACGGATTTAGAGTACTGCAGTTATTTTTTCTGAAATTTGAAAAAGGCCCGTTGTTTCTAAATTTTAAATTAAATAAACGTTATAGAACGATAACAGTAGTGTAAACACTGTATGCAGTAACAGATGTGATCGAAATGTTTGTCTTTTCAAATGCTTGGAGCAGATAACTTATCTTTATCATCATTATTATTCTAGGAATCGTACCCCAGCGCATTACTCCGGTCTTCCAAGAGGAAAAAGTCTCTGAATCATATTCCTAACTGCCATGACCTTCGCATATGCTGTATACAGTTTTGGAACTGCATTTTGGCTAGTGATCGATATAAAGCTGCAATGAGAAGAAGAGTTGCTGGAAGAAAAGAAGATGCTGTGAACAGTGTCAGCAAGATAGATGAAATTTCTCGTGTTCTGTTTCCACTGTGTTTCATTGCTCTTAATCTATTTTACTGGCTTTCATACGCTAGCAGTCATCAGTCTTCTACCTGGGATACCTCATGACACCATAAGAAGGAAGAAGATTAAGCATCTAGCATTAATAGTTTGCAGTGCACTGTGATTCCTGCAGATTTTAACTTCGACTTAGGCCGATGCAGTTAATCACATTAATAACCAGACATCTGCGTTCTAAAGAAAATTCTGGCGATATGTTCCTTACTAGGATTCCGTCAAAGATCGCATGACCTGTAGTGATTAACCTAAGTGAATCGCATGTAAAGTATGTTATGTGAGTATTATCTACAGCAAAAGGGCACTACAATGACGGGTTATTGTATCTTATCCATAACAGACTGCCATTATGACATAGAGTGAGTGGCTAGACTATTAGATGCATTACTCCTTACAATATAAACGGTTCATTCTTACATGGATGTCACGTGCCGTACAAATCGTGTATATCAGCATTCCCACCATCAGTCTGTGTTGGTCTAAGAAGAAGAGTAATAGTGGGCAAAACTAGTATTCTGAATGACTTTGAACGGATAATGATCGCGGGTGTGTTAGCCCCACTGGTTCAAGCAT-------------
>APH_1535
TCAAATAAGTTTTATCTTTCAGAAGGGCAAAAATCAGAATGATTTTATTAGTGTCTCAGTTCTGTAATTGTTGTAATAAAGAGTCTATTCTATCCTGTTTCATGTAACATATTTCTGTTTCCACGTTAGTAATATTAAAACACTTGGTTTTTCATATGTTTAGTGTCGAAATACTACCTGACATGGAAACAGAAATGCTTTTTAGGTACTGTTATATTAGTCCTTTGGAACTAGAGTTTGGGAGTTTCTAATAATCATCGCAATCTCAGCTTGGTAAGATTT-TTTTTCATTACGTTACTCCATGCTGTAATGTTTTCAGGAATAAAAGCCTAAAACATTTTATTACAAAATTTGCAGCTACACAAACAGTTGCACACTTTTTACCAGAAATGTTGCAATTCATTCAACAATAAAATTACGCACGCAACAAACAGAATCGGATTTCATCTTTACTCTTTACGGATTTAGAGTACTGCAGTTATTTTTTCTGAAATTTGAAAAAGGCCCGTTGTTTCTAAATTTTAAATTAAATAAACGTTATAGAACGATAACAGTAGTGTAAACACTGTATGCAGTAACAGATGTGATCGAAATGTTTGTCTTTTCAAATGCTTGGAGCAGATAACTTATCTTTATCATCATTATTATTCTAGGAATCGTACCCCAGCGCATTACTCCGGTCTTCCAAGAGGAAAAAGTCTCTGAATCATATTCCTAACTGCCATGACCTTCGCATATGCTGTATACAGTTTTGGAACTGCATTTTGGCTAGTGATCGATATAAAGCTGCAATGAGAAGAAGAGTTGCTGGAAGAAAAGAAGATGCTGTGAACAGTGTCAGCAAGATAGATGAAATTTCTCGTGTTCTGTTTCCACTGTGTTTCATTGCTCTTAATCTATTTTACTGGCTTTCATACGCTAGCAGTCATCAGTCTTCTACCTGGGATACCTCATGACACCATAAGAAGGAAGAAGATTAAGCATCTAGCATTAATAGTTTGCAGTGCACTGTGATTCCTGCAGATTTTAACTTCGACTTAGGCCGATGCAGTTAATCACATTAATAACCAGACATCTGCGTTCTAAAGAAAATTCTGGCGATATGTTCCTTACTAGGATTCCGTCAAAGATCGCATGACCTGTAGTGATTAACCTAAGTGAATCGCATGTAAAGTATGTTATGTGAGTATTATCTACAGCAAAAGGGCACTACAATGACGGGTTATTGTATCTTATCCATAACAGACTGCCATTATGACATAGAGTGAGTGGCTAGACTATTAGATGCATTACTCCTTACAATATAAACGGTTCATTCTTACATGGATGTCACGTGCCGTACAAATCGTGTATATCAGCATTCCCACCATCAGTCTGTGTTGGTCTAAGAAGAAGAGTAATAGTGGGCAAAACTAGTATTCTGAAT-----------------------------------------------------------------
>APH_4029
TCAAATAAGTTTTATCTTTCAGAAGGGCAAAAATCAGAATGATTTTATTAGTGTCTCAGTTCTGTAATTGTTGTAATAAAGAGTCTATTCTATCCTGTTTCATGTAACATATTTCTGTTTCCACGTTAGTAATATTAAAACACTTGGTTTTTCATATGTTTAGTGTCGAAATACTACCTGACATGGAAACAGAAATGCTTTTTAGGTACTGTTATATTAGTCCTTTGGAACTAGAGTTTGGGAGTTTCTAATAATCATCGCAATCTCAGCTTGGTAAGATTT-TTTTTCATTACGTTACTCCATGCTGTAATGTTTTCAGGAATAAAAGCCTAAAACATTTTATTACAAAATTTGCAGCTACACAAACAGTTGCACACTTTTTACCAGAAATGTTGCAATTCATTCAACAATAAAATTACGCACGCAACAAACAGAATCGGATTTCATCTTTACTCTTTACGGATTTAGAGTACTGCAGTTATTTTTTCTGAAATTTGAAAAAGGCCCGTTGTTTCTAAATTTTAAATTAAATAAACGTTATAGAACGATAACAGTAGTGTAAACACTGTATGCAGTAACAGATGTGATCGAAATGTTTGTCTTTTCAAATGCTTGGAGCAGATAACTTATCTTTATCATCATTATTATTCTAGGAATCGTACCCCAGCGCATTACTCCGGTCTTCCAAGAGGAAAAAGTCTCTGAATCATATTCCTAACTGCCATGACCTTCGCATATGCTGTATACAGTTTTGGAACTGCATTTTGGCTAGTGATCGATATAAAGCTGCAATGAGAAGAAGAGTTGCTGGAAGAAAAGAAGATGCTGTGAACAGTGTCAGCAAGATAGATGAAATTTCTCGTGTTCTGTTTCCACTGTGTTTCATTGCTCTTAATCTATTTTACTGGCTTTCATACGCTAGCAGTCATCAGTCTTCTACCTGGGATACCTCATGACACCATAAGAAGGAAGAAGATTAAGCATCTAGCATTAATAGTTTGCAGTGCACTGTGATTCCTGCAGATTTTAACTTCGACTTAGGCCGATGCAGTTAATCACATTAATAACCAGACATCTGCGTTCTAAAGAAAATTCTGGCGATATGTTCCTTACTAGGATTCCGTCAAAGATCGCATGACCTGTAGTGATTAACCTAAGTGAATCGCATGTAAAGTATGTTATGTGAGTATTATCTACAGCAAAAGGGCACTACAATGACGGGTTATTGTATCTTATCCATAACAGACTGCCATTATGACATAGAGTGAGTGGCTAGACTATTAGATGCATTACTCCTTACAATATAAACGGT-----------------------------------------------------------------------------------------------------------------------------------------------------------------------------------
>APH_0136
---------------------------------------TGTTTTCTTTTGTGTTTCTCTTCAATAATTATGG-----AACAACCCA----------------ATAACATATTTCTGTTTCCACCTTAGTAATATTAAAACACTTGGTTTTTCATATGTTTAGTGTCGAAATACTACCTGATATGGAAACAGAAATGCTTTTTAGGTACTGTTATATTAGTCCTTTGGAACTAGGGTTTGGGAGTTTCTAATAATCATCGTAATCTCATTTTGGTAAGATTTATTTTTCATTACGTTACTCCATGCTGTAATGTTTTCAGGAATAAAAGCCTAAAACCTTTTATTACAAAATTTGCAGCAACACAAACAGTTGCACACTTTTTACCAGAAATGTTGCAATTCATTCAACAATAAAATTACGCAAGCAACAAAGAGAATCGGATTTCA-------TCTTTACGGATTTAGAGTACTGCAGTTATTTTTTCTGAAATTTGAAAAAGGCCCGTTGTTTCTAAAATTT-AATTAAATAAACGTTATAGAACGATAACAGTAGTGTAAACGCTGTATGCAGTAACAGATCTGATCGAAATGTTTGTCTTTTCAAATGCTTGGCGCAGATAACTTATCTTTATCATCATTATTATTCTAGGAATCGTACCCCAGCGCATTACTCCGGTCTTCCAAGAGGAAAAAGTCTCTGAATCATATTCCTAACTGCCATGACCTTCGCATATGCTGTATACAGTTTTGGAACTGCATTTTGGCTAGTGATCAATATAAAGCTGCAATGAGAAGAAGAGTTGCTGGAAGAAAAGAAGATGCTGTGAACAGTGTCAGCAAGATAGATGAAATTTCTCGTGTTCTGTTTCCACTGTGTTTCATTGCTCTTAATCTATTTTACTGGCTTTCATACGCTAGCAGTCATCAGTCTTCTACCTGGGATACCTCATGACACCATAAGAAGGAAGAAGATTAAGCATCTAGCATTAATAGATTGCAGTGCACTGTGACTCCTGCAGATGTTAACTTCGACTTAGGCCGATGCAGTTAATCACATTAATAACCAGACATCTGCGTTCTAAAGAAAATTCTGGCGATATGTTCCTTACTAGGATTCCGTCAAAGATCGCATGACATGTAGTGATTAACTTAACTGAATCGCATGTAAAGTATGTTATGTGAGAATTATCTACAGCAAAAGGGCACTACAATGACGGGCTACTGTATCTTATCCATAACAGACTGCCATTATGACATAGAGTGAGTGGCTAGACTATTAGATGCATTACTCCTTACAGTATAAACGGTTCATTCTTACATGGACGTCACGTGCCGTACAAATCGTGTATATCAGCATTCCCACCATCAGTCTGTGTTGGTCTAAGAAGAAGAGTAATAGTGGGCAAAACTAGTATGCTGAATGACTTTGAACGGATAATGATCGCGGGTGTGTTAGCCCCACTGGTTCAAGCATCTCGGAAACAACC
>APH_1438
----------------------------------------------------------------------------------------------------------------------------------------------------------------------------------------------------------------------------------------------------------------------------------------------------------------------------------------------------------------------------------------------------------------------------------------------------------------------------------------------------TTTTCTGAAATTTGAAAAAGGCCCTTTGTTTCTAAAATGTAAATTAAATAAACGTTATAGAACGATAACAGTAGTGTAAACGCTGTATGCAGTAACAGATCTGATCGAAATGTTTGTCTTTTCAAATGCTTGGCGCAGATAACTTATCTTTATCATCATTATTATTCTAGGAATCTTACCCCAGCGCATTACTCCGGTCTTCCAAGAGGAAAAAGTCTCTGAATCATATTCCTAACTGCCATGACCTTCGCATATGCTGTATACAGTTTTGGAACTGCATTTTGGCTAGTGATCAATATAAAGCTGCAATGAGAAGAAGAGTTGCTGGAAGAAAAGAAGATGCTGTGAACAGTGTCAGCAAGATAGATGAAATTTCTCGTGTTCTGTTTCCACTGTGTTTCATTGCTCTTAATCTATTTTACTGGTTTTCATACGCTAG-----------------------------------------------------------------------------------------------------------------------------------------------------------------------------------------------------------------------------------------------------------------------------------------------------------------------------------------------------------------------------------------------------------------------------------------------------------------------------------------------------------------------------------------------------------------------------------------
>APH_0723
TCAAATAAGTTTTATCTTTCAGAAGGGCAAAAATCAGAATGATTTTATTAGTGTATCAGTTCTGTAATTGTTGTAATAAAGAGTCTATTCTATCCTGTTTCATGTAACATATTTCTGTTTCCACGTTAGTAATATCAAAACACTCGGTTTTTCATATGTTTAGTGTCGAAATACTACCTGACATGG-AACAGAAATGCTTTTTAGGTACTGTTATATTAGTCCTTTGGAACTAGAGTTTGGGAGTTTCTAATAATCATCGTAATCTCATTTTGGTAAGATTTATTTTTCATTACGTTACTCCATGCTGTAATGTTTTCAGGAATAAAAGCCTAAAACCTTTTATTACAAAATTTGCAGCTACACAAACAGTTGCACACTTTTTACCAGAAATGTTGCAATTCATTCAACAATAAAATTACGCACGCAACAAACAGAATCGGATTTCA-------TCTTTACGGATTTAGAGTACTGCAGTTATTTTTTCTGAAATTTAAAAAAGGCCCGTTGTTTCTAAAATTTAAATTAAATAAACGTTATAGAACTATAACAGTAGTGTAAACGCTGTATGCAGTAACAGATCTGATCGAAATGTTTGTCTTTTCAAATGCTTGGCGCAGATAACTTATCTTTATCATCATTATTATTCTAGGAATCGTACCCCAGCGCATTACTCCGGTCTTCCAAGAGGAAAAAGTCTCTGAATCATATTCCTAACTGCCATGACCTTCGCATATGCTGTATACAGTTTTGGAACTGCATTTTGGCTAGTGATCGATATAAAGCTGCAATGAGAAGAAGAGTTGCTGGAAGAAAAGAAGATGCTGTGAACAGTGTCAGCAAGATAGATGAAATTTCTCGTGTTCTGTTTCCACTGTGTTTCATTGCTCTTAATCTATTTTACTGGCTTTCATACGCTAGCAGTCATCAGTCTTCTACCTGGGATACCTCATGACACCATAAGAAGGAAGAAGATTAAGCATCTAGCATTAATAGATTGAAGTGCACTGTGACTCCTGCAGATGTTAACTTCGACTTAGGCCGATGCAGTTAATCACATTAATAACCAGACATCTGCGTTCTAAAGAAAATTCTGGCGATATGTTCCTTACTAGGATTCCGTCAAAGATCGCATGACCTGTAGTGATTAACTTAAGTGAATCGCATGTAAAGTATGTTATGTGAGAATTATCTACAGCAAAAGGGCACTACAATGACGGGTTATTGTATCTTATCCATAACAGACTGCCATTATGACATAGAGTGAGTGGCTAGACTATTAGATGCATTACTCCTTACAGTATAAACGGTTCATTCTTACATGGATGTCATGTGCCGTACAAATCGTGTATATCAGCATTCCCACCATCAGTCTGTGTTGGTCT---AAGAAGAGTAATAGTGGGCAAAACTAGTATGCTGAATGACTTTGAACGGATAATGATCGCGGGTGTGTTAGCCCCGCTGGTTCAAGCATCTCGGAAACAACC
>APH_5003
--------GTTTTATCTTTCAGAAGTGCAAAAATCGGAATGATTTTATTAGTGTATCAGTTCTGTAATTGTTGTAATAAAGAGTCTATTCTATCCTGTTTCATGTAACATATTTCTGTTTCCACGTTAGTAATATTAAAACACTTGGTTTTTCATATGTTTAGTGTCGAAATACTACCTGAAATGGAAACAGAAATGCTTTTTAGGTACTGTTATATTAGTCCTTTGGAACTAGAGTTTGGGAGTTTCTAATAATCATCGTAATCTCATTTTGGTAAGATTTATTTTTCATTACGTTACTCCATGCTGTAATGTTTTCAGGAATAAAAGCCTAAAACCTTTTATTACAAAATTTGCAGCTACACAAACAGTTGCACACTTTTTACCAGAAATGTTGCAATTCATTCAACAATAAAATTACGCACGCAACAAACAGAATCGGATTTCA-------TCTTTACGGATTTAGAGTACTGCAGTTATTTTTCCTGAAATTTGAAAAAGGCCCGTTGTTTCTAAAATTTAAATTAAATAAACGTTATAGAACGATAACAGTAGTGTAAACGCTGTATGCAGTAACAGATCTGATCGAAATGTTTGTCTTTTCAAATGCTTGGCGCAGATAACTTATCTTTATCATCATTATTATTCTAGGAATCTTACCCCAGCGCATTACTCCGGTCTTCCAAGAGGAAAAAGTCTCTGAATCATATTCCTAACTGCCATGACCTTCGCATATGCTGTATACAGTTTTGGAACTGCATTTTGGCTAGTGATCGATATAAAGCTGCAATGAGAAGAAGAGTTGCTGGAAGAAAAGAAGATGCTGTGAACAGTGTCAGCAAGATAGATGAAATTTCTCGTGTTCTGTTTCCACTGTGTTTCATTGCTCTTAATCTATTTTACTGGCTTTCATACGCTAGCAGTCATCAGTCTTCTACCTGGGATACCTCATGACACCATAAGAAGGAAGAAGATTAAGCATCTAGCATTAATAGATTGCAGTGCACTGTGACTCCTGCAGATGTTAACCTCGACTTAGGCCAATGCAGTTAATCACATTAATAACCAGACATCTGCGTTCTAAAGAAAATTCTGGCGATATGTTCCTTACTAGGATTCCGTCAAAGATCGCATGACCTGTAGTGATTAACTTAAGTGAATCGCATGTAAAGTATGTTATGTGAGAATTATCTACAGCAAAAGGGCACTACAATGACGGATTATTGTATCTTATCCATAACAGACTGCCATTATGACATAGAGTGAGTGGCTAGACTATTAGATGCATTACTCCTTACAGTATAAACGGTTCATTCTTACATGGATGTCACGTGCCGTACAAATCGTGTATATCAGAATTCCCACCATCATTCTGTGTTGGTCTAAGAAGAAGAGTAATAGTGGGCAAAACTAGTATGCTGAATGACTTTGAACGGATAATGATCGCGGGTGTGTTAGCCCCACTGGTTCAAGCATCTCGGAAACACCC
>APH_5001
---------------------------------------------------------------------------------------------------------------------------------------------------------------------------------------------------------------------------------------------------------------------------------------------------------------------------------------------------------------------------------------------------------------TTCATTCAACAATAAAATTACGCACGCAACAAACAGAATCGGATTTCA-------TCTTTACGGATTTAGAGTACTGCAGTTATTTTTCCTGAAATTTGAAAAAGGCCCGTTGTTTCTAAAATTTAAATTAAATAAACGTTATAGAACGATAACAGTAGTGTAAACGCTGTATGCAGTAACAGATCTGATCGAAATGTTTGTCTTTTCAAATGCTTGGCGCAGATAACTTATCTTTATCATCATTATTATTCTAGGAATCTTACCCCAGCGCATTACTCCGGTCTTCCAAGAGGAAAAAGTCTCTGAATCATATTCCTAACTGCCATGACCTTCGCATATGCTGTATACAGTTTTGGAACTGCATTTTGGCTAGTGATCGATATAAAGCTGCAATGAGAAGAAGAGTTGCTGGAAGAAAAGAAGATGCTGTGAACAGTGTCAGCAAGATAGATGAAATTTCTCGTGTTCTGTTTCCACTGTGTTTCATTGCTCTTAATCTATTTTACTGGCTTTCATACGCTAGCAGTCATCAGTCTTCTACCTGGGATACCTCATGACACCATAAGAAGGAAGAAGATTAAGCATCTAGCATTAATAGTTTGCAGTGCACTGTGACTCCTGCAGATGTTAACCTCGACTTAGGCCAATGCAGTTAATCACATTAATAACCAGACATCTGCGTTCTAAAGAAAATTCTGGCGATATGTTCCTTACTAGGATTCCGTCAAAGATCGCATGACCTGTAGTGATTAACTTAAGTGAATCGCATGTAAAGTATGTTATGTGAGTATTATCTACAGCAAAAGGGCACTACAATGACGGGTTATTGTATCTTGTCCATAACAGACTGCCATTATGACATAGAGTGAGTGGCTAGACTATTAGATGCATTACTCCTTACAGTATAAACGGTTCATTCTTACATGGATGTCACGTGCCGTACAAATCGTGTATATCAGCATTCCCACCATCAGTCTGTGTTGGTCTAAGAAGAAGAGTAATAGTGGGCAAAACTAGTATGCTGAATGACTTTGAACGGATAATGATCGCGGGTGTGTTAGCCCCACTGGTTCAAGCATCTCGGAAACAACC
>APH_0622
-------------------------------------------------------------------------------------------------------------------------------------ATTAAAACACTTGGTTTTTCATATGTTTAGTGTCGAAATACTACCTGACATGGAAACAGAAATGCTTTTTAGGTACTGTTATATTAGTCCTTTGGAACTAGAGTTTGGGAGTTTCTAATAATCATCGTAATCTCATTTTGGTAAGATTTATTTTTCATTACGTTACTCCATGCTGTAATGTTTTCAGGAATAAAAGCCTAAAACCTTTTATTACAAAATTTGCAGCTACACAAACAGTTGCACACTTTTTACCAGAAATGTTGCAATTCATTCAACAATAAAATTACGCACGCAACAAACAGAATCGGATTTCA-------TCTTTACGGATTTAGAGTACTGCAGTTATTTTTCCTGAAATTTGAAAAAGGCCCGTTGTTTCTAAAATTT-AATTAAATAAACGTTATAGAACGATAACAGTAGTGTAAACGCTGTATGCAGTAACAGATCTGATCGAAATGTTTGTCTTTTCAAATGCTTGGCGCAGATAACTTATCTTTATCATCATTATTATTCTAGGAATCGTACCCCAGCGCATTACTCCGGTCTTCCAAGAGGAAAAAGTCTCTGAATCATATTCCTAACTGCCATGACCTTCGCATATGCTGTATACAGTTTTGGAACTGCATTTTGGCTAGTGATCGATATAAAGCTGCAATGAGAAGAAGAGTTGCTGGAAGAAAAGAAGATGCTGTGAACAGTGTCAGCAAGATAGATGAAATTTCTCGTGTTCTGTTTCCACTGTGTTTCATTGCTCTTAATCTATTTTACTGGCTTTCATACGCTAGCAGTCATCAGTCTTCTACCTGGGATACCTCATGACACCATAAGAAGGAAGAAGATTAAGCATCTAGCATTAATAGATTGCAGTGCACTCTGACTCCTGCAGATGTTAACTTCGACTTAGGCCAATGCAGTTAATCACATTAATAACCAGACATCTGCGTTCTAAAGAAAAGTCTGGCGATATGTTCCTTACTAGGATTCCGTCAAAGATCGCATGACATGTAGTGATTAACTTAACTGAATCGCATGTAAAGTATGTTAT---------------------------------------------------------------------------------------------------------------------------------------------------------------------------------------------------------------------------------------------------------------------------------------------------------------------
>APH_0880
---------------------------------TCGGAATGATTTTATTAGTGTATCAGTTCTGTAATTGTTGTAATAAAGAGTCTATTCTATCCTGTTTCATGTAACATATTTCTGTTTCCACGTTAGTAATATTAAAACACTTGGTTTTTCATATGTTTAGTGTCGAAATACTACCTGACATGAAAACAGAAATGCTTTTTAGGTACTGTTATATTAGTCCTTTGGAACTAGAGTTTGGGAGTTTCTAATAATCATCGTAATCTCATTTTGGTAAGATTTATTTTTCATTACGTTACTCCATGCTGTAATGTTTTCAGGAATAAAAGCCTAAAACCTTTTATTACAAAATTTGCAGCTACACAAACAGTTGCACACTTTTTACCAGAAATGTTGCAATTCATTCAACAATAAAATTACGCACGCAACAAACAGAATCGGATTTCA-------TCTTTACGGATTTAGAGTACTGCAGTTATTTTTCCTGAAATTTGAAAAAGGCCCGTTGTTTCTAAAATTTAAATTAAATAAACGTTATAGAACGATAACAGTAGTGTAAACGCTGTATGCAGTAACAGATCTGATCGAAATGTTTGTCTTTTCAAATGCTTGGCGCAGATAACTTATCTTTATCATCATTATTATTCTAGGAATCTTACCCCAGCGCATTACTCCGGTCTTCCAAGAGGAAAAAGTCTCTGAATCATATTCCTAACTGCCATGACCTTCGCATATGCTGTATACAGTTTTGGAACTGCATTTTGGCTAGTGATCGATATAAAGCTGCAATGAGAAGAAGAGTTGCTGGAAGAAAAGAAGATGCTGTGAACAGTGTCAGCAAGATAGATGAAATTTCTCGTGTTCTGTTTCCACTGTGTTTCATTGCTCTTAATCTATTTTACTGGCTTTCATACGCTAGCAGTCATCAGTCTTCTACCTGGGATACCTCATGACACCATAAGAAGGAAGAAGATTAAGCATCTAGCATTAATAGATTGCAGTGCACTGTGACTCCTGCAGATGTTAACCTCGACTTAGGCCAATGCAGTTAATCACATTAATAACCAGACATCTGCGTTCTAAAGAAAAGTCTGGCGATATGTTTCTTACTAGGATTCCGTCAAAGATCGCATGACCTGTAGTGATTAACTTAAGTGAATCGCATGTAAAGTATGTTATGTGAGTATTATCTACAGCAAAAGGGCACTACAATGACGGGCTATTGTATCTTATCCATAACAGACTGCCATTATGACATAGAGTGAGTGGCTAGACTATTAGATGCATTACTCCTTACAGTATAAACGGTTCATTCTTACTTGGATGTCGCGTGCCGTACAAATCGTGTATATCAGCATTCCCACCATCAGTCTGTGTTGGTCTAAGAAGAAGAGTAATAGTGGGCAAAACTAGTATTCTGAATGACTTTGAACGGATAATGATCGCGGGTGTGTTAGCCCCACTGGTTCAAGCATCTCGGAAACAACC
>APH_4021
TCAAATAAGTTTTATCTTTCAGAAGTGCAAAAATCGGAATGATTTTATTAGTGTATCAGTTCTGTAATTGTTGTAATAAAGAGTCTATTCTATCCTGTTTCATGTAACATATTTCTGTTTCCACGTTAGTAATATTAAAACACTTGGTTTTTCATATGTTTAGTGTCGAAATACTACCTGACATGGAAACAGAAATGCTTTTTAGGTACTGTTATATTAGTCCTTTGGAACTAGAGTTTGGGAGTTTCTAATAATCATCGTAATCTCATTTTGGTAAGATTTATTTTTCATTACGTTACTCCATGCTGTAATGTTTTCAGGAATAAAAGCCTAAAACCTTTTATTACAAAATTTGCAGCTACACAAACAGTTGCACACTTTTTACCAGAAATGTTGCAATTCATTCAACAATAAAATTACGCACGCAACAAACAGAATCGGATTTCA-------TCTTTACGGATTTAGAGTACTGCAGTTATTTTTCCTGAAATTTGAAAAAGGCCCGTTGTTTCTAAAATTTAAATTAAATAAACGTTATAGAACGATAACAGCAGTGTAAACGCTGTATGCAGTAACAGATCTGATCGAAATGTTTGTCTTTTCAAATGCTTGGCGCAGATAACTTATCTTTATCATCATTATTATTCTAGGAATCTTACCCCAGCGCATTACTCCGGTCTTCCAAGAGGAAAAAGTCTCTGAATCATATTCCTAACTGCCATGACCTTCGCATATGCTGTATACAGTTTTGGAACTGCATTTTGGCTAGTGATCGATATAAAGCTGCAATGAGAAGAAGAGTTGCTGGAAGAAAAGAAGATGCTGTGAACAGTGTCAGCAAGATAGATGAAATTTCTCGTGTTCTGTTTCCACTGTGTTTCATTGCTCTTAATCTATTTTACTGGCTTTCATACGCTAGCAGTCATCAGTCTTCTACCTGGGATACCTCATGACACCATAAGAAGGAAGAAGATTAAGCATCTAGCATTAATAGATTGCAGTGCACTCTGACTCCTGCAGATGTTAACCTCGACTTAGGCCAATGCAGTTAATCACATTAATAACCAGACATCTGCGTTCTAAAGAAAAGTCTGGCGATATGTTCCTTACTAGGATTCCGTCAAAGATCGCATGACCTGTAGTGATTAACTTAAGTGAATCGCATGTAAAGTATGTTATGTGAGTATTATCTACAGCAAAAGGGCACTACAATGACGGGCTATTGTATCTTATCCATAACAGACTGCCATTATGACATAGAGTGAGTGGCTAGACTATTAGATGCATTACTCCTTACAGTATAAACGGTTCATTCTTACTTGGATGTCGCGTGCCGTACAAATCGTGTATATCAGCATTCCCACCATCAGTCTGTGTTGGTCTAAGAAGAAGAGTAATAGTGGGCAAAACTAGTATTCTGAATGACTTTGAACGGATAATGATCGCGGGTGTGTTAGCCCCACTGGTTCAAGCATCTCGGAAACAACC
>APH_3191
----------------------------------------------------------------------------------------------------------------------------------AATATTAAAACACTTGGTTTTTCATATGTTTAGTGTCGAAATACTACCTGACATGGAAACAGAAATGCTTTTTAGGTACTGTTATATTAGTCCTTTGGAACTAGAGTTTGGGAGTTTCTAATAATCATCGTAATCTCATTTTGGTAAGATTTATTTTTCATTACGTTACTCCATGCTGTAATGTTTTCAGGAATAAAAGCCTAAAACCTTTTATTACAAAATTTGCAGCTACACAAACAGTTGCACACTTTTTACCAGAAATGTTGCAATTCATTCAACAATAAAATTACGCACGCAACAAACAGAATCGGATTTCA-------TCTTTACGGATTTAGAGTACTGCAGTTATTTTTCCTGAAATTTGAAAAAGGCCCGTTGTTTCTAAAATTTAAATTAAATAAACGTTATAGAACGATAACAGTAGTGTAAACGCTGTATGCAGTAACAGATCTGATCGAAATGTTTGTCTTTTCAAATGCTTGGCGCAGATAACTTATCTTTATCATCATTATTATTCTAGGAATCTTACCCCAGCGCATTACTCCGGTCTTCCAAGAGGAAAAAGTCTCTGAATCATATTCCTAACTGCCATGACCTTCGCATATGCTGTATACAGTTTTGGAACTGCATTTTGGCTAGTGATCGATATAAAGCTGCAATGAGAAGAAGAGTTGCTGGAAGAAAAGAAGATGCTGTGAACAGTGTCAGCAAGATAGATGAAATTTCTCGTGTTCTGTTTCCACTGTGTTTCATTGCTCTTAATCTATTTTACTGGCTTTCATACGCTAGCAGTCATCAGTCTTCTACCTGGGATACCTCATGACACCATAAGAAGGAAGAAGATTAAGCATCTAGCATTAATAGATTGCAGTGCACTGTGACTCCTGCAGATGTTAACCTCGACTTAGGCCAATGCAGTTAATCACATTAATAACCAGACATCTGCGTTCTAAAGAAAAGTCTGGCGATATGTTCCTTACTAGGATTCCGTCAAAGATCGCATGACCTGTAGTGATTAACTTAAGTGAATCGCATGTAAAGTATGTTATGTGAGTATTATCTACAGCAAAAGGGCACTACAATGACGGGCTATTGTATCTTATCCATAACAGACTGCCATTATGACATAGAGTGAGTGGCTAGACTATTAGATGCATTACTCCTTACAGTATAAACGGTTCATTCTTACTTGGATGTCGCGTGCCGTACAAATCGTGTATATCAGCATTCCCACCATC------------------------------------------------------------------------------------------------------------------------
>APH_1602
TCAAATAAGTTTTATCTTTCAGAAGTGCAAAAATCGGAATGATTTTATTAGTGTATCAGTTCTGTAATTGTTGTAATAAAGAGTCTATTCTATCCTGTTTCATGTAACATATTTCTGTTTCCACGTTAGTAATATTAAAACACTTGGTTTTTCATATGTTTAGTGTCGAAATACTACCTGACATGGAAACAGAAATGCTTTTTAGGTACTGTTATATTAGTCCTTTGGAACTAGAGTTTGGGAGTTTCTAATAATCATCGTAATCTCATTTTGGTAAGATTTATTTTTCATTACGTTACTCCATGCTGTAATGTTTTCAGGAATAAAAGCCTAAAACCTTTTATTACAAAATTTGCAGCTACACAAACAGTTGCACACTTTTTACCAGAAATGTTGCAATTCATTCAACAATAAAATTACGCACGCAACAAACAGAATCGGATTTCA-------TCTTTACGGATTTAGAGTACTGCAGTTATTTTTCCTGAAATTTGAAAAAGGCCCGTTGTTTCTAAAATTTAAATTAAATAAACGTTATAGAACGATAACAGTAGTGTAAACGCTGTATGCAGTAACAGATCTGATCGAAATGTTTGTCTTTTCAAATGCTTGGCGCAGATAACTTATCTTTATCATCATTATTATTCTAGGAATCTTACCCCAGCGCATTACTCCGGTCTTCCAAGAGGAAAAAGTCTCTGAATCATATTCCTAACTGCCATGACCTTCGCATATGCTGTATACAGTTTTGGAACTGCATTTTGGCTAGTGATCGATATAAAGCTGCAATGAGAAGAAGAGTTGCTGGAAGAAAAGAAGATGCTGTGAACAGTGTCAGCAAGATAGATGAAATTTCTCGTGTTCTGTTTCCACTGTGTTTCATTGCTCTTAATCTATTTTACTGGCTTTCATACGCTAGCAGTCATCAGTCTTCTACCTGGGATACCTCATGACACCATAAGAAGGAAGAAGATTAAGCATCTAGCATTAATAGATTGCAGTGCACTGTGACTCCTGCAGATGTTAACCTCGACTTAGGCCAATGCAGTTAATCACATTAATAACCAGACATCTGCGTTCTAAAGAAAAGTCTGGCGATATGTTCCTTACTAGGATTCCGTCAAAGATCGCATGACCTGTAGTGATTAACTTAAGTGAATCGCATGTAAAGTATGTTATGTGAGTATTATCTACAGCAAAAGGGCACTACAATGACGGGCTATTGTATCTTATCCATAACAGACTGCCATTATGACATAGAGTGAGTGGCTAGACTATTAGATGCATTACTCCTTACAGTATAAACGGTTCATTCTTACTTGGATGTCGCGTGCCGTACAAATCGTGTATATCAGCATTCCCACCATCAGTCTGTGTTGGTCTAAGAAGAAGAGTAATAGTGGGCAAAACTAGTATTCTGAATGACTTTGAACGGATAATGATCGCGGGTGTGTTAGCCCCACTGGTTCAAGCATCTCGGAAACAACC
