# Supplementary material for: ﻿Discovery of a new tarantula species from the Madrean Sky Islands and the first documented instance of syntopy between two montane endemics (Araneae, Theraphosidae, Aphonopelma): a case of prior mistaken identity
Source: Zookeys. 2024 Aug 16;1210:61–98. doi: 10.3897/zookeys.1210.125318 (PMC11344175; doi:10.3897/zookeys.1210.125318)
Supplement: Supplementary material 8 — Phylogenomics files [file zookeys-1210-061_article-125318__-s008.zip › Suppl8/individual_UCE_loci/sl_realigned_uce_20010310.fas]

>APH_0622
CGCTTTTGATCTAGTTCCCAATTTCATGTTTTTGAGACTTTGTGAGATTCCTGTCGAAGATTCCAAAGGTTTTATAAATATACGGCTGAAGATTCTTATACTGCACTCAAGGTTGTCTGAATTATTTTTTTCAAGTGGCGCTGGGAGAGATTTTTTAAAATAATCACAGTATATGCATCAAAGCCGTCAGTGGCCTGAATATGAAATTGACGTTTTCAAGTATATTTCATATGAAAAGTATCTAAAAAATCTTCATGCTTTTGCGAGAAGACTACAAACAAAACAGACACTTGTTAGAGTTGTGAACGCCCTAGTTCCGCTCTAAAACGCAGATTCGCTGTGTGGATGCTGGCAAACATTCTTTTATTGCGAATAACAGTACGTTCCGTCTCTTTTCTGGGTGGGGGTGGCCATATTTGGCACGGTAACATCAATATTTGGTTACGGGGCTACATATTTCCTGCGGCGTCGTCAGCTGGTTGAGTGCTGCTATTTATAACAATCTTAATTTTTTTTTTTACTGCGATCTTCCTAATTCTCCTCTTCTGTGCTATGTAGGTGAATCCCGGAAGTTTGGCAGAGCAAGCTGGTCTCGTCCCAGGCGATGCGGTTCTCAAAATCACCGGGAAGAACACGGACACCATGAAGCATAAAGAAGCTCAAGATACGATTATCCGATCTGGCAACAACATTGAACTCGTTGTGCAGAGGTACTTAAACACCAGTATATCTAAAGACTTTCACTTATTATCTTATGTGAGTAATACGCGCAATAGACACAATATTTCTAAGTTCGAAATATAGGAGAAACCTCTATTACGAAGTAAAATCAGTATACTCATGTGCGTTTTGGGATTTTAGTTTCAACAAAAACACCAAAATTGAGGGTACACCACGATACGAGATAGGAAAACTGAAAATAAATAAACGATAAAAAATATAAAAATTAAACGATTTAAATTTTTTTAAAGAAAAAATATGTAAAAAATACATAAAATTAAAGTAAGGTATAAGTATAGAATATTGCAATACCTATACAAAAAGCGGAATAATGATTTAGAAACAAAATAATATATTAGTGGCAATAATTTTGTTGAAACTGT-TTAAAATCCCATAACTCTAGATTGACTTACTTCATACAGGTTTCTCCTATATTAACTTAGAAATACCTCTGTCCAGCA---GTTATTGTTTTATGGAAATACGTTCCAAATATAAAATGTTGTGTCACTGT----
>APH_4029
----------CTAGTTCCCAATTTCATGTTTTTGAGACTTTGTGAGATTCCTGTCGAAGATTCCAAAGGTTTTATAAATATACGGCTGAAGATTCTTATACTGCACTCAAGGTTGTCTGACTTATTTTTTTCAAGTGGCGCTGGGAGAGATTTTTTAAAATAATCACAGTATATGCATCAAAGCCGTCAGTGGCCTGAATATGAAATTGACGTTTTCAAGTATATTTCATATGTAAAGTATCTAAAAAATCTTCATGCTTTTGCGAGAAGACTACAAACAAAACAGACACTTGTTAGAGTTGTGCACGCCCTAGTTCCACTCTAAAACGCAGATTCGCTGTGTGGATGCTGGCAAACATTCTTTTATTGCGAATAACAGTACGTTCCGTCTCTTTTCTGGGTGGGGGTGGCCATATTTGGCACGGTAACATCAATATTTGGTTACGGGGCTACATATTTCCTGCGGCGTCGTCAGCTGGTTGAGTGCTGCTATTTATAACAAACTTAATTTTTTTTTTTACTGCGATCTTTCTAATTCTCCTCTTCTGTGCTATGTAGGTGAATCCCGGAAGTTTGGCAGAGCAAGCTGGTCTCGTCCCAGGCGATGCGGTTCTCAAAATCACCGGGAAGAACACGGACACCATGAAGCATAAAGAAGCTCAAGATACGATTATCCGATCTGGCAACAACATTGAACTCGTTGTGCAGAGGTACTTAAACACCAGTATATCTAAAGACTTTCACTGATTATCTTATGTGAGTAATACGCGCAATAGACACAATATTTCTAAGTTCGAAATATAGGAGAAACCTCTATTACGAAGTAAAATCAGTATACTCATGTGCGTTTTGGTTTTTTAGTTTCAACAAAAACACCAAAATTGAGGGTACACCACGATACGAGATAGGAAAACTGAAAATAAATAAACGATAAAAAATATAAAAATTAAACGATTTAAA-TTTTCTAAAGAAAAAATATGTAAAAAATACATAAAATTAAAGTAAGGTATAAGTATAGAATATTGCAATACCTATACAAAAAGTGGAATAATGATTTAGAAACAAAATAATATATTAGTGGCAACAATTTAATTAACTTTAT-ATAAATTAACATTACCTTAATTTAATTAACTTTATGTA-------------------------------------------------------------------------------------------------
>APH_5001
-------------------------------------------------------------------------------------------------------------------------------------------------------------------------------------AGCCGTCAGTGGCCTGAATATGAAATTGACGTTTTCAAGTATATTTCATATGTAAAGTATCTAAAAAATCTTCATGCTTTTGCGAGAAGACTACAAACAAAACAGACACTTGTTAGAGTTGTGCACGCCCTAGTTCCACTCTAAAACGCAGATTCGCTGTGTGGATGCTGGCAAACATTCTTTTATTGCGAATAACAGTACGTTCCGTCTCTTTTCTGGGTGGGGGTGGCCATATTTGGCACGGTAACATCAATATTTGGTTACGGGGCTACATATTTCCTGCGGCGTCGTCAGCTGGTTGAGTGCTGCTATTTATAACAAACTTAATTTTTTTTTTTACTGCGATCTTTCTAATTCTCCTCTTCTGTGCTATGTAGGTGAATCCCGGAAGTTTGGCAGAGCAAGCTGGTCTCGTCCCAGGCGATGCGGTTCTCAAAATCACCGGGAAGAACACGGACACCATGAAGCATAAAGAAGCTCAAGATACGATTATCCGATCTGGCAACAACATTGAACTCGTTGTGCAGAGGTACTTAAACACCAGTATATCTAAAGACTTTCACTGATTATCTTATGTGAGTAATACGCGCAATAGACACAATATTTCTAAGTTCGAAATATAGGAGAAACCTCTATTACGAAGTAAAATCAGTATACTCATGTGCGTTTTGGTTTTTTAGTTTCAACAAAAACACCAAAATTGAGGGTACACCACGATACGAGATAGGAAAACTGAAAATAAATAAACGATAAAAAATATAAAAATTAAACGATTTAAA-TTTTCTAAAGAAAAAATATGTAAAAAATACATAAAATTAAAGTAAGGTATAAGTATAGAATATTGCAATACCTATACAAAAAGTGGAATAATGATTTAGAAACAAAATAATATATTAGTGGCAACAATTTAATTAACTTTAT-ATAAATTAACATTACCTTAATTTAATTAACTTTATGTAAATTAACATTACCTTAAT-------------------------------------------------------------------------------
>APH_5079
CGCTTTTGATCTAGTTCCCAATTTCATGTTTTTGAGACTTTGTGAGATTCCTGTCGAAGATTCCAAAGGTTTTATAAATATACGGCTGAAGATTCTTATACTGCACTCAAGGTTGTCTGAATAATTTTTTTCAAGTGGCGATGGGAGAGATTTTTTAAAATAATCACAGTATATGCATCAAAGCAGTCAGTGGCCTGAATATGAAATTGACGTTTTCAAGTATATTTCATATGTAAAGTATCTAAAAAATCTTCATGCTTTTGCGAGAAGACTACAAACAAAACAGACACTTGTTAGAGTTGTGCACGCCCTAGTTCCACTCTAAAACGCAGATTCGCTGTGTGGATGCTGGCAAACATTCTTTTATTGCGAATAACAGTACGTTCCGTCTC--TTCTGGGTGGGGGTGGCCATATTTGGCACGGTAACATCAATATTTGGTTACGGGGCTACATATTTCCTGCGGCGTCGTCAGCTGGTTGAGTGCTGCTATTTATAACAATCTTAATTTTTTTTTTTACTGCGATCTTCCTAATTCTCCTCTTCTGTGCTATGTAGGTGAATCCCGGAAGTTTGGCAGAGCAAGCTGGTCTCGTCCCAGGCGATGCGGTTCTCAAAATCACCGGGAAGAACACGGACACCATGAAGCATAAAGAAGCTCAAGATACGATTATCCGATCTGGCAACAACATTGAACTCGTTGTGCAGAGGTACTTAAACACCAGTATATCTAAAGACTTTCACTGATTATCTTATGTGAGTAATACGCGCAATAGACACAATATTTCTAAGTTCGAAATATAGGAGAAACCTCTATTACGAAGTAAAATCAGTATACTCATGTGCGTTTTGGTTTTTTAGTTTCAACAAAAACACCAAAATTGAGGGTACACCACGATACGAGATAGGAAAACTGAAAATAAATAAACGATAAAAAATATAAAAATTAAACGATTTAAATTTTTTTAAAGAAAAAATATGTAAAAAATACATAAAATTAAAGTAAGGTATAAGTATAGAATATTGCAATACCTATACAAAAAGCGGAATAATGATTTAGAAACAAAATAATATATTAGTGGCAACAATT----TAACTTTAT-ATAAATTAACATTACCTTAATTTAATTAACTTTATGTAAATTAACATTACCTTAATTTAACTAAACCTTAATTTAATATTTGTTATTGTTAATTTAAGG------------------------------------
>APH_4005
CGCTTTTGATCTAGTTCCCAATTTCATGTTTTTGAGACTTTGTGAGATTCCTGTCGAAGATTCCAAAGGTTTTATAAATATACGGCTGAAGATTCTTATACTGCACTCAAGGTTGTCTGAATTATTTTTTTCAAGTGGCGATGGGAGAGATTTTTTAAAATAATCACAGTATATGCATCAAAGCCGTCAGTGGCCTGAATATGAAATTGACGTTTTCAAGTATATTTCATATGTAAAGTATCTAAAAAATCTTCATGCTTTTGCGAGAAGACTACAAACAAAACAGACACTTGTTAGAGTTGTGCACGCCCTAGTTCCACTCTAAAACGCAGATTCGCTGTGTGGATGCTGGCAAACATTCTTTTATTGCGAATAACAGTACGTTCCGTCTC--TTCTGGGTGGGGGTGGCCATATTTGGCACGGTAACATCAATATTTGGTTACGGGGCTACATATTTCCTGCGGCGTCGTCAGCTGGTTGAGTGCTGCTATTTATAACAATCTTAATTTTTTTTTTTACTGCGATCTTCCTAATTCTCCTCTTCTGTGCTATGTAGGTGAATCCCGGAAGTTTGGCAGAGCAAGCTGGTCTCGTCCCAGGCGATGCGGTTCTCAAAATCACCGGGAAGAACACGGACACCATGAAGCATAAAGAAGCTCAAGATACGATTATCCGATCTGGCAACAACATTGAACTCGTTGTGCAGAGGTACTTAAACACCAGTATATCTAAAGACTTTCACTGATTATCTTATGTGAGTAATACGCGCAATAGACACAATATTTCTAAGTTCGAAATATAGGAGAAACCTCTATTACGAAGTAAAATCGGTATACTCATGTGCGTTTTGGTTTTTTAGTTTCAACAAAAACACCAAAATTGAGGGTACACCACGATACGAGATAGGAAAACTGAAAATAAATAAACGATAAAAAATATAAAAATTAAACGATTTAAA-TTTTTTAAAGAAAAAATATGTAAAAAATACATAAAATTAAAGTAAGGTATAAGTATAGAATATTGCAATACCTATACAAAAAGCGGAATAATGATTTAGAAACAAAATAATATATTAGTGGCAACAATTTAA-TAACTTTAT-ATAAATTAACATTACCTTAATTTAATTAACTTTATGTAAATTAACATTACCTTAATTTAA-------TTAACTTTATGTAAATTAACATTACCTTAAT-------------------------------------
>APH_0772
-------------GTTCCCAATTTCATGTTTTTGAGACTTTGTGAGATTCCTGTCGAAGATTCCAAAGGTTTTATAAATATACGGCTGAAGATTCTTATACTGCACTCAAGGTTGTCTGAATCATTTTTTTCAAGTGGCGCTGGGAGAGATTTTTTAAAATAATCACAGTATATGCATCAAAGCCGTCAGTGGCCTGATTATGAAATTGACGTTTTCAAGTATATTTCATATGTAAAGTATCTAAAAAATCTTCATGCTTTTGCGAGAAGACTACAAACAAAACAGACACTTGTTAGAGTTGTGCACGCCCTAGTTCCACTCTAAAACGCAGATTCGCTGTGTGGATGCTGGCAAACATTCTTTTATTGCGAATAACAGTACGTTCCGTCTCTTTTCTGGGTGGGGGTGGCCATATTTGGCACGGTAACATCAATATTTGGTTACGGGGCTACATATTTCCTGCGGCGTCGTCAGCTGGTTGAGTGCTGCTATTTATAACAATCTTAATTTTTTTTTTTACTGCGATCTTCCTAATTCTCTTCTTCTGTGCTATGTAGGTGAATCCCGGAAGTTTGGCAGAGCAAGCTGGTCTCGTCCCAGGCGATGCGGTTCTCAAAATCACCGGGAAGAACACGGACACCATGAAGCATAAAGAAGCTCAAGATACGATTATCCGATCTGGCAACAACATTGAACTCGTTGTGCAGAGGTACTTAAACACCAGTATATCTAAAGACTTTCACTGATTATCTTATGTGAGTAATACGCGCAATAGACACAATATTTCTAAGTTCGAAATATAGGAGAAACCTCTATTACGAAGTAAAATCAGTATACTCATGTGCGTTTTGGTTTTTTAGTTTCAACAAAAACACCAAAATTGAGGGTACACCACGATACGAGATAGGAAAACTGAAAATAAATAAACGATAAAAAATATAAAAATTAAACGATTTAAATTTTTTTAAAGAAAAAATATGTAAAAAATACATAAAATTAAAGTAAGGTATAAGTATAGAATATTGCAATACCTATACAAAAAGCGGAATAATGATTTAGAAACAAAATAATATATTAGTGGCAACAATTTAATTAACTTTAT-ATAAATTAACATTACCTTAATTTAATTAACTTTATGTAAATTAACATTACCTTAATTTAACTAAACCTTAATTTAATATTTGTTATTGTTAATTTAAGGTAATGTTAATTTATATATGGTTAAATTATTGCCACT
>APH_1535
CGCTTTTGATCTAGTTCCCAATTTCATGTTTTTGAGACTTTGTGAGATTCCTGTCGAAGATTCCAAAGGTTTTATAAATATACGGCTGAAGATTCTTATACTGCACTCAAGGTTGTCTGAATTATTTTTTTCAAGTGGCGCTGGGAGAGATTTTTTAAAATAATCACAGTATATGCATCAAAGCCGTCAGTGGCCTGAATATGAAATTGACGTTTTCAAGTATATTTCATATGTAAAGTATCTAAAAAATCTTCATGCTTTTGCGAGAAGACTACAAACAAAACAGACACTTGTTAGAGTTGTGCACGCCCTAGTTCCACTCTAAAACGCAGATTCGCTGTGTGGATGCTGGCAAACATTCTTTTATTGCGAATAACAGTACGTTCCGTCTCTTTTCTGGGTGGGGGTGGCCATATTTGGCACGGTAACATCAATATTTGGTTACGGGGCTACATATTTCCTGCGGCGTCGTCAGCTGGTTGAGTGCTGCTATTTATAACAATCTTAATTTTTTTTTTTACTGCGATCTTCCTAATTCTCTTCTTCTGTGCTATGTAGGTGAATCCCGGAAGTTTGGCAGAGCAAGCTGGTCTCGTCCCAGGCGATGCGGTTCTCAAAATCACCGGGAAGAACACGGACACCATGAAGCATAAAGAAGCTCAAGATACGATTATCCGATCTGGCAACAACATTGAACTCGTTGTGCAGAGGTACTTAAACACCAGTATATCTAAAGACTTTCACTGATTATCTTATGTGAGTAATACGCGCAATAGACACAATATTTCTAAGTTCGAAATATAGGAGAAACCTCTATTACGAAGTAAAATCAGTATACTCATGTGCGTTTTGGTTTTTTAGTTTCAACAAAAACACCAAAATTGAGGGTACACCACGATACGAGATAGGAAAACTGA----AAATAAACGATAAAAAATATAAAAATTAAACGATTTAATTTTTTTTAAAGAAAAAATATGTAAAAAATACATAAAATTAAAGTAAGGTATAAGTATAGAATATTGCAATACCTATACAAAAAGCGGAATAATGATTTAGAAACAAAATAATATATTAGTGGCAACAATTTAATTAACTTTAT-ATAAATTAACATTACCTTAATTTAATTAACTTTATGTAAATTAACATTACTTTAATTTAACTAACCCTTAATTTAATATTTGTTATTGTTAATTTAAGGTAATGTTAATTTATATATGGTTAAATTATTGCCACT
>APH_4024
CGCTTTTGATCTAGTTCCCAATTTCATGTTTTTGAGACTTTGTGAGATTCCTGTCGAAGATTCCAAAGGTTTTATAAATATACGGCTGAAGATTCTTATACTGCACTCAAGGTTGTCTGAATAATTTTTTTCAAGTGGCGATGGGAGAGATTTTTTAAAATAATCACAGTATATGCATCAAAGCAGTCAGTGGCCTGAATATGAAATTGACGTTTTCAAGTATATTTCATATGTAAAGTATCTAAAAAATCTTCATGCTTTTGCGAGAAGACTACAAACAAAACAGACACTTGTTAGAGTTGTGCACGCCCTAGTTCCACTCTAAAACGCAGATTCGCTGTGTGGATGCTGGCAAACATTCTTTTATTGCGAATAACAGTACGTTCCGTCTCTTTTCTGGGTGGGGGTGGCCATATTTGGCACGGTAACATCAATATTTGGTTACGGGGCTACATATTTCCTGCGGCGTCGTCAGCTGGTTGAGTGCTGCTATTTATAACAATCTTAATTTTTTTTTTTACTGCGATCTTCCTAATTCTCCTCTTCTGTGCTATGTAGGTGAATCCCGGAAGTTTGGCAGAGCAAGCTGGTCTCGTCCCAGGCGATGCGGTTCTCAAAATCACCGGGAAGAACACGGACACCATGAAGCATAAAGAAGCTCAAGATACGATTATCCGATCTGGCAACAACATTGAACTCGTTGTGCAGAGGTACTTAAACACCAGTATATCTAAAGACTTTCACTGATTATCTTATGTGAGTAATACGCGCAATAGACACAATATTTCTAAGTTCGAAATATAGGAGAAACCTCTATTACGAAGTAAAATCAGTATACTCATGTGCGTTTTGGTTTTTTAGTTTCAACAAAAATG--------------------------------------------------------------------------------TGAAGTTTCTCT----------CGTTTGAAGGATGTCCAAGTTTAAAGT------------------------------------------------TAATTTGAAA--------------TAGTAGCAGTAGTTG----------------------------------------------------------------------------------------------------------------------------------------------------
>APH_5003
-----------------------------------GACTTTGTGAGATTCCTGTCGAAGATTCCAAAGGTTTTATAAATATACGGCTGAAGATTCTTATACTGCACTCAAGGTTGTCTGAATAATTTTTTTCAAGTGGCGATGGGAGAGATTTTTTAAAATAATCACAGTATATGCATCAAAGCAGTCAGTGGCCTGAATATGAAATTGACGTTTTCAAGTATATTTCATATGTAAAGTATCTAAAAAATCTTCATGCTTTTGCGAGAAGACTACAAACAAAACAGACACTTGTTAGAGTTGTGCACGCCCTAGTTCCACTCTAAAACGCAGATTCGCTGTGTGGATGCTGGCAAACATTCTTTTATTGCGAATAACAGTACGTTCCGTCTCTTTTCTGGGTGGGGGTGGCCATATTTGGCACGGTAACATCAATATTTGGTTACGGGGCTACATATTTCCTGCGGCGTCGTCAGCTGGTTGAGTGCTGCTATTTATAACAAACTTATTTTTTTTTTTTACTGCGATCTTCCTAATTCTCCTCTTCTGTGCTATGTAGGTGAATCCCGGAAGTTTGGCAGAGCAAGCTGGTCTCGTCCCAGGCGATGCGGTTCTCAAAATCACCGGGAAGAACACGGACACCATGAAGCATAAAGAAGCTCAAGATACGATTATCCGATCTGGCAACAACATTGAACTCGTTGTGCAGAGGTACTTAAACACCAGTATATCTAAAGACTTTCACTGATTATCTTATGTGAGTAATACGCGCAATAGACACAATATTTCTAAGTTCGAAATATAGGAGAAACCTCTATTACGAAGTAAAATCAGTATACTCATGTGCGTTTTGGTTTTTTAGTTTCAACAAAAATG--------------------------------------------------------------------------------TGAAGTTTCTCT----------CGTTTGAAGGATGTCCAAGTTTAAAGT------------------------------------------------TAATTTGAAA--------------TAGTAGCAGTAGTT------GCTTTATCAGAACTTAACCT---CTTACGTTGAAGATTACGATGCT-------------------------------------------------------------------------------------------------
>APH_0136
-------GATCTAGTTTCCAATTTCATGTTTTTGAGACTTTGTGAGATTCCTGTCGAAGATTCCAAAGGTTTTATAAATATACGGATGAAGATTCTTATACTGCACTCAAGGTTGTCTGAATTATTTTTTTCAAGTGGCCCTGGGAGAGATTTTTTAAAATAATCACGGTATATGCATCAAAGCCGTCAGTGGCCAGAATATGAAATTGACGTTTTCAAGTATATTTCATATGAAAAGTATCTGAAAAATCTTCATGCTTTTGCGAGAAGACTACAAACAAAACAGACACTTGTTAGAGTTGTGCACGCCCTAGTTCCGCTCTAAAACGCAGATTCGCTGTGTGGATGCTGGCAAACATTCTTTTATTGCGAATAACAGTACGTTCCGTCTCTTTTCTGGGTGGGGGTGGCCATATTTGGCACGGTAACATCAATATTTGGTTACGGGGCTACATATTTCCTGCGGCGTCGTCAGCTGGTTGAGTGCTGCTATTTATAACAATCTTA-TTTTTTTTTTTACTGCGATCTTCCTAATTCTCCTCTTCTGTGCTATGTAGGTGAATCCCGGAAGTTTGGCAGAGCAAGCTGGTCTCGTCCCAGGCGATGCGGTTCTCAAAATCACCGGGAAGAACACGGACACCATGAAGCATAAAGAAGCTCAAGATACGATTATCCGATCTGGCAACAACATTGAACTCGTTGTGCAGAGGTACTTAAACACCAGTATATCTAAAGACTTTCACTGATTATCTTATGTGAGTAATACGCGCAATAGACACAATATTTCTAAGTTCGAAATATAGGAGAAACCTCTATTACGAAGTAAAATCAGTATACTCATGTGCGTTTTGGGATTTTAGTTTCAACAAAAACACTAAAATTGAGGGTACACCACGATACGAGATAGGAAAACTGAAAATAAATAAACGATAAAAAATATAAAAATTAAACGATTTAAATTTTTTTAAAGAAAA---ATGTAAAAAATACATAAAATTAAAGTAAGGTATAAGTATAGAATATTGCAATACCTATACAAAAAGCGGAATAATGATTTAGAAACAAAATAATATATTAGTGGCAACAATTTAATTAACTTTAT-ATAAATTAACATTACCTTAATTTAATTAACTTTATGTAAATTAACATTACCTTAATTTAACTAAACCTTAATTTAATATTTGTTATTGTTAATTTAAGGTAATGCTAATTTATATATGGTTAAATTATTGCCACT
>APH_1602
--------------------------------------------------------------------------TAAATATACGGCTGAAGATTCTTATACTGCACTCAAGGTTGTCTGAATTATTTTTTTCAAGTGGCGCTGGGAGAGATTTTTTAAAATAATCACAGTATATGCATCAAAGCCGTCAGTGGCCTGAATATGAAATTGACGTTTTCAAGTATATTTCATATGAAAAGTATCTAAAAAATCTTCATGCTTTTGCGAGAAGACTACAAACAAAACAGACACTTGTTAGAGTTGTGAACGCCCTAGTTCCGCTCTAAAACGCAGATTCGCTGTGTGGATGCTGGCAAACATTCTTTTATTGCGAATAACAGTACGTTCCGTCTCTTTTCTGGGTGGGGGTGGCCATATTTGGCACGGTAACATCAATATTTGGTTACGGGGCTACATATTTCCTGCGGCGTCGTCAGCTGGTTGAGTGCTGCTATTTATAACAATCTTAATTTTTTTTTTTACTGCGATCTTCCTAATTCTCCTCTTCTGTGCTATGTAGGTGAATCCCGGAAGTTTGGCAGAGCAAGCTGGTCTCGTCCCAGGCGATGCGGTTCTCAAAATCACCGGGAAGAACACGGACACCATGAAGCATAAAGAAGCTCAAGATACGATTATCCGATCTGGCAACAACATTGAACTCGTTGTGCAGAGGTACTTAAACACCAGTATATCTAAAGACTTTCACTTATTATCTTATGTGAGTAATACGCGCAATAGACACAATATTTCTAAGTTCGAAATATAGGAGAAACCTCTATTACGAAGTAAAATCAGTATACTCATGTGCGTTTTGGGATTTTAGTTTCAACAAAAACACTAAAATTGAGGGTACACCACGATACGAGATAGGAAAACTGAAAATAAATAAACGATAAAAAATATAAAAATTAAACGATTTAAATTTTTTTAAAGAAAA---ATGTAAAAAATACATAAAATTAAAGTAAGGTATAAGTATAGAATATTGCAATACCTATACAAAAAGCGGAATAATGATTTAGAAACAAAATAATATATTAGTGGCAACAATTTAATTAACTTTAT-ATAAATTAACATTACCTTAATTTAATTAACTTTATGTAAATTAACATTACCTTAATTTAACTAAACCTTAATTTAATATTTGTTATTGTTAATTTAAGGTAATGCTAATTTATATATGGTTAAATTATTGCCACT
>APH_3177
CGCTTTTGATCTAGTTCCCAATTTCATGTTTTTGAGACTTTGTGAGATTCCTGTCGAAGATTCCAAAGGTTTTATAAATATACGGCTGAAGATTCTTATACTGCACTCAAGGTTGTCTGAATTATTTTTTTCAAGTGGCGCTGGGAGAGATTTTTTAAAATAATCACAGTATATGCATCAAAGCCGTCAGTGGCCTGAATATGAAATTGACGTTTTCAAGTATATTTCATATGAAAAGTATCTAAAAAATCTTCATGCTTTTGCGAGAAGACTACAAACAAAACAGACACTTGTTAGAGTTGTGAACGCCCTAGTTCCGCTCTAAAACGCAGATTCGCTGTGTGGATGCTGGCAAACATTCTTTTATTGCGAATAACAGTACGTTCCGTCTCTTTTCTGGGTGGGGGTGGCCATATTTGGCACGGTAACATCAATATTTGGTTACGGGGCTACATATTTCCTGCGGCGTCGTCAGCTGGTTGAGTGCTGCTATTTATAACAATCTTAATTTTTTTTTTTACTGCGATCTTCCTAATTCTCCTCTTCTGTGCTATGTAGGTGAATCCCGGAAGTTTGGCAGAGCAAGCTGGTCTCGTCCCAGGCGATGCGGTTCTCAAAATCACCGGGAAGAACACGGACACCATGAAGCATAAAGAAGCTCAAGATACGATTATCCGATCTGGCAACAACATTGAACTCGTTGTGCAGAGGTACTTAAACACCAGTATATCTAAAGACTTTCACTTATTATCTTATGTGAGTAATACGCGCAATAGACACAATATTTCTAAGTTCGAAATATAGGAGAAACCTCTATTACGAAGTAAAATCAGTATACTCATGTGCGTTTTGGGATTTTAGTTTCAACAAAAACACTAAAATTGAGGGTACACAACGATACGAGATAGGAAAACTGAAAATAAATAAACGATAAAAAATATAAAAATTAAACGATTTAAATTTTTTTAAAGAAAA---ATGTAAAAAATACATAAAATTAAAGTAAGGTATAAGTATAGAATATTGCAATACCTATACAAAAAGCGGAATAATGATTTAGAAACAAAATAATATATTAGTGGCAACAATTTAATTAACTTTAT-ATAAATTAACATTACCTTAATTTAATTAACTTTATGTAAATTAACATTACCTTAATTTAACTAAACCTTAATTTAATATTTGTTATTGTTAATTTAAGGTAATGCTAATTTATATATGGTTAAATTATTGCCACT
>APH_0723
CGCTTTTGATCTAGTTTCCAATTTCATGTTTTTGAGACTTTGTGAGATTCCTGTCGAAGATTCCAAAGGTTTTATAAATATACGGCTGAAGATTCTTATACTGTACTCAAGGTTGTCTGAATTATTTTTTTCAAGTGGCGCTGGGAGAGATTTTTTAAAATAATCACGGTATATGCATCAAAGCCGTCAGTGGCCTGAATATGAAATTGACGTTTTCAAGTATATTTCATATGAAAAGTATCTGAAAAATCTTCATGCTTTTGCGAGAAGACTACAAACAAAACAGACACTTGTTAGAGTTGTGCACGCCCTAGTTCCGCTCTAAAACGCAGATTCGCTGTGTGGATGCTGGCAAACATTCTTTTATTGCGAATAACAGTACGTTCCGTCTCTTTTCTGGGTGGGGGTGGCCATATTTGGCACGGTAACATCAATATTTGGTTACGGGGCTACATATTTCCTGCGGCGTCGTCAGCTGGTTGAGTGCTGCTATTTATAACAATCTTA--TTTTTTTTTTACTGCGATATTCCTAATTCTCCTCTTCTGTGCTATGTAGGTGAATCCCGGAAGTTTGGCAGAGCAAGCTGGTCTCGTCCCAGGCGATGCGGTTCTCAAAATCACCGGGAAGAACACGGACACCATGAAGCATAAAGAAGCTCAAGATACGATTATCCGATCTGGCAACAACATTGAACTCGTTGTGCAGAGGTACTTAAACACCAGTATATCTAAAGACTTTCACTGATTATCTTATGTGAGTAATACGCGCAATAGACACAATATTTCTAAGTTCGAAATATAGGAGAAACCTCTATTACGAAGTAAAATCAGTATACTCATGTGCGTTTTGGGATTTTAGTTTCAACAAAAACACCAAAATTGAGGGTACACCACGATACGAGATAGGAAAACTGAAAATAAATAAACGATAAAAAATATAAAAATTAAACGATTTAAATTCTTTTAAAGAAAAAATATGTAAAAAATACATAAAATTAAAGTAAGGTATAAGTATAGAATATTGCAATACCTATACAAAAAGCGGAATAATGATTTAGAAACAAAATAATATATTAGTGGCAACAATTTAATTAACTTTAT-ATAAATTAACATTACCTTAATTTAATTAACTTTATGTAAATTAACATTACCTTAATTTAACTAAACCTTAATTTAATATTTGTTATTGTTAATTTAAGGTAATGTTAATTTATATATGGTTAAATTATTGCCACT
>APH_0683
CGCTTTTGATCTAGTTTCCAATTTCATGTTTTTGAGACTTTGTGAGATTCCTGTCGAAGATTCCAAAGGTTTTATAAATATACGGCTGAAGATTCTTATACTGCACTCAAGGTTGTCTGAATTATTTTTTTCAAGTGGCGCTGGGAGAGATTTTTTAAAATAATCACGGTATATGCATCAAAGCCGTCAGTGGCCTGAATATGAAATTGACGTTTTCAAGTATATTTCATATGAAAAGTATCTGAAAAATCTTCATGCTTTTGCGAGAAGACTACAAACAAAACAGACACTTGTTAGAGTTGTGCACGCCCTAGTTCCGCTCTAAAACGCAGATTCGCTGTGTGGATGCTGGCAAACATTCTTTTATTGCGAATAACAGTACGTTCAGTCTCTTTTCTGGGTGGGGGTGGCCATATTTGGCACGGTAACATCAATATTTGGTTACGGGGCTACATATTTCCTGCGGCGTCGTCAGCTGGTTGAGTGCTGCTATTTATAACAATCTTA--TTTTTTTTTTACTGCGATATTCCTAATTCTCCTCTTCTGTGCTATGTAGGTGAATCCCGGAAGTTTGGCAGAGCAAGCTGGTCTCGTCCCAGGCGATGCGGTTCTCAAAATCACCGGGAAGAACACGGACACCATGAAGCATAAAGAAGCTCAAGATACGATTATCCGATCTGGCAACAACATTGAACTCGTTGTGCAGAGGTACTTAAACACCAGTATATCTAAAGACTTTCACTGATTATCTTATGTGAGTAATACGCGCAATAGACACAATATTTCTAAGTTCGAAATATAGGAGAAACCTCTATTACGAAGTAAAATCAGTATACTCATGTGCGTTTTGGGATTTTAGTTTCAACAAAAACACCAAAATTGAGGGTACACCACGATACGAGATAGGAAAACTGAAAATAAATAAACGATAAAAAATATAAAAATTAAACGATTTAAATTCTTTTAAAGAAAAAATATGTAAAAAATACATAAAATTAAAGTAAGGTATAAGTATAGAATATTGCAATACCTATACAAAAAGCGGAATAATGATTTAGAAACAAAATAATATATTAGTGGCAACAATTTAATTAACTTTAT-ATAAATTAACATTACCTTAATTTAATTAACTTTATGTAAATTAACATTACCTTAATTTAACTAAACCTTAATTTAATATTTGTTATTGTTAATTTAAGGTAATGCTAATTTATATATGGTTAAATTATTGCCACT
>APH_0186
CGCTTTTGATCTAGTTTCCAATTTCATGTTTTTGAGACTTTGTGAGATTCCTGTCGAAGATTCCAAAGGTTTTATAAATATACGGCTGAAGATTCTTATACTGCACTCAAGGTTGTCTGAATTATTTTTTTCAAGTGGCGCTGGGAGAGATTTTTTAAAATAATCACGGTATATGCATCAAAGCCGTCAGTGGCCTGAATATGAAATTGACGTTTTCAAGTATATTTCATATGAAAAGTATCTGAAAAATCTTCATGCTTTTGCGAGAAGACTACAAACAAAACAGACACTTGTTAGAGTTGTGCACGCCCTAGTTCCGCTCTAAAACGCAGATTCGCTGTGTGGATGCTGGCAAACATTCTTTTATTGCGAATAACAGTACGTTCCGTCTCTTTTGTGGGTGGGGGTGGCCATATTTGGCACGGTAACATCAATATTTGGTTACGGGGCTACATATTTCCTGCAGCGTCGTCAGCTGGTTGAGTGCTGCTATTTATAACAATCTTATTTTTTTTTTTTACTGCGATCTTCCTAATTCTCCTCTTCTGTGCTATGTAGGTGAATCCCGGAAGTTTGGCAGAGCAAGCTGGTCTCGTCCCAGGCGATGCGGTTCTCAAAATCACCGGGAAGAACACGGACACCATGAAGCATAAAGAAGCTCAAGATACGATTATCCGATCTGGCAACAACATTGAACTCGTTGTGCAGAGGTACTTAAACACCAGTATATCTAAAGACTTTCACTGATTATCTTATGTGAGTAATACGCGCAATAGACACAATATTTCTAAGTTCGAAATATAGGAGAAACCTCTATTACGAAGTAAAATCAGTATACTCATGTGCGTTTTGGGATTTTAGTTTCAACAAAAACACCAAAATTGAGGGTACACCACGATACGAGATAGGAAAACTGAAAATAAATAAACGATAAAAAATATAAAAATTAAACGATTTAAATTCTTTTAAAGAAAAAATATGTAAAAAATACATAAAATTAAAGTATGGTATAAGTATAGAATATTGCAATACCTATACAAAAAGCGGAATAATGATTTAGAAACAAAATAATATATTAGTGGCAACAATTTAATTAACTTTAT-ATAAATTAACATTACCTTAATTTAACTAA-----------------------------------ACCTTAATTTAATATTTGTTATTGTTAATTTAAGGTAATGTTAATTTATATATGGTTAAATTATTGCCACT
>APH_0717
----------------------------------------------------------GATTCCAAAGGTTTTATAAATATACGGCTGAAGATTCTTATACTGCACTCAAGGTTGTCTGAATTATTTTTTTCAAGTGGCGCTGGGAGAGATTTTTTAAAATAATCACGGTATATGCATCAAAGCCATCAGTGGCCTGAATATGAAATTGACGTTTTCAAGTATATTTCATATGAAAAGTATCTGAAAAATCTTCATGCTTTTGCGAGAAGACTACAAACAAAACAGACACTTGCTAGAGTTGTGCACGCCCTAGTTCCGCTCTAAAACGCAGATTCGCTGTGTGGATGCTGGCAAACATTCTTTTATTGCGAATAACAGTACGTTCCGTCTCTTTTCTGGGTGGGGGTGGCCATATTTGGCACGGTAACATCAATATTTGGTTACGGGGCTACATATTTCCTGCGGCGTCGTCAGCTGGTTGAGTGCTGCTATTTATAACAATCTTATTTTTTTTTTTTACTGCGATCTTCCTAATTCTCCTCTTCTGTGCTATGTAGGTGAATCCCGGAAGTTTGGCAGAGCAAGCTGGTCTCGTCCCAGGCGATGCTGTTCTCAAAATCACCGGGAAGAACACGGACACCATGAAGCATAAAGAAGCTCAAGATACGATTATCCGATCTGGCAACAACATTGAACTCGTTGTGCAGAGGTACTTAAACACCAGTATATCTAAAGACTTTCACTGATTATCTTATGTGAGTAATACGCGCAATAGACACAATATTTCTAAGTTCGAAATATAGGAGAAACCTCTATTACGAAGTAAAATCAGTATACTCATGTGCGTTTTGGGATTTTAGTTTCAACAAAAACACCAAAATTGAGGGTACACCACGATACGAGATAGGAAAACTGAAAATAAATAAACGATAAAAAATATAAAAATTAAACGATTTAAATTCTTTTAAAGAAAAAATATGTAAAAAATACATAAAATTAAAGTATGGTATAAGTATAGAATATTGCAATACCTATACAAAAAGCGGAATAATGATTTAGAAACAAAATAATATATTAGTGGCAACAATTTAATTAACTTTAT-ATAAATTAACATTACCTTAATTTAATTAACTTTATGTAAATTAACATTACCTTAATTTAACTAAACCTTAATTTAATATTTGTTATTGTTAATTTAAGGTAATGTTAATTTATATATGGTTAAATTATTGCCACT
>APH_0674
CGCTTTTGATCTAGTTTCCAATTTCATGTTTTTGAGACTTTGTGAGATTCCTGTCGAAGATTCCAAAGGTTTTATAAATATACGGCTGAAGATTCTTATACTGCACTCAAGGTTGTCTGAATTATTTTTTTCAAGTGGCGCTGGGAGAGATTTTTTAAAATAATCACGGTATATGCATCAAAGCCATCAGTGGCCTGAATATGAAATTGACGTTTTCAAGTATATTTCATATGAAAAGTATCTGAAAAATCTTCATGCTTTTGCGAGAAGACTACAAACAAAACAGACACTTGCTAGAGTTGTGCACGCCCTAGTTCCGCTCTAAAACGCAGATTCGCTGTGTGGATGCTGGCAAACATTCTTTTATTGCGAATAACAGTACGTTCCGTCTCTTTTCTGGGTGGGGGTGGCCATATTTGGCACGGTAACATCAATATTTGGTTACGGGGCTACATATTTCCTGCGGCGTCGTCAGCTGGTTGAGTGCTGCTATTTATAACAATCTTATTTTTTTTTTTTACTGCGATCTTCCTAATTCTCCTCTTCTGTGCTATGTAGGTGAATCCCGGAAGTTTGGCAGAGCAAGCTGGTCTCGTCCCAGGCGATGCTGTTCTCAAAATCACCGGGAAGAACACGGACACCATGAAGCATAAAGAAGCTCAAGATACGATTATCCGATCTGGCAACAACATTGAACTCGTTGTGCAGAGGTACTTAAACACCAGTATATCTAAAGACTTTCACTGATTATCTTATGTGAGTAATACGCGCAATAGACACAATATTTCTAAGTTCGAAATATAGGAGAAACCTCTATTACGAAGTAAAATCAGTATACTCATGTGCGTTTTGGGATTTTAGTTTCAACAAAAACACCAAAATTGAGGGTACACCACGATACGAGATAGGAAAACTGAAAATAAATAAACGATAAAAAATATAAAAATTAAACGATTTAAATTCTTTTAAAGAAAAAATATGTAAAAAATACATAAAATTAAAGTATGGTATAAGTATAGAATATTGCAATACCTATACAAAAAGCGGAATAATGATTTAGAAACAAAATAATATATTAGTGGCAACAATTTAATTAACTTTAT-ATAAATTAACATTACCTTAATTTAATTAACTTTATGTAAATTAACATTACCTTAATTTAACTAAACCTTAATTTAATATT-------------------------------------------------------
>APH_3188
CGCTTTTGATCTAGTTTCCAATTTCATGTTTTTGAGACTTTGTGAGATTCCTGTCGAAGATTCCAAAGGTTTTATAAATATACGGCTGAAGATTCTTATACTGCACTCAAGGTTGTCTGAATTATTTTTTTCAAGTGGCGCTGGGAGAGATTTTTTAAAATAATCACGGTATATGCATCAAAGCCGTCAGTGGCCTGAATATGAAATTGACGTTTTCAAGTATATTTCATATGAAAAGTATCTGAAAAATCTTCATGCTTTTGCGAGAAGACTACAAACAAAACAGACACTTGTTAGAGTTGTGCACGCCCTAGTTCCGCTCTAAAACGCAGATTCGCTGTGTGGATGCTGGCAAACATTCTTTTATTGCGAATAACAGTACGTTCCGTCTCTTTTCTGGGTGGGGGTGGCCATATTTGGCACGGTAACATCAATATTTGGTTACGGGGCTACATATTTCCTGCGGCGTCGTCAGCTGGTTGAGTGCTGCTATTTATAACAATCTTATTTTTTTTTTTTACTGCGATCTTCCTAATTCTCCTCTTCTGTGCTATGTAGGTGAATCCCGGAAGTTTGGCAGAGCAAGCTGGTCTCGTCCCAGGCGATGCTGTTCTCAAAATCACCGGGAAGAACACGGACACCATGAAGCATAAAGAAGCTCAAGATACGATTATCCGATCTGGCAACAACATTGAACTCGTTGTGCAGAGGTACTTAAACACCAGTATATCTAAAGACTTTCACTGATTATCTTATGTGAGTAATACGCGCAATAGACACAATATTTCTAAGTTCGAAATATAGGAGAAACCTCTATTACGAAGTAAAATCAGTATACTCATGTGCGTTTTGGGATTTTAGTTTCAACAAAAACACCAAAATTGAGGGTACACCACGATACGAGATAGGAAAACTGAAAATAAATAAACGATAAAAAATATAAAAATTAAACGATTTAAATTCTTTTAAAGAAAAAATATGTAAAAAATACATAAAATTAAAGTATGGTATAAGTATAGAATATTGCAATACCTATACAAAAAGCGGAATAATGATTTAGAAACAAAATAATATATTAGTGGCAACAATTTAATTAACTTTAT-ATAAATTAACATTACCTTAATTTAATTAACTTTATGTAAATTAACATTACCTTAATTTAACTAAACCTTAATTTAATATTTGTTATTGTTAATTTAAGGTAATGTTAATTTATATATGGTTAAATTATTGCCACT
>APH_0185
CGCTTTTGATCTAGTTTCCAATTTCATGTTTTTGAGACTTTGTGAGATTCCTGTCGAAGATTCCAAAGGTTTTATAAATATACGGCTGAAGATTCTTATACTGCACTCAAGGTTGTCTGAATTATTTTTTTCAAGTGGCGCTGGGAGAGATTTTTTAAAATAATCACGGTATATGCATCAAAGCCATCAGTGGCCTGAATATGAAATTGACGTTTTCAAGTATATTTCATATGAAAAGTATCTGAAAAATCTTCATGCTTTTGCGAGAAGACTACAAACAAAACAGACACTTGTTAGAGTTGTGCACGCCCTAGTTCCGCTCTAAAACGCAGATTCGCTGTGTGGATGCTGGCAAACATTCTTTTATTGCGAATAACAGTACGTTCCGTCTCTTTTCTGGGTGGGGGTGGCCATATTTGGCACGGTAACATCAATATTTGGTTACGGGGCTACATATTTCCTGCGGCGTCGTCAGCTGGTTGAGTGCTGCTATTTATAACAATCTTATTTTTTTTTTTTACTGCGATCTTCCTAATTCTCCTCTTCTGTGCTATGTAGGTGAATCCCGGAAGTTTGGCAGAGCAAGCTGGTCTCGTCCCAGGCGATGCTGTTCTCAAAATCACCGGGAAGAACACGGACACCATGAAGCATAAAGAAGCTCAAGATACGATTATCCGATCTGGCAACAACATTGAACTCGTTGTGCAGAGGTACTTAAACACCAGTATATCTAAAGACTTTCACTGATTATCTTATGTGAGTAATACGCGCAATAGACACAATATTTCTAAGTTCGAAATATAGGAGAAACCTCTATTACGAAGTAAAATCAGTATACTCATGTGCGTTTTGGGATTTTAGTTTCAACAAAAACACCAAAATTGAGGGTACACCACGATACGAGATAGGAAAACTGAAAATAAATAAACGATAAAAAATATAAAAATTAAACGATTTAAATTCTTTTAAAGAAAAAATATGTAAAAAATACATAAAATTAAAGTATGGTATAAGTATAGAATATTGCAATACCTATACAAAAAGCGGAATAATGATTTAGAAACAAAATAATATATTAGTGGCAACAATTTAATTAACTTTAT-ATAAATTAACATTACCTTAATTTAATTAACTTTATGTAAATTAACATTACCTTAATTTAACTAAACCTTAATTTAATATTTGTTATTGTTAATTTAAGGTAATGTTAATTTATATATGGTTAAATTATTGCCACT
>APH_1357
-----------------------------------------------------------------------------------------------------------------------------------------------GGAGAGATTTTTTAAAATAATCACAGTATATGCATCAAAGCCGTCAGTGGCCTGAATATGAAATTGACGTTTTCAAGTATATTTCATATGAAAAGTATCTAAAAAATCTTCATGCTTTTGCGAGAAGACTACAAACAAAACAGACACTTGTTAGAGTTGTGCACGCCCTAGTTCCGCTCTAAAACGCAGATTCGCTGTGTGGATGCTGGCAAACATTCTTTTATTGCGAATAACAGTACGTTCCGTCTCTTTTCTGGGTGGGGGTGGCCATATTTGGCACGGTAACATCAATATTTGGTTACGGGGCTACATATTTCCTGCGGCGTCGTCAGCTGGTTGAGTGCTGCTATTTATAACAATCTTAATTTTTTTTTTTACTGCGATCTTCCTAATTCTCCTCTTCTGTGCTATGTAGGTGAATCCCGGAAGTTTGGCAGAGCAAGCTGGTCTCGTCCCAGGCGATGCGGTTCTCAAAATCACCGGGAAGAACACGGACACCATGAAGCATAAAGAAGCTCAAGATACGATTATCCGATCTGGCAACAACATTGAACTCGTTGTGCAGAGGTACTTAAACACCAGTATATCTAAAGACTTT------TTTTCTCTCGT----------------------ATTGTTTTT------------------------------------------------CTTGCTGGCGGTTTG---------------------------------------------------------------------------------------------------------------------------------------------------------------------------------------------------------------------------------------------------------------------------------------------------------------------------------------------------------------------------------------------------
>APH_0880
CGCTTTTGATCTAGTTTCCAATTTCATGTTTTTGAGACTTTGTGAGATTCCTGTCGAAGATTCCAAAGGTTTTATAAATATACAGCTGAAGATTCTTATACTGCACTCAAGGTTGTCTGAATTATTTTTTTCAAGTGGCGCTGGGAGAGATTTTTTAAAATAATCACGGTATATGCATCAAAGCCGTCAGTGGCCTGAATATGAAATTGACGTTTTCAAGTATATTTCATATGAAAAGTATCTAAAAAATCTTCATGCTTTTGCGAGAAGACTACAAACAAAACAGACACTTGTTAGAGTTGTGCACGCCCTAGTTCCGCTCTAAAACGCAGATTCGCTGTGTGGATGCTGGCAAACATTCTTTTATTGCGAATAACAGTACGTTCCGTCTCTTTTCTGGGTGGGGGTGGCCATATTTGGCACGGTAACATCAATATTTGGTTACGGGGCTACATATTTCCTGCGGCGGCGTCAGCTGGTTGAGTGCTGCTATTTATAACAATCTTAATTTTTTTTTTTACTGCGATCTTCCTAATTCTCCTCTTCTGTGCTATGTAGGTGAATCCCGGAAGTTTGGCAGAGCAAGCTGGTCTCGTCCCAGGCGATGCGGTTCTCAAAATCACCGGGAAGAACACGGACACCATGAAGCATAAAGAAGCTCAAGATACGATTATCCGATCTGGCAACAACATTGAACTCGTTGTGCAGAGGTACTTAAACACCAGTATATCTAAAGACTTTCACTTATTATCTTATGTGAGTAATACGCGCAATAGACACAATATTTCTAAGTTCGAAATATAGGAGAAACCTCTATTACGAAGTAAAATCAGTATACTCATGTGCGTTTTGGGATTTTAGTTTCAACAAAAACACCAAAATTGAGGGTACACCACGATACGAGATAGGAAAACTGAAAATAAATAAACGATAAAAAATATAAAAATTAAACGATTTAAATTCTTTTAAAGAAAAAATATGTAAAAAATACATAAAATTAAAGTAAGGTATAAGTATAGAATATTGCAATACCTATACAAAAAGCGGAATAATGATTTAGAAACAAAATAATATATTAGTGGCAACAATTTAATTAACTTTAT-ATAAATTAACATTACCTTAATTTAATTAACTTTATGTAAATTAACATTACCTTAATTTAACTAAACCTTAATTTAATATTTGTTATTGTTAATTTAAGGTAATGCTAATTTATATATGGTTAAATTATTGCCACT
>APH_3191
---------------------------------------------------------------------------------------------------------------------------------------------------------------------------------------------------------------------------------TTCATATGAAAAGTATCTAAAAAATCTTCATGCTTTTGCGAGAAGACTACAAACAAAACAGACACTTGTTAGAGTTGTGCACGCCCTAGTTCCGCTCTAAAACGCAGATTCGCTGTGTGGATGCTGGTAAACATTCTTTTATTGCGAATAACAGTACGTTCCGTCTCTTTTCTGGGTGGGGGTGGCCATATTTGGCACGGTAACATCAATATTTGGTTACGGGGCTACATATTTCCTGCGGCGTCGTCAGCTGGTTGAGTGCTGCTATTTATAACAATCTTAATTTTTTTTTTTACTGCGATCTTCCTAATTCTCCTCTTCTGTGCTATGTAGGTGAATCCCGGAAGTTTGGCAGAGCAAGCTGGTCTCGTCCCAGGCGATGCGGTTCTCAAAATCACCGGGAAGAACACGGACACCATGAAGCATAAAGAAGCTCAAGATACGATTATCCGATCTGGCAACAACATTGAACTCGTTGTGCAGAGGTACTTAAACACCAGTATATCTAAAGACTTTCACTTATTATCTTATGTGAGTAATACGCGCAATAGACACAATATTTCTAAGTTCGAAATATAGGAGAAACCTCTATTACGAAGTAAAATCAGTATACTCATGTGCGTTTTGGGATTTTAGTTTCAACAAAAACACCAAAATTGAGGGTACACCACGATACGAGATAGGAAAACTGAAAATAAATAAACGATAAAAAATATAAAAATTAAACGATTTAAAGTCTTTTAAAGAAAAAATATGTAAAAAATACATAAAATTAAAGTAAGGTATAAGTATAGAATATTGCAATACCTATACAAAAAGCGGAATAATGATTTAGAAACAAAATAATATATTAGTGGCAACAATTTAATTAACTTTAT-ATAAATTAACATTACCTTAATTTAATTAACTTTATGTAAAT----------------------------------------------------------------------------------------------
>APH_4021
CGCTTTTGATCTAGTTTCCAATTTCATGTTTTTGAGACTTTGTGAGATTCCTGTCGAAGATTCCAAAGGTTTTATAAATATACGGATGAAGATTCTTATACTGCACTCAAGGTTGTCTGAATTATTTTTTTCAAGTGGCGCTGGGAGAGATTTTTTAAAATAATCACGGTATATGCATCAAAGCCGTCAGTGGCCAGAATATGAAATTGACGTTTTCAAGTATATTTCATATGAAAAGTATCTGAAAAATCTTCATGCTTTTGCGAGAAGACTACAAACAAAACAGACACTTGTTAGAGTTGTGCACGCCCTAGTTCCGCTCTAAAACGCAGATTCGCTGTGTGGATGCTGGTAAACATTCTTTTATTGCGAATAACAGTACGTTCCGTCTCTTTTCTGGGTGGGGGTGGCCATATTTGGCACGGTAACATCAATATTTGGTTACGGGGCTACATATTTCCTGCGGCGTCGTCAGCTGGTTGAGTGCTGCTATTTATAACAATCTTA-TTTTTTTTTTTACTGCGATCTTCCTAATTCTCCTCTTCTGTGCTATGTAGGTGAATCCCGGAAGTTTGGCAGAGCAAGCTGGTCTCGTCCCAGGCGATGCGGTTCTCAAAATCACCGGGAAGAACACGGACACCATGAAGCATAAAGAAGCTCAAGATACGATTATCCGATCTGGCAACAACATTGAACTCGTTGTGCAGAGGTACTTAAACACCAGTATATCTAAAGACTTTCACTGATTATCTTATGTGAGTAATACGCGCAATAGACACAATATTTCTAAGTTCGAAATATAGGAGAAACCTCTATTACGAAGTAAAATCAGTATACTCATGTGCGTTTTGGGATTTTAGTTTCAACAAAAACACCAAAATTGAGGGTACACCACGATACGAGATAGGAAAACTGAAAATAAATAAACGATAAAAAATATAAAAATTAAACGATTTAAAGTCTTTTAAAGAAAAAATATGTAAAAAATACATAAAATTAAAGTAAGGTATAAGTATAGAATATTGCAATACCTATACAAAAAGCGGAATAATGATTTAGAAACAAAATAATATATTAGTGGCAACAATTTAATTAACTTTAT-ATAAATTAACATTACCTTAATTTAATTAACTTTATGTAAATTAACATTACCTTAATTTAATTAAACCTTAATTTAATATTTGTTATTGTTAATTTAAGGTAATGTTAATTTATATATGGTTAAATTATTGCCACT
