# Supplementary material for: ﻿Discovery of a new tarantula species from the Madrean Sky Islands and the first documented instance of syntopy between two montane endemics (Araneae, Theraphosidae, Aphonopelma): a case of prior mistaken identity
Source: Zookeys. 2024 Aug 16;1210:61–98. doi: 10.3897/zookeys.1210.125318 (PMC11344175; doi:10.3897/zookeys.1210.125318)
Supplement: Supplementary material 8 — Phylogenomics files [file zookeys-1210-061_article-125318__-s008.zip › Suppl8/individual_UCE_loci/sl_realigned_uce_20010311.fas]

>APH_0717
---------------------------------------------------------------------------------------------------------ATCCATACCAGACAGAATTTCAGCTGTTCTTTGGTCTCACAGAAGTGTTAATGTGCTATTAGGTGACATTCAGCCATGAGTGACTAATTTTTTTGTCCAGTGAACTTAACTGCCATGGAAAAATTAATCTTCACTAAACTTTTTTTTTTTTATGCCTCATGTTAAAATACTTTGCTTTGAGGTGTGTTAACAGTTGAAATGTCTGTAGTGTTTGGATGAACATAAACTGTTCCTTTTTATTAATTACAACTATGTTAATATATCC---TTTTTTTTTTGACAGGATGTTTCATGTGAGCCACTTGTATTGCAGAGAGTGTGAAGCACAGACATGCCTGCCGATTTTATGAGAAAAAGCTTTGGTTGTGATTATGATTTTTATTTCAACTTTCGAAACATTCATTAGAAATGGAACTGAAGGTGTGGGTTGACGGCATTCAGCGAGTGGTATGTGGTGTCACTCAGTCATCAACATGTCAGGATGTCGTTTATGCTTTGGCCCATGCCACTGGACAGACAGGTAGATTTACACTAGTTGAAAAGTGGAGAAATAGTGAAAGATTGTTAGCACCTCATGAACAGCCACTAAAAGTTCTCACAAAATGGGGTGAATATGCCAATGATGTGCATTTTGTGATGCGTAGATCCCAGCCAGATTCAAAAGCACACCCACCTGGCAACAACCAGTTTAACCCCAACAACAAAAGGCAACATGACTTTTTGCACAATTTCTCCCCAACTAGTGCAACACAGAATTTGAAACCTGGTACAAATAACAAAGAAATAAAAAAGTCTTTAACGTTTAGCTGTGGACATGGAAGCAGTGGAAGTGGTAGCAGTGAAAACTCATCACCTAATATAAGTAGTAGTAATACTCCACCCAAAATTGAACCACCTCCACCTGTGCGCAATATCAAAGGTCGTGATGGAAGATCCAGACAAGATCTACCAAAAGGTGTTGTTCGTGGTGTTCCTCAGAAACCGAGGGACAGTGAAAACCCCAGTGCCAGAGACTCCTCGGTCGGGACATTGCAAGAAAGGCCAAAACACCCGCCTCCTTATGATGAAGCAGTGTCACGATCGAGTGGCCGATTCCCACCTAGTCATCTGTCTATAGCATCCCCCACTCCACCATATTCAGAGGATGAAGAGTCACCCTCCAATAAACGCCTCCATCTT--------------------------------------------------------------------------------
>APH_3191
AGTGAAACATCATCAGAGCCCTCCAATCAATCTGGCTGAACTGCAGGATTTGTTGCTGGAAGAGTGGATGAAAATTGATGTGAACTACATCTGCACACTGGTGGCATCCATGCCAGACAGAATTTCAGCTGTTCTTTGGTCTCACAGAAGTGTTAATGTGCTATTAGGTGACATTCAGCCATGAGTGACTAATTTTTTTGTCCAGTGAACTTAACTGCCATGGAAAAATTAATCTTCACTAAACTTTTTTTTTTTTATGCCTCATGTTAAAATACTTTGCTTTGAGGTGTGTTAACAATTGAAATGTCTGTAGTGTTTGGATGAACATAAACTGTTCCTTTTTATTAATTACAACTATGTTAATATATCTTTTTTTTGTTTTTGACAGGATGTTTCATGTGAGCCACTTGTATTGCAGAGAGTGTGAAGCACAGACATGCCTGCCGATTTTATGAGAAAAAGCTTTGGTTGTGATTATGATTTTTATTTCAACTTTCGAAACATTCATTAGAAATGGAACTGAAGGTGTGGGTTGACGGCATTCAGCGAGTGGTATGTGGTGTCACTCAGTCATCAACATGTCAGGATGTCGTTTATGCTTTGGCCCATGCCACTGGACAGACAGGTAGATTTACACTAGTTGAAAAGTGGAGAAATAGTGAAAGATTGTTGGCACCTCATGAACAGCCACTAAAAGTTCTCACAAAATGGGGTGAATATGCCAATGATGTGCATTTTGTGATGCGTAGATCCCAGCCAGATTCAAAAGCACACCCACCTGGCAACAACCAGTTTAACCCCAACAACAAAAGGCAACATGACTTTTTGCACAATTTCTCCCCAACTAGTGCAACACAGAATTTGAAACCTGGTACAAATAACAAAGAAATAAAAAAGTCTTTAACGTTTAGCTGTGGACATGGAAGCAGTGGAAGTGGTAGCAGTGAAAACTCATCACCTAATATAAGTAGTAGTAATACTCCACCCAAAATTGAACCACCTCCACCTGTGCGCAATATCAAAGGTCGTGATGGAAGATCCAGACAAGATCTACCAAAAGGTGTTGTTCGTGGTGTTCCTCAGAAACCGAGGGACAGTGAAAACCCCAGTGCCAGAGACTCCTCGGTCGGGACATTGCAAGAAAGGCCAAAACACCCGCCTCCTTATGATGAAGCAGTGTCACGATCGAGTGGCCGATTCCCACCTAGTCATCTGTCTATAGCATCCCCCACTCCACCATATTCACAGGATGAAGAATCACCCTCCAATAAACGCCTCCATCTTACAAGTAGGAGTGATCATTCTGCTTCAGAAAGGGCAGGCTCAACTGGTCAGTTGCACAGTAAGCAATTAATGAACTACCA
>APH_0136
AGTGAAATGCCGTCGGAGCCCTCTGGCCAGTCTGGTTGAACTGCTGGATTTGTTGCTGGAAGAGTAGATGCAAATTGATGTGAACTACATCTGCACACTGGTGGTATCCATGCCAGACAGAATTTCAGCTGTTCTTTGGTCTCACAGAAGTGTTAATGTGCTATTAGGTGACATTCAGCCATGAGTGACTAATTTTTTTGTCCAGTGAACTTAACTGCCATGGAAAAATTAATCTTCACTAAACTTTTTTTTTTTTATGCCTCATGTTAAAATACTTTGCTTTGAGGTGTGTTAACAATTGAAATGTCTGTAGTGTTTGGCTGAACATAAACTGTTCCTTTTTATTAATTACAACTATGTTAATATATCCTTTTTTTTTTTTTGACAGGATGTTTCATGTGAGCCACTTGTATTGCAGAGAGTGTGAAGCACAGACATGCCTGCCGATTTTATGAGAAAAAGCTTTGGTTGTGATTATGATTTTTATTTCAACTTTCGAAACATTCATTAGAAATGGAACTGAAGGTGTGGGTTGACGGCATTCAGCGAGTGGTATGTGGTGTCACTCAGTCATCAACATGTCAGGATGTCGTTTATGCTTTGGCCCATGCCACTGGACAGACAGGTAGATTTACACTAGTTGAAAAGTGGAGAAATAGTGAAAGATTGTTGGCACCTCATGAACAGCCACTAAAAGTTCTCACAAAATGGGGTGAATATGCCAATGATGTGCATTTTGTGATGCGTAGATCCCAACCAGATTCAAAAGCACACCCACCTGGCAACAACCAGTTTAACCCCAACAACAAAAGGCAACATGACTTTTTGCACAATTTCTCCCCAACTAGTGCAACACAGAATTTGAAACCTGGTACAAATAACAAAGAAATAAAAAAGTCTTTAACGTTTAGCTGTGGACATGGAAGCAGTGGAAGTGGTAGCAGTGAAAACTCATCACCTAATATAAGTAGTAGTAATACTCCACCCAAAATTGAACCACCTCCACCTGTGCGCAATATCAAAGGTCGTGATGGAAGATCCAGACAAGATCTACCAAAAGGTGTTGTTCGTGGTGTTCCTCAGAAACCGAGGGACAGTGAAAACCCCAGTGCCAGAGACTCCTCGGTCGGGACATTGCAAGAAAGGCCAAAACACCCGCCTCCTTATGATGAAGCAGTGTCACGATCGAGTGGCCGATTCCCACCTAGTCATCTGTCTATAGCATCCCCCACTCCACCATATTCACAGGATGAAGAATCACCCTCCAATAAACGCCTCCATCTTACAAGTAGGAGTGATCATTCTGCTTCAGAAAGGGCAGGCTCAACTGGTCAGTTGCACAGTAAGCAATTAATGAACTACCA
>APH_0185
AGTGAAATGCCGTCGGAGCCCTCTGGCCAGTCTGGTTGAACTGCTGGATTTGTTGCTGGAAGAGTGGATGAAAATTGATGTGAACTACATCTGCACACTGGTGGCATCCATGCCAGACAGAATTTCAGCTGTTCTTTGGTCTCACAGAAGTGTTAATGTGCTATTAGGTGACATTCAGCCATGAGTGACTAATTTTTTTGTCCAGTGAACTTAACTGCCATGGAAAAATTAATCTTCACTAAACTTTTTTTTTTTTATGCCTCATGTTAAAATACTTTGCTTTGAGGTGTGTTAACAGTTGAAATGTCTGTAGTGTTTGGATGAACATAAACTGTTCCTTTTTATTAATTACAACTATGTTAATATATCCTTTTTTTTTTTTTGACAGGATGTTTCATGTGAGCCACTTGTATTGCAGAGAGTGTGAAGCACAGACATGCCTGCCGATTTTATGAGAAAAAGCTTTGGTTGTGATTATGATTTTTATTTCAACTTTCGAAACATTCATTAGAAATGGAACTGAAGGTGTGGGTTGACGGCATTCAGCGAGTGGTATGTGGTGTCACTCAGTCATCAACATGTCAGGATGTCGTTTATGCTTTGGCCCATGCCACTGGACAGACAGGTAGATTTACACTAGTTGAAAAGTGGAGAAATAGTGAAAGATTGTTGGCACCTCATGAACAGCCACTAAAAGTTCTCACAAAATGGGGTGAATATGCCAATGATGTGCATTTTGTGATGCGTAGATCCCAGCCAGATTCAAAAGCACACCCACCTGGCAACAACCAGTTTAACCCCAACAACAAAAGGCAACATGACTTTTTGCACAATTTCTCCCCAACTAGTGCAACACAGAATTTGAAACCTGGTACAAATAACAAAGAAATAAAAAAGTCTTTAACGTTTAGCTGTGGACATGGAAGCAGTGGAAGTGGTAGCAGTGAAAACTCATCACCTAATATAAGTAGTAGTAATACTCCACCCAAAATTGAACCACCTCCACCTGTGCGCAATATCAAAGGTCGTGATGGAAGATCCAGACAAGATCTACCAAAAGGTGTTGTTCGTGGTGTTCCTCAGAAACCGAGGGACAGTGAAAACCCCAGTGCCAGAGACTCCTCGGTCGGGACATTGCAAGAAAGGCCAAAACACCCGCCTCCTTATGATGAAGCAGTGTCACGATCGAGTGGCCGATTCCCACCTAGTCATCTGTCTATAGCATCCCCCACTCCACCATATTCACAGGATGAAGAGTCACCCTCCAATAAACGCCTCCATCTTACAAGTAGGAGTGATCATTCTGCTTCAGAAAGGGCAGGCTCAACTGGTCAGTTGCACAGTAAGCAATTAATGAACTACCA
>APH_0186
AGTGAAATGCCGTCGGAGCCCTCTGGCCAGTCTGGCTGAACTGCAGGATTTGTTGCTGGAAGAGTGGATGAAAATTGATGTGAACTACATCTGCACACTGGTGGCATCCATGCCAGACAGAATTTCAGCTGTTCTTTGGTCTCACAGAAGTGTTAATGTGCTATTAGGTGACATTCAGCCATGAGTGACTAATTTTTTTGTCCAGTGAACTTAACTGCCATGGAAAAATTAATCTTCACTAAACTTTTTTTTTTTTATGCCTCATGTTAAAATACTTTGCTTTGAGGTGTGTTAACAGTTGAAATGTCTGTAGTGTTTGGATGAACATAAACTGTTCCTTTTTATTAATTACAACTATGTTAATATATCCTTTTTTTTTTTTTGACAGGATGTTTCATGTGAGCCACTTGTATTGCAGAGAGTGTGAAGCACAGACATGCCTGCCGATTTTATGAGAAAAAGCTTTGGTTGTGATTATGATTTTTATTTCAACTTTCGAAACATTCATTAGAAATGGAACTGAAGGTGTGGGTTGACGGCATTCAGCGAGTGGTATGTGGTGTCACTCAGTCATCAACATGTCAGGATGTCGTTTATGCTTTGGCCCATGCCACTGGACAGACAGGTAGATTTACACTAGTTGAAAAGTGGAGAAATAGTGAAAGATTGTTGGCACCTCATGAACAGCCACTAAAAGTTCTCACAAAATGGGGTGAATATGCCAATGATGTGCATTTTGTGATGCGTAGATCCCAGCCAGATTCAAAAGCACACCCACCTGGCAACAACCAGTTTAACCCCAACAACAAAAGGCAACATGACTTTTTGCACAATTTCTCCCCAACTAGTGCAACACAGAATTTGAAACCTGGTACAAATAACAAAGAAATAAAAAAGTCTTTAACGTTTAGCTGTGGACATGGAAGCAGTGGAAGTGGTAGCAGTGAAAACTCATCACCTAATATAAGTAGTAGTAATACTCCACCCAAAATTGAACCACCTCCACCTGTGCGCAATATCAAAGGTCGTGATGGAAGATCCAGACAAGATCTACCAAAAGGTGTTGTTCGTGGTGTTCCTCAGAAACCGAGGGACAGTGAAAACCCCAGTGCCAGAGACTCCTCGGTCGGGACATTGCAAGAAAGGCCAAAACACCCGCCTCCTTATGATGAAGCAGTGTCACGATCGAGTGGCCGATTCCCACCTAGTCATCTGTCTATAGCATCCCCCACTCCACCATATTCACAGGATGAAGAGTCACCCTCCAATAAACGCCTCCATCTTACAAGTAGGAGTGATCATTCTGCTTCAGAAAGGGCAGGCTCAACTGGTCAGTTGCACAGTAAGCAATTAATGAACTACCA
>APH_0622
---------------------------------------TCTGAAGGATTTGTTGCTGGAAGAGTAGATGAAAATTGATGTGAACTACATCTGCACACTGGTGGCATCCATGTCAGACAGAATTTCAGCTGTTCTTCAGTCTCACAGAAGCGTTA-TGTGCTATTAGGTGACATTCAGCCATGGGTGACTAATTTTTTTGTCCAGTGAACTTAACTGCCATGGAAAAATTAATCTTCACTAAACTTTTTTTTTTTTATGCCTCATGTTAAAATACTTTGCTTTGAGGTGTGTTAACAATTGAAATGTCTGTAGTGTTTGGCTGAACATAAACTGTTCCTTTTTATTAATTACAACTATGTTAATATATC----TTTTTTTTTTGACAGGATGTTTCATGTGAGCCACTTGTATTGCAGAGAGTGTGAAGCACAGACATGCCTGCCGATTTTATGAGAAAAAGCTTTGGTTGTGATTATGATTTTTATTTCAACTTTCGAAACATTCATTAGAAATGGAACTGAAGGTGTGGGTTGACGGCATTCAGCGAGTGGTATGTGGTGTCACTCAGTCATCAACATGTCAGGATGTCGTTTATGCTTTGGCCCATGCCACTGGACAGACAGGTAGATTTACACTAGTTGAAAAGTGGAGAAATAGTGAAAGATTGTTGGCACCTCATGAACAGCCACTAAAAGTTCTCACAAAATGGGGTGAATATGCCAATGATGTGCATTTTGTGATGCGGAGATCCCAGCCAGATTCAAAAGCACACCCACCTGGCAACAACCAGTTTAACCCCAACAACAAAAGGCAACATGACTTTTTGCACAATTTCTCCCCAACTAGTGCAACACAGAATTTGAAACCTGGTACAAATAACAAAGAAATAAAAAAGTCTTTAACGTTTAGCTGTGGACATGGAAGCAGTGGAAGTGGTAGCAGTGAAAACTCATCACCTAATATAAGTAGTAGTAATACTCCACCCAAAATTGAACCACCTCCACCTGTGCGCAATATCAAAGGTCGTGATGGAAGATCCAGACAAGATCTACCAAAAGGTGTTGTTCGTGGTGTTCCTCAGAAACCGAGGGACAGTGAAAACCCCAGTGCCAGAGACTCCTCGGTCGGGACATTGCAAGAAAGGCCAAAACACCCGCCTCCTTATGATGAAGCAGTGTCACGATCGAGTGGCCG------------------------------------------------------------------------------------------------------------------------------------------------------------------------
>APH_0674
AGTGAAATGCCGTCGGAGCCCTCTGGCCAGTCTGGTTGAACTGCTGGATTTGTTGCTGGAAGAGTGGATGAAAATTGATGTGAACTACATCTGCACACTGGTGGCATCCATGCCAGACAGAATTTCAGCTGTTCTTTGGTCTCACAGAAGTGTTAATGTGCTATTAGGTGACATTCAGCCATGAGTGACTAATTTTTTTGTCCAGTGAACTTAACTGCCATGGAAAAATGAATCTTCACTAAACTTTTTTTTTTTTATGCCTCATGTTAAAATACTTTGCTTTGAGGTGTGTTAACAGTTGAAATGTCTGTAGTGTTTGGATGAACATAAACTGTTCCTTTTTATTAATTACAACTATGTTAATATATCCTTTTTTTTTTTTTGACAGGATGTTTCATGTGAGCCACTTGTATTGCAGAGAGTGTGAAGCACAGACATGCCTGCCGATTTTATGAGAAAAAGCTTTGGTTGTGATTATGATTTTTATTTCAACTTTCGAAACATTCATTAGAAATGGAACTGAAGGTGTGGGTTGACGGCATTCAGCGAGTGGTATGTGGTGTCACTCAGTCATCAACATGTCAGGATGTCGTTTATGCTTTGGCCCATGCCACTGGACAGACAGGTAGATTTACACTAGTTGAAAAGTGGAGAAATAGTGAAAGATTGTTGGCACCTCATGAACAGCCACTAAAAGTTCTCACAAAATGGGGTGAATATGCCAATGATGTGCATTTTGTGATGCGTAGATCCCAGCCAGATTCAAAAGCACACCCACCTGGCAACAACCAGTTTAACCCCAACAACAAAAGGCAACATGACTTTTTGCACAATTTCTCCCCAACTAGTGCAACACAGAATTTGAAACCTGGTACAAATAACAAAGAAATAAAAAAGTCTTTAACGTTTAGCTGTGGACATGGAAGCAGTGGAAGTGGTAGCAGTGAAAACTCATCACCTAATATAAGTAGTAGTAATACTCCACCCAAAATTGAACCACCTCCACCTGTGCGCAATATCAAAGGTCGTGATGGAAGATCCAGACAAGATCTACCAAAAGGTGTTGTTCGTGGTGTTCCTCAGAAACCGAGGGACAGTGAAAACCCCAGTGCCAGAGACTCCTCGGTCGGGACATTGCAAGAAAGGCCAAAACACCCGCCTCCTTATGATGAAGCAGTGTCACGATCGAGTGGCCGATTCCCACCTAGTCATCTGTCTATAGCATCCCCCACTCCACCATATTCACAGGATGAAGAGTCACCCTCCAATAAACGCCTCCATCTTACAAGTAGGAGTGATCATTCTGCTTCAGAAAGGGCAGGCTCAACTGGTCAGTTGCACAGTAAGCAATTAATGAACTACCA
>APH_0683
-------------------------------------------------------------------------------------------------------------------------------------------------------------------------------------------------------------------------------------------------------------------------GTTAAAATACTTTGCTTTGAGGTGTGTTAACAATTGAAATGTCTGTAGTGTTTGGATGAACATAAACTGTTCCTTTTTATTAATTACAACTATGTTAATATATCC-TTTTTTTTTTTTGACAGGATGTTTCATGTGAGCCACTTGTATTGCAGAGAGTGTGAAGCACAGACATGCCTGCCGATTTTATGAGAAAAAGCTTTGGTTGTGATTATGATTTTTATTTCAACTTTCGAAACATTCATTAGAAATGGAACTGAAGGTGTGGGTTGACGGCATTCAGCGAGTGGTATGTGGTGTCACTCAGTCATCAACATGTCAGGATGTCGTTTATGCTTTGGCCCATGCCACTGGACAGACAGGTAGATTTACACTAGTTGAAAAGTGGAGAAATAGTGAAAGATTGTTGGCACCTCATGAACAGCCACTAAAAGTTCTCACAAAATGGGGTGAATATGCCAATGATGTGCATTTTGTGATGCGTAGATCCCAGCCAGATTCAAAAGCACACCCACCTGGCAACAACCAGTTTAACCCCAACAACAAAAGGCAACATGACTTTTTGCACAATTTCTCCCCAACTAGTGCAACACAGAATTTGAAACCTGGTACAAATAACAAAGAAATAAAAAAGTCTTTAACGTTTAGCTGTGGACATGGAAGCAGTGGAAGTGGTAGCAGTGAAAACTCATCACCTAATATAAGTAGTAGTAATACTCCACCCAAAATTGAACCACCTCCACCTGTGCGCAATATCAAAGGTCGTGATGGAAGATCCAGACAAGATCTACCAAAAGGTGTTGTTCGTGGTGTTCCTCAGAAACCGAGGGACAGTGAAAACCCCAGTGCCAGAGACTCCTCGGTCGGGACATTGCAAGAAAGGCCAAAACACCCGCCTCCTTATGATGAAGCAGTGTCACGATCGAGTGGCCGATTCCCACCTAGTCATCTGTCTATAGCATCCCCCACTCCACCATATTCACAGGATGAAGAATCACCCTCCAATAAACGCCTCCATCTTACAAGTAGGAGTGATCATTCTGCTTCAGAAAGGGCAGGCTCAACTGGTCAGTTGCACAGTAAGCAATTAATGAACTACCA
>APH_0772
AGTGAAATGCCGTCGGAGCCCTCTGGCCAGTCTGGTTGAACTGCTGGATTTGTTGCTGGAAGAGTAGATGCAAATTGATGTGAACTACATCTGCACACTGATGGCATCCATGCCAGACAGAATTTCAGCTGTTCTTCGGTCTCACAGAAGTGTTAATGTGCTATTAGGTGACATTCAGCCATGAGTGACTAATTTTTTTGTCCAGTGAACTTAACTGCCATGGAAAAATTAATCTTCACTAAACTTTTTTTTTTTTATGCCTCATGTTAAAATACTTTGCTTTGAGGTGTGTTAACAATTGAAATGTCTGTAGTGTTTGGCTGAACATAAACTGTTCCTTTTTATTAATTACAACTATGTTAATATATCCTTTTTTTTTTTTTGACAGGATGTTTCATGTGAGCCACTTGTATTGCAGAGAGAGTGAAGCACAGACATGCCTGCCGATTTTATGAGAAAAAGCTTTGGTTGTGATTATGATTTTTATTTCAACTTTCGAAACATTCATTAGAAATGGAACTGAAGGTGTGGGTTGACGGCATTCAGCGAGTGGTATGTGGTGTCACTCAGTCATCAACATGTCAGGATGTCGTTTATGCTTTGGCCCATGCCACTGGACAGACAGGTAGATTTACACTAGTTGAAAAGTGGAGAAATAGTGAAAGATTGTTGGCACCTCATGAACAGCCACTAAAAGTTCTCACAAAATGGGGTGAATATGCCAATGATGTGCATTTTGTGATGCGTAGATCCCAGCCAGATTCAAAAGCACACCCACCTGGCAACAACCAGTTTAACCCCAACAACAAAAGGCAACATGACTTTTTGCACAATTTCTCCCCAACTAGTGCAACACAGAATTTGAAACCTGGTACAAATAACAAAGAAATAAAAAAGTCTTTAACGTTTAGCTGTGGACATGGAAGCAGTGGAAGTGGTAGCAGTGAAAACTCATCACCTAATATAAGTAGTAGTAATACTCCACCCAAAATTGAACCACCTCCACCTGTGCGCAATATCAAAGGTCGTGATGGAAGATCCAGACAAGATCTACCAAAAGGTGTTGTTCGTGGTGTTCCTCAGAAACCGAGGGACAGTGAAAACCCCAGTGCCAGAGACTCCTCGGTCGGGACATTGCAAGAAAGGCCAAAACACCCGCCTCCTTATGATGAAGCAGTGTCACGATCGAGTGGCCGATTCCCACCTAGTC----------------------------------------------------------------------------------------------------------------------------------------------------------
>APH_0880
AGTGAAATGCCATCAGAGCCCTCTGGCCAGTCTGGTTGGACTGCTGGATTTGTTGCTGGAAGAGTGGATGAAAGTTGATGTGAACTACATCTGCACACTGGTGGCATCCATGCCAGACAGAATTTCAGCTGTTCTTTGGTCTTACAGAAGTGTTAATGTGCTATTAGGTGACATTCAGCCATGAGTGACTAATTTTTTTGTCCAGTGAACTTAACTGCCATGGAAAAATTAATCTTCACTAAACTTTTTTTTTTTTATGCCTCATGTTAAAATACTTTGCTTTGAGGTGTGTTAACAATTGAAATGTCTGTAGTGTTTGGCTGAACATAAACTGTTCCTTTTTATTAATTACAACTATGTTAATATATCCTTTTTTTTTTTTTGACAGGATGTTTCATGTGAGCCACTTGTATTGCAGAGAGTGTGAAGCACAGACATGCCTGCCGATTTTATGAGAAAAAGCTTTGGTTGTGATTATGATTTTTATTTCAACTTTCGAAACATTCATTAGAAATGGAACTGAAGGTGTGGGTTGACGGCATTCAGCGAGTGGTATGTGGTGTCACTCAGTCATCAACATGTCAGGATGTCGTTTATGCTTTGGCCCATGCCACTGGACAGACAGGTAGATTTACACTAGTTGAAAAGTGGAGAAATAGTGAAAGATTGTTGGCACCTCATGAACAGCCACTAAAAGTTCTCACAAAATGGGGTGAATATGCCAATGATGTGCATTTTGTGATGCGTAGATCCCAGCCAGATTCAAAAGCACACCCACCTGGCAACAACCAGTTTAACCCCAACAACAAAAGGCAACATGACTTTTTGCACAATTTCTCCCCAACTAGTGCAACACAGAATTTGAAACCTGGTACAAATAACAAAGAAATAAAAAAGTCTTTAACGTTTAGCTGTGGACATGGAAGCAGTGGAAGTGGTAGCAGTGAAAACTCATCACCTAATATAAGTAGTAGTAATACTCCACCCAAAATTGAACCACCTCCACCTGTGCGCAATATCAAAGGTCGTGATGGAAGATCCAGACAAGATCTACCAAAAGGTGTTGTTCGTGGTGTTCCTCAGAAACCGAGGGACAGTGAAAACCCCAGTGCCAGAGACTCCTCGGTCGGGACATTGCAAGAAAGGCCAAAACACCCGCCTCCTTATGATGAAGCAGTGTCACGATCGAGTGGCCGATTCCCACCTAGTCATCTGTCTATAGCATCCCCCACTCCACCATATTCACAGGATGAAGAATCACCCTCCAATACACGCCTCCATCTTACAAGTAGGAGTGATCAGTCTGCTTCAGAAAGGGCAGGCTCAACTGGTCAGTTGCACAGTAAGCAATTAATGAACTACCA
>APH_1535
--------------------------------------------------------------AGTAGATGCAAATTGATGTGAACTACATCTGCACACTGATGGCATCCATGCCAGACAGAATTTCAGCTGTTCTTTGGTCTCACAGAAGTGTTAATGTGCTATTAGGTGACATTCAGCCATGAGTGACTAATTTTTTTGTCCAGTGAACTTAACTGCCATGGAAAAATTAATCTTCACTAAACTTTTTTTTTTTTATGCCTCATGTTAAAATACTTTGCTTTGAGGTGTGTTAACAATTGAAATGTCTGTAGTGTTTGGCTGAACATAAACTGTTCCTTTTTATTAATTACAACTATGTTAATATATCCTTTTTTTTTTTTTGACAGGATGTTTCATGTGAGCCACTTGTATTGCAGAGAGAGTGAAGCACAGACATGCCTGCCGATTTTATGAGAAAAAGCTTTGGTTGTGATTATGATTTTTATTTCAACTTTCGAAACATTCATTAGAAATGGAACTGAAGGTGTGGGTTGACGGCATTCAGCGAGTGGTATGTGGTGTCACTCAGTCATCAACATGTCAGGATGTCGTTTATGCTTTGGCCCATGCCACTGGACAGACAGGTAGATTTACACTAGTTGAAAAGTGGAGAAATAGTGAAAGATTGTTGGCACCTCATGAACAGCCACTAAAAGTTCTCACAAAATGGGGTGAATATGCCAATGATGTGCATTTTGTGATGCGTAGATCCCAGCCAGATTCAAAAGCACACCCACCTGGCAACAACCAGTTTAACCCCAACAACAAAAGGCAACATGACTTTTTGCACAATTTCTCCCCAACTAGTGCAACACAGAATTTGAAACCTGGTACAAATAACAAAGAAATAAAAAAGTCTTTAACGTTTAGCTGTGGACATGGAAGCAGTGGAAGTGGTAGCAGTGAAAACTCATCACCTAATATAAGTAGTAGTAATACTCCACCCAAAATTGAACCACCTCCACCTGTGCGCAATATCAAAGGTCGTGATGGAAGATCCAGACAAGATCTACCAAAAGGTGTTGTTCGTGGTGTTCCTCAGAAACCGAGGGACAGTGAAAACCCCAGTGCCAGAGACTCCTCGGTCGGGACATTGCAAGAAAGGCCAAAACACCCGCCTCCTTATGATGAAGCAGTGTCACGATCGAGTGGCCGATTCCCACCTAGTCATCTGTCTATAGCATCCCCCACTCCACCATATTCACAGGATGAAGAATCACCCTCCAATAAACGCCTCCATCTTACAAGTAGGAGTGATCATTCTGCTTCAGAAAGGGCAGGCTCAACTGGTCAGTTGCACAG---------------------
>APH_1602
------------TCGGAGCCCTCTGGCCAGTCTGGTTGAACTGCTGGATTTGTTGCTGGAAGAGTAGATGCAAATTGATGTGAACTACATCTGCACACTGATGGCATCCATGCCAGACAGAATTTCAGCTGTTCTTTGGTCTCACAGAAGTGTTAATGTGCTATTAGGTGACATTCAGCCATGAGTGACTAATTTTTTTGTCCAGTGAACTTAACTGCCATGGAAAAATTAATCTTCACTAAAC-TTTTTTTTTTTATGCCTCATGTTAAAATACTTTGCTTTGAGGTGTGTTAACAATTGAAATGTCTGTAGTGTTTGGCTGAACATAAACTGTTCCTTTTTATTAATTACAACTATGTTAATATATCC--TTTTTTTTTTTGACAGGATGTTTCATGTGAGCCACTTGTATTGCAGAGAGTGTGAAGCACAGACATGCCTGCCGATTTTATGAGAAAAAGCTTTGGTTGTGATTATGATTTTTATTTCAACTTTCGAAACATTCATTAGAAATGGAACTGAAGGTGTGGGTTGACGGCATTCAGCGAGTGGTATGTGGTGTCACTCAGTCATCAACATGTCAGGATGTCGTTTATGCTTTGGCCCATGCCACTGGACAGACAGGTAGATTTACACTAGTTGAAAAGTGGAGAAATAGTGAAAGATTGTTGGCACCTCATGAACAGCCACTAAAAGTTCTCACAAAATGGGGTGAATATGCCAATGATGTGCATTTTGTGATGCGTAGGTCCCAGCCAGATTCAAAAGCACACCCACCTGGCAACAACCAGTTTAACCCCAACAACAAAAGGCAACATGACTTTTTGCACAATTTCTCCCCAACTAGTGCAACACAGAATTTGAAACCTGGTACAAATAACAAAGAAATAAAAAAGTCTTTAACGTTTAGCTGTGGACATGGAAGCAGTGGAAGTGGTAGCAGTGAAAACTCATCACCTAATATAAGTAGTAGTAATACTCCACCCAAAATTGAACCACCTCCACCTGTGCGCAATATCAAAGGTCGTGATGGAAGATCCAGACAAGATCTACCAAAAGGTGTTGTTCGTGGTGTTCCTCAGAAACCGAGGGACAGTGAAAACCCCAGTGCCAGAGACTCCTCGGTCGGGACATTGCAAGAAAGGCCAAAACACCCGCCTCCTTATGATGAAGCAGTGTCACGATCGAGTGGCCGATTCCCACCTAGTCATCTGTCTATAGCATCCCCCACTCCACCATATTCACAGGATGAAGAATCACCCTCCAATAAACGCCTCCATCTTACAAGTAGGAGTGATCATTCTGCTTCAGAAAGGGCAGGCTCAACTGGTCAGTTGCACAGTAAGCAATTAATGAACTACCA
>APH_3177
AGTGAAATGCCGTCGGAGCCCTCTGGCCAGTCTGGTTGAACTGCTGGATTTGTTGCTGGAAGAGTAGATGCAAATTGATGTGAACTACATCTGCACACTGATGGCATCCATGCCAGACAGAATTTCAGCTGTTCTTTGGTCTCACAGAAGTGTTAATGTGCTATTAGGTGACATTCAGCCATGAGTGACTAATTTTTTTGTCCAGTGAACTTAACTGCCATGGAAAAATTAATCTTCACTAAACTTTTTTTTTTTTATGCCTCATGTTAAAATACTTTGCTTTGAGGTGTGTTAACAATTGAAATGTCTGTAGTGTTTGGCTGAACATAAACTGTTCCTTTTTATTAATTACAACTATGTTAATATATCC---TTTTTTTTTTGACAGGATGTTTCATGTGAGCCACTTGTATTGCAGAGAGTGTGAAGCACAGACATGCCTGCCGATTTTATGAGAAAAAGCTTTGGTTGTGATTATGATTTTTATTTCAACTTTCGAAACATTCATTAGAAATGGAACTGAAGGTGTGGGTTGACGGCATTCAGCGAGTGGTATGTGGTGTCACTCAGTCATCAACATGTCAGGATGTCGTTTATGCTTTGGCCCATGCCACTGGACAGACAGGTAGATTTACACTAGTTGAAAAGTGGAGAAATAGTGAAAGATTGTTGGCACCTCATGAACAGCCACTAAAAGTTCTCACAAAATGGGGTGAATATGCCAATGATGTGCATTTTGTGATGCGGAGATCCCAGCCAGATTCAAAAGCACACCCACCTGGCAACAACCAGTTTAACCCCAACAACAAAAGGCAACATGACTTTTTGCACAATTTCTCCCCAACTAGTGCAACACAGAATTTGAAACCTGGTACAAATAACAAAGAAATAAAAAAGTCTTTAACGTTTAGCTGTGGACATGGAAGCAGTGGAAGTGGTAGCAGTGAAAATTCATCACCTAATATAAGTAGTAGTAATACTCCACCCAAAATTGAACCACCTCCACCTGTGCGCAATATCAAAGGTCGTGATGGAAGATCCAGACAAGATCTACCAAAAGGTGTTGTTCGTGGTGTTCCTCAGAAACCAAGGGACAGTGAAAACCCCAGTGCCAGAGACTCCTCGGTCGGGACATTGCAAGAAAGGCCAAAACACCCGCCTCCTTATGATGAAGCAGTGTCACGATCGAGTGGCCGATTCCCACCTAGTCATCTGTCTATAGCATCCCCCACTCCACCATATTCACAGGATGAAGAATCACCCTCCAATAAACGCCTCCATCTTACAAGTAGGAGTGATCATTCTGCTTCAGAAAGGGCAGGCTCAGCTGGTCAGTTGCACAGTAAGCAATTAATGAACTACCA
>APH_3188
AGTGAAATGCCGTCGGAGCCCTCTGGCCAGTCTGGTTGAACTGCGGGATTTGTTGCTGGAAGAGTGGATGAAAATTGATGTGAACTACATCTGCACACTGGTGGCATCCATGCCAGACAGAATTTCAGCTGTTCTTTGGTCTCACAGAAGTGTTAATGTGCTATTAGGTGACATTCAGCCATGAGTGACTAATTTTTTTGTCCAGTGAACTTAACTGCCATGGAAAAATTAATCTTCACTAAAC-TTTTTTTTTTTATGCCTCATGTTAAAATACTTTGCTTTGAGGTGTGTTAACAGTTGAAATGTCTGTAGTGTTTGGATGAACATAAACTGTTCCTTTTTATTAATTACAACTATGTTAATATATCCTTTTTTTTTTTTTGACAGGATGTTTCATGTGAGCCACTTGTATTGCAGAGAGTGTGAAGCACAGACATGCCTGCCGATTTTATGAGAAAAAGCTTTGGTTGTGATTATGATTTTTATTTCAACTTTCGAAACATTCATTAGAAATGGAACTGAAGGTGTGGGTTGACGGCATTCAGCGAGTGGTATGTGGTGTCACTCAGTCATCAACATGTCAGGATGTCGTTTATGCTTTGGCCCATGCCACTGGACAGACAGGTAGATTTACACTAGTTGAAAAGTGGAGAAATAGTGAAAGATTGTTGGCACCTCATGAACAGCCACTAAAAGTTCTCACAAAATGGGGTGAATATGCCAATGATGTGCATTTTGTGATGCGTAGATCCCAGCCAGATTCAAAAGCACACCCACCTGGCAACAACCAGTTTAACCCCAACAACAAAAGGCAACATGACTTTTTGCACAATTTCTCCCCAACTAGTGCAACACAGAATTTGAAACCTGGTACAAATAACAAAGAAATAAAAAAGTCTTTAACGTTTAGCTGTGGACATGGAAGCAGTGGAAGTGGTAGCAGTGAAAACTCATCACCTAATATAAGTAGTAGTAATACTCCACCCAAAATTGAACCACCTCCACCTGTGCGCAATATCAAAGGTCGTGATGGAAGATCCAGACAAGATCTACCAAAAGGTGTTGTTCGTGGTGTTCCTCAGAAACCGAGGGACAGTGAAAACCCCAGTGCCAGAGACTCCTCGGTCGGGACATTGCAAGAAAGGCCAAAACACCCGCCTCCTTATGATGAAGCAGTGTCACGATCGAGTGGCCGATTCCCACCTAGTCATCTGTCTATAGCATCCCCCACTCCACCATATTCACAGGATGAAGAGTCACCCTCCAAT-----------------------------------------------------------------------------------------------
>APH_4021
AGTGAAACGCCGTCGGAGCCCTCCGGCCAACCTGGCCGA--------ATTTGTTGCTGGAAGAGTGGATGAAAATTGATGTGAACTACATCTGCACACTGGTGGCATCCATGCCAGACAGAATTTCAGCTGTTCTTTGGTCTCACAGAAGTGTTAATGTGCTATTAGGTGACATTCAGCCATGAGTGACTAATTTTTTTGTCCAGTGAACTTAACTGCCATGGAAAAATTAATCTTCACTAAAC-TTTTTTTTTTTATGCCTCATGTTAAAATACTTTGCTTTGAGGTGTGTTAACAATTGAAATGTCTGTAGTGTTTGGATGAACATAAACTGTTCCTTTTTATTAATTACAACTATGTTAATATATCTTTTTTTTTTTTTTGACAGGATGTTTCATGTGAGCCACTTGTATTGCAGAGAGTGTGAAGCACAGACATGCCTGCCGATTTTATGAGAAAAAGCTTTGGTTGTGATTATGATTTTTATTTCAACTTTCGAAACATTCATTAGAAATGGAACTGAAGGTGTGGGTTGACGGCATTCAGCGAGTGGTATGTGGTGTCACTCAGTCATCAACATGTCAGGATGTCGTTTATGCTTTGGCCCATGCCACTGGACAGACAGGTAGATTTACACTAGTTGAAAAGTGGAGAAATAGTGAAAGATTGTTGGCACCTCATGAACAGCCACTAAAAGTTCTCACAAAATGGGGTGAATATGCCAATGATGTGCATTTTGTGATGCGTAGATCCCAGCCAGATTCAAAAGCACACCCACCTGGCAACAACCAGTTTAACCCCAACAACAAAAGGCAACATGACTTTTTGCACAATTTCTCCCCAACTAGTGCAACACAGAATTTGAAACCTGGTACAAATAACAAAGAAATAAAAAAGTCTTTAACGTTTAGCTGTGGACATGGAAGCAGTGGAAGTGGTAGCAGTGAAAACTCATCACCTAATATAAGTAGTAGTAATACTCCACCCAAAATTGAACCACCTCCACCTGTGCGCAATATCAAAGGTCGTGATGGAAGATCCAGACAAGATCTACCAAAAGGTGTTGTTCGTGGTGTTCCTCAGAAACCGAGGGACAGTGAAAACCCCAGTGCCAGAGACTCCTCGGTCGGGACATTGCAAGAAAGGCCAAAACACCCGCCTCCTTATGATGAAGCAGTGTCACGATCGAGTGGCCGATTCCCACCTAGTCATCTGTCTATAGCATCCCCCACTCCACCATATTCACAGGATGAAGAATCACCCTCCAATACACGCCTCCATCTTACAAGTAGGAGTGATCATTCTGCTTCAGAAAGGGCAGGCTCAACTGGTCAGTTGCACAGTAAGCAATTAATGAACTACCA
>APH_4024
AGTGAAATGCCGTCGGAGCCCTCTGGCCAGTCTGGTTGAACTGCTGGATTTGTTGCTGGAAGAGTGGATGAAAATTGATGTGAACTACATCTGCACACTGGTGGCATCCATGCCAGACAGAATTTCAGCTGTTCTTTGGTCTCACAGAAGTGTTAATGTGCTATTAGGTGACATTCAGCCATGAGTGACTAATTTTTTTGTCCAGTGAACTTAACTGCCATGGAAAAATTAATCTTCACTAAAC-TTTTTTTTTTTATGCCTCATGTTAAAATACTTTGCTTTGAGGTGTGTTAACAATTGAAATGTCTGTAGTGTTTGGCTGAACATAAACTGTTCCTTTTTATTAATTACAACTATGTTAATATATCCTTTTTTTTTTTTTGACAGGATGTTTCATGTGAGCCACTTGTATTGCAGAGAGTGTGAAGCACAGACATGCCTGCCGATTTTATGAGAAAAAGCTTTGGTTGTGATTATGATTTTTATTTCAACTTTCGAAACATTCATTAGAAATGGAACTGAAGGTGTGGGTTGACGGCATTCAGCGAGTGGTATGTGGTGTCACTCAGTCATCAACATGTCAGGATGTCGTTTATGCTTTGGCCCATGCCACTGGACAGACAGGTAGATTTACACTAGTTGAAAAGTGGAGAAATAGTGAAAGATTGTTGGCACCTCATGAACAGCCACTAAAAGTTCTCACAAAATGGGGTGAATATGCCAATGATGTGCATTTTGTGATGCGTAGATCCCAGCCAGATTCAAAAGCACACCCACCTGGCAACAACCAGTTTAACCCCAACAACAAAAGGCAACATGACTTTTTGCACAATTTCTCCCCAACTAGTGCAACACAGAATTTGAAACCTGGTACAAATAACAAAGAAATAAAAAAGTCTTTAACGTTTAGCTGTGGACATGGAAGCAGTGGAAGTGGTAGCAGTGAAAATTCATCACCTAATATAAGTAGTAGTAATACTCCACCCAAAATTGAACCACCTCCACCTGTGCGCAATATCAAAGGTCGTGATGGAAGATCCAGACAAGATCTACCAAAAGGTGTTGTTCGTGGTGTTCCTCAGAAACCGAGGGACAGTGAAAACCCCAGTGCCAGAGACTCCTCGGTCGGGACATTGCAAGAAAGGCCAAAACACCCGCCTCCTTATGATGAAGCAGTGTCACGATCGAGTGGCCGATTCCCACCTAGTCATCTGTCTATAGCATCCCCCACTCCACCATATTCACAGGATGAAGAATCACCCTCCAATAAACGCCTCCATCTTACAAGTAGGAGTGATCATTCTGCTTCAGAAAGGGCAGGCTCAACTGGTCAGTTGCACAGTAAGCAATTAATGAACTACCA
>APH_4029
-------------------------------------------------------------------------------------------------------------------------------------CTTTGGTCTCACAGAAGTGTTAGTGTGCTATTAGGTGACATTCAGCCATGAGTGACTAATTTTTTTGTCCAGTGAACTTAACTGCCATGGAAAAATTAATCTTCACTAAACTTTTTTTTTTTTATGCCTCATGTTAAAATACTTTGCTTTGAGGTGTGTTAACAATTGAAATGTCTGTAGTGTTTGGCTGAACATAAACTGTTCCTTTTTATTAATTACAACTATGTTAATATATCC-TTTTTTTTTTTTGACAGGATGTTTCATGTGAGCCACTTGTATTGCAGAGAGAGTGAAGCACAGACATGCCTGCCGATTTTATGAGAAAAAGCTTTGGTTGTGATTATGATTTTTATTTCAACTTTCGAAACATTCATTAGAAATGGAACTGAAGGTGTGGGTTGACGGCATTCAGCGAGTGGTATGTGGTGTCACTCAGTCATCAACATGTCAGGATGTCGTTTATGCTTTGGCCCATGCCACTGGACAGACAGGTAGATTTACACTAGTTGAAAAGTGGAGAAATAGTGAAAGATTGTTGGCACCTCATGAACAGCCACTAAAAGTTCTCACAAAATGGGGTGAATATGCCAATGATGTGCATTTTGTGATGCGTAGATCCCAGCCAGATTCAAAAGCACACCCACCTGGCAACAACCAGTTTAACCCCAACAACAAAAGGCAACATGACTTTTTGCACAATTTCTCCCCAACTAGTGCAACACAGAATTTGAAACCTGGTACAAATAACAAAGAAATAAAAAAGTCTTTAACGTTTAGCTGTGGACATGGAAGCAGTGGAAGTGGTAGCAGTGAAAACTCATCACCTAATATAAGTAGTAGTAATACTCCACCCAAAATTGAACCACCTCCACCTGTGCGCAATATCAAAGGTCGTGATGGAAGATCCAGACAAGATCTACCAAAAGGTGTTGTTCGTGGTGTTCCTCAGAAACCGAGGGACAGTGAAAACCCCAGTGCCAGAGACTCCTCGGTCGGGACATTGCAAGAAAGGCCAAAACACCCGCCTCCTTATGATGAAGCAGTGTCACGATCGAGTGGCCGATTCCCACCTAGTCATCTGTCTATAGCATCCCCCACTCCACCATATTCACAGGATGAAGAATAACCCTCCAATAAACGCCTCCATCTTACAAG---------------------------------------------------------------------------
>APH_5003
AGTGAAATGCCATTGGAGCCATCTGGCCAATCTGGCCGAACTGCAGGATTTGCTGCTAGAAGA-CAGATGCAAATTGATGTGAACTACATCTGCACACTGATGGCATCCATGCCAGACAGAATTTCAGCTGTTCTTTGGTCTCACAGAA-TGTTAATGTGCTATTAGGTGACATTCAGCCATGAGTGACTAATTTTTTTGTCCAGTGAACTTAACTGCCATGGAAAAATTAATCTTCACTAAACTTTTTTTTTTTTATGCCTCATGTTAAAATACTTTGCTTTGAGGTGTGTTAACAATTGAAATGTCTGTAGTGTTTGGCTGAACATAAACTGTTCCTTTTTATTAATTACAACTATGTTAATATATCCTTTTTTTTTTTTTGACAGGATGTTTCATGTGAGCCACTTGTATTGCAGAGAGAGTGAAGCACAGACATGCCTGCCGATTTTATGAGAAAAAGCTTTGGTTGTGATTATGATTTTTATTTCAACTTTCGAAACATTCATTAGAAATGGAACTGAAGGTGTGGGTTGACGGCATTCAGCGAGTGGTATGTGGTGTCACTCAGTCATCAACATGTCAGGATGTCGTTTATGCTTTGGCCCATGCCACTGGACAGACAGGTAGATTTACACTAGTTGAAAAGTGGAGAAATAGTGAAAGATTGTTGGCACCTCATGAACAGCCACTAAAAGTTCTCACAAAATGGGGTGAATATGCCAATGATGTGCATTTTGTGATGCGTAGATCCCAGCCAGATTCAAAAGCACACCCACCTGGCAACAACCAGTTTAACCCCAACAACAAAAGGCAACATGACTTTTTGCACAATTTCTCCCCAACTAGTGCAACACAGAATTTGAAACCTGGTACAAATAACAAAGAAATAAAAAAGTCTTTAACGTTTAGCTGTGGACATGGAAGCAGTGGAAGTGGTAGCAGTGAAAACTCATCACCTAATATAAGTAGTAGTAATACTCCACCCAAAATTGAACCACCTCCACCTGTGCGCAATATCAAAGGTCGTGATGGAAGATCCAGACAAGATCTACCAAAAGGTGTTGTTCGTGGTGTTCCTCAGAAACCGAGGGACAGTGAAAACCCCAGTGCCAGAGACTCCTCGGTCGGGACATTGCAAGAAAGGCCAAAACACCCGCCTCCTTATGATGAAGCAGTGTCACGATCGAGTGGCCGATTCCCACCTAGTCATCTGTCTATAGCATCCCCCACTCCACCATAT--------------------------------------------------------------------------------------------------------------------------
>APH_4005
AGTGAAATGCCGTCGGAGCCCTCTGGCCAGTCTGGTTGAACTGCTGGATTTGTTGCTGGAAGAGTAGATGAAAATTGATGTGAACTACATCTGCACACTGGTGGCATCCATGCCAGACAGAATTTCAGCTGTTCTTTGGTCTCACAGAAGTGTTAATGTGCTATTAGGTGACATTCAGCCATGAGTGACTAATTTTTTTGTCCAGTGAACTTAACTGCCATGGAAAAATTAATCTTCACTAAACTTTTTTTTTTTTATGCCTCATGTTAAAATACTTTGCTTTGAGGTGTGTTAACAATTGAAATGTCTGTAGTGTTTGGCTGAACATAAACTGTTCCTTTTTATTAATTACAACTATGTTAATATATCCTTTTTTTTTTTTTGACAGGATGTTTCATGTGAGCCACTTGTATTGCAGAGAGAGTGAAGCACAGACATGCCTGCCGATTTTATGAGAAAAAGCTTTGGTTGTGATTATGATTTTTATTTCAACTTTCGAAACATTCATTAGAAATGGAACTGAAGGTGTGGGTTGACGGCATTCAGCGAGTGGTATGTGGTGTCACTCAGTCATCAACATGTCAGGATGTCGTTTATGCTTTGGCCCATGCCACTGGACAGACAGGTAGATTTACACTAGTTGAAAAGTGGAGAAATAGTGAAAGATTGTTGGCACCTCATGAACAGCCACTAAAAGTTCTCACAAAATGGGGTGAATATGCCAATGATGTGCATTTTGTGATGCGTAGATCCCAGCCAGATTCAAAAGCACACCCACCTGGCAACAACCAGTTTAACCCCAACAACAAAAGGCAACATGACTTTTTGCACAATTTCTCCCCAACTAGTGCAACACAGAATTTGAAACCTGGTACAAATAACAAAGAAATAAAAAAGTCTTTAACGTTTAGCTGTGGACATGGAAGCAGTGGAAGTGGTAGCAGTGAAAACTCATCACCTAATATAAGTAGTAGTAATACTCCACCCAAAATTGAACCACCTCCACCTGTGCGCAATATCAAAGGTCGTGATGGAAGATCCAGACAAGATCTACCAAAAGGTGTTGTTCGTGGTGTTCCTCAGAAACCGAGGGACAGTGAAAACCCCAGTGCCAGAGACTCCTCGGTCGGGACATTGCAAGAAAGGCCAAAACACCCGCCTCCTTATGATGAAGCAGTGTCACGATCGAGTGGCCGATTCCCACCTAGTCATCTGTCTATAGCATCCCCCACTCCACCATATTCACAGGATGAAGAATCACCCTCCAATAAACGCCTCCATCTTACAAGTAGGAGTGATCATTCTGCTTCAGAAAGGGCAGGCTCAACTGGTCAGTTGCACAGTAAGCAATTAATGAACTACCA
>APH_5079
--------------------------------------------------------------------------------------------------------------------------TTTCAGCTGTTCTTTGGTCTCACAGAAGTGTTAATGTGCTATTAGGTGACATTCAGCCATGAGTGACTAATTTTTTTGTCCAGTGAACTTAACTGCCATGGAAAAATTAATCTTCACTAAACTTTTTTTTTTTTATGCCTCATGTTAAAATACTTTGCTTTGAGGTGTGTTAACAATTGAAATGTCTGTAGTGTTTGGCTGAACATAAACTGTTCCTTTTTATTAATTACAACTATGTTAATATATCCTTTTTTTTTTTTTGACAGGATGTTTCATGTGAGCCACTTGTATTGCAGAGAGAGTGAAGCACAGACATGCCTGCCGATTTTATGAGAAAAAGCTTTGGTTGTGATTATGATTTTTATTTCAACTTTCGAAACATTCATTAGAAATGGAACTGAAGGTGTGGGTTGACGGCATTCAGCGAGTGGTATGTGGTGTCACTCAGTCATCAACATGTCAGGATGTCGTTTATGCTTTGGCCCATGCCACTGGACAGACAGGTAGATTTACACTAGTTGAAAAGTGGAGAAATAGTGAAAGATTGTTGGCACCTCATGAACAGCCACTAAAAGTTCTCACAAAATGGGGTGAATATGCCAATGATGTGCATTTTGTGATGCGTAGATCCCAGCCAGATTCAAAAGCACACCCACCTGGCAACAACCAGTTTAACCCCAACAACAAAAGGCAACATGACTTTTTGCACAATTTCTCCCCAACTAGTGCAACACAGAATTTGAAACCTGGTACAAATAACAAAGAAATAAAAAAGTCTTTAACGTTTAGCTGTGGACATGGAAGCAGTGGAAGTGGTAGCAGTGAAAACTCATCACCTAATATAAGTAGTAGTAATACTCCACCCAAAATTGAACCACCTCCACCTGTGCGCAATATCAAAGGTCGTGATGGAAGATCCAGACAAGATCTACCAAAAGGTGTTGTTCGTGGTGTTCCTCAGAAACCGAGGGACAGTGAAAACCCCAGTGCCAGAGACTCCTCGGTCGGGACATTGCAAGAAAGGCCAAAACACCCGCCTCCTTATGATGAAGCAGTGTCACGATCGAGTGGCCGATTCCCACCTAGTCATCTGTCTATAGCATCCCCCACTCCACCATATTCACAGGATGAAGAATCACCCTCCAATAAACGCCTCCATCTTACAAGTAGGAGTGATCATTCTGCTTCAGAAAGGGCAGGCTCAACTGGTCAGTTGCACAGTAAGCAATTAATGAACTACCA
>APH_1438
-----------------------------------------------------------------------------------------------------------------------------------------------------------------------------------------------------------------------------------------------------------------------------------------------------------------------------------------------------------------------------------------------------------------------------------------------------------------------------------GTTGTGATTATGATTTTTATTTCAACTTTCGAAACATTCATTAGAAATGGAACTGAAGGTGTGGGTTGACGGCATTCAGCGAGTGGTATGTGGTGTCACTCAGTCATCAACATGTCAGGATGTCGTTTATGCTTTGGCCCATGCCACTGGACAGACAGGTAGATTTACACTAGTTGAAAAGTGGAGAAATAGTGAAAGATTGTTGGCACCTCATGAACAGCCACTAAAAGTTCTCACAAAATGGGGTGAATATGCCAATGATGTGCATT----------------------------------------------------------------------------------------------------------------------------------------------------------------------------------------------------------------------------------------------------------------------------------------------------------------------------------------------------------------------------------------------------------------------------------------------------------------------------------------------------------------------------------------------------------------------------------------------------------------------------------------------------
>APH_0723
AGTGAAATGCCGTCAGAGCCCTCTGGCCAGTCTGGTTGAACTGCTGGATTTGTTGCTGGAAGAGTAGATGCAAATTGATGTGAACTACATCTGCACACTGATGGCATCCATGCCAGACAGAATTTCAGCTGTTCTTTGGTCTCACAGAAGTGTTAATGTGCTATTAGGTGACATTCAGCCATGAGTGACTAATTTTTTTGTCCAGTGAACTTAACTGCCATGGAAAAATTAATCTTCACTAAACTTTTTTTTTTTTATGCCTCATGTTAAAATACTTTGCTTTGAGGTGTGTTAACAATTGAAATGTCTGTAGTGTTTGGCTGAACATAAACTGTTCCTTTTTATTAATTACAACTATGTTAATATATCC-TTTTTTTTTTTTGACAGGATGTTTCATGTGAGCCACTTGTATTGCAGAGAGTGTGAAGCACAGACATGCCTGCCGATTTTATGAGAAAAAGCTTTGGTTGTGATTATGATTTTTATTTCAACTTTCGAAACATTCATTAGAAATGGAACTGAAGGTGTGGGTTGACGGCATTCAGCGAGTGGTATGTGGTGTCACTCAGTCATCAACATGTCAGGATGTCGTTTATGCTTTGGCCCATGCCACTGGACAGACAGGTAGATTTACACTAGTTGAAAAGTGGAGAAATAGTGAAAGATTGTTGGCACCTCATGAACAGCCACTAAAAGTTCTCACAAAATGGGGTGAATATGCCAATGATGTGCATTTTGTGATGCGTAGATCCCAGCCAGATTCAAAAGCACACCCACCTGGCAACAACCAGTTTAACCCCAACAACAAAAGGCAACATGACTTTTTGCACAATTTCTCCCCAACTAGTGCAACACAGAATTTGAAACCTGGTACAAATAACAAAGAAATAAAAAAGTCTTTAACGTTTAGCTGTGGACATGGAAGCAGTGGAAGTGGTAGCAGTGAAAACTCATCACCTAATATAAGTAGTAGTAATACTCCACCCAAAATTGAACCACCTCCACCTGTGCGCAATATCAAAGGTCGTGATGGAAGATCCAGACAAGATCTACCAAAAGGTGTTGTTCGTGGTGTTCCTCAGAAACCGAGGGACAGTGAAAACCCCAGTGCCAGAGACTCCTCGGTCGGGACATTGCAAGAAAGGCCAAAACACCCGCCTCCTTATGATGAAGCAGTGTCACGATCGAGTGGCCGATTCCCACCTAGTCATCTGTCTATAGCATCCCCCACTCCACCATATTCACAGGATGAAGAATCACCCTCCAATAAACGCCTCCATCTTACAAGTAGGAGTGATCATTCTGCTTCAGAAAGGGCAGGCTCAACTGGTCAGTTGCACAGTAAGCAATTAATGAACTACCA
>APH_5001
-----------------------------------------------------------------------------------ACTACATCTGCACACTGATGGCATCCATGCCAGACAGAATTTCAGCTGTTCTTTGGTCTCACAGAA-TGTTAATGTGCTATTAGGTGACATTCAGCCATGAGTGACTAATTTTTTTGTCCAGTGAACTTAACTGCCATGGAAAAATTAATCTTCACTAAACTTTTTTTTTTTTATGCCTCATGTTAAAATACTTTGCTTTGAGGTGTGTTAACAATTGAAATGTCTGTAGTGTTTGGCTGAACATAAACTGTTCCTTTTTATTAATTACAACTATGTTAATATATCC--TTTTTTTTTTTGACAGGATGTTTCATGTGAGCCACTTGTATTGCAGAGAGTGTGAAGCACAGACATGCCTGCCGATTTTATGAGAAAAAGCTTTGGTTGTGATTATGATTTTTATTTCAACTTTCGAAACATTCATTAGAAATGGAACTGAAGGTGTGGGTTGACGGCATTCAGCGAGTGGTATGTGGTGTCACTCAGTCATCAACATGTCAGGATGTCGTTTATGCTTTGGCCCATGCCACTGGACAGACAGGTAGATTTACACTAGTTGAAAAGTGGAGAAATAGTGAAAGATTGTTGGCACCTCATGAACAGCCACTAAAAGTTCTCACAAAATGGGGTGAATATGCCAATGATGTGCATTTTGTGATGCGTAGATCCCAGCCAGATTCAAAAGCACACCCACCTGGCAACAACCAGTTTAACCCCAACAACAAAAGGCAACATGACTTTTTGCACAATTTCTCCCCAACTAGTGCAACACAGAATTTGAAACCTGGTACAAATAACAAAGAAATAAAAAAGTCTTTAACGTTTAGCTGTGGACATGGAAGCAGTGGAAGTGGTAGCAGTGAAAACTCATCACCTAATATAAGTAGTAGTAATACTCCACCCAAAATTGAACCACCTCCACCTGTGCGCAATATCAAAGGTCGTGATGGAAGATCCAGACAAGATCTACCAAAAGGTGTTGTTCGTGGTGTTCCTCAGAAACCGAGGGACAGTGAAAACCCCAGTGCCAGAGACTCCTCGGTCGGGACATTGCAAGAAAGGCCAAAACACCCGCCTCCTTATGATGAAGCAGTGTCACGATCGAGTGGCCGATTCCCACCTAGTCATCTGTCTATAGCATCCCCCACTCCACCATATTCACAGGATGAAGAATCAC-------------------------------------------------------------------------------------------------------
