# Supplementary material for: ﻿Discovery of a new tarantula species from the Madrean Sky Islands and the first documented instance of syntopy between two montane endemics (Araneae, Theraphosidae, Aphonopelma): a case of prior mistaken identity
Source: Zookeys. 2024 Aug 16;1210:61–98. doi: 10.3897/zookeys.1210.125318 (PMC11344175; doi:10.3897/zookeys.1210.125318)
Supplement: Supplementary material 8 — Phylogenomics files [file zookeys-1210-061_article-125318__-s008.zip › Suppl8/individual_UCE_loci/sl_realigned_uce_20010313.fas]

>APH_0880
AATGTGAGAGGTAACTTACAAGTATTTCCTCTGAATCGTTGGTCT-------------GATGTGTCCCAA----AGCTGGACACTTAGTAAGATGA----------TAGAATTGCACTATTTTCCAAAGCACCACATATTTAAGAAGATTCACTCTACACATAGAATCTTTTGATGTTGTGGGATTACTCGCACAAAAGATAGTTTAGCACTAACAACCTTGTCCGAAA-----AGGGATCCCTAGAGCAGCCAAGCAAAATAGTTCGGGTGACGACTAGCGACAATGAAGGGTGTGGTCATTAAGAGTGCAATCGATTAGTGTGTAAAAAAATTCCCTGTCTTGTGAATATGCCTGGAAAGTACAGCTGAAGCATGTAAAAGTTTCTAATAAAGCATACAACGTTGTAAAGAACAAATAACCTGCGCGAGTTATACTTTTTCAAATATTAACCTTGTAAGTAAGAAGTTATATGATAAGTCTTTAGACACGGGAATTACGCAAGTATTAGGCTGAATAAATTTCACGGATAAGTTTTTTCTCTAACTTTGTCGCGAATATAAAGATATGCTGTGAACGCCTGATGACTTAGACTATCAAAAAGTACAATATTTGTGTTTACATCGTTTCTTCGAAGGTGAGTCCCAGATGTCGCTGACAGAAGATAAGAACAGTCGGTACACGACAACCAGCTCATATACCGTTTATCCAGCGGCGGAAGACAATGGTGCTATTTATTCCTGTGAGGCTCGTCATCCCGCTCTGGAGAGGTATCTCAGGTGCTCGGTTGCCATCAATGTGCTTCGTAAGTAACGGTTTTTTCTTATTTCGTCATTTCAGATAGTTTTTAAGAAAATGACTTTCACTTTGGAAAACTGGTTGTTCCTTCAGTAGTCTTGTTATGGCTATCTGCAACATATGACCTTCTTACTGAACGTGCTGTACATGGGTAAAACTGTTTTTATCTCCCTTGTACGAAGAGTACATTGATTAGTTCACTGATTCGGGATATGTCGAATTCTACTTTACCTAACACAACTGTCAAATTGCTTCTGGCTGTTCTTGACGATCTTTCATAGAGTGAAATCTCCTTATTTTATTACTGCTGGTTATATTTAACGATTAAGAAGTCAAGTCACTGTTTTCAATATATTTTGGTTAAATATAACTAATGTGTTACAGTGAGATAAAGTCCAGTCGCAAGGTATGTATACAGGGTGTCCCGGAACTCTACCGATAAAATAAGAGGGGTGATTGTACACAAGACGAACAATTTGTGCAATGGAACCTAAGGTCGCAATCCAGTTCTTCAGTCAGAAAATGAGGAAATCCTGTTATT------CACGTATGAG-----
>APH_0683
-----------TAACTTACAAGTATTTCCTCTGGATCGTTGGTCT-------------GATGTGTCCCAA----AGCTGGACACTTAGTAAGATGA----------TAGAATTGCACTATTTTCCAAAGCACCACATATTTAAGAAGATTCACTCTACACATAGAATCTTTTGATGTTGTGGGATTACTCGCACAAAAGATAGTTTAGCACTAACAACCTTGTCCGAAA-----AGGGATCCCTAGAGCAGCCAAGCAAAATAGTTCGGGTGACGACTAGCGACAATGAAGGGTGTGGTCATTAAGAGTGCAATCGATTAGTGTGTAAAAAAATTCCCTGTCTTGTGAATATGCCTGGAAAGTACAGCTGAAGCATGTAAAAGTTTCTAATAAAGCATACAACGTTGTAAAGAACAAATAACCTGCGCGAGTTATACTTTTTCAAATATTAACCTTGTAAGTAAGAAGTTATATGATAAGTCTTTAGACACGGGAATTACGCAAGTATTAGGCTGAATAAATTTCACGGATAAGTTTTTTCTCTAACTTTGTCGCGAATATAAAGATATGCTGTGAACGCCTGATGACTTAGACTATCAAAAAGTACAATATTTGTGTTTACATCGTTTCTTCGAAGGTGAGTCCCAGATGTCGCTGACAGAAGATAAGAACAGTCGGTACACGACAACCAGCTCATATACCGTTTATCCAGCGGCGGAAGACAATGGTGCTATTTATTCCTGTGAGGCTCGTCATCCCGCTCTGGAGAGGTATCTCAGGTGCTCGGTTGCCATCAATGTGCTTCGTAAGTAACGGTTTTTTCTTATTTCGTCATTTCAGATAGTTTTTAAGAAAATGACTTTCACTTTGGAAAACTGGTTGTTCCTTCAGTAGTCTTGTTATGGCTATCTGCAACATATGACCTTCTTACTGAACGTGCTGTACATGGGTAAAACTGTTTTTATCTCCCTTGTACGAAGAGTACATTGATTAGTTTACTGATTCGGGATATGTCGAATTCTACTTTACCTAACACAACTGTCAAATTGCTTCTGGCTGTTCTTGACGATCTTTCATAGAGTGAAATCTCCTTATTTTATTACTGCTGGTTATATTTAACGATTAAGAAGTCAAGTCACTGTTTTCAATATATTTTGGTTAAATATAACTAATGTGTTACAGTGAGATAAAGTCCAGTCGCAAGGTATGTATACAGGGTGTCCCGGAACTCTACCGACAAAATAAGAGGGGTGATAGTACACAAGACGAACAATTTGTGCAATGGAACCTAGGGTCGCAATCCATTTCTTCAGTCAGAAAATGAGGAAATCCGAAAACCGACCAGCACGCAGAAGTAGTT
>APH_0723
----------------------TATTTCCTCTGAATCGTTGGTCT-------------GATGTGTCCCAA----AGCTGGACACTTAGTAAGATGA----------TAGAATTGCACTATTTTCCAAAGCACCACATATTTAAGAAGATTCACTCTACACATAGAATCTTTTGATGTTGTGGGATTACTCGCACAAAAGATAGTTTAGCACTAACAACCTTGTCCGACA-----AGGGATCCCTAGAGCAGCCAAGCAAAATAGTTCGGGTGACGACTAGCGACAATGAAGGGTGTGGTCATTAAGAGTGCAATCGATTAGTGTGTAAAAAAATTCCCTGTCTTGTGAATATGCCTGGAAAGTACAGCTGAAGCATGTAAAAGTTTCTAATAAAGCATACAACGTTGTAAAGAACAAATAACCTGCGCGAGTTATACTTTTTCAAATATTAACCTTGTAAGTAAGAAGTTATATGATAAGTCTTTAGACACGGGAATTACGCAAGTATTAGGCTGAATAAATTTCACGGATAAGTTTTTTCTCTAACTTTGTCGCGAATATAAAGATATGCTGTGAACGCCTGATGACTTAGACTATCAAAAAGTACAATATTTGTGTTTACATCGTTTCTTCGAAGGTGAGTCCCAGATGTCGCTGACAGAAGATAAGAACAGTCGGTACACGACAACCAGCTCATATACCGTTTATCCAGCGGCGGAAGACAATGGTGCTATTTATTCCTGTGAGGCTCGTCATCCCGCTCTGGAGAGGTATCTCAGGTGCTCGGTTGCCATCAATGTGCTTCGTAAGTAACGGTTTTTTCTTATTTCGTCATTTCAGATAGTTTTTAAGAAAATGACTTTCACTTTGGAAAACTGGTTGTTCCTTCAGTAGTCTTGTTATGGCTATCTGCAACATATGACCTTCTTACTGAACGTGCTGTACATGGGTAAAACTGTTTTTATCTCCCTTGTACGAAGAGTACATTGATTAGTTTACTGATTCGGGATATGTCGAATTCTACTTTACCTAACACAACTGTCAAATTGCTTCTGGCTGTTCTTGACGATCTTTCATAGAGTGAAATCTCCTTATTTTATTACTGCTGGTTATATTTAACGATTAAGAAGTCAAGTCACTGTTTTCAATATATTTTGGTTAAATATAACTAATGTGTTACAGTGAGATAAAGTCCAGTCGCAAGGTATGTATACAGGGTGTCCCGGAACTCTACCGACAAAATAAGAGGGGTGATAGTACACAAGACGAACAATTTGTGCAATGGAACCTAGGGTCGCAATCCATTTCTTCAGTCAGAAAATGAGGAAATCCGAAAACCGACCAGCACGCAGAAGTAGTT
>APH_1535
TACATTATTATGACCGTCTTTTCATTTTCTTTAAAAAATTATTCTACCGAAGAAACTCGCTGTTTCTTAATTTTCGGTTGCCAATTTATAAATTGACTTGGTATCGTATAATTTAACTATTTTTCGCGGCATCACGTAGACAAAAAAATCAATACTGAAAACAAAGTGTGTGGGAGGTATAGGATTAATGGTATAAAAGTGAGGTTCATTCTTTTAATTTTGTTTGTAAATCGCAGTGAAATTGATGGAAACCAAACGAAACAGTCTGAGAACCAGGTAGTGACAATGAAGGGTGTGGTCATTAAGAGTGCAATCGATTAGTGTGT-AAAAAATTCCCTGTCTTGTGAATATGCCTGGAAAGTACATCTGAAGCATGTAAAAGTTTCTAATAAAGCATACAACGTTGTAAAGAACAAATAACCTGCGCGAGTTACATTTTTTCAAATATTAACCTTGTAAGTAAGAAGTTATATGATAAGTCTTTAGACACGGGAATTACGCAAGTATTAGGCTGAATAAATTTCACGGATAAGTTTTTTCTCTAACTTTGTCGCGAATATAAAGATATGCTGTGAACGCCTGATGACTTAGACTATCAAAAAGTACAATATTTGTGTTTACATCGTTTCTTCGAAGGTGAGTCCCAGATGTCGCTGACAGAAGATAAGAACAGTCGGTACACGACAACCAGCTCATATACCGTTTATCCAGCGGCGGAAGACAATGGTGCTATTTATTCCTGTGAGGCTCGTCATCCCGCTCTGGAGAGGTATCTCAGGTGCTCGGTTGCAATCAATGTGCTTCGTAAGTAACGTTTTTTTCTTATTTGGTCATTTCAGATAGTTTTTAAGAAAATGACTTTCACTTTGGAAAATTGGTTGTTCCTTCAGTAGTCTTGTTATGGCTATCTGCAACATATGACCTTCTTATTGAACGTGCTGTACATGGGTAAAACTGTTTTTATCTCCCTTGTACGAAGAGTACATTGATTAGTTTACTGATTCGGGATATGTCGAATTCTACTTTACCTAACACAAGTGTCAAATTGCTTCTGGCTGTTCTTGACGATCTTTCATAGAGTGAAATCTCCTTATTTTATTACTGCTGCTTATATTTAACGATTAAGCAGTCAAGTCACTGTTTTCAATATATTTTGGTTAAATATAACTAATGTGTTACAGTGAGATAAAGTCCAGTCGCAAGGTATGTATACAGGGTGTTCCGGAACTCTACCGACAAAATAAGAGGGGTGATTGCACACAAGACGAACAATTTGTGCAATGGAACCTAGGGTCGCAATCCATTTCTTCAGTCAGAAAATGAGGAAATCCGAAAACCGACCAGCACGCAGAAGTAGTT
>APH_5079
------------------------------TTAAAAAATTATTCTACCGAAGAAACTCGCTGTTTCTTAATTTTCGGTTGCCAATTTATAAATTGACTTGGTATCGTATAATTTAACTATTTTTCGCGGCATCACGTAGACAAAAAAATCAATACTGAAAACAAAGTGTGTGGGAGGTATAGGATTAATGGTATAAAAGTGAGGTTCATTCTTTTAATTTTGTTTGTAAATCGCAGTGAAATTGATGGAAACCAAACGAAACAGTCTGAGAACCAGGTAGTGACAATGAAGGGTGTGGTCATTAAGAGTGCAATCGATTAGTGTGT-AAAAAATTCCCTGTCTTGTGAATATGCCTGGAAAGTACATCTGAAGCATGTAAAAGTTTCTAATAAAGCATACAACGTTGTAAAGAACAAATAACCTGCGCGAGTTACATTTTTTCAAATATTAACCTTGTAAGTAAGAAGTTATATGATAAGTCTTTAGACACGGGAATTACGCAAGTATTAGGCTGAATAAATTTCACGGATAAGTTTTTTCTCTAACTTTGTAGCGAATATAAAGATATGCTGTGAACGCCTGATGACTTATACTATCAAAAAGTACAATATTTGTGTTTACATCGTTTCTTCGAAGGTGAGTCCCAGATGTCGCTGACAGAAGATAAGAACAGTCGGTACACGACAACCAGCTCATATACCGTTTATCCAGCGGCGGAAGACAATGGTGCTATTTATTCCTGTGAGGCTCGTCATCCCGCTCTGGAGAGGTATCTCAGGTGCTCGGTTGCCATCAATGTGCTTCGTAAGTAACGTTTTTTTCTTATTTGGTCATTTCAGATAGTTTTTAAGAAAATGACTTTCACTTTGGAAAATTGGTTGTTCCTTCAGTAGTCTTGTTATGGCTATCTGCAACATATGACCTTCTTATTGAACGTGCTGTACATGGGTAAAACTGTTTTTATCTCCCTTGTACGAAGAGTACATTGATTAGTTTACTGATTCGGGATATGTCGAATTCTACTTTACCTAACACAAGTGTCAAATTGCTTCTGGCTGTTCTTGACGATCTTTCATAGAGTGAAATCTCCTTATTTTATTACTGCTGGTTATATTTAACGATTAAGCAGTCAAGTCACTGTTTTCAATATATTTTGGTTAAATATAACTAATGTGTTACAGTGAGATAAAGTCCAGTCGCAAGGTATGTATACAGGGTGTCCCGGAACTCTACCGATAAAATAAGAGGGGTGATAGTACACAAGACGAACAATTTGTGCAATGGAACCT----------------------------------------------------------------------
>APH_4005
TACATTATTATGACCGTCTTTTCATTTTCTTTAAAAAATTATTCTACCGAAGAAACTCGCTGTTTCTTAATTTTCGGTTGCCAATTTATAAATTGACTTGGTATCGTATAATTTAACTATTTTTCGCGGCATCACGTAGACAAAAAAATCAATACTGAAAACAAAGTGTGTGGGAGGTATAGGATTAATGGTATAAAAGTGAGGTTCATTCTTTTAATTTTGTTTGTAAATCGCAGTGAAATTGATGGAAACCAAACGAAACAGTCTGAGAACCAGGTAGTGACAATGAAGGGTGTGGTCATTAAGAGTGCAATCGATTAGTGTGT-AAAAAATTCCCTGTCTTGTGAATATGCCTGGAAAGTACATCTGAAGCATGTAAAAGTTTCTAATAAAGCATACAACGTTGTAAAGAACAAATAACCTGCGCGAGTTACATTTTTTCAAATATTAACCTTGTAAGTAAGAAGTTATATGATAAGTCTTTAGACACGGGAATTACGCAAGTATTAGGCTGAATAAATTTCACGGATAAGTTTTTTCTCTAACTTTGTAGCGAATATAAAGATATGCTGTGAACGCCTGATGACTTATACTATCAAAAAGTACAATATTTGTGTTTACATCGTTTCTTCGAAGGTGAGTCCCAGATGTCGCTGACAGAAGATAAGAACAGTCGGTACACGACAACCAGCTCATATACCGTTTATCCAGCGGCGGAAGACAATGGTGCTATTTATTCCTGTGAGGCTCGTCATCCCGCTCTGGAGAGGTATCTCAGGTGCTCGGTTGCCATCAATGTGCTTCGTAAGTAACGTTTTTTTCTTATTTGGTCATTTCAGATAGTTTTTAAGAAAATGACTTTCACTTTGGAAAATTGGTTGTTCCTTCAGTAGTCTTGTTATGGCTATCTGCAACATATGACCTTCTTATTGAACGTGCTGTACATGGGTAAAACTGTTTTTATCTCCCTTGTACGAAGAGTACATTGATTAGTTTACTGATTCGGGATATGTCGAATTCTACTTTACCTAACACAAGTGTCAAATTGCTTCTGGCTGTTCTTGACGATCTTTCATAGAGTGAAATCTCCTTATTTTATTACTGCTGGTTATATTTAACGATTAAGCAGTCAAGTCACTGTTTTCAATATATTTTGGTTAAATATAACTAATGTGTTACAGTGAGATAAAGTCCAGTCGCAAGGTATGTATACAGGGTGTCCCGGAACTCTACCGATAAAATAAGAGAGGTGATTGCACACAAGACGAACAATTTGTGCAATGGAACCTAGGGTCGCAATCCATTTCTTCAGTCAGAAAATGAGGAAATCCGAAAACAGACCAGCACGCAGAAGTAGTT
>APH_4024
TACATTATTATGACCGTCTTTTCATTTTCTTTAAAAAATTATTCTACCGAAGAAACTCGCTGTTTCTTAATTTTCGGTTGCCAATTTATAAATTGACTTGGTATCGTATAATTTAACTATTTTTCGCGGCATCACGTAGACAAAAAAATCAATACTGAAAACAAAGTGTGTGGGAGGTATAGGATTAATGGTATAAAAGTGAGGTTCATTCTTTTAATTTTGTTTGTAAATCGCAGTGAAATTGATGGAAACCAAACGAAACAGTCTGAGAACCAGGTAGTGACAATGAAGGGTGTGGTCATTAAGAGTGCAATCGATTAGTGTGT-AAAAAATTCCCTGTCTTGTGAATATGCCTGGAAAGTACATCTGAAGCATGTAAAAGTTTCTAATAAAGCATACAACGTTGTAAAGAACAAATAACCTGCGCGAGTTACATTTTTTCAAATATTAACCTTGTAAGTAAGAAGTTATATGATAAGTCTTTAGACACGGGAATTACGCAAGTATTAGGCTGAATAAATTTCACGGATAAGTTTTTTCTCTAACTTTGTAGCGAATATAAAGATATGCTGTGAACGCCTGATGACTTATACTATCAAAAAGTACAATATTTGTGTTTACATCGTTTCTTCGAAGGTGAGTCCCAGATGTCGCTGACAGAAGATAAGAACAGTCGGTACACGACAACCAGCTCATATACCGTTTATCCAGCGGCGGAAGACAATGGTGCTATTTATTCCTGTGAGGCTCGTCATCCCGCTCTGGAGAGGTATCTCAGGTGCTCGGTTGCCATCAATGTGCTTCGTAAGTAACGTTTTTTTCTTATTTGGTCATTTCAGATAGTTTTTAAGAAAATGACTTTCACTTTGGAAAATTGGTTGTTCCTTCAGTAGTCTTGTTATGGCTATCTGCAACATATGACCTTCTTATTGAACGTGCTGTACATGGGTAAAACTGTTTTTATCTCCCTTGTACGAAGAGTACATTGATTAGTTTACTGATTCGGGATATGTCGAATTCTACTTTACCTAACACAAGTGTCAAATTGCTTCTGGCTGTTCTTGACGATCTTTCATAGAGTGAAATCTCCTTATTTTATTACTGCTGGTTATATTTAACGATTAAGCAGTCAAGTCACTGTTTTCAATATATTTTGGTTAAATATAACTAATGTGTTACAGTGAGATAAAGTCCAGTCGCAAGGTATGTATACAGGGTGTCCCGGAACTCTACCGATAAAATAAGAGAGGTGATTGCACACAAGACGAACAATTTGTGCAATGGAACCTAGGGTCGCAATCCATTTCTTCAGTCAGAAAATGAGGAAATCCGAAAACCGACCAGCACGCAGAAGTAGTT
>APH_0772
-----------------------------------------------------------------CTTAATTTTCGGTTGCCAATTTATAAATTGACTTGGTATCGTATAATTTAACTATTTTTCGCGGCATCACGTAGACAAAAAAATCAATACTGAAAACAAAGTGTGTGGGAGGTATAGGATTAATGGTATAAAAGTGAGGTTCATTCTTTTAATTTTGTTTGTAAATCGCAGTGAAATTGATGGAAACCAAACGAAACAGTCTGAGAACCAGGTAGTGACAATGAAGGGTGTGGTCATTAAGAGTGCAATCGATTAGTGTGT-AAAAAATTCCCTGTCTTGTGAATATGCCTGGAAAGTACATCTGAAGCATGTAAAAGTTTCTAATAAAGCATACAACGTTGTAAAGAACAAATAACCTGCGCGAGTTACATTTTTTCAAATATTAACCTTGTAAGTAAGAAGTTATATGATAAGTCTTTAGACACGGGAATTACGCAAGTATTAGGCTGAATAAATTTCACGGATAAGTTTTTTCTCTAACTTTGTAGCGAATATAAAGATATGCTGTGAACGCCTGATGACTTATACTATCAAAAAGTACAATATTTGTGTTTACATCGTTTCTTCGAAGGTGAGTCCCAGATGTCGCTGACAGAAGATAAGAACAGTCGGTACACGACAACCAGCTCATATACCGTTTATCCAGCGGCGGAAGACAATGGTGCTATTTATTCCTGTGAGGCTCGTCATCCCGCTCTGGAGAGGTATCTCAGGTGCTCGGTTGCCATCAATGTGCTTCGTAAGTAACGTTTTTTTCTTATTTGGTCATTTCAGATAGTTTTTAAGAAAATGACTTTCACTTTGGAAAATTGGTTGTTCCTTCAGTAGTCTTGTTATGGCTATCTGCAACATATGACCTTCTTATTGAACGTGCTGTACATGGGTAAAACTGTTTTTATCTCCCTTGTACGAAGAGTACATTGATTAGTTTACTGATTCGGGATATGTCGAATTCTACTTTACCTAACACAAGTGTCAAATTGCTTCTGGCTGTTCTTGACGATCTTTCATAGAGTGAAATCTCCTTATTTTATTACTGCTGGTTATATTTAACGATTAAGCAGTCAAGTCACTGTTTTCAATATATTTTGGTTAAATATAACTAATGTGTTACAGTGAGATAAAGTCCAGTCGCAAGGTATGTATACAGGGTGTCCCGGAACTCTACCGATAAAATAAGAGAGGTGATTGCACACAAGACGAACAATTTGTGCAATGGAACCTAGGGTCGCAATCCAGTTCTTCAGTC---------------------------------------------
>APH_5001
----------------------------------------------------------------------------------------------------------------TTAACTATTTTTCGCGGCATCACGTAGACAAAAAAATCAATACTGAAAACAAAGTGTGTGGGAGGTATAGGATTAATGGTATAAAAGTGAGGTTCATTCTTTTAATTTTGTTTGTAAATCGCAGTGAAATTGATGGAAACCAAACGAAACAGTCTGAGAACCAGGTAGTGACAATGAAGGGTGTGGTCATTAAGAGTGCAATCGATTAGTGTGT-AAAAAATTCCCTGTCTTGTGAATATGCCTGGAAAGTACATCTGAAGCATGTAAAAGTTTCTAATAAAGCATACAACGTTGTAAAGAACAAATAACCTGCGCGAGTTACATTTTTTCAAATATTAACCTTGTAAGTAAGAAGTTATATGATAAGTCTTTAGACACGGGAATTACGCAAGTATTAGGCTGAATAAATTTCACGGATAAGTTTTTTCTCTAACTTTGTAGCGAATATAAAGATATGCTGTGAACGCCTGATGACTTATACTATCAAAAAGTACAATATTTGTGTTTACATCGTTTCTTCGAAGGTGAGTCCCAGATGTCGCTGACAGAAGATAAGAACAGTCGGTACACGACAACCAGCTCATATACCGTTTATCCAGCGGCGGAAGACAATGGTGCTATTTATTCCTGTGAGGCTCGTCATCCCGCTCTGGAGAGGTATCTCAGGTGCTCGGTTGCCATCAATGTGCTTCGTAAGTAACGTTTTTTTCTTATTTGGTCATTTCAGATAGTTTTTAAGAAAATGACTTTCACTTTGGAAAATTGGTTGTTCCTTCAGTAGTCTTGTTATGGCTATCTGCAACATATGACCTTCTTATTGAACGTGCTGTACATGGGTAAAACTGTTTTTATCTCCCTTGTACGAAGAGTACATTGATTAGTTTACTGATTCGGGATATGTCGAATTCTACTTTACCTAACACAAGTGTCAAATTGCTTCTGGCTGTTCTTGACGATCTTTCATAGAGTGAAATCTCCTTATTTTATTACTGCTGGTTATATTTAACGATTAAGCAGTCAAGTCACTGTTTTCAATATATTTTGGTTAAATATAACTAATGTGTTACAGTGAGATAAAGTCCAGTCGCAAGGTATGTATACAGGGTGTCCCGGAACTCTACCGATAAAATAAGAGAGGTGATTGCACACAAGACGAACAATTTGTGCAATGGAACCTAGGGTCGCAATCCAGTTCTTCAGTCAGAAAATGAGGAAATCC----------------------------
>APH_5003
----------------------------------------------------------------------------GTTGCCAATTTATAAATTGACTTGGTATCGTATAATTTAACTATTTTTCGCGGCATCACGTAGACAAAAAAATCAATACTGAAAACAAAGTGTGTGGGAGGTATAGGATTAATGGTATAAAAGTGAGGTTCATTCTTTTAATTTTGTTTGTAAATCGCAGTGAAATTGATGGAAACCAAACGAAACAGTCTGAGAACCAGGTAGTGACAATGAAGGGTGTGGTCATTAAGAGTGCAATCGATTAGTGTGT-AAAAAATTCCCTGTCTTGTGAATATGCCTGGAAAGTACATCTGAAGCATGTAAAAGTTTCTAATAAAGCATACAACGTTGTAAAGAACAAATAACCTGCGCGAGTTACATTTTTTCAAATATTAACCTTGTAAGTAAGAAGTTATATGATAAGTCTTTAGACACGGGAATTACGCAAGTATTAGGCTGAATAAATTTCACGGATAAGTTTTTTCTCTAACTTTGTAGCGAATATAAAGATATGCTGTGAACGCCTGATGACTTATACTATCAAAAAGTACAATATTTGTGTTTACATCGTTTCTTCGAAGGTGAGTCCCAGATGTCGCTGACAGAAGATAAGAACAGTCGGTACACGACAACCAGCTCATATACCGTTTATCCAGCGGCGGAAGACAATGGTGCTATTTATTCCTGTGAGGCTCGTCATCCCGCTCTGGAGAGGTATCTCAGGTGCTCGGTTGCCATCAATGTGCTTCGTAAGTAACGTTTTTTTCTTATTTGGTCATTTCAGATAGTTTTTAAGAAAATGACTTTCACTTTGGAAAATTGGTTGTTCCTTCAGTAGTCTTGTTATGGCTATCTGCAACATATGACCTTCTTATTGAACGTGCTGTACATGGGTAAAACTGTTTTTATCTCCCTTGTACGAAGAGTACATTGATTAGTTTACTGATTCGGGATATGTCGAATTCTACTTTACCTAACACAAGTGTCAAATTGCTTCTGGCTGTTCTTGACGATCTTTCATAGAGTGAAATCTCCTTATTTTATTACTGCTGGTTATATTTAACGATTAAGCAGTCAAGTCACTGTTTTCAATATATTTTGGTTAAATATAACTAATGTGTTACAGTGAGATAAAGTCCAGTCGCAAGGTATGTATACAGGGTGTCCCGGAACTCTACCGATAAAATAAGAGAGGTGATTGCACACAAGACGAACAATTTGTGCAATGGAACCTAGGGTCGCAATCCAGTTCTTCAGTCAGAAAATG-------------------------------------
>APH_4029
-------------------------------------------------------------------------------------------------------------------------------------------------------------------------------------------ATGGTATAAAAGTGAGGTTCATTCTTTTAATTTTGTTTGTAAATCGCAGTGAAATTGATGGAAACCAAACGAAACAGTCTGAGAACCAGGTAGTGACAATGAAGGGTGTGGTCATTAAGAGTGCAATCGATTAGTGTGT-AAAAAATTCCCTGTCTTGTGAATATGCCTGGAAAGTACATCTGAAGCATGTAAAAGTTTCTAATAAAGCATACAACGTTGTAAAGAACAAATAACCTGCGCGAGTTACATTTTTTCAAATATTAACCTTGTAAGTAAGAAGTTATATGATAAGTCTTTAGACACGGGAATTACGCAAGTATTAGGCTGAATAAATTTCACGGATAAGTTTTTTCTCTAACTTTGTAGCGAATATAAAGATATGCTGTGAACGCCTGATGACTTATACTATCAAAAAGTACAATATTTGTGTTTACATCGTTTCTTCGAAGGTGAGTCCCAGATGTCGCTGACAGAAGATAAGAACAGTCGGTACACGACAACCAGCTCATATACCGTTTATCCAGCGGCGGAAGACAATGGTGCTATTTATTCCTGTGAGGCTCGTCATCCCGCTCTGGAGAGGTATCTCAGGTGCTCGGTTGCCATCAATGTGCTTCGTAAGTAACGTTTTTTTCTTATTTGGTCATTTCAGATAGTTTTTAAGAAAATGACTTTCACTTTGGAAAATTGGTTGTTCCTTCAGTAGTCTTGTTATGGCTATCTGCAACATATGACCTTCTTATTGAACGTGCTGTACATGGGTAAAACTGTTTTTATCTCCCTTGTACGAAGAGTACATTGATTAGTTTACTGATTCGGGATATGTCGAATTCTACTTTACCTAACACAAGTGTCAAATTGCTTCTGGCTGTTCTTGACGATCTTTCATAGAGTGAAATCTCCTTATTTTATTACTGCTGGTTATATTTAACGATTAAGCAGTCAAGTCACTGTTTTCAATATATTTTGGTTAAATATAACTAATGTGTTACAGTGAGATAAAGTCCAGTCGCAAGGTATGTATACAGGGTGTCCCGGAACTCTACCGATAAAATAAGAGAGGTGATTGCACACAA------------------------------------------------------------------------------------------------
>APH_3188
TACATTATTATGACCGTCTTTTCATTTTCTTTAAAAAATTATTCTACCGAAGAAACTCGCTGTTTCTTAATTTTCGGTTGCCGATTTATAAATTGACTTGGTATCGTATAATTTAACTATTTTTCGCGGCATCACGTAGTCAAAAGAATCAATACTGAAAACAAAGTGTGTGGGAGGTGTAGGATTAATGGTATAAAAGTGAGGTTCATTCTTTTAATTTTGTTTGTAAATTGTAGTGAAATTGATGGAAACCAAACGAAACAGTCTGAGAACCAGGTAGTGACAATGAAGGGTGTGGTCATTAAGAGTGCAATCGATTAGTGTGTAAAAAAATTCCCTGTCTTGTGAATATGCCTGGAAAGTACAGCTGAAGCGTGTAAAAGTTTCTAATAAAGCATACAACGTTGTAAAGAACAAATAACCTGCGCGAGTTATACTTTTTCAAATATTAACCTTGTACGTAAGAAGTTACATGATAAGTCTTTAGACACGGGAATTACGCAAGTATTAGGCTGAATAAATTTCACGGATAAGTTTTTTCTCTAACTTTGTCGCGAATATAAAGATATGCTGTGAACGCCTGATGACTTAGACTATCAAAAAGTACAATATTTGTGTTTACATCGTTTCTTCGAAGGTGAGTCCCAGATGTCGCTGACAGAAGATAAGAACAGTCGGTACACGACAACCAGCTCATATACCGTTTATCCAGCGGCGGAAGACAATGGTGCTATTTATTCCTGTGAGGCTCGTCATCCCGCTCTGGAGAGGTATCTCAGGTGCTCGGTTGCCATCAATGTGCTTCGTAAGTAACGGTTTTTTCTTATTTCGTCATTTCAGATAGTTTTTAAGAAAATGACTTTCACTTTGGAAAATTGGTCGTTCCTTCAGTAGTCTTGTTATGGCTATCTGCAACATATGACCTTCTTACTGAACGTGCTGTACATGGGTAAAACTGTTTTTATCTCCCTTGTACGAAGAGTACATTGATTAGTTTACTGATTCGGGATATGTCGAATTCTACTTTACCTAACACAAGTGTCAAATTGCTTCTGGCTGTTCTTGACGATCTTTCATAGAGTGAAATCTCCTTATTTTATTACTGCTGGTTATATTTAACGATTAAGAAGTCAAGTCACTGTTTTCAATATATTTTGGTTAAATATAACTAATGTGTTACAGTGAGATAAAGTCCAGTCACAAGGTATGTATACAGGGTGTCCCGGAACTCTACCGATAAAATAAGAGGGGTGATTGTACACAAGACGAACAATTTGTGCAATGGAACCTAGGGTCGCAATCCATTTCTTCAGTCAGAAAATGAGGAAATCCAAAAACCGACCAGCACGCAGAAGTAGTT
>APH_0186
TACATTATTATGACCGTCTTTTCATTTTCTTTAAAAAATTATTCTACCGAAGAAACTCGCTGTTTCTTAATTTTCGGTTGCCGATTTATAAATTGACTTGGTATCGTATAATTTAACTATTTTTCGCGGCATCACGTAGTCAAAAGAATCAATACTGAAAACAAAGTGTGTGGGAGGTGTAGGATTAATGGTATAAAAGTGAGGTTCATTCTTTTAATTTTGTTTGTAAATTGTAGTGAAATTGATGGAAACCAAACGAAACAGTCTGAGAACCAGGTAGTGACAATGAAGGGTGTGGTCATTAAGAGTGCAATCGATTAGTGTGTAAAAAAATTCCCTGTCTTGTGAATATGCCTGGAAAGTACAGCTGAAGCGTGTAAAAGTTTCTAATAAAGCATACAACGTTGTAAAGAACAAATAACCTGCGCGAGTTATACTTTTTCAAATATTAACCTTGTACGTAAGAAGTTACATGATAAGTCTTTAGACACGGGAATTACGCAAGTATTAGGCTGAATAAATTTCACGGATAAGTTTTTTCTCTAACTTTGTCGCGAATATAAAGATATGCTGTGAACGCCTGATGACTTAGACTATCAAAAAGTACAATATTTGTGTTTACATCGTTTCTTCGAAGGTGAGTCCCAGATGTCGCTGACAGAAGATAAGAACAGTCGGTACACGACAACCAGCTCATATACCGTTTATCCAGCGGCGGAAGACAATGGTGCTATTTATTCCTGTGAGGCTCGTCATCCCGCTCTGGAGAGGTATCTCAGGTGCTCGGTTGCCATCAATGTGCTTCGTAAGTAACGGTTTTTTCTTATTTCGTCATTTCAGATAGTTTTTAAGAAAATGACTTTCACTTTGGAAAATTGGTCGTTCCTTCAGTAGTCTTGTTATGGCTATCTGCAACATATGACCTTCTTACTGAACGTGCTGTACATGGGTAAAACTGTTTTTATCTCCCTTGTACGAAGAGTACATTGATTAGTTTACTGATTCGGGATATGTCGAATTCTACTTTACCTAACACAAGTGTCAAATTGCTTCTGGCTGTTCTTGACGATCTTTCATAGAGTGAAATCTCCTTATTTTATTACTGCTGGTTATATTTAACGATTAAGAAGTCAAGTCACTGTTTTCAATATATTTTGGTTAAATATAACTAATGTGTTACAGTGAGATAAAGTCCAGTCACAAGGTATGTATACAGGGTGTCCCGGAACTCTACCGATAAAATAAGAGGGGTGATAGTACACAAGACGAACAATTTGTGCAATGGAACCTAGGGTCGCAATCCATTTCTTCAGTCAGAAAATGAGGAAATCCGAAAACCGACCAGCACGCAGTAGTAGTT
>APH_0185
TACATTATTATGACCGTCTTTTCATTTTCTTTAAAAAATTATTCTACCGAAGAAACTCGCTGTTTCTTAATTTTCGGTTGCCGATTTATAAATTGACTTGGTATCGTATAATTTAACTATTTTTCGCGGCATCACGTAGTCAAAAGAATCAATACTGAAAACAAAGTGTGTGGGAGGTGTAGGATTAATGGTATAAAAGTGAGGTTCATTCTTTTAATTTTGTTTGTAAATTGTAGTGAAATTGATGGAAACCAAACGAAACAGTCTGAGAACCAGGTAGTGACAATGAAGGGTGTGGTCATTAAGAGTGCAATCGATTAGTGTGTAAAAAAATTCCCTGTCTTGTGAATATGCCTGGAAAGTACAGCTGAAGCGTGTAAAAGTTTCTAATAAAGCATACAACGTTGTAAAGAACAAATAACCTGCGCGAGTTATACTTTTTCAAATATTAACCTTGTACGTAAGAAGTTACATGATAAGTCTTTAGACACGGGAATTACGCAAGTATTAGGCTGAATAAATTTCACGGATAAGTTTTTTCTCTAACTTTGTCGCGAATATAAAGATATGCTGTGAACGCCTGATGACTTAGACTATCAAAAAGTACAATATTTGTGTTTACATCGTTTCTTCGAAGGTGAGTCCCAGATGTCGCTGACAGAAGATAAGAACAGTCGGTACACGACAACCAGCTCATATACCGTTTATCCAGCGGCGGAAGACAATGGTGCTATTTATTCCTGTGAGGCTCGTCATCCCGCTCTGGAGAGGTATCTCAGGTGCTCGGTTGCCATCAATGTGCTTCGTAAGTAACGGTTTTTTCTTATTTCGTCATTTCAGATAGTTTTTAAGAAAATGACTTTCACTTTGGAAAATTGGTCGTTCCTTCAGTAGTCTTGTTATGGCTATCTGCAACATATGACCTTCTTACTGAACGTGCTGTACATGGGTAAAACTGTTTTTATCTCCCTTGTACGAAGAGTACATTGATTAGTTTACTGATTCGGGATATGTCGAATTCTACTTTACCTAACACAAGTGTCAAATTGCTTCTGGCTGTTCTTGACGATCTTTCATAGAGTGAAATCTCCTTATTTTATTACTGCTGGTTATATTTAACGATTAAGAAGTCAAGTCACTGTTTTCAATATATTTTGGTTAAATATAACTAATGTGTTACAGTGAGATAAAGTCCAGTCACAAGGTATGTATACAGGGTGTCCCGGAACTCTACCGATAAAATAAGAGGGGTGATTGTACACAAGACGAACGATTTGTGCAATGGAACCTAGGGTCGCAATCCAGTTCTTCAGTCAGAAAATGAGGAAATCCGAAAACCGACCAGCACGCAGAAGTAGTT
>APH_0674
------------------TTTTCATTTTCTTTAAAAAATTATTCTACCGAAGAAACTCGCTGTTTCTTAATTTTCGGTTGCCGATTTATAAATTGACTTGGTATCGTATAATTTAACTATTTTTCGCGGCATCACGTAGTCAAAAGAATCAATACTGAAAACAAAGTGTGTGGGAGGTGTAGGATTAATGGTATAAAAGTGAGGTTCATTCTTTTAATTTTGTTTGTAAATTGTAGTGAAATTGATGGAAACCAAACGAAACAGTCTGAGAACCAGGTAGTGACAATGAAGGGTGTGGTCATTAAGAGTGCAATCGATTAGTGTGTAAAAAAATTCCCTGTCTTGTGAATATGCCTGGAAAGTACAGCTGAAGCGTGTAAAAGTTTCTAATAAAGCATACAACGTTGTAAAGAACAAATAACCTGCGCGAGTTATACTTTTTCAAATATTAACCTTGTACGTAAGAAGTTACATGATAAGTCTTTAGACACGGGAATTACGCAAGTATTAGGCTGAATAAATTTCACGGATAAGTTTTTTCTCTAACTTTGTCGCGAATATAAAGATATGCTGTGAACGCCTGATGACTTAGACTATCAAAAAGTACAATATTTGTGTTTACATCGTTTCTTCGAAGGTGAGTCCCAGATGTCGCTGACAGAAGATAAGAACAGTCGGTACACGACAACCAGCTCATATACCGTTTATCCAGCGGCGGAAGACAATGGTGCTATTTATTCCTGTGAGGCTCGTCATCCCGCTCTGGAGAGGTATCTCAGGTGCTCGGTTGCCATCAATGTGCTTCGTAAGTAACGGTTTTTTCTTATTTCGTCATTTCAGATAGTTTTTAAGAAAATGACTTTCACTTTGGAAAATTGGTCGTTCCTTCAGTAGTCTTGTTATGGCTATCTGCAACATATGACCTTCTTACTGAACGTGCTGTACATGGGTAAAACTGTTTTTATCTCCCTTGTACGAAGAGTACATTGATTAGTTTACTGATTCGGGATATGTCGAATTCTACTTTACCTAACACAAGTGTCAAATTGCTTCTGGCTGTTCTTGACGATCTTTCATAGAGTGAAATCTCCTTATTTTATTACTGCTGGTTATATTTAACGATTAAGAAGTCAAGTCACTGTTTTCAATATATTTTGGTTAAATATAACTAATGTGTTACAGTGAGATAAAGTCCAGTCACAAGGTATGTATACAGGGTGTCCCGGAACTCTACCGATAAAATAAGAGGGGTGATGGTACACAAGACGAACGATTTGTGCAATGGAACCTAG--------------------------------------------------------------------
>APH_4021
TACATTATTATGACCATCTTTTCATTTTCTTTAAAAAATTATTCTACCGAAGAAACTCGCTGTTTCTTAATTTTCGGTTGCCGATTTATAAATTGACTTGGTATCGTATAATTTAACTATTTTTCGCGGCATCACGTAGACAAAAGAATCAATACTGAAAACAAAGTGTGTGGGAGGTGTAGGATTAATGGTATAAAAGTGAGGTTCATTCTTTTAATTTTGTTTGTAAATTGTAGTGAAATTGATGGAAACCAAACGAAACAGTCTGAGAACCAGGTAGTGACAATGAAGGGTGTGGTCATTAAGAGTGCAATCGATTAGTGTGTAAAAAAATTCCCTGTCTTGTGAATATGCCTGGAAAGCACAGCTGAAGCATGTAAAAGTTTCTAATAAAGCATACAACGTTGTAAAGAACAAATAACCTGCGGGAGTTATACTTTTTCAAATATTAACCTTGTAAGTAAGAAGTTATATGATAAGTCTTTAGACACGGGAATTACGCAAGTATTAGGCTGAATAAATTTCACGGATAAGTTTTTTCTCTAACTTTGTCGGGAATATAAAGATATGCTGTGAACGCCTGATGACTTAGACTATCAAAAAGTACAATATTTCTGTTTACATCGTTTCTTCGAAGGTGAGTCCCAGATGTCGCTGACAGAAGATAAGAACAGTCGGTACACGACAACCAGCTCATATACCGTTTATCCAGCGGCGGAAGACAATGGTGCTATTTATTCCTGTGAGGCTCGTCATCCCGCTCTGGAGAGGTATCTCAGGTGCTCGGTTGCCATCAATGTGCTTCGTAAGTAACGGTTTTTTCTTATTTCGTCATTTCAGATAGTTTTTAAGAAAATGACTTTCACTTTGGAAAATTGGTTGTTCCTTCAGTAGTCTTGTTATGGCTATCTGCAACATATGACCTTCTTACTGAACGTGCTGTACATGGGTAAAACTGTTTTTATCTCCCTTGTACGAAGAGTACATTGATTAGTTTACTGATTCGGGATATGTCGAATTCTACTTTACCTAACACAAGTGTCAAATTGCTTCTGGCTGTTCTTGACGATCTTTCATAGAGTGAAATCTCCTTATTTTATTACTGCTGGTTATATTTAACGATTAAGAAGTCAAGTCACTGTTTTCAATATATTTTGGTTAAATATAACTAATGTGTTACAGTGAGATAAAGTCCAGTCGCAAGGTATGTATACAGGGTGTCCCGGAACTCTACCGATAAAATAAGAGGGGTGATTGTACACAAGACGAACAATTTGTGCAATGGAACCTAGGGTCGCAATCCAGTTCTTCAGTCAGAAAATGAGGAAATCCGAAAACCGACCAGCACGCAGAAGTAGTT
>APH_0622
----------------------------------------------------------------------------------------------------------------------------------------TAGACAAAAGAATCAATACTGAAAACAAAGTGTGTGGGAGGTGTAGGATTAATGGTATAAAAGTGAGGTTCATTCTTTTAATTTTGTTTGTAAATTGTAGTGAAATTGATGGAAACCAAACGAAACAGTCTGAGAACCAGGTAGTGACAATGAAGGGTGTGGTCATTAAGAGTGCAATCGATTAGTGTGTAAAAAAATTCCCTGTCTTGTGAATATGCCTGGAAAGCACAGCTGAAGCATGTAAAAGTTTCTAATAAAGCATACAACGTTGTAAAGAACAAATAACCTGCGCGAGTTATACTTTTTCAAATATTAACCTTGTAAGTAAGAAGTTATATGATAAGTCTTTAGACACGGGAATTACGCAAGTATTAGGCTGAATAAATTTCACGGATAAGTTTTTTCTCTAACTTTGTCGCGAATATAAAGATATGCTGTGAACGCCTGATGAC--AGACTATCAAAAAGTACAATATTTGTGTTTACATCGTTTCTTCGAAGGTGAGTCCCAGATGTCGCTGACAGAAGATAAGAACAGTCGGTACACGACAACCAGCTCATATACCGTTTATCCAGCGGCGGAAGACAATGGTGCTATTTATTCCTGTGAGGCTCGTCATCCCGCTCTGGAGAGGTATCTCAGGTGCTCGGTTGCCATCAATGTGCTTCGTAAGTAACGGTTTTTTCTTATTTCGTCATTTCAGATAGTTTTTAAGAAAATGACTTTCACTTTGGAAAATTGGTTGTTCCTTCAGTAGTCTTGTTATGGCTATCTGCAACATATGACCTTCTTACTGAACGTGCTGTACATGGGTAAAACTGTTTTTATCTCCCTTGTACGAAGAGTACATTGATTAGTTTACTGATTCGGGATATGTCGAATTCTACTTTACCTAACACAAGTGTCAAATTGCTTCTGGCTGTTCTTGACGATCTTTCATAGAGTGAAATCTCCTTATTTTATTACTGCTGGTTATATTTAACGATTAAGAAGTCAAGTCACTGTTTTCAATATATTTTGGTTAAATATAAC-----------------------------------------------------------------------------------------------------------------------------------------------------------------------------------------------
>APH_0717
TACATTATTATGACCGTCTTTTCATTTTCTTTAAAAAATTATTCTACCGAAGAAACTCGCTGTTTCTTAATTTTCGGTTGCCGATTTATAAATTGACTTGGTATCGTATAATTTAACTATTTTTCGCGGCATCACGTAGACAAAAGAATCAATACTGAAAACAAAGTGTGTGGGAGGTGTAGGATTAATGGTATAAAAGTGAGGTTCATTCTTTTAATTTTGTTTGTAAATTGTAGTGAAATTGATGGAAACCAAACGAAACAGTCTGAGAACCAGGTAGTGACAATGAAGGGTGTGGTCATTAAGAGTGCAATCGATTAGTGTGTAAAAAAATTCCCTGTCTTGTGAATATGCCTGGAAAGTACAGCTGAAGCATGTAAAAGTTTCTAATAAAGCATACAACGTTGTAAAGAACAAATAACCTGCGCGAGTTATACTTTTTCAAATATTAACCTTGTAAGTAAGAAGTTATATGATAAGTCTTTAGACACGGGAATTACGCAAGTATTAGGCTGAATAAATTTCACGGATAAGTTTTTTCTCTAACTTTGTCGCGAATATAAAGATATGCTGTGAACGCCTGATGACTTAGACTATCAAAAAGTACAATATTTGTGTTTACATCGTTTCTTCGAAGGTGAGTCCCAGATGTCGCTGACAGAAGATAAGAACAGTCGGTACACGACAACCAGCTCATATACCGTTTATCCAGCGGCGGAAGACAATGGTGCTATTTATTCCTGTGAGGCTCGTCATCCCGCTCTGGAGAGGTATCTCAGGTGCTCGGTTGCCATCAATGTGCTTCGTAAGTAACGGTTTTTTCTTATTTCGTCATTTCAGATAGTTTTTAAGAAAATGACTTTCACTTTGGAAAATTGGTTGTTCCTTCAGTAGTCTTGTTATGGCTATCTGCAACATATGACCTTCTTACTGAACGTGCTGTACATGGGTAAAACTGTTTTTATCTCCCTTGTACGAAGAGTACATTGATTAGTTTACTGATTCGGGATATGTCGAATTCTACTTTACCTAACACAAGTGTCAAATTGCTTCTGGCTGTTCTTGACGATCTTTCATAGAGTGAAATCTCCTTATTTTATTACTGCTGGTTATATTTAACGATTAAGAAGTCAAGTCACTGTTTTCAATATATTTTGGTTAAATATAACTAATGTGTTACAGTGAGATAAAGTCCAGTCACAAGGTATGTATACAGGGTGTCCCGGAACTCTACCGACAAAATAAGAGGGGTGATAGTACACAAGACGAACAATTTTTGCAATGGAACCTAGGGTCGCAATCCAGTTCTTCAGTCAGAAAATGAGGAAATCCGAAAACCGATCAGCACGCAGAAGTT---
>APH_0136
TACATTATTATGACCATCTTTTCATTTTCTTTAAAAAATTATTCTACCGAAGAAACTCGCTGTTTCTTAATTTTCGGTTGCCGATTTATAAATTGACTTGGTATCGTATAATTTAACTATTTTTCGCGGCATCACGTAGACAAAAGAATCAATACTGAAAACAAAGTGTGTGGGAGGTGTAGGATTAATGGTATAAAAGTGAGGTTCATTCTTTTA---TTGTTTGTAAATTGTAGTGAAATTGATGGAAACCAAACGAAACAGTCTGAGAACCAGGTAGTGACAATGAAGGGTGTGGTCATTAAGAGTGCAATCGATTAGTGTGTAAAAAAATTCCCTGTCTTGTGAATATGCCTGGAAAGTACAGCTGAAGCATGTAAAAGTTTCTAATAAAGCATACAACGTTGTAAAGAACAAATAACCTGCGCGAGTTATACTTTTTCAAATATTAACCTTGTAAGTAAGAAGTTATATGATAAGTCTTTAGACACGGGAATTACGCAAGTATTAGGCTGAATAAATTTCACGGATAAGTTTTTTCTCTAACTTTGTCGGGAATATAAAGATATGCTGTGAACGCCTGATGACTTAGACTATCAAAAAGTACAATATTTGTGTTTACATCGTTTCTTCGAAGGTGAGTCCCAGATGTCGCTGACAGAAGATAAGAACAGTCGGTACACGACAACCAGCTCATATACCGTTTATCCAGCGGCGGAAGACAATGGTGCTATTTATTCCTGTGAGGCTCGTCATCCCGCTCTGGAGAGGTATCTCAGGTGCTCGGTTGCCATCAATGTGCTTCGTAAGTAACGGTTTTTTCTTATTTCGTCATTTCAGATAGTTTTTAAGAAAATGACTTTCACTTTGGAAAATTGGTTGTTCCTTCAGTAGTCTTGTTATGGCTATCTGCAACATATGACCTTCTTACTGAACGTGCTGTACATGGGTAAAACTGTTTTTATCTCCCTTGTACGAAGAGTACATTGATTAGTTTACTGCTTCGGGATATGTCGAATTCTACTTTACCTAACACAAGTGTCAAATTGCTTCTGGCTGTTCTTGACGATCTTTCATAGAGTGAAATCTCCTTATTTTATTACTGCTGGTTATATTTAACGATTAAGAAGTCAAGTCACTGTTTTCAATATATTTTGGTTAAATATAACTAATGTGTTACAGTGAGATAAAGTCCAGTCGCAAGGTATGTATACAGGCTGTCCCGGAAATCTACCGACAAAATAAGAGGGGTGATAGTACACAAGACGAACAATTTGTGCAATGGAACCTAGGGTCGCAATCCATTTCTTCAGTCAGAAAATGAGGAAATCCGAAAACCGACCAGCACGCAGAAGTAGTT
>APH_1602
TACATTATTATGACCATCTTTTCATTTTCTTTAAAAAATTATTCTACCGAAGAAACTCGCTGTTTCTTAATTTTCGGTTGCCGATTTATAAATTGACTTGGTATCGTATAATTTAACTATTTTTCGCGGCATCACGTAGACAAAAGAATCAATACTGAAAACAAAGTGTGTGGGAGGTGTAGGATTAATGGTATAAAAGTGAGGTTCATTCTTTTAATTTTGTTTGTAAATTGTAGTGAAATTGATGGAAACCAAACGAAACAGTCTGAGAACCAGGTAGTGACAATGAAGGGTGTGGTCATTAAGAGTGCAATCGATTAGTGTGTAAAAAAATTCCCTGTCTTGTGAATATGCCTGGAAAGTACAGCTGAAGCATGTAAAAGTTTCTAATAAAGCATACAACGTTGTAAAGAACAAATAACCTGCGCGAGTTATACTTTTTCAAATATTAACCTTGTAAGTAAGAAGTTATATGATAAGTCTTTAGACACGGGAATTACGCAAGTATTAGGCTGAATAAATTTCACGGATAAGTTTTTTCTCTAACTTTGTCGGGAATATAAAGATATGCTGTGAACGCCTGATGACTTAGACTATCAAAAAGTACAATATTTGTGTTTACATCGTTTCTTCGAAGGTGAGTCCCAGATGTCGCTGACAGAAGATAAGAACAGTCGGTACACGACAACCAGCTCATATACCGTTTATCCAGCGGCGGAAGACAATGGTGCTATTTATTCCTGTGAGGCTCGTCATCCCGCTCTGGAGAGGTATCTCAGGTGCTCGGTTGCCATCAATGTGCTTCGTAAGTAACGGTTTTTTCTTATTTCGTCATTTCAGATAGTTTTTAAGAAAATGACTTTCACTTTGGAAAATTGGTTGTTCCTTCAGTAGTCTTGTTATGGCTATCTGCAACATATGACCTTCTTACTGAACGTGCTGTACATGGGTAAAACTGTTTTTATCTCCCTTGTACGAAGAGTACATTGATTAGTTTACTGATTCGGGATATGTCGAATTCTACTTTACCTAACACAAGTGTCAAATTGCTTCTGGCTGTTCTTGACGATCTTTCATAGAGTGAAATCTCCTTATTTTATTACTGCTGGTTATATTTAACGATTAAGAAGTCAAGTCACTGTTTTCAATATATTTTGGTTAAATATAACTAATGTGTTACAGTGAGATAAAGTCCAGTCGCAAGGTATGTATACAGGGTGTCCCGGAACTCTACCGATAAAATAAGAGGGGTGATTGTACACAAGACGAACAATTTGTGCAATGGAACCTAGGGTCGCAATCCATTTCTTCAGTCAGAAAATGAGGAAATCCGAAAACCGACCAGCACGCAGAAGTAGTT
>APH_3177
TACATTATTATGACCATCTTTTCATTTTCTTTAAAAAATTATTCTACCGAAGAAACTCGCTGTTTCTTAATTTTCGGTTGCCGATTTATAAATTGACTTGGTATCGTATAATTTAACTATTTTTCGCGGCATCACGTAGACAAAAGAATCAATACTGAAAACAAAGTGTGTGGGAGGTGTAGGATTAATGGTATAAAAGTGAGGTTCATTCTTTTAATTTTGTTTGTAAATTGTAGTGAAATTGATGGAAACCAAACGAAACAGTCTGAGAACCAGGTAGTGACAATGAAGGGTGTGGTCATTAAGAGTGCAATCGATTAGTGTGTAAAAAAATTCCCTGTCTTGTGAATATGCCTGGAAAGTACAGCTGAAGCATGTAAAAGTTTCTAATAAAGCATACAACGTTGTAAAGAACAAATAACCTGCGCGAGTTATACTTTTTCAAATATTAACCTTGTAAGTAAGAAGTTATATGATAAGTCTTTAGACACGGGAATTACGCAAGTATTAGGCTGAATAAATTTCACGGATAAGTTTTTTCTCTAACTTTGTCGGGAATATAAAGATATGCTGTGAACGCCTGATGACTTAGACTATCAAAAAGTACAATATTTGTGTTTACATCGTTTCTTCGAAGGTGAGTCCCAGATGTCGCTGACAGAAGATAAGAACAGTCGGTACACGACAACCAGCTCATATACCGTTTATCCAGCGGCGGAAGACAATGGTGCTATTTATTCCTGTGAGGCTCGTCATCCCGCTCTGGAGAGGTATCTCAGGTGCTCGGTTGCCATCAATGTGCTTCGTAAGTAACGGTTTTTTCTTATTTCGTCATTTCAGATAGTTTTTAAGAAAATGACTTTCACTTTGGAAAATTGGTTGTTCCTTCAGTAGTCTTGTTATGGCTATCTGCAACATATGACCTTCTTACTGAACGTGCTGTACATGGGTAAAACTGTTTTTATCTCCCTTGTACGAAGAGTACATTGATTAGTTTACTGATTCGGGATATGTCGAATTCTACTTTACCTAACACAAGTGTCAAATTGCTTCTGGCTGTTCTTGACGATCTTTCATAGAGTGAAATCTCCTTATTTTATTACTGCTGGTTATATTTAACGATTAAGAAGTCAAGTCACTGTTTTCAATATATTTTGGTTAAATATAACTAATGTGTTACAGTGAGATAAAGTCCAGTCGCAAGGTATGTATACAGGGTGTCCCGGAACTCTACCGATAAAATAAGAGGGGTGATTGTACACAAGACGAACAATTTGTGCAATGGAACCTAGGGTCGCAATCCAGTTCTTCAGTCAGAAAATGAGGAAATCCGAAAACCGACCAGCACGCAGAAGTAGTT
>APH_3191
--------------------------------------------------------------------------------------------------TGGTATCGTATAATTTAACTATTTTTCGCGGCATCACGTAGACAAAAGAATCAATACTGAAAACAAAGTGTGTGGGAGGTGTAGGATTAATGGTATAAAAGTGAGGTTCATTCTTTTAATTTTGTTTGTAAATTGTAGTGAAATTGATGGAAACCAAACGAAACAGTCTGAGAACCAGGTAGTGACAATGAAGGGTGTGGTCATTAAGAGTGCAATCGATTAGTGTGTAAAAAAATTCCCTGTCTTGTGAATATGCCTGGAAAGTACAGCTGAAGCATGTAAAAGTTTCTAATAAAGCATACAACGTTGTAAAGAACAAATAACCTGCGCGAGTTATACTTTTTCAAATATTAACCTTGTAAGTAAGAAGTTATATGATAAGTCTTTAGACACGGGAATTACGCAAGTATTAGGCTGAATAAATTTCACGGATAAGTTTTTTCTCTAACTTTGTCGGGAATATAAAGATATGCTGTGAACGCCTGATGACTTAGACTATCAAAAAGTACAATATTTGTGTTTACATCGTTTCTTCGAAGGTGAGTCCCAGATGTCGCTGACAGAAGATAAGAACAGTCGGTACACGACAACCAGCTCATATACCGTTTATCCAGCGGCGGAAGACAATGGTGCTATTTATTCCTGTGAGGCTCGTCATCCCGCTCTGGAGAGGTATCTCAGGTGCTCGGTTGCCATCAATGTGCTTCGTAAGTAACGGTGTTTTCTTATTTCGTCATTTCAGATAGTTTTTAAGAAAATGACTTTCACTTTGGAAAATTGGTTGTTCCTTCAGTAGTCTTGTTATGGCTATCTGCAACATATGACCTTCTTACTGAACGTGCTGTACATGGGTAAAACTGTTTTTATCTCCCTTGTACGAAGAGTACATTGATTAGTTTACTGATTCGGGATATGTCGAATTCTACTTTACCTAACACAAGTGTCAAATTGCTTCTGGCTGTTCTTGACGATCTTTCATAGAGTGAAATCTCCTTATTTTATTACTGCTGGTTATATTTAACGATTAAGAAGTCAAGTCACTGTTTTCAATATATTTTGGTTAAATATAACTAATGTGTTACAGTGAGATAAAGTCCAGTCGCAAGGTATGTATACA-------------------------------------------------------------------------------------------------------------------------------------------------
