# Supplementary material for: ﻿Discovery of a new tarantula species from the Madrean Sky Islands and the first documented instance of syntopy between two montane endemics (Araneae, Theraphosidae, Aphonopelma): a case of prior mistaken identity
Source: Zookeys. 2024 Aug 16;1210:61–98. doi: 10.3897/zookeys.1210.125318 (PMC11344175; doi:10.3897/zookeys.1210.125318)
Supplement: Supplementary material 8 — Phylogenomics files [file zookeys-1210-061_article-125318__-s008.zip › Suppl8/individual_UCE_loci/sl_realigned_uce_20010314.fas]

>APH_1357
--------------------------------------------------------------------------------------------------------------------------------------------------------------------------------------------------------TACACGAC-----------------------------------------------------------------------------GCTCTTCCGATCT----------------------------------------------------------------------------------------------------------------------------------------------------------------------------------------------------------------------------------------------------------------------------------------------------------------ACTTCTATCACATCCCCTGTTTGAAAAGGTAGTTCTTCACTGTCTAAGGCTTCGTGGTCCCACAAAGCTTCTGCATACATTATGCCTTCACTGGACAACTGAAAAACAAGGTATCAAATAACATATGCACATGG-TACAAAC--------TGTACATC----TGTTTTA-------------------------------------------------------------------------------------------TCATTTTTGT-------------------------TCCTCTGTAATTACGTATGGTGTCATA--------------------------------------AAGCTGTCCCC--------------------------------------------------------------------------------GCATTTT-------------------------------------------------------------CATCCGAATCGGTTG--------TAT------------------------------------------------------------------------------------------------------------------------------------------------------------------------------------------------------------------
>APH_0717
--------------------------------AAACCGGCTAACCCAGGTAAACCTGGAAAATAGCCGCAA-----------------------AACGGTTGTTGTTG------------TTGTATGTAATTCAGATTTAGCATTGTCTTTATCAATCTTCTACATTTCCTT-ATTGCGTGACTGCTGATATCAATGTGTTACAAGATATGGAAACTTTGGCAGCTAATGGAATTAATTATCAAATAATTTTAAAAATATCTCTTGACAATTTTTAGCAGCAGCAGCTCTTTTAACCTGTCAGAAAAATATTAATACTATAGGTGATAAAGCTATACTGTGTGTGTGTGTTTTGTGATTAGGAAAAAGCATTACACATTTGATTTTAACTGACAACAAATCACTATCAGCAATATTAATAAAATTTAAAACATTTTTGTCACATTATGATGTGCAACAGAATATTTGTATTACATAAAGGGGGAGGGGGAGAGCATTAGTCAGTGGAATTAGTTTATACTTACCCGAACAAATGATGCTGGAAACCATCCTGAGCGTCCACCCCGGGTACCCCACCACCACTCTGTGTCACTAGTATCTGTAACTTCTATCACATCCCCTGTTTGAAAAGGTAGTTCTTCACTGTCTAAGGCTTCGTGGTCCCACAAAGCTTCTGCGTACATTATGCCTTCACTGGACAACTGAAAAACAAGGTATCAAATAACTTACGCACATGGATACAAACAGAAGAAATATAAATCAGATTGCTTTAGTGGAAAATGCAAAAACATTACAAGAAATGAACTTTGTTAAATATAAACAAACATAACTTGATGATGCACACAAGGTAAAAGAAACCACACTTATTTTTGTGGAGAATTTCATAATGTATCTTGCCTCCTCCATGATTTTATATACTGTTACAATTTATGAAACTGCTGTGAAAGCCTGAACCATGGCCAGAAGACATCACCACTGGTGCAACACTTCTACCACTGACTTGCTCACATGTTTTGAGGTAACAAATATGGTTAAAAAA----ACTTAATTTCAGCATTTTTTAATTTTATCAAGAAAAAACAAGAGACTATTTAACTGATAGTAAGAAAGGCAAGGGTTAATATTTAAACTTGTTGGGGGTTGATATTTAATCTTTTGTTTTCAAGGAAAAAAAAAAGTAAA--AGGAAAACGAAAGAAAGTAAAAGTAAAACAAAGAAAGTAAATGGAAAACGAAGTTT----------TTTCACCTTCAATAGTTGG--------------------------TGGTGCCTCCACGAGCGGCGATTACAGCTGCGACCCTTCGGGGCATACTCTCCACCAGTCCT
>APH_0723
CAGTACTGTTTGTTACAGCAGCACAGTACAGGGACTTGTTACAGCCCTGTAATTCCATTACCTAGTAGTGAGTGACCAAGGTTTCAGCAAAGCCAAAAGTTTTCATTATCAAATAAAACTTTCTATGTAATTCAGATTTAGCATTGTCTTTATCAATCTTCTACATTTCCTTAATTGCGTGACTGCTGATATCAATGTGTTACAAGATATGGAAACTTTGGCAGCTAATGGAATTAATTATCAAATAATTTTAAAAATATCTCTTGACAATTTTTAGCAGCAGCAGCTCTTTTAACCTGACAGAAACATATTAATACTATAGGTGATAAAGCTATAC--TGTGTGTGTGTTTTGTGATTAGGAAAAAGCAATACACATTTGATTTTAACTGACAACAAATCACTATTAGCAATATTAATAAAATTTAAAACATTTTTATCACATTATGATGTGCAACAGAATATTTGTATTACATAAAGGGGGGGGGGGGGAGCGTTAGTCAGTGGAATTAGTTTATACTTACCCGAACAAATGATGCTGGAAACCATCCTGAGCGTCCACCCCGGGTACCCCACCACCACTCTGTGTCACTAGTATCTGTAACTTCTATCACATCCCCTGTTTGAAAAGGTAGTTCTTCACTGTCTAAGGCTTCGTGGTCCCACAAAGCTTCTGCGTACATTATGCCTTCACTGGACAACTGAAAAACAAGGTATCAAATAACATATGCACATGGATACAAACAGAAGAAATATAAATCAGATTGCTTTAGTGGAAAATGCAAAAACATTATAAGAAATGAACTTTGTTAAATATAAACAAACATAACTTGATGATGCACACAAGGTAAAAGAAACCACACTTATTTTTGTGGAGAATTTCATAATGTATCTTGCCTCCTCCATGATTTTATATACTGTTGCAATTTATGAAACTGCTCTGAAAGCCTGAACCATGGCCAGAAGACATCACCACTGCTGCAACACTTCTACCACTGACTTGCTCACATGTTTTGAGGTAACAAATATGGCTAAAAAAACTTACTTAATTTTGGCATTTTTTAATTTTATCAAGAAAAAACAAGAGAC----TAACTGATAGTAAGAAAGGCGAGGGTTAATATTTAAACTCGTTGGGGGTTGATATTTAATCTTTTGTTTTCAAGGAAAAAAAAAAGTAAATTAAGAGAACATTATATAATGCAGTTTCAATAATATAACAGGATCGAAATCTGAATGTATTACTTTTATTTATCCCCCAATTTTCTGGGATTTTCAAAATCTTTCTGGTTGTCTAATAATTTTATAA---CAGTCCGAAAATGTGAGAAAAATGGTTGTACTTGCTCCCAGAAAT
>APH_5003
-------GGTGGTTAC------------------------ACTGTTCTGTAATTCCATTACCTAGTAGCGAGTGACCAAGGCTTCAGCAAAGCCAGAAGTTTTCATTATCAAATAAAACTTTCTATGTAATTCAGATTTAGCATTGTCTTTATCAATCTTCTACATTTCCTTAATTGCGTGACTGCTGATATCAATGTGTTACAAGATATGGAAACTTTGGCAGCTAATGGAATTAATTATCAAATAATTTTTAAAATATCTC--GACAATTTTTAGCAGCAGCAGCTCTTTTAACCTGACAGAAACATATTAATACTATAGGTGATAAAGCTATA--ATGTGTGTGTGTTTTGTGATTAGGAAAAAGCAATACACATTTGATTTTAACTGACAACAAATCACTATTAGCAATATTAATAAAATTTAAAACATTTTTGTCACATTATGATGTGCAACAGAATATTTGTATTACATAAAGGGGGAGGGGGAGAGCATTAGTCAGTGGAATTAGTTTATACTTACCCGAACAAATGATGCTGGAAACCATCCTGAGCGTCCACCCCGGGTACCCCACCACCACTCTGTGTCACTAGTATCTGTAACTTCTATCACATCCCCTGTTTGAAAAGGTAGTTCTTCACTGTCTAAGGCTTCGTGGTCCCACAAAGCTTCTGCGTACATTATGCCTTCACTGGACAACTGAAAAACAAGGTATCAAATAACATATGCACATGGATACAAACAGAAGAAATATAAATCAGATTGCTTTAGTGGAAAATGCAAAAACATTATAAGAAATGAACTTTGTTAAATATAAACAAACATAACTTGATGATGCACACAAGGTAAAAGAAACCACACTTATTTTTGTGGAGAATTTCATAATGTATCTTGCCTCCTCCATGATTTTATATACTGTTACAATTTATGAAACTGCTCTGAAAGCCTGAACCATGGCCAGAAGACATCACCACTGCTGCAACACTTCTACCACTGACTTGCTCACATGTTTTGAGGTAACAAATATGGTTAAAAAAACTTACTTAATTTTGGCATTTTTTAATTTTATCAAGAAAAAACAAGAGACTATTTAACTGATAGTAAGAAAGGCGAGGGTTAATATTTAAACTCGTTGGGGGTTGATATTTAATCTTTTGTTTTCAAGGAAAAAAAAAAGTAAATTAAGAGAACATTATATAATGCAGTTTCAATAATATAACAAGATTGAAATCTGAATGTATTACTTTTATTTATCCCCCAATTTTCTGGGATTTTCAAAATCTTTCT---------------------------------------------------------------------
>APH_0772
CAGTACTGTTTGTTACAGCAGCACAGTACAGGGACTTGTTACAGCCCTGTAATTCCATTACCTAGTAGTGAGTGACCAAGGTTTCAGCAAAGCCAGAAGTTTTCATTATCAAATAAAACTTTCTATGTAATTCAGATTTAGCATTGTCTTTATCAATCTTCTACATTTCCTTAATTGCGTGACTGCTGATATCAATGTGTTACAAGATATGGAAACTTTGGCAGCTAATGGAATTAATTATCAAATAATTTTTAAAATATCTC--GACAATTTTTAGCAGCAGCAGCTCTTTTAACCTGACAGAAACATATTAATACTATAGGTGATAAAGCTATA--ATGTGTGTGTGTTTTGTGATTAGGAAAAAGCAATACACATTTGATTTTAACTGACAACAAATCACTATTAGCAATATTAATAAAATTTAAAACATTTTTGTCACATTATGATGTGCAACAGAATATTTGTATTACATAAAGGGGGAGGGGGAGAGCATTAGTCAGTGGAATTAGTTTATACTTACCCGAACAAATGATGCTGGAAACCATCCTGAGCGTCCACCCCGGGTACCCCACCACCACTCTGTGTCACTAGTATCTGTAACTTCTATCACATCCCCTGTTTGAAAAGGTAGTTCTTCACTGTCTAAGGCTTCGTGGTCCCACAAAGCTTCTGCGTACATTATGCCTTCACTGGACAACTGAAAAACAAGGTATCAAATAACATATGCACATGGATACAAACAGAAGAAATATAAATCAGATTGCTTTAGTGGAAAATGCAAAAACATTATAAGAAATGAACTTTGTTAAATATAAACAAACATAACTTGATGATGCACACAAGGTAAAAGAAACCACACTTATTTTTGTGGAGAATTTCATAATGTATCTTGCCTCCTCCATGATTTTATATACTGTTACAATTTATGAAACTGCTCTGAAAGCCTGAACCATGGCCAGAAGACATCACCACTGCTGCAACACTTCTACCACTGACTTGCTCACATGTTTTGAGGTAACAAATATGGTTAAAAAAACTTACTTAATTTTGGCATTTTTTAATTTTATCAAGAAAAAACAAGAGACTATTTAACTGATAGTAAGAAAGGCGAGGGTTAATATCTAAACTCGTTGGGGGTTGATATTTAATCTTTTGTTTTCAAGGAAAAAAAAAAGTAAATTAAGAGAACATTATATAATGCAGTTTCAATAATATAACAAGATTGAAATCTGAATGTATTACTTTTATTTATCCCCCAATTTTCTGGGATTTTCAAAATCTTTCTGGTTGTCTAATAATTTCATAAGATTAGTCCGAAAATGTGAGAAAAATGGTTGTACTTGCTCCCAGAAAT
>APH_4024
CAGTACTGTTTGTTACAGCAGCACAGTACAGGGACTTGTTACAGCCCTGTAATTCCATTACCTAGTAGTGAGTGACCAAGGTTTCAGCAAAGCCAGAAGTTTTCATTATCAAATAAAACTTTCTATGTAATTCAGATTTAGCATTGTCTTTATCAATCTTCTACATTTCCTTAATTGCGTGACTGCTGATATCAATGTGTTACAAGATATGGAAACTTTGGCAGCTAATGGAATTAATTATCAAATAATTTTTAAAATATCTC--GACAATTTTTAGCAGCAGCAGCTCTTTTAACCTGACAGAAACATATTAATACTATAGGTGATAAAGCTATA--ATGTGTGTGTGTTTTGTGATTAGGAAAAAGCAATACACATTTGATTTTAACTGACAACAAATCACTATTAGCAATATTAATAAAATTTAAAACATTTTTGTCACATTATGATGTGCAACAGAATATTTGTATTACATAAAGGGGGAGGGGGAGAGCATTAGTCAGTGGAATTAGTTTATACTTACCCGAACAAATGATGCTGGAAACCATCCTGAGCGTCCACCCCGGGTACCCCACCACCACTCTGTGTCACTAGTATCTGTAACTTCTATCACATCCCCTGTTTGAAAAGGTAGTTCTTCACTGTCTAAGGCTTCGTGGTCCCACAAAGCTTCTGCGTACATTATGCCTTCACTGGACAACTGAAAAACAAGGTATCAAATAACATATGCACATGGATACAAACAGAAGAAATATAAATCAGATTGCTTTAGTGGAAAATGCAAAAACATTATAAGAAATGAACTTTGTTAAATATAAACAAACATAACTTGATGATGCACACAAGGTAAAAGAAACCACACTTATTTTTGTGGAGAATTTCATAATGTATCTTGCCTCCTCCATGATTTTATATACTGTTACAATTTATGAAACTGCTCTGAAAGCCTGAACCATGGCCAGAAGACATCACCACTGCTGCAACACTTCTACCACTGACTTGCTCACATGTTTTGAGGTAACAAATATGGTTAAAAAAACTTACTTAATTTTGGCATTTTTTAATTTTATCAAGAAAAAACAAGAGACTATTTAACTGATAGTAAGAAAGGCGAGGGTTAATATTTAAACTCGTTGGGGGTTGATATTTAATCTTTTGTTTTCAAGGAAAAAAAAAAGTAAATTAAGAGAACATTATATAATGCAGTTTCAATAATATAACAAGATTGAAATCTGAATGTATTACTTTTATTTATCCCCCAATTTTCTGGGATTTTCAAAATCTTTCTGGTTGTCTAATAATTTCAT--------------------------------------------------
>APH_4005
CTGTA-TGATAACTGCAACCACACCCAGCAGGAACTTGTTACAGCCCTGTAATTCCATTACCTAGTAGTGAGTGACCAAGGTTTCAGCAAAGCCAGAAGTTTTCATTATCAAATAAAACTTTCTATGTAATTCAGATTTAGCATTGTCTTTATCAATCTTCTACATTTCCTTAATTGCGTGACTGCTGATATCAATGTGTTACAAGATATGGAAACTTTGGCAGCTAATGGAATTAATTATCAAATAATTTTTAAAATATCTC--GACAATTTTTAGCAGCAGCAGCTCTTTTAACCTGACAGAAACATATTAATACTATAGGTGATAAAGCTATA--ATGTGTGTGTGTTTTGTGATTAGGAAAAAGCAATACACATTTGATTTTAACTGACAACAAATCACTATTAGCAATATTAATAAAATTTAAAACATTTTTGTCACATTATGATGTGCAACAGAATATTTGTATTACATAAAGGGGGAGGGGGAGAGCATTAGTCAGTGGAATTAGTTTATACTTACCCGAACAAATGATGCTGGAAACCATCCTGAGCGTCCACCCCGGGTACCCCACCACCACTCTGTGTCACTAGTATCTGTAACTTCTATCACATCCCCTGTTTGAAAAGGTAGTTCTTCACTGTCTAAGGCTTCGTGGTCCCACAAAGCTTCTGCGTACATTATGCCTTCACTGGACAACTGAAAAACAAGGTATCAAATAACATATGCACATGGATACAAACAGAAGAAATATAAATCAGATTGCTTTAGTGGAAAATGCAAAAACATTATAAGAAATGAACTTTGTTAAATATAAACAAACATAACTTGATGATGCACACAAGGTAAAAGAAACCACACTTATTTTTGTGGAGAATTTCATAATGTATCTTGCCTCCTCCATGATTTTATATACTGTTACAATTTATGAAACTGCTCTGAAAGCCTGAACCATGGCCAGAAGACATCACCACTGCTGCAACACTTCTACCACTGACTTGCTCACATGTTTTGAGGTAACAAATATGGTTAAAAAAACTTACTTAATTTTGGCATTTTTTAATTTTATCAAGAAAAAACAAGAGACTATTTAACTGATAGTAAGAAAGGCGAGGGTTAATATTTAAACTCGTTGGGGGTTGATATTTAATCTTTTGTTTTCAAGGAAAAAAAAAAGTAAATTAAGAGAACATTATATAATGCAGTTTCAATAATATAACAAGATTGAAATCTGAATGTATTACTTTTATTTATCCCCCAATTTTCTGGGATTTTCAAAATCTTTCTGGTTGTCTAATAATTTCATAAGATTAGTCCGAAAATGTGAGAAAAATGGTTGTACTTGCTCCCAGAAAT
>APH_5001
-----------------------------------------------------------ACCTAGTAGTGAGTGACCAAGGTTTCAGCAAAGCCAGAAGTTTTCATTATCAAATAAAACTTTCTATGTAATTCAGATTTAGCATTGTCTTTATCAATCTTCTACATTTCCTTAATTGCGTGACTGCTGATATCAATGTGTTACAAGATATGGAAACTTTGGCAGCTAATGGAATTAATTATCAAATAATTTTTAAAATATCTC--GACAATTTTTAGCAGCAGCAGCTCTTTTAACCTGACAGAAACATATTAATACTATAGGTGATAAAGCTATA--ATGTGTGTGTGTTTTGTGATTAGGAAAAAGCAATACACATTTGATTTTAACTGACAACAAATCACTATTAGCAATATTAATAAAATTTAAAACATTTTTGTCACATTATGATGTGCAACAGAATATTTGTATTACATAAAGGGGGAGGGGGAGAGCATTAGTCAGTGGAATTAGTTTATACTTACCCGAACAAATGATGCTGGAAACCATCCTGAGCGTCCACCCCGGGTACCCCACCACCACTCTGTGTCACTAGTATCTGTAACTTCTATCACATCCCCTGTTTGAAAAGGTAGTTCTTCACTGTCTAAGGCTTCGTGGTCCCACAAAGCTTCTGCGTACATTATGCCTTCACTGGACAACTGAAAAACAAGGTATCAAATAACATATGCACATGGATACAAACAGAAGAAATATAAATCAGATTGCTTTAGTGGAAAATGCAAAAACATTATAAGAAATGAACTTTGTTAAATATAAACAAACATAACTTGATGATGCACACAAGGTAAAAGAAACCACACTTATTTTTGTGGAGAATTTCATAATGTATCTTGCCTCCTCCATGATTTTATATACTGTTACAATTTATGAAACTGCTCTGAAAGCCTGAACCATGGCCAGAAGACATCACCACTGCTGCAACACTTCTACCACTGACTTGCTCACATGTTTTGAGGTAACAAATATGGTTAAAAAAACTTACTTAATTTTGGCATTTTTTAATTTTATCAAGAAAAAACAAGAGACTATTTAACTGATAGTAAGAAAGGCGAGGGTTAATATTTAAACTCGTTGGGGGTTGATATTTAATCTTTTGTTTTCAAGGAAAAAAAAAAGTAAATTAAGAGAACATTATATAATGCAGTTTCAATAATATAACAAGATTGAAATCTGAATGTATTACTTTTATTTATCCCCCAATTTTCTGGGATTTTCAAAATCTTTCTGGTTGTCTAATAATTTCATAAGATTAGTCCGAAAATGTGAGAAAAATGGTT------------------
>APH_5079
CAGTACTGTTTGTTACAGCAGCACAGTACAGGGACTTGTTACAGCCCTGTAATTCCATTACCTAGTAGTGAGTGACCAAGGCTTCAGCAAAGCCAGAAGTTTTCATTATCAAATAAAACTTTCTATGTAATTCAGATTTAGCATTGTCTTTATCAATCTTCTACATTTCCTTAATTGCGTGACTGCTGATATCAATGTGTTACAAGATATGGAAACTTTGGCAGCTAATGGAATTAATTATCAAATAATTTTTAAAATATCTC--GACAATTTTTAGCAGCAGCAGCTCTTTTAACCTGACAGAAACATATTAATACTATAGGTGATAAAGCTATA--ATGTGTGTGTGTTTTGTGATTAGGAAAAAGCAATACACATTTGATTTTAACTGACAACAAATCACTATTAGCAATATTAATAAAATTTAAAACATTTTTGTCACATTATGATGTGCAACAGAATATTTGTATTACATAAAGGGGGGGGGGGAGAGCATTAGTCAGTGGAATTAGTTTATACTTACCCGAACAAATGATGCTGGAAACCATCCTGAGCGTCCACCCCGGGTACCCCACCACCACTCTGTGTCACTAGTATCTGTAACTTCTATCACATCCCCTGTTTGAAAAGGTAGTTCTTCACTGTCTAAGGCTTCGTGGTCCCACAAAGCTTCTGCGTACATTATGCCTTCACTGGACAACTGAAAAACAAGGTATCAAATAACATATGCACATGGATACAAACAGAAGAAATATAAATCAGATTGCTTTAGTGGAAAATGCAAAAACATTATAAGAAATGAACTTTGTTAAATATAAACAAACATAACTTGATGATGCACACAAGGTAAAAGAAACCACACTTATTTTTGTGGAGAATTTCATAATGTATCTTGCCTCCTCCATGATTTTATATACTGTTACAATTTATGAAACTGCTCTGAAAGCCTGAACCATGGCCAGAAGACATCACCACTGCTGCAACACTTCTACCACTGACTTGCTCACATGTTTTGAGGTAACAAATATGGTTAAAAAAACTTACTTAATTTTGGCATTTTTTAATTTTATCAAGAAAAAACAAGAGACTATTTAACTGATAGTAAGAAAGGCGAGGGTTAATATTTAAACTCGTTGGGGGTTGATATTTAATCTTTTGTTTTCAAGGAAAAAAAAAAGTAAATTAAGAGAACATTATATAATGCAGTTTCAATAATATAACAAGATTGAAATCTGAATGTATTACTTTTATTTATCCCCCAATTTTCTGGGATTTTCAAAATCTTTCTGGTTGTCTAATAATTTCATAAGATTAG-CCGAAAATGTGAGAAAAATGGTT------------------
>APH_4029
CAGTACTGTTTGTTACAGCAGCACAGTACAGGGACTTGTTACAGCCCTGTAATTCCATTACCTAGTAGTGAGTGACCAAGGCTTCAGCAAAGCCAGAAGTTTTCATTATCAAATAAAACTTTCTATGTAATTCAGATTTAGCATTGTCTTTATCAATCTTCTACATTTCCTTAATTGCGTGACTGCTGATATCAATGTGTTACAAGATATGGAAACTTTGGCAGCTAATGGAATTAATTATCAAATAATTTTTAAAATATCTC--GACAATTTTTAGCAGCAGCAGCTCTTTTAACCTGACAGAAACATATTAATACTATAGGTGATAAAGCTATA--ATGTGTGTGTGTTTTGTGATTAGGAAAAAGCAATACACATTTGATTTTAACTGACAACAAATCACTATTAGCAATATTAATAAAATTTAAAACATTTTTGTCACATTATGATGTGCAACAGAATATTTGTATTACATAAAGGGGGAGGGGGAGAGCATTAGTCAGTGGAATTAGTTTATACTTACCCGAACAAATGATGCTGGAAACCATCCTGAGCGTCCACCCCGGGTACCCCACCACCACTCTGTGTCACTAGTATCTGTAACTTCTATCACATCCCCTGTTTGAAAAGGTAGTTCTTCACTGTCTAAGGCTTCGTGGTCCCACAAAGCTTCTGCGTACATTATGCCTTCACTGGACAACTGAAAAACAAGGTATCAAATAACATATGCACATGGATACAAACAGAAGAAATATAAATCAGATTGCTTTAGTGGAAAATGCAAAAACATTATAAGAAATGAACTTTGTTAAATATAAACAAACATAACTTGATGATGCACACAAGGTAAAAGAAACCACACTTATTTTTGTGGAGAATTTCATAATGTATCTTGCCTCCTCCATGATTTTATATACTGTTACAATTTATGAAACTGCTCTGAAAGCCTGAACCATGGCCAGAAGACATCACCACTGCTGCAACACTTCTACCACTGACTTGCTCACATGTTTTGAGGTAACAAATATGGTTAAAAAAACTTACTTAATTTTGGCATTTTTTAATTTTATCAAGAAAAAACAAGAGACTATTTAACTGATAGTAAGAAAGGCGAGGGTTAATATTTAAACTCGTTGGGGGTTGATATTTAATCTTTTGTTTTCAAGGAAAAA-AAAAGTAAATTAAGAGAACATTATATAATGCAGTTTCAATAATATAACAAGATTGAAATCTGAATGTATTACTTTTATTTATCCCCCAATTTTCTGGGATTTTCAAAATCTT------------------------------------------------------------------------
>APH_1438
-------------------------------------------------------------------------------------------------------------------------------------------------------------------------------------------------------------------------------------------------------------------------------------------------------------------------------------------------------------------GATTAGGAAAAAGCATTACACATTTGATTTTAACTGACAACAAATCACTATTAGCAATATTAATAAAATTTAAAACATTTTTGTCACATTATGATGTGCAACAGAATATTTGTATTACAGAAAGGGGAAGGGGGAGAGCATTAGTCAGTGGAATTAGTTTATACTTACCCGAACAAATGATGCTGGAAACCATCCTGAGCGTCCACCCCGGGTACCCCACCACCACTCTGTGTCACTAGTATCTGTAACTTCTATCACATCCCCTGTTTGAAAAGGTAGTTCTTCACTGTCTAAGGCTTCGTGGTCCCACAAAGCTTCTGCATACATTATGCCTTCACTGGACAACTGAAAAACAAGGTATCAAATAACATATGCACATGGATACAAACAGAAGAAATATAAATCAGATTGCTTTAGTGGAAAATGCAAAAACATTATAAG--------------AAATATAAACAAACATAACTTGATGATGCACACAAGGTAAAAGAAACCACACTTATTTTTGTGGAGAATTTCATAATGTATCTTTCCTCCTCCATGATTTTATATACTGTTGCAATTTATGAAACTGCTCTGAAAGCCTGAACCATGGCCAGAAGACATCACCACTGCTGCAACACTTCTACCACTGACTTGCTCACATGTTTTGAGGTAACAAATATGGTTAAAAAAACTTACTTAATTTTGGCATTTTTTAATTTTATCAAGAAAAAACAAGAGACTATTTAACTGATAGTAAGAAAGGCGAGGGTTAATATTTAAACTCGTTGGGGGTTGATATTTAATCTTTTGTTTTCATGGAAAAA-----------------------------------------------------------------------------------------------------------------------------------------------------------------------------------------
>APH_3191
CAGTACTGTTTGTTACAACAGCACAGTACAGGGACTTGTTACAGCCCTGTAATTCCATTACCTAGTAGTGAGTGACCAAGGTTTCAGCAAAGCCAAAAGTTTTCACTATCAAATAAAACTTTCTATGTAATTCAGATTTAGCATTGTCTTTATCAATCTTCTACATTTCCTTAATTGTGTGACTGCTGATATCAATGTGTTACAAGATATGGAAACTTTGGCAGCTAATGGAATTAATTATCAAATAATTTTAAAAATATCTCTTGACAATTTTTAGCAGCAGCAGCTCTTTTAACTTGACAGAAACATATTAATACTATAGGTGATAAAGCTATACTGTGTGTGTGTGTTTTGTGATTAGGAAAAAGCATTACACATTTGATTTTAACTGACAACAAATCACTATTAGCAATATTAATAAAATTTAAAACATTTTTGTCACATTATGATGTGCAACAGAATATTTGTATTACATAAAGGGGGAGGGGGAGAGCATTAGTCACTGGAATTAGTTTATACTTACCCGAACAAATGATGCTGGAAACCATCCTGAGCGTCCACCCCGGGTACCCCACCACCACTCTGTGTCACTAGTATCTGTAACTTCTATCACATCCCCTGTTTGAAAAGGTAGTTCTTCACTGTCTAAGGCTTCGTGGTCCCACAAAGCTTCTGCATACATTATGCCTTCACTGGACAACTGAAAAACAAGGTATCAAATAACATATGCACATGGATACAAACAGAAGAAATATAAATCAGATTGCTTTAGTGGAAAATTCAAAAACATTATAAG--------------AAATATAAACAAACATAACTTGATGATGCACACAAGGTAAAAGAAACCACACTTATTTTTGTGGAGAATTTCATAATGTATCTTTCCTCCTCCATGATTTTATATACTGTTACAATTTATGAAACTGCTGTGAAAGCCTGAACCATGGCCAGAAGACATCACCACTGGTGCAACACTTCTACCACTGACTTGCTCACATGTTTTGAGGTAACAAATATGGTTAAAAAAACTTACTTAATTTTGGCATTTTTTAATTTTATCAAGAAAAAACAAGAGACTATTTAACTGATAGTAAGAAAGGCGAGGGTTAATATTTAAACTCGTTGGGGGTTGATATTTAATCTTTTGTTTTCATGGAAAAAAAAAAATAAATTAAGAGAACATTATATAATGCAGTTTCAATAATATAAC----------------------------------------------------------------------------------------------------------------------------------------
>APH_0622
----------------------------------------------------------------------------------------------------------------------CTTTCTATGTAATTCAGATTTAGCATTGTCTTTATCAATCTTCTACATTTCCTTAATTGTGTGACTGCTGATATCAATGTGTTACAAGATATGGAAACTTTGGCAGCTAATGGAATTAATTATCAAATAATTTTAAAAATATCTCTTGACAATTTTTAGCAGCAGCAGCTCTTTTAACTTGACAGAAACATATTAATACTATAGGTGATAAAGCTATACTGTGTGTGTGTGTTTTGTGATTAGGAAAAAGCATTACACATTTGATTTTAACTGACAACAAATCACTATTAGCAATATTAATAAAATTTAAAACATTTTTGTCACATTATGATGTGCAACAGAATATTTGTATTACATAAAGGGGGAGGGGGAGAGCATTAGTCAGTGGAATTAGTTTATACTTACCCGAACAAATGATGCTGGAAACCATCCTGAGCGTCCACCCCGGGTACCCCACCACCACTCTGTGTCACTAGTATCTGTAACTTCTATCACATCCCCTGTTTGAAAAGGTAGTTCTTCACTGTCTAAGGCTTCGTGGTCCCACAAAGCTTCTGCATACATTATGCCTTCACTGGACAACTGAAAAACAAGGTATCAAATAACATATGCACATGGATACAAACAGAAGAAATATAAATCAGATTGCTTTAGTGGAAAATGCAAAAACATTATAAG--------------AAATATAAACAAACATAACTTGATGATGCACACAAGGTAAAAGAAACCACACTTATTTTTGTGGAGAATTTCATAATGTATCTTTCCTCCTCCATGATTTTATATACTGTTACAATTTATGAAACTGCTGTGAAAGCCTGAACCATGGCCAGAAGACATCACCACTGGTGCAACACTTCTACCACTGACTTGCTCACATGTTTTGAGGTAACAAATATGGTTAAAAAAACTTACTTAATTTTGGCATTTTTTAATTTTATCAAGAAAAAACTAGAGACTATTTAACTGATAGTAAGAAAGGCGAGGGTTAATATTTAAACTCGTTGGGGGTTGATATTTAATCTTTTGTTTTCATGGAAAAAAAAAA--AAATTAAGAGAACATTATATAATGCAGTTTCAATAATATAACAAGATCGAAATCTGAATGTATTACTTTTATTTATCCCCCAATTTTCTGGG--------------------------------------------------------------------------------------
>APH_0136
CAGTACTGTTTGTTACAACAGCACAGTACAGGGACTTGTTACAGCCCTGTAATTCCATTACCTAGTAGTGAGTGACCAAGGTTTCAGCAAAGCCAAAAGTTTTCACTATCAAATAAAACTTTCTATGTAATTCAGATTTAGCATTGTCTTTATCAATCTTCTACATTTCCTTAATTGTGTGACTGCTGATATCAATGTGTTACAAGATATGGAAACTTTGGCAGCTAATGGAATTAATTATCAAATAATTTTAAAAATATCTCTTGACAATTTTTAGCAGCAGCAGCTCTTTTAACTTGACAGAAACATATTAATACTATAGGTGATAAAGCTATACTGTGTGTGTGTGTTTTGTGATTAGGAAAAAGCATTACACATTTGATTTTAACTGACAACAAATCACTATTAGCAATATTAATAAAATTTTAAACATTTTTGTCACATTATGATGTGCAACAGAATATTTGTATTACATAAAGGGGGAGGGGGAGAGCATTAGTCAGTGGAATTAGTTTATACTTACCCGAACAAATGATGCTGGAAACCATCCTGAGCGTCCACCCCGGGTACCCCACCACCACTCTGTGTCACTAGTATCTGTAACTTCTATCACATCCCCTGTTTGAAAAGGTAGTTCTTCACTGTCTAAGGCTTCGTGGTCCCACAAAGCTTCTGCATACATTATGCCTTCACTGGACAACTGAAAAACAAGGTATCAAATAACATATGCACATGGATACAAACAGAAGAAATATAAATCAGATTGCTTTAGTGGAAAATGCAAAAACATTATAAG--------------AAATATAAACAAACATAACTTGATGATGCACACAAGGTAAAAGAAACCACACTTATTTTTGTGGAGAATTTCATAATGTATCTTTCCTCCTCCATGATTTTATATACTGTTACAATTTATGAAACTGCTGTGAAAGCCTGAACCATGGCCAGAAGACATCACCACTGGTGCAACACTTCTACCACTGACTTGCTCACATGTTTTGAGGTAACAAATATGGTTAAAAAAACTTACTTAATTTTGGCATTTTTTAATTTTATCAAGAAAAAACAAGAGACTATTTAACTGATAGTAAGAAAGGCGAGGGTTAATATTTAAACTCGTTGGGGGTTGATATTTAATCTTTTGTTTTCATGGAAAAAAAAAAATAAATTAAGAGAACATTATATAATGCAGTTTCAATAATATAACAAGATCGAAATCTGAATGTATTACTTTTATTTATCCCCCAATTTTCTGGGATTTTCAAAATCTTTCTGGTTGTCTAATAATTTTATAAGATTAGTCCGAAAATGTGAGAAAAATGGTTGTACTTGCTCCCAGAAAT
>APH_0683
CAGTACTGTTTGTTACAACAGCACAGTACAGGGACTTGTTACAGCCCTGTAATTCCATTACCTAGTAGTGAGTGACCAAGGTTTCAGCAAAGCCAAAAGTTTTCACTATCAAATAAAACTTTCTATGTAATTCAGATTTAGCATTGTCTTTATCAATCTTCTACATTTCCTTAATTGTGTGACTGCTGATATCAATGTGTTACAAGATATGGAAACTTTGGCAGCTAATGGAATTAATTATCAAATAATTTTAAAAATATCTCTTGACAATTTTTAGCAGCAGCAGCTCTTTTAACTTGACAGAAACATATTAATACTATAGGTGATAAAGCTATACTGTGTGTGTGTGTTTTGTGATTAGGAAAAAGCATTACACATTTGATTTTAACTGACAACAAATCACTATTAGCAATATTAATAAAATTTAAAACATTTTTGTCACATTATGATGTGCAACAGAATATTTGTATTACATAAAGGGGGAGGGGGAGAGCATTAGTCAGTGGAATTAGTTTATACTTACCCGAACAAATGATGCTGGAAACCATCCTGAGCGTCCACCCCGGGTACCCCACCACCACTCTGTGTCACTAGTATCTGTAACTTCTATCACATCCCCTGTTTGAAAAGGTAGTTCTTCACTGTCTAAGGCTTCGTGGTCCCACAAAGCTTCTGCATACATTATGCCTTCACTGGACAACTGAAAAACAAGGTATCAAATAACATATGCACATGGATACAAACAGAAGAAATATAAATCAGATTGCTTTAGTGGAAAATGCAAAAACATTATAAG--------------AAATATAAACAAACATAACTTGATGATGCACACAAGGTAAAAGAAACCACACTTATTTTTGTGGAGAATTTCATAATGTATCTTTCCTCCTCCATGATTTTATATACTGTTACAATTTATGAAACTGCTGTGAAAGCCTGAACCATGGCCAGAAGACATCACCACTCGTGCAACACTTCTACCACTGACTTGCTCACATGTTTTGAGGTAACAAATATGGTTAAAAAAACTTACTTAATTTTGGCATTTTTTAATTTTATCAAGAAAAAACAAGAGACTATTTAACTGATAGTAAGAAAGGCGAGGGTTAATATTTAAACTCGTTGGGGGTTGATATTTAATCTTTTGTTTTCATGGAAAAAAAAAAATAAATTAAGAGAACATTATATAATGCAGTTTCAATAATATAACAAGATCGAAATCTGAATGTATTACTTTTATTTATCCCCCAATTTTCTGGGATTTTCAAAATCTTTCTGGTTGTCTAATAATTTTATAAGATTAGTCCGAAAATGTGAGAAAAATGGTTGTACTTGCTCCCAGAAAT
>APH_3177
CAGTACTGTTTGTTACAACAGCACAGTACAGGGACTTGTTACAGCCCTGTAATTCCATTACCTAGTAGTGAGTGACCAAGGTTTCAGCAAAGCCAAAAGTTTTCACTATCAAATAAAACTTTCTATGTAATTCAGATTTAGCATTGTCTTTATCAATCTTCTACATTTCCTTAATTGTGTGACTGCTGATATCAATGTGTTACAAGATATGGAAACTTTGGCAGCTAATGGAATTAATTATCAAATAATTTTAAAAATATCTCTTGACAATTTTTAGCAGCAGCAGCTCTTTTAACTTGACAGAAACATATTAATACTATAGGTGATAAAGCTATACTGTGTGTGTGTGTTTTGTGATTAGGAAAAAGCATTACACATTTGATTTTAACTGACAACAAATCACTATTAGCAATATTAATAAAATTTAAAACATTTTTGTCACATTATGATGTGCAACAGAATATTTGTATTACATAAAGGGGGAGGGGGAGAGCATTAGTCAGTGGAATTAGTTTATACTTACCCGAACAAATGATGCTGGAAACCATCCTGAGCGTCCACCCCGGGTACCCCACCACCACTCTGTGTCACTAGTATCTGTAACTTCTATCACATCCCCTGTTTGAAAAGGTAGTTCTTCACTGTCTAAGGCTTCGTGGTCCCACAAAGCTTCTGCATACATTATGCCTTCACTGGACAACTGAAAAACAAGGTATCAAATAACATATGCACATGGATACAAACAGAAGAAATATAAATCAGATTGCTTTAGTGGAAAATGCAAAAACATTATAAG--------------AAATATAAACAAACATAACTTGATGATGCACACAAGGTAAAAGAAACCACACTTATTTTTGTGGAGAATTTCATAATGTATCTTTCCTCCTCCATGATTTTATATACTGTTACAATTTATGAAACTGCTGTGAAAGCCTGAACCATGGCCAGAAGACATCACCACTGGTGCAACACTTCTACCACTGACTTGCTCACATGTTTTGAGGTAACAAATATGGTTAAAAAAACTTACTTAATTTTGGCATTTTTTAATTTTATCAAGAAAAAACAAGAGACTATTTAACTGATAGTAAGAAAGGCGAGGGTTAATATTTAAACTCGTTGGGGGTTGATATTTAATCTTTTGTTTTCATGGAAAAAAAAAA--AAATTAAGAGAACATTATATAATGCAGTTTCAATAATATAACAAGATCGAAATCTGAATGTATTACTTTTATTTATCCCCCAATTTTCTGGGATTTTCAAAATCTTTCTGGTTGTCTAATAATTTTATAAGATTAGTCCGAAAATGTGAGAAAAATGGTTGTACTTGCTCCCAGAAAT
>APH_0880
CAGTACTGTTTGTTACAACAGCACAGTACAGGGACTTGTTACAGCCCTGTAATTCCATTACCTAGTAGTGAGTGACCAAGGTTTCAGCAAAGCCAAAAGTTTTCACTATCAAATAAAACTTTCTATGTAATTCAGATTTAGCATTGTCTTTATCAATCTTCTACATTTCCTTAATTGTGTGACTGCTGATATCAATGTGTTACAAGATATGGAAACTTTGGCAGCTAATGGAATTAATTATCAAATAATTTTAAAAATATCTCTTGACAATTTTTAGCAGCAGCAGCTCTTTTAACTTGACAGAAACATATTAATACTATAGGTGATAAAGCTATACTGTGTGTGTGTGTTTTGTGATTAGGAAAAAGCATTACACATTTGATTTTAACTGACAACAAATCACTATTAGCAATATTAATAAAATTTAAAACATTTTTGTCACATTATGATGTGCAACAGAATATTTGTATTACATAAAGGGGGAGGGGGAGAGCATTAGTCAGTGGAATTAGTTTATACTTACCCGAACAAATGATGCTGGAAACCATCCTGAGCGTCCACCCCGGGTACCCCACCACCACTCTGTGTCACTAGTATCTGTAACTTCTATCACATCCCCTGTTTGAAAAGGTAGTTCTTCACTGTCTAAGGCTTCGTGGTCCCACAAAGCTTCTGCATACATTATGCCTTCACTGGACAACTGAAAAACAAGGTATCAAATAACATATGCACATGGATACAAACAGAAGAAATATAAATCAGATTGCTTTAGTGGAAAATGCAAAAACATTATAAG--------------AAATATAAACAAACATAACTTGATGATGCACACAAGGTAAAAGAAACCACACTTATTTTTGTGGAGAATTTCATAATGTATCTTTCCTCCTCCATGATTTTATATACTGTTACAATTTATGAAACTGCTGTGAAAGCCTGAACCATGGCCAGAAGACATCACCACTGGTGCAACACTTCTACCACTGACTTGCTCACATGTTTTGAGGTAACAAATATGGTTAAAAAAACTTACTTAATTTTGGCATTTTTTAATTTTATCAAGAAAAAACAAGAGACTATTTAACTGATAGTAAGAAAGGCGAGGGTTAATATTTAAACTCGTTGGGGGTTGATATTTAATCTTTTGTTTTCATGGAAAAAAAAAA--AAATTAAGAGAACATTATATAATGCAGTTTCAATAATATAACAAGATCGAAATCTGAATGTATTACTTTTATTTATCCCCCAATTTTCTGGGATTTTCAAAATCTTTCTGGTTGTCTAATAATTTTATAAGATTAGTCCGAAAATGTGAGAAAAATGGTTGTACTTGCTCCCAGAAAT
>APH_1602
CAGTACTGTTTGTTACAACAGCACAGTACAGGGACTTGTTACAGCCCTGTAATTCCATTACCTAGTAGTGAGTGACCAAGGTTTCAGCAAAGCCAAAAGTTTTCACTATCAAATAAAACTTTCTATGTAATTCAGATTTAGCATTGTCTTTATCAATCTTCTACATTTCCTTAATTGTGTGACTGCTGATATCAATGTGTTACAAGATATGGAAACTTTGGCAGCTAATGGAATTAATTATCAAATAATTTTAAAAATATCTCTTGACAATTTTTAGCAGCAGCAGCTCTTTTAACTTGACAGAAACATATTAATACTATAGGTGATAAAGCTATACTGTGTGTGTGTGTTTTGTGATTAGGAAAAAGCATTACACATTTGATTTTAACTGACAACAAATCACTATTAGCAATATTAATAAAATTTAAAACATTTTTGTCACATTATGATGTGCAACAGAATATTTGTATTACATAAAGGGGGAGGGGGAGAGCATTAGTCAGTGGAATTAGTTTATACTTACCCGAACAAATGATGCTGGAAACCATCCTGAGCGTCCACCCCGGGTACCCCACCACCACTCTGTGTCACTAGTATCTGTAACTTCTATCACATCCCCTGTTTGAAAAGGTAGTTCTTCACTGTCTAAGGCTTCGTGGTCCCACAAAGCTTCTGCATACATTATGCCTTCACTGGACAACTGAAAAACAAGGTATCAAATAACATATGCACATGGATACAAACAGAAGAAATATAAATCAGATTGCTTTAGTGGAAAATGCAAAAACATTATAAG--------------AAATATAAACAAACATAACTTGATGATGCACACAAGGTAAAAGAAACCACACTTATTTTTGTGGAGAATTTCATAATGTATCTTTCCTCCTCCATGATTTTATATACTGTTACAATTTATGAAACTGCTGTGAAAGCCTGAACCATGGCCAGAAGACATCACCACTGGTGCAACACTTCTACCACTGACTTGCTCACATGTTTTGAGGTAACAAATATGGTTAAAAAAACTTACTTAATTTTGGCATTTTTTAATTTTATCAAGAAAAAACAAGAGACTATTTAACTGATAGTAAGAAAGGCGAGGGTTAATATTTAAACTCGTTGGGGGTTGATATTTAATCTTTTGTTTTCATGGAAAAAAAAAAATAAATTAAGAGAACATTATATAATGCAGTTTCAATAATATAACAAGATCGAAATCTGAATGTATTACTTTTATTTATCCCCCAATTTTCTGGGATTTTCAAAATCTTTCTGGTTGTCTAATAATTTTATAAGATTAGTCCGAAAATGTGAGAAAAATGGTTGTACTTGCTCCCAGAAAT
>APH_4021
CAGTACTGTTTGTTACAACAGCACAGTACAGGGACTTGTTACAGCCCTGTAATTCCATTACCTAGTAGTGAGTGACCAAGGTTTCAGCAAAGCCAAAAGTTTTCACTATCAAATAAAACTTTCTATGTAATTCAGATTTAGCATTGTCTTTATCAATCTTCTACATTTCCTTAATTGTGTGACTGCTGATATCAATGTGTTACAAGATATGGAAACTTTGGCAGCTAATGGAATTAATTATCAAATAATTTTAAAAATATCTCTTGACAATTTTTAGCAGCAGCAGCTCTTTTAACTTGACAGAAACATATTAATACTATAGGTGATAAAGCTATACTGTGTGTGTGTGTTTTGTGATTAGGAAAAAGCATTACACATTTGATTTTAACTGACAACAAATCACTATTAGCAATATTAATAAAATTTAAAACATTTTTGTCACATTATGATGTGCAACAGAATATTTGTATTACATAAAGGGGGAGGGGGAGAGCATTAGTCAGTGGAATTAGTTTATACTTACCCGAACAAATGATGCTGGAAACCATCCTGAGCGTCCACCCCGGGTACCCCACCACCACTCTGTGTCACTAGTATCTGTAACTTCTATCACATCCCCTGTTTGAAAAGGTAGTTCTTCACTGTCTAAGGCTTCGTGGTCCCACAAAGCTTCTGCATACATTATGCCTTCACTGGACAACTGAAAAACAAGGTATCAAATAACATATGCACATGGATACAAACAGAAGAAATATAAATCAGATTGCTTTAGTGGAAAATGCAAAAACATTATAAG--------------AAATATAAACAAACATAACTTGATGATGCACACAAGGTAAAAGAAACCACACTTATTTTTGTGGAGAATTTCATAATGTATCTTTCCTCCTCCATGATTTTATATACTGTTACAATTTATGAAACTGCTGTGAAAGCCTGAACCATGGCCAGAAGACATCACCACTGGTGCAACACTTCTACCACTGACTTGCTCACATGTTTTGAGGTAACAAATATGGTTAAAAAAACTTACTTAATTTTGGCATTTTTTAATTTTATCAAGAAAAAACAAGAGACTATTTAACTGATAGTAAGAAAGGCGAGGGTTAATATTTAAACTCGTTGGGGGTTGATATTTAATCTTTTGTTTTCATGGAAAAAAAAAAATAAATTAAGAGAACATTATATAATGCAGTTTCAATAATATAACAAGATCGAAATCTGAATGTATTACTTTTATTTATCCCCCAATTTTCTGGGATTTTCAAAATCTTTCTGGTTGTCTAATAATTTTATAAGATTAGTCCGAAAATGTGAGAAAAATGGTTGTACTTGCTCCCAGAAAT
>APH_1535
---------------------------------------------------------------------------------------------------------------------------------------------------------------------------------------------------------------------------------------------------------------------------------------------------------------------------------GGTGATAAAGCTATAC--TGTGTGTGTGTTTTGTGATTAGGAAAAAGCATTACACATTTGATTTTAACTGACAACAAAACACTATCAGCAATATTAATAAAATTTAAAACATTTTTGTCACATTATGATGTGCAACAGAATATTTGTATTACATAAAGGGGGAGGGGGAGAGCATTAGTCAGTGGAATTAGTTTATACTTACCCGAACAAATGATGCTGGAAACCATCCTGAGCGTCCACCCCGGGTACCCCACCACCACTCTGTGTCACTAGTATCTGTAACTTCTATCACATCCCCTGTTTGAAAAGGTAGTTCTTCACTGTCTAAGGCTTCGTGGTCCCACAAAGCTTCTGCGTACATTATGCCTTCACTGCACAACTAAAAAACAAGGTATCAAATAACTTACGCACATGGATACAAACAGAAGAAATATAAATCAGATTGCTTTAGTGGAAAATGCAAAAACATTACAAGAAATGAACTTTGTTAAATATAAACAAACATAACTTGATGATGCACACAAGGTAAAAGAAACCACACTTATTTTTGTGGAGAATTTCATAATGTATCTTGCCTCCTCCATGATTTTATATACTGTTACAATTTATGAAACTGCTGTGAAAGCCTGAACCATGGCCAGAAGACATCACCACTGGTGCAACACTTCTACCACTGACTTGTTCACATGTTTTGAGGTAACAAATATGGTTAAAAAAACTTACTTAATTTCGGCATTTTTTAATTTTATCAAGAAAAAACAAGAGACTATTTAACTGATAGTAAGAAAGGCAAGGGTTAATATTTAAACTTGTTGGGGGTTGATATTTAATCTTTTGTTTTCAAGGGAAAAAAAAAGTAAATTAAGAGAACATTATATAATGCAGTTTCAATAATATAACAAGATCGAAATCTGAATGTATTACTTTTATTTATCCCCCAATTTTCCGGGATTTTCAAAATCTTTCTGGTTGTCTAATAATTTTATAAGATTAATCCAAAAATGTGAGA---------------------------
>APH_3188
-----------------------------------CCGGCTAACCCAGGTAAACCTGGAAAATAGCCGCAA-----------------------AACGGTTGTTGTTG------------TTGTATGTAATTCAGATTTAGCATTGTCTTTATCAATCTTCTACATTTCCTT-ATTGCGTGACTGCTGATATCAATGTGTTACAAGATATGGAAACTTTGGCAGCTAATGGAATTAATTATCAAATAATTTTAAAAATATCTCTTGACAATTTTTAGCAGCAGCAGCTCTTTTAACCTGACAGAAAAATATTAATACTATAGGTGATAAAGCTATACTGTGTGTGTGTGTTTTGTGATTAGGAAAAAGCATTACACACTTGATTTTAACTGACAACAAATCACTATCAGCAATATTAATAAAATTTAAAACATTTTTGTCACATTATGATGTGCAACAGAATATTTGTATTACATAAAGGGGGAGGGGGAGAGCATTAGTCAGTGGAATTAGTTTATACTTACCCGAACAAATGATGCTGGAAACCATCCTGAGCGTCCACCCCGGGTACCCCACCACCACTCTGTGTCACTAGTATCTGTAACTTCTATCACATCCCCTGTTTGAAAAGGTAGTTCTTCACTGTCTAAGGCTTCGTGGTCCCACAAAGCTTCTGCGTACATTATGCCTTCACTGGACAACTGAAAAACAAGGTATCAAATAACTTACGCACATGGATACAAACAGAAGAAATATAAATCAGATTGCTTTAGTGGAAAATGCAAAAACATTACAAGAAATGAACTTTGTTAAATATAAACAAACATAACTTGATGATGCACACAAGGTAAAAGAAACCACACTTATTTTTGTGGAGAATTTCATAATGTATCTTGCCTCCTCCATGATTTTATATACTGTTACAATTTATGAAACTGCTGTGAAAGCCTGAACCATGGCCAGAAGACATCACCACTGGTGCAACACTTCTACCACTGACTTGCTCACATGTTTTGAGGTAACAAATATGGTTAAAAAA----ACTTAATTTCAGCATTTTTTAATTTTATCAAGAAAAAACAAGAGACTATTTAACTGATAGTAAGAAAGGCAAGGGTTAATATTTAAACTTGTTGGGGGTTGATATTTAATCTTTTGTTTTCAAGGAAAAAAAAAAGTAAATTAAGAGAACATTATATAATGCAGTTTCAATAATATAACAAGATCGAAATCTGAATGTATTACTTTTATTTATCCCCCAATTTTCTGGGATTTTCAAAATATTTCTGGTTGTCTAATAATTTTATAAGATTAATCCGAAAATGTGAGAAAAATGGTTGTACTTGCTCCCAGAAAT
>APH_0186
CTCCACTGATGCACAAGATAGGAATATGGGGGAAACCGGCTAACCCAGGTAAACCTGGAAAATAGCCGTAA-----------------------AACGGTTGTTGTTG---------------TATGTAATTCAGATTTAGCATTGTCTTTATCAATCTTCTACATTTCCTT-ATTGCGTGACTGCTGATATCAATGTGTTACAAGATATGGAAACTTTGGCAGCTAATGGAATTAATTATCAAATAATTTTAAAAATATCTCTTGACAATTTTTAGCAGCAGCAGCTCTTTTAACCTGTCAGAAAAATATTAATACTATAGGTGATAAAGCTATACTGTGTGTGTGTGTTTTGTGATTAGGAAAAAGCATTACACATTTGATTTTAACTGACAACAAATCACTATCAGCAATATTAATAAAATTTAAAACATTTTTGTCACATTATGATGTGCAACAGAATATTTGTATTACATAAAGGGGGAGGGGGAGAGCATTAGTCAGTGGAATTAGTTTATACTTACCCGAACAAATGATGCTGGAAACCATCCTGAGCGTCCACCCCGGGTACCCCACCACCACTCTGTGTCACTAGTATCTGTAACTTCTATCACATCCCCTGTTTGAAAAGGTAGTTCTTCACTGTCTAAGGCTTCGTGGTCCCACAAAGCTTCTGCGTACATTATGCCTTCACTGGACAACTGAAAAACAAGGTATCAAATAACTTACACACATGGATACAAACAGAAGAAATATAAATCAGATTGCTTTAGTGGAAAATGCAAAAACATTACAAGAAATGAACTTTGTTAAATATAAACAAACATAACTTGATGATGCACACAAGGTAAAAGAAACCACACTTATTTTTGTGGAGAATTTCATAATGTATCTTGCCTCCTCCATGATTTTATATACTGTTACAATTTATGAAACTGCTGTGAAAGCCTGAACCATGGCCAGAAGACATCACCACTGGTGCAACACTTCTACCACTGACTTGCTCACATGTTTTGAGGTAACAAATATGGTTAAAAAA----ACTTAATTTCAGCATTTTTTAATTTTATCAAGAAAAAACAAGAGACTATTTAACTGATAGTAAGAAAGGCAAGGGTTAATATTTAAACTTGTTGGGGGTTGATATTTAATCTTTTGTTTTCAAGGAAAAAAAAAAGTAAATTAAGAGAACATTATATAATGCAGTTTCAATAATATAACAAGATCGAAATCTGAATGTATTACTTTTATTTATCCCCCAATTTTCTGGGATTTTCAAAATATTTCTGGTTGTCTAATAATTTTATAAGATTAATCCGAAAATGTGAGAAAAATGGTTGTACTTGCTCCCAGAAAT
>APH_0674
-----------------------------------CCGGCTAACCCAGGTAAACCTGGAAAATAGCCGTAA-----------------------AACGGTTGTTGTTG------------TTGTATGTAATTCAGATTTAGCATTGTCTTTATCAATCTTCTACATTTCCTTAATTGCGTGACTGCTGATATCAACGTGTTACAAGATATGGAAACTTTGGCAGCTAATGGAATTAATTATCAAATAATTTTAAAAATATCTCTTGACAATTTTTAGCAGCAGCAGCTCTTTTAACCTGACAGAAAAATATTAATACTATAGGTGATAAAGCTATAC--TGTGTGTGTGTTTTGTGATTAGGAAAAAGCATTACACACTTGATTTTAACTGACAACAAATCACTATCAGCAATATTAATAAAATTTAAAACATTTTTGTCACATTATGATGTGCAACAGAATATTTGTATTACATAAAGGGGGAGGGGGAGAGCATTAGTCAGTGGAATTAGTTTATACTTACCCGAACAAATGATGCTGGAAACCATCCTGAGCGTCCACCCCGGGTACCCCACCACCACTCTGTGTCACTAGTATCTGTAACTTCTATCACATCCCCTGTTTGAAAAGGTAGTTCTTCACTGTCTAAGGCTTCGTGGTCCCACAAAGCTTCTGCGTACATTATGCCTTCACTGGACAACTGAAAAACAAGGTATCAAATAACTTACACACATGGATACAAACAGAAGAAATATAAATCAGATTGCTTTAGTGGAAAATGCAAAAACATTACAAGAAATGAACTTTGTTAAATATAAACAAACATAACTTGATGATGCACACAAGGTAAAAGAAACCACACTTATTTTTGTGGAGAATTTCATAATGTATCTTGCCTCCTCCATGATTTTATATACTGTTACAATTTATGAAACTGCTGTGAAAGCCTGAACCATGGCCAGAAGACATCACCACTGGTGCAACACTTCTACCACTGACTTGCTCACATGTTTTGAGGTAACAAATATGGTTAAAAAA----ACTTAATTTCGGCATTTTTTAATTTTATCAAGAAAAAACAAGAGACTATTTAACTGATAGTAAGAAAGGCAAGGGTTAATATTTAAACTTGTTGGGGGTTGATATTTAATCTTTTGTTTTCAAGGAAAAAAAAAAGTAAATTAAGAGAACATTATATAATGCAGTTTCAATAATATAACAAGATCGAAATCTGAATGTATTACTTTTATTTGTCCCCCAATTTTCTGGGATTTTCAAAATATTTCTGGTTGTCTAATAATTTTATAAGATTAATCCGAAAATGTGAGAAAAATGGTTGTACTTGCTCCCAGAAAT
>APH_0185
-----------------------------GGGAAACCGGCTAACCCAGGTAAACCTGGAAAATAGCCGCAA-----------------------AACGGTTGTTGTTG------------TTGTATGTAATTCAGATTTAGCATTGTCTTTATCAATCTTCTACATTTCCTT-ATTGCGTGACTGCTGATATCAACGTGTTACAAGATATGGAAACTTTGGCAGCTAATGGAATTAATTATCAAATAATTTTAAAAATATCTCTTGACAATTTTTAGCAGCAGCAGCTCTTTTAACCTGACAGAAAAATATTAATACTATAGGTGATAAAGCTATACTGTGTGTGTGTGTTTTGTGATTAGGAAAAAGCATTACACATTTGATTTTAACTGACAACAAATCACTATCAGCAATATTAATAAAATTTAAAACATTTTTGTCACATTATGATGTGCAACAGAATATTTGTATTACATAAAGGGGGAGGGGGAGAGCATTAGTCAGTGGAATTAGTTTATACTTACCCGAACAAATGATGCTGGAAACCATCCTGAGCGTCCACCCCGGGTACCCCACCACCACTCTGTGTCACTAGTATCTGTAACTTCTATCACATCCCCTGTTTGAAAAGGTAGTTCTTCACTGTCTAAGGCTTCGTGGTCCCACAAAGCTTCTGCGTACATTATGCCTTCACTGGACAACTGAAAAACAAGGTATCAAATAACTTACACACATGGATACAAACAGAAGAAATATAAATCAGATTGCTTTAGTGGAAAATGCAAAAACATTACAAGAAATGAACTTTGTTAAATATAAACAAACATAACTTGATGATGCACACAAGGTAAAAGAAACCACACTTATTTTTGTGGAGAATTTCATAATGTATCTTGCCTCCTCCATGATTTTATATACTGTTACAATTTATGAAACTGCTGTGAAAGCCTGAACCATGGCCAGAAGACATCACCACTGGTGCAACACTTCTACCACTGACTTGCTCACATGTTTTGAGGTAACAAATATGGTTAAAAAA----ACTTAATTTCAGCATTTTTTAATTTTATCAAGAAAAAACAAGAGACTATTTAACTGATAGTAAGAAAGGCAAGGGTTAATATTTAAACTTGTTGGGGGTTGATATTTAATCTTTTGTTTTCAAGGAAAAAAAAAAGTAAATTAAGAGAACATTATATAATGCAGTTTCAATAATATAACAAGATCGAAATCTGAATGTATTACTTTTATTTGTCCCCCAATTTTCTGGGATTTTCAAAATATTTCTGGTTGTCTAATAATTTTATAAGATTAATCCGAAAATGTGAGAAAAATGGTTGTACTTGCTCCCAGAAAT
