# Supplementary material for: ﻿Discovery of a new tarantula species from the Madrean Sky Islands and the first documented instance of syntopy between two montane endemics (Araneae, Theraphosidae, Aphonopelma): a case of prior mistaken identity
Source: Zookeys. 2024 Aug 16;1210:61–98. doi: 10.3897/zookeys.1210.125318 (PMC11344175; doi:10.3897/zookeys.1210.125318)
Supplement: Supplementary material 8 — Phylogenomics files [file zookeys-1210-061_article-125318__-s008.zip › Suppl8/individual_UCE_loci/sl_realigned_uce_20010315.fas]

>APH_1357
----------------------------------------------------------------------------TCTTCCGATCT-----------------------------------------------------------------------------------------------------------------------------------------------------------------------------------------------------------AATTGTATTCTTTCTAGAGTCCATTTGATGTTCTCAAGGAAGTCTTTGCTATTGGGAATAACTCCAAAGCTACTATCAATGACAAAGCACAGTTGTTTTTCCATGATTATTCTATTGGTCCATTATTTGTCT-----------------------------GCGGC----------------------------------------------------CGGCAGATGCACATCCTTCGGCAAAAAGAACATTGCAGTCATCGAAGTTCTCGTTGTTGCAAAC-----CTTGCGGAAAGCACCGGC-------------------------------------------------------------------------------------TTCTAA------GAAAAAGGCAT--GTATCATTCA-------------------------------------TTTTTTTCCCATTCAGTTTTGG-TAGAAGTTTCC--------ACAGAAATCCTCATACTGAGCTTTCGT--------------------------------------------------------------------------------------------------------------------------AATATGGATATTACACATGT-----------------------------------------------------------------------------------------------------------------------
>APH_0880
ACTCAGCTAAATATAAGAGAAACTATAGGTATCTATAAAACAAAGTTTGGGTCTCACTCATGTTCACTGCTATACCTTCTACCATTT-----------TTTACTAACACCAATTTGGCATGTGGCAGTTTGCACTTAACTATTTACAAACCTGGCTTAGTACAGTGATGGTTCACTGTAACATGTATACATATTTTGTTGAAAGCAATTGTGTTATGTATTAAA-TAGAGAACACTGTATATA-----TTATGTATTAAATTAGAGAACATTGTATTATTAAAGTTGTAAAATTGTATTCTTTCTAGAGTCCATTTGATGTTCTCAAGGAAGTCTTTGCTATTGGGAATAACTCCAAAGCTACTATCAATGACAAAGCAGAGTTGTTTTTCCATGATTATTCTATTGGTCCATTATTTGTTCAAGAGAATTACCTCCATGTTCATCCAAGAGCTGCAAGGTTAGTTCCTTTCATTTAGTGCTTGTCTTGCTTTT--------ATGCTGTGGCAGTTGTAAATAATTCTGCAGGAGAACTTGAGGAGTTATTCAGTTTATCTTTCATAGAAACTGTTTCCTGTGTGCATTACCACCCAGGACTAGTCCCAGGGTATCTGGTGCCCTAGTTCACATTGATTGATAGTCCCCCCCCCCCCAAGGAAGAAGTTCATT-------TTCCAAAATGATGAAATTGGCATCTGTATCTGCCAGGAATTGAACTGAGAATGTTCTGATTTACAAACCCAGTGCTCTTACAACTGAGTTTCAGCCACAAGTGTTCCTGCCATAACTCATAGCCTTATATGTGGGGTCCATTGCACATTTTAGATTACTTGTAATAACTACAGAAACATAAATAAAACTGTATTTACCTGTATTAATATAAAGCATGTGAATCAGCCTGGGAAGATACCAAATACATCAACGTACCAACAGCAAATGGGGAAATCAGATATGCTGAGGCATTAAGAACTGGAGTGACCAAAACAACTAACTATGATTATGAATACCAAAATACATCCCATTGCAGTGGAAACTACTAATTTCAGATACTGCAAAAACAAACAACAGGACCAT
>APH_3191
ACTCAGCTAAACATAAGAGAAACTATAGGTATCTATAAAACAAAGTTTGGGTCTCACTCATGTTCACTGCTATACCTTCTACCATTT-----------TTTACTAACACCAATTTGGCATGTGGCAGTTTGCACTTAACTATTTACAAACCTGGCTTAGTACAGTGATGGTTCACTGTAACATGTATACATATTTTGTTGAAAGCAATTGTGTTATGTATTAAA-TAGAGAACACTGTATATATTATGTTATGTATTAAATTAGAGAACATTGTATTATTAAAGTTGTAAAATTGTATTCTTTCTAGAGTCCATTTGATGTTCTCAAGGAAGTCTTTGCTATTGGGAATAACTCCAAAGCTACTATCAATGACAAAGCAGAGTTGTTTTTCCATGATTATTCTATTGGTCCATTATTTGTTCAAGAGAATTACCTCCATGTTCATCCAAGAGCTGCAAGGTTAGTTCCTTTCATTTAGTGCTTGTCTTGCTTTT--------ATGCTGTGGCAGTTGTAAATAATTCTGCAGGAGAACTTGAGGAGTTATTCAGTTTATCTTTCATAGAAACTGTTTCCTGTGTGCATTACCACCCAGGACTAGTCCCAGGGTATCTGGTGCCCTAGTTCACATTGATTGATAGT-CCCCCCCCCCCAAGGAAGAAGTTCATT-------TTCCAAAATGATGAAATTGGCATCTGTATCTGCCAGGAATTGAACTGAGAATGTTCTGATTTACAAACCCAGTGCTCTTACAACTGAGTTTCAGCCACAAGTGTTCCTGCCATAACTCATAGCCTTATATGTGGGGTCCATTGCACATTTTAGATTACTTGTAATAACTACAGAAACATAAATAAAACTGTATTTACCTGTATTAATATAAAGCATGTGAATCAGCCTGGGAAGATACCAAATACATCAACGTACCAACAGCAAATGGGGAAATCAGATATGCTGAGGCATTAAGAACTGGAGTGACCAAAACAACTAACTATGATTATGAATACCAAAATACAT---------------------------------------------------------
>APH_0622
ACTCAGCTAAACATAAGAGAAACTATAGGTATCTATAAAACAAAGTTTGGGTCTCACTCATGTTCACTGATATACCTTCTACCATTT-----------TTTACTAACACCAATTTGGCATGTGGCAGTTTGCACTTAACTATTTACAAACCTGGCTTAGTACAGTGATGGTTCACTGTAACATGTATACATATTTTGTTGAAAGCAATTGTGTTATGTATTAAA-TAGAGAACACTGTATATATTATGTTATGTATTAAATTAGAGAACATTGTATTATTAAAGTTGTAAAATTGTATTCTTTCTAGAGTCCATTTGATGTTCTCAAGGAAGTCTTTGCTATTGGGAATAACTCCAAAGCTACTATCAATGACAAAGCAGAGTTGTTTTTCCATGATTATTCTATTGGTCCATTATTTGTTCAAGAGAATTACCTCCATGTTCATCCAAGAGCTGCAAGGTTAGTTCCTTTCATTTAGTGCTTGTCTTGCTTTT--------ATGCTGTGGCAGTTGTAAATAATTCTGCAGGAGAACTTGAGGAGTTATTCAGTTTATCTTTCATAGAAACTGTTTCCTGTGTGCATTACCACCCAGGACTAGTCCCAGGGTATCTGGTGCCCTAGTTCACATTGATTGATAGTCCCCCCCCCCCCCAGGAAGAAGTTCATT-------TTCCAAAATGATGAAATTGGCATCTGTATCTGCCAGGAATTGAACTGAGAATGTTCTGATTTACAAACCCAGTGCTCTTACAACTGAGTTTCAGCCACAAGTGTTCCTGTCATAACTCATAGCCTTATATGTGGGGTCCATTGCACATTTTAGATTACTTGTAATAACTACAGAAACATAAATAAAACTGTATTTACCTGTATTAATATAAAGCATGTGAATCAGCCTGGGAAGATACCAAATACATCAACGTACCAACAGCAAATGGGGAAATCAGATATGCTGAGGCATTAAGAACTGGAGTGACCAAAACAACTAACTATGATTATGAATACCAAAATACATCCCATTGCAGTGGAAACTACTAATTTCAGACATTGCAAAAATGAACAACAGTACCAT
>APH_4021
ACTCAGCTAAACATAAGAGAAACTATAGGTATCTATAAAACAAAGTTTGGGTCTCACTCATGTTCACTGCTATACCTTCTACCATTT-----------TTTACTAACACCAATTTGGCATGTGGCAGTTTGCACTTAACTATTTACAAACCTGGCTTAGTACAGTGATGGTTCACTGTAACATGTATACATATTTTGTTGAAAGCAATTGTGTTATGTATTAAA-TAGAGAACACTGTATATATTATGTTATGTATTAAATTAGAGAACATTGTATTATTAAAGTTGTAAAATTGTATTCTTTCTAGAGTCCATTTGATGTTCTCAAGGAAGTCTTTGCTATTGGGAATAACTCCAAAGCTACTATCAATGACAAAGCAGAGTTGTTTTTCCATGATTATTCTATTGGTCCATTATTTGTTCAAGAGAATTACCTCCATGTTCATCCAAGAGCTGCAAGGTTAGTTCCTTTCATTTAGTGCTTGTCTTGCTTTT--------ATGCTGTGGCAGTTGTAAATAATTCTGCAGGAGAACTTGAGGAGTTATTCAGTTTATCTTTCATAGAAACTGTTTCCTGTGTGCATTACCACCCAGGACTAGTCCCAGGGTATCTGGTGCCCTAGTTCACATTGATTGATAGTCCCCCCCCCCCCAAGGAAGAAGTTCATT-------TTCCAAAATGATGAAATTGGCATCTGTATCTGCCAGGAATTGAACTGAGAATGTTCTGATTTACAAACCCAGTGCTCTTACAACTGAGTTTCAGCCACAAGTGTTCCTGTCATAACTCATAGCCTTATATGTAGGGTCCATTGCACATTTTAGATTACTTGTAATAACTACAGAAACATAAATAAAACTGTATTTACCTGTATTAATATAAAGCATGTGAATCAGCCTGGGAAGATACCAAATACATCAACGTACCAACAGCAAATGGGGAAATCAGATATGCTGAGGCATTAAGAACTGGAGTGACCAAAACAACTAACTATGATTATGAATACCAAAATACATCCCATTGCAGTGGAAACTACTAATTTCAGATACTGCAAAAACAAACAACAGGACCAT
>APH_1438
--------------------------------------------------------------------------------------------------------------------------GGCAGTTTGCACTTAACTATTTACAAACCTGGCTTAGTACAGTGATGGTTCACTGTAACATGTATACATATTTTGTTGAAAGCAATTGTGTTATGTATTAAA-TAGAGAACACTGTATATATTATGTTATGTATTAAATTAGAGAACATTGTATTATTAAAGTTGTAAAATTGTATTCTTTCTAGAGTCCATTTGATGTTCTCAAGGAAGTCTTTGCTATTGGGAATAACTCCAAAGCTACTATCAATGACAAAGCAGAGTTGTTTTTCCATGATTATTCTATTGGTCCATTATTTGTTCAAGAGAATTACCTCCATGTTCATCCAAGAGCTGCAAGGTTAGTTCCTTTCATTTAGTGCTTGTCTTGCTTTT--------ATGCTGTGGCAGTTGTAAATAATTCTGCAGGAGAACTTGAGGAGTTATTCAGTTTATCTTTCATAGGAACTGTTTCCTGTGTGCATTACCACCCAGGACTAGTCCCAGGGTATCTGGTGCCCTAGTTCACATTGATTGATAGT-----------------------------------------------------------------------------------------------------------------------------------------------------------------------------------------------------------------------------------------------------------------------------------------------------------------------------------------------------------------------------------------------------------------------------------------------------
>APH_1602
ACTCAGCTAAACATAAGAGAAACTATAGGTATCTATAAAACAAAGTTTGGGTCTCACTCATGTTCACTGCTATACCTTCTACCATTT-----------TTTACTAACACCAATTTGGCATGTGGCAGTTTGCACTTAACTATTTACAAACCTGGCTTAGTACAGTGATGGTTCACTGTAACATGTATACATATTTTGTTGAAAGCAATTGTGTTATGTATTAAA-TAGAGAACACTGTATATATTATGTTATGTATTAAATTAGAGAACATTGTATTATTAAAGTTGTAAAATTGTATTCTTTCTAGAGTCCATTTGATGTTCTCAAGGAAGTCTTTGCTATTGGGAATAACTCCAAAGCTACTATCAATGACAAAGCAGAGTTGTTTTTCCATGATTATTCTATTGGTCCATTATTTGTTCAAGAGAATTACCTCCATGTTCATCCAAGAGCTGCAAGGTTAGTTCCTTTCATTTAGTGCTTGTCTTGCTTTT--------ATGCTGTGGCAGTTGTAAATAATTCTGCAGGAGAACTTGAGGAGTTATTCAGTTTATCTTTCATAGGAACTGTTTCCTGTGTGCATTACCACCCAGGACTAGTCCCAGGGTATCTGGTGCCCTAGTTCACATTGATTGATAGT--CCCCCCCCCCAAGGAAGAAGTTCATT-------TTCCAAAATGATGAAATTGGCATCTGTATCTGCCAGGAATTGAACTGAGAATGTTCTGATTTACAAACCCAGTGCTCTTACAACTGAGTTTCAGCCACAAGTGTTCCTGTCATAACTCATAGCCTTATATGTGGGGTCCATTGCACATTTTAGATTACTTGTAATAACTACAGAAACATAAATAAAACTGTATTTACCTGTATTAATATAAAGCATGTGAATCAGCCTGGGAAGATACCAAATACATCAACGTACCAACAGCAAATGGGGAAATCAGATATGCTGAGGCATTAAGAACTGGAGTGACCAAAACAACTAACTATGATTATGAATACCAAAATACATCCCATTGCAGTGGAAACTACTAATTTCAGATACTGCAAAAACAAACAACAGGACCAT
>APH_0674
ACTCAGCTAAACATAAGAGAAAC--TAGGTATCTATAAAACAAAGTTTGGGTCTCACTCATGTTCACTGATATACCTTCTACCATTT-----------TTTACTAACACTAATTTGGCGTGTGGCAGTTTGCACTTAACTATTCACAAACCTGGCTTAGTACAGTGATGGTTCACTGTAACATGTATACATATTTTGTTGAAAGCAATTGTGTTATGTATTAAA-TAGAGAACACTGTATATATTATGTTATGTATTAAATTAGAGAACATTGTATTATTAAAGTTGTAAAATTGTATTCTTTCTAGAGTCCATTTGATGTTCTCAGGGAAGTCTTTGCTATTGGGAATAACTCCAAAGCTACTATCAATGACAAAGCAGAGTTGTTTTTCCATGATTATTCTATTGGTCCATTATTTGTTCAAGAGAATTACCTTCATGTTCATCCAAGAGCTGCAAGGTTAGTTCCTTTCATTTAGTGCTTGTCTTGCTTTTATATTTAAATGCTGTGGCAGTTGTAAATAATTCTGCAGGAGAACTTGAGGATTTATTCAGTTTATCTTTCATAGAAACTGTTTCCTGTGTGCATTACCACCCAGGACTAGTCCCAGGGTATCTGGTGCCCTAGTTCACATTGATTGATAGTCCCCCCCCCCCCCGGGAAGAAGTTCATT-------TTCTAAAATGATGAAATTGGCATTGATATCTGCCAGGAATTGAACTGAGAATGTTCTGATTTACAAACCCAGTGCTCTTACAACTGAGTTTCAGCCACAAGTGTTTCTGCCATAACTCATAGCCTTATATGTGGTGTCCATTGCACATTTTAGATTACTTGTAATAACTACAGAAACATAAATAAAACTGTATTTACCTGTATTAATATAAAGCATGTGAATCAGCCTGGGAAGATACCAAATACATCAACGTACCAACAGCAAATGGGGAAATCAGATATGCTGAGGCATTAAGAACTGGAGTGACCAAAACAACTAACTATGATTATGAATACCAAAATACATCCCATTGCAGTGGAAACTACTAATTTCAGATACTGCGAAAACAAACAACAGGACCAT
>APH_3188
ACTCAGCTAAACATAAGAGAAACTATAGGTATCTATAAAACAAAGTTTGGGTCTCACTCATGTTCACTGCTATACCTTCTACCATTT-----------TTTACTAACACCAATTTGGCATGTGGCAGTTTGCACTTAACTATTTACAAACCTGGCTTAGTACAGTGATGGTTCACTGTAACATGTATACATATTTTGTTGAAAGCAATTGTGTTATGTATTAAA-TAGAGAACACTGTATATATTATGTTATGTATTAAATTAGAGAACATTGTATTATTAAAGTTGTAAAATTGTATTCTTTCTAGAGTCCATTTGATGTTCTCAGGGAAGTCTTTGCTATTGGGAATAACTCCAAAGCTACTATCAATGACAAAGCAGAGTTGTTTTTCCATGATTATTCTATTGGGCCATTATTTGTTCAAGAGAATTACCTTCATGTTCATCCAAGAGCTGCAAGGTTAGTTCCTTTCATTTAGTGCTTGTCTTGCTTTT--------ATGCTGTGGCAGTTGTAAATAATTCTGCAGGAGAACTTGAGGAGTTATTCAGTTTATCTTTCATAGAAACTGTTTCCTGTGTGCATTACCACCCAGGACTAGTCCCAGGGTATCTGGTGCCCTAGTTCACATTGATTGATAGTCCCCCCCCCCCCCCGGAAGAAGTTCATT-------TTCTAAAATGATGAAATTGGCATCTGTATCTGCCAGGAATTGAACTGAGAATGTTCTGATTTACAAACCCAGTGCTCTTACAACTGAGTTTCAGCCACAAGTGTTCCTGCCATAACTCATAGCCTTATATGCGGGGTCCATTGCACATTTTAGATTACTTGTAATAACTACAGAAACATAAATAAAACTGTATTTGCCTGTATTAATATAAAGCATGTGAATCAGCCTGGGAAGATACCAAATACATCAATGTACCAACAGCAAATGGGGAAATCAGATATGCTGAGGCATTAAGAACTGGAGTGACCAAAACAACTAACTATGATTATGAATACCAAAATACATCCCATTGCAGTGGAAACTACTAATTTCAGATACTGCGAAAACAAACAACAGGACCAT
>APH_0185
ACTCAGCTAAACATAAGAGAAACTATAGGTATCTATAAAACAAAGTTTGGGTCTCACTCATGTTCACTGCTATACCTTCTACCATTT-----------TTTACTAACACCAATTTGGCATGTGGCAGTTTGCACTTAACTATTTACAAACCTGGCTTAGTACAGTGATGGTTCACTGTAACATGTATACATATTTTGTTGAAAGCAATTGTGTTATGTATTAAA-TAGAGAACACTGTATATATTATGTTATGTATTAAATTAGAGAACATTGTATTATTAAAGTTGTAAAATTGTATTCTTTCTAGAGTCCATTTGATGTTCTCAGGGAAGTCTTTGCTATTGGGAATAACTCCAAAGCTACTATCAATGACAAAGCAGAGTTGTTTTTCCATGATTATTCTATTGGGCCATTATTTGTTCAAGAGAATTACCTTCATGTTCATCCAAGAGCTGCAAGGTTAGTTCCTTTCATTTAGTGCTTGTCTTGCTTTT--------ATGCTGTGGCAGTTGTAAATAATTCTGCAGGAGAACTTGAGGAGTTATTCAGTTTATCTTTCATAGAAACTGTTTCCTGTGTGCATTACCACCCAGGACTAGTCCCAGGGTATCTGGTGCCCTAGTTCACATTGATTGATAGTCCCCCCCCCCCCCCGGAAGAAGTTCATT-------TTCTAAAATGATGAAATTGGCATCTGTATCTGCCAGGAATTGAACTGAGAATGTTCTGATTTACAAACCCAGTGCTCTTACAACTGAGTTTCAGCCACAAGTGTTCCTGCCATAACTCATAGCCTTATATGTGGGGTCCATTGCACATTTTAGATTACTTGTAATAACTACAGAAACATAAATAAAACTGTATTTGCCTGTATTAATATAAAGCATGTGAATCAGCCTGGGAAGATACCAAATACATCAATGTACCAACAGCAAATGGGGAAATCAGATATGCTGAGGCATTAAGAACTGGAGTGACCAAAACAACTAACTATGATTATGAATACCAAAATACATCCCATTGCAGTGGAAACTACTAATTTCAGATACTGCGAAAACA---AACAGGACCAT
>APH_0186
------------------------------------------------------------------------------------------------------------------------------------------------------------------------------------------------------------------------------------------------------------------------------------TATTAAAGTTGTAAAATTGTATTCTTTCTAGAGTCCATTTGATGTTCTCAGGGAAGTCTTTGCTATTGGGAATAACTCCAAAGCTACTATCAATGACAAAGCAGAGTTGTTTTTCCATGATTATTCTATTGGGCCATTATTTGTTCAAGAGAATTACCTTCATGTTCATCCAAGAGCTGCAAGGTTAGTTCCTTTCATTTAGTGCTTGTCTTGCTTTTATATTTAAATGCTGTGGCAGTTGTAAATAATTCTGCAGGAGAACTTGAGGAGTTATTCAGTTTATCT-----------------------------------------------------------------------------------------------------------------------------------------------------------------------------------------------------------------------------------------------------------------------------------------------------------------------------------------------------------------------------------------------------------------------------------------------------------------------------------------------------------------------------------------
>APH_0717
------------------------------------------------------------------------------------------------------------------------------------------------------------------------------------------------------------------TGTTATGTATTAAAGTAGAGAACACTGTATATATTATGTTATGTATTAAATTAGAGAACACTGTATTATTAAAGTTGTAAAATTGTATTCTTTCTAGAGTCCATTTGATGTTCTCAAGGAAGTCTTTGCTATTGGGAATAACTCCAAAGCTACTATCAATGACAAAGCACAGTTGTTTTTCCATGATTATTCTATTGGTCCATTATTTGTTCAAGAGAATTACCTTCATGTTCATCCAAGAGCTGCAAGGTTAGTTCCTTTCATTTAGTGCTTGTCTTGCTTTTATATTTAAATATTGTGGCAGTTGTAAATAATTCTGCAGGAGAACTTGAGGAGTTCTTCAGTTTATCTTTCATAGAAACTGTTTCCTGTGTGCATTACCACCCAGGACTAGGCCCAGGGTATCTGGTGCCCTAGTTCACATTGATTTATAGCCCCCCCCCCCCCCGAGAAGAAGTTCATTTTCTAAATTCTAAAATGATGAAACCGGCATCTGTATCTGCCAGGAATTGAACTGAGAATGTTCTGATTTACAAACCCAGTGCTCTTACAACTGAGTTTCAGCCACAAGTGTTCCTGCCATAACTCATAGCCTTATATGTGGGGTCCATTACACACTTTAGATTACTTGTAATAACTACAGAAACATAAATAAAACTGTATTTACCTGTATTAATATAAAGCATGTGAATCAGCCTGGGAAGATACCAAATACATCAACGTACCAACAGCAAATGGGGAAATCAGATATGCTG---------------------------------------------------------------------------------------------------------------------
>APH_0136
-----------------------------------------------------------------------------------------------------------------------------------------------------------------------------------------------------------------------------AAATTAGAGAACACTGTATATATTATGTTATGTATTAAATTAGAGAACACTGTATTATTAAAGTTGTAAAATTGTATTCTTTCTAGAGTCCATTTGATGTTCTCAAGGAAGTCTTTGCTATTGGGAATAACTCCAAAGCTACTATCAATGACAAAGCACAGTTGTTTTTCCATGATTATTCTATTGGTCCATTATTTGTTCAAGAGAATTACCTTCATGTTCATCCAAGAGCTGCAAGGTTAGTTCCTTTCATTTAGTGCTTGTCTTGCTTTTATATTTAAATATTGTGGCAGTTGTAAATAATTCTGCAGGAGAACTTGAGGAGTTCTTCAGTTTATCTTTCATAGAAACTGTTTCCTGTGTGCATTACCACCCAGGACTAGGCCCAGGGTATCTGGTGCCCTAGTTCACATTGATTTATAGT-CCCCCCCCCCCCGAGAAGAAGTTTATTTTCTAAATTCTAAAATGATGAAACCGGCATCTGTATCTGCCAGGAATTGAACTGAGAATGTTCTGATTTACAAACCCAGTGCTCTTACAACTGAGTTTCAGCCACAAGTGTTCCTGCCATAACTCATAGCCTTATATGTGGGGTCCATTACACACTTTAGATTACTTGTAATAACTACAGAAACATAAATAAAACTGTATTTACCTGTATTAATATAAAGCATGTGAATCAGCCTGGGAAGATACCAAATACATCAACGTACCAACAGCAAATGGGGAAATCAGATATGCTGAGGCATTAAGAACTGGAGAGACCAAAACAACTAACTATGATTATGAATACCAAAATACATCCCATTGCAGTGGAAACTACTAATTTCAGATACTGCGAAAACAAACAACAGGACCAT
>APH_0723
CAGCTG------------------------------------------------------------CTTTTAAGCGGTCGCTCATTTGCACTTCTATGCACGCGCGCACTGCATTTTCATATCATAATTTGCCCAGTAACATACGCAAATTTGGCTGAGCGGAGTTATCACGTTTTTTCACTTTGTTGCTTAATTTATGGAAACCAATTATGTTATGTATTAAATTAGAGAACACTGTATATATTATGTTATGTATTAAATTAGAGAACACTGTATTATTAAAGTTGTAAAATTGTATTCTTTCTAGAGTCCATTTGATGTTCTCAAGGAAGTCTTTGCTATTGGGAATAACTCCAAAGCTACTATCAATGACAAAGCACAGTTGTTTTTCCATGATTATTCTATTGGTCCATTATTTGTTCAAGAGAATTACCTTCATGTTCATCCAAGAGCTGCAAGGTTAGTTCCTTTCATTTAGTGCTTGTCTTGCTTTTATATTTAAATATTGTGGCAGTTGTAAATAATTCTGCAGGAGAACTTGAGGAGTTCTTCAGTTTATCTTTCATAGAAACTGTTTCCTGTGTGCATTACCACCCAGGACTAGGCCCAGGGTATCTGGTGCCCTAGTTCACATTGATTTATAGCCCCCCCCCCCCCCGAGAAGAAGTTTATTTTCTAAATTCTAAAATGATGAAACCGGCATCTGTATCTGCCAGGAATTGAACTGAGAATGTTCTGATTTACAAACCCAGTGCTCTTACAACTGAGTTTCAGCCACAAGTGTTCCTGCCATAACTCATAGCCTTATATGTGGGGTCCATTACACACTTTAGATTACTTGTAATAACTACAGAAACATAAATAAAACTGTATTTACCTGTATTAATATAAAGCATGTGAATCAGCCTGGGAAGATACCAAATACATCAACGTACCAACAGCAAATGGGGAAATCAGATATGCTGAGGCATTAAGAACTGGAGAGACCAAAACAACTAACTATGATTATGAATACCAAAATACATCCCATTGCAGTGGAAACTACTAATTTCAGATACTGCGAAAACAAACAACAGGACCAT
>APH_4005
AAGCGGCTGACCACAGAACGATCGACATTCAGCCATCTGGCAACGTCTTTGTCCCGCTCATGTTCACTTTTAAGCGGTCGCTCATTT-----------TGCACGCGCACTGCATTTTCATATCATAATTTGCCCAGTAACATATGCAAATTTGGCTGAGCGGAGTTATCGCGTTTTTTCACTTTGTTGCTTAATTTATGGAAACCAATTACGTTATGTATTAAATTAGAGAACACTGTATATATTATGTTATGTATTAAATTAGAGAACACTGTATTATTAAAGTTGTAAAATTGTATTCTTTCTAGAGTCCATTTGATGTTCTCAAGGAAGTCTTTGCTATTGGGAATAACTCCAAAGCTACTATCAATGACAAAGCAGAGTTGTTTTTCCATGATTATTCTATTGGTCCATTATTTGTTCAAGAGAATTACCTTCATGTTCATCCAAGAGCTGCAAGGTTAGTTCCTTTCATTTAGTGCTTGTCTTGCTTTTATATTTAAATATTGTGGCAGTTGTAAATAATTCTGCAGGAGAACTTG---AGTTCTTCAGTTTATCTTTCATAGAAACTGTTTCCTGTGTGCATTACCACCCAGGACTAGTCCCAGGGTATCTGGTGCCCTAGTTCACATTGATTTATAGTCCCCCCCCCCCCCGAGAAGAAGTTCATTTTCTAAATTCTAAAATGATGAAACCGGCATTGGTATCTGCCACGAATTGAACTGAGAATGTTCTGATTTACAAACCCAGTGCTCTTACAACTGAGTTTCAGCCACAAGTGTTCCTGCCATAACTCATAGCCTTATATGTGGAGTCCATTACACACTTTAGATTACTTGTAATAACTACAGAAACATAAATAAAACTGTATTTACCTGTATTAATATAAAGCATGTGAATCAGCCTGGGAAGATACCAAATACATCAACGTACCAACAGCAAATGGGGAAATCAGATATGCTGAGGCATTAAGAACTGGAGAGACCAAAACAACTAACTATGATTATGAATACCAAAATACATCCCATTGCAGTGGAAACTACTAATTTCAGATACTGCAAAAACAAACAACAGGACCAT
>APH_5001
CAGCTG------------------------------------------------------------CTTTTAAGCGGTCGCTCATTT-----------TGCACGCGCACCGCATTTGCATATCATAGTTTGCCCAGTAACATATGCAAATTTGGCTGAGCGGAGTTATCGCGTTTTTTCACTTTGTTGCTTAATTTATGGAAACCAATTACGTTATGTATTAAATTAGAGAACACTGTATATATTATGTTATGTATTAAATTAGAGAACACTGTATTATTAAAGTTGTAAAATTGTATTCTTTCTAGAGTCCATTTGATGTTCTCAAGGAAGTCTTTGCTATTGGGAATAACTCCAAAGCTACTATCAATGACAAAGCAGAGTTGTTTTTCCATGATTATTCTATTGGTCCATTATTTGTTCAAGAGAATTACCTTCATGTTCATCCAAGAGCTGCAAGGTTAGTTCCTTTCATTTAGTGCTTGTCTTGCTTTTATATTTAAATATTGTGGCAGTTGTAAATAATTCTGCAGGAGAACTTGAGGAGTTCTTCAGTTTATCTTTCATAGAAACTGTTTCCTGTGTGCATTACCACCCAGGACTAGTCCCAGGGTATCTGGTGCCCTAGTTCACATTGATTTATAGTCCCCCCCCCCCCCGAGAAGAAGTTCATTTTCTAAATTCTAAAATGATGAAATCGGCATCTGTATCTGCCACGAATTGAACTGAGAATGTTCTGATTTACAAACCCAGTGCTCTTACAACTGAGTTTCAGCCACAAGTGTTCCTGCCATAACTCATAGCCTTATATGTGGGGTCCATTACACACTTTAGATTACTTGTAATAACTACAGAAACATAAATAAAACTGTATTTACCTGTATTAATATAAAGCATGTGAATCAGCCTGGGAAGATACCAAATACATCAACGTACCAACAGCAAATGGGGAAATCAGATATGCTGAGGCATTAAGAACTGGAGAGACCAAAACAACTAACTATGATTATGAATACCAAAATACATCCCATTGCAGTGGAAACTACTAA----------------------------------
>APH_5003
AAGCGGCTGACCACAGAACGATCGACATTCAGCCATCTGGCAACGTCTTTGTCCCGCTCATGTTCACTTTTAAGCGGTCGCTCATTT-----------TGCACGCGCACCGCATTTGCATATCATAGTTTGCCCAGTAACATATGCAAATTTGGCTGAGCGGAGTTATCGCGTTTTTTCACTTTGTTGCTTAATTTATGGAAACCAATTACGTTATGTATTAAATTAGAGAACACTGTATATATTATGTTATGTATTAAATTAGAGAACACTGTATTATTAAAGTTGTAAAATTGTATTCTTTCTAGAGTCCATTTGATGTTCTCAAGGAAGTCTTTGCTATTGGGAATAACTCCAAAGCTACTATCAATGACAAAGCAGAGTTGTTTTTCCATGATTATTCTATTGGTCCATTATTTGTTCAAGAGAATTACCTTCATGTTCATCCAAGAGCTGCAAGGTTAGTTCCTTTCATTTAGTGCTTGTCTTGCTTTTATATTTAAATATTGTGGCAGTTGTAAATAATTCTGCAGGAGAACTTGAGGAGTTCTTCAGTTTATCTTTCATAGAAACTGTTTCCTGTGTGCATTACCACCCAGGACTAGTCCCAGGGTATCTGGTGCCCTAGTTCACATTGATTTATAGT-CCCCCCCCCCCCGAGAAGAAGTTCATTTTCTAAATTCTAAAATGATGAAACCGGCATCTGTATCTGCCACGAATTGAACTGAGAATGTTCTGATTTACAAACCCAGTGCTCTTACAACTGAGTTTCAGCCACAAGTGTTCCTGCCATAACCCATAGCCTTATATGTGGGGTCCATTACACACTTTAGATTACTTGTAATAACTACAGAAACATAAATAAAACTGTATTTACCTGTATTAATATAAAGCATGTGAATCAGCCTGGGAAGATACCAAATACATCAACGTACCAACAGCAAATGGGGAAATCAGATATGCTGAGGCATTAAGAACTGGAGAGACCAAAACAACTAACTATGATTATGAATACCAAAATACATCCCATTGCAGTGGAAACTACTAATTTCAGATACTGCAAAAACAAACAACAGGACCAT
>APH_5079
------------------------------------------------------------------------------------------------------------------------------------------------------------GAGCGGAGTTATCGCGTTTTTTCACTTTGTTGCTTAATTTATGGAAACCAATTACGTTATGTATTAAATTAGAGAACACTGTATATATTATGTTATGTATTAAATTAGAGAACACTGTATTATTAAAGTTGTAAAATTGTATTCTTTCTAGAGTCCATTTGATGTTCTCAAGGAAGTCTTTGCTATTGGGAATAACTCCAAAGCTACTATCAATGACAAAGCAGAGTTGTTTTTCCATGATTATTCTATTGGTCCATTATTTGTTCAAGAGAATTACCTTCATGTTCATCCAAGAGCTGCAAGGTTAGTTCCTTTCATTTAGTGCTTGTCTTGCTTTTATATTTAAATATTGTGGCAGTTGTAAATAATTCTGCAGGAGAACTTGAGGAGTTCTTCAGTTTATCTTTCATAGAAACTGTTTCCTGTGTGCATTACCACCCAGGACTAGTCCCAGGGTATCTGGTGCCCTAGTTCACATTGATTTATAGTCCCCCCCCCCCCCGAGAAGAAGTTCATTTTCTAAATTCTAAAATGATGAAACCGGCATCTGTATCTGCCACGAATTGAACTGAGAATGTTCTGATTTACAAACCCAGTGCTCTTACAACTGAGTTTCAGCCACAAGTGTTCCTGCCATAACTCATAGCCTTATATGTGGGGTCCATTACACACTTTAGATTACTTGTAATAACTACAGAAACATAAATAAAACTGTATTTACCTGTATTAATATAAAGCATGTGAATCAGCCTGGGAAGATACCAAATACATCAACGTACCAACAGCAAATGGGGAAATCAGATATGCTGAGGCATTAAGAACTGGAGAGACCAAAACAACTAACTATGATTATGAATACCAAAATACATCCCATTGCAGTGGAAACTACTAATTTCAGATACTGCAAAAACAAACAACAGGACCAT
>APH_4029
AAGCGGCTGACCACAGAACGATCGACATTCAGCCATCTGGCAACGTCTTTGTCCCGCTCATGTTCACTTTTAAGCGGTCGCTCATTT-----------TGCACGCGCACCGCATTTGCATATCATAGTTTGCCCAGTAACATATGCAAATTTGGCTGAGCGGAGTTATCGCGTTTTTTCACTTTGTTGCTTAATTTATGGAAACCAATTACGTTATGTATTAAATTAGAGAACACTGTATATATTATGTTATGTATTAAATTAGAGAACACTGTATTATTAAAGTTGTAAAATTGTATTCTTTCTAGAGTCCATTTGATGTTCTCAAGGAAGTCTTTGCTATTGGGAATAACTCCAAAGCTACTATCAATGACAAAGCAGAGTTGTTTTTCCATGATTATTCTATTGGTCCATTATTTGTTCAAGAGAATTACCTTCATGTTCATCCAAGAGCTGCAAGGTTAGTTCCTTTCATTTAGTGCTTGTCTTGCTTTTATATTTAAATATTGTGGCAGTTGTAAATAATTCTGCAGGAGAACTTGAGGAGTTCTTCAGTTTATCTTTCATAGAAACTGTTTCCTGTGTGCATTACCACCCAGGACTAGTCCCAGGGTATCTGGTGCCCTAGTTCACATTGATTTATAGT-CCCCCCCCCCCCGAGAAGAAGTTCATTTTCTAAATTCTAAAATGATGAAACCGGCATCTGTATCTGCCACGAATTGAACTGAGAATGTTCTGATTTACAAACCCAGTGCTCTTACAACTGAGTTTCAGCCACAAGTGTTCCTGCCATAACTCATAGCCTTATATGTGGGGTCCATTACACACTTTAGATTACTTGTAATAACTACAGAAACATAAATAAAACTGTATTTACCTGTATTAATATAAAGCATGTGAATCAGCCTGGGAAGATACCAAATACATCAACGTACCAACAGCAAATGGGGAAATCAGATATGCTGAGGCATTAAGAACTGGAGAGACCAAAACAACTAACTATGATTATGAATACCAAAATACATCCCATTGCAGTGGAAACTACT------------------------------------
>APH_1535
-------------TAGAGAACACTGTAAATA---------------------------------------------TTATGTTATGT-----------ATTATTA----------------------------------------------------------------------------------------------GAGAACAATTATGTTATGTATTAAATTAGAGAACACTGTAAATATTATGTTATGTATTAAATTAGAGAACACTGTATTATTAAAGTTGTAAAATTGTATTCTTTCTAGAGTCCATTTGATGTTCTCAGGGAAGTCTTTGCTATTGGGAATAACTCCAAAGCTACTATCAATGACAAAGCAGAGTTGTTTTTCCATGATTATTCTATTGGTCCATTATTTGTTCAAGAGAATTACCTTCATGTTCATCCAAGAGCTGCAAGGTTAGTTCCTTTCATTTAGTGCTTGTCTTGCTTTTATATTTAAATATTGTGGCAGTTGTAAATAATTCTGCAGGAGAACTTGAGGAGTTATTCAGTTTATCTTTCATAGAAACTGTTTCCTGTGTGCATTACCACCCAGGACTAGTCCCAGGGTATCTGGTGCCCTAGTTCACATTGATTTATAGT----CCCTCCCCCGAGAAGAAGTTCATTTTCTAAATTCTAAAATGATGAAACCAGCATCTGTATCTGCCAGGAATTAAACTGAGAATGTTCTGATTTACAAACCCAGTGCTCTTACAACTGAGTTTCAGCCACAAGTGTTCCTGCCATAACTCATAGCCTTATATGTGGGGTCCATTACACACTTTAGATTACTTGTAATAACTACAGAAACATAAATAAAACTGTATTTACCTGTATTAATATAAAGCATGTGAATCAGCCTGGGAAGATACCAAATACATCAACGTACCAACAGCAAATGGGGAAATCAGATATGCTGAGGCATTAAGAACTGGAGAGACCAAAACAACTAACTATGATTATGAATACCAAAATACATCCCATTGCAGTGGAAACTACTAATTTCAGATACTGCGAAAACAAACAACAGGACCAT
>APH_0772
ACTCAGCTAAACATAAGAGAAACTATAGCTATCTATAAAACAAAGTTTGGGTATCACTCATGTTCACTGCTATACCTTCTACCATTT-----------TTTACTAACACCAATTTGGCACGTGGCAGTTTGCACTTAACTATTTACAAACCTGGCTTAGTACAGTGATGGTTCACTGTAACATGTATACATATTTTGTTGAAAGCAATTGTGTTATGTATTAAATTAGAGAACACTGTATATATTATGTTATGTATTAAATTAGAGAACACTGTATTATTAAAGTTGTAAAATTGTATTCTTTCTAGAGTCCATTTGATGTTCTCAGGGAAGTCTTTGCTATTGGGAATAACTCCAAAGCTACTATCAATGACAAAGCAGAGCTGTTTTTCCATGATTATTCTATTGGTCCATTATTTGTTCAAGAGAATTACCTTCATGTTCATCCAAGAGCTGCAAGGTTAGTTCCTTTCATTTAGTGCTTGTCTTGCTTTTATATTTAAATATTGTGGCAGTTGTAAATAATTCTGCAGGAGAACTTGAGGAGTTATTCAGTTTATCTTTCATAGAAACTGTTTCCTGTGTGCATTACCACCCAGGACTAGTCCCAGGGTATCTGGTGCCCTAGTTCACATTGATTTATAGTCCCCCCCCCCCCCGAGAAGAAGTTCATTTTCTAAATTCTAAAATGATGAAACCAGCATCTGTATCTGCCAGGAATTGAACTGAGAATGTTCTGATTTACAAACCCAGTGCTCTTACAACTGAGTTTCAGCCACAAGTGTTCCTGCCATAACTCATAGCCTTATACACTG----------------------------------------ATCAGCCAAAACATTATGACCACCTACCT------------------------------------------------------------AATA----------ACGTGTTGCTCCAC---------------------------------------------------------------------------------------------------------------
>APH_4024
-----------------------------------------------------------------------------------------------------------------------------------------------------------------------------------------------------------------------------AAATTAGAGAACACTGTATATATTATGTTATGTATTAAATTAGAGAACACTGTATTATTAAAGTTGTAAAATTGTATTCTTTCTAGAGTCCATTTGATGTTCTCAGGGAAGTCTTTGCTATTGGGAATAACTCCAAAGCTACTATCAATGACAAAGCAGAGCTGTTTTTCCATGATTATTCTATTGGTCCATTATTTGTTCAAGAGAATTACCTTCATGTTCATCCAAGAGCTGCAAGGTTAGTTCCTTTCATTTAGTGCTTGTCTTGCTTTTATATTTAAATATTGTGGCAGTTGTAAATAATTCTGCAGGAGAACTTGAGGAGTTATTCAGTTTATCTTTCATAGAAACTGTTTCCTGTGTGCATTACCACCCAGGACTAGTCCCAGGGTATCTGGTGCCCTAGTTCACATTGATTTATAGTCCCCCCCCCCCCCGAGAAGAAGTTCATTTTCTAAATTCTAAAATGATGAAACCAGCATCTGTATCTGCCAGGAATTGAACTGAGAATGTTCTGATTTACAAACCCAGTGCTCTTACAACTGAGTTTCAGCCACAAGTGTTCCTGCCATAACTCATAGCCTTATA---------------------------------------------------------------------------------------------------------------------------------------------------------------------------------------------------------------------------------------------------------------------------------
