# Supplementary material for: ﻿Discovery of a new tarantula species from the Madrean Sky Islands and the first documented instance of syntopy between two montane endemics (Araneae, Theraphosidae, Aphonopelma): a case of prior mistaken identity
Source: Zookeys. 2024 Aug 16;1210:61–98. doi: 10.3897/zookeys.1210.125318 (PMC11344175; doi:10.3897/zookeys.1210.125318)
Supplement: Supplementary material 8 — Phylogenomics files [file zookeys-1210-061_article-125318__-s008.zip › Suppl8/individual_UCE_loci/sl_realigned_uce_20010317.fas]

>APH_1357
---------------------------------------------------------------------------------------------------------------------------------------------------------------------------------------------------------------------------------------------------------------------------------------------------------------------------------------------------------------------------------------------------------------------------------------------------------------------------------------------------GACAGAAATAACAGACAGTGATGAAAGTGATGATGAGAAATCTGCAGAATTACCTCTCATTGATGAACAGGAGTATTGCACTGATGATCCAACTTTAGAAAATGCATCTCTTCTGAATGAGCATGGACTCACAGACGCAGAAGGAGCTTTGAGTGATTTAAATTCAATAATTAATGATCCAGGACATGATGGTGACATGGATGACACAAGTATGTCATCTAGAGCTAGCAGCAGAATGTTTGACAGTGATCAGCTTCTAAGTGTAGATTCACTTAATATCATGTATGATTCAGAATATGACAATTACCGGCCTGGTATGGTTAGTGATGATGACATATTTCATCCAGAATCAGTGAGTGATGAG-----------------------------------------------------------------------------------------------------------------------------------------------------------------------------------------------------------------------------------------------ATCGG--------------------------------------------------------------------------------------------------------------------------------------------------------------------------------------------------------------------------------------------------------------------
>APH_3188
-----------------------------------------------------------------GTGGAGAAAAAAGTACAGGTGGTAACAAGAAAAGTGTGCCGACAAGTCCATTAAAGGATGTGACCAAAAACAGCATGGCTGGAAATTCAAAAATTGAGCCATCACCCCTAAAAGCCAAAGGAAATTTTATTGGTTTGCGTTTTGATCCAGTAGAGAAAAAAATGACACTTAGTTTGTTGAACAGTGAAGAAAATCCTCATAAACCAAGCACTGGTGAAAAACTGAAAGACAGTCCTTTGCCAAAAAAGTTTGTGAAACCAATTCCCAAATATCGTTTCCCTGCACATGTTGCTCAAGACAGTGCTGTAGGACACACACAGTGTGATGCTAGCAAAGAAGCTGAGTATGAAAACATTGAAACAGTGTCTCCTCGAGACTACCCTCGGGATCGAGGCCCTTTGGCACCCAAAGCAACCATGACAGAAATAACAGACAGTGATGAAAGTGATGATGAGAAATCTGCAGAATTACCTCTCATTGATGAACAGGAGTATTGCACTGATGATCCAACTTTAGAAAATGCATCTCTTCTGAATGAGCATGGACTCACAGACGCAGAAGGAGCTTTGAGTGATTTAAATTCAATAATTAATGATCCAGGACATGATGGTGACATGGATGACACAAGTATGTCATCTAGAGCTAGCAGCAGAATGTTTGACAGTGATCAGCTTCTAAGTGTAGATTCACTTAATATCATGTATGATTCAGAATATGACAATTACCGGCCTGGTATGGTTAGTGATGATGACATATTTCATCCAGAACCAGTGAGTGATGTGGACTTGGACTATCTAGATGACAGAAATATTGAGAACATTAGAGTACTGTCAAAGAACATCACCAGGAACTTTGGCCAGCCTCCAAAAAGTGATAATGGTGACAGTGAACTTGGTTGAATTTATTCTGTTATTCAACCATATATACATATATTATTTTTTTCTTTTGAGCCATCTTTGTGACTTTATGTGAGAAGTTAAACTCTTCATTCTATACACACCAAAGTGTTTCATTTGGTATTATCTGACACTGTTATTACTTTTGGTGTTTTGATGACCTGAACTTCAAAATGATTTATTTCTCAGTGACTGCCTAACATTTCATCCAATACCAGTGAGAAAATATAGTACTATTCTTTGTATGTATGCATGGCCAATAACTGCACTTTTCACACCTTGTGATTGTTACAGTAAGTTTGCAT-------------------------------------------------------------------------------------
>APH_0186
TGATAAAGCTTCTTACAACATTCCACTTCAAGAATTAAAAAATATTAACCAGCCTTTGTCTGATCGTGGAGAAAAAAGTACAGGTGGTAACAAGAAAAGTGTGCCGACAAGTCCATTAAAGGATGTGACCAAAAACAGCATGGCTGGAAATTCAAAAATTGAGCCATCACCCCTAAAAGCCAAAGGAAATTTTGTTGGTTTGCGTTTTGATCCAGTAGAGAAAAAAATGACACTTAGTTTGTTGAACAGTGAAGAAAATCCTCATAAACCAAGCACTGGTGAAAAACTGAAAGACAGTCCTTTGCCAAAAAAGTTTGTGAAACCAATTCCCAAATATCGTTTCCCTGCACATGTCGCTCAAGACAGTGCTGTAGGACACACACAGTGTGATGCTAGCAAAGAAGCTGAGTATGAAAACATTGAAACAGTGTCTCCTCGAGACTACCCTCGGGATCGAGGCCCTTTGGCACCCAAAGCAACCATGACAGAAATAACAGACAGTGATGAAAGTGATGATGAGAAATCTGCAGAATTACCTCTCATTGATGAACAGGAGTATTGCACTGATGATCCAACTTTAGAAAATGCATCTCTTCTGAATGAGCATGGACTCACAGACGCAGAAGGAGCTTTGAGTGATTTAAATTCAATAATTAATGATCCAGGACATGATGGTGACATGGATGACACAAGTATGTCATCTAGAGCTAGCAGCAGAATGTTTGACAGTGATCAGCTTCTAAGTGTAGATTCACTTAATATCATGTATGATTCAGAATATGACAATTACCGGCCTGGTATGGTTAGTGATGATGACATATTTCATCCAGAACCAGTGAGTGATGTGGACTTGGACTATCTAGATGACAGAAATATTGAGAACATTAGAGTACTGTCAAAGAACATCACCAGGAACTTTGGCCAGCCTCCAAAAAGTGATAATGGTGACAGTGAACTTGGTTGAATTTATTCTGTTATTCAACCATATATACATATATTATTTTTTTCTTTTGAGCCATCTTTGTGACTTTATGTGAGAAGTTAAACTCTTCATTCTATACACACCAAAGTGTTTCATTTGGTATTATCTGACACTGTTATTACTTTTGGTGTTTTGATGACCTGAACTTCAAAATGATTTATTTCTCAGTGACTGCCTAACATTTCATCCAATACCAGTGAGAAAATATAGTACTATTCTTTGTATGTATGCATGGCCAATAACTGCACTTTTCACACCTTGTGATTGTTACAGTAAGTTTGCATAATACTAATGATATGTGTTGATGTAAGTGATGTGCTAGAACAGGAGTGTATTTATTTAATTTCCATGTTAAATGTGAAGTACTGT
>APH_0674
TGATAAAGCTTCTTACAACATTCCACTTCAAGAATTAAAAAATATTAACCAGCCTTTGTCTGATCGTGGAGAAAAAAGTACAGGTGGTAACAAGAAAAGTGTGCCGACAAGTCCATTAAAGGATGTGACCAAAAACAGCATGGCTGGAAATTCAAAAATTGAGCCATCACCCCTAAAAGCCAAAGGAAATTTTATTGGTTTGCGTTTTGATCCAGTAGAGAAAAAAATGACACTTAGTTTGTTGAACAGTGAAGAAAATCCTCATAAACCAAGCACTGGTGAAAAACTGAAAGACAGTCCTTTGCCAAAAAAGTTTGTGAAACCAATTCCCAAATATCGTTTCCCTGCACATGTCGCTCAAGACAGTGCTGTAGGACACACACAGTGTGATGCTAGCAAAGAAGCTGAGTATGAAAACATTGAAACAGTGTCTCCTCGAGACTACCCTCGGGATCGAGGCCCTTTGGCACCCAAAGCAACCATGACAGAAATAACAGACAGTGATGAAAGTGATGATGAGAAATCTGCAGAATTACCTCTCATTGATGAACAGGAGTATTGCACTGATGATCCAACTTTAGAAAATGCATCTCTTCTGAATGAGCATGGACTCACAGACGCAGAAGGAGCTTTGAGTGATTTAAATTCAATAATTAATGATCCAGGACATGATGGTGACATGGATGACACAAGTATGTCATCTAGAGCTAGCAGCAGAATGTTTGACAGTGATCAGCTTCTAAGTGTAGATTCACTTAATATCATGTATGATTCAGAATATGACAATTACCGGCCTGGTATGGTTAGTGATGATGACATATTTCATCCAGAACCAGTGAGTGATGTGGACTTGGACTATCTAGATGACAGAAATATTGAGAACATTAGAGTACTGTCAAAGAACATCACCAGGAACTTTGGCCAGCCTCCAAAAAGTGATAATGGTGACAGTGAACTTGGTTGAATTTATTCTGTTATTCAACCATATATACATATATTATTTTTTTCTTTTGAGCCATCTTTGTGACTTTATGTGAGAAGTTAAACTCTTCATTCTATACACACCAAAGTGTTTCATTTGGTATTATCTGACACTGTTATTACTTTTGGTGTTTTGATGACCTGAACTTCAAAATGATTTATTTCTCAGTGACTGCCTAACATTTCATCCAATACCAGTGAGAAAATATAGTTCTATTCTTTGTATGTATGCATGGCCAATAACTGCACTTTTCACACCTTGTGATTGTTACAGTAAGTTTGCATAATACTAATGATATGTGTTGATGTAAGTGATGTGCTAGAACAGGAGTGTATTTATTTAATTTCCATGTTAAATGTGAAGTACTGT
>APH_0185
TGATAAAGCTTCTTACAACATTCCACTTCAAGAATTAAAAAATATTAACCAGCCTTTGTCTGATCGTGGAGAAAAAAGTACAGGTGGTAACAAGAAAAGTGTGCCGACAAGTCCATTAAAGGATGTGACCAAAAACAGCATGGCTGGAAATTCAAAAATTGAGCCATCACCCCTAAAAGCCAAAGGAAATTTTGTTGGTTTGCGTTTTGATCCAGTAGAGAAAAAAATGACACTTAGTTTGTTGAACAGTGAAGAAAATCCTCATAAACCAAGCACTGGTGAAAAACTGAAAGACAGTCCTTTGCCAAAAAAGTTTGTGAAACCAATTCCCAAATATCGTTTCCCTGCACATGTCGCTCAAGACAGTGCTGTAGGACACACACAGTGTGATGCTAGCAAAGAAGCTGAGTATGAAAACATTGAAACAGTGTCTCCTCGAGACTACCCTCGGGATCGAGGCCCTTTGGCACCCAAAGCAACCATGACAGAAATAACAGACAGTGATGAAAGTGATGATGAGAAATCTGCAGAATTACCTCTCATTGATGAACAGGAGTATTGCACTGATGATCCAACTTTAGAAAATGCATCTCTTCTGAATGAGCATGGACTCACAGACGCAGAAGGAGCTTTGAGTGATTTAAATTCAATAATTAATGATCCAGGACATGATGGTGACATGGATGACACAAGTATGTCATCTAGAGCTAGCAGCAGAATGTTTGACAGTGATCAGCTTCTAAGTGTAGATTCACTTAATATCATGTATGATTCAGAATATGACAATTACCGGCCTGGTATGGTTAGTGATGATGACATATTTCATCCAGAACCAGTGAGTGATGTGGACTTGGACTATCTAGATGACAGAAATATTGAGAACATTAGAGTACTGTCAAAGAACATCACCAGGAACTTTGGCCAGCCTCCAAAAAGTGATAATGGTGACAGTGAACTTGGTTGAATTTATTCTGTTATTCAACCATATATACATATATTATTTTTTTCTTTTGAGCCATCTTTGTGACTTTATGTGAGAAGTTAAACTCTTCATTCTATACACACCAAAGTGTTTCATTTGGTATTATCTGACACTGTTATTACTTTTGGTGTTTTGATGACCTGAACTTCAAAATGATTTATTTCTCAGTGACTGCCTAACATTTCATCCAATACCAGTGAGAAAATATAGTTCTATTCTTTGTATGTATGCATGGCCAATAACTGCACTTTTCACACCTTGTGATTGTTACAGTAAGTTTGCATAATACTAATGATATGTGTTGATGTAAGTGATGTGCTAGAACAGGAGTGTATTTATTTAATTTCCATGTTAAATGTGAAGTACTGT
>APH_0717
------------------------------------------------------TTTGTCTGATCGTGGAGAAAAAAGTACAGGTGGTAACAAGAAAAGTGTGCCGACAAGTCCATTAAAGGATGTGACCAAAAACAGCATGGCTGGAAATTCAAAAATTGAGCCATCACCCCTAAAAGCCAAAGGAAATTTTGTTGGTTTGCGTTTTGATCCAGTAGAGAAAAAAATGACACTTAGTTTGTTGAACAGTGAAGAAAATCCTCATAAACCAAGCACTGGTGAAAAACTGAAAGACAGTCCTTTGCCAAAAAAGTTTGTGAAACCAATTCCCAAATATCGTTTCCCTGCACATGTCGCTCAAGACAGTGCTGTAGGACACACACAGTGTGATGCTAGCAAAGAAGCTGAGTATGAAAACATTGAAACAGTGTCTCCTCGAGACTACCCTCGGGATCGAGGCCCTTTGGCACCCAAAGCAACCATGACAGAAATAACAGACAGTGATGAAAGTGATGATGAGAAATCTGCAGAATTACCTCTCATTGATGAACAGGAGTATTGCACTGATGATCCAACTTTAGAAAATGCATCTCTTCTGAATGAGCATGGACTCACAGACGCAGAAGGAGCTTTGAGTGATTTAAATTCAATAATTAATGATCCAGGACATGATGGTGACATGGATGACACAAGTATGTCATCTAGAGCTAGCAGCAGAATGTTTGACAGTGATCAGCTTCTAAGTGTAGATTCACTTAATATCATGTATGATTCAGAATATGACAATTACCGGCCTGGTATGGTTAGTGATGATGACATATTTCATCCAGAACCAGTGAGTGATGTGGACTTGGACTATCTAGATGACAGAAATATTGAGAACATTAGAGTACTGTCAAAGAACATCACCAGGAACTTTGGCCAGCCTCCAAAAAGTGATAATGGTGACAGTGAACTTGGTTGAATTTATTCTGTTATTCAACCATATATACATATATTATTTTTTTCTTTTGAGCCATCTTTGTGACTTTATGTGAGAAGTTAAACTCTTCATTCTATACACACCAAAGTGTTTCATTTGGTATTATCTGACACTGTTATTACTTTTGGTGTTTTGATGACCTGAACTTCAAAATGATTTATTTCTCAGTGACTGCCTAACATTTCATCCAATACCAGTGAGAAAATATAGTTCTATTCTTTGTATGTATGCATGGCCAATAACTGCACTTTTCACACCTTGTGATTGTTACAGTAAGTTTGCATAATACTAATGATATGTGTTGATGTAAGTGATGTGCTAGAACAGGAGTGTATTTATTTAATTTCCAT-------------------
>APH_0136
TGATAAAGCTTCTTACAACATTCCACTTCAAGAATTAAAAAATATTAACCAACCTTTGTCTGATCGTGGAGAAAAAAGTACAGGTGGTAACAAGAAAAGTGTGCCGACAAGTCCATTAAAGGATGTGACCAAAAACAGCATGGCTGGAAATTCAAAAATTGAGCCATCACCCCTAAAAGCCAAAGGAAATTTTGTTGGTTTGCGTTTTGATCCAGTAGAGAAAAAAATGACACTTAGTTTGTTGAACAGTGAAGAAAATCCTCATAAACCAAGCACTGGTGAAAAACTGAAAGACAGTCCTTTGCCGAAAAAGTTTGTGAAACCAATCCCCAAATATCGTTTCCCTGCACATGTCGCTCAAGACAGTGCTGTAGGACACACACAGTGTGACGCTAGCAAAGAAGCTGAGTATGAAAACATTGAAACAGTGTCTCCTCGAGACTACCCTCGGGAGCGAGGCCCTTTGGCACCCAAAGCAACCATGACAGAAATAACAGACAGCGATGAAAGTGATGATGAGAAATCTGCAGAATTACCTCTCATTGATGAACAGGAGTATTGCACTGATGATCCAACTTTAGAAAATGCATCTCTTCTGAATGAGCATGGACTCACAGATGCAGAAGGAGCTTTGAGTGATTTAAATTCAATAATTAATGATCCAGGACATGATGGTGACATGGATGACACAAGTATGTCATCTAGAGCTAGCAGCAGAATGTTTGACAGTGATCAGCTTCTAAGTGTAGATTCACTTAATATCATGTATGATTCAGAATATGACAATTACCGGCCTGGTATGGTTAGTGATGATGACATATTTCATCCAGAACCAGTGAGTGATGTGGACTTGGACTATCTAGATGACAGAAATATTGAGAACATTAGAGTACTGTCAAAGAACATCACCAGGAACTTTGGCCAGCCTCCAAAAAGTGATAATGGTGACAGTGAACTTGGTTGAATTTATTCTGTTATTCAACCATATATACATATATTATTTTTTTCTTTTGAGCCATCTTTGTGACTTTATGTGAGAAGTTAAACTCTTCATTCTATACACACCAAAGTGTTTCATTTGGTATTATCTGACACTGTTATTACTTTTGGTGTTTTGATGACCTGAACTTCAAAATGATTTATTTCTCAGTGACTGCCTAACATTTCATCCAATACCAGTGAGAAAATATAGTACTATTCTTTGTATGTATGCATGGCCAATAACTGCACTTTTCACACCTTGTGATTGTTACAGTAAGTTTGCA--------------------------------------------------------------------------------------
>APH_3191
----------------------------------------------------------------------------------------------------------------------------GTGACCAAAAACAGCATGGCTGGAAATTCAAAAATTGAGCCATCACCCCTAAAAGCCAAAGGAAATTTTGTTGGTTTGCGTTTTGATCCAGTAGAGAAAAAAATGACACTTAGTTTGTTGAACAGTGAAGAAAATCCTCATAAACCAAGCACTGGTGAAAAACTGAAAGACAGTCCTTTGCCGAAAAAGTTTGTGAAACCAATTCCCAAATATCGTTTCCCTGCACATGTCGCTCAAGACAGTGCTGTAGGACACACACAGTGTGACGCTAGCAAAGAAGCTGAGTATGAAAACATTGAAACAGTGTCTCCTCGAGGCTACCCTCGGGAGCGAGGCCCTTTGGCACCCAAAGCAACCATGACAGAAATAACAGACAGTGATGAAAGTGATGATGAGAAATCTGCAGAATTACCTCTCATTGATGAACAGGAGTATTGCACTGATGATCCAACTTTAGAAAATGCATCTCTTCTGAATGAGCATGGACTCACAGATGCAGAAGGAGCTTTGAGTGATTTAAATTCAATAATTAATGATCCAGGACATGATGGTGACATGGATGACACAAGTATGTCATCTAGAGCTAGCAGCAGAATGTTTGACAGTGATCAGCTTCTAAGTGTAGATTCACTTAATATCATGTATGATTCAGAATATGACAATTACCGGCCTGGTATGGTTAGTGATGATGACATATTTCATCCAGAACCAGTGAGTGATGTGGACTTGGACTATCTAGATGACAGAAATATTGAGAACATTAGAGTACTGTCAAAGAACATCACCAGGAACTTTGGCCAGCCTCCAAAAAGTGATAATGGTGACAGTGAACTTGGTTGAATTTATTCTGTTATTCAACCATATATACATATATTATTTTTTTCTTTTGAGCCATCTTTGTGACTTTATGTGAGAAGTTAAACTCTTCATTCTATACACACCAAAGTGTTTCATTTGGTATTATCTGACACTGTTATTACTTTTGGTGTTTTGATGACCTGAACTTCAAAATGATTTATTTCTCAGTGACTGCCTAACATTTCATCCAATACCAGTGAGAAAATATAGTACTATTCTTTGTATGTATGCATGGCCAAT---------------------------------------------------------------------------------------------------------------------------------
>APH_0772
TGATAAAGCTTCTTACAACATTCCACTTCAAGAATTAAAAAATATTAACCAACCTTTGTCTGATCGTGGAGAAAAAAGTACAGGTGGTAACAAGAAAAGTGTGCCGACAAGTCCATTAATGGATGTGACCAAAAACAGCATGGCTGGAAATTCAAAAATTGAGCCATCACCCCTAAAAGCCAAAGGAAATTTTGTTGGTTTGCGTTTTGATCCAGTAGAGAAAAAAATGACACTTAGTTTGTTGAACAGTGAAGAAAATCCTCATAAACCAAGCACTGGTGAAAAACTGAAAGACAGTCCTTTGCCGAAAAAGTTTGTGAAACCAATTCCCAAATATCGTTTCCCTGCACATGTCGCTCAAGACAGTGCTGTAGGACACACACAGTGTGACGCTAGCAAAGAAGCTGAGTATGAAAACATTGAAACAATGTCTCCTCGAGACTACCCTCGGGAGCGAGGCCCTTTGGCACCCAAAGCAACCATGACAGAAATAACAGACAGTGATGAAAGTGATGATGAGAAATCTGCAGAATTACCTCTCATTGATGAACAGGAGTATTGCACTGATGATCCAACTTTAGAAAATGCATCTCTTCTGAATGAGCATGGACTCACAGATGCAGAAGGAGCTTTGAGTGATTTAAATTCAATAATTAATGATCCAGGACATGATGGTGACATGGATGACACAAGTATGTCATCTAGAGCTAGCAGCAGAATGTTTGACAGTGATCAGCTTCTAAGTGTAGATTCACTTAATATCATGTATGATTCAGAATATGACAATTACCGGCCTGGTATGGTTAGTGATGATGACATATTTCATCCAGAACCAGTGAGTGATGTGGACTTGGACTATCTAGATGACAGAAATATTGAGAACATTAGAGTACTGTCAAAGAACATCACCAGGAACTTTGGCCAGCCTCCAAAAAGTGATAATGGTGACAGTGAACTTGGTTGAATTTATTCTGTTATTCAACCATATATACATATATTATTTTTTTCTTTTGAGCCATCTTTGTGACTTTATGTGAGAAGTTAAACTCTTCATTCTATACACACCAAAGTGTTTCATTTGGTATTATCTGACACTGTTATTACTTTTGGTGTTTTGATGACCTGAACTTCAAAATGATTTATTTCTCAGTGACTGCCTAACATTTCATCCAATACCAGTGAGAAAATATAGTACTATTCTTTGTATGTATGCATGGCCAATAACTGCACTTTTCACACCTTGTGATTGTTACAGTAAGTTTGCATAATACTAATGATATGTGTTGATGTAAGTGATGTGCTAGAACAGGAGTGTATTTATTTCATTTCCATTTTAAATGTGAAGTACTGT
>APH_1535
-GATAAAGCTTCTTACAACATTCCACTTCAAGAATTAAAAAATATTAACCAACCTTTGTCTGATCGTGGAGAAAAAAGTACAGGTGGTAACAAGAAAAGTGTGCCGACAAGTCCATTAATGGATGTGACCAAAAACAGCATGGCTGGAAATTCAAAAATTGAGCCATCACCCCTAAAAGCCAAAGGAAATTTTGTTGGTTTGCGTTTTGATCCAGTAGAGAAAAAAATGACACTTAGTTTGTTGAACAGTGAAGAAAATCCTCATAAACCAAGCACTGGTGAAAAACTGAAAGACAGTCCTTTGCCGAAAAAGTTTGTGAAACCAATTCCCAAATATCGTTTCCCTGCACATGTCGCTCAAGACAGTGCTGTAGGACACACACAGTGTGACGCTAGCAAAGAAGCTGAGTATGAAAACATTGAAACAATGTCTCCTCGAGACTACCCTCGGGAGCGAGGCCCTTTGGCACCCAAAGCAACCATGACAGAAATAACAGACAGTGATGAAAGTGATGATGAGAAATCTGCAGAATTACCTCTCATTGATGAACAGGAGTATTGCACTGATGATCCAACTTTAGAAAATGCATCTCTTCTGAATGAGCATGGACTCACAGACGCAGAAGGAGCTTTGAGTGATTTAAATTCAATAATTAATGATCCAGGACATGATGGTGACATGGATGACACAAGTATGTCATCTAGAGCTAGCAGCAGAATGTTTGACAGTGATCAGCTTCTAAGTGTAGATTCACTTAATATCATGTATGATTCAGAATATGACAATTACCGGCCTGGTATGGTTAGTGATGATGACATATTTCATCCAGAACCAGTGAGTGATGTGGACTTGGACTATCTAGATGACAGAAATATTGAGAACATTAGAGTACTGTCAAAGAACATCACCAGGAACTTTGGCCAGCCTCCAAAAAGTGATAATGGTGACAGTGAACTTGGTTGAATTTATTCTGTTATTCAACCATATATACATATATTATTTTTTTCTTTTGAGCCATCTTTGTGACTTTATGTGAGAAGTTAAACTCTTCATTCTATACACACCAAAGTGTTTCATTTGGTATTATCTGACACTGTTATTACTTTTGGTGTTTTGATGACCTGAACTTCAAAATGATTTATTTCTCAGTGACTGCCTAACATTTCATCCAATACCAGTGAGAAAATATAGTACTATTCTTTGTATGTATGCATGGCCAATAACTGCACTTTTCACACCTTGTGATTGTTACAGTAAGTTTGCATAATACTAATGATATGTGTTGATGTAAGTGATGTGCTAGAACAGGAGTGTATTTATTTCATTTCCATTTTAAATGTGAAGTACTGT
>APH_5003
---TAAAGCTTCTTACAACATTCCACTTCAAGAATTAAAAAATATTAACCAACCTTTGTCTGATCGTGGAGAAAAAAGTACAGGTGGTAACAAGAAAAGTGTGCCGACAAGTCCATTAAAGGATGTGACCAAAAACAGCATGGCTGGAAATTCAAAAATTGAGCCATCACCCCTAAAAGCCAAAGGAAATTTTGTTGGTTTGCGTTTTGATCCAGTAGAGAAAAAAATGACACTTAGTTTGTTGAACAGTGAAGAAAATCCTCATAAACCAAGCACTGGTGAAAAACTGAAAGACAGTCCTTTGCCGAAAAAGTTTGTGAAACCAATTCCCAAATATCGTTTCCCTGCACATGTCGCTCAAGACAGTGCTGTAGGACACACACAGTGTGACGCTAGCAAAGAAGCTGAGTATGAAAACATTGAAACAGTGTCTCCTCGAGACTACCCTCGGGAGCGAGGCCCTTTGGCACCCAAAGCAACCATGACAGAAATAACAGACAGTGATGAAAGTGATGATGAGAAATCTGCAGAATTACCTCTCATTGATGAACAGGAGTATTGCACTGATGATCCAACTTTAGAAAATGCATCTCTTCTGAATGAGCATGGACTCACAGACGCAGAAGGAGCTTTGAGTGATTTAAATTCAATAATTAATGATCCAGGACATGATGGTGACATGGATGACACAAGTATGTCATCTAGAGCTAGCAGCAGAATGTTTGACAGTGATCAGCTTCTAAGTGTAGATTCACTTAATATCATGTATGATTCAGAATATGACAATTACCGGCCTGGTATGGTTAGTGATGATGACATATTTCATCCAGAACCAGTGAGTGATGTGGACTTGGACTATCTAGATGACAGAAATATTGAGAACATTAGAGTACTGTCAAAGAACATCACAAGGAACTTTGGCCAGCCTCCAAAAAGTGATAATGGTGACAGTGAACTTGGTTGAATTTATTCTGTTATTCAACCATATATACATATATTATTTTTTTCTTTTGAGCCATCTTTGTGACTTTATGTGAGAAGTTAAACTCTTCATTCTATACACACCAAAGTGTTTCATTTGGTATTATCTGACACTGTTATTACTTTTGGTGTTTTGATGACCTGAACTTCAAAATGATTTATTTCTCAGTGACTGCCTAACATTTCATCCAATACCAGTGAGAAAATATAGTACTATTCTTTGTATGTATGCATGGCCAATAACTGCACTTTTCACACCTTGTGATTGTTACAGTAAGTTTGCATAATACTAATGATATGTGTTGATGTAAGTGATGTGCTAGAACAGGAGTGTATTTATTTCATTTCCATT------------------
>APH_4029
----------------------------------------------------------------------------AGTACAGGTGGTAACAAGAAAAGTGTGCCGACAAGTCCATTAAAGGATGTGACCAAAAACAGCATGGCTGGAAATTCAAAAATTGAGCCATCACCCCTAAAAGCCAAAGGAAATTTTGTTGGTTTGCGTTTTGATCCAGTAGAGAAAAAAATGACACTTAGTTTGTTGAACAGTGAAGAAAATCCTCATAAACCAAGCACTGGTGAAAAACTGAAAGACAGTCCTTTGCCGAAAAAGTTTGTGAAACCAATTCCCAAATATCGTTTCCCTGCACATGTCGCTCAAGACAGTGCTGTAGGACACACACAGTGTGACGCTAGCAAAGAAGCTGAGTATGAAAACATTGAAACAGTGTCTCCTCGAGACTACCCTCGGGAGCGAGGCCCTTTGGCACCCAAAGCAACCATGACAGAAATAACAGACAGTGATGAAAGTGATGATGAGAAATCTGCAGAATTACCTCTCATTGATGAACAGGAGTATTGCACTGATGATCCAACTTTAGAAAATGCATCTCTTCTGAATGAGCATGGACTCACAGACGCAGAAGGAGCTTTGAGTGATTTAAATTCAATAATTAATGATCCAGGACATGATGGTGACATGGATGACACAAGTATGTCATCTAGAGCTAGCAGCAGAATGTTTGACAGTGATCAGCTTCTAAGTGTAGATTCACTTAATATCATGTATGATTCAGAATATGACAATTACCGGCCTGGTATGGTTAGTGATGATGACATATTTCATCCAGAACCAGTGAGTGATGTGGACTTGGACTATCTAGATGACAGAAATATTGAGAACATTAGAGTACTGTCAAAGAACATCACAAGGAACTTTGGCCAGCCTCCAAAAAGTGATAATGGTGACAGTGAACTTGGTTGAATTTATTCTGTTATTCAACCATATATACATATATTATTTTTTTCTTTTGAGCCATCTTTGTGACTTTATGTGAGAAGTTAAACTCTTCATTCTATACACACCAAAGTGTTTCATTTGGTATTATCTGACACTGTTATTACTTTTGGTGTTTTGATGACCTGAACTTCAAAATGATTTATTTCTCAGTGACTGCCTAACATTTCATCCAATACCAGTGAGAAAATATAGTACTATTCTTTGTATGTATGCATGGCCAATAACTGCACTTTTCACACCTTGTGATTGTTACAGTAAGTTTGCATAATACTAATGATATGTGTTGATGTAAGTGATGTGCTAGAACAGGAGTGTATTTATTTCATTTCCATTTTAAATGTGAAGTACTGT
>APH_4005
TGATAAAGCTTCTTACAACATTCCACTTCAAGAATTAAAAAATATTAACCAACCTTTGTCTGATCGTGGAGAAAAAAGTACAGGTGGTAACAAGAAAAGTGTGCCGACAAGTCCATTAAAGGATGTGACCAAAAACAGCATGGCTGGAAATTCAAAAATTGAGCCATCACCCCTAAAAGCCAAAGGAAATTTTGTTGGTTTGCGTTTTGATCCAGTAGAGAAAAAAATGACACTTAGTTTGTTGAACAGTGAAGAAAATCCTCATAAACCAAGCACTGGTGAAAAACTGAAAGACAGTCCTTTGCCGAAAAAGTTTGTGAAACCAATTCCCAAATATCGTTTCCCTGCACATGTCGCTCAAGACAGTGCTGTAGGACACACACAGTGTGACGCTAGCAAAGAAGCTGAGTATGAAAACATTGAAACAGTGTCTCCTCGAGACTACCCTCGGGAGCGAGGCCCTTTGGCACCCAAAGCAACCATGACAGAAATAACAGACAGTGATGAAAGTGATGATGAGAAATCTGCAGAATTACCTCTCATTGATGAACAGGAGTATTGCACTGATGATCCAACTTTAGAAAATGCATCTCTTCTGAATGAGCATGGACTCACAGACGCAGAAGGAGCTTTGAGTGATTTAAATTCAATAATTAATGATCCAGGACATGATGGTGACATGGATGACACAAGTATGTCATCTAGAGCTAGCAGCAGAATGTTTGACAGTGATCAGCTTCTAAGTGTAGATTCACTTAATATCATGTATGATTCAGAATATGACAATTACCGGCCTGGTATGGTTAGTGATGATGACATATTTCATCCAGAACCAGTGAGTGATGTGGACTTGGACTATCTAGATGACAGAAATATTGAGAACATTAGAGTACTGTCAAAGAACATCACAAGGAACTTTGGCCAGCCTCCAAAAAGTGATAATGGTGACAGTGAACTTGGTTGAATTTATTCTGTTATTCAACCATATATACATATATTATTTTTTTCTTTTGAGCCATCTTTGTGACTTTATGTGAGAAGTTAAACTCTTCATTCTATACACACCAAAGTGTTTCATTTGGTATTATCTGACACTGTTATTACTTTTGGTGTTTTGATGACCTGAACTTCAAAATGATTTATTTCTCAGTGACTGCCTAACATTTCATCCAATACCAGTGAGAAAATATAGTACTATTCTTTGTATGTATGCATGGCCAATAACTGCACTTTTCACACCTTGTGATTGTTACAGTAAGTTTGCATAATACTAATGATATGTGTTGATGTAAGTGATGTGCTAGAACAGGAGTGTATTTATTTCATTTCCATTTTAAATGTGAAGTACTGT
>APH_4024
TGATAAAGCTTCTTACAACATTCCACTTCAAGAATTAAAAAATATTAACCAACCTTTGTCTGATCGTGGAGAAAAAAGTACAGGTGGTAACAAGAAAAGTGTGCCGACAAGTCCATTAAAGGATGTGACCAAAAACAGCATGGCTGGAAATTCAAAAATTGAGCCATCACCCCTAAAAGCCAAAGGAAATTTTGTTGGTTTGCGTTTTGATCCAGTAGAGAAAAAAATGACACTTAGTTTGTTGAACAGTGAAGAAAATCCTCATAAACCAAGCACTGGTGAAAAACTGAAAGACAGTCCTTTGCCGAAAAAGTTTGTGAAACCAATTCCCAAATATCGTTTCCCTGCACATGTCGCTCAAGACAGTGCTGTAGGACACACACAGTGTGACGCTAGCAAAGAAGCTGAGTATGAAAACATTGAAACAGTGTCTCCTCGAGACTACCCTCGGGAGCGAGGCCCTTTGGCACCCAAAGCAACCATGACAGAAATAACAGACAGTGATGAAAGTGATGATGAGAAATCTGCAGAATTACCTCTCATTGATGAACAGGAGTATTGCACTGATGATCCAACTTTAGAAAATGCATCTCTTCTGAATGAGCATGGACTCACAGACGCAGAAGGAGCTTTGAGTGATTTAAATTCAATAATTAATGATCCAGGACATGATGGTGACATGGATGACACAAGTATGTCATCTAGAGCTAGCAGCAGAATGTTTGACAGTGATCAGCTTCTAAGTGTAGATTCACTTAATATCATGTATGATTCAGAATATGACAATTACCGGCCTGGTATGGTTAGTGATGATGACATATTTCATCCAGAACCAGTGAGTGATGTGGACTTGGACTATCTAGATGACAGAAATATTGAGAACATTAGAGTACTGTCAAAGAACATCACAAGGAACTTTGGCCAGCCTCCAAAAAGTGATAATGGTGACAGTGAACTTGGTTGAATTTATTCTGTTATTCAACCATATATACATATATTATTTTTTTCTTTTGAGCCATCTTTGTGACTTTATGTGAGAAGTTAAACTCTTCATTCTATACACACCAAAGTGTTTCATTTGGTATTATCTGACACTGTTATTACTTTTGGTGTTTTGATGACCTGAACTTCAAAATGATTTATTTCTCAGTGACTGCCTAACATTTCATCCAATACCAGTGAGAAAATATAGTACTATTCTTTGTATGTATGCATGGCCAATAACTGCACTTTTCACACCTTGTGATTGTTACAGTAAGTTTGCATAATACTAATGATATGTGTTGATGTAAGTGATGTGCTAGAACAGGAGTGTATTTATTTCATTTCCATTTTAAATGTGAAGTACTGT
>APH_5079
TGATAAAGCTTCTTACAACATTCCACTTCAAGAATTAAAAAATATTAACCAACCTTTGTCTGATCGTGGAGAAAAAAGTACAGGTGGTAACAAGAAAAGTGTGCCGACAAGTCCATTAAAGGATGTGACCAAAAACAGCATGGCTGGAAATTCAAAAATTGAGCCATCACCCCTAAAAGCCAAAGGAAATTTTGTTGGTTTGCGTTTTGATCCAGTAGAGAAAAAAATGACACTTAGTTTGTTGAACAGTGAAGAAAATCCTCATAAACCAAGCACTGGTGAAAAACTGAAAGACAGTCCTTTGCCGAAAAAGTTTGTGAAACCAATTCCCAAATATCGTTTCCCTGCACATGTCGCTCAAGACAGTGCTGTAGGACACACACAGTGTGACGCTAGCAAAGAAGCTGAGTATGAAAACATTGAAACAGTGTCTCCTCGAGACTACCCTCGGGAGCGAGGCCCTTTGGCACCCAAAGCAACCATGACAGAAATAACAGACAGTGATGAAAGTGATGATGAGAAATCTGCAGAATTACCTCTCATTGATGAACAGGAGTATTGCACTGATGATCCAACTTTAGAAAATGCATCTCTTCTGAATGAGCATGGACTCACAGACGCAGAAGGAGCTTTGAGTGATTTAAATTCAATAATTAATGATCCAGGACATGATGGTGACATGGATGACACAAGTATGTCATCTAGAGCTAGCAGCAGAATGTTTGACAGTGATCAGCTTCTAAGTGTAGATTCACTTAATATCATGTATGATTCAGAATATGACAATTACCGGCCTGGTATGGTTAGTGATGATGACATATTTCATCCAGAACCAGTGAGTGATGTGGACTTGGACTATCTAGATGACAGAAATATTGAGAACATTAGAGTACTGTCAAAGAACATCACAAGGAACTTTGGCCAGCCTCCAAAAAGTGATAATGGTGACAGTGAACTTGGTTGAATTTATTCTGTTATTCAACCATATATACATATATTATTTTTTTCTTTTGAGCCATCTTTGTGACTTTATGTGAGAAGTTAAACTCTTCATTCTATACACACCAAAGTGTTTCATTTGGTATTATCTGACACTGTTATTACTTTTGGTGTTTTGATGACCTGAACTTCAAAATGATTTATTTCTCAGTGACTGCCTAACATTTCATCCAATACCAGTGAGAAAATATAGTACTATTCTTTGTATGTATGCATGGCCAATAACTGCACTTTTCACACCTTGT-----------------------------------------------------------------------------------------------------------
>APH_5001
------------------------------------------------------------------------------------------------------------------ATTAAAGGATGTGACCAAAAACAGCATGGCTGGAAATTCAAAAATTGAGCCATCACCCCTAAAAGCCAAAGGAAATTTTGTTGGTTTGCGTTTTGATCCAGTAGAGAAAAAAATGACACTTAGTTTGTTGAACAGTGAAGAAAATCCTCATAAACCAAGCACTGGTGAAAAACTGAAAGACAGTCCTTTGCCGAAAAAGTTTGTGAAACCAATTCCCAAATATCGTTTCCCTGCACATGTCGCTCAAGACAGTGCTGTAGGACACACACAGTGTGACGCTAGCAAAGAAGCTGAGTATGAAAACATTGAAACAGTGTCTCCTCGAGACTACCCTCGGGAGCGAGGCCCTTTGGCACCCAAAGCAACCATGACAGAAATAACAGACAGTGATGAAAGTGATGATGAGAAATCTGCAGAATTACCTCTCATTGATGAACAGGAGTATTGCACTGATGATCCAACTTTAGAAAATGCATCTCTTCTGAATGAGCATGGACTCACAGACGCAGAAGGAGCTTTGAGTGATTTAAATTCAATAATTAATGATCCAGGACATGATGGTGACATGGATGACACAAGTATGTCATCTAGAGCTAGCAGCAGAATGTTTGACAGTGATCAGCTTCTAAGTGTAGATTCACTTAATATCATGTATGATTCAGAATATGACAATTACCGGCCTGGTATGGTTAGTGATGATGACATATTTCATCCAGAACCAGTGAGTGATGTGGACTTGGACTATCTAGATGACAGAAATATTGAGAACATTAGAGTACTGTCAAAGAACATCACAAGGAACTTTGGCCAGCCTCCAAAAAGTGATAATGGTGACAGTGAACTTGGTTGAATTTATTCTGTTATTCAACCATATATACATATATTATTTTTTTCTTTTGAGCCATCTTTGTGACTTTATGTGAGAAGTTAAACTCTTCATTCTATACACACCAAAGTGTTTCATTTGGTATTATCTGACACTGTTATTACTTTTGGTGTTTTGATGACCTGAACTTCAAAATGATTTATTTCTCAGTGACTGCCTAACATTTCATCCAATACCAGTGAGAAAATATAGTACTATTCTTTGTAT------------------------------------------------------------------------------------------------------------------------------------------------
>APH_0622
----------------------------------------------------------------------------------------------------------------------------------------------------------------------------------------------------GGTTTGCGTTTTGATCCAGTAGAGAAAAAAATGACACTTAGTTTGTTGAACAGTGAAGAAAATCCTCATAAACCAAGCACTGGTGAAAAACTGAAAGACAGTCCTTTGCCGAAAAAGTTTGTGAAACCAATTCCCAAATATCGTTTCCCTGCACATGTCGCTCAAGACAGTGCTGTAGGACACACACAGTGTGACGCTAGCAAAGAAGCTGAGTATGAAAACATTGAAACAGTGTGTCCTCGAGACTACCCTCGGGAGCGAGGCCCTTTGGCACCCAAAGCAACCATGACAGAAATAACAGACAGTGATGAAAGTGATGATGAGAAATCTGCAGAATTACCTCTCATTGATGAACAGGAGTATTGCACTGATGATCCAACTTTAGAAAATGCATCTCTTCTGAATGAGCATGGACTCACAGACGCAGAAGGAGCTTTGAGTGATTTAAATTCAATAATTAATGATCCAGGACATGATGGTGACATGGATGACACAAGTATGTCATCTAGAGCTAGCAGCAGAATGTTTGACAGTGATCAGCTTCTAAGTGTAGATTCACTTAATATCATGTATGATTCAGAATATGACAATTACCGGCCTGGTATGGTTAGTGATGATGACATATTTCATCCAGAACCAGTGAGTGATGTGGACTTGGACTATCTAGATGATAGAAATATTGAGAACATTAGAGTACTGTCAAAGAACATCACCAGGAACTTTGGCCAGCCTCCAAAAAGTGATAATGGTGACAGTGAACTTGGTTGAATTTATTCTGTTATTCAACCATATATACATATATTATTTTTTTCTTTTGAGCCATCTTTGTGACTTTATGTGAGAAGTTAAACTCTTCATTCTATACACACCAAAGTGTTTCATTTGGTATTATCTGACACTGTTATTACTTTTGGTGTTTTGATGACCTGAACTTCAAAATGATTTATTTCTCAGTGACTGCCTAACATTTCATCCAATACCAGTGAGAAAATATAGTACTATTCTTTGTATGTATTCATGGCCAATAACTGCACTTTTCACACCTTGTGATTTTTACAGTAAGTTTGCATAATACTAATGATATGTG--------------------------------------------------------------------
>APH_1602
TGATAAAGCTTCTTACAACATTCCACTTCAAGAATTAAAAAATATTAACCAACCTTTGTCTGATCGTGGAGAAAAAAGTACAGGTGGTAACAAGAAAAGTGTGCCGACAAGTCCATTAAAGGATGTGACCAAAAACAGCATGGCTGGAAATTCAAAAATTGAGCCATCACCCCTAAAAGCCAAAGGAAATTTTGTTGGTTTGCGTTTTGATCCAGTAGAGAAAAAAATGACACTTAGTTTGTTGAACAGTGAAGAAAATCCTCATAAACCAAGCACTGGTGAAAAACTGAAAGACAGTCCTTTGCCGAAAAAGTTTGTGAAACCAATTCCCAAATATCGTTTCCCTGCACATGTCGCTCAAGACAGTGCTGTAGGACACACACAGTGTGACGCTAGCAAAGAAGCTGAGTATGAAAACATTGAAACAGTGTGTCCTCGAGACTACCCTCGGGAGCGAGGCCCTTTGGCACCCAAAGCAACCATGACAGAAATAACAGACAGTGATGAAAGTGATGATGAGAAATCTGCAGAATTACCTCTCATTGATGAACAGGAGTATTGCACTGATGATCCAACTTTAGAAAATGCATCTCTTCTGAATGAGCATGGACTCACAGACGCAGAAGGAGCTTTGAGTGATTTAAATTCAATAATTAATGATCCAGGACATGATGGTGACATGGATGACACAAGTATGTCATCTAGAGCTAGCAGCAGAATGTTTGACAGTGATCAGCTTCTAAGTGTAGATTCACTTAATATCATGTATGATTCAGAATATGACAATTACCGGCCTGGTATGGTTAGTGATGATGACATATTTCATCCAGAACCAGTGAGTGATGTGGACTTGGACTATCTAGATGATAGAAATATTGAGAACATTAGAGTACTGTCAAAGAACATCACCAGGAACTTTGGCCAACCTCCAAAAAGTGATAATGGTGACAGTGAACTTGGTTGAATTTATTCTGTTATTCAACCATATATACATATATTATTTTTTTCTTTTGAGCCATCTTTGTGACTTTATGTGAGAAGTTAAACTCTTCATTCTATACACACCAAAGTGTTTCATTTGGTATTATCTGACACTGTTATTACTTTTGGTGTTTTGATGACCTGAACTTCAAAATGATTTATTTCTCAGTGACTGCCTAACATTTCATCCAATACCAGTGAGAAAATATAGTACTATTCTTTGTATGTATGCATGGCCAATAACTGCACTTTTCACACCTTGTGATTGTTACAGTAAGTTTGCATAATACTAATGATATGTGTTGATGTAAGTGATGTGCTAGAACAGGAGTGTATTTATTTCATTTCCATTTTAAATGTGAAGTACTGT
>APH_0880
TGATAAAGCTTCTTACAACATTCCACTTCAAGAATTAAAAAATATTAACCAACCTTTGTCTGATCGTGGAGAAAAAAGTACAGGTGGTAACAAGAAAAGTGTGCCGACAAGTCCATTAAAGGATGTGACCAAAAACAGCATGGCTGGAAATTCAAAAATTGAGCCATCACCCCTAAAAGCCAAAGGAAATTTTGTTGGTTTGCGTTTTGATCCAGTAGAGAAAAAAATGACACTTAGTTTGTTGAACAGTGAAGAAAATCCTCATAAACCAAGCACTGGTGAAAAACTGAAAGACAGTCCTTTGCCGAAAAAGTTTGTGAAACCAATTCCCAAATATCGTTTCCCTGCACATGTCGCTCAAGACAGTGCTGTAGGACACACACAGTGTGACGCTAGCAAAGAAGCTGAGTATGAAAACATTGAAACAGTGTGTCCTCGAGACTACCCTCGGGAGCGAGGCCCTTTGGCACCCAAAGCAACCATGACAGAAATAACAGACAGTGATGAAAGTGATGATGAGAAATCTGCAGAATTACCTCTCATTGATGAACAGGAGTATTGCACTGATGATCCAACTTTAGAAAATGCATCTCTTCTGAATGAGCATGGACTCACAGACGCAGAAGGAGCTTTGAGTGATTTAAATTCAATAATTAATGATCCAGGACATGATGGTGACATGGATGACACAAGTATGTCATCTAGAGCTAGCAGCAGAATGTTTGACAGTGATCAGCTTCTAAGTGTAGATTCACTTAATATCATGTATGATTCAGAATATGACAATTACCGGCCTGGTATGGTTAGTGATGATGACATATTTCATCCAGAACCAGTGAGTGATGTGGACTTGGACTATCTAGATGATAGAAATATTGAGAACATTAGAGTACTGTCAAAGAACATCACCAGGAACTTTGGCCAGCCTCCAAAAAGTGATAATGGTGACAGTGAACTTGGTTGAATTTATTCTGTTATTCAACCATATATACATATATTATTTTTTTCTTTTGAGCCATCTTTGTGACTTTATGTGAGAAGTTAAACTCTTCATTCTATACACACCAAAGTGTTTCATTTGGTATTATCTGACACTGTTATTACTTTTGGTGTTTTGATGACCTGAACTTCAAAATGATTTATTTCTCAGTGACTGCCTAACATTTCATCCAATACCAGTGAGAAAATATAGTACTATTCTTTGTATGTATGCATGGCCAATAACTGCACTTTTCACACCTTGTGATTGTTACAGTAAGTTTGCATAATACTAATGATATGTGTTGATGTAAGTGATGTGCTAGAACAGGAGTGTATTTATTTCATTTCCATTTTAAATGTGAAGTACTGT
>APH_4021
TGATAAAGCTTCTTACAACATTCCACTTCAAGAATTAAAAAATATTAACCAACCTTTGTCTGATCGTGGAGAAAAAAGTACAGGTGGTAACAAGAAAAGTGTGCCGACAAGTCCATTAAAGGATGTGACCAAAAACAGCATGGCTGGAAATTCAAAAATTGAGCCATCACCCCTAAAAGCCAAAGGAAATTTTGTTGGTTTGCGTTTTGATCCAGTAGAGAAAAAAATGACACTTAGTTTGTTGAACAGTGAAGAAAATCCTCATAAACCAAGCACTGGTGAAAAACTGAAAGACAGTCCTTTGCCGAAAAAGTTTGTGAAACCAATTCCCAAATATCGTTTCCCTGCACATGTCGCTCAAGACAGTGCTGTAGGACACACACAGTGTGACGCTAGCAAAGAAGCTGAGTATGAAAACATTGAAACAGTGTGTCCTCGAGACTACCCTCGGGAGCGAGGCCCTTTGGCACCCAAAGCAACCATGACAGAAATAACAGACAGTGATGAAAGTGATGATGAGAAATCTGCAGAATTACCTCTCATTGATGAACAGGAGTATTGCACTGATGATCCAACTTTAGAAAATGCATCTCTTCTGAATGAGCATGGACTCACAGACGCAGAAGGAGCTTTGAGTGATTTAAATTCAATAATTAATGATCCAGGACATGATGGTGACATGGATGACACAAGTATGTCATCTAGAGCTAGCAGCAGAATGTTTGACAGTGATCAGCTTCTAAGTGTAGATTCACTTAATATCATGTATGATTCAGAATATGACAATTACCGGCCTGGTATGGTTAGTGATGATGACATATTTCATCCAGAACCAGTGAGTGATGTGGACTTGGACTATCTAGATGATAGAAATATTGAGAACATTAGAGTACTGTCAAAGAACATCACCAGGAACTTTGGCCAGCCTCCAAAAAGTGATAATGGTGACAGTGAACTTGGTTGAATTTATTCTGTTATTCAACCATATATACATATATTATTTTTTTCTTTTGAGCCATCTTTGTGACTTTATGTGAGAAGTTAAACTCTTCATTCTATACACACCAAAGTGTTTCATTTGGTATTATCTGACACTGTTATTACTTTTGGTGTTTTGATGACCTGAACTTCAAAATGATTTATTTCTCAGTGACTGCCTAACATTTCATCCAATACCAGTGAGAAAATATAGTACTATTCTTTGTATGTATGCATGGCCAATAACTGCACTTTTCACACCTTGTGATTGTTACAGTAAGTTTGCATAATACTAATGATATGTGTTGATGTAAGTGATGTGCTAGAACAGGAGTGTATTTATTTCATTTCCATTTTAAATGTGAAGTACTGT
>APH_0683
TGATAAAGCTTCTTACAACATTCCACTTCAAGAATTAAAAAATATTAACCAACCTTTGTCTGATCGTGGAGAAAAAAGTACAGGTGGTAACAAGAAAAGTGTGCCGACAAGTCCATTAAAGGATGTGACCAAAAACAGCATGGCTGGAAATTCAAAAATTGAGCCATCACCCCTAAAAGCCAAAGGAAATTTTGTTGGTTTGCGTTTTGATCCAGTAGAGAAAAAAATGACACTTAGTTTGTTGAACAGTGAAGAAAATCCTCATAAACCAAGCACTGGTGAAAAACTGAAAGACAGTCCTTTGCCGAAAAAGTTTGTGAAACCAATTCCCAAATATCGTTTCCCTGCACATGTCGCTCAAGACAGTGCTGTAGGACACACACAGTGTGACGCTAGCAAAGAAGCTGAGTATGAAAACATTGAAACAGTGTGTCCTCGAGACTACCCTCGGGAGCGAGGCCCTTTGGCACCCAAAGCAACCATGACAGAAATAACAGACAGTGATGAAAGTGATGATGAGAAATCTGCAGAATTACCTCTCATTGATGAACAGGAGTATTGCACTGATGATCCAACTTTAGAAAATGCATCTCTTCTGAATGAGCATGGACTCACAGACGCAGAAGGAGCTTTGAGTGATTTAAATTCAATAATTAATGATCCAGGACATGATGGTGACATGGATGACACAAGTATGTCATCTAGAGCTAGCAGCAGAATGTTTGACAGTGATCAGCTTCTAAGTGTAGATTCACTTAATATCATGTATGATTCAGAATATGACAATTACCGGCCTGGTATGGTTAGTGATGATGACATATTTCATCCAGAACCAGTGAGTGATGTGGACTTGGACTATCTAGATGATAGAAATATTGAGAACATTAGAGTACTGTCAAAGAACATCACCAGGAACTTTGGCCAGCCTCCAAAAAGTGATAATGGTGACAGTGAACTTGGTTGAATTTATTCTGTTATTCAACCATATATACATATATTATTTTTTTCTTTTGAGCCATCTTTGTGACTTTATGTGAGAAGTTAAACTCTTCATTCTATACACACCAAAGTGTTTCATTTGGTATTATCTGACACTGTTATTACTTTTGGTGTTTTGATGACCTGAACTTCAAAATGATTTATTTCTCAGTGACTGCCTAACATTTCATCCAATACCAGTGAGAAAATATAGTACTATTCTTTGTATGTATGCATGGCCAATAACTGCACTTTTCACACCTTGTGATTGTTACAGTAAGTTTGCATAATACTAATGATATGTGTTGATGTAAGTGATGTGCTAGAACAGGAGTGTATTTATTTCATTTCCATTTTAAATGTGAAGTACTGT
>APH_3177
TGATAAAGCTTCTTACAACATTCCACTTCAAGAATTAAAAAATATTAACCAACCTTTGTCTGATCGTGGAGAAAAAAGTACAGGTGGTAACAAGAAAAGTGTGCCGACAAGTCCATTAAAGGATGTGACCAAAAACAGCATGGCTGGAAATTCAAAAATTGAGCCATCACCCCTAAAAGCCAAAGGAAATTTTGTTGGTTTGCGTTTTGATCCAGTAGAGAAAAAAATGACACTTAGTTTGTTGAACAGTGAAGAAAATCCTCATAAACCAAGCACTGGTGAAAAACTGAAAGACAGTCCTTTGCCGAAAAAGTTTGTGAAACCAATTCCCAAATATCGTTTCCCTGCACATGTCGCTCAAGACAGTGCTGTAGGACACACACAGTGTGACGCTAGCAAAGAAGCTGAGTATGAAAACATTGAAACAGTGTGTCCTCGAGACTACCCTCGGGAGCGAGGCCCTTTGGCACCCAAAGCAACCATGACAGAAATAACAGACAGTGATGAAAGTGATGATGAGAAATCTGCAGAATTACCTCTCATTGATGAACAGGAGTATTGCACTGATGATCCAACTTTAGAAAATGCATCTCTTCTGAATGAGCATGGACTCACAGACGCAGAAGGAGCTTTGAGTGATTTAAATTCAATAATTAATGATCCAGGACATGATGGTGACATGGATGACACAAGTATGTCATCTAGAGCTAGCAGCAGAATGTTTGACAGTGATCAGCTTCTAAGTGTAGATTCACTTAATATCATGTATGATTCAGAATATGACAATTACCGGCCTGGTATGGTTAGTGATGATGACATATTTCATCCAGAACCAGTGAGTGATGTGGACTTGGACTATCTAGATGATAGAAATATTGAGAACATTAGAGTACTGTCAAAGAACATCACCAGGAACTTTGGCCAGCCTCCAAAAAGTGATAATGGTGACAGTGAACTTGGTTGAATTTATTCTGTTATTCAACCATATATACATATATTATTTTTTTCTTTTGAGCCATCTTTGTGACTTTATGTGAGAAGTTAAACTCTTCATTCTATACACACCAAAGTGTTTCATTTGGTATTATCTGACACTGTTATTACTTTTGGTGTTTTGATGACCTGAACTTCAAAATGATTTATTTCTCAGTGACTGCCTAACATTTCATCCAATACCAGTGAGAAAATATAGTACTATTCTTTGTATGTATGCATGGCCAATAACTGCACTTTTCACACCTTGTGATTGTTACAGTAAGTTTGCATAATACTAATGATATGTGTTGATGTAAGTGATGTGCTAGAACAGGAGTGTATTTATTTCATTTCCATTTTAAATGTGAAGTACTGT
>APH_0723
TGATAAAGCTTCTTACAACATTCCACTTCAAGAATTAAAAAATATTAACCAACCTTTGTCTGATCGTGGAGAAAAAAGTACAGGTGGTAACAAGAAAAGTGTGCCGACAAGTCCATTAAAGGATGTGACCAAAAACAGCATGGCTGGAAATTCAAAAATTGAGCCATCACCCCTAAAAGCCAAAGGAAATTTTGTTGGTTTGCGTTTTGATCCAGTAGAGAAAAAAATGACACTTAGTTTGTTGAACAGTGAAGAAAATCCTCATAAACCAAGCACTGGTGAAAAACTGAAAGACAGTCCTTTGCCGAAAAAGTTTGTGAAACCAATTCCCAAATATCGTTTCCCTGCACATGTCACTCAAGACAGTGCTGTAGGACACACACAGTGTGACGCTAGCAAAGAAGCTGAGTATGAAAACATTGAAACAGTGTGTCCTCGAGACTACCCTCGGGAGCGAGGCCCTTTGGCACCCAAAGCAACCATGACAGAAATAACAGACAGTGATGAAAGTGATGATGAGAAATCTGCAGAATTACCTCTCATTGATGAACAGGAGTATTGCACTGATGATCCAACTTTAGAAAATGCATCTCTTCTGAATGAGCATGGACTCACAGACGCAGAAGGAGCTTTGAGTGATTTAAATTCAATAATTAATGATCCAGGACATGATGGTGACATGGATGACACAAGTATGTCATCTAGAGCTAGCAGCAGAATGTTTGACAGTGATCAGCTTCTAAGTGTAGATTCACTTAATATCATGTATGATTCAGAATATGACAATTACCGGCCTGGTATGGTTAGTGATGATGACATATTTCATCCAGAACCAGTGAGTGATGTGGACTTGGACTATCTAGATGATAGAAATATTGAGAACATTAGAGTACTGTCAAAGAACATCACCAGGAACTTTGGCCAGCCTCCAAAAAGTGATAATGGTGACAGTGAACTTGGTTGAATTTATTCTGTTATTCAACCATATATACATATATTATTTTTTTCTTTTGAGCCATCTTTGTGACTTTATGTGAGAAGTTAAACTCTTCATTCTATACACACCAAAGTGTTTCATTTGGTATTATCTGACACTGTTATTACTTTTGGTGTTTTGATGACCTGAACTTCAAAATGATTTATTTCTCAGTGACTGCCTAACATTTCATCCAATACCAGTGAGAAAATATAGTACTATTCTTTGTATGTATGCATGGCCAATAACTGCACTTTTCACACCTTGTGATTGTTACAGTAAGTTTGCATAATACTAATGATATGTGTTGATGTAAGTGATGTGCTAGAACAGGAGTGTATTTATTTCATTTCCATTTTAAATGTGAAGTACTGT
