# Supplementary material for: ﻿Discovery of a new tarantula species from the Madrean Sky Islands and the first documented instance of syntopy between two montane endemics (Araneae, Theraphosidae, Aphonopelma): a case of prior mistaken identity
Source: Zookeys. 2024 Aug 16;1210:61–98. doi: 10.3897/zookeys.1210.125318 (PMC11344175; doi:10.3897/zookeys.1210.125318)
Supplement: Supplementary material 8 — Phylogenomics files [file zookeys-1210-061_article-125318__-s008.zip › Suppl8/individual_UCE_loci/sl_realigned_uce_20010318.fas]

>APH_0723
AAA------------------------ACATAGAAAAACAAACACAGCACTAG----CGAAATATTGCACAGATAATAGCGTTACACCAAACTGGTGAAACAAAAATAATAAATTATGG----------------AAGAACTGAGCGGGAAATAAGAATCAGAGAAGCAATAAAATATTAAATAATG-AAGAGCGCTCCATTAACGATG---AATTACCATACCCTCTG----TCCTACATTTGGAGGACCCTCCTAA-----AGGACTACAAAACCAAAGAAGAAGAAGAAAACCCCAAAAACGTATACAGCATTGTCGAAGAAAACGCGTCTTGCAGACTTATTAATTGTAACGTGCATAATATAATAAATCA-----TTTGATAACAACAGTTTCGACTCTAAAGATACTGACATATTTAAAAGCATAATTACCTGGCCTTGTTCCCTTCATCCATTAAATCATGGATCTCCTGAAATGAGGTAACTGCAAGTTTAGATAGATCTTCAACATATGGACCCAGAAGAGGATGTTCTCTAACTCTTAGATAATTTTTGTTTTTGGGATTTAGAAGATCACGTACCCTTTCACAGTAGATTTCCATATAGCTCACCTGAAATATTAAAATTTTTGCTTGCGATTTCTCGGTATTATGATAGTAGT---------CAAGATCACTGGAAGATAAAATAGATGCAAAATACCGTTTATGCATGTATAACTTCCTTTCTTCAATTGGCCTGAGATCTTTCAAAGACTCCAAGTCTTTATTTTCAGAGATACACATTAAACCAGCTAAACTCTCTGAACAAGCACACAGCAAAGATTGAGGTTAAGTGCTACATACAAAGATATACAATTATTGTTCTTTATCAGGTTGCCAGACATTGCCACACTTTACTTTGTGATGTTAGCCCAACAATATTTTCCAGGCATCAGATATTTTAATGGGTTCTTGATCATTTACATTATTATTCCTAGTAGGGTATATCAGCAGCATTTCATGCATTCTTATATCATTGGTTTTCAAATGGGAAGAATAAGTTTTGGTATAATTTATTTTTCTTCACAGAATTTAGCTAAAGCAGTAATTTTTCTTTTA-TTTTTTAAATCTTGCTTATGTTCTTTAAATCATTATGATTTGCTCTTAATTATACATTTTAATCTTTTTTGTTCATGTAACTCCATTATCCATTTATCAGCATTACTGATACAAGCAGTTATGTATATTGGGTTGTTC-----------CATAATTATTG-GCCGCAAGAGCAAC-------
>APH_3191
---------------CTCTCTCTCACCACACACACACACACACACACCACAAGATCATAAAAAATGAAACTGTAGCTAAATATATATCATATATGTACAATTAAAACAATTATATATGTTCTCTAACTAACTCTTAGAAACTGTTCCTGACATGTAGTGCACCAAAGCAAGACATTCTTACATCTTATAATAGGACCCAACACACACTGGCTGATTTCATTGCTCTATGTTATTTCAACAATTCATAAATTCTCATAAACCATAATACCACAAAAATAAATATGTACAGTAAAGTCACAAAAGTATGTGCTGCAAGGTAAAAAAAAAAAGATATTAAGAACTTCTGTAATGCAATCTAAATGGTGCAGATATTCATACAGTGTTATAACAATGGTTTAAATTCTGAAGATACTGACATATTTAAAAGCATAATTACCTGGCCTTGTTCCCTTCATCCATTAAATCATGGATCTCCTGATATGAGGTAACTGCAAGTTTAGATAGATCTTCAACATATGGACCCAGAAGAGGATGTTCTCTAACTCTTAGATTATTTTTGTTTTTGGGATTTAGAAGATCACGTACCCTTTCACAGTAGATTTCCATATAGCTCACCTGAAATATTAAAATTTTTGCTTGCGATTTCTTGATATTATGATAGTAGTGATCACATGCAAGATCACTGGAAGATAAAATAGATGCAAAATACTGTTTATGCATGTATAACTTCCTTTCTTCAATTGGCCTGAGATCTTTCAAAGACTCCAAGTCTTTATTTTCAGAGATACACATTAAACCAGCTAAACTCTCTGAACAAGCACACGGCAAAGATTGAGGTTAAGTGCTACATACAAAGATATACAATTATTGTTCTTTATCAGGTTGCCAGACATTGCCACACTTTACTTTGTGATGTTTGCCCAATAATATTTTCCAGGCATCAGATATTTTAATGGGTTCTTGATCATTTATATTATTATTCCTAGTAGAGTATATCAGCAGCATTTCATGCATTCTTATATCATTGGTTTTCAAATGGGAAGAATAAGTTTTGGTATAATTTATTTTTCTTCACAGAATTTAGCTAAAGCAGTAATTTTTCTTTTATTTTTTTAAATCTTGCTTATGTTCTTTAAATCATTATGCTTTGCTCTTAATTATACATTTTAATCTTTTTTGTTCACGTAACTCCATTATCCATTTATCAGCATTACTGATA-----------------------------------------------------------------------
>APH_0136
----------------------------------------------------------------------------------------------------------------------------------------------------------------------------------------------------------------------------------------------------------------------------------------------------------------------------------------------------------------AATCTAAATGGTTCAGATATTCATACAGTGTTATAACAATGGTTTAAATTCTGAAGATACTGACATATTTAAAAGCATAATTACCTGGCCTTGTTCCCTTCATCCATTAAATCATGGATCTCCTGATATGAGGTAACTGCAAGTTTAGATAGATCTTCAACATATGGACCCAGAAGAGGATGTTCTCTAACTCTTAGATTATTTTTGTTTTTGGGATTTAGAAGATCACGTACCCTTTCACAGTAGATTTCCATATAGCTCACCTGAAATATTAAAATTTTTGCTTGCGATTTCTCGATATTATGATAGTAGTGATCACATGCAAGATCACTGGAAGATAAAATATATGCAAAATACTGTTTATGCATGTATAACTTCCTTTCTTCAATTGGCCTGAGATCTTTCAAAGACTCCAAGTCTTTATTTTCAGAGATACACATTAAACCAGCTAAACTCTCTGAACAAGCACACAGCAAAGATTGAGGTTAAGTGCTACATACAAAGATATACAATTATTGTTCTTTATCAGGTTGCCAAACATTGCCACACTTTACTTTGTGATGTTTGCCCAACAATATTTTCCAAGCATCAGATATTTTAATGGGTTCTTGATCATTTACATTATTATTCCTAGTAGGGTATATCAGCAGCATTTCATGCATTCTTATATCATTGGTTTTCAAATGGGAAGAATAAGTTTTGGTATAATTTATTTTTCTTCACAGAATTTAGCTAAAGCAGTAATTTTTCTTTTATTTTTTTAAATCTTGCTTATGTTCTTTAAATCATTATGCTTTGCTCTTAATTATACATTTTAATCTTTTTTGTTCACGTGACTCCATTATCCATTTATCAGCATTACTGATACAAGCAGTTATGTATAGATAGAAATTCTGGACAAACAGCATAATTGCAGCACTTTATGAGAAAATTTAGTT
>APH_0185
ACACACACACACACACACACACACACCACACACACACACACACACACCACAAGATCAAAAAAAATGAAACTGTAGCTAAATATATATCATATATGTACAATTAAAACAATTATATATGTTCTCTAACTAACTCTTAGAAACTGTTCCTGACATGTAGTGTACCAAAGCAAGACATTCTTACATCTTATAATAGGACCCAACACACACTGGCTGATTTCAT-----TATGTTATTTCAACAATTCATAAATTCTCATAAACCATAATACCACAAAAATAAATATGTACAGTAAAGTCACAAAAGTATGTGCTGCAAGGTAAAAAAAAAAAGATATTAAGAACTTCTGTAATGTAATCTAAATGGTGCAGCTATTCATACAGTGTTATAACAACGGTTTAAATTCTGAAGACACTGACATATTTAAAAGCATAATTACCTGGCCTTGTTCCCTTCATCCATTAAATCATGGATCTCCTGATATGAGGTAACTGCAAGTTTAGATAGATCTTCAACATATGGACCCAGAAGAGGATGTTCTCTAACTCTTAGATTATTTTTGTTTTTGGGATTTAGAAGATCACGTACCCTTTCACAGTAGATTTCCATATAGCTCACCTGAAATATTAAAATTTTTGCTTGCGATTTCTCGATATTATGATAGTAGT---------CAAGATCACTGGAAGATAAAATAGATGCAAAATACTGTTTATGCATGTATAACTTCCTTTCTTCAATTGGCCTGAGATCTTTCAAAGACTCCAAGTCTTTATTTTCAGAGATACACATTAAACCAGCTAAACTCTCTGAACAAGCACACAGCAAAGATTGAGGTTAAGTGCTACATACAAAGATATACAATTATTGTTCTTTATCAGGTTGCCAGACATTGCCACACTTTACTTTGTGATGTTTGCCCAACAATATTTTCCAGGCATCAGATATTTTAATGGGTTCTTGATCATTTACATTATTATTCCTAGTAGGGTATATCAGCAGCATTTCATGCATTCTTATATCATTGGTTTTCAAATGGGAAGAATAAGTTTTGGTATAATTTATTTTTCTTCACAGAATTTAGCTAAAGCAGTAATTTTTCTTTTATTTTTTTAAATCTTGCTTATGTTCTTTAAATCATTATGCTTTGCTCTTAATTATACATTTTAATCTTTTTTGTTCACGTAACTCCATTATCCATTTATCAGCATTACTGATACAAGCAGTTATGTATAGATAGAAATTCTGGACAAACAGCATAATTGCAGCA-TTTATGAGAAAATTTAGTT
>APH_0186
ACACATTCACTCTCTCTCTCTCTCTCCTCACACACACACACACACACCACAAGATCATAAAAAATGAAACTGTAGCTAAATATATATCATATATGTACAATTAAAACAATTATATATGTTCTCTAACTAACTCTTAGAAACTGTTCCTGACATGTAGTGCACCAAAGCAAGACATTCTTACATCTTATAATAGGACCCAACACACACTGGCTGATTTCATTGCTCTATGTTATTTCAACAATTCATAAATTCTCATAAACCATAATACCACAAAAATAAATATGTACAGTAAAGTCACAAAAGTATGTGCTGCAAGGTAAAAAAAAAAAGATATTAAGAACTTCTGTAATGTAATCTAAATGGTGCAGCTATTCATACAGTGTTATAACAACGGTTTAAATTCTGAAGACACTGACATATTTAAAAGCATAATTACCTGGCCTTGTTCCCTTCATCCATTAAATCATGGATCTCCTGATATGAGGTAACTGCAAGTTTAGATAGATCTTCAACATATGGACCCAGAAGAGGATGTTCTCTAACTCTTAGATTATTTTTGTTTTTGGGATTTAGAAGATCACGTACCCTTTCACAGTAGATTTCCATATAGCTCACCTGAAATATTAAAATTTTTGCTTGCGATTTCTTGATATTATGATAGTAGT---------CAAGATCACTGGAAGATAAAATAGATGCAAAATACTGTTTATGCATGTATAACTTCCTTTCTTCAATTGGCCTGAGATCTTTCAAAGACTCCAAGTCTTTATTTTCAGAGATACACATTAAACCAGCTAAACTCTCTGAACAAGCACACGGCAAAGATTGAGGTTAAGTGTTACATACAAAGATATACAATTATTGTTCTTTATCAGGTTGCCAGACATTGCCACACTTTACTTTGTGATGTTTGCCCAACAATATTTTCCAGGCATCAGATATTTTAATGGGTTCTTGATCATTTACATTATTATTCCTAGTAGGGTATATCAGCAGCATTTCATGCATTCTTATATCATTGGTTTTCAAATGGGAAGAATAAGTTTTGGTATAATTTATTTTTCTTCACAGAATTTAGCTAAAGCAGTAATTTTTCTTTTATTTTTTTAAATCTTGCTTATGTTCTTTAAATCATTATGCTTTGCTCTTAATTATACATTTTAATCTTTTTTGTTCACGTAACTCCATTATCCATTTATCAGCATTACTGATACAAGCAGTTATGTATAGATAGAAATTCTGGACAAACAGCATAATTGCAGCACTTTATGAGAAAATTTAGTT
>APH_0683
ACACATTCACTCTCTCTCTCTCTCTC--------CACACACACACACCACAAGATCATAAAAAATGAAACTGTAGCTAAATATATATCATATATGTACAATTAAAACAATTATATATGTTCTCTAACTAACTCTTAGAAACTGTTCCTGACATGTAGTGCACCAAAGCAAGACATTCTTACATCTTATAATAGGACCCAACACACACTGGCTGATTTCATTGCTCTATGTTATTTCAACAATTCATAAATTCTCATAAACCATAATACCACAAAAATAAATATGTACAGTAAAGTCACAAAAGTATGTGCTGCAAGGTAAAAAAAAAAAGATATTAAGAACTTCTGTAATGCAATCTAAATGGTGCAGATATTCATACAGTGTTATAACAATGGTTTAAATTCTGAAGATACTGACATATTTAAAAGCATAATTACCTGGCCTTGTTCCCTTCATCCATTAAATCATGGATCTCCTGATATGAGGTAACTGCAAGTTTAGATAGATCTTCAACATATGGACCCAGAAGAGGATGTTCTCTAACTCTTAGATTATTTTTGTTTTTGGGATTTAGAAGATCACGTACCCTTTCACAGTAGATTTCCATATAGCTCACCTGAAATATTAAAATTTTTGCTTGCAATTTCTTGATATTATGATAGTAGTGATCACATGCAAGATCACTGGAAGATAAAATAGATGCAAAATACTGTTTATGCATGTATAACTTCCTTTCTTCAATTGGCCTGAGATCTTTCAAAGACTCCAAGTCTTTATTTTCAGAGATACACATTAAACCAGCTAAACTCTCTGAACAAGCACACGGCAAAGATTGAGGTTAAGTGCTACATACAAAGATATACAATTATTGTTCTTTATCAGGTTGCCAGACATTGCCACACTTTACTTTGTGATGTTTGCCCAACAATATTTTCCAGGCATCAGATATTTTAATGGGTTCTTGATCATTTACATTATTATTCCTAGTAGAGTATATCAGCAGCATTTCATGCATTCTTTTATCATTGGTTTTCAAATGGGAAGAATAAGTTTTGGTATAATTTATTTTTCTTCACAGAATTTAGCCAAAGAAGTAATTTTTCTTTTATTTTTTTAAATCTTGCTTATGTTCTTTAAATCATTATGCTTTGCTCTTAATTATACATTTTAATCTTTTTTGTTCACGTAACTCCATTATCCATTTATCAGCATTACTGATACGAGCAGTTATGTACAGATAGAAATTCTGGACAAACAGCATAATTGCAGCACTTTATGAGAAAATTTAGTT
>APH_0772
ACACATTCACTCTCTCTCTCTCTCTC-ACACACACACACACACACACCACAAGATCATAAAAAATGAAACTGTAGCTAAATATATATCATATATGTACAATTAAAACAATTATATATGTTCTCTAACTAACTCTTAGAAACTGTTCCTGACATGTAGTGCACCAAAGCAAGACATTCTTACATCTTTTAATAGGACCCAACACACACTGGCTGATTTCATTGCTCTACGTTACTTCAACAATTCATAAATTCTCATAAACCATAATACCACAAAAATAAATATGTACAGTAAAGTCACAAAAGTATGTGCTGCAAGGTAAAAAAAAAAAGATATTAAGAACTTCTGTAATGTAATCTAAATGGTGCAGATATTCATACAGTGTTATAACAATGGTTTAAATTCTGAAGATACTGACATATTTAAAAGCATAATTACCTGGCCTTGTTCCCTTCATCCATTAAATCATGGATCTCCTGATATGAGGTAACTGCAAGTTTAGATAGATCTTCAACATATGGACCCAGAAGAGGATGTTCTCTAACTCTTAGATTATTTTTGTTTTTGGGATTTAGAAGATCACGTACCCTTTCACAGTAGATTTCCATATAGCTCACCTGAAATATTAAAATTTTTGCTTGCGATTTCTCGATATTATGATAGTAGTGATCACATGCAAGATCACTGGAAGATAAAATATATGCAAAATACTGTTTATGCATGTATAACTTCCTTTCTTCAATTGGCCTGAGATCTTTCAAAGACTCCAAGTCTTTATTTTCAGAGATACACATTAAACCAGCTAAACTCTCTGAACAAGCACACAGCAAAGATTGAGGTTAAGTGCTACATACAAAGATATACAATTATTGTTCTTTATCAGGTTGCCAGACATTGCCACACTTTACTTTGTGATGTTTGCCCAACAATATTTTCCAAGCATCAGATATTTTAATGGGTTCTTGATCATTTACATTATTATTCCTAGTAGGGTATATCAGCAGCATTTCATGCATTCTTATATCATTGGTTTTCAAATGGGAAGAATAAGTTTTGGTATAATTTATTTTTCTTCACAGAATTTAGCTAAAGCAGTAATTTTTCTTTTATTTTTTTAAATCTTGCTTATGTTCTTTAAATCATTATGCTTTGCTCTTAATTATACATTTTAATCTTTTTTGTTCACGTGACTCCCTTATCCATTTATCAGCATTACTGATACAAGCAGTTATGTATAGATAGAAATTCTGGACAAACAGCATAATTGCAGCACTTTATGAGAAAATTTAGTT
>APH_0880
ACACATTCACTCTCTCTCTCTCT-----------CAGACACACACACCACAAGATCATAAAAAATGAAACTGTAGCTAAATATATATCATATATGTACAATTAAAACAATTATATATGTTCTCTAACTAACTCTTAGAAACTGTTCCTGACATGTAGTGCACCAAAGCAAGACATTCTTACATCTTATAATAGGACCCAACACACACTGGCTGATTTCATTGCTCTATGTTATTTCAACAATTCATAAATTCTCATAAACCATAATACCACAAAAATAAATATGTACAGTAAAGTCACAAAAGTATGTGCTGCAAGGTAAAAAAAAAAAGATATTAAGAACTTCTGTAATGCAATCTAAATGGTGCAGATATTCATACAGTGTTATAACAATGGTTTAAATTCTGAAGATACTGACATATTTAAAAGCATAATTACCTGGCCTTGTTCCCTTCATCCATTAAATCATGGATCTCCTGATATGAGGTAACTGCAAGTTTAGATAGATCTTCAACATATGGACCCAGAAGAGGATGTTCTCTAACTCTTAGATTATTTTTGTTTTTGGGATTTAGAAGATCACGTACCCTTTCACAGTAGATTTCCATATAGCTCACCTGAAATATTAAAATTTTTGCTTGCGATTTCTTGATATTATGATAGTAGTGATCACATGCAAGATCACTGGAAGATAAAATAGATGCAAAATACTGTTTATGCATGTATAACTTCCTTTCTTCAATTGGCCTGAGATCTTTCAAAGACTCCAAGTCTTTATTTTCAGAGATACACATTAAACCAGCTAAACTCTCTGAACAAGCACACGGCAAAGATTGAGGTTAAGTGCTACATACAAAGATATACAATTATTGTTCTTTATCAGGTTGCCAGACATTGCCACACTTTACTTTGTGATGTTTGCCCAACAATATTTTCCAGGCATCAGATATTTTAATGGGTTCTTGATCATTTACATTATTATTCCTAGTAGAGTATATCAGCAGCATTTCATGCATTCTTTTATCATTGGTTTTCAAATGGGAAGAATAAGTTTTGGTATAATTTATTTTTCTTCACAGAATTTAGCTAAAGCAGTAATTTTTCTTTTATTTTTTTAAATCTTGCTTATGTTCTTTAAATCATTATGCTTTGCTCTTAATTATACATTTTAATCTTTTTTGTTCACGTAACTCCATTATCCATTTATCAGCATTACTGATACGAGCAGTTATGTACAGATAGAAATTCTGGACAAACAGCATAATTGCAGCACTTTATGAGAAAATTTAGTT
>APH_1535
-CACACACACACACACACACACACACCACACACACACACACACACACCACAAGATCATAAAAAATGAAACTGTAGCTAAATATATATCATATATGTACAATTAAAACAATTATATATGTTCTCTAACTAACTCTTAGAAACTGTTCCTGACATGTAGTGCACCAAAGCAAGACATTCTTACATCTTATAATAGGACCCAACACACACTGGCTGATTTCATTGCTCTATGTTATTTCAACAATTCATAAATTCTCATAAACCATAATACCACAAAAATAAATATGTACAGTAAAGTCACAAAAGTATGTGCTGCAAGGTAAAAAAAAAAAGATATTAAGAACTTCTGTAATGCAATCTAAATGGTGCAGATATTCATACAGTGTTATAACAATGGTTTAAATTCTGAAGATACTGACATATTTAAAAGCATAATTACCTGGCCTTGTTCCCTTCATCCATTAAATCATGGATCTCCTGATATGAGGTAACTGCAAGTTTAGATAGATCTTCAACATATGGACCCAGAAGAGGATGTTCTCTAACTCTTAGATTATTTTTGTTTTTGGGATTTAGAAGATCACGTACCCTTTCACAGTAGATTTCCATATAGCTCACCTGAAATATTAAAATTTTTGCTTGCAATTTCTTGATATTATGATAGTAGTGATCACATGCAAGATCACTGGAAGATAAAATAGATGCAAAATACTGTTTATGCATGTATAACTTCCTTTCTTCAATTGGCCTGAGATCTTTCAAAGACTCCAAGTCTTTATTTTCAGAGATACACATTAAACCAGCTAAACTCTCTGAACAAGCACACGGCAAAGATTGAGGTTAAGTGCTACATACAAAGATATACAATTATTGTTCTTTATCAGGTTGCCAGACATTGCCACACTTTACTTTGTGATGTTTGCCCAACAATATTTTCCAGGCATCAGATATTTTAATGGGTTCTTGATCATTTACATTATTATTCCTAGTAGAGTATATCAGCAGCATTTCATGCATTCTTTTATCATTGGTTTTCAAATGGGAAGAATAAGTTTTGGTATAATTTATTTTTCTTCACAGAATTTAGCTAAAGCAGTAATTTTTCTTTTATTTTTTTAAATCTTGCTTATGTTCTTTAAATCATTATGCTTTGCTCTTAATTATACATTTTAATCTTTTTTGTTCACGTAACTCCATTATCCATTTATCAGCATTACTGATACGAGCAGTTATGTACAGATAGAAATTCTGGACAAACAGCATAATTGCAGCACTTTATGAGAAAATTTAGTT
>APH_1602
ACACATTCACTCTCTCTCTCTCTCTCCTCT--CACACACACACACACCACAAGATCATAAAAAATGAAACTGTAGCTAAATATATATCATATATGTACAATTAAAACAATTATATATGTTCTCTAACTAACTCTTAGAAACTGTTCCTGACATGTAGTGCACCAAAGCAAGACATTCTTACATCTTATAATAGGACCCAACACACACTGGCTGATTTCATTGCTCTATGTTATTTCAACAATTCATAAATTCTCATAAACCATAATACCACAAAAATAAATATGTACAGTAAAGTCACAAAAGTATGTGCTGCAAGGTAAAAAAAAAAAGATATTAAGAACTTCTGTAATGCAATCTAAATGGTGCAGATATTCATACAGTGTTATAACAATGGTTTAAATTCTGAAGATACTGACATATTTAAAAGCATAATTACCTGGCCTTGTTCCCTTCATCCATTAAATCATGGATCTCCTGATATGAGGTAACTGCAAGTTTAGATAGATCTTCAACATATGGACCCAGAAGAGGATGTTCTCTAACTCTTAGATTATTTTTGTTTTTGGGATTTAGAAGATCACGTACCCTTTCACAGTAGATTTCCATATAGCTCACCTGAAATATTAAAATTTTTGCTTGCGATTTCTTGATATTATGATAGTAGT---------CAAGATCACTGGAAGATAAAATAGATGCAAAATACTGTTTATGCATGTATAACTTCCTTTCTTCAATTGGCCTGAGATCTTTCAAAGCCTCCAAGTCTTTATTTTCAGAGATACACATTAAACCAGCTAAACTCTCTGAACAAGCACACGGCAAAGATTGAGGTTAAGTGCTACATACAAAGATATACAATTATTGTTCTTTATCAGGTTGCCAGACATTGCCACACTTTACTTTGTGATGTTTGCCCAACAATATTTTCCAGGCATCAGATATTTTAATGGGTTCTTGATCATTTACATTATTATTCCTAGTAGAGTATATCAGCAGCATTTCATGCATTCTTTTATCATTGGTTTTCAAATGGGAAGAATAAGTTTTGGTATAATTTATTTTTCTTCACAGAATTTAGCTAAAGCAGTAATTTTTCTTTTATTTTTTTAAATCTTGCTTATGTTCTTTAAATCATTATGCTTTGCTCTTAATTATACATTTTAATCTTTTTTGTTCACGTAACTCCATTATCCATTTATCAGCATTACTGATACGAGCAGTTATGTATAGATAGAAATTCTGGACAAACAGCATAATTGCAGCA-TTTATGAGAAAATTTAGTT
>APH_3177
ACACATTCTCTCTCTCTCTCTCTCTCCTCACACACACACACACACACCACAAGATCATAAAAAATGAAACTGTAGCTAAATATATATCATATATGTACAATTAAAACAATTATATATGTTCTCTAACTAACTCTTAGAAACTGTTCCTGACATGTAGTGCACCAAAGCAAGACATTCTTACATCTTATAATAGGACCCAACACACACTGGCTGATTTCATTGCTCTATGTTATTTCAACAATTCATAAATTCTCATAAACCATAATACCACAAAAATAAATATGTACAGTAAAGTCACAAAAGTATGTGCTGCAAGGTAAAAAAAAAAAGATATTAAGAACTTCTGTAATGTAATCTAAATGGTGCAGCTATTCATACAGTGTTATAACAACGGTTTAAATTCTGAAGATACTGACATATTTAAAAGCATAATTACCTGGCCTTGTTCCCTTCATCCATTAAATCATGGATCTCCTGATATGAGGTAACTGCAAGTTTAGATAGATCTTCAACATATGGACCCAGAAGAGGATGTTCTCTAACTCTTAGATTATTTTTGTTTTTGGGATTTAGAAGATCACGTACCCTTTCACAGTAGATTTCCATATAGCTCACCTGAAATATTAAAATTTTTGCTTGCGATTTCTCGATATTATGATAGTAGT---------CAAGATCACTGGAAGATAAAATAGATGCAAAATACTGTTTATGCATGTATAACTTCCTTTCTTCAATTGGCCTGAGATCTTTCAAAGACTCCAAGTCTTTATTTTCAGAGATACACATTAAACCAGCTAAACTCTCTGAACAAGCACACAGCAAAGATTGAGGTTAAGTGCTACATACAAAGATATACAATTATTGTTCTTTATCAGGTTGCCAGACATTGCCACACTTTACTTTGTGATGTTTGCCCAACAATATTTTCCAGGCATCAGATATTTTAATGGGTTCTTGATCATTTACATTATTATTCCTAGTAGGGTATATCAGCAGCATTTCATGCATTCTTATATCATTGGTTTTCAAATGGGAAGAATAAGTTTTGGTATAATTTATTTTTCTTCACAGAATTTAGCTAAAGCAGTAATTTTTCTTTTATTTTTTTAAATCTTGCTTATGTTCTTTAAATCATTATGCTTTGCTCTTAATTATACATTTTAATCTTTTTTGTTCACGTAACTCCATTATCCATTTATCAGCATTACTGATACAAGCAGTTATGTATAGATAGAAATTCTGGACAAACAGCATAATTGCAGCA-TTTATGAGAAAATTTAGTT
>APH_4005
------------------------------------------------------------------------------------------------------------------------------------------------------------------------------------------------------------------------------------------------------------------------------------------------------------------------------AAAAAAAAAAAGATATTAAGAACTTCTGTAATGTAATCTAAATGGTGCAGATATTCATACAGTGTTATAACAATGGTTTAAATTCTGAAGATACTGACATATTTAAAAGCATAATTACCTGGCCTTGTTCCCTTCATCCATTAAATCATGGATCTCCTGATATGAGGTAACTGCAAGTTTAGATAGATCTTCAACATATGGACCCAGAAGAGGATGTTCTCTAACTCTTAGATTATTTTTGTTTTTGGGATTTAGAAGATCACGTACCCTTTCACAGTAGATTTCCATATAGCTCACCTGAAATATTAAAATTTTTGCTTGCGATTTCTCGATATTATGATAGTAGTGATCACATGCAAGATCACCGGAAGATAAAATATATGCAAAATACTGTTTATGCATGTATAACTTCCTTTCTTCAATTGGCCTGAGATCTTTCAAAGACTCCAAGTCTTTATTTTCAGAGATACACATTAAACCAGCTAAACTCTCTGAACAAGCACACAGCAAAGATTGAGGTTAAGTGCTACACACAAAGATATACAATTATTGTTCTTTATCAGGTTGCCAGACATTGCCACACTTTACTTTGTGATGTTTGCCCAACAATATTTTCCAAGCATCAGATATTTTAATGGGTTCTTGATCATTTACATTATTATTCCTAGTAGGGTATATCAGCAGCATTTCATGCATTCTTATATCATTGGTTTTCAAATGGGAAGAATAAGTTTTGGTATAATTTATTTTTCTTCACAGAATTTAGCTAAAGCAGTAATTTTTCTTTTATTTTTTTAAATCTTGCTTATGTTCTTTAAATCATTATGCTTTGCTCTTAATTATACATTTTAATCTTTTTTGTTCACGTGACTCCATTATCCATTTATCAGCATTACTGATACAAGCAGTTATGTATAGATAGAAATTCTGGACAAACAGCATAATTGCAGCACTTTATGAGAAAATTTAGTT
>APH_4021
ACACATTCACTCTCTCTCTCTCTCTC-------ACACACACACACACCACAAGATCATAAAAAATGAAACTGTAGCTAAATATATATCATATATGTACAATTAAAACAATTATATATGTTCTCTAACTAACTCTTAGAAACTGTTCCTGACATGTAGTGCACCAAAGCAAGACATTCTTACATCTTATAATAGGACCCAACACACACTGGCTGATTTCATTGCTCTATGTTATTTCAACAATTCATAAATTCTCATAAACCATAATACCACAAAAATAAATATGTACAGTAAAGTCACAAAAGTATGTGCTGCAAGGT-AAAAAAAAAAGATATTAAGAACTTCTGTAATGTAATCTAAATGGTGCAGCTATTCATACAGTGTTATAACAACGGTTTAAATTCTGAAGATACTGACATATTTAAAAGCATAATTACCTGGCCTTGTTCCCTTCATCCATTAAATCATGGATCTCCTGATATGAGGTAACTGCAAGTTTAGATAGATCTTCAACATATGGACCCAGAAGAGGATGTTCTCTAACTCTTAGATTATTTTTGTTTTTGGGATTTAGAAGATCACGTACCCTTTCACAGTAGATTTCCATATAGCTCACCTGAAATATTAAAATTTTTGCTTGCGATTTCTCGATATTATGATAGTAGT---------CAAGATCACTGGAAGATAAAATAGATGCAAAATACTGTTTATGCATGTATAACTT---------------------------------------------------------------------------------------------------------------------------------------------------------------------------------------------------------------------------------------------------------------------------------------------------------------------------------------------------------------------------------------------------------------------------------------------------------------------------------------------------------------------------------------------------------------------------------
>APH_4024
ACACATTCACTCTCTCTCTCTCTCTCCACACACACACACACACACACCACAAGATCATAAAAAATGAAACTGTAGCTAAATATATATCATATATGTACAATTAAAACAATTATATATGTTCTCTAACTAACTCTTAGAAACTGTTCCTGACATGTAGTGCACCAAAGCAAGACATTCTTACATCTTTTAATAGGACCCAACACACACTGGCTGATTTCATTGCTCTACGTTACTTCAACAATTCATAAATTCTCATAAACCATAATACCACAAAAATAAATATGTACAGTAAAGTCACAAAAGTATGTGCTGCAAGGTAAAAAAAAAAAGATATTAAGAACTTCTGTAATGTAATCTAAATGGTGCAGATATTCATACAGTGTTATAACAATGGTTTAAATTCTGAAGATACTGACATATTTAAAAGCATAATTACCTGGCCTTGTTCCCTTCATCCATTAAATCATGGATCTCCTGATATGAGGTAACTGCAAGTTTAGATAGATCTTCAACATATGGACCCAGAAGAGGATGTTCTCTAACTCTTAGATTATTTTTGTTTTTGGGATTTAGAAGATCACGTACCCTTTCACAGTAGATTTCCATATAGCTCACCTGAAATATTAAAATTTTTGCTTGCGATTTCTCGATATTATGATAGTAGTGATCACATGCAAGATCACTGGAAGATAAAATATATGCAAAATACTGTTTATGCATGTATAACTTCCTTTCTTCAATTGGCCTGAGATCTTTCAAAGACTCCAAGTCTTTATTTTCAGAGATACACATTAAACCAGCTAAACTCTCTGAACAAGCACACAGCAAAGATTGAGGTTAAGTGCTACATACAAAGATATACAATTATTGTTCTTTATCAGGTTGCCAGACATTGCCACACTTTACTTTGTGATGTTTGCCCAACAATATTTTCCAAGCATCAGATATTTTAATGGGTTCTTGATCATTTACATTATTATTCCTAGTAGAGTATATCAGCAGCATTTCATGCATTCTTTTATCATTGGTTTTCAAATGGGAAGAATAAGTTTTGGTATAATTTATTTTTCTTCACAGAATTTAGCTAAAGCAGTAATTTTTCTTTTATTTTTTTAAATCTTGCTTATGTTCTTTAAATCATTATGCTTTGCTCTTAATTATACATTTTAATCTTTTTTGTTCACGTAACTCCATTATCCATTTATCAGCATTACTGATACGAGCAGTTATGTACAGATAGAAATTCTGGACAAACAGCATAATTGCAGCACTTTATGAGAAAATTTAGTT
>APH_4029
ACACATTCACTCTCTCTCTCTCTCTCCACACACACACACACACACACCACAAGATCATAAAAAATGAAACTGTAGCTAAATATATATCATATATGTACAATTAAAACAATTATATATGTTCTCTAACTAACTCTTAGAAACTGTTCCTGACATGTAGTGCACCAAAGCAAGACATTCTTACATCTTTTAATAGGACCCAACACACACTGGCTGATTTCATTGCTCTACGTTACTTCAACAATTCATAAATTCTCATAAACCATAATACCACAAAAATAAATATGTACAGTAAAGTCACAAAAGTATGTGCTGCAAGGTAAAAAAAAAAAGATATTAAGAACTTCTGTAATGTAATCTAAATGGTGCAGATATTCATACAGTGTTATAACAATGGTTTAAATTCTGAAGATACTGACATATTTAAAAGCATAATTACCTGGCCTTGTTCCCTTCATCCATTAAATCATGGATCTCCTGATATGAGGTAACTGCAAGTTTAGATAGATCTTCAACATATGGACCCAGAAGAGGATGTTCTCTAACTCTTAGATTATTTTTGTTTTTGGGATTTAGAAGATCACGTACCCTTTCACAGTAGATTTCCATATAGCTCACCTGAAATATTAAAATTTTTGCTTGCGATTTCTCGATATTATGATAGTAGTGATCACATGCAAGATCACCGGAAGATAAAATATATGCAAAATACTGTTTATGCATGTATAACTTCCTTTCTTCAATTGGCCTGAGATCTTTCAAAGACTCCAAGTCTTTATTTTCAGAGATACACATTAAACCAGCTAAACTCTCTGAACAAGCACACAGCAAAGATTGAGGTTAAGTGCTACACACAAAGATATACAATTATTGTTCTTTATCAGGTTGCCAGACATTGCCACACTTTACTTTGTGATGTTTGCCCAACAATATTTTCCAAGCATCAGATATTTTAATGGGTTCTTGATCATTTACATTATTATTCCTAGTAGGGTATATCAGCAGCATTTCATGCATTCTTATATCATTGGTTTTTAAATGGGAAGAATAAGTTTTGGTATAATTTATTTTTCTTCACAGAATTTAGCTAAAGCAGTAATTTTTCTTTTATTTTTTTAAATCTTGCTTATGTTCTTTAAATCATTATGCTTTGCTCTTAATTATACATTTTAATCTTT-------------------------------------------------------------------------------------------------------------------
>APH_5001
ACACATTCACTCTCTCTCTCTCTCTCCACACACACACACACACACACCACAAGATCATAAAAAATGAAACTGTAGCTAAATATATATCATATATGTACAATTAAAACAATTATATATGTTCTCTAACTAACTCTTAGAAACTGTTCCTGACATGTAGTGCACCAAAGCAAGACATTCTTACATCTTTTAATAGGACCCAACACACACTGGCTGATTTCATTGCTCTACGTTACTTCAACAATTCATAAATTCTCATAAACCATAATACCACAAAAATAAATATGTACAGTAAAGTCACAAAAGTATGTGCTGCAAGGTAAAAAAAAAAAGATATTAAGAACTTCTGTAATGTAATCTAAATGGTGCAGATATTCATACAGTGTTATAACAATGGTTTAAATTCTGAAGATACTGACATATTTAAAAGCATAATTACCTGGCCTTGTTCCCTTCATCCATTAAATCATGGATCTCCTGATATGAGGTAACTGCAAGTTTAGATAGATCTTCAACATATGGACCCAGAAGAGGATGTTCTCTAACTCTTAGATTATTTTTGTTTTTGGGATTTAGAAGATCACGTACCCTTTCACAGTAGATTTCCATATAGCTCACCTGAAATATTAAAATTTTTGCTTGCGATTTCTCGATATTATGATAGTAGTGATCACATGCAAGATCACTGGAAGATAAAATATATGCAAAATACTGTTTATGCATGTATAACTTCCTTTCTTCAATTGGCCTGAGATCTTTCAAAGACTCCAAGTCTTTATTTTCAGAGATACACATTAAACCAGCTAAACTCTCTGAACAAGCACACAGCAAAGATTGAGGTTAAGTGCTACATACAAAGATATACAATTATTGTTCTTTATCAGGTTGCCAGACATTGCCACACTTTACTTTGTGATGTTTGCCCAACAATATTTTCCAAGCATCAGATATTTTAATGGGTTCTTGATCATTTACATTATTATTCCTAGTAGGGTATATCAGCAGCATTTCATGCATTCTTATATCATTGGTTTTCAAATGGGAAGAATAAGTTTTGGTATAATTTATTTTTCTTCACAGAATTTAGCTAAAGCAGTAATTTTTCTTTTATTTTTTTAAATCTTGCTTATGTTCTTTAAATCATTATGCTTTGCTCTTAATTATACATTTTAATCTTTTTTGTTCACGTGACTCCATTATCCATTTATCAGCATTACTGATACAAGCAGTTATGTATAGATAGAAATTCTGGACAAACAGCATAATTGCAGCACTTTATGAGAAAATTTAGTT
>APH_0674
ACACACACACACACACACACACACACCACACACACACACACACACACCACAAGATCATAAAAAATGAAACTGTAGCTAAATATATATCATATATGTACAATTAAAACAATTATATATGTTCTCTAACTAACTCTTAGAAACTGTTCCTGACATGTAGTGTACCAAAGCAAGACATTCTTACATCTTATAATAGGACCCAACACACACTGGCTGATTTCAT-----TATGTTATTTCAACAATTCATAAATTCTCATAAACCATAATACCACAAAAATAAATATGTACAGTAAAGTCACAAAAGTATGTGCTGCAAGGTAAAAAAAAAAAGATATTAAGAACTTCTGTAATGTAATCTAAATGGTGCAGCTATTCATACAGTGTTATAACAACGGTTTAAATTCTGAAGACACTGACATATTTAAAAGCATAATTACCTGGCCTTGTTCCCTTCATCCATTAAATCATGGATCTCCTGATATGAGGTAACTGCAAGTTTAGATAGATCTTCAACATATGGACCCAGAAGAGGATGTTCTCTAACTCTTAGATTATTTTTGTTTTTGGGATTTAGAAGATCACGTACCCTTTCACAGTAGATTTCCATATAGCTCACCTGAAATATTAAAATTTTTGCTTGCGATTTCTCGATATTATGATAGTAGT---------CAAGATCACTGGAAGATAAAATAGATGCAAAATACTGTTTATGCATGTATAACTTCCTTTCTTCAATTGGCCTGAGATCTTTCAAAGACTCCAAGTCTTTATTTTCAGAGATACACATTAAACCAGCTAAACTCTCTGAACAAGCACACAGCAAAGATTGAGGTTAAGTGCTACATACAAAGATATACAATTATTGTTCTTTATCAGGTTGCCAGACATTGCCACACTTTACTTTGTGATGTTTGCCCAACAATATTTTCCAGGCATCAGATATTTTAATGGGTTCTTGATCATTTACATTATTATTCCTAGTAGGGTATATCAGCAGCATTTCATGCATTCTTATATCATTGGTTTTCAAATGGGAAGAATAAGTTTTGGTATAATTTATTTTTCTTCACAGAATTTAGCTAAAGCAGTAATTTTTCTTTTATTTTTTTAAATCTTGCTTATGTTCTTTAAATCATTATGCTTTGCTCTTAATTATACATTTTAATCTTTTTTGTTCACGTAACTCCATTATCCATTTATCAGCATTACTGATACAAGCAGTTATGTATAGATAGAAATTCTGGACAAACAGCATAATTGCAGCA-TTTATGAGAAAATTTAGTT
>APH_0717
-CACACACACACACACACACACACACCACACACACACACACACACACCACAAGATCATAAAAAATGAAACTGTAGCTAAATATATATCATATATGTACAATTAAAACAATTATATATGTTCTCTAACTAACTCTTAGAAACTGTTCCTGACATGTAGTGTACCAAAGCAAGACATTCTTACATCTTATAATAGGACCCAACACACACTGGCTGATTTCAT-----TATGTTATTTCAACAATTCATAAATTCTCATAAACCATAATACCACAAAAATAAATATGTACAGTAAAGTCACAAAAGTATGTGCTGCAAGGTAAAAAAAAAAAGATATTAAGAACTTCTGTAATGTAATCTAAATGGTGCAGCTATTCATACAGTGTTATAACAACGGTTTAAATTCTGAAGACACTGACATATTTAAAAGCATAATTACCTGGCCTTGTTCCCTTCATCCATTAAATCATGGATCTCCTGATATGAGGTAACTGCAAGTTTAGATAGATCTTCAACATATGGACCCAGAAGAGGATGTTCTCTAACTCTTAGATTATTTTTGTTTTTGGGATTTAGAAGATCACGTACCCTTTCACAGTAGATTTCCATATAGCTCACCTGAAATATTAAAATTTTTGCTTGCGATTTCTCGATATTATGATAGTAGT---------CAAGATCACTGGAAGATAAAATAGATGCAAAATACTGTTTATGCATGTATAACTTCCTTTCTTCAATTGGCCTGAGATCTTTCAAAGACTCCAAGTCTTTATTTTCAGAGATACACATTAAACCAGCTAAACTCTCTGAACAAGCACACAGCAAAGATTGAGGTTAAGTGCTACATACAAAGATATACAATTATTGTTCTTTATCAGGTTGCCAGACATTGCCACACTTTACTTTGTGATGTTTGCCCAACAATATTTTCCAGGCATCAGATATTTTAATGGGTTCTTGATCATTTACATTATTATTCCTAGTAGGGTATATCAGCAGCATTTCATGCATTCTTATATCATTGGTTTTCAAATGGGAAGAATAAGTTTTGGTATAATTTATTTTTCTTCACAGAATTTAGCTAAAGCAGTAATTTTTCTTTTATTTTTTTAAATCTTGCTTATGTTCTTTAAATCATTATGCTTTGCTCTTAATTATACATTTTAATCTTTTTTGTTCACGTAACTCCATTATCCATTTATCAGCATTACTGATACAAGCAGTTA-------------------------------------------------------------
>APH_3188
-CACACACACACACACACACACACACCACACACACACACACACACACCACAAGATCATAAAAAATGAAACTGTAGCTAAATATATATCATATATGTACAATTAAAACAATTATATATGTTCTCTAACTAACTCTTAGAAACTGTTCCTGACATGTAGTGTACCAAAGCAAGACATTCTTACATCTTATAATAGGACCCAACACACACTGGCTGATTTCAT-----TATGTTATTTCAACAATTCATAAATTCTCATAAACCATAATACCACAAAAATAAATATGTACAGTAAAGTCACAAAAGTATGTGCTGCAAGGTAAAAAAAAAAAGATATTAAGAACTTCTGTAATGTAATCTAAATGGTGCAGCTATTCATACAGTGTTATAACAACGGTTTAAATTCTGAAGACACTGACATATTTAAAAGCATAATTACCTGGCCTTGTTCCCTTCATCCATTAAATCATGGATCTCCTGATATGAGGTAACTGCAAGTTTAGATAGATCTTCAACATATGGACCCAGAAGAGGATGTTCTCTAACTCTTAGATTATTTTTGTTTTTGGGATTTAGAAGATCACGTACCCTTTCACAGTAGATTTCCATATAGCTCACCTGAAATATTAAAATTTTTGCTTGCGATTTCTCGATATTATGATAGTAGT---------CAAGATCACTGGAAGATAAAATAGATGCAAAATACTGTTTATGCATGTATAACTTCCTTTCTTCAATTGGCCTGAGATCTTTCAAAGACTCCAAGTCTTTATTTTCAGAGATACACATTAAACCAGCTAAACTCTCTGAACAAGCACACAGCAAAGATTGAGGTTAAGTGCTACATACAAAGATATACAATTATTGTTCTTTATCAGGTTGCCAGACATTGCCACACTTTACTTTGTGATGTTTGCCCAACAATATTTTCCAGGCATCAGATATTTTAATGGGTTCTTGATCATTTACATTATTATTCCTAGTAGGGTATATCAGCAGCATTTCATGCATTCTTATATCATTGGTTTTCAAATGGGAAGAATAAGTTTTGGTATAATTTATTTTTCTTCACAGAATTTAGCTAAAGCAGTAATTTTTCTTTTATTTTTTTAAATCTTGCTTATGTTCTTTAAATCATTATGCTTTGCTCTTAATTATACATTTTAATCTTTTTTGTTCACGTAACTCCATTATCCATTTATCAGCATTACTGATACAAGCAGTTATGTATAGATAGAAATTCTGGACAAACAGCATAATTGCAGCATTT-----------------
>APH_1357
----------------------------------------------------------------------------------------------------------------------------------------------------------------------------------------------------------------------------------------------------------------------------------------------------------------------------------------------------------------------------------------------------------------------------------------------------------------------------------------------TATGAGGTAACTGCAAGTTTAGATAGATCTTCAACATATGGACCCAGAAGAGGATGTTCTCTAACTCTTAGAT-------------------------------------------------------------------------------------------------------------------------------------------------------------------------------------------------------------------------------------------------------------------------------------------------------------------------------------------------------------------------------------------------------------------------------------------------------------------------------------------------------------------------------------------------------------------------------------------------------------------------------------------------------------------------------------------------------------------------------------------------------------------
>APH_1438
----------------------------------------------------------------------------------------------------------------------------------------------------------------------------------------------------------------------------------------------CAATTCATAAATTCTCATAAACCATAATACCACAAAAATAAATATGTACAGTAAAGTCACAAAAGTATGTGCTGCAAGGTAAAAAAAAAAAGATATTAAGAACTTCTGTAATGTAATCTAAATGGTGCAGATATTCATACAGTGTTATAACAATGGTTTAAATTCTGAAGATACTGACATATTTAAAAGCATAATTACCTGGCCTTGTTCCCTTCATCCATTAAATCATGGATCTCCTGATATGAGGTAACTGCAAGTTTAGATAGATCTTCAACATATGGACCCAGAAGAGGATGTTCTCTAACTCTTAGATTATTTTTGTTTTTGGGATTTAGAAGATCACGTACCCTTTCACAGTAGATTTCCATATAGCTCACCTGAAATATTAAAATTTTTGCTTGCGATTTCTCGATATTATGATAGTAGT---------CAAGATCACTGGAAGATAAAATATATGCAAAATACTGTTTATGCATGTATAACTTCCTTTCTTCAATTGGCCTGAGATCTTTCAAAGACTCCAAGTCTTTATTTTCAGAGATACACATTAAACCAGCTAAACTCTCTGAACAAGCACACAGCAAAGATTGAGGTTAAGTGCTACATACAAAGATATACAATTATTGTTCTTTATCAGGTTGCCAGACATTGCCACACTTTACTTTGTGATGTTTGCCCAACAATATTTTCCAGGCATCA-----------------------------------------------------------------------------------------------------------------------------------------------------------------------------------------------------------------------------------------------------------------------------------------------------------------------------------------------------------
>APH_5003
----------------------------------------------------------------------------------------------------------------------------------------------------------------------------------------------------------------------------------------------------------------------------------AATAAATATGTACAGTAAAGTCACAAAAGTATGTGCTGCAAGGTAAAAAAAAAAAGATATTAAGAACTTCTGTAATGTAATCTAAATGGTGCAGATATTCATACAGTGTTATAACAATGGTTTAAATTCTGAAGATACTGACATATTTAAAAGCATAATTACCTGGCCTTGTTCCCTTCATCCATTAAATCATGGATCTCCTGATATGAGGTAACTGCAAGTTTAGATAGATCTTCAACATATGGACCCAGAAGAGGATGTTCTCTAACTCTTAGATTATTTTTGTTTTTGGGATTTAGAAGATCACGTACCCTTTCACAGTAGATTTCCATATAGCTCACCTGAAATATTAAAATTTTTGCTTGCGATTTCTCGATATTATGATAGTAGTGATCACATGCAAGATCACTGGAAGATAAAATATATGCAAAATACTGTTTATGCATGTATAACTTCCTTTCTTCAATTGGCCTGAGATCTTTCAAAGACTCCAAGTCTTTATTTTCAGAGATACACATTAAACCAGCTAAACTCTCTGAACAAGCACACAGCAAAGATTGAGGTTAAGTGCTACATACAAAGATATACAATTATTGTTCTTTATCAGGTTGCCAGACATTGCCACACTTTACTTTGTGATGTTAGCCCAACAATATTTTCCAAGCATCAGATATTTTAATGGGTTCTTGATCATTTACATTATTATTCCTAGTAGGGTATATCAGCAGCATTTCATGCATTCTTATATCATTGGTTTTCAAATGGGAAGAATAAGTTTTGGTATAATTTATTTTTCTTCACAGAATTTAGCTAAAGCAGTAATTTTTCTTTTATTTTTTTAAATCTTGCTTATGTTCTTTAAATCATTATGCTTTGCTCTTAATTATACATTTTAATCTTTTTTGTTCACGTAACTCCATTATCCATTTATCAGCATTATTGATACGAGCAGTTATGTACAGATAGAAATTCTGGACAAACAGCATAATTGCAGCACTTTATGAGAAAATTTAGTT
>APH_0622
ACACATTCACTCTCTCTCTCTCTCTCCACACACACTCACACACACACCACAAGATCATAAAAAATGAAACTGTAGCTAAATATATATCATATATGTACAATTAAAACAATTATATATGTTCTCTAACTAACTCTTAGAAACTGTTCCTGACATGTAGTGCACCAAAGCAAGACATTCTTACATCTTTTAATAGGACCCAACACACACTGGCTGATTTCATTGCTCTACGTTATTTCAACAATTCATAAATTCTCATAAACCATAATACCACAAAAATAAATATGTACAGTAAAGTCACAAAAGTATGTGCTGCAAGGTAAAAAAAAAAAGATATTAAGAACTTCTGTAATGTAATCTAAATGGTGCAGATATTCATACAGTGTTATAACAATGGTTTAAATTCTGAAGATACTGACATATTTAAAAGCATAATTACCTGGCCTTGTTCCCTTCATCCATTAAATCATGGATCTCCTGATATGAGGTAACTGCAAGTTTAGATAGATCTTCAACATATGGACCCAGAAGAGGATGTTCTCTAACTCTTAGATTATTTTTGTTTTTGGGATTTAGAAGATCACGTACCCTTTCACAGTAGATTTCCATATAGCTCACCTGAAATATTAAAATTTTTGCTTGCGATTTCTCGATATTATGATAGTAGTGATCACATGCAAGATCACTGGAAGATAAAATA-----------------------------------------------------------------------------------------------------------------------------------------------------------------------------------------------------------------------------------------------------------------------------------------------------------------------------------------------------------------------------------------------------------------------------------------------------------------------------------------------------------------------------------------------------------------------------------------------------------------
>APH_5079
-------------------------------------------------------------------------------------------------------------------------------------------------------------------------------------------------------------------------------------------------------------------------------------AAATATGTACAGTAAAGTCACAAAAGTATGTGCTGCAAGGTAAAAAAAAAAAGATATTAAGAACTTCTGTAATGTAATCTAAATGGTGCAGATATTCATACAGTGTTATAACAATGGTTTAAATTCTGAAGATACTGACATATTTAAAAGCATAATTACCTGGCCTTGTTCCCTTCATCCATTAAATCATGGATCTCCTGATATGAGGTAACTGCAAGTTTAGATAGATCTTCAACATATGGACCCAGAAGAGGATGTTCTCTAACTCTTAGATTATTTTTGTTTTTGGGATTTAGAAGATCACGTACCCTTTCACAGTAGATTTCCATATAGCTCACCTGAAATATTAAAATTTTTGCTTGCGATTTCTCGATATTATGATAGTAGTGATCACATGCAAGATCACTGGAAGATAAAATATATGCAAAATACTGTTTATGCATGTATAACTTCCTTTCTTCAATTGGCCTGAGATCTTTCAAAGACTCCAAGTCTTTATTTTCAGAGATACACATTAAACCAGCTAAACTCTCTGAACAAGCACACAGCAAAGATTGAGGTTAAGTGCTACATACAAAGATATACAATTATTGTTCTTTATCAGGTTGCCAGACATTGCCACACTTTACTTTGTGATGTTTGCCCAACAATATTTTCCAAGCATCAGATATTTTAATGGGTTCTTGATCATTTACATTATTATTCCTAGTAGGGTATATCAGCAGCATTTCATGCATTCTTATATCATTGGTTTTCAAATGGGAAGAATAAGTTTTGGTATAATTTATTTTTCTTCACAGAATTTAGCTAAAGCAGTAATTTTTCTTTTATTTTTTTAAATCTTGCTTATGTTCTTTAAATCATTATGCTTTGCTCTTAATTATACATTTTAATCTTTTTTGTTCACGTGACTCCATTATCCATTTATCAGCATTACTGATACAAGCAGTTATGTATAGATAGAAATTCTGGACAAACAGCATAATTGCAGCACTTTATGAGAAAATTTAAGT
