# Supplementary material for: ﻿Discovery of a new tarantula species from the Madrean Sky Islands and the first documented instance of syntopy between two montane endemics (Araneae, Theraphosidae, Aphonopelma): a case of prior mistaken identity
Source: Zookeys. 2024 Aug 16;1210:61–98. doi: 10.3897/zookeys.1210.125318 (PMC11344175; doi:10.3897/zookeys.1210.125318)
Supplement: Supplementary material 8 — Phylogenomics files [file zookeys-1210-061_article-125318__-s008.zip › Suppl8/individual_UCE_loci/sl_realigned_uce_20010321.fas]

>APH_1357
--------------------------------------------------------------------------------------------------------------------------------------------------------------------------------------------------------------------------------------------------------------TCTACACCTAAGCCTACA-------------------------------------------------------------------------------------------------------------------------------------------------------------------------------------------------------------------------------------------------------------------------------------------------------CTCTTTCC------------------------------------------------------CTACACGACGCTCTTCC-----------------------------------------------------GATCTGTTACAGGATCTGTACTCAGTTTTAATCAAAGGCCCTAAGCGGACTCCATATGAAGATGGTCTGTTTTTCTTTGATTTTCAACTACCTGCTGATTATCCAAAGAACCCACCACTGTGCCACTATATTTCGTATTGCTCAGACCGGCTCAATCCTAATTTATATGAAGGTGGAAAAGTGTGTGTTAGCTTGCTTGGAACTTGGGGTGGAAAGGTAAGTGTCAGTTTCTTTAATTATTAGGTAAGTGCGAAAGTT---------------------------------------------------------------------------------------------------------------------------------------------------------------------------------
>APH_0880
ACATCTGTAACACTGTTGTGCACATGTCAATTCTTGTAGGATTTCGTACTTGCACAGCATGAATCCTGTGAATATCCCTTGTGTGATCAGTGATGTTTTCTGCCTGTATTGTGGTAGAATGGATAGTCTGTGCCTTGTAAACTCAAGATTAGGTGTTTGATCTTGGCAGTGTCATGAGGTTTTACATTTTCAGAGGGTAAAAAAATTAACTGAGTGGTATATTCACCTAGTGCATGAAGAAAGGCATCCGATTTTTTAAACCCCACACTACAGCAAAACCTTCCACCTACTCAGCAGATGGGACATCACTGTGTGAAATTTCCCATGATACACCTGCTGTGACTCCATTGGTAATGGGAGTTTTTTGTAGGTCATGGGTCCCACGTGCAATCATTACGGATATACTGCTTTTTTTTTTTACCTGTACTGAGAAAAGTGTGGATATTGGAAACTCCTCATTGGCTATAATTGAGTAAGGCTGTGTTTGATAAATCTGTCTGTTACAGAAATCTCCAGAGAAGATATGAATATGCCATGTAAAAAATACGTGGTAAAGTTTTTTTTTTTTTTTTTCCAGGAAATTCATTGTGTCCATTATTAGTAATTATTGGACTATGTTGAAATATTATTTAAAAGAAACAGTTCCACTTTTAATTTTTCTGCATCGGTTGTAAGAATAATGTTTGTAATTGTAACATTGTTCTGTTACAGGATCTGTACTCAGTTTTAATCAAAGGCCCTAAGCGGACTCCATATGAAGATGGTCTGTTTTTCTTTGATTTTCAACTACCTGCTGATTATCCAAAGAACCCACCACTGTGCCACTATATTTCGTATTGCTCAGACCGGCTCAATCCTAATTTATATGAAGGTGGAAAAGTGTGTGTTAGCTTGCTTGGAACTTGGGGTGGAAAGGTAAGTGTCATTTTCTTTAATTATTAGGTAAGTGCGAAAGTTCTACCCGTTATTTAGTAGAGAAACAAAAGAGGAGAACACAAAAAGTAAGGTACCTATGATTTTACATAATCGCCATCATTATCTACAACCTCTTGCCAACGTTCAGGCAGGAGGTGAATCCCCCTTCTACAAAACCCCTCCGTTTTGGAGTCGAAAAATCCTTGTAAAGCCGTTTTC
>APH_4021
ACATCTGTAACACTGTTGTGCACATGTCAATTCTTGTAGGATTTCGTACTTGCACAGCATGAATCCTGTGCATATCCCTTGTGTGATCAGTGATGTTTTCTGCCTGTATTGTGGTAGAATGGATAGTCCGTGCCTTGTAAACTCAAGATTAGGTGTTTGATCTTGGCAGTGTCATGAGGTTTTACATTTTCAGAGGGTAAAAAAATTAACTGAGTGGTATATTCACCTAGTGCATGAAGAAAGGCATCCGATTTTTTAAACCCCACACTACAGCAAAACCTTCCACCTACTCAGCAGATGGGACACCACTGTGTGAAATTTCCCATGATACACCTGCTGTGACTCCATTGGTAATATGAGTTTTTTGTAGGTCATGGGTCCCACGTGCAATCATTACGGATATACTGCTTTTTTTTTTTACCTGTACTGAGAAAAGTGTGGATATTGGAAACTCCTCATTGGCTATAATTGAGTAAGGCTGTGTTTGATAAATCTGTCTGTTACAGAAATCTCCAGAGAAGATATGAATATGCCATGTAAAAGATACGTGGTAAAGTTTTTTTGTTTTTTTTTCCAGGAAATTCATTGTATCCATTATTAGTAATTATTGGACTATGTTGAAATATTATTTAAAAGAAACAGTTCCACTTTTAATTTTTCTGCATCGGTTGTAAGAATAATGTTTGTAATTGTAACATTGTTCTGTTACAGGATCTGTACTCAGTTTTAATCAAAGGCCCTAAGCGGACTCCATATGAAGATGGTCTGTTTTTCTTTGATTTTCAACTACCTGCTGATTATCCAAAGAACCCACCACTGTGCCACTATATTTCGTATTGCTCAGACCGGCTCAATCCTAATTTATATGAAGGTGGAAAAGTGTGTGTTAGCTTGCTTGGAACTTGGGGTGGAAAGGTAAGTGTCAGTTTCTTTAATTATTAGGTAAGTGTGAAAGTTCTACCCATTATTTAGTAGAGAAACAAAAGAGGAGAATGCAAAAAGTAAGGTACCTGTGATTTTACATAATCGCCATCATTATCTACAACCTCTTGCCAACATTCAGGCAGGAGGTGAATCCCCCTTCTACAAAACCCCTCCGTTTTGGAGTCAAAA---------------------
>APH_5003
ACATCTGTAACACTGTTGTGCACATGTCAATTCTTGTAGGATTTCGTACTTGCACAGCATGAATCCTGTGCATATCCCTTGTGTGATCAGTGATGTTTTCTGCCTGTATTGTGGTAGAATGGATAGTCCGTGCCTTGTAAACTCAAGATTAGGTGTTTGATCTTGGCAGTGTCATGAGGTTTTACATTTTCAGAGGGTAAAAAAATTAACTGACTGGTATATTCACCTAGTGCATGAAGAAAGGCATCCGATTTTTTAAACCCCACACTACAGCAAAACCTTCCACCTACTCAGCAGATGGGACACCACTGTGTGAAATTTCCCATGATACACCTGCTGTGACTCCATTGGTAATATGAGTTTTTTGTAGGTCATGGGTCCCACGTGCAATCATTACGGATATACTGCTTTTTTTTTTTACCTGTACTGAGAAAAGTGTGGATATTGGAAACTCCTCATTGGCTATAATTGAGTAAGGCTGTGTTTGATAAATCTGTCTGTTACAGAAATCTCCAGAGAAGATATGAATATGCCATGTAAAAGATACGTGGTAATGTTTTTTTGTTTTTTTTTCCAGGAAATTCATTGTGTCCATTATTAGTAATTATTGGACTATGTTGAAATATTATTTAAAAGAAACAGTTCCACTTTTAATTTTTCTGCATCGGTTGTAAGAATAATGTTTGTAATTGTAACATTGTTCTGTTACAGGATCTGTACTCAGTTTTAATCAAAGGCCCTAAGCGGACTCCATATGAAGATGGTCTGTTTTTCTTTGATTTTCAACTACCTGCTGATTATCCAAAGAACCCACCACTGTGCCACTATATTTCGTATTGCTCAGACCGGCTCAATCCTAATTTATATGAAGGTGGAAAAGTGTGTGTTAGCTTGCTTGGAACTTGGGGTGGAAAGGTAAGTGTCAGTTTCTTTAATTATTAGGTAAGTGTGAAAGTTCTACCCATTATTTAGTAGAGAAACAAAAGAGGAGAATGCAAAAAGTAAGGTACCTATGATTTTACATAATCGCCATCATTATCTACAACCTCTTGCCAACGTTCAGGCAGGAGGTGAATCCCCCTTCTACAAAACCCCTCCGTTTTGGAGTCGAAAAATCCTTGTAAAGCCGTTTTC
>APH_4029
ACATCTGTAACACTGTTGTGCACATGTCAATTCTTGTAGGATTTCGTACTTGCACAGCATGAATCCTGTGCATATCCCTTGTGTGATCAGTGATGTTTTCTGCCTGTATTGTGGTAGAATGGATAGTCCGTGCCTTGTAAACTCAAGATTAGGTGTTTGATCTTGGCAGTGTCATGAGGTTTTACATTTTCAGAGGGTAAAAAAATTAACTGACTGGTATATTCACCTAGTGCATGAAGAAAGGCATCCGATTTTTTAAACCCCACACTACAGCAAAACCTTCCACCTACTCAGCAGATGGGACACCACTGTGTGAAATTTCCCATGATACACCTGCTGTGACTCCATTGGTAATATGAGTTTTTTGTAGGTCATGGGTCCCACGTGCAATCATTACGGATATACTGCTTTTTTTTTTTACCTGTACTGAGAAAAGTGTGGATATTGGAAACTCCTCATTGGCTATAATTGAGTAAGGCTGTGTTTGATAAATCTGTCTGTTACAGAAATCTCCAGAGAAGATATGAATATGCCATGTAAAAGATACGTGGTAATGTTTTTTTGTTTTTTTTTCCAGGAAATTCATTGTGTCCATTATTAGTAATTATTGGACTATGTTGAAATATTATTTAAAAGAAACAGTTCCACTTTTAATTTTTCTGCATCGGTTGTAAGAATAATGTTTGTAATTGTAACATTGTTCTGTTACAGGATCTGTACTCAGTTTTAATCAAAGGCCCTAAGCGGACTCCATATGAAGATGGTCTGTTTTTCTTTGATTTTCAACTACCTGCTGATTATCCAAAGAACCCACCACTGTGCCACTATATTTCGTATTGCTCAGACCGGCTCAATCCTAATTTATATGAAGGTGGAAAAGTGTGTGTTAGCTTGCTTGGAACTTGGGGTGGAAAGGTAAGTGTCAGTTTCTTTAATTATTAGGTAAGTGTGAAAGTTCTACCCATTATTTAGTAGAGAAACAAAAGAGGAGAATGCAAAAAGTAAGGCACCTGTGATTTTACATAATCGCCATCATTATCTACAACCTCTTGCCAACATTCAGGCAGGAGGTGAATCCCCCTTCTACAAAACCCCTCCGTTTTGGAGTCAAAAAATCCTTGTAAAGCCGTTTTC
>APH_4024
ACATCTGTAACACTGTTGTGCACATGTCAATTCTTGTAGGATTTCGTACTTGCACAGCATGAATCCTGTGCATATCCCTTGTGTGATCAGTGATGTTTTCTGCCTGTATTGTGGTAGAATGGATAGTCCGTGCCTTGTAAACTCAAGATTAGGTGTTTGATCTTGGCAGTGTCATGAGGTTTTACATTTTCAGAGGGTAAAAAAATTAACTGACTGGTATATTCACCTAGTGCATGAAGAAAGGCATCCGATTTTTTAAACCCCACACTACAGCAAAACCTTCCACCTACTCAGCAGATGGGACACCACTGTGTGAAATTTCCCATGATACACCTGCTGTGACTCCATTGGTAATATGAGTTTTTTGTAGGTCATGGGTCCCACGTGCAATCATTACGGATATACTGCTTTTTTTTTTTACCTGTACTGAGAAAAGTGTGGATATTGGAAACTCCTCATTGGCTATAATTGAGTAAGGCTGTGTTTGATAAATCTGTCTGTTACAGAAATCTCCAGAGAAGATATGAATATGCCATGTAAAAGATACGTGGTAATGTTTTTTTGTTTTTTTTTCCAGGAAATTCATTGTGTCCATTATTAGTAATTATTGGACTATGTTGAAATATTATTTAAAAGAAACAGTTCCACTTTTAATTTTTCTGCATCGGTTGTAAGAATAATGTTTGTAATTGTAACATTGTTCTGTTACAGGATCTGTACTCAGTTTTAATCAAAGGCCCTAAGCGGACTCCATATGAAGATGGTCTGTTTTTCTTTGATTTTCAACTACCTGCTGATTATCCAAAGAACCCACCACTGTGCCACTATATTTCGTATTGCTCAGACCGGCTCAATCCTAATTTATATGAAGGTGGAAAAGTGTGTGTTAGCTTGCTTGGAACTTGGGGTGGAAAGGTAAGTGTCAGTTTCTTTAATTATTAGGTAAGTGTGAAAGTTCTACCCATTATTTAGTAGAGAAACAAAAGAGGAGAATGCAAAAAGTAAGGTACCTGTGATTTTACATAATCGCCATCATTATCTACAACCTCTTGCCAACATTCAGGCAGGAGGTGAATCCCCCTTCTACAAAACCCCTCCGTTTTGGAGTCAAAA---------------------
>APH_5079
ACATCTGTAACACTGTTGTGCACATGTCAATTCTTGTAGGATTTCGTACTTGCACAGCATGAATCCTGTGCATATCCCTTGTGTGATCAGTGATGTTTTCTGCCTGTATTGTGGTAGAATGGATAGTCCGTGCCTTGTAAACTCAAGATTAGGTGTTTGATCTTGGCAGTGTCATGAGGTTTTACATTTTCAGAGGGTAAAAAAATTAACTGACTGGTATATTCACCTAGTGCATGAAGAAAGGCATCCGATTTTTTAAACCCCACACTACAGCAAAACCTTCCACCTACTCAGCAGATGGGACACCACTGTGTGAAATTTCCCATGATACACCTGCTGTGACTCCATTGGTAATATGAGTTTTTTGTAGGTCATGGGTCCCACGTGCAATCATTACGGATATACTGCTTTTTTTTTTTACCTGTACTGAGAAAAGTGTGGATATTGGAAACTCCTCATTGGCTATAATTGAGTAAGGCTGTGTTTGATAAATCTGTCTGTTACAGAAATCTCCAGAGAAGATATGAATATGCCATGTAAAAGATACGTGGTAATGTTTTTTTGTTTTTTTTTCCAGGAAATTCATTGTGTCCATTATTAGTAATTATTGGACTATGTTGAAATATTATTTAAAAGAAACAGTTCCACTTTTAATTTTTCTGCATCGGTTGTAAGAATAATGTTTGTAATTGTAACATTGTTCTGTTACAGGATCTGTACTCAGTTTTAATCAAAGGCCCTAAGCGGACTCCATATGAAGATGGTCTGTTTTTCTTTGATTTTCAACTACCTGCTGATTATCCAAAGAACCCACCACTGTGCCACTATATTTCGTATTGCTCAGACCGGCTCAATCCTAATTTATATGAAGGTGGAAAAGTGTGTGTTAGCTTGCTTGGAACTTGGGGTGGAAAGGTAAGTGTCAGTTTCTTTAATTATTAGGTAAGTGTGAAAGTTCTACCCATTATTTAGTAGAGAAACAAAAGAGGAGAATGCAAAAAGTAAGGTACCTGTGATTTTACATAATCGCCATCATTATCTACAACCTCTTGCCAACATTCAGGCAGGAGGTGAATCCCCCTTCTACAAAACCCCTCCGTTTTGGAGTCAAAAAATCCTTGTAAAGCCGTTTTC
>APH_1535
ACATCTGTAACACTGTTGTGCACATGTCAATTCTTGTAGGATTTCGTACTTGCACAGCATGAATCCTGTGCATATCCCTTGTGTGATCAGTGATGTTTTCTGCCTGTATTGTGGTAGAATGGATAGTCCGTGCCTTGTAAACTCAAGATTAGGTGTTTGATCTTGGCAGTGTCATGAGGTTTTACATTTTCAGAGGGTAAAAAAATTAACTGACTGGTATATTCACCTAGTGCATGAAGAAAGGCATCCGATTTTTTAAACCCCACACTACAGCAAAACCTTCCACCTACTCAGCAGATGGGACACCACTGTGTGAAATTTCCCATGATACACCTGCTGTGACTCCATTGGTAATATGAGTTTTTTGTAGGTCATGGGTCCCACGTGCAATCATTACGGATATACTGCTTTTTTTTTTTACCTGTACTGAGAAAAGTGTGGATATTGGAAACTCCTCATTGGCTATAATTGAGTAAGGCTGTGTTTGATAAATCTGTCTGTTACAGAAATCTCCAGAGAAGATATGAATATGCCATGTAAAAGATACGTGGTAATGTTTTTTTGTTTTTTTTTCCAGGAAATTCATTGTGTCCATTATTAGTAATTATTGGACTATGTTGAAATATTATTTAAAAGAAACAGTTCCACTTTTAATTTTTCTGCATCGGTTGTAAGAATAATGTTTGTAATTGTAACATTGTTCTGTTACAGGATCTGTACTCAGTTTTAATCAAAGGCCCTAAGCGGACTCCATATGAAGATGGTCTGTTTTTCTTTGATTTTCAACTACCTGCTGATTATCCAAAGAACCCACCACTGTGCCACTATATTTCGTATTGCTCAGACCGGCTCAATCCTAATTTATATGAAGGTGGAAAAGTGTGTGTTAGCTTGCTTGGAACTTGGGGTGGAAAGGTAAGTGTCAGTTTCTTTAATTATTAGGTAAGTGTGAAAGTTCTACCCATTATTTAGTAGAGAAACAAAAGAGGAGAATGCAAAAAGTAAGGTACCTGTGATTTTACATAATCGCCATCATTATCTACAACCTCTTGCCAACATTCAGGCAGG------------------------------------------------------------------
>APH_4005
ACATCTGTAACACTGTTGTGCACATGTCAATTCTTGTAGGATTTCGTACTTGCACAGCATGAATCCTGTGCATATCCCTTGTGTGATCAGTGATGTTTTCTGCCTGTATTGTGGTAGAATGGATAGTCCGTGCCTTGTAAACTCAAGATTAGGTGTTTGATCTTGGCAGTGTCATGAGGTTTTACATTTTCAGAGGGTAAAAAAATTAACTGACTGGTATATTCACCTAGTGCATGAAGAAAGGCATCCGATTTTTTAAACCCCACACTACAGCAAAACCTTCCACCTACTCAGCAGATGGGACACCACTGTGTGAAATTTCCCATGATACACCTGCTGTGACTCCATTGGTAATATGAGTTTTTTGTAGGTCATGGGTCCCACGTGCAATCATTACGGATATACTGCTTTTTTTTTTTACCTGTACTGAGAAAAGTGTGGATATTGGAAACTCCTCATTGGCTATAATTGAGTAAGGCTGTGTTTGATAAATCTGTCTGTTACAGAAATCTCCAGAGAAGATATGAATATGCCATGTAAAAGATACGTGGTAATGTTTTTTTGTTTTTTTTTCCAGGAAATTCATTGTGTCCATTATTAGTAATTATTGGACTATGTTGAAATATTATTTAAAAGAAACAGTTCCACTTTTAATTTTTCTGCATCGGTTGTAAGAATAATGTTTGTAATTGTAACATTGTTCTGTTACAGGATCTGTACTCAGTTTTAATCAAAGGCCCTAAGCGGACTCCATATGAAGATGGTCTGTTTTTCTTTGATTTTCAACTACCTGCTGATTATCCAAAGAACCCACCACTGTGCCACTATATTTCGTATTGCTCAGACCGGCTCAATCCTAATTTATATGAAGGTGGAAAAGTGTGTGTTAGCTTGCTTGGAACTTGGGGTGGAAAGGTAAGTGTCAGTTTCTTTAATTATTAGGTAAGTGTGAAAGTTCTACCCATTATTTAGTAGAGAAACAAAAGAGGAGAATGCAAAAAGTAAGGTACCTGTGATTTTACATAATCGCCATCATTATCTACAACCTCTTGCCAACATTCAGGCAGGAGGTGAATCCCCCTTCTACAAAACCCCTCCGTTTTGGAGTCGAAAAATCCTTGTAAAGCCGTTTTC
>APH_5001
----------------------------AATTCTTGTAGGATTTCGTACTTGCACAGCATGAATCCTGTGCATATCCCTTGTGTGATCAGTGATGTTTTCTGCCTGTATTGTGGTAGAATGGATAGTCCGTGCCTTGTAAACTCAAGATTAGGTGTTTGATCTTGGCAGTGTCATAAGGTTTTACATTTTCAGAGGGTAAAAAAATTAACTGACTGGTATATTCACCTAGTGCATGAAGAAAGGCATCCGATTTTTTAAACCCCACACTACAGCAAAACCTTCCACCTACTCAGCAGATGGGACACCACTGTGTGAAATTTCCCATGATACACCTGCTGTGACTCCATTGGTAATATGAGTTTTTTGTAGGTCATGGGTCCCACGTGCAATCATTACGGATATACTGCTTTTTTTTTTTACCTGTACTGAGAAAAGTGTGGATATTGGAAACTCCTCATTGGCTATAATTGAGTAAGGCTGTGTTTGATAAATCTGTCTGTTACAGAAATCTCCAGAGAAGATATGAATATGCCATGTAAAAGATACGTGGTAATGTTTTTTTGTTTTTTTTTCCAGGAAATTCATTGTGTCCATTATTAGTAATTATTGGACTATGTTGAAATATTATTTAAAAGAAACAGTTCCACTTTTAATTTTTCTGCATCGGTTGTAAGAATAATGTTTGTAATTGTAACATTGTTCTGTTACAGGATCTGTACTCAGTTTTAATCAAAGGCCCTAAGCGGACTCCATATGAAGATGGTCTGTTTTTCTTTGATTTTCAACTACCTGCTGATTATCCAAAGAACCCACCACTGTGCCACTATATTTCGTATTGCTCAGACCGGCTCAATCCTAATTTATATGAAGGTGGAAAAGTGTGTGTTAGCTTGCTTGGAACTTGGGGTGGAAAGGTAAGTGTCAGTTTCTTTAATTATTAGGTAAGTGTGAAAGTTCTACCCATTATTTAGTAGAGAAACAAAAGAGGAGAATGCAAAAAGTAAGGTACCTGTGATTTTACATAATCGCCATCATTATCTACAACCTCTTGCCAACATTCAGGCAGGAGGTGAATCCCCCTTCTACAAAACCCCTCCGTTTTGGAGTCAAAAAATCCTTGTAAAGCCGTTTTC
>APH_0772
------------------------------------------------------------------------------------------------------------------------------------------------------------------------------------------------------------------------------------------------------------------------------------------------------------------------------------------------------------------------------------------------------------------------------------------------------------------------------------------------------------------------------------------------------------------------------------TTTTTTTTTCCAGGAAATTCATTGTGTCCATTATTAGTAATTATTGGACTATGTTGAAATATTATTTAAAAGAAACAGTTCCACTTTTAATTTTTCTGCATCGGTTGTAAGAATAATGTTTGTAATTGTAACATTGTTCTGTTACAGGATCTGTACTCAGTTTTAATCAAAGGCCCTAAGCGGACTCCATATGAAGATGGTCTGTTTTTCTTTGATTTTCAACTACCTGCTGATTATCCAAAGAACCCACCACTGTGCCACTATATTTCGTATTGCTCAGACCGGCTCAATCCTAATTTATATGAAGGTGGAAAAGTGTGTGTTAGCTTGCTTGGAACTTGGGGTGGAAAGGTAAGTGTCAGTTTCTTTAATTATTAGGTAAGTGTGAAAGTTCTACCCATTATTTAGTAGAGAAACAAAAGAGGAGAATGCAAAAAGTAAGGTACCTGTGATTTTACATAATCGCCATCATTATCTACAACCTCTTGCCAACATTCAGGCAGG------------------------------------------------------------------
>APH_1438
-------------------------------------------------------------------------------------------------------------------------------------------------------------------------------------------------------------------------------------------------------------------------------------------------------------------------------------------------------------------------------------------------------------------------------------------------------------------CTCCTCATTGGCTATAATTGAGTAAGGCTGTGTTTGATAAATCTGTCTGTTACAGAAATCTCCAGAGAAGATATGAATATGCCATGTAAAAGATACGTGGTAATGTTTGT---TTTTTTTTTCCAGGAAATTCATTGTGTCCATTATTAGTAATTATTGGACTATGTTGAAATATTATTTAAAAGAAACAGTTCCACTTTTAATTTTTCTGCATCGGTTGTAAGAATAATGTTTGTAATTGTAACATTGTTCTGTTACAGGATCTGTACTCAGTTTTAATCAAAGGCCCTAAGCGGACTCCATATGAAGATGGTCTGTTTTTCTTTGATTTTCAACTACCTGCTGATTATCCAAAGAACCCACCACTGTGCCACTATATTTCGTATTGCTCAGACCGGCTCAATCCTAATTTATATGAAGGTGGAAAAGTGTGTGTTAGCTTGCTTGGAACTTGGGGTGGAAAGGTAAGTGTCAGTTTCTTTAATTATTAGGTAAGTGCGAAAGTTCTACCCGTTATTTAGTAGAGAAACAAAAGAGGAGAATGCAAAAAGTAAGGTACCTGTGATTTTACATAATCGCCATCATTATCTACAACCTCTTGCCAACGTTCAGGCAGGAGGTGAATCCCCCTTCTACAAAACCCCTCCGTTTTGGAGTCAAAAAATCCTTGTAAAGCCATTTTC
>APH_0717
ACATCTGTAACACTGTTGTGCACATGTCAATTCTTGTAGGATTTCGTACTTGCACAGCTTGAATCCTGTGCATATCCCTTGTGTGATCAGTGATGTTTTCTGCCTGTATTGTGGTGGAATGGATAGACTGTGCCTTGTAAATTCAAGATTAGGTGTTTGATCTTGGCAGTGTCATGAGGTTTTACATTTTCAGAGGGTAAAAAAATTAACTGAGTGGTATATTCACCTAGTGCATGAAGAAAGGCATCCGATTTTTTAAACCCCACACTACAGCAAAACCTTCCACCTACTCAGCAGATGGGACACCACTGTGTGAAATTTCCCATGATACACCTGCTGTGACTCCATTGGTAATATGAGTTTTTTGTAGGTCATGGGTCCCACGTGCAATCATTACAGATATACTGCTTTTTTTTTTTACCTGTACTGAGAAAAGTGTGGATATTGGAAACTCCTCATTGGCTATAATTGAGTAAGGCTGTGTTTGATAAATCTGTCTGTTACAGAAATCTCCAGAGAAGATATGAATATGCCATGTAAAAGATACGTGGTAATGTTTTT---TTTTTTTTTCCAGGAAATTCATTGTGTCCATTATTAGTAATTATTGGACTATGTTGAAATATTATTTAAAAGAAACAGTTCCACTTTTAATTTTTCTGCATCGGTTGTAAGAATAATGTTTGTAATTGTAACATTGTTCTGTTACAGGATCTGTACTCAGTTTTAATCAAAGGCCCTAAGCGGACTCCATATGAAGATGGTCTGTTTTTCTTTGATTTTCAACTACCTGCTGATTATCCAAAGAACCCACCACTGTGCCACTATATTTCGTATTGCTCAGACCGGCTCAATCCTAATTTATATGAAGGTGGAAAAGTGTGTGTTAGCTTGCTTGGAACTTGGGGTGGAAAGGTAAGTGTCAGTTTCTTTAATTATTAGGTAAGTGCGAAAGTTCTACCCATTATTTTGTAGAGAAACAAAAGAGGAGAACACAAAAAGTAAGGTACCTGTGGTTTTATATAATCACCATCATTATCTACAACCTCCTGCCAACATTCAGGCAGGAGGTGAATCCCCCTTCTACAAAACCCCTCCGTTTTGGAGTCAAA----------------------
>APH_0136
ACATCTGTAACACTGTTGTGCACATGTCAATTCTTGTAGGATTTCGTACTTGCACAGCATGAATCCTGTGCATATCCCTTGTGTGATCAGTGATGTTTTCTGCCTGTATTGTGGTAGAATGGATAGTCTGTGCCTTGTAAACTCAAGATTAGGTGTTTGATCTTGGCAGTGTCATGAGGTTTTACATTTTCAGAGGGTAAAAAAATTAACTGAGTGGTATATTCACCTAGTGCATGAAGAAAGGCATCCGATTTTTTAAACCCCACACTACAGCAAAACCTTCCACCTACTCAGCAGATGGGACATCACTGTGTGAAATTTCCCATGATACACCTGCTGTGACTCCATTAGTAATGGGAGTTTTTTGTAGGTCATGGGTCCCACGTGCAATCATTACGGATATACTGCTTTTTTTTTTTACCTGTTCTGAGAAAAGTGTGGATATTGGAAACTCCTCATTGGCTATAATTGAGTAAGGCTGTGTTTGATAAATCTGTCTGTTACAGAAATCTCCAGAGAAGATATGAATATGCCATGTAAAAGATACGTGGTAATGTTGTTTTGTTTTTTTTTCCAGGAAATTCATTGTATCCATTATTAGTAATTATTGGACTATGTTGAAATATTATTTAAAAGAAACAGTTCCACTTTTAATTTTTCTGCATCGGTTGTAAGAATAATGTTTGTAATTGTAACATTGTTCTGTTACAGGATCTGTACTCAGTTTTAATCAAAGGCCCTAAGCGGACTCCATATGAAGATGGTCTGTTTTTCTTTGATTTTCAACTACCTGCTGATTATCCAAAGAACCCACCACTGTGCCACTATATTTCGTATTGCTCAGACCGGCTCAATCCTAATTTATATGAAGGTGGAAAAGTGTGTGTTAGCTTGCTTGGAACTTGGGGTGGAAAGGTAAGTGTCATTTTCTTTAATTATTAGGTAAGTGCGAAAGTTCTACCCATTATTTAGTAGAGAAACAAAAGAGGAGAATGCAAAAAGTAAGGTACCTGTGATTTTACATAATCGCCATCATTATCTACAACCTCTTGCCAACATTCAGGCAGGAGGTGAATCCCCCTTCTACAAAACCCCTCCGTTTTGGAGTCAAAAAATCCTTGTAAAGCCATTTTC
>APH_0683
ACATCTGTAACACTGTTGTGCACATGTCAATTCTTGTAGGATTTCGTACTTGCACAGCATGAATCCTGTGCATATCCCTTGTGTGATCAGTGATGTTTTCTGCCTGTATTGTGGTAGAATGGATAGTCTGTGCCTTGTAAACTCAAGATTAGGTGTTTGATCTTGGCAGTGTCATGAGGTTTTACATTTTCAGAGGGTAAAAAAATTAACTGAGTGGTATATTCACCTAGTGCATGAAGAAAGGCATCCGATTTTTTAAACCCCACACTACAGCAAAACCTTCCACCTACTCAGCAGATGGGACATCACTGTGTGAAATTTCCCATGATACACCTGCTGTGACTCCATTGGTAATGGGAGTTTTTTGTAGGTCATGGGTCCCACGTGCAATCATTACGGATATACTGCTTTTTTTTTTTACCTGTACTGAGAAAAGTGTGGATATTGGAAACTCCTCATTGGCTATAATTGAGTAAGGCTGTGTTTGATAAATCTGTCTGTTACAGAAATCTCCAGAGAAGATATGAATATGCCATGTAAAAGATACGTGGTAAAGTTTTTTTGTTTTTTTTTCCAGGAAATTCATTGTATCCATTATTAGTAATTATTGGACTATGTTGAAATATTATTTAAAAGAAACAGTTCCACTTTTAATTTTTCTGCATCGGTTGTAAGAATAATGTTTGTAATTGTAACATTGTTCTGTTACAGGATCTGTACTCAGTTTTAATCAAAGGCCCTAAGCGGACTCCATATGAAGATGGTCTGTTTTTCTTTGATTTTCAACTACCTGCTGATTATCCAAAGAACCCACCACTGTGCCACTATATTTCGTATTGCTCAGACCGGCTCAATCCTAATTTATATGAAGGTGGAAAAGTGTGTGTTAGCTTGCTTGGAACTTGGGGTGGAAAGGTAAGTGTCATTTTCTTTAATTATTAGGTAAGTGCGAAAGTTCTACCCATTATTTAGTAGAGAAACAAAAGAGGAGAATGCAAAAAGTAAGGTACCTGTGATTTTACATAATCGCCATCATTATCTACAACCTCTTGCCAACATTCAGGCAGGAGGTGAATCCCCCTTCTACAAAACCCCTCCGTTTTGGAGTCAAAAAATCCTTGTAAAGCCGTTTTC
>APH_0723
ACATCTGTAACACTGTTGTGCACATGTCAATTCTTGTAGGATTTCGTACTTGCACAGCATGAATCCTGTGCATATCCCTTGTGTGATCAGTGATGTTTTCTGCCTGTATTGTGGTAGAATGGATAGTCTGTGCCTTGTAAACTCAAGATTAGGTGTTTGATCTTGGCAGTGTCATGAGGTTTTACATTTTCAGAGGGTAAAAAAATTAACTGAGTGGTATATTCACCTAGTGCATGAAGAAAGGCATCCGATTTTTTAAACCCCACACTACAGCAAAACCTTCCACCTACTCAGCAGATGGGACATCACTGTGTGAAATTTCCCATGATACACCTGCTGTGACTCCATTGGTAATATGAGTTTTTTGTAGGTCATGGGTCCCACGTGCAATCATTACGGATATACTGCTTTTTTTTTTTACCTGTACTGAGAAAAGTGTGGATATTGGAAACTCCTCATTGGCTATAATTGAGTAAGGCTGTGTTTGATAAATCTGTCTGTTACAGAAATCTCCAGAGAAGATATGAATATGCCATGTAAAAGATACGTGGTAAAGTTTTT---TTTTTTTTTCCAGGAAATTCATTGTATCCATTATTAGTAATTATTGGACTATGTTGAAATATTATTTAAAAGAAACAGTTCCACTTTTAATTTTTCTGCATCGGTTGTAAGAATAATGTTTGTAATTGTAACATTGTTCTGTTACAGGATCTGTACTCAGTTTTAATCAAAGGCCCTAAGCGGACTCCATATGAAGATGGTCTGTTTTTCTTTGATTTTCAACTACCTGCTGATTATCCAAAGAACCCACCACTGTGCCACTATATTTCGTATTGCTCAGACCGGCTCAATCCTAATTTATATGAAGGTGGAAAAGTGTGTGTTAGCTTGCTTGGAACTTGGGGTGGAAAGGTAAGTGTCAGTTTCTTTAATTATTAGGTAAGTGCGAAAGTTCTACCCATTATTTAGTAGAGAAACAAAAGAGGAGAATGCAAAAAGTAAGGTACCTGTGATTTTACATAATCGCCATCATTATCTACAACCTCTTGCCAACATTCAGGCAGGAGGTGAATCCCCCTTCTACAAAACCCCTCCGTTTTGGAGTCAAAAAATCCTTGTTAAGCCGTTTTC
>APH_1602
-----------------------------------------------------------------------------------------------------------------------------------------------------------------------------------------------------------------------------------------------------------------------------------------------------------------------------------------------------------------------------------------------------------------------------------------------------------------------------------------------------------------------------------------------------------------------------TTTTTTTTTTTTTTTTCCAGGAAATTCATTGTGTCCATTATTAGTAATTATTGGACTATGTTGAAATATTATTTAAAAGAAACAGTTCCACTTTTAATTTTTCTGCATCGGTTGTAAGAATAATGTTTGTAATTGTAACATTGTTCTGTTACAGGATCTGTACTCAGTTTTAATCAAAGGCCCTAAGCGGACTCCATATGAAGATGGTCTGTTTTTCTTTGATTTTCAACTACCTGCTGATTATCCAAAGAACCCACCACTGTGCCACTATATTTCGTATTGCTCAGACCGGCTCAATCCTAATTTATATGAAGGTGGAAAAGTGTGTGTTAGCTTGCTTGGAACTTGGGGTGGAAAGGTAAGTGTCAGTTTCTTTAATTATTAGGTAAGTGCGAAAGTTCTACCCATTATTTAGTAGAGAAACAAAAGAGGAGAATGCAAAAAGTAAGGTACCTGTGATTTTACATAATCGCCATCATTATCTACAACCTCTTGCCAACATTCAGGCAGGAGGTGAATCCCCCTTCTACAAAACCCCTCCGTTTTGGAGTCAAAAAATCCTTGTAAAGCCATTTTC
>APH_3177
ACATCTGTAACACTGTTGTGCACATGTCAATTCTTGTAGGATTTCGTACTTGCACAGCATGAATCCTGTGCATATCCCTTGTGTGATCAGTGATGTTTTCTGCCTGTATTGTGGTAGAATGGATAGTCTGTGCCTTGTAAACTCAAGATTAGGTGTTTGATCTTGGCAGTGTCATGAGGTTTTACATTTTCAGAGGGTAAAAAAATTAACTGAGTGGTATATTCACCTAGTGCATGAAGAAAGGCATCCGATTTTTTAAACCCCACACTACAGCAAAACCTTCCACCTACTCAGCAGATGGGACATCACTGTGTGAAATTTCCCATGATACACCTGCTGTGACTCCATTAGTAATGGGAGTTTTTTGTAGGTCATGGGTCCCACGTGCAATCATTACGGATATACTGCTTTTTTTTTTTACCTGTTCTGAGAAAAGTGTGGATATTGGAAACTCCTCATTGGCTATAATTGAGTAAGGCTGTGTTTGATAAATCTGTCTGTTACAGAAATCTCCAGAGAAGATATGAATATGCCATGTAAAAGATACGTGGTAATGTTGTTTTTTTTTTTTTTCCAGGAAATTCATTGTGTCCATTATTAGTAATTATTGGACTATGTTGAAATATTATTTAAAAGAAACAGTTCCACTTTTAATTTTTCTGCATCGGTTGTAAGAATAATGTTTGTAATTGTAACATTGTTCTGTTACAGGATCTGTACTCAGTTTTAATCAAAGGCCCTAAGCGGACTCCATATGAAGATGGTCTGTTTTTCTTTGATTTTCAACTACCTGCTGATTATCCAAAGAACCCACCACTGTGCCACTATATTTCGTATTGCTCAGACCGGCTCAATCCTAATTTATATGAAGGTGGAAAAGTGTGTGTTAGCTTGCTTGGAACTTGGGGTGGAAAGGTAAGTGTCAGTTTCTTTAATTATTAGGTAAGTGCGAAAGTTCTACCCATTATTTAGTAGAGAAACAAAAGAGGAGAATGCAAAAAGTAAGGTACCTGTGATTTTACATAATCGCCATCATTATCTACAACCTCTTGCCAACATTCAGGCAGGAGGTGAATCCCCCTTCTACAAAACCCCTCCGTTTTGGAGTCAAAAAATCCTTGTTAAGCCATTTTC
>APH_0185
----------------------------------------------------------------------------------------------------------------------------------------------------------------------------------------------------------------------------------------------------------------------------------------------------------------------------------------------------------------------------------------------------------------------------------------------------------------------------------------------------------------------------------------------------------------------------------------------------------------------------------------------------TTTAAAAGAAACAGTTCCACTTTTAATTTTTCTGCATCGGTTGTAAGAATAATGTTTGTAATTGTAACATTGTTCTGTTACAGGATCTGTACTCAGTTTTAATCAAAGGCCCTAAGCGGACTCCATATGAAGATGGTCTGTTTTTCTTTGATTTTCAACTACCTGCTGATTATCCAAAGAACCCACCACTGTGCCACTATATTTCGTATTGCTCAGACCGGCTCAATCCTAATTTATATGAAGGTGGAAAAGTGTGTGTTAGCTTGCTTGGAACTTGGGGTGGAAAGGTAAGTGTCAGTTTCTTTAATTATTAGGTAAGTGCGAAAGTTCTACCCATTATTTAGTAGAGAAACAAAAGAGGAGAATGCAAAAAGTAAGGTACCTGTGATTT-------------------------------------------------------------------------------------------------------------------
>APH_0622
-----------------------------------------------------------------------------------------------------------------------------------------------------------------------------------------ATTTTCAGAGGGTAAAAAAATTAACTGAGTGGTATATTCACCTAGTGCATGAAGAAAGGCATCCGATTTTTTAAACCCCACACTACAGCAAAACCTTCCACCTACACAGCAGATGGGACACCACTGTGTGAAATTTCCCATGATACACCTGCTGTGACTCCATTGGTAATGGGAGTTTTTTGTAGGTCATGGGTCCCACGTGCAATCATTACGGATATACTGCTTTTTTTTTTTACCTGTACTGAGAAAAGTGTGGATATTGGAAACTCCTCATTGGCTATAATTGAGTAAGGCTGTGTTTGATAAATCTGTCTGTTACAGAAATCTCCAGAGAAGATATGAATATGCCATGTAAAAGATACGTGGTAAAGTTTTTTTGTTTTTTTTTCCAGGAAATTCATTGTATCCATTATTAGTAATTATTGGACTATGTTGAAATATTATTTAAAAGAAACAGTTCCACTTTTAATTTTTCTGCATCGGTTGTAAGAATAATGTTTGTAATTGTAACATTGTTCTGTTACAGGATCTGTACTCAGTTTTAATCAAAGGCCCTAAGCGGACTCCATATGAAGATGGTCTGTTTTTCTTTGATTTTCAACTACCTGCTGATTATCCAAAGAACCCACCACTGTGCCACTATATTTCGTATTGCTCAGACCGGCTCAATCCTAATTTATATGAAGGTGGAAAAGTGTGTGTTAGCTTGCTTGGAACTTGGGGTGGAAAGGTAAGTGTCAGTTTCTTTAATTATTAGGTAAGTGCGAAAGTTCTACCCATTATTTAGTAGAGAAACAAAAGAGGAGAATGCAAAAAGTAAGGTACCTATGATTTTACATAATCGCCATCATTATCTACAACCTCTTGCCAACGTTCAGGCAGGAGGTGAATCCCCCTTCTACAAAACCCCTCCGTTTTGGAGTCGAAAAATCCTTGTAAAGCCGTTTTC
>APH_3188
----------------------------------------------------------------------------------------------------------------------------------------------------------------------------------------------------------------------------------------------------------------------------------------------------------------------------------------------------------------------------------------------------------------------------------------------------------------------------------------------------------------------------------------------------------------------------------------------------------------------------------------------------TTTAAAAGAAACAGTTCCACTTTTAATTTTTCTGCATCGGTTGTAAGAATAATGTTTGTAATTGTAACATTGTTCTGTTACAGGATCTGTACTCAGTTTTAATCAAAGGCCCTAAGCGGACTCCATATGAAGATGGTCTGTTTTTCTTTGATTTTCAACTACCTGCTGATTATCCAAAGAACCCACCACTGTGCCACTATATTTCGTATTGCTCAGACCGGCTCAATCCTAATTTATATGAAGGTGGAAAAGTGTGTGTTAGCTTGCTTGGAACTTGGGGTGGAAAGGTAAGTGTCAGTTTCTTTAATTATTAGGTAAGTGCGAAAGTTCTACCCATTATTTAGTAGAGAAACAAAAGAGGAGAACACAAAAAGTAAGGTACCTGTGGTTTTACATAATCACCATCATTATCTACAACCTCCTGCCAACATTCAGGCAGGAGGTGAATCCCCCTTCTACAAAACCCCTCCATTTTGGAGTCAAAA---------------------
>APH_0186
ACATCTGTAACACTGTTGTGCACATGTCAATTCTTGTAGGATTTCGTACTTGCACAGCATGAATCCTGTGCATAGCCCTTGTGTGATCAGTGATGTTTTCTGCCTGTATTGTGGTGGAATGGATAGTCTGTGCCTTGTAAATTCAAGATTAGGTGTTTGATCTTGGCAGTGTCATGAGGTTTTACATTTTCAGAGGGTAAAAAAATTAACTGAGTGGTATATTCACCTAGTGCATGAAGAAAGGCATCTGATTTTTTAAACCCCACACTACAGCAAAACCTTCCACCTACTCAGCAGATGGGACACCACTGAGTGAAATTTCCCATGATACACCTGCTGTGACTCCATTGGTAATGGGAGTTTTTTGTAGGTCATGGGTCCCACGTGCAATCATTACGGATATAGTGC-TTTTTTTTTTACCTGTACTGAGAAAAGTGTGGATATTGGAAACTCCTCATTGGCTATAATTGAGTAAGGCTGTGTTTGATAAATCTGTCTGTTACAGAAATCTCCAGAGAAGATATGAATATGCCATGTAAAAGATACGTGGTAAAGTGTGTGTGTTTTTTTTTTCAGGAAATTCATTGTATCCATTATTAGTAATTATTGGACTATGTTGAAATATTATTTAAAAGAAACAGTTCCACTTTTAATTTTTCTGCATCGGTTGTAAGAATAATGTTTGTAATTGTAACATTGTTCTGTTACAGGATCTGTACTCAGTTTTAATCAAAGGCCCTAAGCGGACTCCATATGAAGATGGTCTGTTTTTCTTTGATTTTCAACTACCTGCTGATTATCCAAAGAACCCACCACTGTGCCACTATATTTCGTATTGCTCAGACCGGCTCAATCCTAATTTATATGAAGGTGGAAAAGTGTGTGTTAGCTTGCTTGGAACTTGGGGTGGAAAGGTAAGTGTCAGTTTCTTTAATTATTAGGTAAGTGCGAAAGTTCTACCCATTATTTAGTAGAGAAACAAAAGAGGAGAACACAAAAAGTAAGGTACCTGTGGTTTTACATAATCACCATCATTATCTACAACCTCCTGCCAACATTCAGGCAGGAGGTGAATCCCCCTTCTACAAAACCCCTCCATTTTGGAGTCAAAAAATCCTTGTAAAGCCGTTTC-
>APH_0674
----------------------------------------------------------------------------------------------------------------------------------------------------------------------------------------------------------------------------------------------------------------------------------------------------------------------------------------------------------------------------------------------------------------------------------------------------------------------------------------------------------------------------------------------------------------------------------------------------------------------------------------------------TTTAAAAGAAACAGTTCCACTTTTAATTTTTCTGCATCGGTTGTAAGAATAATGTTTGTAATTGTAACATTGTTCTGTTACAGGATCTGTACTCAGTTTTAATCAAAGGCCCTAAGCGGACTCCATATGAAGATGGTCTGTTTTTCTTTGATTTTCAACTACCTGCTGATTATCCAAAGAACCCACCACTGTGCCACTATATTTCGTATTGCTCAGACCGGCTCAATCCTAATTTATATGAAGGTGGAAAAGTGTGTGTTAGCTTGCTTGGAACTTGGGGTGGAAAGGTAAGTGTCAGTTTCTTTAATTATTAGGTAAGTGCGAAAGTTCTACCCATTATTTAGTAGAGAAACAAAAGAGGAGAA---------------------------------------------------------------------------------------------------------------------------------------------
>APH_3191
--------------------------------------------------------------------------------------------------------------------------------------------------------------------------------------------------------------------------------------------------------------------------------------------------------------------------------------------------------------------------------------------------------------------------------------------------------------------------------------------------------------------------------------------------------------------------------------------------------------TCCATTATTAGTAATTATTGGACTATGTTGAAATATTATTTAAAAGAAACAGTTCCACTTTTAATTTTTCTGCATCGGTTGTAAGAATAATGTTTGTAATTGTAACATTGTTCTGTTACAGGATCTGTACTCAGTTTTAATCAAAGGCCCTAAGCGGACTCCATATGAAGATGGTCTGTTTTTCTTTGATTTTCAACTACCTGCTGATTATCCAAAGAACCCACCACTGTGCCACTATATTTCGTATTGCTCAGACCGGCTCAATCCTAATTTATATGAAGGTGGAAAAGTGTGTGTTAGCTTGCTTGGAACTTGGGGTGGAAAGGTAAGTGTCAGTTTCTTTAATTATTAGGTAAGTGCGAAAGTTCTACCCATTATTTAGTAGAGAAACAAAAGAGGAGAA---------------------------------------------------------------------------------------------------------------------------------------------
