# Supplementary material for: ﻿Discovery of a new tarantula species from the Madrean Sky Islands and the first documented instance of syntopy between two montane endemics (Araneae, Theraphosidae, Aphonopelma): a case of prior mistaken identity
Source: Zookeys. 2024 Aug 16;1210:61–98. doi: 10.3897/zookeys.1210.125318 (PMC11344175; doi:10.3897/zookeys.1210.125318)
Supplement: Supplementary material 8 — Phylogenomics files [file zookeys-1210-061_article-125318__-s008.zip › Suppl8/individual_UCE_loci/sl_realigned_uce_20010324.fas]

>APH_1357
-------------------------------------------------------------------------------------GCTTGAGTTGTCTGA----------------------------------------------------------------------AAAAGGTATGGGTGTAAG-----------CGTTCT-----------------------------------------------TCGTGTAACACTCTCCAAACG-------------------------------------------------------------------TTAGG-----------------------------------------------------------------------------------------------------------------------------------------------------------------------------------------------------------------------------------------------------------------------------------------------TTCAATCACACCCCGCGA----------------CGTGTACTACATTTGGTTCGGCATCTCTCCAGTTTTGGTTTCATCATTTGCTGCCTTCAGCTGACTTGTCTGTCAGTTCTTTCATTTTGTCAACATAATCTGCAAATATGTCTCGGAAGCGAGACCACGACTTTTCTGGAATGGTAATCGCTGTTCGAAAATGG---------------------TGCAGAAGTAGT-------------------------------------------------------------------------------------------------TCAAAACTGCAG------------------------------------------------------------------------------------------------------------------------------------------------------------------------------GACTGAATTGCAAC----------------------------CATGGCAATAGTTGAT----------GTGGGAGATGG-------------------------------------------------GGCATT---------GTCCTGG---------------------TGAAACAACAACCCTTCCGGAGCATCC-----------------------------------------------------------
>APH_1438
----------------------------------------------------------------------------------------------------------------------------------------------------------------------------------------------------------------------------------------------------------------------------------------------------------------------------------------------------------------------------------------------------------------------------------------------------------------------------------------------------------------------------------------------------------------------------------------------------------------------------------------------------------------TGCACAACAGAGCTTGTACGTATGCTCTTGTACTACATTTGGTTCGGCATCTCTCCAATTTTGGTTTCATCATTTGCTGCCTTCAGCTGACTTGTCTGTCAGTTCTTTCATTTTGTCAACATAATCTGCAAATATGTCTCGGAAGCGAGACCATGACTTCTCTGGAATGGTAATCGCTGTTCGAAAATTGCTATTCACCTGAAAATAAAAATGAAAAGTTACTCTATGAATTTTCAATTGAATAAACTAATGAGAACTTAACAAAA-----------------------------------------------------------------------------------------------------------------------------------------------------------------------------------------------------------------------------------------------------------------------------------------------------------------------------------------------------------------------------------------------------------------------------------------------------------------------------------------------------------------
>APH_3191
--------------------------------------------------------------------------------------------------------------------------------------------------------------------------------------------------------------------------------------------------------------------------------------------------------------------------------------------------------------------------------------------------------------------------------------------------------------------------------------------------------------------------------------------------------------------------------------------------------TTTTTTGGTTT--------------------------TTTTTTTTTTTTTCAATAATGCACAACAGAGCTTGTACGTATGCTCTTGTACTACATTTGGTTCGGCATCTCTCCAGTTTTGGTTTCATCATTTGCTGCCTTCAGCTGACTTGTCTGTCAGTTCTTTCATTTTGTCAACATAATCTGCAAATATGTCTCGGAAGCGAGACCACGACTTTTCTGGAATGGTAATCGCTGTTCGAAAATTGCTTTTCACCTGAAAATAAAAATGAAAAGTTACTCTATGAATTTTCAATTGAATAAACTAATGAGAACTTAACAAAATTTTGTTTGAAAATCTTTTACACCAGATCTGGAATTCCAATAGTCATTCAACTATCAAAACCAAAGAATAAAGAAATTTTTATTCTT--AAAAAAAAATTCTTGAAGTTTTCATATTTAAAGAAGCATATAAAAAACCAAAGAAATAAATTCTCAATATACAGAAAATTGAAAATTTTAAAGAATTATTTATATATAT--AAAAAAAAGGGTTTTGATCTCTTCTAAACACATAAAAACAAACTGATTTCCAACAGATATAAGTACACTTGTATGAACCCTGCATGGGGACAACTTGTCTTCCAGTTGTTGGGGAGTGGTGCCCCCATAGCCCGA-CTGCTCCTGTGACTGCCTGTGTTTGTGTTCTTGGCATTCTTTGGCCAGTCCTGGCCCTTGCACCATAAAACCCCATCAATCAACAACTTGCATGAAGCACATAAAGGTTAGATGAACTATGAACTCTCAGACTTATGTTCCACCTAACCCTGAAAGGAAAA
>APH_0717
CCTCGTGGAGTGAACAGATTTGTTCAAAATCGTCAACATTAACAGGTAATAACCGCTTTTTATGCAAATATCCATAGTACTTCTGATTTGATTTACATTAAGCATCAAATTTTGATCCCTGCACAAAAAAGAGTAACAAACCACCTTTTCTCCATTTTAACAACAGTAAGAAAAGATGTGACTTTAAGGAAAATTTTCTCATTCTATTCAGAAACTTTACCAAGAACTATTGCAAAGCACATGACAAACTGATCGTACATCTCTTCTCTAACAATCCTGATGAAGTCACCATGAAAACACTTCTGGTGACACCACCACAGGATTCTTAA--TTTTTTTTTTTAAGGGATAAGGAGGACCAGAAGTTGATGGCAGGGCATCACAAGAGTTCTGGATCACATTTGTGTGAATGCTGCACTTAAACGAGCGAGTGCCAAACTGGTGAAAGTACTTACAAGAACATGTACAAAGTAAAGCAGTCAGAGCCTGACGAAGGGTGATTTTCTCATTTTCACCGGAATACACCCTCTTTCACCGGGAACAAACAACAACACAGTGCCTAAAATCAGCAGCATAACAGTCCA-TTTTTTTGTTTCTTTTTTGTTTTTTTTTTTGG-TTTTTTTTTTTTTTTTTCAATAATGCACAACAGAGCTTGTACGTATGCTCTTGTACTACATTTGGTTCGGCATCTCTCCAGTTTTGGTTTCATCATTTGCTGCCTTCAGCTGACTTGTCTGTCAGTTCTTTCATTTTGTCAACATAATCTGCAAATATGTCTCGGAAGCGAGACCACGACTTTTCTGGAATGGTAATCGCTGTTCGAAAATTGCTTTTCACCTGAAAATAAAAATGAAAAGTTACTCTATGAATTTTCAATTGAATAAACTAATGAGAACTTAACAAAATTTTGTTTGAAAATCTTTTACACCAGATCTGGAATTCCAATAGTCATTCAACTATCAAAACCAAAGAATAAAGAAATTTTTATTCTTAAAAAAAAAAATTCTTGAAGTTTTCATATTTAAAGAAGCATATAAAAAACCAAAGAAATAAATTCTCAATATACAGAAAATTGAAAATTTTAAAGAATTATTTATATATATAAAAAAAAAAGGGTTTTGATTTCTTCTAAACACATAAAAACAAACTGATTTCCAACAGATATAAGTACACTTGTATGAACCCTGCATGGGGACAACTTGTCTTCCAGTTGTTGGGGAGTGGTGCCCCCATGGCCCAAGCTGGGCCTGTGACTGCCTGTGTTTGTGTGCTTGGCATTCTTTGGCCAGTCCTGGCCCTTGCACCATAAAACCCCATCAATCAACAACTTGCATGAAGCACATAAAGGTTAGATGAACTATGACCTCTCAGACTTATGTTCCACCTAACCCT----------
>APH_0136
CCTCTTGGAGTGAACAGATTTGTACAAAAACGTCAACATTAACAGGTAATAACCGCTTTTTATGCAAATATCCATAGTACTTCTGATTTGATTTACATTAAGCATCAAATTTTGATCCCTGCACAAAAAAGAGTAACAAACCACCTTTTCTCCATTTTAACAACAGTAAGAAAAGATGTGACTTTAAGGAAAATTTTCTCATTCTATTCAGAAACTTTACCAAGAACTATTGCAAAGCACATGACAAACTGATCGTACATCTCTTCTCTAACAATCCTGATGAAGTCACCATGAAAACACTTCTGGTGACACCACCACAGGATTCTTAATTTTTTTTTTTTTAAGGGATAAGGAGGACCAGAAGTTGATGGCAGGGCATCACAAGAGTTCTGGATCACATTTGTGTGAATGCTGCACTTAAACGAGCGAGTGCCAAACTGGTGAAAGTACTTACAAGAACATGTACAAAGTAAAGCAGTCAGAGCCTGACGAAGGGTGATTTTCTCATTTTCACCGGAATACACCCTCTTTCACCGGGAACAAACAACAACACAGTGCCTAAAATCAGCAGCATAACAGTCCATTTTTTTTGTTTCTTTTTTGTTTTTTTTTTTTTTTTTTTTTTTTTTTTTTTAAATAATTCACAACAGAGCTTGTACGTATGCTCTTGTACTACATTTGGTTCGGCATCTCTCCAGTTTTGGTTTCATCATTTGCTGCCTTCAGCTGACTTGTCTGTCAGTTCTTTCATTTTGTCAACATAATCTGCAAATATGTCTCGGAAGCGAGACCACGACTTTTCTGGAATGGTAATCGCTGTTCGAAAATTGCTTTTCACCTGAAAATAAAAATGAAAAGTTACTCTATGAATTTTCAATTGAATAAACTAATGAGAACTTAACAAAATTTTGTTTGAAAATCTTTTACACCAGATCTGGAATTCCAATAGTCATTCAACTATCAAAACCAAAGAATAAAGAAATTTTTATTCTT-AAAAAAAAAATTCTTGAAGTTTTCATATTTAAAGAAGCATATAAAAAACCAAAGAAATAAATTCTCAATATACAGAAAATTGAAAATTTTAAAGAATTATTTATATATATAAAAAAAAAAGGGTTTTGATTTCTTCTAAACAC--AAAAACTAACTGATTTCCAACAGATATAAGTACACTTGTATGAACCCTGCATGGGGACAACTTGTCTTCCAGTTGTTGGGGAGTGGTG-CCCCACTGCCTGAGCTGGTCCAATGACTGCTTGTGT-------------------------------------------------------------------------------------------------------------------------------------------
>APH_0683
CCTCTTGGAGTGAACAGATTTGTACAAAAACGTCAACATTAACAGGTAATAACCGCTTTTTATGCAAATATCCATAGTACTTCTGATTTGATTTACATTAAGCATCAAATTTTGATCCCTGCACAAAAAAGAGTAACAAACCACCTTTTCTCCATTTTAACAACAGTAAGAAAAGATGTGACTTTAAGGAAAATTTTCTCATTCTATTCAGAAACTTTACCAAGAACTATTGCAAAGCACATGACAAACTGATCGTACATCTCTTCTCTAACAATCCTGATGAAGTCACCATGAAAACACTTCTGGTGACACCACCACAGGATTCTTAATTTTTTTTTTTTTAAGGGATAAGGAGGACCAGAAGTTGATGGCAGGGCATCACAAGAGTTCTGGATCACATTTGTGTGAATGCTGCACTTAAACGAGCGAGTGCCAAACTGGTGAAAGTACTTACAAGAACATGTACAAAGTAAAGCAGTCAGAGCCTGACGAAGGGTGATTTTCTCATTTTCACCGGAATACACCCTCTTTCACCGGGAACAAACAACAACACAGTGCCTAAAATCAGCAGCATAACAGTCCA-TTTTTTTGTTTCTTTTTTGTTTTTTTTTTTTG-TTTTTTTTTTTTTTTTTAAATAATTCACAACAGAGCTTGTACGTATGCTCTTGTACTACATTTGGTTCGGCATCTCTCCAGTTTTGGTTTCATCATTTGCTGCCTTCAGCTGACTTGTCTGTCAGTTCTTTCATTTTGTCAACATAATCTGCAAATATGTCTCGGAAGCGAGACCACGACTTTTCTGGAATGGTAATCGCTGTTCGAAAATTGCTTTTCACCTGAAAATAAAAATGAAAAGTTACTCTATGAATTTTCAATTGAATAAACTAATGAGAACTTAACAAAATTTTGTTTGAAAATCTTTTACACCAGATCTGGAATTCCAATAGTCATTCAACTATCAAAACCAAAGAATAAAGAAATTTTTATTCTTAAAAAAAAAAATTCTTGAAGTTTTCATATTTAAAGAAGCATATAAAAAACCAAAGAAATAAATTCTCAATATACAGAAAATTGAAAATTTTAAAGAATTATTTATATATATAAAAAAAAAAGGGTTTTGATTTCTTCTAAACACATAAAAACAAACTGATTTCCAACAGATATAAGTACACTTGTATGAACCCTGCATGGGGACAACTTGTCTTCCA-------------------------------------------------------------------------------------------------------------------------------------------------------------------------------------------------
>APH_1602
CCTCTTGGAGTGAACAGATTTGTACAAAAACGTCAACATTAACAGGTAATAACCGCTTTTTATGCAAATATCCATAGTACTTCTGATTTGATTTACATTAAGCATCAAATTTTGATCCCTGCACAAAAAAGAGTAACAAACCACCTTTTCTCCATTTTAACAACAGTAAGAAAAGATGTGACTTTAAGGAAAATTTTCTCATTCTATTCAGAAACTTTACCAAGAACTATTGCAAAGCACATGACAAACTGATCGTACATCTCTTCTCTAACAATCCTGATGAAGTCACCATGAAAACACTTCTGGTGACACCACCACAGGATTCTTAATTTTTTTTTTTTTAAGGGATAAGGAGGACCAGAAGTTGATGGCAGGGCATCACAAGAGTTCTGGATCACATTTGTGTGAATGCTGCACTTAAACGAGCGAGTGCCAAACTGGTGAAAGTACTTACAAGAACATGTACAAAGTAAAGCAGTCAGAGCCTGACGAAGGGTGATTTTCTCATTTTCACCGGAATACACCCTCTTTCACCGGGAACAAACAACAACACAGTGCCTAAAATCAGCAGCATAACAGTCCA-TTTTTTTGTTTCTTTTTTGTTTTTTTTTTTTGTTTTTTTTTTTTTTTTTTAAATAATGCACAACAGAGCTTGTACGTATGCTCTTGTACTACATTTGGTTCGGCATCTCTCCAGTTTTGGTTTCATCATTTGCTGCCTTCAGCTGACTTGTCTGTCAGTTCTTTCATTTTGTCAACATAATCTGCAAATATGTCTCGGAAGCGAGACCACGACTTTTCTGGAATGGTAATCGCTGTTCGAAAATTGCTTTTCACCTGAAAATAAAAATGAAAAGTTACTCAATGAATTTTCAATTGAATAAACTAATGAGAACTTAACAAAATTTTGTTTGAAAATCTTTTACACCAGATCTGGAATTCCAATAGTCATTCAACTATCAAAACCAAAGAATAAAGAAATTTTTATTCTT--AAAAAAAAATTCTTGAAGTTTTCATATTTAAAGAAGCATATAAAAAACCAAAGAAATAAATTCTCAATATACAGAAAATTGAAAATTTTAAAGAATTATTTATATATATAAAAAAAAAAGGGTTTTGATCTCTTCTAAACACATAAAAACAAACTGATTTCCAACAGATATAAGTACACTTGTATGAACCCTGCATGGGGACAACTTGTCTTCCAGTTGTTGGGGAGTGGTGCCCCCATGGCCCAAGCTGGGCCTGTGACTGCCTGTGTTTGTGTGCTTGGCATTCTTTGGCCAGTCCTGGCCCTTGCACCATAAAACCCCATCAATCAACAACTTGCATGAAGCACATAAAGGTTAGATGAACTATGAACTCTCAGACTTATGTTCCACCTAACCCTG---------
>APH_3188
CCTCTTGGAGTGAACAGATTTGTACAAAAACGTCAACATTAACAGGTAATAACCGCTTATTATGCAAATATCCATAGTACTTCTGATTTGATTTACATTAAGCATCAAATTTTGATCCCTGCACAAAAAAGAGTAACAAACCACCTTTTCTCCATTTTAACAACAGTAAGAAAAGATGTGACTTTAAGGAAAATTTTCTCATTCTATTCAGAAACTTTACCAAGAACTATTGCAAAGCACATGACAAACTGATCGTACATCTCTTCTCTAACAATCCTGATGAAGTCACCATGAAAACACTTCTGGTGACACCACCACAGGATTCTTAA--TTTTTTTTTTTAAGGGATAAGGAGGACCAGAAGTTGATGGCAGGGCATCACAAGAGTTCTGGATCACATTTGTGTGAATGCTGCACTTAAACGAGCGAGTGCCAAACTGGTGAAAGTACTTACAAGAACATGTACAAAGTAAAGCAGTCAGAGCCTGACGAAGGGTGATTTTCTCATTTTCACCGGAATACACCCTCTTTCACCGGGAACAAACAACAACACAGTGCCTAAAATCAGCAGCATAACAGTCCA-TTTTTTTGTTTCTTTTTTGTTTTTTTTTTTGG-TTTTTTTTTTTTTTTTTAAATAATGCACAACAGAGCTTGTACGTATGCTCTTGTACTACATTTGGTTCGGCATCTCTCCAGTTTTGGTTTCATCATTTGCTGCCTTCAGCTGACTTGTCTGTCAGTTCTTTCATTTTGTCAACATAATCTGCAAATATGTCTCGGAAGCGAGACCACGACTTTTCTGGAATGGTAATCGCTGTTCGAAAATTGCTTTTCACCTGAAAATAAAAATGAAAAGTTACTCTATGAATTTTCAATTGAATAAACTAATGAGAACTTAACAAAATTTTGTTTGAAAATCTTTTACACCAGATCTGGAATTCCAATAGTCATTCAACTATCAAAACCAAAGAATAAAGAAATTTTTATTCTTAAAAAAAAAAATTCTTGAAGTTTTCATATTTAAAGAAGCATATAAAAAACCAAAGAAATAAATTCTCAATATACAGAAAATTGAAAATTTTAAAGAATTATTTATATATATAAAAAAAAAAGGGTTTTGATTTCTTCTAAACACATAAAAACAAACTGATTTCCAACAGATATAAGTACACTTGTATGAACCCTGCATGGGGACAACTTGTCTTCCAGTTGTTGGGGAGTGGTGCCCCCATGGCCCAAGCTGGGCCTGTGACTGCCTGTGTTTGTGTGCTTGGCATTCTTTGGCCAGTCCTGGCCCTTGCACCATAAAACCCCATCAATCAACAACTTGCATGAAGCACATAAAGGTTAGATGAACTATGAACTCTCAGACTTATGTTCCACCTAACCCTGAAAGGAAAA
>APH_3177
CCTCTTGGAGTGAACAGATTTGTACAAAAACGTCAACATTAACAGGTAATAACCGCTTTTTATGCAAATATCCATAGTACTTCTGATTTGATTTACATTAAGCATCAAATTTTGATCCCTGCACAAAAAAGAGTAACAAACCACCTTTTCTCCATTTTAACAACAGTAAGAAAAGATGTGACTTTAAGGAAAATTTTCTCATTCTATTCAGAAACTTTACCAAGAACTATTGCAAAGCACATGACAAACTGATCGTACATCTCTTCTCTAACAATCCTGATGAAGTCACCATGAAAACACTTCTGGTGACACCACCACAGGATTCTTAATTTTTTTTTTTTTAAGGGATAAGGAGGACCAGAAGTTGATGGCAGGGCATCACAAGAGTTCTGGATCACATTTGTGTGAATGCTGCACTTAAACGAGCGAGTGCCAAACTGGTGAAAGTACTTACAAGAACATGTACAAAGTAAAGCAGTCAGAGCCTGACGAAGGGTGATTTTCTCATTTTCACCGGAATACACCCTCTTTCACCGGGAACAAACAACAACACAGTGCCTAAAATCAGCAGCATAACAGTCCATTTTTTTTGTTTCTTTTTTTTTTTTTTTTTTTG--TTTTTTTTTTTTTTTTCAATAATGCACAACAGAGCTTGTACGTATGCTCTTGTACTACATTTGGTTCGGCATCTCTCCAGTTTTGGTTTCATCATTTGCTGCCTTCAGCTGACTTGTCTGTCAGTTCTTTCATTTTGTCAACATAATCTGCAAATATGTCTCGGAAGCGAGACCACGACTTTTCTGGAATGGTAATCGCTGTTCGAAAATTGCTTTTCACCTGAAAATAAAAATGAAAAGTTACTCTATGAATTTTCAATTGAATAAACTAATGAGAACTTAACAAAATTTTGTTTGAAAATCTTTTACACCAGATCTGGAATTCCAATAGTCATTCAACTATCAAAACCAAAGAATAAAGAAATTTTTATTCTTAAAAAAAAAAATTCTTGAAGTTTTCATATTTAAAGAAGCATATAAAAAACCAAAGAAATAAATTCTCAATATACAGAAAATTGAAAATTTTAAAGAATTATTTATATATATAAAAAAAAAAGGGTTTTGATTTCTTCTAAACACATAAAAACTAACTGATTTCCAACAGATATAAGTACACTTGTATGAACCCTGCATGGGGACAACTTGTCTTCCAGTTGTTGGGGAGTGGTGCCCCCATGGCCCAAGCTGGGCCTGTGACTGCCTGTGTTTGTGTGCTTGGCATTCTTTGGCCAGTCCTGGCCCTTGCACCATAAAACCCCATCAATCAACAACTTGCATGAAGCACATAAAGGTTAGATGAACTATGAACTCTCAGACTTATGTTCCACCTAACCCTGAAAGGAAAA
>APH_0186
CCTCTTGGAGTGAACAGATTTGTACAAAAACGTCAACATTAACAGGTAATAACCGCTTTTTATGCAAATATCCATAGTACTTCTGATTTGATTTACATTAAGCATCAAATTTTGATCCCTGCACAAAAAAGAGTAACAAACCACCTTTTCTCCATTTTAACAACAGTAAGAAAAGATGTGACTTTAAGGAAAATTTTCTCATTCTATTCAGAAACTTTACCAAGAACTATTGCAAAGCACATGACAAACTGATCGTACATCTCTTCTCTAACAATCCTGATGAAGTCACCATGAAAACACTTCTGGTGACACCACCACAGGATTCTTAA--TTTTTTTTTTTAAGGGATAAGGAGGACCAGAAGTTGATGGCAGGGCATCACAAGAGTTCTGGATCACATTTGTGTGAATGCTGCACTTAAACGAGCGAGTGCCAAACTGGTGAAAGTACTTACAAGAACATGTACAAAGTAAAGCAGTCAGAGCCTGACGAAGGGTGATTTTCTCATTTTCACCGGAATACACCCTCTTTCACCGGGAACAAACAACAACACAGTGCCTAAAATCAGCAGCATAACAGTCCA-TTTTTTTGTTTCTTTTTTGTTTTTTTTTTTGGTTTTTTTTTTTTTTTTTTCAATAATGCACAACAGAGCTTGTACGTATGCTCTTGTACTACATTTGGTTCGGCATCTCTCCAGTTTTGGTTTCATCATTTGCTGCCTTCAGCTGACTTGTCTGTCAGTTCTTTCATTTTGTCAACATAATCTGCAAATATGTCTCGGAAGCGAGACCACGACTTTTCTGGAATGGTAATCGCTGTTCGAAAATTGCTTTTCACCTGAAAATAAAAATGAAAAGTTACTCTATGAATTTTCAATTGAATAAACTAATGAGAACTTAACAAAATTTTGTTTGAAAATCTTTTACACCAGATCTGGAATTCCAATAGTCATTCAACTATCAAAACCAAAGAATAAAGAAATTTTTATTCTTAAAAAAAAAAATTCTTGAAGTTTTCATATTTAAAGAAGCATATAAAAAACCAAAGAAATAAATTCTCAATATACAGAAAATTTAAAATTTTAAAGAATTATTTATATATATAAAAAAAAAAGGGTTTTGATTTCTTCTAAACACATAAAAACAAACTGATTTCCAACAGATATAAGTACACTTGTATGAACCCTGCATGGGGACAACTTGTCTTCCAGTTGTTGGGGAGTGGTGCCCCCATGGCCCAAGCTGGGCCTGTGACTGCCTGTGTTTGTGTGCTTGGCATTCTTTGGCCAGTCCTGGCCCTTGCACCATAAAACCCCATCAATCAACAACTTGCATGAAGCACATAAAGGTTAGATGAACTATGAACTCTCAGACTTATGTTCCACCTAACCCTGAAAGGAAAA
>APH_0880
CCTCTTGGAGTGAACAGATTTGTACAAAAACGTCAACATTAACAGGTAATAACCGCTTTTTATGCAAATATCCATAGTACTTCTGATTTGATTTACATTAAGCATCAAATTTTGATCCCTGCACAAAAAAGAGTAACAAACCACCTTTTCTCCATTTTAACAACAGTAAGAAAAGATGTGACTTTAAGGAAAATTTTCTCATTCTATTCAGAAACTTTACCAAGAACTATTGCAAAGCACATGACAAACTGATCGTACATCTCTTCTCTAACAATCCTGATGAAGTCACCATGAAAACACTTCTGGTGACACCACCACAGGATTCTTAATTTTTTTTTTTTTAAGGGATAAGGAGGACCAGAAGTTGATGGCAGGGCATCACAAGAGTTCTGGATCACATTTGTGTGAATGCTGCACTTAAACGAGCGAGTGCCAAACTGGTGAAAGTACTTACAAGAACATGTACAAAGTAAAGCAGTCAGAGCCTGACGAAGGGTGATTTTCTCATTTTCACCGGAATACACCCTCTTTCACCGGGAACAAACAACAACACAGTGCCTAAAATCAGCAGCATAACAGTCCATTTTTTTTGTTTCTTTTTTGTTTTTTTTTTTTG-TTTTTTTTTTTTTTTTTAAATAATGCACAACAGAGCTTGTACGTATGCTCTTGTACTACATTTGGTTCGGCATCTCTCCAGTTTTGGTTTCATCATTTGCTGCCTTCAGCTGACTTGTCTGTCAGTTCTTTCATTTTGTCAACATAATCTGCAAATATGTCTCGGAAGCGAGACCACGACTTTTCTGGAATGGTAATCGCTGTTCGAAAATTGCTTTTCACCTGAAAATAAAAATGAAAAGTTACTCTATGAATTTTTAATTGAATAAACTAATGAGAACTTAACAAAATTTTGTTTGAAAATCTTTTACACCAGATCTGGAATTCCAATAGTCATTCAACTATCAAAACCAAAGAATAAAGAAATTTTTATTCTTAAAAAAAAAAATTCTTGAAGTTTTCATATTTAAAGAAGCATATAAAAAACCAAAGAAATAAATTCTCAATATACAGAAAATTGAAAATTTTAAAGAATTATTTATATATATAAAAAAAAAAGGGTTTTGATTTCTTCTAAACACATAAAAACAAACTGATTTCCAACTGATATAAGTACACTTGTATGAACCCTGCATGGGGACAACTTGTCTTCCAGTTGTTGGGGAGTGGTGCCCCCATGGCCCAAGCTGGGCCTGTGACTGCCTGTGTTTGTGTGCTTGGCATTCTTTGGCCAGTCCTGGCCCTTGCACCATAAAACCCCATCAATCAACAACTTGCATGAAGCACATAAAGGTTAGATGAACTATGAACTCTCAGACTTATGTTCCACCTAACCCTGAAAGGAAAA
>APH_0622
-------------------------------------------------------------------------------------------------------------------------------------------------------------------------------------------GGAAAATTTTCTCATTCTATTCAGAAACTTTACCAAGAACTATTGCAAAGCACATGACAAACTGATCGTACATCTCTTCTCTAACAATCCTGATGAAGTCACCATGAAAACACTTCTGGTGACACCACCACAGGATTCTTAATTTTTTTTTTTTTAAGGGATAAGGAGGACCAGAAGTTGATGGCAGGGCATCACAAGAGTTCTGGATCACATTTGTGTGAATGCTGCACTTAAACGAGCGAGTGCCAAACTGGTGAAAGTACTTACAAGAACATGTACAAAGTAAAGCAGTCAGAGCCTGACGAAGGGTGATTTTCTCATTTTCACCGGAATACACCCTCTTTCACCGGGAACAAACAACAACACAGTGCCTAAAATCAGCAGCATAACAGTCCA-TTTTTTTGTTTCTTTTTTGTTTTTTTTTTTTG------TTTTTTTTTTTTCAATAATGCACAACAGAGCTTGTACGTATGCTCTTGTACTACATTTGGTTCGGCATCTCTCCAGTTTTGGTTTCATCATTTGCTGCCTTCAGCTGACTTGTCTGTCAGTTCTTTCATTTTGTCAACATAATCTGCAAATATGTCTCGGAAGCGAGACCACGACTTTTCTGGAATGGTAATCGCTGTTCGAAAATTGCTTTTCACCTGAAAATAAAAATGAAAAGTTACTCTATGAATTTTCAATTGAATAAACTAATGAGAACTTAACAAAATTTTGTTTGAAAATCTTTTACACCAGATCTGGAATTCCAATAGTCATTCAACTATCAAAACCAAAGAATAAAGAAATTTTTATTCTT--AAAAAAAAATTCTTGAAGTTTTCATATTTAAAGAAGCATATAAAAAACCAAAGAAATAAATTCTCAATATACAGAAAATTGAAAATTTTAAAGAATTATTTATATATAT--AAAAAAAAGGGTTTTGATCTCTTCTAAACATATAAAAACAAACTGATTTCCAACAGATATAAGTACACTTGTATGAACCCTGCATGGGGACAACTTGTCTTCCAGTTGTTGGGGAGTGGTGCCCCCATGGCCCAAGCTGGGCCTGTGACTGCCT-----------------------------------------------------------------------------------------------------------------------------------------------
>APH_4021
CCTCTTGGAGTGAACAGATTTGTACAAAAACGTCAACATTAACAGGTAATAACCGCTTTTTATGCAAATATCCATAGTACTTCTGATTTGATTTACATTAAGCATCAAATTTTGATCCCTGCACAAAAAAGAGTAACAAACCACCTTTTCTCCATTTTAACAACAGTAAGAAAAGATGTGACTTTAAGGAAAATTTTCTCATTCTATTCAGAAACTTTACCAAGAACTATTGCAAAGCACATGACAAACTGATCGTACATCTCTTCTCTAACAATCCTGATGAAGTCACCATGAAAACACTTCTGGTGACACCACCACAGGATTCTTAATTTTTTTTTTTTTAAGGGATAAGGAGGACCAGAAGTTGATGGCAGGGCATCACAAGAGTTCTGGATCACATTTGTGTGAATGCTGCACTTAAACGAGCGAGTGCCAAACTGGTGAAAGTACTTACAAGAACATGTACAAAGTAAAGCAGTCAGAGCCTGACGAAGGGTGATTTTCTCATTTTCACCGGAATACACCCTCTTTCACCGGGAACAAACAACAACACAGTGCCTAAAATCAGCAGCATAACAGTCCA-TTTTTTTGTTTCTTTTTTGTTTTTTTTTTTTGTTTTTTTTTTTTTTTTTTCAATAATGCACAACAGAGCTTGTACGTATGCTCTTGTACTACATTTGGTTCGGCATCTCTCCAGTTTTGGTTTCATCATTTGCTGCCTTCAGCTGACTTGTCTGTCAGTTCTTTCATTTTGTCAACATAATCTGCAAATATGTCTCGGAAGCGAGACCACGACTTTTCTGGAATGGTAATCGCTGTTCGAAAATTGCTTTTCACCTGAAAATAAAAATGAAAAGTTACTCTATGAATTTTCAATTGAATAAACTAATGAGAACTTAACAAAATTTTGTTTGAAAATCTTTTACACCAGATCTGGAATTCCAATAGTCATTCAACTATCAAAACCAAAGAATAAAGAAATTTTTATTCTT--AAAAAAAAATTCTTGAAGTTTTCATATTTAAAGAAGCATATAAAAAACCAAAGAAATAAATTCTCAATATACAGAAAATTGAAAATTTTAAAGAATTATTTATATATAT-AAAAAAAAAGGGTTTTGATCTCTTCTAAACACATAAAAACAAACTGATTTCCAACAGATATAAGTACACTTGTATGAACCCTGCATGGGGACAACTTGTCTTCCAGTTGTTGGGGAGTGGTGCCCCCATGGCCCAAGCTGGGCCTGTGACTGCCTGTGTTTGTGTGCTTGGCATTCTTTGGCCAGTCCTGGCCCTTGCACCATAAAACCCCATCAATCAACAACTTGCATGAAGCACATAAAGGTTAGATGAACTATGAACTCTCAGACTTATGTTCCACCTAACCCTGAAAGGAAAA
>APH_0674
CCTCTTGGAGTGAACAGATTTGTACAAAAACGTCAACATTAACAGGTAATAACCGCTTTTTATGCAAATATCCATAGTACTTCTGATTTGATTTACATTAAGCATCAAATTTTGATCCCTGCACAAAAAAGAGTAACAAACCACCTTTTCTCCATTTTAACAACAGTAAGAAAAGATGTGACTTTAAGGAAAATTTTCTCATTCTATTCAGAAACTTTACCAAGAACTATTGCAAAGCACATGACAAACTGATCGTACATCTCTTCTCTAACAATCCTGATGAAGTCACCATGAAAACACTTCTGGTGACACCACCACAGGATTCTTAA--TTTTTTTTTTTAAGGGATAAGGAGGACCAGAAGTTGATGGCAGGGCATCACAAGAGTTCTGGATCACATTTGTGTGAATGCTGCACTTAAACGAGCGAGTGCCAAACTGGTGAAAGTACTTACAAGAACATGTACAAAGTAAAGCAGTCAGAGCCTGACGAAGGGTGATTTTCTCATTTTCACCGGAATACACCCTCTTTCACCGGGAACAAACAACAACACAGTGCCTAAAATCAGCAGCATAACAGTCCA-TTTTTTTGTTTCTTTTTTG-TTTTTTTTTTTGGTTTTTTTTTTTTTTTTTCAATAATGCACAACAGAGCTTGTACGTATGCTCTTGTACTACATTTGGTTCGGCATCTCTCCAGTTTTGGTTTCATCATTTGCTGCCTTCAGCTGACTTGTCTGTCAGTTCTTTCATTTTGTCAACATAATCTGCAAATATGTCTCGGAAGCGAGACCACGACTTTTCTGGAATGGTAATCGCTGTTCGAAAATTGCTTTTCACCTGAAAATAAAAATGAAAAGTTACTCTATGAATTTTCAATTGAATAAACTAATGAGAACTTAACAAAATTTTGTTTGAAAATCTTTTACACCAGATCTGGAATTCCAATAGTCATTCAACTATCAAAACCAAAGAATAAAGAAATTTTTATTCTTAAAAAAAAAAATTCTTGAAGTTTTCATATTTAAAGAAGCATATAAAAAACCAAAGAAATAAATTCTCAATATACAGAAAATTGAAAATTTTAAAGAATTATTTATATATATAAAAAAAAAAGGGTTTTGATTTCTTCTAAACACATAAAAACAAACTGATTTCCAACAGATATAAGTACACTTGTATGAACCCTGCATGGGGACAACTTGTCTTCCAGTTGTTGGGGAGTGGTGCCCCCATGGCCCAAGCTGGGCCTGTGACTGCCTGTGTTTGTGTGCTTGGCATTCTTTGGCCAGTCCTGGCCCTTGCACCATAAAACCCCATCAATCAACAACTTGCATGAAGCACATAAAGGTTAGATGAACTATGAACTCTCAGACTTATGTTCCACCTAACCCTGAAAGGAAAA
>APH_0723
CCTCTTGGAGTGAACAGATTTGTACAAAAACGTCAACATTAACAGGTAATAACCGCTTTTTATGCAAATATCCATAGTACTTCTGATTTGATTTACATTAAGCATCAAATTTTGATCCCTGCACAAAAAAGAGTAACAAACCACCTTTTCTCCATTTTAACAACAGTAAGAAAAGATGTGACTTTAAGGAAAATTTTCTCATTCTATTCAGAAACTTTACCAAGAACTATTGCAAAGCACATGACAAACTGATCGTACATCTCTTCTCTAACAATCCTGATGAAGTCACCATGAAAACACTTCTGGTGACACCACCACAGGATTCTTAA-TTTTTTTTTTTTAAGGGATAAGGAGGACCAGAAGTTGATGGCAGGGCATCACAAGAGTTCTGGATCACATTTGTGTGAATGCTGCACTTAAACGAGCGAGTGCCAAACTGGTGAAAGTACTTACAAGAACATGTACAAAGTAAAGCAGTCAGAGCCTGACGAAGGGTGATTTTCTCATTTTCACCGGAATACACCCTCTTTCACCGGGAACAAACAACAACACAGTGCCTAAAATCAGCAGCATAACAGTCCA-TTTTTTTGTTTCTTTTTTGTTTTTTTTTTTTGTTTTTTTTTTTTTTTTTTCAATAATGCACAACAGAGCTTGTACGTATGCTCTTGTACTACATTTGGTTCGGCATCTCTCCAGTTTTGGTTTCATCATTTGCTGCCTTCAGCTGACTTGTCTGTCAGTTCTTTCATTTTGTCAACATAATCTGCAAATATGTCTCGGAAGCGAGACCACGACTTTTCTGGAATGGTAATCGCTGTTCGAAAATTGCTTTTCACCTGAAAATAAAAATGAAAAGTTACTCTATGAATTTTCAATTGAATAAACTAATGAGAACTTAACAAAATTTTGTTTGAAAATCTTTTACACCAGATCTGGAATTCCAATAGTCATTCAACTATCAAAACCAAAGAATAAAGAAATTTTTATTCTTAAAAAAAAAAATTCTTGAAGTTTTCATATTTAAAGAAGCATATAAAAAACCAAAGAAATAAATTCTCAATATACAGAAAATTGAAAATTTTAAAGAATTATTTATATATATAAAAAAAAAAGGGTTTTGATTTCTTCTAAACACATAAAAACAAACTGATTTCCAACTGATATAAGTACACTTGTATGAACCCTGCATGGGGACAACTTGTCTTCCAGTTGTTGGGGAGTGGTGCCCCCATGGCCCAAGCTGGGCCTGTGACTGCCTGTGTTTGTGTGCTTGGCATTCTTTGGCCAGTCCTGGCCCTTGCACCATAAAACCCCATCAATCAACAACTTGCATGAAGCACATAAAGGTTAGATGAACTATGAACTCTCAGACTTATGTTCCACCTAACCCTGAAAGGAAAA
>APH_0185
CCTCTTGGAGTGAACAGATTTGTACAAAAACGTCAACATTAACAGGTAATAACCGCTTTTTATGCAAATATCCATAGTACTTCTGATTTGATTTACATTAAGCATCAAATTTTGATCCCTGCACAAAAAAGAGTAACAAACCACCTTTTCTCCATTTTAACAACAGTAAGAAAAGATGTGACTTTAAGGAAAATTTTCTCATTCTATTCAGAAACTTTACCAAGAACTATTGCAAAGCACATGACAAACTGATCGTACATCTCTTCTCTAACAATCCTGATGAAGTCACCATGAAAACACTTCTGGTGACACCACCACAGGATTCTTAA--TTTTTTTTTTTAAGGGATAAGGAGGACCAGAAGTTGATGGCAGGGCATCACAAGAGTTCTGGATCACATTTGTGTGAATGCTGCACTTAAACGAGCGAGTGCCAAACTGGTGAAAGTACTTACAAGAACATGTACAAAGTAAAGCAGTCAGAGCCTGACGAAGGGTGATTTTCTCATTTTCACCGGAATACACCCTCTTTCACCGGGAACAAACAACAACACAGTGCCTAAAATCAGCAGCATAACAGTCCATTTTTTTTGTTTCTTTTTTGTTTTTTTTTTTTGTTTTTTTTTTTTTTTTTTCAATAATGCACAACAGAGCTTGTACGTATGCTCTTGTACTACATTTGGTTCGGCATCTCTCCAGTTTTGGTTTCATCATTTGCTGCCTTCAGCTGACTTGTCTGTCAGTTCTTTCATTTTGTCAACATAATCTGCAAATATGTCTCGGAAGCGAGACCACGACTTTTCTGGAATGGTAATCGCTGTTCGAAAATTGCTTTTCACCTGAAAATAAAAATGAAAAGTTACTCTATGAATTTTCAATTGAATAAACTAATGAGAACTTAACAAAATTTTGTTTGAAAATCTTTTACACCAGATCTGGAATTCCAATAGTCATTCAACTATCAAAACCAAAGAATAAAGAAATTTTTATTCTTAAAAAAAAAAATTCTTGAAGTTTTCATATTTAAAGAAGCATATAAAAAACCAAAGAAATAAATTCTCAATATACAGAAAATTGAAAATTTTAAAGAATTATTTATATATATAAAAAAAAAAGGGTTTTGATTTCTTCTAAACACATAAAAACAAACTGATTTCCAACAGATATAAGTACACTTGTATGAACCCTGCATGGGGACAACTTGTCTTCCAGTTGTTGGGGAGTGGTGCCCCCATGGCCCAAGCTGGGCCTGTGACTGCCTGTGTTTGTGTGCTTGGCATTCTTTGGCCAGTCCTGGCCCTTGCACCATAAAACCCCATCAATCAACAACTTGCATGAAGCACATAAAGGTTAGATGAACTATGAACTCTCAGACTTATGTTCCACCTAACCCTGAAAGGAAAA
>APH_5003
------GGAGTGAACAGATTTGTACAAAAACGTCAACATTAACAGGTAATAACAGCTTTTTATGCAAATATCCATAGTACTTCTGATTTGATTTACATTAAGCATCAAATTTTGATCCCTGCACAAAAAAGAGTAACAAACCACCTTTTCTCCATTTTAACAACAGTAAGAAAAGATGTGACTTTAAGGAAAATTTTCTCATTCTATTCAGAAACTTTACCAAGAACTATTGCAAAGCACATGACAAACTGATCGTACATCTCTTCTCTAACAATCCTGATGAAGTCACCATGAAAACACTTCTGGTGACACCACCACAGGATTCTTAATTTTTTTTTTTTTAAGGGATAAGGAGGACCAGAAGTTGATGGCAGGGCATCACAAGAGTTCTGGATCACATTTGTGTGAATGCTGCACTTAAACGAGCGAGTGCCAAACTGGTGAAAGTACTTACAAGAACATGTACAAAGTAAAGCAGTCGGAGCCTGACGAAGGGTGATTTTCTCATTTTCACCGGAATACACCCTCTTTCACCGGGAACAAACAACAACACAGTGCCTAAAATCAGCAGCATAACAGTCCATTTTTTTTGTTTCTTTTTTTTTTTTTTTTTTTGTTTTTTTTTTTTTTTTTCCAATAATGCACAACAGAGCTTGTACGTATGCTCTTGTACTACATTTGGTTCGGCATCTCTCCAGTTTTGGTTTCATCATTTGCTGCCTTCAGCTGACTTGTCTGTCAGTTCTTTCATTTTGTCAACATAATCTGCAAATATGTCTCGGAAGCGAGACCACGACTTTTCTGGAATGGTAATCGCTGTTCGAAAATTGCTTTTCACCTGAAAATAAAAATGAAAAGTTACTCTATGAATTTTCAATTGAATAAACTAATGAGAACTTAACAAAATTTTGTTTGAAAATCTTTTACACCAGATCTGGAATTCCAATAGTCATTCAACTATCAAAACCAAAGAATAAAGAAATTTTTATTCTTAAAAAAAAAAATTCTTGAAGTTTTCATATTTAAAGAAGCATATAAAAAACCAAAGAAATAAATTCTCAATATACAGAAAATTGAAAATTTTAAAGAATTATTTAT----AAAAAAAAAAAAGGGTTTTGATTTCTTCTAAA------------AACTGATTTCCAACAGATATAAGTACACTTGTATGAACCCTTCATGGGGACAACTCGTCTTCCAGTTGTTGGGGAGTGGTGCCCCGAT-------------------------------------------------------------------------------------------------------------------------------------------------------------------------
>APH_4029
----------------------------------------------TAATAACCGCTTTTTATGCAAATATCCATAGTACTTCTGATTTGATTTACATTAAGCATCAAATTTTGATCCCTGCACAAAAAAGAGTAACAAACCACCTTTTCTCCATTTTAACAACAGTAAGAAAAGATGTGACTTTAAGGAAAATTTTCTCATTCTATTCAGAAACTTTACCAAGAACTATTGCAAAGCACATGACAAACTGATCGTACATCTCTTCTCTAACAATCCTGATGAAGTCACCATGAAAACACTTCTGGTGACACCACCACAGGATTCTTAATTTTTTTTTTTTTAAGGGATAAGGAGGACCAGAAGTTGATGGCAGGGCATCACAAGAGTTCTGGATCACATTTGTGTGAATGCTGCACTTAAACGAGCGAGTGCCAAACTGGTGAAAGTACTTACAAGAACATGTACAAAGTAAAGCAGTCGGAGCCTGACGAAGGGTGATTTTCTCATTTTCACCGGAATACACCCTCTTTCACCGGGAACAAACAACAACACAGTGCCTAAAATCAGCAGCATAACAGTCCATTTTTTTTGTTTCTTTTTTTTTTTTTTTTTTTTTTTTTTTTTTTTTTTTTACAATAATGCACAACAGAGCTTGTACGTATGCTCTTGTACTACATTTGGTTCGGCATCTCTCCAGTTTTGGTTTCATCATTTGCTGCCTTCAGCTGACTTGTCTGTCAGTTCTTTCATTTTGTCAACATAATCTGCAAATATGTCTCGGAAGCGAGACCACGACTTTTCTGGAATGGTAATCGCTGTTCGAAAATTGCTTTTCACCTGAAAATAAAAATGAAAAGTTACTCTATGAATTTTCAATTGAATAAACTAATGAGAACTTAACAAAATTTTGTTTGAAAATCTTTTACACCAGATCTGGAATTCCAATAGTCATTCAACTATCAAAACCAAAGAATAAAGAAATTTTTATTCTTAAAAAAAAAAATTCTTGAAGTTTTCATATTTAAAGAAGCATATAAAAAACCAAAGAAATAAATTCTCAATATACAGAAAATTGAAAATTTTAAAGAATTATTTAT----AAAAAAAAAAAAGGGTTTTGATTTCTTCTAAA------------AACTGATTTCCAACAGATATAAGTACACTTGTATGAACCCTTCATGGGGACAACTCGTCTTCCAGTTGTTGGGGAGTGGTGCCCCCATGGCCCAAGCTGGGCCTGTGACTGCCTGTGTTTGTGTGCTTGGCATTCTTTGGCCAGTCCTGGCCCTTGCACCATAAAACCCCATGAATCAACAACTTGCATGAAGCACTTAAAGGTTAGATGAACTATGAACTCTCAGACTTATGTTCCACCTAACCCTGAAAGGAAAA
>APH_5001
--------------------------------------------------------------------------------------------------------------------------------------------------------------------------------------------------TTTCTCATTCTATTCAGAAACTTTACCAAGAACTATTGCAAAGCACATGACAAACTGATCGTACATCTCTTCTCTAACAATCCTGATGAAGTCACCATGAAAACACTTCTGGTGACACCACCACAGGATTCTTAATTTTTTTTTTTTTAAGGGATAAGGAGGACCAGAAGTTGATGGCAGGGCATCACAAGAGTTCTGGATCACATTTGTGTGAATGCTGCACTTAAACGAGCGAGTGCCAAACTGGTGAAAGTACTTACAAGAACATGTACAAAGTAAAGCAGTCGGAGCCTGACGAAGGGTGATTTTCTCATTTTCACCGGAATACACCCTCTTTCACCGGGAACAAACAACAACACAGTGCCTAAAATCAGCAGCATAACAGTCCATTTTTTTTGTTTCTTTTTTTTTTTTTTTGGTT-TTTTTTTTTGTTTTTTTCCAATAATGCACAACAGAGCTTGTACGTATGCTCTTGTACTACATTTGGTTCGGCATCTCTCCAGTTTTGGTTTCATCATTTGCTGCCTTCAGCTGACTTGTCTGTCAGTTCTTTCATTTTGTCAACATAATCTGCAAATATGTCTCGGAAGCGAGACCACGACTTTTCTGGAATGGTAATCGCTGTTCGAAAATTGCTTTTCACCTGAAAATAAAAATGAAAAGTTACTCTATGAATTTTCAATTGAATAAACTAATGAGAACTTAACAAAATTTTGTTTGAAAATCTTTTACACCAGATCTGGAATTCCAATAGTCATTCAACTATCAAAACCAAAGAATAAAGAAATTTTTATTCTTAAAAAAAAAAATTCTTGAAGTTTTCATATTTAAAGAAGCATATAAAAAACCAAAGAAATAAATTCTCAATATACAGAAAATTGAAAATTTTAAAGAATTATTTAT----AAAAAAAAAAAAGGGTTTTGATTTCTTCTAAA------------AACTGATTTCCAACAGATATAAGTACACTTGTATGAACCCTTCATGGGGACAACTCGTCTTCCAGTTGTTGGGGAGTGGTGCCCCCATGGCCCAAGCTGGGCCTGTGACTGCCTGTGTTTGTGTGCTTGGCATTCTTTGGCCAGTCCTGGCCCTTGCACCATAAAACCCCATGAATCAACAACTTGCATGAAGCACTTAACGGTTAGAGGAACTATGAACTCTCAGACTTATGTTC---------------------
>APH_0772
-----------------------------------------------------CGCTTTTTATGCAAATATCCATAGTACTTCTGATTTGATTTACATTAAGCATCAAATTTTGATCCCTGCACAAAAAAGAGTAACAAACCACCTTTTCTCCATTTTAACAACAGTAAGAAAAGATGTGACTTTAAGGAAAATTTTCTCATTCTATTCAGAAACTTTACCAAGAACTATTGCAAAGCACATGACAAACTGATCGTACATCTCTTCTCTAACAATCCTGATGAAGTCACCATGAAAACACTTCTGGTGACACCACCACAGGATTCTTAATTTTTTTTTTTTTAAGGGATAAGGAGGACCAGAAGTTGATGGCAGGGCATCACAAGAGTTCTGGATCACATTTGTGTGAATGCTGCACTTAAACGAGCGAGTGCCAAACTGGTGAAAGTACTTACAAGAACATGTACAAAGTAAAGCAGTCGGAGCCTGACGAAGGGTGATTTTCTCATTTTCACCGGAATACACCCTCTTTCACCGGGAACAAACAACAACACAGTGCCTAAAATCAGCAGCATAACAGTCCATTTTTTTTGTTTCTTTTTTTTTTTTTTTTTTTTTTTTTTTTTGTTTTTTTCCAATAATGCACAACAGAGCTTGTACGTATGCTCTTGTACTACATTTGGTTCGGCATCTCTCCAGTTTTGGTTTCATCATTTGCTGCCTTCAGCTGACTTGTCTGTCAGTTCTTTCATTTTGTCAACATAATCTGCAAATATGTCTCGGAAGCGAGACCACGACTTTTCTGGAATGGTAATCGCTGTTCGAAAATTGCTTTTCACCTGAAAATAAAAATGAAAAGTTACTCTATGAATTTTCAATTGAATAAACTAATGAGAACTTAACAAAATTTTGTTTGAAAATCTTTTACACCAGATCTGGAATTCCAATAGTCATTCAACTATCAAAACCAAAGAATAAAGAAATTTTTATTCTTAAAAAAAAAAATTCTTGAAGTTTTCATATTTAAAGAAGCATATAAAAAACCAAAGAAATAAATTCTCAATATACAGAAAATTGAAAATTTTAAAGAATTATTTATAAAAAAAAAAAAAAAAGGGTTTTGATTTCTTCTAAA------------AACTGATTTCCAACAGATATAAGTACACTTGTATGAACCCTTCATGGGGACAACTCATCTTCCAGTTGTTGGGGAGTGGTGCCCCCATGGCCCAAGCTGGGCCTGTGACTGCCTGTGTTTGTGTGCTTGGCATTCTTTGGCCAGTCCTGGCCCTTGCACCATAAAACCCCATGAATCAACAACTTGCATGAAGCACTTAAAGGTTAGATGAACTATGAACTCTCAGACTTATGTTCCACC-----------------
>APH_4024
CCTCTTGGAGTGAACAGATTTGTACAAAAACGTCAACATTAACAGGTAATAACCGCTTTTTATGCAAATATCCATAGTACTTCTGATTTGATTTACATTAAGCATCAAATTTTGATCCCTGCACAAAAAAGAGTAACAAACCACCTTTTCTCCATTTTAACAACAGTAAGAAAAGATGTGACTTTAAGGAAAATTTTCTCATTCTATTCAGAAACTTTACCAAGAACTATTGCAAAGCACATGACAAACTGATCGTACATCTCTTCTCTAACAATCCTGATGAAGTCACCATGAAAACACTTCTGGTGACACCACCACAGGATTCTTAATTTTTTTTTTTTTAAGGGATAAGGAGGACCAGAAGTTGATGGCAGGGCATCACAAGAGTTCTGGATCACATTTGTGTGAATGCTGCACTTAAACGAGCGAGTGCCAAACTGGTGAAAGTACTTACAAGAACATGTACAAAGTAAAGCAGTCGGAGCCTGACGAAGGGTGATTTTCTCATTTTCACCGGAATACACCCTCTTTCACCGGGAACAAACAACAACACAGTGCCTAAAATCAGCAGCATAACAGTCCATTTTTTTTGTTTCTTTTTTTTTTTTTTTGGTT-TTTTTTTTTGTTTTTTTCCAATAATGCACAACAGAGCTTGTACGTATGCTCTTGTACTACATTTGGTTCGGCATCTCTCCAGTTTTGGTTTCATCATTTGCTGCCTTCAGCTGACTTGTCTGTCAGTTCTTTCATTTTGTCAACATAATCTGCAAATATGTCTCGGAAGCGAGACCACGACTTTTCTGGAATGGTAATCGCTGTTCGAAAATTGCTTTTCACCTGAAAATAAAAATGAAAAGTTACTCTATGAATTTTCAATTGAATAAACTAATGAGAACTTAACAAAATTTTGTTTGAAAATCTTTTACACCAGATCTGGAATTCCAATAGTCATTCAACTATCAAAACCAAAGAATAAAGAAATTTTTATTCTTAAAAAAAAAAATTCTTGAAGTTTTCATATTTAAAGAAGCATATAAAAAACCAAAGAAATAAATTCTCAATATACAGAAAATTGAAAATTTTAAAGAATTATTTATA---AAAAAAAAAAAAGGGTTTTGATTTCTTCTAAA------------AACTGATTTCCAACAGATATAAGTACACTTGTATGAACCCTTCATGGGGACAACTCGTCTTCCAGTTGTTGGGGAGTGGTGCCCCCATGGCCCAAGCTGGGCCTGTGACTGCCTGTGTTTGTGTGCTTGGCATTCTTTGGCCAGTCCTGGCCCTTGCACCATAAAACCCCATGAATCAACAACTTGCATGAAGCACTTAAAGGTTAGATGAACTATGAACTCTCAGACTTATGTTCCACCTAACCCTGAAAGGAAAA
>APH_5079
-------------------------------------------------------------------------------------------------TTAAGCATCAAATTTTGATCCCTGCACAAAAAAGAGTAACAAACCACCTTTTCTCCATTTTAACAACAGTAAGAAAAGATGTGACTTTAAGGAAAATTTTCTCATTCTATTCAGAAACTTTACCAAGAACTATTGCAAAGCACATGACAAACTGATCGTACATCTCTTCTCTAACAATCCTGATGAAGTCACCATGAAAACACTTCTGGTGACACCACCACAGGATTCTTAATTTTTTTTTTTTTAAGGGATAAGGAGGACCAGAAGTTGATGGCAGGGCATCACAAGAGTTCTGGATCACATTTGTGTGAATGCTGCACTTAAACGAGCGAGTGCCAAACTGGTGAAAGTACTTACAAGAACATGTACAAAGTAAAGCAGTCGGAGCCTGACGAAGGGTGATTTTCTCATTTTCACCGGAATACACCCTCTTTCACCGGGAACAAACAACAACACAGTGCCTAAAATCAGCAGCATAACAGTCCATTTTTTTTGTTTCTTTTTTTTTTTTTTTTTTGGTTTTTTTTTGTTTTTTTCCAATAATGCACAACAGAGCTTGTACGTATGCTCTTGTACTACATTTGGTTCGGCATCTCTCCAGTTTTGGTTTCATCATTTGCTGCCTTCAGCTGACTTGTCTGTCAGTTCTTTCATTTTGTCAACATAATCTGCAAATATGTCTCGGAAGCGAGACCACGACTTTTCTGGAATGGTAATCGCTGTTCGAAAATTGCTTTTCACCTGAAAATAAAAATGAAAAGTTACTCTATGAATTTTCAATTGAATAAACTAATGAGAACTTAACAAAATTTTGTTTGAAAATCTTTTACACCAGATCTGGAATTCCAATAGTCATTCAACTATCAAAACCAAAGAATAAAGAAATTTTTATTCTTAAAAAAAAAAATTCTTGAAGTTTTCATATTTAAAGAAGCATATAAAAAACCAAAGAAATAAATTCTCAATATACAGAAAATTGAAAATTTTAAAGAATTATTTATA-----AAAAAAAAAAGGGTTTTGATTTCTTCTAAA------------AACTGATTTCCAACAGATATAAGTACACTTGTATGAACCCTTCATGGGGACAACTCGTCTTCCAGTTGTTGGGGAGTGGTGCCCCCATGGCCCAAGCTGGTCCTGTGACTGCCTGTGTTTGTGTGCTTGGCATTCTTTGGCCAGTCCTGGCCCTTGCACCATAAAACCCCATGAATCAACAACTTGCATGAAGCACTTAAAGGTTAGATGAACTATGAACTCTCAGACTTATGTTCCACCTAACCCTGAAAGGAAAA
>APH_4005
CCTCTTGGAGTGAACAGATTTGTACAAAAACGTCAACATTAACAGGTAATAACCGCTTTTTATGCAAATATCCATAGTACTTCTGATTTGATTTACATTAAGCATCAAATTTTGATCCCTGCACAAAAAAGAGTAACAAACCACCTTTTCTCCATTTTAACAACAGTAAGAAAAGATGTGACTTTAAGGAAAATTTTCTCATTCTATTCAGAAACTTTACCAAGAACTATTGCAAAGCACATGACAAACTGATCGTACATCTCTTCTCTAACAATCCTGATGAAGTCACCATGAAAACACTTCTGGTGACACCACCACAGGATTCTTAATTTTTTTTTTTTTAAGGGATAAGGAGGACCAGAAGTTGATGGCAGGGCATCACAAGAGTTCTGGATCACATTTGTGTGAATGCTGCACTTAAACGAGCGAGTGCCAAACTGGTGAAAGTACTTACAAGAACATGTACAAAGTAAAGCAGTCGGAGCCTGACGAAGGGTGATTTTCTCATTTTCACCGGAATACACCCTCTTTCACCGGGAACAAACAACAACACAGTGCCTAAAATCAGCAGCATAACAGTCCATTTTTTTTGTTTCTTTTTTTTTTTTTTTTTTGGTTTTTTTTTGTTTTTTTCCAATAATGCACAACAGAGCTTGTACGTATGCTCTTGTACTACATTTGGTTCGGCATCTCTCCAGTTTTGGTTTCATCATTTGCTGCCTTCAGCTGACTTGTCTGTCAGTTCTTTCATTTTGTCAACATAATCTGCAAATATGTCTCGGAAGCGAGACCACGACTTTTCTGGAATGGTAATCGCTGTTCGAAAATTGCTTTTCACCTGAAAATAAAAATGAAAAGTTACTCTATGAATTTTCAATTGAATAAACTAATGAGAACTTAACAAAATTTTGTTTGAAAATCTTTTACACCAGATCTGGAATTCCAATAGTCATTCAACTATCAAAACCAAAGAATAAAGAAATTTTTATTCTTAAAAAAAAAAATTCTTGAAGTTTTCATATTTAAAGAAGCATATAAAAAACCAAAGAAATAAATTCTCAATATACAGAAAATTGAAAATTTTAAAGAATTATTTATA---AAAAAAAAAAAAGGGTTTTGATTTCTTCTAAA------------AACTGATTTCCAACAGATATAAGTACACTTGTATGAACCCTTCATGGGGACAACTCGTCTTCCAGTTGTTGGGGAGTGGTGCCCCCATGGCCCAAGCTGGGCCTGTGACTGCCTGTGTTTGTGTGCTTGGCATTCTTTGGCCAGTCCTGGCCCTTGCACCATAAAACCCCATGAATCAACAACTTGCATGAAGCACTTAAAGGTTAGATGAACTATGAACTCTCAGACTTATGTTCCACCTAACCCTGAAAGGAAAA
>APH_1535
------------------------------------------CAGGTAATAACCGCTTTTTATGCAAATATCCATAGTACTTCTGATTTGATTTACATTAAGCATCAAATTTTGATCCCTGCACAAAAAAGAGTAACAAACCACCTTTTCTCCATTTTAACAACAGTAAGAAAAGATGTGACTTTAAGGAAAATTTTCTCATTCTATTCAGAAACTTTACCAAGAACTATTGCAAAGCACATGACAAACTGATCGTACATCTCTTCTCTAACAATCCTGATGAAGTCACCATGAAAACACTTCTGGTGACACCACCACAGGATTCTTAATTTTTTTTTTTTTAAGGGATAAGGAGGACCAGAAGTTGATGGCAGGGCATCACAAGAGTTCTGGATCACATTTGTGTGAATGCTGCACTTAAACGAGCGAGTGCCAAACTGGTGAAAGTACTTACAAGAACATGTACAAAGTAAAGCAGTCGGAGCCTGACGAAGGGTGATTTTCTCATTTTCACCGGAATACACCCTCTTTCACCGGGAACAAACAACAACACAGTGCCTAAAATCAGCAGCATAACAGTCCATTTTTTTTGTTTCTTTTT---TTTTTTTTTTTGTTTTTTTTTGTTTTTTTCCAATAATGCACAACAGAGCTTGTACGTATGCTCTTGTACTACATTTGGTTCGGCATCTCTCCAGTTTTGGTTTCATCATTTGCTGCCTTCAGCTGACTTGTCTGTCAGTTCTTTCATTTTGTCAACATAATCTGCAAATATGTCTCGGAAGCGAGACCACGACTTTTCTGGAATGGTAATCGCTGTTCGAAAATTGCTTTTCACCTGAAAATAAAAATGAAAAGTTACTCTATGAATTTTCAATTGAATAAACTAATGAGAACTTAACAAAATTTTGTTTGAAAATCTTTTACACCAGATCTGGAATTCCAATAGTCATTCAACTATCAAAACCAAAGAATAAAGAAATTTTTATTCTTAAAAAAAAAAATTCTTGAAGTTTTCATATTTAAAGAAGCATATAAAAAACCAAAGAAATAAATTCTCAATATACAGAAAATTGAAAATTTTAAAGAATTATTTATA---AAAAAAAAAAAAGGGTTTTGATTTCTTCTAAA------------AACTGATTTCCAACAGATATAAGTACACTTGTATGAACCCTTCATGGGGACAACTCGTCTTCCAGTTGTTGGGGAGTGGTGCCCCCATGGCCCAAGCTGGGCCTGTGACTGCCTGTGTTTGTGTGCTTGGCATTCTTTGGCCAGTCCTGGCCCTTGCACCATAAAACCCCATGAATCAACAACTTGCATGAAGCACTTAAAGGTTAGATGAACTATGAACTCTCAGACTTATGTTCCACCTAACCCTGAAAGGAAAA
