# Supplementary material for: ﻿Discovery of a new tarantula species from the Madrean Sky Islands and the first documented instance of syntopy between two montane endemics (Araneae, Theraphosidae, Aphonopelma): a case of prior mistaken identity
Source: Zookeys. 2024 Aug 16;1210:61–98. doi: 10.3897/zookeys.1210.125318 (PMC11344175; doi:10.3897/zookeys.1210.125318)
Supplement: Supplementary material 8 — Phylogenomics files [file zookeys-1210-061_article-125318__-s008.zip › Suppl8/individual_UCE_loci/sl_realigned_uce_20010325.fas]

>APH_3188
CATTCTCGAGGTGTGGGGTCATAATGTTTTGGCTGATCAGTGTATATATATATACACTGTATTTATATAGTGTGCGTGCACACACACACACACACACACACATTCTTATAAGTGTTTCACATAGTGTTTAGATCATGTATGTGAATGTTTGGTTTCATTCTTTTAGTTGACGCAGCACGTGAAGCTCTTACTGACATGCCTCCACGTTCAGAAGAAGAACTTGATGCTGTTACACTTCACAATCAAGCACTTATGAATATGGACACCCACCCCACAGAGGGTTTTGAAAAACTTCAGTATCTCATTCAGCAAAATCCCTTTCCTCCTGAGACATTTGGCAACCTGTTGTTACTCTATTGCAAACATGAGGTAAAGTCAGGTATTAAAACTGTGAATTTTTTTAATACACCAATTTTGAATTATCTTTTTTAGTTGTCTAGGTTTCAGATAATTTTTTCTATGCTAGGACGTTGTAGTCTGAATGCAGGTTGCAATATGAAATCCCATGGGAAATTACCCAAACAAAACAAAACAAACCTGCTTAACTGCCCCTCAAGGGACAAATTATACTCCATAATATCAAATTAGAGATTAAAAATAATTATGTTTGATGGCATTACTGGTAAAAGTAAGCACAATAATTATACTTATGTGGCAAATAATGCAATGGACAACTGTTTTGTCCAATACCAGGACTCCTCAGCATTTCTGTATTTGGCCGATAAGCAAATCATCACTGAATTAACTTTTACCAGATTTTTTTTCCAACACAGCAGTGGTGGTATTCCACATAGATGCAACTATGCATCATCATTGTGAAAATACATTATCGGTTACCAGAGATTTTATAACAAGCTTAATGCTTACTTTTTTACCTGTAAGTGCTTACTTTTACCAGTAACGCCATCAAACGG
>APH_0186
------------------------------------------------------------------------------------CACACACACACACACACATTCTTATAAGTGTTTCACATAGTGTTTAGATCATGTATGTGAATGTTTGGTTTCATTCTTTTAGTTGACGCAGCACGTGAAGCTCTTACTGACATGCCTCCACGTTCAGAAGAAGAACTTGATGCTGTTACACTTCACAATCAAGCACTTATGAATATGGACACCCACCCCACAGAGGGTTTTGAAAAACTTCAGTATCTCATTCAGCAAAATCCCTTCCCTCCTGAGACATTTGGCAACCTGTTGTTACTCTATTGCAAACATGAGGTAAAGTCAGGTATTAAAACTGTGAATTTTTTTAATACACCAATTTTGAATTATCTTTTTTAGTTGTCTAGGTTTCAGATAATTTTTTCTATGCTAGGACGTTGTAGTCTGAATGCAGGTTGCAATATGAAATCCCATGGGAAATTACCCAAACAAAACAAAACAAACCTGCTTAACTGCCCCTCAAGGGACAAATTATACTCCATAATATCAAATTAGAGATTAAAAATAATTATGTTTGATGGCATTACTGGTAAAAGTAAGCACAATAATTATACTTATGTGGCAAATAATGCAATGGACAACTGTTTTGTCCAATACCAGGACTCCTCAGCATTTCTGTATTTGGCCGATAAGCAAATCATCACTGAATTAACTTTTACCAGATTTTTTTTCCAACAGAGCAGTGGTGGTTTTCCACATAGATGCAACTATGCATCATCATTGTGAAAATACATTATCGGTTACCAGAGATTTTATAACAAGCTTAATGCTTACTTTTTTACCTGTAAGTGCTTACTTTTACCAGTAATGCCATCAAACGG
>APH_5001
CATTCTCGAGGTGTGGGGTCATAATGTTTTGGCTGATCAGTGT----ATATACACACTGTATTTATATAGTGCGCGTG------------CACACACACACATTCTTATAAGCGTTTCACATAGTGTTTAGATCATGTATGTGAATGTTTGGTTTCATTCTTTTAGTTGATGCAGCACGTGAAGCTCTTACTGACATGCCTCCACGTTCAGAAGAAGAACTTGATGCTGTTACACTTCACAATCAAGCACTTATGAATATGGACACCCACCCCACAGAGGGTTTTGAAAAACTTCAGTATCTCATTCAGCAAAATCCCTTTCCTCCTGAGACATTTGGCAACCTGTTGTTACTCTATTGCAAACATGAGGTAAAGTCAGGTGTTAAAACTGCGAATTTCTTTAATGCACAAATTTTGAATTGTCTTTTTTAGTTGTCTAGGTTTCAGATAATTTTTTCTATGCTAGGACGTTGTAGTCTGAATGCAGGTTGCAATATGAAATCCCATGGGAAGTTACCCAAACAAAACAAAACAAACCTGCTTAACTGCCCCTCAAGGGACAAATTATACTCCATAATATCAAATTAGAGATTAAAAATAATTCCGTTTGATGGCATTACTGGTAAAAGTAAGCACAATAATTATACTTATGTGGCAAATAATGCAATGGA---------------------------------------------------------------------------------------------------------------------------------------------------------------------------------------------------------------------------------------------------
>APH_3177
-----------------------------------------------------ACACTGTATTTATGTAGTGCGCGTGCACACACACACACACACACACACATTCTTATAAGTGTTTCACATAGTGTTTAGATCATGTATGTGAATGTTTGGTTTCATTCTTTTAGTTGATGCAGCACGTGAAGCTCTTACTGACATGCCTCCACGTTCAGAAGAAGAACTTGATGCTGTAACACTTCACAATCAAGCACTTATGAATATGGACACCCACCCCACAGAGGGTTTTGAAAAACTTCAGTATCTCATTCAGCAAAATCCCTTCCCTCCTGAGACATTTGGCAACCTGTTGTTACTCTATTGCAAACATGAGGTAAAGTCAGGTATTAAAACTGTGAATTTTTTTAATACACAAATTTTGAATTATCTTTTTTAGTTGTCTAGGTTTCAGATAATTTTTTCTATGCTAGGACGTTGTAGTCTGAATGCAGGTTGCAATATGAAATCCCATGGGAAGTTACCCAAACAAAACAAAACAAACCTGCTTAACTGCCCCTCAAGGGTCAAATTATACTCCATAATATCAAATTAGAGATTAAAAATAATTATGTTTGATGGCATTACTGGTAAAAGTAACCACAATAATTATACTTATGTGGCAAATAATGCAATGGACAACTGTTTTGTCCAATACCAGGACTCCTCAGCATTTCTGTATTTGGCCGATAAGCAAATCATCACTGAATTAACTTTTACCAGATTTTTTTTCCAACACAGCAGTGGTGGTTTTCCACATAGATGAAACTATGCGTCATCATTGTGAAAATACATTATCGGTTACCAGAGATTTTATAACAAGCTTAATGCTTACTTTTTTACCTGTAAGTGCTTACTTTTACCAGTAACGCCATCAAACGG
>APH_3191
-----------------------------------------------------------------------------------------------------ATTCTTATAAGTGTTTCACATAGTGTTTAGATCATGTATGTGAATGTTTGGTTTCATTCTTTTAGTTGATGCAGCACGTGAAGCTCTTACTGACATGCCTCCACGTTCAGAAGAAGAACTTGATGCTGTTACACTTCACAATCAAGCACTTATGAATATGGACACCCACCCCACAGAGGGTTTTGAAAAACTTCAGTATCTCATTCAGCAAAATCCCTTCCCTCCTGAGACATTTGGCAACCTGTTGTTACTCTACTGCAAACATGAGGTAAAGTCAGGTATTAAAACTGTGAATTTTTTTAATACACAAATTTTGAATTATCTTTTTTAGTTGTCTAGGTTTCAGATAATTTTTTCTATGCTAGGACGTTGTAGTCTGAATGCAGGTTGCAATATGAAATCCCATGGGAAGTTACCCAAACAAAACAAAACAAA------------------------------------------------------------------------------------------------------------------------------------------------------------------------------------------------------------------------------------------------------------------------------------------------------------------------------------------------------------------------------------------
>APH_4021
CATTCTCGAGGTGTGGGGTCATAATGTTTTGGCTGATCAGTGTATATATATATACACTGTATTTATATAGTGCGCGTGCACACACACACACACACACACACATTCTTATAAGTGTTTCACATAGTGTTTAGATCATGTATGTGAATGTTTGGTTTCATTCTTTTAGTTGATGCAGCACGTGAAGCTCTTACTGACATGCCTCCACGTTCAGAAGAAGAACTTGATGCTGTTACACTTCACAATCAAGCACTTATGAATATGGACACCCACCCCACAGAGGGTTTTGAAAAACTTCAGTATCTCATTCAGCAAAATCCCTTCCCTCCTGAGACATTTGGCAACCTGTTGTTACTCTACTGCAAACATGAGGTAAAGTCAGGTATTAAAACTGTGAATTTTTTTAATACACAAATTTTGAATTATCTTTTTTAGTTGTCTAGGTTTCAGATAATTTTTTCTATGCTAGGACGTTGTAGTCTGAATGCAGGTTGCAATATGAAATCCCATGGGAAGTTACCCAAACAAAACAAAACAAACCTGCTTAACTGCCCCTCAAGGGACAAATTATACTCCATAATATCAAATTAGAGATTAAAAATAATTATGTTTGATGGCATTACTGGTAAAAGTAAGCACAATAATTATACTTATGTGGCAAATAATGCAATGGACAACTGTTTTGTCCAATACCAGGACTCCTCAGCATTTCTGTATTTGGCCGATAAGCAAATCATCACTGAATTAACTTTTACCAGATTTTTTTTCCAACACAGCAGTGGTGGTTTTCCACATAGATGCAACTATGCATCATCATTGTGAAAATACATTATCGGTTACCAGAGATTTTATAACAAGCTTAATGCTTACTTTTTTACCAGTAAGTGCTTACTTTTACCAGTAACACCATCAAACGG
>APH_1535
---------------------------------------GTGTATATATATATACACTGTATTTATATAGTGCGCGTGCACACACACACACACACACACACATTCTTATAAGTGTTTCACATAGTGTTTAGATCATGTATGTGAATGTTTAGTTTCATTCTTTTAGTTGATGCAGCACGTGAAGCTCTTACTGACATGCCTCCACGTTCAGAAGAAGAACTTGATGCTGTTACACTTCACAATCAAGCACTTATGAATATGGACACCCACCCCACAGAGGGTTTTGAAAAACTTCAGTATCTCATTCAGCAAAATCCCTTCCCTCCTGAGACATTTGGCAACCTGTTGTTACTCTATTGCAAACATGAGGTAAAGTCAGGTATTAAAACTGTGAATTTTTTTAATACACAAATTTTGAATTATCTTTTTTAGTTGTCTAGGTTTCAGATAATTTTTTCTATGCTAGGACGTTGTAGTCTGAATGCAGGTTGCAATATGAAATCCCATGGGAAGTTACCCAAACAAAACAAAACAAACCTGCTCAACTGCCCCTCAAGGGACAAATTATACTCCATAATATCAAATTAGAGATTAAAAATAATTATGTTTGATGGCATTACTGGTAAAAGTAAGCACAATAATTATACTTATGTGGCAAATAATGCAATGGACAACTGTTTTGTCCAATACCAGGACTCCTCAGCAATTCTGTATTTGGCCGATAAGCAAATCATCACTGAATTAACTTTTACCAGATTTTTTTTCCAACACAGCAGTGGTGGTTTTCCACATAGATGCAACTATGCATCATCATTGTGAAAATACATTATCGGTTACCAGAGATTTTATAACAAGCTTAATGCTTACTTTTTTA----------------------------------------
>APH_5079
-ATTCTCGAGGTGTGGGGTCATAATGTTTTGGCTGATCAGTGTATATATATATACACTGTATTTATATAGTGCGCGTGCACACACACACACACACACACACATTCTTATAAGTGTTTCACATAGTGTTTAGATCATGTATGTGAATGTTTAGTTTCATTCTTTTAGTTGATGCAGCACGTGAAGCTCTTACTGACATGCCTCCACGTTCAGAAGAAGAACTTGATGCTGTTACACTTCACAATCAAGCACTTATGAATATGGACACCCACCCCACAGAGGGTTTTGAAAAACTTCAGTATCTCATTCAGCAAAATCCCTTCCCTCCTGAGACATTTGGCAACCTGTTGTTACTCTATTGCAAACATGAGGTAAAGTCAGGTATTAAAACTGTGAATTTTTTTAATACACAAATTTTGAATTATCTTTTTTAGTTGTCTAGGTTTCAGATAATTTTTTCTATGCTAGGACGTTGTAGTCTGAATGCAGGTTGCAATATGAAATCCCATGGGAAGTTACCCAAACAAAACAAAACAAACCTGCTCAACTGCCCCTCAAGGGACAAATTATACTCCATAATATCAAATTAGAGATTAAAAA----------------------------------------------------------------------------------------------------------------------------------------------------------------------------------------------------------------------------------------------------------------------------------------------------------------------------
>APH_0772
CATTCTCGAGGTGTGGGGTCATAATGTTTTGGCTGATCAGTGTATATATATATACACTGTATTTATATAGTGCGCGTGCACACACACACACACACACACACATTCTTATAAGTGTTTCACATAGTGTTTAGATCATGTATGTGAATGTTTAGTTTCATTCTTTTAGTTGATGCAGCACGTGAAGCTCTTACTGACATGCCTCCACGTTCAGAAGAAGAACTTGATGCTGTTACACTTCACAATCAAGCACTTATGAATATGGACACCCACCCCACAGAGGGTTTTGAAAAACTTCAGTATCTCATTCAGCAAAATCCCTTCCCTCCTGAGACATTTGGCAACCTGTTGTTACTCTATTGCAAACATGAGGTAAAGTCAGGTATTAAAACTGTGAATTTTTTTAATACACAAATTTTGAATTATCTTTTTTAGTTGTCTAGGTTTCAGATAATTTTTTCTATGCTAGGACGTTGTAGTCTGAATGCAGGTTGCAATATGAAATCCCATGGGAAGTTACCCAAACAAAACAAAACAAACCTGCTCAACTGCCCCTCAAGGGACAAATTATACTCCATAATATCAAATTAGAGATTAAAAATAATTATGTTTGATGGCATTACTGGTAAAAGTAAGCACAATAATTATACTTATTTGGCAAATTATGCAATGGACAACTGTTTTGTCCAATACCAGGACTCCTCAGCAATTCTGTATTTGGCCGATAAGCAAATCATCACTGAATTAACTTTTACCAGATTTTTTTTCCAACACAGCAGTGGTGGTTTT--------------------------------------------------------------------------------------------------------------------------------
>APH_0136
-ATTCTCGAGGTGTGGGGTCATAATGTTTTGGCTGATCAGTGTATATATATATACACTGTATTTATATAGTGCGCGTG--------CACGCACGCACGCACATTCTTATAAGTGTTTCACATAGTGTTTAGATCATGTATGTGAATGTTTGGTTTCATTCTTTTAGTTGATGCAGCACGTGAAGCTCTTACTGACATGCCTCCACGTTCAGAAGAAGAACTTGATGCTGTTACACTTCACAATCAAGCACTTATGAATATGGACACCCACCCCACAGAGGGTTTTGAAAAACTTCAGTATCTCATTCAGCAAAATCCCTTCCCTCCTGAGACATTTGGCAACCTGTTGTTACTCTATTGCAAACATGAGGTAAAGTCAGGTATTAAAACTGTGAATTTTTTTAATACACAAATTTTGAATTATCTTTTTTAGTTGTCTAGGTTTCAGATAATTTTTTCTATGCTAGGACGTTGTAGTCTGAATGCAGGTTGCAATATGAAATCCCATGGGAAGTTACCCCAACAAAACAAAACAAACCTGCTTAACTGCCCTTCAAGGGACAAATTATACTCCATAATATCAAATTAGAGATTAAAAATAATTATGTTTGATGGCATTACTGGTAAAAGTAAGCACAATAATTATACTTATGTGGCAAATAATGCAATGGACAACTGTTTTGTCCAATATCAGGACTCCTCAGCATTTCTGTATTTGGCCGATAAGCAAATCATCACTGAATTAACATTTACCAGATTTTTTTTCCAACACAGCAGTGGTGGTTTTCCACATAGATGCAACTATGCGTCATCATTGTGAAAATATATTATCGGTTACCAGAGATTGTATAACAAGCTTAATGCTTACTTTTTTACCTGTAAGTGCTTACTTTTACCAGTAACGCCATCAAACGG
>APH_0185
---TCTCGAGGTGTGGGGTCATAATGTTTTGGCTGATCAGTGTATATATATATACACTGTATTTATATAGTTCGCGTGCACGCACGCACGCACACACACACATTCTTATAAGTGTTTCACATAGTGTTTAGATCATGTATGTGAATGTTTGGTTTCATTCTTTTAGTTGATGCAGCACGTGAAGCTCTTACTGACATGCCTCCACGTTCAGAAGAAGAACTTGATGCTGTTACACTTCACAATCAAGCACTTATGAATATGGACACCCACCCCACAGAGGGTTTTGAAAAACTTCAGTATCTCATTCAGCAAAATCCCTTCCCTCCTGAGACATTTGGCAACCTGTTGTTACTCTATTGCAAACATGAGGTAAAGTCAGGTATTAAAACTGTGAATTTTTTTAATACACAAATTTTGAATTATCTTTTTTAGTTGTCTAGGTTTCAGATAATTTTTTCTATGCTAGGACGTTGTAGTCTGAATGCAGGTTGCAATATGAAATCCCATGGGAAGTTACCCAAACAAAACAAAACAAACCTGCTTAACTGCCCTTCAAGGGACAAATTATACTCCATAATATCAAATTAGAGATTAAAAATAATTATGTTTGATGGCATTACTGGTAAAAGTAAGCACAATAATTATACTTATGTGGCAAATAATGCAATGGACAACTGTTTTTTCCAATACCAGGACTCCTCAGCATTTCTATATTTGGCTGATAAGCAAATCATCACTGAATTAACTTTTACCAGATTTTTTTTCCAACACAGCAGTGGTGGTTTTCCAAATAGATGCAACTATGCGTCATCATTGTGAAAATACATTATCGGTTACCAGAGATTTTATAACAAGCTTAATGCTTACTTTTTTACCTGTAAGTGCTTACTTGTACCAGTAACGCCATCAAGCGG
>APH_0622
CATTCTCGAGGTGTGAGGTCATAATGTTTTGGCTGATCAGTGTATATATATATACACTGTATTTATATAGTGCGCGTGCA----CACACACACACACACACATTCTTATAAGTGTTTCACATAGTGTTTAGATCATGTATGTGAATGTTTGGTTTCATTCTTTTAGTTGATGCAGCACGTGAAGCTCTTACTGACATGCCTCCACGTTCAGAAGAAGAACTTGATGCTGTTACACTTCACAATCAAGCACTTATGAATATGGACACCCACCCCACAGAGGGTTTTGAAAAACTTCAGTATCTCATTCAGCAAAATCCCTTCCCTCCTGAGACATTTGGCAACCTGTTGTTACTCTATTGCAAACATGAGGTAAAGTCAGGTATTAAAACTGTGAATTTTTTTAATACACAAATTTTGAATTATCTTTTTTAGTTGTCTAGGTTTCAGATAATTTTTTCTATGCTAGGACGTTGTAGTCTGAATGCAGGTTGCAATATGAAATCCCATGGGAAGTTACCCAAACAAAACAAAACAAA------------------------------------------------------------------------------------------------------------------------------------------------------------------------------------------------------------------------------------------------------------------------------------------------------------------------------------------------------------------------------------------
>APH_0674
CATTCTTGAGGTGTGGGGTCATAATGTTTTGGCTGATCAGTGTATATATATATACACTGTATTTATATAGTGCGCGTGCACACACACACACACACACACACATTCTTATAAGTGTTTCACATAGTGTTTAGATCATGTATGTGAATGTTTGGTTTCATTCTTTTAGTTGATGCAGCACGTGAAGCTCTTACTGACATGCCTCCACGTTCAGAAGAAGAACTTGATGCTGTTACACTTCACAATCAAGCACTTATGAATATGGACACCCACCCCACAGAGGGTTTTGAAAAACTTCAGTATCTCATTCAGCAAAATCCCTTCCCTCCTGAGACATTTGGCAACCTGTTGTTACTCTATTGCAAACATGAGGTAAAGTCAGGTATTAAAACTGTGAATTTTTTTAATACACAAATTTTGAATTATCTTTTTTAGTTGTCTAGGTTTCAGATAATTTTTTCTATGCTAGGACGTTGTAGTCTGAATGCAGGTTGCAATATGAAATCCCATGGGAAGTTACCCAAACAAAACAAAACAAACCTGCTTAACTGCCCCTCAAGGGACAAATTATACTCCATAATATCAAATTAGAGATTAAAAATAATTATGTTTGATGGCATTACTGGTAAAAGTAAGCACAATAATTATACTTATGTGGCAAATAATGCAATGGACAACTGTTTTTTCCAGTACCAGGACTCCTCAGCATTTCTGTATTTGGCTGATAAGCAAATCATCACTGAATTAACTTTTACCAGATTTTTTTTCCAACACAGCAGTGGTGGTTTTCCACATAGATGCAACTATGCATCATCATTGTGAAAATACATTATCGGTTACCAGAGATTTTATAACAAGCTTAATGCTTACTTTTTTACCTGTAAGTGCTTACTTGTACCAGTAACGCCATCAAGCGG
>APH_0683
CATTCTCGAGGTGTGGGGTCATAATGTTTTGGCTGATCAGTGTATATATATATACACTGTATTTATATAGTGCGCGTGCACACACGCACACACACACATACATTCTTATAAATGTTTCACATAGTGTTTAGATCATGTATGTGAATGTTTGGTTTCATTCTTTTAGTTGATGCAGCACGTGAAGCTCTTACTGACATGCCTCCACGTTCAGAAGAAGAACTTGATGCTGTTACACTTCACAATCAAGCACTTATGAATATGGACACCCACCCCACAGAGGGTTTTGAAAAACTTCAGTATCTCATTCAGCAAAATCCCTTCCCTCCTGAGACATTTGGCAACCTGTTGTTACTCTATTGCAAACATGAGGTAAAGTCAGGTATTAAAACTGTGAATTTTTTTAATACACAAATTTTGAATTATCTTTTTTAGTTGTCTAGGTTTCAGATAATTTTTTCTATGCTAGGACGTTGTAGTCTGAATGCAGGTTGCAATATGAAATCCCATGGGAAGTTACCCAAACAAAACAAAACAAACCTGCTTAACTGCCCCTCAAGGGACAAATTATACTCCATAATATCAAATTAGAGATTAAAAATAATTCCGTTTGATGGCATTACTGGTAAAAGTAAGCACAATAATTATACTTATGTGGCAAATAATGCAATGGACAACTGTTTTGTCCAATACCAGGACTCCTCAGCATTTCTGTATTTGGCCGATAAGCAAATCATCACTGAATTAACTTTTACCAGATTTTTTTTCCAACACAGCAGTGGTGGTTTTCCACATAGATGCAACTATGCATCATCATTGTGAAAATACATTATCGGTTACCAGAGATTTTATAACAAGCTTAATGCTTACTTTTTTACCTGTAAGTGCTTACTTTTACCAGTAACGCCATCAAACGG
>APH_0717
---------------------------------------------ATATATACACACTGTATTTATATAGTGCGCGTGCACACACACACACACACACACACATTCTTATAAGTGTTTCACATAGTGTTTAGATCATGTATGTGAATGTTTGGTTTCATTCTTTTAGTTGATGCAGCACGTGAAGCTCTTACTGACATGCCTCCACGTTCAGAAGAAGAACTTGATGCTGTTACACTTCACAATCAAGCACTTATGAATATGGACACCCACCCCACAGAGGGTTTTGAAAAACTTCAGTATCTCATTCAGCAAAATCCCTTCCCTCCTGAGACATTTGGCAACCTGTTGTTACTCTATTGCAAACATGAGGTAAAGTCAGGTATTAAAACTGTGAATTTTTTTAATACACAAATTTTGAATTATCTTTTTTAGTTGTCTAGGTTTCAGATAATTTTTTCTATGCTAGGACGTTGTAGTCTGAATGCAGGTTGCAA-------------GGGAAGTTACCCAAACAAAACAAAACAAACCTGCTTAACTGCCCCTCAAGGGACAAATTATACTCCATAATATCAAATTAGAGATTAAAAATAATTATGTTTGATGGCATTACTGGTAAAAGTAAGCACAATAATTATACTTATGTGGCAAATAATGCAATGGACAACTGTTTTTTCCAATACCAGGACTCCTCAGCATTTCTGTATTTGGCTGATAAGCAAATCATCACTGAATTAACTTTTACCAGATTTTTTTTCCAACACAGCAGTGGTGGTTTTCCACATAGATGCAACTATGCATCATCATTGTGAAAATACATTATCGGTTACCAGAGATTTTATAACAAGCTTAATGCTTACTTTTTTACCTGTAAGTGCTTACTTGTACCAGTAATGCCATCAAGCGG
>APH_0723
CATTCTCGAGGTGTGGGGTCATAATGTTTTGGCTGATCAGTGTAAATATATATACACTGTATTTATATAGTGCGCGTGCACACACACACACACACACACACATTCTTATAAGTGTTTCACATAGTGTTTAGATCATGTATGTGAATGTTTGGTTTCATTCTTTTAGTTGATGCAGCACGTGAAGCTCTTACTGACATGCCTCCACGTTCAGAAGAAGAACTTGATGCTGTTACACTTCACAATCAAGCACTTATGAATATGGACACCCACCCCACAGAGGGTTTTGAAAAACTTCAGTATCTCATTCAGCAAAATCCCTTCCCTCCTGAGACATTTGGCAACCTGTTGTTACTCTATTGCAAACATGAGGTAAAGTCAGGTATTAAAACTGTGAATTTTTTTAATACACAAATTTTGAATTATCTTTTTTAGTTGTCTAGGTTTCAGATAATTTTTTCTATGCTAGGACGTTGTAGTCTGAATGCAGGTTGCAATATGAAATCCCATGGGAAGTTACCCAAACAAA-CAAAACAAACCTGCTTAACTGCCCCTCAAGGGACAAATTATACTCCATAATATCAAATTAGAGATTAAAAATAATTATGTTTGATGGCATTACTGGTAAAAGTAAGCACAATAATTATACTTATGTGGCAAATAATGCAATGGACAACTGTTTTGTCCAATACCAGGACTCCTCAGCATTTCTGTATTTGGCCAATAAGCAAATCATCACTGAATTAACTTTTACCAGATTTTTTTTCCAACACAGCAGTGGTGGTTTTCCACATAGATGCAACTATGCATCATCATTGTGAAAATACATTATCGGTTACTAGAGATT-TATAACAAGCTTAATGCTTACTTTTTTACCTGTAAGTGCTTACTTGTACCAGTAACGCCATCAAGCGG
>APH_0880
CATTCTCGAGGTGTGGGGTCATAATGTTTTGGCTGATCAGTGTATATATATACACACTGTATTTATATAGTGCGCGTGCACACACACACACACACACACATATTCTTATAAGTGTTTCACATAGTGTTTAGATCATGTATGTGAATGTTTGGTTTCATTCTTTTAGTTGATGCAGCACGTGAAGCTCTTACTGACATGCCTCCACGTTCAGAAGAAGAACTTGATGCTGTTACACTTCACAATCAAGCACTTATGAATATGGACACCCACCCCACAGAGGGTTTTGAAAAACTTCAGTATCTCATTCAGCAAAATCCCTTCCCTCCTGAGACATTTGGCAACCTGTTGTTACTCTATTGCAAACATGAGGTAAAGTCAGGTATTAAAACTGTGAATTTTTTTAATACACAAATTTTGAATTATCTTTTTTAGTTGTCTAGGTTTCAGATAATTTTTTCTATGCTAGGACGTTGTAGTCTGAATGCAGGTTGCAATATGAAATCCCATGGGAAGTTACCCAAACAAAACAAAACAAACCTGCTTAACTGCCCCTCAAGGGACAAATTATACTCCATAATATCAAATTAGAGATTAAAAATAATTATGTTTGATGGCATTACTGGTAAAAGTAAGCACAATAATTATACTTATGTGGCAAATAATGCAATGGACAACTGTTTTTTCCAATACCAGGACTCCTCAGCATTTCTGTATTTGGCTGATAAGCAAATCATCACTGAATTAACTTTTACCAGATTTTTTTTCCAACACAGCAGTGGTGGTTTTCCACATAGATGCAACTATGCATCATCATTGTGAAAATACATTATCGGTTACCAGAGATTTTATAACAAGCTTAATGCTTACTTTTTTACCTGTAAGTGCTTACTTGTACCAGTAACGCCATCAAGCGG
>APH_1602
CATTCTCAAGGTGTGGGGTCGCAATTTTTTGGCTTTTCGGCGTATGAATATATACACTGTATTTATATAGTGCGCGTGCACACACGCACACACACACACACATTCTTATAAATGTTTCGCATAGTGTTTAGATCATGTATGTGAATGTTTGGTTTCATTCTTTTAGTTGATGCAGCACGTGAAGCTCTTACTGACATGCCTCCACGTTCAGAAGAAGAACTTGATGCTGTTACACTTCACAATCAAGCACTTATGAATATGGACACCCACCCCACAGAGGGTTTTGAAAAACTTCAGTATCTCATTCAGCAAAATCCCTTCCCTCCTGAGACATTTGGCAACCTGTTGTTACTCTATTGCAAACATGAGGTAAAGTCAGGTATTAAAACTGTGAATTTTTTTAATACACAAATTTTGAATTATCTTTTTTAGTTGTCTAGGTTTCAGATAATTTTTTCTATGCTAGGACGTTGTAGTCTGAATGCAGGTTGCAATATGAAATCCCATGGGAAGTTACCCAAACAAAACAAAACAAACCTGCTTAACTGCCCCTCAAGGGACAAATTATACTCCATAATATCAAATTAGAGATTAAAAATAATTCCATTTGATGGCATTACTGGTAAAAGTAAGCACAATAATTATACTTATGTGGCAAATAATGCAATGGACAACTGTTTTGTCCAATACCAGGACTCCTCAGCATTTCTGTATTTGGCCGATAAGCAAATCATCACTGAATTAACTTTTACCAGATTTTTTTTCCAACACAGCAGTGGTGGTTTTCCACATAGATGCAACTATGCATCATCATTGTGAAAATACATTATCGGTTACCAGAGATTTTATAACAAGCTTAATGCTTACTTTTTTACCTGTAAGTGCTTACTTTTACCAGTAACGCCATCAAACGG
>APH_4005
CATTCTCGAGGTGTGGGGTCATAATGTTTCGGCTGATCAGTGTATATATATATACACTGTATTTATATAGTGCGCGTGCACACACACACACACACACACACATTCTTATAAGTGTTTCACATAGTGTTTAGATCATGTATGTGAATGTTTGGTTTCATTCTTTTAGTTGATGCAGCACGTGAAGCTCTTACTGACATGCCTCCACGTTCAGAAGAAGAACTTGATGCTGTTACACTTCACAATCAAGCACTTATGAATATGGACACCCACCCCACAGAGGGTTTTGAAAAACTTCAGTATCTCATTCAGCAAAATCCCTTCCCTCCTGAGACATTTGGCAACCTGTTGTTACTCTATTGCAAACATGAGGTAAAGTCAGGTATTAAAACTGTGAATTTTTTTAATACACAAATTTTGAATTATCTTTTTTAGTTGTCTAGGTTTCAGATAATTTTTTCTATGCTAGGACGTTGTAGTCTGAATGCAGGTTGCAATATGAAATCCCATGGAAAGTTACCCAAACAAAACAAAACAAACCTGCTTAACTGCCCCTCAAGGGACAAATTATACTCCATAATATCAAATTAGAGATTAAAAATAATTATGTTTGATGGCATTACTGGTAAAAGTAAGCACAATAATTATACTTATGTGGCAAATAATGCAATGGACAACTGTTTTGTCCAATACCAGGACTCCTCAGCATTTCTGTATTTGGCCGATAAGCAAATCATCACTGAATTAACTTTTACCAGATTTTTTTTCCAACACAGCAGTGGTGGTTTTCCACATAGATGCAACTATGCATCATCATTGTGAAAATACATTATCGGTTACCAGAGATTTTATAACAAGCTTAATGCTTACTTTTTTACCTGTAAGTGCTTACTTTTACCAGTAACGCCATCAAACGG
>APH_5003
CATTCTCGAGGTGTGGGGTCATAATGTTTTGGCTGATCAGTGTATATATATATACACTGTATTTATATAGTGCGCGTGCACACACGCACACACACACACACATTCTTATAAATGTTTCGCATAGTGTTTAGATCATGTATGTGAATGTTTGGTTTCATTCTTTTAGTTGATGCAGCACGTGAAGCTCTTACTGACATGCCTCCACGTTCAGAAGAAGAACTTGATGCTGTTACACTTCACAATCAAGCACTTATGAATATGGACACCCACCCCACAGAGGGTTTTGAAAAACTTCAGTATCTCATTCAGCAAAATCCCTTCCCTCCTGAGACATTTGGCAACCTGTTGTTACTCTATTGCAAACATGAGGTAAAGTCAGGTATTAAAACTGTGAATTTTTTTAATACACAAATTTTGAATTATCTTTTTTAGTTGTCTAGGTTTCAGATAATTTTTTCTATGCTAGGACGTTGTAGTCTGAATGCAGGTTGCAATATGAAATCCCATGGGAAGTTACCCAAACAAAACAAAACAAACCTGCTTAACTGCCCCTCAAGGGACAAATTATACTCCATAATATCAAATTAGAGATTAAAAATAATTCCGTTTGATGGCATTACTGGTAAAAGTAAGCACAATAATTATACTTATGTGGCAAATAATGCAATGGACAACTGTTTTGTCCAATACCAGGACTCCTCAGCATTTCTGTATTTGGCCGATAAGCAAATCATCACTGAATTAACTTTTACCAGATTTTTTTTCCAACACAGCAGTGGTGGTTTTCCACATAGATGCAACTATGCATCATCATTGTGAAAATACATTATCGGTTACCAGAGATTTTATAACAAGCTTAATGCTTACTTTTTTACCTGTAAGTGCTTACTTGTACCAGTAACGCCATC------
>APH_1438
--------------------------------------------------------------------------------------------------------------------------------------------------GTTTGGTTTCATTCTTTTAGTTGATGCAGCACGTGAAGCTCTTACTGACATGCCTCCACGTTCAGAAGAAGAACTTGATGCTGTTACACTTCACAATCAAGCACTTATGAATATGGACACCCACCCCACAGAGGGTTTTGAAAAACTTCAGTATCTCATTCAGCAAAATCCCTTCCCTCCTGAGACATTTGGCAACCTGTTGTTACTCTATTGCAAA-----------------------------------------------------------------------------------------------------------------------------------------------------------------------------------------------------------------------------------------------------------------------------------------------------------------------------------------------------------------------------------------------------------------------------------------------------------------------------------------------------------------------------------------------------------------------
>APH_4024
CATTCTCGAGGTGTGGGGTCATAATGTTTTGGCTGATCAGTGT----ATATACACACCGTGTTTATATAGTGCGCGTG------------CACACACACACATTCTTATAAGCGTTTCACATAGTGTTTAGATCATGTATGTGAATGTTTGGTTTCATTCTTTTAGTTGATGCTGCACGGGAAGCTCTTACTGACATGCCTCCACGCTCAGAAGAAGAACTTGATGCTGTTACACTTCACAATCAAGCACTTATGAATATGGACACCCACCCCACAGAGGGTTTTGAAAAACTTCAGTATCTCATTCAGCAAAATCCCTTTCCTCCTGAGACATTTGGCAACCTGTTGTTACTCTATTGCAAACATGAGGTAAAGTCAGGTGTTAAAACTGCGAATTTCTTTAATGCACAAATTTTGAATTGTCTTTTTTAGTTGTCGAGGTTTCAGATTATTTTTTCTATGCTAGGACATTGTAGTCTGAATACAGGTTGCAATATGAAATCCCATGGGAAGTTACCCAAACAAAGCAAAACAAACCTGCTTAACTGCCCCTCAAGGGACAAATTATACTCCATAATGTCAAGTTAGAAATTAAAAATAATTCCGTTTGATGGCGTTACTGGTAAAAGTAAGCACAATAATTATACTTATGTGGCAAATAATGCAATGGACAACTGTTTGGTCCG--ACCAGGACTCCTCAGCATTTCTGTATTTGGCTGATAAGCAAATCATCACTGCATTAACTGTTATCAGATTTTTTTTCCAACACAGCAGTGGTGGTTTTTCACATAGATGCAACTATGCATCATCATTGTGAAAATACATTATCGGTTACCAGAGATTTTATAACAAGCTTAATGCTTACTTTTTTACCTGTAAGTGCTTACTTTTACCAGTAACACCATCAAACGG
>APH_4029
CATTCTCGAGGTGTGGGGTCATAATGTTTTGGCTGATCAGTGT----ATATACACACCGTGTTTATATAGTGCGCGTG------------CACACACACACATTCTTATAAGCGTTTCACATAGTGTTTAGATCATGTATGTGAATGTTTGGTTTCATTCTTTTAGTTGATGCTGCACGGGAAGCTCTTACTGACATGCCTCCACGCTCAGAAGAAGAACTTGATGCTGTTACACTTCACAATCAAGCACTTATGAATATGGACACCCACCCCACAGAGGGTTTTGAAAAACTTCAGTATCTCATTCAGCAAAATCCCTTTCCTCCTGAGACATTTGGCAACCTGTTGTTACTCTATTGCAAACATGAGGTAAAGTCAGGTGTTAAAACTGCGAATTTCTTTAATGCACAAATTTTGAATTGTCTTTTTTAGTTGTCGAGGTTTCAGATTATTTTTTCTATGCTAGGACATTGTAGTCTGAATACAGGTTGCAATATGAAATCCCATGGGAAGTTACCCAAACAAAGCAAAACAAACCTGCTTAACTGCCCCTCAAGGGACAAATTATACTCCATAATGTCAAGTTAGAAATTAAAAATAATTCCGTTTGATGGCGTTACTGGTAAAAGTAAGCACAATAATTATACTTATGTGGCAAATAATGCAATGGACAACTGTTTTTTCCAGTACCAGGACTCCTCAGCATTTCTGTATTTGGCTGATAAGCAAATCATCACTGAATTAACTTTTACCAGATTTTTTTTCCAACACAGCAGTGGTGGTTTTCCACATAGATGCAACTATGCATCATCATTGTGAAAAT-------------------------------------------------------------------------------------------
