# Supplementary material for: ﻿Discovery of a new tarantula species from the Madrean Sky Islands and the first documented instance of syntopy between two montane endemics (Araneae, Theraphosidae, Aphonopelma): a case of prior mistaken identity
Source: Zookeys. 2024 Aug 16;1210:61–98. doi: 10.3897/zookeys.1210.125318 (PMC11344175; doi:10.3897/zookeys.1210.125318)
Supplement: Supplementary material 8 — Phylogenomics files [file zookeys-1210-061_article-125318__-s008.zip › Suppl8/individual_UCE_loci/sl_realigned_uce_20010326.fas]

>APH_3177
TAAGTTCAGGTTTTAGGAAACATTTTTTCCAGAATGCTTGTGGTTAATAATGAAGTGTAATTAACATGACTGAATGTGTTTTATATACTCTCCTTAGCATTTATTTTTACTGATGTTTGTGTATTCTGATTTCTGTCTTCTAATTTTCAGGTCAACATCAGTGTTATGCAAGCATCCATTGTTGAAGAGGTCATTTCTTTCTCAGCTTTGGACAATTTAAAGGACTTGACCTGTGTGTCACTTCTTTCCATTTGTGTTGACAATACTCTGCTTCAGTTGTTTCACAGTTGTCAAGCTAAGAAAGCTATTCAGACATTCTCAGATTATTGCAATGGACTGGTGTCCCATCCAAAAATTGGTGAACGATCATCCAAAAAAATCAAGACAGATTCACTCCCTACAGAACTTTTGACAGTTGAAACTAGTGAGACCCAGCAAGAAGAGACAGTGTTATCTGCATCTGTTACCTGTATTCACATTCAGCTTCGTCGCCTGAAAAATAATAGCAGTATTTTGAAAGAAGCTATTCTGACAGTGATACCATATCATAGGAGCAAAGTGCAATTTACTTACGAAAATCAACAGGCAGTGCAAAAGCAGATGGCCAAAGAAGGTGATAAGCAAGATGCATTTTTAGAAACAGAGTGGAACCAAAGTTTGGATGAGGAAAAAATGGGTTTTATTATGTTTGAATGTGGCATTGAAGATGCTGGAATCCGGTTTGTGAAAAGATGGGGTTATGGACCACAAAAAATTACCCCTGATGCAGATACTAAACCAAAAAATGCCACAGAATCAGCTCATTCAAAACAAAATGACAAATATATTAAAAAGAAATCGAGTGCACCAGCTGAACATTCTCCTTCTAAGCAGAGTCACAAATCTGATGATGCCGAAACATGGGGTACAAAATTGTCATTCCCCTCTTGTGAGTCAGAGTGTGGTAGTGATGAAAGCAAAGATGAGACTCAGGGAAAAGTTGACACACAAGATCTTGAAGGAGATGCATCTTCCTTTATAATTGAATTGAAGACTGTTTGGTTCAATTTTGCTGCTCCACCGAGAACTCCTAATACCCGAAAAATTGACTTCACAAGGTAAGATTACCACACTTCCCTATTTAGATTACCCACTGAAATTATTAAAGTGCCGGTTTAAGGCTTCATG
>APH_0622
----------------------------------------------------------AATTAACATGACTGAATATGTTTTATATACTCTCCTTAGCATTTATTTTTACTGATGTTTGTGTATTCTGATTTCTGTCTTCTAATTTTCAGGTCAACATCAGTGTTATGCAAGCATCCATTGTTGAAGAGGTCATTTCTTTCTCAGCTTTGGACAATTTAAAGGACTTGACCTGTGTGTCACTTCTTTCCATTTGTGTTGACAATACTCTGCTTCAGTTGTTTCACAGTTGTCAAGCTAAGAAAGCTATTCAGACATTCTCAGATTATTGCAATGGACTGGTGTCCCATCCAAAAATTGGTGAACGATCATCCAAAAAAATCAAGACAGATTCACTCCCTACAGAACTTTTGACAGTTGAAACTAGTGAGACCCAGCAAGAAGAGACAGTGTTATCTGCATCTGTTACCTGTATTCACATTCAGCTTCGTCGCCTGAAAAATAATAGCAGTATTTTGAAAGAAGCTATTCTGACAGTGATACCATATCATAGGAGCAAAGTGCAATTTACTTACGAAAATCAACAGGCAGTGCAAAAGCAGATGGCCAAAGAAGGTGATAAGCAAGATGCATTTTTAGAAACAGAGTGGAACCAAAGTTTGGATGAGGAAAAAATGGGTTTTATTATGTTTGAATGTGGCATTGAAGATGCTGGAATCCGGTTTGTGAAAAGATGGGGTTATGGACCACAAAAAATTACCCCTGATGCAGATACTAAACCAAAAAATGCCACAGAATCAGCTCATTCAAAACAAAATGACAAATATATTAAAAAGAAATCGAGTGCACCAGCTGAACATTCTCCTTCTAAGCAGAGTCACAAATCTGATGATGCTGAAACATGGGGTACAAAATTGTCATTCCCCTCTTGTGAGTCAGAGTGTGGTAGTGATGAAAGCAAAGATGAGACTCAGGGAAAAGTTGACACACAAGATCTTGAAGGAGATGCATCTTCCTTTATAATTGTATTGAAGTCTGTTT--------------------------------------------------------------------------------------------------------------------------------
>APH_0683
TAAGTTCAGGTTTTAGGAAACATTTTTTCCAGAATGCTTGTGGTTAATAATGAAGTGTAATTAACATGACTGAATATGTTTTATATACTCTCCTTAGCATTTATTTTTACTGATGTTTGTGTATTCTGATTTCTGTCTTCTAATTTTCAGGTCAACATCAGTGTTATGCAAGCATCCATTGTTGAAGAGGTCATTTCTTTCTCAGCTTTGGACAATTTAAAGGACTTGACCTGTGTGTCACTTCTTTCCATTTGTGTTGACAATACTCTGCTTCAGTTGTTTCACAGTTGTCAAGCTAAGAAAGCTATTCAGACATTCTCAGATTATTGCAATGGACTGGTGTCCCATCCAAAAATTGGTGAACGATCATCCAAAAAAATCAAGACAGATTCACTCCCTACAGAACTTTTGACAGTTGAAACTAGTGAGACCCAGCAAGAAGAGACAGTGTTATCTGCATCTGTTACCTGTATTCACATTCAGCTTCGTCGCCTGAAAAATAATAGCAGTATTTTGAAAGAAGCTATTCTGACAGTGATACCATATCATAGGAGCAAGGTGCAATTTACTTACGAAAATCAACAGGCAGTGCAAAAGCAGATGGCCAAAGAAGGTGATAAGCAAGATGCATTTTTAGAAACAGAGTGGAACCAAAGTTTGGATGAGGAAAAAATGGGTTTTATTATGTTTGAATGTGGCATTGAAGATGCTGGAATCCGGTTTGTGAAAAGATGGGGTTATGGACCACAAAAAATTACCCCTGATGCAGATACTAAACCAAAAAATGCCACAGAATCAGCTCATTCAAAACAAAATGACAAATATATTAAAAAGAAATCGAGTGCACCAGCTGAACATTCTCCTTCTAAGCAGAGTCACAAATCTGATGATGCTGAAACATGGGGTACAAAATTGTCATTCCCCTCTTGTGAGTCAGAGTGTGGTAGTGATGAAAGCAAAGATGAGACTCAGGGAAAAGTTGACACACAAGATCTTGAAGGAGATGCATCTTCCTTTATAATTGAATTGAAGACTGTTTGGTTCAATTTTGCTGCTCCACCGAGAACTCCTAATACCCGAAAAATTGACTTCACAAGGTAAGATTACCACACTTCCCTAT-----------------------------------------------
>APH_0723
TAAGTTCAGGTTTTAGGAAACATTTTTTCCAGAATGCTTGTGGTTAATAATGAAGTGTAATTAACATGACTGAATATGTTTTATATACTCTCCTTAGCATTTATTTTTACTGATGTTTGTGTATTCTGATTTCTGTCTTCTAATTTTCAGGTCAACATCAGTGTGATGCAAGCATCCATTGTTGAAGAGGTCATTTCTTTCTCAGCTTTGGACAATTTAAAGGACTTGACCTGTGTGTCACTTCTTTCCATTTGTGTTGACAATACTCTGCTTCAGTTGTTTCACAGTTGTCAAGCTAAGAAAGCTATTCAGACATTCTCAGATTATTGCAATGGACTGGTGTCCCATCCAAAAATTGGTGAACGATCATCCAAAAAAATCAAGACAGATTCACTCCCTACAGAACTTTTGACAGTTGAAACTAGTGAGACCCAGCAAGAAGAGACAGTGTTATCTGCATCTGTTACCTGTATTCACATTCAGCTTCGTCGCCTGAAAAATAATAGCAGTATTTTGAAAGAAGCTATTCTGACAGTGATACCATATCATAGGAGCAAAGTGCAATTTACTTACGAAAATCAACAGGCAGTGCAAAAGCAGATGGCCAAAGAAGGTGATAAGCAAGATGCATTTTTAGAAACAGAGTGGAACCAAAGTTTGGATGAGGAAAAAATGGGTTTTATTATGTTTGAATGTGGCATTGAAGATGCTGGAATCCGGTTTGTGAAAAGATGGGGTTATGGACCACAAAAAATTACCCCTGATGCAGATACTAAACCAAAAAATGCCACAGAATCAGCTCATTCAAAACAAAATGACAAATATATTAAAAAGAAATCGAGTGCACCAGCTGAACATTCTCCTTCTAAGCAGAGTCACAAATCTGATGATGCTGAAACATGGGGTACAAAATTGTCATTCCCCTCTTGTGAGTCAGAGTGTGGTAGTGATGAAAGCAAAGATGAGACTCAGGGAAAAGTTGACACACAAGATCTTGAAGGAGATGCATCTTCCTTTATAATTGAATTGAAGACTGTTTGGTTCAATTTTGCTGCTCCACCGAGAACTCCTAATACCCGAAAAATTGACTTCACAAGGTAAGATTACCACACTTCCCTATTTAGATTACCCACTGAAATTATTAAAGTGCCGGTTTAAGGCTTCATG
>APH_3191
TAAGTTCAGGTTTTAGGAAACATTTTTTCCAGAATGCTTGTGGTTAATAATGAAGTGTAATTAACATGACTGAATATGTTTTATATACTCTCCTTAGCATTTATTTTTACTGATGTTTGTGTATTCTGATTTCTGTCTTCTAATTTTCAGGTCAACATCAGTGTTATGCAAGCATCCATTGTTGAAGAGGTCATTTCTTTCTCAGCTTTGGACAATTTAAAGGACTTGACCTGTGTGTCACTTCTTTCCATTTGTGTTGACAATACTCTGCTTCAGTTGTTTCACAGTTGTCAAGCTAAGAAAGCTATTCAGACATTCTCAGATTATTGCAATGGACTGGTGTCCCATCCAAAAATTGGTGAACGATCATCCAAAAAAATCAAGACAGATTCACTCCCTACAGAACTTTTGACAGTTGAAACTAGTGAGACCCAGCAAGAAGAGACAGTGTTATCTGCATCTGTTACCTGTATTCACATTCAGCTTCGTCGCCTGAAAAATAATAGCAGTATTTTGAAAGAAGCTATTCTGACAGTGATACCATATCATAGGAGCAAAGTGCAATTTACTTACGAAAATCAACAGGCAGTGCAAAAGCAGATGGCCAAAGAAGGTGATAAGCAAGATGCATTTTTAGAAACAGAGTGGAACCAAAGTTTGGATGAGGAAAAAATGGGTTTTATTATGTTTGAATGTGGCATTGAAGATGCTGGAATCCGGTTTGTGAAAAGATGGGGTTATGGACCACAAAAAATTACCCCTGATGCAGATACTAAACCAAAAAATGCCACAGAATCAGCTCATTCAAAACAAAATGACAAATATATTAAAAAGAAATCGAGTGCACCAGCTGAACATTCTCCTTCTAAGCAGAGTCACAAATCTGATGATGCTGAAACATGGGGTACAAAATTGTCATTCCCCTCTTGTGAGTCAGAGTGTGGTAGTGATGAAAGCAAAGATGAGACTCAGGGAAAAGTTGACACACAAGATCTTGAAGGAGATGCATCTTCCTTTATAATTGAATTGAAGACTGTTTGGTTCAATTTTGCTGCTCCACCGAGAACTCCTAATACCCGAAAAATTGACTTCACAAGGTAAGATTACCACACTTCCCTATTTAGATTACCCACTGAAATTATTAAAGTGCCGGTTTAAGGCTTCATG
>APH_4021
TAAGTTCAGGTTTTAGGAAACATTTTTTCCAGAATGCTTGTGGTTAATAATGAAGTGTAATTAACATGACTGAATATGTTTTATATACTCTCCTTAGCATTTATTTTTACTGATGTTTGTGTATTCTGATTTCTGTCTTCTAATTTTCAGGTCAACATCAGTGTTATGCAAGCATCCATTGTTGAAGAGGTCATTTCTTTCTCAGCTTTGGACAATTTAAAGGACTTGACCTGTGTGTCACTTCTTTCCATTTGTGTTGACAATACTCTGCTTCAGTTGTTTCACAGTTGTCAAGCTAAGAAAGCTATTCAGACATTCTCAGATTATTGCAATGGACTGGTGTCCCATCCAAAAATTGGTGAACGATCATCCAAAAAAATCAAGACAGATTCACTCCCTACAGAACTTTTGACAGTTGAAACTAGTGAGACCCAGCAAGAAGAGACAGTGTTATCTGCATCTGTTACCTGTATTCACATTCAGCTTCGTCGCCTGAAAAATAATAGCAGTATTTTGAAAGAAGCTATTCTGACAGTGATACCATATCATAGGAGCAAAGTGCAATTTACTTACGAAAATCAACAGGCAGTGCAAAAGCAGATGGCCAAAGAAGGTGATAAGCAAGATGCATTTTTAGAAACAGAGTGGAACCAAAGTTTGGATGAGGAAAAAATGGGTTTTATTATGTTTGAATGTGGCATTGAAGATGCTGGAATCCGGTTTGTGAAAAGATGGGGTTATGGACCACAAAAAATTACCCCTGATGCAGATACTAAACCAAAAAATGCCACAGAATCAGCTCATTCAAAACAAAATGACAAATATATTAAAAAGAAATCGAGTGCACCAGCTGAACATTCTCCTTCTAAGCAGAGTCACAAATCTGATGATGCTGAAACATGGGGTACAAAATTGTCATTCCCCTCTTGTGAGTCAGAGTGTGGTAGTGATGAAAGCAAAGATGAGACTCAGGGAAAAGTTGACACACAAGATCTTGAAGGAGATGCATCTTCCTTTATAATTGAATTGAAGACTGTTTGGTTCAATTTTGCTGCTCCACCGAGAACTCCTAATACCCGAAAAATTGACTTCACAAGGTAAGATTACCACACTTCCCTATTTAGATTACCCACTGAAATTATTAAAGTGCCGGTTTAAGGCTTCATG
>APH_1602
TAAGTTCAGGTTTTAGGAAACATTTTTTCCAGAATGCTTGTGGTTAATAATGAAGTGTAATTAACATGACTGAATATGTTTTATATACTCTCCTTAGCATTTATTTTTACTGATGTTTGTGTATTCTGATTTCTGTCTTCTAATTTTCAGGTCAACATCAGTGTTATGCAAGCATCCATTGTTGAAGAGGTCATTTCTTTCTCAGCTTTGGACAATTTAAAGGACTTGACCTGTGTGTCACTTCTTTCCATTTGTGTTGACAATACTCTGCTTCAGTTGTTTCACAGTTGTCAAGCTAAGAAAGCTATTCAGACATTCTCAGATTATTGCAATGGACTGGTGTCCCATCCAAAAATTGGTGAACGATCATCCAAAAAAATCAAGACAGATTCACTCCCTACAGAACTTTTGACAGTTGAAACTAGTGAGACCCAGCAAGAAGAGACAGTGTTATCTGCATCTGTTACCTGTATTCACATTCAGCTTCGTCGCCTGAAAAATAATAGCAGTATTTTGAAAGAAGCTATTCTGACAGTGATACCATATCATAGGAGCAAAGTGCAATTTACTTACGAAAATCAACAGGCAGTGCAAAAGCAGATGGCCAAAGAAGGTGATAAGCAAGATGCATTTTTAGAAACAGAGTGGAACCAAAGTTTGGATGAGGAAAAAATGGGTTTTATTATGTTTGAATGTGGCATTGAAGATGCTGGAATCCGGTTTGTGAAAAGATGGGGTTATGGACCACAAAAAATTACCCCTGATGCAGATACTAAACCAAAAAATGCCACAGAATCAGCTCATTCAAAACAAAATGACAAATATATTAAAAAGAAATCGAGTGCACCAGCTGAACATTCTCCTTCTAAGCAGAGTCACAAATCTGATGATGCTGAAACATGGGGTACAAAATTGTCATTCCCCTCTTGTGAGTCAGAGTGTGGTAGTGATGAAAGCAAAGATGAGACTCAGGGAAAAGTTGACACACAAGATCTTGAAGGAGATGCATCTTCCTTTATAATTGAATTGAAGACTGTTTGGTTCAATTTTGCTGCTCCACCGAGAACTCCTAATACCCGAAAAATTGACTTCACAAGGTAAGATTACCACACTTCCCTATTTAGATTACCCACTGAAATTATTAAAGTGCCGGTTTAAGGCTTCATG
>APH_0136
--------------------CATTTTTTCCAGAATGCTTGTGGTTAATAATGAAGTGTAATTAACATGACTGAATATGTTTTATATACTCTCCTTAGCATTTATTTTTACTGATGTTTGTGTATTCTGATTTCTGTCTTCTAATTTTCAGGTCAACATCAGTGTTATGCAAGCATCCATTGTTGAAGAGGTCATTTCTTTCTCAGCTTTGGACAATTTAAAGGACTTGACCTGTGTGTCACTTCTTTCCATTTGTGTTGACAATACTCTGCTTCAGTTGTTTCACAGTTGTCAAGCTAAGAAAGCTATTCAGACATTCTCAGATTATTGCAATGGACTGGTGTCCCATCCAAAAATTGGTGAACGATCATCCAAAAAAATCAAGACAGATTCACTCCCTACAGAACTTTTGACAGTTGAAACTAGTGAGACCCAGCAAGAAGAGACAGTGTTATCTGCATCTGTTACCTGTATTCACATTCAGCTTCGTCGCCTGAAAAATAATAGCAGTATTTTGAAAGAAGCTATTCTGACAGTGATACCATATCATAGGAGCAAAGTGCAATTTACTTACGAAAATCAACAGGCAGTGCAAAAGCAGATGGCCAAAGAAGGTGATAAGCAAGATGCATTTTTAGAAACAGAGTGGAACCAAAGTTTGGATGAGGAAAAAATGGGTTTTATTATGTTTGAATGTGGCATTGAAGATGCTGGAATCCGGTTTGTGAAAAGATGGGGTTATGGACCACAAAAAATTACCCCTGATGCAGATACTAAACCAAAAAATGCCACAGAATCAGCTCATTCAAAACAAAATGACAAATATATTAAAAAGAAATCGAGTGCACCAGCTGAACATTCTCCTTCTAAGCAGAGTCACAAATCTGATGATGCTGAAACATGGGGTACAAAATTGTCATTCCCCTCTTGTGAGTCAGAGTGTGGTAGTGATGAAAGCAAAGATGAGACTCAGGGAAAAGTTGACACACAAGATCTTGAAGGAGATGCATCTTCCTTTATAATTGAATTGAAGACTGTTTGGTTCAATTTTGCTGCTCCACCGAGAACTCCTAATACCCGAAAAATTGACTTCACAAGGTAAGATTACCACACTTCCCTATTTAGATTACCCACTGAAATTATTAAAGTGCCGGTTTAAGGCTTCATG
>APH_5003
TAAGTTCAGGTTTTAGGAAACATTTTTTCCAGAATGCTTGTGGTTAATAATGAAGTGTAATTAACATGACTGAATATGTTTTATATACTCTCCTTAGCATTTATTTTTACTGATGTTTGTGTATTCTGATTTCTGTCTTCTAATTTTCAGGTCAACATCAGTGTTATGCAAGCATCCATTGTTGAAGAGGTAATTTCTTTCTCAGCTTTGGACAATTTAAAGGACTTGACCTGTGTGTCACTTCTTTCCATTTGTGTTGACAATACTCTGCTTCAGTTGTTTCACAGTTGTCAAGCTAAGAAAGCTATTCAGACATTCTCAGATTATTGCAATGGACTGGTGTCCCATCCAAAAATTGGTGAACGATCATCCAAAAAAATCAAGACAGATTCACTCCCTACAGAACTTTTGACAGTTGAAACTAGTGAGACCCAGCAAGAAGAGACAGTGTTATCTGCATCTGTTACCTGTATTCACATTCAGCTTCGTCGCCTGAAAAATAATAGCAGTATTTTGAAAGAAGCTATTCTGACAGTGATACCATATCATAGGAGCAAAGTGCAATTTACTTACGAAAATCAACAGGCAGTGCAAAAGCAGATGGCCAAAGAAGGTGATAAGCAAGATGCATTTTTAGAAACAGAGTGGAACCAAAGTTTGGATGAGGAAAAAATGGGTTTTATTATGTTTGAATGTGGCATTGAAGATGCTGGAATCCGGTTTGTGAAAAGATGGGGTTATGGACCACAAAAAATTACCCCTGATGCAGATACTAAACCAAAAAATGCCACAGAATCAGCTCATTCAAAACAAAATGACAAATATATTAAAAAGAAATCGAGTGCACCAGCTGAACATTCTCCTTCTAAGCAGAGTCACAAATCTGATGATGCTGAAACATTGGGTACAAAATTGTCATTCCCCTCTTGTGAGTCAGAGTGTGGTAGTGATGAAAGCAAAGATGAGACTCAGGGAAAAGTTGACACACAAGATCTTGAAGGAGATGCATCTTCCTTTATAATTGAATTGAAGACTGTTTGGTTCAATTTTGCTGCTCCACCGAGAACTCCTAATACCCGAAAAATTGACTTCACAAGGTAAGATTACCACACTTCCCTATTTAGATTACCCACT---------------------------------
>APH_0772
----------------------------------------------------------------------------------------------------------------------------------------------ATTTTCAGGTCAACATCAGTGTTATGCAAGCATCCATTGTTGAAGAGGTCATTTCTTTCTCAGCTTTGGACAATTTAAAGGACTTGACCTGTGTGTCACTTCTTTCCATTTGTGTTGACAATACTCTGCTTCAGTTGTTTCACAGTTGTCAAGCTAAGAAAGCTATTCAGACATTCTCAGATTATTGCAATGGACTGGTGTCCCATCCAAAAATTGGTGAACGATCATCCAAAAAAATCAAGACAGATTCACTCCCTACAGAACTTTTGACAGTTGAAACTAGTGAGACCCAGCAAGAAGAGACAGTGTTATCTGCATCTGTTACCTGTATTCACATTCAGCTTCGTCGCCTGAAAAATAATAGCAGTATTTTGAAAGAAGCTATTCTGACAGTGATACCATATCATAGGAGCAAAGTGCAATTTACTTACGAAAATCAACAGGCAGTGCAAAAGCAGATGGCCAAAGAAGGTGATAAGCAAGATGCATTTTTAGAAACAGAGTGGAACCAAAGTTTGGATGAGGAAAAAATGGGTTTTATTATGTTTGAATGTGGCATTGAAGATGCTGGAATCCGGTTTGTGAAAAGATGGGGTTATGGACCACAAAAAATTACCCCTGATGCAGATACTAAACCAAAAAATGCCACAGAATCAGCTCATTCAAAACAAAATGACAAATATATTAAAAAGAAATCGAGTGCACCAGCTGAACATTCTCCTTCTAAGCAGAGTCACAAATCTGATGATGCTGAAACATTGGGTACAAAATTGTCATTCCCCTCTTGTGAGTCAGAGTGTGGTAGTGATGAAAGCAAAGATGAGACTCAGGGAAAAGTTGACACACAAGATCTTGAAGGAGATGCATCTTCCTTTATAATTGAATTGAAGACTGTTTGGTTCAATTTTGCTGCTCCACCGAGAACTCCTAATACCCGAAAAATTGACTTCACAAGGTAAGATTACC-----------------------------------------------------------
>APH_1535
---------------------------------------------------------------------------------------------------TTTATTTTTACTGATGTTTGTGTATTCTGATTTCTGTCTTCTAATTTTCAGGTCAACATCAGTGTTATGCAAGCATCCATTGTTGAAGAGGTCATTTCTTTCTCAGCTTTGGACAATTTAAAGGACTTGACCTGTGTGTCACTTCTTTCCATTTGTGTTGACAATACTCTGCTTCAGTTGTTTCACAGTTGTCAAGCTAAGAAAGCTATTCAGACATTCTCAGATTATTGCAATGGACTGGTGTCCCATCCAAAAATTGGTGAACGATCATCCAAAAAAATCAAGACAGATTCACTCCCTACAGAACTTTTGACAGTTGAAACTAGTGAGACCCAGCAAGAAGAGACAGTGTTATCTGCATCTGTTACCTGTATTCACATTCAGCTTCGTCGCCTGAAAAATAATAGCAGTATTTTGAAAGAAGCTATTCTGACAGTGATACCATATCATAGGAGCAAAGTGCAATTTACTTACGAAAATCAACAGGCAGTGCAAAAGCAGATGGCCAAAGAAGGTGATAAGCAAGATGCATTTTTAGAAACAGAGTGGAACCAAAGTTTGGATGAGGAAAAAATGGGTTTTATTATGTTTGAATGTGGCATTGAAGATGCTGGAATCCGGTTTGTGAAAAGATGGGGTTATGGACCACAAAAAATTACCCCTGATGCAGATACTAAACCAAAAAATGCCACAGAATCAGCTCATTCAAAACAAAATGACAAATATATTAAAAAGAAATCGAGTGCACCAGCTGAACATTCTCCTTCTAAGCAGAGTCACAAATCTGATGATGCTGAAACATTGGGTACAAAATTGTCATTCCCCTCTTGTGAGTCAGAGTGTGGTAGTGATGAAAGCAAAGATGAGACTCAGGGAAAAGTTGACACACAAGATCTTGAAGGAGATGCATCTTCCTTTA-----------------------------------------------------------------------------------------------------------------------------------------------------
>APH_4005
--------------------------------------------------------GTAATTAACATGACTGAATATGTTTTATATACTCTCCTTAGCATTTATTTTTACTGATGTTTGTGTATTCTGATTTCTGTCTTCTAATTTTCAGGTCAACATCAGTGTTATGCAAGCATCCATTGTTGAAGAGGTCATTTCTTTCTCAGCTTTGGACAATTTAAAGGACTTGACCTGTGTGTCACTTCTTTCCATTTGTGTTGACAATACTCTGCTTCAGTTGTTTCACAGTTGTCAAGCTAAGAAAGCTATTCAGACATTCTCAGATTATTGCAATGGACTGGTGTCCCATCCAAAAATTGGTGAACGATCATCCAAAAAAATCAAGACAGATTCACTCCCTACAGAACTTTTGACAGTTGAAACTAGTGAGACCCAGCAAGAAGAGACAGTGTTATCTGCATCTGTTACCTGTATTCACATTCAGCTTCGTCGCCTGAAAAATAATAGCAGTATTTTGAAAGAAGCTATTCTGACAGTGATACCATATCATAGGAGCAAAGTGCAATTTACTTACGAAAATCAACAGGCAGTGCAAAAGCAGATGGCCAAAGAAGGTGATAAGCAAGATGCATTTTTAGAAACAGAGTGGAACCAAAGTTTGGATGAGGAAAAAATGGGTTTTATTATGTTTGAATGTGGCATTGAAGATGCTGGAATCCGGTTTGTGAAAAGATGGGGTTATGGACCACAAAAAATTACCCCTGATGCAGATACTAAACCAAAAAATGCCACAGAATCAGCTCATTCAAAACAAAATGACAAATATATTAAAAAGAAATCGAGTGCACCAGCTGAACATTCTCCTTCTAAGCAGAGTCACAAATCTGATGATGCTGAAACATTGGGTACAAAATTGTCATTCCCCTCTTGTGAGTCAGAGTGTGGTAGTGATGAAAGCAAAGATGAGACTCAGGGAAAAGTTGACACACAAGATCTTGAAGGAGATGCATCTTCCTTTATAATTGAATTGAAGACTGTTTGGTTCAATTTTGCTGCTCCACCGAGAACTCCTA-----------------------------------------------------------------------------------------------
>APH_0186
TAAGTTCAGGTTTTAGGAAACATTTTTTCCAGAATGCTTGTGGTTAATAATGAAATGTAATTAACATGACTGAATATGTTTTATATACTCTCCTTAGCATTTATTTTTACTGATGTTTGTGTATTCTGATTTCTGTCTTCTAATTTTCAGGTCAACATCAGTGTTATGCAAGCATCCATTGTTGAAGAGGTCATTTCTTTCTCAGCTTTGGACAATTTAAAGGACTTGACATGTGTGTCACTTCTTTCCATTTGTGTTGACAATACTCTGCTTCAGTTGTTTCACAGTTGTCAAGCTAAGAAAGCTATTCAGACATTCTCAGATTATTGCAATGGACTGATGTCCCATCCAAAAATTGGTGAACGATCATCCAAAAAAATCAAGACAGATTCACTCCCTACAGAACTTTTGACAGTTGAAACTAGTGAGACCCAGCAAGAAGAGACAGTGTTATCTGCATCTGTTACCTGTATTCACATTCAGCTTCGTCGCCTGAAAAATAATAGCAGTATTTTGAAAGAAGCTATTCTGACAGTGATACCATATCATAGGAGCAAAGTGCAATTTACTTACGAAAATCAACAGGCAGTGCAAAAGCAGATGGCCAAAGAAGGTGATAAGCAAGATGCATTTTTAGAAACAGAGTGGAACCAAAGTTTGGATGAGGAAAAAATGGGTTTTATTATGTTTGAATGTGGCATTGAAGATGCTGGAATCCGGTTTGTGAAAAGATGGGGTTATGGACCACAAAAAATTACCCCTGATGCAGATACTAAACCAAAAAATGCCACAGAATCAGCTCATTCAAAACAAAATGACAAATATATTAAAAAGAAATCGAGTGCACCAGCTGAACATTCTCCTTCTAAGCAGAGTCACAAATCTGATGATGCCGAAACATGGGGTACAAAATTGTCATTCCCCTCTTGTGAGTCAGAGTGTGGTAGTGATGAAAGCAAAGATGAGACTCAGGGAAAAGTTGACACACAAGATCTTGAAGGAGATGCATCTTCCTTTATAATTGAATTGAAGACTGTTTGGTTCAATTTTGCTGCTCCACCGAGAACTCCTAATACCCGAAAAATTGACTTCACAAGGTAAGATTACCACACTTCCCTATTTAGATTACCCACTGAAATTATTAAAGTGCCGGTTTAAGGCTTCATG
>APH_3188
------------------------------------------------------------------------------------------TCCTTAGCATTTATTTTTACTGATGTTTGTGTATTCTGATTTCTGTCTTCTAATTTTCAGGTCAACATCAGTGTTATGCAAGCATCCATTGTTGAAGAGGTCATTTCTTTCTCAGCTTTGGACAATTTAAAGGACTTGACCTGTGTGTCACTTCTTTCCATTTGTGTAGACAATACTCTGCTTCAGTTGTTTCACAGTTGTCAAGCTAAGAAAGCTATTCAGACATTCTCAGATTATTGCAATGGACTGATATCCCATCCAAAAATTGGTGAACGATCATCCAAAAAAATCAAGACAGATTCACTCCCTACAGAACTTTTGACAGTTGAAACTAGTGAGACCCAGCAAGAAGAGACAGTGTTATCTGCATCTGTTACCTGTATTCACATTCAGCTTCGTCGCCTGAAAAATAATAGCAGTATTTTGAAAGAAGCTATTCTGACAGTGATACCATATCATAGGAGCAAAGTGCAATTTACTTACGAAAATCAACAGGCAGTGCAAAAGCAGATGGCCAAAGAAGGTGATAAGCAAGATGCATTTTTAGAAACAGAGTGGAACCAAAGTTTGGATGAGGAAAAAATGGGTTTTATTATGTTTGAATGTGGCATTGAAGATGCTGGAATCCGGTTTGTGAAAAGATGGGGTTATGGACCACAAAAAATTACCCCTGATGCAGATACTAAACCAAAAAATGCCACAGAATCAGCTCATTCAAAACAAAATGACAAATATATTAAAAAGAAATCGAGTGCACCAGCTGAACATTCTCCTTCTAAGCAGAGTCACAAATCTGATGATGCCGAAACATGGGGTACAAAATTGTCATTCCCCTCTTGTGAGTCAGAGTGTGGTAGTGATGAAAGCAAAGATGAGACTCAGGGAAAAGTTGACACACAAGATCTTGAAGGAGATGCATCTTCCTTTATAATTGAATTGAAGACTGTTTGGTTCAATTTTGCTGCTCCACCGAGAACTCCTAATACCCGAAAAATTGACTTCACAAGG---------------------------------------------------------------------
>APH_0185
TAAGTTCAGGTTTTAGGAAACATTTTTTCCAGAATGCTTGTGGTTAATAATGAAATGTAATTAACATGACTGAATATGTTTTATATACTCTCCTTAGCATTTATTTTTACTGATGTTTGTGTATTCTGATTTCTGTCTTCTAATTTTCAGGTCAACATCAGTGTTATGCAAGCATCCATTGTTGAAGAGGTCATTTCTTTCTCAGCTTTGGACAATTTAAAGGACTTGACCTGTGTGTCACTTCTTTCCATTTGTGTTGACAATACTCTGCTTCAGTTGTTTCACAGTTGTCAAGCTAAGAAAGCTATTCAGACATTCTCAGATTATTGCAATGGACTGATATCCCATCCAAAAATTGGTGAACGATCATCCAAAAAAATCAAGACAGATTCACTCCCTACAGAACTTTTGACAGTTGAAACTAGTGAGACCCAGCAAGAAGAGACAGTGTTATCTGCATCTGTTACCTGTATTCACATTCAGCTTCGTCGCCTGAAAAATAATAGCAGTATTTTGAAAGAAGCTATTCTGACAGTGATACCATATCATAGGAGCAAAGTGCAATTTACTTACGAAAATCAACAGGCAGTGCAAAAGCAGATGGCCAAAGAAGGTGATAAGCAAGATGCATTTTTAGAAACAGAGTGGAACCAAAGTTTGGATGAGGAAAAAATGGGTTTTATTATGTTTGAATGTGGCATTGAAGATGCTGGAATCCGGTTTGTGAAAAGATGGGGTTATGGACCACAAAAAATTACCCCTGATGCAGATACTAAACCAAAAAATGCCACAGAATCAGCTCATTCAAAACAAAATGACAAATATATTAAAAAGAAATCGAGTGCACCAGCTGAACATTCTCCTTCTAAGCAGAGTCACAAATCTGATGATGCCGAAACATGGGGTACAAAATTGTCATTCCCCTCTTGTGAGTCAGAGTGTGGTAGTGATGAAAGCAAAGATGAGACTCAGGGAAAAGTTGACACACAAGATCTTGAAGGAGATGCATCTTCCTTTATAATTGAATTGAAGACTGTTTGGTTCAATTTTGCTGCTCCACCGAGAACTCCTAATACCCGAAAAATTGACTTCACAAGGTAAGATTACCACACTTCCCTATTTAGATTACCCACTGAAATTATTAAAGTGCCGGTTTAAGGCTTCATG
>APH_0674
TAAGTTCAGGTTTTAGGAAACATTTTTTCCAGAATGCTTGTGGTTAATAATGAAATGTAATTAACATGACTGAATATGTTTTATATACTCTCCTTAGCATTTATTTTTACTGATGTTTGTGTATTCTGATTTCTGTCTTCTAATTTTCAGGTCAACATCAGTGTTATGCAAGCATCCATTGTTGAAGAGGTCATTTCTTTCTCAGCTTTGGACAATTTAAAGGACTTGACCTGTGTGTCACTTCTTTCCATTTGTGTTGACAATACTCTGCTTCAGTTGTTTCACAGTTGTCAAGCTAAGAAAGCTATTCAGACATTCTCAGATTATTGCAATGGACTGATATCCCATCCAAAAATTGGTGAACGATCATCCAAAAAAATCAAGACAGATTCACTCCCTACAGAACTTTTGACAGTTGAAACTAGTGAGACCCAGCAAGAAGAGACAGTGTTATCTGCATCTGTTACCTGTATTCACATTCAGCTTCGTCGCCTGAAAAATAATAGCAGTATTTTGAAAGAAGCTATTCTGACAGTGATACCATATCATAGGAGCAAAGTGCAATTTACTTACGAAAATCAACAGGCAGTGCAAAAGCAGATGGCCAAAGAAGGTGATAAGCAAGATGCATTTTTAGAAACAGAGTGGAACCAAAGTTTGGATGAGGAAAAAATGGGTTTTATTATGTTTGAATGTGGCATTGAAGATGCTGGAATCCGGTTTGTGAAAAGATGGGGTTATGGACCACAAAAAATTACCCCTGATGCAGATACTAAACCAAAAAATGCCACAGAATCAGCTCATTCAAAACAAAATGACAAATATATTAAAAAGAAATCGAGTGCACCAGCTGAACATTCTCCTTCTAAGCAGAGTCACAAATCTGATGATGCCGAAACATGGGGTACAAAATTGTCATTCCCCTCTTGTGAGTCAGAGTGTGGTAGTGATGAAAGCAAAGATGAGACTCAGGGAAAAGTTGACACACAAGATCTTGAAGGAGATGCATCTTCCTTTATAATTGAATTGAAGACTGTTTGGTTCAATTTTGCTGCTCCACCGAGAACTCCTAATACCCGAAAAATTGACTTCACAAGGTAAGATTACCACACTTCCCTATTTAGATTACCCACTGAAATTATTAAAGTGCCGGTTTAAGGCTTCATG
>APH_0717
---------------------------------------------------------------ACATGACTGAATATGTTTTATATACTCTCCTTAGCATTTATTTTTACTGATGTTTGTGTATTCTGATTTCTGTCTTCTAATTTTCAGGTCAACATCAGTGTTATGCAAGCATCCATTGTTGAAGAGGTCATTTCTTTCTCAGCTTTGGACAATTTAAAGGACTTGACCTGTGTGTCACTTCTTTCCATTTGTGTTGACAATACTCTGCTTCAGTTGTTTCACAGTTGTCAAGCTAAGAAAGCTATTCAGACATTCTCAGATTATTGCAATGGACTGATATCCCATCCAAAAATTGGTGAACGATCATCCAAAAAAATCAAGACAGATTCACTCCCTACAGAACTTTTGACAGTTGAAACTAGTGAGACCCAGCAAGAAGAGACAGTGTTATCTGCATCTGTTACCTGTATTCACATTCAGCTTCGTCGCCTGAAAAATAATAGCAGTATTTTGAAAGAAGCTATTCTGACAGTGATACCATATCATAGGAGCAAAGTGCAATTTACTTACGAAAATCAACAGGCAGTGCAAAAGCAGATGGCCAAAGAAGGTGATAAGCAAGATGCATTTTTAGAAACAGAGTGGAACCAAAGTTTGGATGAGGAAAAAATGGGTTTTATTATGTTTGAATGTGGCATTGAAGATGCTGGAATCCGGTTTGTGAAAAGATGGGGTTATGGACCACAAAAAATTACCCCTGATGCAGATACTAAACCAAAAAATGCCACAGAATCAGCTCATTCAAAACAAAATGACAAATATATTAAAAAGAAATCGAGTGCACCAGCTGAACATTCTCCTTCTAAGCAGAGTCACAAATCTGATGATGCCGAAACATGGGGTACAAAATTGTCATTCCCCTCTTGTGAGTCAGAGTGTGGTAGTGATGAAAGCAAAGATGAGACTCAGGGAAAAGTTGACACACAAGATCTTGAAGGAGATGCATCTTCCTTTATAATTGAATTGAAGACTGTTTGGTTCAATTTTGCTGCTCCACCGAGAACTCCTAATACCCGAAAAATTGACTTCACAAGGTAAGATTACCACACTTCCCTATTTAGATTACCCACTGAAATTATTAAAGTGCCGGTTTAAGGCTTCATG
>APH_0880
TAAGTTCAGGTTTTAGGAAACATTTTTTCCAGAATGCTTGTGGTTAATAATGAAATGTAATTAACATGACTGAATATGTTTTATATACTCTCCTTAGCATTTATTTTTACTGATGTTTGTGTATTCTGATTTCTGTCTTCTAATTTTCAGGTCAACATCAGTGTTATGCAAGCATCCATTGTTGAAGAGGTCATTTCTTTCTCAGCTTTGGACAATTTAAAGGACTTGACCTGTGTGTCACTTCTTTCCATTTGTGTTGACAATACTCTGCTTCAGTTGTTTCACAGTTGTCAAGCTAAGAAAGCTATTCAGACATTCTCAGATTATTGCAATGGACTGATATCCCATCCAAAAATTGGTGAACGATCATCCAAAAAAATCAAGACAGATTCACTCCCTACAGAACTTTTGACAGTTGAAACTAGTGAGACCCAGCAAGAAGAGACAGTGTTATCTGCATCTGTTACCTGTATTCACATTCAGCTTCGTCGCCTGAAAAATAATAGCAGTATTTTGAAAGAAGCTATTCTGACAGTGATACCATATCATAGGAGCAAAGTGCAATTTACTTACGAAAATCAACAGGCAGTGCAAAAGCAGATGGCCAAAGAAGGTGATAAGCAAGATGCATTTTTAGAAACAGAGTGGAACCAAAGTTTGGATGAGGAAAAAATGGGTTTTATTATGTTTGAATGTGGCATTGAAGATGCTGGAATCCGGTTTGTGAAAAGATGGGGTTATGGACCACAAAAAATTACCCCTGATGCAGATACTAAACCAAAAAATGCCACAGAATCAGCTCATTCAAAACAAAATGACAAATATATTAAAAAGAAATCGAGTGCACCAGCTGAACATTCTCCTTCTAAGCAGAGTCACAAATCTGATGATGCCGAAACATGGGGTACAAAATTGTCATTCCCCTCTTGTGAGTCAGAGTGTGGTAGTGATGAAAGCAAAGATGAGACTCAGGGAAAAGTTGACACACAAGATCTTGAAGGAGATGCATCTTCCTTTATAATTGAATTGAAGACTGTTTGGTTCAATTTTGCTGCTCCACCGAGAACTCCTAATACCCGAAAAATTGACTTCACAAGGTAAGATTACCACACTTCCCTATTTAGATTACCCACTGAAATTATTAAAGTGCCGGTTTAAGGCTTCATG
>APH_4024
TAAGTTCAGGTTTTAGGAAACATTTTTTCCAGAATGCTTGTGGTTAATAATGAAGTGTAATTAACATGACTGAATATGTTTTATATACTGTCCTTAGCATTTATTTTTACTGATGTTTGTGTATTCTGATTTCTGTCTTCTAATTTTCAGGTCAACATCAGTGTTATGCAAGCATCCATTGTTGAAGAGGTCATTTCTTTCTCAGCTTTGGACAATTTAAAGGACTTGACCTGTGTGTCACTTCTTTCCATTTGTGTTGACAATACTCTGCTTCAGTTGTTTCACAGTTGTCAAGCTAAGAAAGCTATTCAGACATTCTCAGATTATTGCAATGGACTGATATCCCATCCAAAAATTGGTGAACGATCATCCAAAAAAATCAAGACAGATTCACTCCCTACAGAACTTTTGACAGTTGAAACTAGTGAGACCCAGCAAGAAGAGACAGTGTTATCTGCATCTGTTACCTGTATTCACATTCAGCTTCGTCGCCTGAAAAATAATAGCAGTATTTTGAAAGAAGCTATTCTGACAGTGATACCATATCATAGGAGCAAAGTGCAATTTACTTACGAAAATCAACAGGCAGTGCAAAAGCAGATGGCCAAAGAAGGTGATAAGCAAGATGCATTTTTAGAAACAGAGTGGAACCAAAATTTGGATGAGGAAAAAATGGGTTTTATTATGTTTGAATGTGGCATTGAAGATGCTGGAATCCGGTTTGTGAAAAGATGGGGTTATGGACCACAAAAAATTACCCCTGATGCAGATACTAAACCAAAAAATGCCACAGAATCAGCTCATTCAAAACAAAATGACAAATATATTAAAAAGAAATCGAGTGCACCAGCTGAACATTCTCCTTCTAAGCAGAGTCACAAATCTGATGATGCCGAAACATGGGGTACAAAATTGTCATTCCCCTCTTGTGAGTCAGAGTGTGGTAGTGATGAAAGCAAAGATGAGACTCAGGGAAAAGTTGACACACAAGATCTTGAAGGAGATGCATCTTCCTTTATAATTGAATTGAAGACTGTTTGGTTCAATTTTGCTGCTCCACCGAGAACTCCTAATACCCGAAAAATTGACTTCACAAGGTAAGATTACCACACTTCCCTATTTAGATTACCCACTGAAATTATTAAAGTGCCGGTTTAAGGCTTCATG
>APH_5001
---------------------------TCCAGAATGCTTGTGGTTAATAATGAAGTGTAATTAACATGACTGAATATGTTTTATATACTGTCCTTAGCATTTATTTTTACTGATGTTTGTGTATTCTGATTTCTGTCTTCTAATTTTCAGGTCAACATCAGTGTTATGCAAGCATCCATTGTTGAAGAGGTCATTTCTTTCTCAGCTTTGGACAATTTAAAGGACTTGACCTGTGTGTCACTTCTTTCCATTTGTGTTGACAATACTCTGCTTCAGTTGTTTCACAGTTGTCAAGCTAAGAAAGCTATTCAGACATTCTCAGATTATTGCAATGGACTGATATCCCATCCAAAAATTGGTGAACGATCATCCAAAAAAATCAAGACAGATTCACTCCCTACAGAACTTTTGACAGTTGAAACTAGTGAGACCCAGCAAGAAGAGACAGTGTTATCTGCATCTGTTACCTGTATTCACATTCAGCTTCGTCGCCTGAAAAATAATAGCAGTATTTTGAAAGAAGCTATTCTGACAGTGATACCATATCATAGGAGCAAAGTGCAATTTACTTACGAAAATCAACAGGCAGTGCAAAAGCAGATGGCCAAAGAAGGTGATAAGCAAGATGCATTTTTAGAAACAGAGTGGAACCAAAATTTGGATGAGGAAAAAATGGGTTTTATTATGTTTGAATGTGGCATTGAAGATGCTGGAATCCGGTTTGTGAAAAGATGGGGTTATGGACCACAAAAAATTACCCCTGATGCAGATACTAAACCAAAAAATGCCACAGAATCAGCTCATTCAAAACAAAATGACAAATATATTAAAAAGAAATCGAGTGCACCAGCTGAACATTCTCCTTCTAAGCAGAGTCACAAATCTGATGATGCCGAAACATGGGGTACAAAATTGTCATTCCCCTCTTGTGAGTCAGAGTGTGGTAGTGATGAAAGCAAAGATGAGACTCAGGGAAAAGTTGACACACAAGATCTTGAAGGAGATGCATCTTCCTTTATAATTGAATTGAAGACTGTTTGGTTCAATTTTGCTGCTCCACCGAGAACTCCTAATACCCGAAAAATTGACTTCACAAGGTAAGATTACCACACTTCCCTATTTAGATTACCCACTGAAATTATTAAAGTGCCGGTTTAAGGC------
>APH_5079
TAAGATCAGGTTTTAGGAAACATTTTTTACAGAATGATTGTGGTTAATAATGAAGTGTAATTAACATGACTGAATATGTTTTATATACTGTCCTTAGCATTTATTTTTACTGATGTTTGTGTATTCTGATTTCTGTCTTCTAATTTTCAGGTCAACATCAGTGTTATGCAAGCATCCATTGTTGAAGAGGTCATTTCTTTCTCAGCTTTGGACAATTTAAAGGACTTGACCTGTGTGTCACTTCTTTCCATTTGTGTTGACAATACTCTGCTTCAGTTGTTTCACAGTTGTCAAGCTAAGAAAGCTATTCAGACATTCTCAGATTATTGCAATGGACTGATATCCCATCCAAAAATTGGTGAACGATCATCCAAAAAAATCAAGACAGATTCACTCCCTACAGAACTTTTGACAGTTGAAACTAGTGAGACCCAGCAAGAAGAGACAGTGTTATCTGCATCTGTTACCTGTATTCACATTCAGCTTCGTCGCCTGAAAAATAATAGCAGTATTTTGAAAGAAGCTATTCTGACAGTGATACCATATCATAGGAGCAAAGTGCAATTTACTTACGAAAATCAACAGGCAGTGCAAAAGCAGATGGCCAAAGAAGGTGATAAGCAAGATGCATTTTTAGAAACAGAGTGGAACCAAAATTTGGATGAGGAAAAAATGGGTTTTATTATGTTTGAATGTGGCATTGAAGATGCTGGAATCCGGTTTGTGAAAAGATGGGGTTATGGACCACAAAAAATTACCCCTGATGCAGATACTAAACCAAAAAATGCCACAGAATCAGCTCATTCAAAACAAAATGACAAATATATTAAAAAGAAATCGAGTGCACCAGCTGAACATTCTCCTTCTAAGCAGAGTCACAAATCTGATGATGCCGAAACATGGGGTACAAAATTGTCATTCCCCTCTTGTGAGTCAGAGTGTGGTAGTGATGAAAGCAAAGATGAGACTCAGGGAAAAGTTGACACACAAGATCTTGAAGGAGATGCATCTTCCTTTATAATTGAATTGAAGA--------------------------------------------------------------------------------------------------------------------------------------
>APH_4029
----------------------------------------------ATAATGAAGTGTAATTAACATGACTGAATATGTTTTATATACTCTCCTTAGCATTTATTTTTACTGATGTTTGTGTATTCTGATTTCTGTCTTCTAATTTTCAGGTCAACATCAGTGTTATGCAAGCATCCATTGTTGAAGAGGTCATTTCTTTCTCAGCTTTGGACAATTTAAAGGACTTGACCTGTGTGTCACTTCTTTCCATTTGTGTTGACAATACTCTGCTTCAGTTGTTTCACAGTTGTCAAGCTAAGAAAGCTATTCAGACATTCTCAGATTATTGCAATGGACTGATATCCCATCCAAAAATTGGTGAACGATCATCCAAAAAAATCAAGACAGATTCACTCCCTACAGAACTTTTGACAGTTGAAACTAGTGAGACCCAGCAAGAAGAGACAGTGTTATCTGCATCTGTTACCTGTATTCACATTCAGCTTCGTCGCCTGAAAAATAATAGCAGTATTTTGAAAGAAGCTATTCTGACAGTGATACCATATCATAGGAGCAAAGTGCAATTTACTTACGAAAATCAACAGGCAGTGCAAAAGCAGATGGCCAAAGAAGGTGATAAGCAAGATGCATTTTTAGAAACAGAGTGGAACCAAAATTTGGATGAGGAAAAAATGGGTTTTATTATGTTTGAATGTGGCATTGAAGATGCTGGAATCCGGTTTGTGAAAAGATGGGGTTATGGACCACAAAAAATTACCCCTGATGCAGATACTAAACCAAAAAATGCCACAGAATCAGCTCATTCAAAACAAAATGACAAATATATTAAAAAGAAATCGAGTGCACCAGCTGAACATTCTCCTTCTAAGCAGAGTCACAAATCTGATGATGCCGAAACATGGGGTACAAAATTGTCATTCCCCTCTTGTGAGTCAGAGTGTGGTAGTGATGAAAGCAAAGATGAGACTCAGGGAAAAGTTGACACACAAGATCTTGAAGGAGATGCATCTTCCTTTATAATTGAATTGAAGACTGTTTGGTTCAATTTTGCTGCTCCACCGAGAACTCCTAATACCCGAAAAATTGACTTCACAAGGTAAGATTACCACACTTCCCTATTTATATTACCCACTGAAATTATTAAAGTGCCGGTTTAAGGCTTCATG
