# Supplementary material for: ﻿Discovery of a new tarantula species from the Madrean Sky Islands and the first documented instance of syntopy between two montane endemics (Araneae, Theraphosidae, Aphonopelma): a case of prior mistaken identity
Source: Zookeys. 2024 Aug 16;1210:61–98. doi: 10.3897/zookeys.1210.125318 (PMC11344175; doi:10.3897/zookeys.1210.125318)
Supplement: Supplementary material 8 — Phylogenomics files [file zookeys-1210-061_article-125318__-s008.zip › Suppl8/individual_UCE_loci/sl_realigned_uce_20010328.fas]

>APH_1438
-------------------------------------------------------------------------------------------------------------------------------------------------------------------------------------------------------------------------------------------------------------------------------------------------------------------------------------ATTGGAAATGCAGATGTTCTAATGGAAAACCCGTTTGAAAATGCACGCGGTGGAAAAGTTTAATTCATTAAAAAAGAAGAAGAGAAGAAGAAGGAATGGATGGGAACAGGAACTTGAAGATGGAAATGGGGAAGCTAAGGCCGTGGAGGGGGGTTACTACCCGAAGAAAAATAAGAGGAATAGAATTGGGGGAAAGCACAAGTGTCGGGGGCGGGCGGGTGTCAGTTGGGGGTAAGGGTCTGAAGCATTGGTGGTGGCAACCCGAGGAGAAATTGCCGGGTGTTCCTGTGCGTCTTGTGCCATAGTTGGTCGATGGGACCGTAGTATCGATCTTAATCTCGTGTGAAGCCTTTGTCAAATGATTAGTCCCTCATTACCGCGCCACCGAGGAGACTGGAAGATTCTCTGGAATTGTTTACGGTTCCACAACCCCATTTGTGCGGGTGTGGAGAGATCTGCGGGTGGGATGGCAGAAAAGATAGAAAGGGAACTACTCTATGTGTGTGTGTGTCTGTAGAGGGAGTGAGAAGAGATGAGG-----------------------------------------------------------------------------------
>APH_0674
GCTATTACAAAAGTCTCCTTTATATTTGACAGACCTACGTATATGACAACGATTTTTACGTTAAGAACTAAGAACAAACTATCCTGTGTGAAGTTTCGAAATCTATGATATTTGTAACGGGTGTCTAGACATATTAGACTGGACACAAAGTCCATCTTGCTCTCCGTGCTGGAATGACAAAATGTCACCATGTAATTTAAAGTACCCCTTCTACAGATATTGTCTCAGATTTCTCCCTTCTTTGGGATGGTCGTATCCGATATTTTCCGTCAATGCCTCCAAGAAAAGTAAAATTCCTCCCTCTATGTGGTATCAGATATTTCTAATTGGAAATGCAGATGTTCTAATGGAAATCCCGTTTGAAAATGCACGCGGCGGAAAAGTTTAATTCATTAAAAAAGAAGAAGAGAAGAAGAAGGAATGGATGGGAACAGGAACTTGAAGATGGAAATGGGGAAGCTAAGGCCGTGGAGGGGGGTTACTACCCGAAGAAAAATAAGAGGAATAGAATTGGGGGAAAGCACAAGTGTCGGGGGCGGGCGGGTGTCAGTTGGGGGTAAGGGTCTGAAGCATTGGTGGTGGCAACCCGAGGAGAAATTGCCGGGTGTTCCTGTGCGTCTTGTGCCATAGTTGGTCGATGGGACCGTAGTATCGATCTTAATCTCGTGTGAAGCCTTTGTCAAATGATTAGTCCCTCATTACCGCGCCACCGAGGAGACTGGAAGATTCTCTGGAATTGTTTACGGTTCCACAACCCCATTTGTGCGGGTGTGGAGAGATCTGCGGGTGGGATGGCAGAAAAGATAGAAAGGGAACTACTCTATGTGTGTGTGTGTCTGTAGAGGGAGTGAGAAGAGATGAGGACTGCAAGGAGAATGCCAGAGGATGAGGGAAATGGGAGGGGGGTGAGAGGACAAAGAGACACAGAGAGAGCGAACACCATTCC
>APH_0717
-----------------------------------------------------------------------------------CTGTGTGAAGTTTCG-AATCTATGATATTTGTAACGGGTGTCTAGACATATTAGACTGGACACAAAGTCCATCTTGCTCTCCGTGCTGGAATGACAAAATGTCACCATGTAATTTAAAGTACCCCTTCTACAGATATTGTCTCAGATTTCTCCCTTCTTTGGGATGGTCGTATCCGATATTTTCCGTCAATGCCTCCAAGAAAAGTAAAATTCCTCCCTCTATGTGGTATCAGATATTTCTAATTGGAAATGCAGATGTTCTAATGGAAATCCCGTTTGAAAATGCACGCGGCGGAAAAGTTTAATTCATTAAAAAAGAAGAAGAGAAGAAGAAGGAATGGATGGGAACAGGAACTTGAAGATGGAAATGGGGAAGCTAAGGCCGTGGAGGGGGGTTACTACCCGAAGAAAAATAAGAGGAATAGAATTGGGGGAAAGCACAAGTGTCGGGGGCGGGCGGGTGTCAGTTGGGGGTAAGGGTCTGAAGCATTGGTGGTGGCAACCCGAGGAGAAATTGCCGGGTGTTCCTGTGCGTCTTGTGCCATAGTTGGTCGATGGGACCGTAGTATCGATCTTAATCTCGTGTGAAGCCTTTGTCAAATGATTAGTCCCTCATTACCGCGCCACCGAGGAGACTGGAAGATTCTCTGGAATTGTTTACGGTTCCACAACCCCATTTGTGCGGGTGTGGAGAGATCTGCGGGTGGGATGGCAGAAAAGATAGAAAGGGAACTACTCTATGTGTGTGTGTGTCTGTAGAGGGAGTGAGAAGAGATGAGGACTGCAAGGAGAATGCCAGAGGATGAGGGAAATGGGAGGGGGGTGAGAGGACAAAGAGACACAGAGAGAGCGAACACCATTCC
>APH_5001
GCTATTACAAAAGTCTCCTTTATATTTGACAGACCTACGTATATGACAACGATTTTTACGTTAAGAACTGAGAACAAACTATCCTGTGTGAAGTTTCGAAATCTATGATATTTGTAACGGGTGTCTAGAAAGATTAGACTGGACACAAAGTCCATCTTGCTCTCCGTGCTGGAATGACAAAATGTCACCATGTAATTTAAAGTACCCCTTCTACAGATATTGTCTCAGATTTCTCCCTTCTTTGGGATGGTCGTATCCGATATTTTCCGTCAATGCCTCCAAGAAAAGTAAAATTCCTCCCTCTATGTGGTATCAGATATTTCTAATTGGAAATGCAGATGTTCTAATGGAAATCCCGTTTGAAAATGCACGCGGCGGAAAAGTTTAATTCATTAAAAAAGAAGAAGAGAAGAAGAAGGAATGGATGGGAACAGGAACTTGAAGATGGAAATGGGGAAGCTAAGGCCGTGGAGGGGGGTTACTACCCGAAGAAAAATAAGAGGAATAGAATTGGGGGAAAGCACAAGTGTCGGGGGCGGGCGGGTGTCAGTTGGGGGTAAGGGTCTGAAGCATTGGTGGTGGCAACCCGAGGAGAAATTGCCGGGTGTTCCTGTGCGTCTTGTGCCATAGTTGGTCGATGGGACCGTAGTATCGATCTTAATCTCGTGTGAAGCCTTTGTCAAATGATTAGTCCCTCATTACCGCGCCACCGAGGAGACTGGGAGATTCTCTGGAATTGTTTACGGTTCCACAACCCCATTTGTGCGGGTGTGGAGAGATCTGCGGGTGGGATGGCAGAAAAGATAGAAAGGGAACTACTCTATGTGTGTGTGTGTCTGTAGAGGGAGTGAGAAGAGATGAGGACTGTAAGGAGAATGCCAGAGGATGAGGGAAATGGGAGGGGGGTGGGAGGACAAAGAGA------------------------
>APH_3177
GCTATTACTAAAGTCTCGTTTATATTTGACAGACCTACGTATATGACAACGATTTTTACGTTAAGAACTAAGAACAAACTATCCTGTGTGAAGTTTCGAAATCTATGATATTTGTAACGGGTGTCTAGACATATTAGACTGGACACAAAGTCCATCTTGCTCTCCGTGCTGGAATGACAAAATGTCACCATGTAATTTAAAGTACCCCTTCTACAGATATTGTCTCAGATTTTTCCCTTCTTTGGGATGGTCGTATCCGATATTTTCCGTCAATGCCTCCAAGAAAAGTAAAATTCCTCCCTCTATGTGGTATCAGATATTTCTAATTGGAAATGCAGATGTTCTAATGGAAATCCCGTTTGAAAATGCACGCGGCGGAAAAGTTTAATTCATTAAAAAAGAAGAAGAGAAGAAGAAGGAATGGATGGGAACAGGAACTTGAAGATGGAAATGGGGAAGCTAAGGCCGTGGAGGGGGGTTACTACCCGAAGAAAAATAAGAGGAATAGAATTGGGGGAAAGCACAAGTGTCGGGGGCGGGCGGGTGTCAGTTGGGGGTAAGGGTCTGAAGCATTGGTGGTGGCAACCCGAGGAGAAATTGCCGGGTGTTCCTGTGCGTCTTGTGCCATAGTTGGTCGATGGGACCGTAGTATCGATCTTAATCTCGTGTGAAGCCTTTGTCAAATGATTAGTCCCTCATTACCGCGCCACCGAGGAGACTGGAAGATTCTCTGGAATTGTTTACGGTTCCACAACCCCATTTGTGCGGGTGTGGAGAGATCTGCGGGTGGGATGGCAGAAAAGATAGAAAGGGAACTACTCTATGTGTGTGTGTGTCTGTAGAGGGAGTGAGAAGAGATGAGGACTGTAAGGAGAATGCCAGAGGATGAGGGAAATGGGAGGGGGGTGGGCGGACAAAGAGACACAGAGAGAGCGAACACCATTCC
>APH_5003
-----------------------------------------------------------------------------------------------------------ATATTTGTAACGTGTGTCTAGACATATTAGACTGGACACAAAGTCCATCTTGCTCTCCGTGCTGGAATGACAAAATGTCACCATGTAATTTAAAGTACCCCTTCTACAGATATTGTCTCAGATTTTTCCCTTCTTTGGGATGGTCGTATCCGATATTTTCCGTCAATGCCTCCAAGAAAAGTAAAATTCCTCCCTCTATGTGGTATCAGATATTTCTAATTGGAAATGCAGATGTTCTAATGGAAATCCCGTTTGAAAATGCACGCGGCGGAAAAGTTTAATTCATTAAAAAAGAAGAAGAGAAGAAGAAGGAATGGATGGGAACAGGAACTTGAAGATGGAAATGGGGAAGCTAAGGCCGTGGAGGGGGGTTACTACCCGAAGAAAAATAAGAGGAATAGAATTGGGGGAAAGCACAAGTGTCGGGGGCGGGCGGGTGTCAGTTGGGGGTAAGGGTCTGAAGCATTGGTGGTGGCAACCCGAGGAGAAATTGCCGGGTGTTCCTGTGCGTCTTGTGCCATAGTTGGTCGATGGGACCGTAGTATCGATCTTAATCTCGTGTGAAGCCTTTGTCAAATGATTAGTCCCTCATTACCGCGCCACCGAGGAGACTGGGAGATTCTCTGGAATTGTTTACGGTTCCACAACCCCATTTGTGCGGGTGTGGAGAGATCTGCGGGTGGGATGGCAGAAAAGATAGAAAGGGAACTACTCTATGTGTGTGTGTGTCTGTAGAGGGAGTGAGAAGAGATGAGGACTGTAAGGAGAATGCCAGAGGATGAGGGAAATGGGAGGGGGGTGGGAGGACAAAGAGACACAGAGAGAGCGAACACCATTCC
>APH_1535
GCTATTACAAAAGTCTCCTTTATATTTGACAGACCTACGTATATGACAAGGATTTTTACGTTAAGAACTAAGAACAAACTATCCTGTGTGAAGTTTCGAAATCTATGATATTTGTAACGGGTGTCTAGACATATTAGACTGGACACAAAGTCCATCTTGCTCTCCGTGCTGGAATGACAAAATGTCACCATGTAATTTAAAGTACCCCTTCTACAGATATTGTCTCAGATTTCTCCCTTCTTTGGGATGGTCGTATCCGATATTTTCCGTCAATGCCTCCAAGAAAAGTAAAATTCCTCCCTCTATGTGGTATCAGATATTTCTAATTGGAAATGCAGATGTTCTAATGGAAATCCCGTTTGAAAATGCACGCGGCGGAAAAGTTTAATTCATTAAAAAAGAAGAAGAGAAGAAGAAGGAATGGATGGGAACAGGAACTTGAAGATGGAAATGGGGAAGCTAAGGCCGTGGAGGGGGGTTACTACCCGAAGAAAAATAAGAGGAATAGAATTGGGGGAAAGCACAAGTGTCGGGGGCGGGCGGGTGTCAGTTGGGGGTAAGGGTCTGAAGCATTGGTGGTGGCAACCCGAGGAGAAATTGCCGGGTGTTCCTGTGCGTCTTGTGCCATAGTTGGTCGATGGGACCGTAGTATCGATCTTAATCTCGTGTGAAGCCTTTGTCAAATGATTAGTCCCTCATTACCGCGCCACCGAGGAGACTGGAAGATTCTCTGGAATTGTTTACGGTTCCACAACCCCATTTGTGCGGGTGTGGAGAGATCTGCGGGTGGGATGGCAGAAAAGATAGAAAGGGAACTACTCTATGTGTGTGTGTGTCTGTAGAGGGAGTGAGAAGAGATGAGGACTGTAAGGAGAATGCCAGAGGATGAGGGAAATGGGAGGGGGGTGGGAGGACAAAGAGACACAGAGAGAGCGAACACCATTCC
>APH_0772
GCTATTACAAAAGTCTCCTTTATATTTGACAGACCTACGTATATGACAACGATTTTTACGTTAAGAACTAAGAACAAACTATCCTGTGTGAAGTTTCGAAATCTATGATATTTGTAACGGGTGTCTAGACATATTAGACTGGACACAAAGTCCATCTTGCTCTCCGTGCTGGAATGACAAAATGTCATCATGTAATTTAAAGTACCCCTTCTACAGATATTGTCTCAGATTTCTCCCTTCTTTGGGATGGTCGTATCCGATATTTTCCGTCAATGCCTCCAAGAAAAGTAAAATTCCTCCCTCTATGTGGTATCAGATATTTCTAATTGGAAATGCAGATGTTCTAATGGAAATCCCGTTTGAAAATGCACGCGGCGGAAAAGTTTAATTCATTAAAAAAGAAGAAGAGAAGAAGAAGGAATGGATGGGAACAGGAACTTGAAGATGGAAATGGGGAAGCTAAGGCCGTGGAGGGGGGTTACTACCCGAAGAAAAATAAGAGGAATAGAATTGGGGGAAAGCACAAGTGTCGGGGGCGGGCGGGTGTCAGTTGGGGGTAAGGGTCTGAAGCATTGGTGGTGGCAACCCGAGGAGAAATTGCCGGGTGTTCCTGTGCGTCTTGTGCCATAGTTGGTCGATGGGACCGTAGTATCGATCTTAATCTCGTGTGAAGCCTTTGTCAAATGATTAGTCCCTCATTACCGCGCCACCGAGGAGACTGGAAGATTCTCTGGAATTGTTTACGGTTCCACAACCCCATTTGTGCGGGTGTGGAGAGATCTGCGGGTGGGATGGCAGAAAAGATAGAAAGGGAACTACTCTATGTGTGTGTGTGTCTGTAGAGGGAGTGAGAAGAGATGAGGACTGTAAGGAGAATGCCAGAGGATGAGGGAAATGGGAGGGGGGTGGGAGGACAAAGAGACACAGAGAGAGCGAACACCATTCC
>APH_1602
---------AAAGTCTCCTTTATATTTGACAGACCTACGTATATGACAACGATTTTTACGTTAAGAACTAAGAACAAACTATCCTGTGTAAAGTTTCGAAATCTATGATATTTGTAACGGGTGTCTAGACATATTAGACTGGACACAAAGTCCATCTTGCTCTCCGTGCTGGAATGACAAAATGTCACCATGTAATTTAAAGTACCCCTTCTACAGATATTGTCTCAGATTTTTCCCTTCTTTGGGATGGTCGTATCTGATATTTTCCGTCAATGCCTCCAAGAAAAGTAAAATTCCTCCCTCTATGTGGTATCAGATATTTCTAATTGGAAATGCAGATGTTCTAATGGAAATCCCGTTTGAAAATGCACGCGGCGGAAAAGTTTAATTCATTAAAAAAGAAGAAGAGAAGAAGAAGGAATGGATGGGAACAGGAACTTGAAGATGGAAATGGGGAAGCTAAGGCCGTGGAGGGGGGTTACTACCCGAAGAAAAATAAGAGGAATAGAATTGGGGGAAAGCACAAGTGTCGGGGGCGGGCGGGTGTCAGTTGGGGGTAAGGGTCTGAAGCATTGGTGGTGGCAACCCGAGGAGAAATTGCCGGGTGTTCCTGTGCGTCTTGTGCCATAGTTGGTCGATGGGACCGTAGTATCGATCTTAATCTCGTGTGAAGCCTTTGTCAAATGATTAGTCCCTCATTACCGCGCCACCGAGGAGACTGGAAGATTCTCTGGAATTGTTTACGGTTCCACAACCCCATTTGTGCGGGTGTGGAGAGATCTGCGGGTGGGATGGCAGAAAAGATAGAAAGGGAACTACTCTATGTGTGTGTGTGTCTGTAGAGGGAGTGAGAAGAGATGAGGACTGTAAGGAGAATGCCAGAGGATGAGGGAAATGGGAGGGGGGTGGGAGGACAAAGAGACACAGAGAGAGCGAACACCATTCC
>APH_0683
GCTATTACAAAAGTCTCCTTTATATTTGACAGACCTACGTATATGACAAGGATTTTTACGTTAAGAACTAAGAACAAACTATCCTGTGTGAAGTTTCGAAATCTATGATATTTGTAACGGGTGTCTAGACATATTAGACTGGACACAAAGTCCATCTTGCTCTCCGTGCTGGAATGACAAAATGTCACCATGTAATTTAAAGTACCCCTTCTACAGATATTGTCTCAGATTTTTCCCTTCTTTGGGATGGTCGTATCCGATATTTTCCGTCAATGCCTCCAAGAAAAGTAAAATTCCTCCCTCTATGTGGTATCAGATATTTCTAATTGGAAATGCAGATGTTCTAATGGAAATCCCGTTTGAAAATGCACGCGGCGGAAAAGTTTAATTCATTAAAAAAGAAGAAGAGAAGAAGAAGGAATGGATGGGAACAGGAACTTGAAGATGGAAATGGGGAAGCTAAGGCCGTGGAGGGGGGTTACTACCCGAAGAAAAATAAGAGGAATAGAATTGGGGGAAAGCACAAGTGTCGGGGGCGGGCGGGTGTCAGTTGGGGGTAAGGGTCTGAAGCATTGGTGGTGGCAACCCGAGGAGAAATTGCCGGGTGTTCCTGTGCGTCTTGTGCCATAGTTGGTCGATGGGACCGTAGTATCGATCTTAATCTCGTGTGAAGCCTTTGTCAAATGATTAGTCCCTCATTACCGCGCCACCGAGGAGACTGGAAGATTCTCTGGAATTGTTTACGGTTCCACAACCCCATTTGTGCGGGTGTGGAGAGATCTGCGGGTGGGATGGCAGAAAAGATAGAAAGGGAACTACTCTATGTGTGTGTGTGTCTGTAGAGGGAGTGAGAAGAGATGAGGACTGTAAGGAGAATGCCAGAGGATGAGGGAAATGGGAGGGGGGTGGGAGGACAAAGAGACACAGAGAGAGCGAACACCATTCC
>APH_4005
GCTATTACAAAAGTCTCCTTTATATTTGACAGACCTACGTATATGACAACGATTTTTACGTTAAGAACTAAGAACAAACTATCCTGTGTGAAGTTTCGAAATCTATGATATTTGTAACGGGTGTCTAGACATATTAGACTGGACACAAAGTCCATCTTGCTCTCCGTGCTGGAATGACAAAATGTCACCATGTAATTTAAAGTACCCCTTCTACAGATATTGTCTCAGATTTTTCCCTTCTTTGGGATGGTCGTATCCGATATTTTCCGTCAATGCCTCCAAGAAAAGTAAAATTCCTCCCTCTATGTGGTATCAGATATTTCTAATTGGAAATGCAGATGTTCTAATGGAAATCCCGTTTGAAAATGCACGCGGCGGAAAAGTTTAATTCATTAAAAAAGAAGAAGAGAAGAAGAAGGAATGGATGGGAACAGGAACTTGAAGATGGAAATGGGGAAGCTAAGGCCGTGGAGGGGGGTTACTACCCGAAGAAAAATAAGAGGAATAGAATTGGGGGAAAGCACAAGTGTCGGGGGCGGGCGGGTGTCAGTTGGGGGTAAGGGTCTGAAGCATTGGTGGTGGCAACCCGAGGAGAAATTGCCGGGTGTTCCTGTGCGTCTTGTGCCATAGTTGGTCGATGGGACCGTAGTATCGATCTTAATCTCGTGTGAAGCCTTTGTCAAATGATTAGTCCCTCATTACCGCGCCACCGAGGAGACTGGAAGATTCTCTGGAATTGTTTACGGTTCCACAACCCCATTTGTGCGGGTGTGGAGAGATCTGCGGGTGGGATGGCAGAAAAGATAGAAAGGGAACTACTCTATGTGTGTGTGTGTCTGTAGAGGGAGTGAGAAGAGATGAGGACTGTAAGGAGAATGCCAGAGGATGAGGGAAATGGGAGGGGGGTGGGAGGACAAAGAGACACAGAGAGAGCGAACACCATTCC
>APH_4024
GCTATTACAAAAGTCTCGTTTATATTTGACAGACCTACGTATATGACAACGATTTTTACGTTAAGAACTAAGAACAAACTATCCTGTGTAAAGTTTCGAAATCTATGATATTTGTAACGGGTGTCTAGACATATTAGACTGGACACAAAGTCCATCTTGCTCTCCGTGCTGGAATGACAAAATGTCACCATGTAATTTAAAGTACCCCTTCTACAGATATTGTCTCAGATTTTTCCCTTCTTTGGGATGGTCGTATCCGATATTTTCCGTCAATGCCTCCAAGAAAAGTAAAATTCCTCCCTCTATGTGGTATCAGATATTTCTAATTGGAAATGCAGATGTTCTAATGGAAATCCCGTTTGAAAATGCACGCGGCGGAAAAGTTTAATTCATTAAAAAAGAAGAAGAGAAGAAGAAGGAATGGATGGGAACAGGAACTTGAAGATGGAAATGGGGAAGCTAAGGCCGTGGAGGGGGGTTACTACCCGAAGAAAAATAAGAGGAATAGAATTGGGGGAAAGCACAAGTGTCGGGGGCGGGCGGGTGTCAGTTGGGGGTAAGGGTCTGAAGCATTGGTGGTGGCAACCCGAGGAGAAATTGCCGGGTGTTCCTGTGCGTCTTGTGCCATAGTTGGTCGATGGGACCGTAGTATCGATCTTAATCTCGTGTGAAGCCTTTGTCAAATGATTAGTCCCTCATTACCGCGCCACCGAGGAGACTGGAAGATTCTCTGGAATTGTTTACGGTTCCACAACCCCATTTGTGCGGGTGTGGAGAGATCTGCGGGTGGGATGGCAGAAAAGATAGAAAGGGAACTACTCTATGTGTGTGTGTGTCTGTAGAGGGAGTGAGAAGAGATGAGGACTGTAAGGAGAATGCCAGAGGATGAGGGAAATGGGAGGGGGGTGGGAGGACAAAGAGACACAGAGAGAGCGAACACCATTCC
>APH_5079
-------------------------------------------------CGATTTTTACGTTAAGAACTGAGAACAAACTATCCTGTGTGAAGTTTCGAAATCTATGATATTTGGAACGGGTGTCTAGACATATTAGACTGGACACAAAGTCCATCTTGCTCTCCGTGCTGGAATGACAAAATGTCACCATGTAATTTAAAGTACCCCTTCTACAGATATTGTCTCAGATTTTTCCCTTCTTTGGGATGGTCGTATCCGATATTTTCCGTCAATGCCTCCAAGAAAAGTAAAATTCCTCCCTCTATGTGGTATCAGATATTTCTAATTGGAAATGCAGATGTTCTAATGGAAATCCCGTTTGAAAATGCACGCGGCGGAAAAGTTTAATTCATTAAAAAAGAAGAAGAGAAGAAGAAGGAATGGATGGGAACAGGAACTTGAAGATGGAAATGGGGAAGCTAAGGCCGTGGAGGGGGGTTACTACCCGAAGAAAAATAAGAGGAATAGAATTGGGGGAAAGCACAAGTGTCGGGGGCGGGCGGGTGTCAGTTGGGGGTAAGGGTCTGAAGCATTGGTGGTGGCAACCCGAGGAGAAATTGCCGGGTGTTCCTGTGCGTCTTGTGCCATAGTTGGTCGATGGGACCGTAGTATCGATCTTAATCTCGTGTGAAGCCTTTGTCAAATGATTAGTCCCTCATTACCGCGCCACCGAGGAGACTGGAAGATTCTCTGGAATTGTTTACGGTTCCACAACCCCATTTGTGCGGGTGTGGAGAGATCTGCGGGTGGGATGGCAGAAAAGATAGAAAGGGAACTACTCTATGTGTGTGTGTGTCTGTAGAGGGAGTGAGAAGAGATGAGGACTGTAAGGAGAATGCCAGAGGATGAGGGAAATGGGAGGGGGGTGGGAGGACAAAGAGACACAGAGAGAGCGAACACCATTCC
>APH_0136
GCTATTACTAAAGTCTCCTTTATATTTGACAGACCTACGTATATGACAACGATTTTTACGTTAAGAACTAAGAACAAACTATCCTGTGTGAAGTTTCGAAATCTATGATATTTGTAACGGGTGTCTAGACATATTAGACTGGACACAAAGTCCATCTTGCTCTCCGTGCTGGAATGACAAAATGTCACCATGTAATTTAAAGTACCCCTTCTACAGATATTGTCTCAGATTTTTCCCTTCTTTGGGATGGTCGTATCCGATATTTTCCGTCAATGCCTCCAAGAAAAGTAAAATTCCTCCCTCTATGTGGTATCAGATATTTCTAATTGGAAATGCAGATGTTCTAATGGAAATCCCGTTTGAAAATGCACGCGGCGGAAAAGTTTAATTCATTAAAAAAGAAGAAGAGAAGAAGAAGGAATGGATGGGAACAGGAACTTGAAGATGGAAATGGGGAAGCTAAGGCCGTGGAGGGGGGTTACTACCCGAAGAAAAATAAGAGGAATAGAATTGGGGGAAAGCACAAGTGTCGGGGGCGGGCGGGTGTCAGTTGGGGGTAAGGGTCTGAAGCATTGGTGGTGGCAACCCGAGGAGAAATTGCCGGGTGTTCCTGTGCGTCTTGTGCCATAGTTGGTCGATGGGACCGTAGTATCGATCTTAATCTCGTGTGAAGCCTTTGTCAAATGATTAGTCCCTCATTACCGCGCCACCGAGGAGACTGGAAGATTCTCTGGAATTGTTTACGGTTCCACAACCCCATTTGTGCGGGTGTGGAGAGATCTGCGGGTGGGATGGCAGAAAAGATAGAAAGGGAACTACTCTATGTGTGTGTGTGTCTGTAGAGGGAGTGAGAAGAGATGAGGACTGTAAGGAGAATGCCAGAGGATGAGGGAAATGGGAGGGGGGTGGGAGG---------------------------------
>APH_0880
GCAATTACAAAAGTCTCCTTTATATTTGACAGACCTACGTATATGACAAGGATTTTTACGTTAAGAACTAAGAACAAACTATCCTGTGTGAAGTTTCGAAATCTATGATATTTGTAACGGGTGTCTAGACATATTAGACTGGACACAAAGTCCATCTTGCTCTCCGTGCTGGAATGACAAAATGTCACCATGTAATTTAAAGTACCCCTTCTACAGATATTGTCTCAGATTTTTCCCTTCTTTGGGATGGTCGTATCCGATATTTTCCGTCAATGCCTCCAAGAAAAGTAAAATTCCTCCCTCTATGTGGTATCAGATATTTCTAATTGGAAATGCAGATGTTCTAATGGAAATCCCGTTTGAAAATGCACGCGGCGGAAAAGTTTAATTCATTAAAAAAGAAGAAGAGAAGAAGAAGGAATGGATGGGAACAGGAACTTGAAGATGGAAATGGGGAAGCTAAGGCCGTGGAGGGGGGTTACTACCCGAAGAAAAATAAGAGGAATAGAATTGGGGGAAAGCACAAGTGTCGGGGGCGGGCGGGTGTCAGTTGGGGGTAAGGGTCTGAAGCATTGGTGGTGGCAACCCGAGGAGAAATTGCCGGGTGTTCCTGTGCGTCTTGTGCCATAGTTGGTCGATGGGACCGTAGTATCGATCTTAATCTCGTGTGAAGCCTTTGTCAAATGATTAGTCCCTCATTACCGCGCCACCGAGGAGACTGGAAGATTCTCTGGAATTGTTTACGGTTCCACAACCCCATTTGTGCGGGTGTGGAGAGATCTGCGGGTGGGATGGCAGAAAAGATAGAAAGGGAACTACTCTATGTGTGTGTGTGTCTGTAGAGGGAGTGAGAAGAGATGAGGACTGTAAGGAGAATGCCAGAGGATGAGGGAAATGGGAGGGGGGTGGGAGG---------------------------------
>APH_4021
GCTATTACAAAAGTCTCCTTTATATTTGACAGACCTACGTATATGACAACGATTTTTACGTTAAGAACTAAGAACAAACTATCCTGTGTAAAGTTTCGAAATCTATGATATTTGTAACGGGTGTCTAGACATATTAGACTGGACACAAAGTCCATCTTGCTCTCCGTGCTGGAATGACAAAATGTCACCATGTAATTTAAAGTACCCCTTCTACAGATATTGTCTCAGATTTTTCCCTTCTTTGGGATGGTCGTATCCGATATTTTCCGTCAATGCCTCCAAGAAAAGTAAAATTCCTCCCTCTATGTGGTATCAGATATTTCTAATTGGAAATGCAGATGTTCTAATGGAAATCCCGTTTGAAAATGCACGCGGCGGAAAAGTTTAATTCATTAAAAAAGAAGAAGAGAAGAAGAAGGAATGGATGGGAACAGGAACTTGAAGATGGAAATGGGGAAGCTAAGGCCGTGGAGGGGGGTTACTACCCGAAGAAAAATAAGAGGAATAGAATTGGGGGAAAGCACAAGTGTCGGGGGCGGGCGGGTGTCAGTTGGGGGTAAGGGTCTGAAGCATTGGTGGTGGCAACCCGAGGAGAAATTGCCGGGTGTTCCTGTGCGTCTTGTGCCATAGTTGGTCGATGGGACCGTAGTATCGATCTTAATCTCGTGTGAAGCCTTTGTCAAATGATTAGTCCCTCATTACCGCGCCACCGAGGAGACTGGAAGATTCTCTGGAATTGTTTACGGTTCCACAACCCCATTTGTGCGGGTGTGGAGAGATCTGCGGGTGGGATGGCAGAAAAGATAGAAAGGGAACTACTCTATGTGTGTGTGTGTCTGTAGAGGGAGTGAGAAGAGATGAGGACTGTAAGGAGAATGCCAGAGGATGAGGGAAATGGGAGGGGGGTGGGAGGACAAAGAGACACAGAGAGAGC------------
>APH_4029
--------------------------------------------------------------------------------------------------------------------------------------------------------CATCTTGCTCTCCGTGCTGGAATGACAAAATGTCACCATGTAATTTAAAGTACCCCTTCTACAGATATTGTCTCAGATTTTTCCCTTCTTTGGGATGGTCGTATCCGATATTTTCCGTCAATGCCTCCAAGAAAAGTAAAATTCCTCCCTCTATGTGGTATCAGATATTTCTAATTGGAAATGCAGATGTTCTAATGGAAATCCCGTTTGAAAATGCACGCGGCGGAAAAGTTTAATTCATTAAAAAAGAAGAAGAGAAGAAGAAGGAATGGATGGGAACAGGAACTTGAAGATGGAAATGGGGAAGCTAAGGCCGTGGAGGGGGGTTACTACCCGAAGAAAAATAAGAGGAATAGAATTGGGGGAAAGCACAAGTGTCGGGGGCGGGCGGGTGTCAGTTGGGGGTAAGGGTCTGAAGCATTGGTGGTGGCAACCCGAGGAGAAATTGCCGGGTGTTCCTGTGCGTCTTGTGCCATAGTTGGTCGATGGGACCGTAGTATCGATCTTAATCTCGTGTGAAGCCTTTGTCAAATGATTAGTCCCTCATTACCGCGCCACCGAGGAGACTGGAAGATTCTCTGGAATTGTTTACGGTTCCACAACCCCATTTGTGCGGGTGTGGAGAGATCTGCGGGTGGGATGGCAGAAAAGATAGAAAGGGAACTACTCTATGTGTGTGTGTGTCTGTAGAGGGAGTGAGAAGAGATGAGGACTGTAAGGAGAATGCCAGAGGATGAGGGAAATGGGAGGGGGGTGGGAGG---------------------------------
>APH_3191
--------------------------------------------------------------------------------------------------------------------------------------------------------------------------------------------------------------------------------------------------------------------------------ATGCCTCCAAGAAAAGTAAAATTCCTCCCTCTATGTGGTATCAGATATTTCTAATTGGAAATGCAGATGTTCTAATGGAAATCCCGTTTGAAAATGCACGCGGCGGAAAAGTTTAATTCATTAAAAAAGAAGAAGAGAAGAAGAAGGAATGGATGGGAACAGGAACTTGAAGATGGAAATGGGGAAGCTAAGGCCGTGGAGGGGGGTTACTACCCGAAGAAAAATAAGAGGAATAGAATTGGGGGAAAGCACAAGTGTCGGGGGCGGGCGGGTGTCAGTTGGGGGTAAGGGTCTGAAGCATTGGTGGTGGCAACCCGAGGAGAAATTGCCGGGTGTTCCTGTGCGTCTTGTGCCATAGTTGGTCGATGGGACCGTAGTATCGATCTTAATCTCGTGTGAAGCCTTTGTCAAATGATTAGTCCCTCATTACCGCGCCACCGAGGAGACTGGAAGATTCTCTGGAATTGTTTACGGTTCCACAACCCCATTTGTGCGGGTGTGGAGAGATCTGCGGGTGGGATGGCAGAAAAGATAGAAAGGGAACTACTCTATGTGTGTGTGTGTCTGTAGAGGGAGTGAGAAGAGATGAGGACTGTAAGGAGAATGCCAGAGGATGAGGGAAATGGGAGGGGGGTGGGAGGACAAAGAGACACAGAGAGAGCGAACACCATTCC
>APH_3188
------------------------------------------------------TTTACGTTAAGAACTAAGAACAAACTATCCTGTGTGAAGTTTCGAAATCTATGATATTTGTAACGGGTGTCTAGACATATTAGACTGGACACAAAGTCCATCTTGCTCTCCGTGCTGGAATGACAAAATGTCACCATGTAATTTAAAGTACCCCTTCTACAGATATTGTCTCAGATTTCTCCCTTCTTTGGGATGGTCGTATCCGATATTTTCCGTCAATGCCTCCAAGAAAAGTAAAATTCCTCCCTCTATGTGGTATCAGATATTTCTAATTGGAAATGCAGATGTTCTAATGGAAATCCCGTTTGAAAATGCACGCGGCGGAAAAGTTTAATTCATTAAAAAAGAAGAAGAGAAGAAGAAGGAATGGATGGGAACAGGAACTTGAAGATGGAAATGGGGAAGCTAAGGCCGTGGAGGGGGGTTACTACCCGAAGAAAAATAAGAGGAATAGAATTGGGGGAAAGCACAAGTGTCGGGGGCGGGCGGGTGTCAGTTGGGGGTAAGGGTCTGAAGCATTGGTGGTGGCAACCCGAGGAGAAATTGCCGGGTGTTCCTGTGCGTCTTGTGCCATAGTTGGTCGATGGGACCGTAGTATCGATCTTAATCTCGTGTGAAGCCTTTGTCAAATGATTAGTCCCTCATTACCGCGCCACCGAGGAGACTGGAAGATTCTCTGGAATTGTTTACGGTTCCACAACCCCATTTGTGCGGGTGTGGAGAGATCTGCGGGTGGGATGGCAGAAAAGATAGAAAGGGAACTACTCTATGTGTGTGTGTGTCTGTAGAGGGAGTGAGAAGAGATGAGGACTGTAAGGAGAATGCCAGAGGATGAGGGAAATGGGAGGGGGGTGGGAGG---------------------------------
>APH_0622
---------------------------------------------------ATTTTTACGTTAAGAACTAAGAACAAACTATCCTGTGTGAAGTTTCGAAATCTATGATATTTGTAACGGGTGTCTAGACATATTAGACTGGACACAAAGTCCATCTTGCTCTCCGTGCTGGAATGACAAAATGTCACCATGTAATTTAAAGTACCCCTTCTACAGATATTGTCTCAGATTTCTCCCTTCTTTGGGATGGTCGTATCCGATATTTTCCGTCAATGCCTCCAAGAAAAGTAAAATTCCTCCCTCTATGTGGTATCAGATATTTCTAATTGGAAATGCAGATGTTCTAATGGAAATCCCGTTTGAAAATGCACGCGGCGGAAAAGTTTAATTCATTAAAAAAGAAGAAGAGAAGAAGAAGGAATGGATGGGAACAGGAACTTGAAGATGGAAATGGGGAAGCTAAGGCCGTGGAGGGGGGTTACTACCCGAAGAAAAATAAGAGGAATAGAATTGGGGGAAAGCACAAGTGTCGGGGGCGGGCGGGTGTCAGTTGGGGGTAAGGGTCTGAAGCATTGGTGGTGGCAACCCGAGGAGAAATTGCCGGGTGTTCCTGTGCGTCTTGTGCCATAGTTGGTCGATGGGACCGTAGTATCGATCTTAATCTCGTGTGAAGCCTTTGTCAAATGATTAGTCCCTCATTACCGCGCCACCGAGGAGACTGGAAGATTCTCTGGAATTGTTTACGGTTCCACAACCCCATTTGTGCGGGTGTGGAGAGATCTGCGGGTGGGATGGCAGAAAAGATAGAAAGGGAACTACTCTATGTGTGTGTGTGTCTGTAGAGGGAGTGAGAAGAGATGAGGACTGTAAGGAGAATGCCAGAGGATGAGGGAAATGGGAGGGGGGTGGGAGGACAAAGAGACACAGAGAGAGCGAACACCATTCC
>APH_0723
GCTATTACAAAAGTCTCCTTTATATTTGACAGACCTACGTATATGACAACGATTTTTACGTTAAGAACTAAGAACAAACTATCCTGTGTGAAGTTTCGAAATCTATGATATTTGTAACGGGTGTCTAGACATATTAGACTGGACACAAAGTCCATCTTGCTCTCCGTGCTGGAATGACAAAATGTCACCATGTAATTTAAAGTACCCCTTCTACAGATATTGTCTCAGATTTCTCCCTTCTTTGGGATGGTCGTATCCGATATTTTCCGTCAATGCCTCCAAGAAAAGTAAAATTCCTCCCTCTATGTGGTATCAGATATTTCTAATTGGAAATGCAGATGTTCTAATGGAAATCCCGTTTGAAAATGCACGCGGCGGAAAAGTTTAATTCATTAAAAAAGAAGAAGAGAAGAAGAAGGAATGGATGGGAACAGGAACTTGAAGATGGAAATGGGGAAGCTAAGGCCGTGGAGGGGGGTTACTACCCGAAGAAAAATAAGAGGAATAGAATTGGGGGAAAGCACAAGTGTCGGGGGCGGGCGGGTGTCAGTTGGGGGTAAGGGTCTGAAGCATTGGTGGTGGCAACCCGAGGAGAAATTGCCGGGTGTTCCTGTGCGTCTTGTGCCATAGTTGGTCGATGGGACCGTAGTATCGATCTTAATCTCGTGTGAAGCCTTTGTCAAATGATTAGTCCCTCATTACCGCGCCACCGAGGAGACTGGAAGATTCTCTGGAATTGTTTACGGTTCCACAACCCCATTTGTGCGGGTGTGGAGAGATCTGCGGGTGGGATGGCAGAAAAGATAGAAAGGGAACTACTCTATGTGTGTGTGTGTCTGTAGAGGGAGTGAGAAGAGATGAGGACTGTAAGGAGAATGCCAGAGGATGAGGGAAATGGGAGGGGGGTGGGA-----------------------------------
>APH_0186
GCTATTACAAAAGTCTCCTTTATATTTGACAGACCTACGTATATGACAACGATTTTTACGTTAAGAACT---AACAAACTATCCTGTGTGAAGTTTCG-AATCTATGATATTTGTAACGGGTGTCTAGACATATTAGACTGGACACAAAGTCCATCTTGCTCTCCGTGCTGGAATGACAAAATGTCACCATGTAATTTAAAGTACCCCTTCTACAGATATTGTCTCAGATTTCTCCCTTCTTTGGGATGGTCGTATCCGATATTTTCCGTCAATGCCTCCAAGAAAAGTAAAATTCCTCCCTCTATGTGGTATCAGATATTTCTAATTGGAAATGCAGATGTTCTAATGGAAATCCCGTTTGAAAATGCACGCGGCGGAAAAGTTTAATTCATTAAAAAAGAAGAAGAGAAGAAGAAGGAATGGATGGGAACAGGAACTTGAAGATGGAAATGGGGAAGCTAAGGCCGTGGAGGGGGGTTACTACCCGAAGAAAAATAAGAGGAATAGAATTGGGGGAAAGCACAAGTGTCGGGGGCGGGCGGGTGTCAGTTGGGGGTAAGGGTCTGAAGCATTGGTGGTGGCAACCCGAGGAGAAATTGCCGGGTGTTCCTGTGCGTCTTGTGCCATAGTTGGTCGATGGGACCGTAGTATCGATCTTAATCTCGTGTGAAGCCTTTGTCAAATGATTAGTCCCTCATTACCGCGCCACCGAGGAGACTGGAAGATTCTCTGGAATTGTTTACGGTTCCACAACCCCATTTGTGCGGGTGTGGAGAGATCTGCGGGTGGGATGGCAGAAAAGATAGAAAGGGAACTACTCTATGTGTGTGTGTGTCTGTAGAGGGAGTGAGAAGAGATGAGGACTGTAAGGAGAATGCCAGAGGATGAGGGAAATGGGA-GGGGGTGGGCGGACAAAGAGACACAGAGAGAGCGAACACCATTCC
>APH_0185
GCTATTACAAAAGTCTCCTTTATATTTGACAGACCTACGTATATGACAACGATTTTTACGTTAAGAACTAAGAACAAACTATCCTGTGTGAAGTTTCGAAATCTATGATATTTGTAACGGGTGTCTAGACATATTAGACTGGACACAAAGTCCATCTTGCTCTCCGTGCTGGAATGACAAAATGTCACCATGTAATTTAAAGTACCCCTTCTACAGATATTGTCTCAGATTTCTCCCTTCTTTGGGATGGTCGTATCCGATATTTTCCGTCAATGCCTCCAAGAAAAGTAAAATTCCTCCCTCTATGTGGTATCAGATATTTCTAATTGGAAATGCAGATGTTCTAATGGAAATCCCGTTTGAAAATGCACGCGGCGGAAAAGTTTAATTCATTAAAAAAGAAGAAGAGAAGAAGAAGGAATGGATGGGAACAGGAACTTGAAGATGGAAATGGGGAAGCTAAGGCCGTGGAGGGGGGTTACTACCCGAAGAAAAATAAGAGGAATAGAATTGGGGGAAAGCACAAGTGTCGGGGGCGGGCGGGTGTCAGTTGGGGGTAAGGGTCTGAAGCATTGGTGGTGGCAACCCGAGGAGAAATTGCCGGGTGTTCCTGTGCGTCTTGTGCCATAGTTGGTCGATGGGACCGTAGTATCGATCTTAATCTCGTGTGAAGCCTTTGTCAAATGATTAGTCCCTCATTACCGCGCCACCGAGGAGACTGGAAGATTCTCTGGAATTGTTTACGGTTCCACAACCCCATTTGTGCGGGTGTGGAGAGATCTGCGGGTGGGATGGCAGAAAAGATAGAAAGGGAACTACTCTATGTGTGTGTGTGTCTGTAGAGGGAGTGAGAAGAGATGAGGACTGTAAGGAGAATGCCAGAGGATGAGGGAAATGGGAGGGGGGTGG-------------------------------------
