# Supplementary material for: ﻿Discovery of a new tarantula species from the Madrean Sky Islands and the first documented instance of syntopy between two montane endemics (Araneae, Theraphosidae, Aphonopelma): a case of prior mistaken identity
Source: Zookeys. 2024 Aug 16;1210:61–98. doi: 10.3897/zookeys.1210.125318 (PMC11344175; doi:10.3897/zookeys.1210.125318)
Supplement: Supplementary material 8 — Phylogenomics files [file zookeys-1210-061_article-125318__-s008.zip › Suppl8/individual_UCE_loci/sl_realigned_uce_20010329.fas]

>APH_1357
---------------------------------------------------------------------------------------------------------------------------------------------------------------------------------------------------------------------------------------------------------------------------------------------------------------------------------------------------------------------------------------------------------------------------------------------------------------------------------------------------------------------------------------------------------------------------------------AACTCATCTTAATTTGTAGGATTCCTAAGCCTGATGAAAATGAAGATCCCAGTCAGAGTCTGATGTCCCTGATGAAGCAAATGTATGATGATGGTGATGATGAAATGAAAAGGACTATTGCCAAAGCTTGGACAGAAGCTAGGGAAAAGCAGTCCGGTGACATGCTATAATTGTTTTGATCTTCTATGCAATGAAATAGTCATGTAAATTTCTTCGACGTG----GAAACTTTCACCATGGTTGTGCTTGGTGACTGTTGTCCCGA---------------------------------TCTTAAT-------------------------TGCCATGGGCGAGAT---------------------------------------------------------------------------------------------------------------------------------------------------------------------------------------------------------------------------------CGGAAG-------------------------------------------------------
>APH_5001
------------------------------------------------------------------------------GGTCAGTAGCAACAAAGTAATACAGTTTGTGTGTTGATACTTTTGAGTGAGCTACCTCAGAGTCCTGTACATTATAGTTTGAAACTGATGTACTGTACTGACTGTGATAAGGTTCTGGGGTAACTCGGTTTTGCTTGCACTTTGTGCATGTGAACACACTCTCTACTTAAATACTTGAATGGGTGCTGGCATAGTGTATGTAATTCATTGGTTATTTATGGTGGCTCATTTTTGACTAGTTGTCATACATTGACCATCACTGTGGTGTTATTAAAAATGCAGTTACATAAGTGGCTTTGCTTCTCAGTACTGATGTGTTGTGTGAAAAAGCATTTTAACAGTTTTGGTTATTTCGTTGCAGTTTCTTTATTGGTACATAAAGATATTGCATGAACTTCTCTCATGTACTACAGCAATAATAAAAATAATAATGCAGTGGTGTCACATTAGTAAAATCTGTAGTTGTGTGTTAGATATGAATGGACTAAAAACTCATCTTAATTTGTAGGATTCCTAAGCCTGATGAAAATGAAGATCCCAGTCAGAGTCTGATGTCCCTGATGAAGCAAATGTATGACGATGGTGATGATGAAATGAAAAGGACTATTGCCAAAGCTTGGACAGAAGCTAGGGAAAAGCAGTCCGGTGACATGCTATAATTGTTTTGATCTTCTATGCAATGAAATAGTCATGTAAATTTCTTCAAAGTGATCAGGAACTCCAATTCTGATTCTGTTTTGTTTCCATTATGCCACAGGCAAATAAATTTGTTTTCGTGTAGGCTTGTTTCTTTATTTTTT--TTGGATTTCTGTTATTTATGTACTAAGTAATATATTCATT--------------------------CATTCATTCATTATCA-----------------TTTCACACCTGTGTACCAAA-----------------TGGTGTTCAGGC---------------------------------------------------------------------------------------------------------------------------------------------------------------------------
>APH_4024
ATCATGTTCTACGTAATTTTCATGCTTATGCTTCAGCATTTCATTTCTTTGATAACAATCATTAGCAAGCCAGTTTGGGGTCAGTAGCAACAAAGTAATACAGTTTGTGTGTTGATACTTTTGAGTGAGTTACCTCAGAGTCCTGTACATTATAGTTTGAAACTGATGTACTGTACTGACTGTGATAAGGTTCTGGGGTAACTCGGTTTTGCTTGCACTTTGTGCATGTGAACACACTCTCTACTTAAATACTTGAATGGGTGCTGGCATAGTGTATGTAATTCATTGGTTATTTATGGTGGCTCATTTTTGACTAGTTGTCATACATTGACCATCACTGTGGTGTTATTAAAAATGCAGTTACATAAGTGGCTTTGCTTCTCAGTACTGATGTGTTGTGTGAAAAAGCATTTTAACAGTTTTGGTTATTTCGTTGCAGTTTCTTTATTGGTACATAAAGATATTGCATGAACTTCTCTCATGTACTACAGCAATAATAAAAATAATAATGCAGTGGTGTCACATTAGTAAAATCTGTAGTTGTGTGTTAGATATGAATGGACTAAAAACTCATCTTAATTTGTAGGATTCCTAAGCCTGATGAAAATGAAGATCCCAGTCAGAGTCTGATGTCCCTGATGAAGCAAATGTATGACGATGGTGATGATGAAATGAAAAGGACTATTGCCAAAGCTTGGACAGAAGCTAGGGAAAAGCAGTCCGGTGACATGCTATAATTGTTTTGATCTTCTATGCAATGAAATAGTCATGTAAATTTCTTCAAAGTGATCAGGAACTCCAATTCTGATTCTGTTTTGTTTCCATTATGCCACAGGCAAATAAATTTGTTTTCGTGTAGGCTTGTTTCTTTATTTTTT--TTGGATTTCTGTTATTTATGTACTAAGTAATATATT----------------------------------CATTCATTATCA-----------------TTTCACACCTGTGTACCAAA-----------------TGGTGTTCAGGCTGAAATGGCATGCATC----------AAAAATTACAGAAAATTCAATTCAGTATTAAAAAAAAAGGGGGGGGGGTAAATCACCTAGGATAATTTCACTAATCTCCTCCATCTGCTAC------------------------------------------------------
>APH_5079
ATCATGTTCTACGTAATTTTCATGCTTATGCTTCAGCATTTCATTTCTTTGATAACAATCATTAGCAAGCCAGTTTGGGGTCAGTAGCAACAAAGTAATACAGTTTGTGTGTTGATACTTTTGAGTGAGTTACCTCAGAGTCCTGTACATTATAGTTTGAAACTGATGTACTGTACTGACTGTGATAAGGTTCTGGGGTAACTCGGTTTTGCTTGCACTTTGTGCATGTGAACACACTCTCTACTTAAATACTTGAATGGGTGCTGGCATAGTGTATGTAATTCATTGGTTATTTATGGTGGCTCATTTTTGACTAGTTGTCATACATTGACCATCACTGTGGTGTTATTAAAAATGCAGTTACATAAGTGGCTTTGCTTCTCAGTACTGATGTGTTGTGTGAAAAAGCATTTTAACAGTTTTGGTTATTTCGTTGCAGTTTCTTTATTGGTACATAAAGATATTGCATGAACTTCTCTCATGTACTACAGCAATAATAAAAATAATAATGCAGTGGTGTCACATTAGTAAAATCTGTAGTTGTGTGTTAGATATGAATGGACTAAAAACTCATCTTAATTTGTAGGATTCCTAAGCCTGATGAAAATGAAGATCCCAGTCAGAGTCTGATGTCCCTGATGAAGCAAATGTATGACGATGGTGATGATGAAATGAAAAGGACTATTGCCAAAGCTTGGACAGAAGCTAGGGAAAAGCAGTCCGGTGACATGCTATAATTGTTTTGATCTTCTATGCAATGAAATAGTCATGTAAATTTCTTCAAAGTGATCAGGAACTCCAATTCTGATTCTGTTTTGTTTCCATTATGCCACAGGCAAATAAATTTGTTTTCGTGTAGGCTTGTTTCTTTATTTTTT--TTGGATTTCTGTTATTTATGTACTAAGTAATATATT----------------------------------CATTCATTATCA-----------------TTTCACACCTGTGTACCAAA-----------------TGGTGTTCAGGCTGAAATGGCATGCATC----------AAAAATTACAGAAAATTCAATTCAGTATAAAAAAAAAAGGGGGGGGGGTAAATCACCTAGGATAATTTCACTAATCTCCTCCATCTGCTACGATCCATGCTTAATTCC-------------------------------------
>APH_4005
ATCATGTTCTACGTAATTTTCATGCTTATGCTTCAGCATTTCATTTCTTTGATAACAATCATTAGCAAGCCAGTTTGGGGTCAGTAGCAACAAAGTAATACAGTTTGTGTGTTGATACTTTTGAGTGAGTTACCTCAGAGTCCTGTACATTATAGTTTGAAACTGATGTACTGTACTGACTGTGATAAGGTTCTGGGGTAACTCGGTTTTGCTTGCACTTTGTGCATGTGAACACACTCTCTACTTAAATACTTGAATGGGTGCTGGCATAGTGTATGTAATTCATTGGTTATTTATGGTGGCTCATTTTTGACTAGTTGTCATACATTGACCATCACTGTGGTGTTATTAAAAATGCAGTTACATAAGTGGCTTTGCTTCTCAGTACTGATGTGTTGTGTGAAAAAGCATTTTAACAGTTTTGGTTATTTCGTTGCAGTTTCTTTATTGGTACATAAAGATATTGCATGAACTTCTCTCATGTACTACAGCAATAATAAAAATAATAATGCAGTGGTGTCACATTAGTAAAATCTGTAGTTGTGTGTTAGATATGAATGGACTAAAAACTCATCTTAATTTGTAGGATTCCTAAGCCTGATGAAAATGAAGATCCCAGTCAGAGTCTGATGTCCCTGATGAAGCAAATGTATGACGATGGTGATGATGAAATGAAAAGGACTATTGCCAAAGCTTGGACAGAAGCTAGGGAAAAGCAGTCCGGTGACATGCTATAATTGTTTTGATCTTCTATGCAATGAAATAGTCATGTAAATTTCTTCAAAGTGATCAGGAACTCCAATTCTGATTCTGTTTTGTTTCCATTATGCCACAGGCAAATAAATTTGTTTTCGTGTAGGCTTGTTTCTTTATTTTTT--TTGGATTTCTGTTATTTATGTACTAAGTAATATATTCATT------------------------------CATTCATTATCA-----------------TTTCACACCTGTGTACCAAA-----------------TGGTGTTCAGGC---------------------------------------------------------------------------------------------------------------------------------------------------------------------------
>APH_0772
ATCATGTTCTACGTAATTTTCATGCTTATGCTTCAGCATTTCATTTCTTTGATAACAATCATTAGCAAGCCAGTTTGGGGTCAGTAGCAACAAAGTAATACAGTTTGTGTGTTGATACTTTTGAGTGAGTTACCTCAGAGTCCTGTACATTATAGTTTGAAACTGATGTACTGTACTGACTGTGATAAGGTTCTGGGGTAACTCGGTTTTGCTTGCACTTTGTGCATGTGAACACACTCTCTACTTAAATACTTGAATGGGTGCTGGCATAGTGTATGTAATTCATTGGTTATTTATGGTGGCTCATTTTTGACTAGTTGTCATACATTGACCATCACTGTGGTGTTATTAAAAATGCAGTTACATAAGTGGCTTTGCTTCTCAGTACTGATGTGTTGTGTGAAAAAGCATTTTAACAGTTTTGGTTATTTCGTTGCAGTTTCTTTATTGGTACATAAAGATATTGCATGAACTTCTCTCATGTACTACAGCAATAATAAAAATAATAATGCAGTGGTGTCACATTAGTAAAATCTGTAGTTGTGTGTTAGATATGAATGGACTAAAAACTCATCTTAATTTGTAGGATTCCTAAGCCTGATGAAAATGAAGATCCCAGTCAGAGTCTGATGTCCCTGATGAAGCAAATGTATGACGATGGTGATGATGAAATGAAAAGGACTATTGCCAAAGCTTGGACAGAAGCTAGGGAAAAGCAGTCCGGTGACATGCTATAATTGTTTTGATCTTCTATGCAATGAAATAGTCATGTAAATTTCTTCAAAGTGATCAGGAACTCCAATTCTGATTTTGTTTTGTTTCCATTATGCCACAGGCAAATAAATTTGTTTTCGTGTAGGCTTGTTTCTTTATTTTTT--TTGGATTTCTGTTATGTATGTACTAAGTAATATATTCATT----------------------CATTCATTCATTCATTATCA-----------------TTTCACACCTGTGTACCAAA-----------------TGGTGTTCAGGC---------------------------------------------------------------------------------------------------------------------------------------------------------------------------
>APH_1535
ATCATGTTCTACGTAATTTTCATGCTTATGCTTCAGCATTTCATTTCTTTGATAACAATCATTAGCAAGCCAGTTTGGGGTCAGTAGCAACAAAGTAATACAGTTTGTGTGTTGATACTTTTGAGTGAGTTACCTCAGAGTCCTGTACATTATAGTTTGAAACTGATGTACTGTACTGACTGTGATAAGGTTCTGGGGTAACTCGGTTTTGCTTGCACTTTGTGCATGTGAACACACTCTCTACTTAAATACTTGAATGGGTGCTGGCATAGTGTATGTAATTCATTGGTTATTTATGGTGGCTCATTTTTGACTAGTTGTCATACATTGACCATCACTGTGGTGTTATTAAAAATGCAGTTACATAAGTGGCTTTGCTTCTCAGTACTGATGTGTTGTGTGAAAAAGCATTTTAACAGTTTTGGTTATTTCGTTGCAGTTTCTTTATTGGTACATAAAGATATTGCATGAACTTCTCTCATGTACTACAGCAATAATAAAAATAATAATGCAGTGGTGTCACATTAGTAAAATCTGTAGTTGTGTGTTAGATATGAATGGACTAAAAACTCATCTTAATTTGTAGGATTCCTAAGCCTGATGAAAATGAAGATCCCAGTCAGAGTCTGATGTCCCTGATGAAGCAAATGTATGACGATGGTGATGATGAAATGAAAAGGACTATTGCCAAAGCTTGGACAGAAGCTAGGGAAAAGCAGTCCGGTGACATGCTATAATTGTTTTGATCTTCTATGCAATGAAATAGTCATGTAAATTTCTTCAAAGTGATCAGGAACTCCAATTCTGATTTTGTTTTGTTTCCATTATGCCACAGGCAAATAAATTTGTTTTCGTGTAGGCTTGTTTCTTTATTTTTT--TTGGATTTCTGTTATGTATGTACTAAGTAATATATTCATT--------------------------CATTCATTCATTATCA-----------------TTTCACACCTGTGTACCAAA-----------------TGGTGTTCAGGCTGAAATGGCATGCATC----------AAAAATTACAGAAAATTGAATTCAGTATAAAAAAAAAGGGGGGGGGGGTAAATCACCTAGGATAATTTCACTAATCTCCTCCATCTGCTACGATCCATGCTTAATTCCCCTTCTCAAGGCTGACACCCCTATCACTGACAGCTGA
>APH_4029
---------------------------------------------------------ATCATTAGCAAGCCAGTTTGGGGTCAGTAGCAACAAAGTAATACAGTTTGTGTGTTGATACTTTTGAGTGAGTTACCTCAGAGTCCTGTACATTATAGTTTGAAACTGATGTACTGTACTGACTGTGATAAGGTTCTGGGGTAACTCGGTTTTGCTTGCACTTTGTGCATGTGAACACACTCTCTACTTAAATACTTGAATGGGTGCTGGCATAGTGTATGTAATTCATTGGTTATTTATGGTGGCTCATTTTTGACTAGTTGTCATACATTGACCATCACTGTGGTGTTATTAAAAATGCAGTTACATAAGTGGCTTTGCTTCTCAGTACTGATGTGTTGTGTGAAAAAGCATTTTAACAGTTTTGGTTATTTCGTTGCAGTTTCTTTATTGGTACATAAAGATATTGCATGAACTTCTCTCATGTACTACAGCAATAATAAAAATAATAATGCAGTGGTGTCACATTAGTAAAATCTGTAGTTGTGTGTTAGATATGAATGGACTAAAAACTCATCTTAATTTGTAGGATTCCTAAGCCTGATGAAAATGAAGATCCCAGTCAGAGTCTGATGTCCCTGATGAAGCAAATGTATGACGATGGTGATGATGAAATGAAAAGGACTATTGCCAAAGCTTGGACAGAAGCTAGGGAAAAGCAGTCCGGTGACATGCTATAATTGTTTTGATCTTCTATGCAATGAAATAGTCATGTAAATTTCTTCAAAGTGATCAGGAACTCCAATTCTGATTCTGTTTTGTTTCCATTATGCCACAGGCAAATAAATTTGTTTTCGTGTAGGCTTGTTTCTTTATTTTTT--TTGGATTTCTGTTATGTATGTACTAAGTAATATATTCATT--------------------------CATTCATTCATTATCA-----------------TTTCACACCTGTGTACCAAA-----------------TGGTGTTCAGGC---------------------------------------------------------------------------------------------------------------------------------------------------------------------------
>APH_5003
ATCATGTTCTACGTAATTTTCATGCTTATGCTTCAGCATTTCATTTCTTTGATAACAATCATTAGCAAGCCAGTTTGGGGTCAGTAGCAACAAAGTAATACAGTTTGTGTGTTGATACTTTTGAGTGAGTTACCTCAGAGTCCTGTACATTATAGTTTGAAACTGATGTACTGTACTGACTGTGATAAGGTTCTGGGGTAACTCGGTTTTGCTTGCACTTTGTGCATGTGAACACACTCTCTACTTAAATACTTGAATGGGTGCTGGCATAGTGTATGTAATTCATTGGTTATTTATGGTGGCTCATTTTTGACTAGTTGTCATACATTGACCATCACTGTGGTGTTATTAAAAATGCAGTTACATAAGTGGCTTTGCTTCTCAGTACTGATGTGTTGTGTGAAAAAGCATTTTAACAGTTTTGGTTATTTCGTTGCAGTTTCTTTATTGGTACATAAAGATATTGCATGAACTTCTCTCATGTACTACAGCAATAATAAAAATAATAATGCAGTGGTGTCACATTAGTAAAATCTGTAGTTGTGTGTTAGATATGAATGGACTAAAAACTCATCTTAATTTGTAGGATTCCTAAGCCTGATGAAAATGAAGATCCCAGTCAGAGTCTGATGTCCCTGATGAAGCAAATGTATGACGATGGTGATGATGAAATGAAAAGGACTATTGCCAAAGCTTGGACAGAAGCTAGGGAAAAGCAGTCCGGTGACATGCTATAATTGTTTTGATCTTCTATGCAATGAAATAGTCATGTAAATTTCTTCAAAGTGATCAGGAACTCCAATTCTGATTCTGTTTTGTTTCCATTATGCCACAGGCAAATAAATTTGTTTTCGTGTAGGCTTGTTTCTTTATTTTTT--TTGGATTTCTGTTATGTATGTACTAAGTAATATATTCATT--------------------------CATTCATTCATTATCA-----------------TTTCACACCTGTGTACCAAA-----------------TGGTGTTCAGGC---------------------------------------------------------------------------------------------------------------------------------------------------------------------------
>APH_3191
-------------------------------------------------------------------------------------------------------------TGTTGA------------AGTTGCCTCAGCGGCCAATA------------------------------------------ATTATGGAACAACCC-------------------------------------------AATACTTGAATGGGTGCTGGCATAGTGTATGTAATTCATTGGTTATTTATGGTGGCTCATTTTTGACTAGTTGTCATACATTGACCATCACTGTGGTGTTATTAAAAATGCAGTTACATAAGTGGCTTTGCTTCTCAGTACTGATGTGTTGTGTGAAAAAGCATTTTAACAGTTTTGGTTATTTCGTTGCAGTTTCTTTATTGGTACATAAAGATATTGCATGAACTTCTCTCATGTACTACAGCAATAATAAAAATAATAATGCAGTGGTGTCACATTAGTAAAATCTGTAGTTGTGTGTTAGATATGAATGGACTAAAAA--CATCTTAATTTGTAGGATTCCTAAGCCTGATGAAAATGAAGATCCCAGTCAGAGTCTGATGTCCCTGATGAAGCAAATGTATGACGATGGTGATGATGAAATGAAAAGGACTATTGCCAAAGCTTGGACAGAAGCTAGGGAAAAGCAGTCCAGTGACATGCTATAATTGTTTTGATCTTCTATGCAATGAAATAGTCATGTAAATTTCTTCAAAGTGATCAGGAACTCCAATTCTGATTTTGTTTTGTTTCCATTATGCCACAGGCAAATAAATTTGTTTTCGTGTAGGCTTGTTTCTTTATTTTTTTTTTGGATTTCTGTTATGTATGTACTAAGTAATATATTAACTGTAGATTTCCATGGTTCCCTAAATGGCTCCCACTCACCACCACCTCCAATGCAAAGCATTTTTACTCCTAACTATTGAAAAGAAACTAATCTACTTTTGTAATCAGCCACATATGTTATCCATCTGAATCAGATGAAGAATGGAGAACATTCCACTCTTGACTAGTTAACATTGCATGAAACTAAATCAGGTGACATATTTTCACCTGTCTTATTTGTAGGAAGTAATGTGTGTTTGGTAGCCATTTAGAAGGAAGCCAGGCTTTTTAGTAGGATTTTA
>APH_4021
-------------------------------------------------------------------------------------------------------------TGTTGA------------AGTTGCCTCAGCGGCCAATA------------------------------------------ATTATGGAACAACCC-------------------------------------------AATACTTGAATGGGTGCTGGCATAGTGTATGTAATTCATTGGTTATTTATGGTGGCTCATTTTTGACTAGTTGTCATACATTGACCATCACTGTGGTGTTATTAAAAATGCAGTTACATAAGTGGCTTTGCTTCTCAGTACTGATGTGTTGTGTGAAAAAGCATTTTAACAGTTTTGGTTATTTCGTTGCAGTTTCTTTATTGGTACATAAAGATATTGCATGAACTTCTCTCATGTACTACAGCAATAATAAAAATAATAATGCAGTGGTGTCACATTAGTAAAATCTGTAGTTGTGTGTTAGATATGAATGGACTAAAAA--CATCTTAATTTGTAGGATTCCTAAGCCTGATGAAAATGAAGATCCCAGTCAGAGTCTGATGTCCCTGATGAAGCAAATGTATGACGATGGTGATGATGAAATGAAAAGGACTATTGCCAAAGCTTGGACAGAAGCTAGGGAAAAGCAGTCCAGTGACATGCTATAATTGTTTTGATCTTCTATGCAATGAAATAGTCATGTAAATTTCTTCAAAGTGATCAGGAACTCCAATTCTGATTTTGTTTTGTTTCCATTATGCCACAGGCAAATAAATTTGTTTTCGTGTAGGCTTGTTTCTTTATTTTTTTTTTGGATTTCTGTTATGTATGTACTAAGTAATATATTAACTGTAGATTTCCATGGTTCCCTAAATGGCTCCCACTCACCACCACCTCCAATGCAAAGCATTTTTACTCCTAACTATTGAAAAGAAACTAATCTACTTTTGTAATCAGCCACATATGTTATCCATCTGAATCAGATGAAGAATGGAGAACATTCCACTCTTGACTAGTTAACATTGCATGAAACTAAATCAGGTGACATATTTTCACCTGTCTTATTTGTAGGAAGTAATGTGTGTTTGGTAGCCATTTAGAAGGAAGCCAGGCTTTTTAGTAGGATTTTA
>APH_0185
ATCATGTTCTACGTAATTTTCATGCTTATGCTTCAGCATTTCATTTCTTTGATAACAATCATTAGCAAGCCAGTTTGGGGTCAGTAGCAACAAAGTAATACAGTTTGTGCGTTGATACTTTTGAGTGAGTTACCTCAGAGTCCTGTACATTATAGTTTGAAACTGATGTACTGTACTGACTGTGATAAGGTTCTGGGGTAACTCGGTTTTGCTTGCACTTTGTGCATGTGAACACACACTCTACTTAAATACTTGAATGGGTGCTGGCATAG----TGTAATTCATTGGTTATTTATGGTGGCTCATTTTTGACTAGTTGTCATACATTGACCATCACTGTGGTGTTATTAAAAATGCAGTTACATAAGAGGCTTTGCTTCTCAGTACTGATGTGTTGTGTGAAAAAGCATCTTAACAGTTTTGGTTATTTCGTTGCAGTTTCTTTATTGGTACATAAAGATATTGTATGAACTTCTCTCATGTACTACAGCAATAATAAAAATAATAATGCAGTGGTGTCACATTAGTAAAATCTGTAGTTGTGTGTTAGATATGAATGGGCTAAAAACTCATCTTAATTTGTAGGATTCCTAAGCCTGATGAAAATGAAGATCCCAGTCAGAGTCTGATGTCCCTGATGAAGCAAATGTATGACGATGGTGATGATGAAATGAAAAGGACTATTGCCAAAGCTTGGACAGAAGCTAGGGAAAAGCAGTCCAGTGACATGCTATAATTGTTTTGATCTTCTATGCAATGAAATAGTCATGTAAATTTCTTCAAAGTGATCAGGAACTCCAATTCTGATTTTGTTTTGTTTCCATTATGCCACAGGCAAATAAATTTGTTTTCATGTAGGCTTGTTTCTTTATTTTTTTATTGGATTTCTGTTATGTATGTACTAAGTAATATATTAACTGTAGATTTCCATGGTTCCCTAAATGGCTCCCACTCACCACCTTCTCCACTGCAAAGCATTTTTACTCCTAACTATTGAAAAGAAACTAATCTACTTTTGTAATCAGCCACATATGTTATCCATCTGAATCAGATGAAGAATGGAGAACATTCCACTCTTGACTAGTTAACATTGCATGAAACTAAATCAGGTGACATATTTTCACCTGTCTCATTTATAGGAAGTAATGTGTGTTTGGTAGCCATTTAGAAGGAAGCTAGGCTTTTTAGTAGGATTTTA
>APH_0717
--------------------------------------------------------------------GCCAGTTTGGGGTCAGTAGCAACAAAGTAATACAGTTTGTGCGTTGATACTTTTGAGTGAGTTACCTCAGAGTCCTGTACATTATAGTTTGAAACTGATGTACTGTACTGACTGTGATAAGGTTCTGGGGTAACTCGGTTTTGCTTGCACTTTGTGCATGTGAACACACACTCTACTTAAATACTTGAATGGGTGCTGGCATAG----TGTAATTCATTGGTTATTTATGGTGGCTCATTTTTGACTAGTTGTCATACATTGACCATCACTGTGGTGTTATTAAAAATGCAGTTACATAAGAGGCTTTGCTTCTCAGTACTGATGTGTTGTGTGAAAAAGCATTTTAACAGTTTTGGTTATTTCGTTGCAGTTTCTTTATTGGTACATAAAGATATTGTATGAACTTCTCTCATGTACTACAGCAATAATAAAAATAATAATGCAGTGGTGTCACATTAGTAAAATCTGTAGTTGTGTGTTAGATATGAATGGGCTAAAAACTCATCTTAATTTGTAGGATTCCTAAGCCTGATGAAAATGAAGATCCCAGTCAGAGTCTGATGTCCCTGATGAAGCAAATGTATGACGATGGTGATGATGAAATGAAAAGGACTATTGCCAAAGCTTGGACAGAAGCTAGGGAAAAGCAGTCCAGTGACATGCTATAATTGTTTTGATCTTCTATGCAATGAAATAGTCATGTAAATTTCTTCAAAGTGATCAGGAACTCCAATTCTGATTTTGTTTTGTTTCCATTATGCCACAGGCAAATAAATTTGTTTTCATGTAGGCTTGTTTCTTTATTTTTTTTTTGGATTTCTGTTATGTATGTACTAAGTAATATATTAACTGTAGATTTCCATGGTTCCCTAAATGGCTCCCACTCACCACCTTCTCCACTGCAAAGCATTTTTACTCCTAACTATTGAAAAGAAACTAATCTACTTTTGTAATCAGCCACATATGTTATCCATCTGAATCAGATGAAGAATGGAGAACATTCCACTCTTGACTAGTTAACATTGCATGAAACTAAATCAGGTGACATATTTTCACCTGTCTCATTTATAGGAAGTAATGTGTGTTTGGTAGCCATTTAGAAGGAAGCTAGGCTTTTTAGTAGGATTTTA
>APH_3188
-----------------------GCTTATACTTCAGCATTTCATTTCTTTGATAACAATCATTAGCAAGCCAGTTTGGGGTCAGTAGCAACAAAGTAATACAGTTTGTGCGTTGATACTTTTGAGTGAGTTACCTCAGAGTCCTGTACATTATAGTTTGAAACTGATGTACTGTACTGACTGTGATAAGGTTCTGGGGTAACTCGGTTTTGCTTGCACTTTGTGCATGTGAACACACACTCTACTTAAATACTTGAATGGGTGCTGGCATAG----TGTAATTCATTGGTTATTTATGGTGGCTCATTTTTGACTAGTTGTCATACATTGACCATCACTGTGGTGTTATTAAAAATGCAGTTACATAAGAGGCTTTGCTTCTCAGTACTGATGTGTTGTGTGAAAAAGCATTTTAACAGTTTTGGTTATTTCGTTGCAGTTTCTTTATTGGTACATAAAGATATTGTATGAACTTCTCTCATGTACTACAGCAATAATAAAAATAATAATGCAGTGGTGTCACATTAGTAAAATCTGTAGTTGTGTGTTAGATATGAATGGGCTAAAAACTCATCTTAATTTGTAGGATTCCTAAGCCTGATGAAAATGAAGATCCCAGTCAGAGTCTGATGTCCCTGATGAAGCAAATGTATGACGATGGTGATGATGAAATGAAAAGGACTATTGCCAAAGCTTGGACAGAAGCTAGGGAAAAGCAGTCCAGTGACATGCTATAATTGTTTTGATCTTCTATGCAATGAAATAGTCATGTAAATTTCTTCAAAGTGATCAGGAACTCCAATTCTGATTTTGTTTTGTTTCCATTATGCCACAGGCAAATAAATTTGTTTTCATGTAGGCTTGTTTCTTTATTTTTTTTTTGGATTTCTGTTATGTATGTACTAAGTAATATATTAACTGTAGATTTCCATGGTTCCCTAAATGGCTCCCACTCACCACCTTCTCCACTGCAAAGCATTTTTACTCCTAACTATTGAAAAGAAACTAATCTACTTTTGTAATCAGCCACATATGTTATCCATCTGAATCAGATGAAGAATGGAGAACATTCCACTCTTGACTAGTTAACATTGCATGAAACTAAATCAGGTGACATATTTTCACCTGTCTCATTTATAGGAAGTAATGTGTGTTTGGTAGCCATTTAGAAGGAAGCTAGGCTTTTTAGTAGGATTTTA
>APH_0186
ATCATGTTCTACGTAATTTTCATGCTTATACTTCAGCATTTCATTTCTTTGATAACAATCATTAGCAAGCCAGTTTGGGGTCAGTAGCAACAAAGTAATACAGTTTGTGCGTTGATACTTTTGAGTGAGTTACCTCAGAGTCCTGTACATTATAGTTTGAAACTGATGTACTGTACTGACTGTGATAAGGTTCTGGGGTAACTCGGTTTTGCTTGCACTTTGTGCATGTGAACACACACTCTACTTAAATACTTGAATGGGTGCTGGCATAG----TGTAATTCATTGGTTATTTATGGTGGCTCATTTTTGACTAGTTGTCATACATTGACCATCACTGTGGTGTTATTAAAAATGCAGTTACATAAGAGGCTTTGCTTCTCAGTACTGATGTGTTGTGTGAAAAAGCATTTTAACAGTTTTGGTTATTTCGTTGCAGTTTCTTTATTGGTACATAAAGATATTGTATGAACTTCTCTCATGTACTACAGCAATAATAAAAATAATAATGCAGTGGTGTCACATTAGTAAAATCTGTAGTTGTGTGTTAGATATGAATGGGCTAAAAACTCATCTTAATTTGTAGGATTCCTAAGCCTGATGAAAATGAAGATCCCAGTCAGAGTCTGATGTCCCTGATGAAGCAAATGTATGACGATGGTGATGATGAAATGAAAAGGACTATTGCCAAAGCTTGGACAGAAGCTAGGGAAAAGCAGTCCAGTGACATGCTATAATTGTTTTGATCTTCTATGCAATGAAATAGTCATGTAAATTTCTTCAAAGTGATCAGGAACTCCAATTCTGATTTTGTTTTGTTTCCATTATGCCACAGGCAAATAAATTTGTTTTCATGTAGGCTTGTTTCTTTATTTTTTTTTTGGATTTCTGTTATGTATGTACTAAGTAATATATTAACTGTAGATTTCCATGGTTCCCTAAATGGCTCCCACTCACCACCTTCTCCACTGCAAAGCATTTTTACTCCTAACTATTGAAAAGAAACTAATCTACTTTTGTAATCAGCCACATATGTTATCCATCTGAATCAGATGAAGAATGGAGAACATTCCACTCTTGACTAGTTAACATTGCATGAAACTAAATCAGGTGACATATTTTCACCTGTCTCATTTATAGGAAGTAATGTGTGTTTGGTAGCCATTTAGAAGGAAGCTAGGCTTTTTAGTAGGATTTTA
>APH_0674
-----------------------------------GCATTTCATTTCTTTGATAACAATCATTAGCAAGCCAGTTTGGGGTCAGTAGCAACAAAGTAATACAGTTTGTGCGTTGATACTTTTGAGTGAGTTACCTCAGAGTCCTGTACATTATAGTTTGAAACTGATGTACTGTACTGACTGTGATAAGGTTCTGGGGTAACTCGGTTTTGCTTGCACTTTGTGCATGTGAACACACACTCTACTTAAATACTTGAATGGGTGCTGGCATAG----TGTAATTCATTGGTTATTTATGGTGGCTCATTTTTGACTAGTTGTCATACATTGACCATCACTGTGGTGTTATTAAAAATGCAGTTACATAAGAGGCTTTGCTTCTCAGTACTGATGTGTTGTGTGAAAAAGCATTTTAACAGTTTTGGTTATTTCGTTGCAGTTTCTTTATTGGTACATAAAGATATTGTATGAACTTCTCTCATGTACTACAGCAATAATAAAAATAATAATGCAGTGGTGTCACATTAGTAAAATCTGTAGTTGTGTGTTAGATATGAATGGGCTAAAAACTCATCTTAATTTGTAGGATTCCTAAGCCTGATGAAAATGAAGATCCCAGTCAGAGTCTGATGTCCCTGATGAAGCAAATGTATGACGATGGTGATGATGAAATGAAAAGGACTATTGCCAAAGCTTGGACAGAAGCTAGGGAAAAGCAGTCCAGTGACATGCTATAATTGTTTTGATCTTCTATGCAATGAAATAGTCATGTAAATTTCTTCAAAGTGATCAGGAACTCCAATTCTGATTTTGTTTTGTTTCCATTATGCCACAGGCAAATAAATTTGTTTTCATGTAGGCTTGTTTCTTTATTTTTTTTTTGGATTTCTGTTATGTATGTACTAAGTAATATATTAACTGTAGATTTCCATGGTTCCCTAAATGGCTCCCACTCACCACCTTCTCCACTGCAAAGCATTTTTACTCCTAACTATTGAAAAGAAACTAATCTACTTTTGTAATCAGCCACATATGTTATCCATCTGAATCAGATGAAGAATGGAGAACATTCCACTCTTGACTAGTTAACATTGCATGAAACTAAATCAGGTGACATATTTTCACCTGTCTCATTTATAGGAAGTAATGTGTGTTTGGTAGCCATTTAGAAGGAAGCTAGGCTTTTTAGTAGGATTTTA
>APH_1602
ATCATGTTCTACGTAATTTTCATGCTTATGCTTCAGCATTTCATTTCTTTGATAACAATCATTAGCAAGCCAGTTTGGGGTCAGTAGCAACAAAGTAATACAGTTTGTGTGTTGATACTTTTGAGTGAGTTACCTCAGAGTCCTGTACATTATAGTTTGAAACTGATGTACTGTACTGACTGTGATAAGGTTCTGGGGTAACTCGGTTTTGCTTGCACTTTGTGCATGTGAACACACACTCTACTTAAATACTTGAATGGGTGCTGGCATAG----TGTAATTCATTGGTTATTTATGGTGGCTCATTTTTGACTAGTTGTCATACATTGACCATCACTGTGGTGTTATTAAAAATGCAGTTACATAAGTGGCTTTGCTTCTCAGTACTGATGTGTTGTGTGAAAAAGCATTTTAACAGTTTTGGTTATTTCGTTGCAGTTTCTTTATTGGTACATAAAGATATTGCATGAACTTCTCTCATGTACTACAGCAATAATAAAAGTAATAATGCAGTGGTGTCACATTAGTAAAATCTGTA---GTGTGTTAGATATGAATGGACTAAAAACTCATCTTAATTTGTAGGATTCCTAAGCCTGATGAAAATGAAGATCCCAGTCAGAGTCTGATGTCCCTGATGAAGCAAATGTATGACGATGGTGATGATGAAATGAAAAGGACTATTGCCAAAGCTTGGACAGAAGCTAGGGAAAAGCAGTCCAGTGATATGCTATAATTGTTTTGATCTTCTATGCAATGAAATAGTCATGTAAATTTCTTCAAAGTGATCAGGAACTCCAATTCTGATTTTGTTTTGTTTCCATTATGCCACAGGCAAATAAATTTGTTTTCATGTAGGCTTGTTTCTTTATTTTTTTTTTGGATTTCTGTTATGTATGTACTAAGTAATATATTAAATTTAGATTTCCATGGTTCCCTAAATGGCTCCCACTCACCACCTTCTCCAATGCAAAGCATTTTTACTCCTAACTATTGAAAAGAAACTAATCTACTTTTGTAATCAGCCACATATGTTATCCATCTGAATCAGATGAAGAATGGAGAACATTCCACTCTTGACTAGTTAACATTGCATGAAACTAAATCAGGTGACATATTTTCACCTGTCTCATTTGTAGGAAGTAATGTGTGTTTGGTAGCCATTTAGAAGGAAGCCAGGCTTTTTAGTAGGATTTTA
>APH_3177
ATCATGTTCTACGTAATTTTCATGCTTATGCTTCAGCATTTCATTTCTTTGATAACAATCATTAGCAAGCCAGTTTGGGGTCAGTAGCAACAAAGTAATACAGTTTGTGTGTTGATACTTTTGAGTGAGTTACCTCAGAGTCCTGTACATTATAGTTTGAAACTGATGTACTGTACTGACTGTGATAAGGTTCTGGGGTAACTCGGTTTTGCTTGCACTTTGTGCATGTGAACACACACTCTACTTAAATACTTGAATGGGTGCTGGCATAG----TGTAATTCATTGGTTATTTATGGTGGCTCATTTTTGACTAGTTGTCATACATTGACCATCACTGTGGTGTTATTAAAAATGCAGTTACATAAGTGGCTTTGCTTCTCAGTACTGATGTGTTGTGTGAAAAAGCATTTTAACAGTTTTGGTTATTTCGTTGCAGTTTCTTTATTGGTACATAAAGATATTGCATGAACTTCTCTCATGTACTACAGCAATAATAAAAGTAATAATGCAGTGGTGTCACATTAGTAAAATCTGTA---GTGTGTTAGATATGAATGGACTAAAAACTCATCTTAATTTGTAGGATTCCTAAGCCTGATGAAAATGAAGATCCCAGTCAGAGTCTGATGTCCCTGATGAAGCAAATGTATGACGATGGTGATGATGAAATGAAAAGGACTATTGCCAAAGCTTGGACAGAAGCTAGGGAAAAGCAGTCCAGTGATATGCTATAATTGTTTTGATCTTCTATGCAATGAAATAGTCATGTAAATTTCTTCAAAGTGATCAGGAACTCCAATTCTGATTTTGTTTTGTTTCCATTATGCCACAGGCAAATAAATTTGTTTTCATGTAGGCTTGTTTCTTTATTTTTTTTTTGGATTTCTGTTATGTATGTACTAAGTAATATATTAAATTTAGATTTCCATGGTTCCCTAAATGGCTCCCACTCACCACCTTCTCCAATGCAAAGCATTTTTACTCCTAACTATTGAAAAGAAACTAATCTACTTTTGTAATCAGCCACATATGTTATCCATCTGAATCAGATGAAGAATGGAGAACATTCCACTCTTGACTAGTTAACATTGCATGAAACTAAATCAGGTGACATATTTTCACCTGTCTCATTTGTAGGAAGTAATGTGTGTTTGGTAGCCATTTAGAAGGAAGCCAGGCTTTTTAGTAGGATTTTA
>APH_0136
ATCATGTTCTACGTAATTTTCATGCTTATGCTTCAGCATTTCATTTCTTTGATAACAATCATTAGCAAGCCAGTTTGGGGTCAGTAGCAACAAAGTAATACAGTTTGTGTGTTGATACTTTTGAGTGAGTTACCTCAGAGTCCTGTACATTATAGTTTGAAACTGATGTACTGTACTGGCTGTGATAAGGTTCTGGGGTAACTCGGTTTTGCTTGCACTTTGTGCATGTGAACACACACTCTACTTAAATACTTGAATGGGTGCTGGCATAG----TGTAATTCATTGGTTATTTATGGTGGCTCATTTTTGACTAGTTGTCATACATTGACCATCACTGTGGTGTTATTAAAAATGCAGTTACATAAGTGGCTTTGCTTCTCAGTACTGATGTGTTGTGTGAAAAAGCATTTTAACAGTTTTGGTTATTTCGTTGCAGTTTCTTTATTGGTACATAAAGATATTGCATGAACTTCTCTCATGTACTACAGCAATAATAAAAGTAATAATGCAGTGGTGTCACATTAGTAAAATCTGTA---GTGTGTTAGATATGAATGGACTAAAAACTCATCTTAATTTGTAGGATTCCTAAGCCTGATGAAAATGAAGATCCCAGTCAGAGTCTGATGTCCCTGATGAAGCAAATGTATGACGATGGTGATGATGAAATGAAAAGGACTATTGCCAAAGCTTGGACAGAAGCTAGGGAAAAGCAGTCCAGTGATATGCTATAATTGTTTTGATCTTCTATGCAATGAAATAGTCATGTAAATTTCTTCAAAGTGATCAGGAACTCCAATTCTGATTTTGTTTTGTTTCCATTATGCCACAGGCAAATAAATTTGTTTTCATGTAGGCTTGTTTCTTTATTTTTTTTTTGG--------TATGTATGTACTAAGTAATATATTAAATTTAGATTTCCATGGTTCCCTAAATGGCTCCCACTCACCACCTTCTCCAATGCAAAGCATTTTTACTCCTAACTATTGAAAAGAAACTAATCTACTTTTGTAATCAGCCACATATGTTATCCATCTGAATCAGATGAAGAATGGAGAACATTCCACTCTTGACTAGTTAACATTGCATGAAACTAAATCAGGTGACATATTTTCACCTGTCTCATTTGTAGGAAGTAATGTGTGTTTGGTAGCCATTTAGAAGGAAGCCAGGCTTTTTAGTAGGATTTTA
>APH_0683
ATCATGTTCTACGTAATTTTCATGCTTATGCTTCAGCATTTCATTTCTTTGATAACAATCATTAGCAAGCCAGTTTGGGGTCAGTAGCAACAAAGTAATACAGTTTGTGTGTTGATACTTTTGAGTGAGTTACCTCAGAGTCCTGTACATTATTGTTTGAAACTGATGTACTGTACTGACTGTGATAAGGTTCTGGGGTAACTCGGTTTTGCTTGCACTTTGTGCATGTGAACACACTCTCTACTTAAATACTTGAATGCGTGCTGGCATAGTGTATGTAATTCATTGGTTATTTATGGTGGCTCATTTTTGACTAGTTGTCATACATTGACCATCACTGTGGTGTTATTAAAAATGCAGTTACATAAGTGGCTTTGCTTCTCAGTACTGATGTGTTGTGTGAAAAAGCATTTTAACAGTTTTGGTTATTTCGTTGCAGTTTCTTTATTGGTACATAAAGATATTACATGAACTTCTCTCATGTACTACAGCAATAATAAAAATAATAATGCAGTGGTGTCACATTAGTAAAATCTATAGTTGTGTGTTAGATATGAATGGACTAAAAA--CATCTTAATTTGTAGGATTCCTAAGCCTGATGAAAATGAAGATCCCAGTCAGAGTCTGATGTCCCTGATGAAGCAAATGTATGACGATGGTGATGATGAAATGAAAAGGACTATTGCCAAAGCTTGGACAGAAGCTAGGGAAAAGCAGTCCAGTGACATGCTATAATTGTTTTGATCTTCTATGCAATGAAATAGTCATGTAAATTTCTTCAAAGTGATCAGGAACTCCAATTCTGATTTTGTTTTGTTTCCATTATGCCACAGGCAAATAAATTTGTTTTCATGTAGGCTTGTTTCTTTATTTTTTTTTTGGATTTCTGTTATGTATGTACTAAGTAATATATTAACTGTAGATTTCCATGGTTCCCTAAATGGCTCCCACTCACCACCTTCTCCAATGCAAAGCATTTTTACTCCTAACTATTGAAAAGAAACTAATCTACTTTTGTAATCAGCCACATATGTTATCCATCTGAATCAGATGAAGCATGGAGAACATTCCACTCTTGACTAGTTAACATTGCATGAAACTAAATCAGGTGACATATTTTCACCTGTCTCATTTGTAGGAAGTAATGTGTGTTTGGTAGCCATTTAGAAGGAAGCCAGGCTTTTTAGTAGGATTTTA
>APH_0880
ATCATGTTCTACGTAATTTTC------ATGCTTCAGCATTTCATTTCTTTGATAACAATCATTAGCAAGCCAGTTTGGGGTCAGTAGCAACAAAGTAATACAGTTTGTGTGTTGATACTTTTGAGTGAGTTACCTCAGAGTCCTGTACATTATAGTTTGAAACTGATGTACTGTACTGACTGTGATAAGGTTCTGGGGTAACTCGGTTTTGCTTGCACTTTGTGCATGTGAACACACTCTCTACTTAAATACTTGAATGGGTGCTGGCATAGTGTATGTAATTCATTGGTTATTTATGGTGGCTCATTTTTGACTAGTTGTCATACATTGACCATCACTGTGGTGTTATTAAAAATGCAGTTACATAAGTGGCTTTGCTTCTCAGTACTGATGTGTTGTGTGAAAAAGCATTTTAACAGTTTTGGTTATTTCGTTGCAGTTTCTTTATTGGTACATAAAGATATTGCATGAACTTCTCTCATGTACTACAGCAATAATAAAAATAATAATGCAGTGGTGTCACATTAGTAAAATCTATAGTTGTGTGTTAGATATGAATGGACTAAAAA--CATCTTAATTTGTAGGATTCCTAAGCCTGATGAAAATGAAGATCCCAGTCAGAGTCTGATGTCCCTGATGAAGCAAATGTATGACGATGGTGATGATGAAATGAAAAGGACTATTGCCAAAGCTTGGACAGAAGCTAGGGAAAAGCAGTCCAGTGACATGCTATAATTGTTTTGATCTTCTATGCAATGAAATAGTCATGTAAATTTCTTCAAAGTGATCAGGAACTCCAATTCTGATTTTGTTTTGTTTCCATTATGCCACAGGCAAATAAATTTGTTTTCGTGTAGGCTTGTTTCTTTATTTTTTTTTTGGATTTCTGTTATGTATGTACTAAGTAATATATTAACTGTAGATTTCCATGGTTCCCTAAATGGCTCCCACTCACCACCACCTCCAATGCAAAGCATTTTTACTCCTAACTATTGAAAAGAAACTAATCTACTTTTGTAATCAGCCACATATGTTATCCATCTGAATCAGATGAAGAATGGAGAACATTCCACTCTTGACTAGTTAACATTGCATGAAACTAAATCAGGTGACATATTTTCACCTGTCTTATTTGTAGGAAGTAATGTGTGTTTGGTAGCCATTTAGAAGGAAGCCAGGCTTTTTAGTAGGATTTTA
>APH_0723
ATCATGTTCTACGTAATTTTCATGCTTATGCTTCAGCATTTCATTTCTTTGATAACAATCATTAGCAAGCCAGTTTGGGGTCAGTAGCAACAAAGTAATACAGTTTGTGTGTTGATACTTTTGAGTGAGTTACCTCAGAGTCCTGTACATTATAGTTTGAAACTGATGTACTGTACTGACTGTGATAAGGTTCTGGGGTAACTTGGTTTTGCTTGCACTTTGTGCATGTGAACACACTCTCTACTTAAATACTTGAATGGGTGCTGGCATAGTGTATGTAATTCATTGGTTATTTATGGTGGCTCATTTTTGACTAGTTGTCATACATTGACCATCACTGTGGTGTTATTAAAAATGCAGTTACATAAGTGGCTTTGCTTCTCAGTACTGATGTGTTGTGTGAAAAAGCATTTTAACAGTTTTGGTTATTTCGTTGCAGTTTCTTTATTGGTACATAAAGATATTGCATGAACTTCTCTCATGTACTACAGCAATAATAAAAATAATAATGCAGTGGTGTCACATTAGTAAAATCTGTAGTTGTGTGTTAGATATGAATGGACTAAAAA--CATCTTAATTTGTAGGATTCCTAAGCCTGATGAAAATGAAGATCCCAGTCAGAGTCTGATGTCCCTGATGAAGCAAATGTATGACGATGGTGATGATGAAATGAAAAGGACTATTGCCAAAGCTTGGACAGAAGCTAGGGAAAAGCAGTCCAGTGACATGCTATAATTGTTTTGATCTTCTATGCAATGAAATAGTCATGTAAATTTCTTCAAAGTGATCAGGAACTCCAATTCTGATTTTGTTTTGTTTCCATTATGCCACAGGCAAATAAATTTGTTTTCGTGTAGGCTTGTTTCTTTATTTTTTTTTTGGATTTCTGTTATGTATGTACTAAGTAATATATTAACTGTAGATTTCCATGGTTCCCTAAATGGCTCCCACTCACCACCACCTCCAATGCAAAGCATTTTTACTCCTAACTATTGAAAAGAAACTAATCTACTTTTGTAATCAGCCACATATGTTATCCATCTGAATCAGATGAAGAATGGAGAACATTCCACTCTTGACTAGTTAACATTGCATGAAACTAAATCAGGTGACATATTTTCACCTGTCTTATTTGTAGGAAGTAATGTGTGTTTGGTAGCCATTTAGAAGGAAGCCAGGCTTTTTAGTAGGATTTTA
>APH_0622
---------------------------------------------------------------------------------------------AGTAATACAGTTTGTGTGTTGATACTTTTGAGTGAGTTACCTCAGAGTCCTGTACATTATAGTTTGAAACTGATGTACTGTACTGACTGTGATAAGGTTCTGGGGTAACTCGGTTTTGCTTGCACTTTGTGCATGTGAACACACTCTCTACTTAAATACTTGAATGGGTGCTGGCATAGTGTATGTAATTCATTGGTTATTTATGGTGGCTCATTTTTGACTAGTTGTCATACATTGACCATCACTGTGGTGTTATTAAAAATGCAGTTACATAAGTGGCTTTGCTTCTCAGTACTGATGTGTTGTGTGAAAAAGCATTTTAACAGTTTTGGTTATTTCGTTGCAGTTTCTTTATTGGTACATAAAGATATTGCATGAACTTCTCTCATGTACTACAGCAATAATAAAACTAATAATGCAGTGGTGTCACATTAGTAAAATCTGTAGTTGTGTGTTAGATATGAATGGACTAAAAA--CATCTTAATTTGTAGGATTCCTAAGCCTGATGAAAATGAAGATCCCAGTCAGAGTCTGATGTCCCTGATGAAGCAAATGTATGACGATGGTGATGATGAAATGAAAAGGACTATTGCCAAAGCTTGGACAGAAGCTAGGGAAAAGCAGTCCAGTGACATGCTATAATTGTTTTGATCTTCTATGCAATGAAATAGTCATGTAAATTTCTTCAAAGTGATCAGGAACTCCAATTCTGATTTTGTTTTGTTTCCATTATGCCACAGGCAAATAAATTTGTTTTCGTGTAGGCTTGTTTCTTTATTTTTTTTTTGGATTTCTGTTATGTATGTACTAAGTAATATATTAACTGTAGATTTCCATGGTTCCCTAAATGGCTCCCACTCACCACCACCTCCAATGCAAAGCATTTTTACTCCTAACTATTGAAAAGAAACTAATCTACTTTTGTAATCAGCCACATATGTTATCCATCTGAATCAGATGAAGAATGGAGAACATTCCACTCTTGACTAGTTAACATTGCATGAAACTAAATCAGGTGACATATTTTCACCTGTCTTATTTGTAGGA---------------------------------------------------------
