# Supplementary material for: ﻿Discovery of a new tarantula species from the Madrean Sky Islands and the first documented instance of syntopy between two montane endemics (Araneae, Theraphosidae, Aphonopelma): a case of prior mistaken identity
Source: Zookeys. 2024 Aug 16;1210:61–98. doi: 10.3897/zookeys.1210.125318 (PMC11344175; doi:10.3897/zookeys.1210.125318)
Supplement: Supplementary material 8 — Phylogenomics files [file zookeys-1210-061_article-125318__-s008.zip › Suppl8/individual_UCE_loci/sl_realigned_uce_20010331.fas]

>APH_1535
ACACAATCATCACACACACACACACACACACACACACACACACACAC-----TTCATACTTTCAAAAGAACAAAAACAAAATGCCAGCATAATGCTTCACCTGATTAATAATCATGACAACATGGCAAAATATTTACTAGCAAACTACATTTTCACACTGAAGATCACAAGGTTAAAGTGTAAAGAGATACAATGGTGAACATATCACCTAGACTTACCAGATGTTGTGATGGGCCCACGTCCTGGTACTCTTTGACGTAATGCCCACTGCATGTGTTGAGGTGCTAAATTTGGTCTTAGACCTGTCGATCCAGTATTACTCCTCCGCTCCAACTGCTCATCTAAAAATGCTAGCTCTTCTGTGTCTGGTTCTGTCTCCCCTGCCTCGCTTTCCTCTTCATCTTCTGCATTAGAAGACTCAGCAGAATCATCTTCAGAAAAGTAGGGCAGGCTGGCAACCCCTGAGCAAAAACAAACAAAAAATAAACTATTAGAAATCAAATCCAGTAACTGAAGCATAAGTATTTGTTATATCCTGATA---------------------CTGGG------------------------------TTGTTCCATAATTATTGGCC--------------GCAAGAGAAACAC--------------------------------------------------------------------------------------------------------------------------------------------------------------------------------------------------------------------------------------------------------------------------------------------------AAAAGAAAACAGGA-------------------------------------------------------------------------------------------------------------------------
>APH_0185
ACACAATTAGCCC---CACACACGCACACAC-------------------TGTTCATACTTTCAAAATAACAAAAACAAAATGCCAGCATAATTCTTCACCTGATTAATAATCATGACAACATGGCAAAATATTTACTAGCAAACTACATTTTCACACTGAAGATCACAAGGTTAAAGTGTAAAGAGATACAATGGTGAACATATCACCTAGACTTACCAGATGTTGTGATGGGCCCACGTCCTGGTACTCTTTGACGTAATGCCCACTGCATGTGTTGAGGTGCTAAATTTGGTCTTAGACCTGTCGATCCAGTATTACTCCTCCGCTCCAACTGCTCATCTAAAAATGCTAGCTCTTCTGTGTCTGGTTCTGTCTCCCCTGCCTCGCTTTCCTCTTCATCTTCTGCGTTAGAAGACTCAGCAGAATCATCTTCAGAAAAGTAGGGCAGGCTGGCAACCCCTGAGCAAAAACAAACAAAAAATAAACTATTAGAAATCAAATCCAGTAAATGAAGCATAAGTATTTGTTATATCCTGATAAATGTACTACAGTATGTTTCTCAGAGATGTATGTGCATTACAGATACTACAAATACTTTTTTAACATTTATTGCTCAGCAATTTACCTCAACATAAGAAACATGGAAATTATTTTTAATTAATTTCTTTAATTAAAAAATAGTTTGCCTGGATACCGCCCTCATTAAAAATAATTTTAACAAGGGATACTGCACCAGTATTCTACTACCTCAACATGCAAAAAGGAACATAGTTACACAACATTCACATTGAGTTCAACTAACTAAAGGTCAAAATGACTTGACTACTTAGTTCATCTGCCTAGACACTGCAACTCATTTTCCAACTAATATATTCCCTGGATAAAGTTTAAAAAAAAAAATCAGTTGTTATTGGGTGATCACTCAGCCTTAAAAAAAAAAAAAGTACAGAATTCAAAGCACAGCTGGAACATTCCAACTGTAAACCATTAAAGAAACATAGAATTATTTATTTATGAATATCTGAAACCACATGAAATCACAACAGGTTTTTTCTTTTAGGGGGCAA
>APH_0186
ACACAATCAGCCC---CACACACGCACACAC-------------------TGTTCATACTTTCAAAATAACAAAAACAAAATGCCAGCATAATTCTTCACCTGATTAATAATCATGACAACATGGCAAAATATTTACTAGCAAACTACATTTTCACACTGAAGATCACAAGGTTAAAGTGTAAAGAGATACAATGGTGAACATATCACCTAGACTTACCAGATGTTGTGATGGGCCCACGTCCTGGTACTCTTTGACGTAATGCCCACTGCATGTGTTGAGGTGCTAAATTTGGTCTTAGACCTGTCGATCCAGTATTACTCCTCCGCTCCAACTGCTCATCTAAAAATGCTAGCTCTTCCGTGTCTGGTTCTGTCTCCCCTGCCTCGCTTTCCTCTTCATCTTCTGCGTTAGAAGACTCAGCAGAATCATCTTCAGAAAAGTAGGGCAGGCTGGCAACCCCTGAGCAAAAACAAACAAAAAATAAACTATTAGAAATCAAATCCAGTAAATGAAGCATAAGTATTTGTTATATCCTGATAAATGTACTACAGTATGTTTCTCAGAGATGTATGTGCATTACAGATACTACAAATACTTTTTTAACATTTATTGCTCAGCAATTTACCTCAACATAAGAAACATGGAAATTATTTTTAATTAATTTCTTTAATTAAAAAATAGTTTGCCTGGATACCGCCCTCATTAAAAATAATTTTAACAAGGGATACTGCACCAGTATTCTACTACCTCAACATGCAAAAAGGAACATAGTTACACAACATTCACATTGAGTTCAACTAACTGAAGGTCAAAATGACTTGACTACTTAGTTCATCTGCCTAGACACTGCAACTCATTTTCCAACTAATATATTCCCTGGATAAAGTTTAAAAAAAAAAATCAGTTGTTATTGGGTGATCACTCAGCCTTAAAAAAAAAAAAAGTACAGAATTCAAAGCACAGCTGGAACATTCCAACTGTAAACCATTAAAGAAACATAGAATTATTTATTTATGAATATCTGAAACCACATGAAATCACAACAGGTTTTTTCTTTTAGGGGGCAA
>APH_0683
ACACAATCAACACACACACACAC----------------------------------ACTTTCAAAATAACAAAAACAAAATGCCAGCATAATCCTTCACCTGATTAATAATCATGACAACATGGCAAAATATTTACTAGCAAACTACATTTTCACACTGAAGATCACAAGGTTAAAGTGTAAAGAGATACAATGGTGAACATATCACCTAGACTTACCAGATGTTGTGATGGGCCCACGTCCTGGTACTCTTTGACGTAATGCCCACTGCATGTGTTGAGGTGCTAAATTTGGTCTCAGACCTGTCGATCCAGTATTACTCCTCCGCTCCAACTGCTCATCTAAAAATGCTAGCTCTTCTGTGTCTGGTTCTGTCTCCCCTGCCTCGCTTTCCTCTTCATCTTCTGCATTAGAAGACTCAGCAGAATCATCTTCAGAAAAGTAGGGCAGGCTGGCAACCCCTGAGCAAAAACAAACAAAAAATAAACTATTAGAAATCAAATCCAGTAACTGAAGCATAAGTATTTGTTATATCCTGATAAATGTACTACAGTATGTTTCTCAGAGATGTATGTGCATTACAGATACTACAGATACTTTTTTAACATTTATTGCTCAGCAATTTACCTCAACATAAGAAACATGGAAATTATTTTTAATTAATTTCTTTAATTAAAAAATAGTTTGCCTGGATACCGTCCTCATTAAAAATAATTTTAACAAGGGATACTGCACCAGTATTCTACTACCTCAACATACAATAAGGAACATAGTTACACAACATTCACATTGAGTTCAACCAACTGAAGGTCAAAATGACTTGACTACTTAGTTCATCTGCCTAGACACTGCAACTCATTTTCCAACTAATATATTCCCTGGATAAAGTTTAAAAAAAAAAATCAGTTGTTATTGGGTGATCACTCAGCCTTAAAAAAAAAAAAAGTACAGAATTCACAGCACAGCTGGAACATT----CGGTAAACCATTAAAGAAACATAGAATTATTTATTTATGAATATCTGAAACCACATGAAATCACAACAGGTTTTTTCTTTTAGGGGGGAA
>APH_0723
ACACAATCAACACACACACACAC----------------------------------ACTTTCAAAATAACAAAAACAAAATGCCAGCATAATCCTTCACCTGATTAATAATCATGACAACATGGCAAAATATTTACTAGCAAACTACATTTTCACACTGAAGATCACAAGGTTAAAGTGTAAAGAGATACAATGGTGAACATATCACCTAGACTTACCAGATGTTGTGATGGGCCCACGTCCTGGTACTCTTTGACGTAATGCCCACTGCATGTGTTGAGGTGCTAAATTTGGTCTCAGACCTGTCGATCCAGTATTACTCCTCCGCTCCAACTGCTCATCTAAAAATGCTAGCTCTTCTGTGTCTGGTTCTGTCTCCCCTGCCTCGCTTTCCTCTTCATCTTCTGCATTAGAAGACTCAGCAGAATCATCTTCAGAAAAGTAGGGCAGGCTGGCAACCCCTGAGCAAAAACAAACAAAAAATAAACTATTAGAAATCAAATCCAGTAACTGAAGCATAAGTATTTGTTATATCCTGATAAATGTACTACAGTATGTTTCTCAGAGATGTATGTGCATTACAGATACTACAGATACTTTTTTAACATTTATTGCTCAGCAATTTACCTCAACATAAGAAACATGGAAATTATTTTTAATTAATTTCTTTAATTAAAAAATAGTTTGCCTGGATACCGTCCTCATTAAAAATAATTTTAACAAGGGATACTGCACCAGTATTCTACTACCTCAACATACAATAAGGAACATAGTTACACAACATTCACATTGAGTTCAACCAACTGAAGGTCAAAATGACTTGACTACTTAGTTCATCTGCCTAGACACTGCAACTCATTTTCCAACTAATATATTCCCTGGATAAAGTTTAAAAAAAAAAATCAGTTGTTATTGGGTGATCACTCAGCCTTAAAAAAAAAAAAAGTACAGAATTCAAAGCACAGCTGGAACATT----CGGTAAACCATTAAAGAAACATAGAATTATTTATTTATGAATATCTGAAACCACCTGAAATCACAACAGGTTTTTTCTTTTAGGGGTGAA
>APH_0880
ACACA-----CACACACACACACACACACACACACACACACACACACA------CACACTTTCAAAATAACAAAAACAAAATGCCAGCATAATCCTTCACCTGATTAATAATCATGACAACATGGCAAAATATTTACTAGCAAACTACATTTTCACACTGAAGATCACAAGGTTAAAGTGTAAAGAGATACAATGGTGAACATATCACCTAGACTTACCAGATGTTGTGATGGGCCCACGTCCTGGTACTCTTTGACGTAATGCCCACTGCATGTGTTGAGGTGCTAAATTTGGTCGTAGACCTGTCGATCCAGTATTACTCCTCCGCTCCAACTGCTCATCTAAAAATGCTAGCTCTTCCGTGTCTGGTTCTGTCTCCCCTGCCTCGCTTTCCTCTTCATCTTCTGCATTAGAAGACTCAGCAGAATCATCTTCAGAAAAGTAGGGCAGGCTGGCAACCCCTGAGCAAAAACAAACAAAAAATAAACTATTAGAAATCAAATCCAGTAACTGAAGCATAAGTATTTGTTATATCCTGATAAATGTACTACAGTATGTTTCTCAGAGATGTATGTGCATTACAGATACTACAGATACTTTTTTAACATTTATTGCTCAGCAATTTACCTCAACATAAGAAACATGGAAATTATTTTTAATTAATTTCTTTAATTAAAAAATAGTTTGCCTGGATACCATCCTCATTAAAAATAATTTGAACAATGGATACTGCACCAGTATTCTACTACCTCAGCATACAATAAGGAACATAGTTACACAACATTCACATTGAGTTCAACTAACTAAAGGTCAAAATGACTTGACTACTTAGTTCATCTGCCTAGACACTGCAACTCATTTTCCAACTAATATATTCCCTGGATAAAGTTTAAAAAAAAAAATCAGTTGTTATTGGGTGATCACTCAGCCTT--AAAAAAAAAAAGTACAGAATTCAAAGCACAGCTGGAACATTCCAACTGTAAACCATTAAAGAAACATAGAAATGTTTATTTATGAATATCTGAAACCACATGAAATCACAACAGGTTTTTTCTTTTAGGGGGCAA
>APH_0674
ACACA-----CACACACACACACACACACACACACACACACACACACACA----CACACTTTCAAAATAACAAAAACAAAATGCCAGCATAATCCTTCACCTGATTAAAAATCATGACAACATGGCAAAATATTTACTAGCAAACTACATTTTCACACTGAAGATCACAAGGTTAAAGTGTAAAGAGATACAATGGTGAACATATCACCTAGACTTACCAGATGTTGTGATGGGCCCACGTCCTGGTACTCTTTGACGTAATGCCCACTGCATGTGTTGAGGTGCTAAATTTGGTCGTAGACCTGTCGATCCAGTATTACTCCTCCGCTCCAACTGCTCATCTAAAAATGCTAGCTCTTCCGTGTCTGGTTCTGTCTCCCCTGCCTCGCTTTCCTCTTCATCTTCTGCATTAGAAGACTCAGCAGAATCATCTTCAGAAAAGTAGGGCAGGCTGGCAACCCCTGAGCAAAAACAAACAAAAAATAAACTATTAGAAATCAAATCCAGTAACTGAAGCATAAGTATTTGTTATATCCTGATAAATGTACTACAGTATGTTTCTCAGAGATGTATGTGCATTACAGATACTACAGATACTTTTTTAACATTTATTGCTCAGCAATTTACCTCAACATAAGAAACATGGAAATTATTTTTAATTAATTTCTTTAATTAAAAAATAGTTTGCCTGGATACCATCCTCATTAAAAATAATTTGAACAATGGATACTGCACCAGTATTCTACTACCTCAGCATACAATAAGGAACATAGTTACACAACATTCACATTGAGTTCAACTAACTGAAGGTCAAAATGACTTGACTACTTAGTTCATCTGCCTAGACACTGCAACTCATTTTCCAACTAATATATTCCCTGGATAAAGTTTAAAAAAAAAAATCAGTTGTTATTGGGTGATCACTCAGCCTTAAAAAAAAA--------------------------------------------------------------------------------------------------------------------------------
>APH_3188
ACACA-----CACACACACACACACACACACACACACACACACACACACA----CACACTTTCAAAATAACAAAAACAAAATGCCAGCATAATCCTTCACCTGATTAAAAATCATGACAACATGGCAAAATATTTACTAGCAAACTACATTTTCACACTGAAGATCACAAGGTTAAAGTGTAAAGAGATACAATGGTGAACATATCACCTAGACTTACCAGATGTTGTGATGGGCCCACGTCCTGGTACTCTTTGACGTAATGCCCACTGCATGTGTTGAGGTGCTAAATTTGGTCGTAGACCTGTCGATCCAGTATTACTCCTCCGCTCCAACTGCTCATCTAAAAATGCTAGCTCTTCCGTGTCTGGTTCTGTCTCCCCTGCCTCGCTTTCCTCTTCATCTTCTGCATTAGAAGACTCAGCAGAATCATCTTCAGAAAAGTAGGGCAGGCTGGCAACCCCTGAGCAAAAACAAACAAAAAATAAACTATTAGAAATCAAATCCAGTAACTGAAGCATAAGTATTTGTTATATCCTGATAAATGTACTACAGTATGTTTCTCAGAGATGTATGTGCATTACAGATACTACAGATACTTTTTTAACATTTATTGCTCAGCAATTTACCTCAACATAAGAAACATGGAAATTATTTTTAATTAATTTCTTTAATTAAAAAATAGTTTGCCTGGATACCATCCTCATTAAAAATAATTTGAACAATGGATACTGCACCAGTATTCTACTACCTCAGCATACAATAAGGAACATAGTTACACAACATTCACATTGAGTTCAACTAACTGAAGGTCAAAATGACTTGACTACTTAGTTCATCTGCCTAGACACTGCAACTCATTTTCCAACTAATATATTCCCTGGATAAAGTTTAAAAAAAAAAATCAGTTGTTATTGGGTGATCACTCAGCCTTAAAAAAAAAAAAAGTACAGAATTTAAAGCACAGCTGGAACATTCCAACTGTAAACCATTAAAGAAACATAGAAATATTTATTTATGAATATCTGAAACCACATGA--------------------------------
>APH_0717
ACACAATCACCCCCCCCACACACACACACACACACACAC-----------TGTTCATACTTTCAAAATAACAAAAACAAAATGACAGCATAATCCTTCACCTGATTAATAATCATGACAACATGGCAAAATATTTACTAGCAAACTACATTTTCACACTGAAGATCACAAGGTTAAAGTGTAAAGAGATACAATGGTGAACATATCACCTAGACTTACCAGATGTTGTGATGGGCCCACGTCCTGGTACTCTTTGACGTAATGCCCACTGCATGTGTTGAGGTGCTAAATTTGGTCTTAGACCTGTCGATCCAGTATTACTCCTCCGCTCCAACTGCTCATCTAAAAATGCTAGCTCTTCTGTGTCTGGTTCTGTCTCCCCTGCCTCGCTTTCCTCTTCATCTTCTGCATTAGAAGACTCAGCAGAATCATCTTCAGAAAAGTAGGGCAGGCTGGCAACCCCTGAGCAAAAACAAACAAAAAATAAACTATTAGAAATCAAATCCAGTAACTGAAGCATAAGTATTTGTTATATCCTGATAAATGTACTACAGTATGTTTCTCAGAGATGTATGTGCATTACAGATACTACAGATACTTTTTTAACATTTATTGCTCAGCAATTTACCTCAACATAAGAAACATGGAAATTATTTTTAATTAATTTCTTTAATTAAAAAATAGTTTGCCTGGATACCGTCCTCATTAAAAATAATTTTAACAAGGGATACTGCACCAGTATTCTACTACCTCAACATACAATAAGGAACATAGTTACACAACATTCACATTGAGTTCAACTAACTAAAGGTCAAAATGACTTGACTACTTAGTTCATCTGCCTAGACACTGCAACTCATTTTCCAACTAATATATTCCCTGGATAAAGTTTAAAAAAAAAAATCAGTTGTTATTGGGTGATCACTCAGCCTTAAAAAAAAAAAAAGTACAGAATTCAAAGCACAGCTGGAACATTCCAACTGTAAACCATTAAAGAAACATAGAAATATTTATTTATGAATATCTGAAACC--------------------------------------
>APH_0622
ACACAATCAACACACACACACACACACACACACAC----------------------ACTTTCAAAATAACAAAAACAAAATGCCAGCATAATCCTTCACCTGATTAATAATCATGACAACATGGCAAAATATTTACTAGCAAACTACATTTTCACACTGAAGATCACAAGGTTAAAGTGTAAAGAGATACAATGGTGAACATATCACCTAGACTTACCAGATGTTGTGATGGGCCCACGTCCTGGTACTCTTTGACGTAATGCCCACTGCATGTGTTGAGGTGCTAAATTTGGTCGTAGACCTGTCGATCCAGTATTACTCCTCCGCTCCAACTGCTCATCTAAAAATGCTAGCTCTTCCGTGTCTGGTTCTGTCTCCCCTGCCTCGCTTTCCTCTTCATCTTCTGCATTAGAAGACTCAGCAGAATCATCTTCAGAAAAGTAGGGCAGGCTGGCAACCCCTGAGCAAAAACAAACAAAAAATAAACTATTAGAAATCAAATCCAGTAACTGAAGCATAAGTATTTGTTATATCCTGATAAATGTACTACAGTATGTTTCTCAGAGATGTATGTGCATTACAGATACTACAGATACTTTTTTAACATTTATTGCTCAGCAATTTACCTCAACATAAGAAACATGGAAATTATTTTTAATTAATTTCTTTGATTAAAAAATAGTTTGCCTGGATACCATCCTCATTAAAAATAATTTTAACAAGGGATACTGCACCAGTATTCTACTACCTCAACCTACAATAAGGAACATAGTTACACAACATTCACATTGAGTTCAACTAACTAAAGGTCAAAATGACTTGACTACTTAATTCATCTGCCTAGACACTGCAACTCATTTTCCAACTAATATATTCCCTGGAT-----------------------------------------------------------------------------------------------------------------------------------------------------------------------------------------
>APH_3177
ACACACACAACACACACACACACACACACACACACACACACACACACACATGTTCATACTTTCAAAATAACAAAAACAAAATGCCAGCATAATCCTTCACCTGATTAATAATCATGACAACATGGCAAAATATTTACTAGCAAACTACATTTTCACACTGAAGATCACAAGGTTAAAGTGTAAAGAGATACAATGGTGAACATATCACCTAGACTTACCAGATGTTGTGATGGGCCCACGTCCTGGTACTCTTTGACGTAATGCCCACTGCATGTGTTGAGGTGCTAAATTTGGTCGTAGACCTGTCGATCCAGTATTACTCCTCCGCTCCAACTGCTCATCTAAAAATGCTAGCTCTTCCGTGTCTGGTTCTGTCTCCCCTGCCTCGCTTTCCTCTTCATCTTCTGCATTAGAAGACTCAGCAGAATCATCTTCAGAAAAGTAGGGCAGGCTGGCAACCCCTGAGCAAAAACAAACATAAAATAAACTATTAGAAATCAAATCCAGTAACTGAAGCATAAGTATTTGTTATATCCTGATAAATGTACTACAGTATGTTTCTCAGAGATGTATGTGCATTACAGATACTACAGATACTTTTTTAACATTTATTGCTCAGCAATTTACCTCAACATAAGAAACATGGAAATTATTTTTAATTAATTTCTTTAATTAAAAAATAGTTTGCCTGGATACCATCCTCATTAAAAATAATTTTAACAAGGGATACTGCACCAGTATTCTACTACCTCAACATACAATAAGGAACATAGTTACACAACATTCACATTGAGTTCAACTAACTAAAGGTCAAAATGACTTGACTACTTAGTTCATCTGCCTAGACACTGCAACTCATTTTCCAACTAATATATTCCCTGGATAAAGTTTAAAAAAAAAAATCGGTTGTTATTGGGTGATCACTCAGCCTTAAAAAAAAAAAAAGTACAGAATTCAAAGCACAGCTGGAACATTCCAACTGTAAACCATTAAAGAAACATAGAAATATTTATTTATGAATATCTGAAACCACATGAAATCACAACAGGTTTTTTCTTTTAGGGGGCAA
>APH_4021
ACACACACAACACACACACACACACACACACACACACACACACACACACATGTTCATACTTTCAAAATAACAAAAACAAAACGCCAGCATAATGCTTCACCTAATTAATAATCATGACAACATGGCAAAATATTTACTAGCAAACTACATTTTCACACTGAAGATCACAAGGTTAAAGTGTAAAGAGATACAATGGTGAACATATCACCTAGACTTACCAGATGTTGTGATGGGCCCACGTCCTGGTACTCTTTGACGTAATGCCCACTGCATGTGTTGAGGTGCTAAATTTGGTCTTAGACCTGTCGATCCAGTATTACTCCTCCGCTCCAACTGCTCATCTAAAAATGCTAGCTCTTCTGTGTCTGGTTCTGTCTCCCCTGCCTCGCTTTCCTCTTCATCTTCTGCATTAGAAGACTCAGCAGAATCATCTTCAGAAAAGTAGGGCAGGCTGGCAACCCCTGAGCAAAAACAAACAAAAAATAAACTATTAGAAATCAAATCCAGTAACTGAAGCATAAGTATTTGTTATATCCTGATAAATGTACTACAGTATGTTTCTCAGAGATGTATGTGCATTACAGATACTACAGATACTTTTTTAACATTTATTGCTCAGCAATTTACCTCAACATAAGAAACATGGAAATTATTTTTAATTAATTTCTTTAATTAAAAAATAGTTTGCCTGGATACCATCCTCATTAAAAATAATTTTAACAAGGGATACTGCACCAGTATTCTACTACCTCAACATACAATAAGGAACATAGTTACACAACATTCACATTGAGTTCAACTAACTAAAGGTCAAAATGACTTGACTACTTAGTTCATCTGCCTGGACACTGCAACTCATTTTCCAACTAATATATTCCCTGGATAAAGTTTAAAAAAAAAAATCGGTTGTTATTGGGTGATCACTCAGCCTTAAAAAAAAAAAAAGTACAGAATTCAAAGCACAGCTGGAACATTCCAACTGTAAACCATTAAAGAAACATAGAAATATTTATTTATGAATATCTGAAACCACATGAAATCACAACAGGTTTTTTCATTTAGGGGGCAA
>APH_0772
ACACAATCAACACACACACACACACACACAC-------------------TGTTCATACTTTCAAAATAACAAAAACAAAATGCCAGCATAATGCTTCACCTGATTAATAATCATGACAACATGGCAAAATATTTACTAGCAAACTACATTTTCACACTGAAGATCACAAGGTTAAAGTGTAAAGAGATACAATGGTGAACATATCACCTAGACTTACCAGATGTTGTGATGGGCCCACGTCCTGGTACTCTTTGACGTAATGCCCACTGCATGTGTTGAGGTGCTAAATTTGGTCTTAGACCTGTCGATCCAGTATTACTCCTCCGCTCCAACTGCTCATCTAAAAATGCTAGCTCTTCTGTGTCTGGTTCTGTCTCCCCTGCCTCGCTTTCCTCTTCATCTTCTGCATTAGAAGACTCAGCAGAATCATCTTCAGAAAAGTAGGGCAGGCTGGCAACCCCTGAGCAAAAACAAACAAAAAATAAACTATTAGAAATCAAATCCAGTAACTGAAGCATAAGTATTTGTTATATCCTGATAAATGTACTACAGTATGTTTCTCAGAGATGTATGTGCATTACAGATACTACAGATACTTTTTTAACATTTATTGCTCAGCAATTTACCTCAACATAAGAAACATGGAAATTATTTTTAATTAATTTCTTTAATTAAAAAATAGTTTGCCTGGATACCATCCTCATTAAAAATAATTTTAACAAGGGATACTGCACCAGTATTCTACTACCTCAACATACAATAAGGAACATAGTTACACAACATTCACATTGAGTTCAACTAACTAAAGGTCAAAATGACTTGACTACTTAGTTCATCTGCCTAGACACTACAACTCATTTTCCAACTAATATATTCCCTGGATAAAGTTTTAAAAAAAAAATCGGTTGTTATTGGGTGATCACTCAGCCTTAAAAAAAAAAAAAGTACAGAATTCAAAGCACAGCTGGAACATTCCAACTGTAAACCATTAAAGAAAC--AGAAAT--------------------------------------------------------------
>APH_4029
ACACACACAACACACACACACACACACACACACACACACACACACACACATGTTCATACTTTCAAAATAACAAAAACAAAATGCCAGCATAATGCTTCACCTGATTAATAATCATGACAACATGGCAAAATATTTACTAGCAAACTACATTTTCACACTGAAGATCACAGGGTTAAAGTGTAAAGAGATACAATGGTGAACATATCACCTAGACTTACCAGATGTTGTGATGGGCCCACGTCCTGGTACTCTTTGACGTAATGCCCACTGCATGTGTTGAGGTGCTAAATTTGGTCTTAGACCTGTCGATCCAGTATTACTCCTCCGCTCCAACTGCTCATCTAAAAATGCTAGCTCTTCTGTGTCTGGTTCTGTCTCCCCTGCCTCGCTTTCCTCTTCATCTTCTGCATTAGAAGACTCAGCAGAATCATCTTCAGAAAAGTAGGGCAGGCTGGCAACCCCTGAGCAAAAACAAACAAAAAATAAACTATTAGAAATCAAATCCAGTAACTGAAGCATAAGTATTTGTTATATCCTTATAAATGTACTACAGTATGTTTCTCAGAGATGTATGTGCATTACAGATACTACAGATACTTTTTTAACATTTATTGCTCAGCAATTTACCTCAACATAAGAAACATGGAAATTATTTTTAATTAATTTCTTTAATTAAAAAATAGTTTGCCTAGATACCATCCTCATTAAAAATAATTTTAACAAGGGATACTGCACCAGTATTCTACTACCTCAACATACAATAAGGAACATAGTTACACAACATTCACATTGAGTTCAACTAACTAAAGGTCAAAATGACTTGACTACTTAGTTCATCTGCCTAGACACTACAACTCATTTTCCAACTAATATATTCCCTGGATAAAGTTTTAAAAAAAAAATCGGTTGTTATTGGGTGATCACTCAGCCTT----AAAAAAAAAGTACAGAATTCAAAGCACAGCTGGAACATTCCAACTGTAAACCATTAAAGAAAC--AGAAATATTTATTTATGAATATCTGAAACCACATGAAAAC----------------------------
>APH_5079
ACACA--CAACACACACACACACACACACACACACACACACACACACACATGTTCATACTTTCAAAATAACAAAAACAAAATGCCAGCATAATGCTTCACCTGATTAATAATCATGACAACATGGCAAAATATTTACTAGCAAACTACATTTTCACACTGAAGATCACAGGGTTAAAGTGTAAAGAGATACAATGGTGAACATATCACCTAGACTTACCAGATGTTGTGATGGGCCCACGTCCTGGTACTCTTTGACGTAATGCCCACTGCATGTGTTGAGGTGCTAAATTTGGTCTTAGACCTGTCGATCCAGTATTACTCCTCCGCTCCAACTGCTCATCTAAAAATGCTAGCTCTTCTGTGTCTGGTTCTGTCTCCCCTGCCTCGCTTTCCTCTTCATCTTCTGCATTAGAAGACTCAGCAGAATCATCTTCAGAAAAGTAGGGCAGGCTGGCAACCCCTGAGCAAAAACAAACAAAAAATAAACTATTAGAAATCAAATCCAGTAACTGAAGCATAAGTATTTGTTATATCCTTATAAATGTACTACAGTATGTTTCTCAGAGATGTATGTGCATTACAGATACTACAGATACTTTTTTAACATTTATTGCTCAGCAATTTACCTCAACATAAGAAACATGGAAATTATTTTTAATTAATTTCTTTAATTAAAAAATAGTTTGCCTAGATACCATCCTCATTAAAAATAATTTTAACAAGGGATACTGCACCAGTATTCTACTACCTCAACATACAATAAGGAACATAGTTACACAACATTCACATTGAGTTCAACTAACTAAAGGTCAAAATGACTTGACTACTTAGTTCATCTGCCTAGACACTACAACTCATTTTCCAACTAATATATTCCCTGGATAAAGTTTAAAAAAAAAAATCGGTTGTTATTGGGTGATCACTCAGCCTTAAAAAAAAAAAAAGTACAGAATTCAAAGCACAGCTGGAACATTCCAACTGTAAACCATTAAAGAAAC--AGAAATATTTATTTATGAATATCTGAAACCACATGAAATCACAACAGGTTTTTTCTTTTAGGGGGCAA
>APH_5003
ACACACACAACACACACACACACACACACACACACACACACACACACACATGTTCATACTTTCAAAATAACAAAAACAAAATGCCAGCATAATGCTTCACCTGATTAATAATCATGACAACATGGCAAAATATTTACTAGCAAACTACATTTTCACACTGAAGATCACAAGGTTAAAGTGTAAAGAGATACAATGGTGAACATATCACCTAGACTTACCAGATGTTGTGATGGGCCCACGTCCTGGTACTCTTTGACGTAATGCCCACTGCATGTGTTGAGGTGCTAAATTTGGTCTTAGACCTGTCGATCCAGTATTACTCCTCCGCTCCAACTGCTCATCTAAAAATGCTAGCTCTTCTGTGTCTGGTTCTGTCTCCCCTGCCTCGCTTTCCTCTTCATCTTCTGCATTAGAAGACTCAGCAGAATCATCTTCAGAAAAGTAGGGCAGGCTGGCAACCCCTGAGCAAAAACAAACAAAAAATAAACTATTAGAAATCAAATCCAGTAACTGAAGCATAAGTATTTGTTATATCCTTATAAATGTACTACAGTATGTTTCTCAGAGATGTATGTGCATTACAGATACTACAGATACTTTTTTAACATTTATTGCTCAGCAATTTACCTCAACATAAGAAACATGGAAATTATTTTTAATTAATTTCTTTAATTAAAAAATAGTTTGCCTAGATACCATCCTCATTAAAAATAATTTTAACAAGGGATACTGCACCAGTATTCTACTACCTCAACATACAATAAGGAACATAGTTACACAACATTCACATTGAGTTCAACTAACTAAAGGTCAAAATGACTTGACTACTTAGTTCATCTGCCTAGACACTACAACTCATTTTCCAACTAATATATTCCCTGGATAAAGTTTTAAAAAAAAAATCGGTTGTTATTGGGTGATCACTCAGCCTT----AAAAAAAAAGTACAGAATTCAAAGCACAGCTGGAACATTCCAACTGTAAACCATTAAAGAAAC--AGAAATATTTATTTATGAATATCTGAAACCACATGAAATCACAACAGGTTTTTTCTTTTAGGGGGCAA
>APH_4005
ACACACACAACACACACACACACACACACACACACACACACACACACACATGTTCATACTTTCAAAATAACAAAAACAAAATGCCAGCATAATGCTTCACCTGATTAATAATCATGACAACATGGCAAAATATTTACTAGCAAACTACATTTTCACACTGAAGATCACAGGGTTAAAGTGTAAAGAGATACAATGGTGAACATATCACCTAGACTTACCAGATGTTGTGATGGGCCCACGTCCTGGTACTCTTTGACGTAATGCCCACTGCATGTGTTGAGGTGCTAAATTTGGTCTTAGACCTGTCGATCCAGTATTACTCCTCCGCTCCAACTGCTCATCTAAAAATGCTAGCTCTTCTGTGTCTGGTTCTGTCTCCCCTGCCTCGCTTTCCTCTTCATCTTCTGCATTAGAAGACTCAGCAGAATCATCTTCAGAAAAGTAGGGCAGGCTGGCAACCCCTGAGCAAAAACAAACAAAAAATAAACTATTAGAAATCAAATCCAGTAACTGAAGCATAAGTATTTGTTATATCCTGATAAATGTACTACAGTATGTTTCTCAGAGATGTATGTGCATTACAGATACTACAGATACTTTTTTAACATTTATTGCTCAGCAATTTACCTCAACATAAGAAACATGGAAATTATTTTTAATTAATTTCTTTAATTAAAAAATAGTTTGCCTGGATACCATCCTCATTAAAAATAATTTTAACAAGGGATACTGCACCAGTATTCTACTACCTCAACATACAATAAGGAACATAGTTACACAACATTCACATTGAGTTCAACTAACTAAAGGTCAAAATGACTTGACTACTTAGTTCATCTGCCTAGACACTACAACTCATTTTCCAACTAATATATTCCCTGGATAAAGTTTTAAAAAAAAAATCGGTTGTTATTGGGTGATCACTCAGCCTT---AAAAAAAAAAGTACAGAATTCAAAGCACAGCTGGAACATTCCAACTGTAAACCATTAAAGAAAC--AGAAATATTTATTTATGAATATCTGAAACCACATGAAATCACAACAGGTTTTTTCTTTTAGGGGGCAA
>APH_4024
ACACACACAACACACACACACACACACACACACACACACACACACACACATGTTCATACTTTCAAAATAACAAAAACAAAATGCCAGCATAATGCTTCACCTGATTAATAATCATGACAACATGGCAAAATATTTACTAGCAAACTACATTTTCACACTGAAGATCACAAGGTTAAAGTGTAAAGAGATACAATGGTGAACATATCACCTAGACTTACCAGATGTTGTGATGGGCCCACGTCCTGGTACTCTTTGACGTAATGCCCACTGCATGTGTTGAGGTGCTAAATTTGGTCTTAGACCTGTCGATCCAGTATTACTCCTCCGCTCCAACTGCTCATCTAAAAATGCTAGCTCTTCTGTGTCTGGTTCTGTCTCCCCTGCCTCGCTTTCCTCTTCATCTTCTGCATTAGAAGACTCAGCAGAATCATCTTCAGAAAAGTAGGGCAGGCTGGCAACCCCTGAGCAAAAACAAACAAAAAATAAACTATTAGAAATCAAATCCAGTAACTGAAGCATAAGTATTTGTTATATCCTGATAAATGTACTACAGTATGTTTCTCAGAGATGTATGTGCATTACAGATACTACAGATACTTTTTTAACATTTATTGCTCAGCAATTTACCTCAACATAAGAAACATGGAAATTATTTTTAATTAATTTCTTTAATTAAAAAATAGTTTGCCTGGATACCATCCTCATTAAAAATAATTTTAACAAGGGATACTGCACCAGTATTCTACTACCTCAACATACAATAAGGAACATAGTTACACAACATTCACATTGAGTTCAACTAACTAAAGGTCAAAATGACTTGACTACTTAGTTCATCTGCCTAGACACTACAACTCATTTTCCAACTAATATATTCCCTGGATAAAGTTTTAAAAAAAAAATCGGTTGTTATTGGGTGATCACTCAGCCTTAAAAAAAAAAAAAGTACAGAATTCAAAGCACAGCTGGAACATTCCAACTGTAAACCATTAAAGAAAC--AGAAATATTTATTTATGAATATCTGAAACCACATGAAATCACAACAGGTTTTTTCTTTTAGGGGGCAA
>APH_5001
ACACACACAACACACACACACACACACACACACACACACACACACACACATGTTCATACTTTCAAAATAACAAAAACAAAATGCCAGCATAATGCTTCACCTGATTAATAATCATGACAACATGGCAAAATATTTACTAGCAAACTACATTTTCACACTGAAGATCACAAGGTTAAAGTGTAAAGAGATACAATGGTGAACATATCACCTAGACTTACCAGATGTTGTGATGGGCCCACGTCCTGGTACTCTTTGACGTAATGCCCACTGCATGTGTTGAGGTGCTAAATTTGGTCTTAGACCTGTCGATCCAGTATTACTCCTCCGCTCCAACTGCTCATCTAAAAATGCTAGCTCTTCTGTGTCTGGTTCTGTCTCCCCTGCCTCGCTTTCCTCTTCATCTTCTGCATTAGAAGACTCAGCAGAATCATCTTCAGAAAAGTAGGGCAGGCTGGCAACCCCTGAGCAAAAACAAACAAAAAATAAACTATTAGAAATCAAATCCAGTAACTGAAGCATAAGTATTTGTTATATCCTGATAAATGTACTACAGTATGTTTCTCAGAGATGTATGTGCATTACAGATACTACAGATACTTTTTTAACATTTATTGCTCAGCAATTTACCTCAACATAAGAAACATGGAAATTATTTTTAATTAATTTCTTTAATTAAAAAATAGTTTGCCTGGATACCATCCTCATTAAAAATAATTTTAACAAGGGATACTGCACCAGTATTCTACTACCTCAACATACAATAAGGAACATAGTTACACAACATTCACATTGAGTTCAACTAACTAAAGGTCAAAATGACTTGACTACTTAGTTCATCTGCCTAGACACTACAACTCATTTTCCAACTAATATATTCCCTGGATAAAGTTTTAAAAAAAAAATCGGTTGTTATTGGGTGATCACTCAGCCTTAAAAAAAAAAAAAGTACAGAATTCAAAGCACAGCTGGAACATTCCAACTGTAAACCATTAAAGAAAC--AGA-----------------------------------------------------------------
>APH_1602
ACACA-----CACACACACACACACACACACACACACACACACACACACA----CACACTTTCAAAATAACAAAAACAAAATGCCAGCATAATGCTTCACCTGATTAATAATCATGACAACATGGCAAAATATTTACTAGCAAACTACATTTTCACACCGAAGATCACAAGGTTAAAGTGTAAAGAGATACAATGGTGAACATATCACCTAGACTTACCAGATGTTGTGATGGGCCCACGTCCTGGTACTCTTTGACGTAATGCCCACTGCATGTGTTGAGGTGCTAAATTTGGTCTTAGACCTGTCGATCCAGTATTACTCCTCCGCTCCAACTGCTCATCTAAAAATGCTAGCTCTTCTGTGTCTGGTTCTGTCTCCCCTGCCTCGCTTTCCTCTTCATCTTCTGCATTAGAAGACTCAGCAGAATCATCTTCAGAAAAGTAGGGCAGGCTGGCAACCCCTGAGCAAAAACAAACAAAAAATAAACTATTAGAAATCAAATCCAGTAACTGAAGCATAAGTATTTGTTATATCCTGATAAATGTACTACAGTATGTTTCTCAGAGATGTATGTGCATTACAGATACTACAGATACTTTTTTAACATTTATTGCTCAGCAATTTACCTCAACATAAGAAACATGGAAATTATTTTTAATTAATTTCTTTAATTAAAAAATAGTTTGCCTGGATACCATCCTCATTAAAAATAATTTTAACAAGGGATACTGCACCAGTATTCTACTACCTCAACCTACAATAAGGAACATAGTTACACAACATTCACATTGAGTTCAACTAACTAAAGGTCAAAATGACTTGACTACTTAGTTCATCTGCCTAGACACTGCAACTCATTTTCCAACTAATATATTCCCTGGATAAAGTTTAAAAAAATAAATCGGTTGTTATTGGGTGATCACTCAGCCTTAAAAAAAAAAAAAGTACAGAATTCAAAGCACAGCTGGAACATTCCAACTGTAAACCATTAAAGAAACATAGAAATATTTATTTATGAATATCTGAAACCACATGAAATCACAACAGGTTTTTTCTTTTAGGGGGCAA
>APH_3191
---------ACACACACACACACACACACACACACACACACACACACACATGTTCATACTTTCAAAATAACAAAAACAAAATGCCAGCATAATGCTTCACCTGATTAATAATCATGACAACATGGCAAAATATTTACTAGCAAACTACATTTTCACATTGAAGATCACAAGGTTAAAGTGTAAAGAGATACAATGGTGAACATATCACCTAGACTTACCAGATGTTGTGATGGGCCCACGTCCTGGTACTCTTTGACGTAATGCCCACTGCATGTGTTGAGGTGCTAAATTTGGTCTTAGACCTGTCGATCCAGTATTACTCCTCCGCTCCAATTGCTCATCTAAAAATGCTAGCTCTTCTGTGTCTGGTTCTGTCTCCCCTGCCTCGCTTTCCTCTTCATCTTCTGCATTAGAAGACTCAGCAGAATCATCTTCAGAAAAGTAGGGCAGGCTGGCAACCCCTGAGTAAAAACAAACAAAAAATAAACTATTAGAAATCAAATCCAGTAACTGAAGCATAAGTATTTGTTATATCCTGATAAATGTACTACAGTATGTTTCTCAGAGATGTATGTGCATTACAGATACTACAGATACTTTTTTAACATTTACTGCTCAGCAATTTACCTCAACATAAGAAACATGGAAATTATTTTTAATTAATTTCTTTAATTAAAAAATAGTTTGCCTGGATACCATCCTCATTAAAAATAATTTTAACAAGGGATACTGCACCAGTATTCTACTACCTCAACATACAATAAGGAACATAGTTACACAACATTCACATTGAGTTCAACTAACTAAAGGTCAAAATGACTTGACTACTTAGTTCATCTGCCTAGACACTGCAACTCATTTTCCAACTAATATATTCCCTGGATAAAGTTTAAAAAAAAAAATCGGTTGTTATTGGGTGATCACTCAGCCTTAAAAAAAAAAAAAGTACAGAATTCAAAGCACAGCTGGAACATTCCAACTGTAAACCATTAAAGAAACATAGAAATATTTATTTATGAATATCTGAAACCACATGAAATCACAACAGGTTTTTTCTTTTAGGGGGAAA
>APH_0136
ACACAATCAACACACACACACACACACACACACGCACAC-----------TGTTCATACTTTCAAAATAACAAAAACAAAATGCCAGCATAATCCTTCACCTGATTAATAATCATGGCAACATGGCAAAATATTTACTAGCAAACTACATTTTCACACTGAAGATCACAAGGTTAAAGTGTAAAGAGATACAATGGTGAACATATCACCTAGACTTACCAGATGTTGTGATGGGCCCACGTCCTGGTACTCTTTGACGTAATGCCCACTGCATGTGTTGAGGTGCTAAATTTGGTCTTAGACCTGTCGATCCAGTATTACTCCTCCGCTCCAATTGCTCATCTAAAAATGCTAGCTCTTCTGTGTCTGGTTCTGTCTCCCCTGCCTCGCTTTCCTCTTCATCTTCTGCATTAGAAGACTCAGCAGAATCATCTTCAGAAAAGTAGGGCAGGCTGGCAACCCCTGAGCAAAAACAAACAAAAAATAAACTATTAGAAATCAAATCCAGTAACTGAAGCATAAGTATTTGTTATATCCTGATAAATGTACTACAGTATGTTTCTCAGAGATGTATGTGCATTACAGATACTACAGATACTTTTTTAACATTTACTGCTCAGCAATTTACCTCAACATAAGAAACATGGAAATTATTTTTAATTAATTTCTTTAATTAAAAAATAGTTTGCCTGGATACCATCCTCATTAAAAATAATTTTAACAAGGGATACTGCACCAGTATTCTACTACCTCAACATACAATAAGGAACATAGTTACACAACATTCACATTGAGTTCAACTAACTAAAGGTCAAAATGACTTGACTACTTAGTTCATCTGCCTAGACACTGCAACTCATTTTCCAACTAATATATTCCCTGGATAAAGTTTTAAAAAAAAAATCGGTTGTTATTGGGTGATCACTCAGATTT--AAAAAAAAAAAGTACAGAATTCAAAGCACAGCTGGAACATTCCAACTGTAAACCATTAAAGAAACATAGAAATATTTATTTATGAATATCTGAAACCACATGAAATCACAACAGGTTTTTTCTTTTAGGGGGAAA
>APH_1438
---------------------------------------------------------------------------------------------------------------------CAACATGGCAAAATATTTACTAGCAAACTACATTTTCACATTGAAGATCACAAGGTTAAAGTGTAAAGAGATACAATGGTGAACATATCACCTAGACTTACCAGATGTTGTGATGGGCCCACGTCCTGGTACTCTTTGACGTAATGCCCACTGCATGTGTTGAGGTGCTAAATTTGGTCTTAGACCTGTCGATCCAGTATTACTCCTCCGCTCCAATTGCTCATCTAAAAATGCTAGCTCTTCTGTGTCTGGTTCTGTCTCCCCTGCCTCGCTTTCCTCTTCATCTTCTGCATTAGAAGACTCAGCAGAATCATCTTCAGAAAAGTAGGGCAGGCTGGCAACCCCTGAGCAAAAACAAACATAAAATAAACTATTAGAAATCAAATCCAGTAACTGAAGCATAAGTATTTGTTATATCCTGATAAATGTACTACAGTATGTTTCTCAGAGATGTATGTGCATTACAGATACTACAGATACTTTTTTAACATTTATTGCTCAGCAATTTACCTCAACATAAGAAACATGGAAATTATTTTTAATTAATTTCTTTAATTAAAAAATAGTTTGCCTGGATACCATCCTCATTAAAAATAATTTTAACAAGGGATACTGCACCAGTATTCTACTACCTCAACCTACAATAAGGAACATAGTTACACAACATTCACATTGAGTTCAACTAACTAAAGGTCAAAATGAC---------------------------------------------------------------------------------------------------------------------------------------------------------------------------------------------------------------------------------------------------------
