# Supplementary material for: ﻿Discovery of a new tarantula species from the Madrean Sky Islands and the first documented instance of syntopy between two montane endemics (Araneae, Theraphosidae, Aphonopelma): a case of prior mistaken identity
Source: Zookeys. 2024 Aug 16;1210:61–98. doi: 10.3897/zookeys.1210.125318 (PMC11344175; doi:10.3897/zookeys.1210.125318)
Supplement: Supplementary material 8 — Phylogenomics files [file zookeys-1210-061_article-125318__-s008.zip › Suppl8/individual_UCE_loci/sl_realigned_uce_20010332.fas]

>APH_4029
-----------------------------------------------------------------------------------------------------------TGCCTGTCAAAGAATGACTTCTTTCCTGTTTTAGAAGACTGTCAGAAGAGTTGGAATTACTGCATATTGTCGAGTGGGGACTTTTCTGAAAAAGCGTATCAAACCTTGGACGATTAATAAAAGTAGGCTGTAAAAAATTATGATCATTCTTTATCGAACAGCTGGCGTATTTAAAAAGGTATTGTCAGCCATTCTTTTAAGTGAAATAATTGCACCATGACTCACATGATATGGTAAGCTTAATGGAACTAGAATTACAGTGTAGATTTCTTGAATATGCCAACAGATGGGTTCAGATAGCTGCAATAAATGCAAAGTGTGTAGATAATATTATCGATTTAATATTATCGATTTATTCAGTGTCCTTTGTTTTCTTTTGATTAAATACGTAATACTTTCCTGTAAAACATTCTTCATCATTTTTTATTTTTTCTCCCTGTACGCTTCCGATTTTGTTTTAGGCAGCCGAGAGACAGCGTTCATCTACGCCATTACTAGCGCTGGAGCTATGCACGCCGTGACCCAAGCCTGCAGTGCTGGGAACCTCACCGATTGCTCCTGTGATACCTCCCGGCAGGGTCAGAGTACGCCTGAAGGCTGGAAGTGGGGAGGATGCTCCGACAATGTTCGCTACGGGATGATGTTCGCACGCCAATTCGTCGACGCACCGGAGAAGTCTGTTCGCAAGAGAGACGTCCGCGCCATGATGAACTTGCACAACAACAACGCCGGAAGACTAGTAAGTACCACTACACTGCTTTGTTTACTGTACCTCACTAACGGTACGGTACACTAATGGTTAAGATATCGAACCGTCTTCAAGTTGACATAAACTGAACACATGGCATAATATCTGATACTACAGCTTTGCGATGCAAACTAGTCCTGCGCGTTTTAATGTTCGGCGCAGGAACTTAAATTTCTAAACATTTCAGTGAAAAAAACTCACACACACTGTAGCAACCGGGAAATGAACCCGGGACATTTCCGCTGCAGCCGAATGCTCTGACCACTGAGCTATTTCCACATTAATTCAGCCATCACAACTGAGGCTCTATACGGCCAGAGTCGTTACAACACACGATATTTTTCATAAACTTTGCTGAAAGCCTTTACATATTTCACCCGTATCTCCCAGACATATTCGCAAAACGAGGAGTTGTTTTTTTTTTTAAAACTGATTCTAGGTTAGGACTAACATCGTTCATATCTAACAACCCAAAACTAAACAGCGACACACACTACTTAGTCCAATGTACAATCTTGAACTGTAATGAAAACAAATTGGTATATAACGGAAATGAAATAATTTCATTTC---------------
>APH_1438
-------------------------------------------------------------------------------------------------------------------------------------------------------------------------------------------------------------------------------------------------------------------------------------------------------------------GTGATATAATTGCACCATGACTCACATGATATGGTAAGCTTAATGGAACTAGAATTACAGTGTAGAATTCTTGAATATGGCAACAGATGGGTTCACATAGCTGCAAGAAATGCAAAGTGTGTAGA--------------TAATATTATCGATTTACTCAGTGTCCTTTGT-----TTTGATTTAATACGTAATACTTTCCTGTAAAACATTCTTCATCATTTTTTATTTTTTCTCCCTGTACGCTTCCGATTTTGTTTTAGGCAGCCGAGAGACAGCGTTCATCTACGCCATTACTAGCGCTGGAGCTATGCACGCCGTGACCCAAGCCTGCAGTGCTGGGAACCTCACCGATTGCTCCTGTGATACCTCCCGGCAGGGTCAGAGTACGCCTGAAGGCTGGAAGTGGGGAGGATGCTCCGACAATGTTCGCTACGGGATGATGTTCGCACGCCAATTCGTCGACGCACCGGAGAAGTCTGTTCGCAAGAGAGACGTCCGCGCCATGATGAACTTGCACAACAACAACGCCGGAAGACTAGTAAGTACCACTACACTGCTTTGTTTACTGTACCTCACTAACGGTACGGTACACTAATGGTTAAGATATCGAACCGTCTTCAAGTTGACATAAACTGAACACATGGCATAATATCTGATACTACAGCTTTGCGATGCAAACTAGTCCTGCGCGTTTTAATGTTCGGCGCAGGAACTTAAATTTCTAAACATTTCAGTGAAAAAAACTCACACACACTGTAGCAACCGGGAAATGAACCCGGGACATTTCCGCTGCAGCCGAATGCTCTGACCACTGAGCTATTGCCACATTAATTCAGCCATCACAACTGTGGCTCTATACGGCCAGAGTCGTTACAACACACGATATTTTTCATAAACTTTGCTGAAAGCCTTTACATATTTCACCCGTATCTCCCAGACGTATTCGCAAAACGAGGAGTTGTTTTTTTTTTTTAAACTGATTCTAGGTTAGGACTAACATCGCTCATATCTAACAACCCAAAACTAA---------------------------------------------------------------------------------------------------------
>APH_4021
TCACTCTAAAGCCCAAACTTCACTTCTTGTGACTTCTTTTTACTTCCAGAATTGAAGAAGGAGTTGAGCTGAAAACGTTTCCCCGTCTTCAGAGGCTTCAGAGACGATGCCTGTCAAAGAATGACTTCTTTCCTGTTTTAGAAGACTGTCAGAAGAGTTGGAATTACTGCATATTGTCGAGTGGGGACTTTTCTGAAAAAGCGTATCAAACCTTGGACGATTAATAAAAGTAGGCTGTAAAAAATTATGATCATTCTTTATCGAGCAGCTGTCGTATTTAAAAAGGTATTGTCAGTCATTCTTTTAAGTGATATAATTGCACCATGACTCACATGATATGGTAAGCTTAATGGAACTAGAATTACAGTGTAGAATTCTTGAATATGGCAACAGATGGGTTCACATAGCTGCAAGAAATGCAAAGTGTGTAGA--------------TAATATTATCGATTTACTCAGTGTCCTTTGT-----TTTGATTTAATACGTAATACTTTCCTGTAAAACATTCTTCATCATTTTTTATTTTTTCTCCCTGTACGCTTCCGATTTTGTTTTAGGCAGCCGAGAGACAGCGTTCATCTACGCCATTACTAGCGCTGGAGCTATGCACGCCGTGACCCAAGCCTGCAGTGCTGGGAACCTCACCGATTGCTCCTGTGATACCTCCCGGCAGGGTCAGAGTACGCCTGAAGGCTGGAAGTGGGGAGGATGCTCCGACAATGTTCGCTACGGGATGATGTTCGCACGCCAATTCGTCGACGCACCGGAGAAGTCTGTTCGCAAGAGAGACGTCCGCGCCATGATGAACTTGCACAACAACAACGCCGGAAGACTAGTAAGTACCACTACACTGCTTTGTTTACTGTACCTCACTAACGGTACGGTACACTAATGGTTAAGATATCGAACCGTCTTCAAGTTGACATAAACTGAACACATGGCATAATATCTGATACTACAGCTTTGCGATGCAAACTAGTCCTGCGCGTTTTAATGTTCGGCGCAGGAACTTAAATTTCTAAACATTTCAGTGAAAAAAACTCACACACACTGTAGCAACCGGGAAATGAACCCGGGACATTTCCGCTGCAGCCGAATGCTCTGACCACTGAGCTATTTCCACATTAATTCAGCCATCACAACTGTGGCTCTATACGGCCAGAGTCGTTACAACACACGATATTTTTCATAAACTTTGCTGAAAGCCTTTACATATTTCACCCGTATCTCCCAGACGTATTCGCAAAACGAGGAGTTGTTTTTTTTTTTTAAACTGATTCTAGGTTAGGACTAACATCGTTCATATCTAACAACCCAAAACTAAACAGCGACACACACTACTTAGTCCAATGTACAATCTTGAACTGTAATGAAAACAAATTGGTATATAACGGAAATGAAATAATTTCATTTCCGCTATATACCGGTG
>APH_4024
TCACTCTAAAGCCCAAACTTCACTTCTTGTGACTTCTTTTTACTTCCAGAATTGAAGAAGGAGTTGAGCTGAAAACGTTTCCCCGTCTTCAGAGGCTTCAGAGACGATGCCTGTCAAAGAATGACTTCTTTCCTGTTTTAGAAGACTGTCAGAAGAGTTGGAATTACTGCATATTGTCGAGTGGGGACTATTCTGAAAAAGCGTATCAAACCTTGGACGATTAATAAAAGTAGGCTGTAAAAAATTATGATCATTCTTTATCGAGCAGCTGTCGTATTTAAAAAGGTATTGTCAGTCATTCTTTTAAGTGATATAATTGCACCATGACTCACATGATATGGTAAGCTTAATGGAACTAGAATTACAGTGTAGAATTCTTGAATATGGCAACAGATGGGTTCACATAGCTGCAAGAAATGCAAAGTGTGTAGA--------------TAATATTATCGATTTACTCAGTGTCCTTTGT-----TTTGATTTAATACGTAATACTTTCCTGTAAAACATTCTTCATCATTTTTTATTTTTTCTCCCTGTACGCTTCCGATTTTGTTTTAGGCAGCCGAGAGACAGCGTTCATCTACGCCATTACTAGCGCTGGAGCTATGCACGCCGTGACCCAAGCCTGCAGTGCTGGGAACCTCACCGATTGCTCCTGTGATACCTCCCGGCAGGGTCAGAGTACGCCTGAAGGCTGGAAGTGGGGAGGATGCTCCGACAATGTTCGCTACGGGATGATGTTCGCACGCCAATTCGTCGACGCACCGGAGAAGTCTGTTCGCAAGAGAGACGTCCGCGCCATGATGAACTTGCACAACAACAACGCCGGAAGACTAGTAAGTACCACTACACTGCTTTGTTTACTGTACCTCACTAACGGTACGGTACACTAATGGTTAAGATATCGAACCGTCTTCAAGTTGACATAAACTGAACACATGGCATAATATCTGATACTACAGCTTTGCGATGCAAACTAGTCCTGCGCGTTTTAATGTTCGGCGCAGGAACTTAAATTTCTAAACATTTCAGTGAAAAAAACTCACACACACTGTAGCAACCGGGAAATGAACCCGGGACATTT-CGCTGCAGCCGAATGCTCTGACCACTGAGCTATTTCCACATTAATTCAGCCATCACAACTGTGGCTCTATACGGCCAGAGTCGTTACAACACACGATATTTTTCATAAACTTTGCTGAAAGCCTTTACATATTTCACCCGTATCTCCCAGACGTATTCGCAAAACGAGGAGTTGTTTTTTTTTTTTAAACTGATTCTAGGTTAGGACTAACATCGTTCATATCTAACAACCCAAAACTAAACAGCGACACACACTACTTAGTCCAATGTACAATCTTGAACTGTAATGAAAACAAATTGGTATATAACGGAAATGAAATAATTTCATTTCCGCTATATACCGGTG
>APH_5001
----------------------------------------------------------------------------------------------------------------------------------------------------------------------------------------------------------------------GGACGATTAATAAAAGTAGGCTGTAAAAAATTATGATCATTCTTTATCGAGCAGCTGTCGTATTTAAAAAGGTATTGTCAGTCATTCTTTTAAGTGATATAATTGCACCATGACTCACATGATATGGTAAGCTTAATGGAACTAGAATTACAGTGTAGAATTCTTGAATATGGCAACAGATGGGTTCACATAGCTGCAAGAAATGCAAAGTGTGTAGA--------------TAATATTATCGATTTACTCAGTGTCCTTTGT-----TTTGATTTAATACGTAATACTTTCCTGTAAAACATTCTTCATCATTTTTTATTTTTTCTCCCTGTACGCTTCCGATTTTGTTTTAGGCAGCCGAGAGACAGCGTTCATCTACGCCATTACTAGCGCTGGAGCTATGCACGCCGTGACCCAAGCCTGCAGTGCTGGGAACCTCACCGATTGCTCCTGTGATACCTCCCGGCAGGGTCAGAGTACGCCTGAAGGCTGGAAGTGGGGAGGATGCTCCGACAATGTTCGCTACGGGATGATGTTCGCACGCCAATTCGTCGACGCACCGGAGAAGTCTGTTCGCAAGAGAGACGTCCGCGCCATGATGAACTTGCACAACAACAACGCCGGAAGACTAGTAAGTACCACTACACTGCTTTGTTTACTGTACCTCACTAACGGTACGGTACACTAATGGTTAAGATATCGAACCGTCTTCAAGTTGACATAAACTGAACACATGGCATAATATCTGATACTACAGCTTTGCGATGCAAACTAGTCCTGCGCGTTTTAATGTTCGGCGCAGGAACTTAAATTTCTAAACATTTCAGTGAAAAAAACTCACACACACTGTAGCAACCGGGAAATGAACCCGGGACATTTCCGCTGCAGCCGAATGCTCTGACCACTGAGCTATTTCCACATTAATTCAGCCATCACAACTGTGGCTCTATACGGCCAGAGTCGTTACAACACACGATATTTTTCATAAACTTTGCTGAAAGCCTTTACATATTTCACCCGTATCTCCCAGACGTATTCGCAAAACGAGGAGTTGTTTTTTTTTTTTAAACTGATTCTAGGTTAGGACTAACATCGTTCATATCTAAC----------------------------------------------------------------------------------------------------------------------
>APH_5079
------------------------------------------------------------------------------------------------------------------------------------------------------------------------------------------------------------------CCTTGGACGATTAATAAAAGTAGGCTGTAAAAAATTATGATCATTCTTTATCGAACAGCTGTCGTATTTAAAAAGGTATTGTCAGTCATTCTTTTAAGTGATATAATTGCACCATGACTCACATGATATGGTAAGCTTAATGGAACTAGAATTACAGTGTAGATTTCTTGAATATGGCAACAGATGGGTTCACATAGCTGCAATAAATGCAAAGTGTGTAGATAATATTATCGATTTAATATTATCGATTTATTCAGTGTCCTTTGTTTTCTTTTGATTTAATACGTAATACTTTCCTGTAAAACATTCTTCATCATTTTTTATTTTTTCTCCCTGTACGCTTCCGATTTTGTTTTAGGCAGCCGAGAGACAGCGTTCATCTACGCCATTACTAGCGCTGGAGCTATGCACGCCGTGACCCAAGCCTGCAGTGCTGGGAACCTCACCGATTGCTCCTGTGATACCTCCCGGCAGGGTCAGAGTACGCCTGAAGGCTGGAAGTGGGGAGGATGCTCCGACAATGTTCGCTACGGGATGATGTTCGCACGCCAATTCGTCGACGCACCGGAGAAGTCTGTTCGCAAGAGAGACGTCCGCGCCATGATGAACTTGCACAACAACAACGCCGGAAGACTAGTAAGTACCACTACACTGCTTTGTTTACTGTACCTCACTAACGGTACGGTACACTAATGGTTAAGATATCGAACCGTCTTCAAGTTGACATAAACTGAACACATGGCATAATATCTGATACTACAGCTTTGCGATGCAAACTAGTCCTGCGCGTTTTAATGTTCGGCGCAGGAACTTAAATTTCTAAACATTTCAGTGAAAAAAACTCACACACACTGTAGCAACCGGGAAATGAACCCGGGACATTTCCGCTGCAGCCGAATGCTCTGACCACTGAGCTATTTCCACATTAATTCAGCCATCACAACTGTGGCTTTATACGGCCAGGGTAGTAACAACTAATGACAGTTGGTGTAGA-TTTATTGAA---CCCAGGACCTTTCCGCTG-------CAGCCGAATGCTCTGACCACTGAG-------CTATTGCCACATTAATTC--AGCCATCAC-------ATTTGTGGCT------------TTATACGGCCAGGGTCGTTACATCTTTCCCCTCCGTATTTTTTTTTTTTTTT---------------------------------------------------------
>APH_0683
TCACTCTAAAGCCCAAACTTCACTTCTTGTGACTTCTTTTTACTTCCAGAATTGAAGAAGGAGTTGAGCTGAAAACTTTTCCCCGTCTTCAGAGGCTTCAGAGACGATGCCTGTCAAAGAATGACTTCTTTCCTGTTTTAGAAGACTGTCAGAAGAGTTGGAATTACTGCATATTGTCGAGTGGGGACTTTTCTGAAAAAGCGTATCAAACCTTGGACGATTAATAAAAGTAGGCTGTAAAAAATTATGATCATTCTTTATCGAACAGCTGGCGTATTTAAAAAGGTATTGTCAGTCATTCTTTTAAGTGATATAATTGCACCATGACTCACATGATATGGTAAGCTTAATGGAACTAGAATTACAGTGTAGATTTCTTGAATATGGCAACAGATGGGTTCACATAGCTGCAATAAATGCAAAGCGTGTAGA--------------TAATATTATCGATTTATTCAGTGTCCTTTGT-----TTTGATTTAATACGTAATACTTTCCTGTAAAACATTCTTCATCATTTTTTATTTTTTCTCCCTGTACGCTTCCGATTTTGTTTTAGGCAGCCGAGAGACAGCGTTCATCTACGCCATTACTAGCGCTGGAGCTATGCACGCCGTGACCCAAGCCTGCAGTGCTGGGAACCTCACCGATTGCTCCTGTGATACCTCCCGGCAGGGTCAGAGTACGCCTGAAGGCTGGAAGTGGGGAGGATGCTCCGACAATGTTCGCTACGGGATGATGTTCGCACGCCAATTCGTCGACGCACCGGAGAAGTCTGTTCGCAAGAGAGACGTCCGCGCCATGATGAACTTGCACAACAACAACGCCGGAAGACTAGTAAGTACCACTACACTGCTTTGTTTACTGTACCTCACTAACGGTACGGTACACTAATGGTTAAGATATCGAACCGTCTTCAAGTTGACATAAACTGAACACATGGCATAATATCTGATACTACAGCTTTGCGATGCAAACTAGTCCTGCGCGTTTTAATGTTCGGCGCAGGAACTTAAATTTCTAAACATTTCAGTGAAAAAAACTCACACACACTGTAGCAACCGGGAAATGAACCCGGGACATTTCCGCTGCAGCCGAATGCTCTGACCACTGAGCTATTTCCACATTAATTCAGCCATCACAACTGTTTCTCTATACGGCCAGAGTCGTTACAACACACGATATTTTTCATAAACTTTGCTGAAAGCCTTTACATGTTTCACCCGTATCTCCCAGATGTATTCGCAAAACGAGGAGTTGT---TTTTTTTTAAACTGATTCTAGGTTAGGACTAACATCGTTCATATCTAACAACCCAAAACTAAACAGCGACACACACTACTTAGTCCAATGTACAATCTTGAACTGTAATGAAAACAAATTGGTATATAACGGAAATGAAATAATTTCATTTCCGCTATATACCGGTG
>APH_0622
----------------------------------------------------------------------------------------------------------------------------------------------------------------------CTGCATATTGTCGAGTGGGGACTATTCTGAAAAAGCGTATCAAACCTTGGACGATTAATAAAAGTAGGCTGTAAAAAATTATGATCATTCTTTATCGAACAGCTGGCGTATTTAAAAAGGTATTGTCAGTCATTCTTTTAAGTGATATAATTGCACCATGACTCACATGATATGGTAAGCTTAATGGAACTAGAATTACAGTGTAGATTTCTTGAATATGGCAACAGATGGGCTCACATAGCTGCAATAAATGCAAAGTGTGTAGA--------------TAATATTATCGATTTATTCAGTGTCCTTTGT-----TTTGATTTAATACGTAATACTTTCCTGTAAAACATTCTTCATCATTTTTTATTTTTTCTCCCTGTACGCTTCCGATTTTGTTTTAGGCAGCCGAGAGACAGCGTTCATCTACGCCATTACTAGCGCTGGAGCTATGCACGCCGTGACCCAAGCCTGCAGTGCTGGGAACCTCACCGATTGCTCCTGTGATACCTCCCGGCAGGGTCAGAGTACGCCTGAAGGCTGGAAGTGGGGAGGATGCTCCGACAATGTTCGCTACGGGATGATGTTCGCACGCCAATTCGTCGACGCACCGGAGAAGTCTGTTCGCAAGAGAGACGTCCGCGCCATGATGAACTTGCACAACAACAACGCCGGAAGACTAGTAAGTACCATTACACTGCTTTGTTTACTGTACCTCACTAACGGTACGGTACACTAATGGTTAAGATATCGAACCGTCTTCAAGTTGACATAAACTGAACACATGGCATAATATCTGATACTACAGCTTTGCGATGCAAACTAGTCCTGCGCGTTTTAATGTTCGGCGCAGGAACTTAAATTTCTAAACATTTCAGTGAAAAAAACTCACACACACTGTAGCAACCGGGAAATGAACCCGGGACATTTCCGCTGCAGCCGAATGCTCTGACCACTGAGCTATTTCCACATTAATTCAGCCATCACAACTGTGGCTCTATACGGCCAGAGTCGTTACAACACACGATATTTTTCATAAACTTTGCTGAAAGCCTTTACATATTTCACCCGTATCTCCCAGACGTATTCGCAAAACGAGGAGTTGTTTTTTTTTTTTAAACTGATTCTAGGTTAGGACTAA---------------------------------------------------------------------------------------------------------------------------------------
>APH_0880
TCACTCTAAAGCCCAAACTTCACTTCTTGTGACTTCTTTTTACTTCCAGAATTGAAGAAGGAGTTGAGCTGAAAACGTTTCCCCGTCTTCAGAGGCTTCAGAGACGATGCCTGTCAAAGAATGACTTCTTTCCTGTTTTAGAAGACTGTCCGAAGAGTTGGAATTACTGCATATTGTCGAGTGGGGACTTTTCTGAAAAAGCGTATCAAACCTTGGACGATTAATTAAAGTAGGCTGTAAAAAATTATGATCATTCTTTATCGAACAGCTATCGTATTTAAAAAGGTATTGTCAGTCATTCTTTTAAGTGATATAATTGCACCATGACTCACATGATAT-GTAAGCTTAATGGAACTAGAATTACAGTGTAGATTTCTTGAATATGGCAACAGATGGGTTCACATAGCTGCAATAAATGCAAAGTGTGTAGATAATATTATCGATTTAATATTATCGATTTATTCAGTGTCCTTTGTTTTCTTTTGATTTAATACGTAATACTTTCCTGTAAAACATTCTTCATCATTTTTTATTTTTTCTCCCTGTACGCTTCCGATTTTGTTTTAGGCAGCCGAGAGACAGCGTTCATCTACGCCATTACTAGCGCTGGAGCTATGCACGCCGTGACCCAAGCCTGCAGTGCTGGGAACCTCACCGACTGCTCCTGTGATACCTCCCGGCAGGGTCAGAGTACGCCTGAAGGCTGGAAGTGGGGAGGATGCTCCGACAATGTTCGCTACGGGATGATGTTCGCACGCCAATTCGTCGACGCACCGGAGAAGTCTGTTCGCAAGAGAGACGTCCGCGCCATGATGAACTTGCACAACAACAACGCCGGAAGACTAGTAAGTACCACTACACTGCTTTGTTTACTGTACCTCACTAACGGTACGGTACACTAATGGTTAAGATATCGAACCGTCTTCAAGTTGACATAAACTGAACACATGGCATAATATCTGATACTACAGCTTTGCGATGCAAACTAGTCCTGCGCGTTTTAATGTTCGGCGCAGGAACTTAAATTTCTAAACATTTCAGTGAAAAAAACTCACACACACTGTAGCAACCGGGAAATGAACCCGGGACATTTCCGCTGCAGCCGAATGCTCTGACCACTGAGCTATTTCCACATTAATTCAGCCATCACAACTGTGGCTTTATACGGCCAGAGTCGTTACAACACACGATATTTTTCATAAACTTTGCTGAAAGCCTTTACATATTTCACCCGTATCTCCCAGACGTATTCGCAAAACGAGGAGTTGTTT-TTTTTTTTAAACTGATTCTAGGTTAGGACTAACATCGTTCATATCTAACAATCCAAAACTAAACAGCGACACACACTACTTAGTCCAATGTACAATCTTGAACTGTAATGAAAACAAATTGGTATATAACGGAAATGAAATAATTTCATTTCCGCTATATACCGGTG
>APH_1535
TCACTCTAAAGCCCAAACTTCACTTCTTGTGACTTCTTTTTACTTCCAGAATTGAAGAAGGAGTTGAGCTGAAAACTTTTCCCCGTCTTCAGAGGCTTCAGAGACGATGCCTGTCAAAGAATGACTTCTTTCCTGTTTTAGAAGACTGTCAGAAGAGTTGGAATTACTGCATATTGTCGAGTGGGGACTTTTCTGAAAAAGCGTATCAAACCTTGGACGATTAATAAAAGTAGGCTGTAAAAAATTATGATCATTCTTTATCGAACAGCTGTCGTATTTAAAAAGGTATTGTCAGTCATTCTTTTAAGTGATATAATTGCACCATGACTCACATGATATGGTAAGCTTAATGGAACTAGAATTACAGTGTAGATTTCTTGAATATGGCAACAGATGGGTTCACATAGCTGCAATAAATGCAAAGTGTGTAGATAATATTATCGATTTAATATTATCGATTTATTCAGTGTCCTTTGTTTTCTTTTGATTTAATACGTAATACTTTCCTGTAAAACATTCTTCATCATTTTTTATTTTTTCTCCCTGTACGCTTCCGATTTTGTTTTAGGCAGCCGAGAGACAGCGTTCATCTACGCCATTACTAGCGCTGGAGCTATGCACGCCGTGACCCAAGCCTGCAGTGCTGGGAACCTCACCGATTGCTCCTGTGATACCTCCCGGCAGGGTCAGAGTACGCCTGAAGGCTGGAAGTGGGGAGGATGCTCCGACAATGTTCGCTACGGGATGATGTTCGCACGCCAATTCGTCGACGCACCGGAGAAGTCTGTTCGCAAGAGAGACGTCCGCGCCATGATGAACTTGCACAACAACAACGCCGGAAGACTAGTAAGTACCACTACACTGCTTTGTTTACTGTACCTCACTAACGGTACGGTACACTAATGGTTAAGATATCGAACCGTCTTCAAGTTGACATAAACTGAACACATGGCATAATATCTGATACTACAGCTTTGCGATGCAAACTAGTCCTGCGCGTTTTAATGTTCGGCGCAGGAACTTAAATTTCTAAACATTTCAGTGAAAAAAACTCACACACACTGTAGCAACCGGGAAATGAACCCGGGGCATTTCCGCTGCAGCCGAATGCTCTGTCCACTGAGCTATTTCCACATTAATTCAGCCATCACAACTGTGGCTCTATACGGCCAGAGTCGTTACAACACACGATATTTTTCATAAACTTTGCTGAAAGCCTTTACATATTTCACCCGTATCTCCCAGACGTATTCGCAAAACGAGGAGTTGTTT-TTTTTTTTAAACTGATTCTAGGTTAGGACTAACATCGTTCATATCTAACAACCCAAAACTAAACAGCGACACACACTACTTAGTCCAATGTACAATCTTTAACTGTAATGAAAACAAATTGGTATATAACGGAAATGAAATAATTTCATTTCCGCTATATACCGGTG
>APH_0136
TCACTCTAAAGCCCAAACTTCACTTCTTGTGACTTCTTTTTACTTCCAGAATTGAAGAAGGAGTTGAGCTGAAAACGTTTCCCCGTCTTCAGAGGCTTCAGAGACGATGCCTGTCAAAGAATGACTTCTTTCCTGTTTTAGAAGACTGTCAGAAGAGTTGGAATTACTGCATATTGTCGAGTGGGGACTTTTCTGAAAAAGCGTATCAAACCTTGGACGATTAATAAAAGTAGGCTGTAAAAAATTATGATCATTCTTTATCGAACAGCTGTCGTATTTAAAAAGGTATTGTCAGTCATTCTTTTAAGTGATATAATTGCACCATGACTCACATGATATGGTAAGCTTAATGGAACTAGAATTACAGTGTAGATTTCTTGAATATGGCAACAGATGGGTTCACATAGCTGCAATAAATGC-AAGTGTGTAGA--------------TAATATTATCGATTTATTCAGTGTCCTTTGT----------TTTAATACGTAATACTTTCCTGTAAAACATTCTTCATCATTTTTTATTTTTTCTCCCTGTACGCTTCCGATTTTGTTTTAGGCAGCCGAGAGACAGCGTTCATCTACGCCATTACTAGCGCTGGAGCTATGCACGCCGTGACCCAAGCCTGCAGTGCTGGGAACCTCACCGATTGCTCCTGTGATACCTCCCGGCAGGGTCAGAGTACGCCTGAAGGCTGGAAGTGGGGAGGATGCTCCGACAATGTTCGCTACGGGATGATGTTCGCACGCCAATTCGTCGACGCACCGGAGAAGTCTGTTCGCAAGAGAGACGTCCGCGCCATGATGAACTTGCACAACAACAACGCCGGAAGACTAGTAAGTACCACTACACTGCTTTGTTTACTGTACCTCACTAACGGTACGGTACACTAATGGTTAAGATATCGAACCGTCTTCAAATTGACATAAACTGAACACATGGCATAATATCTGATACTACAGCTTTGCGATGCAAACTAGTCCTGCGCGTTTTAATGTTCGGCGCAGGAACTTAAATTTCTAAACATTTCAGTGAAAAAAACTCACACACACTGTAGCAACCGGGAAATGAACCCGGGACATTTCCGCTGCAGCCGAATGCTCTGACCACTGAGCTATTTCCACATTAATTCAGCCATCACAACTGTGGCTCTATACGGCCAGAGTCGTTACAACACACGATATTTTTCATAAACTTTACTGAAAGCCTTTACATATTTCACCCGTATCTCCCAGACGTATTTGCAAAACGAGGAGTTGTTTTTTTTTTTTAAACTGATTCTAGGTTAGGACTAACATCGTTCATATCTAACAACCCAAAACTAAACAGCGACACACACTACTTAGTCCAATGTACAATCTTGAACTGTAACGAAAACAAATTGGTATATAACGGAAATGAAATAATTTCATTTCCGCTATATACCGGTG
>APH_1602
TCACTCTAAAGCCCAAACTTCACTTCTTGTGACTTCTTTTTACTTCCAGAATTGAAGAAGGAGTTGAGCTGAAAACTTTTCCCCGTCTTCAGAGGCTTCAGAGACGATGCCTGTCAAAGAATGACTTCTTTCCTGTTTTAGAAGACTGTCAGAAGAGTTGGAATTACTGCATATTGTCGAGTGGGGACTTTTCTGAAAAAGCGTATCAAACCTTGGACGATTAATAAAAGTAGGCTGTAAAAAATTATGATCATTCTTTATCGAACAGCTGGCGTATTTAAAAAGGTATTGTCAGCCATTCTTTTAAGTGATATAATTGCACCATGACTCACATGATATGGTAAGCTTAATGGAACTAGAATTACAGTGTAGATTTCTTGAATATGGCAACAGATGGGTTCACATAGCTGCAATAAATGCAAAGTGTGTAGA--------------TAATATTATCGATTTATTCAGTGTCCTTTGT-----TTTGATTTAATACGTAATACTTTCCTGTAAAACATTCTTCATCATTTTTTATTTTTTCTCCCTGTACGCTTCCGATTTTGTTTTAGGCAGCCGAGAGACAGCGTTCATCTACGCCATTACTAGCGCTGGAGCTATGCACGCCGTGACCCAAGCCTGCAGTGCTGGGAACCTCACCGATTGCTCCTGTGATACCTCCCGGCAGGGTCAGAGTACGCCTGAAGGCTGGAAGTGGGGAGGATGCTCCGACAATGTTCGCTACGGGATGATGTTCGCACGCCAATTCGTCGACGCACCGGAGAAGTCTGTTCGCAAGAGAGACGTCCGCGCCATGATGAACTTGCACAACAACAACGCCGGAAGACTAGTAAGTACCACTACACTGCTTTGTTTACTGTACCTCACTAACGGTACGGTACACTAATGGTTAAGATATCGAACCGTCTTCAAGTTGACATAAACTGAACACATGGCATAATATCTGATACTACAGCTTTGCGATGCAAACTAGTCCTGCGCGTTTTAATGTTCGGCGCAGGAACTTAAATTTCTAAACATTTCAGTGAAAAAAACTCACACACACTGTAGCAACCGGGAAATGAACCCGGGACATTTCCGCTGCAGCCGAATGCTCTGACCACTGAGCTATTTCCACATTAATTCAGCCATCACAACTGTGGCTCTATACGGCCAGAGTCGTTACAACACACGATATTTTTCATAAACTTTGCTGAAAGCCTTTACATGTTTCACCCGTATCTCCCAGATGTATTCGCAAAACGAGGAGTTTGTTTTTTTTTTTAAACTGATTCTAGGTTAGGACTAACATCGTTCATATCTAACAACCCAAAACTAAACAGCGACACACACTACTTAGTCCAATGTACAATCTTGAACTGTAATGAAAACAAATTGGTATATAACGGAAATGAAATAATTTCATTTCCGCTATATACCGGTG
>APH_0723
TCACTCTAAAGCCCAAACTTCACTTCTTGTGACTTCTTTTTACTTCCAGAATTGAAGAAGGAGTTGAGCTGAAAACGTTTCCCCGTCTTCAGAGGCTTCAGAGACGATGCCTGTCAAAGAATGACTTCTTTCCTGTTTTAGAAGACTGTCAGAAGAGTTGGAATTACTGCATATTGTCGAGTGGGGACTTTTCTGAAAAAGCGTATCAAACCTTGGACGATTAATAAAAGTAGGCTGTAAAAAATTATGATCATTCTTTATCAAACAGCTGTCGTATTTAAAAAGGTATTGTCAGTCATTCTTTTAAGTGATATAATTGCACCATGACTCACATGATATGGTAAGCTTAATGGAACTAGAATTACAGTGCAGATTTCTTGAATATGGCAACAGATGGGTTCACATAGCTGCAATAAATGCAAAGTGTGTAGATAATATTATCGATTTAATATTATCGATTTATTCAGTGTCCTTTGTTTTCTTTTGATTTAATACGTAATACTTTCCTGTAAAACATTCTTCATCATTTTTTATTTTTTCTCCCTGTACGCTTCCGATTTTGTTTTAGGCAGCCGAGAGACAGCGTTCATCTACGCCATTACTAGCGCTGGAGCTATGCACGCCGTGACCCAAGCCTGCAGTGCTGGGAACCTCACCGATTGCTCCTGTGATACCTCCCGGCAGGGTCAGAGTACGCCTGAAGGCTGGAAGTGGGGAGGATGCTCCGACAATGTTCGCTACGGGATGATGTTCGCACGCCAATTCGTCGACGCACCGGAGAAGTCTGTTCGCAAGAGAGACGTCCGCGCCATGATGAACTTGCACAACAACAACGCCGGAAGACTAGTAAGTACCACTACACTGCTTTGTTTACTGTACCTCACTAACGGTACGGTACACTAATGGTTAAGATATCGAACCGTCTTCAAGTTGACATAAACTGAACACATGGCATAATATCTGATACTACAGCTTTGCGATGCAAACTAGTCCTGCGCGTTTTAATGTTCGGCGCAGGAACTTAAATTTCTAAACATTTCAGTGAAAAAAACTCACACACACTGTAGCAACCGGGAAATGAACCCGGGACATTTCCGCTGCAGCCGAATGCTCTGACCACTGAGCTATTTCCACATTAATTCAGCCATCACAACTGTGGCTCTATACGGCCAGAGTCGTTACAACACACGATATTTTTCATAAACTTTACTGAAAGCCTTTACATATTTCACCCGTATCTCCCAGACGTATTTGCAAAACGAGGAGTTGTT--TTTTTTTTAAACTGATTCTAGGTTAGGACTAACATCGTTCATATCTAACAACCCAAAACTAAACAGCGACACACACTACTTAGTCCAATGTACAATCTTGAACTGTAACGAAAACAAATTAGTATATAACGGAAATGAAATAATTTCATTTCCGCTATATACCGGTG
>APH_3191
--------------------------------------------------------------------------------------------------------------------------------------------------------------------------------------------TTTTCTGAAAAAGCGTATCAAACCTTGGACGATTAATAAAAGTAGGCTGTAAAAAATTATGATCATTCTTTATCGAACAGCTGGCGTATTTAAAAAGGTATTGTCAGTCATTCTTTTAAGTGATATAATTGCACCATGACTCACATGATATGGTAAGCTTAATGGAACTAGAATTACAGTGTAGATTTCTTGAATATGGCAACAGATGGGTTCACATAGCTGCAATAAATGCAAAGTGTGTAGATAATATTATCGATTTAATATTATCGATTTATTCAGTGTCCTTTGTTTTCTTTTGATTTAATACGTAATACTTTCCTGTAAAACATTCTTCATCATTTTTTATTTTTTCTCCCTGTACGCTTCCGATTTTGTTTTAGGCAGCCGAGAGACAGCGTTCATCTACGCCATTACTAGCGCTGGAGCTATGCACGCCGTGACCCAAGCCTGCAGTGCTGGGAACCTCACCGATTGCTCCTGTGATACCTCCCGGCAGGGTCAGAGTACGCCTGAAGGCTGGAAGTGGGGAGGATGCTCCGACAATGTTCGCTACGGGATGATGTTCGCACGCCAATTCGTCGACGCACCGGAGAAGTCTGTTCGCAAGAGAGACGTCCGCGCCATGATGAACTTGCACAACAACAACGCCGGAAGACTAGTAAGTACCATTACACTGCTTTGTTTACTGTACCTCACTAACGGTACGGTACACTAATGGTTAAGATATCGAACCGTCTTCAAGTTGACATAAACTGAACACATGGCATAATATCTGATACTACAGCTTTGCGATGCAAACTAGTCCTGCGCGTTTTAATGTTCGGCGCAGGAACTTAAATTTCTAAACATTTCAGTGAAAAAAACTCACACACACTGTAGCAACCGGGAAATGAACCCGGGACATTTCCGCTGCAGCCGAATGCTCTGACCACTGAGCTATTTCCACATTAATTCAGCCATCACAACTGTGGCTCTATACGGCCAGAGTCGTTACAACACACGATATTTTTCATAAACTTTGCTGAAAGCCTTTACATATTTCACCAGTACTTTTCAG-------------GCAAGGAG-------TTTTTTACACACTGAATCTGAGTTAACAC---------------------------AACTGAA---------------------------------TTTTTTTTTTCATGGTAATTATTCAGT------------------------------------TACCAGAT
>APH_5003
---------------------------------------------------------------------------------------------------------------------------------------------------------------------------------------------------------------------------ATTAATAAAAGTAGGCTGTAAAAAATTATGATCATTCTTTATCGAACAGCTGTCGTATTTAAAAAGGTATTGTCAGTCATTCTTTTAAGTGATATAATTGCACCATGACTCACATGATATGGTAAGCTTAATGGAACTAGAATTACAGTGTAGATTTCTTGAATATGGCAACAGATGGGTTCACATAGCTGCAATAAATGCAAAGTGTGTAGATAATATTATCGATTTAATATTATCGATTTATTCAGTGTCCTTTGTTTTCTTTTGATTTAATACGTAATACTTTCCTGTAAAACATTCTTCATCATTTTTTATTTTTTCTCCCTGTACGCTTCCGATTTTGTTTTAGGCAGCCGAGAGACAGCGTTCATCTACGCCATTACTAGCGCTGGAGCTATGCACGCCGTGACCCAAGCCTGCAGTGCTGGGAACCTCACCGATTGCTCCTGTGATACCTCCCGGCAGGGTCAGAGTACGCCTGAAGGCTGGAAGTGGGGAGGATGCTCCGACAATGTTCGCTACGGGATGATGTTCGCACGCCAATTCGTCGACGCACCGGAGAAGTCTGTTCGCAAGAGAGACGTCCGCGCCATGATGAACTTGCACAACAACAACGCCGGAAGACTAGTAAGTACCACTACACTGCTTTGTTTACTGTACCTCACTAACGGTACGGTACACTAATGGTTAAGATATCGAACCGTCTTCAAGTTGACATAAACTGAACACATGGCATAATATCTGATACTACAGCTTTGCGATGCAAACTAGTCCTGCGCGTTTTAATGTTCGGCGCAGGAACTTAAATTTCTAAACATTTCAGTGAAAAAAACTCACACACACTGTAGCAACCGGGAAATGAACCCGGGACATTTCCGCTGCAGCCGAATGCTCTGACCACTGAGCTATTTCCACATTAATTCAGCCATCACAACTGTGGCTCTATACGGCCAGAGTCGTTACAACACACGATATTTTTCATAAACTTTGCTGAAAGCCTTTACATATTTCACCCGTATCTCCCAGACGTATTCGCAAAACGAGGAGTTGTTTTTTTTTTTTA-ACTGATTCTAGGTTAGGACTAACATCGTTCATATCTAACAACCCAAAACTAAACAGCGACACACACTACTTAGTCCAATGTACAATCTTGAACTGTAATGAAAACAAATTGGTATATAACGGAAATGA-----------------------------
>APH_0772
TCACTCTAAAGCCCAAACTTCACTTCTTGTGACTTCTTTTTACTTCCAGAATTGAAGAAGGAGTTGAGCTGAAAACTTTTCCCCGTCTTCAGAGGCTTCAGAGACGATGCCTGTCAAAGAATGACTTCTTTCCTGTTTTAGAAGACTGTCAGAAGAGTTGGAATTACTGCATATTGTCGAGTGGGGACTTTTCTGAAAAAGCGTATCAAACCTTGGACGATTAATAAAAGTAGGCTGTAAAAAATTATGATCATTCTTTATCGAACAGCTGTCGTATTTAAAAAGGTATTGTCAGTCATTCTTTTAAGTGATATAATTGCACCATGACTCACATGATATGGTAAGCTTAATGGAACTAGAATTACAGTGTAGATTTCTTGAATATGGCAACAGATGGGTTCACATAGCTGCAATAAATGCAAAGTGTGTAGATAATATTATCGATTTAATATTATCGATTTATTCAGTGTCCTTTGTTTTCTTTTGATTTAATACGTAATACTTTCCTGTAAAACATTCTTCATCATTTTTTATTTTTTCTCCCTGTACGCTTCCGATTTTGTTTTAGGCAGCCGAGAGACAGCGTTCATCTACGCCATTACTAGCGCTGGAGCTATGCACGCCGTGACCCAAGCCTGCAGTGCTGGGAACCTCACCGATTGCTCCTGTGATACCTCCCGGCAGGGTCAGAGTACGCCTGAAGGCTGGAAGTGGGGAGGATGCTCCGACAATGTTCGCTACGGGATGATGTTCGCACGCCAATTCGTCGACGCACCGGAGAAGTCTGTTCGCAAGAGAGACGTCCGCGCCATGATGAACTTGCACAACAACAACGCCGGAAGACTAGTAAGTACCACTACACTGCTTTGTTTACTGTACCTCACTAACGGTACGGTACACTAATGGTTAAGATATCGAACCGTCTTCAAGTTGACATAAACTGAACACATGGCATAATATCTGATACTACAGCTTTGCGATGCAAACTAGTCCTGCGCGTTTTAATGTTCGGCGCAGGAACTTAAATTTCTAAACATTTCAGTGAAAAAAACTCACACACACTGTAGCAACCGGGAAATGAACCCGGGACATTTCCGCTGCAGCCGAATGCTCTGACCACTGAGCTATTTCCACATTAATTCAGCCATCACAACTGTGGCTCTATACGGCCAGAGTCGTTACAACACACGATATTTTTCATAAACTTTGCTGAAAGCCTTTACATATTTCACCCGTATCTCCCAGACGTATTCGCAAAACGAGGAGTTGTTTTTTTTTTTTAAACTGATTCTAGGTTAGGACTAACATCGTTCATATCTAACAACCCAAAACTAAACAGCGACACACACTACTTAGTCCAATGTACAATCTTGAACTGTAATGAAAACAAATTGGTATATAACGGAAATGAAATAATTTCATTTCCGCTATATACCGGTG
>APH_4005
TCACTCTAAAGCCCAAACTTCACTTCTTGTGACTTCTTTTTACTTCCAGAATTGAAGAAGGAGTTGAGCTGAAAACTTTTCCCCGTCTTCAGAGGCTTCAGAGACGATGCCTGTCAAAGAATGACTTCTTTCCTGTTTTAGAAGACTGTCAGAAGAGTTGGAATTACTGCATATTGTCGAGTGGGGACTTTTCTGAAAAAGCGTATCAAACCTTGGACGATTAATAAAAGTAGGCTGTAAAAAATTATGATCATTCTTTATCGAACAGCTGTCGTATTTAAAAAGGTATTGTCAGTCATTCTTTTAAGTGATATAATTGCACCATGACTCACATGATATGGTAAGCTTAATGGAACTAGAATTACAGTGTAGATTTCTTGAATATGGCAACAGATGGGTTCACATAGCTGCAATAAATGCAAAGTGTGTAGATAATATTATCGATTTAATATTATCGATTTATTCAGTGTCCTTTGTTTTCTTTTGATTTAATACGTAATACTTTCCTGTAAAACATTCTTCATCATTTTTTATTTTTTCTCCCTGTACGCTTCCGATTTTGTTTTAGGCAGCCGAGAGACAGCGTTCATCTACGCCATTACTAGCGCTGGAGCTATGCACGCCGTGACCCAAGCCTGCAGTGCTGGGAACCTCACCGATTGCTCCTGTGATACCTCCCGGCAGGGTCAGAGTACGCCTGAAGGCTGGAAGTGGGGAGGATGCTCCGACAATGTTCGCTACGGGATGATGTTCGCACGCCAATTCGTCGACGCACCGGAGAAGTCTGTTCGCAAGAGAGACGTCCGCGCCATGATGAACTTGCACAACAACAACGCCGGAAGACTAGTAAGTACCACTACACTGCTTTGTTTACTGTACCTCACTAACGGTACGGTACACTAATGGTTAAGATATCGAACCGTCTTCAAGTTGACATAAACTGAACACATGGCATAATATCTGATACTACAGCTTTGCGATGCAAACTAGTCCTGCGCGTTTTAATGTTCGGCGCAGGAACTTAAATTTCTAAACATTTCAGTGAAAAAAACTCACACACACTGTAGCAACCGGGAAATGAACCCGGGACATTTCCGCTGCAGCCGAATGCTCTGACCACTGAGCTATTTCCACATTAATTCAGCCATCACAACTGTGGCTCTATACGGCCAGAGTCGTTACAACACACGATATTTTTCATAAACTTTGCTGAAAGCCTTTACATATTTCACCCGTATCTCCCAGACGTATTCGCAAAACGAGGAGTTGTTTTTTTTTTTTAAACTGATTCTAGGTTAGGACTAACATCGTTCATATCTAACAACCCAAAACTAAACAGCGACACACACTACTTAGTCCAATGTACAATCTTGAACTGTAATGAAAACAAATTGGTATATAACGGAAATGAAATAATTTCATTTCCGCTATATACCGGTG
>APH_3177
--------------------------------------------------------------------------------------------------------------------------------------------------------------------------------------------------------------------------------------------------------------------------------CGTATTTAAAAAGGTATTGTCAGTCATTCTTTTAAGTGATATAATTGCACCATGACTCACATGATATGGTAAGCTTAATGGAACTAGAATTACAGTGTAGATTTCTTGAATATGGCAACAGATGGGTTCACATAGCTGCAATAAATGCAAAGTGTGTAGA--------------TAATATTATCGATTTATTCAGTGTCCTTTGTTTTCTTTTGATTTAATACGTAATAC-TTCCTGTAAAACATTCTTCATCATTTTTTATTTTTTCTCCCTGTACGCTTCCGATTTTGTTTTAGGCAGCCGAGAGACAGCGTTCATCTACGCCATTACTAGCGCTGGAGCTATGCACGCCGTGACCCAAGCCTGCAGTGCTGGGAACCTCACCGATTGCTCCTGTGATACCTCCCGGCAGGGTCAGAGTACGCCTGAAGGCTGGAAGTGGGGAGGATGCTCCGACAATGTTCGCTACGGGATGATGTTCGCACGCCAATTCGTCGACGCACCGGAGAAGTCTGTTCGCAAGAGAGACGTCCGCGCCATGATGAACTTGCACAACAACAACGCCGGAAGACTAGTAAGTACCACTACACTGCTTTGTTTACTGTACCTCACTAACGGTACGGTACACTAATGGTTAAGATATCGAACCGTCTTCAAGTTGACATAAACTGAACACATGGCATAATATCTGATACTACAGCTTTGCGATGCAAACTAGTCCTGCGCGTTTTAATGTTCGGCGCAGGAACTTAAATTTCTAAACATTTCAGTGAAAAAAACTCACACACACTGTAGCAACCGGGAAATGAACCCGGGACATTTCCGCTGCAGCCGAATGCTCTGACCACTGAGCTATTTCCACATTAATTCAGCCATCACAACTGTGGCTCTATACGGCCAGAGTCGTTA-------------------------------------------------------------------------------------------------------------------------------------------------------------------------------------------------------------------------------------------------------------------
>APH_0674
TCACTCTAAAGCCCAAAATTCACTTCTTGTGACTTCTTTTTACTTCCAAAATTGAAGAAGGTGTTGAGCTGAAAACGTTTCCCCGTCTTCAGAGGCTTCAGAGACGATGCCTGTCAAAGAATGACTTCTTTCCTGTTTCAGAAGACTGTCAGAAGAGTTGGAATTACTGCATATTGTCGAGTGGGGACTATTTTGAAGAAGCGTATCAAACCTTGGACGATTAATAAAAGTAGGCTGTCAAAAATTATGATCATTCTTTATCGAACAGCTGTCGTATTTAAAAAGGTATTGTCAGTCATTCTTTTAAGTGATATAATTGCACCGTGACTCACATGATATGGTAAGATTAATGGAACTAGAATTACAGTGTAGATTTCTTGAATATGGCAACAGATGGGTTCACATAGCTACAATAAATGCAAAGTGTGTAGATAATATTATCGATTTAATATTATCGATTTATTCAGTGTCCTTTGTTTTCTTTTGATTTAATACGTAATACTTTAATGTAAAACATTCTTCATCATTTTTTATTTTTTCTCCCTGTACGCTTCCGATTTTGTTTTAGGCAGCCGAGAGACAGCGTTCATCTACGCCATTACTAGCGCTGGAGCTATGCACGCCGTGACCCAAGCCTGCAGTGCTGGGAACCTCACCGATTGCTCCTGTGATACCTCCCGGCAGGGTCAGAGTACGCCTGAAGGCTGGAAGTGGGGAGGATGCTCCGACAATGTTCGCTACGGGATGATGTTCGCACGCCAATTCGTCGACGCACCGGAGAAGTCTGTTCGCAAGAGAGACGTCCGCGCCATGATGAACTTGCACAACAACAACGCCGGAAGACTAGTAAGTACCACTACACTGCTTTGTTTACTGTACCTCACTAACGGTACTGTACACTAATGGCTAAGATATCGAATCGTCTTCAAAGTGACCTAAACTGAACACATGGCATAATATCTGATACTACAGCTTTGCGATGCAAACTAGTCCTGCGCGTTTTAATGTTCGGCGCAGGAACTTAAATTTCTAAACATTTCAGTGAAAAAAACTCACGCACACTGTAGCAACCGGGAAATGAACCCGGGACATTTCCGCTGCAGCCGAATGCTCTGACCACTGAGCTATTTCCACATTAATTCATCCATCACAACTGTGGCTCTATACGGCCAGAGTCGTTACAACACACGATATTTTACATAAACTTTGCTGAAAGCCTTTACATATTTCACCCGTATCTCCCAGACGTATTCGCAAAACGAGGAGTTTTTTTTTTTTTTTAAACTGATTCTAGGTTAGGACTAACATCGTTCATATCTAACAACCCAAAACTAAACAGCGACACACACTACTTAGTCCAATGTACAATCTTGAACTGTAATGAAAACAAATTGGTATATAACGGAAATGAAATAATTTCATTTCCGCTATATACCGGTG
>APH_0186
TCACTCTAAAGCCCAAAATTCACTTCTTGTGACTTCTTTTTACTTCCAAAATTGAAGAAGGTGTTGAGCTGAAAACGTTTCCCCGTCTTCAGAGGCTTCAGAGACGATGCCTGTCAAAGAATGACTTCTTTCCTGTTTCAGAAGACTGTCAGAAGAGTTGGAATTACTGCATATTGTCGAGTGGGGACTATTTTGAAAAAGCGTATCAAACCTTGGACGATTAATAAAAGTAGGCTGTCAAAAATTATGATCATTCTTTATCGAACAGCTGTCGTATTTAAAAAGGTATTGTCAGTCATTCTTTTGAGTGATATAATTGCACCGTGACTCACATGATATGGTAAGATTAATGGAACTAGAATTACAGTGTAGATTTCTTGAATATGGCAACAGATGGGTTCACATAGCTGCAATAAATGCAAAGTGTGTAGATAATATTATCGATTTAATATTATCGATTTATTCAGTGTCCTTTGTTTTCTTTTGATTTAATACGTAATACTTTCCTGTAAAACATTCTTCATCATTTTTTATTTTTTCTCCCTGTACGCTTCCGATTTTGTTTTAGGCAGCCGAGAGACAGCGTTCATCTACGCCATTACTAGCGCTGGAGCTATGCACGCCGTGACCCAAGCCTGCAGTGCTGGGAACCTCACCGATTGCTCCTGTGATACCTCCCGGCAGGGTCAGAGTACGCCTGAAGGCTGGAAGTGGGGAGGATGCTCCGACAATGTTCGCTACGGGATGATGTTCGCACGCCAATTCGTCGACGCACCGGAGAAGTCTGTTCGCAAGAGAGACGTCCGCGCCATGATGAACTTGCACAACAACAACGCCGGAAGACTAGTAAGTACCACTACACTGCTTTGTTTACTGTACCTCACTAACGGTACGGTACACTAATGGTTAAGATATCGAATCGTCTTCAAAGTGACCTAAACTGAACACATGGCATAATATCTGATACTACAGCTTTGCGATGCAAACTAGTCCTGCGCGTTTTAATGTTCGGCGCAGGAACTTAAATTTCTAAACATTTCAGTGAAAAAAACTCACGCACACTGTAGCAACCGGGAAATGAACCCGGGACATTTCCGCTGCAGCCGAATGCTCTGACCACTGAGCTATTTCCACATTAATTCAGCCATCACAACTGTGGCTCTATACGGCCAGAGTCGTTACAACACACGATATTTTTTATAAACTTTACTGAAAGCCTTTACATATTTCACCCGTATCTCCCAGACGTATTCGCAAAACGAGGAGTTGTTT-TTTTTTTTAAACTGATTCTAGGTTAGGACTAACATCGTTCATATCTAACAAC-------------------------------------------------------------------------------------------------------------------
>APH_0185
TCACTCTAAAGCCCAAAATTCACTTCTTGTGACTTCTTTTTACTTCCAAAATTGAAGAAGGTGTTGAGCTGAAAACGTTTCCCCGTCTTCAGAGGCTTCAGAGACGATGCCTGTCAAAGAATGACTTCTTTCCTGTTTCAGAAGACTGTCAGAAGAGTTGGAATTACTGCATATTGTCGAGTGGGGACTATTCTGAAAAAGCGTATCAAACCTTGGACGATTAATAAAAGTAGGCTGTCAAAAATTATGATCATTCTTTATCGAACAGCTGTCGTATTTAAAAAGGTATTGTCAGTCATTCTTTTGAGTGATATAATTGCACCGTGACTCACATGATATGGTAAGATTAATGGAACTAGAATTACAGTGTAGATTTCTTGAATATGGCAACAGATGGGTTCACATAGCTGCAATAAATGCAAAGTGTGTAGATAATATTATCGATTTAATATTATCGATTTATTCAGTGTCCTTTGTTTTCTTTTGATTTAATACGTAATACTTTCCTGTAAAACATTCTTCATCATTTTTTATTTTTTCTCCCTGTACGCTTCCGATTTTGTTTTAGGCAGCCGAGAGACAGCGTTCATCTACGCCATTACTAGCGCTGGAGCTATGCACGCCGTGACCCAAGCCTGCAGTGCTGGGAACCTCACCGATTGCTCCTGTGATACCTCCCGGCAGGGTCAGAGTACGCCTGAAGGCTGGAAGTGGGGAGGATGCTCCGACAATGTTCGCTACGGGATGATGTTCGCACGCCAATTCGTCGACGCACCGGAGAAGTCTGTTCGCAAGAGAGACGTCCGCGCCATGATGAACTTGCACAACAACAACGCCGGAAGACTAGTAAGTACCACTACACTGCTTTGTTTACTGTACCTCACTAACGGTACGGTACACTAATGGTTAAGATATCGAATCGTCTTCAAAGTGACCTAAACTGAACACATGGCATAATATCTGATACTACAGCTTTGCGATGCAAACTAGTCCTGCGCGTTTTAATGTTCGGCGCAGGAACTTAAATTTCTAAACATTTCAGTGAAAAAAACTCACGCATACTGTAGCAACCGGGAAATGAACCCGGGACATTTCCGCTGCAGCCGAATGCTCTGACCACTGAGCTATTTCCACATTAATTCAGCCATCACAACTGTGGCTCTATACGGCCAGAGTCGTTACAACACACGATATTTTTCATAAACTTTACTGAAAGCCTTTACATGTTTCACCCGTATCTCCCAGACGTATTCGCAAAACGAGGAGTTTTTTTTTTTTTTTAAACTGATTCTAGGTTAGGACTAACATCGTTCATATCTAACAACCCAAAACTAAACAGCGACACACACTACTTAGTCCAATGTACAATCTTGAACTGTAATGAAAACAAATTGGTATATAACGGAAATGAAATAATTTCATTTCCGCTATATACCGGTG
>APH_0717
------------------------------------------------------------------------------TTCCCCGTCTTCAGAGGCTTCAGAGACGATGCCTGTCAAAGAATGACTTCTTTCCTGTTTCAGAAGACTGTCAGAAGAGTTGGAATTACTGCATATTGTCGAGTGGGGACTATTTTGAAAAAGCGTATCAAACCTTGGACGATTAATAAAAGTAGGCTGTCAAAAATTATGATCATTCTTTATCGAACAGCTGTCGTATTTAAAAAGGTATTGTCAGTCATTCTTTTAAGTGATATAATTGCACCGTGACTCACATGATATGGTAAGATTAATGGAACTAGAATTACAGTGTAGATTTCTTGAATATGGCAACAGATGGGTTCACATAGCTGCAATAAATGCAAAGTGTGTAGATAATATTATCGATTTAATATTATCGATTTATTCAGTGTCCTTTGTTTTCTTTTGATTTAATACGTAATACTTTCCTGTAAAACATTCTTCATCATTTTTTATTTTTTCTCCCTGTACGCTTCCGATTTTGTTTTAGGCAGCCGAGAGACAGCGTTCATCTACGCCATTACTAGCGCTGGAGCTATGCACGCCGTGACCCAAGCCTGCAGTGCTGGGAACCTCACCGATTGCTCCTGTGATACCTCCCGGCAGGGTCAGAGTACGCCTGAAGGCTGGAAGTGGGGAGGATGCTCCGACAATGTTCGCTACGGGATGATGTTCGCACGCCAATTCGTCGACGCACCGGAGAAGTCTGTTCGCAAGAGAGACGTCCGCGCCATGATGAACTTGCACAACAACAACGCCGGAAGACTAGTAAGTACCACTACACTGCTTTGTTTACTGTACCTCACTAACGGTACGGTACACTAATGGTTAAGATATCGAATCGTCTTCAAAGTGACCTAAACTGAACACATGGCATAATATCTGATACTACAGCTTTGCGATGCAAACTAGTCCTGCGCGTTTTAATGTTCGGCGCAGGAACTTAAATTTCTAAACATTTCAGTGAAAAAAACTCACGCACACTGTAGCAACCGGGAAATGAACCCGGGACATTTCCGCTGCAGCCGAATGCTCTGACCACTGAGCTATTTCCACATTAATTCATCCATCACAACTGTGGCTCTATACGGCCAGAGTCGTTACAACACACGATATTTTTAATAAACTTTACTGAAAGCCTTTACATGTTTCACCCGTATCTCCCAGACGTATTCGCAAAACGAGGAGTTTTTTTTTTTTTTTAAACTGATTCTAGGTTAGGACTAACATCGTTCATATCTAACAACCCAAAACTAAACAGCGACACACACTACTTAGTCCAATGTACAATCTTGAACTGTAATGAAAACAAATTGGTATATAACGGAAATGAAATAATTTCATTTCCGCTATATACCGGTG
>APH_3188
TCACTCTAAAGCCCAAAATTCACTTCTTGTGACTTCTTTTTACTTCCAAAATTGAAGAAGGTGTTGAGCTGAAAACGTTTCCCCGTCTTCAGAGGCTTCAGAGACGATGCCTGTCAAAGAATGACTTCTTTCCTGTTTCAGAAGACTGTCAGAAGAGTTGGAATTACTGCATATTGTCGAGTGGGGACTATTTTGAAAAAGCGTATCAAACCTTGGACGATTAATAAAAGTAGGCTGTCAAAAATTATGATCATTCTTTATCGAACAGCTGTCGTATTTAAAAAGGTATTGTCAGTCATTCTTTTAAGTGATATAATTGCACCGTGACTCACATGATATGGTAAGATTAATGGAACTAGAATTACAGTGTAGATTTCTTGAATATGGCAACAGATGGGTTCACATAGCTGCAATAAATGCAAAGTGTGTAGATAATATTATCGATTTAATATTATCGATTTATTCAGTGTCCTTTGTTTTCTTTTGATTTAATACGTAATACTTTCCTGTAAAACATTCTTCATCATTTTTTATTTTTTCTCCCTGTACGCTTCCGATTTTGTTTTAGGCAGCCGAGAGACAGCGTTCATCTACGCCATTACTAGCGCTGGAGCTATGCACGCCGTGACCCAAGCCTGCAGTGCTGGGAACCTCACCGATTGCTCCTGTGATACCTCCCGGCAGGGTCAGAGTACGCCTGAAGGCTGGAAGTGGGGAGGATGCTCCGACAATGTTCGCTACGGGATGATGTTCGCACGCCAATTCGTCGACGCACCGGAGAAGTCTGTTCGCAAGAGAGACGTCCGCGCCATGATGAACTTGCACAACAACAACGCCGGAAGACTAGTAAGTACCACTACACTGCTTTGTTTACTGTACCTCACTAACGGTACGGTACACTAATGGTTAAGATATCGAATCGTCTTCAAAGTGACCTAAACTGAACACATGGCATAATATCTGATACTACAGCTTTGCGATGCAAACTAGTCCTGCGCGTTTTAATGTTCGGCGCAGGAACTTAAATTTCTAAACATTTCAGTGAAAAAAACTCACGCACACTGTAGCAACCGGGAAATGAACCCGGGACATTTCCGCTGCAGCCGAATGCTCTGACCACTGAGCTATTTCCACATTAATTCAGCCATCACAACTGTGGCTCTATACGGCCAGAGTCGTTACAACACACGATATTTTTCATAAACTTTACTGAAAGCCTTTACATGTTTCACCCGTATCTCCCAGACGTATTCGCAAAACGAGGAGTTTTTTTTTTTTTTTAAACTGATTCTAGGTTAGGACTAACATCGTTCATATCTAACAACCCAAAACTAAACAGCGACACACACTACTTAGTCCAATGTACAATCTTGAACTGTAATGAAAACAAATTGGTATATAACGGAAATGAAATAATTTCATTTCCGCTATATACCGGTG
