# Supplementary material for: ﻿Discovery of a new tarantula species from the Madrean Sky Islands and the first documented instance of syntopy between two montane endemics (Araneae, Theraphosidae, Aphonopelma): a case of prior mistaken identity
Source: Zookeys. 2024 Aug 16;1210:61–98. doi: 10.3897/zookeys.1210.125318 (PMC11344175; doi:10.3897/zookeys.1210.125318)
Supplement: Supplementary material 8 — Phylogenomics files [file zookeys-1210-061_article-125318__-s008.zip › Suppl8/individual_UCE_loci/sl_realigned_uce_20010334.fas]

>APH_1357
------------------------------------------------------------------------------------------------------------------------------------------------------------------------------------------------------------------------------------------------------------------------------------------------------------------------------------------------------------------------------------------------------------------------------------------------------------------------------------------------------------------------------------------------------------------------------------------AAGCATTTTGTGTTTCTCGGTTTTAGCCATTACATAACAAAAAAAATGGATCTATGGCTACATACTTACAGCAGCTAATATTGTGAAAGCATCAGGTTCCAACACATATACATTTCTGCTTTCTGTGCCCAGAACCAAACAGCTTACTGCATCCTCTTCAGCCATTGACTTTTTCATAGAACTTAAAGCAGTAG-----ATCGGAAGAGCGT------------CGTGT-------------AGGGAAAGAGTG-----------------------------------------------------------------------------------------------------------------------------TAGGCTTAG------------------------------------------------------------------------------------------------------------------------------------------------------------GTGTA-----------------------------------------------------------------------------------------------------------------------------------------------------------------------------------------------------------------------------------------------------------------------------------------------------------------------------------------------------------------------------------------------------
>APH_0880
AGACTTTTTCAATACATGCTGCAATTCAAAGTTGCATAATACAGACTAAGAGGCAAGAAAAGATACTATAGCTTCAGTCCAATGCTGTTCATTACAGCAGTAGTAGTTCCAAGAAGCAAAGAAATTCACCATAAACTTTACAGAATGGTAGATGTCTGTGAAAAGATACTATTCATCTTTTCTTGGATTTTGTTAATTCTTCATAGTCATGCTCATTGTAATGATTTATTTAATTCTCTCTAGCTATTCATACTCATCTCAACTGAACAACACTCAGAAAACAGTTAAAAAATTACAAGTGAATGTACATAAAAACAGAATTTCTTTTATATATGTATATCTTTTCTACATGCCATTTAATACTGAACAAGCTTACAATATTTGATGGAGAATTTTATAATTATTTTATTTTATTCAACAAAAATTAT-----TTTAATTTACAAAAATTATTTTATTTTACAAAAATTGTTTTATCAGTTGAGGTTCTGCTGAAATTTAAGCAGATATGAATAATTTCTGAATTAATGATTGCACATAGTACAATAGGCAGAAGTGAATCCCC-CCCCAAAGCATTTTGTGTTTCTCGGTTTCAGCCATTACATAACAAAAAAAATGGATCTATGGCTACATACTTACAGCAGCTAATATTGTGAAAGCATCAGGTTCCAACACATATACATTTCTGCTTTCTGTGCCCAAAACCAAACAGCTTACTGCATCCTCTTCAGCCATTGACTTTTTCATAGAACTTAAAGCAGTAACAACCGTCTGAAAAGTATGAGAGAGATAACTGAGTTAGCATTACAGAAAAAGAAAGAGAGAGGATCAAAGATTTTCTTTAAATCATAACACACACCGCTTAACTCTAAGGCTTTATTCAATCATAATGTTCAATGTGTAAAATAATAAATGTGACTTTTGATTAACTTTGGTTCAACAGTTCTGTTAGATTTAGATTTCTGATTAACTTTGGTTTATTCAGTTCTGTTAGATCCAATAAATAAGGTAAAGGCAGCCATATAGTGTCACATGTGCATACAAAAGCCATGTGCCACTCAGATTGTCATCGGTGGGAGAAGGAGTCACAGCCATGCAAGTGTCTTTGGTCTCTGTGTAGTCACAGAGTCAGAAGCAAAGGAAATGGCAGATGCGACCATTAAAATGTATTCCAAGGTTGAATTGTGTGGAGTTATCCATTTTTTTCATGTGGAAGGTGTCAGGCACACTGATATTCATTGCAGCTTGAAGAATGTTTAGAATCATAATTTTTTGAGCACAAAAGAAATATCCATGTGGTGTAACAAATTCCAAGATGGCAGAACAAACAATGATGATCCCACTTATTAAACAGGCAGATCAAGGGCTCACACACAGAAGAAAATTGTGTCATTATCAACAGCCTTGTGAGGGAGATCAAAGAATGAAAGTTCATGAAGTTGATGAGCCAACGGGTATTCTAAAAAATACTGTTCATGAAATCATCACAGATTTAGGGTATCATAAAG
>APH_0186
AGACTTTTTCAATACATGCTGCAATTCAAAGTTGCATAACACAGACTAAGAGGCAAGAAAAGATACTATAGCTTCAGTCCAATGCTGTTCATTACAGCAGTAATAGTTCCAAGAAGCAAAGAAATTCACCATAAACTTTACAGAATGGTAGATGCCTGTGAAAAGATACTATTCATCTTTTCTTGGATTTTGCTAATTCTTCATAGTCATGCTCATTGTAATGATTTATTTAATTCTCTCTAGCTATTCATACTCATCTCAACTGAACAACACTCAGAAAACAGTTAAAAAATTACAAGTGAATGTACATAAAAACAGAATTTCTTTTATATATGTATATCTTTTCTACATGCCATTTAATACTGAACAAGCTTACAATATTTGATGGAGAATTTTATAATTATTTTATTTTATTCAACAAAAATTAT------------------------TTTATTTTACAAAAATTGTTTTATCAGTTGAGGTTCTGCTGAAATTTAAGCAGATATGAATAATTTCTGAATTAATGATTGCACATAGTACAATAGGCAGAAGTGAATCCCCCCCCCAAAGCATTTTGTGTTTCTCGGTTTCAGCCATTACATAAC-AAAAAAATGGATCTATGGCTACATACTTACAGCAGCTAATATTGTGAAAGCATCAGGTTCCAACACATATACATTTCTGCTTTCTGTGCCCAGAACCAAACAGCTTACTGCATCCTCTTCAGCCATTGACTTTTTCATAGAACTTAAAGCAGTAACAACCGTCTGAAAAGTATGAGAGAGATAACTGTGTTAGCATTACAGAAAAAGAAAGAGAGAGGATCAAAGATTTTCTTTAAATCATAACACACACCGTCTAACTCTAAGGCTTTATTTAATCATAATGTTCAATGTGTAAAATAATAAATGTGACTTTTGATTAACTTTGGTTCAACAGTTCTGTTAGATTTAGATTACTGATTAACTTTGGTTTATTCAGTTCTGTTAGATCCAATAAATAAGGTAAAGGCAGCCGTATAGTGTCACATGTGCATACAAAAGCCATGTGCCACTCAGATTGTCATCGGTGGGAGAAGGAGTCACAGCCATGCAAGTGTCTTTGTTCTCTGTGTAGTCACAGAGTCAGAAGCAAAGGAAATGGCAGATGCGACCATTAAAATGTATTCCAAGGTTGAATTGTGTGGAGTTATCCATTTTTTTCATGTGGAAGGTGTCAGGCACACTGATATCCATTGCAGCTTGCAGAATGTTTAGAATCATAATTTTTTGAGCACAAAAGAAATATCCATGTGGTGTAACAAATTCCAAGATGGCAGAACAAACAATGATGATCCCACTTATTAAACAGGCAGATCAAGGGCTCACACACAGAAGAAAATTGTGTCATTATCAACAGCCTTGTGAGGGAGATCAAAGAATGAAAGTTCATGAAGTTGATGAGCCAACAGGTATTCTACAAAATACTGTTCATGAAATCATCACAGATTTAGGGTATCATAAAG
>APH_0674
AGACTTTTTCAATACATGCTGCAATTCAAAGTTGCATAACACAGACTAAGAGGCAAGAAAAGATACTATAGCTTCAGTCCAATGCTGTTCATTACAGCAGTAATAGTTCCAAGAAGCAAAGAAATTCACCATAAACTTTACAGAATGGTAGATGCCTGTGAAAAGATACTATTCATCTTTTCTTGGATTTTGCTAATTCTTCATAGTCATGCTCATTGTAATGATTTATTTAATTCTCTCTAGCTATTCATACTCATCTCAACTGAACAACACTCAGAAAACAGTTAAAAAATTACAAGTGAATGTACATAAAAACAGAATTTCTTTTATATATGTATATCTTTTCTACATGCCATTTAATACTGAACAAGCTTACAATATTTGATGGAGAATTTTATAATTATTTTATTTTATTCAACAAAAATTATTTTATTTTAATTTACAAAAATTATTTTATTTTACAAAAATTGTTTTATCAGTTGAGGTTCTGCTGAAATTTAAGCAGATATGAATAATTTCTGAATTAATGATTGCACATAGTACAATAGGCAGAAGTGAATCCCCCCCCCAAAGCATTTTGTGTTTCTCGGTTTCAGCCATTACATAAC-AAAAAAATGGATCTATGGCTACATACTTACAGCAGCTAATATTGTGAAAGCATCAGGTTCCAACACATATACATTTCTGCTTTCTGTGCCCAGAACCAAACAGCTTACTGCATCCTCTTCAGCCATTGACTTTTTCATAGAACTTAAAGCAGTAACAACCGTCTGAAAAGTATGAGAGAGATAACTGTGTTAGCATTACAGAAAAAGAAAGAGAGAGGATCAAAGATTTTCTTTAAATCATAACACACACCGTCTAACTCTAAGGCTTTATTTAATCATAATGTTCAATGTGTAAAATAATAAATGTGACTTTTGATTAACTTTGGTTCAACAGTTCTGTTAGATTTAGATTACTGATTAACTTTGGTTTATTCAGTTCTGTTAGATCCAATAAATAAGGTAAAGGCAGCCGTATAGTGTCACATGTGCATACAAAAGCCATGTGCCACTCAGATTGTCATCGGTGGGAGAAGGAGTCGCAGCCATGCAAGTGTTTTTGTTCTCTGTGTAGTCACAGAGTCAGAAGCAAAGGAAATGGCAGATGCGACCATTAAAATGTATTCCAAGGTTGAATTGTGTGGAGTTATCCATTTTTTTCATGTGGAAGGTGTCAGGCACACTGATATCCATTGCAGCTTGCAGAATGTTTAGAATCATAATTTTTTGAGCACAAAAGAAATATCCATGTGGTGTAACAAATTCCAAGATGGCAGAACAAACAATGATGATCCCACTTATTAAACAGGCAGATCAAGGGCTCACACACAGAAGAAAATTGTGTCATTATCAACAGCCTTGTGAGGGAGATCAAAGAATGAAAGTTCATGAAGTTGATGAGCCAACAGGTATTCTACAAAATACTGTTCATGAAATCATCACAGATTTAGGGTATCATAAAG
>APH_0185
AGACTTTTTCAATACATGCTGCAATTCAAAGTTGCATAACACAGACTAAGAGGCAAGAAAAGATACTATAGCTTCAGTCCAATGCTGTTCATTACAGCAGTAATAGTTCCAAGAAGCAAAGAAATTCACCATAAACTTTACAGAATGGTAGATGCCTGTGAAAAGATACTATTCATCTTTTCTTGGATTTTGCTAATTCTTCATAGTCATGCTCATTGTAATGATTTATTTAATTCTCTCTAGCTATTCATACTCATCTCAACTGAACAACACTCAGAAAACAGTTAAAAAATTACAAGTGAATGTACATAAAAACAGAATTTCTTTTATATATGTATATCTTTTCTACATGCCATTTAATACTGAACAAGCTTACAATATTTGATGGAGAATTTTATAATTATTTTATTTTATTCAACAAAAATTATTTTATTTTAATTTACAAAAATTATTTTATTTTACAAAAATTGTTTTATCAGTTGAGGTTCTGCTGAAATTTAAGCAGATATGAATAATTTCTGAATTAATGATTGCACATAGTACAATAGGCAGAAGTGAATCCCCCCCCCAAAGCATTTTGTGTTTCTCGGTTTCAGCCATTACATAAC-AAAAAAATGGATCTATGGCTACATACTTACAGCAGCTAATATTGTGAAAGCATCAGGTTCCAACACATATACATTTCTGCTTTCTGTGCCCAGAACCAAACAGCTTACTGCATCCTCTTCAGCCATTGACTTTTTCATAGAACTTAAAGCAGTAACAACCGTCTGAAAAGTATGAGAGAGATAACTGTGTTAGCATTACAGAAAAAGAAAGAGAGAGGATCAAAGATTTTCTTTAAATCATAACACACACCGTCTAACTCTAAGGCTTTATTTAATCATAATGTTCAATGTGTAAAATAATAAATGTGACTTTTGATTAACTTTGGTTCAACAGTTCTGTTAGATTTAGATTACTGATTAACTTTGGTTTATTCAGTTCTGTTAGATCCAATAAATAAGGTAAAGGCAGCCGTATAGTGTCACATGTGCATACAAAAGCCATGTGCCACTCAGATTGTCATCGGTGGGAGAAGGAGTCGCAGCCATGCAAGTGTTTTTGTTCTCTGTGTAGTCACAGAGTCAGAAGCAAAGGAAATGGCAGATGCGACCATTAAAATGTATTCCAAGGTTGAATTGTGTGGAGTTATCCATTTTTTTCATGTGGAAGGTGTCAGGCACACTGATATCCATTGCAGCTTGCAGAATGTTTAGAATCATAATTTTTTGAGCACAAAAGAAATATCCATGTGGTGTAACAAATTCCAAGATGGCAGAACAAACAATGATGATCCCACTTATTAAACAGGCAGATCAAGGGCTCACACACAGAAGAAAATTGTGTCATTATCAACAGCCTTGTGAGGGAGATCAAAGAATGAAAGTTCATGAAGTTGATGAGCCAACAGGTATTCTACAAAATACTGTTCATGAAATCATCACAGATTTAGGGTATCATAAAG
>APH_3188
AGACTTTTTCAATACATGCTGCAATTCAAAGTTGCATAACACAGACTAAGAGGCAAGAAAAGATACTATAGCTTCAGTCCAATGCTGTTCATTACAGCAGTAATAGTTCCAAGAAGCAAAGAAATTCACCATAAACTTTACAGAATGGTAGATGCCTGTGAAAAGATACTATTCATCTTTTCTTGGATTTTGCTAATTCTTCATAGTCATGCTCATTGTAATGATTTATTTAATTCTCTCTAGCTATTCATACTCATCTCAACTGAACAACACTCAGAAAACAGTTAAAAAATTACAAGTGAATGTACATAAAAACAGAATTTCTTTTATATATGTATATCTTTTCTACATGCCATTTAATACTGAACAAGCTTACAATATTTGATGGAGAATTTTATAATTATTTTATTTTATTCAACAAAAATTATTTTATTTTAATTTACAAAAATTATTTTATTTTACAAAAATTGTTTTATCAGTTGAGGTTCTGCTGAAATTTAAGCAGATATGAATAATTTCTGAATTAATGATTGCACATAGTACAATAGGCAGAAGTGAATCCCCCCCCCAAAGCATTTTGTGTTTCTCGGTTTCAGCCATTACATAAC-AAAAAAATGGATCTATGGCTACATACTTACAGCAGCTAATATTGTGAAAGCATCAGGTTCCAACACATATACATTTCTGCTTTCTGTGCCCAGAACCAAACAGCTTACTGCATCCTCTTCAGCCATTGACTTTTTCATAGAACTTAAAGCAGTAACAACCGTCTGAAAAGTATGAGAGAGATAACTGTGTTAGCATTACAGAAAAAGAAAGAGAGAGGATCAAAGATTTTCTTTAAATCATAACACACACCGTCTAACTCTAAGGCTTTATTTAATCATAATGTTCAATGTGTAAAATAATAAATGTGACTTTTGATTAACTTTGGTTCAACAGTTCTGTTAGATTTAGATTACTGATTAACTTTGGTTTATTCAGTTCTGTTAGATCCAATAAATAAGGTAAAGGCAGCCGTATAGTGTCACATGTGCATACAAAAGCCATGTGCCACTCAGATTGTCATCGGTGGGAGAAGGAGTCGCAGCCATGCAAGTGTTTTTGTTCTCTGTGTAGTCACAGAGTCAGAAGCAAAGGAAATGGCAGATGCGACCATTAAAATGTATTCCAAGGTTGAATTGTGTGGAGTTATCCATTTTTTTCATGTGGAAGGTGTCAGGCACACTGATATCCATTGCAGCTTGCAGAATGTTTAGAATCATAATTTTTTGAGCACAAAAGAAATATCCATGTGGTGTAACAAATTCCAAGATGGCAGAACAAACAATGATGATCCCACTTATTAAACAGGCAGATCAAGGGCTCACACACAGAAGAAAATTGTGTCATTATCAACAGCCTTGTGAGGGAGATCAAAGAATGAAAGTTCATGAAGTTGATGAGCCAACAGGTATTCTAAA--------------------------------------------
>APH_0717
---------------------------------------------------------------------AGCTTCAGTCCAATGCTGTTCATTACAGCAGTAATAGTTCCAAGAAGCAAAGAAATTCACCATAAACTTTACAGAATGGTAGATGCCTGTGAAAAGATACTATTCATCTTTTCTTGGATTTTGCTAATTCTTCATAGTCATGCTCATTGTAATGATTTATTTAATTCTCTCTAGCTATTCATACTCATCTCAACTGAACAACACTCAGAAAACAGTTAAAAAATTACAAGTGAATGTACATAAAAACAGAATTTCTTTTATATATGTATATCTTTTCTACATGCCATTTAATACTGAACAAGCTTACAATATTTGATGGAGAATTTTATAATTATTTTATTTTATTCAACAAAAATTATTTTATTTTAA--------------TTTATTTTACAAAAATTGTTTTATCAGTTGAGGTTCTGCTGAAATTTAAGCAGATATGAATAATTTCTGAATTAATGATTGCACATAGTACAATAGGCAGAAGTGAATCCCCCCCCCAAAGCATTTTGTGTTTCTCGGTTTCAGCCATTACATAAC-AAAAAAATGGATCTATGGCTACATACTTACAGCAGCTAATATTGTGAAAGCATCAGGTTCCAACACATATACATTTCTGCTTTCTGTGCCCAGAACCAAACAGCTTACTGCATCCTCTTCAGCCATTGACTTTTTCATAGAACTTAAAGCAGTAACAACCGTCTGAAAAGTATGAGAGAGATAACTGTGTTAGCATTACAGAAAAAGAAAGAGAGAGGATCAAAGATTTTCTTTAAATCATAACACACACCGTCTAACTCTAAGGCTTTATTTAATCATAATGTTCAATGTGTAAAATAATAAATGTGACTTTTGATTAACTTTGGTTCAACAGTTCTGTTAGATTTAGATTACTGATTAACTTTGGTTTATTCAGTTCTGTTAGATCCAATAAATAAGGTAAAGGCAGCCGTATAGTGTCACATGTGCATACAAAAGCCATGTGCCACTCAGATTGTCATCGGTGGGAGAAGGAGTCGCAGCCATGCAAGTGTTTTTGTTCTCTGTGTAGTCACAGAGTCAGAAGCAAAGGAAATGGCAGATGCGACCATTAAAATGTATTCCAAGGTTGAATTGTGTGGAGTTATCCATTTTTTTCATGTGGAAGGTGTCAGGCACACTGATATCCATTGCAGCTTGCAGAATGTTTAGAATCATAATTTTTTGAGCACAAAAGAAATATCCATGTGGTGTAACAAATTCCAAGATGGCAGAACAAACAATGATGATCCCACTTATTAAACAGGCAGATCAAGGGCTCACACACAGAAGAAAATTGTGTCA--------------------------------------------------------------------------------------------------------------------
>APH_5003
AGAC----------------------------------------------------------------------------------------TACCGCAGTAGCAGTGC--ATAATACAAGACATCAATGATGGATAAGTCACAATGGTAGATGCCTGTGAAAAGATACTATTCATCTTTTCTTGGATTTTGTTAATTCTTCATAGTCATGCTCATTGTAATGATTTATTTAATTCTCTCTAGCTATTCATACTCATCTCAACTGAACAACACTCAGAAAACAGTTAAAAAATTACAAGTGAATGTACATAAAAACAGAATTTCTTTTATATATGTATATCTTTTCTACATGCCATTTAATACTGAACAAGCTTACAATATTTGATGGAGAATTTTATAATTATTTTATTTTATTCAACAAAAATTATTTTATTTTAATTTACAAAAATTATTTTATTTTACAAAAATTGTTTTATCAGTTGAGGTTCTGCTGAAATTTAAGCAGATATGAATAATTTCTGAATTAATGATTGCACATAGTACAATAGGCAGAAGTGAATCCCCCCCCCAAAGCATTTTGTGTTTCTCGGTTTTAGCCATTACATAACAAAAAAAATGGATCTATGGCTACATACTTACAGCAGCTAATATTGTGAAAGCATCAGGTTCCAACACATATACATTTCTGCTTTCTGTGCCCAGAACCAAACAGCTTACTGCATCCTCTTCAGCCATTGACTTTTTCATAGAACTTAAAGCAGTAACAACCGTCTGAAAAGTATGAGAGAGATAACTGTGTTAGCATTACAGAAAAAGAAAGAGAGAGGATCAAAGATTTTCTTTAAATCATAACACACACCGCTTAACTCTAAGGCTTTATTCAATCATAATGTTCAATGTGTAAAATAATAAATGTGACTTTTGATTAACTTTGGTTCAACAGTTCTGTTAGATTTAGATTTCTGATTAACTTTGGTTTATTCAGTTCTGTTAGATCCAATAAATAAGGTAAAGGCAGCCGTATAGTGTCACATGTGCATACAAAAGCCATGTGCCACTCAGATTGTCATCGGTCGGAGAAGGAGTCACAGCCATGCAAGTGTCTTTGTTCTCTGTGTAGTCACAGAGTCAGAAGCAAAGGAAATGGCAGATGCGACCATTAAAATGTATTCCAAGGTTGAATTGTGTGGAGTTATCCATTTTTTTCATGTGGAAGGTGTCAGGCACACTGATATCCATTGCAGCTTGCAGAATGTTTAGAATCATAATTTTTTGAGCACAAAAGAAATATCCATGTGGTGTAAAAAATTCCAAGATGGCAGAACAAACAATGATGATCCCACTTATTAAACAGGCAGATCAAGGGCTCACACACAGAAGAAAATTGTGTCATTATCAACAGCCTTGTGAGAGAGATCAAAGAATGAAAGTTCATGAAGTTGATGAGCCAACAGGTATTCCAAAAAATACTGTTCATGAAATCATCACAGATTTAGGGTATCATAAAG
>APH_3177
AGACTTTTTCAATACATGCTGCAATTCAAAGTTGCATAATACAGACTAAGAGGCAAGAAAAGATACTATAGCCTCAGTCCAATGATGTTCATTACAGCAGTAGTAGTTCCAAGAAGCAAAGAAATTCACCATAAACTTTACAGAATGGTAGATGCCTGTGAAAAGATACTATTCATCTTTTCTTGGATTTTGTTAATTCTTCATAGTTATCTTCATTGTAATGATTTATTTAATTCTCTCTAGCTATTCATACTCATCTCAACTGAACAACACTCAGAAAACAGTTAAAAAATTACAAGTGAATGTACATAAAAACAGAATTTCTTTTATATATGTATATCTTTTCTACATGCCATTTAATACTGAACAAGCTTACAATATTTGATGGAGAATTTTATAATTATTTTATTTTATTCAACAAAAATTATTTTATTTTAATTTAAAAAAATTATTTTATTTTACAAAAATTGTTTTATCAGTTGAGGTTCTGCTGAAATTTAAGCAGATATGAATAATTTCTGAATTAATGATTGCACATAGTACAATAGGCAGAAGTGAATCCCCCCCCCCAAGCATTTTGTGTTTCTCGGTTTTAGCCATTACATAACAAAAAAAATGGATCTATGGCTACATACTTACAGCAGCTAATATTGTGAAAGCATCAGGTTCCAACACATATACATTTCTGCTTTCTGTGCCCAGAACCAAACAGCTTACTGCATCCTCTTCAGCCATTGACTTTTTCATAGAACTTAAAGCAGTAACAACCGTCTGAAAAGTATGAGAGAGATAACTGTGTTACAATTACAGAAAAAGAAAGAGAGAGGATCAAAGATTTTCTTTAAATCATAACACACACCGCTGAACTCTAAGGCTTTATTCAATCATAATGTTCAATGTGTAAAATAATAAATGTGACTTTTGATTAACTTTGGTTCAACAGTTCTGTTAGATTTAGATTTCTGATTAACTTTGGTTTATTCAGTTCTGTTAGATCCAATAAATAAGGTAAAGGCAGCCGTATAGTGTCACATGTGCATACAAAAGCCATGTGCCACTCAGATTGTCATCGGTGGGAGAAGGAGTCACAGCCATGCAAGTGTCTTTGTTCTCTGTGTAGTCACAGAGTCAGAAGCAAAGGAAATGGCAGATGCGACCATTAAAATGTATTCCAAGGTTGAATTGTGTGGAGTTATCCATTTTTTTCATGTGGAAGGTGTCAGGCACACTGATATCCATTGCAGCTTGCAGAATGTTTAGAATCATAATTTTTTGAGCACAAAAGAAATATCCATGTGGTGTAACAAATTCCAAGATGGCAGAACAAACAATGATGATCCCACTTATTAAACAGGCAGATCAAGGGCTCACACACAGAAGAAAATTGTGTCATTATCAACAGCCTTGTGAGGGAGATCAAAGAATGAAAGTTCATGAAGTTGATGAGCCAACAGGTATTCTAAAAAATACTGTTCATGAAATCATCACAGATTTAGGGTATCATAAAG
>APH_0136
AGACTTTTTCAATACATGCTGCAATTCAAAGTTGCATAATACAGACTAAGAGGCAAGAAAAGATACTATAGCCTCAGTCCAATGATGTTCATTACAGCAGTAGTAGTTCCAAGAAGCAAAGAAATTCACCATAAACTTTACAGAATGGTAGATGCCTGTGAAAAGATACTATTCATCTTTTCTTGGATTTTGTTAATTCTTCATAGTCATGCTCATTGTAATGATTTATTTAATTCTCTCTAGCTATTCATACTCATCTCAACTGAACAACACTCAGAAAACAGTTAAAAAATTACAAGTGAATGTACATAAAAACAGAATTTCTTTTATATATGTATATCTTTTCTACATGCCATTTAATACTGAACAAGCTTACAATATTTGATGGAGAATTTTATAATTATTTTATTTTATTCAACAAAAATTATTTTATTTTAATTTAAAAAAATTATTTTATTTTACAAAAATTGTTTTATCAGTTGAGGTTCTGCTGAAATTTAAGCAGATATGAATAATTTCTGAATTAATGATTGCACATAGTACAATAGGCAGAAGTGAATCCCCCCCCCCAAGCATTTTGTGTTTCTCGGTTTTAGCCATTACATAACAAAAAAAATGGATCTATGGCTACATACTTACAGCAGCTAATATTGTGAAAGCATCAGGTTCCAACACATATACATTTCTGCTTTCTGTGCCCAGAACCAAACAGCTTACTGCATCCTCTTCAGCCATTGACTTTTTCATAGAACTTAAAGCAGTAACAACCGTCTGAAAAGTATGAGAGAGATAACTGTGTTACAATTACAGAAAAAGAAAGAGAGAGGATCAAAGATTTTCTTTAAATCATAACACACACCGCTGAACTCTAAGGCTTTATTCAATCATAATGTTCAATGTGTAAAATAATAAATGTGACTTTTGATTAACTTTGGTTCAACAGTTCTGTTAGATTTAGATTTCTGATTAACTTTGGTTTATTCAGTTCTGTTAGATCCAATAAATAAGGTAAAGGCAGCCGTATAGTGTCACATGTGCATACAAAAGCCATGTGCCACTCAGATTGTCATCGGTGGGAGAAGGAGTCACAGCCATGCAAGTGTCTTTGTTCTCTGTGTAGTCACAGAGTCAGAAGCAAAGGAAATGGCAGATGCGACCATTAAAATGTATTCCAAGGTTGAATTGTGTGGAGTTATCCATTTTTTTCATGTGGAAGGTGTCAGGCACACTGATATCCATTGCAGCTTGCAGAATGTTTAGAATCATAATTTTTTGAGCACAAAAGAAATATCCATGTGGTGTAACAAATTCCAAGATGGCAGAACAAACAATGATGATCCCACTTATTAAACAGGCAGATCAAGGGCTCACACACAGAAGAAAATTGTGTCATTATCAACAGCCTTGTGAGGGAGATCAAAGAATGAAAGTTCATGAAGTTGATGAGCCAACAGGTATTCTAAAAAATACTGTTCATGAAATCATCACAGATTTAGGGTATCATAAAG
>APH_4021
AGACTTTTTCAATACATGCTGCAATTCAAAGTTGCATAATACAGACTAAGAGGCAAGAAAAGATACTATAGCCTCAGTCCAATGCTGTTCATTACAGCAGTAGTAGTTCCAAGAAGCAAAGAAATTCACCATAAACTTTACAGAATGGTAGATGCCTGTGAAAAGATACTATTCATCTTTTCTTGGATTTTGTTAATTCTTCATAGTCATGCTCATTGTAATGATTTATTTAATTCTCTCTAGCTATTCATACTCATCTCAACTGAACAACACTCAGAAAACAGTTAAAAAATTACAAGTGAATGTACATAAAAACAGAATTTCTTTTATATATGTATATCTTTTCTACATGCCATTTAATACTGAACAAGCTTACAATATTTGATGGAGAATTTTATAATTATTTTATTTTATTCAACAAAAATTATTTTATTTTAATTTAAAAAAATTATTTTATTTTACAAAAATTGTTTTATCAGTTGAGGTTCTGCTGAAATTTAAGCAGATATGAATAATTTCTGAATTAATGATTGCACATAGTACAATAGGCAGAAGTGAATCCCCCCCC--AAGCATTTTGTGTTTCTCGGTTTTAGCCATTACATAACAAAAAAAATGGATCTATGGCTACATACTTACAGCAGCTAATATTGTGAAAGCATCAGGTTCCAACACATATACATTTCTGCTTTCTGTGCCCAGAACCAAACAGCTTACTGCATCCTCTTCAGCCATTGACTTTTTCATAGAACTTAAAGCAGTAACAACCGTCTGAAAAGTATGAGAGAGATAACTGTGTTACAATTACAGAAAAAGAAAGAGAGAGGATCAAAGATTTTCTTTAAATCATAACACACACCGCTGAACTCTAAGGCTTTATTCAATCATAATGTTCAATGTGTAAAATAATAAATGTGACTTTTGATTAACTTTGGTTCAACAGTTCTGTTAGATTTAGATTTCTGATTAACTTTGGTTTATTCAGTTCTGTTAGATCCAATAAATAAGGTAAAGGCAGCCGTATAGTGTCACATGTGCATACAAAAGCCATGTGCCACTCAGATTGTCATCGGTGGGAGAAGGAGTCACAGCCATGCAAGTGTCTTTGTTCTCTGTGTAGTCACAGAGTCAGAAGCAAAGGAAATGGCAGATGCGACCATTAAAATGTATTCCAAGGTTGAATTGTGTGGAGTTATCCATTTTTTTCATGTGGAAGGTGTCAGGCACACTGATATCCATTGCAGCTTGCAGAATGTTTAGAATCATAATTTTTTGAGCACAAAAGAAATATCCATGTGGTGTAACAAATTCCAAGATGGCAGAACAAACAATGATGATCCCACTTATTAAACAGGCAGATCAAGGGCTCACACACAGAAGAAAATTGTGTCATTATCAACAGCCTTGTGAGGGAGATCAAAGAATGAAAGTTCATGAAGTTGATGAGCCAACAGGTATTCTAAAAAATACTGTTCATGAAATCATCACAGATTTAGGGTATCATAAAG
>APH_1535
AGACTTTTTCAATACATGCTGCAATTCAAAGTTGCATAATACAGACTAAGAGGCAAGAAAAGATACTATAGCTTCAGTCCAATGCTGTTCATTACAGCAGTAGTAGTTCCAAGAAGCAAAGAAATTCACCATAAACTTTACAGAATGGTAGATGCCTGTGAAAAGATACTATTCATCTTTTCTTGGATTTTGTTAATTCTTCATAGTCATGCTCATTGTAATGATTTATTTAATTCTCTCTAGCTATTCATACTCATCTCAACTGAACAACACTCAGAAAACAGTTAAAAAATTACAAGTGAATGTACATAAAAACAGAATTTCTTTTATATATGTATATCTTTTCTACATGCCATTTAATACTGAACAAGCTTACAATATTTGATGGAGAATTTTATAATTATTTTATTTTATTCAACAAAAATTATTTTATTTTAATTTACAAAAATTATTTTATTTTACAAAAATTGTTTTATCAGTTGAGGTTCTGCTGAAATTTAAGCAGATATGAATAATTTCTGAATTAATGATTGCACATAGTACAATAGGCAGAAGTGAATCCCCCCCCCAAAGCATTTTGTGTTTCTCGGTTTTAGCCATTACATAACAAAAAAAATGGATCTATGGCTACATACTTACAGCAGCTAATATTGTGAAAGCATCAGGTTCCAACACATATACATTTCTGCTTTCTGTGCCCAGAACCAAACAGCTTACTGCATCCTCTTCAGCCATTGACTTTTTCATAGAACTTAAAGCAGTAACAACCGTCTGAAAAGTATGAGAGAGATAACTGTGTTAGCATTACAGAAAAAGAAAGAGAGAGGATCAAAGATTTACTTTAAATCATAACACACACCGCTTAACTCTAAGGCTTTATTCAATCATAATGTTCAATGTGTAAAATAATAAATGTGACTTTTGATTAACTTTGGTTCAACAGTTCTGTTAGATTTAGATTTCTGATTAACTTTGGTTTATTCAGTTCTGTTAGATCCAATAAATAAGGTAAAGGCAGCCGTATAGTGTCACATGTGCATACAAAAGCCATGTGCCACTCAGATTGTCATCGGTGGG---AGGAGTCACAGCCATGCAAGTGTCTTTGTTCTCTGTGTAGTCACAGAGTCAGAAGCAAAGGAAATGGCAGATGCGACCATTAAAATGTATTCCAAGGTTGAATTGTGTGGAGTTATCCATTTTTTTCATGTGGAAGGTGTCAGGCACACTGATATCCATTGCAGCTTGCAGAATGTTTAGAATCATAATTTTTTGAGCACAAAAGAAATATCCATGTGGTGTAAAAAATTCCAAGATGGCAGAACAAACAATGATGATCCCACTTATTAAACAGGCAGATCAAGGGCTCACACACAGAAGAAAATTGTGTCATTATCAACAGCCTTGTGAGGGAGATCAAAGAATGAAAGTTCATGAAGTTGATGAGCCAACAGGTATTCTAAAAAATACTGTTCATGAAATCATCACAGATTTAGGGTATCATAAAG
>APH_4029
--------------------------------------------------------------------------------------------------------------------------------CCATAAACTTTACAGAATGGTAGATGCCTGTGAAAAGATACTATTCATCTTTTCTTGGATTTTGTTAATTCTTCATAGTCATGCTCATTGTAATGATTTATTTAATTCTCTCTAGCTATTCATACTCATCTCAACTGAACAACACTCAGAAAACAGTTAAAAAATTACAAGTGAATGTACATAAAAACAGAATTTCTTTTATATATGTATATCTTTTCTACATGCCATTTAATACTGAACAAGCTTACAATATTTGATGGAGAATTTTATAATTATTTTATTTTATTCAACAAAAATTATTTTATTTTAATTTACAAAAATTATTTTATTTTACAAAAATTGTTTTATCAGTTGAGGTTCTGCTGAAATTTAAGCAGATATGAATAATTTCTGAATTAATGATTGCACATAGTACAATAGGCAGAAGTGAATCCCCCCCCCAAAGCATTTTGTGTTTCTCGGTTTTAGCCATTACATAAC-AAAAAAATGGATCTATGGCTACATACTTACAGCAGCTAATATTGTGAAAGCATCAGGTTCCAACACATATACATTTCTGCTTTCTGTGCCCAGAACCAAACAGCTTACTGCATCCTCTTCAGCCATTGACTTTTTCATAGAACTTAAAGCAGTAACAACCGTCTGAAAAGTATGAGAGAGATAACTGTGTTAGCATTACAGAAAAAGAAAGAGAGAGGATCAAAGATTTTCTTTAAATCATAACACACACCGCTTAACTCTAAGGCTTTATTCAATCATAATGTTCAATGTGTAAAATAATAAATGTGACTTTTGATTAACTTTGGTTCAACAGTTCTGTTAGATTTAGATTTCTGATTAACTTTGGTTTATTCAGTTCTGTTAGATCCAATAAATAAGGTAAAGGCAGCCGTATAGTGTCACATGTGCATACAAAAGCCATGTGCCACTCAGATTGTCATCGGTCGGAGAAGGAGTCACAGCCATGCAAGTGTCTTTGTTCTCTGTGTAGTCACAGAGTCAGAAGCAAAGGAAATGGCAGATGCGACCATTAAAATGTATTCCAAGGTTGAATTGTGTGGAGTTATCCATTTTTTTCATGTGGAAGGTGTCAGGCACACTGATATCCATTGCAG-------AATGTTTAGAATCATAATTTTTTGAGCACAAAAGAAATATCCATGTGGTGTAAAAAATTCCAAGATGGCAGAACAAACAATGATGATCCCACTTATTAAACAGGCAGATCAAGGGCTCACACACAGAAGAAAATTGTGTCATTATCAACAGCCTTGTGAGGGAGATCAAAGAATGAAAGTTCATGAAGTTGATGAGCCAACAG------------------------------------------------------
>APH_0772
AGACTTTTTCAATACATGCTGCAATTCAAAGTTGCATAATACAGACTAAGAGGCAAGAAAAGATACTATAGCTTCAGTCCAATGCTGTTCATTACAGCAGTAGTAGTTCCAAGAAGCAAAGAAATTCACCATAAACTTTACAGAATGGTAGATGCCTGTGAAAAGATACTATTCATCTTTTCTTGGATTTTGTTAATTCTTCATAGTCATGCTCATTGTAATGATTTATTTAATTCTCTCTAGCTATTCATACTCATCTCAACTGAACAACACTCAGAAAACAGTTAAAAAATTACAAGTGAATGTACATAAAAACAGAATTTCTTTTATATATGTATATCTTTTCTACATGCCATTTAATACTGAACAAGCTTACAATATTTGATGGAGAATTTTATAATTATTTTATTTTATTCAACAAAAATTATTTTATTTTAATTTACAAAAATTATTTTATTTTACAAAAATTGTTTTATCAGTTGAGGTTCTGCTGAAATTTAAGCAGATATGAATAATTTCTGAATTAATGATTGCACATAGTACAATAGGCAGAAGTGAATCCCCCCCCCAAAGCATTTTGTGTTTCTCGGTTTTAGCCATTACATAACAAAAAAAATGGATCTATGGCTACATACTTACAGCAGCTAATATTGTGAAAGCATCAGGTTCCAACACATATACATTTCTGCTTTCTGTGCCCAGAACCAAACAGCTTACTGCATCCTCTTCAGCCATTGACTTTTTCATAGAACTTAAAGCAGTAACAACCGTCTGAAAAGTATGAGAGAGATAACTGTGTTAGCATTACAGAAAAAGAAAGAGAGAGGATCAAAGATTTTCTTTAAATCATAACACACACCGCTTAACTCTAAGGCTTTATTCAATCATAATGTTCAATGTGTAAAATAATAAATGTGACTTTTGATTAACTTTGGTTCAACAGTTCTGTTAGATTTAGATTTCTGATTAACTTTGGTTTATTCAGTTCTGTTAGATCCAATAAATAAGGTAAAGGCAGCCGTATAGTGTCACATGTGCATACAAAAGCCATGTGCCACTCAGATTGTCATCGGTCGGAGAAGGAGTCACAGCCATGCAAGTGTCTTTGTTCTCTGTGTAGTCACAGAGTCAGAAGCAAAGGAAATGGCAGATGCGACCATTAAAATGTATTCCAAGGTTGAATTGTGTGGAGTTATCCATTTTTTTCATGTGGAAGGTGTCAGGCACACTGATATCCATTGCAGCTTGCAGAATGTTTAGAATCATAATTTTTTGAGCACAAAAGAAATATCCATGTGGTGTAAAAAATTCCAAGATGGCAGAACAAACAATGATGATCCCACTTATTAAACAGGCAGATCAAGGGCTCACACACAGAAGAAAATTGTGTCATTATCAACAGCCTTGTGAGGGAGATCAAAGAATGAAAGTTCATGAAGTTGAT----------------------------------------------------------------
>APH_5001
AGACTTTTTCAATACATGCTGCAATTCAAAGTTGCATAATACAGACTAAGAGGCAAGAAAAGATACTATAGCTTCAGTCCAATGCTGTTCATTACAGCAGTAGTAGTTCCAAGAAGCAAAGAAATTCACCATAAACTTTACAGAATGGTAGATGCCTGTGAAAAGATACTATTCATCTTTTCTTGGATTTTGTTAATTCTTCATAGTCATGCTCATTGTAATGATTTATTTAATTCTCTCTAGCTATTCATACTCATCTCAACTGAACAACACTCAGAAAACAGTTAAAAAATTACAAGTGAATGTACATAAAAACAGAATTTCTTTTATATATGTATATCTTTTCTACATGCCATTTAATACTGAACAAGCTTACAATATTTGATGGAGAATTTTATAATTATTTTATTTTATTCAACAAAAATTATTTTATTTTAATTTACAAAAATTATTTTATTTTACAAAAATTGTTTTATCAGTTGAGGTTCTGCTGAAATTTAAGCAGATATGAATAATTTCTGAATTAATGATTGCACATAGTACAATAGGCAGAAGTGAATCCCCCCCCCAAAGCATTTTGTGTTTCTCGGTTTTAGCCATTACATAACAAAAAAAATGGATCTATGGCTACATACTTACAGCAGCTAATATTGTGAAAGCATCAGGTTCCAACACATATACATTTCTGCTTTCTGTGCCCAGAACCAAACAGCTTACTGCATCCTCTTCAGCCATTGACTTTTTCATAGAACTTAAAGCAGTAACAACCGTCTGAAAAGTATGAGAGAGATAACTGTGTTAGCATTACAGAAAAAGAAAGAGAGAGGATCAAAGATTTTCTTTAAATCATAACACACACCGCTTAACTCTAAGGCTTTATTCAATCATAATGTTCAATGTGTAAAATAATAAATGTGACTTTTGATTAACTTTGGTTCAACAGTTCTGTTAGATTTAGATTTCTGATTAACTTTGGTTTATTCAGTTCTGTTAGATCCAATAAATAAGGTAAAGGCAGCCGTATAGTGTCACATGTGCATACAAAAGCCATGTGCCACTCAGATTGTCATCGGTCGGAGAAGGAGTCACAGCCATGCAAGTGTCTTTGTTCTCTGTGTAGTCACAGAGTCAGAAGCAAAGGAAATGGCAGATGCGACCATTAAAATGTATTCCAAGGTTGAATTGTGTGGAGTTATCCATTTTTTTCATGTGGAAGGTGTCAGGCACACTGATATCCATTGCAGCTTGCAGAATGTTTAGAATCATAATTTTTTGAGCACAAAAGAAATATCCATGTGGTGTAAAAAATTCCAAGATGGCAGAACAAACAATGATGATCCCACTTATT----------------------------------------------------------------------------------------------------------------------------------------------------------------
>APH_5079
-----------------------------------ATAATACAGACTAAGAGGCAAGAAAAGATACTATAGCTTCAGTCCAATGCTGTTCATTACAGCAGTAGTAGTTCCAAGAAGCAAAGAAATTCACCATAAACTTTACAGAATGGTAGATGCCTGTGAAAAGATACTATTCATCTTTTCTTGGATTTTGTTAATTCTTCATAGTCATGCTCATTGTAATGATTTATTTAATTCTCTCTAGCTATTCATACTCATCTCAACTGAACAACACTCAGAAAACAGTTAAAAAATTACAAGTGAATGTACATAAAAACAGAATTTCTTTTATATATGTATATCTTTTCTACATGCCATTTAATACTGAACAAGCTTACAATATTTGATGGAGAATTTTATAATTATTTTATTTTATTCAACAAAAATTATTTTATTTTAATTTACAAAAATTATTTTATTTTACAAAAATTGTTTTATCAGTTGAGGTTCTGCTGAAATTTAAGCAGATATGAATAATTTCTGAATTAATGATTGCACATAGTACAATAGGCAGAAGTGAATCCCCCCCCCAAAGCATTTTGTGTTTCTCGGTTTTAGCCATTACATAAC-AAAAAAATGGATCTATGGCTACATACTTACAGCAGCTAATATTGTGAAAGCATCAGGTTCCAACACATATACATTTCTGCTTTCTGTGCCCAGAACCAAACAGCTTACTGCATCCTCTTCAGCCATTGACTTTTTCATAGAACTTAAAGCAGTAACAACCGTCTGAAAAGTATGAGAGAGATAACTGTGTTAGCATTACAGAAAAAGAAAGAGAGAGGATCAAAGATTTTCTTTAAATCATAACACACACCGCTTAACTCTAAGGCTTTATTCAATCATAATGTTCAATGTGTAAAATAATAAATGTGACTTTTGATTAACTTTGGTTCAACAGTTCTGTTAGATTTAGATTTCTGATTAACTTTGGTTTATTCAGTTCTGTTAGATCCAATAAATAAGGTAAAGGCAGCCGTATAGTGTCACATGTGCATACAAAAGCCATGTGCCACTCAGATTGTCATCGGTCGGAGAAGGAGTCACAGCCATGCAAGTGTCTTTGTTCTCTGTGTAGTCACAGAGTCAGAAGCAAAGGAAATGGCAGATGCGACCATTAAAATGTATTCCAAGGTTGAATTGTGTGGAGTTATCCATTTTTTTCATGTGGAAGGTGTCAGGCACACTGATATCCATTGCAGCTTGCAGAATGTTTAGAATCATAATTTTTTGAGCACAAAAGAAATATCCATGTGGTGTAAAAAATTCCAAGATGGCAGAACAAACAATGATGATCCCACTTATTAAACAGGCAGATCAAGGGCTCACACACAGAAGAAAATTGTGTCATTATCAACAGCCTTGTGAGAGAGATCAAAGAATGAAAGTTCATGAAGTTGATGAGCCAACAGGTATTCCAAAAAATACTGTTCATGAAATCATCACAGATTTAGGGTATCATAAAG
>APH_4005
AGACTTTTTCAATACATGCTGCAATTCAAAGTTGCATAATACAGACTAAGAGGCAAGAAAAGATACTATAGCTTCAGTCCAATGCTGTTCATTACAGCAGTAGTAGTTCCAAGAAGCAAAGAAATTCACCATAAACTTTACAGAATGGTAGATGCCTGTGAAAAGATACTATTCATCTTTTCTTGGATTTTGTTAATTCTTCATAGTCATGCTCATTGTAATGATTTATTTAATTCTCTCTAGCTATTCATACTCATCTCAACTGAACAACACTCAGAAAACAGTTAAAAAATTACAAGTGAATGTACATAAAAACAGAATTTCTTTTATATATGTATATCTTTTCTACATGCCATTTAATACTGAACAAGCTTACAATATTTGATGGAGAATTTTATAATTATTTTATTTTATTCAACAAAAATTATTTTATTTTAATTTACAAAAATTATTTTATTTTACAAAAATTGTTTTATCAGTTGAGGTTCTGCTGAAATTTAAGCAGATATGAATAATTTCTGAATTAATGATTGCACATAGTACAATAGGCAGAAGTGAATCCCCCCCCCAAAGCATTTTGTGTTTCTCGGTTTTAGCCATTACATAACAAAAAAAATGGATCTATGGCTACATACTTACAGCAGCTAATATTGTGAAAGCATCAGGTTCCAACACATATACATTTCTGCTTTCTGTGCCCAGAACCAAACAGCTTACTGCATCCTCTTCAGCCATTGACTTTTTCATAGAACTTAAAGCAGTAACAACCGTCTGAAAAGTATGAGAGAGATAACTGTGTTAGCATTACAGAAAAAGAAAGAGAGAGGATCAAAGATTTTCTTTAAATCATAACACACACCGCTTAACTCTAAGGCTTTATTCAATCATAATGTTCAATGTGTAAAATAATAAATGTGACTTTTGATTAACTTTGGTTCAACAGTTCTGTTAGATTTAGATTTCTGATTAACTTTGGTTTATTCAGTTCTGTTAGATCCAATAAATAAGGTAAAGGCAGCCGTATAGTGTCACATGTGCATACAAAAGCCATGTGCCACTCAGATTGTCATCGGTCGGAGAAGGAGTCACAGCCATGCAAGTGTCTTTGTTCTCTGTGTAGTCACAGAGTCAGAAGCAAAGGAAATGGCAGATGCGACCATTAAAATGTATTCCAAGGTTGAATTGTGTGGAGTTATCCATTTTTTTCATGTGGAAGGTGTCAGGCACACTGATATCCATTGCAGCTTGCAGAATGTTTAGAATCATAATTTTTTGAGCACAAAAGAAATATCCATGTGGTGTAAAAAATTCCAAGATGGCAGAACAAACAATGATGATCCCACTTATTAAACAGGCAGATCAAGGGCTCACACACAGAAGAAAATTGTGTCATTATCAACAGCCTTGTGAGAGAGATCAAAGAATGAAAGTTCATGAAGTTGATGAGCCAACAGGTATTCCAAAAAATACTGTTCATGAAATCATCACAGATTTAGGGTATCATAAAG
>APH_4024
AGACTTTTTCAATACATGCTGCAATTCAAAGTTGCATAATACAGACTAAGAGGCAAGAAAAGATACTATAGCTTCAGTCCAATGCTGTTCATTACAGCAGTAGTAGTTCCAAGAAGCAAAGAAATTCACCATAAACTTTACAGAATGGTAGATGCCTGTGAAAAGATACTATTCATCTTTTCTTGGATTTTGTTAATTCTTCATAGTCATGCTCATTGTAATGATTTATTTAATTCTCTCTAGCTATTCATACTCATCTCAACTGAACAACACTCAGAAAACAGTTAAAAAATTACAAGTGAATGTACATAAAAACAGAATTTCTTTTATATATGTATATCTTTTCTACATGCCATTTAATACTGAACAAGCTTACAATATTTGATGGAGAATTTTATAATTATTTTATTTTATTCAACAAAAATTATTTTATTTTAATTTACAAAAATTATTTTATTTTACAAAAATTGTTTTATCAGTTGAGGTTCTGCTGAAATTTAAGCAGATATGAATAATTTCTGAATTAATGATTGCACATAGTACAATAGGCAGAAGTGAATCCCCCCCCCAAAGCATTTTGTGTTTCTCGGTTTTAGCCATTACATAACAAAAAAAATGGATCTATGGCTACATACTTACAGCAGCTAATATTGTGAAAGCATCAGGTTCCAACACATATACATTTCTGCTTTCTGTGCCCAGAACCAAACAGCTTACTGCATCCTCTTCAGCCATTGACTTTTTCATAGAACTTAAAGCAGTAACAACCGTCTGAAAAGTATGAGAGAGATAACTGTGTTAGCATTACAGAAAAAGAAAGAGAGAGGATCAAAGATTTTCTTTAAATCATAACACACACCGCTTAACTCTAAGGCTTTATTCAATCATAATGTTCAATGTGTAAAATAATAAATGTGACTTTTGATTAACTTTGGTTCAACAGTTCTGTTAGATTTAGATTTCTGATTAACTTTGGTTTATTCAGTTCTGTTAGATCCAATAAATAAGGTAAAGGCAGCCGTATAGTGTCACATGTGCATACAAAAGCCATGTGCCACTCAGATTGTCATCGGTCGGAGAAGGAGTCACAGCCATGCAAGTGTCTTTGTTCTCTGTGTAGTCACAGAGTCAGAAGCAAAGGAAATGGCAGATGCGACCATTAAAATGTATTCCAAGGTTGAATTGTGTGGAGTTATCCATTTTTTTCATGTGGAAGGTGTCAGGCACACTGATATCCATTGCAGCTTGCAGAATGTTTAGAATCATAATTTTTTGAGCACAAAAGAAATATCCATGTGGTGTAAAAAATTCCAAGATGGCAGAACAAACAATGATGATCCCACTTATTAAACAGGCAGATCAAGGGCTCACACACAGAAGAAAATTGTGTCATTATCAACAGCCTTGTGAGAGAGATCAAAGAATGAAAGTTCATGAAGTTGATGAGCCAACAGGTATTCCAAAAAATACTGTTCATGAAATCATCACAGATTTAGGGTATCATAAAG
>APH_1602
AGACTTTTTCAATACATGCTGCAATTCAAAGTTGCATAATACAGACTAAGAGGCAAGAAAAGATACTATAGCCTCAGTCCAATGCTGTTCATTACAGCAGTAGTAGTTCCAAGAAGCAAAGAAATTCACCATAAACTTTACAGAATGGTAGATGCCTGTGAAAAGATACTATTCATCTTTTCTTGGATTCTGTTAATTCTTCATAGTCATGCTCATTGTAATGATTTATTTAATTCTCTCTAGCTATTCATACTCATCTCAACTGAACAACACTCAGAAAACAGTTAAAAAATTACAAGTGAATGTACATAAAAACAGAATTTCTTTTATATATGTATATCTTTTCTACATGCCATTTAATACTGAACAAGCTTACAATATTTGATGGAGAATTTTATAATTATTTTATTTTATTCAACAAAAATTATTTTATTTTAATTTACAAAAATTATTTTATTTTACAAAAATTGTTTTATCAGTTGAGGTTCTGCTGAAATTTAAGCAGATATGAATAATTTCTGAATTAATGATTGCACATAGTACAATAGGCAGAAGTGAATCCCCTCCCCAAAGCATTTTGTGTTTCTCGGTTTTAGCCATTACATAACAAAAAAAATGGATCTATGGCTACATACTTACAGCAGCTAATATTGTGAAAGCATCAGGTTCCAACACATATACATTTCTGCTTTCTGTGCCCAGAACCAAACAGCTTACTGCATCCTCTTCAGCCATTGACTTTTTCATAGAACTTAAAGCAGTAACAACCGTCTGAAAAGTATGAGAGAGATAACTGTGTTAGCATTACAGAAAAAGAAAGAGAGAGGATCAAAGATTTTCTTTAAATCATAACACACACCGCTGAACTCTAAGGCTTTATTCAATCATAATGTTCAATGTGTAAAATAATAAATGTGACTTTTGATTAACTTTGGTTCAACAGTTCTGTTAGATTTAGATTTCTGATTAACTTTGGTTTATTCAGTTCTGTTAGATCCAATAAATAAGGTAAAGGCAGCCGTATAGTGTCACATGTGCATACAAAAGCCATGTGCCACTCAGATTGTCATCGGTGGGAGAAGGAGTCACAGCCATGCAAGTGTCTTTGGTCTCTGTGTAGTCACAGAGTCAGAAGCAAAGGAAATGGCAGATGCGACCATTAAAATGTATTCCAAGGTTGAATTGTGTGGAGTTATCCATTTTTTTCATGTGGAAGGTGTCAGGCACACTGATATCCATTGCAGCTTGCAGAATGTTTAGAATCATAATTTTTTGAGCACAAAAGAAATATCCATGTGGTGTAACAAATTCCAAGATGGCAGAACAAACAATGATGATCCCACTTATTAAACAGGCAGATCAAGGGCTCACACACAGAAGAAAATTGTGTCATTATCAACAGCCTTGTGAGGGAGATCAAAGAATGAAAGTTCATGAAGTTGATGAGCCAACAGGTATTCTAAAAAATACTGTTCATGAAATCATCACAGATTTAGGGTATCATAAAG
>APH_0622
------------------------------------------------------------------------------------------------------------------------------------------------------GATGCCTGTGAAAAGATACTATTCATCTTTTCTTGGATTTTGTTAATTCTTCATAGTCATGCTCATTGTAATGATTTATTTAATTCTCTCTAGCTATTCATACTCATCTCAACTGAACAACACTCAGAAAACAGTTAAAAAATTACAAGTGAATGTACATAAAAACAGAATTTCTTTTATATATGTATATCTTTTCTACATGCCATTTAATACTGAACAAGCTTACAATATTTGATGGAGAATTTTATAATTATTTTATTTTATTCAACAAAAATTATTTTATTTTAATTTACAAAAATTATTTTATTTTACAAAAATTGTTTTATCAGTTGAGGTTCTGCTGAAATTTAAGCAGATATGAATAATTTCTGAATTAATGATTGCACATAGTACAATAGTCAGAAGTGAATCCCC-CCCCAAAGCATTTTGTGTTTCTCGGTTTTAGCCATTACATAACAAAAAAAATGGATCTATGGCTACATACTTACAGCAGCTAATATTGTGAAAGCATCAGGTTCCAACACATATACATTTCTGCTTTCTGTGCCCAGAACCAAACAGCTTACTGCATCCTCTTCAGCCATTGACTTTTTCATAGAACTTAAAGCAGTAACAACCGTCTGAAAAGTATGAGAGAGATAACTGTGTTAGCATTACAGAAAAAGAAAGAGAGAGGATCAAAGATTTTCTTTAAATCATAACACACACCGCTAAACTCTAAGGCTTTATTCAATCATAATGTTCAATGTGTAAAATAATAAATGTGACTTTTGATTAACTTTGGTTCAACAGTTCTGTTAGATTTAGATTTCTGATTAACTTTGGTTTATTCAGTTCTGTTAGATCCAATAAATAAGGTAAAGGCAGCCGTATAGTGTCACATGTGCATACAAAAGCCATGTGCCACTCAGATTGTCATCGGTGGGAGAAGGAGTCACAGCCATGCAAGTGTCTTTGGTCTCTGTGTAGTCACAGAGTCAGAAGCAAAGGAAATGGCAGATGCGACCATTAAAATGTATTCCAAGATTGAATTGTGTGGAGTTATCCATTTTTTTCATGTGGAAGGTGTCAGGCACACTGATATCCATTGCAGCTTGCAGAATGTTTAGAATCATAATTTTTTGAGCACAAAAGAAATATCCATGTGGTGTAACAAATTCCAAGATGGCAGAACAAACAATGATGATCCCACTTATTAAACAGGCAGATC---------------------------------------------------------------------------------------------------------------------------------------------------
>APH_3191
------------------------------------------------------------------------------CCAATGCTGTTCATTACAGCAGTAGTAGTTCCAAGAAGCAAAGAAATTCACCATAAACTTTACAGAATGGTAGATGCCTGTGAAAAGATACTATTCATCTTTTCTTGGATTTTGTTAATTCTTCATAGTCATGCTCATTGTAATGATTTATTTAATTCTCTCTAGCTATTCATACTCATCTCAACTGAACAACACTCAGAAAACAGTTAAAAAATTACAAGTGAATGTACATAAAAACAGAATTTCTTTTATATATGTATATCTTTTCTACATGCCATTTAATACTGAACAAGCTTACAATATTTGATGGAGAATTTTATAATTATTTTATTTTATTCAACAAAAATTATTTTATTTTAATTTACAAAAATTATTTTATTTTACAAAAATTGTTTTATCAGTTGAGGTTCTGCTGAAATTTAAGCAGATATGAATAATTTCTGAATTAATGATTGCACATAGTACAATAGTCAGAAGTGAATCCCC-CCCCAAAGCATTTTGTGTTTCTCGGTTTTAGCCATTACATAACAAAAAAAATGGATCTATGGCTACATACTTACAGCAGCTAATATTGTGAAAGCATCAGGTTCCAACACATATACATTTCTGCTTTCTGTGCCCAGAACCAAACAGCTTACTGCATCCTCTTCAGCCATTGACTTTTTCATAGAACTTAAAGCAGTAACAACCGTCTGAAAAGTATGAGAGAGATAACTGTGTTAGCATTACAGAAAAAGAAAGAGAGAGGATCAAAGATTTTCTTTAAATCATAACACACACCGCTAAACTCTAAGGCTTTATTCAATCATAATGTTCAATGTGTAAAATAATAAATGTGACTTTTGATTAACTTTGGTTCAACAGTTCTGTTAGATTTAGATTTCTGATTAACTTTGGTTTATTCAGTTCTGTTAGATCCAATAAATAAGGTAAAGGCAGCCGTATAGTGTCACATGTGCATACAAAAGCCATGTGCCACTCAGATTGTCATCGGTGGGAGAAGGAGTCACAGCCATGCAAGTGTCTTTGGTCTCTGTGTAGTCACAGAGTCAGAAGCAAAGGAAATGGCAGATGCGACCATTAAAATGTATTCCAAGGTTGAATTGTGTGGAGTTATCCATTTTTTTCATGTGGAAGGTGTCAGGCACACTGAGATCCATTGCAGCTTGCAGAATGTTTAGAATCATAATT----------------------------------------------------------------------------------------------------------------------------------------------------------------------------------------------------------------------------------------------
>APH_1438
------------------------------------------------------------------------------------------------------------------------------------------------------------------------------------------------------------------------------------------------------------------------------------------------------------------------------------------------------------------------------------------------------------------------------------------------------------------------------------------------------------------------------------------ATTAATGATTGCACATAGTACAATAGTCAGAAGTGAATCCCC-CCCCAAAGCATTTTGTGTTTCTCGGTTTTAGCCATTACATAACAAAAAAAATGGATCTATGGCTACATACTTACAGCAGCTAATATTGTGAAAGCATCAGGTTCCAACACATATACATTTCTGCTTTCTGTGCCCAGAACCAAACAGCTTACTGCATCCTCTTCAGCCATTGACTTTTTCATAGAACTTAAAGCAGTAACAACCGTCTGAAAAGTATGAGAGAGATAACTGTGTTAGCATTACAGAAAAAGAAAGAGAGAGGATCAAAGATTTTCTTTAAATCATAACACACACCGCTAAACTCTAAGGCTTTATTCAATCATAATGTTCAATGTGTAAAATAATAAATGTGACTTTTGATTAACTTTGGTTCAACAGTTCTGTTAGATTTAGATTTCTGATTAACTTTGGTTTATTCAGTTCTGTTAGATCCAATAAATAAGGTAAAGGCAGCCGTATAGTGTCACATGTGCATACAAAAGCCTTGTGCCACTCAGATTGTCATC-----------------------------------------------------------------------------------------------------------------------------------------------------------------------------------------------------------------------------------------------------------------------------------------------------------------------------------------------------------------------------------------------------------------------------------------------------
>APH_0683
----------------------------------------------------------------------------------------------------------------------------------------------------------TATTTTAATTTACAAAAATTATTTTATTTTAATTTACAAAAATTATTT-TATTTTAATTTACAAAAATTATTTTTTTAATTTACAAAAATTATT-----TTATTTTAATTTACAAAAATT-----------------ATTTTATTTTAATTTACAAAAA--------TTATTTTAT-------------------------TTTAAT-----------TTACA-------------------AAAATTATTTTATTTTAATTTACAAAAATTATTTTATTTTAATTTACAAAAATTATTTTATTTTACAAAAATTGTTTCATCAGTTGAGGTTCTGCTGAAATTTAAGCAAATATGAATAATTTCTGAATTAATGATTGCACATAGTACAATAGGCAGAAGTGAATTCCCCCCACAAAGCATTTTGTGTTTTTCAGTTTCAGCCATTACATAAC--AAAAAATGGATCTATGGCTACATACTTACAGCAGCTAATATTGTGAAAGCATCAGGTTCCAACACATATACATTTCTGCTTTCTGTGCCCAGAACCAAACAGCTTACTGCATCCTCTTCAGCCATTGACTTTTTCATAGAACTTAAAGCAGTAACAACCGTCTGAAAAGTATGAGAGAGATAACTGTGTTAGCATTACAGAAAAAGAAAGTGAGAGGATCAAAGATTTTCTTTAAATCATAACACACACCGCTTAACTCTAAGGCTTTATTCAATCATAATGTTCAATGTGTAAAATAATAAATGTGACTTTTGATTAACTTTGGTTCAACAGTTCTGTTAGATTTAGATTTCTGATTAACTTTGGTTTATTCAGTTCTGTTAGATCCAATAAATAAGGTAAAGGCAGCCGTACGGTGTCATATGTGCACACACAAGTCATGTGCCACTCAGATTGTCATTAGTGGGAGAAGGAGTCACAGCCATGCAAGTGTCTTTGTTCTCTGTGTAGTCACAGAGTCAGAAGCAAAGGAAATGGCAGATGCGACCATTAAAATGTATTCCAAGGTTGAATTGTGTGGAGTTATCCATTTTTTTCATGTGGAAGGTGTCAGGCACACTGATATCCATTGCAGCTTGCAGAATGTTTAGAATCATAATTTTTTGAGCACAAAAGAAATATCCATGTGGTGTAACAAATTCTAAGATGGCAGAACAAACAATGATGATCCCACTTATTAAACAGGCAGATCAAGGGTTCACACACAGAAGAAAATTGTGTCATTATCAACAGCCTTGTGAGGGAGATCAAAGAATGAAAGTTCATGAAGTTGATGAGCCAACAGGTATTCTAAACAATACTGTTCATGAAATCATCACAGATTTAGGGTATCATAAAG
>APH_0723
---------------------------------------------------------------------------------------------------------------------------------------------------------------------------------------------------------------------TATTTTAAT----------------------------------------------------------------------TTACAAA---------------------------------------------------------------------------------------------------AATTATTTTATTTTAATTTACAAAAATTATTTTATTTTAATTTACAAAAATTACTTTATTTTACAAAAATTGTTTTATCAGTTGAGGTTCTGCTGAAATTTAAGCAGATATGAATAATTTCTGAATTAATGATTGCACATAGTACAATAGGCAGAAGTGAATTCCCCCCACAAAGCATTTTGTGTTTCTCGGTTTCAGCCATTACATAAC--AAAAAATGGATCTATGGCTACATACTTACAGCAGCTAATATTGTGAAAGCATCAGGTTCCAACACATATACATTTCTGCTTTCTGTGCCCAGAACCAAACAGCTTACTGCATCCTCTTCAGCCATTGACTTTTTCATAGAACTTAAAGCAGTAACAACCGTCTGAAAAGTATGAGAGAGATAACTGTGTTAGCATTACAGAAAAAGAAAGTGAGAGGATCAAAGATTTTCTTTAAATCATAACACACACCGCTTAACTCTAAGGCTTTATTCAATCATAATGTTCAATGTGTAAAATAATAAATGTAACTTTTGATTAACTTTGGTTCAACAGTTCTGTTAGATTTAGATTTCTGATTAACTTTGGTTTATTCAGTTCTGTTAGATCCAATAAATAAGGTAAAGGCAGCCGTACGGTGTCATATGTGCACACACAAGTCATGTGCCACTCAGATTGTCATTAGTGGGAGAAGGAGTCACAGCCATGCAAGTGTCTTTGTTCTCTGTGCAGTCACAGAGTCAGAAGCAAAGGAAATGGCAGATGCGACCATTAAAATGTATTCCAAGGTTGAATTGTGTGGAGTTATCCATTTTTTTCATGTGGAAGGTGTCAGGCACACTGATATCCATTGCAGCTTGCA------------------------------------------------------------------------------------------------------------------------------------------------------------------------------------------------------------------------------------------------------------------
