# Supplementary material for: ﻿Discovery of a new tarantula species from the Madrean Sky Islands and the first documented instance of syntopy between two montane endemics (Araneae, Theraphosidae, Aphonopelma): a case of prior mistaken identity
Source: Zookeys. 2024 Aug 16;1210:61–98. doi: 10.3897/zookeys.1210.125318 (PMC11344175; doi:10.3897/zookeys.1210.125318)
Supplement: Supplementary material 8 — Phylogenomics files [file zookeys-1210-061_article-125318__-s008.zip › Suppl8/individual_UCE_loci/sl_realigned_uce_20010335.fas]

>APH_0622
--------------------------------------------------------------------------------------------------------------------------GCCTAAATGTCGGACTGCTGATGAGATGTGACTTGAACTTAATGTGTTCAGCGCAGATCCTGTTTTCGTGTTCATTGCTATCATAATTTGACGCAGCAAATAAAAACGGAGTTACCTGACTTTCCTATACATGTATGGTCAGTTCAGTTTGTGACTGCAGCAACCAATCTGAAAAAAAA-AGAACAACATATTTTAGGCATATAAATGCTTCTATCATGTATTAGTGGCAGCTAGGAGCCTCTAGGTAACATTTACCCCATTATCTGTCTCACGTAGACTTTACGGTTCGATATGGGCTGCTTTGGAAACTCCTGAATTAAGAAATTGCCATAAGCATGCGAACTGTAAAAAATCACTATGAACAGACGTGAAATGTTTGAATACTAGTAAAGGCTTTAAATATTGTTGTATATAATCTTACCGTCAACACAGTTGCTCTCCAAGTAGTCTATACTACCAGACGATGGTCCGAAATAACGATTTCCAGTTAAAGCTGTCCTGTCTTTATCACTCAAAAAGCATTCCCCTGTGGCTCTGTTGTAATTTGCCGACCTGCACTTGAACTGCATTTCGTTAAGACACAATTCCATGCAGGCTTCACGAGACATCACAATGGCTGAGCTCTTGCTGAGGTCTCTAAGTTCATACCCCGACACTCTCTCGAACATCCAGTCCCGATCGCACTTTTTCCGACCTGGAAAAAAATAATTATAAAT---ATATATATATATATGCGTCATATT----TAATTACAAAAAACCCCTTGTTCTAACGAAGAACCATTTCGATAAT--TAAGGAATTTGATAAATTTT--TGGCTCCCGGTTCTCCGTCCCTACTAGTATAAATACTCATTAGGACACATATAAACATAGTTTTCAGAACACTAATTCAACATCAATA---------------------------------------------------TCAGAGAAGCA---CATAAAAACCC-------ATTTGGTT------------------TACCTGGGGAAGGAAAGTTAAT----------AAAGATTGGGGAATCAATCTTCACACAAAGGATACAGTCTT-----GAGGGTCGTAGGGTCTTCATCGGGTTACTGTCACGGCAACTT----AGTTGTGGTCGAGTCTCCGTAGTAGCGTCTCCAATATCGGTTGAC----------------------TCACTTCTCCAC------------------------ACGGGAACGGTAG--------------------CTCTTGTCTGGAAACTTGTTGAAG---------TTCTTTTCTCAGCGGGTGCGACGGCTCTT-----------------------------------GTCTACACATGTTGA
>APH_0772
---------------------------------------------------------------------------------------------------------------------------------------------------------------CTTAATGTGTTCAGCGCAGATCCTGTTTTCGTGTTCATTGCTATCATAATTTGACACAGCAAATAAAAACGGAGTTACTTGACTTTCCTATACACGTATGGTCAGTTCAGTTTGTGGCTGCAACAACCAATCTGAAAAAGAAAAGAACAACATATTTTAGGCATATAAACGCTTCTATCATGTATTAATGGCAGCTAGGAGCCTCTAGGTAACATTTACCCCATTATCTGTCTCACGTAGACTTTACGGTTCGATATGGGCTGCTTTGGAAACTCCTGAATTAAGAAATTGCCATAAGCATGCGAACTGTAAAAAATCACTCTGAACAGACGTGAAATGTTTGAATACTAGTAAAGGCTTTAAATATTGTTGTATATAATCTTACCGTCAACACAGTTGCTTTCCAAGTAGTCTATACTACCAGACGATTGTCCGAAATAACGATTTCCCGTTAAAGCTGTCCTGTCTTTATCACTCAAAAAGCATTCCCCTGTGGCTCTGTTGTAATTTGCCGACCTGCACTTGAACTGCATTTCGTTAAGACACAATTCCATGCAGGCTTCACGAGACATCACAATGGCTGAACTCTTGCTCAGGTCTCGAAGTTCATACCCCGACACTCTCTCGAACATCCAGTCCCGATCGCACTTTTTCCGACCTGGAAAAAAATAATTATAAATCAGAAAAGTTTAATTATTCTGCAAAATCTAGTTATTACAGCAATGCAATTTCTCAAGCAAAAAATGACTTCCATAATAATATAAAATCTTAAAAATTGGGATTATTCAAGACCTTTTGTTGCTACTAACATAACTGCACTGAAAAACTGTTGTAAACGCAGTTTTAACAATCCTAATTCTATATCAACAAGAACTCTATATTTTGCAACGCTGAGAGAGATGATCAAATGAACATCTTTCTCAGCGTTGCAAAGTACAGAGTTCTTGCTGATATTTGATTGCGACGTTGGTCCATTAATACTTGTATCATTAATCCTAATTCTGTTGCTGAAAGATTTAATAATTTCTTTGTAAATATTGGAAATGATCTGTCCCAACAACCCGGAGGTTCCGTACAGCCTAACTGTTATAGTGATTTTCCCCTTTCCAAACGAGTTGCCGCAACAACGTTTCTTAGACCTGTTGGCAATACTGAAATTTTTATCATTATCAGTTCTTTGCTCTTAAAAAACAACTGCGGCCACGATGAAATCAATAGTAAAATTATAAAGGATTCTATTTTTACTTTAACACCCGTTGTAGCACACATAATTAATTTGTCATTTGACACTGGAGTTTTTCGTGAGAGCCTAAAAATTTTAAAAGTTGTTCCTCTGTTTAAAAAAGGAGA
>APH_1535
TATTTTGGCCCATCGGTGTATATATGTGCTATATTTTTGTTACTTCTGAATAATATGGTGGTGGCTACTGCAAGGCGCGCAAAATTCGCATCACGATGCAAAAGCGATTATTCAAAGACAAAGCCTAAATGTCGGACTGCTGATGAGATGTGACTTGAACTTAATGTGTTCAGCGCAGATCCTGTTTTCGTGTTCATTGCTATCATAATTTGACACAGCAAATAAAAACGGAGTTACTTGACTTTCCTATACACGTATGGTCAGTTCAGTTTGTGGCTGCAACAACCAATCTGAAAAAGAAAAGAACAACATATTTTAGGCATATAAACGCTTCTATCATGTATTAATGGCAGCTAGGAGCCTCTAGGTAACATTTACCCCATTATCTGTCTCACGTAGACTTTACGGTTCGATATGGGCTGCTTTGGAAACTCCTGAATTAAGAAATTGCCATAAGCATGCGAACTGTAAAAAATCACTCTGAACAGACGTGAAATGTTTGAATACTAGTAAAGGCTTTAAATATTGTTGTATATAATCTTACCGTCAACACAGTTGCTTTCCAAGTAGTCTATACTACCAGACGATTGTCCGAAATAACGATTTCCCGTTAAAGCTGTCCTGTCTTTATCACTCAAAAAGCATTCCCCTGTGGCTCTGTTGTAATTTGCCGACCTGCACTTGAACTGCATTTCGTTAAGACACAATTCCATGCAGGCTTCACGAGACATCACAATGGCTGAACTCTTGCTCAGGTCTCGAAGTTCATACCCCGACACTCTCTCGAACATCCAGTCCCGATCGCACTTTTTCCGACCTGGAAAAAAATAATTATAAATCAGAAAAGTTTAATTATTCTGCAAAATCTAGTTATTACAGCAATGCAATTTCTCAAGCAAAAAATGACTTCCATAATAATATAAAATCTTAAAAATTGGGATTATTCAAGACCTTTTGTTGCTACTAACATAACTGCACTGAAAAACTGTTGTAAACGCAGTTTTAACAATCCTAATTCTATATCAACAAGAACTCTATATTTTGCAACGCTGAGAGAGATGATCAAATGAACATCTTTCTCAGCGTTGCAAAGTACAGAGTTCTTGCTGATATTTGATTGCGACGTTGGTCCATTAATACTTGTATCATTAATCCTAATTCTGTTGCTGAAAGATTTAATAATTTCTTTTCAAATATTGGAAATGTTCTGTCCCAAAAACCCAGAGGTTCTGCACAGCCTAACTGTCACAGTGATTTTCCCCTTTCCAAACGAGTTGCCGCAACAACGTTTCTTAGACCTGTTGGCAATACTGAAATTTTTATCATTATCAGTTCTTTGCTCTTAAAAAACAACTGCGGCCACGATGAAATCAA---------------------------------------------------------------------------------------------------------------------------------------
>APH_5003
---------------------ATATGTGCTATATTTTTGTTACTTCTGAATAATATGGTGGTGGCTACTGCAAGGCGCGCAAAATTCGCATCACGATGCAAAAGCGATTATTCAAAGACAAAGCCTAAATGTCGGACTGCTGATGAGATGTGACTTGAACTTAATGTGTTCAGCGCAGATCCTGTTTTCGTGTTCATTGCTATCATAATTTGACACAGCAAATAAAAACGGAGTTACTTGACTTTCCTATACACGTATGGTCAGTTCAGTTTGTGGCTGCAACAACCAATCTGAAAAAGAAAAGAACAACATATTTTAGGCATATAAACGCTTCTATCATGTATTAATGGCAGCTAGGAGCCTCTAGGTAACATTTACCCCATTATCTGTCTCACGTAGACTTTACGGTTCGATATGGGCTGCTTTGGAAACTCCTGAATTAAGAAATTGCCATAAGCATGCGAACTGTAAAAAATCACTCTGAACAGACGTGAAATGTTTGAATACTAGTAAAGGCTTTAAATATTGTTGTATATAATCTTACCGTCAACACAGTTGCTTTCCAAGTAGTCTATACTACCAGACGATTGTCCGAAATAACGATTTCCCGTTAAAGCTGTCCTGTCTTTATCACTCAAAAAGCATTCCCCTGTGGCTCTGTTGTAATTTGCCGACCTGCACTTGAACTGCATTTCGTTAAGACACAATTCCATGCAGGCTTCACGAGACATCACAATGGCTGAACTCTTGCTCAGGTCTCGAAGTTCATACCCCGACACTCTCTCGAACATCCAGTCCCGATCGCACTTTTTCCGACCTGGAAAAAAATAATTATAAATCAGAAAAGTTTAATTATTCTGCAAAATCTAGTTATTACAGCAATGCAATTTCTCAAGCAAAAAATGACTTCCATAATAATATAAAATCTTAAAAATTGGGATTATTCAAGACCTTTTGTTGCTACTAACAGAACTGCACTGAAAAACTGTTGTAAACGCAGTTTTAACAATCCTAATTCTATATCAACAAGCACTCTATATTTTGCAACGCTGAGAGAGATGATCAAATGAACATCTTTCTCAGCGTTGCAAAGTACAGAGTTCTTGCTGATATTTGATTGCGACGTTGGTCCATTAATACTTGTATCATTAATCCTAATTCTGTTGCTGAAAGATTTAATAATTTCTTTTCAAATATTGGAAATGTTCTGTCCCAAAAACCCAGAGGTTCTGCACAGCCTAACTGTCACAGTGATTTTCCCCTTTCCAAACGAGTTGCCGCAACAACGTTTCTTAGACCTGTTGGCAATACTGAAATTTTTATCATTATCAGTTCTTTGCTCTTAAAAAACAGCTGCGGCCACGATGAAATCAATAGTAAAATTATAAAGGATTCCATTTTTACTTTAACACCAGTTGTAGCACACATAATTAATTTGTCATTTGACTCTGAAATTTTTCCTGATAGCCTAAAAATTGCTAAAGCTGAACCTCTGTTTAAAAAGTGTGA
>APH_4005
TAGTTTGGCCCAGCGGTGTATATATGTGCTATATTTTTGTTACTTCTGAATAATATGGTGGTGGCTACTGCAAGGCGCGCAAAATTCGCATCACGATGCAAAAGCGATTATTCAAAGACAAAGCCTAAATGTCGGACTGCTGATGAGATGTGACTTGAACTTAATGTGTTCAGCGCAGATCCTGTTTTCGTGTTCATTGCTATCATAATTTGACACAGCAAATAAAAACGGAGTTACTTGACTTTCCTATACACGTATGGTCAGTTCAGTTTGTGGCTGCAACAACCAATCTGAAAAAGAAAAGAACAACATATTTTAGGCATATAAACGCTTCTATCATGTATTAATGGCAGCTAGGAGCCTCTAGGTAACATTTACCCCATTATCTGTCTCACGTAGACTTTACGGTTCGATATGGGCTGCTTTGGAAACTCCTGAATTAAGAAATTGCCATAAGCATGCGAACTGTAAAAAATCACTCTGAACAGACGTGAAATGTTTGAATACTAGTAAAGGCTTTAAATATTGTTGTATATAATCTTACCGTCAACACAGTTGCTTTCCAAGTAGTCTATACTACCAGACGATTGTCCGAAATAACGATTTCCCGTTAAAGCTGTCCTGTCTTTATCACTCAAAAAGCATTCCCCTGTGGCTCTGTTGTAATTTGCCGACCTGCACTTGAACTGCATTTCGTTAAGACACAATTCCATGCAGGCTTCACGAGACATCACAATGGCTGAACTCTTGCTCAGGTCTCGAAGTTCATACCCCGACACTCTCTCGAACATCCAGTCCCGATCGCACTTTTTCCGACCTGGAAAAAAATAATTATAAATCAGAAAAGTTTAATTATTCTGCAAAATCTAGTTATTACAGCAATGCAATTTCTCAAGCAAAAAATGACTTCCATAATAATATAAAATCTTAAAAATTGGGATTATTCAAGACCTTTTGTTGCTACTAACAGAACTGCACTGAAAAACTGTTGTAAACGCAGTTTTAACAATCCTAATTCTATATCAACAAGCACTCTATATTTTGCAACGCTGAGAGAGATGATCAAATGAACATCTTTCTCAGCGTTGCAAAGTACAGAGTTCTTGCTGATATTTGATTGCGACGTTGGTCCATTAATACTTGTATCATTAATCCTAATTCTGTTGCTGAAAGATTTAATAATTTCTTTTCAAATATTGGAAATGTTCTGTCCCAAAAACCCAGAGGTTCTGCACAGCCTAACTGTCACAGTGATTTTCCCCTTTCCAAACGAGTTGCCGCAACAACGTTTCTTAGACCTGTTGGCAATACTGAAATTTTTATCATTATCAGTTCTTTGCTCTTAAAAAACAACTGCGGCCACGATGAAATCAATAGTAAAATTATAAAGGATTCTATTTTTACTTTAACACCCGTTGTAGCACACATAATTAATTTGTCATTTGACTCAGGAG-------------------------------------------------------
>APH_5001
TATTTTGGCCCATCGGTGTATATATGTGCTATATTTTTGTTACTTCTGAATAATATGGTGGTGGCTACTGCAAGGCGCGCAAAATTCGCATCACGATGCAAAAGCGATTATTCAAAGACAAAGCCTAAATGTCGGACTGCTGATGAGATGTGACTTGAACTTAATGTGTTCAGCGCAGATCCTGTTTTCGTGTTCATTGCTATCATAATTTGACACAGCAAATAAAAACGGAGTTACTTGACTTTCCTATACACGTATGGTCAGTTCAGTTTGTGGCTGCAACAACCAATCTGAAAAAGAAAAGAACAACATATTTTAGGCATATAAACGCTTCTATCATGTATTAATGGCAGCTAGGAGCCTCTAGGTAACATTTACCCCATTATCTGTCTCACGTAGACTTTACGGTTCGATATGGGCTGCTTTGGAAACTCCTGAATTAAGAAATTGCCATAAGCATGCGAACTGTAAAAAATCACTCTGAACAGACGTGAAATGTTTGAATACTAGTAAAGGCTTTAAATATTGTTGTATATAATCTTACCGTCAACACAGTTGCTTTCCAAGTAGTCTATACTACCAGACGATTGTCCGAAATAACGATTTCCCGTTAAAGCTGTCCTGTCTTTATCACTCAAAAAGCATTCCCCTGTGGCTCTGTTGTAATTTGCCGACCTGCACTTGAACTGCATTTCGTTAAGACACAATTCCATGCAGGCTTCACGAGACATCACAATGGCTGAACTCTTGCTCAGGTCTCGAAGTTCATACCCCGACACTCTCTCGAACATCCAGTCCCGATCGCACTTTTTCCGACCTGGAAAAAAATAATTATAAATCAGAAAAGTTTAATTATTCTGCAAAATCTAGTTATTACAGCAATGCAATTTCTCAAGCAAAAAATGACTTCCATAATAATATAAAATCTTAAAAATTGGGATTATTCAAGACCTTTTGTTGCTACTAACAGAACTGCACTGAAAAACTGTTGTAAACGCAGTTTTAACAATCCTAATTCTATATCAACAAGCACTCTATATTTTGCAACGCTGAGAGAGATGATCAAATGAACATCTTTCTCAGCGTTGCAAAGTACAGAGTTCTTGCTGATATTTGATTGCGACGTTGGTCCATTAATACTTGTATCATTAATCCTAATTCTGTTGCTGAAAGATTTAATAATTTCTTTTCAAATATTGGAAATGTTCTGTCCCAAAAACCCAGAGGTTCTGCACAGCCTAACTGTCACAGTGATTTTCCCCTTTCCAAACGAGTTGCCGCAACAACGTTTCTTAGACCTGTTGGCAATACTGAAATTTTTATCATTATCAGTTCTTTGCTCTTAAAAAACAACTGCGGCCACGATGAAATCAATAGTAAAATTATAAAGGATTCCATTTTTACTTTAACACCAGTTGTAGCACACATAATTAATTTGTCATTTGACACAGGAGTTTTTCCTGATAGCCTAAAAATTGCAAAAGTTGTTCCTCTGTTTAAAAAGGGTGA
>APH_5079
TGTTTTGGCCCATCGGTGTATATATGTGCTATATTTTTGTTACTTCTGAATAATATGGTGGTGGCTACTGCAAGGCGCGCAAAATTCGCATCACGATGCAAAAGCGATTATTCAAAGACAAAGCCTAAATGTCGGACTGCTGATGAGATGTGACTTGAACTTAATGTGTTCAGCGCAGATCCTGTTTTCGTGTTCATTGCTATCATAATTTGACACAGCAAATAAAAACGGAGTTACTTGACTTTCCTATACACGTATGGTCAGTTCAGTTTGTGGCTGCAACAACCAATCTGAAAAAGAAAAGAACAACATATTTTAGGCATATAAACGCTTCTATCATGTATTAATGGCAGCTAGGAGCCTCTAGGTAACATTTACCCCATTATCTGTCTCACGTAGACTTTACGGTTCGATATGGGCTGCTTTGGAAACTCCTGAATTAAGAAATTGCCATAAGCATGCGAACTGTAAAAAATCACTCTGAACAGACGTGAAATGTTTGAATACTAGTAAAGGCTTTAAATATTGTTGTATATAATCTTACCGTCAACACAGTTGCTTTCCAAGTAGTCTATACTACCAGACGATTGTCCGAAATAACGATTTCCCGTTAAAGCTGTCCTGTCTTTATCACTCAAAAAGCATTCCCCTGTGGCTCTGTTGTAATTTGCCGACCTGCACTTGAACTGCATTTCGTTAAGACACAATTCCATGCAGGCTTCACGAGACATCACAATGGCTGAACTCTTGCTCAGGTCTCGAAGTTCATACCCCGACACTCTCTCGAACATCCAGTCCCGATCGCACTTTTTCCGACCTGGAAAAAAATAATTATAAATCAGAAAAGTTTAATTATTCTGCAAAATCTAGTTATTACAGCAATGCAATTTCTCAAGCAAAAAATGACTTCCATAATAATATAAAATCTTAAAAATTGGGATTATTCAAGACCTTTTGTTGCTACTAACAGAACTGCACTGAAAAACTGTTGTAAACGCAGTTTTAACAATCCTAATTCTATATCAACAAGCACTCTATATTTTGCAACGCTGAGAGAGATGATCAAATGAACATCTTTCTCAGCGTTGCAAAGTACAGAGTTCTTGCTGATATTTGATTGCGACGTTGGTCCATTAATACTTGTATCATTAATCCTAATTCTGTTGCTGAAAGATTTAATAATTTCTTTTCAAATATTGGAAATGTTCTGTCCCAAAAACCCAGAGGTTCTGCACAGCCTAACTGTCACAGTGATTTTCCCCTTTCCAAACGAGTTGCCGCAACAACGTTTCTTAGACCTGTTGGCAATACTGAAATTTTTATCATTATCAGTTCTTTGCTCTTAAAAAACAACTGCGGCCACGATGAAATCAATAG------------------------------------------------------------------------------------------------------------------------------------
>APH_4024
-----------------------------------------------------------------------------------------------------------------------------------------------------------------------GTTCAGCGCAGATCCTGTTTTCGTGTTCATTGCTATCATAATTTGACACAGCAAATAAAAACGGAGTTACTTGACTTTCCTATACACGTATGGTCAGTTCAGTTTGTGGCTGCAACAACCAATCTGAAAAAGAAAAGAACAACATATTTTAGGCATATAAACGCTTCTATCATGTATTAATGGCAGCTAGGAGCCTCTAGGTAACATTTACCCCATTATCTGTCTCACGTAGACTTTACGGTTCGATATGGGCTGCTTTGGAAACTCCTGAATTAAGAAATTGCCATAAGCATGCGAACTGTAAAAAATCACTCTGAACAGACGTGAAATGTTTGAATACTAGTAAAGGCTTTAAATATTGTTGTATATAATCTTACCGTCAACACAGTTGCTTTCCAAGTAGTCTATACTACCAGACGATTGTCCGAAATAACGATTTCCCGTTAAAGCTGTCCTGTCTTTATCACTCAAAAAGCATTCCCCTGTGGCTCTGTTGTAATTTGCCGACCTGCACTTGAACTGCATTTCGTTAAGACACAATTCCATGCAGGCTTCACGAGACATCACAATGGCTGAACTCTTGCTCAGGTCTCGAAGTTCATACCCCGACACTCTCTCGAACATCCAGTCCCGATCGCACTTTTTCCGACCTGGAAAAAAATAATTATAAATCAGAAAAGTTTAATTATTCTGCAAAATCTAGTTATTACAGCAATGCAATTTCTCAAGCAAAAAATGACTTCCATAATAATATAAAATCTTAAAAATTGGGATTATTCAAGACCTTTTGTTGCTACTAACAGAACTGCACTGAAAAACTGTTGTAAACGCAGTTTTAACAATCCTAATTCTATATCAACAAGCACTCTATATTTTGCAACGCTGAGAGAGATGATCAAATGAACATCTTTCTCAGCGTTGCAAAGTACAGAGTTCTTGCTGATATTTGATTGCGACGTTGGTCCATTAATACTTGTATCATTAATCCTAATTCTGTTGCTGAAAGATTTAATAATTTCTTTTCAAATATTGGAAATGTTCTGTCCCAAAAACCCAGAGGTTCTGCACAGCCTAACTGTCACAGTGATTTTCCCCTTTCCAAACGAGTTGCCGCAACAACGTTTCTTAGACCTGTTGGCAATACTGAAATTTTTATCATTATCAGTTCTTTGCTCTTAAAAAACAACTGCGGCCACGATGAAATCAATAGTAAAATTATAAAGGATTCTATTTTTACTTTAACACCCGTTGTAGCACACATAATTAATTTGTCATTTGACTCAGGAGTTTTTCCTGATAGCCTAAAAATTGCTAAAGTTTTTCCTTTGTTTAAAAAGGGCGA
>APH_4029
---------------------------------------------------------------------------------------------------------------------------------------------------------------------------------------------------------ATCATAATTTGACACAGCAAATAAAAACGGAGTTACTTGACTTTCCTATACACGTATGGTCAGTTCAGTTTGTGGCTGCAACAACCAATCTGAAAAAGAAAAGAACAACATATTTTAGGCATATAAACGCTTCTATCATGTATTAATGGCAGCTAGGAGCCTCTAGGTAACATTTACCCCATTATCTGTCTCACGTAGACTTTACGGTTCGATATGGGCTGCTTTGGAAACTCCTGAATTAAGAAATTGCCATAAGCATGCGAACTGTAAAAAATCACTCTGAACAGACGTGAAATGTTTGAATACTAGTAAAGGCTTTAAATATTGTTGTATATAATCTTACCGTCAACACAGTTGCTTTCCAAGTAGTCTATACTACCAGACGATTGTCCGAAATAACGATTTCCCGTTAAAGCTGTCCTGTCTTTATCACTCAAAAAGCATTCCCCTGTGGCTCTGTTGTAATTTGCCGACCTGCACTTGAACTGCATTTCGTTAAGACACAATTCCATGCAGGCTTCACGAGACATCACAATGGCTGAACTCTTGCTCAGGTCTCGAAGTTCATACCCCGACACTCTCTCGAACATCCAGTCCCGATCGCACTTTTTCCGACCTGGAAAAAAATAATTATAAATCAGAAAAGTTTAATTATTCTGCAAAATCTAGTTATTACAGCAATGCAATTTCTCAAGCAAAAAATGACTTCCATAATAATATAAAATCTTAAAAATTGGGATTATTCAAGACCTTTTGTTGCTACTAACAGAACTGCACTGAAAAACTGTTGTAAACGCAGTTTTAACAATCCTAATTCTATATCAACAAGCACTCTATATTTTGCAACGCTGAGAGAGATGATCAAATGAACATCTTTCTCAGCGTTGCAAAGTACAGAGTTCTTGCTGATATTTGATTGCGACGTTGGTCCATTAATACTTGTATCATTAATCCTAATTCTGTTGCTGAAAGATTTAATAATTTCTTTTCAAATATTGGAAATGTTCTGTCCCAAAAACCCAGAGGTTCTGCACAGCCTAACTGTCACAGTGATTTTCCCCTTTCCAAACGAGTTGCCGCAACAACGTTTCTTAGACCTGTTGGCAATACTGAAATTTTTATCATTATCAGTTCTTTGCTCTTAAAAAACAACTGCGGCCACGATGAAATCAATAGTAAAATTATAAAGGATTC------------------------------------------------------------------------------------------------------------------
>APH_0717
TATTTTGGCCCATCGGTGTATATATGTGCGATATTTTTGTTACTTATGAATAATATGGTGGTGGCTACTGCAAGGCGCGCAAAATTCGCATCACGTTGCAAAAGCGATTATTCAAAGACAAAGCCTAAATGTCGGACTGCTGATGAGATGTGACTTGAACTTAATGTGTTCAGCGCAGATCCTGTTTTCGTGTTCATTGCTATCATAATTTGACACAGCAAATAAAAACGGAGTTACTTGACTTTCCTATACATGTATGGTCAGTTCAGTTTGTGGCTGCAACAACCAATCTGAAAAAGAAAAGAACAACATATTTTAGGCATATAAACGCTTCTATCATGTATTAATGGCAGCTAGGAGCCTCTAGGTAACATTTACCCCATTATCTGTCTCACATAGACTTTACGGTTCGATATGGGCTGCTTTGGAAACTCCTGAATTAAGAAATTGCCATAAGCATGCGAACTGTCAAAAATCACTATGAACAGACGTGAAATGTTTGAATACTGGTAAAGGCTTTAAATATTGCTGTATATAATCTTACCGTCAACACAGTTGCTTTCCAAGTAGTCTATACTACCAGACGATGGTCCGAAATAACGATTTCCAGTTAAAGCTGTCCTGTCTTTATCACTCAAAAAGCATTCCCCTGTGGCTCTGTTGTAATTTGCCGACCTGCACTTGAACTGCATTTCGTTAAGACACAATTCCATGCAGGCTTCACGAGACATCACAATGGCTGAGCTCTTGCTGAGGTCTCTAAGTTCATACCCCGACACTCTCTCGAACATCCAGTCCCGATCGCACTTTTTCCGACCTGG-AAAAAATAATTATAAATCAGAAAAGTTTAATTATTCTGCAAAATCTAGTTATTACAGCAATGCAATTTCTCAAGCAAAAAATGACTTCCATAATAATATAAAATCTTAAAAATTGAGATTATTCAAGACCTTTTGTTGCTTCTAACATAACTGCACTGAAAAACTGTTGTAAACGCAGTTTTAACAATCCTAATTCTATATCAACAAGAACTCTATATTTTGCAACGCTGAGAGAGATGATCAAATGAACATCTTTCTCAGCGTTGCAAAGTACAGAGTTCTTGCTGATATTTGATTGCGACGTTGGTCCATTAATACTTGTATCATTAATCCTAATTCTGTTGCTGAAAGATTTAATAATTTCTTTTCAGATATTGGAAATGTTCTGTCCCAAAAAACCAGAGGTTTTGCACAGCCTAACTGTCACAGTGATTTTCCCCTTTTCAAACGAGTTGCCGCAACAACATTTCTTAGACCTGTTGGCAATACTGAAATTTTTATTATTATCAGTTCTTTGCTCTTAAAAAACAACTGCGGCCACGATGAAATCTATAGTAAAATTATAAAGGATT-------------------------------------------------------------------------------------------------------------------
>APH_0185
TATTTTGGCCCATCGGTGTATATATGTGCTATATTTTTGTTACTTCTGAATAATATGGTGGTGGCTACTGCAAGGCGCGCAAAATTCGCATCACGATGCAAAAGCGATTATTCAAAGACAAAGCCTAAATGTCGGACTGCTGATGAGATGTGACTTGAACTTAATGTGTTCAGCGCAGATCCTGTTTTCGTGTTCATTGCTATCATAATTTGACACAGCAAATAAAAACGGAGTTACTTGACTTTCCTATACATGTATGGTCAGTTCAGTTTGTGGCTGCAACAACCAATCTGAAAAAGAAAAGAACAACATATTTTAGGCATATAAACGCTTCTATCATGTATTAATGGCAGCTAGGAGCCTCTAGGTAACATTTACCCCATTATCTGTCTCACATAGACTTTACGGTTCGATATGGGCTGCTTTGGAAACTCCTGAATTAAGAAATTGCCATAAGCATGCGAACTGTCAAAAATCACTATGAACAGACGTGAAATGTTTGAATACTGGTAAAGGCTTTAAATATTGCTGTATATAATCTTACCGTCAACACAGTTGCTTTCCAAGTAGTCTATACTACCAGACGATGGTCCGAAATAACGATTTCCAGTTAAAGCTGTCCTGTCTTTATCACTCAAAAAGCATTCCCCTGTGGCTCTGTTGTAATTTGCCGACCTGCACTTGAACTGCATTTCGTTAAGACACAATTCCATGCAGGCTTCACGAGACATCACAATGGCTGAGCTCTTGCTGAGGTCTCTAAGTTCATACCCCGACACTCTCTCGAACATCCAGTCCCGATCGCACTTTTTCCGACCTGG-AAAAAATAATTATAAATCAGAAAAGTTTAATTATTCTGCAAAATCTAGTTATTACAGCAATGCAATTTCTCAAGCAAAAAATGACTTCCATAATAATATAAAATCTTAAAAATTGAGATTATTCAAGACCTTTTGTTGCTTCTAACATAACTGCACTGAAAAACTGTTGTAAACGCAGTTTTAACAATCCTAATTCTATATCAACAAGAACTCTATATTTTGCAACGCTGAGAGAGATGATCAAATGAACATCTTTCTCAGCGTTGCAAAGTACAGAGTTCTTGCTGATATTTGATTGCGACGTTGGTCCATTAATACTTGTATCATTAATCCTAATTCTGTTGCTGAAAGATTTAATAATTTCTTTTCAGATATTGGAAATGTTCTGTCCCAAAAAACCAGAGGTTTTGCACAGCCTAACTGTCACAGTGATTTTCCCCTTTTCAAACGAGTTGCCGCAACAACATTTCTTAGACCTGTTGGCAATACTGAAATTTTTATTATTATCAGTTCTTTGCTCTTAAAAAACAACTGCGGCCACGATGAAATCAATAGTAAAATTATAAAGGATTCTATTTTTACTTTAACACCCGTTGTAGCACACATAATTAATTTGTCATTTGACTCAGGAGTTTTTCCTGATAGCCTAAAAATTGCGAAAGTTTTTCCTTTGTTTAAAAAGGGTGA
>APH_0674
TATTTTGGCCCATCGGTGTATATATGTGCTATATTTTTGTTACTTCTGAATAATATGGTGGTGGCTACTGCAAGGCGCGCAAAATTCGCATCACGATGCAAAAGCGATTATTCAAAGACAAAGCCTAAATGTCGGACTGCTGATGAGATGTGACTTGAACTTAATGTGTTCAGCGCAGATCCTGTTTTCGTGTTCATTGCTATCATAATTTGACACAGCAAATAAAAACGGAGTTACTTGACTTTCCTATACATGTATGGTCAGTTCAGTTTGTGGCTGCAACAACCAATCTGAAAAAGAAAAGAACAACATATTTTAGGCATATAAACGCTTCTATCATGTATTAATGGCAGCTAGGAGCCTCTAGGTAACATTTACCCCATTATCTGTCTCACATAGACTTTACGGTTCGATATGGGCTGCTTTGGAAACTCCTGAATTAAGAAATTGCCATAAGCATGCGAACTGTCAAAAATCACTATGAACAGACGTGAAATGTTTGAATACTGGTAAAGGCTTTAAATATTGCTGTATATAATCTTACCGTCAACACAGTTGCTTTCCAAGTAGTCTATACTACCAGACGATGGTCCGAAATAACGATTTCCAATTAAAGCTGTCCTGTCTTTATCACTCAAAAAGCATTCCCCTGTGGCTCTGTTGTAATTTGCCGACCTGCACTTGAACTGCATTTCGTTAAGACACAATTCCATGCAGGCTTCACGAGACATCACAATGGCTGAGCTCTTGCTGAGGTCTCTAAGTTCATACCCCGACACTCTCTCGAACATCCAGTCCCGATCGCACTTTTTCCGACCTGG-AAAAAATAATTATAAATCAGAAAAGTTTAATTATTCTGCAAAATCTAGTTATTACAGCAATGCAATTTCTCAAGCAAAAAATGACTTCCATAATAATATAAAATCTTAAAAATTGAGATTATTCAAGACCTTTTGTTGCTACTAACATAACTGCACTGAAAAACTGTTGTAAACGCAGTTTTAACAATCCTAATTCTATATCAACAAGAACTCTATATTTTGCAACGCTGAGAGAGATGATCAAATGAACATCTTTCTCAGCGTTGCAAAGTACAGAGTTCTTGCTGATATTTGATTGCGACGTTGGTCCATTAATACTTGTATCATTAATCCTAATTCTGTTGCTGAAAGATTTAATAATTTCTTTTCAGATATTGGAAATGTTCTGTCCCAAAAAACCAGAGGTTTTGCACAGCCTAACTGTCACAGTGATTTTCCCCTTTTCAAACGAGTTGCCGCAACAACGTTTCTTAGACCTGTTGGCAATACTGAAATTTTTATTATTATCAGTTCTTTGCTCTTAAAAAACAACTGCGGCCACGATGAAATCAATAGTAAAATTATAAAGGATTCTATTTTTACTTTAACACCCGTTGTAGCACACATAATTAATTTGTCATTTGACTCAGGAGTTTTTCCTGATAGCCTAAAAATTGCGAAAGTTTTTCCTTTGTTTACAAAGGGCGA
>APH_3188
TATTTTGGCCCATCGGTGTATATATGTGCTATATTTTTGTTACTTCTGAATAATATGGTGGTGGCTACTGCAAGGCGCGCAAAATTCGCATCACGATGCAAAAGCGATTATTCAAAGACAAAGCCTAAATGTCGGACTGCTGATGAGATGTGACTTGAACTTAATGTGTTCAGCGCAGATCCTGTTTTCGTGTTCATTGCTATCATAATTTGACACAGCAAATAAAAACGGAGTTACTTGACTTTCCTATACATGTATGGTCAGTTCAGTTTGTGGCTGCAACAACCAATCTGAAAAAGAAAAGAACAACATATTTTAGGCATATAAACGCTTCTATCATGTATTAATGGCAGCTAGGAGCCTCTAGGTAACATTTACCCCATTATCTGTCTCACATAGACTTTACGGTTCGATATGGGCTGCTTTGGAAACTCCTGAATTAAGAAATTGCCATAAGCATGCGAACTGTCAAAAATCACTATGAACAGACGTGAAATGTTTGAATACTGGTAAAGGCTTTAAATATTGCTGTATATAATCTTACCGTCAACACAGTTGCTTTCCAAGTAGTCTATACTACCAGACGATGGTCCGAAATAACGATTTCCAATTAAAGCTGTCCTGTCTTTATCACTCAAAAAGCATTCCCCTGTGGCTCTGTTGTAATTTGCCGACCTGCACTTGAACTGCATTTCGTTAAGACACAATTCCATGCAGGCTTCACGAGACATCACAATGGCTGAGCTCTTGCTGAGGTCTCTAAGTTCATACCCCGACACTCTCTCGAACATCCAGTCCCGATCGCACTTTTTCCGACCTGG-AAAAAATAATTATAAATCAGAAAAGTTTAATTATTCTGCAAAATCTAGTTATTACAGCAATGCAATTTCTCAAGCAAAAAATGACTTCCATAATAATATAAAATCTTAAAAATTGAGATTATTCAAGACCTTTTGTTGCTACTAACATAACTGCACTGAAAAACTGTTGTAAACGCAGTTTTAACAATCCTAATTCTATATCAACAAGAACTCTATATTTTGCAACGCTGAGAGAGATGATCAAATGAACATCTTTCTCAGCGTTGCAAAGTACAGAGTTCTTGCTGATATTTGATTGCGACGTTGGTCCATTAATACTTGTATCATTAATCCTAATTCTGTTGCTGAAAGATTTAATAATTTCTTTTCAGATATTGGAAATGTTCTGTCCCAAAAAACCAGAGGTTTTGCACAGCCTAACTGTCACAGTGATTTTCCCCTTTTCAAACGAGTTGCCGCAACAACGTTTCTTAGACCTGTTGGCAATACTGAAATTTTTATTATTATCAGTTCTTTGCTCTTAAAAAACAACTGCGGCCACGATGAAATCAATAGTAAAATTATAAAGGATTCTATTTTTAC---------------------------------------------------------------------------------------------------------
>APH_0186
TATTTTGGCCCATCGGTGTATATATGTGCTATATTTTTGTTACTTCTGAATAATATGGTGGTGGCTACTGCAAGGCGCGCAAAATTCGCATCACGATGCAAAAGCGATTATTCAAAGACAAAGCCTAAATGTCGGACTGCTGATGAGATGTGACTTGAACTTAATGTGTTCAGCGCAGATCCTGTTTTCGTGTTCATTACTATCATAATTTGACACAGCAAATAAAAACGGAGTTACTTGACTTTCCTATTCATGTATGGTCAGTTCAGTTTGTGGCTGCAACAACCAATCTGAAAAAGAAAAGAACAACATATTTTAGGCATATAAACGTTTCTATCATGTATTAATGGCAGCTAGGAGCCTCCAGGTAACATTTACCCCATTATCTGTCTCACGTAGACTTTACGGTTCGATATGGGCTGCTTTGGAAACTCCTGAATTAAGAAATTGCCATAAGCATGCGAACTGTCAAAAATCACTATGAACAGACGTGAAATGTTTGAATACTGGTAAAGGCTTTAAATATTGCTGTATATAATCTTACCGTCAACACAGTTGCTTTCCAAGTAGTCTATACTACCAGACGATGGTCCGAAATAACGATTTCCAGTTAAAGCTGTCCTGTCTTTATCACTCAAAAAGCATTCCCCTGTGGCTCTGTTGTAATTTGCCGACCTGCACTTGAACTGCATTTCGTTAAGACACAATTCCATGCAGGCTTCACGAGACATCACAATGGCTGAGCTCTTGCTGAGGTCTCTAAGTTCATACCCCGACACTCTCTCGAACATCCAGTCCCGATCGCACTTTTTCCGACCTGG-AAAAAATAATTATAAATCAGAAAAGTTTAATTATTCTGCAAAATCTAGTTATTACAGCAATGCAATTTCTCAAGCAAAAAATGACTTCCATAATAATATAAAATCTTAAAAATTGGGATTATACAAGACCTTTTGTTGCTACTAACATAACTGCACTGAAAAACTGTTGTAAACGCAGTTTTAACAATCCTAATTCTATATCAACAAGAGCTCTATATTTTGCAACGCTGAGAGAGATGATCAAATGAACATCTTTCTCAGCGTTGCAAAGTACAGAGTTCTTGCTGATATTTGATTGCGACGTTAGTCCATTAATACTTGTATCATTAATCCTAATTCTGTTGCTGAAAGATTTAATAATTTCTTTTCAGATATTGGAAATGTTCTGTCCCAAAAAACCAGAGGTTTTGCACAGCCTAACTGTCACAGTGATTTTCCCCTTTCCAAACGAGTTGCCGCAACAACGTTTCTTAGACCTGTTGGCAATACTGAAATTTTTATCATTATCAGTTCTTTGCTCTTAAAAAACAACTGCGGCCACGATGAAATCAATAGTAAAATTATAAAGGATTCAATTTTTACTTTAACACCCGTTGTAGCACACATAATTAATTTGTCATTTGACTCAGGAGTTTTTCCTGATAGCCTAAAAATTGCGAAAGTT-----------------------
>APH_0723
---------------------------------------------------------------------------------------------CGATGCAAAAGCGATTATTCAAAGACAAAGCCTAAATGTCGGACTGCTGATGAGATGTGACTTGAACTTAATGTGTTCAGCGCAGATCCTGTTTTCGTGTTCATTGCTATCATAATTTGACGCAGCAAATAAAAACGGAGTTACCTGACTTTCCTATACATGTATGGTCAGTTCAGTTTGTGACTGCAGCAACCAATCTGAAAAAAAAAAGAACAACATATTTTAGGTATATAAATGCTTCTATCATGTATTAGTGGCAGCTAGGAGCCTCTAGGTAACATTTACCCCATTATCTGTCTCACGTAGACTTTACGGTTCGATATGGGCTGCTTTGGAAACTCCTGAATTAAGAAATTGCCATAAGCATGCGAACTGTAAAAAATCACTATGAACAGACGTGAAATGTTTGAATACTAGCAAAGGCTTTAAATATTGTTGTATATAATCTTACCGTCAACACAGTTGCTCTCCAAATAGTCTATACTACCAGACGATGGTCCGAAATAACGATTTCCAGTTAAAGCTGTCCTGTCTTTATCACTCAAAAAGCATTCCCCTGTGGCTCTGTTGTAATTTGCCGACCTGCACTTGAACTGCATTTCGTTAAGACACAATTCCATGCAGGCTTCACGAGACATAACAATGGCTGAGCTCTTGCTGAGGTCTCTAAGTTCATACCCCGACACTCTCTCGAACATCCAGTCCCGATCGCACTTTTTCCGACCTGGAAAAAAATAATTATAAATCAGAAAAGTTTAATTATTCTGCAAAATCTAGTTATTACAGCAATGCAATTTCTCAAGCTAAAAATGACTTCCATAATAATATAAAATCTTAAAAATTGGGATTATTCAAGACCTTTTGTTGCTACTAACATAACTGCACTGAAAAACTATTCTAAACGCAGTTTTAACAATCCTAATTCTATATCAACAAGAACTCTATATTTTGCAACGCTGAGAGAGATGATCAAATGAACATCTCTCTCAGCGTTGCAAAGTACAGAGTTCTTGCTGATATTTGATTGCGACGTTGGTCCATTAATACTTGTATCATTAATCCTAATTCTGTTGCTGAAAGATTTAATAATTTCTTTTCAAATATTGGAAATGTTCTGTCCCAAAAAACCAGAGGTTCTGCACAGCCTAACTGTCACAGTGATTTTCCCCTTTCCAAACGAGTTGCCGCAACAACGTTTCTTAGACC------------------------------------------------------------------------------------------------------------------------------------------------------------------------------------------------------------------
>APH_0683
----------------------TATGTGCAATATTTTTGTTACTTCTGAATAATATGGTGGTGGCTACTGCAAGGCGCGCAAAATTCGCATCACGATGCAAAAGCGATTATTCAAAGACAAAGCCTAAATGTCGGACTGCTGATGAGATGTGACTTGAACTTAATGTGTTCAGCGCAGATCCTGTTTTCGTGTTCATTGCTATCATAATTTGACGCAGCAAATAAAAACGGAGTTACCTGACTTTCCTATACATGTATGGTCAGTTCAGTTTGTGACTGCAGCAACCAATCTGAAAAAAAA-AGAACAACATATTTTAGGTATATAAATGCTTCTATCATGTATTAGTGGCAGCTAGGAGCCTCTAGGTAACATTTACCCCATTATCTGTCTCACGTAGACTTTACGGTTCGATATGGGCTGCTTTGGAAACTCCTGAATTAAGAAATTGCCATAAGCATGCGAACTGTAAAAAATCACTATGAACAGACGTGAAATGTTTGAATACTAGTAAAGGCTTTAAATATTGTTGTATATAATCTTACCGTCAACACAGTTGCTCTCCAAGTAGTCTATACTACCAGACGATGGTCCGAAATAACGATTTCCAGTTAAAGCTGTCCTGTCTTTATCACTCAAAAAGCATTCCCCTGTGGCTCTGTTGTAATTTGCCGACCTGCACTTGAACTGCATTTCGTTAAGACACAATTCCATGCAGGCTTCACGAGACATCACAATGGCTGAGCTCTTGCTGAGGTCTCTAAGTTCATACCCCGACACTCTCTCGAACATCCAGTCCCGATCGCACTTTTTCCGACCTGGAAAAAAATAATTATAAATCAGAAAAGTTTAATTATTCTGCAAAATCTAGTTATTACAGCAATGCAATTTCTCAAACTAAAAATGACTTCCATAATAATATAAGATCTTAAAAATTGGGGTTATTCAAGACCTTTTGTTGCTACTAACATAACTGCACTGAAAAACTGTTGTAAACGCAGTTTTAACAATCCTAATTCTATATCAACAAGAACTCTATATTTTGCAACGCTGAGAGAGATGATCAAATGAACATCTCTCTCAGCGTTGCAAAGTACAGAGTTCTTGCTGATATTTGATTGCGACGTTGGTCCATTAATACTTGTATCATTAATCCTAATTCTGTTGCTGAAAGATTTAATAATTTCTTTTCAAATATTGGAAATGTTCTGTCCCAAAAAACCAGAGGTTCTGCACAGCCTAACTGTCACAGTGATTTTCCCCTTTCCAAACGAGTTGCCGCAATAACGTTTCTTAGACCTGTGGGCAATACTGAAATTTTTATCATTATCAGTTCTTTGCTCTTAAAAAACAACTGCGGCCACGATGAAATCAATAGTAAAATTATAAAGGATTCTATTTTTACTTTAACACCCGTTGTAGCACACATAATTAATTTGTCATTTGACTCAGGAGTTTTTCCTGATAGCCTAAAAAGTGCGAAAGTTTTTCCTTTATTTAAAAAGGGCGA
>APH_3191
--------------------------------------------------------------------------------------------------------------------------------------------------------------ACTTAATGTGTTCAGCGCAGATCCTGTTTTCGTGTTCATTGCTATCATAATTTGACGCAGCAAATAAAAACGGAGTTACCTGACTTTCCTATACATGTATGGTCAGTTCAGTTTGTGACTGCAGCAACCAATCTGAAAAAAAA-AGAACAACATATTTTAGGCATATAAATGCTTCTATCATGTATTAGTGGCAGCTAGGAGCCTCTAGGTAACATTTACCCCATTATCTGTCTCACGTAGACTTTACGGTTCGATATGGGCTGCTTTGGAAACTCCTGAATTAAGAAATTGCCATAAGCATGCGAACTGTAAAAAATCACTATGAACAGACGTGAAATGTTTGAATACTAGTAAAGGCTTTAAATACTGTTGTATATAATCTTACCGTCAACACAGTTGCTCTCCAAGTAGTCTATACTACCAGACGATGGTCCGAAATAACGATTTCCAGTTAAAGCTGTCCTGTCTTTATCACTCAAAAAGCATTCCCCTGTGGCTCTGTTGTAATTTGCCGACCTGCACTTGAACTGCATTTCGTTAAGACACAATTCCATGCAGGCTTCACGAGACATCACAATGGCTGAGCTCTTGCTGAGGTCTCTAAGTTCATACCCCGACACTCTCTCGAACATCCAGTCCCGATCGCACTTTTTCCGACCTGGAAAAAAATAATTATAAATCAGAAAAGTTTAATTATTCTGCAAAATCTAGTTATTACAGCAATGCAATTTCTCAAGCTAAAAATGACTTCCATAATAATATAAAATCTTAAAAATTGGGGTTATTCAAGACCTTTTGTTGCTACTAACATAACTGCACTGAAAAACTGTTGTAAACGCAGTTTTAACAATCCTAATTCTATATCAAC----------------------------------------------------TCAGCGTTGCAAAGTACAGAGTTCTTGCTGATATTTGATTGCGACGTTGGTCCATTAATACTTGTATCATTAATCCTAATTCTGTTGCTGAAAGATTTAATAATTTCTTTTCAAATATTGGAAATGTTCTGTCCCAAAAAACCAGAGGTTCTGCACAGCCTAACTGTCACAGTGATTTTCCCCTTTCCAAACGAGTTGCCGCAATAACGTTTCTTAGACCTGTTGACAATAGTGAAATTTTTAACATCATCAGTTCTTTGCCCTTAAAAAA-AGCAGCGGGCGTGATGAAATCAGTAGTAAAATTATAAAGGATTCTATTTTCACTTCAACACCAGTTGTAGTACACATTATTAATTTGTCATTTGACTATGTAGTATTTCTTGATAGCCTAAACAATGCAAAAGTCTTTCCTGTGTTTAAAAAAAGTGA
>APH_0136
TATTTTGGCCCATCGGTGTATATATGTGCAATATTTTTGTTACTTCTGAATAATATGGTGGTGGCTACTGCAAGGCGCGCAAAATTTGCATCACGATGCAAAAGCGATTATTCAAAGACAAAGCCTAAATGTCGGACTGCTGATGAGATGTGACTTGAACTTAATGTGTTCAGCGCAGATCCTGTTTTCGTGTTCATTGCTATCATAATTTGACGCAGCAAATAAAAACGGAGTTACCTGACTTTCCTATACATGTATGGTCAGTTCAGTTTGTGACTGCAGCAACCAATCTGAAAAAAAA-AAAACAACATATTTTAGGCATATAAATGCTTCTATCATGTATTAGTGGCAGCTAGGAGCCTCTAGGTAACATTTACCCCATTATCTGTCTCACGTAGACTTTACGGTTCGATATGGGCTGCTTTGGAAACTCCTGAATTAAGAAATTGCCATAAGCATGCGAACTGTAAAAAATCACTATGAACAGACGTGAAATGTTTGAATACTAGTAAAGGCTTTAAATATTGTTGTATATAATCTTACCGTCAACACAGTTGCTCTCCAAGTAGTCTATACTACCAGACGATGGTCCGAAATAACGATTTCCAGTTAAAGCTGTCCTGTCTTTATCACTCAAAAAGCATTCCCCTGTGGCTCTGTTGTAATTTGCCGACCTGCACTTGAACTGCATTTCGTTAAGACACAATTCCATGCAGGCTTCACGAGACATCACAATGGCTGAGCTCTTGCTGAGGTCTCTAAGTTCATACCCCGACACTCTCTCGAACATCCAGTCCCGATCGCACTTTTTCCGACCTGGAAAAAAATAATTATAAATCAGAAAAGTTTAATTATTCTGCAAAATCTAGTTATTACAGCAATGCAATTTCTCAAGCTAAAAATGACTTCCATAATAATATAAAATCTTAAAAATTGGGGTTATTCAAGACCTTTTGTTGCTACTAACATAACTGCACTGAAAAACTGTTGTAAACGCAGTTTTAACAATCCTAATTCTATATCAAC----------------------------------------------------TCAGCGTTGCAAAGTACAGAGTTCCTGCTGATATTTGATTGCGACGTTGGTCCATTAATACTTGTATCATTAATCCTAATTCTGTTGCTGAAAGATTTAATAATTTCTTTTCAAATATTGGAAATGTTCTGTCCCAAAAAACCAGAGGTTCTGCACAGCCTAACTGTCACAGTGATTTTCCCCTTTCCAAACGAGTTGCCGCAATAACGTTTCTTAGACCTGTTGGCAATACTGAAATTTTTATCATTATCAGTTCTTTGCTCTTAAAAAACAACTGCGGCCACGATGAAATCAATAGTAAAATTATAAAGGATTCTATTTTTACTTTAACACCCGTTGTAGCACACATAATTAATTTGTCATTTTTCTCAGGAGTTTTTCCTGATAGCCTAAAAATTGCGAAAGTTTTTCCTTTGTTTAAAAAGGGCGA
>APH_0880
TATTTTGGCCCATCGGTGTATATATGTGCAATATTTTTGTTACTTCTGAATAATATGGTGGTGGCTACTGCAAGGCGCGCAAAATTCGCATCACGATGCAAAAGCGATTATTCAAAGACAAAGCCTAAATGTCGGACTGCTGATGAGATGTGACTTGAACTTAATGTGTTCAGCGCAGATCCTGTTTTCGTGTTCATTGCTATCATAATTTGACGCAGCAAATAAAAACGGAGTTACCTGACTTTCCTATACATGTATGGTCAGTTCAGTTTGTGACTGCAGCAACCAATCTGAAAAAAAAAAAAACAACATATTTTAGGCATATAAATGCTTCTATCATGTATTAGTGGCAGCTAGGAGCCTCTAGGTAACATTTACCCCATTATCTGTCTCACGTAGACTTTACGGTTCGATATGGGCTGCTTTGGAAACTCCTGAATTAAGAAATTGCCATAAGCATGCGAACTGTAAAAAATCACTATGAACAGACGTGAAATGTTTGAATACTAGTAAAGGCTTTAAATATTGTTGTATATAATCTTACCGTCAACACAGTTGCTCTCCAAGTAGTCTATACTACCAGACGATGGTCCGAAATAACGATTTCCAGTTAAAGCTGTCCTGTCTTTATCACTCAAAAAGCATTCCCCTGTGGCTCTGTTGTAATTTGCCGACCTGCACTTGAACTGCATTTCGTTAAGACACAATTCCATGCAGGCTTCACGAGACATCACAATGGCTGAGCTCTTGCTGAGGTCTCTAAGTTCATACCCCGACACTCTCTCGAACATCCAGTCCCGATCGCACTTTTTCCGACCTGGAAAAAAATAATTATAAATCAGAAAAGTTTAATTATTCTGCAAAATCTAGTTATTACAGCAATGCAATTTCTCAAGCTAAAAATGACTTCCATAATAATATAAAATCTTAAAAATTGGGGTTATTCAAGACCTTTTGTTGCTACTAACATAACTGCACTGAAAAACTGTTGTAAACGCAGTTTTAACAATCCTAATTCTATATCAAC----------------------------------------------------TCAGCGTTGCAAAGTACAGAGTTCTTGCTGATATTTGATTGCGACGTTGGTCCATTAATACTTGTATCATTAATCCTAATTCTGTTGCTGAAAGATTTAATAATTTCTTTTCAAATATTGGAAATGTTCTGTCCCAGAAAACCAGAGGTTCTGCACAGCCTAACTGTCACAGTGATTTTCCCCTTTCCAAACGAGTTGCCGCAATAACGTTTCTTAGACCTGTTGGCAATACTGAAATTTTTATCATTATCAGTTCTTTGCTCTTAAAAAACAACTGCGGCCACGATGAAATCAATAGTAAAATTATAAAGGATTCTATTTTTACTTTAACACCCGTTGTAGCACACATAATTAATTTGTCATTTGACTCAGGAGTTTTTCCTGATAGCCTAAAAATTGCGAAAGTTTTTCCTTTGTTTAAAAAGGGCGA
>APH_1602
TATTTTGGCCCATCGGTGTATATATGTGCAATATTTTTGTTACTTCTGAATAATATGGTGGTGGCTACTGCAAGGCGCGCAAAATTCGCATCACGATGCAAAAGCGATTATTCAAAGACAAAGCCTAAATGTCGGACTGCTGATGAGATGTGACTTGAACTTAATGTGTTCAGCGCAGATCCTGTTTTCGTGTTCATTGCTATCATAATTTGACGCAGCAAATAAAAACGGAGTTACCTGACTTTCCTATACATGTATGGTCAGTTCAGTTTGTGACTGCAGCAACCAATCTGAAAAAAAA-AGAACAACATATTTTAGGCATATAAATGCTTCTATCATGTATTAGTGGCAGCTAGGAGCCTCTAGGTAACATTTACCCCATTATCTGTCTCACGTAGACTTTACGGTTCGATATGGGCTGCTTTGGAAACTCCTGAATTAAGAAATTGCCATAAGCATGCGAACTGTAAAAAATCACTATGAACAGACGTGAAATGTTTGAATACTAGTAAAGGCTTTAAATATTGTTGTATATAATCTTACCGTCAACACAGTTGCTCTCCAAGTAGTCTATACTACCAGACGATGGTCCGAAATAACGATTTCCAGTTAAAGCTGTCCTGTCTTTATCACTCAAAAAGCATTCCCCTGTGGCTCTGTTGTAATTTGCCGACCTGCACTTGAACTGCATTTCGTTAAGACACAATTCCATGCAGGCTTCACGAGACATCACAATGGCTGAGCTCTTGCTGAGGTCTCTAAGTTCATACCCCGACACTCTCTCGAACATCCAGTCCCGATCGCACTTTTTCCGACCTGGAAAAAAATAATTATAAATCAGAAAAGTTTAATTATTCTGCAAAATCTAGTTATTACAGCAATGCAATTTCTCAAGCTAAAAATGACTTCCATAATAATATAAAATCTTAAAAATTGGGGTTATTCAAGACCTTTTGTTGCTACTAACATAACTGCACTGAAAAACTGTTGTAAACGCAGTTTTAACAATCCTAATTCTATATCAAC----------------------------------------------------TCAGCGTTGCAAAGTACAGAGTTCTTGCTGATATTTGATTGCGACGTTGGTCCATTAATACTTGTATCATTAATCCTAATTCTGTTGCTGAAAGATTTAATAATTTCTTTTCAAATATTGGAAATGTTCTGTCCCAAAAAACCAGAGGTTCTGCACAGCCTAACTGTCACAGTGATTTTCCCATTTCCAAACGAGTTGCCGCAATAACGTTTCTTAGACCTGTTGGCAATACTGAAATTTTTATCATTATCAGTTCTTTGCTCTTAAAAAACAACTGCGGCCACGATGAAATCAATAGTAAAATTATAAAGGATTCTATTTTTACTTTAACACCCGTTGTAGCACACATAATTAATTTGTCATTTGACTCAGGAGTTTTTCCTGATAGCCTAAAAATTGCGAAAGTTTTTCCTCTGTTTAAAAAAGGTGA
>APH_3177
TATTTTGGCCCATCGGTGTATATATGTGCAATATTTTTGTTACTTCTGAATAATATGGTGGTGGCTACTGCAAGGCGCGCAAAATTCGCATCACGATGCAAAAGCGATTATTCAAAGACAAAGCCTAAATGTCGGACTGCTGATGAGATGTGACTTGAACTTAATGTGTTCAGCGCAGATCCTGTTTTCGTGTTCATTGCTATCATAATTTGACGCAGCAAATAAAAACGGAGTTACCTGACTTTCCTATACATGTATGGTCAGTTCAGTTTGTGACTGCAGCAACCAATCTGAAAAAAAAAAGAACAACATATTTTAGGCATATAAATGCTTCTATCATGTATTAGTGGCAGCTAGGAGCCTCTAGGTAACATTTACCCCATTATCTGTCTCACGTAGACTTTACGGTTCGATATGGGCTGCTTTGGAAACTCCTGAATTAAGAAATTGCCATAAGCATGCGAACTGTAAAAAATCACTATGAACAGACGTGAAATGTTTGAATACTAGTAAAGGCTTTAAATATTGTTGTATATAATCTTACCGTCAACACAGTTGCTCTCCAAGTAGTCTATACTACCAGACGATGGTCCGAAATAACGATTTCCAGTTAAAGCTGTCCTGTCTTTATCACTCAAAAAGCATTCCCCTGTGGCTCTGTTGTAATTTGCCGACCTGCACTTGAACTGCATTTCGTTAAGACACAATTCCATGCAGGCTTCACGAGACATCACAATGGCTGAGCTCTTGCTGAGGTCTCTAAGTTCATACCCCGACACTCTCTCGAACATCCAGTCCCGATCGCACTTTTTCCGACCTGGAAAAAAATAATTATAAATCAGAAAAGTTTAATTATTCTGCAAAATCTAGTTATTACAGCAATGCAATTTCTCAAGCTAAAAATGACTTCCATAATAATATAAAATCTTAAAAATTGGGGTTATTCAAGACCTTTTGTTGCTACTAACATAACTGCACTGAAAAACTGTTGTAAACGCAGTTTTAACAATCCTAATTCTATATCAAC----------------------------------------------------TCAGCGTTGCAAAGTACAGAGTTCCTGCTGATATTTGATTGCGACGTTGGTCCATTAATACTTGTATCATTAATCCTAATTCTGTTGCTGAAAGATTTAATAATTTCTTTTCAAATATTGGAAATGTTCTGTCCCAAAAAACCAGAGGTTCTGCACAGCCTAACTGTCACAGTGATTTTCCCCTTTCCAAACGAGTTGCCGCAATAACGTTTCTTAGACCTGTTGGCAATACTGAAATTTTTATCATTATCAGTTCTTTGCTCTTAAAAAACAACTGCGGCCAGGATGAAATCAATAGTAAAATTATAAAGGATTCTATTTTTACTTTAACACCCGTTGTAGCACACATAATTAATTTGTCATTTTTCTCAGGAGTTTTTCCTGATAGCCTAAATATTGCGAAAGATTTTCCTTTGTTTAAAAAGGGCGA
>APH_4021
TATTTTGGCCCATCGGTGTATATATGTGCAATATTTTTGTTACTTCTGAATAATATGGTGGTGGCTACTGCAAGGCGCGCAAAATTCGCATCACGATGCAAAAGCGATTATTCAAAGACAAAGCCTAAATGTCGGACTGCTGATGAGATGTGACTTGAACTTAATGTGTTCAGCGCAGATCCTGTTTTCGTGTTCATTGCTATCATAATTTGACGCAGCAAATAAAAACGGAGTTACCTGACTTTCCTATACATGTATGGTCAGTTCAGTTTGTGACTGCAGCAACCAATCTGAAAAAAAAAAAAAAAACATATTTTAGGCATATAAATGCTTCTATCATGTATTAGTGGCAGCTAGGAGCCTCTAGGTAACATTTACCCCATTATCTGTCTCACGTAGACTTTACGGTTCGATATGGGCTGCTTTGGAAACTCCTGAATTAAGAAATTGCCATAAGCATGCGAACTGTAAAAAATCACTATGAACAGACGTGAAATGTTTGAATACTAGTAAAGGCTTTAAATATTGTTGTATATAATCTTACCGTCAACACAGTTGCTCTCCAAGTAGTCTATACTACCAGACGATGGTCCGAAATAACGATTTCCAGTTAAAGCTGTCCTGTCTTTATCACTCAAAAAGCATTCCCCTGTGGCTCTGTTGTAATTTGCCGACCTGCACTTGAACTGCATTTCGTTAAGACACAATTCCATGCAGGCTTCACGAGACATCACAATGGCTGAGCTCTTGCTGAGGTCTCTAAGTTCATACCCCGACACTCTCTCGAACATCCAGTCCCGATCGCACTTTTTCCGACCTGGAAAAAAATAATTATAAATCAGAAAAGTTTAATTATTCTGCAAAATCTAGTTATTACAGCAATGCAATTTCTCAAGCTAAAAATGACTTCCATAATAATATAAAATCTTAAAAATTGGGGTTATTCAAGACCTTTTGTTGCTACTAACATAACTGCACTGAAAAACTGTTGTAAACGCAGTTTTAACAATCCTAATTCTATATCAAC----------------------------------------------------TCAGCGTTGCAAAGTACAGAGTTCTTGCTGATATTTGATTGCGACGTTGGTCCATTAATACTTGTATCATTAATCCTAATTCTGTTGCTGAAAGATTTAATAATTTCTTTTCAAATATTGGAAATGTTCTGTCCCAAAAAACCAGAGGTTCTGCACAGCCTAACTGTCACAGTGATTTTCCCCTTTCCAAACGAGTTGCCGCAATAACGTTTCTTAGACCTGTTGGCAATACTGAAATTTTTATCATTATCAGTTCTTTGCTCTTAAAAAACAACTGCGGCCACGATGAAATCAATAGTAAAATTATAAAGGATTCTATTTTTACTTTAACACCCGTTGTAGCACACATAATTAATTTGTCATTTGACTCAGGAGTTTTTCCTGATAGCCTAAAAATTGCGAAAGTTTTTCCTTTGTTTAAAAAGGGCGA
>APH_1438
-----------------------------------------------------------------------------------------------------------------------------------------------------------------------------------------------------------------------------------------------------------------------------------------------------------------------------------------------------------------------------------------------------------------------------------------------------------------------------------------------------------------------------------------------------------------------------------------------------------------------------------------------------------------------------------------------------------------------GTTAAGACACAATTCCATGCAGGCTTCACGAGACATCACAATGGCTGAGCTCTTGCTGAGGTCTCTAAGTTCATACCCCGACACTCTCTCGAACATCCAGTCCCGATCGCACTTTTTCCGACCTGGAAAAAAATAATTATAAATCAGAAAAGTTTAATTATTCTGCAAAATCTAGTTATTACAGCAATGCAATTTCTCAAGCTAAAAATGACTTCCATAATAATATAAAATCTTAAAAATTGGGGTTATTCAAGACCTTTTGTTGCTACTAACATAACTGCACTGAAAAACTGTTGTAAACGCAGTTTTAACAATCCTAATTCTATATCAAC----------------------------------------------------TCAGCGTTGCAAAGT-------------------------------------------------------------------------------------------------------------------------------------------------------------------------------------------------------------------------------------------------------------------------------------------------------------------------------------------------------------------------------------------------------------------------------
