# Supplementary material for: ﻿Discovery of a new tarantula species from the Madrean Sky Islands and the first documented instance of syntopy between two montane endemics (Araneae, Theraphosidae, Aphonopelma): a case of prior mistaken identity
Source: Zookeys. 2024 Aug 16;1210:61–98. doi: 10.3897/zookeys.1210.125318 (PMC11344175; doi:10.3897/zookeys.1210.125318)
Supplement: Supplementary material 8 — Phylogenomics files [file zookeys-1210-061_article-125318__-s008.zip › Suppl8/individual_UCE_loci/sl_realigned_uce_20010336.fas]

>APH_1535
CGTAATAAAGT--------------------TATACG----------------------------------------------------------------------------TAATTCAGATTAGCGTT--------------------------------------------------------GTTTGAGTTATTTCTTAT-----CAGCTATTAAGATGTTAGTCTATAGATATGGCATGCACTATTCTAAGTTTAATAAGAAACTTGGTATTTATTCATTGTTCACCAGCAAAAAGTAACACCAACTACATACTGAAGAAGTCCCTTAAAATCTCCTACCCACTTTTTTAATCATCTGTGTAACAAGCCTGGAAAACTCCAGTGAAAAACAAATTAAACAAATTCATTCAACAGCAATTATGTGGTTTACCAACTTTGGCCTTGCTAATACATGGCACAAGTGCCAATATACACACAAAATATATCAATTTAGAATCAACTATTTTAAACATACATCTCTGCTGACCTGATGCACAAACATGGAAAATGCCTTGGTACTATCACGGCCTGCGTTAGGGGCATGATACATGTTCACCCAATCTCGAAGAAGATACTCAGTCTTTTCATACAGCCCAGGAGGGTCATCAAATTCCCTGGCTTGAGTGATACCAGACTGCATCATTGACATAGGACCTCCACCTGGAGCCCTGTCTAGAAATGCAGGTTCACTATTGGCTCTCAGTAAGTCTATCAACTGGCCAAGCCTAAAGGAAGACAAAGCAACAGGATGTCAAACAATGAAACCATTCATATTACCTCGAAGTTGGTATACCTACTAGAGGCTTACAAACTCCGGGTAAGTTCAAGCATTACAAACAATACACAAACAGGAAAAGTGTAAATTTACTTACCAGGTTTTTTGGCCTCAGTATAATATTAACTGCACTAAAACAACAAAATATATATTTGTTTCACAAATTAATAATTCCTCAATCAAGCTGGTCTGCCACCAAACAGTTCAATATAAATAAAGGCACACACATAACAATTAAACAACCATACAATGTAATCTGATAAGTGAAATATGAACTGTCATCTTTCATATACTGCATAAATGCTGTTTACTACTTCACTAGTGGCCAAAATTGTGGATGAATTGTATTTTTTAGCTCTTCAGACATTTTGAAGTGAAATAGCACCACCCGAAAAAAAACTAAACATGGCAAATAACGTACCACCTGAAAAAACCAACTAAACACGTCAAATAATGTATCATTTAAAAGCAAATTTAATGCTGAATACAATGGTAATACTTATATCCGAAACTAGCCATAATACAAGATGATAAACAAAAGGAAACAAACATAACATTCTCTGCCTCTAG
>APH_4005
---AATACAACAACAACAACAACAATCGT--TTTACGG------------------------------------------------------------------------CTATTTTCCAGGTTTACCTG--------------------------------------------------------GGGTGGCAAAATACTTATAAAAATGGCTATTAAGATGTTAGTCTATAGATATGGCATGCACTATTCTAAGTTTAATAAGAAACTTGGTATTTATTCATTGTTCACCAGCAAAAAGTAACACCAACTACATACTGAAGAAGTCCCTTAAAATCTCCTACCCACTTTTTTAATCATCTGTGTAACAAGCCTGGAAAACTCCAGTGAAAAACAAATTAAACAAATTCATTCAACAGCAATTATGTGGTTTACCAACTTTGGCCTTGCTAAAACATGGCACAAGTGCCAATATACACACAAAATATATCAATTTAGAATCAACTATTTTAAACATACATCTCTGCTGACCTGATGCACAAACATGGAAAATGCCTTGGTACTATCACGGCCTGCGTTAGGGGCATGATACATGTTCACCCAATCTCGAAGAAGATACTCAGTCTTTTCATACAGCCCAGGAGGGTCATCAAATTCCCTGGCTTGAGTGATACCAGACTGCATCATTGACATAGGACCTCCACCTGGAGCCCTGTCTAGAAATGCAGGTTCACTATTGGCTCTCAGTAAGTCTATCAACTGGCCAAGCCTAAAGGAAGACAAAGCAACAGGATGTCAAACAATGAAACCATTCATATTACCTCGAAGTTGGTATACCTACTAGAGGCTTACAAACTCCGGGTAAGTTCAAGCATTACAAACAATACACAAACAGGAAAAGTGTAAATTTACTTACCAGGTTTTTTGGCCTCAGTATAATATTAACTGCACTAAAACAACAAAATATATATTTGTTTCACAAATTAATAATTCCTCAATCAAGCTGGTCTGCCACCAAACAGTTCAATATAAATAAAGGCACACACATAACAATTAAACAACCATACAATGTAATCTGATAAGTGAAATATGAACTGTCATCTTTCATATACTGCATAAATGCTGTTTACTACTTCACTAGTGGCCAAAATTGTGGATGAATTGTATTTTTTAGCTCTTCAGACATTTTGAAGTGAAATAGCACCACCCGAAAAAAAACTAAACATGGCAAATAACGTACCACCTGAAAAAACCAACTAAACACGTCAAATAATGTATCATTTAAAAGCAAATTTAATGCTGAATACAATGGTAATACTTATATCCGAAACTAGCCATAATACAAGATGATAAACAAAAGGAA--------------------------
>APH_5079
---AATACAACAACAACAACAACAATCGT--TTTACGG------------------------------------------------------------------------CTATTTTCCAGGTTTACCTG--------------------------------------------------------GGGTGGCAAAATAATTATAAAAATGGCTATTAAGATGTTAGTCTATAGATATGGCATGCACTATTCTAAGTTTAATAAGAAACTTGGTATTTATTCATTGTTCACCAGCAAAAAGTAACACCAACTACATACTGAAGAAGTCCCTTAAAATCTCCTACCCACTTTTTTAATCATCTGTGTAACAAGCCTGGAAAACTCCAGTGAAAAACAAATTAAACAAATTCATTCAACAGCAATTATGTGGTTTACCAACTTTGGCCTTGCTAAAACATGGCACAAGTGCCAATATACACACAAAATATATCAATTTAGAATCAACTATTTTAAACATACATCTCTGCTGACCTGATGCACAAACATGGAAAATGCCTTGGTACTATCACGGCCTGCGTTAGGGGCATGATACATGTTCACCCAATCTCGAAGAAGATACTCAGTCTTTTCATACAGTCCAGGAGGATCATCAAATTCCCTGGCTTGGGTGATACCAGACTGCATCATTGACATAGGACCTCCACCTGGAGCCCTGTCTAGAAATGCAGGTTCACTATTGGCTCTCAGTAAGTCTATCAACTGGCCAAGCCTAAAGGAAGACAAAGCAACAGGATGTCAAACAATGAAACCATCCATATTACCTCGAAGTTGGTATACCTACCAGAGGCTTACAAACTCCGGGTAAGTTCAAGCATTACAAACAATACACAAACAGGAAAAGTGTAAATTTACTTACCAGGTTTTTTGGCCTCAGTATAATATTAACTGCACTAAAACAACAAAATATATATTTGTTTCACAAATTAATAATTCCTCAATCAAGCTGGTCTGCCACCAAACAGTTCAATATAAATAAAGGCACACACATAACAATTAAACAACCATACAATGTAATCTGATAAGTGAAATATGAACTGTCATCTTTCATATACTGCATAAATGCTGTTTACTACTTCACTAGTGGCCAAAATTGTGGATGAATTGTATTTTTTAGCTCTTCAGACATTTTGAAGTGAAATAGCACCACCCGAAAAAAAACTAAACATGGCAAATAACGTACCACCTGAAAAAACCAACTAAACACGTCAAATAATGTATCATTTAAAAGCAAATTTAATGCTGAATACAATGGTAATACATTTA------------------------------------------------------------------
>APH_5001
---AATACAACAACAACAACAACAATCGT--TTTACGG------------------------------------------------------------------------CTATTTTCCAGGTTTACCTG--------------------------------------------------------GGGTGGCAAAATAATTATAAAAATAGCTATTAAGATGTTAGTCTATAGATATGGCATGCACTATTCTAAGTTTAATAAGAAACTTGGTATTTATTCATTGTTCACCAGCAAAAAGTAACACCAACTACATACTGAAGAAGTCCCTTAAAATCTCCTACCCACTTTTTTAATCATCTGTGTAACAAGCCTGGAAAACTCCAGTGAAAAACAAATTAAACAAATTCATTCAACAGCAATTATGTGGTTTACCAACTTTGGCCTTGCTAAAACATGGCACAAGTGCCAATATACACACAAAATATATCAATTTAGAATCAACTATTTTAAACATACATCTCTGCTGACCTGATGCACAAACATGGAAAATGCCTTGGTACTATCACGGCCTGCGTTAGGGGCATGATACATGTTCACCCAATCTCGAAGAAGATACTCAGTCTTTTCATACAGTCCAGGAGGATCATCAAATTCCCTGGCTTGGGTGATACCAGACTGCATCATTGACATAGGACCTCCACCTGGAGCCCTGTCTAGAAATGCAGGTTCACTATTGGCTCTCAGTAAGTCTATCAACTGGCCAAGCCTAAAGGAAGACAAAGCAACAGGATGTCAAACAATGAAACCATCCATATTACCTCGAAGTTGGTATACCTACCAGAGGCTTACAAACTCCGGGTAAGTTCAAGCATTACAAACAATACACAAACAGGAAAAGTGTAAATTTACTTACCAGGTTTTTTGGCCTCAGTATAATATTAACTGCACTAAAACAACAAAATATATATTTGTTTCACAAATTAATAATTCCTCAATCAAGCTGGTCTGCCACCAAACAGTTCAATATAAATAAAGGCACACACATAACAATTAAACAACCATACAATGTAATCTGATAAGTGAAATATGAACTGTCATCTTTCATATACTGCATAAATGCTGTTTACTACTTCACTAGTGGCCAAAATTGTGGATGAATTGTATTTTTTAGCTCTTCAGACATTTTGAAGTGAAATAGCACCACCCGAAAAAAAACTAAACATGGCAAATAACGTACCACCTGAAAAAACCAACTAAACACGTCAAATAATGTATCACCTGAAAA------------------------------------------------ACAACAACAACAAAAAAACTAAACACATCAAATA-------------------
>APH_5003
-------CAACAACAACAACAACAATCGT--TTTACGG------------------------------------------------------------------------CTATTTTCCAGGTTTACCTG--------------------------------------------------------GGGTGGCAAAATAATTATAAAAATGGCTATTAAGATGTTAGTCTATAGATATGGCATGCACTATTCTAAGTTTAATAAGAAACTTGGTATTTATTCATTGTTCACCAGCAAAAAGTAACACCAACTACATACTGAAGAAGTCCCTTAAAATCTCCTACCCACTTTTTTAATCATCTGTGTAACAAGCCTGGAAAACTCCAGTGAAAAACAAATTAAACAAATTCATTCAACAGCAATTATGTGGTTTACCAACTTTGGCCTTGCTAAAACATGGCACAAGTGCCAATATACACACAAAATATATCAATTTAGAATCAACTATTTTAAACATACATCTCTGCTGACCTGATGCACAAACATGGAAAATGCCTTGGTACTATCACGGCCTGCGTTAGGGGCATGATACATGTTCACCCAATCTCGAAGAAGATACTCAGTCTTTTCATACAGTCCAGGAGGATCATCAAATTCCCTGGCTTGGGTGATACCAGACTGCATCATTGACATAGGACCTCCACCTGGAGCCCTGTCTAGAAATGCAGGTTCACTATTGGCTCTCAGTAAGTCTATCAACTGGCCAAGCCTAAAGGAAGACAAAGCAACAGGATGTCAAACAATGAAACCATCCATATTACCTCGAAGTTGGTATACCTACCAGAGGCTTACAAACTCCGGGTAAGTTCAAGCATTACAAACAATACACAAACAGGAAAAGTGTAAATTTACTTACCAGGTTTTTTAGTCTCACTCTGA---TAACTGCACTAAATGGTTAAAAGCAGTACACCTATCAC----------TTCCTCTCGCAGG------TGCCTCTA---GGTTTTGTTTTAGGAAGGCAGAATGC------------CCACCAT---------TTTTTAAAGTGCAACA--AACTGCTACCATTAACACATTGCATATATAC------ATTCTCTATCAAAATCAAAACATGTGGATAGATGAACTGCTTCAG----------------------GATAGCACCAGCC------AATCT---CATGGGAACCCACGTCTTCCATGAAA----CACACAAACAT-TCCTATGAGGCAACATCTGAAAACAAGGTATCT-------------------------TTCTACATCTCCTACAAAACAGGGCAAAGAATTAAAGGACGTTGATATATTGTCCT----------
>APH_0772
-----------------------ATTCTCAATTTACAGTTGCACTATCATACAGGATGGCTGAAGCTACATAAAAGTTCCCTAAACATGAAAATTGGGAATAAAATCCTCCCATTTTCCAAATCAGTCTTTTCTGCTGAAAACACAAAAGATTGTGAACTGCAAAAGCAGTTAAACACACCATCATATGTGGCAAAATACTTATAAAAATGGCTATTAAGATGTTAGTCTATAGATATGGCATGCACTATTCTAAGTTTAATAAGAAACTTGGTATTTATTCATTGTTCACCAGCAAAAAGTAACACCAACTACATACTGAAGAAGTCCCTTAAAATCTCCTACCCACTTTTTTAATCATCTGTGTAACAAGCCTGGAAAACTCCAGTGAAAAACAAATTAAACAAATTCATTCAACAGCAATTATGTGGTTTACCAACTTTGGCCTTGCTAAAACATGGCACAAGTGCCAATATACACACAAAATATATCAATTTAGAATCAACTATTTTAAACATACATCTCTGCTGACCTGATGCACAAACATGGAAAATGCCTTGGTACTATCACGGCCTGCGTTAGGGGCATGATACATGTTCACCCAATCTCGAAGAAGATACTCAGTCTTTTCATACAGCCCAGGAGGGTCATCAAATTCCCTGGCTTGAGTGATACCAGACTGCATCATTGACATAGGACCTCCACCTGGAGCCCTGTCTAGAAATGCAGGTTCACTATTGGCTCTCAGTAAGTCTATCAACTGGCCAAGCCTAAAGGAAGACAAAGCAACAGGATGTCAAACAATGAAACCATTCATATTACCTCGAAGTTGGTATACCTACTAGAGGCTTACAAACTCCGGGTAAGTTCAAGCATTACAAACAATACACAAACAGGAAAAGTGTAAATTTACTTACCAGGTTTTTTGGCCTCAGTATAATATTAACTGCACTAAAACAACAAAATATATATTTGTTTCACAAATTAATAATTCCTCAATCAAGCTGGTCTGCCACCAAACAGTTCAATATAAATAAAGGCACACACATAACAATTAAACAACCATACAATGTAATCTGATAAGTGAAATATGAACTGTCATCTTTCATATACTGCATAAATGCTGTTTACTACTTCACTAGTGGCCAAAATTGTGGATGAATTGTATTTTTTAGCTCTTCAGACATTTTGAAGTGAAATAGCACCACCCGAAAAAAAACTAAACATGGCAAATAACGTACCACCTGAAAAAACCAACTAAACACGTCAAATAATGTATCACCTGAAAA------------------------------------------------ACAACAACAAAAAAAAC------------------------------------
>APH_4024
---AATTCACCAAATCCCTCAAAATTCTCAATTTACAGTTGCACTATCATACAGGATGGCTGAAGCTACATAAAAGTTCCCTAAACATGAAAATTGGGAATAAAATCCTCCCATTTTCCAAATCAGTCTTTTCTGCTGAAAACACAAAAGATTGTGAACTGCAAAAGCAGTTAAACACACCATCATATGTGGCAAAATACTTATAAAAATGGCTATTAAGATGTTAGTCTATAGATATGGCATGCACTATTCTAAGTTTAATAAGAAACTTGGTATTTATTCATTGTTCACCAGCAAAAAGTAACACCAACTACATACTGAAGAAGTCCCTTAAAATCTCCTACCCACTTTTTTAATCATCTGTGTAACAAGCCTGGAAAACTCCAGTGAAAAACAAATTAAACAAATTCATTCAACAGCAATTATGTGGTTTACCAACTTTGGCCTTGCTAAAACATGGCACAAGTGCCAATATACACACAAAATATATCAATTTAGAATCAACTATTTTAAACATACATCTCTGCTGACCTGATGCACAAACATGGAAAATGCCTTGGTACTATCACGGCCTGCGTTAGGGGCATGATACATGTTCACCCAATCTCGAAGAAGATACTCAGTCTTTTCATACAGCCCAGGAGGGTCATCAAATTCCCTGGCTTGAGTGATACCAGACTGCATCATTGACATAGGACCTCCACCTGGAGCCCTGTCTAGAAATGCAGGTTCACTATTGGCTCTCAGTAAGTCTATCAACTGGCCAAGCCTAAAGGAAGACAAAGCAACAGGATGTCAAACAATGAAACCATTCATATTACCTCGAAGTTGGTATACCTACTAGAGGCTTACAAACTCCGGGTAAGTTCAAGCATTACAAACAATACACAAACAGGAAAAGTGTAAATTTACTTACCAGGTTTTTTGGCCTCAGTATAATATTAACTGCACTAAAACAACAAAATATATATTTGTTTCACAAATTAATAATTCCTCAATCAAGCTGGTCTGCCACCAAACAGTTCAATATAAATAAAGGCACACACATAACAATTAAACAACCATACAATGTAATCTGATAAGTGAAATATGAACTGTCATCTTTCATATACTGCATAAATGCTGTTTACTACTTCACTAGTGGCCAAAATTGTGGATGAATTGTATTTTTTAGCTCTTCAGACATTTTGAAGTGAAATAGCACCACCCGAAAAAAAACTAAACATGGCAAATAACGTACCACCTGAAAAAACCAACTAAACACGTCAAATAATGTATCATTTAAAAGCAAATTTAATGCTGAATACAATGGTAATACTTATATCCGAAACTAGCCATAATACAAGATGATAAACAAAAGGAAACAAACATAACATTCTCTGCCTCTAG
>APH_4029
---------------------------------------------------------------------------GTTCCCTAAACATGAAAATTGGGAATAAAATCCTCCCATTTTCCAAATCAGTCTTTTCTGCTGAAAACACAAAAGATTGTGAACTGCAAAAGCAGTTAAACACACCATCATATGTGGCAAAATACTTATAAAAATGGCTATTAAGATGTTAGTCTATAGATATGGCATGCACTATTCTAAGTTTAATAAGAAACTTGGTATTTATTCATTGTTCACCAGCAAAAAGTAACACCAACTACATACTGAAGAAGTCCCTTAAAATCTCCTACCCACTTTTTTAATCATCTGTGTAACAAGCCTGGAAAACTCCAGTGAAAAACAAATTAAACAAATTCATTCAACAGCAATTATGTGGTTTACCAACTTTGGCCTTGCTAAAACATGGCACAAGTGCCAATATACACACAAAATATATCAATTTAGAATCAACTATTTTAAACATACATCTCTGCTGACCTGATGCACAAACATGGAAAATGCCTTGGTACTATCACGGCCTGCGTTAGGGGCATGATACATGTTCACCCAATCTCGAAGAAGATACTCAGTCTTTTCATACAGCCCAGGAGGGTCATCAAATTCCCTGGCTTGAGTGATACCAGACTGCATCATTGACATAGGACCTCCACCTGGAGCCCTGTCTAGAAATGCAGGTTCACTATTGGCTCTCAGTAAGTCTATCAACTGGCCAAGCCTAAAGGAAGACAAAGCAACAGGATGTCAAACAATGAAACCATTCATATTACCTCGAAGTTGGTATACCTACTAGAGGCTTACAAACTCCGGGTAAGTTCAAGCATTACAAACAATACACAAACAGGAAAAGTGTAAATTTACTTACCAGGTTTTTTGGCCTCAGTATAATATTAACTGCACTAAAACAACAAAATATATATTTGTTTCACAAATTAATAATTCCTCAATCAAGCTGGTCTGCCACCAAACAGTTCAATATAAATAAAGGCACACACATAACAATTAAACAACCATACAATGTAATCTGATAAGTGAAATATGAACTGTCATCTTTCATATACTGCATAAATGCTGTTTACTACTTCACTAGTGGCCAAAATTGTGGATGAATTGTATTTTTTAGCTCTTCAGACATTTTGAAGTGAAATAGCACCACCCGAAAAAAAACTAAACATGGCAAATAACGTACCACCTGAAAAAACCAACTAAACACGTC--------------------------------------------------------------------------------------------------------------------------
>APH_0723
---AATTCACCAAATCCCTCAAAATTCTCAATTTACAGTTGCACTATCATACAGGATGGCTGAAGCTACATAAAAGTTCCCTAAACATGAAAATTGGGAATAAAATCCTCCCATTTTCCAAATCAGTCTTTTCTGCTGAAAACACAAAAGATTGTGAACTGCAAAAGCAGTTAAACACACCATCATATGTGGCAAAATACTTATAAAAATGGCTATTAAGATGTTAGTCTATAGATATGGCATGCACTATTCTAAGTTTAATAAGAAACTTGGTATTTATTCATTGTTCACCAGCAAAAAGTAACACCAACTACATACTGAAGAAGTCCCTTAAAATCTCCTACCCACTTTTTTAATCATCTGTGTAACAAGCCTGGAAAACTCCAGTGAAAAACAAATTAAACAAATTCATTCAACAGCAATTATGTGGTTTACCAACTTTGGCCTTGCTAAAACATGGCACAAGTGCCAATATACACACAAAATATATCAATTTAGAATCAACTATTTTAAACATACATCTCTGCTGACCTGATGCACAAACATGGAAAATGCCTTGGTACTATCACGGCCTGCGTTAGGGGCATGATACATGTTCACCCAATCTCGAAGAAGATACTCAGTCTTTTCATACAGTCCAGGAGGATCATCAAATTCCCTGGCTTGAGTGATACCAGACTGCATCATTGACATAGGACCTCCACCTGGAGCCCTGTCTAGAAATGCAGGTTCACTATTGGCTCTCAGTAAGTCTATCAACTGGCCAAGCCTAAAGGAAGACAAAGCAACAGGATGTCAAACAATGAAACCATCCATATTACCTCGAAGTTGGTATACCTACCAGAGGCTTACAAACTCCGGGTAAGTTCAAGCATTACAAACAATACACAAACAGGAAAAGTGTAAATTTACTTACCAGGTTTTTTGGCCTCAGTATAATATTAACTGCACTAAAACAACAAAATATATATTTGTTTCACAAATTAATAATTCCTCAATCAAGCTGGTCTGCCACCAAACAGTTCAATATAAATAAAGGCACACAC--AACAATTAAACAACCATACAATGTAATCTGATAAGTGAAATATGAACTGTCATCTTTCATATACTGCATAAATGCTGTTTACTACTTCACTTGTGACCAAAATTGTGGATGAATTGTATTTTTTAGCTCTTCAGACATTTTGAAGTGAAATAGCACCACCCGAAAAAAAACTAAACATGGCAAATAACGTACCACCTGAAAAAACCAACTAAACACGTCAAATAATGTATCATTTAAAAGCAAATTTAATGCTGAATACAATGGTAATACTTATATCCGAAACTAGCCATAATACAAGATGATAAACAAAAGGAAACAAACATAACATTCTCTGCCTCTAG
>APH_0717
---A---------------------------TTTACAGTTGCACTATCATACAGGATGGCTGAAGCTACATAAAAGTTCCCTAAACATGAAAATTGGGAATAAAATCCTCCCATTTTCCAAATCAGTCTTTTCTGCTGAAAACACAAAAGATTGTGAACTGCAAAAGCAGTTAAACATACCATCATATGTGGCAAAATACTTATAAAAATGGCTATTAAGATGTTAGTCTATAGATATGGCATGCACTATTCTAAGTTTAATAAGAAACTTGGTATTTATTCATTGTTCACCAGCAAAAAGTAACACCAACTACATACTGAAGAAGTCCCTTAAAATCTCCTACCCACTTTTTTAATCATCTGTGTAACAAGCCTGGAAAACTCCAGTGAAAAACAAATTAAACAAATTCATTCAACAGCAATTATGTGGTTTACCAACTTTGGCCTTGCTAAAACATGGCACAAGTGCCAATATACACACAAAATATATCAATTTAGAATCAACTATTTTAAACATACATCTCTGCTGACCTGATGCACAAACATGGAAAATGCCTTGGTACTATCACGGCCTGCGTTAGGGGCATGATACATGTTCACCCAATCTCGAAGAAGATACTCAGTCTTTTCATACAGTCCAGGAGGATCATCAAATTCCCTGGCTTGAGTGATACCAGACTGCATCATTGACATAGGACCTCCACCTGGAGCCCTGTCTAGAAATGCAGGTTCACTATTGGCTCTCAGTAAGTCTATCAACTGGCCAAGCCTAAAGGAAGACAAAGCAACAGGATGTCAAACAATGAAACCATCCATATTACCTCGAAGTTGGTATACCTACCAGAGGCTTACAAACTCCGGGTAAGTTCAAGCATTACAAACAATACACAAACAGGAAAAGTGTAAATTTACTTACCAGGTTTTTTGGCCTCAGTATAATATTAACTGCACTAAAACAACAAAATATATATTTGTTTCACAAATTAATAATTCCTCAATCAAGCTGGTCTGCCACCAAACAGTTCAATATAAATAAAGGCACACAC--AACAATTAAACAACCATACAATGTAATCTGATAAGTGAAATATGAACTGTCATCTTTCATATACTGCATAAATGCTGTTTACTACTTCACTAGTGACCAAAATTGTGGATGAATTGTATTTTTTAGCTCTTCAGACATTTTGAAGTGAAATAGCACCACCCGAAAAAAAACTAAACATGGCAAATAACGTACCACCTGAAAAAACCAACTAAACACATCAAATAATGTATCATTTAAAAGCA-------------------------------------------------------------AAATTAAA------------------------------
>APH_0674
---AATTCACCAAATCCCTCAAAATTCTCAATTTACAGTTGCACTATCATACAGGATGGCTGAAGCTACATAAAAGTTCCCTAAACATGAAAATTGGGAATAAAATCCTCCCATTTTCCAAATCAGTCTTTTCTGCTGAAAACACAAAAGATTGTGAACTGCAAAAGCAGTTAAACATACCATCATATGTGGCAAAATACTTATAAAAATGGCTATTAAGATGTTAGTCTATAGATATGGCATGCACTATTCTAAGTTTAATAAGAAACTTGGTATTTATTCATTGTTCACCAGCAAAAAGTAACACCAACTACATACTGAAGAAGTCCCTTAAAATCTCCTACCCACTTTTTTAATCATCTGTGTAACAAGCCTGGAAAACTCCAGTGAAAAACAAATTAAACAAATTCATTCAACAGCAATTATGTGGTTTACCAACTTTGGCCTTGCTAAAACATGGCACAAGTGCCAATATACACACAAAATATATCAATTTAGAATCAACTATTTTAAACATACATCTCTGCTGACCTGATGCACAAACATGGAAAATGCCTTGGTACTATCACGGCCTGCGTTAGGGGCATGATACATGTTCACCCAATCTCGAAGAAGATACTCAGTCTTTTCATACAGTCCAGGAGGATCATCAAATTCCCTGGCTTGAGTGATACCAGACTGCATCATTGACATAGGACCTCCACCTGGAGCCCTGTCTAGAAATGCAGGTTCACTATTGGCTCTCAGTAAGTCTATCAACTGGCCAAGCCTAAAGGAAGACAAAGCAACAGGATGTCAAACAATGAAACCATCCATATTACCTCGAAGTTGGTATACCTACCAGAGGCTTACAAACTCCGGGTAAGTTCAAGCATTACAAACAATACACAAACAGGAAAAGTGTAAATTTACTTACCAGGTTTTTTGGCCTCAGTATAATATTAACTGCACTAAAACAACAAAATATATATTTGTTTCACAAATTAATAATTCCTCAATCAAGCTGGTCTGCCACCAAACAGTTCAATATAAATAAAGGCACACAC--AACAATTAAACAACCATACAATGTAATCTGATAAGTGAAATATGAACTGTCATCTTTCATATACTGCATAAATGCTGTTTACTACTTCACTAGTGACCAAAATTGTGGATGAATTGTATTTTTTAGCTCTTCAGACATTTTGAAGTGAAATAGCACCACCCGAAAAAAAACTAAACATGGCAAATAACGTACCACCTGAAAAAACCAACTAAACACATCAAATAATGTATCATTTAAAAGCAAATTTAATGCTGAATACAATGGTAATACTTATATCCGAAACTAGCCATAATACAAGATGATAAACAAAAGGAAACAAACATACCATTCTCTGCCTCTCG
>APH_0186
---AATTCACCAAATCCCTCAAAATTCTCAATTTACAGTTGCACTATCATACAGGATGGCTGAAGCTACATAAAAGTTCCCTAAACATGAAAATTGGGAATAAAATCCTCCCATTTTCCAAACCAGTCTTTTCTGCTGAAAACACAAAAGATTGTGAACTGCAAAAGCAGTTAAACATACCATCATATGTGGCAAAATACTTATAAAAATGGCTATTAAGATGTTAGTCTATAGATATGGCATGCACTATTCTAAGTTTAATAAGAAACTTGGTATTTATTCATTGTTCACCAGCAAAAAGTAACACCAACTACATACTGAAGAAGTCCCTTAAAATCTCCTACCCACTTTTTTAATCATCTGTGTAACAAGCCTGGAAAACTCCAGTGAAAAACAAATTAAACAAATTCATTCAACAGCAATTATGTGGTTTACCAACTTTGGCCTTGCTAAAACATGGCACAAGTGCCAATATACACACAAAATATATCAATTTAGAATCAACTATTTTAAACATACATCTCTGCTGACCTGATGCACAAACATGGAAAATGCCTTGGTACTATCACGGCCTGCGTTAGGGGCATGATACATGTTCACCCAATCTCGAAGAAGATACTCAGTCTTTTCATACAGTCCAGGAGGATCATCAAATTCCCTGGCTTGAGTGATACCAGACTGCATCATTGACATAGGACCTCCACCTGGAGCCCTGTCTAGAAATGCAGGTTCACTATTGGCTCTCAGTAAGTCTATCAACTGGCCAAGCCTAAAGGAAGACAAAGCAACAGGATGTCAAACAATGAAACCATCCATATTACCTCGAAGTTGGTATACCTACCAGAGGCTTACAAACTCCGGGTAAGTTCAAGCATTACAAACAATACACAAACAGGAAAAGTGTAAATTTACTTACCAGGTTTTTTGGCCTCAGTATAATATTAACTGCACTAAAACAACAAAATATATATTTGTTTCACAAATTAATAATTCCTCAATCAAGCTGGTCTGCCACCAAACAGTTCAATATAAATAAAGGCACACAC--AACAATTAAACAACCATACAATGTAATCTGATAAGTGAAATATGAACTGTCATCTTTCATATACTGCATAAATGCTGTTTACTACTTCACTAGTGACCAAAATTGTGGATGAATTGTATTTTTTAGCTCTTCAGACATTTTGAAGTGAAATAGCACCACCCGAAAAAAAACTAAACATGGCAAATAACGTACCACCTGAAAAAACCAACTAAACACATCAAATAATGTATCATTTAAAAGCAAATTTAATGCTGAATACAATGGTAATACTTATATCCGAAACTAGCCATAATACAAGATGATAAACAAAAGGAAACAAACATAACATTCTCTGCCTCTAG
>APH_0185
---AATTCACCAAATCCCTCAAAATTCTCAATTTACAGTTGCACTATCATACAGGATGGCTGAAGCTACATAAAAGTTCCCTAAACATGAAAATTGGGAATAAAATCCTCCCATTTTCCAAATCAGTCTTTTCTGCTGAAAACACAAAAGATTGTGAACTGCAAAAGCAGTTAAACATACCATCATATGTGGCAAAATACTTATAAAAATGGCTATTAAGATGTTAGTCTATAGATATGGCATGCACTATTCTAAGTTTAATAAGAAACTTGGTATTTATTCATTGTTCACCAGCAAAAAGTAACACCAACTACATACTGAAGAAGTCCCTTAAAATCTCCTACCCACTTTTTTAATCATCTGTGTAACAAGCCTGGAAAACTCCAGTGAAAAACAAATTAAACAAATTCATTCAACAGCAATTATGTGGTTTACCAACTTTGGCCTTGCTAAAACATGGCACAAGTGCCAATATACACACAAAATATATCAATTTAGAATCAACTATTTTAAACATACATCTCTGCTGACCTGATGCACAAACATGGAAAATGCCTTGGTACTATCACGGCCTGCGTTAGGGGCATGATACATGTTCACCCAATCTCGAAGAAGATACTCAGTCTTTTCATACAGTCCAGGAGGATCATCAAATTCCCTGGCTTGAGTGATACCAGACTGCATCATTGACATAGGACCTCCACCTGGAGCCCTGTCTAGAAATGCAGGTTCACTATTGGCTCTCAGTAAGTCTATCAACTGGCCAAGCCTAAAGGAAGACAAAGCAACAGGATGTCAAACAATGAAACCATCCATATTACCTCGAAGTTGGTATACCTACCAGAGGCTTACAAACTCCGGGTAAGTTCAAGCATTACAAACAATACACAAACAGGAAAAGTGTAAATTTACTTACCAGGTTTTTTGGCCTCAGTATAATATTAACTGCACTAAAACAACAAAATATATATTTGTTTCACAAATTAATAATTCCTCAATCAAGCTGGTCTGCCACCAAACAGTTCAATATAAATAAAGGCACACAC--AACAATTAAACAACCATACAATGTAATCTGATAAGTGAAATATGAACTGTCATCTTTCATATACTGCATAAATGCTGTTTACTACTTCACTAGTGACCAAAATTGTGGATGAATTGTATTTTTTAGCTCTTCAGACATTTTGAAGTGAAATAGCACCACCCGAAAAAAAACTAAACATGGCAAATAACGTACCACCTGAAAAAACCAACTAAACACATCAAATAATGTATCATTTAAAAGCAAATTTAATGCTGAATACAATGGTAATACTTATATCCGAAACTAGCCATAATACAAGATGATAAACAAAAGGAAACAAACATAACATTCTCTGCCTCTAG
>APH_3188
---AATTCACCAAATCCCTCAAAATTCTCAATTTACAGTTGCACTATCATACAGGATGGCTGAAGCTACATAAAAGTTCCCTAAACATGAAAATTGGGAATAAAATCCTCCCATTTTCCAAATCAGTCTTTTCTGCTGAAAACACAAAAGATTGTGAACTGCAAAAGCAGTTAAACATACCATCATATGTGGCAAAATACTTATAAAAATGGCTATTAAGATGTTAGTCTATAGATATGGCATGCACTATTCTAAGTTTAATAAGAAACTTGGTATTTATTCATTGTTCACCAGCAAAAAGTAACACCAACTACATACTGAAGAAGTCCCTTAAAATCTCCTACCCACTTTTTTAATCATCTGTGTAACAAGCCTGGAAAACTCCAGTGAAAAACAAATTAAACAAATTCATTCAACAGCAATTATGTGGTTTACCAACTTTGGCCTTGCTAAAACATGGCACAAGTGCCAATATACACACAAAATATATCAATTTAGAATCAACTATTTTAAACATACATCTCTGCTGACCTGATGCACAAACATGGAAAATGCCTTGGTACTATCACGGCCTGCGTTAGGGGCATGATACATGTTCACCCAATCTCGAAGAAGATACTCAGTCTTTTCATACAGTCCAGGAGGATCATCAAATTCCCTGGCTTGAGTGATACCAGACTGCATCATTGACATAGGACCTCCACCTGGAGCCCTGTCTAGAAATGCAGGTTCACTATTGGCTCTCAGTAAGTCTATCAACTGGCCAAGCCTAAAGGAAGACAAAGCAACAGGATGTCAAACAATGAAACCATCCATATTACCTCGAAGTTGGTATACCTACCAGAGGCTTACAAACTCCGGGTAAGTTCAAGCATTACAAACAATACACAAACAGGAAAAGTGTAAATTTACTTACCAGGTTTTTTGGCCTCAGTATAATATTAACTGCACTAAAACAACAAAATATATATTTGTTTCACAAATTAATAATTCCTCAATCAAGCTGGTCTGCCACCAAACAGTTCAATATAAATAAAGGCACACAC--AACAATTAAACAACCATACAATGTAATCTGATAAGTGAAATATGAACTGTCATCTTTCATATACTGCATAAATGCTGTTTACTACTTCACTAGTGACCAAAATTGTGGATGAATTGTATTTTTTAGCTCTTCAGACATTTTGAAGTGAAATAGCACCACCCGAAAAAAAACTAAACATGGCAAATAACGTACCACCTGAAAAAACCAACTAAACACATCAAATAATGTATCATTTAAAAGCAAATTTAATGCTGAATACAATGGTAATACTTATATCCGAAACTAGCCATAATACAAGATGATAAACAAAAGGAAACAAACATAACATTCTCTGCCTCTAG
>APH_0622
---ACTGCAAAAGCA----------------------------------------------------------------------------------------------------------------------------------------------------------GTTAAACACACCATCATATGTGGCAAAATACTTATAAAAATGGCCATTAAGATGTTAGTCTATAGATATGGCATGCACTATTCTAAGTTTAATAAGAAACTTGGTATTTATTCATTGTTCACCAGCAAAAAGTAACACCAACTACATACTGAAGAAGTCCCTTAAAATCTCCTACCCACTTTTTTAATCATCTGTGTAACAAGCCTGGAAAACTCCAGTGAAAAACAAATTAAACAAATTCATTCAACAGCAATTATGTGGTTTACCAACTTTGGCCTTGCTAAAACATGGCACAAGTGCCAATATACACACAAAATATATCAATTTAGAATCAACTATTTTAAACATACATCTCTGCTGACCTGATGCACAAACATGGAAAATGCCTTGGTACTATCACGGCCTGCGTTAGGGGCATGATACATGTTCACCCAATCTCGAAGAAGATACTCAGTCTTTTCATACAGTCCAGGAGGATCATCAAATTCCCTGGCTTGAGTGATACCAGACTGCATCATTGACATAGGACCTCCACCTGGAGCCCTGTCTAGAAATGCAGGTTCACTATTGGCTCTCAGTAAGTCTATCAACTGGCCAAGCCTAAAGGAAGACAAAGCAACAGGATGTCAAACAATGAAACCATCCATATTACCTCGAAGTTGGTATACCTACCAGAGGCTTACAAACTCCGGGTAAGTTCAAGCATTACAAACAATACACAAACAGGAAAAGTGTAAATTTACTTACCAGGTTTTTTGGCCTCAGTATAATATTAACTGCACTAAAACAACAAAATATATATTTGTTTCACAAATTAATAATTCCTCAATCAAGCTGGTCTGCCACCAAACAGTTCAATATAAATAAAGGCACACACATAACAATTAAACAACCATACAATGTAATCTGATAAGTGAAATATGAACTGTCATCTTTCATATACTGCATAAATGCTGTTTACTACTTCACTAGTGACCAAAATTGTGGATGAATTGTATTTTTTAGCTCTTCAGACATTTTGAAGTGAAATAGCACCACCCGAAAAAAAACTAAACATGGCAAATAACGTACCACCTGAAAAAACCAACTAAACACGTCAAATAATGTATCACCTGAAAA------------------------------------------------ACAACAACAACAAAAAAACTAAACACATCAAATAATGTATCATTT--------
>APH_3177
---AATTCACCAAATCCCTCAAAATTCTCAATTTACAGTTGCACTATCATACAGGATGGCTGAAGCTACATAAAAGTTCCCTAAACATGAAAATTGGGAATAAAATCCTCCCATTTTCCAAATCAGTCTTTTCTGCTGAAAACACAAAAGATTGTGAACTGCAAAAGCAGTTAAACACACCATCATATGTGGCAAAATACTTATAAAAATGGCTATTAAGATGTTAGTCTATAGATATGGCATGCACTATTCTAAGTTTAATAAGAAACTTGGTATTTATTCATTGTTCACCAGCAAAAAGTAACACCAACTACATACTGAAGAAGTCCCTTAAAATCTCCTACCCACTTTTTTAATCATCTGTGTAACAAGCCTGGAAAACTCCAGTGAAAAACAAATTAAACAAATTCATTCAACAGCAATTATGTGGTTTACCAACTTTGGCCTTGCTAAAACATGGCACAAGTGCCAATATACACACAAAATATATCAATTTAGAATCAACTATTTTAAACATACATCTCTGCTGACCTGATGCACAAACATGGAAAATGCCTTGGTACTATCACGGCCTGCGTTAGGGGCATGATACATGTTCACCCAATCTCGAAGAAGATACTCAGTCTTTTCATACAGTCCAGGAGGATCATCAAATTCCCTGGCTTGAGTGATACCAGACTGCATCATTGACATAGGACCTCCACCTGGAGCCCTGTCTAGAAATGCAGGTTCACTATTGGCTCTCAGTAAGTCTATCAACTGGCCAAGCCTAAAGGAAGACAAAGCAACAGGATGTCAAACAATGAAACCATCCATATTACCTCGAAGTTGGTATACCTACTAGAGGCTTACAAACTCCGGGTAAGTTCAAGCATTACAAACAATACACAAACAGGAAAAATGTAAATTTACTTACCAGGTTTTTTGGCCTCAGTATAATATTAACTGCACTAAAACAACAAAATATATATTTGTTTCACAAATTAATAATTCCTCAATCAAGCTGGTCTGCCACCAAACAGTTCAATATAAATAAAGGCACACACATAACAATTAAACAACCATACAATGTAATCTGATAAGTGAAATATGAACTGTCATCTTTCATATACTGCATAAATGCTGTTTACTACTTCACTTGTGGCCAAAATTGTGGATGAATTGTATTTTTTAGCTCTTCAGACATTTTGAAGTGAAATAGCACCACCCGAAAAAAAACTAAACATGGCAAATAACGTACCACCTGAAAAAACCAACTAAACACGTCAAATAATGTATCATTTAAAAGCAAATTTAATGCTGAATACAATGGTAATACTTACATCCAAAACTAGCCATAATACAAGATGATAAACAAAAGGAAACAAACATAACATTCTCTGCCTCTAG
>APH_3191
----------------------------------------------------------------------------------------------------------------------------------------------------------------GCAAAAGCAGTTAAACACACCATCATATGTGGCAAAATACTTATAAAAATGGCTATTAAGATGTTAGTCTATAGATATGGCATGCACTATTCTAAGTTTAATAAGAAACTTGGTATTTATTCATTGTTCACCAGCAAAAAGTAACACCAACTACATACTGAAGAAGTCCCTTAAAATCTCCTACCCACTTTTTTAATCATCTGTGTAACAAGCCTGGAAAACTCCAGTGAAAAACAAATTAAACAAATTCATTCAACAGCAATTATGTGGTTTACCAACTTTGGCCTTGCTAAAACATGGCACAAGTGCCAATATACACACAAAATATATCAATTTAGAATCAACTATTTTAAACATACATCTCTGCTGACCTGATGCACAAACATGGAAAATGCCTTGGTACTATCACGGCCTGCGTTAGGGGCATGATACATGTTCACCCAATCTCGAAGAAGATACTCAGTCTTTTCATACAGTCCAGGAGGATCATCAAATTCCCTGGCTTGAGTGATACCAGACTGCATCATTGACATAGGACCTCCACCTGGAGCCCTGTCTAGAAATGCAGGTTCACTATTGGCTCTCAGTAAGTCTATCAACTGGCCAAGCCTAAAGGAAGACAAAGCAACAGGATGTCAAACAATGAAACCATCCATATTACCTCGAAGTTGGTATACCTACTAGAGGCTTACAAACTCCGGGTAAGTTCAAGCATTACAAACAATACACAAACAGGAAAAGTGTAAATTTACTTACCAGGTTTTTTGGCCTCAGTATAATATTAACTGCACTAAAACAACAAAATATATATTTGTTTCACAAATTAATAATTCCTCAATCAAGCTGGTCTGCCACCAAACAGTTCAATATAAATAAAGGCACACACATAACAATTAAACAACCATACAATGTAATCTGATAAGTGAAATATGAACTGTCATCTTTCATATACTGCATAAATGCTGTTTACTACTTCACTTGTGGCCAAAATTGTGGACAAATCGTATTTTTTTGCTCTTCAGACATTTTGAAGTGAAATAGCACCACCCGAAAAAAAACTAAACATGGCAAATAACGTACCACCTGAAAAAACCAACTAAACACGTCAAATAATGTATCATTTTAAAGCAAATTTAATGCTGAATACAATGGTAATACATGTATCCGAAACTAGTCACAATACAAGACAATAAACACAAGGAAACAAACACAATGTTCTCCGCCTCTAG
>APH_0136
---AATTCACCAAATCCCTCAAAATTCTCAATTTACAGTTGCACTATCATACAGGATGGCTGAAGCTACATAAAAGTTCCCTAAACATGAAAATTGGGAATAAAATCCTCCCATTTTCCAAATCAGTCTTTTCTGCTGAAAACACAAAAGATTGTGAACTGCAAAAGCAGTTAAACACACCATCATATGTGGCAAAATACTTATAAAAATGGCTATTAAGATGTTAGTCTATAGATATGGCATGCACTATTCTAAGTTTAATAAGAAACTTGGTATTTATTCATTGTTCACCAGCAAAAAGTAACACCAACTACATACTGAAGAAGTCCCTTAAAATCTCCTACCCACTTTTTTAATCATCTGTGTAACAAGCCTGGAAAACTCCAGTGAAAAACAAATTAAACAAATTCATTCAACAGCAATTATGTGGTTTACCAACTTTGGCCTTGCTAAAACATGGCACAAGTGCCAATATACACACAAAATATATCAATTTAGAATCAACTATTTTAAACATACATCTCTGCTGACCTGATGCACAAACATGGAAAATGCCTTGGTACTATCACGGCCTGCGTTAGGGGCATGATACATGTTCACCCAATCTCGAAGAAGATACTCAGTCTTTTCATACAGTCCAGGAGGATCATCAAATTCCCTGGCTTGAGTGATACCAGACTGCATCATTGACATAGGACCTCCACCTGGAGCCCTGTCTAGAAATGCAGGTTCACTATTGGCTCTCAGTAAGTCTATCAACTGGCCAAGCCTAAAGGAAGACAAAGCAACAGGATGTCAAACAATGAAACCATCCATATTACCTCGAAGTTGGTATACCTACTAGAGGCTTACAAACTCCGGGTAAGTTCAAGCATTACAAACAATACACAAACAGGAAAAGTGTAAATTTACTTACCAGGTTTTTTGGCCTCAGTATAATATTAACTGCACTAAAACAACAAAATATATATTTGTTTCACAAATTAATAATTCCTCAATCAAGCTGGTCTGCCACCAAACAGTTCAATATAAATAAAGGCACACACATAACAATTAAACAACCATACAATGTAATCTGATAAGTGAAATATGAACTGTCATCTTTCATATACTGCATAAATGCTGTTTACTACTTCACTTGTGGCCAAAATTGTGGATGAATTGTATTTTTTAGCTCTTCAGACATTTTGAAGTGAAATAGCACCACCCGAAAAAAAACTAAACATGGCAAATAACGTACCACCTGAAAAAACCAACTAAACACGTCAAATAATGTATCATTTAAAAGCAAATTTAATGCTGAATACAATGGTAATACTTATATCCAAAACTAGCCATAATACAAGATGATAAACAAAAGGAAACAAACATACCATTCTCTGCCTCTAG
>APH_0683
---AATTCACCAAATCCCTCAAAATTCTCAATTTACAGTTGCACTATCATACAGGATGGCTGAAGCTACATAAAAGTTCCCTAAACATGAAAATTGGGAATAAAATCCTCCCATTTTCCAAATCAGTCTTTTCTGCTGAAAACACAAAAGATTGTGAACTGCAAAAGCAGTTAAACACACCATCATATGTGGCAAAATACTTATAAAAATGGCTATTAAGATGTTAGTCTATAGATATGGCATGCACTATTCTAAGTTTAATAAGAAACTTGGTATTTATTCATTGTTCACCAGCAAAAAGTAACACCAACTACATACTGAAGAAGTCCCTTAAAATCTCCTACCCACTTTTTTAATCATCTGTGTAACAAGCCTGGAAAACTCCAGTGAAAAACAAATTAAACAAATTCATTCAACAGCAATTATGTGGTTTACCAACTTTGGCCTTGCTAAAACATGGCACAAGTGCCAATATACACACAAAATATATCAATTTAGAATCAACTATTTTAAACATACATCTCTGCTGACCTGATGCACAAACATGGAAAATGCCTTGGTACTATCACGGCCTGCGTTAGGGGCATGATACATGTTCACCCAATCTCGAAGAAGATACTCAGTCTTTTCATACAGTCCAGGAGGATCATCAAATTCCCTGGCTTGAGTGATACCAGACTGCATCATTGACATAGGACCTCCACCTGGAGCCCTGTCTAGAAATGCAGGTTCACTATTGGCTCTCAGTAAGTCTATCAACTGGCCAAGCCTAAAGGAAGACAAAGCAACAGGATGTCAAACAATGAAACCATCCATATTACCTCGAAGTTGGTATACCTACTAGAGGCTTACAAACTCCGGGTAAGTTCAAGCATTACAAACAATACACAAACAGGAAAAGTGTAAATTTACTTACCAGGTTTTTTGGCCTCAGTATAATATTAACTGCACTAAAACAACAAAATATATATTTGTTTCACAAATTAATAATTCCTCAATCAAGCTGGTCTGCCACCAAACAGTTCAATATAAATAAAGGCACACACATAACAATTAAACAACCATACAATGTAATCTGATAAGTGAAATATGAACTGTCATCTTTCATATACTGCATAAATGCTGTTTACTACTTCACTTGTGGCCAAAATTGTGGATGAATTGTATTTTTTAGCTCTTCAGACATTTTGAAGTGAAATAGCACCACCCGAAAAAAAACTAAACATGGCAAATAACGTACCACCTGAAAAAACCAACTAAACACGTCAAATAATGTATCATTTAAAAGCAAATTTAATGCTGAATACAATGGTAATACTTATATCCAAAACTAGCCATAATACAAGATGATAAACAAAAGGAAACAAACATAACATTCTCTGCCTCTAG
>APH_1602
---AATTCACCAAATCCCTCAAAATTCTCAATTTACAGTTGCACTATCATACAGGATGGCTGAAGCTACATAAAAGTTCCCTAAACATGAAAATTGGGAATAAAATCCTCCCATTTTCCAAATCAGTCTTTTCTGCTGAAAACACAAAAGATTGTGAACTGCAAAAGCAGTTAAACACACCATCATATGTGGCAAAATACTTATAAAAATGGCTATTAAGATGTTAGTCTATAGATATGGCATGCACTATTCTAAGTTTAATAAGAAACTTGGTATTTATTCATTGTTCACCAGCAAAAAGTAACACCAACTACATACTGAAGAAGTCCCTTAAAATCTCCTACCCACTTTTTTAATCATCTGTGTAACAAGCCTGGAAAACTCCAGTGAAAAACAAATTAAACAAATTCATTCAACAGCAATTATGTGGTTTACCAACTTTGGCCTTGCTAAAACATGGCACAAGTGCCAATATACACACAAAATATATCAATTTAGAATCAACTATTTTAAACATACATCTCTGCTGACCTGATGCACAAACATGGAAAATGCCTTGGTACTATCACGGCCTGCGTTAGGGGCATGATACATGTTCACCCAATCTCGAAGAAGATACTCAGTCTTTTCATACAGTCCAGGAGGATCATCAAATTCCCTGGCTTGAGTGATACCAGACTGCATCATTGACATAGGACCTCCACCTGGAGCCCTGTCTAGAAATGCAGGTTCACTATTGGCTCTCAGTAAGTCTATCAACTGGCCAAGCCTAAAGGAAGACAAAGCAACAGGATGTCAAACAATGAAACCATCCATATTACCTCGAAGTTGGTATACCTACTAGAGGCTTACAAACTCCGGGTAAGTTCAAGCATTACAAACAATACACAAACAGGAAAAGTGTAAATTTACTTACCAGGTTTTTTGGCCTCAGTATAATATTAACTGCACTAAAACAACAAAATATATATTTGTTTCACAAATTAATAATTCCTCAATCAAGCTGGTCTGCCACCAAACAGTTCAATATAAATAAAGGCACACACATAACAATTAAACAACCATACAATGTAATCTGATAAGTGAAATATGAACTGTCATCTTTCATATACTGCATAAATGCTGTTTACTACTTCACTTGTGGCCAAAATTGTGGATGAATTGTATTTTTTAGCTCTTCAGACATTTTGAAGTGAAATAGCACCACCCGAAAAAAAACTAAACATGGCAAATAACGTACCACCTGAAAAAAACAACTAAACACGTCAAATAATGTATCATTTAAAAGCAAATTTAATGCTGAATAAAATGGTAATACTTATATCCAAAACGAGCCATAATACAAGATGATAAACAAAAGGAAACAAACATAACATTCTCTGCCTCTAG
>APH_0880
---AATTCACCAAATCCCTCAAAATTCTCAATTTACAGTTGCACTATCATACAGGATGGCTGAAGCTACATAAAAGTTCCCTAAACATGAAAATTGGGAATAAAATTCTCCCATTTTCCAAATCAGTCTTTTCTGCTGAAAACACAAAAGATTGTGAACTGCAAAAGCAGTTAAACACACCATCATATGTGGCAAAATACTTATAAAAATGGCTATTAAGATGTTAGTCTATAGATATGGCATGCACTATTCTAAGTTTAATAAGAAACTTGGTATTTATTCATTGTTCACCAGCAAAAAGTAACACCAACTACATACTGAAGAAGTCCCTTAAAATCTCCTACCCACTTTTTTAATCATCTGTGTAACAAGCCTGGAAAACTCCAGTGAAAAACAAATTAAACAAATTCATTCAACAGCAATTATGTGGTTTACCAACTTTGGCCTTGCTAAAACATGGCACAAGTGCCAATATACACACAAAATATATCAATTTAGAATCAACTATTTTAAACATACATCTCTGCTGACCTGATGCACAAACATGGAAAATGCCTTGGTACTATCACGGCCTGCGTTAGGGGCATGATACATGTTCACCCAATCTCGAAGAAGATACTCAGTCTTTTCATACAGTCCAGGAGGATCATCAAATTCCCTGGCTTGAGTGATACCAGACTGCATCATTGACATAGGACCTCCACCTGGAGCCCTGTCTAGAAATGCAGGTTCACTATTGGCTCTCAGTAAGTCTATCAACTGGCCAAGCCTAAAGGAAGACAAAGCAACAGGATGTCAAACAATGAAACCATCCATATTACCTCGAAGTTGGTATACCTACTAGAGGCTTACAAACTCCGGGTAAGTTCAAGCATTACAAACAATACACAAACAGGAAAAGTGTAAATTTACTTACCAGGTTTTTTGGCCTCAGTATAATATTAACTGCACTAAAACAACAAAATATATATTTGTTTCACAAATTAATAATTCCTCAATCAAGCTGGTCTGCCACCAAACAGTTCAATATAAATAAAGGCACACACATAACAATTAAACAACCATACAATGTAATCTGATAAGTGAAATATGAACTGTCATCTTTCATATACTGCATAAATGCTGTTTACTACTTCACTTGTGGCCAAAATTGTGGATGAATTGTATTTTTTAGCTCTTCAGACATTTTGAAGTGAAATAGCACCACCCGAAAAAAAACTAAACATGGCAAATAACGTACCACCTGAAAAAACCAACTAAACACGTCAAATAATGTATCATTTAAAAGCAAATTTAATGCTGAATACAATGGTAATACTTATATCCAAAACTAGCCATAATACAAGATGATAAACAAAAGGAAACAAACATAACATTCTCTGCCTCTAG
>APH_4021
---AATTCACCAAATCCCTCAAAATTCTCAATTTACAGTTGCACTATCATACAGGATGGCTGAAGCTACATAAAAGTTCCCTAAACATGAAAATTGGGAATAAAATTCTCCCATTTTCCAAATCAGTCTTTTCTGCTGAAAACACAAAAGATTGTGAACTGCAAAAGCAGTTAAACACACCATCATATGTGGCAAAATACTTATAAAAATGGCTATTAAGATGTTAGTCTATAGATATGGCATGCACTATTCTAAGTTTAATAAGAAACTTGGTATTTATTCATTGTTCACCAGCAAAAAGTAACACCAACTACATACTGAAGAAGTCCCTTAAAATCTCCTACCCACTTTTTTAATCATCTGTGTAACAAGCCTGGAAAACTCCAGTGAAAAACAAATTAAACAAATTCATTCAACAGCAATTATGTGGTTTACCAACTTTGGCCTTGCTAAAACATGGCACAAGTGCCAATATACACACAAAATATATCAATTTAGAATCAACTATTTTAAACATACATCTCTGCTGACCTGATGCACAAACATGGAAAATGCCTTGGTACTATCACGGCCTGCGTTAGGGGCATGATACATGTTCACCCAATCTCGAAGAAGATACTCAGTCTTTTCATACAGTCCAGGAGGATCATCAAATTCCCTGGCTTGAGTGATACCAGACTGCATCATTGACATAGGACCTCCACCTGGAGCCCTGTCTAGAAATGCAGGTTCACTATTGGCTCTCAGTAAGTCTATCAACTGGCCAAGCCTAAAGGAAGACAAAGCAACAGGATGTCAAACAATGAAACCATCCATATTACCTCGAAGTTGGTATACCTACTAGAGGCTTACAAACTCCGGGTAAGTTCAAGCATTACAAACAATACACAAACAGGAAAAGTGTAAATTTACTTACCAGGTTTTTTGGCCTCAGTATAATATTAACTGCACTAAAACAACAAAATATATATTTGTTTCACAAATTAATAATTCCTCAATCAAGCTGGTCTGCCACCAAACAGTTCAATATAAATAAAGGCACACACATAACAATTAAACAACCATACAATGTAATCTGATAAGTGAAATATGAACTGTCATCTTTCATATACTGCATAAATGCTGTTTACTACTTCACTTGTGGCCAAAATTGTGGATGAATTGTATTTTTTAGCTCTTCAGACATTTTGAAGTGAAATAGCACCACCCGAAAAAAAACTAAACATGGCAAATAACGTACCACCTGAAAAAACCAACTAAACACGTCAAATAATGTATCATTTAAAAGCAAATTTAATGCTGAATACAATGGTAATACTTATATCCAAAACTAGCCATAATACAAGATGATAAACAAAAGGAAACAAACATAACATTCTCTGCCTCTAG
>APH_1438
----------------------------------------------------------------------------------------------------------------------------------------------------------------------------------------------------------------------------------------------------------------------------------------------------------------------------------------------------------------------------------------------------------------------------------------------------------------------------------------------------------------------AACTATTTTAAACATACATCTCTGCTGACCTGATGCACAAACATGGAAAATGCCTTGGTACTATCACGGCCTGCGTTAGGGGCATGATACATGTTCACCCAATCTCGAAGAAGATACTCAGTCTTTTCATACAGTCCAGGAGGATCATCAAATTCCCTGGCTTGAGTGATACCAGACTGCATCATTGACATAGGACCTCCACCTGGAGCCCTGTCTAGAAATGCAGGTTCACTATTGGCTCTCAGTAAGTCTATCAACTGGCCAAGCCTAAAGGAAGACAAAGCAACAGGATGTCAAACAATGAAACCATCCATATTACCTCGAAGTTGGTATACCTACTAGAGGCTTACAAACTCCGGGTAAGTTCAAGCATTACAAACAATACACAAACAGGAAAAGTGTAAATTTACTT-------------------------------------------------------------------------------------------------------------------------------------------------------------------------------------------------------------------------------------------------------------------------------------------------------------------------------------------------------------------------------------------------------------------------------------------------------------------------------------------
