# Supplementary material for: ﻿Discovery of a new tarantula species from the Madrean Sky Islands and the first documented instance of syntopy between two montane endemics (Araneae, Theraphosidae, Aphonopelma): a case of prior mistaken identity
Source: Zookeys. 2024 Aug 16;1210:61–98. doi: 10.3897/zookeys.1210.125318 (PMC11344175; doi:10.3897/zookeys.1210.125318)
Supplement: Supplementary material 8 — Phylogenomics files [file zookeys-1210-061_article-125318__-s008.zip › Suppl8/individual_UCE_loci/sl_realigned_uce_20010338.fas]

>APH_1357
---------------------------------------------------------------------------------------------------------------------------------------------------------------------------------------------------------------------------------------------------------------------------------------------------------------------------------------------------ACCTAAGCC---------------------------------------------------------------------TACACTCTT-------------------TCCCTACACGA--------------------------------------------CGCTCTTCCGATCTCATGT-----------------------------------GAAAACT----TTTCCCTAGCTG------TGAACATA-------------------CATTTTT-------TTTTTCTTCTCT-------------------------AGCCAATTTTTCAAGCTAATCAAGAAATGGCACAGCTTGATGCAATTAGTAGGACTTGTGGAACACCTTGTCCAGCTGTGTGGCCAAAAGTTATTAATTTGCCACATTGGCACGTCTTCAAACCAAAGAAACAATACAGGGGAA-------------------------------------------------------------------------------------------------------------------CGCAAAATTAAAGAGC--------------------------------------------------------------------------------------------------------------------CAGAAAACAAAG-------------------------CAGTGAACACGAG--------------------------------------------------------------ATAGAGAG---AAAGAGAGAAGA---------------------------TCCAGAGG---------------------------GCATAGATGAAT--------------------------------------------------------------------------------------------------------------------------------------------------------------
>APH_3191
AAACTGTCTGTTTATCATCCAAGCCCGACATATAACGCCACCTATATATCGTCATTCTGTTTAACTGTTATGACGGTAACCGTCGCTTCAGTTTTGTTTACTTCTGTTCTTTCTTAGTTGTTGTTCTTATTAAATGCCTTGTATAAATTATGTTATTTCATTGTTTAACTCTCGCTGTTAGTGGGCCCAGATAATGTTTTTGCGCATAAATGAAATGAAAGTTTTGTCACCTG--TTTAATTTTTTACGCCATTGCTGGACTGTTGCTTTTTTTCTTGTATCGTCAAGAACTTTCGTTAAGTGGGAATTTTAAATCACTAATTTTGTGACAAAAAAAAAATCTGAGACAGTGGCAAATTAAATTTGTTAATTTGCATGGCTGCGGGAATTCCAACAGATTCAGTGGATGTGATATTGTACACACATATTATTGGTGCACAGGGTATTCTGAAATGAAATGTGTTACAGTGTGCAAGTTACTCAGTTCTATGTAGATTTTGTGTTCTTCCTGTTTCATTTCTTTGTTGGTCCTTTTATTTGGGATTTGTATGTTATAAAATTCAGCTTTTCCAAGTTT-TTTTTTAAATATATATATAGATCATTTAATTTCATTTTTAAAATTGCTTTTCAGCTGTATTTTGGGTGAACTGTTTATGAAGAAGCCAATTTTTCAAGCTAATCAAGAAATGGCACAGCTTGATGCAATTAGTAGGACTTGTGGAACACCTTGTCCAGCTGTGTGGCCAAAAGTTATTAATTTGCCACATTGGCACGTCTTCAAACCAAAGAAACAATACAGGAGGAAACTTAGGGATGAATTCTGCTTGTAAGTACTGATTTTAAGTTTGTTTATCCGAGATCTGACTTGGTCAGTATTTTGCATATCTTATCTAGTGTTTATGTAGGTCAGCTGTTCATCCATAATTTAAAAGAACTTTCTTATTAAGCACTTCAAAATACATTGGTAGCCATTTCTTAGCATGTTTTCATTATACACTGCTAGATGCAAATGGTAATACCCTTGAAATGTTATTACACCAATACAGAACGACAGCACATAAAGTGTTATTGGTTTATTCCTGGTTCATCAATGTACAGAAGCAGGTATTGTTTGGTGTCCTCCAGCATAAGAGTTTAGTATGGGGTTGGACCCCCAGGTGGCAATACAGAGGCCAAACAATGAGGAATTGCAGCATACAGGTTCCTAATACTGTCCTGAGGCACATTCTACCATTCTTCCTTCTGACTGTACACACAGATTGTCAGGTGTTTGTGCAAGTTGTTGGCATC--------------------------------------------------------------------------------------------------------------------------------
>APH_4029
----------------------------------------------------------------------------------------------------------------------------------------------------------------TAGTAAAGGTAGTGTAGTAAATAGAAGTGGTTGGTGTTCTTATGGGGATATTACATGAAAACATTTTCAGCTGGCTTTAGCTGTTTATGTTGTTATATGGCTGTTGGTTGTGTGATAATTTCTGCAATAGCATTGCATAAGTTGGAATTTTGATTGAGGAATTTTGTGAC--AAAAAAAATCTGAGACAATGGCAAATTAAATTTGTTAATTTGCATGGCTACGGGAATTCCAACAGATTCAGTGGATGTGATATTGTACACACGTATTATTGGTGCACAGAGTATTCTGAAATGAAATGTGTTACAGTATGTAAGTTACTCAGTTGTATGTAGATTTTGTGTTCTTCCCGTTTCATTTCTTTGTTGGTCCTTTTATTCGGGATTTGTATGTTATAAAATTCAGCTTTTCCAAGTTT-TTTTTTTAATATATATATAGATCATTTAATTTCATTTTTAAAATTGCTTTTCAGCTGTATTTTGGGTGAACTGTTTATGAAGAAGCCAATTTTTCAAGCTAATCAAGAAATGGCACAGCTTGATGCAATTAGTAGGACTTGTGGAACACCTTGTCCAGCTGTGTGGCCAAAAGTTATTAATTTGCCACATTGGCACGTCTTCAAACCAAAGAAACAATACAGGAGGAAACTTAGGGATGAATTCTGCTTGTAAGTACTGATTTTAAGTTTGTTTATCCGAGATATGACTTGGTCAGTATTTTGCATATCTTATCTAGTGTTTATGTAGGTCAGCTGTTCATCCATAATTTAAAAGAACTTTCTTATTAAGCACTTCAAAATACATTGGTAGCCATTTCTTAGCATGTTTTCATTATACACTGCTAGATGCAAATGGTAATACCCTTGAAATGTTATTACACCAATACAGAACGACAGCACATAAAGTGTTATTGGTTTATTCCTGGTTCATCAATGTACAGAAGCAGGTATTGTTTGGTGTCCTCCAGCATAAGAGTTTAGTATGGGGTTGGACCCCCAGGTGGCAATACAGAGGCCAAACAATGAGGAATTGCAGCATACAGTTTCCTAATACTGTCCTGAGGCACATTCTACCATTCTTCCTTCTGACTGTATACACAGATCGTCAGGTGTTTGTGCAAGTTGTTGGCATCAGAGAAGACACTGTCCCAGCTTATTCCAATTGTGCTGTATGGGAGACAAATCTGGTGACTTTGCAGGCCAAGGTATGGTATCGG--------------------------------------------
>APH_4024
AGAGGGATCTTCTGTGGTGCTGGTGTGCCATTTTTAACATGTCATGTAAAGTCATCCAGTCCCACATGAATTCAGATATGTGTCACGTTAGTCTCATGTTATTCCATGCCCCCCTAATTATAGGACTCATTGACCTGGGTGTTCTAAATGTATCACCCTGTAGTAAAGGTAGTGTAGTAAATAGAAGTGGTTGGTGTTCTTATGGGGATATTACATGAAAACATTTTCAGCTGGCTTTAGCTGTTTATGTTGTTATATGGCTGTTGGTTGTGTGATAATTTCTGCAATAGCATTGCATAAGTTGGAATTTTGATTGAGGAATTTTGTGAC-AAAAAAAAATCTGAGACAATGAAAAATTAAATTTGTTAATTTGCATGGCTACGGGAATTCCAACAGATTCAGTGGATGTGATATTGTACACACGTATTATTGGTGCACAGAGTATTCTGAAATGAAATGTGTTACAGTATGTAAGTTACTCAGTTGTATGTAGATTTTGTGTTCTTCCCGTTTCATTTCTTTGTTGGTCCTTTTATTTGGGATTTGTATGTTATAAAATTCAGCTTTTCCAAGTTT-TTTTTTTAATATATATATAGATCATTTAATTTCATTTTTAAAATTGCTTTTCAGCTGTATTTTGGGTGAACTGTTTATGAAGAAGCCAATTTTTCAAGCTAATCAAGAAATGGCACAGCTTGATGCAATTAGTAGGACTTGTGGAACACCTTGTCCAGCTGTGTGGCCAAAAGTTATTAATTTGCCACATTGGCACGTCTTCAAACCAAAGAAACAATACAGGAGGAAACTTAGGGATGAATTCTGCTTGTAAGTACTGATTTTAAGTTTGTTTATCCGAGATATGACTTGGTCAGTATTTTGCATATCTTATCTAGTGTTTATGTAGGTCAGCTGTTCATCCATAATTTAAAAGAACTTTCTTATTAAGCACTTCAAAATACATTGGTAGCCATTTCTTAGCATGTTTTCATTATACACTGCTAGATGCAAATGGTAATACCCTTGAAATGTTATTACACCAATACAGAACGACAGCACATAAAGTGTTATTGGTTTATTCCTGGTTCATCAATGTACAGAAGCAGGTATTGTTTGGTGTCCTCCAGCATAAGAGTTTAGTATGGGGTTGGACCCCCAGGTGGCAATACAGAGGCCAAACAATGAGGAATTGCAGCATACAGTTTCCTAATACTGTCCTGAGGCACATTCTACCATTCTTCCTTCTGACTGTACACACAGATCGTCAGGTGTTTGTGCAAGTTGTTGGCATCAGAGAAGACACTGTCCCAGCTTATTCCAATTGTGCTGTATGGGAGACAAATCTGGTGACTTTGCAGGCCAAGGTATGGTATCGGTACCTTGTAGAGCCTGTTGGACAATGTGGGCTATATGGGGGCAC
>APH_4005
AGAGGGATCTTCTGTGGTGCTGGTGTGCCATTTTTAACATGTCATGTAAAGTCATCCAGTCCCACATGAATTCAGATATGTGTCACGTTAGTCTCATGTTATTCCATGCCCCCCTAATTATAGGACTCATTGACCTGGGTGTTCTAAATGTATCACCCTGTAGTAAAGGTAGTGTAGTAAATAGAAGTGGTTGGTGTTCTTATGGGGATATTACATGAAAACATTTTCAGCTGGCTTTAGCTGTTTATGTTGTTATATGGCTGTTGGTTGTGTGATAATTTCTGCAATAGCATTGCATAAGTTGGAATTTTGATTGAGGAATTTTGTGAC--AAAAAAAATCTGAGACAATGAAAAATTAAATTTGTTAATTTGCATGGCTACGGGAATTCCAACAGATTCAGTGGATGTGATATTGTACACACGTATTATTGGTGCACAGAGTATTCTGAAATGAAATGTGTTACAGTATGTAAGTTACTCAGTTGTATGTAGATTTTGTGTTCTTCCCGTTTCATTTCTTTGTTGGTCCTTTTATTTGGGATTTGTATGTTATAAAATTCAGCTTTTCCAAGTTT-TTTTTTTAATATATATATAGATCATTTAATTTCATTTTTAAAATTGCTTTTCAGCTGTATTTTGGGTGAACTGTTTATGAAGAAGCCAATTTTTCAAGCTAATCAAGAAATGGCACAGCTTGATGCAATTAGTAGGACTTGTGGAACACCTTGTCCAGCTGTGTGGCCAAAAGTTATTAATTTGCCACATTGGCACGTCTTCAAACCAAAGAAACAATACAGGAGGAAACTTAGGGATGAATTCTGCTTGTAAGTACTGATTTTAAGTTTGTTTATCCGAGATATGACTTGGTCAGTATTTTGCATATCTTATCTAGTGTTTATGTAGGTCAGCTGTTCATCCATAATTTAAAAGAACTTTCTTATTAAGCACTTCAAAATACATTGGTAGCCATTTCTTAGCATGTTTTCATTATACACTGCTAGATGCAAATGGTAATACCCTTGAAATGTTATTACACCAATACAGAACGACAGCACATAAAGTGTTATTGGTTTATTCCTGGTTCATCAATGTACAGAAGCAGGTATTGTTTGGTGTCCTCCAGCATAAGAGTTTAGTATGGGGTTGGACCCCCAGGTGGCAATACAGAGGCCAAACAATGAGGAATTGCAGCATACAGGTTCCTAATACTGTCCTGAGGCACATTCTACCATTCTTCCTTCTGACTGTATACACAGATCGTCAGGTGTTTGTGCAAGTTGTTGGCATCAGAGAAGACACTGTCCCAGCTTATTCCAATTGTGCTGTATGGGAGACAAATCTGGTGACTTTGCAGGCCAAGGTATGGTATCGGTACCTTGTAGAGCCTGTTGGACAATGTGGGCTATATGGGGGCAC
>APH_5001
AGAGGGATCTTCTATGGTGCTGGTGTGCCATTTTTAAGATGTCATGTAAAGTCATCCAGTCCCACGTGAATTCAGATATGTGTCACGTTAGTCTCATGTTATTCCATGCCCCCCTAATTATAGGAATCATTGACCTGGGTGTTCTAAATGTATCACCCTGTAGTAAAGGTTGTATTGTAGGTAGAAGTGGTTGGTGTTCTTATGGGGATATTACATGAAAACATTTTCAGCTGGCTTTAGCTGTTTATGTTGTTATACGGCTGTTGGTTGTGTGATAATTTCTGCAATAGCATTGCATAAGTTGGAATTTTGATTGATGAATTTTGTGAC-AAAAAAAAATCTGAGACAGTGGCAAATTAAATTTGTTAATTTGCATGGCTACGGGAATTCCAACAGATTCAGTGGATGTGAT-------ACACGTATTATTGGTGCACAGAGTATTCTGAAATGAAATGTGTTACAGTATGTAAGTTACTCAGTTGTATGTAGATTTTGTGTTCTTCCCGTTTCATTTCTTTGTTGGTCCTTTTATTTGGGATTTGTATGTTATAAAATTCAGCTTTTCCAAGTTT-TTTTTTTAATATATATATAGATCATTTAATTTCATTTTTAAAATTGCTTTTCAGCTGTATTTTGGGTGAACTGTTTATGAAGAAGCCAATTTTTCAAGCTAATCAAGAAATGGCACAGCTTGATGCAATTAGTAGGACTTGTGGAACACCTTGTCCAGCTGTGTGGCCAAAAGTTATTAATTTGCCACATTGGCATGTCTTCAAACCAAAGAAACAATACAGGAGGAAACTTAGGGATGAATTCTGCTTGTAAGTACTGATTTTAAGTTTGTTTATCCGAGATATGACTTGGTCAGTATTTTGCATATCTTATCTAGTGTTTATGTAGGTCAGCTGTTCATCCATAATTTAAAAGAACTTTCTTATTAAGCACTTCAAAATACATTGGTAGCCATTTCTTAGCATGTTTTCATTATACACTGCTAGATGCAAATGGTAATACCCTTGAAATGTTATTACACCAATACAGAACGACAGCACATAAAGTGTTATTGGTTTATTCCTGGTTCATCAATGTACAGAAGCAGGTATTGTTTGGTGTCCTCCAGCATAAGAGTTTAGTATGGGGTTGGACCCCCAGGTGGCAATACAGAGGCCAAACAATGAGGAATTGCAGCATACAGTTTCCTAATACTGTCCTGAGGCACATTCTACCATTCTTCCTTCTGACTGTACACACAGATCGTCAGGTGTTTGTGCAAGTTGTTGGCAT---------------------------------------------------------------------------------------------------------------------------------
>APH_0772
AGAGGGATCTTCTGTGGTGCTGGTGTGCCATTTTTAACATGTCATGTAAAGTCATCCAGTCCCACATGAATTCAGATATGTGTCACGTTAGTCTCGTGTTATTCCATGCCCCCCTAATTATAGGACTCATTGACCTGGGTGTTCTAAATGTATCACCCTGTAGTAAAGGTTGTATTGTAGGTAGAAGCGGTTGGTGTTCTTATGGGGATATTACATGAAAACATTTTCAGCTGGCTTTAGCTGTTTATGTTGTTATACGGCTGTTGGTTGTGTGATAATTTCTGCAATAGCATTGCATAAGTTGGAATTTTGATTGAGGAATTTTGTGAC-AAAAAAAAATCTGAGACAATGGAAAATTAAATTTGTTAATTTGCATGGCTACGGGAATTCCAACAGATTCAGTGGATGTGATATTGTACACACGTATTATTGGTGCACAGAGTATTCTGAAATGAAATGTGTTACAGTATGTAAGTTACTCAGTTGTATGTAGATTTTGTGTTCTTCCCGTTTCATTTCTTTGTTGGTCCTTTTATTTGGGATTTGTATGTTATAAAATTCAGCTTTTCCAAGTTTGTTTTTTTAATATATATATAGATCATTTAATTTCATTTTTAAAATTGCTTTTCAGCTGTATTTTGGGTGAACTGTTTATGAAGAAGCCAATTTTTCAAGCTAATCAAGAAATGGCACAGCTTGATGCAATTAGTAGGACTTGTGGAACACCTTGTCCAGCTGTGTGGCCAAAAGTTATTAATTTGCCACATTGGCACGTCTTCAAACCAAAGAAACAATACAGGAGGAAACTTAGGGATGAATTCTGCTTGTAAGTACTGATTTTAAGTTTGTTTATCCGAGATATGACTTGGTCAGTATTTTGCATATCTTATCTAGTGTTTATGTAGGTCAGCTGTTCATCCATAATTTAAAAGAACTTTCTTATTAAGCACTTCAAAATACATTGGTAGCCATTTCTTAGCATGTTTTCATTATACACTGCTAGATGCAAATGGTAATACCCTTGAAATGTTATTACACCAATACAGAACGACAGCACATAAAGTGTTATTGGTTTATTCCTGGTTCATCAATGTACAGAAGCAGGTATTGTTTGGTGTCCTCCAGCATAAGAGTTTAGTATGGGGTTGGACCCCCAGGTGGCAATACAGAGGCCAAACAATGAGGAATTGCAGCATACAGTTTCCTAATACTGTCCTGAGGCACATTCTACCATTCTTCCTTCTGACTGTACACACAGATCGTCAGGTGTTTGTGCAAGTTGTTGGCATCAGAGAAGACACTGTCCCAGCTTATTCCAATTGTGCTGTATGGGAGACAAATCTGGTGACTTTGCAGGCCAAGGTATGGTATCGGTACCTTGTAGAGCCTGTTGGACAATGTGGGCTATATGGGGGCAC
>APH_5079
AGAGGGATCTTCTGTGGTGCTGGTGTGCCATTTTTAACATGTCATGTAAAGTCATCCAGTCCCACATGAATTCAGATATGTGTCACGTTAGTCTCATGTTATTCCATGCCCCCCTAATTATAGGACTCATTGACCTGGGTGTTCTAAATGTATCACCCTGTAGTAAAGGTTGTATTGTAGGTAGAAGCGGTTGGTGTTCTTATGGGGATATTACATGAAAACATTTTCAGCTGGCTTTAGCTGTTTATGTTGTTATACGGCTGTTGGTTGTGTGATAATTTCTGCAATAGCATTGCATAAGTTGGAATTTTGATTGAGGAATTTTGTGAC-AAAAAAAAATCTGAGACAATGGAAAATTAAATTTGTTAATTTGCATGGCTACGGGAATTCCAACAGATTCAGTGGATGTGATATTGTACACACGTATTATTGGTGCACAGAGTATTCTGAAATGAAATGTGTTACAGTATGTAAGTTACTCAGTTGTATGTAGATTTTGTGTTCTTCCCGTTTCATTTCTTTGTTGGTCCTTTTATTTGGGATTTGTATGTTATAAAATTCAGCTTTTCCAAGTTT-TTTTTTTAATATATATATAGATCATTTAATTTCATTTTTAAAATTGCTTTTCAGCTGTATTTTGGGTGAACTGTTTATGAAGAAGCCAATTTTTCAAGCTAATCAAGAAATGGCACAGCTTGATGCAATTAGTAGGACTTGTGGAACACCTTGTCCAGCTGTGTGGCCAAAAGTTATTAATTTGCCACATTGGCATGTCTTCAAACCAAAGAAACAATACAGGAGGAAACTTAGGGATGAATTCTGCTTGTAAGTACTGATTTTAAGTTTGTTTATCCGAGATATGACTTGGTCAGTATTTTGCATATCTTATCTAGTGTTTATGTAGGTCAGCTGTTCATCCATAATTTAAAAGAACTTTCTTATTAAGCACTTCAAAATACATTGGTAGCCATTTCTTAGCATGTTTTCATTATACACTGCTAGATGCAAATGGTAATACCCTTGAAATGTTATTACACCAATACAGAACGACAGCACATAAAGTGTTATTGGTTTATTCCTGGTTCATCAATGTACAGAAGCAGGTATTGTTTGGTGTCCTCCAGCATAAGAGTTTAGTATGGGGTTGGACCCCCAGGTGGCAATACAGAGGCCAAACAATGAGGAATTGCAGCATACAGTTTCCTAATACTGTCCTGAGGCACATTCTACCATTCTTCCTTCTGACTGTACACACAGATCGTCAGGTGTTTGTGCAAGTTGTTGGCATCAGAGAAGACACTGTCCCAGCTTATTCCAATTGTGCTGTATGGGAGACAAATCTGGTGACTTTGCAGGCCAAGGTATGGTAT-----------------------------------------------
>APH_1535
-------------------------------------------------------------------------------------------------------------------------------------CCTGGGTGTTCTAAATGTATCACCCTGTAGTAAAGGTTGTATTGTAGGTAGAAGCGGTTGGTGTTCTTATGGGGATATTACATGAAAACATTTTCAGCTGGCTTTAGCTGTTTATGTTGTTATACGGCTGTTGGTTGTGTGATAATTTCTGCAATAGCATTGCATAAGTTGGAATTTTGATTGAGGAATTTTGTGAC-AAAAAAAAATCTGAGACAATGGAAAATTAAATTTGTTAATTTGCATGGCTACGGGAATTCCAACAGATTCAGTGGATGTGATATTGTACACACGTATTATTGGTGCACAGAGTATTCTGAAATGAAATGTGTTACAGTATGTAAGTTACTCAGTTGTATGTAGATTTTGTGTTCTTCCCGTTTCATTTCTTTGTTGGTCCTTTTATTTGGGATTTGTATGTTATAAAATTCAGCTTTTCCAAGTTT-TTTTTTTAATATATATATAGATCATTTAATTTCATTTTTAAAATTGCTTTTCAGCTGTATTTTGGGTGAACTGTTTATGAAGAAGCCAATTTTTCAAGCTAATCAAGAAATGGCACAGCTTGATGCAATTAGTAGGACTTGTGGAACACCTTGTCCAGCTGTGTGGCCAAAAGTTATTAATTTGCCACATTGGCATGTCTTCAAACCAAAGAAACAATACAGGAGGAAACTTAGGGATGAATTCTGCTTGTAAGTACTGATTTTAAGTTTGTTTATCCGAGATATGACTTGGTCAGTATTTTGCATATCTTATCTAGTGTTTATGTAGGTCAGCTGTTCATCCATAATTTAAAAGAACTTTCTTATTAAGCACTTCAAAATACATTGGTAGCCATTTCTTAGCATGTTTTCATTATACACTGCTAGATGCAAATGGTAATACCCTTGAAATGTTATTACACCAATACAGAACGACAGCACATAAAGTGTTATTGGTTTATTCCTGGTTCATCAATGTACAGAAGCAGGTATTGTTTGGTGTCCTCCAGCATAAGAGTTTAGTATGGGGTTGGACCCCCAGGTGGCAATACAGAGGCCAAACAATGAGGAATTGCAGCATACAGTTTCCTAATACTGTCCTGAGGCACATTCTACCATTCTTCCTTCTGACTGTACACACAGATCGTCAGGTGTTTGTGCAAGTTGTTGGCATCAGAGAAGACACTGTCCCAGCTTATTCCAATTGTGCTGTATGGGAGACAAATCTGGTGACTTTGCAGGCCAAGGTATGGTATCGGTACCTTGTAGAGCCTGTTGGACAATGTGGGCTATATGGGGGCAC
>APH_5003
----------------------------------------------------------------------------------------TAGTCTCATGTTATTCCATGCCCCCCTAATTATAGGACTCATTGACCTGGGTGTTCTAAATGTATCACCCTGTAGTAAAGGTTGTATTGTAGGTAGAAGCGGTTGGTGTTCTTATGGGGATATTACATGAAAACATTTTCAGCTGGCTTTAGCTGTTTATGTTGTTATACGGCTGTTGGTTGTGTGATAATTTCTGCAATAGCATTGCATAAGTTGGAATTTTGATTGAGGAATTTTGTGAC-AAAAAAAAATCTGAGACAATGGAAAATTAAATTTGTTAATTTGCATGGCTACGGGAATTCCAACAGATTCAGTGGATGTGATATTGTACACACGTATTATTGGTGCACAGAGTATTCTGAAATGAAATGTGTTACAGTATGTAAGTTACTCAGTTGTATGTAGATTTTGTGTTCTTCCCGTTTCATTTCTTTGTTGGTCCTTTTATTTGGGATTTGTATGTTATAAAATTCAGCTTTTCCAAGTTT-TTTTTTTAATATATATATAGATCATTTAATTTCATTTTTAAAATTGCTTTTCAGCTGTATTTTGGGTGAACTGTTTATGAAGAAGCCAATTTTTCAAGCTAATCAAGAAATGGCACAGCTTGATGCAATTAGTAGGACTTGTGGAACACCTTGTCCAGCTGTGTGGCCAAAAGTTATTAATTTGCCACATTGGCATGTCTTCAAACCAAAGAAACAATACAGGAGGAAACTTAGGGATGAATTCTGCTTGTAAGTACTGATTTTAAGTTTGTTTATCCGAGATATGACTTGGTCAGTATTTTGCATATCTTATCTAGTGTTTATGTAGGTCAGCTGTTCATCCATAATTTAAAAGAACTTTCTTATTAAGCACTTCAAAATACATTGGTAGCCATTTCTTAGCATGTTTTCATTATACACTGCTAGATGCAAATGGTAATACCCTTGAAATGTTATTACACCAATACAGAACGACAGCACATAAAGTGTTATTGGTTTATTCCTGGTTCATCAATGTACAGAAGCAGGTATTGTTTGGTGTCCTCCAGCATAAGAGTTTAGTATGGGGTTGGACCCCCAGGTGGCAATACAGAGGCCAAACAATGAGGAATTGCAGCATACAGTTTCCTAATACTGTCCTGAGGCACATTCTACCATTCTTCCTTCTGACTGTACACACAGATCGTCAGGTGTTTGTGCAAGTTGTTGGCATCAGAGAAGACACTGTCCCAGCTTATTCCAATTGTGCTGTATGGGAGACAAATCTGGTGACTTTGCAGGCCAAGGTATGGTATCGGTACCTTGTAGAGCCTGTTGGACAATGTGGGCTATATGGGGGCAC
>APH_0683
AGAGGGATCTTCTGTGGTGCTGGTGTGCCATTTTTAAGATGTCATGTAAAGTCATCCAGTCCCACATGAATTCAGATATGTGTCACGTTATTCTCATGTTATTCCATGC---CCTAATTATAGGAATCATTGACCTGAGTGTTCTAAATGTATCACCCTGTAGTAAAGGTTGTATTGTAGGTAGAAGTGGTTGGTGTTCTTATGGTGATATTACATGAAAACATTTTCAGCTGGCTTTAGCTGTTTATGTTGTTATACGGCTGTTGGTTGTGTGATAATTTCTGCAGTAGCATTGCATAAGTTGGAATTTTGATTGAGGAATTTTGTGACAAAAAAAAAATCTGAGACAGTGGCAAATTAAATTTGTTAATTTGCATGGCTGCGGGAATTCCAACAGATTCAGTGGATGTGATATTGTACACACGTATTATTGGTGCACAGGGTATTCTGAAATGAAATGTGTTACAGTGTGCAAGTTACTCAGTTGTATGTAGATTTTGTGTTCTTCCCGTTTCATTTCTTTGTTGGTCCTTTTATTTGGGATTTGTATGTTATAAAATTCAGCTTTTCCAAGTTT-TTTTTTTAATATATATATAGATCATTCAATTTCATTTTTAAAATTGCTTTTCAGCTGTATTTTGGGTGAACTGTTTATGAAGAAGCCAATTTTTCAAGCTAATCAAGAAATGGCACAGCTTGATGCAATTAGTAGGACTTGTGGAACACCTTGTCCAGCTGTGTGGCCAAAAGTTATTAATTTGCCACATTGGCACGTCTTCAAACCAAAGAAACAATACAGGAGGAAACTTAGGGATGAATTCTGCTTGTAAGTACTGATTTTAAGTTTGTTTATCCGAGATCTGACTTGGTCAGTATTTTGCATATCTTATCTAGTGTTTATGTAGGTCAGCTGTTTATCCATAATTTAAAAGAACTTTCTTATTAAGCACTTCAAAATACATTGGTAGCCATTTCTTAGCATGTTTTCATTATACACTGCTAGATGCAAATGGTAATACCCTTGAAATGTTATTACACCAATACAGAACGACAGCACATAAAGTGTTATTGGTTTATTCCTGGTTCATCAATGTACAGAAGCAGGTATTGTTTGGTGTCCTCCAGCATAAGAGTTTAGTATGGGGTTGGACCCCCAGGTGACAATACAGAGGCCAAACAATGAGGAATTGCAGCATACAGGTTCCTAATACTGTCCTGAGGCACATTCTACCATTCTTCCTTCTGACTGTACACACAGATCGTCAGGTGTTTGTGCAAGTTGTTGGCATCAGAGAAGACACTGTCCCAGCTTATTCCAATTGTGCTCTATGGGAGACAAATCTGGTGACTTTGCAGGCCAAGGTATGGTATCGGTACCTTGTAGAGCCTGTTGGACAATGTGGGCTATATGGGGGCAC
>APH_3188
-----------------------------------------------------------------------------------------------------------------------------ATCATTGACTTGGGTGTTCTAAATGTGTCACCCTGTAGTAAAGGTTGTATTGTAGGTAGAAGTGGTTGGTGTTCTTATGGTGATATTACATGAAAACATTTTCAGCTGGCTTTAGCTGTTTATGTTGTTATACGGCTGTTGGTTGTGTGATAATTTCTGCAGTAGCATTGCATAAGTTGGAATTTTGATTGAGGAATTTTGTGACAAAAAAAAAATCTGAGACAGTGGCAAATTAAATTTGTTAATTTGCATGGCTGTGGGAATTCCAACAGATTCAGTGGATGTGATATTGTACACACGTATTATTGGTTCACAGGATATTCTGAAATGAAATGTGTTACAGTGTGCAAGTTACTCAGTTGTATGTAGATTTTGTGTTCTTCCCGTTTCATTTCTTTGTTGGTCCTTTTATTTGTGATTTGTATGTTATAAAATTCAGCTTTTCCAAGTTTTTTTTTTTAATATATATATAGATCATTTAATTTCATTTTTAAAATTGCTTTTCAGCTGTATTTTGGGTGAACTGTTTATGAAGAAGCCAATTTTTCAAGCTAATCAAGAAATGGCACAGCTTGATGCAATTAGTAGGACTTGTGGAACACCTTGTCCAGCTGTGTGGCCAAAAGTTATTAATTTGCCACATTGGCACGTCTTCAAACCAAAGAAACAATACAGGAGGAAACTTAGGGATGAATTCTGCTTGTAAGTACTGATTTTAAGTTTGTTTATCCGAGATCTGACTTGGTCAGTATTTTGCATATCTTATCTAGTGTTTATGTAGGTCAGCTGTTCATCCATAATTTAAAAGAAATTTCTCATTAAGCACTTCAAAATACATTGGTAGCCATTTCTTAGCATGTTTTCATTATACACTGCTAGATGCAAATGGTAATACCCTTGAAATGTTATTACACCAATACAGAACGACAGCACATAAAGTGTTATTGGTTTATTCCTGGTTCATCAATGTACAGAAGCAGGTATTGTTTGGTGTCCTCCAGCATAAGAGTTTAGTATGGGGTTGGACCCCCAGGTGGCAATACAGAGGCCAAACAATGAGGAATTGCAGCATACAGGTTCCTAATACTGTCCTGAGGCACATTCTGCCATTCTTCCTTCTGACTGTACACACAGATCGTCAGGTGTTTGTGCAAGTTGTTGGCATCAGAGAAGACACTGTCCCAACTTATTCCAATTGTGCTCTATGGGAGACAAATCTGGTGACTTTGCAGGCCAAGGTATGGTATCGGTACCTTGTAGAGCCTGTTGGACAATGTGGGCTATATGGGGGCAC
>APH_0185
AGAGGGATCTTCTATGGTGCTGGTGTGCCATTTTTAAGATGTCATGTAAAGTCATCCAGTCCCACATGAATTCAGATATGTGTCACATTAGTCTCATGTTATTCCATGC---CCTAATTATAGGAATCATTGACTTGGGTGTTCTAAATGTGTCACCCTGTAGTAAAGGTTGTATTGTAGGTAGAAGTGGTTGGTGTTCTTATGGTGACATTACATGAAAACATTTTCAGCTGGCTTTAGCTGTTTATGTTGTTATACGGCTGTTGGTTGTGTGATAATTTCTGCAGTAGCATTGCATAAGTTGGAATTTTGATTGAGGAATTTTGTGACAAAAAAAAAATCTGAGACAGTGGCAAATTAAATTTGTTAATTTGCATGGCTGCGGGAATTCCAACAGATTCAGTGGATGTGATATTGTACACACGTATTATTGGTGCACAGGGTATTCTGAAATGAAATGTGTTACAGTGTGCAAGTTACTCAGTTGTATGTAGATTTTGTGTTCTTCCCGTTTCATTTCTTTGTTGGTCCTTTTATTTGTGATTTGTATGTTATAAAATTCAGCTTTTCCAAGTTTTTTTTTTTAATATATATATAGATCATTCAATTTCATTTTTAAAATTGCTTTTCAGCTGTATTTTGGGTGAACTGTTTATGAAGAAGCCAATTTTTCAAGCTAATCAAGAAATGGCACAGCTTGATGCAATTAGTAGGACTTGTGGAACACCTTGTCCAGCTGTGTGGCCAAAAGTTATTAATTTGCCACATTGGCACGTCTTCAAACCAAAGAAACAATACAGGAGGAAACTTAGGGATGAATTCTGCTTGTAAGTACTGATTTTAAGTTTGTTTATCCGAGATCTGACTTGGTCAGTATTTTGCATATCTTATCTAGTGTTTATGTAGGTCAGCTGTTCATCCATAATTTAAAAGAAATTTCTCATTAAGCACTTCAAAATACATTGGTAGCCATTTCTTAGCATGTTTTCATTATACACTGCTAGATGCAAATGGTAATACCCTTGAAATGTTATTACACCAATACAGAACGACAGCACATAAAGTGTTATTGGTTTATTCCTGGTTCATCAATGTACAGAAGCAGGTATTGTTTGGTGTCCTCCAGCATAAGAGTTTAGTATGGGGTTGGACCCCCAGGTGGCAATACAGAGGCCAAACAATGAGGAATTGCAGCATACAGGTTCCTAATACTGTCCTGAGGCACATTCTGCCATTCTTCCTTCTGACTGTACACACAGATCGTCAGGTGTTTGTGCAAGTTGTTGGCATCAGAGAAGACACTGTCCCAGCTTATTCCAATTGTGCTCTATGGGAGACAAATCTGGTGACTTTGCAGGCCAAGGTATGGTATCGGTACCTTGTAGAGCCTGTTGGACAATGTGGGCTATATGGGGGCAC
>APH_0717
-----------------------------------------------------------TCCCACATGAATTCAGATATGTGTCACATTAGTCTCATGTTATTCCATGCCCCCCTAATTATAGGAATCATTGACTTGGGTGTTCTAAATGTGTCACCCTGTAGTAAAGGTTGTATTGTAGGTAGAAGTGGTTGGTGTTCTTATGGTGATATTACATGAAAACATTTTCAGCTGGCTTTAGCTGTTTATGTTGTTATACGGCTGTTGGTTGTGTGATAATTTCTGCAGTAGCATTGCATAAGTTGGAATTTTGATTGAGGAATTTTGTGACAAAAAAAAAATCTGAGACAGTGGCAAATTAAATTTGTTAATTTGCATGGCTGTGGGAATTCCAACAGATTCAGTGGATGTGATATTGTACACACGTATTATTGGTGCACAGGATATTCTGAAATGAAATGTGTTACAGTGTGCAAGTTACTCAGTTGTATGTAGATTTTGTGTTCTTCCCGTTTCATTTCTTTGTTGGTCCTTTTATTTGGGATTTGTATGTTATAAAATTCAGCTTTTCCAAGTTTTTTTTTTTAATATATATATAGATCATTCAATTTCATTTTTAAAATTGCTTTTCAGCTGTATTTTGGGTGAACTGTTTATGAAGAAGCCAATTTTTCAAGCTAATCAAGAAATGGCACAGCTTGATGCAATTAGTAGGACTTGTGGAACACCTTGTCCAGCTGTGTGGCCAAAAGTTATTAATTTGCCACATTGGCACGTCTTCAAACCAAAGAAACAATACAGGAGGAAACTTAGGGATGAATTCTGCTTGTAAGTACTGATTTTAAGTTTGTTTATCCGAGATCTGACTTGGTCAGTATTTTGCATATCTTATCTAGTGTTTATGTAGGTCAGCTGTTCATCCATAATTTAAAAGAACTTTCTTATTAAGCACTTCAAAATACATTGGTAGCCATTTCTTAGCATGTTTTCATTATACACTGCTAGATGCAAATGGTAATACCCTTGAAATGTTATTACACCAATACAGAACGACAGCGCATAAAGTGTTATTGGTTTATTCCTGGTTCATCAATGTACAGAAGCAGGTATTGTTTGGTGTCCTCCAGCATAAGAGTTTAGTATGGGGTTGGACCCCCAGGTGGCAATACAGAGGCCAAACAATGAGGAATTGCAGCGTACAGGTTCCTAATACTGTCCTGAGGCACATTCTGCCATTCTTCCTTCTGACTGTACACACAGATCGTCAGGTGTTTGTGCAAGTTGTTGGCATCAGAGAAGACACTGTCCCAGCTTATTCCAATTGTGCTCTATGGGAGACAAATCTGGTGACTTTGCAGGCCAAGGTATGGTATCGGTACCTTGTAGAGCCTGTTGGACAATGTGGGCTATATGGGGGCAC
>APH_0723
AGAGGGATCTTCTATGGTGCTGGTGTGCCATTTTTAAGATGTCATGTAAAGTCATCCAGTCCCACACGAATTCAGATATGTGTCACGTTAGTCTCATGTTATTCCATGCCCCCCTAATTATAGGAATCATTGACCTGGGTGTTCTAAATGTATCACCCTGTAGTAAAGGTTGTATTGTAGGTAGAAGTGGTTGGTGTTCTTATGGTGATATTACATGAAAACATTTTCAGCTGGCTTTAGCTGTTTATGTTGTTATACGGCTGTTGGTTGTGTGATAATTTCTGCAGTAGCATTGCATAAGTTGGAATTTTGATTGAGGAATTTTGTGACAAAAAAAAAATCTGAGACAGTGGCAAATTAAATTTGTTAATTTGCATGGCTGTGGGAATTCCAACAGATTCAGTGGATGTGATATTGTACACACGTATTATTGGTTCACAGGGTATTCTGAAATGAAATGTGTTACAGTGTGCAAGTTACTCAGTTGTATGTAGATTTTGTGTTCTTCCCGTTTCATTTCTTTGTTGGTCCTTTTATTTGGGATTTGTATGTTATAAAATTCAGCTTTTCCAAGTTTTTTTTTTTAATATATATATAGATCATTCAATTTCATTTTTAAAATTGCTTTTCAGCTGTATTTTGGGTGAACTGTTTATGAAGAAGCCAATTTTTCAAGCTAATCAAGAAATGGCACAGCTTGATGCAATTAGTAGGACTTGTGGAACACCTTGTCCAGCTGTGTGGCCAAAAGTTATTAATTTGCCACATTGGCACGTCTTCAAACCAAAGAAACAATACAGGAGGAAACTTAGGGATGAATTCTGCTTGTAAGTACTGATTTTAAGTTTGTTTATCCGAGATCTGACTTGGTCAGTATTTTGCATATCTTATCTAGTGTTTATGTAGGTCAGCTGTTCATCCATAATTTAAAAGAACTTTCTTATTAAGCACTTCAAAATACATTGGTAGCCATTTCTTAGCATGTTTTCATTATACACTGCTAGATGCAAATGGTAATACCCTTGAAATGTTATTACACCAATACAGAACGACAGCGCATAAAGTGTTATTGGTTTATTCCTGGTTCATCAATGTACAGAAGCAGGTATTGTTTGGTGTCCTCCAGCATAAGAGTTTAGTATGGGGTTGGACCCCCAGGTGGCAATACAGAGGCCAAACAATGAGGAATTGCAGCATACAGGTTCCTAATACTGTCCTGAGGCA--------CATTCTTCCTTCTGACTGTACACACAGATCGTCAGGTGTTTGTGCAAGTTGTTGGCATCAGAGAAGACACTGTCCCAGCTTATTCCAATTGTGCTCTATGGGAGACAAATCTGGTGACTTTGCAGGCCAAGGGGTGGTATCGGTACCTTGTAGAGCCTGTTGGACAATGTGGGCTATATGGGGGCAC
>APH_0186
AGAGGGATCTTCTATGGTGCTGGTGTGCCATTTTTAAGATGTCATGTAAAGTCATCCAGTCCCACACGAATTCAGATATGTGTCACGTTAGTCTCATGTTATTCCATGCCCCCCTAATTATAGGAATCATTGACCTGGGTGTTCTAAATGTATCACCCTGTAGTAAAGGTTGTATTGTAGGTAGAAGTGGTTGGTGTTCTTATGGTGATATTACATGAAAACATTTTCAGCTGGCTTTAGCTGTTTATGTTGTTATACGGCTGTTGGTTGTGTGATAATTTCTGCAGTAGCATTGCATAAGTTGGAATTTTGATTGAGGAATTTTGTGACAAAAAAAAAATCTGAGACAGTGGCAAATTAAATTTGTTAATTTGCATGGCTGTGGGAATTCCAACAGATTCAGTGGATGTGATATTGTACACACGTATTATTGGTTCACAGGATATTCTGAAATGAAATGTGTTACAGTGTGCAAGTTACTCAGTTGTATGTAGATTTTGTGTTCTTCCCGTTTCATTTCTTTGTTGGTCCTTTTATTTGGGATTTGTATGTTATAAAATTCAGCTTTTCCAAGTTTTTTTTTTTAATATATATATAGATCATTCAATTTCATTTTTAAAATTGCTTTTCAGCTGTATTTTGGGTGAACTGTTTATGAAGAAGCCAATTTTTCAAGCTAATCAAGAAATGGCACAGCTTGATGCAATTAGTAGGACTTGTGGAACACCTTGTCCAGCTGTGTGGCCAAAAGTTATTAATTTGCCACATTGGCACGTCTTCAAACCAAAGAAACAATACAGGAGGAAACTTAGGGATGAATTCTGCTTGTAAGTACTGATTTTAAGTTTGTTTATCCGAGATCTGACTTGGTCAGTATTTTGCATATCTTATCTAGTGTTTATGTAGGTCAGCTGTTCATCCATAATTTAAAAGAACTTTCTTATTAAGCACTTCAAAATACATTGGTAGCCATTTCTTAGCATGTTTTCATTATACACTGCTAGATGCAAATGGTAATACCCTTGAAATGTTATTACACCAATACAGAACGACAGCGCATAAAGTGTTATTGGTTTATTCCTGGTTCATCAATGTACAGAAGCAGGTATTGTTTGGTGTCCTCCAGCATAAGAGTTTAGTATGGGGTTGGACCCCCAGGTGGCAATACAGAGGCCAAACAATGAGGAATTGCAGCATACAGGTTCCTAATACTGTCCTGAGGCACATTCTGCCATTCTTCCTTCTGACTGTACACACAGATCGTCAGGTGTTTGTGCAAGTTGTTGGCATCAGAGAAGACACTGTCCCAGCTTATTCCAATTGTGCTCTATGGGAGACAAATCTGGTGACTTTGCAGGCCAAGGGGTGGTATCGGTACCTTGTAGAGCCTGTTGGACAATGTGGGCTATATGGGGGCAC
>APH_0674
AGAGGGATCTTCTATGGTGCTGGTGTGCCATTTTTAAGATGTCATGTAAAGTCATCCAGTCCCACACGAATTCAGATATGTGTCACGTTAGTCTCATGTTATTCCATGCCCCCCTAATTATAGGAATCATTGACCTGGGTGTTCTAAATGTATCACCCTGTAGTAAAGGTTGTATTGTAGGTAGAAGTGGTTGGTGTTCTTATGGTGATATTACATGAAAACATTTTCAGCTGGCTTTAGCTGTTTATGTTGTTATACGGCTGTTGGTTGTGTGATAATTTCTGCAGTAGCATTGCATAAGTTGGAATTTTGATTGAGGAATTTTGTGACAAAAAAAAAATCTGAGACAGTGGCAAATTAAATTTGTTAATTTGCATGGCTGTGGGAATTCCAACAGATTCAGTGGATGTGATATTGTACACACGTATTATTGGTTCACAGGATATTCTGAAATGAAATGTGTTACAGTGTGCAAGTTACTCAGTTGTATGTAGATTTTGTGTTCTTCCCGTTTCATTTCTTTGTTGGTCCTTTTATTTGGGATTTGTATGTTATAAAATTCAGCTTTTCCAAGTTTTTTTTTTTAATATATATATAGATCATTCAATTTCATTTTTAAAATTGCTTTTCAGCTGTATTTTGGGTGAACTGTTTATGAAGAAGCCAATTTTTCAAGCTAATCAAGAAATGGCACAGCTTGATGCAATTAGTAGGACTTGTGGAACACCTTGTCCAGCTGTGTGGCCAAAAGTTATTAATTTGCCACATTGGCACGTCTTCAAACCAAAGAAACAATACAGGAGGAAACTTAGGGATGAATTCTGCTTGTAAGTACTGATTTTAAGTTTGTTTATCCGAGATCTGACTTGGTCAGTATTTTGCATATCTTATCTAGTGTTTATGTAGGTCAGCTGTTCATCCATAATTTAAAAGAACTTTCTTATTAAGCACTTCAAAATACATTGGTAGCCATTTCTTAGCATGTTTTCATTATACACTGCTAGATGCAAATGGTAATACCCTTGAAATGTTATTACACCAATACAGAACGACAGCGCATAAAGTGTTATTGGTTTATTCCTGGTTCATCAATGTACAGAAGCAGGTATTGTTTGGTGTCCTCCAGCATAAGAGTTTAGTATGGGGTTGGACCCCCAGGTGGCAATACAGAGGCCAAACAATGAGGAATTGCAGCATACAGGTTCCTAATACTGTCCTGAGGCACATTCTGCCATTCTTCCTTCTGACTGTACACACAGATCGTCAGGTGTTTGTGCAAGTTGTTGGCATCAGAGAAGACACTGTCCCAGCTTATTCCAATTGTGCTCTATGGGAGACAAATCTGGTGACTTTGCAGGCCAAGGGGTGGTATCGG--------------------------------------------
>APH_0880
AGAGGGATCTTCTATGGTGCTGGTGTGCCATTTTAAAGATGTCATGTAAAGTCATCCAGTCCCACTTGAATTCAGATATGTGTCACGTTAGTCTCATGTTATTCCATGCCCCCCTAATTATAGGAATCATTGACCTGGGTGTTCTAAATGTATCACCCTGTAGTAAAGGTTGTATTGTAGGTAGAAGTGGTTGGTGTTCTTATGGTGATATTACATGAAAACATTTTCAGCTGGCTTTAGCTGTTTATGTTGTTATACGGCTGTTGGTTGTGTGATAATTTCTGCAGTAGCATTGCATAAGTTGGAATTTTGATTGAGGAATTTTGTGACAAAAAAAAAATCTGAGACAGTGGCAAATTAAATTTGTTAATTTGCATGGCTGTGGGAATTCCAACAGATTCAGTGGATGTGATATTGTACACACATATTATTGGTGCACAGAATATTCTGAAATGAAATGTGTTACAGTGTGTAAGTTACTCAGTTGTATGTAGATTTTGTGTTCTTCCCGTTTCATTTCTTTGTTGGTCCTTTTATTCGGGATTTGTATGTTATAAAATTCAGCTTTTCCAAGTTTTTTTTTTTAATATATATATAGATCATTTAATTTCATTTTTAAAATTGCTTTTCAGCTGTATTTTGGGTGAACTGTTTATGAAGAAGCCAATTTTTCAAGCTAATCAAGAAATGGCACAGCTTGATGCAATTAGTAGGACTTGTGGAACACCTTGTCCAGCTGTGTGGCCAAAAGTTATTAATTTGCCACATTGGCACGTCTTCAAACCAAAGAAACAATACAGGAGGAAACTGAGGGATGAATTCTGCTTGTAAGTACTGATTTTAAGTTTGTTTATCCGAGATCTGACTTGGTCAGTATTTTGCATATCTTATCTAGTGTTTATGTAGGTCAGCTGTTCATCCATAATTTAAAAGAACTTTCTTATTAAGCACTTCAAAATACATTGGTAGCCATTTCTTAGCATGTTTTCATTATACACTGCTAGATGCAAATGGTAATACCCTTGAAATGTTATTACACCAATACAGAACGACAGCACATAAAGTGTTATTGGTTTATTCCTGGTTCATCAATGTACAGAAGCAGGTATTGTTTGGTGTCCTCCAGCATAAGAGTTTAGTATGGGGTTGGACCCCCAGGTGGCAATACAAAGGCCAAACAATGAGGAATTGCAGCATACAGGTTCCTAATACTGTCCTGAGGCACATTCTACCATTCTTCCTTCTGACCGTACACACAGATCGTCAGGTGTTTGTGCAAGTTGTTGGCATCAGAGAAGACACTGTCCCAGCTTATTCCAATTGTGCTCTATGGGAGACAAATCTGGTGACTTTGCAGGCCAAGGTATGGTATCGGTACCTT--------------------------------------
>APH_0622
----------------------------------------------------------------------------------------------------------------------------------------------------------------------------------------------------------------TATTACATGAAAACATTTTCAGCTGGCTTTAGCTGTTTATGTTGTTATACGGCTGTTGGTTGTGTGATAATTTCTGCAGTAGCATTGCATTAGTTGGAATTTTGATTGAGGAATTTTGTGAC-AAAAAAAAATCTGAGACAGTGGCAAATTAAATTTGTTAATTTGCATGGCTGCGGGAATTCCAACAGATTCAGTGGATGTGATATTGTACACACATATTATTGGTGCACAGGGTATTCTGAAATGAAATGTGTTACAGTGTGCAAGTTACTCAGTTGTATGTAGATTTTGTGTTCTTCCTGTTTCATTTCTTTGTTGGTCCTTTTATTTGGGATTTGTATGTTATAAAATTCAGCTTTTCCAAGTTTTTTTTTTAAATATATATATAGATCATTTAATTTCATTTTTAAAATTGCTTTTCAGCTGTATTTTGGGTGAACTGTTTATGAAGAAGCCAATTTTTCAAGCTAATCAAGAAATGGCACAGCTTGATGCAATTAGTAGGACTTGTGGAACACCTTGTCCAGCTGTGTGGCCAAAAGTTATTAATTTGCCACATTGGCACGTCTTCAAACCAAAGAAACAATACAGGAGGAAACTTAGGGATGAATTCTGCTTGTAAGTACTGATTTTAAGTTTGTTTATCCGAGATCTGACCTGGTCAGTATTTTGCATATCTTATCTAGTGTTTATGTAGGTCAGCTGTTCATCCATAATTTAAAAGAACTTTCTTATTAAGCACTTCAAAATACATTGGTAGCCATTTCTTAGCATGTTTTCATTATACACTGCTAGATGCAAATGGTAATACCCTTGAAATGTTATTACACCAATACAGAACGACAGCACATAAAGTGTTATTGGTTTATTCCTGGTTCATCAATGTACAGAAGCAGGTATTGTTTGGTGTCCTCCAGCATAAGAGTTTAGTAAGGGGTTGGACCCCCAGGTGGCAATACAGAGGCCAAACAATGAGGAATTGCAGCATACAGGTTCCTAATACTGTCCTGAGGCACATTCTACCATTCTTCTTCCCG-TTGCGCACGTAGACCGTCCAGTGTTTGTGCCGTTTGTTGACATC------------GTCCCAGCTCATACCAAACGTGCTCTATAGGAGACAAATCGGGCGACCTCGCAGA-CAAGGTATGATGTCAACACCTTGTAAAGCCTGTTGGACGATGCGGGCTGTATGGGGACAC
>APH_1438
----------------------------------------------------------------------------------------------------------------------------------------------------------------------------------------AAGTGGTTGGTGTTCTTATGGTGATATTACATGAAAACATTTTCAGCTGGCTTTAGCTGTTTATGTTGTTATACGGCTGTTGGTTGTGTGATAATTTCTGCAGTAGCATTGCATTAGTTGGAATTTTGATTGAGGAATTTTGTGACAAAAAAAAAATCTGCGACAGTGGCAAATTAAATTTGTTAATTTGCATGGCTGCGGGAATTCCAACAGATTCAGTGGATGTGATATTGTACACACATATTATTGGTGCACAGGGTATTCTGAAATGAAATGTGTTACAGTGTGCAAGTTACCCAGTTGTATGTAGATTTTGTGTTCTTCCTGTTTCATTTCTTTGTTGGTCCTTTTATTTGGGATTTGTATGTTATAAAATTCAGCTTTTCCAAGTTTTTTTTTTAAATATATATATAGATCATTTAATTTCATTTTTAAAATTGCTTTTCAGCTGTATTTTGGGTGAACTGTTTATGAAGAAGCCAATTTTTCAAGCTAATCAAGAAATGGCACAGCTTGATGCAATTAGTAGGACTTGTGGAACACCTTGTCCAGCTGTGTGGCCAAAAGTTATTAATTTGCCACATTGGCACGTCTTCAAACCAAAGAAACAATACAGGAGGAAACTTAGGGATGAATTCTGCTTGTAAGTACTGATTTTAAGTTTGTTTATCCGAGATCTGACTTGGTCAGTATTTTGCATATCTTATCTAGTGTTTATGTAGGTCAACTGTTCATCCATAATTTAAAAGAACTTTCTTATTAAGCACTTCAAAATACATTGGTAGCCATTTCTTA--------------------------------------------------------------------------------------------------------------------------------------------------------------------------------------------------------------------------------------------------------------------------------------------------------------------------------------------------------------------------------------------------------------------------------------------------------
>APH_1602
--------------------------------------------TGTAAAGTCATCCAGTCCCACTTGAATTCAGATATGTGTCACGTTAGTCTCATGTTATTCCATGCCCCCCTAATTATAGGAATCATTGACCTGGGTGTTCTAAATGTATCACCCTGTAGTAAAGGTTGTATTGTAGGTAGAAGTGGTTGGTGTTCTTATGGTGATATTACATGAAAACATTTTCAGCTGGCTTTAGCTGTTTATGTTGTTATACGGCTGTTGGTTGTGTGATAATTTCTGCAGTAGCATTGCATTAGTTGGAATTTTGATTGAGGAATTTTGTGACAAAAAAAAAATCTGAGACAGTGGCAAATTAAATTTGTTAATTTGCATGGCTGCGGGAATTCCAACAGATTCAGTGGATGTGATATTGTACACACATATTATTGGTGCACAGGGTATTCTGAAATGAAATGTGTTACAGTGTGCAAGTTACTCAGTTGTATGTAGATTTTGTGTTCTTCCTGTTTCATTTCTTTGTTGGTCCTTTTATTTGGGATTTGTATGTTATAAAATTCAGCTTTTCCAAGTTTTTTTTTTAAATATATATATAGATCATTTAATTTCATTTTTAAAATTGCTTTTCAGCTGTATTTTGGGTGAACTGTTTATGAAGAAGCCAATTTTTCAAGCTAATCAAGAAATGGCACAGCTTGATGCAATTAGTAGGACTTGTGGAACACCTTGTCCAGCTGTGTGGCCAAAAGTTATTAATTTGCCACATTGGCACGTCTTCAAACCAAAGAAACAATACAGGAGGAAACTTAGGGATGAATTCTGCTTGTAAGTACTGATTTTAAGTTTGTTTATCCGAGATCTGACCTGGTCAGTATTTTGCATATCTTATCTAGTGTTTATGTAGGTCAGCTGTTCATCCATAATTTAAAAGAACTTTCTTATTAAGCACTTCAAAATACATTGGTAGCCATTTCTTAGCATGTTTTCATTATACACTGCTAGATGCAAATGGTAATACCCTTGAAATGTTATTACACCAATACAGAACGACAGCACATAAAGTGTTATTGGTTTATTCCTGGTTCATCAATGTACAGAAGCAGGTATTGTTTGGTGTCCTCCAGCATAAGAGTTTAGTAAGGGGTTGGACCCCCAGGTGGCAATACAGAGGCCAAACAATGAGGAATTGCAGCATACAGGTTCCTAATACTGTCCTGAGGCACATTCTACCATTCTTCCTTCTGACTGTACACACAGATCGTCAGGTGTTTGTGCAAGTTGTTGGCATCAGAGAAAACACTGTCCCAGCTTATTCCAATTGCGCTCTATGGGAGACAAATCTGGTGACTTTGCAGGCCAAGGTATGGTATCGGTACCTTGTAGAGCCTGTTGGACAATGTGGGCTATATGGGGGCA-
>APH_0136
AGAGGGATCTTCTATGGTGCTGGTGTGCCATTTTTAAGATGTCATGTAAAGTCATCCAGTCCCACTTGAATTCAGATATGTGTCACGTTAGTCTCATGTTATTCCATGCCCCCCTAATTATAGGAATCATTGACCTGGGTGTTCTAAATGTATCACCCTGTAGTAAAGGTTGTATTGTAGGTAGAAGTGGTTGGTGTTCTTATGGTGATATTACATGAAAACATTTTCAGCTGGCTTTAGCTGTTTATGTTGTTATACGGCTGTTGGTTGTGTGATAATTTCTGCAGTAGCATTGCATTAGTTGGAATTTTGATTGAGGAATTTTGTGACAAAAAAAAAATCTGAGACAGTGGCAAATTAAATTTGTTAATTTGCATGGCTGCGGGAATTCCAACAGATTCAGTGGATGTGATATTGTACACACATATTATTGGTGCACAGGGTATTCTGAAATGAAATGTGTTACAGTGTGCAAGTTACTCAGTTGTATGTAGATTTTGTGTTCTTCCTGTTTCATTTCTTTGTTGGTCCTTTTATTTGGGATTTGTATGTTATAAAATTCAGCTTTTCCAAGTTTTTTTTTTAAATATATATATAGATCATTTAATTTCATTTTTAAAATTGCTTTTCAGCTGTATTTTGGGTGAACTGTTTATGAAGAAGCCAATTTTTCAAGCTAATCAAGAAATGGCACAGCTTGATGCAATTAGTAGGACTTGTGGAACACCTTGTCCAGCTGTGTGGCCAAAAGTTATTAATTTGCCACATTGGCACGTCTTCAAACCAAAGAAACAATACAGGAGGAAACTTAGGGATGAATTCTGCTTGTAAGTACTGATTTTAAGTTTGTTTATCCGAGATCTGACTTGGTCAGTATTTTGCATATCTTATCTAGTGTTTATGTAGGTCAGCTGTTCATCCATAATTTAAAAGAACTTTCTTATTAAGCACTTCAAAATACATTGGTAGCCATTTCTTAGCATGTTTTCATTATACACTGCTAGATGCAAATGGTAATACCCTTGAAATGTTATTACACCAATACAGAACGACAGCACATAAAGTGTTATTGGTTTATTCCTGGTTCATCAATGTACAGAAGCAGGTATTGTTTGGTGTCCTCCAGCATAAGAGTTTAGTATGGGGTTGGACCCCCAGGTGGCAATACAGAGGCCAAACAATGAGGAATTGCAGCATACAGGTTCCTAATACTGTCCTGAGGCACATTCTACCATTCTTCCTTCTGACTGTACACACAGATCGTCAGGTGTTTGTGCAAGTTGTTGGCATCAGAGAAAACACTGTCCCAGCTTATTCCAATTGTGCTCTATGGGAGACAAATCTGGTGACTTTGCAGGCCAAGGTATGGTATCGGTACCTTGTAGAGCCTGTTGGACAATGTGGGCTATATGGGGGCAC
>APH_3177
AGAGGGATCTTCTATGGTGCTGGTGTGCCATTTTTAAGATGTCATGTAAAGTCATCCAGTCCCACTTGAATTCAGATATGTGTCACGTTAGTCTCATGTTATTCCATGCCCCCCTAATTATAGGAATCATTGACCTGGGTGTTCTAAATGTATCACCCTGTAGTAAAGGTTGTATTGTAGGTAGAAGTGGTTGGTGTTCTTATGGTGATATTACATGAAAACATTTTCAGCTGGCTTTAGCTGTTTATGTTGTTATACGGCTGTTGGTTGTGTGATAATTTCTGCAGTAGCATTGCATTAGTTGGAATTTTGATTGAGGAATTTTGTGACAAAAAAAAAATCTGAGACAGTGGCAAATTAAATTTGTTAATTTGCATGGCTGCGGGAATTCCAACAGATTCAGTGGATGTGATATTGTACACACATAATATTGGTGCACAGGGTATTCTGAAATGAAATGTGTTACAGTGTGCAAGTTACTCAGTTGTATGTAGATTTTGTGTTCTTCCTGTTTCATTTCTTTGTTGGTCCTTTTATTTGGGATTTGTATGTTATAAAATTCAGCTTTTCCAAGTTTTTTTTTTAAATATATATATAGATCATTTAATTTCATTTTTAAAATTGCTTTTCAGCTGTATTTTGGGTGAACTGTTTATGAAGAAGCCAATTTTTCAAGCTAATCAAGAAATGGCACAGCTTGATGCAATTAGTAGGACTTGTGGAACACCTTGTCCAGCTGTGTGGCCAAAAGTTATTAATTTGCCACATTGGCACGTCTTCAAACCAAAGAAACAATACAGGAGGAAACTTAGGGATGAATTCTGCTTGTAAGTACTGATTTTAAGTTTGTTTATCCGAGATCTGACTTGGTCAGTATTTTGCATATCTTATCTAGTGTTTATGTAGGTCAGCTGTTCATCCATAATTTAAAAGAACTTTCTTATTAAGCACTTCAAAATACATTGGTAGCCATTTCTTAGCATGTTTTCATTATACACTGCTAGATGCAAATGGTAATACCCTTGAAATGTTATTACACCAATACAGAACGACAGCACATAAAGTGTTATTGGTTTATTCCTGGTTTATCAATGTACAGAAGCAGGTATTGTTTGGTGTCCTCCAGCATAAGAGTTTAGTATGGGGTTGGACCCCCAGGTGGCAATACAGAGGCCAAACAATGAGGAATTGCAGCATACAGGTTCCTAATACTGTCCTGAGGCACATTCTACCATTCTTCCTTCTGACTGTACACACAGATCGTCAGGTGTTTGTGCAAGTTGTTGGCATCAGAGAAAACACTGTCCCAGCTTATTCCAATTGTGCTCTATGGGAGACAAATCTGGTGACTTTGCAGGCCAAGGTATGGTATCGGTACCTTGTAGAGCCTGTTGGACAATGTGGGCTATATGGGGGCAC
