# Supplementary material for: ﻿Discovery of a new tarantula species from the Madrean Sky Islands and the first documented instance of syntopy between two montane endemics (Araneae, Theraphosidae, Aphonopelma): a case of prior mistaken identity
Source: Zookeys. 2024 Aug 16;1210:61–98. doi: 10.3897/zookeys.1210.125318 (PMC11344175; doi:10.3897/zookeys.1210.125318)
Supplement: Supplementary material 8 — Phylogenomics files [file zookeys-1210-061_article-125318__-s008.zip › Suppl8/individual_UCE_loci/sl_realigned_uce_20010339.fas]

>APH_0186
AGATTACTTACTGAAAACTCTTTGCAGACAATAACAGGGTTAATATGTTCTGCTCGTAAAAATCACTGAATTTTCAAATTGTGTGTTGCTTCTATGGGTTGCCATACAATTTCAGACAAATTTAAAAATTATTCTTATGTACCAATTTAAGGTTCAGTACAAAATGATCAAAGCTGCAGAAAACCAAGAAAATACAAAATGTTTCTTAAAAGCACAGAACTTTCTCATTTCAGCTAAAAATTTCTTCGTACATGTCATCTGGATGTTTATGTTCCACAGTTTTCTAAATTTTAGGGAGTCCCATAGAAAGATATAAACCTCAGAATTTCATACAAAAAACGTGCATAACCATGTTTAATCCCAAGGTATTTCAGATG---ATGAAAAAAAACAGCATTTTGTTATACAATGAAAACCTTTACAATTCAAAGTATCAGTTTGTTGATAAATATATAGATTGGCTTCATGTAATGCGAGAAGAAATGAAAATCTTCATCCTAATCATCCTAACCATTAATAAACATTTAATATAAAGAATCGGCTAGCATCATAACATGCCATTAGTGACCGAGCACACACGTCTGTATATCGCTTTGTATAGAAGCGTTCAATAAGAAACTGGAAAACTGTAAACATTCAAAAAGTGGGTGAAATGCGAAAAGGCCGGAATTAATTTAGAAGCTATTTGGGGTGCTGCAAGAGCTCAGCATAGCTGCTAACCGTACTTTGATTGCTATCAACATATGGACCCAAACTTTCTTGAGAAGTGTTTGGTTCATATGGTGACTCTTTTACTGGATTGGGAGACTCTGGCTCCTCTTGATTGTGCCTGTGTCCTTCTGAAGTATGAGCAATGTCATTCTGAACATCTGGTGCAAAACTCACTGTGGAATTTTGGTCATGCCTTTTAGAATACTCTTCAATTATCATTGCTGGAGTGCCATGAACATTACTATCTGGTGGGTTTGTGTCAGGGGGAATTTCTATAACCAAGTGGCGATGGTCATCATGCATTTCAGAGTGACTGGAATTTTGAGCATGGTCTGATATAAGGTAATCTCCTTCTTCTTTCCTCGCGTCTAGGATATGACTGTTTAAACTCTCTGCAACAGAACTTGTGCGAGAACGCCGATTGGGTGTTTTCAGAACAAACTGTGGAAGGAAATTCGTGTCTTTCTTTGGAGTACCACAGACATTTTCAGAGCTAGAACCAATTATCATATTCAGAATTTTGGAACCCGGAAAATCAGAAAACAGTCTTAGCCCAGACTGTGAGCTGGAATCATTACACTCATTTCCCAGGTTGGTCTTGCTACCACTAATTGAGCGAAATCCTGGAGGGAAAAAGTCGCTGGTAGGGCTGGTAGGTGGGCTGTTGTAGTTATTGTCATCATTATCTTCTTCCAGAATAGTCTCCATAGGCAGAAATTCTGCTTCTTCTGGATCAACACTGTGAAATA
>APH_0185
AGATTACTTACTGAAAACTCTTTGCAGACAATAACAGGGTTAATATGTTCTGCTCGTAAAAATCACTGAATTTTCAAATTGTGTGTTGCTTCTATGGGTTGCCATACAATTTCAGACAAATTTAAAAATTATTCTTATGTACCAATTTAAGGTTCAGTACAAAATGATCAAAGCTGCAGAAAACCAAGAAAATACAAAATGTTTCTTAAAAGCACAGAACTTTCTCATTTCAGCTAAAAATTTCTTCGTACATGTCATCTGGATGTTTATGTTCCACAGTTTTCTAAATTTTAGGGAGTCCCATAGAAAGATATAAACCTCAGAATTTCATACAAAAAACGTGCATAACCATGTTTAATCCCAAGGTATTTCAGATG---ATGAAAAAAAACAGCATTTTGTTATACAATGAAAACCTTTACAATTCAAAGTATCAGTTTGTTGATAAATATATAGATTGGCTTCATGTAATGCGAGAAGAAATGAAAATCTTCATCCTAATCATCCTAACCATTAATAAACATTTAATATAAAGAATCGGCTAGCATCATAACATGCCATTAGTGACCGAGCACACACGTCTGTATATCGCTTTGTATAGAAGCGTTCAATAAGAAACTGGAAAACTGTAAACATTCAAAAAGTGGGTGAAATGCGAAAAGGCCGGAATTAATTTAGAAGCTATTTGGGGTGCTGCAAGAGCTCAGCATAGCTGCTAACCGTACTTTGATTGCTATCAACATATGGACCCAAACTTTCTTGAGAAGTGTTTGGTTCATATGGTGACTCTTTTACTGGATTGGGAGACTCTGGCTCCTCTTGATTGTGCCTGTGTCCTTCTGAAGTATGAGCAATGTCATTCTGAACATCTGGTGCAAAACTCACTGTGGAATTTTGGTCATGCCTTTTAGAATACTCTTCAATTATCATTGCTGGAGTGCCATGAACATTACTATCTGGTGGGTTTGTGTCAGGGGGAATTTCTATAACCAAGTGGCGATGGTCATCATGCATTTCAGAGTGACTGGAATTTTGAGCATGGTCTGATATAAGGTAATCTCCTTCTTCTTTCCTCGCGTCTAGGATATGACTGTTTAAACTCTCTGCAACAGAACTTGTGCGAGAACGCCGATTGGGTGTTTTCAGAACAAACTGTGGAAGGAAATTCGTGTCTTTCTTTGGAGTACCACAGACATTTTCAGAGCTAGAACCAATTATCATATTCAGAATTTTGGAACCCGGAAAATCAGAAAACAGTCTTAGCCCAGACTGTGAGCTGGAATCATTACACTCATTTCCCAGGTTGGTCTTGCTACCACTAATTGAGCGAAATCCTGGAGGGAAAAAGTCGCTGGTAGGGCTGGTAGGTGGGCTGTTGTAGTTATTGTCATCATTATCTTCTTCCAGAATAGTCTCCATAGGCAGAAATTCTGCTTCTTCTGGATCAACACTGTGAAATA
>APH_0880
AGATTACTTACTGAAAACTCTTTGCAGACAATAACAGGGTTAATATGTTCTGCTCGTAAAAATCACTGAATTTTCAAATTGTGTGTTGCTTCTATGGGTTGCCATACAATTTCAGACAAATTTAAAAATTATTCTTATGTACCAATTTAAGGTTCAGTACAAAATGATCAAAGCTGCAGAAAACCAAGAAAATACAAAATGTTTCTTAAAAGCACAGAACTTTCTCATTTCAGCTAAAAATTTCTTCGTACATGTCATCTGGATGTTTATGTTCCACAGTTTTCTAAATTTTAGGGAGTCCCATAGAAAGATATAAACCTCAGAATTTCATACAAAAAACGTGCATAACCATGTTTAATCCCAAGGTATTTCAGATG---ATGAAAAAAAACAGCATTTTGTTATACAATGAAAACCTTTACAATTCAAAGTATCAGTTTGTTGATAAATATATAGATTGGCTTCATGTAATGCGAGAAGAAATGAAAATCTTCATCCTAATCATCCTAACCATTAATAAACATTTAATATAAAGAATCGGCTAGCATCATAACATGCCATTAGTGACCGAGCACACACGTCTGTATATCGCTTTGTATAGAAGCGTTCAATAAGAAACTGGAAAACTGTAAACATTCAAAAAGTGGGTGAAATGCGAAAAGGCCGGAATTAATTTAGAAGCTATTTGGGGTGCTGCAAGAGCTCAGCATAGCTGCTAACCGTACTTTGATTGCTATCAACATATGGACCCAAACTTTCTTGAGAAGTGTTTGGTTCATATGGTGACTCTTTTACTGGATTGGGAGACTCTGGCTCCTCTTGATTGTGCCTGTGTCCTTCTGAAGTATGAGCAATGTCATTCTGAACATCTGGTGCAAAACTCACTGTGGAATTTTGGTCATGCCTTTTAGAATACTCTTCAATTATCATTGCTGGAGTGCCATGAACATTACTATCTGGTGGGTTTGTGTCAGGGGGAATTTCTATAACCAAGTGGCGATGGTCATCATGCATTTCAGAGTGACTGGAATTTTGAGCATGGTCTGATATAAGGTAATCTCCTTCTTCTTTCCTCGCGTCTAGGATATGACTGTTTAAACTCTCTGCAACAGAACTTGTGCGAGAACGCCGATTGGGTGTTTTCAGAACAAACTGTGGAAGGAAATTCGTGTCTTTCTTTGGAGTACCACAGACATTTTCAGAGCTAGAACCAATTATCATATTCAGAATTTTGGAACCCGGAAAATCAGAAAACAGTCTTAGCCCAGACTGTGAGCTGGAATCATTACACTCATTTCCCAGGTTGGTCTTGCTACCACTAATTGAGCGAAATCCTGGAGGGAAAAAGTCGCTGGTAGGGCTGGTAGGTGGGCTGTTGTAGTTATTGTCATCATTATCTTCTTCCAGAATAGTCTCCATAGGCAGAAATTCTGCTTCTTCTGGATCAACACTGTGAAATA
>APH_0674
AGATTACTTACTGAAAACTCTTTGCAGACAATAACAGGGTTAATATGTTCTGCTCGTAAAAATCACTGAATTTTCAAATTGTGTGTTGCTTCTATGGGTTGCCATACAATTTCAGACAAATTTAAAAATTATTCTTATGTACCAATTTAAGGTTCAGTACAAAATGATCAAAGCTGCAGAAAACCAAGAAAATACAAAATGTTTCTTAAAAGCACAGAACTTTCTTATTTCAGCTAAAAATTTCTTCGTACATGTCATCTGGATGTTTATGTTCCACAGTTTTCTAAATTTTAGGGAGTCCCATAGAAAGATATAAACCTCAGAATTTCATACAAAAAACGTGCATAACCATGTTTAATCCCAAGGTATTTCAGATG---ATGAAAAAAAACAGCATTTTGTTATACAATGAAAACCTTTACAATTCAAAGTATCAGTTTGTTGATAAATATATAGATTGGCTTCATGTAATGCGAGAAGAAATGAAAATCTTCATCCTAATCATCCTAACCATTAATAAACATTTAATATAAAGAATCGGCTAGCATCATAACATGCCATTAGTGACCGAGCACACACGTCTGTATATCGCTTTGTATAGAAGCGTTCAATAAGAAACTGGAAAACTGTAAACATTCAAAAAGTGGGTGAAATGCGAAAAGGCCGGAATTAATTTAGAAGCTATTTGGGGTGCTGCAAGAGCTCAGCATAGCTGCTAACCGTACTTTGATTGCTATCAACATATGGACCCAAACTTTCTTGAGAAGTGTTTGGTTCATATGGTGACTCTTTTACTGGATTGGGAGACTCTGGCTCCTCTTGATTGTGCCTGTGTCCTTCTGAAGTATGAGCAATGTCATTCTGAACATCTGGTGCAAAACTCACTGTGGAATTTTGGTCATGCCTTTTAGAATACTCTTCAATTATCATTGCTGGAGTGCCATGAACATTACTATCTGGTGGGTTTGTGTCAGGGGGAATTTCTATAACCAAGTGGCGATGGTCATCATGCATTTCAGAGTGACTGGAATTTTGAGCATGGTCTGATATAAGGTAATCTCCTTCTTCTTTCCTCGCGTCTAGGATATGACTGTTTAAACTCTCTGCAACAGAACTTGTGCGAGAACGCCGATTGGGTGTTTTCAGAACAAACTGTGGAAGGAAATTCGTGTCTTTCTTTGGAGTACCACAGACATTTTCAGAGCTAGAACCAATTATCATATTCAGAATTTTGGAACCCGGAAAATCAGAAAACAGTCTTAGCCCAGACTGTGAGCTGGAATCATTACACTCATTTCCCAGGTTGGTCTTGCTACCACTAATTGAGCGAAATCCTGGAGGGAAAAAGTCGCTGGTAGGGCTGGTAGGTGGGCTGTTGTAGTTATTGTCATCATTATCTTCTTCCAGAATAGTCTCCATAGGCAGAAATTCTGCTTCTTCTGGATCAACACTGTGAAATA
>APH_0717
AGATTACTTACTGAAAACTCTTTGCAGACAATAACAGGGTTAATATGTTCTGCTCGTAAAAATCACTGAATTTTCAAATTGTGTGTTGCTTCTATGGGTTGCCATACAATTTCAGACAAATTTAAAAATTATTCTTATGTACCAATTTAAGGTTCAGTACAAAATGATCAAAGCTGCAGAAAACCAAGAAAATACAAAATGTTTCTTAAAAGCACAGAACTTTCTTATTTCAGCTAAAAATTTCTTCGTACATGTCATCTGGATGTTTATGTTCCACAGTTTTCTAAATTTTAGGGAGTCCCATAGAAAGATATAAACCTCAGAATTTCATACAAAAAACGTGCATAACCATGTTTAATCCCAAGGTATTTCAGATG---ATGAAAAAAAACAGCATTTTGTTATACAATGAAAACCTTTACAATTCAAAGTATCAGTTTGTTGATAAATATATAGATTGGCTTCATGTAATGCGAGAAGAAATGAAAATCTTCATCCTAATCATCCTAACCATTAATAAACATTTAATATAAAGAATCGGCTAGCATCATAACATGCCATTAGTGACCGAGCACACACGTCTGTATATCGCTTTGTATAGAAGCGTTCAATAAGAAACTGGAAAACTGTAAACATTCAAAAAGTGGGTGAAATGCGAAAAGGCCGGAATTAATTTAGAAGCTATTTGGGGTGCTGCAAGAGCTCAGCATAGCTGCTAACCGTACTTTGATTGCTATCAACATATGGACCCAAACTTTCTTGAGAAGTGTTTGGTTCATATGGTGACTCTTTTACTGGATTGGGAGACTCTGGCTCCTCTTGATTGTGCCTGTGTCCTTCTGAAGTATGAGCAATGTCATTCTGAACATCTGGTGCAAAACTCACTGTGGAATTTTGGTCATGCCTTTTAGAATACTCTTCAATTATCATTGCTGGAGTGCCATGAACATTACTATCTGGTGGGTTTGTGTCAGGGGGAATTTCTATAACCAAGTGGCGATGGTCATCATGCATTTCAGAGTGACTGGAATTTTGAGCATGGTCTGATATAAGGTAATCTCCTTCTTCTTTCCTCGCGTCTAGGATATGACTGTTTAAACTCTCTGCAACAGAACTTGTGCGAGAACGCCGATTGGGTGTTTTCAGAACAAACTGTGGAAGGAAATTCGTGTCTTTCTTTGGAGTACCACAGACATTTTCAGAGCTAGAACCAATTATCATATTCAGAATTTTGGAACCCGGAAAATCAGAAAACAGTCTTAGCCCAGACTGTGAGCTGGAATCATTACACTCATTTCCCAGGTTGGTCTTGCTACCACTAATTGAGCGAAATCCTGGAGGGAAAAAGTCGCTGGTAGGGCTGGTAGGTGGGCTGTTGTAGTTATTG-------------------------------------------------------------------------
>APH_3188
AGATTACTTACTGAAAACTCTTTGCAGACAATAACAGGGTTAATATGTTCTGCTCGTAAAAATCACTGAATTTTCAAATTGTGTGTTGCTTCTATGGGTTGCCATACAATTTCAGACAAATTTAAAAATTATTCTTATGTACCAATTTAAGGTTCAGTACAAAATGATCAAAGCTGCAGAAAACCAAGAAAATACAAAATGTTTCTTAAAAGCACAGAACTTTCTTATTTCAGCTAAAAATTTCTTCGTACATGTCATCTGGATGTTTATGTTCCACAGTTTTCTAAATTTTAGGGAGTCCCATAGAAAGATATAAACCTCAGAATTTCATACAAAAAACGTGCATAACCATGTTTAATCCCAAGGTATTTCAGATG---ATGAAAAAAAACAGCATTTTGTTATACAATGAAAACCTTTACAATTCAAAGTATCAGTTTGTTGATAAATATATAGATTGGCTTCATGTAATGCGAGAAGAAATGAAAATCTTCATCCTAATCATCCTAACCATTAATAAACATTTAATATAAAGAATCGGCTAGCATCATAACATGCCATTAGTGACCGAGCACACACGTCTGTATATCGCTTTGTATAGAAGCGTTCAATAAGAAACTGGAAAACTGTAAACATTCAAAAAGTGGGTGAAATGCGAAAAGGCCGGAATTAATTTAGAAGCTATTTGGGGTGCTGCAAGAGCTCAGCATAGCTGCTAACCGTACTTTGATTGCTATCAACATATGGACCCAAACTTTCTTGAGAAGTGTTTGGTTCATATGGTGACTCTTTTACTGGATTGGGAGACTCTGGCTCCTCTTGATTGTGCCTGTGTCCTTCTGAAGTATGAGCAATGTCATTCTGAACATCTGGTGCAAAACTCACTGTGGAATTTTGGTCATGCCTTTTAGAATACTCTTCAATTATCATTGCTGGAGTGCCATGAACATTACTATCTGGTGGGTTTGTGTCAGGGGGAATTTCTATAACCAAGTGGCGATGGTCATCATGCATTTCAGAGTGACTGGAATTTTGAGCATGGTCTGATATAAGGTAATCTCCTTCTTCTTTCCTCGCGTCTAGGATATGACTGTTTAAACTCTCTGCAACAGAACTTGTGCGAGAACGCCGATTGGGTGTTTTCAGAACAAACTGTGGAAGGAAATTCGTGTCTTTCTTTGGAGTACCACAGACATTTTCAGAGCTAGAACCAATTATCATATTCAGAATTTTGGAACCCGGAAAATCAGAAAACAGTCTTAGCCCAGACTGTGAGCTGGAATCATTACACTCATTTCCCAGGTTGGTCTTGCTACCACTAATTGAGCGAAATCCTGGAGGGAAAAAGTCGCTGGTAGGGCTGGTAGGTGGGCTGTTGTAGTTATTGTCATCATTATCTTCTTCCAGAATAGTCTCCATAGGCAGAAATTCTGCTTCTTCTGGATCAACACTGTGAAATA
>APH_1535
----------CTGAAAACTCTTTGCAGACAATAACAGGGTTAATATGTTCTGCTCGTAAAAATCACTGAATTTTCAAATTGTGTGTTGCTTCTATGGGTTGCCATACAATTTCAGACAAATTTAAAAATTATTCTTATGTACCAATTTAAGGTTCAGTACAAAATGATCAAAGCTGCAGAAAACCAAGAAAATACAAAATGTTTCTTAAAAGCACAGAACTTTCTCATTTCAGCTAAAAATTTCTTCGTACATGTCATCTGGATGTTTATGTTCCACAGTTTTCTAAATTTTAGGGAGTCCCATAGAAAGATATAAACCTCAGAATTTCATACAAAAAACGTGCATAACCATGTTTAATCCCAAGGTATTTCAGATGAAAAAAAAAAAAAACAGCATTTTGTTATACAATGGAAACCTTTACAATTCAAAGTATCAGTTTGTTGATAAATATATAGATTGGCTTCATGTAATGCGAGAAGAAATGAAAATCTTCATCCTAATCATCCTAACCATTAATAAACATTTAATATAAAGAATCGGCTAGCATCATAACATGCCATTAGTGACCGAGCACACACGTCTGTATATCGCTTTGTATAGAAGCGTTCAATAAGAAACTGGAAAACTGTAAACATTCAAAAAGTGGGTGAAATGCGAAAAGGCCGGAATTAATTTAGAAGCTACTTGGGGTGCTGCAAGAGCTCAGCATAGCTGCTAACCGTACTTTGATTGCTATCAACATATGGACCCAAACTTTCTTGAGAAGTGTTTGGTTCATATGGTGACTCTTTTACTGGATTGGGAGACTCTGGCTCCTCTTGATTGTGCCTGTGTCCTTCTGAAGTATGAGCAATGTCATTCTGAACATCTGATGCAAAACTCACTGTGGAATTTTGGTCATGCCTTTTAGAATACTCTTCAATTATCATTGCTGGAGTGCCATGAACATTACTATCTGGTGGGTTTGTGTCAGGGGGAATTTCTATAACCAAGTGGCGATGGTCATCATGCATTTCAGAGTGACTGGAATTTTGAGCATGGTCTGATATAAGGTAATCTCCTTCTTCTTTCCTCGCGTCTAGGATATGACTGTTTAAACTCTCTGCAACAGAACTTGTGCGAGAACGCCGATTGGGTGTTTTCAGAACAAACTGTGGAAGGAAATTTGTGTCTTTCTTTGGAGTACCACAGACATTTTCAGAGCTAGAACCAATTATCATATTCAGAATTTTGGAACCCCGAAAATCAGAAAACAGTCTTAGCCCAGACTGTGAGCTGGAATCATTACACTCATTTCCCAGGTTGGTCTTGCTACCACTAATTGAGCGAAATCCTGGAGGGAAAAAGTCGCTGGTAGGGCTGGTAGGTGGGCTGTTGTAGTTATTGTCATCACTATCTTCTTCCAGAATAGTCTCCATAGGCAGAAATTCTGCTTCTTCTGGATCAACACTGTGAAATA
>APH_4024
AGATTACTTACTGAAAACTCTTTGCAGACAATAACAGGGTTAATATGTTCTGCTCGTAAAAATCACTGAATTTTCAAATTGTGTGTTGCTTCTATGGGTTGCCATACAATTTCAGACAAATTTAAAAATTATTCTTATGTACCAATTTAAGGTTCAGTACAAAATGATCAAAGCTGCAGAAAACCAAGAAAATACAAAATGTTTCTTAAAAGCACAGAACTTTCTCATTTCAGCTAAAAATTTCTTCGTACATGTCATCTGGATGTTTATGTTCCACAGTTTTCTAAATTTTAGGGAGTCCCATAGAAAGATATAAACCTCAGAATTTCATACAAAAAACGTGCATAACCATGTTTAATCCCAAGGTATTTCAGATGAAAAAAAAAAAAAACAGCATTTTGTTATACAATGAAAACCTTTACAATTCAAAGTATCAGTTTGTTGATAAATATATAGATTGGCTTCATGTAATGCGAGAAGAAATGAAAATCTTCATCCTAATCATCCTAACCATTAATAAACATTTAATATAAAGAATCGGCTAGCATCATAACATGCCATTAGTGACCGAGCACACACGTCTGTATATCGCTTTGTATAGAAGCGTTCAATAAGAAACTGGAAAACTGTAAACATTCAAAAAGTGGGTGAAATGCGAAAAGGCCGGAATTAATTTAGAAGCTACTTGGGGTGCTGCAAGAGCTCAGCATAGCTGCTAACCGTACTTTGATTGCTATCAACATATGGACCCAAACTTTCTTGAGAAGTGTTTGGTTCATATGGTGACTCTTTTACTGGATTGGGAGACTCTGGCTCCTCTTGATTGTGCCTGTGTCCTTCTGAAGTATGAGCAATGTCATTCTGAACATCTGATGCAAAACTCACTGTGGAATTTTGGTCATGCCTTTTAGAATACTCTTCAATTATCATTGCTGGAGTGCCATGAACATTACTATCTGGTGGGTTTGTGTCAGGGGGAATTTCTATAACCAAGTGGCGATGGTCATCATGCATTTCAGAGTGACTGGAATTTTGAGCATGGTCTGATATAAGGTAATCTCCTTCTTCTTTCCTCGCGTCTAGGATATGACTGTTTAAACTCTCTGCAACAGAACTTGTGCGAGAACGCCGATTGGGTGTTTTCAGAACAAACTGTGGAAGGAAATTTGTGTCTTTCTTTGGAGTACCACAGACATTTTCAGAGCTAGAACCAATTATCATATTCAGAATTTTGGAACCCCGAAAATCAGAAAACAGTCTTAGCCCAGACTGTGAGCTGGAATCATTACACTCATTTCCCAGGTTGGTCTTGCTACCACTAATTGAGCGAAATCCTGGAGGGAAAAAGTCGCTGGTAGGGCTGGTAGGTGGGCTGTTGTAGTTATTGTCATCATTATCTTCTTCCAGAATAGTCTCCATAGGCAGAAATTCTGCTTCTTCTGGATCAACACTGTGAAATA
>APH_0136
------CTTACTGAAAACTCTTTGCAGACAATAACAGGGTTAATATGTTCTGCTCGTAAAAATCACTGAATTTTCAAATTGTGTGTTGCTTCTATGGGTTGCCATACAATTTCAGACAAATTTAAAAATTATTCTTATGTACCAATTTAAGGTTCAGTACAAAATGATCAAAGCTGCAGAAAACCAAGAAAATACAAAATGTTTCTTAAAAGCACAGAACTTTCTCATTTCAGCTAAAAATTTCTTCGTACATGTCATCTGGATGTTTATGTTCCACAGTTTTCTAAATTTTAGGGAGTCCCATAGAAAGATATAAACCTCAGAATTTCATACAAAAAACGTGCATAACCATGTTTAATCCCAAGGTATTTCAGATGAAAAAAAAAAAAAACAGCATTTTGTTATACAATGAAAACCTTTACAATTCAAAGTATCAGTTTGTTGATAAATATATAGATTGGCTTCATGTAATGCGAGAAGAAATGAAAATCTTCATCCTAATCATCCTAACCATTAATAAACATTTAATATAAAGAATCGGCTAGCATCATAACATGCCATTAGTGACCGAGCACACACGTCTGTATATCGCTTTGTATAGAAGCGTTCAATAAGAAACTGGAAAACTGTAAACATTCAAAAAGTGGGTGAAATGCGAAAAGGCCGGAATTAATTTAGAAGCTACTTGGGGTGCTGCAAGAGCTCAGCATAGCTGCTAACAGTACTTTGATTGCTATCAACATATGGACCCAAACTTTCTTGAGAAGTGTTTGGTTCATATGGTGACTCTTTTACTGGATTGGGAGACTCTGGCTCCTCTTGATTGTGCCTGTGTCCTTCTGAAGTATGAGCAATGTCATTCTGAACATCTGGTGCAAAACTCACTGTGGAATTTTGGTCATGCCTTTTAGAATACTCTTCAATTATCATTGCTGGAGTGCCATGAACATTACTATCTGGTGGGTTTGTGTCAGGGGGAATTTCTATAACCAAGTGGCGATGGTCATCATGCATTTCAGAGTGACTGGAATTTTGAGCATGGTCTGATATAAGGTAATCTCCTTCTTCTTTCCTCGCGTCTAGGATATGACTGTTTAAACTCTCTGCAACAGAACTTGTGCGAGAACGCCGATTGGGTGTTTTCAGAACAAACTGTGGAAGGAAATTCGTGTCTTTCTTTGGAGTACCACAGACATTTTCAGAGCTAGAACCAATTATCATATTCAGAATTTTGGAACCCGGAAAATCAGAAAACAGTCTTAGCCCAGACTGTGAGCTGGAATCATTACACTCATTTCCCAGGTTGGTCTTGCTACCACTAATTGAGCGAAATCCTGGAGGGAAAAAGTCGCTGGTAGGGCTGGTAGGTGGGCTGTTGTAGTTATTGTCATCATTATCTTCTTCCAGAATAGTCTCCATAGGCAGAAATTCTGCTTCTTCTGGATCAACACTGTGAAATA
>APH_0772
AGATTACTTACTGAAAACTCTTTGCAGACAATAACAGGGTTAATATGTTCTGCTCGTAAAAATCACTGAATTTTCAAATTGTGTGTTGCTTCTATGGGTTGCCATACAATTTCAGACAAATTTAAAAATTATTCTTATGTACCAATTTAAGGTTCAGTACAAAATGATCAAAGCTGCAGAAAACCAAGAAAATACAAAATGTTTCTTAAAAGCACAGAACTTTCTCATTTCAGCTAAAAATTTCTTCGTACATGTCATCTGGATGTTTATGTTCCACAGTTTTCTAAATTTTAGGGAGTCCCATAGAAAGATATAAACCTCAGAATTTCATACAAAAAACGTGCATAACCATGTTTAATCCCAAGGTATTTCAGATGAAAAAAAAAAAAAACAGCATTTTGTTATACAATGAAAACCTTTACAATTCAAAGTATCAGTTTGTTGATAAATATATAGATTGGCTTCATGTAATGCGAGAAGAAATGAAAATCTTCATCCTAATCATCCTAACCATTAATAAACATTTAATATAAAGAAACGGCTAGCATCATAACATGCCATTAGTGACCGAGCACACACGTCTGTATATCGCTTTGTATAGAAGCGTTCAATAAGAAACTGGAAAACTGTAAACATTCAAAAAGTGGGTGAAATGCGAAAAGGCCGGAATTAATTTAGAAGCTACTTGGGGTGCTGCAAGAGCTCAGCATAGCTGCTAACCGTACTTTGATTGCTATCAACATATGGACCCAAACTTTCTTGAGAAGTGTTTGGTTCATATGGTGACTCTTTTACTGGATTGGGAGACTCTGGCTCCTCTTGATTGTGCCTGTGTCCTTCTGAAGTATGAGCAATGTCATTCTGAACATCTGGTGCAAAACTCACTGTGGAATTTTGGTCATGCCTTTTAGAATACTCTTCAATTATCATTGCTGGAGTGCCATGAACATTACTATCTGGTGGGTTTGTGTCAGGGGGAATTTCTATAACCAAGTGGCGATGGTCATCATGCATTTCAGAGTGACTGGAATTTTGAGCATGGTCTGATATAAGGTAATCTCCTTCTTCTTTCCTCGCGTCTAGGATATGACTGTTTAAACTCTCTGCAACAGAACTTGTGCGAGAACGCCGATTGGGTGTTTTCAGAACAAACTGTGGAAGGAAATTTGTGTCTTTCTTTGGAGTACCACAGACATTTTCAGAGCTAGAACCAATTATCATATTCAGAATTTTGGAACCCCGAAAATCAGAAAACAGTCTTAGCCCAGACTGTGAGCTGGAATCATTACACTCATTTCCCAGGTTGGTCTTGCTACCACTAATTGAGCGAAATCCTGGAGGGAAAAAGTCGCTGGTAGGGCTGGTAGGTGGGCTGTTGTAGTTATTGTCATCATTATCTTCTTCCAGAATAGTCTCCATAGGCAGAAATTCTGCTTCTTCTGGATCAACACTGTGAAATA
>APH_5001
-GATTACTTACTGAAAACTCTTTGCAGACAATAACAGGGTTAATATGTTCTGCTCGTAAAAATCACTGAATTTTCAAATTGTGTGTTGCTTCTATGGGTTGCCATACAATTTCAGACAAATTTAAAAATTATTCTTATGTACCAATTTAAGGTTCAGTACAAAATGATCAAAGCTGCAGAAAACCAAGAAAATACAAAATGTTTCTTAAAAGCACAGAACTTTCTCATTTCAGCTAAAAATTTCTTCGTACATGTCATCTGGATGTTTATGTTCCACAGTTTTCTAAATTTTAGGGAGTCCCATAGAAAGATATAAACCTCAGAATTTCATACAAAAAACGTGCATAACCATGTTTAATCCCAAGGTATTTCAGATGAAAAAAAAAAAAAACAGCATTTTGTTATACAATGAAAACCTTTACAATTCAAAGTATCAGTTTGTTGATAAATATATAGATTGGCTTCATGTAATGCGAGAAGAAATGAAAATCTTCATCCTAATCATCCTAACCATTAATAAACATTTAATATAAAGAAACGGCTAGCATCATAACATGCCATTAGTGACCGAGCACACACGTCTGTATATCGCTTTGTATAGAAGCGTTCAATAAGAAACTGGAAAACTGTAAACATTCAAAAAGTGGGTGAAATGCGAAAAGGCCGGAATTAATTTAGAAGCTACTTGGGGTGCTGCAAGAGCTCAGCATAGCTGCTAACCGTACTTTGATTGCTATCAACATATGGACCCAAACTTTCTTGAGAAGTGTTTGGTTCATATGGTGACTCTTTTACTGGATTGGGAGACTCTGGCTCCTCTTGATTGTGCCTGTGTCCTTCTGAAGTATGAGCAATGTCATTCTGAACATCTGGTGCAAAACTCACTGTGGAATTTTGGTCATGCCTTTTAGAATACTCTTCAATTATCATTGCTGGAGTGCCATGAACATTACTATCTGGTGGGTTTGTGTCAGGGGGAATTTCTATAACCAAGTGGCGATGGTCATCATGCATTTCAGAGTGACTGGAATTTTGAGCATGGTCTGATATAAGGTAATCTCCTTCTTCTTTCCTCGCGTCTAGGATATGACTGTTTAAACTCTCTGCAACAGAACTTGTGCGAGAACGCCGATTGGGTGTTTTCAGAACAAACTGTGGAAGGAAATTTGTGTCTTTCTTTGGAGTACCACAGACATTTTCAGAGCTAGAACCAATTATCATATTCAGAATTTTGGAACCCCGAAAATCAGAAAACAGTCTTAGCCCAGACTGTGAGCTGGAATCATTACACTCATTTCCCAGGTTGG---------------------------------------------------------------------------------------------------------------------------------------------------------
>APH_5079
AGATTACTTACTGAAAACTCTTTGCAGACAATAACAGGGTTAATATGTTCTGCTCGTAAAAATCACTGAATTTTCAAATTGTGTGTTGCTTCTATGGGTTGCCATACAATTTCAGACAAATTTAAAAATTATTCTTATGTACCAATTTAAGGTTCAGTACAAAATGATCAAAGCTGCAGAAAACCAAGAAAATACAAAATGTTTCTTAAAAGCACAGAACTTTCTCATTTCAGCTAAAAATTTCTTCGTACATGTCATCTGGATGTTTATGTTCCACAGTTTTCTAAATTTTAGGGAGTCCCATAGAAAGATATAAACCTCAGAATTTCATACAAAAAACGTGCATAACCATGTTTAATCCCAAGGTATTTCAGATGAAAAAAAAAAAAAACAGCATTTTGTTATACAATGAAAACCTTTACAATTCAAAGTATCAGTTTGTTGATAAATATATAGATTGGCTTCATGTAATGCGAGAAGAAATGAAAATCTTCATCCTAATCATCCTAACCATTAATAAACATTTAATATAAAGAAACGGCTAGCATCATAACATGCCATTAGTGACCGAGCACACACGTCTGTATATCGCTTTGTATAGAAGCGTTCAATAAGAAACTGGAAAACTGTAAACATTCAAAAAGTGGGTGAAATGCGAAAAGGCCGGAATTAATTTAGAAGCTACTTGGGGTGCTGCAAGAGCTCAGCATAGCTGCTAACCGTACTTTGATTGCTATCAACATATGGACCCAAACTTTCTTGAGAAGTGTTTGGTTCATATGGTGACTCTTTTACTGGATTGGGAGACTCTGGCTCCTCTTGATTGTGCCTGTGTCCTTCTGAAGTATGAGCAATGTCATTCTGAACATCTGGTGCAAAACTCACTGTGGAATTTTGGTCATGCCTTTTAGAATACTCTTCAATTATCATTGCTGGAGTGCCATGAACATTACTATCTGGTGGGTTTGTGTCAGGGGGAATTTCTATAACCAAGTGGCGATGGTCATCATGCATTTCAGAGTGACTGGAATTTTGAGCATGGTCTGATATAAGGTAATCTCCTTCTTCTTTCCTCGCGTCTAGGATATGACTGTTTAAACTCTCTGCAACAGAACTTGTGCGAGAACGCCGATTGGGTGTTTTCAGAACAAACTGTGGAAGGAAATTTGTGTCTTTCTTTGGAGTACCACAGACATTTTCAGAGCTAGAACCAATTATCATATTCAGAATTTTGGAACCCCGAAAATCAGAAAACAGTCTTAGCCCAGACTGTGAGCTGGAATCATTACACTCATTTCCCAGGTTGGTCTTGCTACCACTAATTGAGCGAAATCCTGGAGGGAAAAAGTCGCTGGTAGGGCTGGTAGGTGGGCTGTTGTAGTTATTGTCATCATTATCTTCTTCCAGAATAGT-----------------------------------------------
>APH_3191
-----------------------------------------------------------------------------------------------------------------------ATTTAAAAATTATTCTTATGTACCAATTTAAGGTTCAGTACAAAATGATCAAAGCTGCAGAAAACCAAGAAAATACAAAATGTTTCTTAAAAGCACAGAACTTTCTCATTTCAGCTAAAAATTTCTTCGTACATGTCATCTGGATGTTTATGTTCCACAGTTTTCTAAATTTTAGGGAGTCCCATAGAAAGATATAAACCTCAGAATTTCATACAAAAAACGTGCATAACCATGTTTAATCCCAAGGTATTTCAGATGAAAAAAAAAAAAAACAGCATTTTGTTATACAATGAAAACCTTTACAATTCAAAGTATCAGTTTGTTGATAAATATATAGATTGGCTTCATGTAATGCGAGAAGAAATGAAAATCTTCATCCTAATCATCCTAACCATTAATAAACATTTAATATAAAGAATCGGCTAGCATCATAACATGCCATTAGTGACCGAGCACACACGTCTGTATATCGCTTTGTATAGAAGCGTTCAATAAGAAACTGGAAAACTGTAAACATTCAAAAAGTGGGTGAAATGCGAAAAGGCCGGAATTAATTTAGAAGCTACTTGGGGTGCTGCAAGAGCTCAGCATAGCTGCTAACCGTACTTTGATTGCTATCAACATATGGACCCAAACTTTCTTGAGAAGTGTTTGGTTCATATGGTGACTCTTTTACTGGATTGGGAGACTCTGGCTCCTCTTGATTGTGCCTGTGTCCTTCTGAAGTATGAGCAATGTCATTCTGAACATCTGGTGCAAAACTCACTGTGGAATTTTGGTCATGCCTTTTAGAATACTCTTCAATTATCATTGCTGGAGTGCCATGAACATTACTATCTGGTGGGTTTGTGTCAGGGGGAATTTCTATAACCAAGTGGCGATGGTCATCATGCATTTCAGAGTGACTGGAATTTTGAGCATGGTCTGATATAAGGTAATCTCCTTCTTCTTTCCTCGCGTCTAGGATATGACTGTTTAAACTCTCTGCAACAGAACTTGTGCGAGAACGCCGATTGGGTGTTTTCAGAACAAACTGTGGAAGGAAATTCGTGTCTTTCTTTGGAGTACCACAGACATTTTCAGAGCTAGAACCAATTATCATATTCAGAATTTTGGAACCCGGAAAATCAGAAAACAGTCTTAGCCCAGACTGTGAGCTGGAATCATTACACTCATTTCCCAGGTTGGTCTTGCTACTACTAATTGAGCGAAATCCTGGAGGGAAAAAG----------------------------------------------------------------------------------------------------------------
>APH_0622
-------------------------AGGAAAAAACA--------AAAAACTGCGTTGAAACATCAC---------------------GCCGCTAGGGG-------AAAATT---GGCGCAGCTGAAACTGAAATTTGCATATTA---CAAGA--------AAAATGATCAAAGCTGCAGAAAACCAAGAAAATACAAAATGTTTCTTAAAAGCACAGAACTTTCTCATTTCAGCTAAAAATTTCTTCGTACATGTCATCTGGATGTTTATGTTCCACAGTTTTCTAAATTTTAGGGAGTCCCATAGAAAGATATAAACCTCAGAATTTCATACAAAAAACGTGCATAACCATGTTTAATCCCAAGGTATTTCAGATG----AAAAAAAAAACAGCATTTTGTTATACAATGAAAACCTTTACAATTCAAAGTATCAGTTTGTTGATAAATATATAGATTGGCTTCACGTAATGCGAGAAGAAATGAAAATCTTCATCCTAATCATCCTAACCATTAATAAACATTTAATATAAAGAATCGGCTAGCATCATAACATGCCATTAGTGACCGAGCACACACGTCTGTATATCGCTTTGTATAGAAGCGTTCAATAAGAAACTGGAAAACTGTAAACATTCAAAAAGTGGGTGAAATGCGAAAAGGCCGGAATTAATTTAGAAGCTACTTGGGGTGCTGCAAGAGCTCAGCATAGCTGCTAACCGTACTTTGATTGCTATCAACATATGGACCCAAACTTTCTTGAGAAGTGTTTGGTTCATATGGTGACTCTTTTACTGGATTGGGAGACTCTGGCTCCTCTTGATTGTGCCTGTGTCCTTCTGAAGTATGAGCAATGTCATTCTGAACATCTGGTGCAAAACTCACTGTGGAATTTTGGTCATGCCTTTTAGAATACTCTTCAATTATCATTGCTGGAGTGCCATGAACATTACTATCTGGTGGGTTTGTGTCAGGGGGAATTTCTATAACCAAGTGGCGATGGTCATCATGCATTTCAGAGTGACTGGAATTTTGAGCATGGTCTGATATAAGGTAATCTCCTTCTTCTTTCCTCGCGTCTAGGATATGACTGTTTAAACTCTCTGCAACAGAACTTGTGCGAGAACGCCGATTGGGTGTTTTCAGAACAAACTGTGGAAGGAAATTCGTGTCTTTCTTTGGAGTACCACAGACATTTTCAGAGCTAGAACCAATTATCATATTCAGAATTTTGGAACCCGGAAAATCAGAAAACAGTCTTAGCCCAGACTGTGAGCTGGAATCATTACACTCATTTC------------------------------------------------------------------------------------------------------------------------------------------------------------------
>APH_0683
AGATTACTTACTGAAAACTCTTGGCAGACAATAACAGGGTTAATATGTTCTGCTCGTAAAAATCACTGAATTTTCAAATTGTGTGTTGCTTCTATGGGTTGCCATACAATTTCAGACAAATTTAAAAATTATTCTTATGTACCAATTTAAGGTTCAGTACAAAATGATCAAAGCTGCAGAAAACCAAGAAAATACAAAATGTTTCTTAAAAGCACAGAACTTTCTCATTTCAGCTAAAAATTTCTTCGTACATGTCATCTGGATGTTTATGTTCCACAGTTTTCTAAATTTTAGGGAGTCCCATAGAAAGATATAAACCTCAGAATTTCATACAAAAAACGTGCATAACCATGTTTAATCCCAAGGTATTTCAGATGAAAAAAAAAAAAAACAGCATTTTGTTATACAATGAAAACCTTTACAATTCAAAGTATCAGTTTGTTGATAAATATATAGATTGGCTTCATGTAATGCGAGAAGAAATGAAAATCTTCATCCTAATCATCCTAACCATTAATAAACATTTAATATAAAGAATCGGCTAGCATCATAACATGCCATTAGTGACCGAGCACACACGTCTGTATATCGCTTTGTATAGAAGCGTTCAATAAGAAACTGGAAAACTGTAAACATTCAAAAAGTGGGTGAAATGCGAAAAGGCCGGAATTAATTTAGAAGCTACTTGGGGTGCTGCAAGAGCTCAGCATAGCTGCTAACCGTACTTTGATTGCTATCAACATATGGACCCAAACTTTCTTGAGAAGTGTTTGGTTCATATGGTGACTCTTTTACTGGATTGGGAGACTCTGGCTCCTCTTGATTGTGCCTGTGTCCTTCTGAAGTATGAGCAATGTCATTCTGAACATCTGGTGCAAAACTCACTGTGGAATTTTGGTCATGCCTTTTAGAATACTCTTCAATTATCATTGCTGGAGTGCCATGAACATTACTATCTGGTGGGTTTGTGTCAGGGGGAATTTCTATAACCAAGTGGCGATGGTCATCATGCATTTCAGAGTGACTGGAATTTTGAGCATGGTCTGATATAAGGTAATCTCCTTCTTCTTTCCTCGCGTCTAGGATATGACTGTTTAAACTCTCTGCAACAGAACTTGTGCGAGAACGCCGATTGGGTGTTTTCAGAACAAACTGTGGAAGGAAATTCGTGTCTTTCTTTGGAGTACCACAGACATTTTCAGAGCTAGAACCAATTATCATATTCAGAATTTTGGAACCCGGAAAATCAGAAAACAGTCTTAGCCCAGACTGTGAGCTGGAATCATTACACTCATTTCCCAGGTTGGTCTTGCTACCACTAATTGAGCGAAATCCTGGAGGGAAAAAGTCGCTGGTAGGGCTGGTAGGTGGGCTGTTGTAGTTATTGTCATCATTATCTTCTTCCAGAATAGTCTCCATAGGCAGAAATTCTGCTTCTTCTGGATCAACACTGTGAAATA
>APH_0723
AGATTACTTACTGAAAACTCTTTGCAGACAATAACAGGGTTAATATGTTCTGCTCGTAAAAATCACTGAATTTTCAAATTGTGTGTTGCTTCTATGGGTTGCCATACAATTTCAGACAAATTTAAAAATTATTCTTATGTACCAATTTAAGGTTCAGTACAAAATGATCAAAGCTGCAGAAAACCAAGAAAATACAAAATGTTTCTTAAAAGCACAGAACTTTCTCATTTCAGCTAAAAATTTCTTCGTACATGTCATCTGGATGTTTATGTTCCACAGTTTTCTAAATTTTAGGGAGTCCCATAGAAAGATATAAACCTCAGAATTTCATACAAAAAACGTGCATAACCATGTTTAATCCCAAGGTATTTCAGATGAAAAAAAAAAAAAACAGCATTTTGTTATACAATGAAAACCTTTACAATTCAAAGTATCAGTTTGTTGATAAATATATAGATTGGCTTCATGTAATGCAAGAAGAAATGAAAATCTTCATCCTAATCATCCTAACCATTAATAAACATTTAATATAAAGAATCGGCTAGCATCATAACATGCCATTAGTGACCGAGCACACACGTCTGTATATCGCTTTGTATAGAAGCGTTCAATAAGAAACTGGAAAACTGTAAACATTCAAAAAGTGGGTGAAATGCGAAAAGGCCGGAATTAATTTAGAAGCTACTTGGGGTGCTGCAAGAGCTCAGCATAGCTGCTAACCGTACTTTGATTGCTATCAACATATGGACCCAAACTTTCTTGAGAAGTGTTTGGTTCATATGGTGACTCTTTTACTGGATTGGGAGACTCTGGCTCCTCTTGATTGTGCCTGTGTCCTTCTGAAGTATGAGCAATGTCATTCTGAACATCTGGTGCAAAACTCACTGTGGAATTTTGGTCATGCCTTTTAGAATACTCTTCAATTATCATTGCTGGAGTGCCATGAACATTACTATCTGGTGGGTTTGTGTCAGGGGGAATTTCTATAACCAAGTGGCGATGGTCATCATGCATTTCAGAGTGACTGGAATTTTGAGCATGGTCTGATATAAGGTAATCTCCTTCTTCTTTCCTCGCGTCTAGGATATGACTGTTTAAACTCTCTGCAACAGAACTTGTGCGAGAACGCCGATTGGGTGTTTTCAGAACAAACTGTGGAAGGAAATTCGTGTCTTTCTTTGGAGTACCACAGACATTTTCAGAGCTAGAACCAATTATCATATTCAGAATTTTGGAACCCGGAAAATCAGAAAACAGTCTTAGCCCAGACTGTGAGCTGGAATCATTACACTCATTTCCCAGGTTGGTCTTGCTACCACTAATTGAGCGAAATCCTGGAGGGAAAAAGTCGCTGGTAGGGCTGGTAGGTGGGCTGTTGTAGTTATTGTCATCATTATCTTCTTCCAGAATAGTCTCCATAGGCAGAAATTCTGCTTCTTCTGGATCAACACTGTGAAATA
>APH_1602
AGATTACTTACTGAAAACTCTTTGCAGACAATAACAGGGTTAATATGTTCTGCTCGTAAAAATCACTGAATTTTCAAATTGTGTGTTGCTTCTATGGGTTGCCATACAATTTCAGACAAATTTAAAAATTATTCTTATGTACCAATTTAAGGTTCAGTACAAAATGATCAAAGCTGCAGAAAACCAAGAAAATACAAAATGTTTCTTAAAAGCACAGAACTTTCTCATTTCAGCTAAAAATTTCTTCGTACATGTCATCTGGATGTTTATGTTCCACAGTTTTCTAAATTTTAGGGAGTCCCATAGAAAGATATAAACCTCAGAATTTCATACAAAAAACGTGCATAACCATGTTTAATCCCAAGGTATTTCAGATGAAAAAAAAAAAAAACAGCATTTTGTTATACAATGAAAACCTTTACAATTCAAAGTATCAGTTTGTTGATAAATATATAGATTGGCTTCATGTAAAGCGAGAAGAAATGAAAATCTTCATCCTAATCATCCTAACCATTAATAAACATTTAATATAAAGAATCGGCTAGCATCATAACATGCCATTAGTGACCGAGCACACACGTCTGTATATCGCTTTGTATAGAAGCGTTCAATAAGAAACTGGAAAACTGTAAACATTCAAAAAGTGGGTGAAATGCGAAAAGGCCGGAATTAATTTAGAAGCTACTTGGGGTGCTGCAAGAGCTCAGCATAGCTGCTAACCGTACTTTGATTGCTATCAACATATGGACCCAAACTTTCTTGAGAAGTGTTTGGTTCATATGGTGACTCTTTTACTGGATTGGGAGACTCTGGCTCCTCTTGATTGTGCCTGTGTCCTTCTGAAGTATGAGCAATGTCATTCTGAACATCTGGTGCAAAACTCACTGTGGAATTTTGGTCATGCCTTTTAGAATACTCTTCAATTATCATTGCTGGAGTGCCATGAACATTACTATCTGGTGGGTTTGTGTCAGGGGGAATTTCTATAACCAAGTGGCGATGGTCATCATGCATTTCAGAGTGACTGGAATTTTGAGCATGGTCTGATATAAGGTAATCTCCTTCTTCTTTCCTCGCGTCTAGGATATGACTGTTTAAACTCTCTGCAACAGAACTTGTGCGAGAACGCCGATTGGGTGTTTTCAGAACAAACTGTGGAAGGAAATTCGTGTCTTTCTTTGGAGTACCACAGACATTTTCAGAGCTAGAACCAATTATCATATTCAGAATTTTGGAACCCGGAAAATCAGAAAACAGTCTTAGCCCAGACTGTGAGCTGGAATCATTACACTCATTTCCCAGGTTGGTCTTGCTACCACTAATTGAGCGAAATCCTGGAGGGAAAAAGTCGCTGGTAGGGCTGGTAGGTGGGCTGTTGTAGTTATTGTCATCATTATCTTCTTCCAGAATAGTCTCCATAGGCAGAAATTCTGCTTCTTCTGGATCAACACTGTGAAATA
>APH_3177
AGATTACTTACTGAAAACTCTTTGCAGACAATAACAGGGTTAATATGTTCTGCTCGTAAAAATCACTGAATTTTCAAATTGTGTGTTGCTTCTATGGGTTGCCATACAATTTCAGACAAATTTAAAAATTATTCTTATGTACCAATTTAAGGTTCAGTACAAAATGATCAAAGCTGCAGAAAACCAAGAAAATACAAAATGTTTCTTAAAAGCACAGAACTTTCTCATTTCAGCTAAAAATTTCTTCGTACATGTCATCTGGATGTTTATGTTCCACAGTTTTCTAAATTTTAGGGAGTCCCATAGAAAGATATAAACCTCAGAATTTCATACAAAAAACGTGCATAACCATGTTTAATCCCAAGGTATTTCAGATGAAAAAAAAAAAAAACAGCATTTTGTTATACAATGAAAACCTTTACAATTCAAAGTATCAGTTTGTTGATAAATATATAGATTGGCTTCATGTAATGCGAGAAGAAATGAAAATCTTCATCCTAATCATCCTAACCATTAATAAACATTTAATATAAAGAATCGGCTAGCATCATAACATGCCATTAGTGACCGAGCACACACGTCTGTATATCGCTTTGTATAGAAGCGTTCAATAAGAAACTGGAAAACTGTAAACATTCAAAAAGTGGGTGAAATGCGAAAAGGCCGGAATTAATTTAGAAGCTACTTGGGGTGCTGCAAGAGCTCAGCATAGCTGCTAACCGTACTTTGATTGCTATCAACATATGGACCCAAACTTTCTTGAGAAGTGTTTGGTTCATATGGTGACTCTTTTACTGGATTGGGAGACTCTGGCTCCTCTTGATTGTGCCTGTGTCCTTCTGAAGTATGAGCAATGTCATTCTGAACATCTGGTGCAAAACTCACTGTGGAATTTTGGTCATGCCTTTTAGAATACTCTTCAATTATCATTGCTGGAGTGCCATGAACATTACTATCTGGTGGGTTTGTGTCAGGGGGAATTTCTATAACCAAGTGGCGATGGTCATCATGCATTTCAGAGTGACTGGAATTTTGAGCATGGTCTGATATAAGGTAATCTCCTTCTTCTTTCCTCGCGTCTAGGATATGACTGTTTAAACTCTCTGCAACAGAACTTGTGCGAGAACGCCGATTGGGTGTTTTCAGAACAAACTGTGGAAGGAAATTCGTGTCTTTCTTTGGAGTACCACAGACATTTTCAGAGCTAGAACCAATTATCATATTCAGAATTTTGGAACCCGGAAAATCAGAAAACAGTCTTAGCCCAGACTGTGAGCTGGAATCATTACACTCATTTCCCAGGTTGGTCTTGCTACCACTAATTGAGCGAAATCCTGGAGGGAAAAAGTCGCTGGTAGGGCTGGTAGGTGGGCTGTTGTAGTTATTGTCATCATTATCTTCTTCCAGAATAGTCTCCATAGGCAGAAATTCTGCTTCTTCTGGATCAACACTGTGAAATA
>APH_4005
AGATTACTTACTGAAAACTCTTTGCAGACAATAACAGGGTTAATATGTTCTGCTCGTAAAAATCACTGAATTTTCAAATTGTGTGTTGCTTCTATGGGTTGCCATACAATTTCAGACAAATTTAAAAATTATTCTTATGTACCAATTTAAGGTTCATTACAAAATGATCAAAGCTGCAGAAAACCAAGAAAATACAAAATGTTTCTTAAAAGCACAGAACTTTCTCATTTCAGCTAAAAATTTCTTCGTACATGTCATCTGGATGTTTATGTTCCACAGTTTTCTAAATTTTAGGGAGTCCCATAGAAAGATATAAACCTCAGAATTTCATACAAAAAACGTGCATAACCATGTTTAATCCCAAGGTATTTCAGATGAAAAAAAAAAAAAACAGCATTTTGTTATACAATGAAAACCTTTACAATTCAAAGTATCAGTTTGTTGATAAATATATAGATTGGCTTCATGTAATGCGAGAAGAAATGAAAATCTTCATCCTAATCATCCTAACCATTAATAAACATTTAATATAAAGAAACGGCTAGCATCATAACATGCCATTAGTGACCGAGCACACACGTCTGTATATCGCTTTGTATAGAAGCGTTCAATAAGAAACTGGAAAACTGTAAACATTCAAAAAGTGGGTGAAATGCGAAAAGGCCGGAATTAATTTAGAAGCTACTTGGGGTGCTGCAAGAGCTCAGCATAGCTGCTAACCGTACTTTGATTGCTATCAACATATGGACCCAAACTTTCTTGAGAAGTGTTTGGTTCATATGGTGACTCTTTTACTGGATTGGGAGACTCTGGCTCCTCTTGATTGTGCCTGTGTCCTTCTGAAGTATGAGCAATGTCATTCTGAACATCTGGTGCAAAACTCACTGTGGAATTTTGGTCATGCCTTTTAGAATACTCTTCAATTATCATTGCTGGAGTGCCATGAACATTACTATCTGGTGGGTTTGTGTCAGGGGGAATTTCTATAACCAAGTGGCGATGGTCATCATGCATTTCAGAGTGACTGGAATTTTGAGCATGGTCTGATATAAGGTAATCTCCTTCTTCTTTCCTCGCGTCTAGGATATGACTGTTTAAACTCTCTGCAACAGAACTTGTGCGAGAACGCCGATTGGGTGTTTTCAGAACAAACTGTGGAAGGAAATTTGTGTCTTTCTTTGGAGTACCACAGACATTTTCAGAGCTAGAACCAATTATCATATTCAGAATTTTGGAACCCCGAAAATCAGAAAACAGTCTTAGCCCAGACTGTGAGCTGGAATCATTACACTCATTTCCCAGGTTGGTCTTGCTACCACTAATTGAGCGAAATCCTGGAGGGAAAAAGTCGCTGGTAGGGCTGGTAGGTGGGCTGTTGTAGTTATTGTCATCATTATCTTCTTCCAGA----------------------------------------------------
>APH_4021
----------------------------------------------------------AAAATCACTGAATTTTCAAATTGTGTGTTGCTTCTATGGGTTGCCATACAATTTCAGACAAATTTAAAAATTATTCTTATGTACCAATTTAAGGTTCAGTACAAAATGATCAAAGCTGCAGAAAACCAAGAAAATACAAAATGTTTCTTAAAAGCACAGAACTTTCTCATTTCAGCTAAAAATTTCTTCGTACATGTCATCTGGATGTTTATGTTCCACAGTTTTCTAAATTTTAGGGAGTCCCATAGAAAGATATAAACCTCAGAATTTCATACAAAAAACGTGCATAACCATGTTTAATCCCAAGGTATTTCAGATGAAAAAAAAAAAAAACAGCATTTTGTTATACAATGAAAACCTTTACAATTCAAAGTATCAGTTTGTTGATAAATATATAGATTGGCTTCATGTAATGCGAGAAGAAATGAAAATCTTCATCCTAATCATCCTAACCATTAATAAACATTTAATATAAAGAATCGGCTAGCATCATAACATGCCATTAGTGACCGAGCACACACGTCTGTATATCGCTTTGTATAGAAGCGTTCAATAAGAAACTGGAAAACTGTAAACATTCAAAAAGTGGGTGAAATGCGAAAAGGCCGGAATTAATTTAGAAGCTACTTGGGGTGCTGCAAGAGCTCAGCATAGCTGCTAACCGTACTTTGATTGCTATCAACATATGGACCCAAACTTTCTTGAGAAGTGTTTGGTTCATATGGTGACTCTTTTACTGGATTGGGAGACTCTGGCTCCTCTTGATTGTGCCTGTGTCCTTCTGAAGTATGAGCAATGTCATTCTGAACATCTGGTGCAAAACTCACTGTGGAATTTTGGTCATGCCTTTTAGAATACTCTTCAATTATCATTGCTGGAGTGCCATGAACATTACTATCTGGTGGGTTTGTGTCAGGGGGAATTTCTATAACCAAGTGGCGATGGTCATCATGCATTTCAGAGTGACTGGAATTTTGAGCATGGTCTGATATAAGGTAATCTCCTTCTTCTTTCCTCGCGTCTAGGATATGACTGTTTAAACTCTCTGCAACAGAACTTGTGCGAGAACGCCGATTGGGTGTTTTCAGAACAAACTGTGGAAGGAAATTCGTGTCTTTCTTTGGAGTACCACAGACATTTTCAGAGCTAGAACCAATTATCATATTCAGAATTTTGGAACCCGGAAAATCAGAAAACAGTCTTAGCCCAGACTGTGAGCTGGAATCATTACACTCATTTCCCAGGTTGGTCTTGCTACCACTAATTGAGCGAAATCCTGGAGGGAAAAAGTCGCTGGTAGGGCTGGTAGGTGGGCTGTTGTAGTTATTGTCATCATTATCTTCTTCCAGAATAGTCTCCATAGGCAGAAATTCTGCTTCTTCTTGATCAACACTGTGAAATA
>APH_4029
----------------------------------------------------------------------------------------------------------------------------------------------------------------------------GCTGCAGAAAACCAAGAAAATACAAAATGTTTCTTAAAAGCACAGAACTTTCTCATTTCAGCTAAAAATTTCTTCGTACATGTCATCTGGATGTTTATGTTCCACAGTTTTCTAAATTTTAGGGAGTCCCATAGAAAGATATAAACCTCAGAATTTCATACAAAAAACGTGCATAACCATGTTTAATCCCAAGGTATTTCAGATGAAAAAAAAAAAAAACAGCATTTTGTTATACAATGAAAACCTTTACAATTCAAAGTATCAGTTTGTTGATAAATATATAGATTGGCTTCATGTAATGCGAGAAGAAATGAAAATCTTCATCCTAATCATCCTAACCATTAATAAACATTTAATATAAAGAAACGGCTAGCATCATAACATGCCATTAGTGACCGAGCACACACGTCTGTATATCGCTTTGTATAGAAGCGTTCAATAAGAAACTGGAAAACTGTAAACATTCAAAAAGTGGGTGAAATGCGAAAAGGCCGGAATTAATTTAGAAGCTACTTGGGGTGCTGCAAGAGCTCAGCATAGCTGCTAACCGTACTTTGATTGCTATCAACATATGGACCCAAACTTTCTTGAGAAGTGTTTGGTTCATATGGTGACTCTTTTACTGGATTGGGAGACTCTGGCTCCTCTTGATTGTGCCTGTGTCCTTCTGAAGTATGAGCAATGTCATTCTGAACATCTGGTGCAAAACTCACTGTGGAATTTTGGTCATGCCTTTTAGAATACTCTTCAATTATCATTGCTGGAGTGCCATGAACATTACTATCTGGTGGGTTTGTGTCAGGGGGAATTTCTATAACCAAGTGGCGATGGTCATCATGCATTTCAGAGTGACTGGAATTTTGAGCATGGTCTGATATAAGGTAATCTCCTTCTTCTTTCCTCGCGTCTAGGATATGACTGTTTAAACTCTCTGCAACAGAACTTGTGCGAGAACGCCGATTGGGTGTTTTCAGAACAAACTGTGGAAGGAAATTTGTGTCTTTCTTTGGAGTACCACAGACATTTTCAGAGCTAGAACCAATTATCATATTCAGAATTTTGGAACCCCGAAAATCAGAAAACAGTCTTAGCCCAGACTGTGAGCTGGTATCATTACACTCATTTCCCAGGTTG----------------------------------------------------------------------------------------------------------------------------------------------------------
>APH_5003
---TTACTTACTGAAAACTCTTTGCAGACAATAACAGGGTTAATATGTTCTGCTCGTAAAAATCACTGAATTTTCAAATTGTGTGTTGCTTCTATGGGTTGCCATACAATTTCAGACAAATTTAAAAATTATTCTTATGTACCAATTTAAGGTTCAGTACAAAATGATCAAAGCTGCAGAAAACCAAGAAAATACAAAATGTTTCTTAAAAGCACAGAACTTTCTCATTTCAGCTAAAAATTTCTTCGTACATGTCATCTGGATGTTTATGTTCCACAGTTTTCTAAATTTTAGGGAGTCCCATAGAAAGATATAAACCTCAGAATTTCATACAAAAAACGTGCAGAACCATGTTTAATCCCAAGGTATTTCAGATGAAAAAAAAAAAAAACAGCATTTTGTTATACAATGAAAACCTTTACAATTCAAAGTATCAGTTTGTTGATAAATATATAGATTGGCTTCATGTAATGCGAGAAGAAATGAAAATCTTCATCCTAATCATCCTAACCATTAATAAACATTTAATATAAAGAAACGGCTAGCATCATAACATGCCATTAGTGACCGAGCACACACGTCTGTATATCGCTTTGTATAGAAGCGTTCAATAAGAAACTGGAAAACTGTAAACATTCAAAAAGTGGGTGAAATGCGAAAAGGCCGGAATTAATTTAGAAGCTACTTGGGGTGCTGCAAGAGCTCAGCATAGCTGCTAACCGTACTTTGATTGCTATCAACATATGGACCCAAACTTTCTTGAGAAGTGTTTGGTTCATATGGTGACTCTTTTACTGGATTGGGAGACTCTGGCTCCTCTTGATTGTGCCTGTGTCCTTCTGAAGTATGAGCAATGTCATTCTGAACATCTGGTGCAAAACTCACTGTGGAATTTTGGTCATGCCTTTTAGAATACTCTTCAATTATCATTGCTGGAGTGCCATGAACATTACTATCTGGTGGGTTTGTGTCAGGGGGAATTTCTATAACCAAGTGGCGATGGTCATCATGCATTTCAGAGTGACTGGAATTTTGAGCATGGTCTGATATAAGGTAATCTCCTTCTTCTTTCCTCGCGTCTAGGATATGACTGTTTAAACTCTCTGCAACAGAACTTGTGCGAGAACGCCGATTGGGTGTTTTCAGAACAAACTGTGGAAGGAAATTTGTGTCTTTCTTTGGAGTACCACAGACATTTTCAGAGCTAGAACCAATTATCATATTCAGAATTTTGGAACCCCGAAAATCAGAAAACAGTCTTAGCCCAGACTGTGAGCTGGAATCATTACACTCATTTCCCAGGTTGGTCTTGCTACCACTAATTGAGCGAAATCCTGGAGGGAAAAAGTCGCTGGTAGGGCTGGTAGGTGGGCTGTTGTAGTTATTGTCATCATTATCTTCTTCCAGAATAGTCTCCAT-----------------------------------------
>APH_1438
---------------------------------------------------------------------------------------------------------------------------------------------------------------------------------------------------------------------------------------------------------------------------------------------------------------------------------------------------------------------------------------------------------------------------------------------------------------------------------------------------------------------------------------------------------------------------------------------------------------------ATAGAAGCGTTCAATAAGAAACTGGAAAACTGTAAACATTCAAAAAGTGGGTGAAATGCGAAAAGGCCGGAATTAATTTAGAAGCTACTTGGGGTGCTGCAAGAGCTCAGCATAGCTGCTAACCGTACTTTGATTGCTATCAACATATGGACCCAAACTTTCTTGAGAAGTGTTTGGTTCATATGGTGACTCTTTTACTGGATTGGGAGACTCTGGCTCCTCTTGATTGTGCCTGTGTCCTTCTGAAGTATGAGCAATGTCATTCTGAACATCTGGTGCAAAACTCACTGTGGAATTTTGGTCATGCCTTTTAGAATACTCTTCAATTATCATTGCTGGAGTGCCATGAACATTACTATCTGGTGGGTTTGTGTCAGGGGGAATTTCTATAACCAAGTGGCGATGGTCATCATGCATTTCAGAGTGACTGGAATTTTGAGCATGGTCTGATATAAGGTAATCTCCTTCTTCTTTC----------------------------------------------------------------------------------------------------------------------------------------------------------------------------------------------------------------------------------------------------------------------------------------------------------------------------------------------------------------------------------------------------
