# Supplementary material for: ﻿Discovery of a new tarantula species from the Madrean Sky Islands and the first documented instance of syntopy between two montane endemics (Araneae, Theraphosidae, Aphonopelma): a case of prior mistaken identity
Source: Zookeys. 2024 Aug 16;1210:61–98. doi: 10.3897/zookeys.1210.125318 (PMC11344175; doi:10.3897/zookeys.1210.125318)
Supplement: Supplementary material 8 — Phylogenomics files [file zookeys-1210-061_article-125318__-s008.zip › Suppl8/individual_UCE_loci/sl_realigned_uce_20010341.fas]

>APH_5079
--------------------------------------------------------------------------------------------------------------------------------------------CCTATGTGTTGCCCTATACCTGTCTGAAGGCTCACCAACATAATCAGAAATATCAGCTAAAACACCAGCAGCAAATGCCATCCAACATCGTAAATCAATGTGTCTCTCATCAATGGTTGGATGTGATGCACGTGGGAAATCATCCAATCCTGATGTCAGTGTCTTGGGATTTAACTCTGTGTTTGTTTTGGGGTCTCTGCCTTGCCACCTGTATGTCCCTGGTAGCATCCCAACTTGTGTCTTATTGAACCATTCATACCAGACTCTAAGTCTTGGGAGCATTCTTTTGAAGAAGGGCACATCTTCAGCAATGCCACCAAGCTTCATTTTTCTAAGAAAAACTTCTAATGTGAGGAAAAATGTTGGCGGGTTAGCATTAGTGTTTTTCTGCACAACAAACTGGGACGGTACTCTTTCACGGGCTTCTAACCCCAAAATCTGCTCCCTTGGTATCCAGCCTTCCATGTTCATAAGGTCTAACCAATGGCTAAGAATATCTTTTGTAATGTCAGGATTCCATTGCAGAATCAAGAGATTGTGAAAACCTTCATCCCACAGAAAGCCTCTTGGGAAAAATGACCGTGATGGTACAGCAGTGAACAGGGGTGTTTTCCAGTAACTAACAGGAGCTTTATTATAGTTTGACTGAACCAATGAAGAACCATGAAAATAGCCTATGCCACCTAACAAGTTGCTTAATATGGCTTGAGCAGCTTTTACATCTTCACTAGAATATCCTTTAGTGGACAAATCAAATATTTTAGCAAATTTTGTCTCAAAATTCCTACTGTGCTTAATAAGCTCGCTACTGTATAATTGCCTGACAAGAGACCCTGGTCGATTATGAAAGCTCCCAGACTCAAAGGAAATTTCCATTTCGAAAGGTGGAGTAAATGTTACTTGATGCACCAGAAAATTGCTGTCTTTTTTTGCTTGAGATTTGCTACCAGCAGGGAATGACTGCCCAATAAGTCCAAGTACTTGCTGGTTACGCCTCTCCGCTGACTGGAAAATGGCTAAATTCTGCAAAACAGCTTCCTTCAGATGGGATGTACCACCTTGCACATGAGTGCTGAGGAAATTATATTTCAAAATATTATTTCCAACATCTTTTGTATTAAAGTTTATGCTGAAATGTCCTAAGGAACTCATATGACCATGGATAGCACTGAGCTGACTATCCTTGATCACATAAGGAGTCAGACTAG
>APH_3188
----------------------------------------------------------------------------------------CTGATGTCGGTGACCAGTGATACTCATCCATTTTCTTATTATCACTCAAGTACCTGTGTGTTGCCCTATACCTGTCTGAAGGCTCACCAACGTAATCAGAAATATCAGCTAAAACATCAGCAGCAAATGCCATCCAACATCGTAAATCAATGTGTCTCTCATCAATGGTTGGATGTGATGCACGTGGGAAATCATCCAATCCTGATGTCAGTGTCTTGGGATTTAACTCTGTGTTTGTTTTGGGGTCTCTGCCTTGCCACCTGTATGTCCCTGGTAACATCCCAACTTGTGTCTTATTGAACCATTCATACCAAACTCTAAGTCTTGGGAGCATTCTTTTGAAGAAGGGCACATCTTCAGCAATGCCACCAAGCTTCATTTTTCTAAGAAAAACTTCTAATGTGAGGAAAAATGTTGGCGGGTTAGCATTAGTGTTTTTCTGCACAACAAACTGGGACGGTACTCTTTCACGGGCTTCTAACCCCAAAATCTGCTCCCTTGGTATCCAGCCTTCCATGTTCATAAGGTCTAACCAATGGCTAAGAATATCTTTTGTAATATCAGGATTCCATTGCAGAATCAAGAGATTGTGAAAACCTTCATCCCACAGAAAGCCTCTTGGGAAAAATGACCGTGATGGTACAGCAGTGAACAGGGGTGTTTTCCAGTAACTAACAGGAGCTTTATTATAGTTTGACTGAACCAATGAAGAACCATGAAAATAGCCTATGCCACCTAACAAGTTGCTTAATATGGCTTGAGCAGCTTTTACATCTTCACTAGAATATCCTTTAGTGGACAAATCAAATATTTTAGCAAATTTTGTCTCAAAATTTCTACTGTGCTTAATAAGCTCACTACTGTATAATTGCCTGACAAGAGACCCTGGTCGATTATGAAAGCTCCCAGACTCAAAGGAAATTTCCATTTCGAAAGGTGGAGTAAATGTTACTTGATGCACCAGAAAATTGCTGTCTTTTTTTGCTTGAGATTTGCTACCAGCAGGGAATGACTGCCCAATAAGTCCAAGTACTTGCTGGTTACGCCTCTCCGCTGACTGGAAAATGGCTAAATTCTGCAAAACAGCTTCCTTCAGATGGGATGTACCACCTTGCACATGAGTGCTGAGGAAATTATATTTCAAAATATTATTTCCAACATCTTTTGTATTAAAGTTTATGCTGAAATGTCCTAAGGAACTCATATGACCATGGATAGCA----------------------------------------
>APH_4024
ACTGCATCATGGCTACCTGGAGCAGGAAGGCGACTTTGGCGCACAAGCTTAACTCTGTTGGAGTGAAAACCATAGTCACTATATGACTCTGATGTTGGTGACCAGTGATACTCATCCATTTTCTTATTATCACTCAAGTACCTATGTGTTGCCCTATACCTGTCTGAAGGCTCACCAACATAATCAGAAATATCAGCTAAAACACCAGCAGCAAATGCCATCCAACATCGTAAATCAATGTGTCTCTCATCAATGGTTGGATGTGATGCACGTGGGAAATCATCCAATCCTGATGTCAGTGTCTTGGGATTTAACTCTGTGTTTGTTTTGGGGTCTCTGCCTTGCCACCTGTATGTCCCTGGTAACATCCCAACTTGTGTCTTATTGAACCATTCATACCAAACTCTAAGTCTTGGGAGCATTCTTTTGAAGAAGGGCACATCTTCAGCAATGCCACCAAGCTTCATTTTTCTAAGAAAAACTTCTAATGTGAGGAAAAATGTTGGCGGGTTAGCATTAGTGTTTTTCTGCACAACAAACTGGGACGGTACTCTTTCACGGGCTTCTAACCCCAAAATCTGCTCCCTTGGTATCCAGCCTTCCATGTTCATAAGGTCTAACCAATGGCTAAGAATATCTTTTGTAATATCAGGATTCCATTGCAGAATCAAGAGATTGTGAAAACCTTCATCCCACAGAAAGCCTCTTGGGAAAAATGACCGTGATGGTACAGCAGTGAACAGGGGTGTTTTCCAGTAACTAACAGGAGCTTTATTATAGTTTGACTGAACCAATGAAGAACCATGAAAATAGCCTATGCCACCTAACAAGTTGCTTAATATGGCTTGAGCAGCTTTTACATCTTCACTAGAATATCCTTTAGTGGACAAATCAAATATTTTAGCAAATTTTGTCTCAAAATTTCTACTGTGCTTAATAAGCTCACTACTGTATAATTGCCTGACAAGAGACCCTGGTCGATTATGAAAGCTCCCAGACTCAAAGGAAATTTCCATTTCGAAAGGTGGAGTAAATGTTACTTGATGCACCAGAAAATTGCTGTCTTTTTTTGCTTGAGATTTGCTACCAGCAGGGAATGACTGCCCAATAAGTCCAAGTACTTGCTGGTTACGCCTCTCCGCTGACTGGAAAATGGCTAAATTCTGCAAAACAGCTTCCTTCAGATGGGATGTACCACCTTGCACATGAGTGCTGAGGAAATTATATTTCAAAATATTATTTCCAACATCTTTTGTATTAAAGTTTATGCTGAAATGTCCTAAGGAACTCATATGACCATGGATAGCACTGAGCTGACTATCCTTGATCACATAAGGAGTCAGACTAG
>APH_3191
ACTGCATCATGGCTACCTGGAGCAGGAAGGCGACTTTGGCGCACCAGCTTAACTCTGTTGGAGGGAAAACCATAGTCACTATATGACTCTGATGGCGGTGACCAGTGATACTCATCCATTCTCTTATTATCACTCAAGTACCTGTGTGTTGCCCTATACCTGTCTGAAGGCTCACCAACATAATCAGAAATATCAGCTAAAACACCAGCAGCAAATGTCATCCAACATCGTAAATCAATGTGTCTCTCATCAATGGTTGGATGTGATGCACGTGGGAAATCATCCAATCCTGATGTCAGTGTCTTGGGATTTAACTCTGTGTTTGTTTTGGGGTCTCTGCCTTGCCACCTGTATGTCCCTGGTAACATCCCAACTTGTGTCTTATTGAACCATTCATACCAAACTCTAAGTCTTGGGAGCATTCTTTTGAAGAAGGGCACATCTTCAGCAATGCCACCAAGCTTCATTTTTCTAAGAAAAACTTCTAATGTGAGGAAAAATGTTGGCGGGTTAGCATTAGTGTTTTTCTGCACAACAAACTGGGACGGTACTCTTTCACGGGCTTCTAACCCCAAAATCTGCTCCCTTGGTATCCAGCCTTCCATGTTCATAAGGTCTAACCAATGGCTAAGAATATCTTTTGTAATATCAGGATTCCATTGCAGAATCAAGAGATTGTGAAAACCTTCATCCCACAGAAAGCCTCTTGGGAAAAATGACCGTGATGGTACAGCAGTGAACAGGGGTGTTTTCCAGTAACTAACAGGAGCTTTATTATAGTTTGACTGAACCAATGAAGAACCATGAAAATAGCCTATGCCACCTAACAAGTTGCTTAATATGGCTTGAGCAGCTTTTACATCTTCACTAGAATATCCTTTAGTGGACAAATCAAATATTTTAGCAAATTTTGTCTCAAAATTTCTACTGTGCTTAATAAGCTCACTACTGTATAATTGCCTGACAAGAGACCCTGGTCGATTATGAAAGCTCCCAGACTCAAAGGAAATTTCCATTTCGAAAGGTGGAGTAAATGTTACTTGATGCACCAGAAAATTGCTGTCTTTTTTTGCTTGAGATTTGCTACCAGCAGGGAATGACTGCCCAATAAGTCCAAGTACTTGCTGGTTACGCCTCTCCGCTGACTGGAAAATGGCTAAATTCTGCAAAACAGCTTCCTTCAGATGGGATGTACCACCTTGCACATGAGTGCTGAGGAAATTATATTTCAAAATATTATTTCCAACATCTTTTGTATTAAAGTTTATG-------------------------------------------------------------------------------
>APH_0717
ACTGCATCATGGCTACCTGGAGCAGGAAGGCGACTTTGGCGCACAAGCTTAACTCAGGTGGAGTGAAAACCATAGTCACTATCGGACTCTGATGTTGGTGACCAGTGATACTCATCCATTTTCTTATTATCACTCAAGTACCTGTGTGTTGCCCTATACCTGTCTGAAGGCTCACCAACATAATCAGAAATATCAGCTAAAACACCAGCAGCAAATGCCATCCAACATCGTAAATCAATGTGTCTCTCATCAATGGTTGGATGTGATGCACGTGGGAAATCATCCAATCCTGATGTCAGTGTCTTGGGATTTAACTCTGTGTTTGTTTTGGGGTCTCTGCCTTGCCACCTGTATGTCCCTGGTAACATCCCAACTTGTGTCTTATTGAACCACTCATACCAAACTCTAAGTCTTGGGAGCATTCTTTTGAAGAAGGGCACATCTTCAGCAATGCCACCAAGCTTCATTTTTCTAAGAAAAACTTCTAATGTGAGGAAAAATGTTGGCGGGTTAGCATTAGTGTTTTTCTGCACAACAAACTGGGATGGTACTCTTTCACGGGCTTCTAACCCCAAAATCTGCTCCCTTGGTATCCAGCCTTCCATGTTCATAAGGTCTAACCAATGGCTAAGAATATCTTTTGTAATATCAGGATTCCATTGCAGAATCAAGAGATTGTGAAAACCTTCATCCCACAGAAAGCCTCTTGGGAAAAATGACCGTGATGGTACAGCAGTGAACAGGGGTGTTTTCCAGTAACTAACAGGAGCTTTATTATAGTTTGACTGAACCAATGAAGAACCATGAAAATAGCCTATGCCACCTAACAAGTTGCTTAATATGGCTTGAGCAGCTTTTACATCTTCACTAGAATATCCTTTAGTGGACAAATCAAATATTTTAGCAAATTTTGTCTCAAAATTTCTACTGTGCTTAATAAGCTCACTACTGTATAATTGCCTGACAAGAGACCCTGGTCGATTATGAAAGCTCCCAGACTCAAAGGAAATTTCCATTTCGAAAGGTGGAGTAAATGTTACTTGATGCACCAGAAAATTGCTGTCTTTTTTTGCTTGAGATTTGCTACCAGCAGGGAATGACTGCCCAATAAGTCCAAGTACTTGCTGGTTACGCCTCTCCGCTGACTGGAAAATGGCTAAATTCTGCAAAACAGCTTCCTTCAGATGGGATGTACCACCTTGCACATGAGTGCTGAGGAAATTATATTTCAAAATATTATTTCCAACATCTTTTGTATTAAAGTTTATGCTGAAATGTCCTAAGGA--------------------------------------------------------------
>APH_0723
ACTGCATCATGGCTACCTGGAGCAGGAAGGCGACTTTGGCGCACAAGCTTAACTCTGTTGGAGTGAAAACCATAGTCACTATATGACTCTGATGTTGGTGACCAGTGATACTCATCCATTTTCTTATTATCACTCAAGTACCTGTGTGTTGCCCTATACCTGTCTGAAGGCTCACCAACATAATCAGAAATATCAGCTAAAACACCAGCAGCAAATGTCATCCAACATCGTAAATCAATGTGTCTCTCATCAATGGTTGGATGTGATGCACGTGGGAAATCATCCAATCCTGATGTCAGTGTCTTGGGATTTAACTCTGTGTTTGTTTTGGGGTCTCTGCCTTGCCACCTGTATGTCCCTGGTAACATCCCAACTTGTGTCTTATTGAACCATTCATACCAAACTCTAAGTCTTGGGAGCATTCTTTTGAAGAAGGGCACATCTTCAGCAATGCCACCAAGCTTCATTTTTCTAAGAAAAACTTCTAATGTGAGGAAAAATGTTGGCGGGTTAGCATTAGTGTTTTTCTGCACAACAAACTGGGACGGTACTCTTTCACGGGCTTCTAACCCCAAAATCTGCTCCCTTGGTATCCAGCCTTCCATGTTCATAAGGTCTAACCAATGGCTAAGAATATCTTTTGTAATATCAGGATTCCATTGCAGAATCAAGAGATTGTGAAAACCTTCATCCCACAGAAAGCCTCTTGGGAAAAATGACCGTGATGGTACAGCAGTGAACAGGGGTGTTTTCCAGTAACTAACAGGAGCTTTATTATAGTTTGACTGAACCAATGAAGAACCATGAAAATAGCCTATACCACCTAACAAGTTGCTTAATATGGCTTGAGCAGCTTTTACATCTTCACTAGAATATCCTTTAGTGGACAAATCAAATATTTTAGCAAATTTTGTCTCAAAATTTCTACTGTGCTTAATAAGCTCACTACTGTATAATTGCCTGACAAGAGACCCTGGTCGATTATGAAAGCTCCCAGACTCAAAGGAAATTTCCATTTCGAAAGGTGGAGTAAATGTTACTTGATGCACCAGAAAATTGCTGTCTTTTTTTGCTTGAGATTTGCTACCAGCAGGGAATGACTGCCCAATAAGTCCAAGTACTTGCTGGTTACGCCTCTCCGCTGACTGGAAAATGGCTAAATTCTGCAAAACAGCTTCCTTCAGATGGGATGTACCACCTTGCACATGAGTGCTGAGGAAATTATATTTCAAAATATTATTTCCAACATCTTTTGTATTAAAGTTTATGCTGAAATGTCCTAAGGAACTCATATGACCATGGATAGCACTGAGCTGACTATCCTTGATCACATAAGGAGTCAGACTAG
>APH_1602
ACTGCATCATGGCTACCTGGAGCAGGAAGGCGACTTTGGCGCACAAGCTTAACTCTGTTGGAGTGAAAACCATAGTCACTATATGACTCTGATGTTGGTGACCAGTGATACTCATCCATTTTCTTATTATCACTCAAGTACCTGTGTGTTGCCCTATACCTGTCTGAAGGCTCACCAACATAATCAGAAATATCAGCTAAAACACCAGCAGCAAATGTCATCCAACATCGTAAATCAATGTGTCTCTCATCAATGGTTGGATGTGACGCACGTGGGAAATCATCCAATCCTGATGTCAGTGTCTTGGGATTTAACTCTGTGTTTGTTTTGGGGTCTCTGCCTTGCCACCTGTATGTCCCTGGTAACATCCCAACTTGTGTCTTATTGAACCATTCATACCAAACTCTAAGTCTTGGGAGCATTCTTTTGAAGAAGGGCACATCTTCAGCAATGCCACCAAGCTTCATTTTTCTAAGAAAAACTTCTAATGTGAGGAAAAATGTTGGCGGGTTAGCATTAGTGTTTTTCTGCACAACAAACTGGGACGGTACTCTTTCACGGGCTTCTAACCCCAAAATCTGCTCCCTTGGTATCCAGCCTTCCATGTTCATAAGGTCTAACCAATGGCTAAGAATATCTTTTGTAATATCAGGATTCCATTGCAGAATCAAGAGATTGTGAAAACCTTCATCCCACAGAAAGCCTCTTGGGAAAAATGACCGTGATGGTACAGCAGTGAACAGGGGTGTTTTCCAGTAACTAACAGGAGCTTTATTATAGTTTGACTGAACCAATGAAGAACCATGAAAATAGCCTATACCACCTAACAAGTTGCTTAATATGGCTTGAGCAGCTTTTACATCTTCACTAGAATATCCTTTAGTGGACAAATCAAATATTTTAGCAAATTTTGTCTCAAAATTTCTACTGTGCTTAATAAGCTCACTACTGTATAATTGCCTGACAAGAGACCCTGGTCGATTATGAAAGCTCCCAGACTCAAAGGAAATTTCCATTTCGAAAGGTGGAGTAAATGTTACTTGATGCACCAGAAAATTGCTGTCTTTTTTTGCTTGAGATTTGCTACCAGCAGGGAATGACTGCCCAATAAGTCCAAGTACTTGCTGGTTACGCCTCTCCGCTGACTGGAAAATGGCTAAATTCTGCAAAACAGCTTCCTTCAGATGGGATGTACCACCTTGCACATGAGTGCTGAGGAAATTATATTTCAAAATATTATTTCCAACATCTTTTGTATTAAAGTTTATGCTGAAATGTCCTAAGGAACTCATATGACCATGGATAGCACTGAGCTGACTATCCTTGATCACATAAGGAGTCAGAC---
>APH_0136
ACTGCATCATGGCTACCTGGAGCAGGAAGGCGACTTTGGCGCACAAGCTTAACTCTGTTGGAGTGAAAACCATAGTCACTATATGACTCTGATGTTGGTGACCAGTGATACTCATCCATTTTCTTATTATCACTCAAGTACCTGTGTGTTGCCCTATACCTGTCTGAAGGCTCACCAACATAATCAGAAATATCAGCTAAAACACCAGCAGCAAATGTCATCCAACATCGTAAATCAATGTGTCTCTCATCAATGGTTGGATGTGATGCACGTGGGAAATCATCCAATCCTGATGTCAGTGTCTTGGGATTTAACTCTGTGTTTGTTTTGGGGTCTCTGCCTTGCCACCTGTATGTCCCTGGTAACATCCCAACTTGTGTCTTATTGAACCACTCATACCAAACTCTAAGTCTTGGGAGCATTCTTTTGAAGAAGGGCACATCTTCAGCAATGCCACCAAGCTTCATTTTTCTAAGAAAAACTTCTAATGTGAGGAAAAATGTTGGCGGGTTAGCATTAGTGTTTTTCTGCACAACAAACTGGGACGGTACTCTTTCACGGGCTTCTAACCCCAAAATCTGCTCCCTTGGTATCCAGCCTTCCATGTTCATAAGGTCTAACCAATGGCTAAGAATATCTTTTGTAATATCAGGATTCCATTGCAGAATCAAGAGATTGTGAAAACCTTCATCCCACAGAAAGCCTCTTGGGAAAAATGACCGTGATGGTACAGCAGTGAACAGGGGTGTTTTCCAGTAACTAACAGGAGCTTTATTATAGTTTGACTGAACCAATGAAGAACCATGAAAATAGCCTATGCCACCTAACAAGTTGCTTAATATGGCTTGAGCAGCTTTTACATCTTCACTAGAATATCCTTTAGTGGACAAATCAAATATTTTAGCAAATTTTGTCTCAAAATTTCTACTGTGCTTAATAAGCTCACTACTGTATAATTGCCTGACAAGAGACCCTGGTCGATTATGAAAGCTCCCAGACTCAAAGGAAATTTCCATTTCGAAAGGTGGAGTAAATGTTACTTGATGCACCAGAAAATTGCTGTCTTTTTTTGCTTGAGATTTGCTACCAGCAGGGAATGACTGCCCAATAAGTCCAAGTACTTGCTGGTTACGCCTCTCCGCTGACTGGAAAATGGCTAAATTCTGCAAAACAGCTTCCTTCAGATGGGATGTACCACCTTGCACATGAGTGCTGAGGAAATTATATTTCAAAATATTATTTCCAACATCTTTTGTATTAAAGTTTATGCTGAAATGTCCTAAGGAACTCATATGACCATGGATAGCACTGAGCTGACTATCCTTGATCACATAAGGAGTCAGACTAG
>APH_0622
-------------------------------------------------------------------------------------------------------------------------------------------------------------------------------------------------------------------------------------------------GTCTCTCATCAATGGTTGGATGTGATGCACGTGGGAAATCATCCAATCCTGATGTCAGTGTCTTGGGATTTAACTCTGTGTTTGTTTTGGGGTCTCTGCCTTGCCACCTGTATGTCCCTGGTAACATCCCAACTTGTGTCTTATTGAACCACTCATACCAAACTCTAAGTCTTGGGAGCATTCTTTTGAAGAAGGGCACATCTTCAGCAATGCCACCAAGCTTCATTTTTCTAAGAAAAACTTCTAATGTGAGGAAAAATGTTGGCGGGTTAGCATTAGTGTTTTTCTGCACAACAAACTGGGACGGTACTCTTTCACGGGCTTCTAACCCCAAAATCTGCTCCCTTGGTATCCAGCCTTCCATGTTCATAAGGTCTAACCAATGGCTAAGAATATCTTTTGTGATATCAGGATTCCATTGCAGAATCAAGAGATTGTGAAAACCTTCATCCCACAGAAAGCCTCTTGGGAAAAATGACCGTGATGGTACAGCAGTGAACAGGGGTGTTTTCCAGTAACTAACAGGAGCTTTATTATAGTTTGACTGAACCAATGAAGAACCATGAAAATAGCCTATGCCACCTAACAAGTTGCTTAATATGGCTTGAGCAGCTTTTACATCTTCACTAGAATATCCTTTAGTGGACAAATCAAATATTTTAGCAAATTTTGTCTCAAAATTTCTACTGTGCTTAATAAGCTCACTACTGTATAATTGCCTGACAAGAGACCCTGGTCGATTATGAAAGCTCCCAGACTCAAAGGAAATTTCCATTTCGAAAGGTGGAGTAAATGTTACTTGATGCACCAGAAAATTGCTGTCTTTTTTTGCTTGAGATTTGCTACCAGCAGGGAATGACTGCCCAATAAGTCCAAGTACTTGCTGGTTACGCCTCTCCGCTGACTGGAAAATGGCTAAATTCTGCAAAACAGCTTCCTTCAGATGGGATGTACCACCTTGCACATGAGTGCTGAGGAAATTATATTTCAAAATATTATTTCCAACATCTTTTGTATTAAAG-------------------------------------------------------------------------------------
>APH_0674
ACTGCATCATGGCTACCTGGAGCAGGAAGGCGACTTTGGCGCACAAGCTTAACTCTGTTGGAGTGAAAACCATAGTCACTATATGACTCTGATGTTGGTGACCAGTGATACTCATCCATTTTCTTATTATCACTCAAGTACCTGTGTGTTGCCCTATACCTGTCTGAAGGCTCACCAACATAATCAGAAATATCAGCTAAAACACCAGCAGCAAATGCCATCCAACATCGTAAATCAATGTGTCTCTCATCAATGGTTGGATGTGATGCACGTGGGAAATCATCCAATCCTGATGTCAGTGTCTTGGGATTTAACTCTGTGTTTGTTTTGGGGTCTCTGCCTTGCCACCTGTATGTCCCTGGTAACATCCCAACTTGTGTCTTATTGAACCACTCATACCAAACTCTAAGTCTTGGGAGCATTCTTTTGAAGAAGGGTACATCTTCAGCAATGCCACCAAGCTTCATTTTTCTAAGAAAAACTTCTAATGTGAGGAAAAATGTTGGCGGGTTAGCATTAGTGTTTTTCTGCACAACAAACTGGGACGGTACTCTTTCACGGGCTTCTAACCCCAAAATCTGCTCCCTTGGTATCCAGCCTTCCATGTTCATAAGGTCTAACCAATGGCTAAGAATATCTTTTGTGATATCAGGATTCCATTGCAGAATCAAGAGATTGTGAAAACCTTCATCCCACAGAAAGCCTCTTGGGAAAAATGACCGTGATGGTACAGCAGTGAACAGGGGTGTTTTCCAGTAACTAACAGGAGCTTTATTATAGTTTGACTGAACCAATGAAGAACCATGAAAATAGCCTATGCCACCTAACAAGTTGCTTAATATGGCTTGAGCAGCTTTTACATCTTCACTAGAATATCCTTTAGTGGACAAATCAAATATTTTAGCAAATTTTGTCTCAAAATTTCTACTGTGCTTAATAAGCTCGCTACTGTATAATTGCCTGACAAGAGACCCTGGTCGATTATGAAAGCTCCCAGACTCAAAGGAAATTTCCATTTCGAAAGGTGGAGTAAATGTTACTTGATGCACCAGAAAATTGCTGTCTTTTTTTCCTTGAGATTTGCTACCAGCAGGGAATGACTGCCCAATAAGTCCAAGTACTTGCTGGTTACGCCTCTCTGCTGACTGGAAAATGGCTAAATTCTGCAAAACAGCTTCCTTCAGATGGGATGTACCACCTTGCACATGAGTGCTGAGGAAATTATATTTCAAAATATTATTTCCAACATCTTTTGTATTAAAGTTTATGCTGAAATGTCCTAAGGAACTCATATGACCATGGATAGCACTGAGCTGACTATCCTTGATCACATAAGGAGTCAGACTAG
>APH_0186
---------------------------------------------------------------------------------------TCTGATGTTGGTGACCAGTGATACTCATCCATTTTCTTATTATCACTCAAGTACCTGTGTGTTGCCCTATACCTGTCTGAAGGCTCACCAACATAATCAGAAATATCAGCTAAAACACCAGCAGCAAATGCCATCCAACATCGTAAATCAATGTGTCTCTCATCAATGGTTGGATGTGATGCACGTGGGAAATCATCCAATCCTGATGTCAGTGTCTTGGGATTTAACTCTGTGTTTGTTTTGGGGTCTCTGCCTTGCCACCTGTATGTCCCTGGTAACATCCCAACTTGTGTCTTATTGAACCACTCATACCAAACTCTAAGTCTTGGGAGCATTCTTTTGAAGAAGGGCACATCTTCAGCAATGCCACCAAGCTTCATTTTTCTAAGAAAAACTTCTAATGTGAGGAAAAATGTTGGCGGGTTAGCATTAGTGTTTTTCTGCACAACAAACTGGGACGGTACTCTTTCACGGGCTTCTAACCCCAAAATCTGCTCCCTTGGTATCCAGCCTTCCATGTTCATAAGGTCTAACCAATGGCTAAGAATATCTTTTGTAATATCAGGATTCCATTGCAGAATCAAGAGATTGTGAAAACCTTCATCCCACAGAAAGCCTCTTGGGAAAAATGACCGTGATGGTACAGCAGTGAACAGGGGTGTTTTCCAGTAACTAACAGGAGCTTTATTATAGTTTGACTGAACCAATGAAGAACCATGAAAATAGCCTATGCCACCTAACAAGTTGCTTAATATGGCTTGAGCAGCTTTTACATCTTCACTAGAATATCCTTTAGTGGACAAATCAAATATTTTAGCAAATTTTGTCTCAAAATTTCTACTGTGCTTAATAAGCTCGCTACTGTATAATTGCCTGACAAGAGACCCTGGTCGATTATGAAAGCTCCCAGACTCAAAGGAAATTTCCATTTCGAAAGGTGGAGTAAATGTTACTTGATGCACCAGAAAATTGCTGTCTTTTTTTGCTTGAGATTTGCTACCAGCAGGGAATGACTGCCCAATAAGTCCAAGTACTTGCTGGTTACGCCTCTCTGCTGACTGGAAAATGGCTAAATTCTGCAAAACAGCTTCCTTCAGATGGGATGTACCACCTTGCACATGAGTGCTGAGGAAATTATATTTCAAAATATTATTTCCAACATCTTTTGTATTAAAGTTTATGCTGAAATGTCCTAAGGAACTCATATGACCATGGATAGCACTGAGCTGACTATCCTTGATCACATAAGGAGTCAGACTAG
>APH_0683
ACTGCATCATGGCTACCTGGAGCAGGAAGGCGACTTTGGCGCACAAGCTTAACTCTGTTGGAGTGAAAACCATAGTCACTATATGACTCTGATGTTGGTGACCAGTGATACTCATCCATTTTCTTATTATCACTCAAGTACCTGTGTGTTGCCCTATACCTGTCTGAAGGCTCACCAACATAATCAGAAATATCAGCTAAAACACCAGCAGCAAATGCCATCCAACATCGTAAATCAATGTGTCTCTCATCAATGGTTGGATGTGATGCACGTGGGAAATCATCCAATCCTGATGTTAGTGTTTTGGGATTTAACTCTGTGTTTGTTTTGGGGTCTCTGCCTTGCCACCTGTATGTCCCTGGTAGCATCCCAACTTGTGTCTTATTGAACCATTCATACCAAACTCTAAGTCTTGGAAGCATTCTTTTGAAGAACGGCACATCTTCAGCAATGCCACCAAGCTTCATTTTTCTAAGAAAAACTTCTAATGTGAGGAAAAATGTTGGCGGGTTAGCATTAGTGTTTTTCTGCACAACAAACTGGGACGGTACTCTTTCACGGGCTTCTAACCCCAAAATCTGCTCCCTTGGTATCCAGCCTTCCATGTTCATAAGGTCTAACCAATGGCTAAGAATATCTTTTGTAATATCAGGATTCCATTGCAGAATCAAGAGATTGTGAAAACCTTCATCCCACAGAAAGCCTCTTGGGAAAAATGACCGTGATGGTACAGCAGTGAACAGGGGTGTTTTCCAGTAACTAACAGGAGCTTTATTATAGTTTGACTGAACCAATGAAGAACCATGAAAATAGCCTATGCCACCTAACAAGTTGCTTAATATGGCTTGAGCAGCTTTTACATCTTCACTAGAATATCCTTTAGTGGACAAATCAAATATTTTAGCAAATTTCGTCTCAAAATTTCTACTGTGCTTAATAAGCTCGCTACTGTATAATTGCCTGACAAGAGACCCTGGTCGATTATGAAAGCTCCCAGACTCAAAGGAAATTTCCATTTCGAAAGGTGGGGTAAATGTTACTTGATGCACCAGAAAATTGCTGTCTTTTTTTCCTTGAGATTTGCTACCAGCAGGGAATGACTGCCCAATAAGTCCAAGTACTTGCTGGTTACGCCTCTCCGCTGACTGGAAAATGGCTAAATTCTGCAAAACAGCTTCCTTCAGATGGGATGTACCACCTTGCACATGAGTGCTGAGGAAATTATATTTCAAAATATTATTTCCAACATCTTTTGTATTAAAGTTTATGCTGAAATGTCCTAAGGAACTCATATGACCATGGATAGCACTGAGCTGACTATCCTTGATCACATAAGGAGTCAGACTAG
>APH_5003
---------------------------------CTTTGACGCACAAGCTTAACTTTGTTGGAGTGAAAACCATAGTCACTATATGACTCTGATGTTGGTGACCAGTGATACTCATCCATTTTCTTATTATCACTCAAGTACCTGTGTGTTGCCCTATACCTGTCTGAAGGCTCACCAACATAATCAGAAATATCAGCTAAAACACCAGCAGCAAATGTCATCCAACATCGTAAATCAATGTGTCTCTCATCAATAGTTGGATGTGATGCACGTGGGAAATCATCCAATCCTGATGTCAGTGTCTTGGGATTTAACTCTGTGTTTGTTTTGGGGTCTCTGCCTTGCCACCTGTATGTCCCTGGTAGCATCCCAACTTGTGTCTTATTGAACCATTCATACCAAACTCTAAGTCTTGGAAGCATTCTTTTGAAGAAGGGCACATCTTCAGCAATGCCACCAAGCTTCATTTTTCTAAGAAAAACTTCTAATGTGAGGAAAAATGTTGGCGGGTTAGCATTAGTGTTTTTCTGCACAACAAACTGGGACGGTACTCTTTCACGGGCTTCTAACCCCAAAATCTGCTCCCTTGGTATCCAGCCTTCCATGTTCATAAGGTCTAACCAATGGCTAAGAATATCTTTTGTAATATCAGGATTCCATTGCAGAATCAAGAGATTGTGAAAACCTTCATCCCACAGAAAGCCTCTTGGGAAAAATGACCGTGATGGTACAGCAGTGAACAGGGGTGTTTTCCAGTAACTAACAGGAGCTTTATTATAGTTTGACTGAACCAATGAAGAACCATGAAAATAGCCTATGCCACCTAACAAGTTGCTTAATATGGCTTGAGCAGCTTTTACATCTTCACTAGAATATCCTTTAGTGGACAAATCAAATATTTTAGCAAATTTTGTCTCAAAATTTCTACTGTGCTTAATAAGCTCACTACTGTATAATTGCCTGACAAGAGACCCTGGTCGATTATGAAAGCTCCCAGACTCAAAGGAAATTTCCATTTCGAAAGGTGGAGTAAATGTTACTTGATGCACCAGAAAATTGCTGTCTTTTTTTGCTTGAGATTTGCTACCAGCAGGGAATGACTGCCCAATAAGTCCAAGTACTTGCTGGTTACGCCTCTCCGCTGACTGGAAAATGGCTAAATTCTGCAAAACAGCTTCCTTCAGATGGGATGTACCACCTTGCACATGAGTGCTGAGGAAATTATATTTCAAAATATTATTTCCAACATCTTTTGTATTAAAGTTTATGCTGAAATGTC---------------------------------------------------------------------
>APH_4021
ACTGCATCATGGCTACCTGGAGCAGGAAGGCGACTTTGGCGCACAAGCTTAACTCTGTTGGAGTGAAAACCATAGTCACTATATGACTCTGATGTCGGTGACCAGTGATACTCATCCATTTTCTTATTATCACTCAAGTACCTGTGTGTTGCCCTATACCTGTCTGAAGGCTCACCAACATAATCAGAAATATCAGCTAAAACACCAGCAGCAAATGTCATCCAACATCGTAAATCAATGTGTCTCTCATCAATGGTTGGATGTGATGCACGTGGGAAATCATCCAATCCTGATGTCAGTGTCTTGGGATTTAACTCTGTGTTTGTTTTGGGGTCTCTGCCTTGCCACCTGTATGTCCCTGGTAGCATCCCAACTTGTGTCTTATTGAACCATTCATACCAAACTCTAAGTCTTGGAAGCATTCTTTTGAAGAAGGGCACATCTTCAGCAATGCCACCAAGCTTCATTTTTCTAAGAAAAACTTCTAATGTGAGGAAAAATGTTGGCGGGTTAGCATTAGTGTTTTTCTGCACAACAAACTGGGACGGTACTCTTTCACGGGCTTCTAACCCCAAAATCTGCTCCCTTGGTATCCAGCCTTCCATGTTCATAAGGTCTAACCAATGGCTAAGAATATCTTTTGTAATATCAGGATTCCATTGCAGAATCAAGAGATTGTGAAAACCTTCATCCCACAGAAAGCCTCTTGGGAAAAATGACCGTGATGGTACAGCAGTGAACAGGGGTGTTTTCCAGTAACTAACAGGAGCTTTATTATAGTTTGACTGAACCAATGAAGAACCATGAAAATAGCCTATGCCACCTAACAAGTTGCTTAATATGGCTTGAGCAGCTTTTACATCTTCACTAGAATATCCTTTAGTGGACAAATCAAATATTTTAGCAAATTTTGTCTCAAAATTTCTACTGTGCTTAATAAGCTCGCTACTGTATAATTGCCTGACAAGAGACCCTGGTCGATTATGAAAGCTCCCAGACTCAAAGGAAATTTCCATTTCGAAAGGTGGAGTAAATGTTACTTGATGCACCAGAAAATTGCTGTCTTTTTTTGCTTGAGATTTGCTACCAGCAGGGAATGACTGCCCAATAAGTCCAAGTACTTGCTGGTTACGCCTCTCCGCTGACTGGAAAATGGCTAAATTCTGCAAAACAGCTTCCTTCAGATGGGATGTACCACCTTGCACATGAGTGCTGAGGAAATTATATTTCAAAATATTATTTCCAACATCTTTTGTATTAAAGTTTATGCTGAAATGTCCTAAGGAACTCATATGACCATGGATAGCACTGAGCTGACTATCCTTGATCACATAAGGAGTCAGACTAG
>APH_4005
ACTGCATCATGGCTACCTGGAGCAGGAAGGCGACTTTGGCGCACAAGCTTAACTTTGTTGGAGTGAAAACCATAGTCACTATATGACTCTGATGTTGGTGACCAGTGATACTCATCCATTTTCTTATTATCACTCAAGTACCTGTGTGTTGCCCTATACCTGTCTGAAGGCTCACCAACATAATCAGAAATATCAGCTAAAACACCAGCAGCAAATGCCATCCAACATCGTAAATCAATGTGTCTCTCATCAATGGTTGGATGTGATGCACGTGGGAAATCATCCAATCCTGATGTCAGTGTCTTGGGATTTAACTCTGTGTTTGTTTTGGGGTCTCTGCCTTGCCACCTGTATGTCCCTGGTAGCATCCCAACTTGTGTCTTATTGAACCATTCATACCAAACTCTAAGTCTTGGAAGCATTCTTTTGAAGAAGGGCACATCTTCAGCAATGCCACCAAGCTTCATTTTTCTAAGAAAAACTTCTAATGTGAGGAAAAATGTTGGCGGGTTAGCATTAGTGTTTTTCTGCACAACAAACTGGGACGGTACTCTTTCACGGGCTTCTAACCCCAAAATCTGCTCCCTTGGTATCCAGCCTTCCATGTTCATAAGGTCTAACCAATGGCTAAGAATATCTTTTGTAATATCAGGATTCCATTGCAGAATCAAGAGATTGTGAAAACCTTCATCCCACAGAAAGCCTCTTGGGAAAAATGACCGTGATGGTACAGCAGTGAACAGGGGTGTTTTCCAGTAACTAACAGGAGCTTTATTATAGTTTGACTGAACCAATGAAGAACCATGAAAATAGCCTATGCCACCTAACAAGTTGCTTAATATGGCTTGAGCAGCTTTTACATCTTCACTAGAATATCCTTTAGTGGACAAATCAAATATTTTAGCAAATTTTGTCTCAAAATTTCTACTGTGCTTAATAAGCTCGCTACTGTATAATTGCCTGACAAGAGACCCTGGTCGATTATGAAAGCTCCCAGACTCAAAGGAAATTTCCATTTCGAAAGGTGGAGTAAATGTTACTTGATGCACCAGAAAATTGCTGTCTTTTTTTGCTTGAGATTTGCTACCAGCAGGGAATGACTGCCCAATAAGTCCAAGTACTTGCTGGTTACGCCTCTCCGCTGACTGGAAAATGGCTAAATTCTGCAAAACAGCTTCCTTCAGATGGGATGTACCACCTTGCACATGAGTGCTGAGGAAATTATATTTCAAAATATTATTTCCAACATCTTTTGTATTAAAGTTTATGCTGAAATGTCCTAAGGAACTCATATGACCATGGATAGCACTGAGCTGACTATCCTTGATCACATAAGGAGTCAGACTAG
>APH_0185
ACTGCATCATGGCTACCTGGAGCAGGAAGGCGACTTTGGCGCACAAGCTTAACTCTGTTGGAGTGAAAACCATAGTCACTATATGACTCTGATGTTGGTGACCAGTGATACTCATCCATTTTCTTATTATCACTCAAGTACCTGTGTGTTGCCCTATACCTGTCTGAAGGCTCACCAACATAATCAGAAATATCAGCTAAAACACCAGCAGCAAATGCCATCCAACATCGTAAATCAATGTGTCTCTCATCAATGGTTGGATGTGATGCACGTGGGAAATCATCCAATCCTGATGTCAGTGTCTTGGGATTTAACTCTGTGTTTGTTTTGGGGTCTCTGCCTTGCCACCTGTATGTCCCTGGTAGCATCCCAACTTGTGTCTTATTGAACCATTCATACCAAACTCTAAGTCTTGGAAGCATTCTTTTGAAGAAGGGCACATCTTCAGCAATGCCACCAAGCTTCATTTTTCTAAGAAAAACTTCTAATGTGAGGAAAAATGTTGGTGGGTTAGCATTAGTGTTTTTCTGCACAACAAACTGGGACGGTACTCTTTCACGGGCTTCTAACCCCAAAATCTGCTCCCTTGGTATCCAGCCTTCCATGTTCATAAGGTCTAACCAATGGCTAAGAATATCTTTTGTAATATCAGGATTCCATTGCAGAATCAAGAGATTGTGAAAACCTTCATCCCACAGAAAGCCTCTTGGGAAAAATGACCGTGATGGTACAGCAGTGAACAGGGGTGTTTTCCAGTAACTAACAGGAGCTTTATTATAGTTTGACTGAACCAATGAAGAACCATGAAAATAGCCTATGCCACCTAACAAGTTGCTTAATATGGCTTGAGCAGCTTTTACATCTTCACTAGAATATCCTTTAGTGGACAAATCAAATATTTTAGCAAATTTTGTCTCAAAATTTCTACTGTGCTTAATAAGCTCGCTACTGTATAATTGCCTGACAAGAGACCCTGGTCGATTATGAAAGCTCCCAGACTCAAAGGAAATTTCCATTTCGAAAGGTGGAGTAAATGTTACTTGATGCACCAGAAAATTGCTGTCTTTTTTTGCTTGAGATTTGCTACCAGCAGGGAATGACTGCCCAATAAGTCCAAGTACTTGCTGGTTACGCCTCTCCGCTGACTGGAAAATGGCTAAATTCTGCAAAACAGCTTCCTTCAGATGGGATGTACCACCTTGCACATGAGTGCTGAGGAAATTATATTTCAAAATATTATTTCCAACATCTTTTGTATTAAAGTTTATGCTGAAATGTCCTAAGGAACTCATATGACCATGGATAGCACTGAGCTGACTATCCTTGATCACATAAGGAGTCAGACTAG
>APH_1535
ACTGCATCATGGCTACCTGGAGCAGGAAGGCGACTTTGGCGCACAAGCTTAACTCTGTTGGAGTGAAAACCATAGTCACTATATGACTCTGATGTTGGTGACCAGTGATACTCATCCATTTTCTTATTATCACTCAAGTACCTGTGTGTTGCCCTATACCTGTCTGAAGGCTCACCAACATAATCAGAAATATCAGCTAAAACACCAGCAGCAAATGCCATCCAACATCGTAAATCAATGTGTCTCTCATCAATAGTTGGATGTGATGCACGTGGGAAATCATCCAATCCTGATGTCAGTGTCTTGGGATTTAACTCTGTGTTTGTTTTGGGGTCTCTGCCTTGCCACCTGTATGTCCCTGGTAGCATCCCAACTTGTGTCTTATTGAACCATTCATACCAAACTCTAAGTCTTGGAAGCATTCTTTTGAAGAAGGGCACATCTTCAGCAATGCCACCAAGCTTCATTTTTCTAAGAAAAACTTCTAATGTGAGGAAAAATGTTGGTGGGTTAGCATTAGTGTTTTTCTGCACAACAAACTGGGACGGTACTCTTTCACGGGCTTCTAACCCCAAAATCTGCTCCCTTGGTATCCAGCCTTCCATGTTCATAAGGTCTAACCAATGGCTAAGAATATCTTTTGTAATATCAGGATTCCATTGCAGAATCAAGAGATTGTGAAAACCTTCATCCCACAGAAAGCCTCTTGGGAAAAATGACCGTGATGGTACAGCAGTGAACAGGGGTGTTTTCCAGTAACTAACAGGAGCTTTATTATAGTTTGACTGAACCAATGAAGAACCATGAAAATAGCCTATGCCACCTAACAAGTTGCTTAATATGGCTTGAACAGCTTTTACATCTTCACTAGAATATCCTTTAGTGGACAAATCAAATATTTTAGCAAATTTTGTCTCAAAATTTCTACTGTGCTTAATAAGCTCGCTACTGTATAATTGCCTGACAAGAGACCCTGGTCGATTATGAAAGCTCCCAGACTCAAAGGAAATTTCCATTTCGAAAGGTGGAGTAAATGTTACTTGATGCACCAGAAAATTGCTGTCTTTTTTTCCTTGAGATTTGCTACCAGCAGGGAATGACTGCCCAATAAGTCCAAGTACTTGCTGGTTACGCCTCTCCGCTGACTGGAAAATGGCTAAATTCTGCAAAACAGCTTCCTTCAGATGGGATGTACCACCTTGCACATGAGTGCTGAGGAAATTATATTTCAAAATATTATTTCCAACATCTTTTGTATTAAAGTTTATGCTGAAATGTCCTAAGGAACTCATATGACCATGGATAGCACTGAGCTGACTATCCTTGATCACATAAGGAGTCAGACTAG
>APH_1438
----------------------------------------------------------------------------------------------------------------------------------------------------------------------------------------------------------------------------------------------------------------------------------------------------------------------------------------------------------------------------------------------------------------------------------------------------------------------------------------------------CTAATGTGAGGAAAAATGTTGGTGGGTTAGCATTAGTGTTTTTCTGCACAACAAACTGGGACGGTACTCTTTCACGGGCTTCTAACCCCAAAATCTGCTCCCTTGGTATCCAGCCTTCCATGTTCATAAGGTCTAACCAATGGCTAAGAATATCTTTTGTAATATCAGGATTCCATTGCAGAATCAAGAGATTGTGAAAACCTTCATCCCACAGAAAGCCTCTTGGGAAAAATGACCGTGATGGTACAGCAGTGAACAGGGGTGTTTTCCAGTAACTAACAGGAGCTTTATTATAGTTTGACTGAACCAATGAA----------------------------------------------------------------------------------------------------------------------------------------------------------------------------------------------------------------------------------------------------------------------------------------------------------------------------------------------------------------------------------------------------------------------------------------------------------------------------------------------------------------------------------------------------------------------
>APH_3177
ACTGCATCATGGCTACCTGGAGCAGGAAGGCGACTTTGGCGCACAAGCTTAACTTTGTTGGAGTGAAAACCATAGTCACTATATGACTCTGATGTTGGTGACCAGTGATACTCATCCATTTTCTTATTATCACTCAAGTACCTGTGTGTTGCCCTATACCTGTCTGAAGGCTCACCAACATAATCAGAAATATCAGCTAAAACACCAGCAGCAAATGCCATCCAACATCGTAAATCAATGTGTCTCTCATCAATAGTTGGATGTGATGCACGTGGAAAATCATCCAATCCTGATGTCAGTGTCTTGGGATTTAACTCTGTGTTTGTTTTGGGGTCTCTGCCTTGCCACCTGTATGTCCCTGGTAGCATCCCAACTTGTGTCTTATTGAACCATTCATACCAAACTCTAAGTCTTGGAAGCATTCTTTTGAAGAAGGGCACATCTTCAGCAATGCCACCAAGCTTCATTTTTCTAAGAAAAACTTCTAATGTGAGGAAAAATGTTGGCGGGTTAGCATTAGTGTTTTTCTGCACAACAAACTGGGACGGTACTCTTTCACGGGCTTCTAACCCCAAAATCTGCTCCCTTGGTATCCAGCCTTCCATGTTCATAAGGTCTAACCAATGGCTAAGAATATCTTTTGTAATATCAGGATTCCATTGCAGAATCAAGAGATTGTGAAAACCTTCATCCCACAGAAAGCCTCTTGGGAAAAATGACCGTGATGGTACAGCAGTGAACAGGGGTGTTTTCCAGTAACTAACAGGAGCTTTATTATAGTTTGACTGAACCAATGAAGAACCATGAAAATAGCCTATGCCACCTAACAAGTTGCTTAATATGGCTTGAGCAGCTTTTACATCTTCACTAGAATATCCTTTAGTGGACAAATCAAATATTTTAGCAAATTTTGTCTCAAAATTTCTACTGTGCTTAATAAGCTCACTACTGTATAATTGCCTGACAAGAGACCCTGGTCGATTATGAAAGCTCCCAGACTCAAAGGAAATTTCCATTTCGAAAGGTGGAGTAAATGTTACTTGATGCACCAGAAAATTGCTGTCTTTTTTTCCTTGAGATTTGCTACCAGCAGGGAATGACTGCCCAATAAGTCCAAGTACTTGCTGGTTACGCCTCTCCGCTGACTGGAAAATGGCTAAATTCTGCAAAACAGCTTCCTTCAGATGGGATGTACCACCTTGCACATGAGTGCTGAGGAAATTATATTTCAAAATATTATTTCCAACATCTTTTGTATTAAAGTTTATGCTGAAATGTCCTAAGGAACTCATATGACCATGGATAGCACTGAGCTGACTATCCTTGATCACATAAGGAGTCAGACTAG
>APH_4029
-----------------------------------------------------------------------------------------------------------------------------------------------------------------------------------------------------------------------------------------------------------AATAGTTGGATGTGATGAACGTGGGAAATCATCCAATCCTGATGTCAGTGTCTTGGGATTTAACTCTGTGTTTGTTTTGGGGTCTCTGCCTTGCCACCTGTATGTCCCTGGTAGCATCCCAACTTGTGTCTTATTGAACCATTCATACCAAACTCTAAGTCTTGGAAGCATTCTTTTGAAGAAGGGCACATCTTCAGCAATGCCACCAAGCTTCATTTTTCTAAGAAAAACTTCTAATGTGAGGAAAAATGTTGGCGGGTTAGCATTAGTGTTTTTCTGCACAACAAACTGGGACGGTACTCTTTCACGGGCTTCTAAGCCCAAAATCTGCTCCCTTGGTATCCAGCCTTCCATGTTCATAAGGTCTAACCAATGGCTAAGAATATCTTTTGTAATATCAGGATTCCATTGCAGAATCAAGAGATTGTGAAAACCTTCATCCCACAGAAAGCCTCTTGGGAAAAATGACCGTGATGGTACAGCAGTGAACAGGGGTGTTTTCCAGTAACTAACAGGAGCTTTATTATAGTTTGACTGAACCAATGAAGAACCATGAAAATAGCCTATGCCACCTAACAAGTTGCTTAATATGGCTTGAGCAGCTTTTACATCTTCACTAGAATATCCTTTAGTGGACAAATCAAATATTTTAGCAAATTTTGTCTCAAAATTTCTACTGTGCTTAATAAGCTCGCTACTGTATAATTGCCTGACAAGAGACCCTGGTCGATTATGAAAGCTCCCAGACTCAAAGGAAATTTCCATTTCGAAAGGTGGAGTAAATGTTACTTGATGCACCAGAAAATTGCTGTCTTTTTTTCCTTGAGATTTGCTACCAGCAGGGAATGACTGCCCAATAAGTCCAAGTACTTGCTGGTTACGCCTCTCCGCTGACTGGAAAATGGCTAAATTCTGCAAAACAGCTTCCTTCAGA-------------------------------------------------------------------------------------------------------------------------------------------------------------------
>APH_0772
-----------------------------------------------------------------------------------------------------CCAGTGATACTCATCCATTTTCTTATTATCACTCAAGTACCTGTGTGTTGCCCTATACCTGTCTGAAGGCTCACCAACATAATCAGAAATATCAGCTAAAACACCAGCAGCAAATGCCATCCAACATCGTAAATCAATGTGTCTCTCATCAATAGTTGGATGTGATGCACGTGGGAAATCATCCAATCCTGATGTCAGTGTCTTGGGATTTAACTCTGTGTTTGTTTTGGGGTCTCTGCCTTGCCACCTGTATGTCCCTGGTAGCATCCCAACTTGTGTCTTATTGAACCATTCATACCAAACTCTAAGTCTTGGAAGCATTCTTTTGAAGAAGGGCACATCTTCAGCAATGCCACCAAGCTTCATTTTTCTAAGAAAAACTTCTAATGTGAGGAAAAATGTTGGCGGGTTAGCATTAGTGTTTTTCTGCACAACAAACTGGGACGGTACTCTTTCACGGGCTTCTAAGCCCAAAATCTGCTCCCTTGGTATCCAGCCTTCCATGTTCATAAGGTCTAACCAATGGCTAAGAATATCTTTTGTAATATCAGGATTCCATTGCAGAATCAAGAGATTGTGAAAACCTTCATCCCACAGAAAGCCTCTTGGGAAAAATGACCGTGATGGTACAGCAGTGAACAGGGGTGTTTTCCAGTAACTAACAGGAGCTTTATTATAGTTTGACTGAACCAATGAAGAACCATGAAAATAGCCTATGCCACCTAACAAGTTGCTTAATATGGCTTGAGCAGCTTTTACATCTTCACTAGAATATCCTTTAGTGGACAAATCAAATATTTTAGCAAATTTTGTCTCAAAATTTCTACTGTGCTTAATAAGCTCGCTACTGTATAATTGCCTGACAAGAGACCCTGGTCGATTATGAAAGCTCCCAGACTCAAAGGAAATTTCCATTTCGAAAGGTGGAGTAAATGTTACTTGATGCACCAGAAAATTGCTGTCTTTTTTTCCTTGAGATTTGCTACCAGCAGGGAATGACTGCCCAATAAGTCCAAGTACTTGCTGGTTACGCCTCTCCGCTGACTGGAAAATGGCTAAATTCTGCAAAACAGCTTCCTTCAGATGGGATGTACCACCTTGCACATGAGTGCTGAGGAAATTATATTTCAAAATATTATTTCCAACATCTTTTGTATTAAAGTTTATGCTGAAATGTCCTAAGGAACTCATATGACCATGGATAGCACTGAGCTGACTATCCTTGATCACATAAGGAGTCAGACTAG
>APH_0880
ACTGCATCATGGCTACCTGGAGCAGGAAGGCGACTTTGGCGCACAAGCTTAACTTTGTTGGAGTGAAAACCATAGTCACTATATGACTCTGATGTTGGTGACCAGTGATACTCATCCATTTTCTTGTTATCACTCAAGTACCTGTGTGTTGCCCTATACCTGTCTGAAGGCTCACCAACATAATCAGAAATATCAGCTAAAACACCAGCAGCAAATGCCATCCAACATCGTAAATCAATGTGTCTCTCATCAATAGTTGGATGTGATGCACGTGGGAAATCATCCAATCCTGATGTCAGTGTCTTGGGATTTAACTCTGTGTTTGTTTTGGGGTCTCTGCCTTGCCACCTGTATGTCCCTGGTAGCATCCCAACTTGTGTCTTATTGAACCATTCATACCAAACTCTAAGTCTTGGAAGCATTCTTTTGAAGAAGGGCACATCTTCAGCAATGCCACCAAGCTTCATTTTTCTAAGAAAAACTTCTAATGTGAGGAAAAATGTTGGCGGGTTAGCATTAGTGTTTTTCTGCACAACAAACTGGGACGGTACTCTTTCACGGGCTTCTAACCCCAAAATCTGCTCCCTTGGTATCCAGCCTTCCATGTTCATAAGGTCTAACCAATGGCTAAGAATATCTTTTGTAATATCAGGATTCCATTGCAGAATCAAGAGATTGTGAAAACCTTCATCCCACAGAAAGCCTCTTGGGAAAAATGACCGTGATGGTACAGCAGTGAACAGGGGTGTTTTCCAGTAACTAACAGGAGCTTTATTATAGTTTGACTGAACCAATGAAGAACCATGAAAATAGCCTATGCCACCTAACAAGTTGCTTAATATGGCTTGAGCAGCTTTTACATCTTCACTAGAATATCCTTTAGTGGACAAATCAAATATTTTAGCAAATTTTGTCTCAAAATTTCTACTGTGCTTAATAAGCTCGCTACTGTATAATTGCCTGACAAGAGACCCTGGTCGATTATGAAAGCTCCCAGACTCAAAGGAAATTTCCATTTCGAAAGGTGGAGTAAATGTTACTTGATGCACCAGAAAATTGCTGTCTTTTTTTCCTTGAGATTTGCTACCAGCAGGGAATGACTGCCCAATAAGTCCAAGTACTTGCTGGTTACGCCTCTCCGCTGACTGGAAAATGGCTAAATTCTGCAAAACAGCTTCCTTCAGATGGGATGTACCACCTTGCACATGAGTGCTGAGGAAATTATATTTCAAAATATTATTTCCAACATCTTTTGTATTAAAGTTTATGCTGAAATGTCCTAAGGAACTCATATGACCATGGATAGCACTGAGCTGACTATCCTTGATCACATAAGGAGTCAGACTAG
>APH_5001
-----------------------------------------------------------------------------------------------------CCAGTGATACTCATCCATTTTCTTATTATCACTCAAGTACCTGTGTGTTGCCCTATACCTGTCTGAAGGCTCACCAACATAATCAGAAATATCAGCTAAAACACCAGCAGCAAATGCCATCCAACATCGTAAATCAATGTGTCTCTCATCAATAGTTGGATGTGATGCACGTGGGAAATCATCCAATCCTGATGTCAGTGTCTTGGGATTTAACTCTGTGTTTGTTTTGGGGTCTCTGCCTTGCCACCTGTATGTCCCTGGTAGCATCCCAACTTGTGTCTTATTGAACCATTCATACCAAACTCTAAGTCTTGGAAGCATTCTTTTGAAGAAGGGCACATCTTCAGCAATGCCACCAAGCTTCATTTTTCTAAGAAAAACTTCTAATGTGAGGAAAAATGTTGGCGGGTTAGCATTAGTGTTTTTCTGCACAACAAACTGGGACGGTACTCTTTCACGGGCTTCTAACCCCAAAATCTGCTCCCTTGGTATCCAGCCTTCCATGTTCATAAGGTCTAACCAATGGCTAAGAATATCTTTTGTAATATCAGGATTCCATTGCAGAATCAAGAGATTGTGAAAACCTTCATCCCACAGAAAGCCTCTTGGGAAAAATGACCGTGATGGTACAGCAGTGAACAGGGGTGTTTTCCAGTAACTAACAGGAGCTTTATTATAGTTTGACTGAACCAATGAAGAACCATGAAAATAGCCTATGCCACCTAACAAGTTGCTTAATATGGCTTGAGCAGCTTTTACATCTTCACTAGAATATCCTTTAGTGGACAAATCAAATATTTTAGCAAATTTTGTCTCAAAATTTCTACTGTGCTTAATAAGCTCGCTACTGTATAATTGCCTGACAAGAGACCCTGGTCGATTATGAAAGCTCCCAGACTCAAAGGAAATTTCCATTTCGAAAGGTGGAGTAAATGTTACTTGATGCACCAGAAAATTGCTGTCTTTTTTTCCTTGAGATTTGCTACCAGCAGGGAATGACTGCCCAATAAGTCCAAGTACTTGCTGGTTACGCCTCTCCGCTGACTGGAAAATGGCTAAATTCTGCAAAACAGCTTCCTTCAGATGGGATGTACCACCTTGCACATGAGTGCTGAGGAAATTATATTTCAAAATATTATTTCCAACATCTTTTGTATTAAAGTTTATGCTGAAATGTCCTAAGGAACTCATATGA----------------------------------------------------
