# Supplementary material for: ﻿Discovery of a new tarantula species from the Madrean Sky Islands and the first documented instance of syntopy between two montane endemics (Araneae, Theraphosidae, Aphonopelma): a case of prior mistaken identity
Source: Zookeys. 2024 Aug 16;1210:61–98. doi: 10.3897/zookeys.1210.125318 (PMC11344175; doi:10.3897/zookeys.1210.125318)
Supplement: Supplementary material 8 — Phylogenomics files [file zookeys-1210-061_article-125318__-s008.zip › Suppl8/individual_UCE_loci/sl_realigned_uce_20010344.fas]

>APH_1357
-----------------------------------------------------------------------------------------------------------------------------------------------------------------------------------------------------------------------------------------------------------------------------------------------------------------------------------GATCTACAGTAATCTCTGAATTTCAGAGTAAGGGTTAATGCTATGTAGAGTGTATTGCTGTGTGTAGCTAGTTCTACTTTATTTTTGTCTTCACACAGCTGTCCATGGGTTCTTACCGAAGTACTAGTCCTGCAGATCATTCATGTAGTGCGCCAACATCACCAGTTTCTCACAGTCTGTCACCTGCAAGTTCACCTGGTTTAGGTTCAAACACCACC-------AGA----------------------------TCGG------------AAGAGCGTCGTGTAG-----------------------GGAAAGAGTG------------------TAGGCTT--------------------AGGTGTAGAT---------------------------------------------------------------------------------------------------------------------------------------------------------------------------------------------------------------------------------------------------------------------------------------------------------------------------------------------------------------------------------------------------------------------------------------------------------------------------------------------------------
>APH_3188
------AACGCATCTCAGTAAATGTTATATGTAATTTAGATTTAGCGTTGTCTGAGTTATTTCTTAACAGGTTATTTGTTAGTTTGCACGCAATAATCAAACCACATCTTGAGAACAAATTTGGAACATATTCTTCGTACCATCCCTGCATGATCAGCACCCCGACTGTATCTGGTATCTTTATCCATAAATGTTCTAATATGTAAAAAAAATTGTTTTTTCTTAATAATGTTTGTAATGCGATTGTAAAGATCAGGAACAACGAAGTATCTGATATCTGCAGAACACCATTAGTTATATCTGGTAAAGTGATGTTTTTTTTTTATATACAGTAATCTCTGAATTTCAGAGTAAGGGTTAATGCTATGTAGAGTGTATTGCTGTGTGTAGTTAGTTCTACTTTATTTTTGTCTTCACACAGCTGTCCATGGGTTCTTACCGAAGTACTAGTCCTGCAGATCATTCATGTAGTGCGCCAACATCACCAGTTTCTCACAGTCTGTCCCCTGCAAGTTCACCTGGTTTAGGTTCAAACACCACCTTGAGCAAGAGTCCCTTCACGGACACTAACTATTACGTTCAGCATCAACAAACTACGAGTGCCATTCAGCATCAGCTAGAACAATTTAAAATGGAAATGGTTAGTAATTTGTATTTTTACCAGGTTT-TTTTTTTTTAGCGTGTCAGAGTTTTAGAACATTTGTATACAAGATTTTGTTCATTAATAATATTCTGTTTCTTTTGACTGCAATATAGAAATCAGTT-TTTTTTTTTTTTTTCCAATGTCTTATGGAATTAAAGCAAGTATTTATTGGTAAATTTTTAAATCAGTTATCCATGTTACTTAATTTCAGGGCTTTTTTTCTAGAAATAAGTTTACCAGTACTCTAAAATATTGTGTGTGATACAGTGGAAATAGTCTATTACTACAAATGTATAGCCGTATTTTAATTATGATATAAAATGAGTACAAACATTTCCAGAATGTAATTGTACAGGGTGTACCAAAAGTCCC---CCCCCCCTCCCCACATATAGATTCTCCCAGTGCGTGTACATTATGAGGAAATAAATCTAGGAGGAACAGGAGGGTCACATGCAAATAGAATATACCAGTTGGCAACATTTATTCC--AGTGTCCGTACGCACACCATCATTTTCGTTCCAGAGGATGATTCCATTCC
>APH_0185
AA------CGCATCTCAGTAAATGTTATATGTAATTTAGATTTAGCGTTGTCTGAGTTATTTCTTAACAGGTTATTTGTTAGTTTGCACGCAATAATCAAACCACATCTTGAGAACAAATTTGGAACATATTCTTCGTACCATCCCTGCATGATCAGCACCCCGACTGTATCTGGTATCTTTATCCATAAATGTTCTAATATGTAAAAAAAATTGTTTTTTCTTAATAATGTTTGTAATGCGATTGTAAAGATCAGGAACAACGAAGTATCTGATATCTGCAGAACACCATTAGTTATATCTGGTAAAGTGATGTTTTTTTTTTATATACAGTAATCTCTGAATTTCAGAGTAAGGGTTAATGCTATGTAGAGTGTATTGCTGTGTGTAGTTAGTTCTACTTTATTTTTGTCTTCACACAGCTGTCCATGGGTTCTTACCGAAGTACTAGTCCTGCAGATCATTCATGTAGTGCGCCAACATCACCAGTTTCTCACAGTCTGTCCCCTGCAAGTTCACCTGGTTTAGGTTCAAACACCACCTTGAGCAAGAGTCCCTTCACGGACACTAACTATTACGTTCAGCATCAACAAACTACGAGTGCCATTCAGCATCAGCTAGAACAATTTAAAATGGAAATGGTTAGTAATTTGTATTTTTACCAGGTTT-TTTTTTTTTAGCGTGTCAGAGTTTTAGAACATTTGTATACAAGATTTTGTTCATTAATAATATTCTGTTTCTTTTGACTGCAATATAGAAATCAGTTTTTTTTTTTTTTTTTCCAATGTCTTATGGAATTAAAGCAAGTATTTATTGGTAAATTTTTAAATCAGTTATCCATGTTACTTAATTTCAGGGCTTTTTTTCTAGAAATAAGTTTACCAGTACTCTAAAATATTGTGTGTGATACAGTGGAAATAGTCTATTACTACAAATGTATAGCCGTATTTTAATTATGATATAAAATGAGTACAAACATTTCCAGAATGTAATTGTACAGGGTGTACCAAAAGTCC----CCCCCCCTCCCCACATATAGATTCTCCCAGTGCATGTACATTATGAGGAAATAAATCTAGGAGGAACAGGAGGGTCACATGCAAATAGAATATACCAGTTGGCAACATTTATTCC--AGTGTCCGTACGCACACCATCATTTTCGTTCCAGAGGATGATTCCATTCC
>APH_0717
------AACGCATCTCAGTAAATGTTATATGTAATTTAGATTTAGCGTTGTCTGAGTTATTTCTTAACAGGTTATTTGTTAGTTTGCACGCAATAATCAAACCACATCTTGAGAACAAATTTGGAACATATTCTTCGTACCATCCCTGCATGATCAGCACCCCGACTGTATCTGGTATCTTTATCCATAAATGTTCTAATATGTAAAAAAAATTGTTTTTTCTTAATAATGTTTGTAATGCGATTGTAAAGATCAGGAACAACGAAGTATCTGATATCTGCAGAACACCATTAGTTATATCTGGTAAAGTGATGTTTTTTTTTTATATACAGTAATCTCTGAATTTCAGAGTAAGGGTTAATGCTATGTAGAGTGTATTGCTGTGTGTAGTTAGTTCTACTTTATTTTTGTCTTCACACAGCTGTCCATGGGTTCTTACCGAAGTACTAGTCCTGCAGATCATTCATGTAGTGCGCCAACATCACCAGTTTCTCACAGTCTGTCCCCTGCAAGTTCACCTGGTTTAGGTTCAAACACCACCTTGAGCAAGAGTCCCTTCACGGACACTAACTATTACGTTCAGCATCAACAAACTACGAGTGCCATTCAGCATCAGCTAGAACAATTTAAAATGGAAATGGTTAGTAATTTGTATTTTTACCAGGTTTTTTTTTTTTTAGCGTGTCAGAGTTTTAGAACATTTGTATACAAGATTTTGTTCATTAATAATATTCTGTTTCTTTTGACTGCAATATAGAAATCAGTT-TTTTTTTTTTTTTTCCAATGTCTTATGGAATTAAAGCAAGTATTTATTGGTAAATTTTTAAATCAGTTATCCATGTTACTTAATTTCAGGGCTTTTTTTCTAGAAATAAGTTTACCAGTACTCTAAAATATTGTGTGTGATACAGTGGAAATAGTCTATTACTACAAATGTATAGCCGTATTTTAATTATGATATAAAATGAGTACAAACATTTCCAGAATGTAATTGTACAGGGTGTACCAAAAGTCCC---CCCCCCCTCCCCACATATAGATTCTCCCAGTGCATGTACATTATGAGGAAATAAATCTAGGAGGAACAGGAGGGTCACATGCAAATAGAATATACCAGTTGGCAACATTTATTCCAGAGTGTCCATACTCACACCATCATTTTCGTAGCAGAGGATGATTCGCCTCC
>APH_0674
------AACGCATCTCAGTAAATGTTATATGTAATTTAGATTTAGCGTTGTCTGAGTTATTTCTTAACAGGTTATTTGTTAGTTTGCACGCAATAATCAAACCACATCTTGAGAACAAATTTGGAACATATTCTTCGTACCATCCCTGCATGATCAGCACCCCGACTGTATCTGGTATCTTTATCCATAAATGTTCTAATATGTAAAAAAAATTGTTTTTTCTTAATAATGTTTGTAATGCGATTGTAAAGATCAGGAACAACGAAGTATCTGATATCTGCAGAACACCATTAGTTATATCTGGTAAAGTGATGTTTTTTTTTTATATACAGTAATCTCTGAATTTCAGAGTAAGGGTTAATGCTATGTAGAGTGTATTGCTGTGTGTAGTTAGTTCTACTTTATTTTTGTCTTCACACAGCTGTCCATGGGTTCTTACCGAAGTACTAGTCCTGCAGATCATTCATGTAGTGCGCCAACATCACCAGTTTCTCACAGTCTGTCCCCTGCAAGTTCACCTGGTTTAGGTTCAAACACCACCTTGAGCAAGAGTCCCTTCACGGACACTAACTATTACGTTCAGCATCAACAAACTACGAGTGCCATTCAGCATCAGCTAGAACAATTTAAAATGGAAATGGTTAGTAATTTGTATTTTTACCAGGTTTTTTTTTTTTTAGCGTGTCAGAGTTTTAGAACATTTGTATACAAGATTTTGTTCATTAATAATATTCTGTTTCTTTTGACTGCAATATAGAAATCAGTTTTTTTTTTTTTTTTTCCAATGTCTTATGGAATTAAAGCAAGTATTTATTGGTAAATTTTTAAATCAGTTATCCATGTTACTTAATTTCAGGGCTTTTTTTCTAGAAATAAGTTTACCAGTACTCTAAAATATTGTGTGTGATACAGTGGAAATAGTCTATTACTACAAATGTATAGCCGTATTTTAATTATGATATAAAATGAGTACAAACATTTCCAGAATGTAATTGTACAGGGTGTACCAAAAGTCC----CCCCCCCTCCCCACATATAGATTCTCCCAGTGCATGTACATTATGAGGAAATAAATCTAGGAGGAACAGGAGGGTCACAAGCAAATAAAATATAC------------------------------------------------------------------------
>APH_0186
--------CGCATCTCAGTAAATGTTATATGTAATTTAGATTTAGCGTTGTCTGAGTTATTTCATAACAGGTTATTTGTTAGTTTGCACGCAATAATCAAACCACATCTTGAGAACAAATTTGGAACATATTCTTCGTACCATCCCTGCATGATCAGCACCCCGACTGTATCTGGTATCTTTATCCATAAATGTTCTAATATGTAAAAAAAATTGTTTTTTCTTAATAATGTTTGTAATGCGATTGTAAAGATCAGGAACAACGAAGTATCTGATATCTGCAGAACACCATTAGTTATATCTGGTAAAGTGATGTTTTTTTTTTATATACAGTAATCTCTGAATTTCAGAGTAAGGGTTAATGCTATGTAGAGTGTATTGCTGTGTGTAGTTAGTTCTACTTTATTTTTGTCTTCACACAGCTGTCCATGGGTTCTTACCGAAGTACTAGTCCTGCAGATCATTCATGTAGTGCGCCAACATCACCAGTTTCTCACAGTCTGTCCCCTGCAAGTTCACCTGGTTTAGGTTCAAACACCACCTTGAGCAAGAGTCCCTTCACGGACACTAACTATTACGTTCAGCATCAACAAACTACGAGTGCCATTCAGCATCAGCTAGAACAATTTAAAATGGAAATGGTTAGTAATTTGTATTTTTACCAGGTTTTTTTTTTTTT-----------------------------------------------------------------------------------------------------------------------------------------------------------------------------------------------------------------------------------------------------------------------------------------------------------------------------------------------------------------------------------------------------------------------------------------------------------------------------------------------------------------------------
>APH_0723
AAAGCTTTCGCATCTCAATAAATGTTATATGTAATTTAGATTTAGCGTTGTCTGAGTTATTTCTTAACAGGTTATTTGTTAGTTTGCATGCAATAATCAAACCACATCTTGAGAACAAATTTGGAACATATTCTTCGTACCATCCCTGCATGATCAGCACCCCGACTGTATCTGGTATCTTTATCCATAAATGTTCTAATATGTAAAAAAAATTGTTTTTTCGTAATAATGTGTGTAATGCGTTTGTAAAGATCAGGAACAACGAAGTATCTGATATCTGCAGAACACCATTAGTTATGTCTGGTAAAGTGATGTTTTTTTTTTATATACAGTAATCTCTGAATTTCAGAGTAAGGGTTAATGCTATGTAGAGTGTATTGCTGTGTGTAGTTAGTTCTACTTTATTTTTGTCTTCACACAGCTGTCCATGGGTTCTTACCGAAGTACTAGTCCTGCAGATCATTCATGTAGTGCGCCAACATCACCAGTTTCTCACAGTCTGTCACCTGCAAGTTCACCTGGTTTAGGTTCAAACACCACCTTGAGCAAGAGTCCCTTCACGGACACTAACTATTACGTTCAGCATCAACAAACTACGAGTGCCATTCAGCATCAGCTAGAACAATTTAAAATGGAAATGGTTAGTAATTTGTATTTTTACCAGGTTTTTTTTTTTTTAGCATGTCAGAGTTTTAGAACATTTGTATACAAGATTTTGTTCATTAATAATATTCTGTTTCTTTTGACTGCAATATAGAAATCAGTTGT--TTTTTTTTTTTCCAATGTCTTATGGAATTAAAGCAAGTATTTATTGGTAAATTTTTAAATCAGTTATCCATGTTACTTAATTTCAGGGCTTTTTTTCTAGAAATAAGTTTACCAGTACTCTAAAATATTGTGTGTGATACAGTGGAAATAGTCTATTACTACAAATGTATAGCCATATTTTAATTATGATATAAAATGAGTACAAACATTTCCAGAATGTAATTGTACAGGGTGTACCAAAAGTC-----CCCCCCACACACACATATAGATTCTCCCAGTGCATGTACATTATGAGGAAATAAATCTAGGAGGAACAGGAGGGTCACATGCAAATAGAATATACCAGTTGGCAACATTTATTCCAGAGTGTCCGTATGCACACCATCATTTTCGTTCCAGAGGATGATTCGCCTCC
>APH_0622
AAAGCTTTCGCATCTCAATAAATGTTATATGTAATTTAGATTTAGCGTTGTCTGAGTTATTTCTTAACAGGTTATTTGTTAGTTTGCATGCAATAATCAAACCACATCTTGAGAACAAATTTGGAATATATTCTTCGTACCATCCCTGCATGATCAGCACCCCGACT-TATCTGGTATCTTTATCCATAAATGTTCTAATATGTAAAAAAAATTGTTTTTTCGTAATAATGTGTGTAATGCGTTTGTAAAGATCAGGAACAACGAAGTATCTGATATCTGCAGAACACCATTAGTTATGTCTGGTAAAGTGATGTTTTTTTTTTATATACAGTAATCTCTGAATTTCAGAGTAAGGGTTAATGCTATGTAGAGTGTATTGCTGTGTGTAGTTAGTTCTACTTTATTTTTGTCTTCACACAGCTGTCCATGGGTTCTTACCGAAGTACTAGTCCTGCAGATCATTCATGTAGTGCGCCAACATCACCAGTTTCTCACAGTCTGTCACCTGCAAGTTCACCTGGTTTAGGTTCAAACACCACCTTGAGCAAGAGTCCCTTCACGGACACTAACTATTACGTTCAGCATCAACAAACTACGAGTGCCATTCAGCATCAGCTAGAACAATTTAAAATGGAAATGGTTAGTAATTTGTATTTTTACCAGGTTTTTTTTTTTTTAGCATGTCAGAGTTTTAGAACATTTGTATACAAGATTTTGTTCATTAATAATATTCTGTTTCTTTTGACTGCAATATAGAAATCAGTTGTTTTTTTTTTTTTTCCAATGTCTTATGGAATTAAAGCAAGTATTTATTGGTAAATTTTTAAATCAGTTATCCATGTTACTTAATTTCAGGGCTTTTTTTCTAGAAATAAGTTTACCAGTACTCTAAAATATTGTGTGTGATACAGTGGAAATAGTCTATTACTACAAATGTATAGCCATATTTTAATTATGATATAAAATGAGTACAAACATTTCCAGAATGTAATTGTACAGGGTGTACCAAAAGTCCCGTCCCCCCCCTCCCCCCATATAGATTCTCCCAGTGCATGTACAT------------------------------------------------------------------------------------------------------------------------------
>APH_0772
AAAGCTTTCGCATCTCAATAAATGTTATACGTAATTTAGATTTAGCGTTGTCTGAGTTATTTCTTAACAGGTTATTTGTTAGTTTGCATGCAATAATCAAACCACATCTTGAGAACAAATTTGGAACATATTCTTCGTACCATCCCTGCATGATCAGCACCCCGACTGTATCTGGTATCTTTATCCATAAATGTTCTAATATGTAAAAAAAATTGTTTTTTCTTAATAATGTTTGTAATGCGTTTGTAAAGATCAGGAACAACAAAGTATCTGATATCTGCAGAACACCATTAGTTATGTCTGGTAAAGTGATGTTTTTTTTTTATATACAGTAATCTCTGAATTTCAGAGTAAGGGTTAATGCTATGTAGAGTGTATTGCTGTGTGTAGTTAGTTCTACTTTATTTTTGTCTTCACACAGCTGTCCATGGGTTCTTACCGAAGTACTAGTCCTGCAGATCATTCATGTAGTGCGCCAACATCACCAGTTTCTCACAGTCTGTCACCTGCAAGTTCACCTGGTTTAGGTTCAAACACCACTTTGAGCAAGAGTCCCTTCACGGACACTAACTATTACGTTCAGCATCAACAAACTACGAGTGCCATTCAGCATCAGCTAGAACAATTTAAAATGGAAATGGTTAGTAATTTGTATTTTTACCAGGTTTTTTTTTTTTTAGCATGTCAGAGTTTTAGAACATTTGTATACAAGATTTTGTTCATTAATAATATTCTGTTTCTTTTGACTGCAATATAGAAATCAGTTGTTGTTTTTTTTTTTCCAATGTCTTATGGAATTAAAGCAAGTATTTATTGGTAAATTTTTAAATCAGTTATCCATGTTACTTAATTTCAGGGCTTTTTTTCTAGAAATAAGTTTACCAGTACTCTAAAATATTGTGTGTGATACAGTGGAAATAGTCTATTACTACAAATGTATAGCTGTATTTTAATTATGATATAAAATGAGTACAAACATTTCCAGAATGTAATTGTACAGGGTGTACCAAAAGTCCCCTCCCCCCCCTCCCCACATATAGATTCTCCCAGTGCATGTATATGATGAGGAAATAAATCTAGGAGGAACAGGAGAGTCACAACCAAATAAAATATACCAGTTCGCAACATTTATTCCAGAGTGTCCGTATGCACACCACCATTTTCGTAGCAGAGGATGATTCGCCTCC
>APH_1535
AAAGCTTTCGCATCTCAATAAATGTTATACGTAATTTAGATTTAGCGTTGTCTGAGTTATTTCTTAACAGGTTATTTGTTAGTTTGCATGCAATAATCAAACCACATCTTGAGAACAAATTTGGAACATATTCTTCGTACCATCCCTGCATGATCAGCACCCCGACTGTATCTGGTATCTTTATCCATAAATGTTCTAATATGTAAAAAAAATTGTTTTTTCTTAATAATGTTTGTAATGCGTTTGTAAAGATCAGGAACAACAAAGTATCTGATATCTGCAGAACACCATTAGTTATGTCTGGTAAAGTGATGTTTTTTTTTTATATACAGTAATCTCTGAATTTCAGAGTAAGGGTTAATGCTATGTAGAGTGTATTGCTGTGTGTAGTTAGTTCTACTTTATTTTTGTCTTCACACAGCTGTCCATGGGTTCTTACCGAAGTACTAGTCCTGCAGATCATTCATGTAGTGCGCCAACATCACCAGTTTCTCACAGTCTGTCACCTGCAAGTTCACCTGGTTTAGGTTCAAACACCACTTTGAGCAAGAGTCCCTTCACGGACACTAACTATTACGTTCAGCATCAACAAACTACGAGTGCCATTCAGCATCAGCTAGAACAATTTAAAATGGAAATGGTTAGTAATTTGTATTTTTACCAGGTTT--TTTTTTTTAGCATGTCAGAGTTTTAGAACATTTGTATACAAGATTTTGTTCATTAATAATATTCTGTTTCTTTTGACTGCAATATAGAAATCAGTTGTTGTTTTTTTTTTTCCAATGTCTTACGGAATTAAAGCAAGTATTTATTGGTAAATTTTTAAATCAGTTATCCATGTTACTTAATTTCAGGGCTTTTTTTCTAGAAATAAGTTTACCAGTACTCTAAAATATTGTGTGTGATACAGTGGAAATAGTCTATTACTACAAATGTATAGCTGTATTTTAATTATGATATAAAATGAGTACAAACATTTCCAGAATGTAATTGTACAGGGTGTACCAAAAGTCCCATCCCCCCCCTCCCCACATATAGATTCTCCCAGTGCATGTACATTATGAGGAAATAAATCTAGGAGGAACAGGAGGGTCATATGCAAATAGAATATACCAGTTGGCAACATTTATTCCAGAGTGTCCGTATGCACACCATCATTTTCGTAGCAGAGGATGATTCACCTCC
>APH_4024
AAAGCTTTTGCATCTCAATAAATGTTATACGTAATTTAGATTTAGCGTTGTCTGAGTTATTTCTTAACAGGTTATTTGTTAGTTTGCATGCAATAATCAAACCACATCTTGAGAACAAATTTGGAACATATTCTTCATACCATCCCTGCATGATCAGCACCCCGACTGTATCTGGTATCTTTATCCATAAATGTTCTAATATGTAAAAAAAATTGTTTTTTCTTAATAATGTTTGTAATGCGTTTGTAAAGATCAGGAACAACAAAGTATCTGATATCTGCAGAACACCATTAGTTATGTCTGGTAAAGTGATGTTTTTTTTTTATATACAGTAATCTCTGAATTTCAGAGTAAGGGTTAATGCTATGTAGAGTGTATTGCTGTGTGTAGTTAGTTCTACTTTATTTTTGTCTTCACACAGCTGTCCATGGGTTCTTACCGAAGTACTAGTCCTGCAGATCATTCATGTAGTGCGCCAACATCACCAGTTTCTCACAGTCTGTCACCTGCAAGTTCACCTGGTTTAGGTTCAAACACCACTTTGAGCAAGAGTCCCTTCACGGACACTAACTATTACGTTCAGCATCAACAAACTACGAGTGCCATTCAGCATCAGCTAGAACAATTTAAAATGGAAATGGTTAGTAATTTGTATTTTTACCAGGTTTTTTTTTTTTTAGCATGTCAGAGTTTTAGAACATTTGTATACAAGATTTTGTTCATTAATAATATTCTGTTTCTTTTGACTGCAATATAGAAATCAGTTTTTTTTTTTTTTTTTCCAGTGTCTTATGCAATTAAAGCAAGTATTTATTGGTAAATTTTTAAATCAGTTATCCATGTTACTTAATTTCAGGGCTTTTTTTCTAGAAATAAGTTTACCAGTACTCTAAAATATTGTGTGTGATACAGTGGAAATAGTCTATTACTACAAATGTATAGCCGTATTTTAATTATGATATAAAATGAGTACAAACATTTCCAGAATGTAATTGTACAAGGTGTACCAAAAGTCCCATCCCCCCCCTCCCCACATATAGATTCTCCCAGTGCATGTACATTATGAGGAAATAAATCTAGGAGGAACAGGAGGGTCATATGCAAATAGAATATACCAGTTGGCAACATTTATTCCAGAGTGTCTGTATGCACACCATCATTTTCGTAGCAGAGGATGATTCGCCTCC
>APH_4029
AAAGCTTTCGCATCTCAATAAATGTTATACGTAATTTAGATTTAGCGTTGTCTGAGTTATTTCTTAACAGGTTATTTGTTAGTTTGCATGCAATAATCAAACCACATCTTGAGAACAAATTTGGAACATATTCTTCATACCATCCCTGCATGATCAGCACCCCGACTGTATCTGGTATCTTTATCCATAAATGTTCTAATATGTAAAAAAAATTGTTTTTTCTTAATAATGTTTGTAATGCGTTTGTAAAGATCAGGAACAACAAAGTATCTGATATCTGCAGAACACCATTAGTTATGTCTGGTAAAGTGATGTTTTTTTTTTATATACAGTAATCTCTGAATTTCAGAGTAAGGGTTAATGCTATGTAGAGTGTATTGCTGTGTGTAGTTAGTTCTACTTTATTTTTGTCTTCACACAGCTGTCCATGGGTTCTTACCGAAGTACTAGTCCTGCAGATCATTCATGTAGTGCGCCAACATCACCAGTTTCTCACAGTCTGTCACCTGCAAGTTCACCTGGTTTAGGTTCAAACACCACTTTGAGCAAGAGTCCCTTCACGGACACTAACTATTACGTTCAGCATCAACAAACTACGAGTGCCATTCAGCATCAGCTAGAACAATTTAAAATGGAAATGGTTAGTAATTTGTATTTTTACCAGGTTTTTTTTTTTTTAGCATGTCAGAGTTTTAGAACATTTGTATACAAGATTTTGTTCATTAATAATATTCTGTTTCTTTTGACTGCAATATAGAAATCAGTTTTTTTTTTTTTTTTTCCAGTGTCTTATGCAATTAAAGCAAGTATTTATTGGTAAATTTTTAAATCAGTTATCCATGTTACTTAATTTCAGGGCTTTTTTTCTAGAAATAAGTTTACCAGTACTCTAAAATATTGTGTGTGATACAGTGGAAATAGTCTATTACTACAAATGTATAGCCTTATTTTAATTATGATATAAAATGAGTACAAACATTTCCAGAAGGTAACTGTACAAGGTGTACCAAAAGTCCCATCC----------------------------------------------------------------------------------------------------------------------------------------------------------------------
>APH_5001
AAAGCTTTCGCATCTCAATAAATGTTATACGTAATTTAGATTTAGCGTTGTCTGAGTTATTTCTTAACAGGTTATTTGTTAGTTTGCATGCAATAATCAAACCACATCTTGAGAACAAATTTGGAACATATTCTTCATACCATCCCTGCATGATCAGCACCCCGACTGTATCTGGTATCTTTATCCATAAATGTTCTAATATGTAAAAAAAATTGTTTTTTCTTAATAATGTTTGTAATGCGTTTGTAAAGATCAGGAACAACAAAGTATCTGATATCTGCAGAACACCATTAGTTATGTCTGGTAAAGTGATGTTTTTTTTTTATATACAGTAATCTCTGAATTTCAGAGTAAGGGTTAATGCTATGTAGAGTGTATTGCTGTGTGTAGTTAGTTCTACTTTATTTTTGTCTTCACACAGCTGTCCATGGGTTCTTACCGAAGTACTAGTCCTGCAGATCATTCATGTAGTGCGCCAACATCACCAGTTTCTCACAGTCTGTCACCTGCAAGTTCACCTGGTTTAGGTTCAAACACCACTTTGAGCAAGAGTCCCTTCACGGACACTAACTATTACGTTCAGCATCAACAAACTACGAGTGCCATTCAGCATCAGCTAGAACAATTTAAAATGGAAATGGTTAGTAATTTGTATTTTTACCAGGTTTTTTTTTTTTTAGCATGTCAGAGTTTTAGAACATTTGTATACAAGATTTTGTTCATTAATAATATTCTGTTTCTTTTGACTGCAATATAGAAATCAGTTTTTTTTTTTTTTTTTCCAGTGTCTTATGCAATTAAAGCAAGTATTTATTGGTAAATTTTTAAATCAGTTATCCATGTTACTTAATTTCAGGGCTTTTTTTCTAGAAATAAGTTTACCAGTACTCTAAAATATTGTGTGTGATACAGTGGAAATAGTCTATTACTACAAATGTATAGCCGTATTTTAATTATGATATAAAATGAGTACAAACATTTCCAGAATGTAATTGTACAAGGTGTACCAAAAGTCCCAT-CCCCCCCTCCCCACATATAGATTCTCCCAGTGCATGTACATTATGAGGAAATAAATCTAGGAGGAACAGGAGGGTCACAAGCAAATGAAATATACCAGTTGGCAACATTTATTCCTAAGTGTCCATATGCACACCACCATTTTCGTAACAGAGGATGATTCGCCTCC
>APH_5003
AAAGCTTTCGCATCTCAATAAATGTTATACGTAATTTAGATTTAGCGTTGTCTGAGTTATTTCTTAACAGGTTATTTGTTAGTTTGCATGCAATAATCAAACCACATCTTGAGAACAAATTTGGAACATATTCTTCATACCATCCCTGCATGATCAGCACCCCGACTGTATCTGGTATCTTTATCCATAAATGTTCTAATATGTAAAAAAAATTGTTTTTTCTTAATAATGTTTGTAATGCGTTTGTAAAGATCAGGAACAACAAAGTATCTGATATCTGCAGAACACCATTAGTTATGTCTGGTAAAGTGATGTTTTTTTTTTATATACAGTAATCTCTGAATTTCAGAGTAAGGGTTAATGCTATGTAGAGTGTATTGCTGTGTGTAGTTAGTTCTACTTTATTTTTGTCTTCACACAGCTGTCCATGGGTTCTTACCGAAGTACTAGTCCTGCAGATCATTCATGTAGTGCGCCAACATCACCAGTTTCTCACAGTCTGTCACCTGCAAGTTCACCTGGTTTAGGTTCAAACACCACTTTGAGCAAGAGTCCCTTCACGGACACTAACTATTACGTTCAGCATCAACAAACTACGAGTGCCATTCAGCATCAGCTAGAACAATTTAAAATGGAAATGGTTAGTAATTTGTATTTTTACCAGGTTTTTTTTTTTTTAGCATGTCAGAGTTTTAGAACATTTGTATACAAGATTTTGTTCATTAATAATATTCTGTTTCTTTTGACTGCAATATAGAAATCAGTTTTTTTTTTTTTTTTTCCAGTGTCTTATGGAATTAAAGCAAGTATTTATTGGTAAATTTTTAAATCAGTTATCCATGTTACTTAA-------------------------------------------------------------------------------------------------------------------------------------------------------------------------------------------------------------------------------------------------------------------------------------------------------------------------------------------------
>APH_5079
AAAGCTTTCGCATTTCAATAAATGTTATATGTAATTTAGATTTAGCATTGTCTGAATTATTTCTTAACAGGTTATTTGTTAGTTTGCATGCAATAATCAAACCACATCTTGAGAACAAATTTGGAACATATTCTTCATACCATCCCTGCATGATCAGCACCCCGACTGTATCTGGTATCTTTATCCATAAATGTTCTAATATGTAAAAAAAATTGTTTTTTCTTAATAATGTTTGTAATGCGTTTGTAAAGATCAGGAACAACAAAGTATCTGATATCTGCAGAACACCATTAGTTATGTCTGGTAAAGTGATGTTTTTTTTTTATATACAGTAATCTCTGAATTTCAGAGTAAGGGTTAATGCTATGTAGAGTGTATTGCTGTGTGTAGTTAGTTCTACTTTATTTTTGTCTTCACACAGCTGTCCATGGGTTCTTACCGAAGTACTAGTCCTGCAGATCATTCATGTAGTGCGCCAACATCACCAGTTTCTCACAGTCTGTCACCTGCAAGTTCACCTGGTTTAGGTTCAAACACCACTTTGAGCAAGAGTCCCTTCACGGACACTAACTATTACGTTCAGCATCAACAAACTACGAGTGCCATTCAGCATCAGCTAGAACAATTTAAAATGGAAATGGTTAGTAATTTGTATTTTTACCAGGTTTTTTTTTTTTTAGCATGTCAGAGTTTTAGAACATTTGTATACAAGATTTTGTTCATTAATAATATTCTGTTTCTTTTGACTGCAATATAGAAATCAGTTTTTTTTTTTTTTTTTCCAGTGTCTTATGGAATTAAAGCAAGTATTTATTGGTAAATTTTTAAATCAGTTATCCATGTTACTTAATTTCAGGGCTTTTTTTCTAGAAATAAGTTTACCAGTACTCTAAAATATTGTGTGTGATACAGTGGAAATAGTCTATTACTACAAATGTATAGCCGTATTTTAATTATGATATAAAATGAGTACAAACATTTCCAGAATGTAATTGTACAAGGTGTACCAAAAGTCCCAT-CCCCCCCTCCCCACATATAGATTCTCCCAGTGCATGTACATTATGAGGAAATAAATCTAGGAGGAACAGGAGGGTCATATGCAAATAGAATATACCAGTTGGCAACATTTATTCCAGAGTGTCTGTATGCACACCATCATTTTCGTAGCAGAGGATGATTCGCCTCC
>APH_4005
-----------------------------------------------------------------------------------------------------------------------------------------------------------------------------------------------------------------------------------------------------------------------------TCTGATATCTGCAGAACACCATTAGTTATGTCTGGTAAAGTGATGTTTTTTTTTTATATACAGTAATCTCTGAATTTCAGAGTAAGGGTTAATGCTATGTAGAGTGTATTGCTGTGTGTAGTTAGTTCTACTTTATTTTTGTCTTCACACAGCTGTCCATGGGTTCTTACCGAAGTACTAGTCCTGCAGATCATTCATGTAGTGCGCCAACATCACCAGTTTCTCACAGTCTGTCACCTGCAAGTTCACCTGGTTTAGGTTCAAACACCACTTTGAGCAAGAGTCCCTTCACGGACACTAACTATTACGTTCAGCATCAACAAACTACGAGTGCCATTCAGCATCAGCTAGAACAATTTAAAATGGAAATGGTTAGTAATTTGTATTTTTACCAGGTTTTTTTTTTTTTAGCATGTCAGAGTTTTAGAACATTTGTATACAAGATTTTGTTCATTAATAATATTCTGTTTCTTTTGACTGCAATATAGAAATCAGTT-------------------------------------------------------------------------------------------------------------------------------------------------------------------------------------------------------------------------------------------------------------------------------------------------------------------------------------------------------------------------------------------------------------------------------------
>APH_3191
-----------------------------------------------------------------------------------------------------------------------------------------------------------------------------------------------------------------------------------------------------------------------------------------------------------------------------------TATATACAGTAATCTCTGAATTTCAGAGTAAGGGTTAATGCTATGTAGAGTGTATTGCTGTGTGTAGTTAGTTCTACTTTATTTTTGTCTTCACACAGCTGTCCATGGGTTCTTACCGAAGTACTAGTCCTGCAGATCATTCATGTAGTGCGCCAACATCACCAGTTTCTCACAGTCTGTCACCTGCAAGTTCACCTGGTTTAGGTTCAAACACCACCTTGAGCAAGAGTCCCTTCACGGACACTAACTATTACGTTCAGCATCAACAAACTACGAGTGCCATTCAGCATCAGCTAGAACAATTTAAAATGGAAATGGTTAGTAATTTGTATTTTTACCAGGTTTTTTTTTTTTTAGCATGTCAGAGTTTTAGAACATTTGTATACAAGATTTTGTTCATTAATAATATTCTGTTTCTTTTGACTGCAATATAGAAATCAGTTGTTGTTTTTTTTTTTCCAATGTCTTATGGAATTAAAGCAAGTATTTATTGGTAAATTTTTAAATCAGTTATCCATGTTACTTAATTTCAGGGCTTTTTTTCTAGAAATAAGTTTACCAGTACTCTAAAATATTGTGTGTGATACAGTGGAAATAGTCTATTACTACAAATGTATAGCCATATTTTAATTATGATATAAAATGAGTACAAACATTTCCAGAATGTAATTGTACAGGGTGTACCAAAAGTCCCCTCCCCCCCCTCCCCACATATAGATTCTCCCAGTGCATGTACATTATGAGGAAATAAATCTAGGAGGAACAGGAGGGTCACAAGCAAATAAAATATACCAGTTGGCAACATTTATTCCAGAGTGTCCGTATGCACACCATCATTTTCGTAGCAGAGGATGATTCGCCTCC
>APH_0683
AAAGCTTTCGCATCTCAATAAATGTTATATGTAATTTAGATTTAGCGTTGTCTGAGTTATTTCTTAACAGGTTATTTGTTAGTTTGCATGCAATAATCAAACCACATCTTGAGAACAAATTTGGAACATATTCTTCGTACCATCCCTGCATGATCAGCACCCCGACTGTATCTGGTATCTTTATCCATAAATGTTCTAATATGTAAAAAAAATTGTTTTTTCGTAATAATGTGTGTAATGCGTTTGTAAAGATCAGGAACAACGAAGTATCTGATATCTGCAGAACACCATTAGTTATGTCTGGTAAAGTGATGTTTTTTTT-TATATACAGTAATCTCTGAATTTCAGAGTAAGGGTTAATGCTATGTAGAGTGTATTGCTGTGTGTAGTTAGTTCTACTTTATTTTTGTCTTCACACAGCTGTCCATGGGTTCTTACCGAAGTACTAGTCCTGCAGATCATTCATGTAGTGCGCCAACATCACCAGTTTCTCACAGTCTGTCACCTGCAAGTTCACCTGGTTTAGGTTCAAACACCACCTTGAGCAAGAGTCCCTTCACGGACACTAACTATTACGTTCAGCATCAACAAACTACGAGTGCCATTCAGCATCAGCTAGAACAATTTAAAATGGAAATGGTTAGTAATTTGTATTTTTACCAGGTTTTTTTTTTTTTAGCATGTCAGAGTTTTAGAACATTTGTATACAAGATTTTGTTCATTAATAATATTCTGTTTCTTTTGACTGCAATATAGAAATCAGTTGT--TTTTTTTTTTTCCAATGTCTTATGGAATTAAAGCAAGTATTTATTGGTAAATTTTTAAATCAGTTATCCATGTTACTTAATTTCAGGGCTTTTTTTCTAGAAATAAGTTTACCAGTACTCTAAAATATTGTGTGTGATACAGTGGAAATAGTCTATTACTACAAATGTATAGCCATATTTTAATTATGATATAAAATGAGTACAAACATTTCCAGAATGTAATTGTACAGGGTGTACCAAAAGTCCCGTCCCCCCCCACCCCACATATAGATTCTCCCAGTGCATGTACATTATGAGGAAATAAATCTAGGAGGAACAGGAGGGTCACAAGCAAATAGAATATACCAGTTGGCAACATTTATTCCAGAGTGTCCGTATGCAAACCATCATTTTCGTAGCAGAGGATGATTCGCCTCC
>APH_0880
AAAGCTTTCGCATCTCAATAAATGTTATATGTAATTTAGATTTAGCGTTGTCTGAGTTATTTCTTAACAGGTTATTTGTTAGTTTGCACGCAATACTCAAACCACATCTTGAGAACAAATTTGGAACATATTCTTCGTACCATCCCTGCATGATCAGCACCCCGACTGTATCTGGTATCTTTATCCATAAATGTTCTAATATGTAAAAAAAATTGTTTTTTCTTAATAATGTTTGTAATGCGTTTGTAAAGATCAGGAACAACGAAGTATCTGATATCTGCAGAACACCATTAGTTATGTCTGGTAAAGTGATAGTTTTTTTTTATATACAGTAATCTCTGAATTTCAGAGTAAGGGTTAATGCTATGTAGAGTGTATTGCTGTGGGTAGTTAGTTCTACTTTATTTTTGTCTTCACACAGCTGTCCATGGGTTCTTACCGAAGTACTAGTCCTGCAGATCATTCATGTAGTGCGCCAACATCACCAGTTTCTCACAGTCTGTCACCTGCAAGTTCACCTGGTTTAGGTTCAAACACCACCTTGAGCAAGAGTCCCTTCACGGACACTAACTATTACGTTCAGCATCAACAAACTACGAGTGCCATTCAGCATCAGCTAGAACAATTTAAAATGGAAATGGTTAGTAATTTGTATTTTTACCAGGTTTTTTTTTTTTTAGCATGTCAGAGTTTTAGAACATTTGTATACAAGATTTTGTTCATTAATAATATTCTGTTTCTTTTGACTGCAATATAGAAATCAGTTGTTGTTTTTTTTTTTTCAATGTCTTATGGAATTAAAGCAAGTATTTATTGGTAAATTTTTAAATCAGTTATCCATGTTACTTAATTTCAGGGCTTTTTTTCTAGAAATAAGTTTACCAGTACTCTAAAATATTGTGTGTGATACAGTGGAAATAGTCTATTACTACAAATGTATAGCCGTATTTTAATTATGATATAAAATGAGTACAGACATTTCCAGAATGTAATTGTACAGGGTGTACCAAAAGTCCCGTCCCCCCCCTCCCCACATATAGATTCTCCCAGTGCATGTACATTATGAGGAAATAAATCTAGGAGGAACAGGAGGGTCACAAGCAAATAGAATATACCAGTTGGCAACATTTATTCCAGAGTGTCCGTATGCACACCATCATTTTCGTTCCAGAGGATGATTCGCCTCC
>APH_1602
-------------------------------------------------------------------------------------------------------------------------------------------------------------------------------------------------------------------------------------------------------------------CAACGAAGTATCTGATATCTGCAGAACACCATTAGTTATGTCTGGTAAAGTGATGGTTTTTTT-TATATACAGTAATCTCTGAATTTCAGAGTAAGGGTTAATGCTATGTAGAGTGTATTGCTGTGGGTAGTTAGTTCTACTTTATTTTTGTCTTCACACAGCTGTCCATGGGTTCTTACCGAAGTACTAGTCCTGCAGATCATTCATGTAGTGCGCCAACATCACCAGTTTCTCACAGTCTGTCACCTGCAAGTTCACCTGGTTTAGGTTCAAACACCACCTTGAGCAAGAGTCCCTTCACGGACACTAACTATTACGTTCAGCATCAACAAACTACGAGTGCCATTCAGCATCAGCTAGAACAATTTAAAATGGAAATGGTTAGTAATTTGTATTTTTACCAGGTTTTTTTTTTTTTAGCATGTCAGAGTTTTAGAACATTTGTATACAAGATTTTGTTCATTAATAATATTCTGTTTCTTTTGACTGCAATATAGAAATCAGTTGTTGTTTTTTTTTTTCCAATGTCTTATGGAATTAAAGCAAGTATTTATTGGTAAATTTTTAAATCAGTTATCCATGTTACTTAATTTCAGGGCTTTTTTTCTAGAAATAAGTTTACCAGTACTCTAAAATATTGTGTGTGATACAGTGGAAATAGTCTATTACTACAAATGTATAGCCATATTTTAATTATGATATAAAATGAGTACAAACATTTCCAGAATGTAATTGTACAGGGTGTACCAAAAGTCCCGTACCCCCCCTCCCCACATATAGATTCTCCCAATGCATGTACATTATGAGGAAATAAATCTAGGAGGAACAGGAGGGTCACATGCAAATAGAATATACCAGTTGGCAACATTTATTCCAGAGTGTCCGTATGCAAACCATCATTTTCGTTCCAGAGGATGATTCGCCTCC
>APH_3177
--------------------------------------------------------------------------------------------------------------------------------------------------------------------------------------------------------------------------------------------------------------------------------------------------------------------------TTTTTTTTTTATATACAGTAATCTCTGAATTTCAGAGTAAGGGTTAATGCTATGTAGAGTGTATTGCTGTGGGTAGTTAGTTCTACTTTATTTTTGTCTTCACACAGCTGTCCATGGGTTCTTACCGAAGTACTAGTCCTGCAGATCATTCATGTAGTGCGCCAACATCACCAGTTTCTCACAGTCTGTCACCTGCAAGTTCACCTGGTTTAGGTTCAAACACCACCTTGAGCAAGAGTCCCTTCACGGACACTAACTATTACGTTCAGCATCAACAAACTACGAGTGCCATTCAGCATCAGCTAGAACAATTTAAAATGGAAATGGTTAGTAATTTGTATTTTTACCAGGTTTTTTTTTTTTTAGCATGTCAGAGTTTTAGAACATTTGTATACAAGATTTTGTTCATTAATAATATTCTGTTTCTTTTGACTGCAATATAGAAATCAGTTGTTGTTTTTTTTTTTCCAATGTCTTATGGAATTAAAGCAAGTATTTATTGGTAAATTTTTAAATCAGTTATCCATGTTACTTAATTTCAGGGCTTTTTTTCTAGAAATAAGTTTACCAGTACTCTAAAATATTGTGTGTGATACAGTGGAAATAGTCTATTACTACAAATGTATAGCCGTATTTTAATTATGATATAAAATGAGTACAGACATTTCCAGAATGTAATTGTACAGGGTGTACCAAAAGTCCCGTCCCCCCCCTCCCCACATATAGATTCTCCCAGTGCATGTACATTATGAGGAAATAAATCTAGGAGGAACAGGAGGGTCACATGCAAATAGAATATACCAGTTGGCAACATTTATTCCAGAGTGTCCGTATGCACACCATCATTTTCGTTCCAGAGGATGATTCGCCTCC
>APH_1438
-------------------------------------------------------------------------------------------------------------------------------------------------------------------------------------------------------------------------------------------------GTTTGTAAAGATCAGGAACAACGAAGTATCTGATATCTGCAGAACACCATTAGTTATGTCTGGTAAAGTGATGGTTTTTTTTTATATACAGTAATCTCTGAATTTCAGAGTAAGGGTTAATGCTATGTAGAGTGTATTGCTGTGGGTAGTTAGTTCTACTTTATTTTTGTCTTCACACAGCTGTCCATGGGTTCTTACCGAAGTACTAGTCCTGCAGATCATTCATGTAGTGCGCCAACATCACCAGTTTCTCACAGTCTGTCACCTGCAAGTTCACCTGGTTTAGGTTCAAACACCACCTTGAGCAAGAGTCCCTTCACGGACACTAACTATTACGTTCAGCATCAACAAACTACGAGTGCCATTCAGCATCAGCTAGAACAATTTAAAATGGAAATGGTTAGTAATTTGTATTTTTACCAGGTTT-TTTTTTTTTAGCATGTCAGAGTTTTAGAACATTTGTATACAAGATTTTGTTCATTAATAATATTCTGTTTCTTTTGACTGCAATATAGAAATCAGTTGTTGTTTTTTTTTTTCCAATGTCTTATGGAATTAAAGCAAGTATTTATTGG----------------------------------------------------------------------------------------------------------------------------------------------------------------------------------------------------------------------------------------------------------------------------------------------------------------------------------------------------------------------------------
>APH_0136
AAAGCTTTCGCATCTCAATAAATGTTATATGTAATTTAGATTTAGCGTTGTCTGAGTTATTTCTTAACAGGTTATTTGTTAGTTTGCACGCAATACTCAAACCACATCTTGAGAACAAATTTGGAACATATTCTTCGTACCATCCCTGCATGATCAGCACCCCGACTGTATCTGGTATCTTTATCCATAAATGTTCTAATATGTAAAAAAAATTGTTTTTTCTTAATAATGTTTGTAATGCGTTTGTAAAGATCAGGAACAACGAAGTATCTGATATCTGCAGAACACCATTAGTTATGTCTGGTAAAGTGATGGTTTTTTTTTATATACAGTAATCTCTGAATTTCAGAGTAAGGGTTAATGCTATGTAGAGTGTATTGCTGTGGGTAGTTAGTTCTACTTTATTTTTGTCTTCACACAGCTGTCCATGGGTTCTTACCGAAGTACTAGTCCTGCAGATCATTCATGTAGTGCGCCAACATCACCAGTTTCTCACAGTCTGTCACCTGCAAGTTCACCTGGTTTAGGTTCAAACACCACCTTGAGCAAGAGTCCCTTCACGGACACTAACTATTACGTTCAGCATCAACAAACTACGAGTGCCATTCAGCATCAGCTAGAACAATTTAAAATGGAAATGGTTAGTAATTTGTATTTTTACCAGGTTTTTTTTTTTTTAGCATGTCAGAGTTTTAGAACATTTGTATACAAGATTTTGTTCATTAATAATATTCTGTTTCTTTTGACTGCAATATAGAAATCAGTTGTTGTTTTTTTTTTTCCAATGTCTTATGGAATTAAAGCAAGTATTTATTGGTAAATTTTTAAATCAGTTATCCATGTTACTTAATTTCAGGGCTTTTTTTCTAGAAATAAGTTTACCAGTACTCTAAAATATTGTGTGTGATACAGTGGAAATAGTCTATTACTACAAATGTATAGCCGTATTTTAATTATGATATAAAATGAGTACAGACATTTCCAGAATGTAATTGTACAGGGTGTACCAAAAGTCCCGTCCCCCCCCTCCCCACATATAGATTCTCCCAGTGCATGTACATTATGAGGAAATAAATCTAGGAGGAACAGGAGGGTCACATGCAAATAGAATATACCAGTTGGCAACATTTATTCCAGAGTGTCCGTATGCACACCATCATTTTCGTTCCAGAGGATGATTCGCCTCC
>APH_4021
-----------------------------------------------------------------------------------------------------------------------------------------------------------------------------------------------------------------------------------------------------------------------------------------------------------------------------------TATATACAGTAATCTCTGAATTTCAGAGTAAGGGTTAATGCTATGTAGAGTGTATTGCTGTGGGTAGTTAGTTCTACTTTATTTTTGTCTTCACACAGCTGTCCATGGGTTCTTACCGAAGTACTAGTCCTGCAGATCATTCATGTAGTGCGCCAACATCACCAGTTTCTCACAGTCTGTCACCTGCAAGTTCACCTGGTTTAGGTTCAAACACCACCTTGAGCAAGAGTCCCTTCACGGACACTAACTATTACGTTCAGCATCAACAAACTACGAGTGCCATTCAGCATCAGCTAGAACAATTTAAAATGGAAATGGTTAGTAATTTGTATTTTTACCAGGTTTTTTTTTTTTTAGCATGTCAGAGTTTTAGAACATTTGTATACAAGATTTTGTTCATTAATAATATTCTGTTTCTTTTGACTGCAATATAGAAATCAGTTGTTGTTTTTTTTTT-----------------------------------------------------------------------------------------------------------------------------------------------------------------------------------------------------------------------------------------------------------------------------------------------------------------------------------------------------------------------------------------------------------------------
