# Supplementary material for: ﻿Discovery of a new tarantula species from the Madrean Sky Islands and the first documented instance of syntopy between two montane endemics (Araneae, Theraphosidae, Aphonopelma): a case of prior mistaken identity
Source: Zookeys. 2024 Aug 16;1210:61–98. doi: 10.3897/zookeys.1210.125318 (PMC11344175; doi:10.3897/zookeys.1210.125318)
Supplement: Supplementary material 8 — Phylogenomics files [file zookeys-1210-061_article-125318__-s008.zip › Suppl8/individual_UCE_loci/sl_realigned_uce_2001036.fas]

>APH_0723
-------------------------------------------------CTTTCGCATCGTAATAAATGTTATATGTAATTTAGATTGTCTTTATATCT--AATGTTTCCTA------------------------------------------------ATTACGTGACTGCTGA---------------------------------TATCAATATGTT--------------------------------------------------------TATGTCTCTGTGATTCTGTCATTTAGGTGGACCAGAAGAGTTCTGGCAAAACAGCCTTGCAAGTTGCTAGCCACCAGGGGCATTTGGAAATTGTCAGACTTTTGCTTGCTAGTGGTAGCACTATGGAAGTGCAAGATGATGATGGTGATACAGCACTTCATTACTCAGCATTTGGGTATGAAATATGCATTTTTATAACTGATCAAAATTTAATTTTCATGTTCTTGAATTTCTCATACAAAATTTCAAATAATTTTAAAAGAACACTAATGATTTCTACTAATTTTGTTATTGGAAAATATTAATGTGGTGGAACACTATTTATATATGTTGTTACTCTGATCCACTGTGAGAAGACATAACTGACAGGCATATGATTGAAAGCTATATCCAAGTTTACCAATAAATGTCAGTACTTGTCTACAGTATGTGTTTTTAGTGTTTTGGTATTT-CCCCCCCCCCCCATTCTTGATGGACACTATTTTATTTTACAAATCCCATAAGTACATGACTCATACATCTATAGATTTTATTACACGTATTCAGTTATCTGTATTTTAAAAAAAAGTCATCTATTGCAGTTTGCCTTGCACTGTTGGCTTTAATAAAAAGTGTGGAAATTTCAGTGTCATGCAGCTGTTGGAATGTTTCACTTGCCGTTTCATAACAAAGACAAAATTTATGAGCAATTCAACACATGCCATCACTACTGTGGGTGGGCATGGTGCAG
>APH_0136
----------------AGCGAGTGACCAAGGCCTCAGCAAGGCTGAAAGCTTTCGCATCGTAATAAATGTTATACGTAATTTAGATTGTCTTTATATCTAATCTGTTTCCTA------------------------------------------------ATTACGTGACTGCTGA---------------------------------TATCAATATGTT--------------------------------------------------------TATGTCTCTGTGATTCTGTCATTTAGGTGGACCAGAAGAGTTCTGGCAAAACAGCCTTGCAAGTTGCTAGCCACCAGGGGCATTTGGAAATTGTCAGACTTTTGCTTGCTAGTGGTAGCACTATGGAAGTGCAAGATGATGATGGTGATACAGCACTTCATTACTCAGCATTTGGGTATGAAATATGCATTTTTATAACTGATCAAAATTTAATTTTCATGTTCTTGAATTTCTCATACAAAATTTCAAATAATTTTAAAAGAACACTAATGATTTCTACTAATTTTGTTATTGGAAAATATTAATGTGGTGGAACACTATTTATATATGTTGTTACTCTGATCCACTGTGAGAAGACATAACTGACAGGCATATGATTGAAAGCTATATCCAAGTTTACCAATAAATGTCAGTACTTGTCTACAGTATGTGTTTTTAGTGTTTTGGTATTTCCCCCCCCCCCCAATTCTTGATGGACACTATTTTATTTTACAAATCCCATAAGTACATGACTCATACATCTATAGATTTTATTACACGTATTCAGTTATCTGTATTTAAAAAAAAAGTCATCTATTGCAGTTTGCCTTGCACTGTTGGCTTTAATAAAAAGTGTGGAAATTTCAGTGTCATGCAGCTGTTGGAATGTTTCACTTGCCGTTTCATAACAAAGGCAAAATTTATGAGCAATTCAACACATGCCATCACTGCTGTGGGCGGGCATGGTGCAG
>APH_0717
----------------AGCGAGTGACTGAGGCCTCAGCAAGGCTGAAAGCTTTCGCATCGTAATAAATGTTATACGTAATTTAGATTGTCTTTATATCTAATCTGTTTCCTA------------------------------------------------ATTACGTGACTGCTGA---------------------------------TATCAATATGTT--------------------------------------------------------TATGTCTCTGTGATTCTGTCATTTAGGTGGACCAGAAGAGTTCTGGCAAAACAGCCTTGCAAGTTGCTAGCCACCAGGGGCATTTGGAAATTGTCAGACTTTTGCTTGCTAGTGGTAGCACTATGGAAGTGCAAGATGATGATGGTGATACAGCACTTCATTACTCAGCATTTGGGTATGAAATATGCATTTTTATAACTGATCAAAATTTAATTTTCATGTTCTTGAATTTCTCATACAAAATTTCAAATAATTTTAAAAGAACACTAATGATTTCTACTAATTTTGTTATTGGAAAATATTAATCTGGTGGAACACTATTTATATATGTTGTTACTCTGATCCACTGTGAGAAGACATAACTGACAGGCATATGATTGAAAGCTATATCCAAGTTTACCAATAAATGTCAGTACTTGTCTACAGTATGTGTTTTTAGTGTTTTGGTATTT-CCCCCCCCCCCCATTCTTGATGGACACTATTTTATTTTACAAATCCCATAAGTACATGACTCATACATCTATAGATTTTATTACACGTATTCAGTTATCTGTATTTAAAAAAAAAGTCATCTATTGCAGTTTGCCTTGCACTGTTGGCTTTAATAAAAAGTGTGGAAATTTCAGTGTCATGCAGCTGT------------------------------------------------------------------------------------------
>APH_0185
-------------------------------------------------CTTTCGCATCGTAATAAATGTTATACGTAATTTAGATTGTCTTTATATCTAATCTGTTTCCTA------------------------------------------------ATTACGTGACTGCTGA---------------------------------TATCAATATGTT--------------------------------------------------------TATGTCTCTGTGATTCTGTCATTTAGGTGGACCAGAAGAGTTCTGGCAAAACAGCCTTGCAAGTTGCTAGCCACCAGGGGCATTTGGAAATTGTCAGACTTTTGCTTGCTAGTGGTAGCACTATGGAAGTGCAAGATGATGATGGTGATACAGCACTTCATTACTCAGCATTTGGGTATGAAATATGCATTTTTATAACTGATCAAAATTTAATTTTCATGTTCTTGAATTTCTCATACAAAATTTCAAATAATTTTAAAAGAACACTAATGATTTCTACTAATTTTGTTATTGGAAAATATTAATGTGGTGGAACACTATTTATATATGTTGTTACTCTGATCCACTGTGAGAAGACATAACTGACAGGCATATGATTGAAAGCTATATCCAAGTTTACCAATAAATGTCAGTACTTGTCTACAGTATGTGTTTTTAGTGTTTTGGTATTTCCCCCCCCCCCCCATTCTTGATGGACACTATTTTATTTTACAAATCCCATAAGTACATGACTCATACATCTATAGATTTTATTACACGTATTCAGTTATCTGTATTTAAAAAAAAAGTCATCTATTGCAGTTTGCCTTGCACTGTTGGCTTTAATAAAAAGTGTGGAAATTTCAGTGTCATGCAGCT-TTGGAATGTTTCACTTGCCGTTTCATAACAAAGACAAAATTTATGAGCAATTCAACACATGCCATCACTGCTGTGGGTGGGCATGGTGCAG
>APH_0186
TTCTTTCTGTAATCCAAGCGAGTGACTGAGGCCTCAGCAAGGCTGAAAGCTTTCGCATCGTAATAAATGTTATACGTAATTTAGATTGTCTTTATATCTAATCTGTTTCCTA------------------------------------------------ATTACGTGACTGCTGA---------------------------------TATCAATATGTT--------------------------------------------------------TATGTCTCTGTGATTCTGTCATTTAGGTGGACCAGAAGAGTTCTGGCAAAACAGCCTTGCAAGTTGCTAGCCACCAGGGGCATTTGGAAATTGTCAGACTTTTGCTTGCTAGTGGTAGCACTATGGAAGTGCAAGATGATGATGGTGATACAGCACTTCATTACTCAGCATTTGGGTATGAAATATGCATTTTTATAACTGATCAAAATTTAATTTTCATGTTCTTGAATTTCTCATACAAAATTTCAAATAATTTTAAAAGAACACTAATGATTTCTACTAATTTTGTTATTGGAAAATATTAATGTGGTGGAACACTATTTATATATGTTGTTACTCTGATCCACTGTGAGAAGACATAACTGACAGGCATATGATTGAAAGCTATATCCAAGTTTACCAATAAATGTCAGTACTTGTCTACAGTATGTGTTTTTAGTGTTTTGGTATTTCCCCCCCCCCCCCATTCTTGATGGACACTATTTTATTTTACAAATCCCATAAGTACATGACTCATACATCTATAGATTTTATTACACGTATTCAGTTATCTGTATTTAAAAAAAAAGTCATCTATTGCAGTTTGCCTTGCACTGTTGGCTTTAATAAAAAGTGTGGAAATTTCAGTGTCATGCAGCT-TTGGAATGTTTCACTTGCCGTTTCATAACAAAGACAAAATTTATGAGCAATTCAACACATGCCATCACTGCTGTGGGTGGGCATGGTGCAG
>APH_0674
TTCTTTCTGTAATCCAAGCGAGTGACTGAGGCCTCAGCAAGGCTGAAAGCTTTCGCATCGTAATAAATGTTATACGTAATTTAGATTGTCTTTATATCTAATCTGTTTCCTA------------------------------------------------ATTACGTGACTGCTGA---------------------------------TATCAATATGTT--------------------------------------------------------TATGTCTCTGTGATTCTGTCATTTAGGTGGACCAGAAGAGTTCTGGCAAAACAGCCTTGCAAGTTGCTAGCCACCAGGGGCATTTGGAAATTGTCAGACTTTTGCTTGCTAGTGGTAGCACTATGGAAGTGCAAGATGATGATGGTGATACAGCACTTCATTACTCAGCATTTGGGTATGAAATATGCATTTTTATAACTGATCAAAATTTAATTTTCATGTTCTTGAATTTCTCATACAAAATTTCAAATAATTTTAAAAGAACACTAATGATTTCTACTAATTTTGTTATTGGAAAATATTAATGTGTTGGAACACTATTTATATATGTTGTTACTCTGATCCACTGTGAGAAGACATAACTGACAGGCATATGATTGAAAGCTATATCCAAGTTTACCAATAAATGTCAGTACTTGTCTACAGTATGTGTTTTTAGTGTTTTGGTATTTACCCCCCCCCCCCATTCTTGATGGACACTATTTTATTTTACAAATCCCATAAGTACATGACTCATACATCTATAGATTTTATTACACGTATTCAGTTATCTGTATTTAAAAAAAAAGTCATCTATTGCAGTTTGCCTTGCACTGTTGGCTTTAATAAAAAGTGTGGAAATTTCAGTGTCATGCAGCT-TTGGAATGTTTCACTTGCCGTTTCATAACAAAGACAAAATTTATGAGCAATTCAACACATGCCATCACTGCTGTGGGTGGGCATGGTGCAG
>APH_3188
TTCTTTCTGTAATCCAAGCGAGTGACTGAGGCCTCAGCAAGGCTGAAAGCTTTCGCATCGTAATAAATGTTATACGTAATTTAGATTGTCTTTATATCTAATCTGTTTCCTA------------------------------------------------ATTACGTGACTGCTGA---------------------------------TATCAATATGTT--------------------------------------------------------TATGTCTCTGTGATTCTGTCATTTAGGTGGACCAGAAGAGTTCTGGCAAAACAGCCTTGCAAGTTGCTAGCCACCAGGGGCATTTGGAAATTGTCAGACTTTTGCTTGCTAGTGGTAGCACTATGGAAGTGCAAGATGATGATGGTGATACAGCACTTCATTACTCAGCATTTGGGTATGAAATATGCATTTTTATAACTGATCAAAATTTAATTTTCATGTTCTTGAATTTCTCATACAAAATTTCAAATAATTTTAAAAGAACACTAATGATTTCTACTAATTTTGTTATTGGAAAATATTAATGTGTTGGAACACTATTTATATATGTTGTTACTCTGATCCACTGTGAGAAGACATAACTGACAGGCATATGATTGAAAGCTATATCCAAGTTTACCAATAAATGTCAGTACTTGTCTACAGTATGTGTTTTTAGTGTTTTGGTATTTCCCCCCCCCCCCCATTCTTGATGGACACTATTTTATTTTACAAATCCCATAAGTACATGACTCATACATCTATAGATTTTATTACACGTATTCAGTTATCTGTATTTAAAAAAAAAGTCATCTATTGCAGTTTGCCTTGCACTGTTGGCTTTAATAAAAAGTGTGGAAATTTCAGTGTCATGCAGCT-TTGGAATGTTTCACTTGCCGTTTCATAACAAAGACAAAATTTATGAGCAATTCAACACATGCCATCACTGCTGTGGGTGGGCATGGTGCAG
>APH_0622
----------------AGCGAGTGACCAAGGCCTCAGCAAGGCTGAAAGCTTTCGCATCGTAATAAATGTTATACGTAATTTAGATTGTCTTTATATCTAATCTGTTTCCTA------------------------------------------------ATTACGTGACTGCTGA---------------------------------TATCAATATGTT--------------------------------------------------------TATGTCTCTGTGATTCTGTCATTTAGGTGGACCAGAAGAGTTCTGGCAAAACAGCCTTGCAAGTTGCTAGCCACCAGGGGCATTTGGAAATTGTCAGACTTTTGCTTGCTAGTGGTAGCACTATGGAAGTGCAAGATGATGATGGTGATACAGCACTTCATTACTCAGCATTTGGGTATGAAATATGCATTTTTATAACTGATCAAAATTTAATTTTCATGTTCTTGAATTTCTCATACAAAATTTCAAATAATTTTAAAAGAACACTAATGATTCCTACTAATTTTGTTATTGGAAAATATTAATGTGGTGGAACACTATTTATATATGTTGTTACTCTGATCCACTGTGAGAAGACATAACTGACAGGCATATGATTGAAAGCTATATCCAAGTTTACCAATAAATGTCAGTACTTGTCTACAGTATGTGTTTTTAGTGTTTTGGT--------------------------------------------------------------------------------------------------------------------------------------------------------CTTTGGGGGGGGGGGGGGGG--------------------------------------------------------------------------------------------GGGGGGGGGGGGGGGGGGG
>APH_1602
----------------AGCGAGTGACCAAGGCCTCAGCAAGGCTGAAAGCTTTCGCATCGTAATAAATGTTATACGTAATTTAGATTGTCTTTATATCTAATCTGTTTCCTA------------------------------------------------ATTACGTGACTGCTGA---------------------------------TATCAATATGTT--------------------------------------------------------TATGTCTCTGTGATTCTGTCATTTAGGTGGACCAGAAGAGTTCTGGCAAAACAGCCTTGCAAGTTGCTAGCCACCAGGGGCATTTGGAAATTGTCAGACTTTTGCTTGCTAGTGGTAGCACTATGGAAGTGCAAGATGATGATGGTGATACAGCACTTCATTACTCAGCATTTGGGTATGAAATATGCATTTTTATAACTGATCAAAATTTAATTTTCATGTTCTTGAATTTCTCATACAAAATTTCAAATAATTTTAAAAGAACACTAATGATTTCTACTAATTTTGTTATTGGAAAATATGAATGTGGTGGAACACTATTTATATATGTTGTTACTCTGATCCACTGTGAGAAGACATAACTGACAGGCATATGATTGAAAGCTATATCCAAGTTTACCAATAAATGTCAGTACTTGTCTACAGTATGTGTTTTTAGTGTTTTGGTATTTCCCCCCCCCCCCCCGTCTTGATGGACACTATTTTATTTTACAAATCCCATAAGTACATGACTCATACATCTATAGATTTTATTACACGTATTCAGTTATCTGTATTTAAAAAAAAAGTCATCTATTGCAGTTTGCCTTGCACTGTTGGCTTTAATAAAAAGTGTGGAAATTTCAGTGTCATGCAGCTGTTGGAATGTTTCACTTGCTGTTTCATAACAAAGACAAAATTTATGAGCAATTCAACACATG------------------------------
>APH_1438
----------------------------------------------------------------------------------------------------ATCTGTCTCCTA------------------------------------------------ATTACGTGACTGCTGA---------------------------------TATCAATATGTT--------------------------------------------------------TATGTCTCTGTGATTCTGTCATTTAGGTGGACCAGAAGAGTTCTGGCAAAACAGCCTTGCAAGTTGCTAGCCACCAGGGGCATTTGGAAATTGTCAGACTTTTGCTTGCTAGTGGTAGCACTATGGAAGTGCAAGATGATGATGGTGATACAGCACTTCATTACTCAGCATTTGGGTATGAAATATGCATTTTTATAACTGATCAAAATTTAATTTTCATGTTCTTGAATT--------------------------------------------------------------------------------------------------------------------------------------------------------------------------------------------------------------------------------------------------------------------------------------------------------------------------------------------------------------------------------------------------------------------------------------------------------------------------------------------------------------------
>APH_3191
--------------------------------------------------------------------------------------TTTTTTTTTTTCTCAAATGACTCTTAATCAAATATACATATTGATCAAAGGTACTTCGCAAGACAACATGTTGTATTAAGTAACTACTAAATGAAAAGAAAAATTTTTCATACACGGTATTTTTCTTAAAATGTTAGGTACTGGTAAGCATGGTAATTATGCTTAACAGTAAATAATGCAGTGGACAACTGTTTGTCTCTGTGATTCTGTCATTTAGGTGGACCAGAAGAGTTCTGGCAAAACAGCCTTGCAAGTTGCTAGCCACCAGGGGCATTTGGAAATTGTCAGACTCTTGCTTGCTAGTGGTAGCACTATGGAAGTGCAAGATGATGATGGTGATACAGCACTTCATTACTCAGCATTTGGGTATGAAATATGCATTTTTATAACTGATCAAAATTTAATTTTCATGTTCTTGAATTTCTCATACAAAATTTCAAATGTTTTTAAGAGAACACTAATGATTTCTACTAATTTTGTTATTGGAAAATATTAATGTGGTGGAACACTATTTATATATGTTGTTACTCTGATCCACTGTGAGAAGACATAACTGACATGCATATGATTGAAAGCCATATCCAAGTTTACCAATAAATGGCAGTACTTGTCTACACTATGTGTTTTTAGTGTTTCTGTATTTCCCCCCCCCCCCAATTCTTGATGGACACTATTTTATTTTACAAATCCCGTAAGTTCATGACTCATACATCTATAGATTTTATTACACATATTCAGTTATCTGTATTTAAAAAAAAAGTCATCTATTGCAGTTTGCCTTGTACTGTTGGCTTTAATAAAAAGTATGGAAATTTCAGTGTCATGCAGCTGTTGGAATGTTTTACTTGCAGTTTCATAACAAAGACAACATTTATGAGCAATTTAACACATGCCATCACTGCTGTGGGTGGGCA--------
>APH_5001
TTTTGCCTAATACCAAAGCAAATTACCAACTCTTCAT--ATAGTGGAAGCTTTCACACTGATGCAACTTTTGCATACTATTGTGATTTTTTTTTTTTCTCAAATGACTCTTAATCAAATATACATATTGATCAAAGGTACTTCGCAAGACAACACGTTGTATTAAGTAACTACTAAATGAAAAGAAAAATTTTTCATACACGGTATTTTTCTTAAAATGTTAGGTACTGGTAAGCATGGTAATTATGCTTAACAGCAAATAATGCAGTGGACAACTGTTTGTCTCTGTGATTCTGTCATTTAGGTGGACCAGAAGAGTTCTGGCAAAACAGCCTTGCAAGTTGCTAGCCACCAGGGGCATTTGGAAATTGTCAGACTGTTGCTTGCTAGCGGTAGCACTATGGAAGTGCAAGATGATGATGGTGATACAGCACTTCATTACTCAGCATTTGGGTATGAAATATGCATTTTTATAACTGATCAAAATTTAATTTTCATGTTCTTGAATTTTTCATACAAAATTTCAAATGTTTTTAAGAGAACACTAATGATTTCTACTAATTTTGTTATTGGAAAATATTAATGTGGTGGAACACTATTTATATATGTTGTTACTCTGATCCACTGTGAGAAGACATAACTGACAGGCATATGATTGAAAGCCATATCCAAGTTTACCAATAAATGGCAGTACTTGTCTACAGTATGTGTTTTTAGTGTTTCTGTATTT-CCCCCCCCCCCAATTCTTGATGGACACTATTTTATTTTACAAACCCCATAAGTTCATGACTCATACATCTATAGATTTTATTACACATATTCAGTTATCTGTATTTAAAAAAAAAATCACTCA-----------------------------------------GAAA--------------------------------------------------------------------------------------------------------------
>APH_0683
TTTCGCCTAATACCAAAGCAAATTACCAACGCTTCATAAATAGTGGTAGCTTTCACAATAATGCGACTTTTGCATACTATTGTGATTTTTTTTTTTTCTCAAATGACTCTTAATCAAATATACATATTGATCAAAGGTACTTCGCAAGACAACACGTTGTATTAAGTAACTACTAAATGAAAAGAAAAATTTTTCATACACGGTATTTTTCTTAAAATGTTAGGTACTGGTAAGCATGGTAATTATGCTTAACAGCAAATAATGCAGTGGACAACTGTTTGTCTCTGTGATTCTGTCATTTAGGTGGACCAGAAGAGTTCTGGCAAAACAGCCTTGCAAGTTGCTAGCCACCAGGGGCATTTGGAAATTGTCAGACTTTTGCTTGCTAGCGGTAGCACTATGGAAGTGCAAGATGATGATGGTGATACAGCACTTCATTACTCAGCATTTGGGTATGAAATATGCATTTTTATAACTGATCAAAATTTAATTTTCATGTTCTTGAATTTCTCATACAAAATTTCAAATGTTTTTAAGAGAACACTAATGATTTCTACTAATTTTGTTATTGGAAAATATTAATGTGGTGGAACACTATTTATATATGTTGTTACTCTGATCCACTGTGAGAAGACATAACTGACAGGCATATGATTGAAAGCTATATCCAAGTTTACCAATAAATGGCAGTACTTGTTTACAGTATGTGTTTTTAGTGTTTCTGTATTT-CCCCCCCCCCCAATTCTTGATGGACACTATTTTATTTTACAAACCCCATAAGTTCATGACTCATACATCTGTAGATTTTATTACACATATTCAGTTATCTGTATTTAAAAAAAAAGTCATCTATTGCAGTTTGCCTTGTACTGTTGGCTTTAATAAAAAGTATGGAAATTTCAGTGTCATGCAGCTGTTGGAATG-----------------------------------------------------------------------------------
>APH_5079
TTTCGCCTAATACCAAAGCAAATTACCAACGCTTCATAAGTAGTGGTAGCTTTCACAATGATGCGACTTTTGCATACTATTGTGATTTTTTTTTTTTCTCAAATGACTCTTAATCAAATATACATATTGATCAAAGGTACTTCGCAAGACAACACGTTGTATTAAGTAACTACTAAATGAAAAGAAAAATTTTTCATACACGGTATTTTTCTTAAAATGTTAGGTACTGGTAAGCATGGTAATTATGCTTAACAGCAAATAATGCAGTGGACAACTGTTTGTCTCTGTGATTCTGTCATTTAGGTGGACCAGAAGAGTTCTGGCAAAACAGCCTTGCAAGTTGCTAGCCACCAGGGGCATTTGGAAATTGTCAGACTGTTGCTTGCTAGCGGTAGCACTATGGAAGTGCAAGATGATGATGGTGATACAGCACTTCATTACTCAGCATTTGGGTATGAAATATGCATTTTTATAACTGATCAAAATTTAATTTTCATGTTCTTGAATTTTTCATACAAAATTTCAAATGTTTTTAAGAGAACACTAATGATTTCTACTAATTTTGTTATTGGAAAATATTAATGTGGTGGAACACTATTTATATATGTTGTTACTCTGATCCACTGTGAGAAGACATAACTGACAGGCATATGATTGAAAGCCATATCCAAGTTTACCAATAAATGGCAGTACTTGTCTACAGTATGTGTTTTTAGTGTTTCTGTATTTCCCCCCCCCCCCAATTCTTGATGGACACTATTTTATTTTACAAACCCCATAAGTTCATGACTCATACATCTATAGATTTTATTACACATATTCAGTTATCTGTATTTAAAAAAAAAGTCATCTATTGCAGTTTGCCTTGTACTGTTGGCTTTAATAAAAAGTATGGAAATTTCAGTGTCATGCAGCTGTTGGAATGTTTTACTTGCAGTTTCATAACAAAGACAAAATTTATGAGCAATTTAACACATGCCATCACTGCTGTGGGTAAGCATGGTGCAG
>APH_1535
TTTTGCCTAATACCAAAGCAAATTACCAACGCTTCATAAGTAGTGGTAGCTTTCACAATGATGCGACTTTTGCATACTATTGTGATTTTTTTTTTTTCTCAAATGACTCTTAATCAAATATACATATTGATCAAAGGTACTTCGCAAGACAACACGTTGTATTAAGTAACTACTAAATGAAAAGAAAAATTTTTCATACACGGTATTTTTCTTAAAATGTTAGGTACTGGTAAGCATGGTAATTATGCTTAACAGCAAATAATGCAGTGGACAACTGTTTGTCTCTGTGATTCTGTCATTTAGGTGGACCAGAAGAGTTCTGGCAAAACAGCCTTGCAAGTTGCTAGCCACCAGGGGCATTTGGAAATTGTCAGACTGTTGCTTGCTAGCGGTAGCACTATGGAAGTGCAAGATGATGATGGTGATACAGCACTTCATTACTCAGCATTTGGGTATGAAATATGCATTTTTATAACTGATCAAAATTTAATTTTCATGTTCTTGAATTTTTCATACAAAATTTCAAATGTTTTTAAGAGAACACTAATGATTTCTACTAATTTTGTTATTGGAAAATATTAATGTGGTGGAACACTATTTATATATGTTGTTACTCTGATCCACTGTGAGAAGACATAACTGACAGGCATATGATTGAAAGCCATATCCAAGTTTACCAATAAATGGCAGTACTTGTCTACAGTATGTGTTTTTAGTGTTTCTGTATTTCCCCCCCCCCCCAATTCTTGATGGACACTATTTTATTTTACAAACCCCATAAGTTCATGACTCATACATCTATAGATTTTATTACACATATTCAGTTATCTGTATTTAAAAAAAAAGTCATCTATTGCAGTTTGCCTTGTACTGTTGGCTTTAATAAAAAGTATGGAAATTTCAGTGTCATGCAGCTGTTGGAATGTTTTACTTGCAGTTTCATAACAAA-----------------------------------------------------------
>APH_4005
TTTTGCCTAATACCAAAGCAAATTACCAACGCTTCATAAGTAGTGGTAGCTTTCACAATGATGCGACTTTTGCATACTATTGTGATTTTTTTTTTTTCTCAAATGACTCTTAATCAAATATACATATTGATCAAAGGTACTTCGCAAGACAACACGTTGTATTAAGTAACTACTAAATGAAAAGAAAAATTTTTCATACACGGTATTTTTCTTAAAATGTTAGGTACTGGTAAGCATGGTAATTATGCTTAACAGCAAATAATGCAGTGGACAACTGTTTGTCTCTGTGATTCTGTCATTTAGGTGGACCAGAAGAGTTCTGGCAAAACAGCCTTGCAAGTTGCTAGCCACCAGGGGCATTTGGAAATTGTCAGACTGTTGCTTGCTAGCGGTAGCACTATGGAAGTGCAAGATGATGATGGTGATACAGCACTTCATTACTCAGCATTTGGGTATGAAATATGCATTTTTATAACTGATCAAAATTTAATTTTCATGTTCTTGAATTTTTCATACAAAATTTCAAATGTTTTTAAGAGAACACTAATGATTTCTACTAATTTTGTTATTGGAAAATATTAATGTGGTGGAACACTATTTATATATGTTGTTACTCTGATCCACTGTGAGAAGACATAACTGACAGGCATATGATTGAAAGCCATATCCAAGTTTACCAATAAATGGCAGTACTTGTCTACAGTATGTGTTTTTAGTGTTTCTGTATTTCCCCCCCCCCCCAATTCTTGATGGACACTATTTTATTTTACAAACCCCATAAGTTCATGACTCATACATCTATAGATTTTATTACACATATTCAGTTATCTGTATTTAAAAAAAAAGTCATCTATTGCAGTTTGCCTTGTACTGTTGGCTTTAATAAAAAGTATGGAAATTTCAGTGTCATGCAGCTGTTGGAATGTTTTACTTGCAGTTTCATAACAAAGACAAAATTTATGAGCAATTTAACACATGCCATCACTGCTGTGGGTAAGCATGGTGCAG
>APH_4029
TTTTGCCTAATACCAAAGCAAATTACCAACGCTTCATAAGTAGTGGTAGCTTTCACAATGATGCGACTTTTGCATACTATTGTGATTTTTTTTTTTTCTCAAATGACTCTTAATCAAATATACATATTGATCAAAGGTACTTCGCAAGACAACACGTTGTATTAAGTAACTACTAAATGAAAAGAAAAATTTTTCATACACGGTATTTTTCTTAAAATGTTAGGTACTGGTAAGCATGGTAATTATGCTTAACAGCAAATAATGCAGTGGACAACTGTTTGTCTCTGTGATTCTGTCATTTAGGTGGACCAGAAGAGTTCTGGCAAAACAGCCTTGCAAGTTGCTAGCCACCAGGGGCATTTGGAAATTGTCAGACTGTTGCTTGCTAGCGGTAGCACTATGGAAGTGCAAGATGATGATGGTGATACAGCACTTCATTACTCAGCATTTGGGTATGAAATATGCATTTTTATAACTGATCAAAATTTAATTTTCATGTTCTTGAATTTTTCATACAAAATTTCAAATGTTTTTAAGAGAACACTAATGATTTCTACTAATTTTGTTATTGGAAAATATTAATGTGGTGGAACACTATTTATATATGTTGTTACTCTGATCCACTGTGAGAAGACATAACTGACAGGCATATGATTGAAAGCCATATCCAAGTTTACCAATAAATGGCAGTACTTGTCTACAGTATGTGTTTTTAGTGTTTCTGTATTTCCCCCCCCCCCCAATTCTTGATGGACACTATTTTATTTTACAAACCCCATAAGTTCATGACTCATACATCTATAGATTTTATTACACATATTCAGTTATCTGTATTTAAAAAAAAAGTCATCTATTGCAGTTTGCCTTGTACTGTTGGCTTTAATAAAAAGTATGGAAATTTCAGTGTCATGCAGCTGTTGGAATGTTTTACTTGCAGTTTCATAACAAAGACAAAATTTATGAGCAATTTAACACATGCCATCACTGCTGTGGGTAAGCATGGTGCAG
>APH_4024
TTTTGCCTAATACCAAAGCAAATTACCAACGCTTCATAAGTAGTGGTAGCTTTCACAATGATGCGACTTTTGCATACTATTGTGATTTTTTTTTTTTCTCAAATGACTCTTAATCAAATATACATATTGATCAAAGGTACTTCGCAAGACAACACGTTGTATTAAGTAACTACTAAATGAAAAGAAAAATTTTTCATACACGGTATTTTTCTTAAAATGTTAGGTACTGGTAAGCATGGTAATTATGCTTAACAGCAAATAATGCAGTGGACAACTGTTTGTCTCTGTGATTCTGTCATTTAGGTGGACCAGAAGAGTTCTGGCAAAACAGCCTTGCAAGTTGCTAGCCACCAGGGGCATTTGGAAATTGTCAGACTGTTGCTTGCTAGCGGTAGCACTATGGAAGTGCAAGATGATGATGGTGATACAGCACTTCATTACTCAGCATTTGGGTATGAAATATGCATTTTTATAACTGATCAAAATTTAATTTTCATGTTCTTGAATTTTTCATACAAAATTTCAAATGTTTTTAAGAGAACACTAATGATTTCTACTAATTTTGTTATTGGAAAATATTAATGTGGTGGAACACTATTTATATATGTTGTTACTCTGATCCACTGTGAGAAGACATAACTGACAGGCATATGATTGAAAGCCATATCCAAGTTTACCAATAAATGGCAGTACTTGTCTACAGTATGTGTTTTTAGTGTTTCTGTATTT--CCCCCCCCCCAATTCTTGATGGACACTATTTTATTTTACAAACCCCATAAGTTCATGACTCATACATCTATAGATTTTATTACACATATTCAGTTATCTGTATTTAAAAAAAAAGTCATCTATTGCAGTTTGCCTTGTACTGTTGGCTTTAATAAAAAGTATGGAAATTTCAGTGTCATGCAGCTGTTGGAATGTTTTACTTGCAGTTTCATAACAAAGACAAAATTTATGAGCAATTTAACACATGCCATCACTGCTGTGGGTAAGCATGGTGCAG
>APH_0772
TTTTGCCTAATACCAAAGCAAATTACCAACGCTTCATAAGTAGTGGTAGCTTTCACAATGATGCGACTTTTGCATACTATTGTGATTTTTTTTTTTTCTCAAATGACTCTTAATCAAATATACATATTGATCAAAGGTACTTCGCAAGACAACACGTTGTATTAAGTAACTACTAAATGAAAAGAAAAATTTTTCATACACGGTATTTTTCTTAAAATGTTAGGTACTGGTAAGCATGGTAATTATGCTTAACAGCAAATAATGCAGTGGACAACTGTTTGTCTCTGTGATTCTGTCATTTAGGTGGACCAGAAGAGTTCTGGCAAAACAGCCTTGCAAGTTGCTAGCCACCAGGGGCATTTGGAAATTGTCAGACTGTTGCTTGCTAGCGGTAGCACTATGGAAGTGCAAGATGATGATGGTGATACAGCACTTCATTACTCAGCATTTGGGTATGAAATATGCATTTTTATAACTGATCAAAATTTAATTTTCATGTTCTTGAATTTTTCATACAAAATTTCAAATGTTTTTAAGAGAACACTAATGATTTCTACTAATTTTGTTATTGGAAAATATTAATGTGGTGGAACACTATTTATATATGTTGTTACTCTGATCCACTGTGAGAAGACATAACTGACAGGCATATGATTGAAAGCCATATCCAAGTTTACCAATAAATGGCAGTACTTGTCTACAGTATGTGTTTTTAGTGTTTCTGTATTT-CCCCCCCCCCCAATTCTTGATGGACACTATTTTATTTTACAAACCCCATAAGTTCATGACTCATACATCTATAGATTTTATTACACATATTCAGTTATCTGTATTTAAAAAAAAAGTCATCTATTGCAGTTTGCCTTGTACTGTTGGCTTTAATAAAAAGTATGGAAATTTCAGTGTCATGCAGCTGTTGGAATGTTTTACTTGCAGTTTCATAACAAAGACAAAATTTATGAGCAATTTAACACATGCCATCACTGCTGTGGGTAAGCATGGTGCAG
>APH_5003
TTTTGCCTAATACCAAAGCAAATTACCAACGCTTCATAAGTAGTGGTAGCTTTCACAATGATGCGACTTTTGCATACTATTGTGATTTTTTTTTTTTCTCAAATGACTCTTAATCAAATATACATATTGATCAAAGGTACTTCGCAAGACAACACGTTGTATTAAGTAACTACTAAATGAAAAGAAAAATTTTTCATACACGGTATTTTTCTTAAAATGTTAGGTACTGGTAAGCATGGTAATTATGCTTAACAGCAAATAATGCAGTGGACAACTGTTTGTCTCTGTGATTCTGTCATTTAGGTGGACCAGAAGAGTTCTGGCAAAACAGCCTTGCAAGTTGCTAGCCACCAGGGGCATTTGGAAATTGTCAGACTGTTGCTTGCTAGCGGTAGCACTATGGAAGTGCAAGATGATGATGGTGATACAGCACTTCATTACTCAGCATTTGGGTATGAAATATGCATTTTTATAACTGATCAAAATTTAATTTTCATGTTCTTGAATTTTTCATACAAAATTTCAAATGTTTTTAAGAGAACACTAATGATTTCTACTAATTTTGTTATTGGAAAATATTAATGTGGTGGAACACTATTTATATATGTTGTTACTCTGATCCACTGTGAGAAGACATAACTGACAGGCATATGATTGAAAGCCATATCCAAGTTTACCAATAAATGGCAGTACTTGTCTACAGTATGTGTTTTTAGTGTTTCTGTATTT--CCCCCCCCCCAATTCTTGATGGACACTATTTTATTTTACAAACCCCATAAGTTCATGACTCATACATCTATAGATTTTATTACACATATTCAGTTATCTGTATTTAAAAAAAAAGTCATCTATTGCAGTTTGCCTTGTACTGTTGGCTTTAATAAAAAGTATGGAAATTTCAGTGTCATGCAGCTGTTGGAATGTTTTACTTGCAGTTTCATAACAAAGACAAAATTTATGAGCAATTTAACACATGCCATCACTGCTGTGGGTAAGCATGGTGCAG
>APH_3177
TTTTGCCTAATACCAAAGCAAATTACCAACGCTTCATAAATAGTGGTAGCTTTCACATTGATGCAACTTTTGCATACTATTGTGATTTTTTT--CTTCTCAAATGACTCGTAATCAAATATACATATTGATCAAAGGTACTTTGTGAGACAACACATTGTATTAAATAACTGCTAAATGAAAAGAAAAATTTTTCATACATGGTAGTTTTCTTAAAATGTTAGGTACTGGTAAGCATGGTAATTATGCTTAACAGCAAATAATGCAGTGGACAACTGTTTGTCTCTGTGATTCTGTCATTTAGGTGGACCAGAAGAGTTCTGGCAAAACAGCCTTGCAAGTTGCTAGCCACCAGGGGCATTTGGAAATTGTCAGACTTTTGCTTGCTAGTGGTAGCACTATGGAAGTGCAAGATGATGATGGTGATACAGCACTTCATTACTCAGCATTTGGGTATGAAATATGCATTTTTATAACTGATCAAAATTTAATTTTCATGTTCTTGAATTTCTCATACAAAATTTCAAATGTTTTTAAAAGAACACTAATGATTTCTACTAATTTTGTTATTGGAAAATATTAATGTGGTAGAACACTATTTATATATGTTGTTACTCTGATCCACTGTGAGAAGACATAACTGACAGGCATATGATTGAAAGCTATATCCAAGTTTACCAATAAATGTCAGTACTTGTCTACAGTATGTGTTTTTAGTGTTTTGGTATTTCCCCCCCCCCCCAATTCATGATGGATGCTATTTTATTTTACAAATCCCATAAGTACATGACTCATACATCTATAGATTTTATTACACATATTCAGTTATCTGTATTTAAAAGAAACGTCATCTATTGCAGTTTGCCTTGCACTGTTGGCTTTAATAAAAAGTGTGGAAATTTCAGTGTTATGCAGCTGTTGGAATGTTTCACTTGCAGTTT--------------------------------------------------------------------
>APH_4021
--------------------------------------------------------------------------------------TTTTTTTTTTTCTCAAATGACTCTTAATCAAATATACATATTGATCAAAGGTACTTTGCGAGACAACACATTGTATTAAGTAACTACTAAATGAAAAGAGAAATTTTTCATACATGGTATTTTTCTTAAAATGTTAGGTACTGGTAAGCATGGTAATTATGCTTAACAGCAAATAATGCAGTGGACAACTGTTTGTCTCTGTGATTCTGTCATTTAGGTGGACCAGAAGAGTTCTGGCAAAACAGCCTTGCAAGTTGCTAGCCACCAGGGGCATTTGGAAATTGTCAGACTTTTGCTTGCTAGTGGTAGCACTATGGAAGTGCAAGATGATGATGGTGATACAGCACTTCATTACTCAGCATTTGGGTATGAAATATGCATTTTTATAACTGATCAAAATTTAATTTTCATGTTCTTGAATTTCTCATACAAAATTTCAAATGTTTTTAAAAGAACACTAATGATTTCTACTAATTTTGTTATTGGAAAATATTAATGTGGTGGAACACTATTTATATATGTTGTTACTCTGATCCATTGTGCGAAGACATAACTGACAGGCATATGATTGAAAGCTATATCCAAGTTTACCAATAAATGTCAGTACTTGTCTACAGTATGTGTTTTTAGTGTTTTGGTATTTCCCCCCCCCCCCAATTCTTGATGGATGCTATTTTATTTTACAAATCCCGTAAGTACATGACTCATACTTCTATAGATTTTATTACACATATTCAGTTATCTGTATTT--AAAAAACGTCATCTATTGCAGTTTGCCTTGCACTGTTGGCTTTAATAAAAAGTGTGGAAATTTCAGTGTCATGCAGCTGTTGGAATGTTTCACTTGCAGTTTCATAACAAAGACAAAATTTATGAGAAATTCAACACATGCAATCACTGCTGTGGGTGGGCATAGTGCAG
