# Supplementary material for: ﻿Discovery of a new tarantula species from the Madrean Sky Islands and the first documented instance of syntopy between two montane endemics (Araneae, Theraphosidae, Aphonopelma): a case of prior mistaken identity
Source: Zookeys. 2024 Aug 16;1210:61–98. doi: 10.3897/zookeys.1210.125318 (PMC11344175; doi:10.3897/zookeys.1210.125318)
Supplement: Supplementary material 8 — Phylogenomics files [file zookeys-1210-061_article-125318__-s008.zip › Suppl8/individual_UCE_loci/sl_realigned_uce_2001040.fas]

>APH_4024
CACAGAAGGACTGCAAAGAAATACTGCCTAACATAAAATACACGTGTAAGTAAAAAAAAAAAAAATAGTGGAACATTACTTATGAAATGACCCTCATATGTACACTTTTCCACATCCACACACGATTCCACAGACACCACTGCTGTGTTGTAGAGTCTTTCTGTTGATACAACACAACTGTGAGATCAACTTGTTTTCACATAAAATTAGCTGTGCATCATTTTAACCAACCTATGAGTCACCAAATTTTGTACAATTTTCACTTTTTTATTTTTAAATAAAAAGCTGGCACAAAAGAAACAATTCAGTAGTTTCCTAATTCCAAAAGACTATTGATGCACCCACACACAAATT---TACATTTCGCATGCAGTCTTTGGCAATGGCAGAATCATTACTTTTAAAATCCCCTCTGCAGATATTACTTTAAATTGCAGATGTGATGAATGCATACTCACCCGATCATAGCACAGCAACGTTGAAAAATTTGGGGTCTTCAAGGCATGAATGAGGTGCACAAACTTTGCACAGTATACAGCATCAACAGCTGTGAAGATGCAACGTGGAAAGACACATAACTGGAGGAACTGAGTAATTGTGTCACTCTTTGCTTGTTCTGTATGGAAAGGGAGAAGAAAGTAAATCAGTGCCTGGTTTTCAAAAATCTTTCGCTAAAGTTAATATCACAAATCAACCACAAAAATTTTATTAAAAATTAAATTATGGCAATGATGCTAAGAAAAACCTTCATGGCAACATAAGAGATGGGGAAAAAAACAGCCTTCACAATTCAACTACCATGCTGTAAAAAATACATTGCCCGACATAGAAAATGCAACACCAAGAAGAATCGGTCGTGGAAGTATGCAAAT
>APH_4005
CACAGAAGGACTGCAAAGAAATACTGCCTAACATAAAATACACGTGTAAGTAAAAAAAAAAAAAATAGTGGAACATTACTTATGAAATGACCCTCATATGTACACTTTTCCACATCCACACACGATTCCACAGACACCACTGCTGTGTTGTAGAGTCTTTCTGTTGATACAACACAACTGTGAGATCAACTTGTTTTCACATAAAATTAGCTGTGCATCATTTTAACCAACCTATGAGTCACCAAATTTTGTACAATTTTCACTTTTTTATTTTTAAATAAAAAGCTAGCACAAAAGAAACAATTCAGTAGTTTCCTAATTCCAAAAGACTATTGATGCACCCACACACAAATT---TACATTTCGCATGCAGTCTTTGGCAATGGCAGAATCATTACTTTTAAAATCCCCTCTGCAGATATTACTTTAAATTGCAGATGTGATGAATGCATACTCACCCGATCATAGCATAGCAACGTTGAAAAATTTGGGGTCTTCAAGGCATGAATGAGGTGCACAAACTTTGCACAGTATACAGCATCAACAGCTGTGAAGATGCAACGTGGAAAGACACATAACTGGAGGAACTGAGTAATTGTGTCACTCTTTGCTTGTTCTGTATGGAAAGGGAGAAGAAAGTAAATCAGTGCCTGGTTTTCAAAAATCTTTCGCTAAAGTTAATATCACAAATCAACCACAAAAATTTAATTAAAAATTAAATTATGGCAATGATGCAAAGAAAAACCTTCATGGCAACATAAGAGATGGGGAAAAAAACAGCCTTCACAATTCAACTACCATGCTGTAAAAAATACACTGCCCGACATAGAAAATGCAACACCAAGAAGAATCGGTCGTGGAAGTATGCAAAT
>APH_5003
CACAGAAGGACTGCAAAGAAATACTGCCTAACATAAAATACACGTGTAAGTAAAAAAAAAAAAAATAGTGGAACATTACTTATGAAATGACCCTCATATGTACACTTTTCCACATCCACACACGATTCCACAGACACCACTGCTGTGTTGTAGAGTCTTTCTGTTGATACTACACAACTGTGAGATCAACTTGTTTTCACATAAAATTAGCTGTGCATCATTTTAACCAACCTATGAGTCACCAAATTTTGTACAATTTTCACTTTTTTATTTTTAAATAAAAAGCTGGCACAAAAGAAACAATTCAGTAGTTTCCTAATTCCAAAAGACTATTGATGCACCCACACACAAATT---TACATTTCGCATGCAGTCTTTGGTAATGGCAGAATCATTACTTTTAAAATCCCCTCTGCAGATATTACTTTAAATTGCAGATGTGATGAATGCATACTCACCCGATCATAGCACAGCAACGTTGAAAAATTTGGGGTCTTCAAGGCATGAATGAGGTGCACAAACTTTGCACAGTATACAGCATCAACAGCTGTGAAGATGCAACGTGGAAAGACACATAACTGGAGGAACTGAGTAATTGTGTCACTCTTTGCTTGTTCTGTATGGAAAGGGAGAAGAAAGTAAATCAGTGCCTGGTTTTCAAAAATCTTTCGCTAAAGTTAATATCACAAATCAACCACAAAAATTTAATTAAAAATTAAATTATGGCAATGATGCAAAGAAAAACCTTCATGGCAACATAAGAGATGGGGAAAAAAACAGCCTTCACAATTCAACTACCATGCTGTAAAAAATACATTGCCCGACATAGAAAATGCAACACCAAGAAGAATCGGTCGTGGAAGTATGCAAAT
>APH_5001
CACAGAAGGACTGCAAAGAAATACTGCCTAACATAAAATACACGTGTAAGTAAAAAAAAAAAAAATAGTGGAACATTACTTATGAAATGACCCTCATATGTACACTTTTCCACATCCACACACGATTCCACAGACACCACTGCTGTGTTGTAGAGTCTTTCTGTTGATACTACACAACTGTGAGATCAACTTGTTTTCACATAAAATTAGCTGTGCATCATTTTAACCAACCTATGAGTCACCAAATTTTGTACAATTTTCACTTTTTTATTTTTAAATAAAAAGCTGGCACAAAAGAAACAATTCAGTAGTTTCCTAATTCCAAAAGACTATTGATGCACCCACACACAAATT---TACATTTCGCATGCAGTCTTTGGCAATGGCAGAATCATTACTTTTAAAATCCCCTCTGCAGATATTACTTTAAATTGCAGATGTGATGAATGCATACTCACCCGATCATAGCACAGCAACGTTGAAAAATTTGGGGTCTTCAAGGCATGAATGAGGTGCACAAACTTTGCACAGTATACAGCATCAACAGCTGTGAAGATGCAACGTGGAAAGACACATAACTGGAGGAACTGAGTAATTGTGTCACTCTTTGCTTGTTCTGTATGGAAAGGGAGAAGAAAGTAAATCAGTGCCTGGTTTTCAAAAATCTTTCGCTAAAGTTAATATCACAAATCAACCACAAAAATTTAATTAAAAATTAAATTATGGCAATGATGCAAAGAAAAACCTTCATGGCAACATAAGAGATGGGGAAAAAAACAGCCTTCACAATTCAACTACCATGCTGTAAAAAATACATTGCCCGACATAGAAAATGCAACACCAAGAAGAATCGGTCGTGGAAGTATGCAAAT
>APH_4029
--------------------------CCTAACATAAAATACACGTGTAAGTAAAAAAAAAAAAAATAGTGGAACATTACTTATGAAATGACCCTCATATGTACACTTTTCCACATCCACACACGATTCCACAGACACCACTGCTGTGTTGTAGAGTCTTTCTGTTGATACAACACAACTGTGAGATCAACTTGTTTTCACATAAAATTAGCTGTGCATCATTTTAACCAACCTATGAGTCACCAAATTTTGTACAATTTTCACTTTTTTATTTTTAAATAAAAAGCTGGCACAAAAGAAACAATTCAGTAGTTTCCTAATTCCAAAAGACTATTGATGCACCCACACACAAATTTACTACATTTCGCATGCAGTCTTTGGCAATGGCAGAATCATTACTTTTAAAATCCCCTCTGCAGATATTACTTTAAATTGCAGATGTGATGAATGCATACTCACCCGATCATAGCATAGCAACGTTGAAAAATTTGGGGTCTTCAAGGCATGAATGAGGTGCACAAACTTTGCACAGTATACAGCATCAACAGCTGTGAAGATGCAACGTGGAAAGACACATAACTGGAGGAACTGAGTAATTGTGTCACTCTTTGCTTGTTCTGTATGGAAAGGGAGAAGAAAGTAAATCAGTGCCTGGTTTTCAAAAATCTTTCGCTAAAGTTAATATCACAAATCAACCACAAAAATTTAATTAAAAATTAAATTATGGCAATGATGCAAAGAAAAACCTTCATGGCAACATAAGAGATGGGGAAAAAAACAGCCTTCACAATTCAACTACCATGCTGTAAAAAATACATTGCCCGACATAGAAAATGCAACACCAAGAAGAATCGGTCGTGGAAGTATGCAAAT
>APH_5079
CACAGAAGGACTGCAAAGAAATACTGCCTAACATAAAATACACGTGTAAGTAAAAAAAAAAAAAATAGTGGAACATTACTTATGAAATGACCCTCATATGTACACTTTTCCACATCCACACACGATTCCACAGACACCACTGCTGTGTTGTAGAGTCTTTCTGTTGATACAACACAACTGTGAGATCAACTTGTTTTCACATAAAATTAGCTGTGCATCATTTTAACCAACCTATGAGTCACCAAATTTTGTACAATTTTCACTTTTTTATTTTTAAATAAAAAGCTGGCACAAAAGAAACAATTCAGTAGTTTCCTAATTCCAAAAGACTATTGATGCACCCACACACAAATT---TACATTTCGCATGCAGTCTTTGGCAATGGCAGAATCATTACTTTTAAAATCCCCTCTGCAGATATTACTTTAAATTGCAGATGTGATGAATGCATACTCACCCGATCATAGCATAGCAACGTTGAAAAATTTGGGGTCTTCAAGGCATGAATGAGGTGCACAAACTTTGCACAGTATACAGCATCAACAGCTGTGAAGATGCAACGTGGAAAGACACATAACTGGAGGAACTGAGTAATTGTGTCACTCTTTGCTTGTTCTGTATGGAAAGGGAGAAGAAAGTAAATCAGTGCCTGGTTTTCAAAAATCTTTCGCTAAAGTTAATATCACAAATCAACCACAAAAATTTAATTAAAAATTAAATTATGGCAATGATGCAAAGAAAAACCTTCATGGCAACATAAGAGATGGGGAAAAAAACAGCCTTCACAATTCAACTACCATGCTGTAAAAAATACATTGCCCGACATAGAAAATGCAACACCAAGAAGAATCGGTCGTGGAAGTATGCAAAT
>APH_0772
------------------------------------------------------------------------------CTTATGAAATGACCCTCATATGTACACTTTTCCACATCCACACACGATTCCACAGACACCACTGCTGTGTTGTAGAGTCTTTCTGTTGATACAACACAACTGTGAGATCAACTTGTTTTCACATAAAATTAGCTGTGCATCATTTTAACCAACCTATGAGTCACCAAATTTTGTACAATTTTCACTTTTTTATTTTTAAATAAAAAGCTGGCACAAAAGAAACAATTCAGTAGTTTCCTAATTCCAAAAGACTATTGATGCACCCACACACAAATT---TACATTTCGCATGCAGTCTTTGGCAATGGCAGAATCATTACTTTTAAAATCCCCTCTGCAGATATTACTTTAAATTGCAGATGTGATGAATGCATACTCACCCGATCATAGCACAGCAACGTTGAAAAATTTGGGGTCTTCAAGGCATGAATGAGGTGCACAAACTTTGCACAGTATACAGCATCAACAGCTGTGAAGATGCAACGTGGAAAGACACATAACTGGAGGAACTGAGTAATTGTGTCACTCTTTGCTTGTTCTGTATGGAAAGGGAGAAGAAAGTAAATCAGTGCCTGGTTTTCAAAAATCTTTCGCTAAAGTTAATATCACAAATCAACCACAAAAATTTAATTAAAAATTAAATTATGGCAATGATGCAAAGAAAAACCTTCATGGCAACATAAGAGATGGGGAAAAAAACAGCCTTCACAATTCAACTACCATGCTGTAAAAAATACATTGCCCGACATAGAAAATGCAACACCAAGAAGAATCGGTCGTGGAAGTATGCAAAT
>APH_1535
----------------------------------------------------------------------------------------------------TACACTTTTCCACATCCACACACGATTCCACAGACACCACTGCTGTGTTGTAGAGTCTTTCTGTTGATACAACACAACTGTGAGATCAACTTGTTTTCACATAAAATTAGCTGTGCATCATTTTAACCAACCTATGAGTCACCAAATTTTGTACAATTTTCACTTTTTTATTTTTAAATAAAAAGCTGGCACAAAAGAAACAATTCAGTAGTTTCCTAATTCCAAAAGACTATTGATGCACCCACACACAAATT---TACATTTCGCATGCAGTCTTTGGCAATGGCAGAATCATTACTTTTAAAATCCCCTCTGCAGATATTACTTTAAATTGCAGATGTGATGAATGCATACTCACCCGATCATAGCACAGCAACGTTGAAAAATTTGGGGTCTTCAAGGCATGAATGAGGTGCACAAACTTTGCACAGTATACAGCATCAACAGCTGTGAAGATGCAACGTGGAAAGACACATAACTGGAGGAACTGAGTAATTGTGTCACTCTTTGCTTGTTCTGTATGGAAAGGGAGAAGAAAGTAAATCAGTGCCTGGTTTTCAAAAATCTTTCGCTAAAGTTAATATCACAAATCAACCACAAAAATTTAATTAAAAATTAAATTATGGCAATGATGCAAAGAAAAACCTTCATGGCAACATAAGAGATGGGGAAAAAAACAGCCTTCACAATTCAACTACCATGCTGTAAAAAATACATTGCCCGACATAGAAAATGCAACACCAAGAAGAATCGGTCGTGGAAGTATGCAAAT
>APH_0717
--------------------------------------------------------------------------ATTACTTATGAAATGACCCTCATATGTACACCTTTCCACATCCACACATGATTCCACAGACACCACTGCTGTGTTGTAGAGTCTTTCTGTTGATACAACACAACTGTGAGATCAACTTGTTTTCACATAAACTTAGCTGTGCATCATTTTAACCAACCTATGAGTCACCAAATTTTGTACAATTTTCACTTTTTTATTTTTAAATAAAAAGCTGGCACAAAAGAAACAATTCAGTAGTTTCCTAATTCCAAAAGACTATTGATGCACCCACACACAAATTTACTACATTTCGCATGCAGTCTTTGGCAATGGCAGAATCATTACTTTTAAAATCCCCTCTGCAGATATTACTTTAAATTGCAGATGTGATGAATGCATACTCACCCGATCATAGCACAGCAACGTTGAAAAATTTGGGGTCTTCAAGGCATGAATGAGGTGCACAAACTTTGCACAGTATACAGCATCAACAGCTGTGAAGATGCAACGTGGAAAGACACATAACTGGAGGAACTGAGTAATTGTGTCACTCTTTGCTTGTTCTGTATGGAAAGGGAGAAGAAAGTAAATCAGTGCCCGGTTTTCAAAAATCTTTCACTAAAGTTAATATCACAAATCAATCACAAAAATTTAATTAAAAATTAAATTATGGCAATGATGCAAAGAAAAACCTTCATGGCAACATAAGAGATGGGGAGAAAAACAGTCTTCACAATTCAACTACCATGCTGTAAAAAATACGTTGCCCGACATAGAAAATGCAACACCAAGAAGAATCGGTCGTGGAAGTATGCAAAT
>APH_0186
CACAGAAGGACTGCAAAGAAATACTGCCTAAAATAAAATACACATGTAACTAAAAAAAAAAAAAATAGTGGAACATTACTTATGAAATGACCCTCATATGTACACCTTTCCACATCCACACATGATTCCACAGACACCACTGCTGTGTTGTAGAGTCTTTCTGTTGATACAACACAACTGTGAGATCAACTTGTTTTCACATAAACTTAGCTGTGCATCATTTTAACCAACCTATGAGTCACCAAATTTTGTACAATTTTCACTTTTTTATTTTTAAATAAAAAGCTGGCACAAAAGAAACAATTCAGTAGTTTCCTAATTCCAAAAGACTGTTGATGCACCCACACACAAATTTACTACATTTCGCATGCAGTCTTTGGCAATGGCAGAATCATTACTTTTAAAATCCCCTCTGCAGATATTACTTTAAATTGCAGATGTGATGAATGCATACTCACCCGATCATAGCACAGCAACGTTGAAAAATTTGGGGTCTTCAAGGCATGAATGAGGTGCACAAACTTTGCACAGTATACAGCATCAACAGCTGTGAAGATGCAACGTGGAAAGACACATAACTGGAGGAACTGAGTAATTGTGTCACTCTTTGCTTGTTCTGTATGGAAAGGGAGAAGAAAGTAAATCAGTGCCCGGTTTTCAAAAATCTTTCACTAAAGTTAATATCACAAATCAATCACAAAAATTTAATTAAAAATTAAATTATGGCAATGATGCAAAGAAAAACCTTCATGGCAACATAAGAGATGGGGAGAAAAACAGTCTTCACAATTCAACTACCATGCTGTAAAAAATACATTGCCCGGCATAGAAAATGCAACACCAAGAAGAATCGGTCGTGGAAGTATGCAAAT
>APH_0185
CACAGAAGGACTGTAAAGAGATACTGCCTAAAATAAAATATACATGTAACTAAAAAAAAAAAAAATAGTGGAACATTACTTATGAAATGACCCTCATATGTACACTTTTCCACATCCACACATGATTCCACAGACACCACTGCTGTGTTGTAGAGTCTTTCTGTTGATACAACACAACTGTGAGATCAACTTGTTTTCACATAAACTTAGCTGTGCATCATTTTAACCAACCTATGAGTCACCAAATTTTGTACAATTTTCACTTTTTTATTTTTAAATAAAAAGCTGGCACAAAAGAAACAATTCAGTAGTTTCCTAATTCCAAAAGACTGTTGATGCACCCACACACAAATTTACTACATTTCGCATGCAGTCTTTGGCAATGGCAGAATCATTACTTTTAAAATCCCCTCTGCAGATATTACTTTAAATTGCAGATGTGATGAATGCATACTCACCCGATCATAGCACAGCAACGTTGAAAAATTTGGGGTCTTCAAGGCATGAATGAGGTGCACAAACTTTGCACAGTATACAGCATCAACAGCTGTGAAGATGCAACGTGGAAAGACACATAACTGGAGGAACTGAGTAATTGTGTCACTCTTTGCTTGTTCTGTATGGAAAGGGAGAAGAAAGTAAATCAGTGCCCGGTTTTCAAAAATCTTTCACTAAAGTTAATATCACAAATCAATCACAAAAATTTAATTAAAAATTAAATTATGGCAATGATGCAAAGAAAAACCTTCATGGCAACATAAGAGATGGGGAGAAAAACAGTCTTCACAATTCAACTACCATGCTGTAAAAAATACATTGCCCGACATAGAAAATGCAACACCAAGAAGAATCGGTCGTGGAAGTATGCAAAT
>APH_0674
CACAGAAGGACTGCAAAGAAATACTGCCTAAAATAAAATACACATGTAACTAAAAAAAAAAAAAATAGTGGAACATTACTTATGAAATGACCCTCATATGTACACTTTTCCACATCCACACATGATTCCACAGACACCACTGCTGTGTTGTAGAGTCTTTCTGTTGATACAACACAACTGTGAGATCAACTTGTTTTCACATAAACTTAGCTGTGCATCATTTTAACCAACCTATGAGTCACCAAATTTTGTACAATTTTCACTTTTTTATTTTTAAATAAAAAGCTGGCACAAAAGAAACAATTCAGTAGTTTCCTAATTCCAAAAGACTGTTGATGCACCCACACACAAATTTACTACATTTCGCATGCAGTCTTTGGCAATGGCAGAATCATTACTTTTAAAATCCCCTCTGCAGATATTACTTTAAATTGCAGATGTGATGAATGCATACTCACCCGATCATAGCACAGCAACGTTGAAAAATTTGGGGTCTTCAAGGCATGAATGAGGTGCACAAACTTTGCACAGTATACAGCATCAACAGCTGTGAAGATGCAACGTGGAAAGACACATAACTGGAGGAACTGAGTAATTGTGTCACTCTTTGCTTGTTCTGTATGGAAAGGGAGAAGAAAGTAAATCAGTGCCCGGTTTTCAAAAATCTTTCACTAAAGTTAATATCACAAATCAATCACAAAAATTTAATTAAAAATTAAATTATGGCAATGATGCAAAGAAAAACCTTCATGGCAACATAAGAGATGGGGAGAAAAACAGTCTTCACAATTCAACTACCATGCTGTAAAAAATACATTGCCCGACATAGAAAATGCAACACCAAGAAGAATCGGTCGTGGAAGTATGCAAAT
>APH_3188
------------------------TGCCTAAAATAAAATACACATGTAACTAAAAAAAAAAAAAATAGTGGAACATTACTTATGAAATGACCCTCATATGTACACTTTTCCACATCCACACATGATTCCACAGACACCACTGCTGTGTTGTAGAGTCTTTCTGTTGATACAACACAACTGTGAGATCAACTTGTTTTCACATAAACTTAGCTGTGCATCATTTTAACCAACCTATGAGTCACCAAATTTTGTACAATTTTCACTTTTTTATTTTTAAATAAAAAGCTGGCACAAAAGAAACAATTCAGTAGTTTCCTAATTCCAAAAGACTGTTGATGCACCCACACACAAATTTACTACATTTCGCATGCAGTCTTTGGCAATGGCAGAATCATTACTTTTAAAATCCCCTCTGCAGATATTACTTTAAATTGCAGATGTGATGAATGCATACTCACCCGATCATAGCACAGCAACGTTGAAAAATTTGGGGTCTTCAAGGCATGAATGAGGTGCACAAACTTTGCACAGTATACAGCATCAACAGCTGTGAAGATGCAACGTGGAAAGACACATAACTGGAGGAACTGAGTAATTGTGTCACTCTTTGCTTGTTCTGTATGGAAAGGGAGAAGAAAGTAAATCAGTGCCCGGTTTTCAAAAATCTTTCACTAAAGTTAATATCACAAATCAATCACAAAAATTTAATTAAAAATTAAATTATGGCAATGATGCAAAGAAAAACCTTCATGGCAACATAAGAGATGGGGAGAAAAACAGTCTTCACAATTCAACTACCATGCTGTAAAAAATACATTGCCCGACATAGAAAATGCAACACCAAGAAGAATCGGTCGTGGAAGTATGCAAAT
>APH_0723
CACAGAAGGACTGCAAAGAAATACTGCCTAAAATAAAATACACGTGTAACTAAAAAAAAAAAAAATAGTGGAACATTACTTATGAAATGACCCTCATATGTACACTTTTCCACATCCACACACGATTCCACAGACACCACTGCTGTGTTGTAGAGTCTTTCTGTTGATACAACACAACTGTGAGATCAACTTGTTTTCACATAAACTTAGCTGTGCATCATTTTAACCAACCTATGAGTCACCAAATTTTGTACAATTTTCACTTTTTTATTTTTAAATAAAAAGCTGGCACAAAAGAAACAATTCAGTAGTTTCCTAATTCCAAAAGACTGTTGATGCACCCACACACAAATTTACTACATTTCGCATGCAGTCTTTGGCAATGGCAGAATCATTACTTTTAAAATCCCCTCTGCAGATATTACTTTAAATTGCAGATGTGATGAATGCATACTCACCCGATCATAGCACAGCAACGTTGAAAAATTTGGGGTCTTCAAGGCATGAATGAGGTGCACAAACTTTGCACAGTATACAGCATCAACAGCTGTGAAGATGCAACGTGGAAAGACACATAACTGCAGGAACTGAGTAATTGTGTCACTCTTTGCTTGTTCTGTATGGAAAGGGAGAAGAAAGTAAATCAGTGCCCGGTTTTCAAAAATCTTTCACTAAAGTTAATATCACAAATCAATCACAAAAATTTAATTAAAAATTAAATTATGGCAATGATGCAAAGAAAAACCTTCATGGCAACATAAGAGATGGGGAGAAAAACAGTCTTCACAATTCAACTACCATGCTGTAAAAAATACATTGCCCGACATAGAAAATGCAACACCAAGAAGAATCGGTCGTGGAAGTATGCAAAT
>APH_3191
------------------------------------GATACACGTGTAAC-AAAAAAAAAAAAAATAGTGGAACATTACTTATGAAATGACCCTCATATGTACACTTTTCCACATCCACACACGATTCCACAGACACCACTGCTGTGTTGTAGAGTCTTTCTGTTGATACAACACAACTGTGAGATCAACTTGTTTTCACATAAACTTAGCTGTGCATCATTTTAACCAACCTATGAGTCACCAAATTTTGTACAATTTTCACTTTTTTATTTTTAAATAAAAAGCTGGCACAAAAGAAACATTTCAGTAGTTTCCTAATTCCAAAAGACTGTTGATGCACCCACACACAAATTTACTACATTTCGCATGCAGTCTTTGGCAATGGCAGAATCATTACTTTTAAAATCCCCTCTGCAGATATTACTTTAAATTGCAGATGTGATGAATGCATACTCACCCGATCATAGCACAGCAACGTTGAAAAATTTGGGGTCTTCAAGGCATGAATGAGGTGCACAAACTTTGCACAGTATACAGCATCAACAGCTGTGAAGATGCAACGTGGAAAGACACATAACTGGAGGAACTGAGTAATTGTGTCACTCTTTGCTTGTTCTGTATGGAAAGGGAGAAGAAAGTAAATCAGTGCCCGGTTTTCAAAAATCTTTCACTAAAGTTAATATCACAAATCAATCACAAAAATTTAATTAAAAATTAAATTATGGCAATGATGCAAAGAAAAACCTTCATGGCAACATAAGAGATGGGGAGAAAAACAGTCTTCACAATTCAACTACCATGCTGTAAAAAATACATTGCCCGACATAGAAAATGCAACACCAAGAAGAATCGGTCGTGGAAGTATGCAAAT
>APH_0683
CACAGAAGGACTGCAAAGAAATACTGCCTAAAATAAAATACACGTGTAACT-AAAAAAAAAAAAATAGTGGAACATTACTTATGAAATGACCCTCATATGTACACTTTTCCACATCCACACACGATTCCACAGACACCACTGCTGTGTTGTAGAGTCTTTCTGTTGATACAACACAACTGTGAGATCAACTTGTTTTCACATAAACTTAGCTGTGCATCATTTTAACCAACCTATGAGTCACCAAATTTTGTACAATTTTCACTTTTTTATTTTTAAATAAAAAGCTGGCACAAAAGAAACATTTCAGTAGTTTCCTAATTCCAAAAGACTGTTGATGCACCCACACACAAATTTACTACATTTCGCATGCAGTCTTTGGCAATGGCAGAATCATTACTTTTAAAATCCCCTCTGCAGATATTACTTTAAATTGCAGATGTGATGAATGCATACTCACCCGATCATAGCACAGCAACGTTGAAAAATTTGGGGTCTTCAAGGCATGAATGAGGTGCACAAACTTTGCACAGTATACAGCATCAACAGCTGTGAAGATGCAACGTGGAAAGACACATAACTGGAGGAACTGAGTAATTGTGTCACTCTTTGCTTGTTCTGTATGGAAAGGGAGAAGAAAGTAAATCAGTGCCCGGTTTTCAAAAATCTTTCACTAAAGTTAATATCACAAATCAATCACAAAAATTTAATTAAAAATTAAATTATGGCAATGATGCAAAGAAAAACCTTCATGGCAACATAAGAGATGGGGAGAAAAACAGTCTTCACAATTCAACTACCATGCTGTAAAAAATACATTGCCCGACATAGAAAATGCAACACCAAGAAGAATCGGTCGTGGAAGTATGCAAAT
>APH_0880
CACAGAAGGACTGCAAAGAAATACTGCCTAAAATAAAATACACGTGTAACTAAAAAAAAAAAAAATAGTGGAACATTACTTATGAAATGACCCTCATATGTACACTTTTCCACATCCACACACGATTCCACAGACACCACTGCTGTGTTGTAGAGTCTTTCTGTTGATACAACACAACTGTGAGATCAACTTGTTTTCACATAAACTTAGCTGTGCATCATTTTAACCAACCTATGAGTCACCAAATTTTGTACAATTTTCACTTTTTTATTTTTAAATAAAAAGCTGGCACAAAAGAAACATTTCAGTAGTTTCCTAATTCCAAAAGACTGTTGATGCACCCACACACAAATTTACTACATTTCGCATGCAGTCTTTGGCAATGGCAGAATCATTACTTTTAAAATCCCCTCTGCAGATATTACTTTAAATTGCAGATGTGATGAATGCATACTCACCCGATCATAGCACAGCAACGTTGAAAAATTTGGGGTCTTCAAGGCATGAATGAGGTGCACAAACTTTGCACAGTATACAGCATCAACAGCTGTGAAGATGCAACGTGGAAAGACACATAACTGGAGGAACTGAGTAATTGTGTCACTCTTTGCTTGTTCTGTATGGAAAGGGAGAAGAAAGTAAATCAGTGCCCGGTTTTCAAAAATCTTTCACTAAAGTTAATATCACAAATCAATCACAAAAATTTAATTAAAAATTAAATTATGGCAATGATGCAAAGAAAAACCTTCATGGCAACATAAGAGATGGGGAGAAAAACAGTCTTCACAATTCAACTACCATGCTGTAAAAAATACATTGCCCGACATAGAAAATGCAACACCAAGAAGAATCGGTCGTGGAAGTATGCAAAT
>APH_0622
-------------------------------------------------------------------------CATTACTTATGAAATGACCCTCATATGTACACTTTTCCACATCCACACACGATTCCACAGACACCACTGCTGTGTTGTAGAGTCTTTCTGTTGATACAACACAACTGTGAGATCAACTTGTTTTCACATAAACTTAGCTGTGCATCATTTTAACCAACCTATGAGTCACCAAATTTTGTACAATTTTCACTTTTTTATTTTTAAATAAAAAGCTGGCACAAAAGAAACATTTCAGTAGTTTCCTAATTCCAAAAGACTGTTGATGCACCCACACACAAATTTACTACATTTCGCATGCAGTCTTTGGCAATGGCAGAATCATTACTTTTAAAATCCCCTCTGCAGATATTACTTTAAATTGCAGATGTGATGAATGCATACTCACCCGATCATAGCACAGCAACGTTGAAAAATTTGGGGTCTTCAAGGCATGAATGAGGTGCACAAACTTTGCACAGTATACAGCATCAACAGCTGTGAAGATGCAACGTGGAAAGACACATAACTGGAGGAACTGAGTAATTGTGTCACTCTTTGCTTGTTCTGTATGGAAAGGGAGAAGAAAGTAAATCAGTGCCCGGTTTTCAAAAATCTTTCACTAAAGTTAATATCACAAATCAATCACAAAAATTTAATTAAAAATTAAATTATGGCAATGATGCAAAGAAAAACCTTCATGGCAACATAAGAGATGGGGAGAAAAACAGTCTTCACAATTCAACTACCATGCTGTAAAAAATACACTGCCCGACATAGAAAATGCAACACCAAGAAGAATCGGTCGTGGAAGTATGCAAAT
>APH_4021
CACAGAAGGACTGCAAAGAAATACTGCCTAAAATAAAATACACGTGTAAAT-AAAAAAAAAAAAATAGTGGAACATTAATTATGAAATGACCCTCATATGTACACTTTTCCACATCCACACACGATTCCACAGACACCACTGCTCTGTTGTAGAGTCTTTCTGTTGATACAACACAACTGTGAGATCAACTTGTTTTCACATAAACTTAGCTGTGCATCATTTTAACCAACCTATGAGTCACCAAATTTTGTACAATTTTCACTTTTTTATTTTTAAATAAAAAGCTGGCACAAAAGAAACATTTCAGTAGTTTCCTAATTCCAAAAGACTGTTGATGCACCCACACACAAATTTACTACATTTCGCATGCAGTCTTTGGCAATGGCAGAATCATTACTTTTAAAATCCCCTCTGCAGATATTACTTTAAATTGCAGATGTGATGAATGCATACTCACCCGATCATAGCACAGCAACGTTGAAAAATTTGGGGTCTTCAAGGCATGAATGAGGTGCACAAACTTTGCACAGTATACAGCATCAACAGCTGTGAAGATGCAACGTGGAAAGACACATAACTGGAGGAACTGAGTAATTGTGTCACTCTTTGCTTGTTCTGTATGGAAAGGGAGAAGAAAGTAAATCAGTGCCCGGTTTTCAAAAATCTTTCACTAAAGTTAATATCACAAATCAATCACAAAAATTTAATTAAAAATTAAATTATGGCAATGATGCAAAGAAAAACCTTCATGGCAACATAAGAGATGGGGAGAAAAACAGTCTTCACAATTCAACTACCATGCTGTAAAAAATACATTGCCCGACATAGAAAATGCAACACCAAGAAGAATCGGTCGTGGAAGTATGCAAAT
>APH_3177
-------------------------------------------------------------------------CAATAATTATGGAACAACCC------------------------------------------------------------------------AATACAACACAACTGTGAGATCAACTTGTTTTCACATAAACTTAGCTGTGCATCATTTTAACCAACCTATGAGTCACCAAATTTTGTACAATTTTCACTTTTTTATTTTTAAATAAAAAGCTGGCACAAAAGAAACATTTCAGTAGTTTCCTAATTCCAAAAGACTGTTGATGCACCCACACACAAATTTACTACATTTCGCATGCAGTCTTTGGCAATGGCAGAATCATTACTTTTAAAATCCCCTCTGCAGATATTACTTTAAATTGCAGATGTGATGAATGCATACTCACCCGATCATAGCACAGCAACGTTGAAAAATTTGGGGTCTTCAAGGCATGAATGAGGTGCACAAACTTTGCACAGTATACAGCATCAACAGCTGTGAAGATGCAACGTGGAAAGACACATAACTGGAGGAACTGAGTAATTGTGTCACTCTTTGCTTGTTCTGTATGGAAAGGGAGAAGAAAGTAAATCAGTGCCCGGTTTTCAAAAATCTTTCACTAAAGTTAATATCACAAATCAATCACAAAAATTTAATTAAAAATTAAATTATGGCAATGATGCAAAGAAAAACCTTCATGGCAACATAAGAGATGGGGAGAAAAACAGTCTTCACAATTCAACTACCATGCTGTAAAAAATACATTGCCCAACATAGAAAATGCAACACCAAGAAGAATCGGTCGTGGAAGTATGCAAAT
>APH_0136
CACAGAAGGACTGCAAAGAAATACTGCCTAAAATAAAATACACGTGTAACT--AAAAAAAAAAAATAGTGGAACATTACTTATGAAATGACCCTCATATGTACACTTTTCCACATCCACACACGATTCCACAGACACCACTGCTGTGTTGTAGAGTCTTTCTGTTGATACAACACAACTGTGAGATCAACTTGTTTTCACATAAACTTAGCTGTGCATCATTTTAACCAACCTATGAGTCACCAAATTTTGTACAATTTTCACTTTTTTATTTTTAAATAAAAAGCTGGCACAAAAGAAACAATTCAGTAGTTTCCTAATTCCAAAAGACTGTTGATGCACCCACACACAAATTTACTACATTTCGCATGCAGTCTTTGGCAATGGCAGAATCATTACTTTTAAAATCCCCTCTGCAGATATTACTTTAAATTGCAGATGTGATGAATGCATACTCACCCGATCATAGCACAGCAACGTTGAAAAATTTGGGGTCTTCAAGGCATGAATGAGGTGCACAAACTTTGCACAGTATACAGCATCAACAGCTGTGAAGATGCAACGTGGAAAGACACATAACTGGAGGAACTGAGTAATTGTGTCACTCTTTGCTTGTTCTGTATGGAAAGGGAGAAGAAAGTAAATCAGTGCCCGGTTTTCAAAAATCTTTCACTAAAGTTAATATCACAAATCAATCACAAAAATTTAATTAAAAATTAAATTATGGCAATGATGCAAAGAAAAACCTTCATGGCAACATAAGAGATGGGGAGAAAAACAGTCTTCACAATTCAACTACCATGCTGTAAAAAATATATTGGCCGCAAGAGA------AACACAAAAGAAAACAGGA-----------------
>APH_1438
----------------------------------------------------------------------------------------------------------------------------------------------------------------------------------------------------------------------------------------------------------------------------------------------------------------------GTTTCCTAATTCCAAAAGACTGTTGATGCACCCACACACAAATTTACTACATTTCACATGCAGTCTTTGGCAATGGCAGAATCATTACTTTTAAAATCCCCTCTGCAGATATTACTTTAAATTGCAGATGTGATGAATGCATACTCACCCGATCATAGCACAGCAACGTTGAAAAATTTGGGGTCTTCAAGGCATGAATGAGGTGCACAAACTTTGCACAGTATACAGCATCAACAGCTGTGAAGATGCAACGTGGAAAGACACATAACTGGAGGAACTGAGTAATTGTGTCACTCTTTGCTTGTTCTGTATGGAAAGGGAGAAGAAAGTAAATCAGTGCCCGGTTTTCAAAAATCTTTCACTAAAG---------------------------------------------------------------------------------------------------------------------------------------------------------------------------------------------------
>APH_1602
CACAGAAGGACTGCAAAGAAATACTGCCTAAAATAAAATACACGTGTAACT--AAAAAAAAAAAATAGTGGAACATTACTTATGAAATGACCCTCATATGTACACTTTTCCACATCCACACACGATTCCACAGACACCACTGCTCTGTTGTAGAGTCTTTCTGTTGATACAACACAACTGTGAGATCAACTTGTTTTCACATAAACTTAGCTGTGCATCATTTTAACCAACCTATGAGTCACCAAATTTTGTACAATTTTCACTTTTTTATTTTTAAATAAAAAGCTGGCACAAAAGAAACAATTCAGTAGTTTCCTAATTCCAAAAGACTGTTGATGCACCCACACACAAATTTACTACATTTCACATGCAGTCTTTGGCAATGGCAGAATCATTACTTTTAAAATCCCCTCTGCAGATATTACTTTAAATTGCAGATGTGATGAATGCATACTCACCCGATCATAGCACAGCAACGTTGAAAAATTTGGGGTCTTCAAGGCATGAATGAGGTGCACAAACTTTGCACAGTATACAGCATCAACAGCTGTGAAGATGCAACGTGGAAAGACACATAACTGGAGGAACTGAGTAATTGTGTCACTCTTTGCTTGTTCTGTATGGAAAGGGAGAAGAAAGTAAATCAGTGCCCGGTTTTCAAAAATCTTTCACTAAAGTTAATATCACAAATCAATCACAAAAATTTAATTAAAAATTAAATTATGGCAATGATGCAAAGAAAAACCTTCATGGCAACATAAGAGATGGGGAGAAAAACAGTCTTCACAATTCAACTACCATGCTGTAAAAAATACATTGCCCGACATAGAAAATGCAACACCAAGAAGAATCGGTCGTGGAAGTATGCAAAT
