# Supplementary material for: ﻿Discovery of a new tarantula species from the Madrean Sky Islands and the first documented instance of syntopy between two montane endemics (Araneae, Theraphosidae, Aphonopelma): a case of prior mistaken identity
Source: Zookeys. 2024 Aug 16;1210:61–98. doi: 10.3897/zookeys.1210.125318 (PMC11344175; doi:10.3897/zookeys.1210.125318)
Supplement: Supplementary material 8 — Phylogenomics files [file zookeys-1210-061_article-125318__-s008.zip › Suppl8/individual_UCE_loci/sl_realigned_uce_200105.fas]

>APH_0186
GGATGCAAGTTATCCAAGTGCAATGGAACTGGATGAGGATTCATTTTGATGTGTGGATATTTGTCTTTATGCCTCTGGAAATGAACTTTCAGATTACCCTTCGTAGAAAATCTGTTACCACAGACGTTGCATTTGAATGGTCTTTCTCCAGTATGGGATCTGATGTGGATTTGGAGAGCACTATCACTTCCAAAAACTTTGCCACAGAAACGGCATCGATGTCTAAAGTAAGCATCATCACTGCCTTCTCTCTTTAAATCTGAGCTCTTTCCTTTACAGAATCGAAGGATATCAGAGCCGTTACCAATTCCACTTAATCCATTTAAAAGGAAAGAACTCCCTGCCATTGTATTTTGCAAAGCTTGCTCTGTGTGCCTTTGTAACAGTTCCAGAGTGTTGGGTTCGTTAGGAGGCGGAGGTGGCGGTGGCGGTGGTTTGACCAAACTGTTACTTTCGGTGACAGATGTTGAGCTTTGCGTCAGAGATAACGCAGAGGAGCTGCTATTGTTTGAAGTCAAGTTCTGCGCTGAAGCGGCACTTTCAGTAGTATGAAGAGATGGAGCAGTCGTTGTTAAGGCTAATACTCCAGCACCGTTACCATCTGCACTCTGAGGCGGTGTAAGAGCAGCAGTGCCCGTGAGAGGTCCAACAGGATGCGTAGAAGTTGCTGAGGTGATAGCTGCTGTATTTGCAGACCCAACCAACTGACTCTGAAGTTGCTGAATGACTTGAAGCTGGATAATTTGCTGCTGCTGCAGGGTGTACAGGGCCGTGTGCAGAGCGGCAAGCTGAGAGACGTTGTTGGCACCGACTCCTTGCTGGGCGACAGCAACTCGAGTGTTATGGAGGGTTTGTAATGTGACATTAGTATCTGGCAAAGACTGGGTAAGTATGTACTGAGGTAGAGTTGTCGTCGGGAGGGAAACTGTGCCACCGTCGAGTGTACCTCTCTTGTTGGTGCCACTTCCAAAGCTTTCAGTACTCATGGCGGATGACTCCAGTTTGGAGTACCCTTCCAGTTCTAAAGGACGATCCTCAGCTGCACCAGCCATCTCCTGCGACGTTTTTCCTACCAGTAGTGGTGGTAAGTCAGCACTATCGGGTGAGTCTGGTTTGTCGTATGACGCTGGTCCCAGGTACGGAACAGGAATTCCGTACTTATCTGGATCATCTGTGAAGTCCAACGAGGAAGTACTCCTGCCTTCAGCAGCCAGATCATCGCTGCTGTCATCTCCAACAACAAGAACAAGACGTTTTCGCGTGCAAACTCTTTTATGATGAAGGAAGTCAGAGAGATCAATAAACTCGAGGCGGCATTTTCCACAAATATGTTCATCGCCGGCAGTTCCATCTTCGCCATTCGATTCGGAGGGCGGTCCTGTAGAAACAAAAAAGAAGTAGTAAAACTCAGGCAAAAGTGAACATATTTAAATGAACTAGCAGCTTAAGTTAATCTTACGGATTTATATGACACTTAGAATCGAATTTAAGAAACTTCTTGAAATTAATACAAAGTGCAACATAATTAATT
>APH_0185
GGATGCAAGTTATCCAAGTGCAATGGAACTGGATGAGGATTCATTTTGATGTGTGGATATTTGTCTTTATGCCTCTGGAAATGAACTTTCAGATTACCCTTCGTAGAAAATCTGTTACCACAGACGTTGCATTTGAATGGTCTTTCTCCAGTATGGGATCTGATGTGGATTTGGAGAGCACTATCACTTCCAAAAACTTTGCCACAGAAACGGCATCGATGTCTAAAGTAAGCATCATCACTGCCTTCTCTCTTTAAATCTGAGCTCTTTCCTTTACAGAATCGAAGGATATCAGAGCCGTTACCAATTCCACTTAATCCATTTAAAAGGAAAGAACTCCCTGCCATTGTATTTTGCAAAGCTTGCTCTGTGTGCCTTTGTAACAGTTCCAGAGTGTTGGGTTCGTTAGGAGGCGGAGGTGGCGGTGGCGGTGGTTTGACCAAACTGTTACTTTCGGTGACAGATGTTGAGCTTTGCGTCAGAGATAACGCAGAGGAGCTGCTATTGTTTGAAGTCAAGTTCTGCGCTGAAGCGGCACTTTCAGTAGTATGAAGAGATGGAGCAGTCGTTGTTAAGGCTAATACTCCAGCACCGTTACCATCTGCACTCTGAGGCGGTGTAAGAGCAGCAGTGCCCGTGAGAGGTCCAACAGGATGCGTAGAAGTTGCTGAGGTGATAGCTGCTGTATTTGCAGACCCAACCAACTGACTCTGAAGTTGCTGAATGACTTGAAGCTGGATAATTTGCTGCTGCTGCAGGGTGTACAGGGCCGTGTGCAGAGCGGCAAGCTGAGAGACGTTGTTGGCACCGACTCCTTGCTGGGCGACAGCAACTCGAGTGTTATGGAGGGTTTGTAATGTGACATTAGTATCTGGCAAAGACTGGGTAAGTATGTACTGAGGTAGAGTTGTCGTCGGGAGGGAAACTGTGCCACCGTCGAGTGTACCTCTCTTGTTGGTGCCACTTCCAAAGCTTTCAGTACTCATGGCGGATGACTCCAGTTTGGAGTACCCTTCCAGTTCTAAAGGACGATCCTCAGCTGCACCAGCCATCTCCTGCGACGTTTTTCCTACCAGTAGTGGTGGTAAGTCAGCACTATCGGGTGAGTCTGGTTTGTCGTATGACGCTGGTCCCAGGTACGGAACAGGAATTCCGTACTTATCTGGATCATCTGTGAAGTCCAACGAGGAAGTACTCCTGCCTTCAGCAGCCAGATCATCGCTGCTGTCATCTCCAACAACAAGAACAAGACGTTTTCGCGTGCAAACTCTTTTATGATGAAGGAAGTCAGAGAGATCAATAAACTCGAGGCGGCATTTTCCACAAATATGTTCATCGCCGGCAGTTCCATCTTCGCCATTCGATTCGGAGGGCGGTCCTGTAGAAACAAAAAAGAAGTAGTAAAACTCAGGCAAAAGTGAACATATTTAAATGAACTAGCAGCTTAAGTTAATCTTACGGATTTATATGACACTTAGAATCGAATTTAAGAAACTTCTTGAAATTAATACAAAGTGCAACATAATTAATT
>APH_3188
GGATGCAAGTTATCCAAGTGCAATGGAACTGGATGAGGATTCATTTTGATGTGTGGATATTTGTCTTTATGCCTCTGGAAATGAACTTTCAGATTACCCTTCGTAGAAAATCTGTTACCACAGACGTTGCATTTGAATGGTCTTTCTCCAGTATGGGATCTGATGTGGATTTGGAGAGCACTATCACTTCCAAAAACTTTGCCACAGAAACGGCATCGATGTCTAAAGTAAGCATCATCACTGCCTTCTCTCTTTAAATCTGAGCTCTTTCCTTTACAGAATCGAAGGATATCAGAGCCGTTACCAATTCCACTTAATCCATTTAAAAGGAAAGAACTCCCTGCCATTGTATTTTGCAAAGCTTGCTCTGTGTGCCTTTGTAACAGTTCCAGAGTGTTGGGTTCGTTAGGAGGCGGAGGTGGCGGTGGCGGTGGTTTGACCAAACTGTTACTTTCGGTGACAGATGTTGAGCTTTGCGTCAGAGATAACGCAGAGGAGCTGCTATTGTTTGAAGTCAAGTTCTGCGCTGAAGCGGCACTTTCAGTAGTATGAAGAGATGGAGCAGTCGTTGTTAAGGCTAATACTCCAGCACCGTTACCATCTGCACTCTGAGGCGGTGTAAGAGCAGCAGTGCCCGTGAGAGGTCCAACAGGATGCGTAGAAGTTGCTGAGGTGATAGCTGCTGTATTTGCAGACCCAACCAACTGACTCTGAAGTTGCTGAATGACTTGAAGCTGGATAATTTGCTGCTGCTGCAGGGTGTACAGGGCCGTGTGCAGAGCGGCAAGCTGAGAGACGTTGTTGGCACCGACTCCTTGCTGGGCGACAGCAACTCGAGTGTTATGGAGGGTTTGTAATGTGACATTAGTATCTGGCAAAGACTGGGTAAGTATGTACTGAGGTAGAGTTGTCGTCGGGAGGGAAACTGTGCCACCGTCGAGTGTACCTCTCTTGTTGGTGCCACTTCCAAAGCTTTCAGTACTCATGGCGGATGACTCCAGTTTGGAGTACCCTTCCAGTTCTAAAGGACGATCCTCAGCTGCACCAGCCATCTCCTGCGACGTTTTTCCTACCAGTAGTGGTGGTAAGTCAGCACTATCGGGTGAGTCTGGTTTGTCGTATGACGCTGGTCCCAGGTACGGAACAGGAATTCCGTACTTATCTGGATCATCTGTGAAGTCCAACGAGGAAGTACTCCTGCCTTCAGCAGCCAGATCATCGCTGCTGTCATCTCCAACAACAAGAACAAGACGTTTTCGCGTGCAAACTCTTTTATGATGAAGGAAGTCAGAGAGATCAATAAACTCGAGGCGGCATTTTCCACAAATATGTTCATCGCCGGCAGTTCCATCTTCGCCATTCGATTCGGAGGGCGGTCCTGTAGAAACAAAAAAGAAGTAGTAAAACTCAGGCAAAAGTGAACATATTTAAATGAACTAGCAGCTTAAGTTAATCTTACGGATTTATATGACACTTAGAATCGAATTTAAGAAACTTCTTGAAATTAATACAAAGTGCAACATAATTAATT
>APH_0674
------------------------------------------------------------TTGTCTTTATGCCTCTGGACATGAACTTTCAGATTACCCTTCGTAGAAAATCTGTTACCACAGACGTTGCATTTGAATGGTCTTTCTCCAGTATGGGATCTGATGTGGATTTGGAGAGCACTATCACTTCCAAAAACTTTGCCACAGAAACGGCATCGATGTCTAAAGTAAGCATCATCACTGCCTTCTCTCTTTAAATCTGAGCTCTTTCCTTTACAGAATCGAAGGATATCAGAGCCGTTACCAATTCCACTTAATCCATTTAAAAGGAAAGAACTCCCTGCCATTGTATTTTGCAAAGCTTGCTCTGTGTGCCTTTGTAACAGTTCCAGAGTGTTGGGTTCGTTAGGAGGCGGAGGTGGCGGTGGCGGTGGTTTGACCAAACTGTTACTTTCGGTGACAGATGTTGAGCTTTGCGTCAGAGATAACGCAGAGGAGCTGCTATTGTTTGAAGTCAAGTTCTGCGCTGAAGCGGCACTTTCAGTAGTATGAAGAGATGGAGCAGTCGTTGTTAAGGCTAATACTCCAGCACCGTTACCATCTGCACTCTGAGGCGGTGTAAGAGCAGCAGTGCCCGTGAGAGGTCCAACAGGATGCGTAGAAGTTGCTGAGGTGATAGCTGCTGTATTTGCAGACCCAACCAACTGACTCTGAAGTTGCTGAATGACTTGAAGCTGGATAATTTGCTGCTGCTGCAGGGTGTACAGGGCCGTGTGCAGAGCGGCAAGCTGAGAGACGTTGTTGGCACCGACTCCTTGCTGGGCGACAGCAACTCGAGTGTTATGGAGGGTTTGTAATGTGACATTAGTATCTGGCAAAGACTGGGTAAGTATGTACTGAGGTAGAGTTGTCGTCGGGAGGGAAACTGTGCCACCGTCGAGTGTACCTCTCTTGTTGGTGCCACTTCCAAAGCTTTCAGTACTCATGGCGGATGACTCCAGTTTGGAGTACCCTTCCAGTTCTAAAGGACGATCCTCAGCTGCACCAGCCATCTCCTGCGACGTTTTTCCTACCAGTAGTGGTGGTAAGTCAGCACTATCGGGTGAGTCTGGTTTGTCGTATGACGCTGGTCCCAGGTACGGAACAGGAATTCCGTACTTATCTGGATCATCTGTGAAGTCCAACGAGGAAGTACTCCTGCCTTCAGCAGCCAGATCATCGCTGCTGTCATCTCCAACAACAAGAACAAGACGTTTTCGCGTGCAAACTCTTTTATGATGAAGGAAGTCAGAGAGATCAATAAACTCGAGGCGGCATTTTCCACAAATATGTTCATCGCCGGCAGTTCCATCTTCGCCATTCGATTCGGAGGGCGGTCCTGTAGAAACAAAAAAGAAGTAGTAAAACTCAGGCAAAAGTGAACATATTTAAATGAACTAGCAGCTTAAGTTAATCTTACGGATTTATATGACACTTAGAATCGAATTTAAGAAACTTCTTGAAATTAATACAAAGTGCAACATAATTAATT
>APH_0717
GGATGCAAGTTATCCAAGTGCAATGGAACTGGATGAGGATTCATTTTGATGTGTGGATATTTGTCTTTATGCCTCTGGAAATGAACTTTCAGATTACCCTTCGTAGAAAATCTGTTACCACAGACGTTGCATTTGAATGGTCTTTCTCCAGTATGGGATCTGATGTGGATTTGGAGAGCACTATCACTTCCAAAAACTTTGCCACAGAAACGGCATCGATGTCTAAAGTAAGCATCATCACTGCCTTCTCTCTTTAAATCTGAGCTCTTTCCTTTACAGAATCGAAGGATATCAGAGCCGTTACCAATTCCACTTAATCCATTTAAAAGGAAAGAACTCCCTGCCATTGTATTTTGCAAAGCTTGCTCTGTGTGCCTTTGTAACAGTTCCAGAGTGTTGGGTTCGTTAGGAGGCGGAGGTGGCGGTGGCGGTGGTTTGACCAAACTGTTACTTTCGGTGACAGATGTTGAGCTTTGCGTCAGAGATAACGCAGAGGAGCTGCTATTGTTTGAAGTCAAGTTCTGCGCTGAAGCGGCACTTTCAGTAGTATGAAGAGATGGAGCAGTCGTTGTTAAGGCTAATACTCCAGCACCGTTACCATCTGCACTCTGAGGCGGTGTAAGAGCAGCAGTGCCCGTGAGAGGTCCAACAGGATGCGTAGAAGTTGCTGAGGTGATAGCTGCTGTATTTGCCGACCCAACCAACTGACTCTGAAGTTGCTGAATGACTTGAAGCTGGATAATTTGCTGCTGCTGCAGGGTGTACAGGGCCGTGTGCAGAGCGGCAAGCTGAGAGACGTTGTTGGCACCGACTCCTTGCTGGGCGACAGCAACTCGAGTGTTATGGAGGGTTTGTAATGTGACATTAGTATCTGGCAAAGACTGGGTAAGTATGTACTGAGGTAGAGTTGTCGTCGGGAGGGAAACTGTGCCACCGTCGAGTGTACCTCTCTTGTTGGTGCCACTTCCAAAGCTTTCAGTACTCATGGCGGATGACTCCAGTTTGGAGTACCCTTCCAGTTCTAAAGGACGATCCTCAGCTGCACCAGCCATCTCCTGCGACGTTTTTCCTACCAGTAGTGGTGGTAAGTCAGCACTATCGGGTGAGTCTGGTTTGTCGTATGACGCTGGTCCCAGGTACGGAACAGGAATTCCGTACTTATCTGGATCATCTGTGAAGTCCAACGAGGAAGTACTCCGGCCTTCAGCAGCCAGATCATCGCTGCTGTCATCTCCAACAACAAGAACAAGACGTTTTCGCGTGCAAACTCTTTTATGATGAAGGAAGTCAGAGAGATCAATAAACTCGAGGCGGCATTTTCCACAAATATGTTCATCGCCGGCAGTTCCATCTTCGCCATTCGATTCGGAGGGCGGTCCTGTAGAAACAAAAAAGAAATAATAAAACTCACGCAAAAGTGAACATATT-------------------------------------------------------------------------------------------------------
>APH_1535
GGATGCAAGTTATCCAAGTGCAATGGAACTGGATGAGGATTCATTTTGATGTGTGGATATTTGTCTTTATGCATCTGGAAATGAACTTTCAGATTACCCTTCGTAGAAAATCTGTTACCACAGACGTTGCATTTGAATGGTCTTTCTCCAGTATGGGATCTGATGTGGATTTGGAGAGCACTATCACTTCCAAAAACTTTGCCACAGAAACGGCATCGATGTCTAAAGTAAGCATCATCACTGCCTTCTCTCTTTAAATCTGAGCTCTTTCCTTTACAGAATCGAAGGATATCAGAGCCGTTACCAATTCCACTTAATCCATTTAAAAGGAAAGAACTCCCTGCCATTGTATTTTGCAAAGCTTGCTCTGTGTGCCTTTGTAACAGTTCCAGAGTGTTGGGTTCGTTAGGAGGCGGAGGTGGCGGTGGCGGTGGTTTGACCAAACTGTTACTTTCGGTGACAGATGTTGAGCTTTGCGTCAGAGATAACGCAGAGGAGCTGCTATTGTTTGAAGTCAAGTTCTGCGCTGAAGCGGCACTTTCAGTAGTATGAAGAGATGGAGCAGTCGTTGTTAAGGCTAATACTCCAGCACCGTTACCATCTGCACTCTGAGGCGGTGTAAGAGCAGCAGTGCCCGTGAGAGGTCCAACAGGATGCGTAGAAGTTGCTGAGGTGATAGCTGCTGTATTTGCAGACCCAACCAACTGATTCTGAAGTTGCTGAATGACTTGAAGCTGGATAATTTGCTGCTGCTGCAGGGTGTACAGGGCCGTGTGCAGAGCGGCAAGCTGAGAGACGTTGTTGGCACCGACTCCTTGCTGGGCGACAGCAACTCGAGTGTTATGGAGGGTTTGTAATGTGACATTAGTATCTGGCAAAGACTGGGTAAGTATGTACTGAGGTAGAGTTGTCGTCGGGAGGGAAACTGTGCCACCGTCGAGTGTACCTCTCTTGTTGGTGCCACTTCCAAAGCTTTCAGTACTCATGGCGGATGACTCCAGTTTGGAGTACCCTTCCAGTTCTAAAGGACGATCCTCAGCTGCACCAGCCATCTCCTGCGACGTTTTTCCTACCAGTAGTGGTGGTAAGTCAGCACTATCGGGTGAGTCTGGTTTGTCGTATGACGCTGGTCCCAGGTACGGAACAGGAATTCCGTACTTATCTGGATCATCTGTGAAGTCCAACGAGGAAGTACTCCGGCCTTCAGCAGCCAGATCATCGCTGCTGTCATCTCCAACAACAAGAACAAGACGTTTTCGCGTGCAAACTCTTTTATGATGAAGGAAGTCAGAGAGATCAATAAACTCGAGGCGGCATTTTCCACAAATATGTTCATCGCCGGCAGTTCCATCTTCGCCATTCGATTCGGAGGGCGGTCCTGTAGAAACAAAAAAGAAATAATAAAACTCACGCAAAAGTGAACATATTTAAATGAACTAGCAGCTTAGGTTAATCTTACGGATTTATATGAGACTTAGAGTCGAATTTAAGAAACTTCTTGAAATTAATACGAAGTGCAACATAATTAATT
>APH_3191
---------------------------------------------------------------------------------------------------------GGAAATCTGTTACCACAGACGTTGCATTTGAATGGTCTTTCTCCAGTGTGGGATCTGATGTGGCTGTGGAGAGCACTATCACTTCCAAAAACTTTGCCACAGAAACGGCATCGATGTCTAAAGTAAGCATCATCACTGCCTTCTCTCTTTAAATCTGAGCTCTTTCCTTTACAGAATCGAAGGATATCAGAGCCGTTACCAATTCCACTTAATCCATTTAAAAGGAAAGAACTCCCTGCCATTGTATTTTGCAAAGCTTGCTCTGTGTGCCTTTGTAACAGTTCCAGAGTGTTGGGTTCGTTAGGAGGCGGAGGTGGCGGTGGCGGTGGTTTGACCAAACTGTTACTTTCGGTGACAGATGTTGAGCTTTGCGTCAGAGATAACGCAGAGGAGCTGCTATTGTTTGAAGTCAAGTTCTGCGCTGAAGCGGCACTTTCAGTAGTATGAAGAGATGGAGCAGTCGTTGTTAAGGCTAATACTCCAGCACCGTTACCATCTGCACTCTGAGGCGGTGTAAGAGCAGCAGTGCCCGTGAGAGGTCCAACAGGATGCGTAGAAGTTGCTGAGGTGATAGCTGCTGTATTTGCAGACCCAACCAACTGATTCTGAAGTTGCTGAATGACTTGAAGCTGGATAATTTGCTGCTGCTGCAGGGTGTACAGGGCCGTGTGCAGAGCGGCAAGCTGAGAGACGTTGTTGGCACCGACTCCTTGCTGGGCGACAGCAACTCGAGTGTTATGGAGGGTTTGTAATGTGACATTAGTATCTGGCAAAGACTGGGTAAGTATGTACTGAGGTAGAGTTGTCGTCGGGAGGGAAACTGTGCCACCGTCGAGTGCACCTCTCTTGTTGGTGCCACTTCCAAAGCTTTCAGTACTCATGGCGGATGACTCCAGTTTGGAGTACCCTTCCAGTTCTAAAGGACGATCCTCAGCTGCACCAGCCATCTCCTGCGACGTTTTTCCTACCAGTAGTGGTGGTAAGTCAGCACTATCGGGTGAGTCTGGTTTGTCGTATGACGCTGGTCCCAGGTACGGAACAGGAATTCCGTACTTATCTGGATCATCTGTGAAGTCCAACGAGGAAGTACTCCGGCCTTCAGCAGCCAGATCATCGCTGCTGTCATCTCCAACAACAAGAACAAGACGTTTTCGCGTGCAAACTCTTTTATGATGAAGGAAGTCAGAGAGATCAATAAACTCGAGGCGGCATTTTCCACAAATATGTTCATCGCCGGCAGTTCCATCTTCGCCATTCGATTCGGAGG---------------------------------------------------------------------------------------------------------------------------------------------------------------
>APH_4024
GGATGCAAGTTATCCAAGTGCAATGGAACTGGATGAGGATTCATTTTGATGTGTGGATATTTGTCTTTATGCCTCTGGAAATGAACTTTCAGATTACCCTTCGTAGAAAATCTGTTACCACAGACGTTGCATTTGAATGGTCTTTCTCCAGTATGGGATCTGATGTGGATTTGGAGAGCACTATCACTTCCAAAAACTTTGCCACAGAAACGGCATCGATGTCTAAAGTAAGCATCATCACTGCCTTCTCTCTTTAAATCTGAGCTCTTTCCTTTACAGAATCGAAGGATATCAGAGCCGTTACCAATTCCACTTAATCCATTTAAAAGGAAAGAACTCCCTGCCATTGTATTTTGCAAAGCTTGCTCTGTGTGCCTTTGTAACAGTTCCAGAGTGTTGGGTTCGTTAGGAGGCGGAGGTGGCGGTGGCGGTGGTTTGACCAAACTGTTACTTTCGGTGACAGATGTTGAGCTTTGCGTCAGAGATAACGCAGAGGAGCTGCTATTGTTTGAAGTCAAGTTCTGCGCTGAAGCGGCACTTTCAGTAGTATGAAGAGATGGAGCAGTCGTTGTTAAGGCTAATACTCCAGCACCGTTACCATCTGCACTCTGAGGCGGTGTAAGAGCAGCAGTGCCCGTGAGATGTCCAACAGGATGCGTAGAAGTTGCTGAGGTGATAGCTGCTGTATTTGCAGACCCAACCAACTGATTCTGAAGTTGCTGAATGACTTGAAGCTGGATAATTTGCTGCTGCTGCAGGGTGTACAGGGCCGTGTGCAGAGCGGCAAGCTGAGAGACGTTGTTGGCACCGACTCCTTGCTGGGCGACAGCAACTCGAGTGTTATGGAGGGTTTGTAATGTGACATTAGTATCTGGCAAAGACTGGGTAAGTATGTACTGAGGTAGAGTTGTCGTCGGGAGGGAAACTGTGCCACCGTCGAGTGCACCTCTCTTGTTGGTGCCACTTCCAAAGCTTTCAGTACTCATGGCGGATGACTCCAGTTTGGAGTACCCTTCCAGTTCTAAAGGACGATCCTCAGCTGCACCAGCCATCTCCTGCGACGTTTTTCCTACCAGTAGTGGTGGTAAGTCAGCACTATCGGGTGAGTCTGGTTTGTCGTATGACGCTGGTCCCAGGTACGGAACAGGAATTCCGTACTTATCTGGATCATCTGTGAAGTCCAACGAGGAAGTACTCCGGCCTTCAGCAGCCAGATCATCGCTGCTGTCATCTCCAACAACAAGAACAAGACGTTTTCGCGTGCAAACTCTTTTATGATGAAGGAAGTCAGAGAGATCAATAAACTCGAGGCGGCATTTTCCACAAATATGTTCATCGCCGGCAGTTCCATCTTCGCCATTCGATTCGGAGGGCGGTCCTGTAGAAACAAAAAAGAAATAATAAAACTCACGCAAAAGTGAACATATTTAAATGAACTAGCAGCTTAAGTTAATCTTACGGATTTATATGAGACTTAGAGTCGAATTTAAGAAACTTCTTGAAATTAATACGAAGTGCAACATAATTAATT
>APH_0136
GGATGCAAGTTATCCAAGTGCAATGGAACTGGATGAGGATTCATTTTGATGTGTGGATATTTGTCTTTATGCCTCTGGAAATGAACTTTCAGATTACCCTTCGTAGAAAACCTGTTACCACAGACGTTGCATTTGAATGGTCTTTCTCCAGTATGGGATCTGATGTGGATTTGGAGAGCACTATCACTTCCAAAAACTTTGCCACAGAAACGGCATCGATGTCTAAAGTAAGCATCATCACTGCCTTCTCTCTTTAAATCTGAGCTCTTTCCTTTACAGAATCGAAGGATATCAGAGCCGTTACCAATTCCACTTAATCCATTTAAAAGGAAAGAACTCCCTGCCATTGTATTTTGCAAAGCTTGCTCTGTGTGCCTTTGTAACAGTTCCAGAGTGTTGGGTTCGTTAGGAGGCGGAGGTGGCGGTGGCGGTGGTTTGACCAAACTGTTACTTTCGGTGACAGATGTTGAGCTTTGCGTCAGAGATAACGCAGAGGAGCTGCTATTGTTTGAAGTCAAGTTCTGCGCTGAAGCGGCACTTTCAGTAGTATGAAGAGATGGAGCAGTCGTTGTTAAGGCTAATACTCCAGCACCGTTACCATCTGCACTCTGAGGCGGTGTAAGAGCAGCAGTGCCCGTGAGAGGTCCAACAGGATGCGTAGAAGTTGCTGAGGTGATAGCTGCTGTATTTGCAGACCCAACCAACTGATTCTGAAGTTGCTGAATGACTTGAAGCTGGATAATTTGCTGCTGCTGCAGGGTGTACAGGGCCGTGTGCAGAGCGGCAAGCTGAGAGACGTTGTTGGCACCGACTCCTTGCTGGGCGACAGCAACTCGAGTGTTATGGAGGGTTTGTAATGTGACATTAGTATCTGGCAAAGACTGGGTAAGTATGTACTGAGGTAGAGTTGTCGTCGGGAGGGAAACTGTGCCACCGTCGAGTGCACCTCTCTTGTTGGTGCCACTTCCAAAGCTTTCAGTACTCATGGCGGATGACTCCAGTTTGGAGTACCCTTCCAGTTCTAAAGGACGATCCTCAGCTGCACCAGCCATCTCCTGCGACGTTTTTCCTACCAGTAGTGGTGGTAAGTCAGCACTATCGGGTGAGTCTGGTTTGTCGTATGACGCTGGTCCCAGGTACGGAACAGGAATTCCGTACTTATCTGGATCATCTGTGAAGTCCAACGAGGAAGTACTCCGGCCTTCAGCAGCCAGATCATCGCTGCTGTCATCTCCAACAACAAGAACAAGACGTTTTCGCGTGCAAACTCTTTTATGATGAAGGAAGTCAGAGAGATCAATAAACTCGAGGCGGCATTTTCCACAAATATGTTCATCGCCGGCAGTTCCATCTTCGCCATTCGATTCGGAGGGCGGTCCTGTAGAAACAAAAAAGAAATAATAAAACTCACGCAAAAGTGAACATATTTAAATGAACTAGCAGCTTAAGTTAATCTTACGGATTTATATGAGACTTAGAGTCGAATTTAAGAAACTTCTTGAAATTAATACGAAGTGCAACATAATTAATT
>APH_4021
GGATGCAAGTTATCCAAGTGCAATGGAACTGGATGAGGATTCATTTTGATGTGTGGATATTTGTCTTTATGCCTCTGGAAATGAACTTTCAGATTACCCTTCGTAGAAAATCTGTTACCACAGACGTTGCATTTGAATGGTCTTTCTCCAGTATGGGATCTGATGTGGATTTGGAGAGCACTATCACTTCCAAAAACTTTGCCACAGAAACGGCATCGATGTCTAAAGTAAGCATCATCACTGCCTTCTCTCTTTAAATCTGAGCTCTTTCCTTTACAGAATCGAAGGATATCAGAGCCGTTACCAATTCCACTTAATCCATTTAAAAGGAAAGAACTCCCTGCCATTGTATTTTGCAAAGCTTGCTCTGTGTGCCTTTGTAACAGTTCCAGAGTGTTGGGTTCGTTAGGAGGCGGAGGTGGCGGTGGCGGTGGTTTGACCAAACTGTTACTTTCGGTGACAGATGTTGAGCTTTGCGTCAGAGATAACGCAGAGGAGCTGCTATTGTTTGAAGTCAAGTTCTGCGCTGAAGCGGCACTTTCAGTAGTATGAAGAGATGGAGCAGTCGTTGTTAAGGCTAATACTCCAGCACCGTTACCATCTGCACTCTGAGGCGGTGTAAGAGCAGCAGTGCCCGTGAGAGGTCCAACAGGATGCGTAGAAGTTGCTGAGGTGATAGCTGCTGTATTTGCAGACCCAACCAACTGATTCTGAAGTTGCTGAATGACTTGAAGCTGGATAATTTGCTGCTGCTGCAGGGTGTACAGGGCCGTGTGCAGAGCGGCAAGCTGAGAGACGTTGTTGGCACCGACTCCTTGCTGGGCGACAGCAACTCGAGTGTTATGGAGGGTTTGTAATGTGACATTAGTATCTGGCAAAGACTGGGTAAGTATGTACTGAGGTAGAGTTGTCGTCGGGAGGGAAACTGTGCCACCGTCGAGTGCACCTCTCTTGTTGGTGCCACTTCCAAAGCTTTCAGTACTCATGGCGGATGACTCCAGTTTGGAGTACCCTTCCAGTTCTAAAGGACGATCCTCAGCTGCACCAGCCATCTCCTGCGACGTTTTTCCTACCAGTAGTGGTGGTAAGTCAGCACTATCGGGTGAGTCTGGTTTGTCGTATGACGCTGGTCCCAGGTACGGAACAGGAATTCCGTACTTATCTGGATCATCTGTGAAGTCCAACGAGGAAGTACTCCGGCCTTCAGCAGCCAGATCATCGCTGCTGTCATCTCCAACAACAAGAACAAGACGTTTTCGCGTGCAAACTCTTTTATGATGAAGGAAGTCAGAGAGATCAATAAACTCGAGGCGGCATTTTCCACAAATATGTTCATCGCCGGCAGTTCCATCTTCGCCATTCGATTCGGAGGGCGGTCCTGTAGAAACAAAAAAGAAATAATAAAACTCACGCAAAAGTGAACATATTTAAATGAACTAGCAGCTTAAGTTAATCTTACGGATTTATATGAGACTTAGAGTCAAATTTAAGAAACTTCTTGAAATTAATACGAAGTGCAACATAATTAATT
>APH_0622
-----------------------------------------------------------------------------------------------------------------------------------------------------------------GATGTGGATTTGGAGAGCACTATCACTTCCAAAAACTTTGCCACAGAAACGGCATCGATGTCTAAAGTAAGCATCATCACTGCCTTCTCTCTTTAAATCTGAGCTCTTTCCTTTACAGAATCGAAGGATATCAGAGCCGTTACCAATTCCACTTAATCCATTTAAAAGGAAAGAACTCCCTGCCATTGTATTTTGCAAAGCTTGCTCTGTGTGCCTTTGTAACAGTTCCAGAGTGTTGGGTTCGTTAGGAGGCGGAGGTGGCGGTGGCGGTGGTTTGACCAAACTGTTACTTTCGGTGACAGATGTTGAGCTTTGCGTCAGAGATAACGCAGAGGAGCTGCTATTGTTTGAAGTCAAGTTCTGCGCTGAAGCGGCACTTTCAGTAGTATGAAGAGATGGAGCAGTCGTTGTTAAGGCTAATACTCCAGCACCGTTACCATCTGCACTCTGAGGCGGTGTAAGAGCAGCAGTGCCCGTGAGAGGTCCAACAGGATGCGTAGAAGTTGCTGAGGTGATAGCTGCTGTATTTGCAGACCCAACCAACTGATTCTGAAGTTGCTGAATGACTTGAAGCTGGATAATTTGCTGCTGCTGCAGGGTGTACAGGGCCGTGTGCAGAGCGGCAAGCTGAGAGACGTTGTTGGCACCGACTCCTTGCTGGGCGACAGCAACTCGAGTGTTATGGAGGGTTTGTAATGTGACATTAGTATCTGGCAAAGACTGGGTAAGTATGTACTGAGGTAGAGTTGTCGTCGGGAGGGAAACTGTGCCACCGTCGAGTGCACCTCTCTTGTTGGTGCCACTTCCAAAGCTTTCAGTACTCATGGCGGATGACTCCAGTTTGGAGTACCCTTCCAGTTCTAAAGGACGATCCTCAGCTGCACCAGCCATCTCCTGCGACGTTTTTCCTACCAGTAGTGGTGGTAAGTCAGCACTATCGGGTGAGTCTGGTTTGTCGTATGACGCTGGTCCCAGGTACGGAACAGGAATTCCGTACTTATCTGGATCATCTGTGAAGTCCAACGAGGAAGTACTCCGGCCTTCAGCAGCCAGATCATCGCTGCTGTCATCTCCAACAACAAGAACAAGACGTTTTCG--------------------------------------------------------------------------------------------------------------------------------------------------------------------------------------------------------------------------------------------------------------------------------
>APH_1438
--------------------------------------------------------------------------------------------------------------------------------------------------------------------------------------------------------------------------------------------------------------------------------------------------------------------------------------------------------------------------------------------------------------------------------------------------------------------------------------------------------------------------------------------------------------------------------------------------------------------------------------------------------------------TCCAACAGGATGCGTAGAAGTTGCTGAGGTGATAGCTGCTGTATTTGCAGACCCAACCAACTGATTCTGAAGTTGCTGAATGACTTGAAGCTGGATAATTTGCTGCTGCTGCAGGGTGTACAGGGCCGTGTGCAGAGCGGCAAGCTGAGAGACGTTGTTGGCACCGACTCCTTGCTGGGCGACAGCAACTCGAGTGTTATGGAGGGTTTGTAATGTGACATTAGTATCTGGCAAAGACTGGGTAAGTATGTACTGAGGTAGAGTTGTCGTCGGGAGGGAAACTGTGCCACCGTCGAGTGCACCTCTCTTGTTGGTGCCACTTCCAAAGCTTTCAGTACTCATGGCGGATGACTCCAGTTTGGAGTACCCTTCCAGTTCTAAAGGACGATCCTCAGCTGCACCAGCCATCTCCTGCGACGTTTTTCCTACCAGTAGTGGTGGTAAGTCAGCACTATCGGGTGAGTCTGGTTTGTCGTATGACGCTGGTCCCAGGTACGGAACAGGAATTCCGTACTTAT---------------------------------------------------------------------------------------------------------------------------------------------------------------------------------------------------------------------------------------------------------------------------------------------------------------------------------------------------------------------------------
>APH_1602
GGATGCAAGTTATCCAAGTGCAATGGAACTGGATGAGGATTCATTTTGATGTGTGGATATTTGTCTTTATGCCTCTGGAAATGAACTTTCAGATTACCCTTCGTAGAAAATCTGTTACCACAGACGTTGCATTTGAATGGTCTTTCTCCAGTATGGGATCTGATGTGGATTTGGAGAGCACTATCACTTCCAAAAACTTTGCCACAGAAACGGCATCGATGTCTAAAGTAAGCATCATCACTGCCTTCTCTCTTTAAATCTGAGCTCTTTCCTTTACAGAATCGAAGGATATCAGAGCCGTTACCAATTCCACTTAATCCATTTAAAAGGAAAGAACTCCCTGCCATTGTATTTTGCAAAGCTTGCTCTGTGTGCCTTTGTAACAGTTCCAGAGTGTTGGGTTCGTTAGGAGGCGGAGGTGGCGGTGGCGGTGGTTTGACCAAACTGTTACTTTCGGTGACAGATGTTGAGCTTTGCGTCAGAGATAACGCAGAGGAGCTGCTATTGTTTGAAGTCAAGTTCTGCGCTGAAGCGGCACTTTCAGTAGTATGAAGAGATGGAGCAGTCGTTGTTAAGGCTAATACTCCAGCACCGTTACCATCTGCACTCTGAGGCGGTGTAAGAGCAGCAGTGCCCGTGAGAGGTCCAACAGGATGCGTAGAAGTTGCTGAGGTGATAGCTGCTGTATTTGCAGACCCAACCAACTGATTCTGAAGTTGCTGAATGACTTGAAGCTGGATAATTTGCTGCTGCTGCAGGGTGTACAGGGCCGTGTGCAGAGCGGCAAGCTGAGAGACGTTGTTGGCACCGACTCCTTGCTGGGCGACAGCAACTCGAGTGTTATGGAGGGTTTGTAATGTGACATTAGTATCTGGCAAAGACTGGGTAAGTATGTACTGAGGTAGAGTTGTCGTCGGGAGGGAAACTGTGCCACCGTCGAGTGCACCTCTCTTGTTGGTGCCACTTCCAAAGCTTTCAGTACTCATGGCGGATGACTCCAGTTTGGAGTACCCTTCCAGTTCTAAAGGACGATCCTCAGCTGCACCAGCCATCTCCTGCGACGTTTTTCCTACCAGTAGTGGTGGTAAGTCAGCACTATCGGGTGAGTCTGGTTTGTCGTATGACGCTGGTCCCAGGTACGGAACAGGAATTCCGTACTTATCTGGATCATCTGTGAAGTCCAACGAGGAAGTACTCCGGCCTTCAGCAGCCAGATCATCGCTGCTGTCATCTCCAACAACAAGAACAAGACGTTTTCGCGTGCAAACTCTTTTATGATGAAGGAAGTCAGAGAGATCAATAAACTCGAGGCGGCATTTTCCACAAATATGTTCATCGCCGGCAGTTCCATCTTCGCCATTCGATTCGGAGGGCGGTCCTGTAGAAACAAAAAAGAAATAATAAAACTCACGCAAAAGTGAACATATTTAAATGAACTAGCAGCTTAAGTTAATCTTACGGATTTATATGAGACTTAGAGTCGAATTTAAGAAACTTCTTGAAATTAATACGAAGTGCAACATAATTAATT
>APH_0723
GGATGCAAGTTATCCAAGTGCAATGGAACTGGATGAGGATTCATTTTGATGTGTGGATATTTGTCTTTATGCCTCTGGAAATGAACTTTCAGATTACCCTTCGTAGAAAATCTGTTACCACAGACGTTGCATTTGAATGGTCTTTCTCCAGTATGGGATCTGATGTGGATTTGGAGAGCACTATCACTTCCAAAAACTTTGCCACAGAAACGGCATCGATGTCTAAAGTAAGCATCATCACTGCCTTCTCTCTTTAAATCTGAGCTCTTTCCTTTACAGAATCGAAGGATATCAGAGCCGTTACCAATTCCACTTAATCCATTTAAAAGGAAAGAACTCCCTGCCATTGTATTTTGCAAAGCTTGCTCTGTGTGCCTTTGTAACAGTTCCAGAGTGTTGGGTTCGTTAGGAGGCGGAGGTGGCGGTGGCGGTGGTTTGACCAAACTGTTACTTTCGGTGACAGATGTTGAGCTTTGCGTCAGAGATAACGCAGAGGAGCTGCTATTGTTTGAAGTCAAGTTCTGCGCTGAAGCGGCACTTTCAGTAGTATGAAGAGATGGAGCAGTCGTTGTTAAGGCTAATACTCCAGCACCGTTACCATCTGCACTCTGAGGCGGTGTAAGAGCAGCAGTGCCCGTGAGAGGTCCAACAGGATGCGTAGAAGTTGCTGAGGTGATAGCTGCTGTATTTGCAGACCCAACCAACTGATTCTGAAGTTGCTGAATGACTTGAAGCTGGATAATTTGCTGCTGCTGCAGGGTGTACAGGGCCGTGTGCAGAGCGGCAAGCTGAGAGACGTTGTTGGCACCGACTCCTTGCTGGGCGACAGCAACTCGAGTGTTATGGAGGGTTTGTAATGTGACATTAGTATCTGGCAAAGACTGGGTAAGTATGTACTGAGGTAGAGTTGTCGTCGGGAGGGAAACTGTGCCACCGTCGAGTGCACCTCTCTTGTTGGTGCCACTTCCAAAGCTTTCAGTACTCATGGCGGATGACTCCAGTTTGGAGTACCCTTCCAGTTCTAAAGGACGATCCTCAGCTGCACCAGCCATCTCCTGCGACGTTTTTCCTACCAGTAGTGGTGGTAAGTCAGCACTATCGGGTGAGTCTGGTTTGTCGTATGACGCTGGTCCCAGGTACGGAACAGGAATTCCGTACTTATCTGGATCATCTGTGAAGTCCAACGAGGAAGTACTCCGGCCTTCAGCAGCCAGATCATCGCTGCTGTCATCTCCAACAACAAGAACAAGACGTTTTCGCGTGCAAACTCTTTTATGATGAAGGAAGTCAGAGAGATCAATAAACTCGAGGCGGCATTTTCCACAAATATGTTCATCGCCGGCAGTTCCATCTTCGCCATTCGATTCGGAGGGCGGTCCTGTAGAAACAAAAAAGAAATAATAAAACTCACGCAAAAGTGAACATATTTAAATGAACTAGCAGCTTAAGTTAATCTTACGGATTTATATGAGACTTAGAGTCGAATTTAAGAAACTTCTTGAAATTAATACGAAGTGCAACATAATTAATT
>APH_0683
-------------------GCAATGGAACTGGATGAGGATTCATTTTGATGTGTGGATATTTGTCTTTATGCCTCTGGAAATGAACTTTCAGATTACCCTTCGTAGAAAATCTGTTACCACAGACGTTGCATTTGAATGGTCTTTCTCCAGTATGGGATCTGATGTGGATTTGGAGAGCACTATCACTTCCAAAAACTTTGCCACAGAAACGGCATCGATGTCTAAAGTAAGCATCATCACTGCCTTCTCTCTTTAAATCTGAGCTCTTTCCTTTACAGAATCGAAGGATATCAGAGCCGTTACCAATTCCACTTAATCCATTTAAAAGGAAAGAACTCCCTGCCATTGTATTTTGCAAAGCTTGCTCTGTGTGCCTTTGTAACAGTTCCAGAGTGTTGGGTTCGTTAGGAGGCGGAGGTGGCGGTGGCGGTGGTTTGACCAAACTGTTACTTTCGGTGACAGATGTTGAGCTTTGCGTCAGAGATAACGCAGAGGAGCTGCTATTGTTTGAAGTCAAGTTCTGCGCTGAAGCGGCACTTTCAGTAGTATGAAGAGATGGAGCAGTCGTTGTTAAGGCTAATACTCCAGCACCGTTACCATCTGCACTCTGAGGCGGTGTAAGAGCAGCAGTGCCCGTGAGAGGTCCAACAGGATGCGTAGAAGTTGCTGAGGTGATAGCTGCTGTATTTGCAGACCCAACCAACTGATTCTGAAGTTGCTGAATGACTTGAAGCTGGATAATTTGCTGCTGCTGCAGGGTGTACAGGGCCGTGTGCAGAGCGGCAAGCTGAGAGACGTTGTTGGCACCGACTCCTTGCTGGGCGACAGCAACTCGAGTGTTATGGAGGGTTTGTAATGTGACATTAGTATCTGGCAAAGACTGGGTAAGTATGTACTGAGGTAGAGTTGTCGTCGGGAGGGAAACTGTGCCACCGTCGAGTGCACCTCTCTTGTTGGTGCCACTTCCAAAGCTTTCAGTACTCATGGCGGATGACTCCAGTTTGGAGTACCCTTCCAGTTCTAAAGGACGATCCTCAGCTGCACCAGCCATCTCCTGCGACGTTTTTCCTACCAGTAGTGGTGGTAAGTCAGCACTATCGGGTGAGTCTGGTTTGTCGTATGACGCTGGTCCCAGGTACGGAACAGGAATTCCGTACTTATCTGGATCATCTGTGAAGTCCAACGAGGAAGTACTCCGGCCTTCAGCAGCCAGATCATCGCTGCTGTCATCTCCAACAACAAGAACAAGACGTTTTCGCGTGCAAACTCTTTTATGATGAAGGAAGTCAGAGAGATCAATAAACTCGAGGCGGCATTTTCCACAAATATGTTCATCGCCGGCAGTTCCATCTTCGCCATTCGATTCGGAGGGCGGTCCTGTAGAAACAAAAAAGAAATAATAAAACTCACGCAAAAGTGAACATATTTAAATGAACTAGCAGCTTAAGTTAATCTTACGGATTTATATGAGACTTAGAGTCGAATTTAAGAAACTTCTTGAAATTAATACGAAGTGCAACATAATTAATT
>APH_4005
GGATGCAAGTTATCCAAGTGCAATGGAACTGGATGAGGATTCATTTTGATGTGTGGATATTTGTCTTTATGCCTCTGGAAATGAACTTTCAGATTACCCTTCGTAGAAAATCTGTTACCACAGACGTTGCATTTGAATGGTCTTTCTCCAGTATGGGATCTGATGTGGATTTGGAGAGCACTATCACTTCCAAAAACTTTGCCACAGAAACGGCATCGATGTCTAAAGTAAGCATCATCACTGCCTTCTCTCTTTAAATCTGAACTCTTTCCTTTACAGAATCGAAGGATATCAGAGCCGTTACCAATTCCACTTAATCCATTTAAAAGGAAAGAACTCCCTGCCATTGTATTTTGCAAAGCTTGCTCTGTGTGCCTTTGTAACAGTTCCAGAGTGTTGGGTTCGTTAGGAGGCGGAGGTGGCGGTGGCGGTGGTTTGACCAAACTGTTACTTTCGGTGACAGATGTTGAGCTTTGCGTCAGAGATAACGCAGAGGAGCTGCTATTGTTTGAAGTCAAGTTCTGCGCTGAAGCGGCACTTTCAGTAGTATGAAGAGATGGAGCAGTCGTTGTTAAGGCTAATACTCCAGCACCGTTACCATCTGCACTCTGAGGCGGTGTAAGAGCAGCAGTGCCCGTGAGAGGTCCAACAGGATGCGTAGAAGTTGCTGAGGTGATAGCTGCTGTATTTGCAGACCCAACCAACTGATTCTGAAGTTGCTGAATGACTTGAAGCTGGATAATTTGCTGCTGCTGCAGGGTGTACAGGGCCGTGTGCAGAGCGGCAAGCTGAGAGACGTTGTTGGCACCGACTCCTTGCTGGGCGACAGCAACTCGAGTGTTATGGAGGGTTTGTAATGTGACATTAGTATCTGGCAAAGACTGGGTAAGTATGTACTGAGGTAGAGTTGTCGTCGGGAGGGAAACTGTGCCACCGTCGAGTGTACCTCTCTTGTTGGTGCCACTTCCAAAGCTTTCAGTACTCATGGCGGATGACTCCAGTTTGGAGTACCCTTCCAGTTCTAAAGGACGATCCTCAGCTGCACCAGCCATCTCCTGCGACGTTTTTCCTACCAGTAGTGGTGGTAAGTCAGCACTATCGGGTGAGTCTGGTTTGTCGTATGACGCTGGTCCCAGGTACGGAACAGGAATTCCGTACTTATCTGGATCATCTGTGAAGTCCAACGAGGAAGTACTCCGGCCTTCAGCAGCCAGATCATCGCTGCTGTCATCTCCAACAACAAGAACAAGACGTTTTCGCGTGCAAACTCTTTTATGATGAAGGAAGTCAGAGAGATCAATAAACTCGAGGCGGCATTTTCCACAAATATGTTCATCGCCGGCAGTTCCATCTTCGCCATTCGATTCGGAGGGCGGTCCTGTAGAAACAAAAAAGAAATAATAAAACTCACGCAAAAGTGAACATATTTAAATGAACTAGCAGCTTAAGTTAATCTTACGGATTTATATGAGACTTAGA----------------------------------------------------
>APH_5001
----------------------------------------------------------------------GCCTCTGGAAATGAACTTTCAGATTACCCTTAGTAGAAAATCTGTTACCACAGACGTTGCATTTGAATGGTCTTTCTCCAGTATGGGATCTGATGTGGATTTGGAGAGCACTATCACTTCCAAAAACTTTGCCACAGAAACGGCATCGATGTCTAAAGTAAGCATCATCACTGCCTTCTCTCTTTAAATCTGAGCTCTTTCCTTTACAGAATCGAAGGATATCAGAGCCGTTACCAATTCCACTTAATCCATTTAAAAGGAAAGAACTCCCTGCCATTGTATTTTGCAAAGCTTGCTCTGTGTGCCTTTGTAACAGTTCCAGAGTGTTGGGTTCGTTAGGAGGCGGAGGTGGCGGTGGCGGTGGTTTGACCAAACTGTTACTTTCGGTGACAGATGTTGAGCTTTGCGTCAGAGATAACGCAGAGGAGCTGCTATTGTTTGAAGTCAAGTTCTGCGCTGAAGCGGCACTTTCAGTAGTATGAAGAGATGGAGCAGTCGTTGTTAAGGCTAATACTCCAGCACCGTTACCATCTGCACTCTGAGGCGGTGTAAGAGCAGCAGTGCCCGTGAGAGGTCCAACAGGATGCGTAGAAGTTGCTGAGGTGATAGCTGCTGTATTTGCAGACCCAACCAACTGATTCTGAAGTTGCTGAATGACTTGAAGCTGGATAATTTGCTGCTGCTGCAGGGTGTACAGGGCCGTGTGCAGAGCGGCAAGCTGAGAGACGTTGTTGGCACCGACTCCTTGCTGGGCGACAGCAACTCGAGTGTTATGGAGGGTTTGTAATGTGACATTAGTATCTGGCAAAGACTGGGTAAGTATGTACTGAGGTAGAGTTGTCGTCGGGAGGGAAACTGTGCCACCGTCGAGTGTACCTCTCTTGTTGGTGCCACTTCCAAAGCTTTCAGTACTCATGGCGGATGACTCCAGTTTGGAGTACCCTTCCAGTTCTAAAGGACGATCCTCAGCTGCACCAGCCATCTCCTGCGACGTTTTTCCTACCAGTAGTGGTGGTAAGTCAGCACTATCGGGTGAGTCTGGTTTGTCGTATGACGCTGGTCCCAGGTACGGAACAGGAATTCCGTACTTATCTGGATCATCTGTGAAGTCCAACGAGGAAGTACTCCGGCCTTCAGCAGCCAGATCATCGCTGCTGTCATCTCCAACAACAAGAACAAGACGTTTTCGCGTGCAAACTCTTTTATGATGAAGGAAGTCAGAGAGATCAATAAACTCGAGGCGGCATTTTCCACAAATATGTTCATCG-------------------------------------------------------------------------------------------------------------------------------------------------------------------------------------------------
>APH_5079
-----------------------------------------------------------------------------GAAATGAACTTTCAGATTACCCTTAGTAGAAAATCTGTTACCACAGACGTTGCATTTGAATGGTCTTTCTCCAGTATGGGATCTGATGTGGATTTGGAGAGCACTATCACTTCCAAAAACTTTGCCACAGAAACGGCATCGATGTCTAAAGTAAGCATCATCACTGCCTTCTCTCTTTAAATCTGAGCTCTTTCCTTTACAGAATCGAAGGATATCAGAGCCGTTACCAATTCCACTTAATCCATTTAAAAGGAAAGAACTCCCTGCCATTGTATTTTGCAAAGCTTGCTCTGTGTGCCTTTGTAACAGTTCCAGAGTGTTGGGTTCGTTAGGAGGCGGAGGTGGCGGTGGCGGTGGTTTGACCAAACTGTTACTTTCGGTGACAGATGTTGAGCTTTGCGTCAGAGATAACGCAGAGGAGCTGCTATTGTTTGAAGTCAAGTTCTGCGCTGAAGCGGCACTTTCAGTAGTATGAAGAGATGGAGCAGTCGTTGTTAAGGCTAATACTCCAGCACCGTTACCATCTGCACTCTGAGGCGGTGTAAGAGCAGCAGTGCCCGTGAGAGGTCCAACAGGATGCGTAGAAGTTGCTGAGGTGATAGCTGCTGTATTTGCAGACCCAACCAACTGATTCTGAAGTTGCTGAATGACTTGAAGCTGGATAATTTGCTGCTGCTGCAGGGTGTACAGGGCCGTGTGCAGAGCGGCAAGCTGAGAGACGTTGTTGGCACCGACTCCTTGCTGGGCGACAGCAACTCGAGTGTTATGGAGGGTTTGTAATGTGACATTAGTATCTGGCAAAGACTGGGTAAGTATGTACTGAGGTAGAGTTGTCGTCGGGAGGGAAACTGTGCCACCGTCGAGTGTACCTCTCTTGTTGGTGCCACTTCCAAAGCTTTCAGTACTCATGGCGGATGACTCCAGTTTGGAGTACCCTTCCAGTTCTAAAGGACGATCCTCAGCTGCACCAGCCATCTCCTGCGACGTTTTTCCTACCAGTAGTGGTGGTAAGTCAGCACTATCGGGTGAGTCTGGTTTGTCGTATGACGCTGGTCCCAGGTACGGAACAGGAATTCCGTACTTATCTGGATCATCTGTGAAGTCCAACGAGGAAGTACTCCGGCCTTCAGCAGCCAGATCATCGCTGCTGTCATCTCCAACAACAAGAACAAGACGTTTTCGCGTGCAAACTCTTTTATGATGAAGGAAGTCAGAGAGATCAATAAACTCGAGGCGGCATTTTCCACAAATATGTTCATCGCCGGCAGTTCCATCTTCGCCATTCGATTCGGAGGGCGGTCCTGTAGAAACAAAAAAGAAATAATAAAACTCACGCAAAAGTGAACATATTTAAATGAACTAGCAGCTTAAGTTAATCTTACGGATTTATATGAGACTTAGAGTCGAATTTAAGAAACTTCTTGAAATTAATACGAAGTG--------------
>APH_5003
-----CAAGTTATCCAAGTGCAATGGAACTGGATGAGGATTCATTTTGATGTGTGGATATTTGTCTTTATGCCTCTGGAAATGAACTTTCAGATTACCCTTAGTAGAAAATCTGTTACCACAGACGTTGCATTTGAATGGTCTTTCTCCAGTATGGGATCTGATGTGGATTTGGAGAGCACTATCACTTCCAAAAACTTTGCCACAGAAACGGCATCGATGTCTAAAGTAAGCATCATCACTGCCTTCTCTCTTTAAATCTGAGCTCTTTCCTTTACAGAATCGAAGGATATCAGAGCCGTTACCAATTCCACTTAATCCATTTAAAAGGAAAGAACTCCCTGCCATTGTATTTTGCAAAGCTTGCTCTGTGTGCCTTTGTAACAGTTCCAGAGTGTTGGGTTCGTTAGGAGGCGGAGGTGGCGGTGGCGGTGGTTTGACCAAACTGTTACTTTCGGTGACAGATGTTGAGCTTTGCGTCAGAGATAACGCAGAGGAGCTGCTATTGTTTGAAGTCAAGTTCTGCGCTGAAGCGGCACTTTCAGTAGTATGAAGAGATGGAGCAGTCGTTGTTAAGGCTAATACTCCAGCACCGTTACCATCTGCACTCTGAGGCGGTGTAAGAGCAGCAGTGCCCGTGAGAGGTCCAACAGGATGCGTAGAAGTTGCTGAGGTGATAGCTGCTGTATTTGCAGACCCAACCAACTGATTCTGAAGTTGCTGAATGACTTGAAGCTGGATAATTTGCTGCTGCTGCAGGGTGTACAGGGCCGTGTGCAGAGCGGCAAGCTGAGAGACGTTGTTGGCACCGACTCCTTGCTGGGCGACAGCAACTCGAGTGTTATGGAGGGTTTGTAATGTGACATTAGTATCTGGCAAAGACTGGGTAAGTATGTACTGAGGTAGAGTTGTCGTCGGGAGGGAAACTGTGCCACCGTCGAGTGTACCTCTCTTGTTGGTGCCACTTCCAAAGCTTTCAGTACTCATGGCGGATGACTCCAGTTTGGAGTACCCTTCCAGTTCTAAAGGACGATCCTCAGCTGCACCAGCCATCTCCTGCGACGTTTTTCCTACCAGTAGTGGTGGTAAGTCAGCACTATCGGGTGAGTCTGGTTTGTCGTATGACGCTGGTCCCAGGTACGGAACAGGAATTCCGTACTTATCTGGATCATCTGTGAAGTCCAACGAGGAAGTACTCCGGCCTTCAGCAGCCAGATCATCGCTGCTGTCATCTCCAACAACAAGAACAAGACGTTTTCGCGTGCAAACTCTTTTATGATGAAGGAAGTCAGAGAGATCAATAAACTCGAGGCGGCATTTTCCACAAATATGTTCATCGCCGGCAGTTCCATCTTCGCCATTCGATTCGGAGGGCGGTCCTGTAGAAACAAAAAAGAAATAATAAAACTCACGCAAAAGTGAACATATTTAAATGAACTAGCAGCTTAAGTTAATCTTACGGATTTATATGAGACTTAGAGTCGAATTTAAGAAACTTCTTGAAATTAATACGAAGTGCAACATAATTAATT
>APH_3177
GGATGCAAGTTATCCAAGTGCAATGGAACTGGATGAGGATTCATTTTGATGTGTGGATATTTGTCTTTATGCCTCTGGAAATGAACTTTCAGATTACCCTTCGTAGAAAATCTGTTACCACAGACGTTGCATTTGAATGGTCTTTCTCCAGTATGGGATCTGATGTGGATTTGGAGAGCACTATCACTTCCAAAAACTTTGCCACAGAAACGGCATCGATGTCTAAAGTAAGCATCATCACTGCCTTCTCTCTTTAAATCTGAGCTCTTTCCTTTACAGAATCGAAGGATATCAGAGCCGTTACCAATTCCACTTAATCCATTTAAAAGGAAAGAACTCCCTGCCATTGTATTTTGCAAAGCTTGCTCTGTGTGCCTTTGTAACAGTTCCAGAGTGTTGGGTTCGTTAGGAGGCGGAGGTGGCGGTGGCGGTGGTTTGACCAAACTGTTACTTTCGGTGACAGATGTTGAGCTTTGCGTCAGAGATAACGCAGAGGAGCTGCTATTGTTTGAAGTCAAGTTCTGCGCTGAAGCGGCACTTTCAGTAGTATGAAGAGATGGAGCAGTCGTTGTTAAGGCTAATACTCCAGCACCGTTACCATCTGCACTCTGAGGCGGTGTAAGAGCAGCAGTGCCCGTGAGAGGTCCAACAGGATGCGTAGAAGTTGCTGAGGTGATAGCTGCTGTATTTGCAGACCCAACCAACTGATTCTGAAGTTGCTGAATGACTTGAAGCTGGATAATTTGCTGCTGCTGCAGGGTGTACAGGGCCGTGTGCAGAGCGGCAAGCTGAGAGACGTTGTTGGCACCGACTCCTTGCTGGGCGACAGCAACTCGAGTGTTATGGAGGGTTTGTAATGTGACATTAGTATCTGGCAAAGACTGGGTAAGTATGTACTGAGGTAGAGTTGTCGTCGGGAGGGAAACTGTGCCACCGTCGAGTGTACCTCTCTTGTTGGTGCCACTTCCAAAGCTTTCAGTACTCATGGCGGATGACTCCAGTTTGGAGTACCCTTCCAGTTCTAAAGGACGATCCTCAGCTGCACCAGCCATCTCCTGCGACGTTTTTCCTACCAGTAGTGGTGGTAAGTCAGCACTATCGGGTGAGTCTGGTTTGTCGTATGACGCTGGTCCCAGGTACGGAACAGGAATTCCGTACTTATCTGGATCATCTGTGAAGTCCAACGAGGAAGTACTCCGGCCTTCAGCAGCCAGATCGTCGCTGCTGTCATCTCCAACAACAAGAACAAGACGTTTTCGCGTGCAAACTCTTTTATGATGAAGGAAGTCAGAGAGATCAATAAACTCGAGGCGGCATTTTCCACAAATATGTTCATCGCCGGCAGTTCCATCTTCGCCATTCGATTCGGAGGGCGGTCCTGTAGAAACAAAAAAGAAATAATAAAACTCACGCAAAAGTGAACATATTTAAATGAACTAGCAGCTTAAGTTAATCTTACGGATTTATATGAGACTTAGAGTCGAATTTAAGAAACTTCTTGAAATTAATACGAAGTGCAACATAATTAATT
>APH_0772
GGATGCAAGTTATCCAAGTGCAATGGAACTGGATGAGGATTCATTTTGATGTGTGGATATTTGTCTTTATGCCTCTGGAAATGAACTTTCAGATTACCCTTCGTAGAAAATCTGTTACCACAGACGTTGCATTTGAATGGTCTTTCTCCAGTATGGGATCTGATGTGGATTTGGAGAGCACTATCACTTCCAAAAACTTTGCCACAGAAACGGCATCGATGTCTAAAGTAAGCATCATCACTGCCTTCTCTCTTTAAATCTGAGCTCTTTCCTTTACAGAATCGAAGGATATCAGAGCCGTTACCAATTCCACTTAATCCATTTAAAAGGAAAGAACTCCCTGCCATTGTATTTTGCAAAGCTTGCTCTGTGTGCCTTTGTAACAGTTCCAGAGTGTTGGGTTCGTTAGGAGGCGGAGGTGGCGGTGGCGGTGGTTTGACCAAACTGTTACTTTCGGTGACAGATGTTGAGCTTTGCGTCAGAGATAACGCAGAGGAGCTGCTATTGTTTGAAGTCAAGTTCTGCGCTGAAGCGGCACTTTCAGTAGTATGAAGAGATGGAGCAGTCGTTGTTAAGGCTAATACTCCAGCACCGTTACCATCTGCACTCTGAGGCGGTGTAAGAGCAGCAGTGCCCGTGAGAGGTCCAACAGGATGCGTAGAAGTTGCTGAGGTGATAGCTGCTGTATTTGCAGACCCAACCAACTGATTCTGAAGTTGCTGAATGACTTGAAGCTGGATAATTTGCTGCTGCTGCAGGGTGTACAGGGCCGTGTGCAGAGCGGCAAGCTGAGAGACGTTGTTGGCACCGACTCCTTGCTGGGCGACAGCAACTCGAGTGTTATGGAGGGTTTGTAATGTGACATTAGTATCTGGCAAAGACTGGGTAAGTATGTACTGAGGTAGAGTTGTCGTCGGGAGGGAAACTGTGCCACCGTCGAGTGTACCTCTCTTGTTGGTGCCACTTCCAAAGCTTTCAGTACTCATGGCGGATGACTCCATTTTGGAGTACCCTTCCAGTTCTAAAGGACGATCCTCAGCTGCACCAGCCATCTCCTGCGACGTTTTTCCTACCAGTAGTGGTGGTAAGTCAGCACTATCGGGTGAGTCTGGTTTGTCGTATGACGCTGGTCCCAGGTACGGAACAGGAATTCCGTACTTATCTGGATCATCTGTGAAGTCCAACGAGGAAGTACTCCGGCCTTCAGCAGCCAGATCATCGCTGCTGTCATCTCCAACAACAAGAACAAGACGTTTTCGCGTGCAAACTCTTTTATGATGAAGGAAGTCAGAGAGATCAATAAACTCGAGGCGGCATTTTCCACAAATATGTTCATCGCCGGCAGTTCCATCTTCGCCATTCGATTCGGAGGGCGGTCCTGTAGAAACAAAAAAGAAATAATAAAACTCACGCAAAAGTGAACATATTTAAATGAACTAGCAGCTTAAGTTAATCTTACGGATTTATATGAGACTTAGAGTCGAATTTAAGAAACTTCTTGAAATTAATACGAAGTGCAACATAATTAATT
>APH_0880
GGATGCAAGTTATCCAAGTGCAATGGAACTGGATGAGGATTCATTTTGATGTGTGGATATTTGTCTTTATGCCTCTGGAAATGAACTTTCAGATTACCCTTCGTAGAAAATCTGTTACCACAGACGTTGCATTTGAATGGTCTTTCTCCAGTATGGGATCTGATGTGGATTTGGAGAGCACTATCACTTCCAAAAACTTTGCCACAGAAACGGCATCGATGTCTAAAGTAAGCATCATCACTGCCTTCTCTCTTTAAATCTGAGCTCTTTCCTTTACAGAATCGAAGGATATCAGAGCCGTTACCAATTCCACTTAATCCATTTAAAAGGAAAGAACTCCCTGCCATTGTATTTTGCAAAGCTTGCTCTGTGTGCCTTTGTAACAGTTCCAGAGTGTTGGGTTCGTTAGGAGGCGGAGGTGGCGGTGGCGGTGGTTTGACCAAACTGTTACTTTCGGTGACAGATGTTGAGCTTTGCGTCAGAGATAACGCAGAGGAGCTGCTATTGTTTGAAGTCAAGTTCTGCGCTGAAGCGGCACTTTCAGTAGTATGAAGAGATGGAGCAGTCGTTGTTAAGGCTAATACTCCAGCACCGTTACCATCTGCACTCTGAGGCGGTGTAAGAGCAGCAGTGCCCGTGAGAGGTCCAACAGGATGCGTAGAAGTTGCTGAGGTGATAGCTGCTGTATTTGCAGACCCAACCAACTGATTCTGAAGTTGCTGAATGACTTGAAGCTGGATAATTTGCTGCTGCTGCAGGGTGTACAGGGCCGTGTGCAGAGCGGCAAGCTGAGAGACGTTGTTGGCACCGACTCCTTGCTGGGCGACAGCAACTCGAGTGTTATGGAGGGTTTGTAATGTGACATTAGTATCTGGCAAAGACTGGGTAAGTATGTACTGAGGTAGAGTTGTCGTCGGGAGGGAAACTGTGCCACCGTCGAGTGTACCTCTCTTGTTGGTGCCACTTCCAAAGCTTTCAGTACTCATGGCGGATGACTCCAGTTTGGAGTACCCTTCCAGTTCTAAAGGACGATCCTCAGCTGCACCAGCCATCTCCTGCGACGTTTTTCCTACCAGTAGTGGTGGTAAGTCAGCACTATCGGGTGAGTCTGGTTTGTCGTATGACGCTGGTCCCAGGTACGGAACAGGAATTCCGTACTTATCTGGATCATCTGTGAAGTCCAACGAGGAAGTACTCCGGCCTTCAGCAGCCAGATCATCGCTGCTGTCATCTCCAACAACAAGAACAAGACGTTTTCGCGTGCAAACTCTTTTATGATGAAGGAAGTCAGAGAGATCAATAAACTCGAGGCGGCATTTTCCACAAATATGTTCATCGCCGGCAGTTCCATCTTCGCCATTCGATTCGGAGGGCGGTCCTGTAGAAACAAAAAAGAAATAATAAAACTCACGCAAAAGTGAACATATTTAAATGAACTAGCAGCTTAAGTTAATCTTACGGATTTATATGAGACTTAGAGTCGAATTTAAGAAACTTCTTGAAATTAATACGAAGTGCAACATAATTAATT
>APH_4029
-------------------------------------------TTTTGATGTGTGGATATTTGTCTTTATGCCTCTGGAAATGAACTTTCAGATTACCCTTCGTAGAAAATCTGTTACCACAGACGTTGCATTTGAATGGTCTTTCTCCAGTATGGGATCTGATGTGGATTTGGAGAGCACTATCACTTCCAAAAACTTTGCCACAGAAACGGCATCGATGTCTAAAGTAAGCATCATCACTGCCTTCTCTCTTTAAATCTGAGCTCTTTCCTTTACAGAATCGAAGGATATCAGAGCCGTTACCAATTCCACTTAATCCATTTAAAAGGAAAGAACTCCCTGCCATTGTATTTTGCAAAGCTTGCTCTGTGTGCCTTTGTAACAGTTCCAGAGTGTTGGGTTCGTTAGGAGGCGGAGGTGGCGGTGGCGGTGGTTTGACCAAACTGTTACTTTCGGTGACAGATGTTGAGCTTTGCGTCAGAGATAACGCAGAGGAGCTGCTATTGTTTGAAGTCAAGTTCTGCGCTGAAGCGGCACTTTCAGTAGTATGAAGAGATGGAGCAGTCGTTGTTAAGGCTAATACTCCAGCACCGTTACCATCTGCACTCTGAGGCGGTGTAAGAGCAGCAGTGCCCGTGAGAGGTCCAACAGGATGCGTAGAAGTTGCTGAGGTGATAGCTGCTGTATTTGCAGACCCAACCAACTGATTCTGAAGTTGCTGAATGACTTGAAGCTGGATAATTTGCTGCTGCTGCAGGGTGTACAGGGCCGTGTGCAGAGCGGCAAGCTGAGAGACGTTGTTGGCACCGACTCCTTGCTGGGCGACAGCAACTCGAGTGTTATGGAGGGTTTGTAATGTGACATTAGTATCTGGCAAAGACTGGGTAAGTATGTACTGAGGTAGAGTTGTCGTCGGGAGGGAAACTGTGCCACCGTCGAGTGTACCTCTCTTGTTGGTGCCACTTCCAAAGCTTTCAGTACTCATGGCGGATGACTCCAGTTTGGAGTACCCTTCCAGTTCTAAAGGACGATCCTCAGCTGCACCAGCCATCTCCTGCGACGTTTTTCCTACCAGTAGTGGTGGTAAGTCAGCACTATCGGGTGAGTCTGGTTTGTCGTATGACGCTGGTCCCAGGTACGGAACAGGAATTCCGTACTTATCTGGATCATCTGTGAAGTCCAACGAGGAAGTACTCCGGCCTTCAGCAGCCAGATCATCGCTGCTGTCATCTCCAACAACAAGAACAAGACGTTTTCGCGTGCAAACTCTTTTATGATGAAGGAAGTCAGAGAGATCAATAAACTCGAGGCGGCATTTTCCACAAATATGTTCAT---------------------------------------------------------------------------------------------------------------------------------------------------------------------------------------------------
