# Supplementary material for: ﻿Discovery of a new tarantula species from the Madrean Sky Islands and the first documented instance of syntopy between two montane endemics (Araneae, Theraphosidae, Aphonopelma): a case of prior mistaken identity
Source: Zookeys. 2024 Aug 16;1210:61–98. doi: 10.3897/zookeys.1210.125318 (PMC11344175; doi:10.3897/zookeys.1210.125318)
Supplement: Supplementary material 8 — Phylogenomics files [file zookeys-1210-061_article-125318__-s008.zip › Suppl8/individual_UCE_loci/sl_realigned_uce_2001055.fas]

>APH_1357
-----------------------------------------------------------------------------------------------------------------------------------------------------------------------------------------------------------------------------------ATATTCTC--------------------------------------------------TATCAGACGAAAC-------------------AATGC-GTGTTTCTTCAACAGTGGTGTAC--------------------------------------ACTTGCCAAGGAGGTAGACT-----------------------------------------------------------CCTGTGAACCAGAGTCATCATTTTCTCTTTTCATTACTAAAGTAGCATGGCCCTGAGGAACTAGTTTCTTGAAAACTTCACTAAAATATTTAGAAACTTGTTTGAAAGTCAGCTGAATAGCTTCATATTTGCGATGTTCAAGAGCATTCATAAGTTCCATGATTGACTGTAAAAAAA-AAATATATAT---------------------------------------------------------------TGTAACCTCCCACAC-TGACTTGTC-TCGGCGCTTTTA-------GTCTGTATGGCCCCTATGCCAT----GAAACTCCACA----------GTCTCAGT-----ATGGTGCATATGAACATGCA-----------------------------------------------CATGCATCATATTGTTGTT
>APH_0683
----------TGGAGGAAAGGAATATTATGGGGGAAACTGGTTAACCCAAGTAAACCTGGAAAATGGCCATAAAATGGTTGTTGTCTTCTTTTGACTAATTTAGCTATTACTTCATTTCCTTCTCCCAAATTTAATTTTCTATAATTTCACTGCATTAAGCCTGAACACCATTTGGTACACAGGTGTGAAACAACAATGAATGAATGAACTGTATTACAAAATTAAGATATTTTCACACAAGGTGGTAAAATCTGTTGTAACCTTGTGCGAAAATGTCTTAATGCTGTAAGACAAAACTAGTCAGGTTAAAATAAAAATTGCTATGTTTGCTGAAAAGTGTTGAACTTATTTGTTATTGATACTTGGATTTAATTACATGTGGTGTTTCTCAACAAAATAAGCTAAAACCATGTCAAAAAGCTAATCATGTATAATACTAGATTCTTCTCCTACAATAACATACCTGTGAACCAGAGTCATCATTTTCTCTTTTCATTACTAAAGTAGCATGGCCCTGAGGAACTAGTTTCTTGAAAACTTCACTAAAATATTTAGAAACTTGTTTGAAAGTCAGCTGAATAGCTTCATATTTGCGATGTTCAAGAGCATTCATAAGTTCCATGATTGACTGTAAAAAAA-AAATATATATATATATCAATATATAATTAAATAAGCAAAAACAGATTTATTCTCATTTTTAAAAGGCACAGAACATCATTTCACACACATGACTAACCGTAAGAGTTATTAAATGAACAGCTGCAATTACTACATGCCATTTCATAAGCTGTACACGACCTATATGTATCTGTCAGAAATGGTACATCTAAGAATTCAGTACTCATTTAAAATCATTATTAAGAGAACCTACTCTTAAGCAGTAATATGCACAAAACAATGGAT
>APH_3191
--------------------GAATATTATGGGGGAAACTGGTTAACCCAAGTAAACCTGGAAAATGGCCATAAAATGGTTGTTGTCTTCTTTTGACTAATTTAGATATTACTTCATTTCCTTCTCCCAAATTTAATTTTCTATAATTTCACTGCATTAAGCCTGAACACCATTTGGTACACAGGTGTGAAACAACAATGAATGAATGAACTGTATTATAAAATTAAGATATTTTCACACAAGGTGGTAAAATCTGTTGTAACCTTGTGTGAAAATGTCTTAATGCTGTAAGACAAAACTAGTCAGGTTAAAATAAAAATTGCTATGTTTCCTGAAAAGTGTTGAACTTATTTGTTATTGATATTTGGATTTAATTACATGTGGTGTTTCTCAACAAAATAAGCTAAAACCATGTCAAAAAGCTAATCATGTATAATACTAGATTCTTCTCCTACAATAACATACCTGTGAACCAGAGTCATCATTTTCTCTTTTCATTACTAAAGTAGCATGGCCCTGAGGAACTAGTTTCTTGAAAACTTCACTAAAATATTTAGAAACTTGTTTGAAAGTCAGCTGAATAGCTTCATATTTGCGATGTTCAAGAGCATTCATAAGTTCCATGATTGACTGTAAAAAAA-AAATATATATATATATCAATATATAATTAAATAAGCAAAAACAGATTTATTCTCATTTTTAAAAGGCACAGAACATCATTTCACACACATGACTAACCGTAAGAGTTATTAAATGAACAGCTGCAATTACTACATGCCATTTCATAAGCTGTACACGACCTATATGTATCTGTCAGAAATGGTACATCTAAGAATTCAGTACTCATTTAAAATCATTATTAAGAGAACCTACTCTTAAGCAGTAATATGCACAAAACAATGGAT
>APH_4005
CAGGAAGAAGTGGAGGAAAGGAATATTATGGGGGAAACTAGTTAACCCAAGTAAACCTGGAAAATGGACATAAAATGGTTGTTGTCTTCTTTTGACTAATTTAGATATTACTTCATTTCCTTCTCCCAAATTTAATTTTCTATAATTTCACTGCATTAAGCCTGAACACCATTTGGTACACAGGTGTGAAACAACAATGAATGAATGAACTGTATTACAAAATTAAGATATTTTCACACAAGGTGGTAAAATCTGTTGTAACCTTGTGTGAAAATGTCTTAATGCTGTAAGACAAAACTAGTCAGGTTAAAATAAAAATTGCTATGTTTGCTGAAAAGTGTTGAACTTATTTGTTATTGATATTTGGATTTAATTACATGTGGTGTTTCTCAACAAAATAAGCTAAAACCATGTCAAAAAGATAATCATGTATAATACTAGATTCTTCTCCTACAATAACATACCTGTGAACCAGAGTCATCATTTTCTCTTTTCATTACTAAAGTAGCATGGCCCTGAGGAACTAGTTTCTTGAAAACTTCACTAAAATATTTAGAAACTTGTTTGAAAGTCAGCTGAATAGCTTCATATTTGCGATGTTCAAGAGCATTCATAAGTTCCATGATTGACTGTAAAAAAA-AAATATATAT--ATATCAATATATAATTAAATAAGCAAAAACAGATTTATTCTCATTTTTAAAAGGCACAGAACATCATTTCACACACATGACTAACCGTAAGAGTTATTAAATGAACAGCTGCAATTACTACATGCCATTTCATAAGCTGTACACGACCTATATGTATCTGTCAGAAATGGTACATCTAAGAATTCAGTACTCATTTAAAATCATTATTAAGAGAACCTACTCTTAAGCAGTAATATGCACAAAACAATGGAT
>APH_0880
CAGGAAGAAGTGGAGGAAAGGAATATTATGGGGGAAACTGGTTAACCCAAGTAAACCTGGAAAATGGCCATAAAATGGTTGTTGTCTTCTTTTGACTAATTTAGATATTACTTCATTTCCTTCTCCCAAATTTAATTTTCTATAATTTCACTGCATTAAGCCTGAACACCATTTGGTACACAGGTGTGAAACAACAATGAATGAATGAACTGTATTACAAAATTAAGATATTTTCACACAAGGTGGTAAAATCTGTTGTAACCTTGTGTGAAAATGTCTTAATGCTGTAAGACAAAACTAGTCAGGTTAAAATAAAAATTGCTATGTTTGCTGAAAAGTGTTGAACTTATTTGTTATTGATATTTGGATTTAATTACATGTGGTGTTTCTCAACAAAATAAGCTAAAACCATGTCAAAAAGCTAATCATGTATAATACTAGATTCTTCTCCTACAATAACATACCTGTGAACCAGAGTCATCATTTTCTCTTTTCATTACTAAAGTAGCATGGCCCTGAGGAACTAGTTTCTTGAAAACTTCACTAAAATATTTAGAAACTTGTTTGAAAGTCAGCTGAATAGCTTCATATTTGCGATGTTCAAGAGCATTCATAAGTTCCATGATTGACTGTAAAAAAA-AAA-AAATATATATATCAATATATAATTAAATAAGCAAAAACAGATTTATTCTCATTTTTAAAAGGCACAGAACATCATTTCACACACATGACTAACCGTAAGAGTTATTAAATGAACAGCTGCAATTACTACATGCCATTTCATAAGCTGTACACGACCTATATGTATCTGTCAGAAATGGTACATCTAAGAATTCAGTACTCATTTAAAATCATTATTAAGAGAACCTACTCTTAAGCAGTAATATGCACAAAACAATGGAT
>APH_4021
CGGGAAGAAGTGGAGGAAAGGAATATTATGGGGGAAACTGGTTAACCCAAGTAAACCTGGAAAATGGCCATAAAATGGTTGTTGTCTTCTTTTGACTAATTTAGATATTACTTCATTTCCTTCTCCCAAATTTAATTTTCTATAATTTCACTGCATTAAGCCTGAACACCATTTGGTACACAGGTGTGAAACAACAATGAATGAATGAACTGTATTACAAAATTAAGATATTTTCACACAAGGTGGTAAAATCTGTTGTAACCTTGTGTGAAAATGTCTTAATGCTGTAAGACAAAACTAGTCAGGTTAAAATAAAAATTGCTATGTTTGCTGAAAAGTGTTGAACTTATTTGTTATTGATATTTGGATTTAATTACATGTGGTGTTTCTCAACAAAATAAGCTAAAACCATGTCAAAAAGCTAATCATGTATAATACTAGATTCTTCTCCTACAATAACATACCTGTGAACCAGAGTCATCATTTTCTCTTTTCATTACTAAAGTAGCATGGCCCTGAGGAACTAGTTTCTTGAAAACTTCACTAAAATATTTAGAAACTTGTTTGAAAGTCAGCTGAATAGCTTCATATTTGCGATGTTCAAGAGCATTCATAAGTTCCATGATTGACTGTAAAAAAA-AAATATATATATATATCAATATATAATTAAATAAGCAAAAACAGATTTATTCTCATTTTTAAAAGGCACAGAACATCATTTCACACACATGACTAACCGTAAGAGTTATTAAATGAACAGCTGCAATTACTACATGCCATTTCATAAGCTGTACACAACCTATATGTATCTGTCAGAAATGGTACATCTAAGAATTCAGTACTCATTTAAAATCATTATTAAGAGAACCTACTCTTAAGCAGTAATATGCACAAAACAATGGAT
>APH_1602
------------------------------GGGGAAACTGGCTAACCCAAGTAAACCTGGAACATGGCCATAAAATGGTTGTTGTCTTCTTTTGACTAATTTAGATATTACTTCATTTCCTTCTCCCAAATTTAATTTTCTATAATTTCACTGCATTAAGCCTGAACACCATTTGGTACACAGGTGTGAAACAACAATGAATGAATGAACTGTATTACAAAATTAAGATATTTTCACACAAGGTGGTAAAATCTGTTGTAACCTTGTGTGAAAATGTCTTAATGCTGTAAGACAAAACTAGTCAGGTTAAAATAAAAATTGCTATGTTTGCTGAAAAGTGTTGAACTTATTTGTTATTGATATTTGGATTTAATTACATGTGGTGTTTCTCAACAAAATAAGCTAAAACCATGTCAAAAAGCTAATCATGTATAATACTAGATTCTTCTCCTACAATAACATACCTGTGAACCAGAGTCATCATTTTCTCTTTTCATTACTAAAGTAGCATGGCCCTGAGGAACTAGTTTCTTGAAAACTTCACTAAAATATTTAGAAACTTGTTTGAAAGTCAGCTGAATAGCTTCATATTTGCGATGTTCAAGAGCATTCATAAGTTCCATGATTGACTGTAAAA----ATATATATATATATATCAATATATAATTAAATAAGCAAAAACAGATTTATTCTCATTTTTAAAAGGCACAGAACATCATTTCACACACATGACTAACCGTAAGAGTTATTAAATGAACAGCTGCAATTACTACATGCCATTTCATAAGCTGTACACGACCTATATGTATCAGTCAGAAATGGTACATCTAAGAATTCAGTACTCATTTAAAATCATTATTAAAAGAACCTACTCTTAAGCAGTAATATGCACAAAACAATGGAT
>APH_0622
------------------------------------------------AAGTAAACCTGGAAAATGGCCATAAAATGGTTGTTGTCTTCTTTTGACTAATTTAGCTATTACTTCATTTCCTTCTCCCAAATTTAATTTTCTATAATTTCACTGCATTAAGCCTGAACACCATTTGGTACACAGGTGTGAAACAACAATGAATGAATGAACTGTATTACAAAATTAAGATATTTTCACACAAGGTGGTAAAATCTGTTGTAACCTTGTGTGAAAATGTCTTAATGCTGTAAGACAAAACTAGTCAGGTTAAAATAAAAATTGCTATGTTTGCTGAAAAGTGTTGAACTTATTTGTTATTGATATTTGGATTTAATTACATGTGGTGTTTCTCAACAAAATAAGCTAAAACCATGTCAAAAAGCTAATCATGTATAATACTAGATTCTTCTCCTACAATAACATACCTGTGAACCAGAGTCATCATTTTCTCTTTTCATTACTAAAGTAGCATGGCCCTGAGGAACTAGTTTCTTGAAAACTTCACTAAAATATTTAGAAACTTGTTTGAAAGTCAGCTGAATAGCTTCATATTTGCGATGTTCAAGAGCATTCATAAGTTCCATGATTGACTGTAAAAAAAAATATATATAT----ATCAATATATAATTAAATAAGCAAAAACAGATTTATTCTCATTTTTAAAAGGCACAGAACATCATTTCACACACATGACTAACCGTAAGAGTTATTAAATGAACAGCTGCAATTACTACATGCCATTTCATAAGCTGTACACGACCTATATGTATCTGTCAGAAATGGTACATCTAAGAATTCAGTACTCATTTAAAATCATTACTAAGAGAACCTACTCTTAAGCAGTAATATGCACAAAACAATGGAT
>APH_3177
CAGGAAGAAGTGGAGGAAAGGAATATTATGGGGGAAACTGGTTAACCCAAGTAAACCTGGAAAATGGCCATAAAATGGTTGTTGTCTTCTTTTGACTAATTTAGCTATTACTTCATTTCCTTCTCCCAAATTTAATTTTCTATAATTTCACTGCATTAAGCCTGAACACCATTTGGTACACAGGTGTGAAACAACAATGAATGAATGAACTGTATTACAAAATTAAGATATTTTCACACAAGGTGGTAAAATCTGTTGTAACCTTGTGTGAAAATGTCTTAATGCTGTAAGACAAAACTAGTCAGGTTAAAATAAAAATTGCTATGTTTGCTGAAAAGTGTTGAACTTATTTGTTATTGATATTTGGATTTAATTACATGTGGTGTTTCTCAACAAAATAAGCTAAAACCATGTCAAAAAGCTAATCATGTATAATACTAGATTCTTCTCCTACAATAACATACCTGTGAACCAGAGTCATCATTTTCTCTTTTCATTACTAAAGTAGCATGGCCCTGAGGAACTAGTTTCTTGAAAACTTCACTAAAATATTTAGAAACTTGTTTGAAAGTCAGCTGAATAGCTTCATATTTGCGATGTTCAAGAGCATTCATAAGTTCCATGATTGACTGTAAAAAAA-ATATATATATATATATCAATATATAATTAAATAAGCAAAAACAGATTTATTCTCATTTTTAAAAGGCACAGAACATCATTTCACACACATGACTAACCGTAAGAGTTATTAAATGAACAGCTGCAATTACTACATGCCATTTCATAAGCTGTACACGACCTATATGTATCTGTCAGAAATGGTACATCTAAGAATTCAGTACTCATTTA-------------------------------------------------------
>APH_5001
CAGGAAGAAGTGGAGGAAAGGAATATTATGGGGGAAACTAGTTAACCCAAGTAAACCTGGAAAATGGCCATAAAATGGTTGTTGTCTTCTTTTGACTAATTTAGATATTACTTCATTTCCTTCTCCCAAATTTAATTTTCTATAATTTCACTGCATTAAGCCTGAACACCATTTGGTACACAGGTGTGAAACAACAATGAATGAATGAACTGTATTACAAAATTAAGATATTTTCACACAAGGTGGTAAAATCTGTTGTAACCTTGTGTGAAAATGTCTTAATGCTGTAAGACAAAACTAGTCAGGTTAAAATAAAAATTGCTATGTTTGCTGAAAAGTGTTGAACTTATTTGTTATTGATATTTGGATTTAATTACATGTGGTGTTTCTCAACAAAATAAGCTAAAACCATGTCAAAAAGCTAATCATGTATAATACTAGATTCTTCTCCTACAACAACATACCTGTGAACCAGAGTCATCATTTTCTCTTTTCATTACTAAAGTAGCATGGCCCTGAGGAACTAGTTTCTTGAAAACTTCACTAAAATATTTAGAAACTTGTTTGAAAGTCAGCTGAATAGCTTCATATTTGCGATGTTCAAGAGCATTCATAAGTTCCATGATTGACTGTAAAAAAA-ATATATATATATATATCAATATATAATTAAATAAGCAAAAACAGATTTATTCTCATTTTTAAAAGGCACAGAACATCATTTCACACACATGACTAACCGTAAGAGTTATTAAATGAACAGCTGCAATTACTACATGCCATTTCAT-----------------------------------------------------------------------------------------------------------------------
>APH_4024
CAGGAAGAAGTGGAGGAAAGGAATATTATGGGGGAAACTAGTTAACCCAAGTAAACCTGGAAAATGGCCATAAAATGGTTGTTGTCTTCTTTTGACTAATTTAGATATTACTTCATTTCCTTCTCCCAAATTTAATTTTCTATAATTTCACTGCATTAAGCCTGAACACCATTTGGTACACAGGTGTGAAACAACAATGAATGAATGAACTGTATTACAAAATTAAGATATTTTCACACAAGGTGGTAAAATCTGTTGTAACCTTGTGTGAAAATGTCTTAATGCTGTAAGACAAAACTAGTCAGGTTAAAATAAAAATTGCTATGTTTGCTGAAAAGTGTTGAACTTATTTGTTATTGATATTTGGATTTAATTACATGTGGTGTTTCTCAACAAAATAAGCTAAAACCATGTCAAAAAGCTAATCATGTATAATACTAGATTCTTCTCCTACAATAACATACCTGTGAACCAGAGTCATCATTTTCTCTTTTCATTACTAAAGTAGCATGGCCCTGAGGAACTAGTTTCTTGAAAACTTCACTAAAATATTTAGAAACTTGTTTGAAAGTCAGCTGAATAGCTTCATATTTGCGATGTTCAAGAGCATTCATAAGTTCCATGATTGACTGTAAAAAAA-ATATATATATATATATCAATATATAATTAAATAAGCAAAAACAGATTTATTCTCATTTTTAAAAGGCACAGAACATCATTTCACACACATGACTAACCGTAAGAGTTATTAAATGAACAGCTGCAATTACTACATGCCATTTCATAAGCTGTACACAACCTATATGTATCTGTCAGAAATGGTACATCTAAGAATTCAGTACTCATTTAAAATCATTATTAAGAGAACCTACTCTTAAGCAGTAATATGCAC------------
>APH_0772
CAGGAAGAAGTGGAGGAAAGGAATATTATGGGGGAAACTGGTTAACCCAAGTAAACCTGGAAAATGGCCATAAAATGGTTGTTGTCTTCTTTTGACTAATTTAGATATTACTTCATTTCCTTCTCCCAAATTTAATTTTCTATAATTTCACTGCATTAAGCCTGAACACCATTTGGTACACAGGTGTGAAACAACAATGAATGAATGAACTGTATTACAAAATTAAGATATTTTCACACAAGGTGGTAAAATCTGTTGTAACCTTGTGTGAAAATGTCTTAATGCTGTAAGACAAAACTAGTCAGGTTAAAATAAAAATTGCTATGTTTGCTGAAAAGTGTTGAACTTATTTGTTATTGATATTTGGATTTAATTACATGTGGTGTTTCTCAACAAAATAAGCTAAAACCATGTCAAAAAGCTAATCATGTATAATACTAGATTCTTCTCCTACAATAACATACCTGTGAACCAGAGTCATCATTTTCTCTTTTCATTACTAAAGTAGCATGGCCCTGAGGAACTAGTTTCTTGAAAACTTCACTAAAATATTTAGAAACTTGTTTGAAAGTCAGCTGAATAGCTTCATATTTGCGATGTTCAAGAGCATTCATAAGTTCCATGATTGACTGTAAAAAAA-ATATATATATATATATCAATATATAATTAAATAAGCAAAAACAGATTTATTCTCATTTTTAAAAGGCACAGAACATCATTTCACACACATGACTAACCGTAAGAGTTATTAAATGAACAGCTGCAATTACTACATGCCATTTCA------------------------------------------------------------------------------------------------------------------------
>APH_0136
CAGGAAGAAATGGAGGAAAGGAATATTATGGGGGAAACTGGTTAACCCAAGTAAACCTGGAAAATGGCCATAAAATGGTTGTTGTCTTCTTTTGACTAATTTAGATATTACTTCATTTCCTTCTCCCAAATTTAATTTTCTATAATTTCACTGCATTAAGCCTGAACACCATTTGGTACACAGGTGTGAAACAACAATGAATGAATGAACTGTATTACAAAATTAAGATATTTTCACACAAGGTGGTAAAATCTGTTGTAACCTTGTGTGAAAATGTCTTAATGCTGTAAGACAAAACTAGTCAGGTTAAAATAAAAATTGCTATGTTTGCTGAAAAGTGTTGAACTTATTTGTTATTGATATTTGGATTTAATTACATGTGGTGTTTCTCAACAAAATAAGCTAAAACCATGTCAAAAAGCTAATCATGTATAATACTAGATTCTTCTCCTACAATAACATACCTGTGAACCAGAGTCATCATTTTCTCTTTTCATTACTAAAGTAGCATGGCCCTGAGGAACTAGTTTCTTGAAAACTTCACTAAAATATTTAGAAACTTGTTTGAAAGTCAGCTGAATAGCTTCATATTTGCGATGTTCAAGAGCATTCATAAGTTCCATGATTGACTGTAAAAAAA-ATATATATATATATATCAATATATAATTAAATAAGCAAAAACAGATTTATTCTCATTTTTAAAAGGCACAGAACATCATTTCACACACATGACTAACCGTAAGAGTTATTAAATGAACAGCTGCAATTACTACATGCCATTTCATAAGCTGTACACGACCTATATGTATCTGTCAGAAATGGTACATCTAAGAATTCAGTACTCATTTAAAATCATTATTAAGAGAACCTACTCTTAAGCAG----------------------
>APH_5079
-----------------------------GGGGGAAACTAGTTAACCCAAGTAAACCTGGAAAATGGCCATAAAATGGTTGTTGTCTTCTTTTGACTAATTTAGATATTACTTCATTTCCTTCTCCCAAATTTAATTTTCTATAATTTCACTGCATTAAGCCTGAACACCATTTGGTACACAGGTGTGAAACAACAATGAATGAATGAACTGTATTACAAAATTAAGATATTTTCACACAAGGTGGTAAAATCTGTTGTAACCTTGTGTGAAAATGTCTTAATGCTGTAAGACAAAACTAGTCAGGTTAAAATAAAAATTGCTATGTTTGCTGAAAAGTGTTGAACTTATTTGTTATTGATATTTGGATTTAATTACATGTGGTGTTTCTCAACAAAATAAGCTAAAACCATGTCAAAAAGCTAATCATGTATAATACTAGATTCTTCTCCTACAATAACATACCTGTGAACCAGAGTCATCATTTTCTCTTTTCATTACTAAAGTAGCATGGCCCTGAGGAACTAGTTTCTTGAAAACTTCACTAAAATATTTAGAAACTTGTTTGAAAGTCAGCTGAATAGCTTCATATTTGCGATGTTCAAGAGCATTCATAAGTTCCATGATTGACTGTAAAAAAA-ATATATATATATATATCAATATATAATTAAATAAGCAAAAACAGATTTATTCTCATTTTTAAAAGGCACAGAACATCATTTCACACACATGACTAACCGTAAGAGTTATTAAATGAACAGCTGCAATTACTACATGCCATTTCATAAGCTGTACACGACCTATATGTATCTGTCAGAAATGGTACATCTAAGAATTCAGTACTCATTTAAAATCATTATTAAGAGAAC------------------------------------
>APH_5003
CAGGAAGAAGTGGAGGAAAGGAATATTATGGGGGAAACTAGTTAACCCAAGTAAACCTGGAAAATGGCCATAAAATGGTTGTTGTCTTCTTTTGACTAATTTAGATATTACTTCATTTCCTTCTCCCAAATTTAATTTTCTATAATTTCACTGCATTAAGCCTGAACACCATTTGGTACACAGGTGTGAAACAACAATGAATGAATGAACTGTATTACAAAATTAAGATATTTTCACACAAGGTGGTAAAATCTGTTGTAACCTTGTGTGAAAATGTCTTAATGCTGTAAGACAAAACTAGTCAGGTTAAAATAAAAATTGCTATGTTTGCTGAAAAGTGTTGAACTTATTTGTTATTGATATTTGGATTTAATTACATGTGGTGTTTCTCAACAAAATAAGCTAAAACCATGTCAAAAAGCTAATCATGTATAATACTAGATTCTTCTCCTACAATAACATACCTGTGAACCAGAGTCATCATTTTCTCTTTTCATTACTAAAGTAGCATGGCCCTGAGGAACTAGTTTCTTGAAAACTTCACTAAAATATTTAGAAACTTGTTTGAAAGTCAGCTGAATAGCTTCATATTTGCGATGTTCAAGAGCATTCATAAGTTCCATGATTGACTGTAAAAAAA-ATATATATATATATATCAATATATAATTAAATAAGCAAAAACAGATTTATTCTCATTTTTAAAAGGCACAGAACATCATTTCACACACATGACTAACCGTAAGAGTTATTAAATGAACAGCTGCAATTACTACATGCCATTTCATAAGCTGTACACGACCTATATGTATCTGTCAGAAATGGTACATCTAAGAATTCAGTACTCATTTAAAATCATTATTAAGAGAACC-----------------------------------
>APH_4029
-------------------------------------------AACCCAAGTAAACCTGGAAAATGGCCATAAAATGGTTGTTGTCTTCTTTTGACTAATTTAGATATTACTTCATTTCCTTCTCCCAAATTTAATTTTCTATAATTTCACTGCATTAAGCCTGAACACCATTTGGTACACAGGTGTGAAACAACAATGAATGAATGAACTGTATTACAAAATTAAGATATTTTCACACAAGGTGGTAAAATCTGTTGTAACCTTGTGTGAAAATGTCTTAATGCTGTAAGACAAAACTAGTCAGGTTAAAATAAAAATTGCTATGTTTGCTGAAAAGTGTTGAACTTATTTGTTATTGATATTTGGATTTAATTACATGTGGTGTTTCTCAACAAAATAAGCTAAAACCATGTCAAAAAGCTAATCATGTATAATACTAGATTCTTCTCCTACAATAACATACCTGTGAACCAGAGTCATCATTTTCTCTTTTCATTACTAAAGTAGCATGGCCCTGAGGAACTAGTTTCTTGAAAACTTCACTAAAATATTTAGAAACTTGTTTGAAAGTCAGCTGAATAGCTTCATATTTGCGATGTTCAAGAGCATTCATAAGTTCCATGATTGACTGTAAAAAAA-ATATATATATATATATCAATATATAATTAAATAAGCAAAAACAGATTTATTCTCATTTTTAAAAGGCACAGAACATCATTTCACACACATGACTAACCGTAAGAGTTATTAAATGAACAGCTGCAATTACTACATGCCATTTCATAAGCTGTACACGACCTATATGTATCTGTCAGAAATGGTACATCTAAGAATTCAGTACTCATTTAAAATCATTATTAAGAGAACCTACTC------------------------------
>APH_1535
-----------------------------------------------------------------------------------------------CTAATTTAGATATTACTTCATTTCCTTCTCCCAAATTTAATTTTCTATAATTTCACTGCATTAAGCCTGAACACCATTTGGTACACAGGTGTGAAACAACAATGAATGAATGAACTGTATTACAAAATTAAGATATTTTCACACAAGGTGGTAAAATCTGTTGTAACCTTGTGTGAAAATGTCTTAATGCTGTAAGACAAAACTAGTCAGGTTAAAATAAAAATTGCTATGTTTGCTGAAAAGTGTTGAACTTATTTGTTATTGATATTTGGATTTAATTACATGTGGTGTTTCTCAACAAAATAAGCTAAAACCATGTCAAAAAGCTAATCATGTATAATACTAGATTCTTCTCCTACAATAACATACCTGTGAACCAGAGTCATCATTTTCTCTTTTCATTACTAAAGTAGCATGGCCCTGAGGAACTAGTTTCTTGAAAACTTCACTAAAATATTTAGAAACTTGTTTGAAAGTCAGCTGAATAGCTTCATATTTGCGATGTTCAAGAGCATTCATAAGTTCCATGATTGACTGTAAAAAAA-ATATATATATATATATCAATATATAATTAAATAAGCAAAAACAGATTTATTCTCATTTTTAAAAGGCACAGAACATCATTTCACACAC--GACTAACCGTAAGAGTTATTAAATGAACAGCTGCAATTACTACATGCCATTTCATAAGCTGTACACGACCTATATGTATCTGTCAGAAATGGTACATCTAAGAATTCAGTAC--------------------------------------------------------------
>APH_0185
CAGGGAGAAGTGGAGGAAAGGAATATTATGGGGGAAACCGGTTAACCCAAGTAAACCTGGAAAATGGCCATAAAATGGTTGTTGTCTTCTTTTGACTAATTTAGCTATTACTTCATTTCCTTCTCCCAAATTTAATTTTCTATAATTTCACTGCATTAAGCCTGAACACCATTTGGTATACAGGTGTGAAACAATAATGAATGAATGAACTGTATTACAAAATTAAGATATTTTCACACAAGGTGGTAAAATCTGTTGTAACCTTGTGTGAAAATGTCTTAATGTTGTAAGACAAAACTAGTCAGGTTAAAATAAAAATTGCAATGTTTGCTGAAAAGTGTTGCATTTATTTGTTATTGATATTTGGATTTAATTACATGTGGTGTTTCTCAACAAAATAAGCTAAAACCATGTCAAAAAGCTAATCATGTATAATACTAGATTCTTTTCCTACAATAACATACCTGTGAACCAGAGTCATCATTTTCTCTTTTCATTACTAAAGTAGCATGGCCCTGAGGAACTAGTTTCTTGAAAACTTCACTAAAATATTTAGAAACTTGTTTGAAAGTCAGCTGAATAGCTTCATATTTGCGAAGTTCAAGAGCATTCATAAGTTCCATGATTGACTGTAAAAAAA-ATATATATATAT------ATATATAATTAAATAAGCAAAAACAGAT---TTCTCATTTTTAAGAGGCACAGAACATCATTTCACACACATGACTAACCGTAAGAGTTATTAAATGAACAGCCGCAATTACTACATGCCACTTCATAAGCTGTACACGACCTATATGTATCTGTCAGAAATGGTACATCTAAGAATTCAGTACTCATTTAAA---ATTATTAAGAGAACCTACTCTTAAGCAGTAATATGCACAAAATAATGGAT
>APH_0723
CAGGGAGAAGTGGAGGAAAGGAATATTATGGGGGAAACCGGTTAACCCAAGTAAACCTGGAAAATGGCCATAAAATGGTTGTTGTCTTCTTTTGACTAATTTAGCTATTACTTCATTTCCTTCTCCCAAATTTAATTTTCTATAATTTCACTGCATTAAGCCTGAACACCATTTGGTATACAGGTGTGAAACAATAATGAATGAATGAACTGTATTACAAAATTAAGATATTTTCACACAAGGTGGTAAAATCTGTTGTAACCTTGTGTGAAAATGTCTTAATGTTGTAAGACAAAACTAGTCAGGTTAAAATAAAAATTGCAATGTTTGCTGAAAAGTGTTGCATTTATTTGTTATTGATATTTGGATTTAATTACATGTGGTATTTCTCAACAAAATAAGCTAAAACCATGTCAAAAAGCTAATCATGTATAATACTAGATTCTTTTCCTACAATAACATACCTGTGAACCAGAGTCATCATTTTCTCTTTTCATTACTAAAGTAGCATGGCCCTGAGGAACTAGTTTCTTGAAAACTTCACTAAAATATTTAGAAACTTGTTTGAAAGTCAGCTGAATAGCTTCATATTTGCGAAGTTCAAGTGCATTCATAAGTTCCATGATTGACTGTAAAAAAATATATATATAT------------ATAATTAAATAAGCAAAAACAGAT---TTCTCATTTTTAAGAGGCACAGAACATCATTTCACACAC--GACTAACCGTAAGAGTTATTAAATGAACAGCTGCAATTACTACATGCCATTTCATAAGCTGTACACAACCTATATGTATCTGTCAGAAATGGTACATCTAAGAATTCAGTACTCATTTAAA---ATTATTAAGAGAACCTACTCTTAAGCAGTAATATGCACAAAATAATGGAT
>APH_0717
----------------------------------------------------------------------------------------------------------------------------------------------TAATTTCACTGCATTAAGCCTGAACACCATTTGGTATACAGGTGTGAAACAATAATGAATGAATGAACTGTATTACAAAATTAAGATATTTTCACACAAGGTGGTAAAATCTGTTGTAACCTTGTGTGAAAATGTCTTAATGTTGTAAGACAAAACTAGTCAGGTTAAAATAAAAATTGCAATGTTTGCTGAAAAGTGTTGCATTTATTTGTTATTGATATTTGGATTTAATTACATGTGGTATTTCTCAACAAAATAAGCTAAAACCATGTCAAAAAGCTAATCATGTATAATACTAGATTCTTTTCCTACAATAACATACCTGTGAACCAGAGTCATCATTTTCTCTTTTCATTACTAAAGTAGCATGGCCCTGAGGAACTAGTTTCTTGAAAACTTCACTAAAATATTTAGAAACTTGTTTGAAAGTCAGCTGAATAGCTTCATATTTGCGAAGTTCAAGTGCATTCATAAGTTCCATGATTGACTGTAAAAAAATATATATATAT------------ATAATTAAATAAGCAAAAACAGAT---TTCTCATTTTTAAGAGGCACAGAACATCATTTCACACAC--GACTAACCGTAAGAGTTATTAAATGAACAGCTGCAATTACTACATGCCATTTCATAAGCTGTACACAACCTATATGTATCTGTCAGAAATGGTACATCTAAGAATTCAGTACTCATTTAAA---ATTATTAAGAGAACCTACTCTTAAGCAGTAATATGCACAAAATAATGGAT
>APH_0186
CAGGGAGAAGTGGAGGAAAGGAATATTATGGGGGAAACCGGTTAACCCAAGTAAACCTGGAAAATGGCCATAAAATGGTTGTTGTCTTCTTTTGACTAATTTAGCTATTACTTCATTTCCTTCTCCCAAATTTAATTTTCTATAATTTCACTGCATTAAGCCTGAACACCATTTGGTATACAGGTGTGAAACAATAATGAATGAATGAACTGTATTACAAAATTAAGATATTTTCACACAAGGTGGTAAAATCTGTTGTAACCTTGTGTGAAAATGTCTTAATGTTGTAAGACAAAACTAGTCAGGTTAAAATAAAAATTGCAATGTTTGCTGAAAAGTGTTGCATTTATTTGTTATTGATATTTGGATTTAATTACATGTGGTATTTCTCAACAAAATAAGCTAAAACCATGTCAAAAAGCTAATCATGTATAATACTAGATTCTTTTCCTACAATAACATACCTGTGAACCAGAGTCATCATTTTCTCTTTTCATTACTAAAGTAGCATGGCCCTGAGGAACTAGTTTCTTGAAAACTTCACTAAAATATTTAGAAACTTGTTTGAAAGTCAGCTGAATAGCTTCATATTTGCGAAGTTCAAGAGCATTCATAAGTTCCATGATTGACTGTAAAAAAA-AAATATATAT------------ATAATTAAATAAGCAAAAACAGAT---TTCTCATTTTTAAGAGGCACAGAACATCATTTCACACAC--GACTAACCGTAAGAGTTATTAAATGAACAGCTGCAATTACTACATGCCATTTCATAAGCTGTACACAACCTATATGTATCTGTCAGAAATGGTACATCTAAGAATTCAGTACTCATTTAAA---ATTATTAAGAGAACCTACTCTTAAGCAGTAATATGCACAAAATAATGGAT
>APH_0674
CAGGGAGAAGTGGAGGAAAGGAATATTATGGGGGGAACCGGTTAACCCAAGTAAACCTGGAAAATGGCCATAAAATGGTTGTTGTCTTCTTTTGACTAATTTAGCTATTACTTCATTTCCTTCTCCCAAATTTAATTTTCTATAATTTCACTGCATTAAGCCTGAACACCATTTGGTATACAGGTGTGAAACAATAATGAATGAATGAACTGTATTACAAAATTAAGATATTTTCACACAAGGTGGTAAAATCTGTTGTAACCTTGTGTGAAAATGTCTTAATGTTGTAAGACAAAACTAGTCAGGTTAAAATAAAAATTGCAATGTTTGCTGAAAAGTGTTGCATTTATTTGTTATTGATATTTGGATTTAATTACATGTGGTATTTCTCAACAAAATAAGCTAAAACCATGTCAAAAAGCTAATCATGTATAATACTAGATTCTTTTCCTACAATAACATACCTGTGAACCAGAGTCATCATTTTCTCTTTTCATTACTAAAGTAGCATGGCCCTGAGGAACTAGTTTCTTGAAAACTTCACTAAAATATTTAGAAACTTGTTTGAAAGTCAGCTGAATAGCTTCATATTTGCGAAGTTCAAGAGCATTCATAAGTTCCATGATTGACTGTAAAAAAATATATATATAT------------ATAATTAAATAAGCAAAAACAGAT---TTCTCATTTTTAAGAGGCACAGAACATCATTTCACACAC--GACTAACCGTAAGAGTTATTAAATGAACAGCTGCAATTACTACATGCCATTTCATAAGCTGTACACAACCTATATGTATCTGTCAGAAATGGTACATCTAAGAATTCAGTACTCATTTAAA---ATTATTAAGAGAACCTACTCTTAAGCAGTAATATGCACAAAATAATGGAT
>APH_3188
CAGGGAGAAGTGGAGGAAAGGAATATTATGGGGGAAACCGGTTAACCCAAGTAAACCTGGAAAATGGCCATAAAATGGTTGTTGTCTTCTTTTGACTAATTTAGCTATTACTTCATTTCCTTCTCCCAAATTTAATTTTCTATAATTTCACTGCATTAAGCCTGAACACCATTTGGTATACAGGTGTGAAACAATAATGAATGAATGAACTGTATTACAAAATTAAGATATTTTCACACAAGGTGGTAAAATCTGTTGTAACCTTGTGTGAAAATGTCTTAATGTTGTAAGACAAAACTAGTCAGGTTAAAATAAAAATTGCAATGTTTGCTGAAAAGTGTTGCATTTATTTGTTATTGATATTTGGATTTAATTACATGTGGTATTTCTCAACAAAATAAGCTAAAACCATGTCAAAAAGCTAATCATGTATAATACTAGATTCTTTTCCTACAATAACATACCTGTGAACCAGAGTCATCATTTTCTCTTTTCATTACTAAAGTAGCATGGCCCTGAGGAACTAGTTTCTTGAAAACTTCACTAAAATATTTAGAAACTTGTTTGAAAGTCAGCTGAATAGCTTCATATTTGCGAAGTTCAAGAGCATTCATAAGTTCCATGATTGACTGTAAAAAAATATATATATAT------------ATAATTAAATAAGCAAAAACAGAT---TTCTCATTTTTAAGAGGCACAGAACATCATTTCACACAC--GACTAACCGTAAGAGTTATTAAATGAACAGCTGCAATTACTACATGCCATTTCATAAGCTGTACACAACCTATATGTATCTGTCAGAAATGGTACATCTAAGAATTCAGTACTCATTTAAA---ATTATTAAGAGAACCTACTCTTAAGCAGTAATATGCACAAAATAATGGAT
