# Supplementary material for: ﻿Discovery of a new tarantula species from the Madrean Sky Islands and the first documented instance of syntopy between two montane endemics (Araneae, Theraphosidae, Aphonopelma): a case of prior mistaken identity
Source: Zookeys. 2024 Aug 16;1210:61–98. doi: 10.3897/zookeys.1210.125318 (PMC11344175; doi:10.3897/zookeys.1210.125318)
Supplement: Supplementary material 8 — Phylogenomics files [file zookeys-1210-061_article-125318__-s008.zip › Suppl8/individual_UCE_loci/sl_realigned_uce_200106.fas]

>APH_4029
ACATATATGCATATATATGGAAATCCATTTACAATCAAAAAATGCTGTTGCCTTAAGTTTGTGTGTGCTTTTTTCTTTCTTACAAATGCTAACAAGCATACAATCGACAGCGGGAACTTAAATATACACTGAAAATATAGACGAATACTATAAATTTTAGGAAAGATTTAATTTGAGATTTTGCAGCTCAAAGATTTATACCCAGAATGGTATATGGGTTGAATGTTTTTTCCATTCTAACTGGGAAACTGTCAGGAAATATTTCAGTTCTGCCAAGTAAGAAAAATCCCCGCTCTTAAAAACAAAGTAAAAGAAGTTTCTCTTGTTTCGAGCAAAGGGACGAAACTAAACTTTAATTTACTTTCTTTTTCTTTCATTATTATTTTTTCATCAGCTGTCGTATCATTCTTCAGAAAGCTTAATCCAGAATGTACCAGGCTGTGACATAATTCTTAGGGGAAAAAGGAAAAATGGTTGATGCACACGCATCGTAACTTTTGCCATTATGTAAGATACGAAGTGTAACTTCGTGTGCTGCAAAATCCTTCTTTACGTAGATGTTCGAAGGATGTCATTGAGAGTGACGTCATCTAGCATGAGATACCCTGTGCCTGCCTACCCTCGTTTCGTCCCAAGAAATAAAGGCAGTTAAAGTATTAAACTCTGGTTCTCAGCCGCGGCGATTTATACGACCCCGTGACGTTCTTATATCCGGGCAAATCCCCTTTTTGCTACGGCTCTGGTCCATTAGACGGCCCTGACAATTTTTCTCGATCAACCCCTCGGCGAAGCTGGCGATTAAGCTTAATTCTCGTAAGTGATTTGGCACGTTTTTATTGGCTCGGCCTCACTGAGATGACGCAATATATTAATCGAAGACGTTACCTTCGAAATAAACGCATTTATTTTCTATACGTCGCGTCTGCCTTAATTCGCCCCCAAACTCTGACTGACCGAAACTGTGAGGAGAACGTTCTTAAGACGTCCATAAGCCAAGCATTTGTCTTGAGCGCGTGTTGGTAGCGGAGGATGGAGAGGAGGTCTCTCCTGTATGTCCTCACCGTTTCCCTTAGATGAAGCCATTGTTGATGCTGATTGGGCACGCCGAGTGAAGCTGATGGAGAATGGAGTACCGCAAGAAGGGGACTGGGGGGAGTAAAGTTTCACTGGTTGCGGTTTAAATGAAGAAAGGGAGAAATGTTATGCGAGCAAAATAAGAAAACTGGGGATCAAAACAGGAGAAACGAAGGCTGAGATATTGCTGATGGATGGAGGAAATGAGGGCTGGGGGAGGAGGAATTTCGAAAGGTCGAAATGAAAAAGAAGGGGGTGGAAGTTAAAACCGAGGGGG----------------------------------------------------------------------------------------------------------------------------------------------------------------------------------------------------------------------------------------------
>APH_5079
------------------------------------------------------------------------------CTTACAAATGCTAACAAGCATACAATCGACAGCGGGAACTTAAATATACACTGAAAATATAGACGAATACTATAAATTTTAGGAAAGATTTAATTTGAGATTTTGCAGCTCAAAGATTTATACCCAGAATGGTATATGGGTTGAATGTTTTTTCCATTCTAACTGGGAAACTGTCAGGAAATATTTCAGTTCTGCCAAGTAAGAAAAATCCCCGCTCTTAAAAACAAAGTAAAAGAAGTTTCTCTTGTTTCGAGCAAAGGGACGAAACTAAACTTTAATTTACTTTCTTTTTCTTTCATTATTATTTTTTCATCAGCTGTCGTATCATTCTTCAGAAAGCTTAATCCAGAATGTACCAGGCTGTGACATAATTCTTAGGGGAAAAAGGAAAAATGGTTGATGCACACGCATCGTAACTTTTGCCATTATGTAAGATACGAAGTGTAACTTCGTGTGCTGCAAAATCCTTCTTTACGTAGATGTTCGAAGGATGTCATTGAGAGTGACGTCATCTAGCATGAGATACCCTGTGCCTGCCTACCCTCGTTTCGTCCCAAGAAATAAAGGCAGTTAAAGTATTAAACTCTGGTTCTCAGCCGCGGCGATTTATACGACCCCGTGACGTTCTTATATCCGGGCAAATCCCCTTTTTGCTACGGCTCTGGTCCATTAGACGGCCCTGACAATTTTTCTCGATCAACCCCTCGGCGAAGCTGGCGATTAAGCTTAATTCTCGTAAGTGATTTGGCACGTTTTTATTGGCTCGGCCTCACTGAGATGACGCAATATATTAATCGAAGACGTTACCTTCGAAATAAACGCATTTATTTTCTATACGTCGCGTCTGCCTTAATTCGCCCCCAAACTCTGACTGACCGAAACTGTGAGGAGAACGTTCTTAAGACGTCCATAAGCCAAGCATTTGTCTTGAGCGCGTGTTGGTAGCGGAGGATGGAGAGGAGGTCTCTCTTGTATGTCCTCACCGTTTCCCTTAGATGAAGCCATTGTTGATGCTGATTGGGCACGCCGAGTGAAGCTGATGGAGAATGGGGTACCGCAAGAAGGGGACTGGGGGGAGTAAAGTTTCACTGGTTGCGGTTTAAATGAAGAAAGGGAGAAATGTTATGCGAGCAAAATAAGAAAACTGGGGATCAAAACAGGAGAAACGAAGGCTGAGATATTGCTGATGGATGGAGGAAATGAGGGCTGGGGGAGGAGGAATTTCGAAAGGTCGAAATGAAAAAGAA-GGGGTGGAAGTTAAAACCTAGGGGGGTAAGGAGTTTCAAATGGCGGAATGAAGAAAAAGGATTGGCTGAAGCTGACACGGGGATTATGGCTGAGATGATAAGAATAACACGATGAAGCAAGGCGAAAAAGTCCAAGGGAGTGTTTCTTGGTGATTACGAAGGGAT--------------------------------------------------------------------------------------------------
>APH_0772
------------------------------------------------------------------------------CTTACAAATGCTAACAAGCATACAATCGACAGCGGGAACTTAAATATACACTGAAAATATAGACGAATACTATAAATTTTAGGAAAGATTTAATTTGAGATTTTGCAGCTCAAAGATTTATACCCAGAATGGTATATGGGTTGAATGTTTTTTCCATTCTAACTGGGAAACTGTCAGGAAATATTTCAGTTCTGCCAAGTAAGAAAAATCCCCGCTCTTAAAAACAAAGTAAAAGAAGTTTCTCTTGTTTCGAGCAAAGGGACGAAACTAAACTTTAATTTACTTTCTTTTTCTTTCATTATTATTTTTTCATCAGCTGTCGTATCATTCTTCAGAAAGCTTAATCCAGAATGTACCAGGCTGTGACATAATTCTTAGGGGAAAAAGGAAAAATGGTTGATGCACACGCATCGTAACTTTTGCCATTATGTAAGATACGAAGTGTAACTTCGTGTGCTGCAAAATCCTTCTTTACGTAGATGTTCGAAGGATGTCATTGAGAGTGACGTCATCTAGCATGAGATACCCTGTGCCTGCCTACCCTCGTTTCGTCCCAAGAAATAAAGGCAGTTAAAGTATTAAACTCTGGTTCTCAGCCGCGGCGATTTATACGACCCCGTGACGTTCTTATATCCGGGCAAATCCCCTTTTTGCTACGGCTCTGGTCCATTAGACGGCCCTGACAATTTTTCTCGATCAACCCCTCGGCGAAGCTGGCGATTAAGCTTAATTCTCGTAAGTGATTTGGCACGTTTTTATTGGCTCGGCCTCACTGAGATGACGCAATATATTAATCGAAGACGTTACCTTCGAAATAAACGCATTTATTTTCTATACGTCGCGTCTGCCTTAATTCGCCCCCAAACTCTGACTGACCGAAACTGTGAGGAGAACGTTCTTAAGACGTCCATAAGCCAAGCATTTGTCTTGAGCGCGTGTTGGTAGCGGAGGATGGAGAGGAGGTCTCTCTTGTATGTCCTCACCGTTTCCCTTAGATGAAGCCATTGTTGATGCTGATTGGGCACGCCGAGTGAAGCTGATGGAGAATGGGGTACCGCAAGAAGGGGACTGGGGGGAGTAAAGTTTCACTGGTTGCGGTTTAAATGAAGAAAGGGAGAAATGTTATGCGAGCAAAATAAGAAAACTGGGGATCAAAACAGGAGAAACGAAGGCTGAGATATTGCTGATGGATGGAGGAAATGAGGGCTGGGGGAGGAGGAATTTCGAAAGGTCGAAATGAAAAAGAAGGGGGTGGAAGTTAAACCCGAGGGGGGTAAGGAGTTTCAAATGGCGGAATGAAGAAAAAGGATTGGCTGAAGCTGACACGGGGATTATGGCTGAGATGATAAGAATAACACGATGAAGCAAGGCGAAAAAGTCCAAGGGAGTGTTTCTTGGTGATTACGAAGGGATGAGGATTCCGCAAATCGACGGACGAGGAAGTAACATTCATCACTGATTTTACCGAGCGCTTTTTCTAATGGAAGGAAAGATAAAATTATCTGCATCGT
>APH_1535
--------------ATATGGAAATCCATTTACAATCAAAAAATGCTGTTGCCTTAAGTTTGTGTGTGCTTTTTTCTTTCTTACAAATGCTAACAAGCATACAATCGACAGCGGGAACTTAAATATACACTGAAAATATAGACGAATACTATAAATTTTAGGAAAGATTTAATTTGAGATTTTGCAGCTCAAAGATTTATACCCAGAATGGTATATGGGTTGAATGTTTTTTCCATTCTAACTGGGAAACTGTCAGGAAATATTTCAGTTCTGCCAAGTAAGAAAAATCCCCGCTCTTAAAAACAAAGTAAAAGAAGTTTCTCTTGTTTCGAGCAAAGGGACGAAACTAAACTTTAATTTACTTTCTTTTTCTTTCATTATTATTTTTTCATCAGCTGTCGTATCATTCTTCAGAAAGCTTAATCCAGAATGTACCAGGCTGTGACATAATTCTTAGGGGAAAAAGGAAAAATGGTTGATGCACACGCATCGTAACTTTTGCCATTATGTAAGATACGAAGTGTAACTTCGTGTGCTGCAAAATCCTTCTTTACGTAGATGTTCGAAGGATGTCATTGAGAGTGACGTCATCTAGCATGAGATACCCTGTGCCTGCCTACCCTCGTTTCGTCCCAAGAAATAAAGGCAGTTAAAGTATTAAACTCTGGTTCTCAGCCGCGGCGATTTATACGACCCCGTGACGTTCTTATATCCGGGCAAATCCCCTTTTTGCTACGGCTCTGGTCCATTAGACGGCCCTGACAATTTTTCTCGATCAACCCCTCGGCGAAGCTGGCGATTAAGCTTAATTCTCGTAAGTGATTTGGCACGTTTTTATTGGCTCGGCCTCACTGAGATGACGCAATATATTAATCGAAGACGTTACCTTCGAAATAAACGCATTTATTTTCTATACGTCGCGTCTGCCTTAATTCGCCCCCAAACTCTGACTGACCGAAACTGTGAGGAGAACGTTCTTAAGACGTCCATAAGCCAAGCATTTGTCTTGAGCGCGTGTTGGTAGCGGAGGATGGAGAGGAGGTCTCTCTTGTATGTCCTCACCGTTTCCCTTAGATGAAGCCATTGTTGATGCTGATTGGGCACGCCGAGTGAAGCTGATGGAGAATGGGGTACCGCAAGAAGGGGACTGGGGGGAGTAAAGTTTCACTGGTTGCGGTTTAAATGAAGAAAGGGAGAAATGTTATGCGAGCAAAATAAGAAAACTGGGGATCAAAACAGGAGAAACGAAGGCTGAGATATTGCTGATGGATGGAGGAAATGAGGGCTGGGGGAGGAGGAATTTCGAAAGGTCGAAATGAAAAAGAAGGGGGTGGAAGTTAAAACCGAGGGGGGTAAGGAGTTTCAAATGGCGGAATGAAGAAAAAGGATTGGCTGAAGCTGACACGGGGATTATGGCTGAGATGATAAGAATAACACGATGAAGCAAGGCGAAAAAGTCCAAGGGAGTGTTTCTTGG-----------------------------------------------------------------------------------------------------------------
>APH_5003
ACATATATGCATATATATGGAAATCCATTTACAATCAAAAAATGCTGTTGCCTTAAGTTTGTGTGTGCTTTTTTCTTTCTTACAAATGCTAACAAGCATACAATCGACAGCGGGAACTTAAATATACACTGAAAATATAGACGAATACTATAAATTTTAGGAAAGATTTAATTTGAGATTTTGCAGCTCAAAGATTTATACCCAGAATGGTATATGGGTTGAATGTTTTTTCCATTCTAACTGGGAAACTGTCAGGAAATATTTCAGTTCTGCCAAGTAAGAAAAATCCCCGCTCTTAAAAACAAAGTAAAAGAAGTTTCTCTTGTTTCGAGCAAAGGGACGAAACTAAACTTTAATTTACTTTCTTTTTCTTTCATTATTATTTTTTCATCAGCTGTCGTATCATTCTTCAGAAAGCTTAATCCAGAATGTACCAGGCTGTGACATAATTCTTAGGGGAAAAAGGAAAAATGGTTGATGCACACGCATCGTAACTTTTGCCATTATGTAAGATACGAAGTGTAACTTCGTGTGCTGCAAAATCCTTCTTTACGTAGATGTTCGAAGGATGTCATTGAGAGTGACGTCATCTAGCATGAGATACCCTGTGCCTGCCTACCCTCGTTTCGTCCCAAGAAATAAAGGCAGTTAAAGTATTAAACTCTGGTTCTCAGCCGCGGCGATTTATACGACCCCGTGACGTTCTTATATCCGGGCAAATCCCCTTTTTGCTACGGCTCTGGTCCATTAGACGGCCCTGACAATTTTTCTCGATCAACCCCTCGGCGAAGCTGGCGATTAAGCTTAATTCTCGTAAGTGATTTGGCACGTTTTTATTGGCTCGGCCTCACTGAGATGACGCAATATATTAATCGAAGACGTTACCTTCGAAATAAACGCATTTATTTTCTATACGTCGCGTCTGCCTTAATTCGCCCCCAAACTCTGACTGACCGAAACTGTGAGGAGAACGTTCTTAAGACGTCCATAAGCCAAGCATTTGTCTTGAGCGCGTGTTGGTAGCGGAGGATGGAGAGGAGGTCTCTCTTGTATGTCCTCACCGTTTCCCTTAGATGAAGCCATTGTTGATGCTGATTGGGCACGCCGAGTGAAGCTGATGGAGAATGGGGTACCGCAAGAAGGGGACTGGGGGGAGTAAAGTTTCACTGGTTGCGGTTTAAATGAAGAAAGGGAGAAATGTTATGCGAGCAAAATAAGAAAACTGGGGATCAAAACAGGAGAAACGAAGGCTGAGATATTGCTGATGGATGGAGGAAATGAGGGCTGGGGGAGGAGGAATTTCGAAAGGTCGAAATGAAAAAGAAGGGGGTGGAAGTTAAAACCGAGGGGGGTAAGGAGTTTCAAATGGCGGAATGAAGAAAAAGGATTGGCTGAAGCTGACACGGGGATTATGGCTGAGATGATAAGAATAACACGATGAAGCAAGGCGAAAAAGTCCAAGGGAGTGTTTCTTGGTGATTACGAAGGGATGAGGATTCCGCAAATCGACGGACGAGGAAGTAACATTCATCACTGATTTTACCGAGCGCTTTTTCTAATGG---------------------------
>APH_5001
----------------------------------------------------------------------------------------------------------------------------------------ATAGACGAATACTATAAATTTTAGGAAAGATTTAATTTGAGATTTTGCAGCTCAAAGATTTATACCCAGAATGGTATATGGGTTGAATGTTTTTTCCATTCTAACTGGGAAACTGTCAGGAAATATTTCAGTTCTGCCAAGTAAGAAAAATCCCCGCTCTTAAAAACAAAGTAAAAGAAGTTTGTCTTGTTTCGAGCAAAGGGACGAAACTAAACTTTAATTTACTTTCTTTTTCTTTCATTATTATTTTTTCATCAGCTGTCGTATCATTCTTCAGAAAGCTTAATCCAGAATGTACCAGGCTGTGACATAATTCTTAGGGGAAAAAGGAAAAATGGTTGATGCACACGCATCGTAACTTTTGCCATTATGTAAGATACGAAGTGTAACTTCGTGTGCTGCAAAATCCTTCTTTACGTAGATGTTCGAAGGATGTCATTGAGAGTGACGTCATCTAGCATGAGATACCCTGTGCCTGCCTACCCTCGTTTCGTCCCAAGAAATAAAGGCAGTTAAAGTATTAAACTCTGGTTCTCAGCCGCGGCGATTTATACGACCCCGTGACGTTCTTATATCCGGGCAAATCCCCTTTTTGCTACGGCTCTGGTCCATTAGACGGCCCTGACAATTTTTCTCGATCAACCCCTCGGCGAAGCTGGCGATTAAGCTTAATTCTCGTAAGTGATTTGGCACGTTTTTATTGGCTCGGCCTCACTGAGATGACGCAATATATTAATCGAAGACGTTACCTTCGAAATAAACGCATTTATTTTCTATACGTCGCGTCTGCCTTAATTCGCCCCCAAACTCTGACTGACCGAAACTGTGAGGAGAACGTTCTTAAGACGTCCATAAGCCAAGCATTTGTCTTGAGCGCGTGTTGGTAGCGGAGGATGGAGAGGAGGTCTCTCTTGTATGTCCTCACCGTTTCCCTTAGATGAAGCCATTGTTGATGCTGATTGGGCACGCCGAGTGAAGCTGATGGAGAATGGGGTACCGCAAGAAGGGGACTGGGGGGAGTAAAGTTTCACTGGTTGCGGTTTAAATGAAGAAAGGGAGAAATGTTATGCGAGCAAAATAAGAAAACTGGGGATCAAAACAGGAGAAACGAAGGCTGAGATATTGCTGATGGATGGAGGAAATGAGGGCTGGGGGAGGAGGAATTTCGAAAGGTCGAAATGAAAAAGAAGGGGG-------------------------------------------------------------------------------------------------------------------------------------------------------------------------------------------------------------------------------------------------------------------
>APH_4024
ACATATATGCATATATATGGAAATCCATTTACAATCAAAAAATGCTGTTGCCTTAAGTTTGTGTGTGCTTTTTTTTTTTTTACAAATGCTAACAAGCATACAATCGACAGCGGGAACTTAAATATACACTGAAAATATAGACGAATACTATAAATTTTAGGAAAGATTTAATTTGAGATTTTGCAGCTCAAAGATTTATACCCAGAATGGTATATGGGTTGAATGTTTTTTCCATTCTAACTGGGAAACTGTCAGGAAATATTTCAGTTCTGCCAAGTAAGAAAAATCCCCGCTCTTAAAAACAAAGTAAAAGAAGTTTGTCTTGTTTCGAGCAAAGGGACGAAACTAAACTTTAATTTACTTTCTTTTTCTTTCATTATTATTTTTTCATCAGCTGTCGTATCATTCTTCAGAAAGCTTAATCCAGAATGTACCAGGCTGTGACATAATTCTTAGGGGAAAAAGGAAAAATGGTTGATGCACACGCATCGTAACTTTTGCCATTATGTAAGATACGAAGTGTAACTTCGTGTGCTGCAAAATCCTTCTTTACGTAGATGTTCGAAGGATGTCATTGAGAGTGACGTCATCTAGCATGAGATACCCTGTGCCTGCCTACCCTCGTTTCGTCCCAAGAAATAAAGGCAGTTAAAGTATTAAACTCTGGTTCTCAGCCGCGGCGATTTATACGACCCCGTGACGTTCTTATATCCGGGCAAATCCCCTTTTTGCTACGGCTCTGGTCCATTAGACGGCCCTGACAATTTTTCTCGATCAACCCCTCGGCGAAGCTGGCGATTAAGCTTAATTCTCGTAAGTGATTTGGCACGTTTTTATTGGCTCGGCCTCACTGAGATGACGCAATATATTAATCGAAGACGTTACCTTCGAAATAAACGCATTTATTTTCTATACGTCGCGTCTGCCTTAATTCGCCCCCAAACTCTGACTGACCGAAACTGTGAGGAGAACGTTCTTAAGACGTCCATAAGCCAAGCATTTGTCTTGAGCGCGTGTTGGTAGCGGAGGATGGAGAGGAGGTCTCTCCTGTATGTCCTCACCGTTTCCCTTAGATGAAGCCATTGTTGATGCTGATTGGGCACGCCGAGTGAAGCTGATGGAGAATGGGGTACCGCAAGAAGGGGACTGGGGGGAGTAAAGTTTCACTGGTTGCGGTTTAAATGAAGAAAGGGAGAAATGTTATGCGAGCAAAATAAGAAAACTGGGGATCAAAACAGGAGAAACGAAGGCTGAGATATTGCTGATGGATGGAGGAAATGAGGGCTGGGGGAGGAGGAATTTCGAAAGGTTGAAATGAAAAAGAAGGGGGTGGAAGTTAAAACCGAGGGGGGTAAGGAGTTTCAAATGGCGGAATGAAGAAAAAGGATTGGCTGAAGCTGACACGGGGATTATGGCTGAGATGATAAGAATAACACGATGAAGCAAGGCGAAAAAGTCCAAGGGAGTGTTTCTTGGTGATTACGAAGGGATGAGGATTCCGCAAATCGACGGACGAGGAAGTAACATTCATCACTGATTTTACCGAGCGCTTTTTCTAATGGAAGGAAAGATAAAATTATCTGCATCGT
>APH_4005
ACATATATGCATATATATGGAAATCCATTTACAATCAAAAAATGCTGTTGCCTTAAGTTTGTGTGTGCTTTTTTTTTTTTTACAAATGCTAACAAGCATACAATCGACAGCGGGAACTTAAATATACACTGAAAATATAGACGAATACTATAAATTTTAGGAAAGATTTAATTTGAGATTTTGCAGCTCAAAGATTTATACCCAGAATGGTATATGGGTTGAATGTTTTTTCCATTCTAACTGGGAAACTGTCAGGAAATATTTCAGTTCTGCCAAGTAAGAAAAATCCCCGCTCTTAAAAACAAAGTAAAAGAAGTTTGTCTTGTTTCGAGCAAAGGGACGAAACTAAACTTTAATTTACTTTCTTTTTCTTTCATTATTATTTTTTCATCAGCTGTCGTATCATTCTTCAGAAAGCTTAATCCAGAATGTACCAGGCTGTGACATAATTCTTAGGGGAAAAAGGAAAAATGGTTGATGCACACGCATCGTAACTTTTGCCATTATGTAAGATACGAAGTGTAACTTCGTGTGCTGCAAAATCCTTCTTTACGTAGATGTTCGAAGGATGTCATTGAGAGTGACGTCATCTAGCATGAGATACCCTGTGCCTGCCTACCCTCGTTTCGTCCCAAGAAATAAAGGCAGTTAAAGTATTAAACTCTGGTTCTCAGCCGCGGCGATTTATACGACCCCGTGACGTTCTTATATCCGGGCAAATCCCCTTTTTGCTACGGCTCTGGTCCATTAGACGGCCCTGACAATTTTTCTCGATCAACCCCTCGGCGAAGCTGGCGATTAAGCTTAATTCTCGTAAGTGATTTGGCACGTTTTTATTGGCTCGGCCTCACTGAGATGACGCAATATATTAATCGAAGACGTTACCTTCGAAATAAACGCATTTATTTTCTATACGTCGCGTCTGCCTTAATTCGCCCCCAAACTCTGACTGACCGAAACTGTGAGGAGAACGTTCTTAAGACGTCCATAAGCCAAGCATTTGTCTTGAGCGCGTGTTGGTAGCGGAGGATGGAGAGGAGGTCTCTCCTGTATGTCCTCACCGTTTCCCTTAGATGAAGCCATTGTTGATGCTGATTGGGCACGCCGAGTGAAGCTGATGGAGAATGGGGTACCGCAAGAAGGGGACTGGGGGGAGTAAAGTTTCACTGGTTGCGGTTTAAATGAAGAAAGGGAGAAATGTTATGCGAGCAAAATAAGAAAACTGGGGATCAAAACAGGAGAAACGAAGGCTGAGATATTGCTGATGGATGGAGGAAATGAGGGCTGGGGGAGGAGGAATTTCGAAAGGTCGAAATGAAAAAGAAGGGGGTGGAAGTTAAAACCGAGGGGGGTAAGGAGTTTCAAATGGCGGAATGAAGAAAAAGGATTGGCTGAAGCTGACACGGGGATTATGGCTGAGATGATAAGAATAACACGATGAAGCAAGGCGAAAAAGTCCAAGGGAGTGTTTCTTGGTGATTACGAAGGGATGAGGATTCCGCAAATCGACGGACGAGGAAGTAACATTCATCACTGATTTTACCGAGCGCTTTTTCTAATGGAAGGAAAGATAAAATTATCTGCATCGT
>APH_0674
-------------------------------------------------------AGTTTGTGTGTGCTTTTTTTTTTTTTATAAATGCTAACAAGCATACAATTGACAGCGGGAACTTAAATATACACTGAAAATATAGACGAATACTATAAATTTTAGGAAAGATTTAATTTGAGATTTTGCAGCTCAAAGATTTATACCCAGAACGGTATATGGGTTGAATGTTTTTTCCATTCTAACTGGGAAACTGTCAGGAAATATTTCAGTTCTGCCAAGTAAGAAAAATCCCTGCTCTTAAAAACAAAGTAAAAGAAGTTTCTCTTGTTTCAAGCAAAGGGACGAAACTAAACTTTAATTTACTTTCTTTTTCTTTCATTATTATTTTTTCATCAGCTGTCGTATCATTCTTCAGAAAGCTTAATCCAGAATGTACCAGGCTGTGACATAATTCTTAGGGGAAAAAGGAAAAATGGTTGATGCACACGCATCGTAACTTTTGCCATTATGTAAGATACGAAGTGTAACTTCGTGTGCTGCAAAATCCTTCTTTACGTAGATGTTCGAAGGATGTCATTGAGAGTGACGTCATCTAGCATGAGATACCCTGTGCCTGCCTACCCTCGTTTCGTCCCAAGAAATAAAGGCAGTTAAAGTATTAAACTCTGGTTCTCAGCCGCGGCGATTTATACGACCCCGTGACGTTCTTATATCCGGGCAAATCCCCTTTTTGCTACGGCTCTGGTCCATTAGACGGCCCTGACAATTTTTCTCGATCAACCCCTCGGCGAAGCTGGCGATTAAGTTTAATTCTCGTAAGTGATTTGGCACGTTTTTATTGGCTCGGCCTCACTGAGATGAGGCAATATATTAATCGAAGACGTTACCTTCGAAATAAACGCATTTATTTTCTATACGTCGCGTCTGCCTTAATTCGCCCCCAAACTCTGACTGACCGAAACTGTGAGGAGAACGTTCTTAAGACGTCCATAAGCCAAGCATTTGTCTTGAGCGCGTGTTGGTAGCGGAGGATGGAGAGGAGGTCTCTCCTGTATGTCCTCACCGTTTCCCTTAGATGAAGCCATTGTTGATGCTGATTGGGCACGCCGGGTGAAGCTGATGGAGAATGGGGTACCGCAAGAAAGGGACTGGGGGGAGTAAAGTTTCACTGGTTGCGGTTTAAATGAAGAAAGGGAGAAATGTTATGCGAGCAAAATAAGAAAACTGGGGATCAAAACAGGAGAAACGAAGGCTGAGATATTGCTGATGGATGGAGGAAATGAGGGCTGGGGGAGGAGGAATTTCGAAAGGTCGAAATGAAAAAGAAGGGGGTGGAAGTTAAAACCGAGGGGGGTAAGGAGTTTCAAATGGCGGAATGAAGAAAAAGGATTGGCTGAAGCTGACACGGGGATTATGGCTGAGATGATAAGAATAACACGATGAAGCAAGGCGAAAAAGTCCAGGGGAGTGTTTCTTGGTGATTACGAAGGGATGAGGATTCCGCAAATCGACGGACGAGGAAGTAACATTCATCACTGATTTTACCGAGCGCTTTTTCTAATGGAAGGAAAGATAAAATTATCTGCATCGT
>APH_0186
ACATATATGCATATATATGGAAATCCATTTACAATCAAAAAATGCTGTTGCCTTAAGTTTGTGTGTGCTTTTTTTTTTTTTATAAATGCTAACAAGCATACAATTGACAGCGGGAACTTAAATATACACTGAAAATATAGACGAATACTATAAATTTTAGGAAAGATTTAATTTGAGATTTTGCAGCTCAAAGATTTATACCCAGAATGGTATATGGGTTGAATGTTTTTTCCATTCTAACTGGGAAACTGTCAGGAAATATTTCAGTTCTGCCAAGTAAGAAAAATCCCTGCTCTTAAAAACAAAGTAAAAGAAGTTTCTCTTGTTTCAAGCAAAGGGACGAAACTAAACTTTAATTTACTTTCTTTTTCTTTCATTATTATTTTTTCATCAGCTGTCGTATCATTCTTCAGAAAGCTTAATCCAGAATGTACCAGGCTGTGACATAATTCTTAGGGGAAAAAGGAAAAATGGTTGATGCACACGCATCGTAACTTTTGCCATTATGTAAGATACGAAGTGTAACTTCGTGTGCTGCAAAATCCTTCTTTACGTAGATGTTCGAAGGATGTCATTGAGAGTGACGTCATCTAGCATGAGATACCCTGTGCCTGCCTACCCTCGTTTCGTCCCAAGAAATAAAGGCAGTTAAAGTATTAAACTCTGGTTCTCAGCCGCGGCGATTTATACGACCCCGTGACGTTCTTATATCCGGGCAAATCCCCTTTTTGCTACGGCTCTGGTCCATTAGACGGCCCTGACAATTTTTCTCGATCAACCCCTCGGCGAAGCTGGCGATTAAGTTTAATTCTCGTAAGTGATTTGGCACGTTTTTATTGGCTCGGCCTCACTGAGATGAGGCAATATATTAATCGAAGACGTTACCTTCGAAATAAACGCATTTATTTTCTATACGTCGCGTCTGCCTTAATTCGCCCCCAAACTCTGACTGACCGAAACTGTGAGGAGAACGTTCTTAAGACGTCCATAAGCCAAGCATTTGTCTTGAGCGCGTGTTGGTAGCGGAGGATGGAGAGGAGGTCTCTCCTGTATGTCCTCACCGTTTCCCTTAGATGAAGCCATTGTTGATGCTGATTGGGCACGCCGGGTGAAGCTGATGGAGAATGGGGTACCGCAAGAAAGGGACTGGGGGGAGTAAAGTTTCACTGGTTGCGGTTTAAATGAAGAAAGGGAGAAATGTTATGCGAGCAAAATAAGAAAACTGGGGATCAAAACAGGAGAAACGAAGGCTGAGATATTGCTGATGGATGGAGGAAATGAGGGCTGGGGGAGGAGGAATTTCGAAAGGTCGAAATGAAAAAGAAGGGGGTGGAAGTTAAAACCGAGGGGGGTAAGGAGTTTCAAATGGCGGAATGAAGAAAAAGGATTGGCTGAAGCTGACACGGGGATTATGGCTGAGATGATAAGAATAACACGATGAAGCAAGGCGAAAAAGTCCAGGGGAGTGTTTCTTGGTGATTACGAAGGGATGAGGATTCCGCAAATCGACGGACGAGGAAGTAACATTCATCACTGATTTTACCGAGCGCTTTTTCTAATGGAAGGAAAGATAAAATTATCTGCATCGT
>APH_3188
------------------------------------------------------------------------------------AATGCTAACAAGCATACAATTGACAGCGGGAACTTAAATATACACTGAAAATATAGACGAATACTATAAATTTTAGGAAAGATTTAATTTGAGATTTTGCAGCTCAAAGATTTATACCCAGAATGGTATATGGGTTGAATGTTTTTTCCATTCTAACTGGGAAACTGTCAGGAAATATTTCAGTTCTGCCAAGTAAGAAAAATCCCTGCTCTTAAAAACAAAGTAAAAGAAGTTTCTCTTGTTTCAAGCAAAGGGACGAAACTAAACTTTAATTTACTTTCTTTTTCTTTCATTATTATTTTTTCATCAGCTGTCGTATCATTCTTCAGAAAGCTTAATCCAGAATGTACCAGGCTGTGACATAATTCTTAGGGGAAAAAGGAAAAATGGTTGATGCACACGCATCGTAACTTTTGCCATTATGTAAGATACGAAGTGTAACTTCGTGTGCTGCAAAATCCTTCTTTACGTAGATGTTCGAAGGATGTCATTGAGAGTGACGTCATCTAGCATGAGATACCCTGTGCCTGCCTACCCTCGTTTCGTCCCAAGAAATAAAGGCAGTTAAAGTATTAAACTCTGGTTCTCAGCCGCGGCGATTTATACGACCCCGTGACGTTCTTATATCCGGGCAAATCCCCTTTTTGCTACGGCTCTGGTCCATTAGACGGCCCTGACAATTTTTCTCGATCAACCCCTCGGCGAAGCTGGCGATTAAGTTTAATTCTCGTAAGTGATTTGGCACGTTTTTATTGGCTCGGCCTCACTGAGATGAGGCAATATATTAATCGAAGACGTTACCTTCGAAATAAACGCATTTATTTTCTATACGTCGCGTCTGCCTTAATTCGCCCCCAAACTCTGACTGACCGAAACTGTGAGGAGAACGTTCTTAAGACGTCCATAAGCCAAGCATTTGTCTTGAGCGCGTGTTGGTAGCGGAGGATGGAGAGGAGGTCTCTCCTGTATGTCCTCACCGTTTCCCTTAGATGAAGCCATTGTTGATGCTGATTGGGCACGCCGGGTGAAGCTGATGGAGAATGGGGTACCGCAAGAAAGGGACTGGGGGGAGTAAAGTTTCACTGGTTGCGGTTTAAATGAAGAAAGGGAGAAATGTTATGCGAGCAAAATAAGAAAACTGGGGATCAAAACAGGAGAAACGAAGGCTGAGATATTGCTGATGGATGGAGGAAATGAGGGCTGGGGGAGGAGGAATTTCGAAAGGTCGAAATGAAAAAGAAGGGGGTGGAAGTTAAAACCGAGGGGGGTAAGGAGTTTCAAATGGCGGAATGAAGAAAAAGGATTGGCTGAAGCTGACACGGGGATTATGGCTGAGATGATAAGAATAACACGATGAAGCAAGGCGAAAAAGTCCAGGGGAGTGTTTCTTGGTGATTACGAAGGGATGAGGATTCCGCAAATCGACGGACGAGGAAGTAACATTCATCACTGATTTTACCGAGCGCTTTTTCTAATGGAAGGAAAGATAAAATTATCTGCATCGT
>APH_0717
ACATATATGCATATATATGGAAATCCATTTACAATCAAAAAATGCTGTTGCCTTAAGTTTGTGTGTGCTTTTTTTTTTTTTATAAATGCTAACAAGCATACAATCGACGGCGGGAACTTAAATATACACTGAAAATATAGACGAATACTATAAATTTTAGGAAAGATTTAATTTGAGATTTTGCAGCTCAAAGATTTATACCCAGAATGGTATATGGGTTGAATGTTTTTTCCATTCTAACTGGGAAACTGTCAGGAAATATTTCAGTTCTGCCAAGTAAGAAAAATCCCTGCTCTTAAAAACAAAGTAAAAGAAGTTTCTCTTGTTTCAAGCAAAGGGACGAAACTAAACTTTAATTTACTTTCTTTTTCTTTCATTATTATTTTTTCATCAGCTGTCGTATCATTCTTCAGAAAGCTTAATCCAGAATGTACCAGGCTGTGACATAATTCTTAGGGGAAAAAGGAAAAATGGTTGATGCACACGCATCGTAACTTTTGCCATTATGTAAGATACGAAGTGTAACTTCGTGTGCTGCAAAATCCTTCTTTACGTAGATGTTCGAAGGATGTCATTGAGAGTGACGTCATCTAGCATGAGATACCCTGTGCCTGCCTACCCTCGTTTCGTCCCAAGAAATAAAGGCAGTTAAAGTATTAAACTCTGGTTCTCAGCCGCGGCGATTTATACGACCCCGTGACGTTCTTATATCCGGGCAAATCCCCTTTTTGCTACGGCTCTGGTCCATTAGACGGCCCTGACAATTTTTCTCGATCAACCCCTCGGCGAAGCTGGCGATTAAGTTTAATTCTCGTAAGTGATTTGGCACGTTTTTATTGGCTCGGCCTCACTGAGATGAGGCAATATATTAATCGAAGACGTTACCTTCGAAATAAACGCATTTATTTTCTATACGTCGCGTCTGCCTTAATTCGCCCCCAAACTCTGACTGACCGAAACTGTGAGGAGAACGTTCTTAAGACGTCCATAAGCCAAGCATTTGTCTTGAGCGCGTGTTGGTAGCGGAGGATGGAGAGGAGGTCTCTCCTGTATGTCCTCACCGTTTCCCTTAGATGAAGCCATTGTTGATGCTGATTGGGCACGCCGGGTGAAGCTGATGGAGAATGGGGTACCGCAAGAAAGGGACTGGGGGGAGTAAAGTTTCACTGGTTGCGGTTTAAATGAAGAAAGGGAGAAATGTTATGCGAGCAAAATAAGAAAACTGGGGATCAAAACAGGAGAAACGAAGGCTGAGATATTGCTGATGGATGGAGGAAATGAGGGCTGGGGGAGGAGGAATTTCGAAAGGTCGAAATGAAAAAGAAGGGGGTGGAAGTTAAAACCGAGGGGGGTAAGGAGTTTCAAATGGCGGAATGAAGAAAAAGGATTGGCTGAAGCTGACACGGGGATTATGGCTGAGATGATAAGAATAACACGATGAAGCAAGGCGAAAAAGTCCAGGGGAGTGTTTCTTGGTGATTACGAAGGGATGAGGATTCCGCAAATCGACGGACGAGGAAGTAACATTCATCACTGATTTTACCGAGCGCTTTTTCTAATGGAAGGAAAGATAAAATTATCTGCATCGT
>APH_0185
ACATATATGCATATATATGGAAATCCATTTACAATCAAAAAATGCTGTTGCCTTAAGTTTGTGTGTGCTTTTTTTTTTTTTATAAATGCTAACAAGCATACAATCGACAGCGGGAACTTAAATATACACTGAAAATATAGACGAATACTATAAATTTTAGGAAAGATTTAATTTGAGATTTTGCAGCTCAAAGATTTATACCCAGAATGGTATATGGGTTGAATGTTTTTTCCATTCTAACTGGGAAACTGTCAGGAAATATTTCAGTTCTGCCAAGTAAGAAAAATCCCTGCTCTTAAAAACAAAGTAAAAGAAGTTTCTCTTGTTTCAAGCAAAGGGACGAAACTAAACTTTAATTTACTTTCTTTTTCTTTCATTATTATTTTTTCATCAGCTGTCGTATCATTCTTCAGAAAGCTTAATCCAGAATGTACCAGGCTGTGACATAATTCTTAGGGGAAAAAGGAAAAATGGTTGATGCACACGCATCGTAACTTTTGCCATTATGTAAGATACGAAGTGTAACTTCGTGTGCTGCAAAATCCTTCTTTACGTAGATGTTCGAAGGATGTCATTGAGAGTGACGTCATCTAGCATGAGATACCCTGTGCCTGCCTACCCTCGTTTCGTCCCAAGAAATAAAGGCAGTTAAAGTATTAAACTCTGGTTCTCAGCCGCGGCGATTTATACGACCCCGTGACGTTCTTATATCCGGGCAAATCCCCTTTTTGCTACGGCTCTGGTCCATTAGACGGCCCTGACAATTTTTCTCGATCAACCCCTCGGCGAAGCTGGCGATTAAGTTTAATTCTCGTAAGTGATTTGGCACGTTTTTATTGGCTCGGCCTCACTGAGATGAGGCAATATATTAATCGAAGACGTTACCTTCGAAATAAACGCATTTATTTTCTATACGTCGCGTCTGCCTTAATTCGCCCCCAAACTCTGACTGACCGAAACTGTGAGGAGAACGTTCTTAAGACGTCCATAAGCCAAGCATTTGTCTTGAGCGCGTGTTGGTAGCGGAGGATGGAGAGGAGGTCTCTCCTGTATGTCCTCACCGTTTCCCTTAGATGAAGCCATTGTTGATGCTGATTGGGCACGCCGGGTGAAGCTGATGGAGAATGGGGTACCGCAAGAAAGGGACTGGGGGGAGTAAAGTTTCACTGGTTGCGGTTTAAATGAAGAAAGGGAGAAATGTTATGCGAGCAAAATAAGAAAACTGGGGATCAAAACAGGAGAAACGAAGGCTGAGATATTGCTGATGGATGGAGGAAATGAGGGCTGGGGGAGGAGGAATTTCGAAAGGTCGAAATGAAAAAGAAGGGGGTGGAAGTTAAAACCGAGGGGGGTAAGGAGTTTCAAATGGCGGAATGAAGAAAAAGGATTGGCTGAAGCTGACACGGGGATTATGGCTGAGATGATAAGAATAACACGATGAAGCAAGGCGAAAAAGTCCAGGGGAGTGTTTCTTGGTGATTACGAAGGGATGAGGATTCCGCAAATCGACGGACGAGGAAGTAACATTCATCACTGATTTTACCGAGCGCTTTTTCTAATGGAAGGAAAGATAAAATTATCTGCATCGT
>APH_0723
ACATATATGCATATATATGGAAATCCATTTACAATCAAAAAATACTGTTGCCTTAAGTTTGTGTGTGCTTTTTTTTTTTTTATAAATGCTAACAAGCATACAATCGACAGCGGGAACTTAAATATACACTGAAAATATAGACGAATACTATAAATTTTAGGAAAGATTTAATTTGAGATTTTGCAGCTCAAAGATTTATACCCAGAATGGTATATGGGTTGAATGTTTTTTCTATTCTAACTGGGAAACTGTCAGGAAATATTTCAGTTCTGCCAAGTAAGAAAAATCCCTGCTCTTAAAAACAAAGTAAAAGAAGTTTCTCTTGTTTCAAGCAAAGGGACGAAACTAAACTTTAATTTACTTTCTTTTTCTTTCATTATTATTTTTTCATCAGCTGTCGTATCATTCTTCAGAAAGCTTAATCCAGAATGTACCAGGCTGTGACATAATTCTTAGGGGAAAAAGGAAAAATGGTTGATGCACACGCATCGTAACTTTTGCCATTATGTAAGATACGAAGTGTAACTTCGTGTGCTGCAAAATCCTTCTTTACGTAGATGTTCGAAGGATGTCATTGAGAGTGACGTCATCTAGCATGAGATACCCTGTGCCTGCCTACCCTCGTTTCGTCCCAAGAAATAAAGGCAGTTAAAGTATTAAACTCTGGTTCTCAGCCGCGGCGATTTATACGACCCCGTGACGTTCTTATATCCGGGCAAATCCCCTTTTTGCTACGGCTCTGGTCCATTAGACGGCCCTGACAATTTTTCTCGATCAACCCCTCGGCGAAGCTGGCGATTAAGTTTAATTCTCGTAAGTGATTTGGCACGTTTTTATTGGCTCGGCCTCACTGAGATGAGGCAATATATTAATCGAAGACGTTACCTTCGAAATAAACGCATTTATTTTCTATACGTCGCGTCTGCCTTAATTCGCCCCCAAACTCTGACTGACCGAAACTGTGAGGAGAACGTTCTTAAGACGTCCATAAGCCAAGCATTTGTCTTGAGCGCGTGTTGGTAGCGGAGGATGGAGAGGAGGTCTCTCCTGTATGTCCTCACCGTTTCCCTTAGATGAAGCCATTGTTGATGCTGATTGGGCACGCCAAGTGAAGCTGATGGAGAATGGGGTACCGCAAGAAGGGGACTGGGGGGAGTAAAGTTTCACTGGTTGCGGTTTAAATGAAGAAAGGGAGAAATGTTATGCGAGCAAAATAAGAAAACTGGGGATCAAAACAGGAGAAACGAAGGCTGAGATATTGCTGATGGATGGAGGAAATGAGGGCTGGGGGAGGAGGAATTTCGAAAGGTCGAAATGAAAAAGAAGGGGGTGGAAGTTAAAACCGAGGGGGGTAAGGAGTTTCAAATGGCGGAATGAAGAAAAAGGATTGGCTGAAGCTGACACGGGGATTATGGCTGAGATGATAAGAATAACACGATGAAGCAAGGCGAAAAAGTCCAAGGGAGTGTTTCTTGGTGATTACGAAGGGATGAGGATTCCGCAAATCGACGGACGAGGAAGTAACATTCATCACTGATTTTACCGCGCGCTTTTTCTAATGGAAGGAAAGATAAAATTATCTGCATCGT
>APH_0622
------------------------------------------------------------------------------------AATGCTAACAAGCATACAATCGACAGCGGGAACTTAAATATACACTGAAAATATAGACGAATACTATAAATTTTAGGAAAGATTTAATTTGAGATTTTGCAGCTCAAAGATTTATACCCAGAATGGTATATGGGTTGAATGTTTTTTCCATTCTAACTGGGAAACTGTCAGGAAATATTTCAGTTCTGCCAAGTAAGAAAAATCCCTGCTCTTAAAAACAAAGTAAAAGAAGTTTCTCTTGTTTCAAGCAAAGGGACGAAACTAAACTTTAATTTACTTTCTTTTTCTTTCATTATTATTTTTTCATCAGCTGTCGTATCATTCTTCAGAAAGCTTAATCCAGAATGTACCAGGCTGTGACATAATTCTTAGGGGAAAAAGGAAAAATGGTTGATGCACACGCATCGTAACTTTTGCCATTATGTAAGATACGAAGTGTAACTTCGTGTGCTGCAAAATCCTTCTTTACGTAGATGTTCGAAGGATGTCATTGAGAGTGACGTCATCTAGCATGAGATACCCTGTGCCTGCCTACCCTCGTTTCGTACCAAGAAATAAAGGCAGTTAAAGTATTAAACTCTGGTTCTCAGCCGCGGCGATTTATACGACCCCGTGACGTTCTTATATCCGGGCAAATCCCCTTTTTGCTACGGCTCTGGTCCATTAGACGGCCCTGACAATTTTTCTCGATCAACCCCTCGGCGAAGCTGGCGATTAAGTTTAATTCTCGTAAGTGATTTGGCACGTTTTTATTGGCTCGGCCTCACTGAGATGAGGCAATATATTAATCGAAGACGTTACCTTCGAAATAAACGCATTTATTTTCTATACGTCGCGTCTGCCTTAATTCGCCCCCAAACTCTGACTGACCGAAACTGTGAGGAGAACGTTCTTAAGACGTCCATAAGCCAAGCATTTGTCTTGAGCGCGTGTTGGTAGCGGAGGATGGAGAGGAGGTCTCTCCTGTATGTCCTCACCGTTTCCCTTAGATGAAGCCATTGTTGATGCTGATTGGGCACGCCGAGTGAAGCTGATGGAGAATGGGGTACCGCAAGAAGGGGACTGGGGGGAGTAAAGTTTCACTGGTTGCGGTTTAAATGAAGAAAGGGAGAAATGTTATGCGAGCAAAATAAGAAAACTGGGGATCAAAACAGGAGAAACGAAGGCTGAGATATTGCTGATGGATGGAGGAAATGAGGGCTGGGGGAGGAGGAA--------------------------------------------------------------------------------------------------------------------------------------------------------------------------------------------------------------------------------------------------------------------------------------------------
>APH_1602
ACATATATGCATATATATGGAAATCCATTTACAATCAAAAAATACTGTTGCCTTAAGTTTGTGTGTGC-TTTTTTTTTTTTATAAATGCTAACAAGCATACAATCGACAGCGGGAACTTAAATATACACTGAAAATATAGACGAATACTATAAATTTTAGGAAAGATTTAATTTGAGATTTTGCAGCTCAAAGATTTATACCCAGAATGGTATATGGGTTGAATGTTTTTT-CATTCTAACTGGGAAACTGTCAGGAAATATTTCAGTTCTGCCAAGTAAGAAAAATCCCTGCTCTTAAAAACAAAGTAAAAGAAGTTTCTCTTGTTTCAAGCAAAGGGACGAAACTAAACTTTAATTTACTTTCTTTTTCATTCATTATTATTTTTTCATCAGCTGTCGTATCATTCTTCAGAAAGCTTAATCCAGAATGTACCAGGCTGTGACATAATTCTTAGGGGAAAAAGGAAAAATGGTTGATGCACACGCATCGTAACTTTTGCCATTATGTAAGATACGAAGTGTAACTTCGTGTGCTGCAAAATCCTTCTTTACGTAGATGTTCGAAGGATGTCATTGAGAGTGACGTCATCTAGCATGAGATACCCTGTGCCTGCCTACCCTCGTTTCGTCCCAAGAAATAAAGGCAGTTAAAGTATTAAACTCTGGTTCTCAGCCGCGGCGATTTATACGACCCCGTGACGTTCTTATATCCGGGCAAATCCCCTTTTTGCTACGGCTCTGGTCCATTAGACGGCCCTGACAATTTTTCTCGATCAACCCCTCGGCGAAGCTGGCGATTAAGTTTAATTCTCGTAAGTGATTTGGCACGTTTTTATTGGCTCGGCCTCACTGAGATGAGGCAATATATTAATCGAAGACGTTACCTTCGAAATAAACGCATTTATTTTCTATACGTCGCGTCTGCCTTAATTCGCCCCCAAACTCTGACTGACCGAAACTGTGAGGAGAACGTTCTTAAGACGTCCATAAGCCAAGCATTTGTCTTGAGCGCGTGTTGGTAGCGGAGGATGGAGAGGAGGTCTCTCCTGTATGTCCTCACCGTTTCCCTTAGATGAAGCCATTGTTGATGCTGATTGGGCACGCCGAGTGAAGCTGATGGAGAATGGGGTACCGCAAGAAGGGGACTGGGGGGAGTAAAGTTTCACTGGTTGCGGTTTAAATGAAGAAAGGGAGAAATGTTATGCGAGCAAAATAAGAAAACTGGGGATCAAAACAGGAGAAACGAAGGCTGAGATATTGCTGATGGATGGAGGAAATGAGGGCTGGGGGAGGAGGAATTTCGAAAGGTCGAAATGAAAAAGAAGGGGGTGGAAGTTAAAACCGAGGGGGGTAAGGAGTTTCAAATGGCGGAATGAAGAAAAAGGATTGGCTGAAGCTGACACGGGGATTATGGCTGAGATGATAAGAATAACACGATGAAGCAAGGCGAAAAAGTCCAAGGGAGTGTTTCTTGGTGATTACGAAGGGATGAGGATTCCGCAAATCGACGGACGAGGAAGTAACATTCATCACTGATTTT------------------------------------------------
>APH_0136
ACATATATGCATATATATGGAAATCCATTTACAATCAAAAAATACTGTTGCCTTAAGTTTGTGTGTGC---TTTCTTTTTTATAAATGCCAACAAGCATACAATCGACAGCGGGAACTTAAATATACACTGAAAATATAGACGAATACTATAAATTTTAGGAAAGATTTAATTTGAGATTTTGCAGCTCAAAGATTTATACCCAGAATGGTATATGGGTTGAATGTTTTTTCCATTCTAACTGGGAAACTGTCAGGAAATATTTCAGTTCTGCCAAGTAAGAAAAATCCCTGCTCTTAAAAACAAAGTAAAAGAAGTTTCTCTTGTTTCAAGCAAAGGGACGAAACTAAACTTTAATTTACTTTCTTTTTCTTTCATTATTATTTTTTCATCAGCTGTCGTATCATTCTTCAGAAAGCTTAATCCAGAATGTACCAGGCTGTGACATAATTCTTAGGGGAAAAAGGAAAAATGGTTGATGCACACGCATCGTAACTTTTGCCATTATGTAAGATACGAAGTGTAACTTCGTGTGCTGCAAAATCCTTCTTTACGTAGATGTTCGAAGGATGTCATTGAGAGTGACGTCATCTAGCATGAGATACCCTGTGCCTGCCTACCCTCGTTTCGTCCCAAGAAATAAAGGCAGTTAAAGTATTAAACTCTGGTTCTCAGCCGCGGCGATTTATACGACCCCGTGACGTTCTTATATCCGGGCAAATCCCCTTTTTGCTACGGCTCTGGTCCATTAGACGGCCCTGACAATTTTTCTCGATCAACCCCTCGGCGAAGCTGGCGATTAAGTTTAATTCTCGTAAGTGATTTGGCACGTTTTTATTGGCTCGGCCTCACTGAGATGAGGCAATATATTAATCGAAGACGTTACCTTCGAAATAAACGCATTTATTTTCTATACGTCGCGTCTGCCTTAATTCGCCCCCAAACTCTGACTGACCGAAACTGTGAGGAGAACGTTCTTAAGACGTCCATAAGCCAAGCATTTGTCTTGAGCGCGTGTTGGTAGCGGAGGATGGAGAGGAGGTCTCTCCTGTATGTCCTCACCGTTTCCCTTAGATGAAGCCATTGTTGATGCTGATTGGGCACGCCGAGTGAAGCTGATGGAGAATGGGGTACCGCAAGAAGGGGACTGGGGGGAGTAAAGTTTCACTGGTTGCGGTTTAAATGAAGAAAGGGAGAAATGTTATGCGAGCAAAATAAGAAAACTGGGGATCAAAACAGGAGAAACGAAGGCTGAGATATTGCTGATGGATGGAGGAAATGAGGGCTGGGGGAGGAGGAATTTCGAAAGGTCGAAATGAAAAAGAAGGGGGTGGAAGTTAAAACCGAGGGGGGTAAGGAGTTTCAAATGGCGGAATGAAGAAAAAGGATTGGCTGAAGCTGACACGGGGATTATGGCTGAGATGATAAGAATAACACGATGAAGCAAGGCGAAAAAGTCCAAGGGAGTGTTTCTTGGTGATTACGAAGGGATGAGGATTCCGCAAATCGACGGACGAGGAAGTAACATTCATCACTGATTTTACCGAGCGCTTTTTCTAATGGAAGGAAAGATAAAATTATCTGCATCGT
>APH_0880
ACATATATGCATATATATGGAAATCCATTTACAATCAAAAAATACTGTTGCCTTAAGTTTGTGTGTGCTTTTTTTTTTTTTATAAATGCTAACAAGCATACAATCGACAGCGGGAACTTAAATATACACTGAAAATATAGACGAATACTATAAATTTTAGGAAAGATTTAATTTGAGATTTTGCAGCTCAAAGATTTATACCCAGAATGGTATATGGGTTGAATGTTTTTTCCATTCTAACTGGGAAACTGTCAGGAAATATTTCAGTTCTGCCAAGTAAGAAAAATCCCTGCTCTTAAAAACAAAGTAAAAGAAGTTTCTCTTGTTTCAAGCAAAGGGACGAAACTAAACTTTAATTTACTTTCTTTTTCTTTCATTATTATTTTTTCATCAGCTGTCGTATCATTCTTCAGAAAGCTTAATCCAGAATGTACCAGGCTGTGACATAATTCTTAGGGGAAAAAGGAAAAATGGTTGATGCACACGCATCGTAACTTTTGCCATTATGTAAGATACGAAGTGTAACTTCGTGTGCTGCAAAATCCTTCTTTACGTAGATGTTCGAAGGATGTCATTGAGAGTGACGTCATCTAGCATGAGATACCCTGTGCCTGCCTACCCTCGTTTCGTCCCAAGAAATAAAGGCAGTTAAAGTATTAAACTCTGGTTCTCAGCCGCGGCGATTTATACGACCCCGTGACGTTCTTATATCCGGGCAAATCCCCTTTTTGCTACGGCTCTGGTCCATTAGACGGCCCTGACAATTTTTCTCGATCAACCCCTCGGCGAAGCTGGCGATTAAGTTTAATTCTCGTAAGTGATTTGGCACGTTTTTATTGGCTCGGCCTCACTGAGATGAGGCAATATATTAATCGAAGACGTTACCTTCGAAATAAACGCATTTATTTTCTATACGTCGCGTCTGCCTTAATTCGCCCCCAAACTCTGACTGACCGAAACTGTGAGGAGAACGTTCTTAAGACGTCCATAAGCCAAGCATTTGTCTTGAGCGCGTGTTGGTAGCGGAGGATGGAGAGGAGGTCTCTCCTGTATGTCCTCACCGTTTCCCTTAGATGAAGCCATTGTTGATGCTGATTGGGCACGCCGAGTGAAGCTGATGGAGAATGGGGTACCGCAAGAAGGGGACTGGGGGGAGTAAAGTTTCACTGGTTGCGGTTTAAATGAAGAAAGGGAGAAATGTTATGCGAGCAAAATAAGAAAACTGGGGATCAAAACAGGAGAAACGAAGGCTGAGATATTGCTGATGGATGGAGGAAATGAGGGCTGGGGGAGGAGGAATTTCGAAAGGTCGAAATGAAAAAGAAGGGGGTGGAAGTTAAAACCGAGGGGGGTAAGGAGTTTCAAATGGCGGAATGAAGAAAAAGGATTGGCTGAAGCTGACACGGGGATTATGGCTGAGATGATAAGAATAACACGATGAAGCAAGGCGAAAAAGTCCAAGGGAGTGTTTCTTGGTGATTACGAAGGGATGAGGATTCCGCAAATCGACGGACGAGGAAGTAACATTCATCACTGATTTGACCGAGCGCTTTTTCTAATGGAAGGAAAGATAAAATTATCTGCATCGT
>APH_4021
ACATATGTGCATATATATGGAAATCCATTTACAATCAAAAAATACTGTTGCCTTAAGTTTGTGTGTGCTTTTTTTTTTTTTATAAATGCTAACAAGCATACAATCGACAGCGGGAACTTAAATATACACTGAAAATATAGACGAATACTATAAATTTTAGGAAAGATTTAATTTGAGATTTTGCAGCTCAAAGATTTATACCCAGAATGGTATATGGGTTGAATGTTTTTTCCATTCTAACTGGGAAACTGTCAGGAAATATTTCAGTTCTGCCAAGTAAGAAAAATCCCTGCTCTTAAAAACAAAGTAAAAGAAGTTTCTCTTGTTTCAAGCAAAGGGACGAAACTAAACTTTAATTTACTTTCTTTTTCTTTCATTATTATTTTTTCATCAGCTGTCGTATCATTCTTCAGAAAGCTTAATCCAGAATGTACCAGGCTGTGACATAATTCTTAGGGGAAAAAGGAAAAATGGTTGATGCACACGCATCGTAACTTTTGCCATTATGTAAGATACGAAGTGTAACTTCGTGTGCTGCAAAATCCTTCTTTACGTAGATGTTCGAAGGATGTCATTGAGAGTGACGTCATCTAGCATGAGATACCCTGTGCCTGCCTACCCTCGTTTCGTCCCAAGAAATAAAGGCAGTTAAAGTATTAAACTCTGGTTCTCAGCCGCGGCGATTTATACGACCCCGTGACGTTCTTATATCCGGGCAAATCCCCTTTTTGCTACGGCTCTGGTCCATTAGACGGCCCTGACAATTTTTCTCGATCAACCCCTCGGCGAAGCTGGCGATTAAGTTTAATTCTCGTAAGTGATTTGGCACGTTTTTATTGGCTCGGCCTCACTGAGATGAGGCAATATATTAATCGAAGACGTTACCTTCGAAATAAACGCATTTATTTTCTATACGTCGCGTCTGCCTTAATTCGCCCCCAAACTCTGACTGACCGAAACTGTGAGGAGAACGTTCTTAAGACGTCCATAAGCCAAGCATTTGTCTTGAGCGCGTGTTGGTAGCGGAGGATGGAGAGGAGGTCTCTCCTGTATGTCCTCACCGTTTCCCTTAGATGAAGCCATTGTTGATGCTGATTGGGCACGCCGAGTGAAGCTGATGGAGAATGGGGTACCGCAAGAAGGGGACTGGGGGGAGTAAAGTTTCACTGGTTGCGGTTTAAATGAAGAAAGGGAGAAATGTTATGCGAGCAAAATAAGAAAACTGGGGATCAAAACAGGAGAAACGAAGGCTGAGATATTGCTGATGGATGGAGGAAATGAGGGCTGGGGGAGGAGGAATTTCGAAAGGTCGAAATGAAAAAGAAGGGGGTGGAAGTTAAAACCGAGGGGGGTAAGGAGTTTCAAATGGCGGAATGAAGAAAAAGGATTGGCTGAAGCTGACACGGGGATTATGGCTGAGATGATAAGAATAACACGATGAAGCAAGGCGAAAAAGTCCAAGGGAGTGTTTCTTGGTGATTACGAAGGGATGAGGATTCCGCAAATCGACGGACGAGGAAGTAACATTCATCACTGATTTTACCGAGCGCTTTTTCTAATGGAAGGAAAGATAAAATTATCTGCATCGT
>APH_3191
---------------------------------------------------------------------------------------------------------------------------------------------------------------------------------------------------------------------------------------------TAACTGGGAAACTGTCAGGAAATATTTCAGTTCTGCCAAGTAAGAAAAATCCCTGCTCTTAAAAACAAAGTAAAAGAAGTTTCTCTTGTTTCAAGCAAAGGGACGAAACTAAACTTTAATTTACTTTCTTTTTCTTTCATTATTATTTTTTCATCAGCTGTCGTATCATTCTTCAGAAAGCTTAATCCAGAATGTACCAGGCTGTGACATAATTCTTAGGGGAAAAAGGAAAAATGGTTGATGCACACGCATCGTAACTTTTGCCATTATGTAAGATACGAAGTGTAACTTCGTGTGCTGCAAAATCCTTCTTTACGTAGATGTTCGAAGGATGTCATTGAGAGTGACGTCATCTAGCATGAGATACCCTGTGCCTGCCTACCCTCGTTTCGTCCCAAGAAATAAAGGCAGTTAAAGTATTAAACTCTGGTTCTCAGCCGCGGCGATTTATACGACCCCGTGACGTTCTTATATCCGGGCAAATCCCCTTTTTGCTACGGCTCTGGTCCATTAGACGGCCCTGACAATTTTTCTCGATCAACCCCTCGGCGAAGCTGGCGATTAAGTTTAATTCTCGTAAGTGATTTGGCACGTTTTTATTGGCTCGGCCTCACTGAGATGAGGCAATATATTAATCGAAGACGTTACCTTCGAAATAAACGCATTTATTTTCTATACGTCGCGTCTGCCTTAATTCGCCCCCAAACTCTGACTGACCGAAACTGTGAGGAGAACGTTCTTAAGACGTCCATAAGCCAAGCATTTGTCTTGAGCGCGTGTTGGTAGCGGAGGATGGAGAGGAGGTCTCTCCTGTATGTCCTCACCGTTTCCCTTAGATGAAGCCATTGTTGATGCTGATTGGGCACGCCGAGTGAAGCTGATGGAGAATGGGGTACCGCAAGAAGGGGACTGGGGGGAGTAAAGTTTCACTGGTTGCGGTTTAAATGAAGAAAGGGAGAAATGTTATGCGAGCAAAATAAGAAAACTGGGGATCAAAACAGGAGAAACGAAGGCTGAGATATTGCTGATGGATGGAGGAAATGAGGGCTGGGGGAGGAGGAATTTCGAAAGGTCGAAATGAAAAAGAAGGGGGTGGAAGTTAAA--------------------------------------------------------------------------------------------------------------------------------------------------------------------------------------------------------------------------------------------------------
>APH_1438
--------------------------------------------------------------------------------------------------------------------------------------------------------------------------------------------------------------------------------------------------------------------------------------------------TGCTCTTAAAAACAAAGTAAAAGAAGTTTCTCTTGTTTCAAGCAAAGGGACGAAACTAAACTTTAATTTACTTTCTTTTTCTTTCATTATTATTTTTTCATCAGCTGTCGTATCATTCTTCAGAAAGCTTAATCCAGAATGTACCAGGCTGTGACATAATTCTTAGGGGAAAAAGGAAAAATGGTTGATGCACACGCATCGTAACTTTTGCCATTATGTAAGATACGAAGTGTAACTTCGTGTGCTGCAAAATCCTTCTTTACGTAGATGTTCGAAGGATGTCATTGAGAGTGACGTCATCTAGCATGAGATACCCTGTGCCTGCCTACCCTCGTTTCGTCCCAAGAAATAAAGGCAGTTAAAGTATTAAACTCTGGTTCTCAGCCGCGGCGATTTATACGACCCCGTGACGTTCTTATATCCGGGCAAATCCCCTTTTTGCTACGGCTCTGGTCCATTAGACGGCCCTGACAATTTTTCTCGATCAACCCCTCGGCGAAGCTGGCGATTAAGTTTAATTCTCGTAAGTGATTTGGCACGTTTTTATTGGCTCGGCCTCACTGAGATGAGGCAATATATTAATCGAAGACGTTACCTTCGAAATAAACGCATTTATTTTCTATACGTCGCGTCTGCCTTAATTCGCCCCCAAACTCTGACTGACCGAAACTGTGAGGAGAACGTTCTTAAGACGTCCATAAGCCAAGCATTTGTCTTGAGCGCGTGTTGGTAGCGGAGGATGGAGAGGAGGTCTCTCCTGTATGTCCTCACCGTTTCCCTTAGATGAAGCCATTGTTGATGCTGATTGGGCACGCCGAGTGAAGCTGATGGAGAATGGGGTACCGCAAGAAGGGGACTGGGGGGAGTAAAGTTTCACTGGTTGCGGTTTAAATGAAGAAAGGGAGAAATGTTATGCGAGCAAAATAAGAAAACTGGG--------------------------------------------------------------------------------------------------------------------------------------------------------------------------------------------------------------------------------------------------------------------------------------------------------------------------------------------------------------------------
>APH_3177
ACATATATGCATATATATGGAAATCCATTTACAATCAAAAAATACTGTTGCCTTAAGTTTGTGTGTGCTTTTTTTTTTTTTATAAATGCTAACAAGCATACAATCGACAGCGGGAACTTAAATATACACTGAAAATATAGACGAATACTATAAATTTTAGGAAAGATTTAATTTGAGATTTTGCAGCTCAAAGATTTATACCCAGAATGGTATATGGGTTGAATGTTTTTTCCATTCTAACTGGGAAACTGTCAGGAAATATTTCAGTTCTGCCAAGTAAGAAAAATCCCTGCTCTTAAAAACAAAGTAAAAGAAGTTTCTCTTGTTTCAAGCAAAGGGACGAAACTAAACTTTAATTTACTTTCTTTTTCTTTCATTATTATTTTTTCATCAGCTGTCGTATCATTCTTCAGAAAGCTTAATCCAGAATGTACCAGGCTGTGACATAATTCTTAGGGGAAAAAGGAAAAATGGTTGATGCACACGCATCGTAACTTTTGCCATTATGTAAGATACGAAGTGTAACTTCGTGTGCTGCAAAATCCTTCTTTACGTAGATGTTCGAAGGATGTCATTGAGAGTGACGTCATCTAGCATGAGATACCCTGTGCCTGCCTACCCTCGTTTCGTCCCAAGAAATAAAGGCAGTTAAAGTATTAAACTCTGGTTCTCAGCCGCGGCGATTTATACGACCCCGTGACGTTCTTATATCCGGGCAAATCCCCTTTTTGCTACGGCTCTGGTCCATTAGACGGCCCTGACAATTTTTCTCGATCAACCCCTCGGCGAAGCTGGCGATTAAGTTTAATTCTCGTAAGTGATTTGGCACGTTTTTATTGGCTCGGCCTCACTGAGATGAGGCAATATATTAATCGAAGACGTTACCTTCGAAATAAACGCATTTATTTTCTATACGTCGCGTCTGCCTTAATTCGCCCCCAAACTCTGACTGACCGAAACTGTGAGGAGAACGTTCTTAAGACGTCCATAAGCCAAGCATTTGTCTTGAGCGCGTGTTGGTAGCGGAGGATGGAGAGGAGGTCTCTCCTGTATGTCCTCACCGTTTCCCTTAGATGAAGCCATTGTTGATGCTGATTGGGCACGCCGAGTGAAGCTGATGGAGAATGGGGTACCGCAAGAAGGGGACTGGGGGGAGTAAAGTTTCACTGGTTGCGGTTTAAATGAAGAAAGGGAGAAATGTTATGCGAGCAAAATAAGAAAACTGGGGATCAAAACAGGAGAAACGAAGGCTGAGATATTGCTGATGGATGGAGGAAATGAGGGCTGGGGGAGGAGGAATTTCGAAAGGTCGAAATGAAAAAGAAGGGGGTGGAAGTTAAAACCGAGGGGGGTAAGGAGTTTCAAATGGCGGAATGAAGAAAAAGGATTGGCTGAAGCTGACACGGGGATTATGGCTGAGATGATAAGAATAACACGATGAAGCAAGGCGAAAAAGTCCAAGGGAGTGTTTCTTGGTGATTACGAAGGGATGAGGATTCCGCAAATCGACGGACGAGGAAGTAACATTCATCACTGATTTTACCGAGCGCTTTTTCTAATGGAAGGAAAGATAAAATTATCTGCATCGT
>APH_0683
ACATATATGCATATATATGGAAATCCATTTACAATCAAAAAATACTGTTGCCTTAAGTTTGTGTGTGCTTTTTTTTTTTTTATAAATGCTAACAAGCATACAATCGACAGCGGGAACTTAAATATACACTGAAAATATAGACGAATACTATAAATTTTAGGAAAGATTTAATTTGAGATTTTGCAGCTCAAAGATTTATACCCAGAATGGTATATGGGTTGAATGTTTTTTCCATTCTAACTGGGAAACTGTCAGGAAATATTTCAGTTCTGCCAAGTAAGAAAAATCCCTGCTCTTAAAAACAAAGTAAAAGAAGTTTCTCTTGTTTCAAGCAAAGGGACGAAACTAAACTTTAATTTACTTTCTTTTTCTTTCATTATTATTTTTTCATCAGCTGTCGTATCATTCTTCAGAAAGCTTAATCCAGAATGTACCAGGCTGTGACATAATTCTTAGGGGAAAAAGGAAAAATGGTTGATGCACACGCATCGTAACTTTTGCCATTATGTAAGATACGAAGTGTAACTTCGTGTGCTGCAAAATCCTTCTTTACGTAGATGTTCGAAGGATGTCATTGAGAGTGACGTCATCTAGCATGAGATACCCTGTGCCTGCCTACCCTCGTTTCGTCCCAAGAAATAAAGGCAGTTAAAGTATTAAACTCTGGTTCTCAGCCGCGGCGATTTATACGACCCCGTGACGTTCTTATATCCGGGCAAATCCCCTTTTTGCTACGGCTCTGGTCCATTAGACGGCCCTGACAATTTTTCTCGATCAACCCCTCGGCGAAGCTGGCGATTAAGTTTAATTCTCGTAAGTGATTTGGCACGTTTTTATTGGCTCGGCCTCACTGAGATGAGGCAATATATTAATCGAAGACGTTACCTTCGAAATAAACGCATTTATTTTCTATACGTCGCGTCTGCCTTAATTCGCCCCCAAACTCTGACTGACCGAAACTGTGAGGAGAACGTTCTTAAGACGTCCATAAGCCAAGCATTTGTCTTGAGCGCGTGTTGGTAGCGGAGGATGGAGAGGAGGTCTCTCCTGTATGTCCTCACCGTTTCCCTTAGATGAAGCCATTGTTGATGCTGATTGGGCACGCCGAGTGAAGCTGATGGAGAATGGGGTACCGCAAGAAGGGGACTGGGGGGAGTAAAGTTTCACTGGTTGCGGTTTAAATGAAGAAAGGGAGAAATGTTATGCGAGCAAAATAAGAAAACTGGGGATCAAAACAGGAGAAACGAAGGCTGAGATATTGCTGATGGATGGAGGAAATGAGGGCTGGGGGAGGAGGAATTTCGAAAGGTCGAAATGAAAAAGAAGGGGGTGGAAGTTAAAACCGAGGGGGGTAAGGAGTTTCAAATGGCGGAATGAAGAAAAAGGATTGGCTGAAGCTGACACGGGGATTATGGCTGAGATGATAAGAATAACACGATGAAGCAAGGCGAAAAAGTCCAAGGGAGTGTTTCTTGGTGATTACGAAGGGATGAGGATTCCGCAAATCGACGGACGAGGAAGTAACATTCATCACTGATTTTACCGAGCGCTTTTTCTAATGGAAGGAAAGATAAAATTATCTGCATCGT
