# Supplementary material for: ﻿Discovery of a new tarantula species from the Madrean Sky Islands and the first documented instance of syntopy between two montane endemics (Araneae, Theraphosidae, Aphonopelma): a case of prior mistaken identity
Source: Zookeys. 2024 Aug 16;1210:61–98. doi: 10.3897/zookeys.1210.125318 (PMC11344175; doi:10.3897/zookeys.1210.125318)
Supplement: Supplementary material 8 — Phylogenomics files [file zookeys-1210-061_article-125318__-s008.zip › Suppl8/individual_UCE_loci/sl_realigned_uce_2001065.fas]

>APH_0674
-------------------------------------------------------------------------------------------------------------------------------------------------------AACACGTTATCTT---------------------------------------------GAACAAAAGACATA------CTCCTTGGGGAATGGA------ATACACTTTGCGTAAATTTCTG---------------TCTATGGGATACTTGGCAGGCGCAGAATGATGCATTTAAGTTTTTATAACTGTTTTGTTATTGCCATTTGAAATTGTGATGTGTTTTATCCATTTATACCTGCTGATTATGTATGTTTATCATTGTGCCTATCAATTTTATTGCATTGGGAGAACTTAATGTTACAAATATTCATATGCTGCTGGAATTCAGTATATAAGTGCATGAACAATATTGCTTTTTGACCTCCTTTACTTATTAACTTCTTGATAGTACTTCAGCCTTTATATTGTATTCAGTTTTGTTATGTGCATTCTCTACATACTTATGTTGTACTTTTTATGTTTTTATAGTAATAAAACTTTTCTTTAACAGAACAAAAGGCCAAGACCTTTTGGTTCTGTCATTATTGTAGATCATTCAAAACCACCAGAGATGAATGTTCTTGGCAGTAATCTTGCACCTAACGATCGCCATGACTCCGTCCAAGTAGTGAGCTCTACGTACAGTGAATTAGCCCCAGACAACCCAACTACTGGGCACTCTAATACTCCCATTGCCATACCTACTGAAGTAGAAGTGGTGTCAGAAATAAAGTATGTATTGCTCTATTTTTGGTTATATTAAAAATCACAATTTGATGTTTAATGGTATTTTGTTTTGCTGTTTTACATGTATAAACCAGTCTTCCCCATGTTCCTTTCTTCTATTTGTTCTATTTGTCTGGCACATCCATAGTCATAACCCATTCTCCTCATGTCATTTGCCACCAATGTCATCCATGTCTTCCCATGTATGTCATCCTTGTACTCCACAGGTCTGTTTCTCATGAGAACAACTCCCCCCCCCCCCC----CAGTTTGTCACTAGTCTTCCTTCCTTTCACTCAGCTTTGCTTCATATGTTTAACATATCATTCTCTTCTCAGACTTTTGCCCATTCTTGTTCTTCGCTGACCTACATTGCAGTGCCATTCATTATACAGTTTCATACATGGCTTTGGTGAATCATTTTTTCCTTTAAAAACATCATCAGGATTGGTCATAGGCCTTTTGTCCATGCAGAATCTTGCTCTGCTGCAGCAACTGCTCAACCTTTTCCTCCAGATTATTCCATTGCCAGTGTTTAATCCCTT--------------------------------------------------
>APH_3188
-------------------------------------------------------------------------------------------------------------------------------------------------------CACTCGTTTTG------------------------GCATGTGTCCCCGTTATCTTGAA---CAAAAGACATA------CTCCTTGGGGAATGGA------ATACACTTTGCGTAAATTTCTG---------------TCTATGGGATACTTGGCAGGCGCAGAATGATGCATTTAAGTTTTTATAACTGTTTTGTTATTGCCATTTGAAATTGTGATGTGTTTTATCCATTTATACCTGCTGATTATGTATGTTTATCATTGTGCCTATCAATTTTATTGCATTGGGAGAACTTAATGTTACAAATATTCATATGCTGCTGGAATTCAGTATATAAGTGCACAAACAATCTTGCTTTTTGACCTCCTTTACTTATTAACTTCTTGATAGTGCTTCAGCCTTTATATTGTATTCAGTTTTGTTATGTGCATTCTCTACATACTTATGTTGTACTTTTTATGTTTTTATAGTAATAAACCTTTTCTTTAACAGAACAAAAGGCCAAGACCTTTTGGTTCTGTCATTATTGTAGATCATTCAAAACCACCAGAGATGAATGTTCTTGGCAGTAATCTTGCACCTAACGATCGCCATGACTCCGTCCAAGTAGTGAGCTCTACGTACAGTGAATTTGCCCCAGACAACCCAACTACTGGGCACTCTAATACTCCCATTGCCATACCTACTGAAGTAGAAGTGGTATCAGAAACAAAGTATGTATTGTTCTATTTTTGGTTATATTAAAAATCACAATTTGATGTTTAATGGTAATTTGTTTTGCTGTTTTACATGTATAAACCAGTCTACCCCATGTTCCTTTC---------TTCTATTTGTCTGGCACATCCATAGTCATAACCCATTCTCCTCATGTCATTTGCCACCAGTGTCATCCATGTCTTCCCATGTATGTCATCCTTGTACTCCACAGGTCTGTTTCTCATGAGAACAACTCCCCCCCCCCC------CAGTTTGTCACTAGTCTTCCTTCCTTTCACTCAGCTTTGCTTCATATGTTTAACATATCATTCTCTTCTCAGACTTTTGGCC-TTCTTGTTCTTCACTGACCTACATTGCAGTGCCATTCATTATACAGTTTCATACATGGCTTTGGTGAATCATTTTTTCCTTTAAAAACATCATCAGGATTGGTCATAGGCCTTTGGTCCATGCAGAATCTCGTTCTGCTGCAGCAACTGCTCAACCTTTTCCTCCAGATTATTCCATTGCCAGTGTTTAATCCCTTAAAGAGTACTGAACAAGGGAATTTTTCAGTGAAACAGACATTCTCTACTG
>APH_0717
ATATACATGGGAAGGCACGACGAGTTACGGGATCTCTCTTCAGGGCACTTTCAATTTGTTTTGAAACTCTGCATAAATCAGCACAGAAATGGTTTTTTCTAATGCTTTGTCAAATTTAATTTCCACTCTGAGATTGCCTTGGTTCCTCCGTCACACGCGTTAGGTCGAAAACATATATTGATAACATCGAATGATGTTGTTCTCGGAAAGCTTATGAGGTACAGTAAAGTTTTCGAAAGGGTTGGTTTTATATGTAATCCGATGACCACTGTTATCTAACAAAAGACATCTATGGGATACTTGGCAGGCGCAGAATGATGCATTTAAGTTTTTATAACTGTTTTGTTATTGCCATTTGAAATTGTGAAATGTTTTATCAATTTATACCTGCTGATTATGTATGTTTATCATTGTGCTTATCAATTTTATTGCATTGGGAGAACTTAATGTTACAAATATTCATATGCTGCTGGAATTCAGTATATAAGTGCATGAACAATCTTGCTTTTTGACCTCCTTTACTTATTAACTTCTTGATAGTGCTTCAGCCTTTATATTGTATTCATTTTTGTTATGTGCATTCTCTACATACTTATGTTGTACTTTTTATGTTTTTATAGTAATAAACCTTTTCTTTAACAGAACAAAAGGCCAAGACCTTTTGGTTCTGTCATTATTGTAGATCATTCAAAACCACCAGAGATGAATGTTCTTGGCAGTAATCTTGCACCTAACGATCGCCATGACTCCGTCCAAGTAGTGAGCTCTACGTACAGTGAATTAGCCCCAGACAACCCAACTACTGGGCACTCTAATACTCCCATTGCCATACCTACTGAAGTAGAAGTGGTATCAGAAACAAAGTATGTATTGCTCTATTTTTGGTTATATTAAAAATCACAATTTGATGTTTAATGGTATTTTGTTTTGCTGTTTTACATGTATAAACCAGTCTTCCCCATGTTCCTTTCTTCTATTTGTTCTATTTGTCTGGCACATCCATAGTCATAACCCATTCTCCTCATGTCATTTGCCACCAGTGTCATCCATGTCTTCCCATGTATGTCATCCTTGTACTCCACAGGTCTGTTTCTCATGAGAACAACTCCCCCCCCCCCCCCCAACAATTTGCCACTAGTCTTCCTTCCTTTCACCCAGCTTTGCTTCATATGTTTAACA-ATCATTCTCTTCTCAGACTTTTGGCCATTCTTGTTCTTCGCTGACCTACATTGCAGTGCCATTCATTATACAGTTTCGTACATGGCTTTGGTAAATCATTTTTTCCTTTAAAAACATCATCAGGATTGGTCATAGGCCTTTTGTCCATGCAGAATCTTGCTCTGCTGGAGCAACTGCTCAACCTTTTCCTCCAGATTA---------------------------------------------------------------------------
>APH_0186
ATATCATTGGGAAGGGATAAGATGTTACATCATCCCACATTAGTGTAATTTCGTTTTCTTTGCAGAATTTAGCTAAAGCAGTATCCTATTTTTATTTTTTAAATCTTATGTTCTTTAAATCTTTGCTCAAAATTCTACTTGGTTCTGCCCACATACGTTTTACTTCAAAATTATTTATTGATAATTTCATATGCTTCCATTTTTTGAAAGTATAATAAATATAGTAAAATTCATGAAGGTATGGGTTTAGTATTTAATGTGATTACAACTGTGATCTAACTAGTGAAATTAATGTAATTTAAGACAGATGCAGAATGATGCATTTAAGTTTTTATAACTGTTTTGTTATTGCCATTTGAAATTGTGATATGTTTTATCCATTTATACCTGCTGATTATGTATGTTTATCATTGTGCTTATCAATTTTATTGCATTGGGAGAACTTAATGTTACAAATATTCATATGCTGCTGGAATTCAGTATATAAGTGCATGAACAATATTGCTTTTTGACCTCCTTTACTTATTAACTTCTTGATAGTGCTTCAGCCTTTATATTGTATTCAGTTTTGTTATGTGCATTCTCTACATACTTATGTTGTACTTTTTATGTTTTTATAGTAATAAACCTTTTCTTTAACAGAACAAAAGGCCAAGACCTTTTGGTTCTGTCATTATTGTAGATCATTCAAAACCACCAGAGATGAATGTTCTTGGCAGTAATCTTGCACCTAACGATCGCCATGACTCCGTCCAAGTAGTGAGCTCTACGTACAGTGAATTAGCCCCAGACAACCCAACTACTGGGCACTCTAATACTCCCATTGCCATACCTACTGAAGTAGAAGTGGTATCAGAAACAAAGTATGTATTGTTCTATTTTTGGTTATATTAAAAATCACAATTTGATGTTTAATGGTAATTTGTTTTGCTGTTTTACATGTATAAACCAGTCTTCCCCATGTTCCTTTCTTCTATTTGTTCTATTTGTCTGGCACATCCATAGTCATAACCCATTCTCCTCGTGTCATTTGCCACCAGTGTCATCCATGTCTTCCCATGTATGTCATCCTTGTACTCCACAGGTCTGTTTCTCATGAGAACAACTCCCCCCCCCCC---CAACAGTTTGTCACTAGTCTTCCTTCCTTTCACTCAGCTTTGCTTCATATGTTTAACA-ATCATTCTCTTCTCAGACTTTTGGCCATTCTTGTTCTTCACTGACCTACATTGCAGTGCCATTCATTATACAGTTTCGTACATGGCTTTGGTAAATCATTTTTTCCTTTAAAAACATCATCAGGATTGGTCATAGGCCTTTTGTCCATGCAGAATCTTGCTCTGCTGCAGCAACTGCTCAACCTTTTCCTCCAGATTATTCCATTGCCAGTGTTTAATCCCTTAAAGAGTACTGAACAAGGGAATTTTTCAGTGAAACAGACATTCTCTACTG
>APH_0772
ATATCATTGGGAAGGGATAAGATGTTACATCATCCCACATTAGTGTAATTTCTTTTTCTTTGCAGAATTTTGCTAAAGCAGTATTCTCTTTTTATTTTTTAAATCTTACGTTCTTTAAATCTTTGCTCAAAATTCTACTTGGTTCTGCCCACATACGTTTTATTTCAAAATTATTTATTGATAATTTCATATGCTTCCATTTTCTGAAAGTATAATAAATATAGTAAAATTCATGAAGGTATGGGTTTAGTATTTAATATGATTACAACTGTGATCTAACTAGTGAAATTAATGTAATTTAAGACAGACGCAGAATGATGCATTTAAGTTTTTATAACTGTTTTGTTATTGCCATTTGAAATTGTGAAATGTTTTATCCATTTGTACCTGCTGATTATGTATGTTTATCATTGTGCCTATCAATTTTATTTCATTGGGAGGACTTAATGTTACAAATATTCATATGCTGCTGGAATTCAGTATATAAGTGCATGAACAATCTTGCTTTTTGACCTCCTTTAC---TTAACTTCTTGATAGTGCTTCAACCTTTATATTGTATTCATTTTTGTTATGTGCATTCTCTACATACTTATGTTGTACTTTTTATGTTTTTATAGTAATAAAACTTTTCTTTAACAGAACAAAAGGCCAAGACCTTTTGGTTCTGTCATTATTGTAGATCATTCAAAACCACCAGAGATGAATGTTCTTGGCAGTAATCTTGCACCTAACGATCGCCATGACTCCGTCCAAGTAGTGAGCTCTACGTACAGTGAATTAGCCCCAGACAACCCAACTACTGGGCACTCTAATACTCCCATTGCCATACCTACTGAAGTAGAAGTGGTATCAGAAACAAAGTATGTATTGCTCTATTTTTGGTTATATTAAAAATCACAATTTGATGTTTAATGGTATTTTGTTTTGCTGTTTTACATGTATAAACCAGTCTTCCCCATGTTCCTTTC---------TTCTATTTGTCTGGCACATCCATAGTCATACCCCATTCTACTCATGTCATTTGCCACCAGTGTCATCCATGTCTTCCCATGTATGTCATCCTTGTACTCCACAGGTCTGTTTCTCATGAGAACAAC-CCCCCCCCCCCACACAACAGTTTGGCACTAGTCTTCCTTCCTTTCACTCAGCTTTGCTTCATATGTTTAACATATCATTCTCTTCTCAGACTTTTGGCCATTCTTGTTCTTCGCTGACCTACATTGCAGTGCCATTCATTATACGGTTTCATATATGGCTTTGGTAAATCATTTTTTCCTTTAAAAGCATCATCAGGATTGGTCGTAGGCCTTTTGTCCATGCAGAATCTTGCTCTGCTGCAGCAACTGCTCAACCTTTTCCTCCAGATTATTCCATTGCCAGTGTTTAATCCCTTAAAGAGTACCGAACAAGGGAATTTTTCAGTGAAAGAGACAT---------
>APH_1535
ATATCATTGGGAAAGAATAAGTTTTTG---CATCTCATATTAGTATAATTTCTTTTCCTTTATAGAATTTAGCTAAAGCAGTATCCTATTTTTATTTTTTAAATCTTACGTTCTTTAAATCTTTGCTCAAAATTCTACTTGGTTCTGCCCACATACGTTTTATTTCAAAATTATTTATTGATAATTTCATATGCTTCCATTTTCTGAAAGTATAATAAATATAGTAAAATTCATGAAGGTATGGGTTTAGTATTTAATATGATTACAACTGTGATCTAACTAGTGAAATTAATGTAATTTAAGACAGACGCAGAATGATGCATTTAAGTTTTTATAACTGTTTTGTTATTGCCATTTGAAATTGTGAAATGTTTTATCCATTTGTACCTGCTGATTATGTATGTTTATCATTGTGCCTATCAATTTTATTTCATTGGGAGGACTTAATGTTACAAATATTCATATGCTGCTGGAATTCAGTATATAAGTGCATGAACAATCTTGCTTTTTGACCTCCTTTAC---TTAACTTCTTGATAGTGCTTCAACCTTTATATTGTATTCATTTTTGTTATGTGCATTCTCTACATACTTATGTTGTACTTTTTATGTTTTTATAGTAATAAAACTTTTCTTTAACAGAACAAAAGGCCAAGACCTTTTGGTTCTGTCATTATTGTAGATCATTCAAAACCACCAGAGATGAATGTTCTTGGCAGTAATCTTGCACCTAACGATCGCCATGACTCCGTCCAAGTAGTGAGCTCTACGTACAGTGAATTAGCCCCAGACAACCCAACTACTGGGCACTCTAATACTCCCATTGCCATACCTACTGAAGTAGAAGTGGTATCAGAAACAAAGTATGTATTGCTCTATTTTTGGTTATATTAAAAATCACAATTTGATGTTTAATGGTATTTTGTTTTGCTGTTTTACATGTATAAACCAGTCTTCCCCATGTTCCTTTC---------TTCTATTTGTCTGGCACATCCATAGTCATACCCCATTCTACTCATGTCATTTGCCACCAGTGTCATCCATGTCTTCCCATGTATGTCATCCTTGTACTCCACAGGTCTGTTTCTCATGAGAACAACCCCCCCCCCCCCACACAACAGTTTGGCACTAGTCTTCCTTCCTTTCACTCAGCTTTGCTTCATATGTTTAACATATCATTCTCTTCTCAGACTTTTGGCCATTCTTGTTCTTCGCTGACCTACATTGCAGTGCCATTCATTATACGGTTTCATATATGGCTTTGGTAAATCATTTTTTCCTTTAAAAGCATCATCAGGATTGGTCGTAGGCCTTTTGTCCATGCAGAATCTTGCTCTGCTGCAGCAACTGCTCAACCTTTTCCTCCAGATTATTCCATTGCCAGTGTTTAATCCCTTAAAGAGTACCGAACAAGGGAATTTTTCAGTGAAAGAGACATTCTCTACTG
>APH_0185
ATATCACTGGGAAGGGATAAGATGTTACATCATCCCACATTAGTGTAATTTCGTTTTCTTTGCAGAATTTAGCTAAAGCAGTATCCTATTTTTATTTTTTAAATCTTATGTTCTTTAAATCTTTGCTCAAAATTCTACTTGGTTCTGCCCACATACGTTTTACTTCAAAATTATTTATTGATAATTTCATATGCTTCCATTTTTTGAAAGTATAATAAATATAGTAAAATTCATGAAGGTATGGGTTTAGTATTTAATGTGATTACAACTGTGATCTAACTAGTGAAATTAATGTAATTTAAGACAGACGCAGAATGATGCATTTAAGTTTTTATAACTGTTTTGTTATTGCCATTTGAAATTGTGAAATGTTTTATCAATTTATACCTGCTGATTATGTATGTTTATCATTGTGCTTATCAATTTTATTGCATTGGGAGAACTTAATGTTACAAATATTCATATGCTGCTGGAATTCAGTATATAAGTGCATGAACAATATTGCTTTTTGACCTCCTTTACTTATTAACTTCTTGATAGTGCTTCAGCCTTTATATTGTATTCAGTTTTGTTATGTGCATTCTCTACATACTTATGTTGTACTTTTTATGTTTTTATAGTAATAAACCTTTTCTTTAACAGAACAAAAGGCCAAGACCTTTTGGTTCTGTCATTATTGTAGATCATTCAAAACCACCAGAGATGAATGTTCTTGGCAGTAATCTTGCACCTAACGATCGCCATGACTCCGTCCAAGTAGTGAGCTCTACGTACAGTGAATTAGCCCCAGACAACCCAACTACTGGGCACTCTAATACTCCCATTGCCATACCTACTGAAGTAGAAGTGGTATCAGAAACAAAGTATGTATTGTTCTATTTTTGGTTATATTAAAAATCACAATTTGATGTTTAATGGTATTTTGTTTTGCTGTTTTACATGTATAAACCAGTCTTCCCCATGTTCCTTTCTTCTATTTGTTCTATTTGTCTGGCACATCCATAGTCATAACCCATTCTCCTCATGTCATTTGCCACCAGTGTCATCCATGTCTTCCCATGTATGTCATCCTTGTACTCCACAGGTCTGTTTCTCATGAGAACAACTCCCCCCCCTCCCCCCAACAATTTGCCACTAGTCTTCCTTCCTTTCACCCAGCTTTGCTTCATATGTTTAACATATCATTCTCTTCTCAGACTTTTGGCCATTCTTGTTCTTTGCTGACCTACATTGCAGTGCCATTCATTATACAGTTTCGTACATGGCTTTGGTAAATCATTTTTTCCTTTAAAAACATCATCAGGATTGGTCGTAGGCCTTTTGTCCATGCAGAATCTTGCTCTGCTGCAGCAACTGCTCAACCTTTTCCTCCAGATTATTCCATTGCCAGTGTTTAATCCCTTAAAGAGTACCGAACAAGGGAATTTTTCAGTGAAACAGACATTCTCTACTG
>APH_4005
ATATCATTGGGAACGGATAAAATGTTACATCATCCCACATTAGTGTAATTTCTTTTTCTTTGCAGAATTTAGCTAAAGCAGTATCCTATTTTTATTTTTTAAATCTTACGTTCTTTAAATCTTTGCTCAAAATTCTACTTGGTTCTGCCCACATACGTTTTACTTCAAAATTATTTATTGATAATTTCATATGCTTCCATTTTCTGAAAGTATAATAAATATAGTAAAATTCATGAAGGTATGGGTTTAGTATTTAATGTGATTACAACTGTGATCTAACTAGTGAAATTAATGTAATTTAAGACAGACGCAGAATGATGCATTTAAGTTTTTATAACTGTTTTGTTATTGCCATTTGAAATTGTGAAATGTTTTATCCATTTATACCTGCTGATTATGTATGTTTATCATTGTGCCTATCAATTTTATTTCATTGGGAGAACTTAATGTTACAAATATTCATATGCTGCTGGAATTCAGTATATAAGTGCATGAACAATCTTGCTTTTTGACCTCCTTTAC---TTAACTTCTTGATAGTGCTTCAGCCTTTATATTGTATTCATTTTTGTTATGTGCATTCTCTACATACTTATGTTGTACTTTTTATGTTTTTATAGTAATAAAACTTTTCTTTAACAGAACAAAAGGCCAAGACCTTTTGGTTCTGTCATTATTGTAGATCATTCAAAACCACCAGAGATGAATGTTCTTGGCAGTAATCTTGCACCTAACGATCGCCATGACTCCGTCCAAGTAGTGAGCTCTACGTACAGTGAATTAGCCCCAGACAACCCAACTACTGGGCACTCTAATACTCCCATTGCCATACCTACTGAAGTAGAAGTGGTATCAGAAACAAAGTATGTATTGCTCTATTTTTGGTTATATTAAAAATCACAATTTGATGTTTAATGGTATTTTGTTTTGCTGTTTTACATGTATAAACCAGTCTTCCCCATGTTCCTTTC---------TTCTATTTGTCTGGCACATCCATAGTCATACCCCATTCTACTCATGTCATTTGCCACCAGTGTCATCCATGTCTTCCCATGTATGTCATCCTTGTACTC--------------------------------------------------------------------------------------------------------------------------------------------------------------------------------------------------------------------------------------------------------------------------------------------------------------------------------------------------------------------------------------
>APH_5003
------------------------------------------------------------------------------------------------------------------------CTTTGCTCAAAATTCTACTTGGTTCTGCCCACATACGTTTTACTTCAAAATTATTTATTGATAATTTCATATGCTTCCATTTTCTGAAAGTATAATAAATATAGTAAAATTCATGAAGGTATGGGTTTAGTATTTAATGTGATTACAACTGTGATCTAACTAGTGAAATTAATGTAATTTAAGACAGACGCAGAATGATGCATTTAAGTTTTTATAACTGTTTTGTTATTGCCATTTGAAATTGTGAATTGTTTTATCCATTTATACCTGCTGATTATGTATGTTTATCATTGTGCCTATCAATTTTATTTCATTGGGAGAACTTAATGTTACAAATATTCATATGCTGCTGGAATTCAGTATATAAGTGCATGAACAATCTTGCTTTTTGACCTCCTTTAC---TTAACTTCTTGATAGTGCTTCAGCCTTTATATTGTATTCATTTTTGTTATGTGCATTCTCTATATACTTATGTTGTACTTTTTATGTTTTTATAGTAATAAAACTTTTCTTTAACAGAACAAAAGGCCAAGACCTTTTGGTTCTGTCATTATTGTAGATCATTCAAAACCACCAGAGATGAATGTTCTTGGCAGTAATCTTGCACCTAACGATCGCCATGACTCCGTCCAAGTAGTGAGCTCTACGTACAGTGAATTAGCCCCAGACAACCCAACTACTGGGCACTCTAATACTCCCATTGCCATACCTACTGAAGTAGAAGTGGTATCAGAAACAAAGTATGTATTGCTCTATTTTTGGTTATATTAAAAATCACAATTTGATGTTTAATGGTATTTTGTTTTGCTGTTTTACATGTATAAACCAGTCTTCCCCGTGTTCCTTTC---------TTCTATTTGTCTGGCACATCCATAGTCATACCCCATTCTACTCATGTCATTTGCCACCAGTGTCATCCATGTCTTCCCATGTATGTCATCCTTGTACTC------------------------AACTCCCCCCCCCCCCCACAACAGTTTGGCACTAGTCTTCCTTCCTTTCACTCAGCTTTGCTTCATATGTTTAACATATCATTCTCTTCTCAGACTTTTGGCCATTCTTGTTCTTCGCTGACCTACATTGCAGTGCCATTCATTATACGGTTTCATATATGGCTTTGGTAAATCATTTTTTCCTTTAAAAGCATCATCAGGATTGGTCGTAGGCCTTTTGTCCATGCAGAATCTTGCTCTGCTGCAGCAACTGCTCAACCTTTTCCTCCAGATTATTCCATTGCCAGTGTTTAATCCCTTAAAGAGTACCGAACAAGGGAATTTTTCAGTGAAAGAGACATTCTCTACTG
>APH_5001
------------------------------------------------------------------------------------------------------------------------------------------------------------------------------TTATTGATAATTTCATATGCTTCCATTTTCTGAAAGTATAATAAATATAGTAAAATTCATGAAGGTATGGGTTTAGTATTTAATGTGATTACAACTGTGATCTAACTAGTGAAATTAATGTAATTTAAGACAGACGCAGAATGATGCATTTAAGTTTTTATAACTGTTTTGTTATTGCCATTTGAAATTGTGAATTGTTTTATCCATTTATACCTGCTGATTATGTATGTTTATCATTGTGCCTATCAATTTTATTTCATTGGGAGAACTTAATGTTACAAATATTCATATGCTGCTGGAATTCAGTATATAAGTGCATGAACAATCTTGCTTTTTGACCTCCTTTAC---TTAACTTCTTGATAGTGCTTCAGCCTTTATATTGTATTCATTTTTGTTATGTGCATTCTCTATATACTTATGTTGTACTTTTTATGTTTTTATAGTAATAAAACTTTTCTTTAACAGAACAAAAGGCCAAGACCTTTTGGTTCTGTCATTATTGTAGATCATTCAAAACCACCAGAGATGAATGTTCTTGGCAGTAATCTTGCACCTAACGATCGCCATGACTCCGTCCAAGTAGTGAGCTCTACGTACAGTGAATTAGCCCCAGACAACCCAACTACTGGGCACTCTAATACTCCCATTGCCATACCTACTGAAGTAGAAGTGGTATCAGAAACAAAGTATGTATTGCTCTATTTTTGGTTATATTAAAAATCACAATTTGATGTTTAATGGTATTTTGTTTTGCTGTTTTACATGTATAAACCAGTCTTCCCCGTGTTCCTTTC---------TTCTATTTGTCTGGCACATCCATAGTCATACCCCATTCTACTCATGTCATTTGCCACCAGTGTCATCCATGTCTTCCCATGTATGTCATCCTTGTACTC------------------------AACTCCCCCCCCCCC-CACAACAGTTTGGCACTAGTCTTCCTTCCTTTCACTCAGCTTTGCTTCATATGTTTAACATATCATTCTCTTCTCAGACTTTTGGCCATTCTTGTTCTTCGCTGACCTACATTGCAGTGCCATTCATTATACGGTTTCATATATGGCTTTGGTAAATCATTTTTTCCTTTAAAAGCATCATCAGGATTGGTCGTAGGCCTTTTGTCCATGCAGAATCTTGCTCTGCTGCAGCAACTGCTCAACCTTTTCCTCCAGATTATTCCATTGCCAGTGTTTAATCCCTTAAAGAGTACCGAACAAGGGAATTTTTCAGTGAAATTGGTATTCTATGATG
>APH_4029
----------------------------------------------------------------------------------------------------------------------ATCTTTGCTCAAAATTCTACTTGGTTCTGCCCACATACGTTTTACTTCAAAATTATTTATTGATAATTTCATATGCTTCCATTTTCTGAAAGTATAATAAATATAGTAAAATTCATGAAGGTATGGGTTTAGTATTTAATGTGATTACAACTGTGATCTAACTAGTGAAATTAATGTAATTTAAGACAGACGCAGAATGATGCATTTAAGTTTTTATAACTGTTTTGTTATTGCCATTTGAAATTGTGAATTGTTTTATCCATTTATACCTGCTGATTATGTATGTTTATCATTGTGCCTATCAATTTTATTTCATTGGGAGAACTTAATGTTACAAATATTCATATGCTGCTGGAATTCAGTATATAAGTGCATGAACAATCTTGCTTTTTGACCTCCTTTAC---TTAACTTCTTGATAGTGCTTCAGCCTTTATATTGTATTCATTTTTGTTATGTGCATTCTCTATATACTTATGTTGTACTTTTTATGTTTTTATAGTAATAAAACTTTTCTTTAACAGAACAAAAGGCCAAGACCTTTTGGTTCTGTCATTATTGTAGATCATTCAAAACCACCAGAGATGAATGTTCTTGGCAGTAATCTTGCACCTAACGATCGCCATGACTCCGTCCAAGTAGTGAGCTCTACGTACAGTGAATTAGCCCCAGACAACCCAACTACTGGGCACTCTAATACTCCCATTGCCATACCTACTGAAGTAGAAGTGGTATCAGAAACAAAGTATGTATTGCTCTATTTTTGGTTATATTAAAAATCACAATTTGATGTTTAATGGTATTTTGTTTTGCTGTTTTACATGTATAAACCAGTCTTCCCCGTGTTCCTTTC---------TTCTATTTGTCTGGCACATCCATAGTCATACCCCATTCTACTCATGTCATTTGCCACCAGTGTCATCCATGTCTTCCCATGTATGTCATCCTTGTACTC------------------------AACTCCCCCCCCCCCCCACAACAGTTTGGCACTAGTCTTCCTTCCTTTCACTCAGCTTTGCTTCATATGTTTAACATATCATTCTCTTCTCAGACTTTTGGCCATTCTTGTTCTTCGCTGACCTACATTGCAGTGCCATTCATTATACGGTTTCATATATGGCTTTGGTAAATCATTTTTTCCTTTAAAAGCATCATCAGGATTGGTCGTAGGCCTTTTGTCCATGCAGAATCTTGCTCTGCTGCAGCAACTGCTCAACCTTTTCCTCCAGATTATTCCATTGCCAG---------------------------------------------------------------
>APH_5079
---------GGAACGGATAAAATGTTACATCATCCCACATTAGTGTAATTTCTTTTTCTTTGCAGAATTTAGCTAAAGCAGTATCCTATTTTTATTTTTTAAATCTTACGTTCTTTAAATCTTTGCTCAAAATTCTACTTGGTTCTGCCCACATACGTTTTACTTCAAAATTATTTATTGATAATTTCATATGCTTCCATTTTCTGAAAGTATAATAAATATAGTAAAATTCATGAAGGTATGGGTTTAGTATTTAATGTGATTACAACTGTGATCTAACTAGTGAAATTAATGTAATTTAAGACAGACGCAGAATGATGCATTTAAGTTTTTATAACTGTTTTGTTATTGCCATTTGAAATTGTGAATTGTTTTATCCATTTATACCTGCTGATTATGTATGTTTATCATTGTGCCTATCAATTTTATTTCATTGGGAGAACTTAATGTTACAAATATTCATATGCTGCTGGAATTCAGTATATAAGTGCATGAACAATCTTGCTTTTTGACCTCCTTTAC---TTAACTTCTTGATAGTGCTTCAGCCTTTATATTGTATTCATTTTTGTTATGTGCATTCTCTATATACTTATGTTGTACTTTTTATGTTTTTATAGTAATAAAACTTTTCTTTAACAGAACAAAAGGCCAAGACCTTTTGGTTCTGTCATTATTGTAGATCATTCAAAACCACCAGAGATGAATGTTCTTGGCAGTAATCTTGCACCTAACGATCGCCATGACTCCGTCCAAGTAGTGAGCTCTACGTACAGTGAATTAGCCCCAGACAACCCAACTACTGGGCACTCTAATACTCCCATTGCCATACCTACTGAAGTAGAAGTGGTATCAGAAACAAAGTATGTATTGCTCTATTTTTGGTTATATTAAAAATCACAATTTGATGTTTAATGGTATTTTGTTTTGCTGTTTTACATGTATAAACCAGTCTTCCCCGTGTTCCTTTC---------TTCTATTTGTCTGGCACATCCATAGTCATACCCCATTCTACTCATGTCATTTGCCACCAGTGTCATCCATGTCTTCCCATGTATGTCATCCTTGTACTC------------------------AACTCCCCCCCACACACACAACAGTTTGGCACTAGTCTTCCTTCCTTTCACTCAGCTTTGCTTCATATGTTTAACATATCATTCTCTTCTCAGACTTTTGGCCATTCTTGTTCTTCGCTGACCTACATTGCAGTGCCATTCATTATACGGTTTCATATATGGCTTTGGTAAATCATTTTTTCCTTTAAAAGCATCATCAGGATTGGTCGTAGGCCTTTTGTCCATGCAGAATCTTGCTCTGCTGCAGCAACTGCTCAACCTTTTCCTCCAGATTATTCCATTGCCAGTGTTTAATCCCTTAAAGAGTACCGAACAAGGGAATTTTTCAGTGAAAGAGACATTCTCTACTG
>APH_4024
ATATCATTGGGAACGGATAAAATGTTACATCATCCCACATTAGTGTAATTCCTTTTTCTTTGCAGAATTTAGCTAAAGCAGTATCCTATTTTTATTTTTTAAATCTTACGTTCTTTAAATCTTTGCTCAAAATTCTACTTGGTTCTGCCCACATACGTTTTACTTCAAAATTATTTATTGATAATTTCATATGCTTCCATTTTCTGAAAGTATAATAAATATAGTAAAATTCATGAAGGTATGGGTTTAGTATTTAATGTGATTACAACTGTGATCTAACTAGTGAAATTAATGTAATTTAAGACAGACGCAGAATGATGCATTTAAGTTTTTATAACTGTTTTGTTATTGCCATTTGAAATTGTGAATTGTTTTATCCATTTATACCTGCTGATTATGTATGTTTATCATTGTGCCTATCAATTTTATTTCATTGGGAGAACTTAATGTTACAAATATTCATATGCTGCTGGAATTCAGTATATAAGTGCATGAACAATCTTGCTTTTTGACCTCCTTTAC---TTAACTTCTTGATAGTGCTTCAGCCTTTATATTGTATTCATTTTTGTTATGTGCATTCTCTATATACTTATGTTGTACTTTTTATGTTTTTATAGTAATAAAACTTTTCTTTAACAGAACAAAAGGCCAAGACCTTTTGGTTCTGTCATTATTGTAGATCATTCAAAACCACCAGAGATGAATGTTCTTGGCAGTAATCTTGCACCTAACGATCGCCATGACTCCGTCCAAGTAGTGAGCTCTACGTACAGTGAATTAGCCCCAGACAACCCAACTACTGGGCACTCTAATACTCCCATTGCCATACCTACTGAAGTAGAAGTGGTATCAGAAACAAAGTATGTATTGCTCTATTTTTGGTTATATTAAAAATCACAATTTGATGTTTAATGGTATTTTGTTTTGCTGTTTTACATGTATAAACCAGTCTTCCCCGTGTTCCTTTC---------TTCTATTTGTCTGGCACATCCATAGTCATACCCCATTCTACTCATGTCATTTGCCACCAGTGTCATCCATGTCTTCCCATGTATGTCATCCTTGTACTC------------------------AACTCCCCCCCCCACACACAACAGTTTGGCACTAGTCTTCCTTCCTTTCACTCAGCTTTGCTTCATATGTTTAACATATCATTCTCTTCTCAGACTTTTGGCCATTCTTGTTCTTCGCTGACCTACATTGCAGTGCCATTCATTATACGGTTTCATATATGGCTTTGGTAAATCATTTTTTCCTTTAAAAGCATCATCAGGATTGGTCGTAGGCCTTTTGTCCATGCAGAATCTTGCTCTGCTGCAGCAACTGCTCAACCTTTTCCTCCAGATTATTCCATTGCCAGTGTTTAATCCCTTAAAGAGTACCGAACAAGGGAATTTTTCAGTGAAAGAGACATTCTCTACTG
>APH_0622
----------------------------------------------------------------------------------------------------------------CTTTAAATCTTTGCTCAAAATTCTACTTGGTTCTGCCCACATACGTTTTACTTCAAAATCATTTATTGATAATTTCATATGCTTCCATTTTCTGAAAGTATAATAAATATAGTAAAATTCATGAAGGTATGGGTTTAGTATTTAATGTGATTACAACTGTGATCTAACTAGTGAAATTAATGTAATTTAAGACAGACGCAGAATGATGCATTTAAGTTTTTATAACTGTTTTGTTATTGCCATTTGAAATTGTGAAATGTTTTATCCATTTATACCTGCTGATTATGTATGTTTATCATTGTGCTTATCAATTTTATTGCATTGGGAGAACTTAATGTTACAAATATTCATATGCTGCTGGAATTCAGTATATAAGTGCATGAACAATCTTGCTTTTTGACCTCCTTTACTTATTAACTTCTTGATAGTGCTTCAGCCTTTATATTGTATTCATTTTTGTTATGTGCATTCTCTACATACTTATGTTGTACTTTTTATGTTTTTATAGTAATAAAGCTTTTCTTTAACAGAACAAAAGGCCAAGACCTTTTGGTTCTGTCATTATTGTAGATCATTCAAAACCACCAGAGATGAATGTTCTTGGCAGTAATCTTGCACCTAACGATCGCCATGACTCCGTCCAAGTAGTGAGCTCTACGTACAGTGAATTAGCCCCAGACAACCCAACTACTGGGCACTCTAATACTCCCATTGCCATACCTACTGAAGTAGAAGTGGTATCAGAAACAAAGTATGTATTGCTCTATTTTTGGTTATATTAAAAATCACAATTTGATGTTTAATGGTATTTTGTTTTGCTGTTTTACATGTATAAACCAGTCTTCCCCATGTTCCTTTCTTCTATTTGTTCTATTTGTCTGGCACATCCATAGTCATAACCCATT---CTCATGTCATTTGCCACCAGTGTCATCCATGTCTTCCCATGTATGTCATCCTTGTACTCCACAGGTCTGTTTCTCATGAGAACAACTCCCCCCCCCCCCCCCCACAATTTGCCACTAGTCTTCCTTCCTTTCACCCAGCTTTGCTTCATATGTTAAACATATCATTCTCTTCTCAGACTTTTGGCCATTCTTGTTCTTCGCTGACCTACATTGCAGTGCCATTCATTATACAGTTTCATACATGGCTTTGGTAAATCATTTTTTCCTTTAAAAACATCATCAGGATTGGTCGTAGGCCTTTTGTCCATGCAGAATCTTGCTCTGCTGCAGCAAC---------------------------------------------------------------------------------------------------
>APH_0880
ATATCACTGGGAAGGGATAAGATGTTACATCATCCCACATTAGTGTAATTTCGTTTTCTTTGCAGAATTTAGCTAAAGCAGTATCCTATTTTTATTTTTTAAATCTTATGTTCTTTAAATCTTTGCTCAAAATTCTACTTGGTTCTGCCCACATACGTTTTACTTCAAAATCATTTATTGATAATTTCATATGCTTCCATTTTCTGAAAGTATAATAAATATAGTAAAATTCATGAAGGTATGGGTTTAGTATTTAATGTGATTACAACTGTGATCTAACTAGTGAAATTAATGTAATTTAAGACAGATGCAGAATGATGCATTTAAGTTTTTATAACTGTTTTGTTATGGCCATTTGAAATTGTGAAATGTTTTATCCATTTATACCTGCTGATTATGTATGTTTATCATTGTGCTTATCAATTTTATTGCATTGGGAGAACTTAATGTTACAAATATTCATATGCTGCTGGAATTCAGTATATAAGTGCATGAACAATCTTGCTTTTTGACCTCCTTTACTTATTAACTTCTTGATAGTGCTTCAGCCTTTATATTGTATTCATTTTTGTTATGTGCATTCTCTACATACTTATGTTGTACTTTTTATGTTTTTATAGTAATAAACCTTTTCTTTAACAGAACAAAAGGCCAAGACCTTTTGGTTCTGTCATTATTGTAGATCATTCAAAACCACCAGAGATGAATGTTCTTGGCAGTAATCTTGCACCTAACGATCGCCATGACTCCGTCCAAGTAGTGAGCTCTACGTACAGTGAATTAGCCCCAGACAACCCAACTACTGGGCACTCTAATACTCCCATTGCCATACCTACTGAAGTAGAAGTGGTATCAGAAACAAAGTATGTATTGCTCTATTTTTGGTTATATTAAAAATCACAATTTGATGTTTAATGGTATTTTGTTTTGCTGTTTTACATGTATAAACCAGTCTTCCCCATGTTCCTTTCTTCTATTTGTTCTATTTGTCTGGCACATCCATAGTCATAACCCATT---CTCATGTCATTTGCCACCAGTGTCATCCATGTCTTCCCATGTATGTCATCCTTGTACTCCACAGGTCTGTTTCTCATGAGAACAACTCCCCCCCCCCCCCCCCACAATTTGCCACTAGTCTTCCTTCCTTTCACCCAGCTTTGCTTCATATGTTTAACATATCATTCTCTTCTCAGACTTTTGGCCATTCTTGTTCTTCGCTGACCTACATTGCAGTGCCATTCATTATACAGTTTCATACATGGCTTTGGTAAATCATTTTTTCCTTTAAAAACATCATCAGGATTGGTCGTAGGCCTTTTGTCCATGCAGAATCTTGCTCTGCTGCAGCAACTGCTCAACCTTTTCCTCCAGATTATTCCATTGCCAGTGTTTAATCCCTTAAAGAGTACCGAACAAGGGAATTTTTCAGTGAAACAGACATTCTCTACTG
>APH_1602
ATATCACTGGGAAGGGATAAGATGTTACATCATCCCACATTAGTGTAATTTCGTTTTCTTTGCAGAATTTAGCTAAAGCAGTATCCTATTTTTATTTTTTAAATCTTATGTTCTTTAAATCTTTGCTCAAAATTCTACTTGGTTCTGCCCACATACGTTTTACTTCAAAATCATTTATTGATAATTTCATATGCTTCCATTTTCTGAAAGTATAATAAATATAGTAAAATTCATGAAGGTATGGGTTTAGTATTTAATGTGATTACAACTGTGATCTAACTAGTGAAATTAATGTAATTTAAGACAGACGCAGAATGATGCATTTAAGTTTTTATAACTGTTTTGTTATTGCCATTTGAAACTGTGAAATGTTTTATCCATTTATACCTGCTGATTATGTATGTTTATCATTGTGCTTATCAATTTTATTGCATTGGGAGAACTTAATGTTACAAATATTCATATGCTGCTGGAATTCAGTATATAAGTGCATGAACAATCTTGCTTTTTGACCTCCTTTACTTATTAACTTCTTGATAGTGCTTCAGCCTTTATATTGTATTCATTTTTGTTATGTGCATTCTCTACATACTTATGTTGTACTTTTTATGTTTTTATAGTAATAAACCTTTTCTTTAACAGAACAAAAGGCCAAGACCTTTTGGTTCTGTCATTATTGTAGATCATTCAAAACCACCAGAGATGAATGTTCTTGGCAGTAATCTTGCACCTAACGATCGCCATGACTCCGTCCAAGTAGTGAGCTCTACGTACAGTGAATTAGCCCCAGACAACCCAACTACTGGGCACTCTAATACTCCCATTGCCATACCTACTGAAGTAGAAGTGGTATCAGAAACAAAGTATGTATTGCTCTATTTTTGGTTATATTAAAAATCACAATTTGATGTTTAATGGTATTTTGTTTTGCTGTTTTACATGTATAAACCAGTCTTCCCCATGTTCCTTTCTTCTATTTGTTCTATTTGTCTGGCACATCCATAGTCATAACCCATT---CTCATGTCATTTGCCACCAGTGTCATCCATGTCTTCCCATGTATGTCATCCTTGTACTCCACAGGTCTGTTTCTCATGAGAACAACTCCCCCCCC--------ACAATTTGCCACTAGTCTTCCTTCCTTTCACCCAGCTTTGCTTCATATGTTTAACATATCATTCTCTTCTCAGACTTTTGGCCATTCTTGTTCTTCGCTGACCTACATTGCAGTGCCATTCATTATACAGTTTCATACATGGCTTTGGTAAATCATTTTTTCCTTTAAAAACATCATCAGGATTGGTCGTAGGCCTTTTGTCCATGCAGAATCTTGCTCTGCTGCAGCAACTGCTCAACCTTTTCCTCCAGATTATTCCATTGCCAGTGTTTAATCCCTTAAAGAGTACCGAACAAGGGAATTTTTCAGTGAAACAGACATTCTCTACTG
>APH_3177
ATATCACTGGGAAGGGATAAGATGTTACATCATCCCACATTAGTGTAATTTCGTTTTCTTTGCAGAATTTAGCTAAAGCAGTATCCTATTTTTATTTTTTAAATCTTATGTTCTTTAAATCTTTGCTCAAAATTCTACTTGGTTCTGCCCACATACGTTTTACTTCAAAATCATTCATTGATAATTTCATATGCTTCCATTTTCTGAAAGTATAATAAATATAATAAAATTCATGAAGGTATGGGTTTAGTATTTAATGTGATTACAACTGTGATCTAACTAGTGAAATTAATGTAATTTAAGACAGACGCAGAATGATGCATTTAAGTTTTTATAACTGTTTTGTTATTGCCATTTGAAATTGTGAAATGTTTTATCCATTTATACCTGCTGATTATGTATGTTTATCATTGTGCTTATCAATTTTATTGCATTGGGAGAACTTAATGTTACAAATATTCATATGCTGCTGGAATTCAGTATATAAGTGCATGAACAATCTTGCTTTTTGACCTCCTTTACTTATTAACTTCTTGATAGTGCTTCAGCCTTTATATTGTATTCATTTTTGTTATGTGCATTCTCTACATACTTATGTTGTACTTTTTATGTTTTTATAGTAATAAACCTTTTCTTTAACAGAACAAAAGGCCAAGACCTTTTGGTTCTGTCATTATTGTAGATCATTCAAAACCACCAGAGATGAATGTTCTTGGCAGTAATCTTGCACCTAACGATCGCCATGACTCCGTCCAAGTAGTGAGCTCTACGTACAGTGAATTAGCCCCAGACAACCCAACTACTGGGCACTCTAATACTCCCATTGCCATACCTACTGAAGTAGAAGTGGTATCAGAAACAAAGTATGTATTGCTCTATTTTTGGTTATATTAAAAATCACAATTTGATGTTTAATGGTATTTTGTTTTGCTGTTTTACATGTATAAACCAGTCTTCCCCATGTTCCTTTCTTCTATTTGTTCTATTTGTCTGGCACATCCATAGTCATAACCCATT---CTCATGTCATTTGCCACCAGTGTCATCCATGTCTTCCCATGTATGTCATCCTTGTACTCCACAGGTCTGTTTCTCATGAGAACAACTCCCCCCCCCCCCCCCAACAATTTGCCACTAGTCTTCCTTCCTTTCACCCAGCTTTGCTTCATATGTTTAACATATCATTCTCTTCTCAGACTTTTGGCCATTCTTGTTCTTCGCTGACCTACATTGCAGTGCCATTCATTATACAGTTTCATACATGGCTTTGGTAAATCATTTTTTCCTTTAAAAACATCATCAGGATAGGTCGTAGGCCTTTTGTCCATGCAGAATCTTGCTCTGCTGCAGCAACTGCTCAACCTTTTCCTCCAGATTATTCCATTGCCAGTGTTTAATCCCTTAAAGAGTACCGAACAAGGGAATTTTTCAGTGAAACAGACATTCTCTACTG
>APH_3191
-----------------------------------------------------------------------------------------------------------------------------------------------------------------------------------------------------------------------------------------------------------ATTTAATGTGATTACAACTGTGATCTAACTAGTGAAATTAATGTAATTTAAGACAGACGCAGAATGATGCATTTAAGTTTTTATAACTGTTTTGTTATTGCCATTTGAAATTGTGAAATGTTTTATCCATTTATACCTGCTGATTATGTATGTTTATCATTGTGCTTATCAATTTTATTGCATTGGGAGAACTTAATGTTACAAATATTCATATGCTGCTGGAATTCAGTATATAAGTGCATGAACAATCTTGCTTTTTGACCTCCTTTACTTATTAACTTCTTGATAGTGCTTCAGCCTTTATATTGTATTCATTTTTGTTATGTGCATTCTCTACATACTTATGTTGTACTTTTTATGTTTTTATAGTAATAAACCTTTTCTTTAACAGAACAAAAGGCCAAGACCTTTTGGTTCTGTCATTATTGTAGATCATTCAAAACCACCAGAGATGAATGTTCTTGGCAGTAATCTTGCACCTAACGATCGCCATGACTCCGTCCAAGTAGTGAGCTCTACGTACAGTGAATTAGCCCCAGACAACCCAACTACTGGGCACTCTAATACTCCCATTGCCATACCTACTGAAGTAGAAGTGGTATCAGAAACAAAGTATGTATTGCTCTATTTTTGGTTATATTAAAAATCACAATTTGATGTTTAATGGTATTTTGTTTTGCTGTTTTACATGTATAAACCAGTCTTCCCCATGTTCCTTTCTTCTATTTGTTCTATTTGTCTGGCACATCCATAGTCATAACCCATT---CTCATGTCATTTGCCACCAGTGTCATCCATGTCTTCCCATGTATGTCATCCTTGTACTCCACAGGTCTGTTTCTCATGAGAACAACTCCCCCCCC------CAACAATTTGCCACTAGTCTTCCTTCCTTTCACCCAGCTTTGCTTCATATGTTTAACATATCATTCTCTTCTCAGACTTTTGGCCATTCTTGTTCTTCGCTGACCTACATTGCAGTGCCATTCATTATACAGTTTCATACATGGCTTTGGTAAATCATTTTTTCCTTTAAAAACATCATCAGGATTGGTCGTAGGCCTTTTGTCCATGCAGAATCTTGCTCTGCTGCAGCAACT--------------------------------------------------------------------------------------------------
>APH_4021
------------------------------CATCCCACATTAGTGTAATTTCGTTTTCTTTGCAGAATTTAGCTAAAGCAGTACCCTATTTTTATTTTTTAAATCTTATGTTCTTTAAATCTTTGCTCAAAATTCTACTTGGTTCTGCCCACATACGTTTTACTTCAAAATCATTTATTGATAATTTCATATGCTTCCATTTTCTGAAAGTATAATAAATATAGTAAAATTCATGAAGGTATGGGTTTAGTATTTAATGTGATTACAACTGTGATCTAACTAGTGAAATTAATGTAATTTAAGACAGACGCAGAATGATGCATTTAAGTTTTTATAACTGTTTTGTTATTGCCATTTGAAATTGTGAAATGTTTTATCCATTTATACCTGCTGATTATGTATGTTTATCATTGTGCTTATCAATTTTATTGCATTGGGAGAACTTAATGTTACAAATATTCATATGCTGCTGGAATTCAGTATATAAGTGCATGAACAATCTTGCTTTTTGACCTCCTTTACTTATTAACTTCTTGATAGTGCTTCAGCCTTTATATTGTATTCATTTTTGTTATGTGCATTCTCTACATACTTATGTTGTACTTTTTATGTTTTTATAGTAATAAACCTTTTCTTTAACAGAACAAAAGGCCAAGACCTTTTGGTTCTGTCATTATTGTAGATCATTCAAAACCACCAGAGATGAATGTTCTTGGCAGTAATCTTGCACCTAACGATCGCCATGACTCCGTCCAAGTAGTGAGCTCTACGTACAGTGAATTAGCCCCAGACAACCCAACTACTGGGCACTCTAATACTCCCATTGCCATACCTACTGAAGTAGAAGTGGTATCAGAAACAAAGTATGTATTGCTCTATTTTTGGTTATATTAAAAATCACAATTTGATGTTTAATGGTATTTTGTTTTGCTGTTTTACATGTATAAACCAGTCTTCCCCATGTTCCTTTCTTCTATTTGTTCTATTTGTCTGGCACATCCATAGTCATAACCCATT---CTCATGTCATTTGCCACCAGTGTCATCCATGTCTTCCCATGTATGTCATCCTTGTACTCCACAGGTCTGTTTCTCATGAGAACAACTCCCCCCCCCCC---CAACAATTTGCCACTAGTCTTCCTTCCTTTCACCCAGCTTTGCTTCATATGTTTAACATATCATTCTCTTCTCAGACTTTTGGCCATTCTTGTTCTTCGCTGACCTACATTGCAGTGCCATTCATTATACAGTTTCATACATGGCTTTGGTAAATCATTTTTTCCTTTAAAAACATCATCAGGATTGGTCGTAGGCCTTTTGTCCATGCAGAATCTTGCTCTGCTGCAGCAACTGCTCAACCTTTTCCTCCAGATTATTCCATTGCCAGTGTTTAATCCCTTAAAGAGTACCGAACAAGGGAATTTTTCAGTGAAACAGACATTCTCTACTG
>APH_0723
ATATCACTGGGAAGGGATAAGATGTTACATCATCCCACATTAGTGTAATTTCGTTTTCTTTGCAGAATTTAGCTAAAGCAGTATCCTATTTTTATTTTTTAAATCTTATGTTCTTTAAATCTTTGCTCAAAATTCTACTTGGTTCTGCCCACATACGTTTTACTTCAAAATCATTTATTGATAATTTCATATGCTTCCATTTTCTGAAAGTATAATAAATATAGTAAAATTCATGAAGGTATGGGTTTAGTATTTAATGTGATTACAACTGTGATCTAACTAGTGAAATTAATGTAATTTAAGACAGATGCAGAATGATGCATTTAAGTTTTTATAACTGTTTTGTTATTGCCATTTGAAATTGTGAAATGTTTTATCCATTTATACCTGCTGATTATGTATGTTTATCATTGTGCTTATCAATTTTATTGCATTGGGAGAACTTAATGTTACAAATATTCATATGCTGCTGGAATTCAGTATATAAGTGCATGAACAATCTTGCTTTTTGACCTCCTTTACTTATTAACTTCTTGATAGTTCTTCAGCCTTTATATTGTATTCATTTTTGTTATGTGCATTCTCTACGTACTTATGTTGTACTTTTTATGTTTTTATAGTAATAAACCTTTTCTTTAACAGAACAAAAGGCCAAGACCTTTTGGTTCTGTCATTATTGTAGATCATTCAAAACCACCAGAGATGAATGTTCTTGGCAGTAATCTTGCACCTAACGATCGCCATGACTCCGTCCAAGTAGTGAGCTCTACGTACAGTGAATTAGCCCCAGACAACCCAACTACTGGGCACTCTAATACTCCCATTGCCATACCTACTGAAGTAGAAGTGGTATCAGAAACAAAGTATGTATTGCTCTATTTTTGGTTATATTAAAAATCACAATTTGATGTTTAATGGTATTTTGTTTTGCTGTTTTACATGTATAAACCAGTCTTCCCCATGTTCCTTTCTTCTATTTGTTCTATTTGTCTGGCACATCCATAGTCATAACCCATT---CTCATGTCATTTGCCACCAGTGTCATCCATGTCTTCCCATGTATGTCATCCTTGTACTCCACAGGTCTGTTTCTCGTGAGAACAACTCTCCCCCCCCCCCCCAACAGTTTGCCACTAGTCTTCCTTCCTTTCACCCAGCTTTGCTTCATATGTTTAACATATCATTCTCTTCTCAGACTTTTGGCCATTCTTGTTCTTCGCTGACCTACATTGCAGTGCCATTCATTATACAGTTTCATACATGGCTTTGGTAAATCATTTTTTCCTTTAAAAACATCATCAGGATTGGTCGTAGGCCTTTTGTCCATGCAGAATCTTGCTCTGCTGCAGCAACTGCTCAACCTTTTCCTCCAGATTATTCCATTGCCAGTGTTTAATCCCTTAAAGAGTACCGAACAAGGGAATTTTTCAGTGAAACAGACATTCTCTACTG
>APH_0683
ATATCACTGGGAAGGGATAAGATGTTACATCATCCCACATTAGTGTAATTTCGTTTTCTTTGCAGAATTTAGCTAAAGCAGTATCCTATTTTTATTTTTTAAATCTTATGTTCTTTAAATCTTTGCTCAGAATTCTACTTGGTTCTGCCCACATACGTTTTACTTCAAAATCATTTATTGATAATTTCATATGCTTCCATTTTCTGAAAGTATAATAAATATAGTAAAATTCATGAAGGTATGGG-TTAGTATTTAATGTGATTACAACTGTGATCTAACTAGTGAAATTAATGTAATTTAAGACAGATGCAGAATGATGCATTTAAGTTTTTATAACTGTTTTGTTATTGCCATTTGAAATTGTGAAATGTTTTATCCATTTATACCTGCTGATTATGTATGTTTATCATTGTGCTTATCAATTTTATTGCATTGGGAGAACTTAATGTTACAAATATTCATATGCTGCTGGAATTCAGTATATAAGTGCATGAACAATCTTGCTTTTTGACCTCCTTTACTTATTAACTTCTTGATAGTTTTTCAGCCTTTATATTGTATTCATTTTTGTTATGTGCATTCTCTACATACTTATGTTGTACTTTTTATGTTTTTATAGTAATAAACCTTTTCTTTAACAGAACAAAAGGCCAAGACCTTTTGGTTCTGTCATTATTGTAGATCATTCAAAACCACCAGAGATGAATGTTCTTGGCAGTAATCTTGCACCTAACGATCGCCATGACTCCGTCCAAGTAGTGAGCTCTACGTACAGTGAATTAGCCCCAGACAACCCAACTACTGGGCACTCTAATACTCCCATTGCCATACCTACTGAAGTAGAAGTGGTATCAGAAACAAAGTATGTATTGCTCTATTTTTGGTTATATTAAAAATCACAATTTGATGTTTAATGGTATTTTGTTTTGCTGTTTTACATGTATAAACCAGTCTTCCCCATGTTCCTTTCTTCTATTTGTTCTATTTGTCTGGCACATCCATAGTCATAACCCATT---CTCATGTCATTTGCCACCAGTGTCATCCATGTCTTCCCATGTATGTCATCCTTGTACTCCACAGGTCTGTTTCTCATGAGAACAACTCTCCCCCCCCCCCCCAACAGTTTGCCACTAGTCTTCCTTCCTTTCACCCAGATTTGCTTCATATGTTTAACATATCATTCTCTTCTCAGTCTTTTGGCCATTCTTGTTCTTCGCTGACCTACATTGCAGTGCCATTCATTATACAGTTTCATACATGGCTTTGGTAAATCATTTTTTCCTTTAAAAACATCATCAGGATTGGTCGTAGGCCTTTTGTCCATGCAGAATCTTGCTCTGCTGCAGCAACTGCTCAACCTTTTCCTCCAGATTATTCCATTGCCAGTGTTTAATCCCTTAAAGAGTACCGAACAAGGGAATTTTTCAGTGAA-----------------
>APH_0136
ATATCACTGGGAAGGGATAAGATGTTACATCATCCCACATTAGTGTAATTTCGTTTTCTTTGCAGAATTTAGCTAAAGCAGTATCCTATTTTTATTTTTTAAATCTTATGTTCTTTAAATCTTTGCTCAGAATTCTACTTGGTTCTGCCCACATACGTTTTACTTCAAAATCATTCATTGATAATTTCATATGCTTCCATTTTCTGAAAGTATAATAAATATAGTAAAATTCATGAAGGTATGGGTTTAGTATTTAATGTGATTACAACTGTGATCTAACTAGTGAAATTAATGTAATTTAAGACAGATGCAGAATGATGCATTTAAGTTTTTATAACTGTTTTGTTATTGCCATTTGAAATTGTGAAATGTTTTATCAATTTATACCTGCTGATTATGTATGTTTATCATTGTGCTTATCAATTTTATTGCATTGGGAGAACTTAATGTTACAAATATTCATATGCTGCTGGAATTCAGTATATAAGTGCATGAACAATCTTGCTTTTTGACCTCCTTTACTTATTAACTTCTTGATAGTTTTTCAGCCTTTATATTGTATTCATTTTTGTTATGTGCATTCTCTACATACTTATGTTGTACTTTTTATGTTTTTATAGTAATAAACCTTTTCTTTAACAGAACAAAAGGCCAAGACCTTTTGGTTCTGTCATTATTGTAGATCATTCAAAACCACCAGAGATGAATGTTCTTGGCAGTAATCTTGCACCTAACGATCGCCATGACTCCGTCCAAGTAGTGAGCTCTACGTACAGTGAATTAGCCCCAGACAACCCAACTACTGGGCACTCTAATACTCCCATTGCCATACCTACTGAAGTAGAAGTGGTATCAGAAACAAAGTATGTATTGCTCTATTTTTGGTTATATTAAAAATCACAATTTGATGTTTAATGGTATTTTGTTTTGCTGTTTTACATGTATAAACCAGTCTTCCCCATGTTCCTTTCTTCTATTTGTTCTATTTGTCTGGCACATCCATAGTCATAACCCATT---CTCATGTCATTTGCCACCAGTGTCATCCATGTCTTCCCATGTATGTCATCCTTGTACTCCACAGGTCTGTTTCTCATGAGAACAACTCCCCCCCCCCCCCCCAACAGTTTGCCACTAGTCTTCCTTCCTTTCACCCAGCTTTGCTTCATATGTTTAACATATCATTCTCTTCTCAGACTTTTGGCCATTCTTGTTCTTCGCTGACCTACATTGCAGTGCCATTCATTATACAGTTTCATACATGGCTTTGGTAAATCATTTTTTCCTTTAAAAACATCATCAGGATTGGTCGTAGGCCTTTTGTCCATGCAGAATCTTGCTCTGCTGCAGCAACTGCTCAACCTTTTCCTCCAGATTATTCCATTGCCAGTGTTTAATCCC----------------------------------------------------
