# Supplementary material for: ﻿Discovery of a new tarantula species from the Madrean Sky Islands and the first documented instance of syntopy between two montane endemics (Araneae, Theraphosidae, Aphonopelma): a case of prior mistaken identity
Source: Zookeys. 2024 Aug 16;1210:61–98. doi: 10.3897/zookeys.1210.125318 (PMC11344175; doi:10.3897/zookeys.1210.125318)
Supplement: Supplementary material 8 — Phylogenomics files [file zookeys-1210-061_article-125318__-s008.zip › Suppl8/individual_UCE_loci/sl_realigned_uce_2001069.fas]

>APH_3191
--------------------------------------------------------------------------------------------TGTTAAGAATTTTATGTCATAGCTGCAACTAAGTTCGATTACT----------------TGAATTTACCAGTGCAAATG--------------TTTGGAATGCCAAA-AATAGT------TAGGGTAATAG-----------------------AAAAAAACAGCCTTATACTTCCCCCACTTTTTATTGGGTTGTAACCAGAAACCTACAAACACAACCAAAATTAATTATAAAAGATAGGAGGATTATAACAAAAGACAATGATGATAAAAGTGACACTATAATTTATTAACTTACCGTAAATAAATTACACCCCACATGTAAGTTCTAAACCACATTGTTGTTCCACTATTAGCTTGGTATTTACGGATCAGTATGGGATGAGGAACAGGCAACAAGCCAACTAAAGTACCATGCTGAAGGAATTTTAAGATCTCACTTTCATCAGTGAGGCCTCTAAAAAAAAAAAAAAACACCATGTAAGAATAACACAGATGTATGAGAAACAAAAACTGATTTACCAAATTCTGTATAGGCTTACCCAATGATTTTGTAATCACATTCATTTTAAGAATGAAACACTGATAGTAAAGTGTTTCACATCTTATAACTTGACATCCTCACAAGAGAGCAAAATCTGTTAAGTTACTGAGGGGTTGGTCAAACACACAAAATGATGTGCACTTGCATGCATCTGTGGCAGGGATCCCCTGTGAGTACTGGTGGAGAATAAATAAACCTTCAGGAACTAGTAAGAAAGCTGGCCACATGCAATGTAATTGCATTTAATGAAAAGGAGAGCTTTCTGCTACCAAAACTAGTCAATGCTCCCTTAGGTTTTGATCCCATGCCCTCTTTTTGGGTCATCTTATGTTGTTGCCTTTCTTAATCTCCCTTTA--------------------------------------------CCATAAAATTCTGCTCTTCTATGGGATAAGGGGGGAGGGAGTCAAATGGGTA----GTGTGAGCATTAATCACAATTTCCCTAGTGTACCCATTCCTGAGAAAAACAATGCA
>APH_3177
------------------------------------------------------------------------------------------------------------------------------------------------CCCCTTCTCATTTCACCTGAAGAAATGCAAGTTCTCTTTGCTGTGAAATCACAAATCATAGTGTATCATAAGGGAACAGTACATTTCCTTCACTGAAAAAAAAAAAAACCAGCCTTATACTTCCCCCACTTTTTATTGGGTTGTAACCAGAAACCTACAAACACAACCAAAATTAATTATAAAAGATAGGAGGATTATAACAAAAGACAATGATGATAAAAGTGACACCATAATTTATTAACTTACCGTAAATAAATTACACCCCACATGTAAGTTCTAAACCACATTGTTGTTCCACTATTAGCTTGGTATTTACGGATCAGTATGGGATGAGGAACAGGCAACAAGCCAACTAAAGTACCATGCTGAAGGAATTTTAAGATCTCACTTTCATCAGTGAGGCCTCTAAAAAAATAAAAAAACACCATGTAAGGATAACACAGATGTATAAGAAACAAAAACTGAATTACCAAATTCTGTATAGGCTTACCCAATGATTTTGTAATCACATTCATTTTAAGAATGA----------------------------------------------------------------------------------------------------------------------------------------------------------------------------------------------------------------------------------------------------------------------------------------------------------------------------------------------------------------------------------------------------------------------------------------------------------------------------------------------
>APH_0723
------------------------------GCAGCTATCGCGGATTGCAGGGGTGTCCAATTACTTTCTGGGAGATAGTGTATAAATTTTATTACAAAAATTTCTGGTTCTTAATTATGCACGACTTGTATCAATAAGTCCACTCCCCTTCTCATTTCACCTGAAGAAATGCAAGTTCTCTTTGCTGTGAAATCACAAATCATAGTGAATCATAAGGAAACCGTACATTTCCTTCACTGAAAAAAAAAAAAAACAGCCTTATACTTCCCCCACTTTTTATTGGGTTGTAACCAGAAACCTACAAACACAACCAAAATTAATTATAAAAGACAGGAGGATTATAACAAAAGACAATGATGATAAAAGTGACATTATAATTTATTAACTTACCGTAAATAAATTACACCCCACATGTAAGTTCTAAACCACATTGTTGTTCCACTATTAGCTTGGTATTTACGGATCAGTATGGGATGAGGAACAGGCAACAAGCCAACTAAAGTACCATGCTGAAGGAATTTTAAGATCTCACTTTCATCAGTGAGGCCTCT-AAAAAAAAAAAAAACACCATGTAAGAATAACACAGATGTATGAGAAACAAAAACTGATTTACCAAATTCTGTATAGGCTTACCCAATGATTTTGTAATCACATTCATTTTAAGAATGA----------------------------------------------------------------------------------------------------------------------------------------------------------------------------------------------------------------------------------------------------------------------------------------------------------------------------------------------------------------------------------------------------------------------------------------------------------------------------------------------
>APH_1535
TATCGGCGGGCCGTGACGTGTATCAGGACCGCAGCTGTCGCGGATTGCAGGGGGGTCCAATTACTTTCTGGGAGATAGTGTATAAATTTTATTACAAAAAATTCTGGTTCTTAATTATGCACAACTTGTATCAATAAGTCCACTCCCCTTCTCATTTCACCTGAAGAAATGCAAGTTCTCTTTGCTGTGAAATCACAAATCATAGTGAATCATAAGGAAACCATACATTTCCTTCACTG--AAAAAAAAAAAACAGCCTTATACTTCCCCCACTTTTTATTGGGTTGTAACCAGAAACCTACAAACACAACCAAAATTAATTATAAAAGATAGGAGGATTATAACAAAAGACAATGATGATAAAACTGACACTATAATTTATTAACTTACCGTAAATAAATTACACCCCACATGTAAGTTCTAAACCACATTGTTGTTCCACTATTAGCTTGGTATTTACGGATCAGTATGGGATGAGGAACAGGCAACAAGCCAACTAAAGTACCATGCTGAAGGAATTTTAAGATCTCACTTTCATCAGTGAGGCCTCTAAAAAAAAAAAAAAACACCATGTAAGAATAACACAGATGTATAAGAAACAAAAACTGGTTTACCAAATTCTGTATAGGCTTACCCAATGATTTTGTAATCACATTCATTTTAAGAATGAAACACTGATAGTAAAGTGTTTCACATCTTATAACTTGACATCCTCACAAGAGAGCAAAATCTGTTAAGTTACTGAGGGGTTGGTCAAACACACAAAATGATGTGCACTTGCATGCATCTGTGGCAGGGATCCCCTGTGAGTACTGGTGGAGAATAAATAAACCTTCAGGAACTAGTAAGAAAGCTGGCCACATGCAATGTAATTGCATTTAATGAAAAGGAGAGCTTTCTGCTACCAAAACTAGTCAATGCTCCCTTAGGTTTTGATCCCATGCCCTCTTTTTGGGTCATCTTATGTTGTTGCCTTTCTTAATCTCCCTTTATCCTCCTCCTTCCACATTTAACCAATCCAACCCCCAAGGCCAGACCACAGAACTCTGCTCTTCCATGGGGTGAAAGAGACTGGGGACAAAAGGTCAAAATGGGTGAGTGTTTATCATGTTGCTTTCCTAGTACCAATACCCAGGATGAACTGTGCA
>APH_4024
TATCGGCGGGCCGTGACGTGTATCAGGACCGCAGCTGTCGCGGATTGCAGGGGGGTCCAATTACTTTCTGGGAGATAGTGTATAAATTTTATTACAAAAAATTCTGGTTCTTAATTATGCACAACTTGTATCAATAAGTCCACTCCCCTTCTCATTTCACCTGAAGAAATGCAAGTTCTCTTTGCTGTGAAATCACAAATCATAGTGAATCATTAGGAAACCGTACATTTCCTTCACTG-ACAAAAAAAAAAACAGCCTTATACTTCCCCCACTTTTTATTGGGTTGTAACCAGAAACCTACAAACACAACCAAAATTAATTATAAAAGATAGGAGGATTATAACAAAAGACAATGATGATAAAAGTGACACTATAATTTATTAACTTACCGTAAATAAATTACACCCCACATGTAAGTTCTAAACCACATTGTTGTTCCACTATTAGCTTGGTATTTACGGATCAGTATGGGATGAGGAACAGGCAACAAGCCAACTAAAGTACCATGCTGAAGGAATTTTAAGATCTCACTTTCATCAGTGAGGCCTCT-AAAAAAAAAAAAAACACCATGTAAGAATAACACAGATGTATAAGAAACAAAAACTGATTTACCAAATTCTGTATAGGCTTACCCAATGATTTTGTAATCACATTCATTTTAAGAATGAAACACTGATAGTAAAGTGTTTCACATCTTATAACTTGACATCCTCACAAGAGAGCAAAATCTGTTAAGTTACTGAGGGGTTGGTCAAACACACAAAATGATGTGCACTTGCATGCATCTGTGGCAGGGATCCCCTGTGAGTACTGGTGGAGAATAAATAAACCTTCAGGAACTAGTAAGAAAGCTGGCCACATGCAATGTAATTGCATTTAATGAAAAGGAGACCTTTCTGCTACCAAAACTAGTCAATGCTCCCTTAGGTTTTGATCCCATGCCCTCTTTTTGGGTCATCTTATGTTGTTGCCTTTCTTAATCTCCCTTTATCCTCCTCCTTCCACATTTAACCAATCCAACCCCCAAGGCCAGACCACAGAACTCTGCTCTTCCATGGGGTGAAAGAGACTGGGGACAAAAGGTCAAAATGGGTGAGTGTTTATCATGTTGCTTTCCTAGTACCAATACCCAGGATGAACTGTGCA
>APH_0683
---------------------------------------------------------------------------------------------------------------------------------------------------------------------------------------------------CAAATCATAGTGAATCATAAGGAAACCGTACATTTCCTTCACTGAAAAAAAAAAAAAACAGCCTTATACTTCCCCCACTTTTTATTGGGTTGTAACCAGAAACCTACAAACACAACCAAAATTAATTATAAAAGATAGGAGGATTATAACAAAAGACAATGATGATAAAAGTGACACTATAATTTATTAACTTACCGTAAATAAATTACACCCCACATGTAAGTTCTAAACCACATTGTTGTTCCACTATTAGCTTGGTATTTACGGATCAGTATGGGATGAGGAACAGGCAACAAGCCAACTAAAGTACCATGCTGAAGGAATTTTAAGATCTCACTTTCATCAGTGAGGCCTCTAAAAAAAAAAAAAAACACCATGTAAGAATAACACAGATGTATGAGAAACAAAAACTGATTTA-CAAATTCTGTATAGGCTTACCCAATGATTTTGTAATCACATTCATTTTAAGAATGAAACACTGATAGTAAAGTGTTTCACATCTTATAACTTGACATCCTCACAAGAGAGCAAAATCTGTTAAGTTACTGAGGGGTTGGTCAAACACACAAAATGATGTGCACTTGCATGCATCTGTGGCAGGGATCCCCTGTGAGTACTGGTGGAGAATAAATAAACCTTCAGGAACTAGTAAGAAAGCTGGCCACATGCAATGTAATTGCATTTAATGAAAAGGAGAGCTTTCTGCTACCAAAACTAGTCAATGCTCCCTTAGGTTTTGATCCCATGCCCTCTTTTTGGGTCATCTTATGTTGTTGCCTTTCTTAATCTCCCTTTATCCTCCTCCTTCCACATTTAACCAATCCAACCCCCAAGGCCAGACCACAGAACTCTGCTCTTCCATGGGGTGAAAGAGACTGGGGACAAAAGGTTAAAATGGGTGAGTGTTTATCATGTTGCTTTCCTAGTACCAATACCCAGGATGAACTGTGCA
>APH_4021
TATCGGCGGGCCGTGACGTGTATCAGGACCGCAGCTGTCGCGGATTGCAGGGGGGTCCAATTACTTTCTGGGAGATAGTGTATAAATTTTATTACAAAAAATTCTGGTTCTTAATTATGCACAACTTGTATCAATAAGTCCACTCCCCTTCTCATTTCACCTGAAGAAATGCAAGTTCTCTTTGCTGTGAAATCACAAATCATAGTGAATCATAAGGAAACTGTACATTTCCTTCACTGAAAAAAAAAAAAAACAGCCTTATACTTCCCCCACTTTTTATTGGGTTGTAACCAGAAACCTACAAACACAACCAAAATTAATTATAAAAGATAGGAGGATTATAACAAAAGACAATGATGATAAAAGTGACACTATAATTTATTAACTTACCGTAAATAAATTACACCCCACATGTAAGTTCTAAACCACATTGTTGTTCCACTATTAGCTTGGTATTTACGGATCAGTATGGGATGAGGAACAGGCAACAAGCCAACTAAAGTACCATGCTGAAGGAATTTTAAGATCTCACTTTCATCAGTGAGGCCTCT--AAAAAAAAAAAAACACCATGTAAGAATAACACAGATGTATAAGAAACAAAAACTGATTTACCAAATTCTGTATAGGCTTACCCAATGATTTTGTAATCACATTCATTTTAAGAATGAAACACTGATAGTAAAGTGTTTCACATCTTATAACTTGACATCCTCACAAGAGAGCAAAATCTGTTAAGTTACTGAGGGGTTGGTCAAACACACAAAATGATGTGCACTTGCATGCATCTGTGGCAGGGATCCCCTGTGAGTACTGGTGGAGAATAAATAAACCTTCAGGAACTAGTAAGAAAGCTGGCCACATGCAATGTAATTGCATTTAATGAAAAGGAGAGCTTTCTGCTACCAAAACTAGTCAATGCTCCCTTAGGTTTTGATCCCATGCCCTCTTTTTGGGTCATCTTATGTTGTTGCCTTTCTTAATCTCCCTTTATCCTCCTCCTTCCACATTTAACCAATCCAACCCCCAAGGCCAGACCACAGAACTCTGCTCTTCCATGGGGTGAAAGAGACTGGGGACAAAAGGTCAAAATGGGTGAGTGTTTATCATGTTGCTTTCCTAGTACCAATACCCAGGATGAACTGTGCA
>APH_1602
TATCGGCGGGCCGTGACGTGTATCAGGACCGCAGCTGTCGCGGATTGCAGGGGGGTCCAATTACTTTCTGGGAGATAGTGTATAAATTTTATTACAAAAAATTCTGGTTCTTAATTATGCACAACTTGTATCAATAAGTCCACTCCCCTTCTCATTTCACCTGAAGAAATGCAAGTTCTCTTTGCTGTGAAATCACAAATCATAGTGAATCATAAGGAAACCGTACATTTCCTTCACTGAAAAAAAAAAAAAACAGCCTTATACTTCCCCCACTTTTTATTGGGTTGTAACCAGAAACCTACAAACACAACCAAAATTAATTATAAAAGATAGGAGGATTATAACAAAAGACAATGATGATAAAAGTGACACTATAATTTATTAACTTACCGTAAATAAATTACACCCCACATGTAAGTTCTAAACCACATTGTTGTTCCACTATTAGCTTGGTATTTACGGATCAGTATGGGATGAGGAACAGGCAACAAGCCAACTAAAGTACCATGCTGAAGGAATTTTAAGATCTCACTTTCATCAGTGAGGCCTCTAAAAAAAAAAAAAAACACCATGTAAGAATAACACAGATGTATAAGAAACAAAAACTGATTTACCAAATTCTGTATAGGCTTACCCAATGATTTTGTAATCACATTCATTTTAAGAATGAAACACTGATAGTAAAGTGTTTCACATCTTATAACTTGACATCCTCACAAGAGAGCAAAATCTGTTAAGTTACTGAGGGGTTGGTCAAACACACAAAATGATGTGCACTTGCATGCATCTGTGGCAGGGATCCCCTGTGAGTACTGGTGGAGAATAAATAAACCTTCAGGAACTAGTAAGAAAGCTGGCCACATGCAATGTAATTGCATTTAATGAAAAGGAGAGCTTTCTGCTACCAAAACTAGTCAATGCTCCCTTAGGTTTTGATCCCATGCCCTCTTTTTGGGTCATATTATGTTGTTGCCTTTCTTAATCTCCCTTTATCCTCCTCCTTCCACATTTAACCAATCCAACCCCCAAGGCCAGACCACAGAACTCTGCTCTTCCATGGGGTGAAAGAGACTGGGGACAAAAGGTCAAAATGGGTGAGTGTTTATCATGTTGCTTTCCTAGTACCAATACCCAGGATGAACTGTGCA
>APH_0136
TATCGGCGGGCCGTGACGTGTATCAGGACCGCAGCTGTCGCAGATTGCAGGGGGGTCCAATTACTTTCTGGGAGATAGTGTATAAATTTTATTACAAAAAATTCTGGTTCTTAATTATGCACAACTTGTATCAATAAGTCCACTCCCCTTCTCATTTCACCTGAAGAAATGCAAGTTCTCTTTGCTGTGAAATCACAAATCATAGTGAATCATAAGGAAACCGTACATTTCCTTCACTGAAAAAAAAAAAAAACAGCCTTATACTTCCCCCACTTTTTATTGGGTTGTAACCAGAAACCTACAAACACAACCAAAATTAATTATAAAAGATAGGAGGATTATAACAAAAGACAATGATGATAAAAGTGACACTATAATTTATTAACTTACCGTAAATAAATTACACCCCACATGTAAGTTCTAAACCACATTGTTGTTCCACTATTAGCTTGGTATTTACGGATCAGTATGGGATGAGGAACAGGCAACAAGCCAACTAAAGTACCATGCTGAAGGAATTTTAAGATCTCACTTTCATCAGTGAGGCCTCTAAAAAAAAAAAAAAACACCATGTAAGAATAACACAGATGTATAAGAAACAAAAACTGATTTACCAAATTCTGTATAGGCTTACCCAATGATTTTGTAATCACATTCATTTTAAGAATGAAACACTGATAGTAAAGTGTTTCACATCTTATAACTTGACATCCTCACAAGAGAGCAAAATCTGTTAAGTTACTGAGGGGTTGGTCAAACACACAAAATGATGTGCACTTGCATGCATCTGTGGCAGGGATCCCCTGTGAGTACTGGTGGAGAATAAATAAACCTTCAGGAACTAGTAAGAAAGCTGGCCACATGCAATGTAATTGCATTTAATGAAAAGGAGAGCTTTCTGCTACCAAAACTAGTCAATGCTCCCTTAGGTTTTGATCCCATGCCCTCTTTTTGGGTCATCTTATGTTGTTGCCTTTCTTAATCTCCCTTTATCCTCCTCCTTCCACATTTAACCAATCCAACCCCCAAGGCCAGACCACAGAACTCTGCTCTTCCATGGGGTGAAAGAGACTGGGGACAAAAGGTCAAAATGGGTGAGTGTTTATCATGTTGCTTTCCTAGTACCAATACCCAGGATGAACTGTGCA
>APH_5079
-------------------------------------------------------------------------------------------------------------------------------------------------------------------------------------------------CACAAATCATAGTGAATCATAAGGAAACCGTACATTTCCTTCACTGAAAAAAAAAAAAAACAGCCTTATACTTCCCCCACTTTTTATTGGGTTGTAACCAGAAACCTACAAACACAACCAAAATTAATTATAAAAGATAGGAGGATTATAACAAAAGACAATGATGATAAAAGTGACACTATAATTTATTAACTTACCGTAAATAAATTACACCCCACATGTAAGTTCTAAACCACATTGTTGTTCCACTATTAGCTTGGTATTTACGGATCAGTATGGGATGAGGAACAGGCAACAAGCCAACTAAAGTACCATGCTGAAGGAATTTTAAGATCTCACTTTCATCAGTGAGGCCTCT-AAAAAAAAAAAAAACACCATGTAAGAATAACACAGATGTATAAGAAACAAAAACTGATTTACCAAATTCTGTATAGGCTTACCCAATGATTTTGTAATCACATTCATTTTAAGAATGAAACACTGATAGTAAAGTGTTTCACATCTTATAACTTGACATCCTCACAAGAGAGCAAAATCTGTTAAGTTACTGAGGGGTTGGTCAAACACACAAAATGATGTGCACTTGCATGCATCTGTGGCAGGGATCCCCTGTGAGTACTGGTGGAGAATAAATAAACCTTCAGGAACTAGTAAGAAAGCTGGCCACATGCAATGTAATTGCATTTAATGAAAAGGAGAGCTTTCTGCTACCAAAACTAGTCAATGCTCCCTTAGGTTTTGATCCCATGCCCTCTTTTTGGGTCATCTTATGTTGTTGCCTTTCTTAATCTCCCTTTATCCTCCTCCTTCCACATTTAACCAATCCAACCCCCAAGGCCAGACCACAGAACTCTGCTCTTCCATGGGGTGAAAGAGACTGGGGACAAAAGGTCAAAATGGGTGAGTGTTTATCATGTTGCTTTCCTAGTACCACTACCCAGGATGACCTGTGCA
>APH_4029
TATCGGCGGGCCGTGACGTGTATCAGGACCGCAGCTGTCGCGGATTGCAGGGGGGTCCAATTACTTTCTGGGAGATAGTGTATAAATTTTATTACAAAAAATTCTGGTTCTTAATTATGCACAACTTGTATCAATAAGTCCACTCCCCTTCTCATTTCACCTGAAGAAATGCAAGTTCTCTTTGCTGTGAAATCACAAATCATAGTGAATCATAAGGAAACCGTACATTTCCTTCACTGAAAAAAAAAAAAAACAGCCTTATACTTCCCCCACTTTTTATTGGGTTGTAACCAGAAACCTACAAACACAACCAAAATTAATTATAAAAGATAGGAGGATTATAACAAAAGACAATGATGATAAAAGTGACACTATAATTTATTAACTTACCGTAAATAAATTACACCCCACATGTAAGTTCTAAACCACATTGTTGTTCCACTATTAGCTTGGTATTTACGGATCAGTATGGGATGAGGAACAGGCAACAAGCCAACTAAAGTACCATGCTGAAGGAATTTTAAGATCTCACTTTCATCAGTGAGGCCTCT--AAAAAAAAAAAAACACCATGTAAGAATAACACAGATGTATAAGAAACAAAAACTGATTTACCAAATTCTGTATAGGCTTACCCAATGATTTTGTAATCACATTCATTTTAAGAATGAAACACTGATAGTAAAGTGTTTCACATCTTATAACTTGACATCCTCACAAGAGAGCAAAATCTGTTAAGTTACTGAGGGGTTGGTCAAACACACAAAATGATGTGCACTTGCATGCATCTGTGGCAGGGATCCCCTGTGAGGACTGGTGGAGAATAAATAAACCTTCAGGAACTAGTAAGAAAGCTGGCCACATGCAATGTAATTGCATTTAATGAAAAGGAGAGCTTTCTGCTACCAAAACTAGTCAATGCTCCCTTAGGTTTTGATCCGATGCCCTCTTTTTGGGTCATCTTATGTTGTTGCCTTTCTTAATCTC------------------------------------------------------------------------------------------------------------------------------------------------------------------
>APH_5001
TATCGGCGGACCGTGACGTGTATCAGGACCGCAGCTGTCGCGGATTGCAGGGGGGTCCAATTACTTTCTGGGAGATAGTGTATAAATTTTATTACAAAAAATTCTGGTTCTTAATTATGCACAACTTGTATCAATAAGTCCACTCCCCTTCTCATTTCACCTGAAGAAATGCAAGTTCTCTTTGCTGTGAAATCACAAATCATAGTGAATCATAAGGAAACCGTACATTTCCTTCACTGAAAAAAAAAAAAAACAGCCTTATACTTCCCCCACTTTTTATTGGGTTGTAACCAGAAACCTACAAACACAACCAAAATTAATTATAAAAGATAGGAGGATTATAACAAAAGACAATGATGATAAAAGTGACACTATAATTTATTAACTTACCGTAAATAAATTACACCCCACATGTAAGTTCTAAACCACATTGTTGTTCCACTATTAGCTTGGTATTTACGGATCAGTATGGGATGAGGAACAGGCAACAAGCCAACTAAAGTACCATGCTGAAGGAATTTTAAGATCTCACTTTCATCAGTGAGGCCTCTAAAAAAAAAAAAAAACACCATGTAAGAATAACACAGATGTATAAGAAACAAAAACTGATTTACCAAATTCTGTATAGGCTTACCCAATGATTTTGTAATCACATTCATTTTAAGAATGAAACACTGATAGTAAAGTGTTTCACATCTTATAACTTGACATCCTCACAAGAGAGCAAAATCTGTTAAGTTACTGAGGGGTTGGTCAAACACACAAAATGATGTGCACTTGCATGCATCTGTGGCAGGGATCCCCTGTGAGTACTGGTGGAGAATAAATAAACCTTCAGGAACTAGTAAGAAAGCTGGCCACATGCAATGTAATTGCATTTAATGAAAAGGAGAGCTTTCTGCTACCAAAACTAGTCAATGCTCCCTTAGGTTTTGATCCGATGCCCTCTTTTTGGGTCATCTTATGTTGTTGCCTTTCTTAATCTCCCTTTATCCTCCTCCTTCCACATTTAACCAATCCAACCCCCAAGGCCAGACCACAGAACTCTGCTCTTCCATGGGGTGAAAGAGACTGGGGACAAAAGGTCAAAATGGGTGAGTG-----------------------------------------------
>APH_5003
TATCGGCGGGCCGTGACGTGTATCAGGACCGCAGCTGTCGCGGATTGCAGGGGGGTCCAATTACTTTCTGGGAGATAGTGTATATATTTTATTACAAAAAATTCTGGTTCTTAATTATGCACAACTTGTATCAATAAGTCCACTCCCCTTCTCATTTCACCTGAAGAAATGCAAGTTCTCTTTGCTGTGAAATCACAAATCATAGTGAATCATAAGGAAACCGTACATTTCCTTCACTGAAAAAAAAAAAAAACAGCCTTATACTTCCCCCACTTTTTATTGGGTTGTAACCAGAAACCTACAAACACAACCAAAATTAATTATAAAAGATAGGAGGATTATAACAAAAGACAATGATGATAAAAGTGACACTATAATTTATTAACTTACCGTAAATAAATTACACCCCACATGTAAGTTCTAAACCACATTGTTGTTCCACTATTAGCTTGGTATTTACGGATCAGTATGGGATGAGGAACAGGCAACAAGCCAACTAAAGTACCATGCTGAAGGAATTTTAAGATCTCACTTTCATCAGTGAGGCCTCTAAAAAAAAAAAAAAACACCATGTAAGAATAACACAGATGTATAAGAAACAAAAACTGATTTACCAAATTCTGTATAGGCTTACCCAATGATTTTGTAATCACATTCATTTTAAGAATGAAACACTGATAGTAAAGTGTTTCACATCTTATAACTTGACATCCTCACAAGAGAGCAAAATCTGTTAAGTTACTGAGGGGTTGGTCAAACACACAAAATGATGTGCACTTGCATGCATCTGTGGCAGGGATCCCCTGTGAGTACTGGTGGAGAATAAATAAACCTTCAGGAACTAGTAAGAAAGCTGGCCACATGCAATGTAATTGCATTTAATGAAAAGGAGAGCTTTCTGCTACCAAAACTAGTCAATGCTCCCTTAGGTTTTGATCCGATGCCCTCTTTTTGGGTCATCTTATGTTGTTGCCTTTCTTAATCTCCCTTTATCCTCCTCCTTCCACATTTAACCAATCCAACCCCCAAGGCCAGACCACAGAACTCTGCTCTTCCATGGGGTGAAAGAGACTGGGGACAAAAGGTCAAAATGGGTGAGTGTTTATCATGTTGCTTTCCTAGTACCAATACCCAGGATGAACTGTGCA
>APH_4005
TATCGGCGGGCCGTGACGTGTATCAGGACCGCAGCTGTCGCGGATTGCAGGGGGGTCCAATTACTTTCTGGGAGATAGTGTATAAATTTTATTACAAAAAATTCTGGTTCTTAATTATGCACAACTTGTATCAATAAGTCCACTCCCCTTCTCATTTCACCTGAAGAAATGCAAGTTCTCTTTGCTGTGAAATCACAAATCATAGTGAATCATAAGGAAACCGTACATTTCCTTCACTGAAAAAAAAAAAAAACAGCCTTATACTTCCCCCACTTTTTATTGGGTTGTAACCAGAAACCTACAAACACAACCAAAATTAATTATAAAAGATAGGAGGATTATAACAAAAGACAATGATGATAAAAGTGACACTATAATTTATTAACTTACCGTAAATAAATTACACCCCACATGTAAGTTCTAAACCACATTGTTGTTCCACTATTAGCTTGGTATTTACGGATCAGTATGGGATGAGGAACAGGCAACAAGCCAACTAAAGTACCATGCTGAAGGAATTTTAAGATCTCACTTTCATCAGTGAGGCCTCTAAAAAAAAAAAAAAACACCATGTAAGAATAACACAGATGTATAAGAAACAAAAACTGATTTACCAAATTCTGTATAGGCTTACCCAATGATTTTGTAATCACATTCATTTTAAGAATGAAACACTGATAGTAAAGTGTTTCACATCTTATAACTTGACATCCTCACAAGAGAGCAAAATCTGTTAAGTTACTGAGGGGTTGGTCAAACACACAAAATGATGTGCACTTGCATGCATCTGTGGCAGGGATCCCCTGTGAGTACTGGTGGAGAATAAATAAACCTTCAGGAACTAGTAAGAAAGCTGGCCACATGCAATGTAATTGCATTTAATGAAAAGGAGAGCTTTCTGCTACCAAAACTAGTCAATGCTCCCTTAGGTTTTGATCCGATGCCCTCTTTTTGGGTCATCTTATGTTGTTGCCTTTCTTAATCTCCCTTTATCCTCCTCCTTCCACATTTAACCAATCCAACCCCCAAGGCCAGACCACAGAACTCTGCTCTTCCATGGGGTGAAAGAGACTGGGGACAAAAGGTCAAAATGGGTGAGTGTTTATCATGTTGCTTTCCTAGTACCAATACCCAGGATGAACTGTGCA
>APH_0772
TATCGGCGGGCCGTGACGTGTATCAGGACCGCAGCTGTCGCGGATTGCAGGGGTGTCCAATTACTTTCTGGGAGATAGTGTATAAATTTTATTACAAAAATTTCTGGTTCTTAATTATGCACGACTTGTATTAATAAGTCCACCCCCCTTCTCATTTCACCTGAAGAAATGCAAGTTCTCTTTGCTGTGAAATCACAAATCATAGTGTATCATAAGGGAACAGTACATTTCCTTCACTGAAAAAAAAAAAAACCAGCCTTATACTTCCCCCACTTTTTATTGGGTTGTAACCAGAAACCTACAAACACAACCAAAATTAATTATAAAAGACAGGAGGATTATAACAAAAGAC---GATGATAAAAGTGACATTATAATTTATTAACTTACCGTAAATAAATTACACCCCACATATAAGTTCTAAACCACATTGTTGTTCCACTATTAGCTTGGTATTTACGGATCAGTATGGGATGAGGAACAGGCAACAAGCCAACTAAAGTACCATGCTGAAGGAATTTTAAGATCTCACTTTCATCAGTGAGGCCTCTAAAAAAATAAAAAAATATCATGTAAGGATAACATAGATGTATAAGAAACAAAAACTGAATTACCAAATTCTGTATAGGCTTACCCAATGATTTTGTAATCACATTCATTTTAAGAA--------TGATAGTAAAGTGTTTCACATCTTATAACTTGACATCCTCACAAGAGAGCAAAATATGTTAAGTCACTGAGGGGTTGGTCAAACACACAAAATGATGTGCACTTGCATGCATCTGTGGCAGGGATTCCCTGTGAGTACTGGTGGAGAATAAATAAACCTTCAAGAACTAGAAAGAAAGCTGGCCACATGCAATGTAATTGCATTTAATGAAAAGGAGAGCTTTCTGCTACCAAAACTAGTCAATGCCCCCTTAGGTTTTGATCCCATGTCCTCTTTTTGGGTCATCTTA---TGTTACCTTTCTTAATCTCCCTTTATCCTCCTCCTTCCACATTTAACCAATCCAACCCCCAAGGCCAGACCACAGAACTCTGCTCTTCCATGGGGTGAAAGAGACTAGGGACAAAAGGTCAAAATGGGTGAGTGTTTATCATGTTGTTTCCCTAGTACCAATACCCAGGATGAACTGTGCA
>APH_0186
---------------------------------------------------------------------------------------------------------------------------------------------------------------------------------------------------CAAATCATAGTGTATCATAAGGGAACAGTACATTTCCTTCACTGAAAAAAAAAAAAAACAGCCTTATACTTCCCCCACTTTTTATTGGGTTGTAACCAGAAACCTATAAACACAACCAAAATTAATTATAAAAGACAGGAGGATTATAACAAAAGACAATGATGATAAAAGTGACATTATAATTTATTAACTTACCGTAAATAAATTACACCCCACATATAAGTTCTAAACCACATTGTTGTTCCACTATTAGCTTGGTATTTACGGATCAGTATGGGATGAGGAACAGGCAACAAGCCAACTAAAGTACCATGCTGAAGGAATTTTAAGATCTCACTTTCATCAGTGAGGCCTCT-AAAAAAAAAAAAAATATCATGTAAGGATAACACAGATGTATAAGAAACAAAAACTGAAATACCAAATTCTGTATAGGCTTACCCAATGATTTTGTAATCACATTCATTTTAAGAA--------TGATAGTAAAGTGTTTCACATCTTATAACTTGACATCCTCACAAGAGAGCAAAATATGTTAAGTCAGTGAGGGGTTGGTCAAACACACAAAATGATGTGCACTTGCATGCATCTGTGGCAGGGATTCCCTGTGAGTACTGGTGGAGAATAAATAAACCTTCAAGAACTAGAAAGAAAGCTGGCCACATGCAATGTAATTGCATTTAATGAAAAGGAGAGCTTTCTGCTACCAAAACTAGTCAATGCCCCCTTAGGTTTTGATCCCATGTCCTCTTTTTGGGTCATCTTA---TGTTACCTTTCTTAATCTCCCTTTATCCTCCTCCTTCCACATTTAACCAATCCAACCCCCCAGGCCAGACCACAGAACTCTGCTCTTCCATGGGGTGAAAGAGACTAGGGACAAAAGGTCAAAATGGGTGAGTGTTTATCATGTTGTTTCCCTAGTACCAATACCCAGGATGAACTGTGCA
>APH_0622
-------------------------------------------------------------------------------------------------------------------------------------------------------------------------------------------------------------------------------------------------------------CAGCCTTATACTTCCCCCACTTTTTATTGGGTTGTAACCAGAAACCTACAAACACAACCAAAATTAATTATAAAAGATAGGAGGATTATAACAAAAGACAATGATGATAAAAGTGACACTATAATTTATTAACTTACCGTAAATAAATTACACCCCACATGTAAGTTCTAAACCACATTGTTGTTCCACTATTAGCTTGGTATTTACGGATCAGTATGGGATGAGGAACAGGCAACAAGCCAACTAAAGTACCATGCTGAAGGAATTTTAAGATCTCACTTTCATCAGTGAGGCCTCT--AAAAAAAAAAAAATATCATGTAAGGATAACACAGATGTATAAGAAACAAAAACTGAATTACCAAATTCTGTATAGGCTTACCCAATGATTTTGTAATCACATTCATTTTAAGAATGAAACACTGATAGTAAAGTGTTTCACATCTTATAACTTGACATCCTCACAAGAGAGCAAAAT----------------------------------------------------------------------------------------------------------------------------------------------------------------------------------------------------------------------------------------------------------------------------------------------------------------------------------------------------------------------------------------------------------------------------------
>APH_0880
------------------------------------------------------------------------------------------------------------------------------------------------CCCCTTCTCATTTCACCTGAAGAAATGCAAGTTCTCTTTGCTGTGAAATCACAAATCATAGTGAATCATAAGGAAACCGTACATTTCCTTCACTG---AAAAAAAAAAACAGCCTTATACTTCCCCCACTTTTTATTGGGTTGTAACCAGAAACCTACAAACACAACCAAAATTAATTATAAAAGACAGGAGGATTATAACAAAAGACAATGATGATAAAAGTGACATTATAATTTATTAACTTACCGTAAATAAATTACACCCCACATATAAGTTCTAAACCACATTGTTGTTCCACTATTAGCTTGGTATTTACGGATCAGTATGGGATGAGGAACAGGCAACAAGCCAACTAAAGTACCATGCTGAAGGAATTTTAAGATCTCACTTTCATCAGTGAGGCCTCTAAAAAAAAAAAAAA--ATCATGTAAGGATAACACAGATGTATAAGAAACAAAAACTGAATTACCAAATTCTGTATAGGCTTACCCAATGATTTTGTAATCACATTCATTTTAAGAATGA----------------------------------------------------------------------------------------------------------------------------------------------------------------------------------------------------------------------------------------------------------------------------------------------------------------------------------------------------------------------------------------------------------------------------------------------------------------------------------------------
>APH_3188
TATCGGCGGGCCGTGACGTGTATCAGGACCGCAGCTGTCGCGGATTGCAGGGGTGTCCAATTACTTTCTGGGAGATAGTGTATAAATTTTATTACAAAAATTTCTGGTTCTTAATTATGCATGACTTGTATTAATAAGTCCACCCCCCTTCTCATTTCACCTGAAGAAATGCAAGTTCTCTTTGCTGTGAAATCACAAATCATAGTGTATCATAAGGGAACAGTACATTTCCTTCACTG--AAAAAAAAAAAACAGCCTTATACTTCCCCCACTTTTTATTGGGTTGTAACCAGAAACCTACAAACACAACCAAAATTAATTATAAAAGACAGGAGGATTATAACAAAAGACAATGATGATAAAAGTGACATTATAATTTATTAACTTACCGTAAATAAATTACACCCCACATATAAGTTCTAAACCACATTGTTGTTCCACTATTAGCTTGGTATTTACGGATCAGTATGGGATGAGGAACAGGCAACAAGCCAACTAAAGTACCATGCTGAAGGAATTTTAAGATCTCACTTTCATCAGTGAGGCCTCT-AAAAAAAAAAAAAATATCATGTAAGGATAACACAGATGTATAAGAAACAAAAACTGAATTACCAAATTCTGTATAGGCTTACCCAATGATTTTGTAATCACATTCATTTTAAGAA--------TGATAGTAAAGTGTTTCACATCTTATAACTTGACATCCTCACAAGAGAGCAAAATATGTTAAGTCAGTGAGGGGTTGGTCAAACACACAAAATGATGTGCACTTGTATGCATCTGTAGCAGGGATTCCCTGTGAGTACTGGTGGAGAATAAATAAACCTTCAAGAACTTGAAAGAAAGCTGGCCACATGCAATGTAATTGCATTTAATGAAAAGGAGACCTTTCTGCTACCAAAACTAGTCAATGCCCCCTTAGGTTTTGATCCCATGTCCTCTTTTTGGGTCATCTTA---TGTTACCTTTCATAATCTCCCTTTATCCTCCCCCTTCCACATTTAACCAATCCAATCCCCCAGGCCAGACCACAGAACTCTGTTCTTCCATGGGGTGAAAGAGACTAGGGACAAAAGGTCAAAATGGGTGAGTGTTTATCATG--------------------------------------
>APH_0185
TATCGGCGGGCCGTGACGTGTATCAGGACCGCAGCTATCGCGGATTGCAGGGGTGTCCAATTACTTTCTGGG-GATAGTGTATAAATTTTATTACAAAAATTTCTGGTTCTTAATTATGCATGACTTGTATTAATAAGTCCACCCCCCTTCTCATTTCACCTGAAGAAATGCAAGTTCTCTTTGCTGTGAAATCACAAATCATAGTGTATCATAAGGGAACAGTACATTTCCTTCACTG---AAAAAAAAAAACAGCCTTATACTTCCCCCACTTTTTATTGGGTTGTAACCAGAAACCTACAAACACAACCAAAATTAATTATAAAAGACAGGAGGATTATAACAAAAGACAATGATGATAAAAGTGACATTATAATTTATTAACTTACCGTAAATAAATTACACCCCACATATAAGTTCTAAACCACATTGTTGTTCCACTATTAGCTTGGTATTTACGGATCAGTATGGGATGAGGAACAGGCAACAAGCCAACTAAAGTACCATGCTGAAGGAATTTTAAGATCTCACTTTCATCAGTGAGGCCTCTAAAAAAAAAAAAAAATATCATGTAAGGATAACACAGATGTATAAGAAACAAAAACTGAATTACCAAATTCTGTATAGGCTTACCCAATGATTTTGTAATCACATTCATTTTAAGAA--------TGATAGTAAAGTGTTTCACATCTTATAACTTGACATCCTCACAAGAGAGCAAAATATGTTAAGTCAGTGAGGGGTTGGTCAAACACACAAAATGATGTGCACTTGTATGCATCTGTAGCAGGGATTCCCTGTGAGTACTGGTGGAGAATAAATAAACCTTCAAGAACTAGAAAGAAAGCTGGCCACATGCAATGTAATTGCATTTAATGAAAAGGAGAGCTTTCTGCTACCAAAACTAGTCAATGCCCCCTTAGGTTTTGATCCCATGTCCTCTTTTTGGGTCATCTTA---TGTTACCTTTCTTAATCTCCCTTTATCCTCCCCCTTCCACATTTAACCAATCCAATCCCCCAGGCCAGACCACAGAACTCTGTTCTTCCATGGGGTGAAAGAGACTAGGGACAAAAGGTCAAAATGGGTGAGTGTTTATCATGTTGTTTCCCTAGTACCAATACCCAGGATGAACTGTGCA
>APH_0717
-----------------GTGTATCAGGACCGCAGCTATCGCGGATTGCAGGGGTGTCCAATTACTTTCTGGGAGATAGTGTATAAATTTTATTACAAAAATTTCTGGTTCTTAATTATGCATGACTTGTATTAATAAGTCCACCCCCCTTCTCATTTCACCTGAAGAAATGCAAGTTCTCTTTGCTGTGAAATCACAAATCATAGTGTATCATAAGGGAACAGTACATTTCCTTCACTG---AAAAAAAAAAACAGCCTTATACTTCCCCCACTTTTTATTGGGTTGTAACCAGAAACCTACAAACACAACCAAAATTAATTATAAAAGACAGGAGGATTATAACAAAAGACAATGATGATAAAAGTGACATTATAATTTATTAACTTACCGTAAATAAATTACACCCCACATATAAGTTCTAAACCACATTGTTGTTCCACTATTAGCTTGGTATTTACGGATCAGTATGGGATGAGGAACAGGCAACAAGCCAACTAAAGTACCATGCTGAAGGAATTTTAAGATCTCACTTTCATCAGTGAGGCCTCTAAAAAAAAAAAAAAATATCATGTAAGGATAACACAGATGTATAAGAAACAAAAACTGAATTACCAAATTCTGTATAGGCTTACCCAATGATTTTGTAATCACATTCATTTTAAGAA--------TGATAGTAAAGTGTTTCACATCTTATAACTTGACATCCTCACAAGAGAGCAAAATATGTTAAGTCAGTGAGGGGTTGGTCAAACACACAAAATGATGTGCACTTGTATGCATCTGTAGCAGGGATTCCCTGTGAGTACTGGTGGAGAATAAATAAACCTTCAAGAACTAGAAAGAAAGCTGGCCACATGCAATGTAATTGCATTTAATGAAAAGGAGAGCTTTCTGCTACCAAAACTAGTCAATGCCCCCTTAGGTTTTGATCCCATGTCCTCTTTTTGGGTCATCTTA---TGTTACCTTTCATAATCTCCCTTTATCCTCCCCCTTCCACATTTAACCAATCCAATCCCCCAGGCCAGACCACAGAACTCTGTTCTTCCATGGGGTGTAAGAGACTAGGGACAAAAGGTCAAAATGGGTGAGTGTTT--------------------------------------------
>APH_0674
TATCGGCGGGCCGTGACGTGTATCAGGACCGCAGCTATCGCGGATTGCAGGGGTGTCCAATTACTTTCTGGGAGATAGTGTATAAATTTTATTACAAAAATTTCTGGTTCTTAATTATGCATGACTTGTATTAATAAGTCCACCCCCCTTCTCATTTCACCTGAAGAAATGCAAGTTCTCTTTGCTGTGAAATCACAAATCATAGTGTATCATAAGGGAACAGTACATTTCCTTCACTG---AAAAAAAAAAACAGCCTTATACTTCCCCCACTTTTTATTGGGTTGTAACCAGAAACCTACAAACACAACCAAAATTAATTATAAAAGACAGGAGGATTATAACAAAAGACAATGATGATAAAAGTGACATTATAATTTATTAACTTACCGTAAATAAATTACACCCCACATATAAGTTCTAAACCACATTGTTGTTCCACTATTAGCTTGGTATTTACGGATCAGTATGGGATGAGGAACAGGCAACAAGCCAACTAAAGTACCATGCTGAAGGAATTTTAAGATCTCACTTTCATCAGTGAGGCCTCT-AAAAAAAAAAAAAATATCATGTAAGGATAACACAGATGTATAAGAAACAAAAACTGAATTACCAAATTCTGTATAGGCTTACCCAATGATTTTGTAATCACATTCATTTTAAGAA--------TGATAGTAAAGTGTTTCACATCTTATAACTTGACATCCTCACAAGAGAGCAAAATATGTTAAGTCAGTGAGGGGTTGGTCAAACACACAAAATGATGTGCACTTGTATGCATCTGTAGCAGGGATTCCCTGTGAGTACTGGTGGAGAATAAATAAACCTTCAAGAACTAGAAAGAAAGCTGGCCACATGCAATGTAATTGCATTTAATGAAAAGGAGAGCTTTCTGCTACCAAAACTAGTCAATGCCCCCTTAGGTTTTGATCCCATGTCCTCTTTTTGGGTCATCTTA---TGTTACCTTTCATAATCTCCCTTTATCCTCCCCCTTCCACATTTAACCAATCCAA------------------------------------------------------------------------------------------------------------------------------
