# Supplementary material for: ﻿Discovery of a new tarantula species from the Madrean Sky Islands and the first documented instance of syntopy between two montane endemics (Araneae, Theraphosidae, Aphonopelma): a case of prior mistaken identity
Source: Zookeys. 2024 Aug 16;1210:61–98. doi: 10.3897/zookeys.1210.125318 (PMC11344175; doi:10.3897/zookeys.1210.125318)
Supplement: Supplementary material 8 — Phylogenomics files [file zookeys-1210-061_article-125318__-s008.zip › Suppl8/individual_UCE_loci/sl_realigned_uce_200107.fas]

>APH_0880
AGTTAAGTATTTAGCATGCACCTCTCATTCCACTTTCTGCATTTGCTCGTTCTTTTTTTTTTTTTACTATTTATTCATTCTTTTTCCTTTTAGCATCTTCTTGCCTGTCTCCATTACGTGATAATGACACGATAACGAGACAAACATTGTCTCCCCGTAAATATGTAATTATACCCGATCTTCTTTGCTTAGAAGGGCGTAAATTTATTTAACAAGACTCTTTTGGTAGATTAATTTCCACACTAGAAATGCTGCAAACCCCCATTACACTTGATGTAGGGAAGATGAGGTGTATGTAGCACAATTTACTCATTGTTCGCCACTAGATGACTCTTTTCTTCATCGGTGTGTGGACGTGCGCCCGGGAAAAAGGAAAAATTGTAAAGTGATTAAGCTTGCTAAGTAATAAGCCTAATAGCTAAAAATGAGCGCGAATCTTTGTTGTACAAGCAATGGTATGAGGTAGGGGGTAGTAAGGGAAGGGCAGGAACGCACTTTTAGCTCCTATCTAAGATATGGTAGGGAGGAGGCTTGCCTAATAAAGGATGGGAAGAGAGGGGGGCGGACAGAATACCGGGTAAATGAATGAATGAGAGAGAACGAATGGAGAAAAAAAGAGGAAGAAACAGTGGAATTATATTAAAGGAGAAATGAGCGGTGCTAATTCTTCAGCCTAAATGATGTGCACAGGCATAATGCAATATTCTGTCTGTAATGAATGCAGATGAAGAAAAGGCTTAAATGCGACTAATTAGATACAGGACCAATTAATGTAACATGGGGAGAACTTTTCGCGCTGCTTCGTCTTAGCGATGGTTTCAAAACCCTTGCAAAGAAAGAAAAGAGATGATGATGATGATGACGAACGCTCTACGTACTCCGCTGAGATCGTCTGGGAGAACAGCTACAAAGCGTGGGATGGGAAGGAATCTTAGAATTTTATATGAGCTTGATGAAAGTGGAAGGGTGTGACAAAGTCACAGTCTGTAAGTGGGAAATGAGAGGTATTTTTGCGAAAGCCTAAAACTGGAAGCTGGTTCAGTCAATCTTTGCGTTCAGTCGACTTCTCAGAATTTCCCCTGATTCTCACATCATCATATATATCCTTCCAAAGAGCATACGCGTTCATGAGAGGCGAATACCTCCTTAATGACATTATTTTCGGAACCTGTGAGTCAATATAAGTTTTGCGATGCCATCTCGGTTAATTTCCATCGGGCAAATGCTTAGCTTAACCCCGTGGGAAGATGGACTATGAGGGGAATTATTGTAATTGGTTTTAAGAAAGAGAAACATGAGGATCGAGTTCTCTCTCATCCACAATCTGCTTTGAAAATTTGATGGTGTTTTCAAAGGAAATCACTGATGTGTAAATGGAATTTAAGCTCAAGATCGGAGTGACAGAGTTTGAAATTTTATCATCCCTCTGACGCTATTGGCTTTAAATCCACTAATTCTACATAGAAAGATTTAAGTACTGAAACTCCGGTATTATCGACATGAACATATTT
>APH_4005
AGTTAAGTATTTAGCATGCACCTCTCATTCCACTTTCTGCATTTGCTCGTTCTTTTTTTTTTTTTACTATTTATTCATTGTTTTTCCTTTTAGCATCTTCTTGCCTGTCTCCATTACGTGATAATGACACGATAACGAGACAAACATTGTCTCCCCGTAAATATGTAATTATACCCGATCTTCTTTGCTTAGAAGGGCGTAAATTTATTTAACAAGACTCTTTTGGTAGATTAATTTCCACACTAGAAATGCTGCAAACCCCCATTACACTTGATGTAGGGAAGATGAGGTGTATGTAGCACAATTTACTCATTGTTCGCCACTAGATGACTCTTTTCTTCATCGGTGTGTGGACGTGCGCCCGGGAAAAAGGAAAAATTGTAAAGTGATTAAGCTTGCTAAGTAATAAGCCTAATAGCTAAAAATGAGCGCCAATCTTTGTTGTACAAGCAATGGTATGAGGTAGGGGGTAGTAAGGGAAGGGCAGGAACGCACTTTTAGCTCCTATCTGAGATATGGTAGGGAGGAGGCTTGCCTAATAAAGGATGGGAAGAGAGGGGGGCGGACAGAATACCGGGTAAATGAATGAATGAAAGAGAACGAATGGAGAAAAAAAGAGGAAGAAACAGTGGAATTATATTAAAGGAGAAATGAGCGGTGCTAATTCTTCAGCCTAAATGATGTGCACAGGCATAATGCAATATTCTGTCTGTAATGAATGCAGATGAAGAAAAGGCTTAAATGCGACTAATTAGATACAGGACCAATTAATGTAACATGGGGAGAACTTTTCTCGCTGCTTCGTCTTAGCGATGGTTTCAAAACCCTTGCAAAGAAAGAAAAGAGATGATGATGATGATGACGAACGCTCTACGTACTCCGCTGAGATCGTCTGGGAGAACAGCTACAAAGCGTGGGATGGGAAGGAATCTTAGAATTTTATATGAGCTTGATGAAAGTGGATGGGTGTGACAAAGTCACAGTCTGTAAGTGGGAAATGAAAGGTATTTTTGCCAAAGCCTAAAACTGGAAGCTGGTTCAGTCAATCTTTGCGTTCAGTCGGCTTCTCAGAATTTCCCCTGATTCTCACATCATCATATATATCCTTCCAAAGAGCATACGCGTTCATGAGAGGCGAGTACCTCCTTAATGACATTATTTTCGGAACCTGTGAGTCAATATAAGTTTTGCGATGCCATCTCGGTTAATTTCCATCGGGCAAATGCTTAGCTTAACCCCGTGGGAAGATGGACTATGAGGGGAATTACTGTAATTGGTTTTAAGAAAGAGAAACATGAGGATCGAGTTCTCTCTCATCCACAATCTCCTTTGAAAATTTGATGGTGTTTTCAAAGGAAATCACTGATGTGTAAATGGAATTTAAGCTCAAGATCGGAGTGACAGAGTTTGAAATTTTATCATCCCTCTGACGCTATTGGCTTTAAATCCACTAATTCTACATAGAAATATCTAAGTACTGAAACTCCGGTATTATCGACATGAACATATTT
>APH_5003
--------------------------------------------------------------------------------------------GCATCTTCTTGCCTGTCTCCATTACGTGATAATGACACGATAACGAGACAAACATTGTCTCCCCGTAAATATGTAATTATACCCGATCTTCTTTGCTTAGAAGGGCGTAAATTTATTTAACAAGACTCTTTTGGTAGATTAATTTCCACACTAGAAATGCTGCAAACCCCCATTACACTTGATGTAGGGAAGATGAGGTGTATGTAGCACAATTTACTCATTGTTCGCCACTAGATGACTCTTTTCTTCATCGGTGTGTGGACGTGCGCCCGGGAAAAAGGAAAAATTGTAAAGTGATTAAGCTTGCTAAGTAATAAGCCTAATAGCTAAAAATGAGCCCGAATCTTTGTTGTACAAGCAATGGTATGAGGTAGGGGGTAGTAAGGGAAGGGCAGGAACGCACTTTTAGCTCCTATCTAAGATATGGTAGGGAGGAGGCTTGCCTAATAAAGGATGGGAAGAGAGGGGGGCGGACAGAATACCGGGTAAATGAATGAATGAGAGAGAACGAATGGAGAAAAAAAGAGGAAGAAACAGTGGAATTATATTAAAGGAGAAATGAGCGGTGCTAATTCTTCAGCCTAAATGATGTGCACAGGCATAATGCAATATTCTGTCTGTAATGAATGCAGATGAAGAAAAGGCTTAAATGCGACTAATTAGATACAGGACCAATTAATGTAACATGGGGAGAACTTTTCTCGCTGCTTCGTCTTAGCGATGGTTTCAAAACCCTTGCAAAGAAAGAAAAGAGATGATGATGATGATGACGAACGCTCTACGTACTCCGCTGAGATCGTCTGGGAGAACAGCTACAAAGCGTGGGATGGGAAGGAATCTTAGAATTTCATATGAGCTTGATGAAAGTGGATGGGTGTGACAAAGTCACAGTCTGTAAGTGGGAAATGAAAGGTATTTTTGCGAAAGCCTAAAACTTGAAGCTGGTTCAGTCAATCTTTGCGTTCAGTCGGCTTCTCAGAATTTCCCCTGATTCTCACATCATCATATATATCCTTCCAAAGAGCATACGCGTTCATGAGAGGCGAGTACCTCCTTAATGACATTATTTTCGGAACCTGTGAGTCAATATAAGTTTTGCGATGCCATCTCGGTTAATTTCCATCGGGCAAATGCTTAGCTTAACCCCGTGGGAAGATGGACTATGAGGGGAATTACTGTAATTGGTTTTAAGAAAGAGAAACATGAGGATCGAGTTCTCTCTCATCCACAATCTCCTTTGAAAATTTGATGGTGTTTTCAAAGGAAATCACTGATGTGTAAATGGAATTTAAGCTCAAGATCGGAGTGACAGAGTTTGAAATTTTATCATCCCTCTGACGCTATTGGCTTTAAATCCACTAATTCTACATAGAAAGATCTAAGTACTGAA-----------------------------
>APH_4024
AGTTAAGTATTTAGCATGCACCTCTCATTCCACTTTCTGCATTTGCTCGTTCTTTTTTTTTTTTTACTATTTATTCATTGTTTTTCCTTTTAGCATCTTCTTGCCTGTCTCCATTACGTGATAATGACACGATAACGAGACAAACATTGTCTCCCCGTAAATATGTAATTATACCCGATCTTCTTTGCTTAGAAGGGCGTAAATTTATTTAACAAGACTCTTTTGGTAGATTAATTTCCACA-TAGAAATGCTGCAAACCCCCATTACACTTGATGTAGGGAAGATGAGGTGTATGTAGCACAATTTACTCATTGTTCGCCACTAGATGACTCTTTTCTTCATCGGTGTGTGGACGTGCGCCCGGGAAAAAGGAAAAATTGTAAAGTGATTAAGCTTGCTAAGTAATAAGCCTAATAGCTAAAAATGAGCGCGAATCTTTGTTGTACAAGCAATGGTATGAGGTAGGGGGTAGTAAGGGAAGGGCAGGAACGCACTTTTAGCTCCTATCTAAGATATGGTAGGGAGGACGCTTGCCTAATAAAGGATGGGAAGAGAGGGGGGGGAACAGAATACCGGGTAAATGAATGAATGAAAGAGAACGAATGGAGAAAAAAAGAGGAAGAAACAGTGGAATTATATTAAAGGAGAAATGAGCGGTGCTAATTCTTCAGCCTAAATGATGTGCACAGGCATAATGCAATATTCTGTCTGTAATGAATGCAGATGAAGAAAAGGCTTAAATGCGACTAATTAGATACAGGACCAATTAATGTAACATGGGGAGAACTTTTCTCGCTGCTTCGTCTTAGCGATGGTTTCAAAACCCTTGCAAAGAAAGAAAAGAGATGATGATGATGATGACGAACGCTCTACGTACTCCGCTGAGATCGTCTGGGAGAACAGCTACAAAGCGTGGGATGGGAAGGAATCTTAGAATTTCATATGAGCTTGATGAAAGTGGATGGGTGTGACAAAGTCACAGTCTGTAAGTGGGAAATGAAAGGTATTTTTGCGAAAGCCTAAAACTTGAAGCTGGTTCAGTCAATCTTTGCGTTCAGTCGGCTTCTCAGAATTTCCCCTGATTCTCACATCATCATATATATCCTTCCAAAGAGCATACGCGTTCATGAGAGGCGAGTACCTCCTTAATGACATTATTTTCGGAACCTGTGAGTCAATATAAGTTTTGCGATGCCATCTCGGTTAATTTCCATCGGGCAAATGCTTAGCTGAACCCCGTGGGAAGATGGACTATGAGGGGAATTACTGTAATTGGTTTTAAGAAAGAGAAACATGAGGATCGAGTTCTCTCTCATCCACAATCTCCTTTGAAAATTTGATGGTGTTTTCAAAGGAAATCACTGATGTGTAAATGGAATTTAAGCTCAAGATCGGAGTGACAGAGTTTGAAATTTTATCATCCCTCTGACGCTATTGGCTTTAAATCCACTAATTCTACATAGAAATATCTAAGTACTGAAACTCCGGTATTATCGACATGAACATATTT
>APH_5001
----------------------------------------------------------------TACTATTTATTCATTGTTTTTCCTTTTAGCATCTTCTTGCCTGTCTCCATTACGTGATAATGACACGATAACGAGACAAACATTGTCTCCCCGTAAATATGTAATTATACCCGATCTTCTTTGCTTAGAAGGGCGTAAATTTATTTAACAAGACTCTTTTGGTAGATTAATTTCCACACTAGAAATGCTGCAAACCCCCATTACACTTGATGTAGGGAAGATGAGGTGTATGTAGCACAATTTACTCATTGTTCGCCACTAGATGACTCTTTTCTTCATCGGTGTGTGGACGTGCGCCCGGGAAAAAGGAAAAATTGTAAAGTGATTAAGCTTGCTAAGTAATAAGCCTAATAGCTAAAAATGAGCGCGAATCTTTGTTGTACAAGCAATGGTATGAGGTAGGGGGTAGTAAGGGAAGGGCAGGAACGCACTTTTAGCTCCTATCTAAGATATGGTAGGGAGGACGCTTGCCTAATAAAGGATGGGAAGAGAGGGGGGGGAACAGAATACCGGGTAAATGAATGAATGAAAGAGAACGAATGGAGAAAAAAAGAGGAAGAAACAGTGGAATTATATTAAAGGAGAAATGAGCGGTGCTAATTCTTCAGCCTAAATGATGTGCACAGGCATAATGCAATATTCTGTCTGTAATGAATGCAGATGAAGAAAAGGCTTAAATGCGACTAATTAGATACAGGACCAATTAATGTAACATGGGGAGAACTTTTCTCGCTGCTTCGTCTTAGCGATGGTTTCAAAACCCTTGCAAAGAAAGAAAAGAGATGATGATGATGATGACGAACGCTCTACGTACTCCGCTGAGATCGTCTGGGAGAACAGCTACAAAGCGTGGGATGGGAAGGAATCTTAGAATTTCATATGAGCTTGATGAAAGTGGATGGGTGTGACAAAGTCACAGTCTGTAAGTGGGAAATGAAAGGTATTTTTGCGAAAGCCTAAAACTTGAAGCTGGTTCAGTCAATCTTTGCGTTCAGTCGGCTTCTCAGAATTTCCCCTGATTCTCACATCATCATATATATCCTTCCAAAGAGCATACGCGTTCATGAGAGGCGAGTACCTCCTTAATGACATTATTTTCGGAACCTGTGAGTCAATATAAGTTTTGCGATGCCATCTCGGTTAATTTCCATCGGGCAAATGCTTAGCTGAACCCCGTGGGAAGATGGACTATGAGGGGAATTACTGTAATTGGTTTTAAGAAAGAGAAACATGAGGATCGAGTTCTCTCTCATCCACAATCTCCTTTGAAAATTTGATGGTGTTTTCAAAGGAAATCACTGATGTGTAAATGGAATTTAAGC-----------------------------------------------------------------------------------------------------------------------------
>APH_5079
--------------------CCTCTCATTCCACTTTCTGCATTTGCTCGTTCTTTTTTTTTTTTTACTATTTATTCATTGTTTTTCCTTTTAGCATCTTCTTGCCTGTCTCCATTACGTGATAATGACACGATAACGAGACAAACATTGTCTCCCCGTAAATATGTAATTATACCCGATCTTCTTTGCTTAGAAGGGCGTAAATTTATTTAACAAGACTCTTTTGGTAGATTAATTTCCACACTAGAAATGCTGCAAACCCCCATTACACTTGATGTAGGGAAGATGAGGTGTATGTAGCACAATTTACTCATTGTTCGCCACTAGATGACTCTTTTCTTCATCGGTGTGTGGACGTGCGCCCGGGAAAAAGGAAAAATTGTAAAGTGATTAAGCTTGCTAAGTAATAAGCCTAATAGCTAAAAATGAGCGCGAATCTTTGTTGTACAAGCAATGGTATGAGGTAGGGGGTAGTAAGGGAAGGGCAGGAACGCACTTTTAGCTCCTATCTAAGATATGGTAGGGAGGACGCTTGCCTAATAAAGGATGGGAAGAGAGGGGGGCGGACAGAATACCGGGTAAATGAATGAATGAAAGAGAACGAATGGAGAAAAAAAGAGGAAGAAACAGTGGAATTATATTAAAGGAGAAATGAGCGGTGCTAATTCTTCAGCCTAAATGATGTGCACAGGCATAATGCAATATTCTGTCTGTAATGAATGCAGATGAAGAAAAGGCTTAAATGCGACTAATTAGATACAGGACCAATTAATGTAACATGGGGAGAACTTTTCTCGCTGCTTCGTCTTAGCGATGGTTTCAAAACCCTTGCAAAGAAAGAAAAGAGATGATGATGATGATGACGAACGCTCTACGTACTCCGCTGAGATCGTCTGGGAGAACAGCTACAAAGCGTGGGATGGGAAGGAATCTTAGAATTTCATATGAGCTTGATGAAAGTGGATGGGTGTGACAAAGTCACAGTCTGTAAGTGGGAAATGAAAGGTATTTTTGCGAAAGCCTAAAACTTGAAGCTGGTTCAGTCAATCTTTGCGTTCAGTCGTCTTCTCAGAATTTCCCCTGATTCTCACATCATCATATATATCCTTCCAAAGAGCATACGCGTTCATGAGAGGCGAGTACCTCCTTAATGACATTATTTTCGGAACCTGTGAGTCAATATAAGTTTTGCGATGCCATCTCGGTTAATTTCCATCGGGCAAATGCTTAGCTTAACCCCGTGGGAAGATGGACTATGAGGGGAATTATTGTAATTGGTTTTAAGAAAGAGAAACATGA---------------------------------------------------------------------------------------------------------------------------------------------------------------------------------------------------------------------
>APH_0772
------------------------------------------------------------------------------------------------------------------------------------------------------------------------------------------GCTTAGAAGGGCGTAAATTTATTTAACAAGACTCTTTTGGTAGATTAATTTCCACACTAGAAATGCTGCAAACCCCCATTACACTTGATGTAGGGAAGATGAGGTGTATGTAGCACAATTTACTCATTGTTCGCCACTAGATGACTCTTTTCTTCATCGGTGTGTGGACGTGCGCCCGGGAAAAAGGAAAAATTGTAAAGTGATTAAGCTTGCTAAGTAATAAGCCTAATAGCTAAAAATGAGCGCGAATCTTTGTTGTACAAGCAATGGTATGAGGTAGGGGGTAGTAAGGGAAGGGCAGGAACGCACTTTTAGCTCCTATCTAAGATATGGTAGGGAGGACGCTTGCCTAATAAAGGATGGGAAGAGAGGGGGGCGGACAGAATACCGGGTAAATGAATGAATGAAAGAGAACGAATGGAGAAAAAAAGAGGAAGAAACAGTGGAATTATATTAAAGGAGAAATGAGCGGTGCTAATTCTTCAGCCTAAATGATGTGCACAGGCATAATGCAATATTCTGTCTGTAATGAATGCAGATGAAGAAAAGGCTTAAATGCGACTAATTAGATACAGGACCAATTAATGTAACATGGGGAGAACTTTTCTCGCTGCTTCGTCTTAGCGATGGTTTCAAAACCCTTGCAAAGAAAGAAAAGAGATGATGATGATGATGACGAACGCTCTACGTACTCCGCTGAGATCGTCTGGGAGAACAGCTACAAAGCGTGGGATGGGAAGGAATCTTAGAATTTCATATGAGCTTGATGAAAGTGGATGGGTGTGACAAAGTCACAGTCTGTAAGTGGGAAATGAAAGGTATTTTTGCGAAAGCCTAAAACTTGAAGCTGGTTCAGTCAATCTTTGCGTTCAGTCGGCTTCTCAGAATTTCCCCTGATTCTCACATCATCATATATATCCTTCCAAAGAGCATACGCGTTCATGAGAGGCGAGTACCTCCTTAATGACATTATTTTCGGAACCTGTGAGTCAATATAAGTTTTGCGATGCCATCTCGGTTAATTTCCATCGGGCAAATGCTTAGCTTAACCCCGTGGGAAGATGGACTATGAGGGGAATTACTGTAATTGGTTTTAAGAAAGAGAAACATGAGGATCGAGTTCTCTCTCATCCACAATCTCCTTTGAAAATTTGATGGTGTTTTCAAAGGAAATCACTGATGTGTAAATGGAATTTAAGCTCAAGATCGGAGTGACAGAGTTTGAAATTTTATCATCCCTCTGACGCTATTGGCTTTAAATCCACTAATTCTACATAGAAATATCTAAGTACTGAAACTCCGGTATTATCGACATGAACATATTT
>APH_1535
-----------------------------------TCTGCATTTGCTCGTTCTTTTTTTTTTTTTACTATTTATTCATTGTTTTTCCTTTTAGCATCTTCTTGCCTGTCTCCATTACGTGATAATGACACGATAACGAGACAAACATTGTCTCCCCGTAAATATGTAATTATACCCGATCTTCTTTGCTTAGAAGGGCGTAAATTTATTTAACAAGACTCTTTTGGTAGATTAATTTCCACACTAGAAATGCTGCAAACCCCCATTACACTTGATGTAGGGAAGATGAGGTGTATGTAGCACAATTTACTCATTGTTCGCCACTAGATGACTCTTTTCTTCATCGGTGTGTGGACGTGCGCCCGGGAAAAAGGAAAAATTGTAAAGTGATTAAGCTTGCTAAGTAATAAGCCTAATAGCTAAAAATGAGCGCGAATCTTTGTTGTACAAGCAATGGTATGAGGTAGGGGGTAGTAAGGGAAGGGCAGGAACGCACTTTTAGCTCCTATCTAAGATATGGTAGGGAGGACGCTTGCCTAATAAAGGATGGGAAGAGAGGGGGGCGGACAGAATACCGGGTAAATGAATGAATGAAAGAGAACGAATGGAGAAAAAAAGAGGAAGAAACAGTGGAATTATATTAAAGGAGAAATGAGCGGTGCTAATTCTTCAGCCTAAATGATGTGCACAGGCATAATGCAATATTCTGTCTGTAATGAATGCAGATGAAGAAAAGGCTTAAATGCGACTAATTAGATACAGGACCAATTAATGTAACATGGGGAGAACTTTTCTCGCTGCTTCGTCTTAGCGATGGTTTCAAAACCCTTGCAAAGAAAGAAAAGAGATGATGATGATGATGACGAACGCTCTACGTACTCCGCTGAGATCGTCTGGGAGAACAGCTACAAAGCGTGGGATGGGAAGGAATCTTAGAATTTCATATGAGCTTGATGAAAGTGGATGGGTGTGACAAAGTCACAGTCTGTAAGTGGGAAATGAAAGGTATTTTTGCGAAAGCCTAAAACTTGAAGCTGGTTCAGTCAATCTTTGCGTTCAGTCGGCTTCTCAGAATTTCCCCTGATTCTCACATCATCATATATATCCTTCCAAAGAGCATACGCGTTCATGAGAGGCGAGTACCTCCTTAATGACATTATTTTCGGAACCTGTGAGTCAATATAAGTTTTGCGATGCCATCTCGGTTAATTTCCATCGGGCAAATGCTTAGCTTAACCCCGTGGGAAGATGGACTATGAGGGGAATTACTGTAATTGGTTTTAAGAAAGAGAAACATGAGGATCGAGTTCTCTCTCATCCACAATCTCCTTTGAAAATTTGATGGTGTTTTCAAAGGAAATCACTGATGTGTAAATGGAATTTAAGCTCAAGATCGGAGTGACAGAGTTTGAAATTTTATCATCCCTCTGACGCTATTGGCTTTAAATCCACTAATTCTACATAGAAATATCTAAGTACTGAAACTCCGGTATTATCGACCTGAACATATTT
>APH_3191
--------------------------------------------------------------------------------------------------------------CCATTACGTGATAATGACACGATAACGAGACAAACATTGTCTCCCCGTAAATATGTAATTATACCCGATCTTCTTTGCTTAGAAGGGCGTAAATTTATTTAACAAGACTCTTTTGGTAGATTAATTTCCACACTAGAAATGCTGCAAACCCCCATTACACTTGATGTAGGGAAGATGAGGTGTATGTAGCACAATTTACTCATTGTTCGCCACTAGATGACTCTTTTCTTCATCGGTGTGTGGACGTGCGCCCGGGAAAAAGGAAAAATTGTAAAGTGATTAAGCTTGCTAAGTAATAAGCCTAATAGCTAAAAATGAGCCCGAATCTTTGTTGTACAAGCAATGGTATGAGGTAGGGGGTAGTAAGGGAAGGGCAGGAACGCACTTTTAGCTCCTATCTAAGATATGGTAGGGAGGAGGCTTGCCTAATAAAGGATGGGAAGAAAGGGGGGCGGACAGAATACCGGGTAAATGAATGAATGAGAGAGAACGAATGGAGAAAAAAAGAGGAAGAAACAGTGGAATTATATTAAAGGAGAAATGAGCGGTGCTAATTCTTCAGCCTAAATGATGTGCACAGGCATAATGCAATATTCTGTCTGTAATGAATGCAGATGAAGAAAAGGCTTAAATGCGACTAATTAGATACAGGACCAATTAATGTAACATGGGGAGAACTTTTCTCGCTGCTTCGTCTTAGCGATGGTTTCAAAACCCTTGCAAAGAAAGAAAAGAGATGATGATGATGATGACGAACGCTCTACGTACTCCGCTGAGATCGTCTGGGAGAACAGCTACAAAGCGTGGGATGGGGAGGAATCTTAGAATTTCATATGAGCTTGATGAAAGTGGATGGGTGTGACAAAGTCACAGTCTGTAAGTGGGAAATGAAAGGTATTTTTGCGAAAGCCTAAAACTGGAAGCTGGTTCAGTCAATCTTTGCGTTCAGTCGACTTCTCAGAATTTCCCCTGATTCTCACATCATCATATATATCCTTCCAAAGAGCATACGCGTTCATGAGAGGCGAGTACCTCCTTAATGACATTATTTTCGGAACCTGTGAGTCAATATAAGTTTTGCGATGCCATCTCGGTTAATTTCCATCGGGCAAATGCTTAGCTTAACCCCGTGGGAAGATGGACTATGAGGGGAATTATTGTAATTGGTTTTAAGAAAGAGAAACATGAGGATCGAGTTCTCTCTCATCCACAATCTCCTTTGAAAATTTGATGGTGTTTTCAAAGGAAATCACTGATGTGTAAATGGAATTTAAGCACAAGATCGGAGTGACAGAGTTTGAAATTTTATCATCCCTCTGACGCTATTGGCTTTAAATCCACTAATTCTACATAGAAAGATCTAAGTACTGAAACTCCGGTATTATCGACATGAACATATTT
>APH_0185
AGTTAAGTATTTAGCATGCAGCTCTCATTCCACTTTCTGCATTTGCTCGTTCTTTTTTTTTTTTTACTATTTATTCATTCTTTTTCCTTTTAGCATCTTCTTGCCTGTCTCCATTACGTGATAATGACACGATAACGAGACAAACATTGTCTCCCCGTAAATATGTAATTATACCCGATCTTCTTTGCTTAGAAGGGCGTAAATTTATTTAACAAGACTCTTTTGGTAGATTAATTTCCACACTAGAAATGCTGCAAACCCCCATTACACTTGATGTAGGGAAGATGAGGTGTATGTAGCACAATTTACTCATTGTTCGCCACTAGATGACTCTTTTCTTCATCGGTGTGTGGACGTGCGCCCGGGAAAAAGGAAAAATTGTAAAGTGATTAAGCTTGCTAAGTAATAAGCCTAATAGCTAAAAATGAGCGCGAATCTTTGTTGTACAAGCAATGGTATGAGGTAGGGGGTAGTAAGGGAAGGGCAGGAACGCACTTTTAGCTCCTATCTGAGATATGGTAGGGAGGAGGCTTGCCTAATAAAGGATGGGAAGAGAGGGGGGCAGACAGAATACCGGGTAAATGAATGAATGAAAGAGAACGAATGGAGAAAAAAAGAGGAAGAAACAGTGGAATTATATTAAAGGAGAAATGAGCGGTGCTAATTCTTCAGCCTAAATGATGTGCACAGGCATAATGCAATATTCTGTCTGTAATGAATGCAGATGAAGAAAAGGCTTAAATGCGACTAATTAGATACAGGACCAATTAATGTAACATGGGGAGAACTTTTCTCGCTGCTTCGTCTTAGCGATGGTTTCAAAACCCTTGCAAAGAAAGAAAAGAGATGATGATGATGATGACGAACGCTCTACGTACTCCGCTGAGATCGTCTGGGAGAACAGCTACAAAGCGTGGGATGGGAAGGAATCTTAGAATTTTATATGAGCTTGATGAAAGTGGATGGGTGTGACAAAGTCACAGTCTGTAAGTGGGAAATGAAAGGTATTTTTGCGAAAGCCTAAAACTGGAAGCTGGTTCAGTCAATCTTTGCGTTCAGTCGACTTCTCAGAATTTCCCCTGATTCTCACATCATCATATATATCCTTCCAAAGAGCATACGCGTTCATGAGAGGCGAGTACCTCCTTAATGACATTATTTTCGGAACCTGTGAGTCAATATAAGTTTTGCGATGCCATCTCGGTTAATTTCCATAGGGCAAATGCTTAGCTTAACCCCGTGGGAAGATGGACTATGAGGGGAATTATTGTAATTGGTTTTAAGAAAGAGAAACATGAGGATCGAGTTCTCTCTCATCCACAATCTCCTTTGAAAATTTGATGGTGTTTTCAAAGGAAATCACTGATGTGTAAATGGAATTTAAGCTCAAGATCGGAGTGACAGAGTTTGAAATTTTATCATCCCTCTGACGCTATTGGCTTTAAATCCACTAATTCTACATAGAAAGATCCAAGTACTGAAACTCCGGTATTATCGACATGAACATATTT
>APH_0717
AGTTAAGTATTTAGCATGCAGCTCTCATTCCACTTTCTGCATTTGCTCGTTC-TTTTTTTTTTTTACTATTTATTCATTCTTTTTCCTTTTAGCATCTTCTTGCCTGTCTCCATTACGTGATAATGACACGATAACGAGACAAACATTGTCTCCCCGTAAATATGTAATTATACCCGATCTTCTTTGCTTAGAAGGGCGTAAATTTATTTAACAAGACTCTTTTGGTAGATTAATTTCCACACTAGAAATGCTGCAAACCCCCATTACACTTGATGTAGGGAAGATGAGGTGTATGTAGCACAATTTACTCATTGTTCGCCACTAGATGACTCTTTTCTTCATCGGTGTGTGGACGTGCGCCCGGGAAAAAGGAAAAATTGTAAAGTGATTAAGCTTGCTAAGTAATAAGCCTAATAGCTAAAAATGAGCGCGAATCTTTGTTGTACAAGCAATGGTATGAGGTAGGGGGTAGTAAGGGAAGGGCAGGAACGCACTTTTAGCTCCTATCTGAGATATGGTAGGGAGGAGGCTTGCCTAATAAAGGATGGGAAGAGAGGGGGGCGGACAGAATACCGGGTAAATGAATGAATGAAAGAGAACGAATGGAGAAAAAAAGAGGAAGAAACAGTGGAATTATATTAAAGGAGAAATGAGCGGTGCTAATTCTTCAGCCTAAATGATGTGCACAGGCATAATGCAATATTCTGTCTGTAATGAATGCAGATGAAGAAAAGGCTTAAATGCGACTAATTAGATACAGGACCAATTAATGTAACATGGGGAGAACTTTTCTCGCTGCTTCGTCTTAGCGATGGTTTCAAAACCTTTGCAAAGAAAGAAAAGAGATGATGATGATGATGACGAACGCTCTACGTACTCCGCTGAGATCGTCTGGGAGAACAGCTACAAAGCGTGGGATGGGAAGGAATCTTAGAATTTTATATGAGCTTGATGAAAGTGGATGGGTGTGACAAAGTCACAGTCTGTAAGTGGGAAATGAAAGGTATTTTTGCGAAAGCCTAAAACTGGAAGCTGGTTCAGTCAATCTTTGCGTTCAGTCGACTTCTCAGAATTTCCCCTGATTCTCACATCATCATATATATCCTTCCAAAGAGCATACGCGTTCATGAGAGGCGAGTACCTCCTTAATGACATTATTTTCGGAACCTGTGAGTCAATATAAGTTTTGCGATGCCATCTCGGTTAATTTCCATAGGGCAAATGCTTAGCTTAACCCCGTGGGAAGATGGACTATGAGGGGAATTATTGTAATTGGTTTTAAGAAAGAGAAACATGAGGATCGAGTTCTCTCTCATCCACAATCTCCTTTGAAAATTTGATGGTGTTTTCAAAGGAAATCACTGATGTGTAAATGGAATTTAAGCTCAAGATCGGAGTGACAGAGTTTGAAATTTTATCATCCCTCTGACGCTATT--------------------------------------------------------------------------
>APH_0622
------------------------------------------------------------------------------------------------------------------------------------------------CATTGTCTCCCCGTAAATATGTAATTATACCCGATCTTCATTGCTTAGAAGGGCGTAAATTTATATAACAAGACTCTTTTGGTAGATTAATTTCCACACTAGAAATGCTGCAAACCCCCATTACACTTGATGTAGGGAAGATGAGGTGTATGTAGCACAATTTACTCATTGTTCGCCACTAGATGACTCTTTTCTTCATCGGTGTGTGGACGTGCGCCCGGGAAAAAGGAAAAATTGTAAAGTGATTAAGCTTGCTAAGTAATAAGCCTAATAGCTAAAAATGAGCGCGAATCTTTGTTGTACAAGCAATGGTATGAGGTAGGGGGTAGTAAGGGAAGGGCAGGAACGCACTTTTAGCTCCTATCTGAGATATGGTAGGGAGGAGGCTTGCCTAATAAAGGATGGGAAGAGAGGGGGGCGGACAGAATACCGGGTAAATGAATGAATGAAAGAGAACGAATGGAGAAAAAAAGAGGAAGAAACAGTGGAATTATATTAAAGGAGAAATGAGCGGTGCTAATTCTTCAGCCTAAATGATGTGCACAGGCATAATGCAATATTCTGTCTGTAATGAATGCAGATGAAGAAAAGGCTTAAATGCGACTAATTAGATACAGGACCAATTAATGTAACATGGGGAGAACTTTTCTCGCTGCTTCGTCTTAGCGATGGTTTCAAAACCCTTGCAAAGAAAGAAAAGAGATGATGATGATGATGACGAACGCTCTACGTACTCCGCTGAGATCGTCTGGGAGAACAGCTACAAAGCGTGGGATGGGAAGGAATCTTAGAATTTTATATGAGCTTGATGAAAGTGGATGGGTGTGACAAAGTCACAGTCTGTAAGTGGGAAATGAAAGGTATTTTTGCGAAAGCCTAAAACTGGAAGCTGGTTCAGTCAATCTTTGCGTTCAGTCGGCTTCTCAGAATTTCCCCTGATTCTCACATCATCATATATATCCTTCCAAAGAGCATACGCGTTCATGAGAGGCGAGTACCTCCTTAATGACATTATTTTCGGAACCTGTGAGTCAATATAAGTTTTGCGATGCCATCTCGGTTAATTTCCATCGGGCAAATGCTTAGCTTAACCCCGTGGGAAGATGGACTATGAGGGGAATTATTGTAATTGGTTTTAAGAAAGAGAAACATGAGGATCGAGTTCTCTCTCATCCACAATCTCCTTTGAAAATTTGATGGTGTTTTCAAAGGAAATCACTGATGTGTAAATGGAATTTAAGCTCAAGATCGGAGTGACAGAGTTTGAAATTTTATCATCCCTCTGACGCTATTGGCTTTAAATCCACTAATTCTACATAGAAAGATCCAAG------------------------------------
>APH_0136
AGTTAAGTATTTAGCATGCACCTCTCATTCCACTTTCTGCATTTGCTCGTTC-TTTTTTTTTTTTACTATTTATTCATTCTTTTTCCTTTTAGCATCTTCTTGCCTGTCTCCATTACGTGATAATGACACGATAACGAGACAAACATTGTCTCCCCGTAAATATGTAATTATACCCGATCTTCTTTGCTTAGAAGGGCGTAAATTTATTTAACAAGACTCTTTTGGTAGATTAATTTCCACACTAGAAATGCTGCAAACCCCCATTACACTTGATGTAGGGAAGATGAGGTGTATGTAGCACAATTTACTCATTGTTCGCCACTAGATGACTCTTTTCTTCATCGGTGTGTGGACGTGCGCCCGGGAAAAAGGAAAAATTGTAAAGTGATTAAGCTTGCTAAGTAATAAGCCTAATAGCTAAAAATGAGCGCGAATCTTTGTTGTACAAGCAATGGTATGAGGTAGGGGGTAGTAAGGGAAGGGCAGGAACGCACTTTTAGCTCCTATCTAAGATATGGTAGGGAGGAGGCTTGCCTAATAAAGGATGG-AAGAGAGGGGGGCGGACAGAATACCGGGTAAATGAATGAATGAAAGAGAACGAATGGAGAAAAAAAGAGGAAGAAACAGTGGAATTATATTAAAGGAGAAATGAGCGGTGCTAATTCTTCAGCCTAAATGATGTGCACAGGCATAATGCAATATTCTGTCTGTAATGAATGCAGATGAAGAAAAGGCTTAAATGCGACTAATTAGATACAGGACCAATTAATGTAACATGGGGAGAACTTTTCTCGCTGCTTCGTCTTAGCGATGGTTTCAAAACCCTTGCAAAGAAAGAAAAGAGATGATGATGATGATGACGAACGCTCTACGTACTCCGCTGAGATCGTCTGGGAGAACAGCTACAAAGCGTGGGATGGGAAGGAATCTTAGAATTTTATATGAGCTTGATGAAAGTGGATGGGTGTGACAAAGTCACAGTCTGTAAGTGGGAAATGAAAGGTATTTTTGCGAAAGCCTAAAACTGGAAGCTGGTTCAGTCAATCTTTGCGTTCAGTCGGCTTCTCAGAATTTCCCCTGATTCTCACATCATCATATATATCCTTCCAAAGAGCATACGCGTTCATGAGAGGCGAGTACCTCCTTAATGACATTATTTTCGGAACCTGTGAGTCAATATAAGTTTTGCGATGCCATCTCGGTTAATTTCCATCGGGCAAATGCTTAGCTTAACCCCGTGGGAAGATGGACTATGAGGGGAATTATTGTAATTGGTTTTAAGAAAGAGAAACATGAGGATCGAGTTCTCTCTCATCCACAATCTCCTTTGAAAATTTGATGGTGTTTTCAAAGGAAATCACTGATGTGTAAATGGAATTTAAGCTCAAGATCGGAGTGACAGAGTTTGAAATTTTATCATCCCTCTGACGCTATTGGCTTTAAATCCACTAATTCTACATAGAAAGATCTAAGTACTGAAACTCCGGTATTATCGACATGAACATATTT
>APH_1438
--------------------------------------------------------------------------------------------------------------------------------------------------------------------------------------------------------------------------------------------------------------------------------------------------------------------------------------------------------------------------------------------------------------------AATAAGCCTAATAGCTAAAAATGAGCGCGAATCTTTGTTGTACAAGCAATGGTATGAGGTAGGGGGTAGTAAGGGAAGGGCAGGAACGCACTTTTAGCTCCTATCTAAGATATGGTAGGGAGGAGGCTTGCCTAATAAAGGATGGAAGAGAGGGGGGGCGGACAGAATACCGGGTAAATGAATGAATGAAAGAGAACGAATGGAGAAAAAAAGAGGAAGAAACAGTGGAATTATATTAAAGGAGAAATGAGCGGTGCTAATTCTTCAGCCTAAATGATGTGCACAGGCATAATGCAATATTCTGTCTGTAATGAATGCAGATGAAGAAAAGGCTTAAATGCGACTAATTAGATACAGGACCAATTAATGTAACATGGGGAGAACTTTTCTCGCTGCTTCGTCTTAGCGATGGTTTCAAAACCCTTGCAAAGAAAGAAAAGAGATGATGATGATGATGACGAACGCTCTACGTACTCCGCTGAGATCGTCTGGGAGAACAGCTACAAAGCGTGGGATGGGAAGGAATCTTAGAATTTTATATGAGCTTGATGAAAGTGGATGGGTGTGACAAAGTCACAGTCTGTAAGTGGGAAATGAAAGGTATTTTTGCGAAAGCCTAAAACTGGAAGCTGGTTCAGTCAATCTTTGCGTTCAGTCGGCTTCTCAGAATTTCCCCTGATTCTCACATCATCAT-----------------------------------------------------------------------------------------------------------------------------------------------------------------------------------------------------------------------------------------------------------------------------------------------------------------------------------------------------------------------------------------------------------------------------
>APH_0186
AGTTAAGTATTTAGCATGCAGCTCTCATTCCACTTTCTGCATTTGCTCGTTCTTTTTTTTTTTTTACTATTTATTCATTCTTTTTCCTTTTAGCATCTTCTTGCCTGTCTCCATTACGTGATAATGACACGATAACGAGACAAACATTGTCTCCCCGTAAATATGTAATTATACCCGATCTTCTTTGCTTAGAAGGGCGTAAATTTATTTAACAAGACTCTTTTGGTAGATTAATTTCCACACTAGAAATGCTGCAAACCCCCATTACACTTGATGTAGGGAAGATGAGGTGTATGTAGCACAATTTACTCATTGTTCGCCACTAGATGACTCTTTTCTTCATCGGTGTGTGGACGTGCGCCCGGGAAAAAGGAAAAATTGTAAAGTGATTAAGCTTGCTAAGTAATAAGCCTAATAGCTAAAAATGAGCGCGAATCTTTGTTGTACAAGCAATGGTATGAGGTAGGGGGTAGTAAGGGAAGGGCAGGAACGCACTTTTAGCTCCTATCTGAGATATGGTAGGGAGGAGGCTTGCCTAATAAAGGATGGGAAGAGAGGGGGGCGGACAGAATACCGGGTAAATGAATGAATGAAAGAGAACGAATGGAGAAAAAAAGAGGAAGAAACAGTGGAATTATATTAAAGGAGAAATGAGCGGTGCTAATTCTTCAGCCTAAATGATGTGCACAGGCATAATGCAATATTCTGTCTGTAATGAATGCAGATGAAGAAAAGGCTTAAATGCGACTAATTAGATACAGGACCAATTAATGTAACATGGGGAGAACTTTTCTCGCTGCTTCGTCTTAGCGATGGTTTCAAAACCCTTGCAAAGAAAGAAAAGAGATGATGATGATGATGACGAACGCTCTACGTACTCCGCTGAGATCGTCTGGGAGAACAGCTACAAAGCGTGGGATGGGAAGGAATCTTAGAATTTTATATGAGCTTGATGAAAGTGGATGGGTGTGACAAAGTCACAGTCTGTAAGTGGGAAATGAAAGGTATTTTTGCGAAAGCCTAAAACTGGAAGCTGGTTCAGTCAATCTTTGCGTTCAGTCGGCTTCTCAGAATTTCCCCTGATTCTCACATCATCATATATATCCTTCCAAAGAGCATACGCGTTCATGAGAGGCGAGTACCTCCTTAATGACATTATTTTCGGAACCTGTGAGTCAATATAAGTTTTGCGATGCCATCTCGGTTAATTTCCATCGGGCAAATGCTTAGCTTAACCCCGTGGGAAGATGGACTATGAGGGGAATTATTGTAATTGGTTTTAAGAAAGAGAAACATGAGGATCGAGTTCTCTCTCATCCACAATCTCCTTTGAAAATTTGATGGTGTTTTCAAAGGAAATCACTGATGTGTAAATGGAATTTAAGCTCAAGATCGGAGTGACAGAGTTTGAAATTTTATCATCCCTCTGACGCTATTGGCTTTAAATCCACTAATTCTACATAGAAAGATCCAAGTACTGAAACTCCAGTATTATCGACATGAACATATTT
>APH_3188
AGTTAAGTATTTAGCATGCAGCTCTCATTCCACTTTCTGCATTTGCTCGTTCTTTTTTTTTTTTTACTATTTATTCATTCTTTTTCCTTTTAGCATCTTCTTGCCTGTCTCCATTACGTGATAATGACACGATAACGAGACAAACATTGTCTCCCCGTAAATATGTAATTATACCCGATCTTCTTTGCTTAGAAGGGCGTAAATTTATTTAACAAGACTCTTTTGGTAGATTAATTTCCACACTAGAAATGCTGCAAACCCCCATTACACTTGATGTAGGGAAGATGAGGTGTATGTAGCACAATTTACTCATTGTTCGCCACTAGATGACTCTTTTCTTCATCGGTGTGTGGACGTGCGCCCGGGAAAAAGGAAAAATTGTAAAGTGATTAAGCTTGCTAAGTAATAAGCCTAATAGCTAAAAATGAGCGCGAATCTTTGTTGTACAAGCAATGGTATGAGGTAGGGGGTAGTAAGGGAAGGGCAGGAACGCACTTTTAGCTCCTATCTGAGATATGGTAGGGAGGAGGCTTGCCTAATAAAGGATGGGAAGAGAGGGGGGCGGACAGAATACCGGGTAAATGAATGAATGAAAGAGAACGAATGGAGAAAAAAAGAGGAAGAAACAGTGGAATTATATTAAAGGAGAAATGAGCGGTGCTAATTCTTCAGCCTAAATGATGTGCACAGGCATAATGCAATATTCTGTCTGTAATGAATGCAGATGAAGAAAAGGCTTAAATGCGACTAATTAGATACAGGACCAATTAATGTAACATGGGGAGAACTTTTCTCGCTGCTTCGTCTTAGCGATGGTTTCAAAACCCTTGCAAAGAAAGAAAAGAGATGATGATGATGATGACGAACGCTCTACGTACTCCGCTGAGATCGTCTGGGAGAACAGCTACAAAGCGTGGGATGGGAAGGAATCTTAGAATTTTATATGAGCTTGATGAAAGTGGATGGGTGTGACAAAGTCACAGTCTGTAAGTGGGAAATGAAAGGTATTTTTGCGAAAGCCTAAAACTGGAAGCTGGTTCAGTCAATCTTTGCGTTCAGTCGGCTTCTCAGAATTTCCCCTGATTCTCACATCATCATATATATCCTTCCAAAGAGCATACGCGTTCATGAGAGGCGAGTACCTCCTTAATGACATTATTTTCGGAACCTGTGAGTCAATATAAGTTTTGCGATGCCATCTCGGTTAATTTCCATCGGGCAAATGCTTAGCTTAACCCCGTGGGAAGATGGACTATGAGGGGAATTATTGTAATTGGTTTTAAGAAAGAGAAACATGAGGATCGAGTTCTCTCTCATCCACAATCTCCTTTGAAAATTTGATGGTGTTTTCAAAGGAAATCACTGATGTGTAAATGGAATTTAAGCTCAAGATCGGAGTGACAGAGTTTGAAATTTTATCATCCCTCTGACGCTATTGGCTTTAAATCCACTAATTCTACATAGAAAGATCCAAGTACTGAAACTCCAGTATTATCGACATGAACATATTT
>APH_0674
AGTTAAGTATTTAGCATGCAGCTCTCATTCCACTTTCTGCATTTGCTCGTTCTTTTTTTTTTTTTACTATTTATTCATTCTTTTTCCTTTTAGCATCTTCTTGCCTGTCTCCATTACGTGATAATGACACGATAACGAGACAAACATTGTCTCCCCGTAAATATGTAATTATACCCGATCTTCTTTGCTTAGAAGGGCGTAAATTTATTTAACAAGACTCTTTTGGTAGATTAATTTCCACACTAGAAATGCTGCAAACCCCCATTACACTTGATGTAGGGAAGATGAGGTGTATGTAGCACAATTTACTCATTGTTCGCCACTAGATGACTCTTTTCTTCATCGGTGTGTGGACGTGCGCCCGGGAAAAAGGAAAAATTGTAAAGTGATTAAGCTTGCTAAGTAATAAGCCTAATAGCTAAAAATGAGCGCGAATCTTTGTTGTACAAGCAATGGTATGAGGTAGGGGGTAGTAAGGGAAGGGCAGGAACGCACTTTTAGCTCCTATCTGAGATATGGTAGGGAGGAGGCTTGCCTAATAAAGGATGGGAAGAGAGGGGGGCGGACAGAATACCGGGTAAATGAATGAATGAAAGAGAACGAATGGAGAAAAAAAGAGGAAGAAACAGTGGAATTATATTAAAGGAGAAATGAGCGGTGCTAATTCTTCAGCCTAAATGATGTGCACAGGCATAATGCAATATTCTGTCTGTAATGAATGCAGATGAAGAAAAGGCTTAAATGCGACTAATTAGATACAGGACCAATTAATGTAACATGGGGAGAACTTTTCTCGCTGCTTCGTCTTAGCGATGGTTTCAAAACCCTTGCAAAGAAAGAAAAGAGATGATGATGATGATGACGAACGCTCTACGTACTCCGCTGAGATCGTCTGGGAGAACAGCTACAAAGCGTGGGATGGGAAGGAATCTTAGAATTTTATATGAGCTTGATGAAAGTGGATGGGTGTGACAAAGTCACAGTCTGTAAGTGGGAAATGAAAGGTATTTTTGCGAAAGCCTAAAACTGGAAGCTGGTTCAGTCAATCTTTGCGTTCAGTCGGCTTCTCAGAATTCCCCCTGATTCTCACATCATCATATATATCCTTCCAAAGAGCATACGCGTTCATGAGAGGCGAGTACCTCCTTAATGACATTATTTTCGGAACCTGTGAGTCAATATAAGTTTTGCGATGCCATCTCGGTTAATTTCCATCGGGCAAATGCTTAGCTTAACCCCGTGGGAAGATGGACTATGAGGGGAATTATTGTAATTGGTTTTAAGAAAGAGAAACATGAGGATCGAGTTCTCTCTCATCCACAATCTCCTTTGAAAATTTGATGGTGTTTTCAAAGGAAATCACTGATGTGTAAATGGAATTTAAGCTCAAGATCGGAG-----------------------------------------------------------------------------------------------------------------
>APH_0723
AGTTAAGTATTTAGCATGCAGCTCTCATTCCACTTTCTGCATTTGCTCGTTCTTTTTTTTTTTTTACTATTTATTCATTCTTTTTCCTTTTAGCATCTTCTTGCCTGTCTCCATTACGTGATAATGACACGATAACGAGACAAACATTGTCTCCCCGTAAATATGTAATTATACCCGATCTTCTTTGCTTAGAAGGGCGTAAATTTATTTAACAAGACTCTTTTGGTAGATTAATTTCCACACTAGAAATGCTGCAAACCCCCATTACACTTGATGTAGGGAAGATGAGGTGTATGTAGCACAATTTACTCATTGTTCGCCACTAGATGACTCTTTTCTTCATCGGTGTGTGGACGTGCGCCCGGGAAAAAGGAAAAATTGTAAAGTGATTAAGCTTGCTAAGTAATAAGCCTAATAGCTAAAAATGAGCGCGAATCTTTGTTGTACAAGCAATGGTATGAGGTAGGGGGTAGTAAGGGAAGGGCAGGAACGCACTTTTAGCTCCTATCTGAGATATGGTAGGGAGGAGGCTTGCCTAATAAAGGATGGGAAGAGAGGGGGGCGGACAGAATACCGGGTAAATGAATGAATGAAAGAGAACGAATGGAGAAAAAAAGAGGAAGAAACAGTGGAATTATATTAAAGGAGAAATGAGCGGTGCTAATTCTTCAGCCTAAATGATGTGCACAGGCATAATGCAATATTCTGTCTGTAATGAATGCAGATGAAGAAAAGGCTTAAATGCGACTAATTAGATACAGGACCAATTAATGTAACATGGGGAGAACTTTTCTCGCTGCTTCGTCTTAGCGATGGTTTCAAAACCCTTGCAAAGAAAGAAAAGAGATGATGATGATGATGACGAACGCTCTACGTACTCCGCTGAGATCGTCTGGGAGAACAGCTACAAAGCGTGGGATGGGAAGGAATCTTAGAATTTTATATGAGCTTGATGAAAGTGGATGGGTGTGACAAAGTCACAGTCTGTAAGTGGGAAATGAAAGGTATTTTTGCGAAAGCCTAAAACTGGAAGCTGGTTCAGTCAATCTTTGCGTTCAGTCGGCTTCTCAGAATTTCCCCTGATTCTCACATCATCATATATATCCTTCCAAAGAGCATACGCGTTCATGAGAGGCGAGTACCTCCTTAATGACATTATTTTCGGAACCTGTGAGTCAATATAAGTTTTGCGATGCCATCTCGGTTAATTTCCATCCGGCAAATGCTTAGCTTAACCCCGTGGGAAGATGGACTATGAGGGGAATTATTGTAATTGGTTTTAAGAAAGAGAAACATGA-GATCGAGTTCTCTCTCATCCACAATCTCCTTTGAAAATTTGATGGTGTTTTCAAAGGAAATCACTGATGTGTAAATGGAATTTAAGCTCAAGATCGGAGTGACAGAGTTTGAAATTTTATCATCCCTCTGACGCTATTGGCTTTAAATCCACTAATTCTACATAGAAAGATTTAAGTACTGAAACTCCGGTATTATCGACATGAACATATTT
>APH_0683
AGTTAAGTATTTAGCATGCAGCTCTCATTCCACTTTCTGCATTTGCTCGTTCTTTTTTTTTTTTTACTATTTATTCATTCTTTTTCCTTTTAGCATCTTCTTGCCTGTCTCCATTACGTGATAATGACACGATAACGAGACAAACATTGTCTCCCCGTAAATATGTAATTATACCCGATCTTCTTTGCTTAGAAGGGCGTAAATTTATTTAACAAGACTCTTTTGGTAGATTAATTTCCACACTAGAAATGCTGCAAACCCCCATTACACTTGATGTAGGGAAGATGAGGTGTATGTAGCACAATTTACTCATTGTTCGCCACTAGATGACTCTTTTCTTCATCGGTGTGTGGACGTGCGCCCGGGAAAAAGGAAAAATTGTAAAGTGATTAAGCTTGCTAAGTAATAAGCCTAATAGCTAAAAATGAGCGCGAATCTTTGTTGTACAAGCAATGGTATGAGGTAGGGGGTAGTAAGGGAAGGGCAGGAACGCACTTTTAGCTCCTATCTGAGATATGGTAGGGAGGAGGCTTGCCTAATAAAGGATGGGAAGAGAGGGGGGCGGACAGAATACCGGGTAAATGAATGAATGAAAGAGAACGAATGGAGAAAAAAAGAGGAAGAAACAGTGGAATTATATTAAAGGAGAAATGAGCGGTGCTAATTCTTCAGCCTAAATGATGTGCACAGGCATAATGCAATATTCTGTCTGTAATGAATGCAGATGAAGAAAAGGCTTAAATGCGACTAATTAGATACAGGACCAATTAATGTAACATGGGGAGAACTTTTCTCGCTGCTTCGTCTTAGCGATGGTTTCAAAACCCTTGCAAAGAAAGAAAAGAGATGATGATGATGATGACGAACGCTCTACGTACTCCGCTGAGATCGTCTGGGAGAACAGCTACAAAGCGTGGGATGGGAAGGAATCTTAGAATTTTATATGAGCTTGATGAAAGTGGATGGGTGTGACAAAGTCACAGTCTGTAAGTGGGAAATGAAAGGTATTTTTGCGAAAGCCTAAAACTGGAAGCTGGTTCAGTCAATCTTTGCGTTCAGTCGGCTTCTCAGAATTTCCCCTGATTCTCACATCATCATATATATTCTTCCAAAGAGCATACGCGTTCATGAGAGGCGAGTACCTCCTTAATGACATTATTTTCGGAACCTGTGAGTCAATATAAGTTTTGCGATGCCATCTCGGTTAATTTCCATCGGGCAAATGCTTAGCTTAACCCCGTGGGAAGATGGACTATGAGGGGAATTATTGTAATTGGTTTTAAGAAAGAGAAACATGAGGATCGAGTTCTCTCTCATCCACAATCTCCTTTGAAAATTTGATGGTGTTTTCAAAGGAAATCACTGATGTGTAAATGGAATTTAAGCTCAAGATCGGAGTGACAGAGTTTGAAATTTTATCATCCCTCTGACGCTATTGGCTTTAAATCCACTAATTCTACATAGAAAGATTTAAGTACTGAAACTCCGGTATTATCGACATGAACATATTT
>APH_4029
-------------------------------------------------------------------------------------------------------------------------------CACGATAACGAGACAAACATTGTCTCCCCGTAAATATGTAATTATACCCGATCTTCTTTGCTTAGAAGGGCGTAAATTTATTTAACAAGACTCTTTTGGTAGATTAATTTCCACACTAGAAATGCTGCAAACCCCCATTACACTTGATGTAGGGAAGATGAGGTGTATGTAGCACAATTTACTCATTGTTCGCCACTAGATGACTCTTTTCTTCATCGGTGTGTGGACGTGCGCCCGGGAAAAAGGAAAAATTGTAAAGTGATTAAGCTTGCTAAGTAATAAGCCTAATAGCTAAAAATGAGCGCGAATCTTTGTTGTACAAGCAATGGTATGAGGTAGGGGGTAGTAAGGGAAGGGCAGGAACGCACTTTTAGCTCCTATCTAAGATATGGTAGGGAGGAGGCTTGCCTAATAAAGGATGGGAAGAGAGGGGGGCGGACAGAATACCGGGTAAATGAATGAATGAGAGAGAACGAATGGAGAAAAAAAGAGGAAGAAACAGTGGAATTATATTAAAGGAGAAATGAGCGGTGCTAATTCTTCAGCCTAAATGATGTGCACAGGCATAATGCAATATTCTGTCTGTAATGAATGCAGATGAAGAAAAGGCTTAAATGCGACTAATTAGATACAGGACCAATTAATGTAACATGGGGAGAACTTTTCTCGCTGCTTCGTCTTAGCGATGGTTTCAAAACCCTTGCAAAGAAAGAAAAGAGATGATGATGATGATGACGAACGCTGTACGTACTCCGCTGAGATCGTCTGGGAGAACAGCTACAAAGCGTGGGATGGGGAGGAATCTTAGAATTTCATATGAGCTTGATGAAAGTGGATGGGTGTGACAAAGTCACAGTCTGTAAGTGGGAAATGAAAGGTATTTTTGCGAAAGCCTAAAACTGGAAGCTGGTTCAGTCAATCTTTGCGTTCAGTCGACTTCTCAGAATTTCCCCTGATTCTCACATCATCATATATATCCTTCCAAAGAGCATACGCGTTCATGAGAGGCGAGTACCTCCTTAATGACATTATTTTCGGAACCTGTGAGTCAATATAAGTTTTGCGATGCCATCTCGGTTAATTTCCATCGGGCAAATGCTTAGCTTAACCCCGTGGGAAGATGGACTATGAGGGGAATTACTGTAATTGGTTTTAAGAAAGAGAAACATGAGGATCGAGTTCTCTCTCATCCACAATCTCCTTTGAAAATTTGATGGTGTTTTCAAAGGAAATCACTGATGTGTAAATGGAATTTAAGCTCAAGATCGGAGTGACAGAGTTTGAAATTTTATCATCCCTCTGACGCTAT---------------------------------------------------------------------------
>APH_1602
AGTTAAGTATTTAGCATGCACCTCTCATTCCACTTTCTGCATTTGCTCGTTCTTTTTTTTTTTTTACTATTTATTCATTCTTTTTCCTTTTAGCATCTTCTTGCCTGTCTCCATTACGTGATAATGACACGATAACGAGACAAACATTGTCTCCCCGTAAATATGTAATTATACCCGATCTTCTTTGCTTAGAAGGGCGTAAATTTATTTAACAAGACTCTTTTGGTAGATTAATTTCCACACTAGAAATGCTGCAAACCCCCATTACACTTGATGTAGGGAAGATGAGGTGTATGTAGCACAATTTACTCATTGTTCGCCACTAGATGACTCTTTTCTTCATCGGTGTGTGGACGTGCGCCCGGGAAAAAGGAAAAATTGTAAAGTGATTAAGCTTGCTAAGTAATAAGCCTAATAGCTAAAAATGAGCGCGAATCTTTGTTGTACAAGCAATGGTATGAGGTAGGGGGTAGTAAGGGAAGGGCAGGAACGCACTTTTAGCTCCTATCTAAGATATGGTAGGGAGGAGGCTTGCCTAATAAAGGATGGGAAGAGAGGGGGGCGGACAGAATACCGGGTAAATGAATGAATGAGAGAGAACGAATGGAGAAAAAAAGAGGAAGAAACAGTGGAATTATATTAAAGGAGAAATGAGCGGTGCTAATTCTTCAGCCTAAATGATGTGCACAGGCATAATGCAATATTCTGTCTGTAATGAATGCAGATGAAGAAAAGGCTTAAATGCGACTAATTAGATACAGGACCAATTAATGTAACATGGGGAGAACTTTTCTCGCTGCTTCGTCTTAGCGATGGTTTCAAAACCCTTGCAAAGAAAGAAAAGAGATGATGATGATGATGACGAACGCTCTACGTACTCCGCTGAGATCGTCTGGGAGAACAGCTACAAAGCGTGGGATGGGGAGGAATCTTAGAATTTCATATGAGCTTGATGAAAGTGGATGGGTGTGACAAAGTCACAGTCTGTAAGTGGGAAATGAAAGGTATTTTTGCGAAAGCCTAAAACTGGAAGCTGGTTCAGTCAATCTTTGCGTTCAGTCGGCTTCTCAGAATTTCCCCTGATTCTCACATCATCATATATATCCTTCCAAAGAGCATACGCGTTCATGAGAGGCGAGTACCTCCTTAATGACATTATTTTCGGAACCTGTGAGTCAATATAAGTTTTGCGATGCCATCTCGGTTAATTTCCATCGGGCAAATGCTTAGCTTAACCCCGTGGGAAGATGGACTATGAGGGGAATTATTGTAATTGGTTTTAAGAAAGAGAAACATGAGGATCGAGTTCTCTCTCATCCACAATCTCCTTTGAAAATTTGATGGTGTTTTCAAAGGAAATCACTGATGTGTAAATGGAATTTAAGCTCAAGATCGGAGTGACAGAGTTTGAAATTTTATCATCCCTCTGACGCCATTGGCTTTAAATCCACTAATTCTACATAGAAAGATCTAAGTACTGAAACTCCGGTATTATCGACATGAACATATTT
>APH_3177
AGTTAAGTATTTAGCATGCACCTCTCATTCCACTTTCTGCATTTGCTCGTTCTTTTTTTTTTTTTACTATTTATTCATTCTTTTTCCTTTTAGCATCTTCTTGCCTGTCTCCATTACGTGATAATGACACGATAACGAGACAAACATTGTCTCCCCGTAAATATGTAATTATACCCGATCTTCTTTGCTTAGAAGGGCGTAAATTTATTTAACAAGACTCTTTTGGTAGATTAATTTCCACACTAGAAATGCTGCAAACCCCCATTACACTTGATGTAGGGAAGATGAGGTGTATGTAGCACAATTTACTCATTGTTCGCCACTAGATGACTCTTTTCTTCATCGGTGTGTGGACGTGCGCCCGGGAAAAAGGAAAAATTGTAAAGTGATTAAGCTTGCTAAGTAATAAGCCTAATAGCTAAAAATGAGCGCGAATCTTTGTTGTACAAGCAATGGTATGAGGTAGGGGGTAGTAAGGGAAGGGCAGGAACGCACTTTTAGCTCCTATCTAAGATATGGTAGGGAGGAGGCTTGCCTAATAAAGGATGGGAAGAGAGGGGGGCGGACAGAATACCGGGTAAATGAATGAATGAGAGAGAACGAATGGAGAAAAAAAGAGGAAGAAACAGTGGAATTATATTAAAGGAGAAATGAGCGGTGCTAATTCTTCAGCCTAAATGATGTGCACAGGCATAATGCAATATTCTGTCTGTAATGAATGCAGATGAAGAAAAGGCTTAAATGCGACTAATTAGATACAGGACCAATTAATGTAACATGGGGAGAACTTTTCTCGCTGCTTCGTCTTAGCGATGGTTTCAAAACCCTTGCAAAGAAAGAAAAGAGATGATGATGATGATGACGAACGCTCTACGTACTCCGCTGAGATCGTCTGGGAGAACAGCTACAAAGCGTGGGATGGGGAGGAATCTTAGAATTTCATATGAGCTTGATGAAAGTGGATGGGTGTGACAAAGTCACAGTCTGTAAGTGGGAAATGAAAGGTATTTTTGCGAAAGCCTAAAACTGGAAGCTGGTTCAGTCAATCTTTGCGTTCAGTCGACTTCTCAGAATTTCCCCTGATTCTCACATCATCATATATATCCTTCCAAAGAGCACACGCGTTCATGAGAGGCGAGTACCTCCTTAATGACATTATTTTCGGAACCTGTGAGTCAATATAAGTTTTGCGATGCCATCTCGGTTAATTTCCGTCGGGCAAATGCTTAGCTTAACCCCGTGGGAAGATGGACTATGAGGGGAATTATTGTAATTGGTTTTAAGAAAGAGAAACATGAGGATCGAGTTCTCTCTCATCCACAATCTCCTTTGAAAATTTGATGGTGTTTTCAAAGGAAATCACTGATGTGTAAATGGAATTTAAGCTCAAGATCGGAGTGACAGAGTTTGAAATTTTATCATCCCTCTGACGCTATTGGCTTTAAATCCACTAATTCTACATAGAAAGATCTAAGTACTGAAACTCCGGTATTATCGACATGAACATATTT
>APH_4021
AGTTAAGTATTTAGCATGCACCTCTCATTCCACTTTCTGCATTTGCTCGTTCTTTTTTTTTTTTTACTATTTATTCATTCTTTTTCCTTTTAGCATCTTCTTGCCTGTCTCCATTACGTGATAATGACACGATAACGAGACAAACATTGTCTCCCCGTAAATATGTAATTATACCCGATCTTCTTTGCTTAGAAGGGCGTAAATTTATTTAACAAGACTCTTTTGGTAGATTAATTTCCACACTAGAAATGCTGCAAACCCCCATTACACTTGATGTAGGGAAGATGAGGTGTATGTAGCACAATTTACTCATTGTTCGCCACTAGATGACTCTTTTCTTCATCGGTGTGTGGACGTGCGCCCGGGAAAAAGGAAAAATTGTAAAGTGATTAAGCTTGCTAAGTAATAAGCCTAATAGCTAAAAATGAGCGCGAATCTTTGTTGTACAAGCAATGGTATGAGGTAGGGGGTAGTAAGGGAAGGGCAGGAACGCACTTTTAGCTCCTATCTAAGATATGGTAGGGAGGAGGCTTGCCTAATAAAGGATGGGAAGAGAGGGGGGCGGACAGAATACCGGGTAAATGAATGAATGAGAGAGAACGAATGGAGAAAAAAAGAGGAAGAAACAGTGGAATTATATTAAAGGAGAAATGAGCGGTGCTAATTCTTCAGCCTAAATGATGTGCACAGGCATAATGCAATATTCTGTCTGTAATGAATGCAGATGAAGAAAAGGCTTAAATGCGACTAATTAGATACAGGACCAATTAATGTAACATGGGGAGAACTTTTCTCGCTGCTTCGTCGTAGCGATGGTTTCAAAACCCTTGCAAAGAAAGAAAAGAGATGATGATGATGATGACGAACGCTCTACGTACTCCGCTGAGATCGTCTGGGAGAACAGCTACAAAGCGTGGGATGGGGAGGAATCTTAGAATTTCATATGAGCTTGATGAAAGTGGATGGGTGTGACAAAGTCACAGTCTGTAAGTGGGAAATGAAAGGTATTTTTGCGAAAGCCTAAAACTGGAAGCTGGTTCAGTCAATCTTTGCGTTCAGTCGACTTCTCAGAATTTCCCCTGATTCTCACATCATCATATATATCCTTCCAAAGAGCATACGCGTTCATGAGAGGCGAGTACCTCCTTAATGACATTATTTTCGGAACCTGTGAGTCAATATAAGTTTTGCGATGCCATCTCGGTTAATTTCCGTCGGGCAAATGCTTAGCTTAACCCCGTGGGAAGATGGACTATGAGGGGAATTATTGTAATTGGTTTTAAGAAAGAGAAACATGAGGATCGAGTTCTCTCTCATCCACAATCTCCTTTGAAAATTTGATGGTGTTTTCAAAGGAAATCACTGATGTGTAAATGGAATTTAAGCTCAAGATCGGAGTGACAGAGTTTGAAATTTTATCATCCCTCTGACGCTATTGGCTTTAAATCCACTAATTCTACATAGAAAGATCTAA-------------------------------------
