# Supplementary material for: ﻿Discovery of a new tarantula species from the Madrean Sky Islands and the first documented instance of syntopy between two montane endemics (Araneae, Theraphosidae, Aphonopelma): a case of prior mistaken identity
Source: Zookeys. 2024 Aug 16;1210:61–98. doi: 10.3897/zookeys.1210.125318 (PMC11344175; doi:10.3897/zookeys.1210.125318)
Supplement: Supplementary material 8 — Phylogenomics files [file zookeys-1210-061_article-125318__-s008.zip › Suppl8/individual_UCE_loci/sl_realigned_uce_200108.fas]

>APH_0772
TGTGTCTATGAGGATGAAGATCAATGACTTTAAATGATCTAAGACGGATTTATAGAAAAGAAGCTAAACATTCGTAAACAGTACTGTGCGTTTATTATTTAATTTTCAAACAGATGAAGATGTTGGAACAAATGACCCCACGTAAGGCTCCTAGATCGTGAACCAGTGGTAAGGCTCTAGTGGTAAGGCTCCTAGATCATGAACCATGAGATGCTGGTCTGAATCCAGACTTGGACCGAAGAGGAAGAAATTCTTTCACATGATCGAAAGATTTTAGGTATTCTAATTTATTAATGACCAAGTGCTTAATATACTTTTTAGTACATCTAAAATAATGTCATTAGAACAGAAAACCTAGTAGTTCAGTTGGTTTTAGTAGAAAAACAGTGTTTTGTTTTTTTTTTTGTTTTGAACATCTGCAGTCAGCTTGGGTTTAAAAAGTTAAGCAAATCCTTATTATGTATGACGTTATATGTGTAGCAACTGTAGTCCAACGTGTCGCCGAGAAGGATGAGACTTTTTGGCACCACAACCGAAGAAGAATCTCCGGGAAAGAAAAAGCTGATGTCTGCCATTTGTGGAATAAAACCTGCCCGCAAGAAATCATGCCCGGCTGCTCCAGTGTTTTTGTGCATATGGCTCGCAAGATGAACAAAACTGAGAAAGCTCAGCTTATGTATGATATGGCCAATCCAGGGGAATGGATGCGACGTGCATTATTGAAGTGGATCAGATGAATTTTTAATAGCGGACAGAGGGGTCTCCCGTATATGAATTTGCACCCCTCCCCATCTATGCTCTGCAACCCGTCAGAAAATATTCCCACTGGCTCTTAACCTTTGATTTACAAAGGCAAACTGTCCTCACCAAGATTACATTGGTAATCTCGTCTAGGTACTCTCTTGAGATTTTTGCTGTGTTCCTGTGCGAGTGTATATCTCCGTGTGTGTGTGTGTGTACGGACGGATCTCTTACTAGCCCTCAGAATTCATCTCTGTTTCCCTGGCACTTTTTCTCTTTTTCATCATTTTTTTTTCTTTAACCTTTTTATCCTTTCAGTGTTCTTTATATGATTTAACAACAACAGGATAAAA--GAAAAGGAATGAAGAATTATTACATTCTTCGAATGAAACATTAAGCTAAGACACTATTGGTTACTGTACATGTATATCTGGAACAGGCCTAAGTTAGCATTAATGGCAATGCCTGTTATCCTTCCAAATTATAACATTAGGTTGTTGCAAATGAAATATCGGATTTCGGGATGACCTCATTTGGAAATGCGCAAACACCGCCGGATGGCGCTTGTGTAGCAGATCGGGAAGGTTAAGTAACCGTGCACGCGAGCAAGGACTCATTTGATTGCTCGCTGGCAGTGTGAACGTATAGCCACAACATGGAAGTGGGTCAAATTCG
>APH_1535
TGTGTCTATGAGGATGAAGATCAATGACTTTAAAAGATCTAAGACGGATTTATAGAAAAGAAGCTAAACATTCGTAAACAGTACTGTGCGTTTATTATTTAATTTTCAAACAGATGAAGATGTTGGAACAAATGACCCCACGTAAGGCTCCTAGATCGTGAACCAGTGGTAAGGCTCTAGTGGTAAGGCTCCTAGATCATGAACCATGAGATGCTGGTCTGAATCCAGACTTGGACCGAAGAGGAAGAAATTCTTTCACATGATCGAAAGATTTTAGGTATTCTAATTTATTAATGACCAAGTGCTTAATATACTTTTTAGTACATCTAAAATAATGTCATTAGAACAGAAAACCTAGTAGTTCAGTTGGTTTTAGTAGAAAAACAGTGTTTTGTTTTTTTTTTTGTTTTGAACATCTGCAGTCAGCTTGGGTTTAAAAAGTTAAGCAAATCCTTATTATGTATGACGTTATATGTGTAGCAACTGTAGTCCAACGTGTCGCCGAGAAGGATGAGACTTTTTGGCACCACAACCGAAGAAGAATCTCCGGGAAAGAAAAAGCTGATGTCTGCCATTTGTGGAATAAAACCTGCCCGCAAGAAATCATGCCCGGCTGCTCCAGTGTTTTTGTGCATATGGCTCGCAAGATGAACAAAACTGAGAAAGCTCAGCTTATGTATGATATGGCCAATCCAGGGGAATGGATGCGACGTGCATTATTGAAGTGGATCAGATGAATTTTTAATAGCGGACAGAGGGGTCTCCCGTATATGAATTTGCACCCCTCCCCATCTATGCTCTGCAACCCGTCAGAAAATATTCCCACTGGCTCTTAACCTTTGATTTACAAAGGCAAACTGTCCTCACCAAGATTACATTGGTAATCTCGTCTAGGTACTCTCTTGAGATTTTTGCTGTGTTCCTGTGCGAGTGTATATCTCCGTGTGTGTGTGTGTGTACGGACGGATCTCTTACTAGCCCTCAGAATTCATCTCTGTTTCCCTGGCACTTTTTCTCTTTTTCATCATTTTTTTTTCTTTAACCTTTTTATCCTTTCAGTGTTCTTTATATGATTTAACAACAACAGGATAAAA--GAAAAGGAATGAAGAATTATTACATTCTTCGAATGAAACATTAAGCTAAGACACTATTGGTTACTGTACATGTATATCTGGAACAGGCCTAAGTTAGCATTAATGGCAATGCCTGTTATCCTTCCAAATTATAACATTAGGTTGTTGCAAATGAAATATCGGATTTCGGGATGACCTCATTTGGAAATGCGCAAACACCGCCGGATGGCGCTTGTGTAGCAGATCGGGAAGGTTAAGTAACCGTGCACGCGAGCAAGGACTCATTTGATTGCTCGCTGGCAGTGTGAACGTATAGCCACAAGATGGAAGTGGGTAAAATTCG
>APH_0723
TGTGTCTATGAGGATGAAGATCAATGACTTTAAAAGATCTAAGACGGATTTATAGAAAAGAAGCTAAACATTCGTAAACAGTACTGTGCGTTTATTATTTAATTTTCAAACAGATGAAGATGTTGGAACAAATGACCCCACG--------------------------------ATCTAGTGGTAAGGTTCCTAGATCATGAACCATGAGATGCTGGTCTGAATCCAGCCTTGGACCGAAGAGGAAGAAATTCTTTCACATGATCGAAAGATTTTAGGTATTCTAATTTATTAATGACCAAGTGCTTAATATACTTTTTAGTACATCTAAAATAATGTCATTAGAACAGAAAACCTAGTAGTTCAGTTGGTTTTAGTAGAAAAACAGTGTTTTGTTTTTTTTTTTGTTTTGAACATCTGCAGTCAGCTTGGGTTTAAAAAGAAAAGCAAATCCTTATTAAGTATGACGTTATATGTGTAGCAACTGTAGTCCAACGTGTCGCCGAGAAGGACGAGACTTTTTGGCACCACAGCCGAAGAAGAATCTCCGGGAAAGAAAAAGCTGATGTCTGCCATTTGTGGAATAAAACCTGCCCGCAAGAAATCATGCCCGGCTGCTCCAGTGTTTTTGTGCATATGGCTCGCAAGATGAACAAAACTGAGAAAGCTCAGCTTATGTATGATATGGCCAATCCAGGGGAATGGATGCGACGTGCATTATTGAAGTGGATCAGATGAATTTTTAATGGCGGACAGAGGGGTCTCCCGTATATGAATTTGCACCCCTCCCCATCTATGCTCTGCAACCCGTCAGAAAATATTCCCACTGGCTCTTAACCTTTGATTTACAAAGGCAAACTGTCCTCACCAAGATTACATTGGTAATCTCGTCTAGGTACTCTCTTGAGATTTTTGCTGTGTTCCTGTGCGAGTGTATATCTCCGTGTGTGTGTGTGTGTACGGACGGATCTCTTACTAGCTCTCAGAATTCATCTCTGTTTCCCTGGCACTTTCTCTCTTTTTCATCATTTTTTTTTCTTTAACCTTTTTATCCTTTCGGTGTTCTTTATATGATTTAAGAACAACAGGATAAAAAAAAAAAGGAAGGAAGAATTATTACATTCTTCGAAAGAAACATTAAGCTAAGACACTATTGGTTACTGTACATGTATATCTGGAACAGGCCTAAGTTAGCATTAATGGCAATGCCTGTTATCCTTCCAAATTATAATATTAGGTTGTTGCAAATGAAATATCGGATTTCGGGATGACCTCATTTGGAAATGCGCAAACACGGCCGGATGGCGCTTGTGTAGCAGATCGGGAAGGTTAAGTAACCGTGCACGCGAGCAAGGACTCATTTGATTGCTCGCTGGCAGTGTGAACGTATAGCCACAACATGGAAGTGGGTCAAATTCG
>APH_0622
TGGTTATTTGGCAGTACAGGTGCATTGTTCTGAGCTGTTGGA-----ATTTTAAAAAAAGAAAAAAAATACGGAGAGAAGGTGATG---------TAACAGACTAGTAGCCAGATGGAGATACTGGAGCAAATATCACGGTGT--------------------------------TCAGGTGGTAGGGTGTCTATTTCATGAACCATGAGATGCTGGTCTGAATCCAGCCTTGGACCGAAGAGGAAGAAATTCTTTCACATGATCGAAAGATTTTAGGTATTCTAATTTATTAATGACCAAATGCTTAATATACTTTTTAGTACGTCTAAAATAATGTCATTAGAACAGAAAACCTAGTAGTTCAGTTGGTTTTAGTAGAAAAACAGTGTTTTGTTTTTTTTTTTGTTTTGAACATCTGCAGTCAGCTTGGGTTTAAAAAGAAAAGCAAATCCTTATTACGTATGACGTTATATGTGTAGCAACTGTAGTCCAACGTGTCGCCGAGAAGGACGAGACTTTTTGGCACCACAACCGAAGAAGAATCTTCGGGAAAGAAAAAGCTGATGTCTGCCATTTGTGGAATAAAACCTGCCCGCAAGAAATCATGCCCGGCTGCTCCAGTGTTTTTGTGCATATGGCTCGCAAGATGAACAAAACTGAGAAAGCTCAGCTTATGTATGATATGGCCAATCCAGGGGAATGGATGCGACGTGCATTATTGAAGTGGATCAGATGAATTTTTAATGGCGGACAGAGGGGTCTCCCGTATATGAATTTGCACCCCTCCCCATCTATGCTCTGCAACCCGTCAGAAAATATTCCCACTGGCTCTTAACCTTTGATTTACAAAGGCAAACTGTCCTCACCAAGATTACATTGGTAATCTCGTCTAGGTACTCTCTTGAGATTTTTGCTGTGTTCCTGTGCGAGTGTATATCTCC--GTGTGTGTGTGTGTACGGACGGATCTCTTACTAGCTCTCAGAATTCATCTCTGTTTCCCTGGCACTTTCTCTCTTTTTCATCATTTTTTTTCCTTTAACCTTTTTATCCTTTCGGTGTTCTTTATATGATTTAAGAACAACAGGATAAAAAAAAAAAGGAAGGAAGAATTATTACATTCTTCGAATGAAACATTAAGCTAAGACACTATTGGTTACTGTACATGTATATCTGGAACAGGCCTAAGTTAGCATTAATGGCAATGCCTGTTATCCTTCCAAATTATAATATTAGGTTGTTGCAAATGAAATATCGGATTTCGGGATGACATCATTTGGAAATGCGCAAACACCGCCGGATGGCGCTTGTGTAGCAGATCGGGAAGGTTAAG-------------------------------------------------------------------------------------
>APH_0717
TATTCATTTAACGACCCA----AGCGACATCGAAAGACCTAATAACGCTTCTCAAAACTTTTAATAAATGT-------CAGTTCTCTAAGCGTGTTAATGTACCGCTAGACAGATGAAGATGTTGGAACAAATGACCCCACGTAAGGCTCCTAGATCGTGAACCAGTGGTAAGGCTCTAGTGGTAAGGCTCCTAGATCATGAACCATGAGATGCTGGTCTGAATCCAGCCTTGGACCGAAGAGGAAGAAATTCTTTCACATGATCGAAAGATTTTAGGTATTCTAATTTATTAATGACCAAATGCTTAATATACTTTTTAGTACGTCTAAAATAATGTCATTAGAACAGAAAACCTAGTAGTTCAGTTGGTTTTAGTAGAAAAACAGTGTTTTGTTTTTTTTTTTGTTTTGAACATCTGCAGTCAGCTTGGGTTTAAAAAGAAAAGCAAATCCTTATTACGTATGACGTTATATGTGTAGCAACTGTAGTCCAACGTGTCGCCGAGAAGGACGAGACTTTTTGGCACCACAACCGAAGAAGAATCTCCGGGAAAGAAAAAGCTGATGTCTGCCATTTGTGGAATAAAACCTGCCCGCAAGAAATCATGCCCGGCTGCTCCAGTGTTTTTGTGCATATGGCTCGCAAGATGAACAAAACTGAGAAAGCTCAGCTTATGTATGATATGGCCAATCCAGGGGAATGGATGCGACGTGCATTATTGAAGTGGATCAGATGAATTTTTAATGGCGGACAGAGGGGTCTCCCGTATATGAATTTGCACCCCTCCCCATCTATGCTCTGCAACCCGTCAGAAAATATTCCCACTGGCTCTTAACCTTTGATTTACAAAGGCAAACTGTCCTCACCAAGATTACATTGGTAATCTCGTCTAGGTACTCTCTTGAGATTTTTGCTGTGTTCCTGTGCGAGTGTATATCTCCGTGTGTGTGTGTGTGTACGGACGGATCTCTTACTAGCTCTCAGAATTCATCTCTGTTTCCCTGGCACTTTCTCTCTTTTTCATCATTTTTTTTTCTTTAACCTTTTTATCCTTTCGGTGTTCTTTATATGATTTAAGAACAACAGGATAAAAAAAAAAAGGAAGGAAGAATTATTACATTCTTCGAATGAAACATTAAGCTAAGACACTATTGGTTACTGTACATGTATATCTGGAACAGGCCTAAGTTAGCATTAATGGCAATGCCTGTTATCCTTCCAAATTATAATATTAGGTTGTTGCAAATGAAATATCGGATTTCGGGATGACATCATTTGGAAATGCGCAAACACCGCCGGATGGCGCTTGTGTAGCAGATCGGGAAGGTTAAGTAACCGTGCACGCGAGCAAGGACTCATTTGATTGCTCGCTGGCAGTGTGAACGTATAGCCACAACATGGAAGTGGGTCAAATTCG
>APH_4021
-----------------AGATCAATGACTTTAAAAGATCTAAGACGGATTTATAGAAAAGAAGCTAAACATTCGTAAACAGTACTGTGCGTTTATTATTTAATTTTCAAACAGATGAAGATGTTGGAACAAATGACCCCACG--------------------------------ATCTAGTGGTAAGGCTCCTAGATCATGAACCATGAGATGCTGGTCTGAATCCAGCCTTGGACCGAAGAGGAAGAAATTCTTTCACACGATCGAAAGATTTTAGGTATTCTAATTTATTAATGACCAAGTGCTTAATATACTTTTTAGTACATCTAAAATAATGTCATTAGAACAGAAAACCTAGTAGTTCAGTTGGTTTTAGTAGAAAAACAGTGTTTTGTTTTTTTTTTTGTTTTGAACATCTGCAGTCAGCTTGGGTTTAAAAAGAAAAGCAAATCCTTATTATGTATGACGTTATATGTGTAGCAACTGTAGTCCAACGTGTCGCCGAGAAGGACGAGACTTTTTGGCACCACAACCGAAGAAGAATCTCCGGGAAAGAAAAAGCTGATGTCTGCCATTTGTGGAATAAAACCTGCCCGCAAGAAATCATGCCCGGCTGCTCCAGTGTTTTTGTGCATATGGCTCGCAAGATGAACAAAACTGAGAAAGCTCAGCTTATGTATGATATGGCCAATCCAGGGGAATGGATGCGACGTGCATTATTGAAGTGGATCAGATGAATTTTTAATGGCGGACAGAGGGGTCTCCCGTATATGAATTTGCACCCCTCCCCATCTATGCTCTGCAACCCGTCAGAAAATATTCCCACTGGCTCTTAACCTTTGATTTACAAAGGCAAACTGTCCTCACCAAGATTACATTGGTAATCTCGTCTAGGTACTCTCTTGAGATTTTTGCTGTGTTCCTGTGCGAGTGTATATCTCCGTGTGTGTGTGTGTGTACGGACGGATCTCTTACTAGCTCTCAGAATTCATCTCTGTTTCCCTGGCACTTTCTCTCTTTTTCATCATTTTTTTTTCTTTAACCTTTTTATCCTTTCAGTGTTCTTTATATGATTTAAGAACAACAGGATAAAAAAAAAAAGGAAGGAAGAATTATTATATTCTTCGAATGAAACATTAAGCTAAGACACTATTGGTTACTGTACATGTATATCTGGAACAGGCCTAAGTTAGCATTAATGGCAATGCCTGTTATCCTTCCAAATTATAATATTAGGTTGTTGCAAATGAAATATCGGATTTCGGGATGAACTCATTTGGAAATGCGCAAACACGGCCGGATGGCGCTTGTGTAGCAGATCGGGAAGGTTAAGTAACCGTGCACGCGAGCAAGGACTCATTTGATTGCTCGCTGGCATAGTGAACGTATAGCCACAACATGGAAGTGGGTCAAATTCG
>APH_3191
-------------------------------------------------------------------------------------------------------------------GAAGATGTTGGAACAAATGACCCCACA--------------------------------ATCTAGTGGTAAGGCTCCTAGTTCATGAACAATGAGATGCTGGTCTGAATCCAGCCTTGGACCGAAGAGGAAGAAATTCTTTCACATGATCGAAAGATTTTAAGTATTCTAATTTATTAATGACCAAGTGCTTAATATACTTTTTAGTACATCTAAAATAATGTCATTAGAACAGAAAACCTAGTAGTTCAGTTGGTTTTAGTAGAAAAACAGTGTTTTGTTTTTTTTTTTGTTTTGAACATCTGCAGTCAGCTTGGGTTTAAAAAGAAAAGCAAATCCTTATTATGTATGACGTTATATGTGTAGCAACTGTAGTCCAACGTGTCGCCGAGAAGGACGAGACTTTTTGGCACCACAACCGAAGAAGAATCTCCTGGAAAGAAAAAGCTGATATCTGCCATTTGTGGAATAAAACCTGCCCGCAAGAAATCATGCCCGGCTGCTCCAGTGTTTTTGTGCATATGGCTCGCAAGATGAACAAAACTGAGAAAGCTCAGCTTATGTATGATATGGCCAATCCAGGGGAATGGATGCGACGTGCATTATTGAAGTGGATCAGATGAATTTTTAATGGCGGACAGAGGGGTCTCCCGTATATGAATTTGCACCCCTCCCCATCTATGCTCTGCAACCCGTCAGAAAATATTCCCACTGGCTCTTAACCTTTGATTTACAAAGGCAAACTGTCCTCACCAAGATTACATTGGTAATCTCGTCTAGGTACTCTCTTGAGATTTTTGCTGTGTTCCTGTGCGAGTGTATATCTCCGTGTGTGTGTGTGTGTACGGACGGATCTTTTACTAGCTCTCAGAATTTATCTCTGTTTCCCTGGCACTTTCTCTCTTTTTCATCATTTTTTTTTCTTTAACCTTTTTATCCTTTCAGTGTTCTTTATATGATTTAAGAACAACAGGATAAAAAGAAAAAGGAAGGAAGAATTATTACATTCTTCGAATGAAACATTAAGCTAAGACACTATTGGTTACTGTACATGTATATCTGGAACAGGCCTAAGTTAGCATTAATGGCAATGCCTGTTATCCTTCCAAATTATAATATTAGGTTGTTGCAAATGAAATATCGGATTTCGGGATGACCTCATTTGGAAATGCTCAAACACGGCCGGATGGCGCTTGTGTAGCAGATCGGGACGGTTAAGTAACCGTGCACGCGAGCAAGGACTC------------------------------------------------------------
>APH_1602
------------------------------------------------------------------------------------------------------------------------------------------------------------------------------------------------------------------------------------------------------------------------------ATTTTAGGTATTCTAATTTATTAATGACCAAGTGCTTAATATACTTTTTAGTACATCTAAAATAATGTCATTAGAACAGAAAACCTAGTAGTTCAGTTGGTTTTAGTAGAAAAACAGTGTTTTGTTTTTTTTTTTGTTTTGAACATCTGCAGTCAGCTTGGGTTTAAAAAGAAAAGCAAATCCTTATTATGTATGACGTTATATGTGTAGCAACTGTAGTCCAACGTGTCGCCGAGAAGGACGAGACGTTTTGGCACCACAACCGAAGAAGAATCTCCGGGAAAGAAAAAGCTGATATCTGCCATTTGTGGAATAAAACCTGCCCGCAAGAAATCATGCCCGGCTGCTCCAGTGTTTTTGTGCATATGGCTCGCAAGATGAACAAAACTGAGAAAGCTCAGCTTATGTATGATATGGCCAATCCAGGGGAATGGATGCGACGTGCATTATTGAAGTGGATCAGATGAATTTTTAATGGCGGACAGAGGGGTCTCCCGTATATGAATTTGCACCCCTCCCCATCTATGCTCTGCAACCCGTCAGAAAATATTCCCACTGGCTCTTAACCTTTGATTTACAAAGGCAAACTGTCCTCACCAAGATTACATTGGTAATCTCGTCTAGGTACTCTCTTGAGATTTTTGCTGTGTTCCTGTGCGAGTGTATATCTCCGTGTGTGTGTGTGTGTACGGACGGATCTCTTACTAGCTCTCAGAATTCATCTCTGTTTCCCTGGCACTTTCTCTCTTTTTCATCATTTTTTTTTCTTTAACCTTTTTATCCTTTCAGTGTTCTTTATATGATTTAAGAACAACAGGATAAAAAGAAAAAGGAAGGAAGAATTATTACATTCTTCGAATGAAACATTAAGCTAAGACACTATTGGTTACTGTACATGTATATCTGGAACAGGCCTAAGTTAGCATTAATGGCAATGCCTGTTATCCTTCCAAATTATAATATTAGGTTGTTGCAAATGAAATATCGGATTTCGGGATGACCTCATTTGGAAATGCTCATACACGGCCGGATGGCGCTTGTGTAGCAGATCGGGAAGGTTAAGTATCCGTGCACGCGAGCAAGGACTCATTTGCTTGCTCGCTGGCAGTGTGAACGTATAGCCACAAGATGGAAGTGGGTCAAATTCG
>APH_0136
TGTGTCTATGAGGATGAAGATCAATGACTTTAAAAGATCTAAGACGGATTTATAGAAAAGAAGCTAAACATTCGTAAACAGTACTGTGCGTTTATTATTTAATTTTCAAAGAGATGAAGATGTTGGAACAAATGACCCCACG--------------------------------ATCTAGTGGTAAGGCTCCTAGTTCATGAACAATGAGATGCTGGTCTGAATCCAGCCTTGGACCGAAGAGGAAGAAATTCTTTCACATGATCGAAAGATTTTAGGTATTCTAATTTATTAATGACCAAGTGCTTAATATACTTTTTAGTACATCTAAAATAATGTCATTCGGACAGAAAACCTAGTAGTTCAGTTGGTTTTAGTAGAAAAACAGTGTTTTGTTTTTTTTTTTGTTTTGAACATCTGCAGTCAGCTTGGGTTTAAAAAGAAAAGCAAATCCTTATTATGTATGACGTTATATGTGTAGCAACTGTAGTCCAACGTGTCGCCGAGAAGGACGAGACTTTTTGGCACCACAACCGAAGAAGAATCTCCGGGAAAGAAAAAGCTGATATCTGCCATTTGTGGAATAAAACCTGCCCGCAAGAAATCATGCCCGGCTGCTCCAGTGTTTTTGTGCATATGGCTCGCAAGATGAACAAAACTGAGAAAGCTCAGCTTATGTATGATATGGCCAATCCAGGGGAATGGATGCGACGTGCATTATTGAAGTGGATCAGATGAATTTTTAATGGCGGACAGAGGGGTCTCCCGTATATGAATTTGCACCCCTCCCCATCTATGCTCTGCAACCCGTCAGAAAATATTCCCACTGGCTCTTAACCTTTGATTTACAAAGGCAAACTGTCCTCACCAAGATTACATTGGTAATCTCGTCTAGGTACTCTCTTGAGATTTTTGCTGTGTTCCTGTGCGAGTGTATATCTCCGTGTGTGTGTGTGTGTACGGACGGATCTTTTACTAGCTCTCAGAATTCATCTCTGTTTCCCTGGCACTTTCTCTCTTTTTCATCTTTTTTTTTTCTTTAACCTTTTTATCCTTTCAGTGTTCTTTATATGATTTAAGAACAACAGGATAAAAAGAAAAAGGAAGGAAGAATTATTACATTCTTCGAATGAAACATTAAGCTAAGACACTATTGGTTACTGTACATGTATATCTGGAACAGGCCTAAGTTAGCATTAATGGCAATGCCTGTTATCCTTCCAAATTATAATATTAGGTTGTTGCAAATGAAATATCGGATTTCGGGATGACCTCATTTGGAAATGCTCATACACGGCCGGATGGCGCTTGTGTAGCAGATCGGGAAGGTTAAGTAACCGTGCACGCGAGCAAGGACTCATTTGATTGCTCGCTGGCAGTGTGAACGTATAGCCACAACATGGAAGTGGGTCAAATTCG
>APH_1438
-------------------------------------------------------------------------------------------------------------------------------------------------------------------------------------------------------------------------------------------------------------------------------------------------ATTAATGACCAAGTGCTTAATATACTTTTTAGTACATCTAAAATAATGTCATTAGAACAGAAAACCTAGTAGTTCAGTTGGTTTTAGTAGAAAAACAGTGTTTTGTTTTTTTTTTTGTTTTGAACATCTGCAGTCAGCTTGGGTTTAAAAAGAAAAGCAAATCCTTATTATGTATGACGTTATATGTGTAGCAACTGTAGTCCAACGTGTCGCCGAGAAGGACGAGACTTTTTGGCACCACAACCGAAGAAGAATCTCCGGGAAAGAAAAAGCTGATATCTGCCATTTGTGGAATAAAACCTGCCCGCAAGAAATCATGCCCGGCTGCTCCAGTGTTTTTGTGCATATGGCTCGCAAGATGAACAAAACTGAGAAAGCTCAGCTTATGTATGATATGGCCAATCCAGGGGAATGGATGCGACGTGCATTATTGAAGTGGATCAGATGAATTTTTAATGGCGGACAGAGGGGTCTCCCGTATATGAATTTGCACCCCTCCCCATCTATGCTCTGCAACCCGTCAGAAAATATTCCCACTGGCTCTTAACCTTTGATTTACAAAGGCAAACTGTCCTCACCAAGATTACATTGGTAATCTCGTCTAGGTACTCTCTTGAGATTTTTGCTGTGTTCCTGTGCGAGTGTATATCTCCGTGTGTGTGTGTGTGTACGGACGGATCTTTTACTAGCTCTCAGAATTCATCTCTGTTTCCCTGGCACTTTCTCTCTTTTTCATCATTTTTTTTTCTTTAACCTTTTTATCCTTTCAGTGTTCTTTATATGATTTAAGAACAACAGGATAAAAAGAAAAAGGAAGGAAGAATTATTACATTCTTCGAATGAAACATTAAGCTAAGACACTATTGGTTACTGTACATGTATATCTGGAACAGGCCTAAGTTAGCATTAATGGCAATGCCTGTTATCCTTCCAAATTATAATATTAGGTTGTT-CAAATGAAATATCGGATTTCGGGATGACCTCATTTGGAAATGCTCATACACGGCCGGATGGCGCTTGTGTAGCAGATCGGGAAGGTTAAGTAA----------------------------------------------------------------------------------
>APH_0880
TGTGTCTATGAGGATGAAGATCAATGACTTTAAAAGATCTAAGACGGATTTATAGAAAAGAAGCTAAACATTCGTAAACAGTACTGTGCGTTTATTATTTAATTTTCAAACAGATGAAGATGTTGGAACAAATGACCCCACGTAAGGCTCCTAGATCGTGAACCAGTGGTAAGGCTCTAGTGGTAAGGCTCCTAGATCATGAACCATGAGATGCTGGTCTGAATCCAGCCTTGGACCGAAGAGGAAGAAATTCTTTCACATGATCGAAAGATTTTAGGTATTCTAATTTATTAATGACCAAGTGCTTAATATACTTTTTAGTACATCTAAAATAATGTCATTAGGACAGAAAACCTAGTAGTTCAGTTGGTTTTAGTAGAAAAACAGTGTTTTGTTTTTTTTTTTGTTTTGAACATCTGCAGTCAGCTTGGGTTTAAAAAGAAAAGCAAATCCTTATTATGTATGACGTTATATGTGTAGCAACTGTAGTCCAACGTGTCGCCGAGAAGGACGAGACTTTTTGGCACCACAACCGAAGAAGAATCTCCGGGAAAGAAAAAGCTGATGTCTGCCATTTGTGGAATAAAACCTGCCCGCAAGAAATCATGCCCGGCTGCTCCAGTGTTTTTGTGCATATGGCTCGCAAGATGAACAAAACTGAGAAAGCTCAGCTTATGTATGATATGGCCAATCCAGGGGAATGGATGCGACGTGCATTATTGAAGTGGATCAGATGAATTTTTAATGGCGGACAGAGGGGTCTCCCGTATATGAATTTGCACCCCTCCCCATCTATGCTCTGCAACCCGTCAGAAAATATTCCCACTGGCTCTTAACCTTTGATTTACAAAGGCAAACTGTCCTCACCAAGATTACATTGGTAATCTCGTCTAGGTACTCTCTTGAGATTTTTGCTGTGTTCCTGTGCGAGTGTATATCTCCGTGTGTGTGTGTGTGTACGGACGGATCTCTTACTAGCTCTCAGAATTCATCTCTGTTTCCCTGGCACTTTCTCTCTTTTTCATCATTTTTGTTTCTTTAACCTTTTTATCCTTTCAGTGTTCTTTATATGATTTAAGAACAACAGGATAAAAAAAAAAAGGAAGGAAGAATTATTACATTCTTCGAATGAAACATTAAGCTAAGACACTATTGGTTACTGTACATGTATATCTGGAACAGGACTAAGTTAGCATTAATGGCAATGCCTGTTATCCTTCCAAATTATAATATTAGGTTGTTGCAAATGAAATATCGGATTTCGGGATGAACTCATTTGGAAATGCGCAAACACGGCCGGATGGCGCTTGTGTAGCAGATCGGGAAGGTTAAGTAACCGTGCACGCGAGCAAGGACTCATTTGATTGCTCGCTGGCAGTGTGAACGTATAGCCACAACATGGAAGTGGGTCAAATTCG
>APH_0683
TGTGTCTATGAGGATGAAGATCAATGACTTTAAAAGATCTAAGACGGATTTATAGAAAAGAAGCTAAACATTCGTAAACAGTACTGTGCGTTTATTATTTAATTTTCAAACAGATGAAGATGTTGGAACAAATGACCCCACGTAAGGCTCCTAGATCGTGAACCAGTGGTAAGGCTCTAGTGGTAAGGCTCCTAGATCATGAACCATGAGATGCTGGTCTGAATCCAGCCTTGGACCGAAGAGGAAGAAATTCTTTCACATGATCGAAAGATTTTAGGTATTCTAATTTATTAATGACCAAATGCTTAATATACTTTTTAGTACGTCTAAAATAATGTCATTAGAACAGAAAACCTAGTAGTTCAGTTGGTTTTAGTAGAAAAACAGTGTTTTGTTTTTTTTTTTGTTTTGAACATCTGCAGTCAGCTTGGGTTTAAAAAGAAAAGCAAATCCTTATTACGTATGACGTTATATGTGTAGCAACTGTAGTCCAACGTGTCGCCGAGAAGGACGAGACTTTTTGGCACCACAACCGAAGAAGAATCTTCGGGAAAGAAAAAGCTGATGTCTGCCATTTGTGGAATAAAACCTGCCCGCAAGAAATCATGCCCGGCTGCTCCAGTGTTTTTGTGCATATGGCTCGCAAGATGAACAAAACTGAGAAAGCTCAGCTTATGTATGATATGGCCAATCCAGGGGAATGGATGCGACGTGCATTATTGAAGTGGATCAGATGAATTTTTAATGGCGGACAGAGGGGTCTCCCGTATATGAATTTGCACCCCTCCCCATCTATGCTCTGCAACCCGTCAGAAAATATTCCCACTGGCTCTTAACCTTTGATTTACAAAGGCAAACTGTCCTCACCAAGATTACATTGGTAATCTCGTCTAGGTACTCTCTTGAGATTTTTGCTGTGTTCCTGTGCGAGTGTATATCTCC--GTGTGTGTGTGTGTACGGACGGATCTCTTACTAGCTCTCAGAATTCATCTCTGTTTCCCTGGCACTTTCTCTCTTTTTCATCATTTTTTTTCCTTTAACCTTTTTATCCTTTCGGTGTTCTTTATATGATTTAACAACAACAGGATAAAAAAAAAAA-----------------------------------------------------------------------------------------------------------------------------------------------------------------------------------------------------------------------------------------------------------------------------------------------------------------------------
>APH_0186
TGTGTCTATGAGGATGAAGATCAATGACTTTAAAAGATCTAAGACGGATTTATAGAAAAGAAGCTAAACATTCGTAAACAGTACTGTGCGTTTATTATTTAATTTTCAAACAGATGAAGATGTTGGAACAAATGACCCCACGTAAGGCTCCTAGATCGTGAACCAGTGGTAAGGCTCTAGAGGTAAGGCTCCTAGATCATGAACCATGAGATGCTGGTCTGAATCCAGCCTTGGACCGAAGAGGAAGAAATTCTTTCACATGATCGAAAGATTTTAGGTATTCTAATTTATTAATGACCAAATGCTTAATATACTTTTTAGTACGTCTAAAATAATGTCATTAGAACAGAAAACCTAGTAGTTCAGTTGGTTTTAGTAGAAAAACAGTGTTTTGTTTTTTTTTTTGTTTTGAACATCTGCAGTCAGCTTGGGTTTAAAAAGAAAAGCAAATCCTTATTACGTATGACGTTATATGTGTAGCAACTGTAGTCCAACGTGTCGCCGAGAAGGACGAGACTTTTTGGCACCACAACCGAAGAAGAATCTCCGGGAAAGAAAAAGCTGATGTCTGCCATTTGTGGAATAAAACCTGCCCGCAAGAAATCATGCCCGGCTGCTCCAGTGTTTTTGTGCATATGGCTCGCAAGATGAACAAAACTGAGAAAGCTCAGCTTATGTATGATATGGCCAATCCAGGGGAATGGATGCGACGTGCATTATTGAAGTGGATCAGATGAATTTTTAATGGCGGACAGAGGGGTCTCCCGTATATGAATTTGCACCCCTCCCCATCTATGCTCTGCAACCCGTCAGAAAATATTCCCACTGGCTCTTAACCTTTGATTTACAAAGGCAAACTGTCCTCACCAAGATTACATTGGTAATCTCGTCTAGGTACTCTCTTGAGATTTTTGCTGTGTTCCTGTGCGAGTGTATATCTCCGTGTGTGTGTGTGTGTACGGACGGATCTCTTACTAGCTCTCAGAATTCATCTCTGTTTCCCTGGCACTTTCTCTCTTTTTCATCATTTTTTTTTCTTTAACCTTTTTATCCTTTCGGTGTTCTTTATATGATTTAAGAACAACAGGATAAAAAAAAAAAGGAAGGAAGAATTATTACATTCTTCGAATGAAACATTAAGCTAAGACACTATTGGTTACTGTACATGTATATCTGGAACAGGCCTAAGTTAGCATTAATGGCAATGCCTGTTATCCTTCCAAATTATAATATTAGGTTGTTGCAAATGAAATATCGGATTTCGGGATGACATCATTTGGAAATGCGCAAACACCGCCGGATGGCGCTTGTGTAGCAGATCGGGAAGGTTAAGTAACCGTGCACGCGAGCAAGGACTCATTTGATTGCTCGCTGGCAGTGTGAACGTATAG---------------------------
>APH_0185
TGTGTCTATGAGGATGAAGATCAATGACTTTAAAAGATCTAAGACGGATTTATAGAAAAGAAGCTAAACATTCGTAAACAGTACTGTGCGTTTATTATTTAATTTTCAAACAGATGAAGATGTTGGAACAAATGACCCCACGTAAGGCTCCTAGATCGTGAACCAGTGGTAAGGCTCTAGTGGTAAGGCTCCTAGATCATGAACCATGAGATGCTGGTCTGAATCCAGCCTTGGACCGAAGAGGAAGAAATTCTTTCACATGATCGAAAGATTTTAGGTATTCTAATTTATTAATGACCAAATGCTTAATATACTTTTTAGTACGTCTAAAATAATGTCATTAGAACAGAAAACCTAGTAGTTCAGTTGGTTTTAGTAGAAAAACAGTGTTTTGTTTTTTTTTTTGTTTTGAACATCTGCAGTCAGCTTGGGTTTAAAAAGAAAAGCAAATCCTTATTACGTATGACGTTATATGTGTAGCAACTGTAGTCCAACGTGTCGCCGAGAAGGACGAGACTTTTTGGCACCACAACCGAAGAAGAATCTCCGGGAAAGAAAAAGCTGATGTCTGCCATTTGTGGAATAAAACCTGCCCGCAAGAAATCATGCCCGGCTGCTCCAGTGTTTTTGTGCATATGGCTCGCAAGATGAACAAAACTGAGAAAGCTCAGCTTATGTATGATATGGCCAATCCAGGGGAATGGATGCGACGTGCATTATTGAAGTGGATCAGATGAATTTTTAATGGCGGACAGAGGGGTCTCCCGTATATGAATTTGCACCCCTCCCCATCTATGCTCTGCAACCCGTCAGAAAATATTCCCACTGGCTCTTAACCTTTGATTTACAAAGGCAAACTGTCCTCACCAAGATTACATTGGTAATCTCGTCTAGGTACTCTCTTGAGATTTTTGCTGTGTTCCTGTGCGAGTGTATATCTCCGTGTGTGTGTGTGTGTACGGACGGATCTCTTACTAGCTCTCAGAATTCATCTCTGTTTCCCTGGCACTTTCTCTCTTTTTCATCATTTTTTTTTCTTTAACCTTTTTATCCTTTCGGTGTTCTTTATATGATTTAAGAACAACAGGATAAAAAAAAAAAGGAAGGAAGAATTATTACATTCTTCGAATGAAACATTAAGCTAAGACACTATTGGTTACTGTACATGTATATCTGGAACAGGCCTAAGTTAGCATTAATGGCAATGCCTGTTATCCTTCCAAATTATAATATTAGGTTGTTGCAAATGAAATATCGGATTTCGGGATGACATCATTTGGAAATGCGCAAACACCGCCGGATGGCGCTTGTGTAGCAGATCGGGAAGGTTAAGTAACCGTGCACGCGAGCAAGGACTCATTTGATTGCTCGCTGGCAGTGTGAACGTATAGCCACAACATGGAAGTGGGTCAAATTCG
>APH_0674
TGTGTCTATGAGGATGAAGATCAATGACTTTAAAAGATCTAAGACGGATTTATAGAAAAGAAGCTAAACATTCGTAAACAGTACTGTGCGTTTATTATTTAATTTTCAAACAGATGAAGATGTTGGAACAAATGACCCCACGTAAGGCTCCTAGATCGTGAACCAGTGGTAAGGCTCTAGTGGTAAGGCTCCTAGATCATGAACCATGAGATGCTGGTCTGAATCCAGCCTTGGACCGAAGAGGAAGAAATTCTTTCACATGATCGAAAGATTTTAGGTATTCTAATTTATTAATGACCAAATGCTTAATATACTTTTTAGTACGTCTAAAATAATGTCATTAGAACAGAAAACCTAGTAGTTCAGTTGGTTTTAGTAGAAAAACAGTGTTTTGTTTTTTTTTTTGTTTTGAACATCTGCAGTCAGCTTGGGTTTAAAAAGAAAAGCAAATCCTTATTACGTATGACGTTATATGTGTAGCAACTGTAGTCCAACGTGTCGCCGAGAAGGACGAGACTTTTTGGCACCACAACCGAAGAAGAATCTCCGGGAAAGAAAAAGCTGATGTCTGCCATTTGTGGAATAAAACCTGCCCGCAAGAAATCATGCCCGGCTGCTCCAGTGTTTTTGTGCATATGGCTCGCAAGATGAACAAAACTGAGAAAGCTCAGCTTATGTATGATATGGCCAATCCAGGGGAATGGATGCGACGTGCATTATTGAAGTGGATCAGATGAATTTTTAATGGCGGACAGAGGGGTCTCCCGTATATGAATTTGCACCCCTCCCCATCTATGCTCTGCAACCCGTCAGAAAATATTCCCACTGGCTCTTAACCTTTGATTTACAAAGGCAAACTGTCCTCACCAAGATTACATTGGTAATCTCGTCTAGGTACTCTCTTGAGATTTTTGCTGTGTTCCTGTGCGAGTGTATATCTCCGTGTGTGTGTGTGTGTACGGACGGATCTCTTACTAGCTCTCAGAATTCATCTCTGTTTCCCTGGCACTTTCTCTCTTTTTCATCATTTTTTTTTCTTTAACCTTTTTATCCTTTCGGTGTTCTTTATATGATTTAAGAACAACAGGATAAAAAAAAAAAGGAAGGAAGAATTATTACATTCTTCGAATGAAACATTAAGCTAAGACACTATTGGTTACTGTACATGTATATCTGGAACAGGCCTAAGTTAGCATTAATGGCAATGCCTGTTATCCTTCCAAATTATAATATTAGGTTGTTGCAAATGAAATATCGGATTTCGGGATGACATCATTTGGAAATGCGCAAACACCGCCGGATGGCGCTTGTGTAGCAGATCGGGAAGGTTAAGTAACCGTGCACGCGAGCAAGGACTCATTTGATTGCTCGCTGGCAGTGTGAACGTATAGCCACAACATGGAAGTGGGTCAAATTCG
>APH_3188
--------------------------------------CTAAGACGGATTTATAGAAAAGAAGCTAAACATTCGTAAACAGTACTGTGCGTTTATTATTTAATTTTCAAACAGATGAAGATGTTGGAACAAATGACCCCACGTAAGGCTCCTAGATCGTGAACCAGTGGTAAGGCTCTAGTGGTAAGGCTCCTAGATCATGAACCATGAGATGCTGGTCTGAATCCAGCCTTGGACCGAAGAGGAAGAAATTCTTTCACATGATCGAAAGATTTTAGGTATTCTAATTTATTAATGACCAAATGCTTAATATACTTTTTAGTACGTCTAAAATAATGTCATTAGAACAGAAAACCTAGTAGTTCAGTTGGTTTTAGTAGAAAAACAGTGTTTTGTTTTTTTTTTTGTTTTGAACATCTGCAGTCAGCTTGGGTTTAAAAAGAAAAGCAAATCCTTATTACGTATGACGTTATATGTGTAGCAACTGTAGTCCAACGTGTCGCCGAGAAGGACGAGACTTTTTGGCACCACAACCGAAGAAGAATCTCCGGGAAAGAAAAAGCTGATGTCTGCCATTTGTGGAATAAAACCTGCCCGCAAGAAATCATGCCCGGCTGCTCCAGTGTTTTTGTGCATATGGCTCGCAAGATGAACAAAACTGAGAAAGCTCAGCTTATGTATGATATGGCCAATCCAGGGGAATGGATGCGACGTGCATTATTGAAGTGGATCAGATGAATTTTTAATGGCGGACAGAGGGGTCTCCCGTATATGAATTTGCACCCCTCCCCATCTATGCTCTGCAACCCGTCAGAAAATATTCCCACTGGCTCTTAACCTTTGATTTACAAAGGCAAACTGTCCTCACCAAGATTACATTGGTAATCTCGTCTAGGTACTCTCTTGAGATTTTTGCTGTGTTCCTGTGCGAGTGTATATCTCCGTGTGTGTGTGTGTGTACGGACGGATCTCTTACTAGCTCTCAGAATTCATCTCTG-------------------------------------------------------------------------------------------------------------------------------------------------------------------------------------------------------------------------------------------------------------------------------------------------------------------------------------------------------------------------------------------------------------------------------------
>APH_3177
-------------------------------------------------------------AGCTAAACATTCGTAAACAGTACTGTGCGTTTATTATTTAATTTTCAAACAGATG--GATGTTGGAACAAATGACCCCACGTAAGGCTCCTAGATCGTGAACCAGTGGTAAGGCTCTAGTGGTAAGGCTCCTAGATCATGAACCATGAGATGCTGGTCTGAATCCAGCCTTGGACCGAAGAGGAAGACATTCTTTCACATGATCGAAATATTTTAGGTATTCTAATTTATTAATGACCAAGTGCTTAATATACTTTTTAGTACATCTAAAATAATGTCATTAGAACAGAAAACCTAGTAGTTCAGTTGGTTTTAGTAGAAAAACAGTGTTTTGTTTTTTTTTTTGTTTTGAACATCTGCAGTCAGCTTGGGTTTAAAAAGAAAAGCAAATCCTTATTATGTATGACGTTATATGTGTAGCAACTGTAGTCCAACGTGTCGCCGAGAAGGATGAGACGTTTTGGCACCACAACCGAAGAAGAATCTCCGGGAAAGAAAAAGCTGATGTCTGCCATTTGTGGAATAAAACCTGCCCGCAAGAAATCATGCCCGGCTGCTCCAGTGTTTTTGTGCATATGGCTCGCAAGATGAACAAAACTGAGAAAGCTCAGCTTATGTATGATATGGCCAATCCAGGGGAATGGATGCGACGTGCATTATTGAAGTGGATCAGATGAATTTTTAATGGCGGACAGAGGGGTCTCCCGTATATGAATTTGCACCCCTCCCCATCTATGCTCTGCAACCCGTCAGAAAATATTCCCACTGGCTCTTAACCTTTGATTTACAAAGGCAAACTGTCCTCACCAAGATTACATTGGTAATCTCGTCTAGGTACTCTCTTGAGATTTTTGCTGTGTTCCTGTGCGAGTGTATATCTCCGTGTGTGTGTGTGTGTACGGACGGATCTCTTACTAGCTCTCAGAATTCATCTCTGTTTCCCTGGCACTTTCTCTCTTTTTCATCATTTTTATTCCTTTAACCTTTTTATCCTTTCAGTGTTCTTTATATGATTTAACAACAACAGGATAAAAA-AAAAAGGAATGAAGAATTATTACATTCTTCGAATGAAACATTAAGCTAAGACACTATTGGTTACTGTACATGTATATCTGGAACAGGCCTAAGTTAGCATTAATGGCAATGCCTGTTATCCTTCCAAATTATAATATTAGGTTGTTGCAAATGAAATATCGGATTTCGGGATGACCTCATTTGGAAATGCGCAAAC-CCGCCGGATGGCGCTTGTGTAGCAGATCGGGAAGGTTAAGTAACCGTGCACGCGAGCAAGGACTCATTTGATTGCTCGCTGGCAGTGTGAACGTATAGCCACAACATGGAAGTGGGTCAAATTCG
>APH_4029
--------------------------------------------------------------------------------------------------------------CAGATGAAGATGTTGGAACAAATGACCCCACGTAAGGCTCCTAGATCGTGAACCAGTGGTAAGGCTCTAGTGGTAATGCTCCTAGATCATGAACCATGAGATGCTGGTCTGAATCCAGCCTTGGACCGAAGAGGAAGAAATTCTTTCACATGATCGAAATATTTTAGGTATTCTAATTTATTAATGACCAAGTGCTTAATATACTTTTTAGTACATCTAAAATAATGTCATTAGAACAGAAAACCTAGTAGTTCAGTTGGTTTTAGTAGAAAAACAGTGTTTTGTTTTTTTTTTTGTTTTGAACATCTGCAGTCAGCTTGGGTTTAAAAAGTAAAGCAAATCCTTATTATGTATGACGTTATATGTGTAGCAACTGTAGTCCAACTTGTCGCCGAGAAGGATGAGACTTTTTGGCACCACAACCGAAGAAGAATCTCCGGGAAAGAAAAAGCTGATGTCTGCCATTTGTGGAATAAAACCTGCCCGCAAGAAATCATGCCCGGCTGCTCCAGTGTTTTTGTGCATATGGCTCGCAAGATGAACAAAACTGAGAAAGCTCAGCTTATGTATGATATGGCCAATCCAGGGGAATGGATGCGACGTGCATTATTGAAGTGGATCAGATGAATTTTTAATGGCGGACAGAGGGGTCTCCCGTATATGAATTTGCACCCCTCCCCATCTATGCTCTGCAACCCGTCAGAAAATATTCCCACTGGCTCTTAACCTTTGATTTACAAAGGCAAACTGTCCTCACCAAGATTACATTGGTAATCTCGTCTAGGTACTCTCTTGAGATTTTTGCTGTGTTCCTGTGCGAGTGTATATCTCCGTGTGTGTGTGTGTGTACGGACGGATCTCTTACTAGCTCTCAGAATTCATCTCTGTTTCCCTGGCACTTTCTCTCTTTTTTATCATTTTTTTTCCTTTAACCTTTTTATCCTTTCAGTGTTCTTTATATGATTTAACAACAACAGGATAAAAAAAAAAAGGAAGGAAGAATTATTACATTCTTTGAATGAAACATTAAGCTAAGACACTATTGGTTACTGTACATGTATATCTGGAACAGGCCTAAGTTAGCATTAATGGCAATGCCTGTTATCCTTCCAAATTATAATATTAGGTTGCTGCAAATGAAATACCAGATTTCGGGATGAAGTCATTTGGAAATGCGCAAACACGGCCAGATGGTGCTCGTGTCGCAGATCGGGAAGGTTAAGTAACCGTGCACGCGAGCAAGGACTCATTTGATTGCTCGCT---------------------------------------------
>APH_5079
TGTGTCTATGAGGATGAAGATCAATGACTTTAAAAGATCTAAGACGGATTTATAGAAAAGAAGCTAAACATTCGTAAACAGTACTGTGCGGTTATTATTTAATTTTCAAACAGATG--GATGTTGGAACAAATGACCCCACGTAAGGCTCCTAGATCGTGAACC--------------AGTGGTAAGGCTCCTAGATCATGAACCATGAGATGCTGGTCTGAATCCAGCCTTGGACCGAAGAGGAAGAAATTCTTTCACATGATCGAAATATTTTAGGTATTCTAATTTATTAATGACCAAGTGCTTAATATACTTTTTAGTACATCTAAAATAATGTCATTAGAACAGAAAACCTAGTAGTTCAGTTGGTTTTAGTAGAAAAACAGTGTTTTGTTTTTTTTTTTGTTTTGAACATCTGCAGTCAGCTTGGGTTTAAAAAGTAAAGCAAATCCTTATTATGTATGACGTTATATGTGTAGCAACTGTAGTCCAACGTGTCGCCGAGAAGGATGAGACTTTTTGGCACCACAACCGAAGAAGAATCTCCGGGAAAGAAAAAGCTGATGTCTGCCATTTGTGGAATAAAACCTGCCCGCAAGAAATCATGCCTGGCTGCTCCAGTGTTTTTGTGCATATGGCTCGCAAGATGAACAAAACTGAGAAAGCTCAGCTTATGTATGATATGGCCAATCCAGGGGAATGGATGCGACGTGCATTATTGAAGTGGATCAGATGAATTTTTAATGGCGGACAGAGGGGTCTCCCGTATATGAATTTGCACCCCTCCCCATCTATGCTCTGCAACCCGTCAGAAAATATTCCCACTGGCTCTTAACCTTTGATTTACAAAGGCAAACTGTCCTCACCAAGATTACATTGGTAATCTCGTCTAGGTACTCTCTTGAGATTTTTGCTGTGTTCCTGTGCGAGTGTATATCTCC--GTGTGTGTGTGTGTACGGACGGATCTCTTACTAGCTCTCAGAATTCATCTCTGTTTCCCTGGCACTTTCTCTCTTTTTCATCATTTTTTTTTCTTTAACCTTTTTATCCTTTCAGTGTTCTTTATATGATTTAACAACAACAGGATAAAAAAAAAAAGGAATGAAGAATTATTACATTCTTCGAATGAAACATTAAGCTAAGACACTATTGGTTACTGTACATGTATATCTGGAACAGGCCTAAGTTAGCATTAATGGCAATGCCTGTTATCCTTCCAAATTATAATATTAGGTTGTTGCAAATGAAATGTCGGATTTCGGGATGACCTCATTTGGAAATGCGCAAACACCGCCGGATGGCGCTTGTGTAGCAGATCGGGAAGGTTAAGTATCCGTGCACGCGAGCAAGGACTCATTTGCTTGCTCGCTGGCAGTGTGAACGTATAGCCACAAGATGGAAGTGGGTCAAATTCG
>APH_4005
TGTGTCTATGAGGATGAAGATCAATGACTTTAAAAGATCTAATACGGATTTATAGAAAAGAAGCTAAACATTCGTAAACAGTACTGTGCGTTTATTATTTAATTTTCAAACAGATG--GATGTTGGAACAAATGACCCCACGTAAGGCTCCTAGATCGTGAACCAGTGGTAAGGCTCTAGTGGTAAGGCTCCTAGATCATGAACCATGAGATGCTGGTCTGAATCCAGCCTTGGACCGAAGAGGAAGAAATTCTTTCACATGATCGAAATATTTTAGGTATTCTAATTTATTAATGACCAAGTGCTTAATATACTTTTTAGTACATCTAAAATAATGTCATTAGAACAGAAAACCTAGTAGTTCAGTTGGTTTTAGTAGAAAAACAGTGTTTTGTTTTTTTTTTTGTTTTGAACATCTGCAGTCAGCTTGGGTTTAAAAAGTAAAGCAAATCCTTATTATGTATGACGTTATATGTGTAGCAACTGTAGTCCAACGTGTCGCCGAGAAGGATGAGACTTTTTGGCACCACAACCGAAGAAGAATCTCCGGGAAAGAAAAAGCTGATGTCTGCCATTTGTGGAATAAAACCTGCCCGCAAGAAATCATGCCCGGCTGCTCCAGTGTTTTTGTGCATATGGCTCGCAAGATGAACAAAACTGAGAAAGCTCAGCTTATGTATGATATGGCCAATCCAGGGGAATGGATGCGACGTGCATTATTGAAGTGGATCAGATGAATTTTTAATGGCGGACAGAGGGGTCTCCCGTATATGAATTTGCACCCCTCCCCATCTATGCTCTGCAACCCGTCAGAAAATATTCCCACTGGCTCTTAACCTTTGATTTACAAAGGCAAACTGTCCTCACCAAGATTACATTGGTAATCTCGTCTAGGTACTCTCTTGAGATTTTTGCTGTGTTCCTGTGCGAGTGTATATCTCC--GTGTGTGTGTGTGTACGGACGGATCTCTTACTAGCTCTCAGAATTCATCTCTGTTTCCCTGGCACTTTCTCTCTTTTTCATCATTTTTTTTTCTTTAACCTTTTTATCCTTTCAGTGTTCTTTATATGATTTAACAACAACAGGATAAAAAAAAAAAGGAATGAAGAATTATTACATTCTTCGAATGAAACATTAAGCTAAGACACTATTGGTTACTGTACATGTATATCTGGAACAGGCCTAAGTTAGCATTAATGGCAATGCCTGTTATCCTTCCAAATTATAATATTAGGTTGTTGCAAATGAAATATCGGATTTCGGGATGACCTCATTTGGAAATGCGCAAACACCGCCGGATGGCGCTTGTGTAGCAGATCGGGAAGGTTAAGTATCCGTGCACGCGAGCAAGGACTCATTTGCTTGCTCGCTGGCAGTGTGAACGTATAGCCACAAGATGGAAGTGGGTCAAATTCG
>APH_4024
TGTGTCTATGAGGATGAAGATCAATGACTTTAAAAGATCTAAGACGGATTTATAGAAAAGAAGCTAAACATTCGTAAACAGTACTGTGCGTTTATTATTTAATTTTCAAACAGATGAAGATGTTGGAACAAATGACCCCACGTAAGGCTCCTAGATCGTGAACCAGTGGTAAGGCTCTAGTGGTAAGGCTCCTAGATCATGAACCATGAGATGCTGGTCTGAATCCAGCCTTGGACCGAAGAGGAAGAAATTCTTTCACATGATCGAAATATTTTAGGTATTCTAATTTATTAATGACCAAGTGCTTAATATACTTTTTAGTACATCTAAAATAATGTCATTAGAACAGAAAACCTAGTAGTTCAGTTGGTTTTAGTAGAAAAACAGTGTTTTGTTTTTTTTTTTGTTTTGAACATCTGCAGTCAGCTTGGGTTTAAAAAGTAAAGCAAATCCTTATTATGTATGACGTTATATGTGTAGCAACTGTAGTCCAACGTGTCGCCGAGAAGGATGAGACTTTTTGGCACCACAACCGAAGAAGAATCTCCGGGAAAGAAAAAGCTGATGTCTGCCATTTGTGGAATAAAACCTGCCCGCAAGAAATCATGCCCGGCTGCTCCAGTGTTTTTGTGCATATGGCTCGCAAGATGAACAAAACTGAGAAAGCTCAGCTTATGTATGATATGGCCAATCCAGGGGAATGGATGCGACGTGCATTATTGAAGTGGATCAGATGAATTTTTAATGGCGGACAGAGGGGTCTCCCGTATATGAATTTGCACCCCTCCCCATCTATGCTCTGCAACCCGTCAGAAAATATTCCCACTGGCTCTTAACCTTTGATTTACAAAGGCAAACTGTCCTCACCAAGATTACATTGGTAATCTCGTCTAGGTACTCTCTTGAGATTTTTGCTGTGTTCCTGTGCGAGTGTATATCTCC--GTGTGTGTGTGTGTACGGACGGATCTCTTACTAGCTCTCAGAATTCATCTCTGTTTCCCTGGCACTTTCTCTCTTTTTCATCATTTTTTTTTCTTTAACCTTTTTATCCTTTCAGTGTTCTTTATATGATTTAACAACAACAGGATAAAAAAAAAAAGGAATGAAGAATTATTACATTCTTCGAATGAAACATTAAGCTAAGACACTATTGGTTACTGTACATGTATATCTGGAACAGGCCTAAGTTAGCATTAATGGCAATGCCTGTTATCCTTCCAAATTATAATATTAGGTTGTTGCAAATGAAATATCGGATTTCGGGATGACCTCATTTGGAAATGCGCAAACACCGCCGGATGGCGCTTGTGTAGCAGATCGGGAAGGTTAAGTAACCGTGCACGCGAGCAAGGACTCATTTGATTGCT-------------------------------------------------
>APH_5003
-----------------------------------------------------------------------------------------------------------------------ATGTTGGAACAAATGACCCCACGTAAGGCTCCTAGATCGTGAACCAGTGGTAAGGCTCTAGTGGTAAGGCTCCTAGATCATGAACCATGAGATGCTGGTCTGAATCCAGCCTTGGACCGAAGAGGAAGAAATTCTTTCACATGATCGAAATATTTTAGGTATTCTAATTTATTAATGACCAAGTGCTTAATATACTTTTTAGTACATCTAAAATAATGTCATTAGAACAGAAAACCTAGTAGTTCAGTTGGTTTTAGTAGAAAAACAGTGTTTTGTTTTTTTTTTTGTTTTGAACATCTGCAGTCAGCTTGGGTTTAAAAAGTAAAGCAAATCCTTATTATGTATGACGTTATATGTGTAGCAACTGTAGTCCAACGTGTCGCCGAGAAGGATGAGACTTTTTGGCACCACAACCGAAGAAGAATCTCCGGGAAAGAAAAAGCTGATGTCTGCCATTTGTGGAATAAAACCTGCCCGCAAGAAATCATGCCCGGCTGCTCCAGTGTTTTTGTGCATATGGCTCGCAAGATGAACAAAACTGAGAAAGCTCAGCTTATGTATGATATGGCCAATCCAGGGGAATGGATGCGACGTGCATTATTGAAGTGGATCAGATGAATTTTTAATGGCGGACAGAGGGGTCTCCCGTATATGAATTTGCACCCCTCCCCATCTATGCTCTGCAACCCGTCAGAAAATATTCCCACTGGCTCTTAACCTTTGATTTACAAAGGCAAACTGTCCTCACCAAGATTACATTGGTAATCTCGTCTAGGTACTCTCTTGAGATTTTTGCTGTGTTCCTGTGCGAGTGTATATCTCC--GTGTGTGTGTGTGTACGGACGGATCTCTTACTAGCTCTCAGAATTCATCTCTGTTTCCCTGGCACTTTCTCTCTTTTTCATCATTTTTTTTTCTTTAACCTTTTTATCCTTTCAGTGTTCTTTATATGATTTAACAACAACAGGATAAAAAAAAAAAGGAATGAAGAATTATTACATTCTTCGAATGAAACATTAAGCTAAGACACTATTGGTTACTGTACATGTATATCTGGAACAGGCCTAAGTTAGCATTAATGGCAATGCCTGTTATCCTTCCAAATTATAATATTAGGTTGTTGCAAATGAAATGTCGGATTTTGGGATGACGTCATTTGGAAATGCGCAAACACGGCCAGATGGCGCTTGTGTCGCAGATCGGGAAGGTTAAGTATCCGTGCACGCGAGCAAGGACTCATTTGCTTGCTCGCTGGCAGTGTGAACGTATAGCCACAAGATGGAAGTGGGTCAAATTCG
>APH_5001
------------------------------------------------------------------------------------------------------------------------------------------------------------------------------CTCTAGTGGTAAGGCTCCTAGATCATGAACCATGAGATGCTGGTCTGAATCCAGCCTTGGACCGAAGAGGAAGAAATTCTTTCACATGATCGAAATATTTTAGGTATTCTAATTTATTAATGACCAAGTGCTTAATATACTTTTTAGTACATCTAAAATAATGTCATTAGAACAGAAAACCTAGTAGTTCAGTTGGTTTTAGTAGAAAAACAGTGTTTTGTTTTTTTTTTTGTTTTGAACATCTGCAGTCAGCTTGGGTTTAAAAAGTAAAGCAAATCCTTATTATGTATGACGTTATATGTGTAGCAACTGTAGTCCAACGTGTCGCCGAGAAGGATGAGACTTTTTGGCACCACAACCGAAGAAGAATCTCCGGGAAAGAAAAAGCTGATGTCTGCCATTTGTGGAATAAAACCTGCCCGCAAGAAATTATGCCCGGCTGCTCCAGTGTTTTTGTGCATATGGCTCGCAAGATGAACAAAACTGAGAAAGCTCAGCTTATGTATGATATGGCCAATCCAGGGGAATGGATGCGACGTGCATTATTGAAGTGGATCAGATGAATTTTTAATGGCGGACAGAGGGGTCTCCCGTATATGAATTTGCACCCCTCCCCATCTATGCTCTGCAACCCGTCAGAAAATATTCCCACTGGCTCTTAACCTTTGATTTACAAAGGCAAACTGTCCTCACCAAGATTACATTGGTAATCTCGTCTAGGTACTCTCTTGAGATTTTTGCTGTGTTCCTGTGCGAGTGTATATCTCC--GTGTGTGTGTGTGTACGGACGGATCTCTTACTAGCTCTCAGAATTCATCTCTGTT-----------------------------------------------------------------------------------------------------------------------------------------------------------------------------------------------------------------------------------------------------------------------------------------------------------------------------------------------------------------------------------------------------------------------------------
>APH_1357
---------------------------------------------------------------------------------------------------------------------------------------------------------------------------------------------------------------------------------------------------------------------------------------------------------------------------------------------------------------------------------------------------------------------------------------------------------------------------------------------------------------------------------------------------------------------------------------------------------------------------------------------------------------------------------------------------------------------------------------------------------------GAATTTTTAATGGCGGACAGAGGGGTCTCCCGTATATGAATTTGCACCCCTCCCCATCTATGCTCTGCAACCCGTCAGAAAATATTCCCACTGGCTCTTAACCTTTGATTTACAAAGGCAAACTGTCCTCACCAAGATTACATTGGTAATCTCGTCTAGGTACTCTCTTGAGATTTTTGCTGTGTTCCTGTGCGAGTGTATATA-----------------------------------------------------------------------------------------------------------------------------------------------------------------------------------------------------------------------------------------------------------------------------------------------------------------------------------------------------------------------------------------------------------------------------------------------------------------------------------------------
