# Supplementary material for: ﻿Discovery of a new tarantula species from the Madrean Sky Islands and the first documented instance of syntopy between two montane endemics (Araneae, Theraphosidae, Aphonopelma): a case of prior mistaken identity
Source: Zookeys. 2024 Aug 16;1210:61–98. doi: 10.3897/zookeys.1210.125318 (PMC11344175; doi:10.3897/zookeys.1210.125318)
Supplement: Supplementary material 8 — Phylogenomics files [file zookeys-1210-061_article-125318__-s008.zip › Suppl8/individual_UCE_loci/sl_realigned_uce_2001085.fas]

>APH_1357
-----------------------------------------------------------------------------------------------------------------------------------------------------------------------------------------------------------------------------------------------------------------------------------------------------------------------------------------------------------------------------------------------ATATATGTATTATTTACCATCAATAAATTCTGAATTTATAGGTCTATTATGGTGCTAAGATGGTTCCTTTCCTGTACAAAACCATTCCCAGCAATTCAACCTTTACTACAACTTTGACTGAACTGAGGAAATATACTCTCTACAGCATTCAGGTTCTGGCATTTTCACGCATTGGTGATGG-GCCTCAAA-----CATGAGTCGCCGC---TGCAAGCACGAATGAAAGGTGTCAC------CTATCCGAAATTTGACTGATT-------TGGCAGGTTTGGCTGGAG--ATTTAGCTAGTATGATAATATGTGCTGAAAAT------------TAAA---------------------AAAGAAAAAAA----------AAAGACAGAAG-----------------------------------------------------------------------------------------------------------------------------------------------------------------------------------------------------------------------------------------------------------------------------------------------------------------------------------------------------------------------------------------------------------------------------------------------------------------------
>APH_1535
--------------------------------------------TGCGTGCGGGTCTC----------------------------------------------------CTTCCAGTTCACACCCGTCACCCTTTGCGGACCCTGTTTGCCTAC-----------------------------------------------ATTGTATGTTATAA------------------------------------------------------------------AAAA---------TGTTTGCCTACATTGTATGTTATAAAAGCACATAGTTGGTGCAGTATTCTTCAGGCTTTGAAATTCTCAGATTTAATTTTCATGTGATATATATGTATTATTTACCATCAGTAAATTCTGAATTTATAGGTCTATTATGGTGCTAAGATGGTTCCTTTCCTGTACAAAACCATTCCCAGCAATTCAACCTTTACTACAACTTTGACTGAACTGAGGAAATATACTCTCTACAGCATTCAGGTTCTGGCATTTTCACGCATTGGTGATGGTGCCTTAAGTGTTCCACCAGTATCAGTTCGTACATTTGAGGATGGTAGGTATTTCTTAATGCTATCTGAATGTCTGTTGTCTGTGTTTCTGCCTCACATAGTTAGAGTAATTTAAATGTGTTGTTCATATAT--TGAAAATATATTCAATGGACAAACACATTGTTAGTATAATGTACAAAGAAAAAAATGTAATATACAAAGAAAGAAAGGAATTCAAAATAACATTTACTTTGAACAGTGTTTATTTTATTATTATTAATGCCTTCCCAACCAGTTTTGCCCAAGTCCTACTAGGCATGCTAATGGGATAAAATTAAATTCCTTTTTGATGGGAATTCAATATTATTTCATGAGTATGCCTAGGTAAAACTGGTTTGGAAAGCAGTAATAATGACAAATGTTGTTCAAAGTAAGTGTTGTTTTGAATTTCTTTCTTACTAACGAGAGAAAAATTAATACACGGTGTTTTTCTTTACAGTGTTCATTACTGGCAAAAGCAAGCATGATAATTATGCTTGATGGCAAAATAGTGCATTGGACAGCTGTTTCATGTAATACCAACTTTTATCAGCAATGCTATATTTGGCCAGTATGCAAATCATCAGTACTTCACTTTTAGCCAGATTTTTTACCACAAAATAGTG-------------------
>APH_4029
--------------------------------------------------------------------------------------------------TATATGTTTCCATCTTCAGA--ATATATTTTTCCATCTTCAGA--ATATATGTTTCCAAAGAAATATATATGTCTTCAGAAATATTTGAAGCTTTAACAAATGTAGTGTATGTTCTGAATGTACCAAGCAGCCAAGGCTGTAAGAACATCCAGAGGGCTTTTGAGGAAATGTGATAAATCATGTAAAATCATTGTTTTGTTTGCCTACATTGTATGTTATAAAAGCACATAGTTGGTGCAGTATTCTTCAGGCTTTGAAATTCTCAGATTTAATTTTCATGTGATATATATGTATTATTTACCATCAATAAATTCTGAATTTATAGGTCTATTATGGTGCTAAGATGGTTCCTTTCCTGTACAAAACCATTCCCAGCAATTCAACCTTTACTACAACTTTGACTGAACTGAGGAAATATACTCTCTACAGCATTCAGGTTCTGGCATTTTCACGCATTGGTGATGGTGCCTTAAGTGTTCCACCAGTATCAGTTCGTACATTTGAGGATGGTAGGTATTTCTTAATTCTATCTGAGTGTCTGTTGTCTGTGTTTCTGCCTCACATAGTTAGAGTAATTTAAATGTGTTGCTCATATAT--TGAAAATATATTCAATGGACAAACACATTGTTAGTATAATGTACAAAGAAAAAAATGTAATATACAAAGAAAGAAAGGAATTCAAAATAACATTTACCTTGAACAGTGTTTATTTTATTATTATTAATGCCTTCCCAACCAGTTTTGCCCAAG------------------------------------------------------------------------------------------------------------------------------------------------------------------------------------------------------------------------------------------------------------------------------------------------------------------------------------------------------------------------------------------
>APH_3177
--------TTGATTAATTCCCCAATGTTGTTGTAAAGAAAAATGTGTGTAGGGGTTTTTCCTTTTGAAATAATTGCATATTTCAAAAGAAATATATATTATATATATATGTCTTCAGAATATATATTTTTCCATCTTCAGA--ATATATGTTTCCAAAGAAATATATATGTCTTCAGAAATATTTGAAGCTTTAACAAATGTAGTGTATGTTCTGAATGTACCGAGCAGCCAAGGCTGTAAGAACATCCAGAGGGCTTTTGAGGAATTGTGATAAATCATGTAAAATCATTGTTTTGTTTGCCTACATTGTATGTTATAAAAGCACATAGTTGGTGCAGTATTCTTCAGGCTTTGAAATTCTCAGATTTAATTTTCATGTGATATATATGTATTATTTACCATCAATAAATTCTGAATTTATAGGTCTATTATGGTGCTAAGATGGTTCCTTTCCTGTACAAAACTATTCCCAGCAATTCAACCTTTACTACAACTTTGACTGAACTGAGGAAATATACTCTCTACAGCATTCAGGTTCTGGCATTTTCACGCATTGGTGATGGTGCCTTAAGTGTTCCACCAGTATCAGTTCGTACATTTGAGGATGGTAGGTATTTCTTAATGCTATCTGAATGTCTGTTGTCTGTGTTTCTGCCTCACATAGTTAGAGTAATTTAAATGTGTTGTTCATATAT--TGAAAATATATTCAATGGACAAACACATTGTTAGTATAATGTACAAAGAAAAAAATGTAATATACAAAGATAGAAAGGAATTCAAAATAACATTTACTTTGAACAGTGTTTATTTTATTATTATTAATGCCTTCCCAACCAGTTTTGCCCAAGTCCTACTAGGCATGCTAATGGGATAAAATTAAATTCCTTTTTGATGGGAATTCAATATTATTTCATGAGTATGCCTAGGTAAAACTGGTTTGGAAAGCAGTAATAATGACAAATGTTGTTCAAAGTAAGTGTTGTTTTGAATTTCTTTCTTACTAACGAGAGAAAAATTCATACACGATGTTTTTCTTTACAGTGTTCATTACTGGCAAAAGCAAGCATGATAATTATGCTTGATGGCAAAATAGTGCATTGGACAGCTGTTTCATGTAATACCAACTTTTATCAGCAATGCTGTATTTGGTCAGTATGCAAATCATCAGTACTTCACTTTTAGCCAGATTTTTTACCACAAAATAGTGCTGGTTTTCACGTCGATCT
>APH_0622
------TGTTGATTAATTCCCCAATGTTGTTGTAAAGAAAAATGTGTGTAGGGGTTTTTCCTTTTGAAATAATTGCATATTTCAAAAGAAATATATATTATATATATATGTCTTCAGAATATATATTTTTCCATCTTCAGAATATATATGTTTCCAAAGAAATATATATGTCTTCAGAAATATTTGAAGCTTTAACAAATGTAGTGTATGTTCTGAATGTACCGAGCAGCCAAGGCTGTAAGAACATCCAGAGGGCTTTTGAGGAATTGTGATAAATCATGTAAAATCATTGTTTTGTTTGCCTACATTGTATGTTATAAAAGCACATAGTTGGTGCAGTATTCTTCAGGCTTTGAAATTCTCAGATTTAATTTTCATGTGATATATATGTATTATTTACCATCAATAAATTCTGAATTTATAGGTCTATTATGGTGCTAAGATGGTTCCTTTCCTGTACAAAACCATTCCCAGCAATTCAACCTTTACTACAACTTTGACTGAACTGAGGAAATATACTCTCTACAGCATTCAGGTTCTGGCATTTTCACGCATTGGTGATGGTGCCTTAAGTGTTCCACCAGTATCAGTTCGTACATTTGAGGATGGTAGGTATTTCTTAATGCTATCTGAATGTCTGTTGTCTGTGTTTCTGCCTCACATAGTTAGAGTAATTTAAATGTGTTGTTCATATAT--TGAAAATATATTCAATGGACAAACACATTGTTAGTATAATGTACAAAGAAAAAAATGTAATATACAAAGATAGAAAGGAATTCAAAATAACATTTACTTTGAACAGTGTTTATTTTATTATTATTAATGCCTTCCCAACCAGTTTTGCCCAAGTCCTACTAGGCATGCTAATAGGATAAAATTAAATTCCTTTTTGATGGGAATTCAATATTATTTCATGAGTATGCCTAGGTAAAACTGGTTTGGAAAGCAGTAATAATGACAAATGTTGTTCAAAGTAAGTGTTGTTTTGAATTTCTTTCTTACTAACGAGAGAAAAATTCATACACGATGTTTTTCTTTACAGTGTTCTTTACTGGCAAAAGCAAGCATGATAATTATGCTTGATGGCAAAATAGTGCATTGGACAGCTGTTTCATG---------------------------------------------------------------------------------------------------------------
>APH_3191
TTGCATTGTTGATTAATTCCCCAATGTTGTTGTAAAGAAAAATGTGTGTAGGGGTTTTTCCTTTTGAAATAATTGCATATTTCAAAAGAAATATATATTATATATATATGTCTTCAGAATATATATTTTTCCATCTTCAGAATATATATGTTTCCAAAGAAATATATATGTCTTCAGAAATATTTGAAGCTTTAACAAATGTAGTGTATGTTCTGAATGTACCGAGCAGCCAAGGCTGTAAGAACATCCAGAGGGCTTTTGAGGAATTGTGATAAATCATGTAAAATCATTGTTTTGTTTGCCTACATTGTATGTTATAAAAGCACATAGTTGGTGCAGTATTCTTCAGGCTTTGAAATTCTCAGATTTAATTTTCATGTGATATATATGTATTATTTACCATCAATAAATTCTGAATTTATAGGTCTATTATGGTGCTAAGATGGTTCCTTTCCTGTACAAAACCATTCCCAGCAATTCAACCTTTACTACAACTTTGACTGAACTGAGGAAATATACTCTCTACAGCATTCAGGTTCTGGCATTTTCACGCATTGGTGATGGTGCCTTAAGTGTTCCACCAGTATCAGTTCGTACATTTGAGGATGGTAGGTATTTCTTAATGCTATCTGAATGTCTGTTGTCTGTGTTTCTGCCTCACATAGTTAGAGTAATTTAAATGTGTTGTTCATATAT--TGAAAATATATTCAATGGACAAACACATTGTTAGTATAATGTACAAAGAAAAAAATGTAATATACAAAGATAGAAAGGAATTCAAAATAACATTTACTTTGAACAGTGTTTATTTTATTATTATTAATGCCTTCCCAACCAGTTTTGCCCAAGTCCTACTAGGCATGCTAATAGGATAAAATTAAATTCCTTTTTGATGGGAATTCAATATTATTTCATGAGTATGCCTAGGTAAAACTGGTTTGGAAAGCAGTAATAATGACAAATGTTGTTCAAAGTAAGTGTTGTTTTGAATTTCTTTCTTACTAACGAGAGAAAAATTCATACACGATGTTTTTCTTTACAGTGTTCTTTACTGGCAAAAGCAAGCATGATAATTATGCTT--------------------------------------------------------------------------------------------------------------------------------------------------
>APH_4021
TTGCATTGTTGATTAATTCCCCAATGTTGTTGTAAAGAAAAATGTGTGTAGGGGTTTTTCCTTTTGAAATAATTGCATATTTCAAAAGAAATATATATTATATATATATGTCTTCAGAATATATATTTTTCCATCTTCAGAATATATATGTTTCCAAAGAAATATATATGTCTTCAGAAATATTTGAAGCTTTAACAAATGTAGTGTATGTTCTGAATGTACCGAGCAGCCAAGGCTGTAAGAACATCCAGAGGGCTTTTGAGGAATTGTGATAAATCATGTAAAATCATTGTTTTGTTTGCCTACATTGTATGTTATAAAAGCACATAGTTGGTGCAGTATTCTTCAGGCTTTGAAATTCTCAGATTTAATTTTCATGTGATATATATGTATTATTTACCATCAATAAATTCTGAATTTATAGGTCTATTATGGTGCTAAGATGGTTCCTTTCCTGTACAAAACCATTCCCAGCAATTCAACCTTTACTACAACTTTGACTGAACTGAGGAAATATACTCTCTACAGCATTCAGGTTCTGGCATTTTCACGCATTGGTGATGGTGCCTTAAGTGTTCCACCAGTATCAGTTCGTACATTTGAGGATGGTAGGTATTTCTTAATGCTATCTGAATGTCTGTTGTCTGTGTTTCTGCCTCACATAGTTAGAGTAATTTAAATGTGTTGTTCATATAT--TGAAAATATATTCAATGGACAAACACATTGTTAGTATAATGTACAAAGAAAAAAATGTAATATACAAAGATAGAAAGGAATTCAAAATAACATTTACTTTGAACAGTGTTTATTTTATTATTATTAATGCCTTCCCAACCAGTTTTGCCCAAGTCCTACTAGGCATGCTAATAGGATAAAATTAAATTCCTTTTTGATGGGAATTCAATATTATTTCATGAGTATGCCTAGGTAAAACTGGTTTGGAAAGCAGTAATAATGACAAATGTTGTTCAAAGTAAGTGTTGTTTTGAATTTCTTTCTTACTAACGAGAGAAAAATTCATACACGATGTTTTTCTTTACAGTGTTCTTTACTGGCAAAAGCAAGCATGATAATTATGCTTGATGGCAAAATAGTGCATTGGACAGCTGTTTCATGTAATACCAACTTTTATCAGCAATGCTGTATTTGGTCAGTATGCAAATCATCAGTACTTCACTTTTAGCCAGATTTTTTACCACAAAATAGTGCTGGTTTTCACATCGATCT
>APH_5003
TTGCATTGTTGATTAATTCCCCAATGTTGTTGTAAAGAAAAATGTGTGTAGGGGTTTTTCCTTTTGAAATAATTGCATATTTCAAAAGAAATATATATTATATATATATGTCTTCAGAATATATATTTTTCCATCTTCAGAATATATATGTTTCCAAAGAAATATATATGTCTTCAGAAATATTTGAAGCTTTAACAAATGTAGTGTATGTTCTGAATGTACCGAGCAGCCAAGGCTGTAAGAACATCCAGAGGGCTTTTGAGGAATTGTGATAAATCATGTAAAATCATTGTTTTGTTTGCCTACATTGTATGTTATAAAAGCACATAGTTGGTGCAGTATTCTTCAGGCTTTGAAATTCTCAGATTTAATTTTCATGTGATATATATGTATTATTTACCATCAGTAAATTCTGAATTTATAGGTCTATTATGGTGCTAAGATGGTTCCTTTCCTGTACAAAACCATTCCCAGCAATTCAACCTTTACTACAACTTTGACTGAACTGAGGAAATATACTCTCTACAGCATTCAGGTTCTGGCATTTTCACGCATTGGTGATGGTGCCTTAAGTGTTCCACCAGTATCAGTTCGTACATTTGAGGATGGTAGGTATTTCTTAATGCTATCTGAATGTCTGTTGTCTGTGTTTCTGCCTCACATAGTTAGAGTAATTTAAATGTGTTGTTCATATAT--TGAAAATATATTCAATGGACAAACACATTGTTAGTATAATGTACAAAGAAAAAAATGTAATATACAAAGAAAGAAAGGAATTCAAAATAACATTTACTTTGAACAGTGTTTATTTTATTATTATTAATGCCTTCCCAACCAGTTTTGCCCAAGTCCTACTAGGCATGCTAATGGGATAAAATTAAATTCCTTTTTGATGGGAATTCAATATTATTTCATGAGTATGCCTAGGTAAAACTGGTTTGGAAAGCAGTAATAATGACAAATGTTGTTCAAAGTAAGTGTTGTTTTGAATTTCTTTCTTACTAACGAGAGAAAAATTAATACACGGTGTTTTTCTTTACAGTGTTCATTACTGGCAAAAGCAAGCATGATAATTATGCTTGATGGCAAAATAGTGCATTGGACAGCTGTTTCATGTAATACCAACTTTTATCAGCAATGCTATATTTGGCCAGTATGCAAATCATCAGTAC-------------------------------------------------------
>APH_1602
----------------------------------------------------------------TGAAATAATTGCATATTTCAAAAGAAATATATATTATATATATATGTCTTCAGAATATATATTTTTCCATCTTCAGAATATATATGTTTCCAAAGAAATATATATGTCTTCAGAAATATTTGAAGCTTTAACAAATGTAGTGTATGTTCTGAATGTACCGAGCAGCCAAGGCTGTAAGAACATCCAGAGGGCTTTTGAGGAAATGTGATAAATCATGTAAAATCATTGTTTTGTTTGCCTACATTGTATGTTATAAAACCACATAGTTGGTGCAGTATTCTTCAGGCTTTGAAATTCTCAGATTTAATTTTCATGTGATATATATGTATTATTTACCATCAATAAATTCTGAATTTATAGGTCTATTATGGTGCTAAGATGGTTCCTTTCCTGTACAAAACCATTCCCAGCAATTCAACCTTTACTACAACTTTGACTGAACTGAGGAAATATACTCTCTACAGCATTCAGGTTCTGGCATTTTCACGCATTGGTGATGGTGCCTTAAGTGTTCCACCAGTATCAGTTCGTACATTTGAGGATGGTAGGTATTTCTTAATGCTATCTGAATGTCTGTTGTCTGTGTTTCTGCCTCACATAGTTAGAGTAATTTAAATGTGTTGTTCATATAT--TGAAAATATATTCAATGGACAAACACATTGTTAGTATAATGTACAAAGAAAAAAATGTAATATACAAAGAAAGAAA-GAATTCAAAATAACATTTACTTTGAACAGT------------------------------------TTTGCCCAAGTCCTACTAGGCATGCTAATGGGATAAAATTAAATTCCTTTTTCATGGGAATTCAATATTATTTCATGAGTATGCCTAGGTAAAACTGGTTTGGAAAGCAATAATAATGACAAATGTTGTTCAAAGTAAGTGTTGTTTTGAATTTCTTTCTTACTAACGAGAGAAAAATTCATACATGGTGTTTTTCTTTACAGTGTTCATTACTGGCAAAAGCAAGCATGATAATTATGCTTGATGGCAAAATAGTGCATTGGACAGCTGTTTCGTGTAATACCAACTTTTATCAGCAATGCTGTATTTGGCCAGTATGCAAATCATCAGTACTTCACTTTTAGCCAGATTTTTTACCACAAAATAGTGCTGGTTTTCATGTCGATCT
>APH_0723
TTGCATTGTTGATTAATTCCCCAATGTTGTTGTAAAAAAAAATGTGTGTAGGGGTTTTTCCTTTTGAAATAATTGCATATTTCAAAAGAAATATATATTATATATATATGTCTTCAGAATATATATTTTTCCATCTTCAGAATATATATGTTTCCAAAGAAATATATATGTCTTCAGAAATATTTGAAGCTTTAACAAATGTAGTGTATGTTCTGAATGTACCGAGCAGCCAAGGCTGTAAGAACATCCAGAGGGCTTTTGAGGAATTGTGATAAATCATGTAAAATCATTGTTTTGTTTGCCTACATTGTATGTTATAAAAGCACATAGTTGGTGCAGTATTCTTCAGGCTTTGAAATTCTCAGATTTAATTTTCATGTGATATATATGTATTATTTACCATCAATAAATTCTGAATTTATAGGTCTATTATGGTGCTAAGATGGTTCCTTTCCTGTACAAAACCATTCCCAGCAATTCAACCTTTACTACAACTTTGACTGAACTGAGGAAATATACTCTCTACAGCATTCAGGTTCTGGCATTTTCACGCATTGGTGATGGTGCCTTAAGTGTTCCACCAGTATCAGTTCGTACATTTGAGGATGGTAGGTATTTCTTAATGCTATCTGAATGTCTGTTGTCTGTGTTTCTGCCTCACATAGTTAGAGTAATTTAAATGTGTTGTTCATATAT--TGAAAATATATTCAATGGACAAACACATTGTTAGTATAATGTACAAAGAAAAAAATGTAATATACAAAGAAAGAAAGGAATTCAAAATAACATTTACTTTGAACAGTGTTTATTTTATTATTATTAATGCCTTCCCAACCAGTTTTGCCCAAGTCCTACTAGGCATGCTAATGGGATAAAATTAAATTCCTTTTTCATGGGAATTCAATATTATTTCATGAGTATGCCTAGGTAAAACTGGTTTGGAAAGCAATAATAATGACAAATGTTGTTCAAAGTAAGTGTTGTTTTGAATTTCTTTCTTACTAACGAGAGAAAAATTCATACATGGTGTTTTTCTTTACAGTGTTCATTACTGGCAAAAGCAAGCATGATAATTATGCTTGATGGCAAAATAGTGCATTGGACAGCTGTTTCATGTAATACCAACTTTTATCAGCAATGCTGTATTTGGCCAGTATGCAAATCATCAGTACTTCACTTTTAGCCAGATTTTTTACCACAAAATAGTGCTGGTTTTCATGTCGATCT
>APH_1438
--------------------------------------------------------------------------------------------------------------------------------------------------------------------------------------------GCTTTAACAAATGTAGTGTATGTTCTGAATGTACCAAGCAGCCAAGGCTGTAAGAACATCCAGAGGGCTTTTGAGGAATTGTGATAAATCATGTAAAATCATTGTTTTGTTTGCCTACATTGTATGTTATAAAACCACATAGTTGGTGCAGTATTCTTCAGGCTTTGAAATTCTCAGATTTAATTTTCATGTGATATATATGTATTATTTACCATCAATAAATTCTGAATTTATAGGTCTATTATGGTGCTAAGATGGTTCCTTTCCTGTACAAAACCATTCCCAGCAATTCAACCTTTACTACAACTTTGACTGAACTGAGGAAATATACTCTCTACAGCATTCAGGTTCTGGCATTTTCACGCATTGGTGATGGTGCCTTAAGTGTTCCACCAGTATCAGTTCGTACATTTGAGGATGGTAGGTATTTCTTAATGCTATCTGAATGTCTGTTGTCTGTGTTTCTGCCTCACATAGTTAGAGTAATTTAAATGTGTTGTTCATATAT--TGAAAATATATTCAATGGACAAACACATTGTTAGTATAATGTACAAAGAAAAAAATGTAATATACAAAGAAAGAAAGGAATTCAAAATAA---------------------------------------------------------------------------------------------------------------------------------------------------------------------------------------------------------------------------------------------------------------------------------------------------------------------------------------------------------------------------------------------------------------------------------------------------------
>APH_5079
TTGCATTGTTGATTAATTCCCCAATGTTGTTGTAAAGAAAAATGTGTGTAGGGGTTTTTCCTTTTGAAATAATTGCATATTTCAAAAGAAATATATATTATATATATATGTCTTCAGAATATATATTTTTCCATCTTCAGAATATATATGTTTCCAAAGAAATATATATGTCTTCAGAAATATTTGAAGCTTTAACAAATGTAGTGTATGTTCTGAATGTACCGAGCAGCCAAGGCTGTAAGAACATCCAGAGGGCTTTTGAGGAATTGTGATAAATCATGTAAAATCATTGTTTTGTTTGCCTACATTGTATGTTATAAAAGCACATAGTTGGTGCAGTATTCTTCAGGCTTTGAAATTCTCAGATTTAATTTTCATGTGATATATATGTATTATTTACCATCAATAAATTCTGAATTTATAGGTCTATTATGGTGCTAAGATGGTTCCTTTCCTGTACAAAACCATTCCCAGCAATTCAACCTTTACTACAACTTTGACTGAACTGAGGAAATATACTCTCTACAGCATTCAGGTTCTGGCATTTTCACGCATTGGTGATGGTGCCTTAAGTGTTCCACCAGTATCAGTTCGTACATTTGAGGATGGTAGGTATTTCTTAATGCTATCTGAATGTCTGTTGTCTGTGTTTCTGCCTCACATAGTTAGAGTAATTTAAATGTGTTGTTCATATAT--TGAAAATATATTCAATGGACAAACACATTGTTAGTATAATGTACAAAGAAAAAAATGTAATATACAAAGAAAGAAAGGAATTCAAAATAACATTTACTTTGAACAGTGTTTATTTTATTATTATTAATGCCTTCCCAACCAGTTTTGCCCAAGTCCTACTAGGCATGCTAATGGGATAAAATTAAATTCCTTTTTGATGGGAATTCAATATTATTTCATGAGTATGCCTAGGTAAAACTGGTTTGGAAAGCAGTAATAATGACAAATGTTGTTCAAAGTAAGTGTTGTTTTGAATTTCTTTCTTATTAACAAGAGAAAAATTCATACACGGTGTTTTTCTTTACAGTGTTCATTACTGGCAAAAGCAAGCATGATAATTATGCTTGATGGCAAAATAGTGCATTGGACAGCTGTTTCATGTAATACCAACTTTTATCAGCAATGCTGTATTTGGCCAGTATGCAAATCATCAGTACTTCACTTTTAGCCAGATTTTTTACCACAGAATAGTGCTGGTTTTCACGTCGATCT
>APH_5001
TTGCATTGTTGATTAATTCCCCAATGTTGTTGTAAAGAAAAATGTGTGTAGGGGTTTTTCCTTTTGAAATAATTGCATATTTCAAAAGAAATATATATTATATATATATGTCTTCAGAATATATATTTTTCCATCTTCAGAATATATATGTTTCCAAAGAAATATATATGTCTTCAGAAATATTTGAAGCTTTAACAAATGTAGTGTATGTTCTGAATGTACCGAGCAGCCAAGGCTGTAAGAACATCCAGAGGGCTTTTGAGGAATTGTGATAAATCATGTAAAATCATTGTTTTGTTTGCCTACATTGTATGTTATAAAAGCACATAGTTGGTGCAGTATTCTTCAGGCTTTGAAATTCTCAGATTTAATTTTCATGTGATATATATGTATTATTTACCATCAATAAATTCTGAATTTATAGGTCTATTATGGTGCTAAGATGGTTCCTTTCCTGTACAAAACCATTCCCAGCAATTCAACCTTTACTACAACTTTGACTGAACTGAGGAAATATACTCTCTACAGCATTCAGGTTCTGGCATTTTCACGCATTGGTGATGGTGCCTTAAGTGTTCCACCAGTATCAGTTCGTACATTTGAGGATGGTAGGTATTTCTTAATGCTATCTGAATGTCTGTTGTCT--------GTCTCACATAGTTAGAGTAATTTAAATGTGTTGTTCATATAT--TGAAAATATATTCAATGGACAAACACATTGTTAGTATAATGTACAAAGAAAAAAATGTAATATACAAAGAAAGAAAGGAATTCAAAATAACATTTACTTTGAACAGTGTTTATTTTATTATTATTAATGCCTTCCCAACCAGTTTTGCCCAAGTCCTACTAGGCATGCTAATGGGATAAAATTAAATTCCTTTTTGATGGGAATTCAATATTATTTCATGAGTATGCCTAGGTAAAACTGGTTTGGAAAGCAGTAATAATGACAAATGTTGTTCAAAGTAAGTGTTGTTTTGAATTTCTTTCTTATTAACAAGAGAAAAATTCATACACGGTGTTTTTCTTTACAGTGTTCATTACTGGCAAAAGCAAGCATGATAATTATGCTTGATGGCAAAATAGTGCATTGGACAGCTGTTTCATGTAATACCAACTTTTATCAGCAATGCTGTATTTGGCCAGTATGCAAATCATCAGGACTTCACTTTTAGCCAGATTTTTTACCACAAAATAGTGCTGGTTTTCACGTCGATCT
>APH_4005
TTGCATTGTTGATTAATTCCCCAATGTTGTTGTAAAGAAAAATGTGTGTAGGGGTTTTTCCTTTTGAAATAATTGCATATTTCAAAAGAAATATATATTATATATATATGTCTTCAGAATATATATTTTTCCATCTTCAGAATATATATGTTTCCAAAGAAATATATATGTCTTCAGAAATATTTGAAGCTTTAACAAATGTAGTGTATGTTCTGAATGTACCGAGCAGCCAAGGCTGTAAGAACATCCAGAGGGCTTTTGAGGAATTGTGATAAATCATGTAAAATCATTGTTTTGTTTGCCTACATTGTATGTTATAAAAGCACATAGTTGGTGCAGTATTCTTCAGGCTTTGAAATTCTCAGATTTAATTTTCATGTGATATATATGTATTATTTACCATCAATAAATTCTGAATTTATAGGTCTATTATGGTGCTAAGATGGTTCCTTTCCTGTACAAAACCATTCCCAGCAATTCAACCTTTACTACAACTTTGACTGAACTGAGGAAATATACTCTCTACAGCATTCAGGTTCTGGCATTTTCACGCATTGGTGATGGTGCCTTAAGTGTTCCACCAGTATCAGTTCGTACATTTGAGGATGGTAGGTATTTCTTAATGCTATCTGAATGTCTGTTGTCT--------GTCTCACATAGTTAGAGTAATTTAAATGTGTTGTTCATATAT--TGAAAATATATTCAATGGACAAACACATTGTTAGTATAATGTACAAAGAAAAAAATGTAATATACAAAGAAAGAAAGGAATTCAAAATAACATTTACCTTGAACAGTGTTTATTTTATTATTATTAATGCCTTCCCAACCAGTTTTGCCCAAGTCCTACTAGGCATGCTAATGGGATAAAATTAAATTCCTTTTTGATGGGAATTCAATATTATTTCATGAGTATGCCTAGGTAAAACTGGTTTGGAAAGCAGTAATAATGACAAATGTTGTTCAAAGTAAGTGTTGTTTTGAATTTCTTTCTTACTAACGAGAGAAAAATTCATACACGGTGTTTTTCTTTACAGTGTTCATTACTGGCAAAAGCAAGCATGATAATTATGCTTGATGGCAAAATAGTGCATTGGACAGCTGTTTCATGTAATACCAACTTTTATCAGCAATGCTGTATTTGGCCAGTATGCAAATCATCAGTACTTCACTTTTAGCCAGATTTTTTACCACAAAATAGTGCTGGTTTTCACGTCGATCT
>APH_0772
TTGCATTGTTGATTAATTCCCCAATGTTGTTGTAAAGAAAAATGTGTGTAGGGGTTTTTCCTTTTGAAATAATTGCATATTTCAAAAGAAATATATATTATATATATATGTCTTCAGAATATATATTTTTCCATCTTCAGAATATATATGTTTCCAAAGAAATATATATGTCTTCAGAAATATTTGAAGCTTTAACAAATGTAGTGTATGTTCTGAATGTACCGAGCAGCCAAGGCTGTAAGAACATCCAGAGGGCTTTTGAGGAATTGTGATAAATCATGTAAAATCATTGTTTTGTTTGCCTACATTGTATGTTATAAAAGCACATAGTTGGTGCAGTATTCTTCAGGCTTTGAAATTCTCAGATTTAATTTTCATGTGATATATATGTATTATTTACCATCAATAAATTCTGAATTTATAGGTCTATTATGGTGCTAAGATGGTTCCTTTCCTGTACAAAACCATTCCCAGCAATTCAACCTTTACTACAACTTTGACTGAACTGAGGAAATATACTCTCTACAGCATTCAGGTTCTGGCATTTTCACGCATTGGTGATGGTGCCTTAAGTGTTCCACCAGTATCAGTTCGTACATTTGAGGATGGTAGGTATTTCTTAATGCTATCTGAATGTCTGTTGTCTGTGTTTCTGCCTCACATAGTTAGAGTAATTTAAATGTGTTGTTCATATAT--TGAAAATATATTCAATGGACAAACACATTGTTAGTATAATGTACAAAGAAAAAAATGTAATATACAAAGAAAGAAAGGAATTCAAAATAACATTTACCTTGAACAGTGTTTATTTTATTATTATTAATGCCTTCCCAACCAGTTTTGCCCAAGTCCTACTAGGCATGCTAATGGGATAAAATTAAATTCCTTTTTGATGGGAATTCAATATTATTTCATGAGTATGCCTAGGTAAAACTGGTTTGGAAAGCAGTAATAATGACAAATGTTGTTCAAAGTAAGTGTTGTTTTGAATTTCTTTCTTACTAACGAGAGAAAAATTCATACACGGTGTTTTTCTTTACAGTGTTCATTACTGGCAAAAGCAAGCATGATAATTATGCTTGATGGCAAAATAGTGCATTGGACAGCTGTTTCATGTAATACCAACTTTTATCAGCAATGCTGTATTTGGCCAGTATGCAAATCATCAGTACTTCACTTTTAGCCAGATTTTTTACCACAAAATAGTGCTGGTTTTCACGTCGATCT
>APH_4024
TTGCATTGTTGATTAATTCCCCAATGTTGTTGTAAAGAAAAATGTGTGTAGGGGTTTTTCCTTTTGAAATAATTGCATATTTCAAAAGAAATATATATTATATATATATGTCTTCAGAATATATATTTTTCCATCTTCAGAATATATATGTTTCCAAAGAAATATATATGTCTTCAGAAATATTTGAAGCTTTAACAAATGTAGTGTATGTTCTGAATGTACCGAGCAGCCAAGGCTGTAAGAACATCCAGAGGGCTTTTGAGGAATTGTGATAAATCATGTAAAATCATTGTTTTGTTTGCCTACATTGTATGTTATAAAAGCACATAGTTGGTGCAGTATTCTTCAGGCTTTGAAATTCTCAGATTTAATTTTCATGTGATATATATGTATTATTTACCATCAATAAATTCTGAATTTATAGGTCTATTATGGTGCTAAGATGGTTCCTTTCCTGTACAAAACCATTCCCAGCAATTCAACCTTTACTACAACTTTGACTGAACTGAGGAAATATACTCTCTACAGCATTCAGGTTCTGGCATTTTCACGCATTGGTGATGGTGCCTTAAGTGTTCCACCAGTATCAGTTCGTACATTTGAGGATGGTAGGTATTTCTTAATGCTATCTGAATGTCTGTTGTCT--------GTCTCACATAGTTAGAGTAATTTAAATGTGTTGTTCATATAT--TGAAAATATATTCAATGGACAAACACATTGTTAGTATAATGTACAAAGAAAAAAATGTAATATACAAAGAAAGAAAGGAATTCAAAATAACATTTACTTTGAACAGTGTTTATTTTATTATTATTAATGCCTTCCCAACCAGTTTTGCCCAAGTCCTACTAGGCATGCTAATGGGATAAAATTAAATTCCTTTTTGATGGGAATTCAATATTATTTCATGAGTATGCCTAGGTAAAACTGGTTTGGAAAGCAGTAATAATGACAAATGTTGTTCAAAGTAAGTGTTGTTTTGAATTTCTTTCTTATTAACGAGAGAAAAATTCATACACGGTGTTTTTCTTTACAGTGTTCATTACTGGCAAAAGCAAGCATGATAATTATGCTTGATGGCAAAATAGTGCATTGGACAGCTGTTTCATGTAATACCAACTTTTATCAGCAATGCTGTATTTGGCCAGTATGCAAATCATCAGTACTTCACTTTTAGCCAGATTTTTTACCACAAAATAGTGCTGGTTTTCACGTCGATCT
>APH_0185
-------------------------AATGTTGTAAAGAAAAATGTGTGTAGGGGTTTTTCCTTTTGAAATAATTGCATATTTCAAAAGAAATATATGTTATATATATATGTCTTCAGAATATATATTTTTCCATCTTCAGA--ATTTATGTTTCCAAAGAAATATATATGTCTTCAGAAATATTTGAAGCTTTAACAAATGTAGTGTATGTTCTGAATGTACCGAGCAGCCAAGGCTGTAAGAACATCCAGAGGGCTTTTGAGGAATTGTGATAAATCATGTAAAATCATTGTTTTGTTTGCCTACATTGTATGTTATAAAAGCACATAGTTGGTGCAGTATTCTTCAGGCTTTGAAATTCTCAGATTTAATTTTCATGTGATATATATGTATTATTTACCATCAATAAATTCTGAATTTATAGGTCTATTATGGTGCTAAGATGGTTCCTTTCCTGTACAAAACCATTCCCAGCAATTCAACCTTTACTACAACTTTGACTGAACTGAGGAAATATACTCTCTACAGCATTCAGGTTCTGGCATTTTCACGCATTGGTGATGGTGCCTTAAGTGTTCCACCAGTATCAGTTCGTACATTTGAGGATGGTAGGTATTTCTTAATGCTATCTGAATGTCTGTTGTCTGTGTTTCTGCCTCACATAGTTAGAGTAATTTAAATGTGTTGTTCATATAT--TGAAAATATATTCAATGGACAAACACATTGTTAGTATAATGTACAAAGAAAAAAATGTAATATACAAAGAAAGAAAGGAATTCAAAATACCATTTACTTTGAACAGTGTTTATTTTATTATTATTAATGCCTTCCCAACCAGTTTTGCCCAAGTCCTACTAGGCATGCTAATGGGATAAAATTAAATTCCTTTTTGATGGGAATTCAATATTATTTCATGAGTATGCCTAGGTAAAACTGGTTTGGAAAGCAGTAATAATGACAAATGTTGTTCAAAGTAAGTGTTGTTTTGAATTTCTTTCTTACTAACGAGAGAAAAATTCATACACGATGTTTTTCTTTACAGTGTTCATTACTGGCAAAAGCAAGCATGATAATTATGCTTGATGGCAAAATAGTGCATTGGACAGCTGTTTCATGTAATACCAACTTTTATCAGCAATGCTGTATTTGGCCAGTATGCAAATCATCAGTACTTCACTTTTAGCCAGATTTTTTACCACAAAATAGTGCTGGTTTTCACGTCGATCT
>APH_0880
TTGCATTGTTGATTAATTCCCCAATGTTGTTGTAAAGAAAAATGTGTGTAGGGGTTTTTCCTTTTGAAATAATTGCATATTTCAAAAGAAATATATATTATATATATATGTCTTCAGAATATATATTTTTCCATCTTCAGAATATATATGTTTCCAAAGAAATATATATGTCTTCAGAAATATTTGAAGCTTTAACAAATGTAGTGTATGTTCTGAATGTACCGAGCAGCCAAGGCTGTAAGAACATCCAGAGGGCTTTTGAGGAATTGTGATAAATCATGTAAAATCATTGTTTTGTTTGCCTACATTGTATGTTATAAAAGCACATAGTTGGTGCAGTATTCTTCAGGCTTTGAAATTCTCAGATTTAATTTTCATGTGATATATATGTATTATTTACCATCAATAAATTCTGAATTTATAGGTCTATTATGGTGCTAAGATGGTTCCTTTCCTGTACAAAACCATTCCCAGCAATTCAACGTTTACTACAACTTTGACTGAACTGAGGAAATATACTCTCTACAGCATTCAGGTTCTGGCATTTTCACGCATTGGTGATGGTGCCTTAAGTGTTCCACCAGTATCAGTTCGTACATTTGAGGATGGTAGGTATTTCTTAATGCTATCTGAATGTCTGTTGTCTGTGTTTCTGCCTCACATAGTTAGAGTAATTTAAATGTGTTGTTCATATAT--TGAAAATATATTCAATGGACAAACACATTGTTAGTATAATGTACAAAGAAAAAAATGTAATATACAAAGAAAGAAAGGAATTCAAAATAACATTTACTTTGAACAGTGTTTATTTTATTATTATTAATGCCTTCCCAACCAGTTTTGCCCAAGTCCTACTAGGCATGCTAATGGGATAAAATTAAATTCCTTTTTGATGGGAATTCAATATTATTTCATGAGTATGCCTAGGTAAAACTGGTTTGGAAAGCAGTAATAATGACAAATGTTGTTCAAAGTAAGTGTTGTTTTGAATTTCTTTCTTACTAACGAGAGAAAAATTCATACACGATGTTTTTCTTTACAGTGTTCATTACTGGCAAAAGCAAGCATGATAATTATGCTTGATGGCAAAATAGTGCATTGGACAGCTGTTTCATGTAATACCAACTTTTATCAGCAATGCTGTATTTGGCCAGTATGCAAATCATCAGTACTTCACTTTTAGCCAGATTTTTTACCACAAAATAGTGCTGGTTTTCACGTCGATCT
>APH_0136
TTGCATTGTTGATTAATTCCCCAA---TGTTGTAAAGAAAAATGTGTGTAGGGGTTTTTCCTTTTGAAATAATTGCATATTTCAAAAGAAATATATGTTATATATATATGTCTTCAGAATATATATTTTTCCATCTTCAGA--ATATATGTTTCCAAAGAAATATATATGTCTTCAGAAATATTTGAAGCTTTAACAAATGTAGTGTATGTTCTGAATGTACCGAGCAGCCAAGGCTGTAAGAACATCCAGAGGGCTTTTGAGGAATTGTGATAAATCATGTAAAATCATTGTTTTGTTTGCCTACATTGTATGTTATAAAAGCACATAGTTGGTGCAGTATTCTTCAGGCTTTGAAATTCTCAGATTTAATTTTCATGTGATATATATGTATTATTTACCATCAATAAATTCTGAATTTATAGGTCTATTATGGTGCTAAGATGGTTCCTTTCCTGTACAAAACCATTCCCAGCAATTCAACCTTTACTACAACTTTGACTGAACTGAGGAAATATACTCTCTACAGCATTCAGGTTCTGGCATTTTCACGCATTGGTGATGGTGCCTTAAGTGTTCCACCAGTATCAGTTCGTACATTTGAGGATGGTAGGTATTTCTTAATGCTATCTGAATGTCTGTTGTCTGTGTTTCTGCCTCACATAGTTAGAGTAATTTAAATGTGTTGTTCATATAT--TGAAAATATATTCAATGGACAAACACATTGTTAGTATAATGTACAAAGAAAAAAATGTAATATACAAAGAAAGAAAGGAATTCAAAATAACATTTACTTTGAACAGTGTTTATTTTATTATTATTAATGCCTTCCCAACCAGTTTTGCCCAAGTCCTACTAGGCATGCTAATGGGATAAAATTAAATTCCTTTTTGATGGGAATTCAATATTATTTCATGAGTATGCCTAGGTAAAACTGGTTTGGAAAGCAGTAATAATGACAAATGTTGTTCAAAGTAAGTGTTGTTTTGAATTTCTTTCTTACTAACGAGAGAAAAATTCATACACGATGTTTTTCTTTACAGTGTTCATTACTGGCAAAAGCAAGCATGATAATTATGCTTGATGGCAAAATAGTGCATTGGACAGCTGTTTCATGTAATACCAACTTTTATCAGCAATGCTGTATTTGGCCAGTATGCAAATCATCAGTACTTCACTTTTAGCCAGATTTTTTACCACAAAATAGTGCTGGTTTTCACGTCGATCT
>APH_0717
TTGCATTGTTGATTAATTCCCCAATGTTGATGTAAAGAAGAATGTGTGTTGGGGTTTTTCCTTTTGAAATAATTGCATATTTCAAAAGAAATATGTATTATATATATATGCCTTCAAAATATATATTTTTCCGTCTTCAGAATATATATATTTCGGAAGAAATATATTTGTCTTCAGAAATATTTGAAAC-TTAACAAATGTAGTGTATGTTCTGAATTCACCGAGCAGCCAAGGCTGTAAGAACATCCAGAGGGCTTTTGAGGAATTGTGATAAATCATGTAAAATCATTGTTTCATTTGCCTACATTGTATGTTATAAAATCATATAATGGGTGCAGTATTCTTCAGGCTTTGAAATTCTCAGATTTAATTTTCATGTGATATATATATATTATTTACCAGCAATAAATTCTAAATTTATAGGTCTATTATGGTGCTAAGATGGTTCCTTTCCTGTATAAAACCATTCCAAGCAATTCAACCTTTACTACAACGCTGACCGAACTGAGGAAATATACTCTCTACAGCATTCAGGTTCTAGCATTTTCACGCATTGGTGATGGTGCCTTAAGTGTTCCACCAGTATCAGTTCGTACATTTGAGGATGGTAGGTATTTCTTAATGCTATCTGAATTTCTGTTGGCTGTGTTTCTGCCTCACA----TAGAGTAATTTAAATGTGTTGTTCATATAT--TAAAAATATATTCAATGGACAAACACATTGTTAGTATAATATACAAAGAAAAAAATGTAATATACGAAGAAAGAAAGGAATTCAAAATAACATTTACTTTGAACAGTGTTTATTTTATTATTATTAATGCCTTCCCAACCAGTTTTGCCCAAGTCCCACTAGGCATGGTAATGGGATAAAATTAAATTCCTTTTTGATGGGAATTCAGTATTATTTCGTGAGCATGCCTAGGTAAAACTGGTTTGGAAAGCAGTAATAATGAC----------------------------------------------------------------------------------------------------------------------------------------------------------------------------------------------------------------------------------------------------------------------------
>APH_0674
TTGCATTGTTGATTAATTCCCCAATGTTGTTGTAAAGAAAAATGTGTGTAGGGGTTTTTCCTTTTGAAATAATTGCATATTTCAAAAGAAATATGTATTATATATATATGTCTTCAAAATATATATTTTTCCGTCTTCAGAATATATATATTTCGGAAGAAATATATTTGTCTTCAGAAATATTTGAAAC-TTAACAAATGTAGTGTATGTTC-GAATTCACCGAGCAGCCAAGGCTGTAAGAACATCCAGAGGGCTTTTGAGGAATTGTGATAAATCATGTAAAATCATTGTTTCATTTGCCTACATTGTATGTTATAAAATCATATAATGGGTGCAGTATTCTTCAGGCTTTGAAATTCTCAGATTTAATTTTCATGTGATATATATATATTATTTACCAGCAATAAATTCTGAATTTATAGGTCTATTATGGTGCTAAGATGGTTCCTTTCCTGTATAAAACCATTCCAAGCAATTCAACTTTTACTACAACGCTGACCGAACTGAGGAAATATACTCTCTACAGCATTCAGGTTCTAGCATTTTCACGCATTGGTGATGGTGCCTTAAGTGTTCCACCAGTATCAGTTCGTACATTTGAGGATGGTAGGTATTTCTTAATGCTATCTGAATTTCTGTTGGCTGTGTTTCTGCCTCACA----TAGAGTAATTTAAATGTGTTGTTCATATAT--TAAAAATATATTCAATGGACAAACACATTGTTAGTATAATATACAAAGAAAAAAATGTAATATACGAAGAAAGAAAGGAATTCAAAATAACATTTACTTTGAATAGTGTTTATTTTATTATTATTAATGCCTTCCCAACCAGTTTTGCCCAAGTCCCACTAGGCATGGTAATGGGATAAAATTAAATTCCTTTTTGATGGGAATTCAGTATTATTTCGTGAGCATGCCTAGGTAAAACTGGTTTGGAAAGCAGTAATAATGACAAACGTTGTTCAAAGTAAGTGTTGTTTTGAATTTCTTTCTTACTAACAACAGAAAAATTCATACATGGTATTTTTCTTTACAGTGTTCATTACTGGCAAAAATAAGCATGATAACTATGCTTGATGGC-AAATAATGCATTGGACAGCTGTTTCGTGTAATACCAAGATTTATTGGCAATGCTGTATTTGGCCAGTATGCAAATCATCAGTACTTCACTTTTAGCCAGATTTTTTACCAGAATATAGCACTGGTTTTCACATCTATCT
>APH_0186
TTGCATTGTTGATTAATTCCCCAATGTTGTTGTAAAGAAAAATGTGTGTAGGGGTTTTTCCTTTTGAAATAATTGCATATTTCAAAAGAAATATGTATTATATATATATGTCTTCAAAATATATATTTTTCCGTCTTCAGAATATATATATTTCCGAAGAAATATATTTGTCTTCAGAAATATTTGAAAC-TTAACAAATGTAGTGTATGTTC-GAATTCACCGAGCAGCCAAGGCTGTAAGAACATCCAGAGGGCTTTTGAGGAATTGTGATAAATCATGTAAAATCATTGTTTCATTTGCCTACATTGTATGTTATAAAATCATATAATGGGTGCAGTATTCTTCAGGCTTTGAAATTCTCAGATTTAATTTTCATGTGATATATATATATTATTTACCAGCAATAAATTCTGAATTTATAGGTCTATTATGGTGCTAAGATGGTTCCTTTCCTGTACAAAACCATTCCGAGCAATTCAACCTTTACTACAACGCTGACCGAACTGAGGAAATATACTCTCTACAGCATTCAGGTTCTAGCATTTTCACGCATTGGTGATGGTGCCTTAAGTGTTCCACCAGTATCAGTTCGTACATTTGAGGATGGTAGGTATTTCTTAATGCTATCTGAATTTCTGTTGTCTGTGTTTCTGCCTCACA----TAGAGTAATTTAAATGTGTTGTTCATATAT--TAAAAATATATTCAATGGACAAACACACTGTTAGTATAATATACAAAGAAAAAAATGTAATATACGAAGAAAGAAAGGAATTCAAAATAACATTTACTTTGAACAGTGTTTATTTTATTATTATTAATGCCTTCCCAACCAGTTTTGCCCAAGTCCTACTAGGCATGCTAATGGGATAAAATTAAATTCCTTTTTGATGGGAATTCAATATTATTTCGTGAGCATGCCTAGGTAAAACTGGTTTGGAAAGCAGTAATAATTACAAACGTTGTTCAAAGTAAGTGTTGTTTTGAATTTCTTTCTTACTAACAACAGAAAAATTCATACATGGTATTTTTCTTTACAGTGTTCATTACTGGCAAAAATAAGCATGATAACTATGCTTGATGGC-AAATAATGCATTGGACAGCTGTTTCGTGTAATACCAAGATTTATTGGCAATGCTGTATTTGGCCAGTATGCAAATCATCAGAACTTCACTTTTAGCCAGATTTTTTACCAGAATATAGCACTGGTTTTCACATCTATCT
>APH_0683
TTGCATTGTTGATTAATTCCCCAATGTTGTTGTAAAGAAAAATGTGTGTAGGGATTTTTCCTTTTGAAATAATTGCATATTTCAAAAGAAATATATATTATATATATATGTCTTTAAAATATATATTTTTCCGTCTTCAGAATATATATATTTCCGAAGAAATATATTTGTCTTCAGAAATATTTGAAAC-TTAACAAATGTAGTGTATGTT-TGAATTCACCGAGCAGCCAAGGCTGTAAGAACATCCAGAGGGCTTTTGAGGAATTGTGATAAATCACGTAAAATCATTGTTTCATTTGCCTACATTGTATGTTATAAAATCATATAATGGGTGCAGTATTCTTCAGGCTTTGAAATTCTCAGATTTAATTTTCATGTGATATATATATATTATTTACCAGCAATAAATTCTGAATTTATAGGTCTATTATGGTGCTAAGATGGTTCCTTTCCTGTACAAAACCATTCCGAGCAATTCAACCTTTACTACAACGCTGACCGAACTGAGGAAATATACTCTCTACAGCATTCAGGTTCTAGCATTTTCACGCATTGGTGATGGTGCCTTAAGTGTTCCACCAGTATCAGTTCGTACATTTGAGGATGGTAGGTATTTCTTAATGCTATCTGAATTTCTGTTGTCTGTGTTTCTGCCTCACATAGTTAGAGTAATTTAAATGTGTTGTTCATATAT--TAAAAATATATTCAATGGACAAACACATTGTTAGTATAATATACAAAGAAAAAAATGTAATATACGAAGAAAGAAAGGAATTCAAAATAACATTTACTTTGAACAGTGTTTATTTTATTA---------------------------------------------------------------------------------------------------------------------------------------------------------------------------------------------------------------------------------------------------------------------------------------------------------------------------------------------------------------------------------------------------------------------------
