# Supplementary material for: ﻿Discovery of a new tarantula species from the Madrean Sky Islands and the first documented instance of syntopy between two montane endemics (Araneae, Theraphosidae, Aphonopelma): a case of prior mistaken identity
Source: Zookeys. 2024 Aug 16;1210:61–98. doi: 10.3897/zookeys.1210.125318 (PMC11344175; doi:10.3897/zookeys.1210.125318)
Supplement: Supplementary material 8 — Phylogenomics files [file zookeys-1210-061_article-125318__-s008.zip › Suppl8/individual_UCE_loci/sl_realigned_uce_200110.fas]

>APH_4005
TTGTATTTATTTTATTGTTCTAATACTGATTAATTGTAGTATTTTTTTCGTTGCTTTAATTTTTGGATATTCTTTCATTAGAACAGGCAATAGAACGCGTTCCTAAAGTGTGGTGAAACATTTTAGAATCACATTGTATACAGAGCTGTTCTTTCAGCAATTTTATTTTTCCGTGTCCTTTCACATTAAAGAAAAAATATTCAAGCTGTGCTATGTTTAGAAACGATACCGAATTCAAAGCCAGTCAAGAAATCTATTAATTAATTAATGATGATTGATGCTTATTAAGATGTCTCGCGCTGCTCGTGAAAGCGATCGAGTCTGAAGGCACTTAGACACAGTTCAAAAAATGACACTCAAAAAGAGATAAATGGGAGACACAAAACATTGACAATCTGGAGGAAACAAAGATTGACACTAATAGCATTAGAGATAGGAGAGGAAGAAGGGGCAAAAAGGGAGGGAAAAAAAGATAATAAAACGAAACGGGGAAGAAAATATAAACCTGGAAGATGGATCAATTCAAATTCAGATGCGAACTTCATGGCGAGATTACACTCGCCTAATTAAATTTCTGGCCTCTTTATACTCTCAGATATAAAGTGAACTGTTTAATCACACCCGCGAAGCGCTGGGCAGGATTTGTGTGGGGGGGGGGACCTCTCCCCTACACGCAGCGTTTCTCCCTGCCTCTGAGTCACCGTCCCTCTCAGGACCCGACAAATATGAATAATATCTTGATTGGGGTTTATTGGGGTCGCGCCCGCTGTAATTGCCTAATTATGTGTGACGACAAGGACTCCGGTGCCATACCCGTTCCCGACGCTGCTGCCTGTCGTGAAAAGACGGACGGGGTTTCAGCTCCACCGATCGAACAAACGAATCATATTTCGACCGACGAACTACTACTGCTTCGCGTATTCTAATAAAACTTTCTCTTTTGAATGGAAATGTAACCCCTTCCTTGCTCACCAGCGCGAGATCGTTCTCGTAGTTGTTGCATTCGGGTTGTAGAACAGACGACTAAATGGATCGTTTGGAATTCTCGTCGCTTTCTATCCTTGGATTTACGCTCGAAATAGCCTCACGCAAATCTCTTACGGCAAGTTGAAGTTTCTTCTTTTTACACTAATAACGATGTTCATTCAGGATAATTCACTGTTTAATACTTC-TTTTTTTATCCTGGATTTCTCGTTCTTCCTTCAACGTTTAATTTTGCTCATACAAGTCTTGTTTCATCCACATTTTAGCAATTCTCAAGCGCGTATTTCAGTTGACATGCGGGAAGTGACTCTCAATGTGTGGGATTGCCTTGAGTAAACTGGTGTGGTTGCAATCAATCCAGGCTCCAACGACGGATAGTGGGTGTTGTCTGTGTTGGAAAGAAATATAATACTGTCTGAAATCTCTGCCTTTCCACTAAACAGACACTTTGAGATAACTTAGGAGCTCAAGACATTTGGAAAATGATCGTAAAGAATTCCCCACATATAGATGAACGTGTACCGCATAACTGTTTCAGGGCTTCCTAGGATGCTTTTAAT
>APH_5001
-------------------------------------------------------------------------------------------------------------------------------------------------------------------------------------------------------------------------TAGAAACGATACCGAATTCAAAGCCAGTCAAGAAATCTATTAATTAATTAATGATGATTGATGTTTATTAAGATGTCTCGAGCTGCTCGTGAAAGCGATCGAGTCTGAAGGCACTTAGACACAGTTCAAAAAATGACACTCAAAAAGAGATAAATGGGAGACACAAAACATTGACAATCTGGAGGAAACAAAGATTGACACTAATAGCATTAGAGATAGGAGAGGAAGAAGGGGCAAAAAGGGAGGGAAAAAAAGATAATAAAACGAAACGGGGAAGAAAATATAAACCTGGAAGATGGATCAATTCAAATTCAGATGCGAACTTCATGGCGAGATTACACTCGCCTAATTAAATTTCTGGCCTCTTTATACTCTCAGATATAAAGTGAACTGTTTAATCACACCCGCGAAGCGCTGGGCAGGATTTGTGGGGGAGGGGGGACCTCTCCCCTACACGCAGCGTTTCTCCCTGCCTCTGAGTCACCGTCCTTCTCAGGACCCGACAAATATGAATAATATCTTGATTGGGGTTTATTGGGGTCGCGCCCGCTGTAATTGCCTAATTATGTGTGACGACAAGGACTCCGGTGCCATACCCGTTCCCGACGCTGCTGCCTGTCGTGAAAAGACGGACGGGGTTTCAGCTCCACCGATCGAACAAACGAATCATATTTCGACCGACGAACTACTACTGCTTCGCGTATTCTAATAAAACTTTCTCTTTTGAATGGAAATGTAACCCCTCCCTTGCTCACCAGCGCGCGATCGTTCTCGTAGTTGTCGCATTCGGGTTGTAGAACAGACGACTAAATGGATCGTTTGGAATTCTCGTCGCTTTCTATCCTTGGATTTACGCTCGAAATAGCCTCACGCAAATCTC------------GAAGTTTCTTCTTTTTACACTAATAACGATGTTCATTCAGGATAATTCACTGTTTAATACTTCTTTTTTTTATCCTGGATTTCTCGTTCTTCCTTCAACGTTTAATTTTGCTCATACAAGTCCTGTTTCATCCACATTTTAGCAATTCTCAAGCGCGTATTTCAGTCGACATGCGGGAAGTGACTCTCAATGTGTGGGATTGCCTTGAGTAAACTGGTGTGGTTGCAATCCATCCAGGCTACAATGGCGGATAGTGGGTGTTGTCTGTGTTGGAAAGAAATATAATACTGTCTGAAATCTCTGCCTTTCCACTCAATAGACAC-----------------------------------------------------------------------------------------------------------------
>APH_5079
----------------------------------------------------------------------------------------------------------AGTGTGGTGAAACATTTTAGAATCACATTGTATACAGAGCTGTTCTTTCAGCAATTTTATTTTTCCGTGTCCTTTCACATTAAAGAAAAAATATTCAAGCTGTGCTATGTTTAGAAACGAGATCGAATTCAGAGCCAGTCAAGAAATCTATTAATTAATTAATGATGATTGATGTTTATTAAGATGTCTCGAGCTGCTCGTGAAAGCGATCGAGTCTGAAGGCACTTAGACACAGTTCAAAAAATGACACTCAAAAAGAGATAAATGGGAGACACAAAACATTGACAATCTGGAGGAAACAAAGATTGACACTAATAGCATTAGAGATAGGAGAGGAAGAAGGGGCAAAAAGGGAGGGAAAAAAAGATAATAAAACGAAACGGGGAAGAAAATATAAACCTGGAAGATGGATCAATTCAAATTCAGATGCGAACTTCATGGCGAGATTACACTCGCCTAATTAAATTTCTGGCCTCTTTATACTCTCAGATATAAAGTGAACTGTTTAATCACACCCGCGAAGCGCTGGGCAGGATTT-GTGGGGGGGGGGGACCTCTCCCCTACACGCAGCGTTTCTCCCTGCCTCTGAGTCACCGTCCCTCTCAGGACCCGACAAATATGAATAATATCTTGATTGGGGTTTATTGGGGTCGCGCCCGCTGTAATTGCCTAATTATGTGTGACGACAAGGACTCCGGTGCCATACCCGTTCCCGACGCTGCTGCCTGTCGTGAAAAGACGGACGGGGTTTCAGCTCCACCGATCGAACAAACGAATCATATTTCGACCGACGAACTACTACTGCTTCGCGTATTCTAATAAAACTTTCTCTTTTGAATGGAAATGTAACCCCTTCCTTGCTCACCAGCGCGCGATCGTTCTCGTAGTTGTTGCATTCGGGTTGTAGAACAGACGACTAAATGGATCGTTTGGAATTCTCGTCGCTTTCTATCCTTGGATTTACGCTCGAAATAGCCTCACGCAAATCTCTTACGGCAAGTTGAAGTTTCTTCTTTTTACACTAATAACGATGTTCATTCAGGATAATTCACTGTTTAATACTTC-TTTTTTTATCCTGGATTTCTCGTTCTTCCTTCAACGTTTAATTTTGCTCATACAAGTCCTGTTTCATCCACATTTTAGCAATTCTCAAGCGCGTATTTCAGTCGACATGCGGGAAGTGACTCTCAATGTGTGGGATTGCCTTGAGTAAACTGGTGTGGTTGCAATCCATCCAGGCTACAATGGCGGATAGTGGGTGTTGTCTGTGTCGGAAAGAAATATAATACTGTCTGAAATCTCTGCCTTTCCACTCAATAGACACTTTGAGATACCTTAAGAGCTCAAGACATTTGGAAAATGATCGTAAAGAATTCCCCACATATAGATGAACGTGTACCGCATAACTGTTTCAGGGCTTCCTAGGATGCTTTTAAT
>APH_0186
TTGTATTTATTTTATTGTTCTAATACTGATTAGCTGTAGTATTTTTTGT-TTGCTTTAATTTTTGGATATTTTTTCATTAGAACAGGCAATAGAACGCGTTCCTAAAGTGTGGTGAAACATTTTAGAATCACGTTGTGTACAGAGCTGTTCTTTCAGCAATTTTATTTTTCCGTGTCCTTTCACATTAAAGAAAAAATATTCAAGCTGTGCTATGTTTAGAAACGATACCGAATTCAGAGCCAGTCAAGAAGTCTATTAATTAATTAATGATGATTGACGCTTATTAAGATGTCTCGCGCTGCTCGTGAAAGCGATCGAGTCTGAAGGCACTTAGACACAGTTCAAAAAATGACACTCAAAAAGAGATAAATGGGAGACACAAAACATTGACAATCTGGAGGAAACAAAGATTGACACTAATAGCATTAGAGATAGGAGAGGAAGAAGGGGCAAAAAGGGAGGGAAAAAAAGATAATAAAACGAAACGGGGAAGAAAATATAAACCTGGAAGATGGATCAATTCAAATTCAGATGCGAACTTCATGGCGAGATTACACTCGCCTAATTAAATTTCTGGCCTCTTTATACTCTCAGATATAAAGTGAACTGTTTAATCACACCCGCGAAGCGCTGGGCAGGATTT-GGGGGGAGGGGAGACCTCTCCCCTACACGCAGCGTTTCTCCCTGCCTCTGAGTCACCGTCCTTCTCAGGAGCCGACAAATATGAATAATATCTTGATTGGGGTTTATTGGGGTCGCGCCCGCTGTAATTGCCTAATTATGTGTGACGACAAGGACTCCGGTGCCATACCCGTTCCCGACGCTGCCGCCTGTCGTGAAAAGACGGACGGGGTTTCAGCTCCACCGATCGAACAAACGAATCATATTTCGACCGACGAACTACTACTGCTTCGCGTATTCTAATAAAACTTTCTCTTTTGAATGGAAATGTAACCCCTCCCTTGCTCACCAGCGCGAGATCGTTCTCGTACTTGTCGCATTCGGGTTGTAGAACAGACGACTAAATGGATCGTTTGGAATTCTCGTCGCTTTCTATCCTTGGATTTACGCTCGAAATAGCCTCACGCAAATCTCTTACGGCAAGTTGAAGTTTCTTCTTTTTGCACTAATAACGATGTTCATTCAGGATAATTCACTGTTTAATACTTCTTTTTTTTATCCTGGATTTCTCGTTCTTCCTTCAACGTTTAATTTTGTTCATACAAGTCTTGTTTCATCCACATTTTAGCAATTCTCAAGCGCGTATTTCAGTCGACATGCGGGAAGTGACTCTCAATGTGTGGGATTGCCTTGAGTAAACTGGTGTGGTTGCAATCCATCCAGGCTCCAATGGCGGATAGTGGGCGTTGTCTGTGTTGGAAAGAAATATAATACTGTCTGAAATCTCTGCCTTTCCACTCAATAGACACTTTGAGATACCCTAAGAGCTCAAGACATTTGGAAAATGATCGTAAAGAATTCCCCACATATAGATGAACGTGTACCGCATAACTGTTTCAGGGCTTCCTAGGATGCTTTTAAT
>APH_0185
TTGTATTTATTTTATTGTTCTAATACTGATTAATTGTAGTATTTTTTTCGTTGCTTTAATTTTTGGATATTCTTTCATTAGAACAGGCAATAGAACGCGTTCCTAAAGTGTGGTGAAACATTTTAGAATCACATTGTGTACAGAGCTGTTCTTTCAGCAAATTTATTTTTCCGTGTCCTTTCACATTAAAGAAAAAACATTCAAGCTGTGCTATGTTTAGAAACGATACCGAATTCAGAGCCAGTCAAGAAGTCTATTAATTAATTAATGATGATTGATGCTTATTAAGATGTCTCGCGCTGCTCGTGAAAGCGATCGAGTCTGAAGGCACTTAGACACAGTTCAAAAAATGACACTCAAAAAGAGATAAATGGGAGACACAAAACATTGACAATCTGGAGGAAACAAAGATTGACACTAATAGCATTAGAGATAGGAGAGGAAGAAGGGGCAAAAAGGGAGGGAAAAAAAGATAATAAAACGAAACGGGGAAGAAAATATAAACCTGGAAGATGGATCAATTCAAATTCAGATGCGAACTTCATGGCGAGATTACACTCGCCTAATTAAATTTCTGGCCTCTTTATACTCTCAGATATAAAGTGAACTGTTTAATCACACCCGCGAAGCGCTGGGCAGGATTT-GGGGGGGGGGGAGACCTCTCCCCTACACGCAGCGTTTCTCCCTGCCTCTGAGTCACCGTCCTTCTCAGGAGCCGACAAATATGAATAATATCTTGATTGGGGTTTATTGGGGTCGCGCCCGCTGTAATTGCCTAATTATGTGTGACGACAAGGACTCCGGTGCCATACCCGTTCCCGACGCTGCTGCCTGTCGTGAAAAGACGGACGGGGTTTCAGCTCCACCGATCGAACAAACGAATCATATTTCGACCGACGAACTACTACTGCTTCGCGTATTCTAATAAAACTTTCTCTTTTGAATGGAAATGTAACCCCTCCCTTGCTCACCAGCGCGAGATCGTTCTCGTACTTGTCGCATTCGGGTTGTAGAACAGACGACTAAATGGATCGTTTGGAATTCTCGTCGCTTTCTATCCTTGGATTTACGCTCGAAATAGCCTCACGCAAATCTCTTACGGCAAGTTGAAGTTTCTTCTTTTTGCACTAATAACGATGTTCATTCAGGATAATTCACTGTTTAATACTTCTTTTTTTTATCCTGGATTTCTCGTTCTTCCTTCAACGTTTAATTTTGTTCATACAAGTCCTGTTTCATCCACATTTTAGCAATTCTCAAGCGCGTATTTCAGTCGACATGCGGGAAGTGACTCTCAATGTGTGGGATTGCCTTGAGTAAACTGGTGTGGTTGCAATCCATCCAGGCTCCAATGGCGGATAGTGGGTGTTGTCTGTGTTGGAAAGAAATATAATACTGTCTGAAATCTCTGCCTTTCCACTCAATAGACACTTTGAGATACCCTAAGAGCTCAAGACATTTGGAAAATGATCGTAAAGAATTCCCCACATATAGATGAACGTGTACCGCATAACTGTTTCAGGGCTTCCTAGGATGCTTTTAAT
>APH_0717
TTGTATTTATTTTATTCTTCTAATACTGATTAGCTGTAGTATTTTTTTCGTTGCTTTAATTTTTGGATATTTTTTCATTAGAACAGGCAATAGAACGCGTTCCTAAAGTGTGGTGAAACATTTTAGAATCACATTGTGTACAGAGCTGTTCTTTCAGCAAATTTATTTTTCCGTGTCCTTTCACATTAAAGAAAAAACATTCAAGCTGTGCTATGTTTAGAAACGATACCGAATTCAGAGCCAGTCAAGAAGTCTATTAATTAATTAATGATGATTGATGCTTATTAAGATGTCTCGCGCTGCTCGTGAAAGCGATCGAGTCTGAAGGCACTTAGACACAGTTCAAAAAATGACACTCAAAAAGAGATAAATGGGAGACACAAAACATTGACAATCTGGAGGAAACAAAGATTGACACTAATAGCATTAGAGATAGGAGAGGAAGAAGGGGCAAAAAGGGAGGGAAAAAAAGATAATAAAACGAAACGGGGAAGAAAATATAAACCTGGAAGATGGATCAATTCAAATTCAGATGCGAACTTCATGGCGAGATTACACTCGCCTAATTAAATTTCTGGCCTCTTTATACTCTCAGATATAAAGTGAACTGTTTAATCACACCCGCGAAGCGCTGGGCAGGATTT-GGGGGGGGGGGAGACCTCTCCCCTACACGCAGCGTTTCTCCCTGCCTCTGAGTCACCGTCCTTCTCAGGAGCCGACAAATATGAATAATATCTTGATTGGGGTTTATTGGGGTCGCGCCCGCTGTAATTGCCTAATTATGTGTGACGACAAGGACTCCGGTGCCATACCCGTTCCCGACGCTGCCGCCTGTCGTGAAAAGACGGACGGGGTTTCAGCTCCACCGATCGAACAAACGAATCATATTTCGACCGACGAACTACTACTGCTTCGCGTATTCTAATAAAACTTTCTCTTTTGAATGGAAATGTAACCCCTCCCTTGCTCACCAGCGCGAGATCGTTCTCGTACTTGTCGCATTCGGGTTGTAGAACAGACGACTAAATGGATCGTTTGGAATTCTCGTCGCTTTCTATCCTTGGATTTACGCTCGAAATAGCCTCACGCAAATCTCTTACGGCAAGTTGAAGTTTCTTCTTTTTGCACTAATAACGATGTTCATTCAGGATAATTCACTGTTTAATACTTCTTTTTTTTATCCTGGATTTCTCGTTCTTCCTTCAACGTTTAATTTTGTTCATACAAGTCTTGTTTCATCCACATTTTAGCAATTCTCAAGCGCGTATTTCAGTCGACATGCGGGAAGTGACTCTCAATGTGTGGGATTGCCTTGAGTAAACTGGTGTGGTTGCAATCCATCCAGGCTCCAATGGCGGATAGTGGGCGTTGTCTGTGTTGGAAAGAAATATAATACTGTCTGAAATCTCTGCCTTTCCACTCAATAGACACTTTGAGATACCCTAAGAGCTCAAGACAT-------------------------------------------------------------------------------------
>APH_0674
-----------------------------------------------------CTTTAATTTTTGGATATTTTTTCATTAGAACAGGCAATAGAACGCGTTCCTAAAGTGTGGTGAAACATTTTAGAATCACATTGTGTACAGAGCTGTTCTTTCAGCAAATTTATTTTTCCGTGTCCTTTCACATTAAAGAAAAAACATTCAAGCTGTGCTATGTTTAGAAACGATACCGAATTCAGAGCCAGTCAAGAAGTCTATTAATTAATTAATGATGATTGATGCTTATTAAGATGTCTCGCGCTGCTCGTGAAAGCGATCGAGTCTGAAGGCACTTAGACACAGTTCAAAAAATGACACTCAAAAAGAGATAAATGGGAGACACAAAACATTGACAATCTGGAGGAAACAAAGATTGACACTAATAGCATTAGAGATAGGAGAGGAAGAAGGGGCAAAAAGGGAGGGAAAAAAAGATAATAAAACGAAACGGGGAAGAAAATATAAACCTGGAAGATGGATCAATTCAAATTCAGATGCGAACTTCATGGCGAGATTACACTCGCCTAATTAAATTTCTGGCCTCTTTATACTCTCAGATATAAAGTGAACTGTTTAATCACACCCGCGAAGCGCTGGGCAGGATTT---GGGGGGGGGAGACCTCTCCCCTACACGCAGCGTTTCTCCCTGCCTCTGAGTCACCGTCCTTCTCAGGAGCCGACAAATATGAATAATATCTTGATTGGGGTTTATTGGGGTCGCGCCCGCTGTAATTGCCTAATTATGTGTGACGACAAGGACTCCGGTGCCATACCCGTTCCCGACGCTGCCGCCTGTCGTGAAAAGACGGACGGGGTTTCAGCTCCACCGATCGAACAAACGAATCATATTTCGACCGACGAACTACTACTGCTTCGCGTATTCTAATAAAACTTTCTCTTTTGAATGGAAATGTAACCCCTCCCTTGCTCACCAGCGCGAGATCGTTCTCGTACTTGTCGCATTCGGGTTGTAGAACAGACGACTAAATGGATCGTTTGGAATTCTCGTCGCTTTCTATCCTTGGATTTACGCTCGAAATAGCCTCACGCAAATCTCTTACGGCAAGTTGAAGTTTCTTCTTTTTGCACTAATAACGATGTTCATTCAGGATAATTCACTGTTTAATACTTCTTTTTTTTATCCTGGATTTCTCGTTCTTCCTTCAACGTTTAATTTTGTTCATACAAGTCCTGTTTCATCCACATTTTAGCAATTCTCAAGCGCGTATTTCAGTCGACATGCGGGAAGTGACTCTCAATGTGTGGGATTGCCTTGAGTAAACTGGTGTGGTTGCAATCCATCCAGGCTCCAATGGCGGATAGTGGGCGTTGTCTGTGTTGGAAAGAAATATAATACTGTCTGAAATCTCTGCCTTTCCACTCAATAGACACTTTGAGATACCCTAAGAGCTCAAGACATTTGGAAAATGATCGTAAAGAATTCCCCACATATAGATGAACGTGTACCGCATAACTGTTTCAGGGCTTCCTAGGATGCTTTTAAT
>APH_3191
---------------TGTTCTAATACTGATTAATTGTAGTATTTTTTTCGTTGCTTTAATTTTTGGATATTCTTTCATTAGAACAGGCAATAGAACGCGTTCCTAAAGTGTGGTGAAACATTTTAGAATCACATTGTGTACAGAGCTGTTCTTTCAGCAATTTTATTTTTCCGTGTCCTTTCACATTAAAGAAAAAATATTCAAGCTGTTCTATGTTTAGAAACGATACCGAATTCAGAGCCAGTCAAGAAGTCTATTAATTAATTAATGATGATTGATGCTTATTAAGATGTCTCGCGCTGCTCTTGAAAGCGATCGAGTCTGAAGGCACTTAGACACAGTTCAAAAAATGACACTCAAAAAGAGATAAATGGGAGACACAAAACATTGACAATCTGGAGGAAACAAAGATTGACACTAATAGCATTAGAGATAGGAGAGGAAGAAGGGGCAAAAAGGGAGGGAAAAAAAGATAATAAAACGAAACGGGGAAGAAAATATAAACCTGGAAGATGGATCAATTCAAATTCAGATGCGAACTTCATGGCGAGATTACACTCGCCTAATTAAATTTCTGGCCTCTTTATACTCTCAGATATAAAGTGAACTGTTTAATCACACCCGCGAAGCGCTGGGCAGGATTT-GGGGGGAGGGGAGACCTCACCCCTACACGCAGCGTTTCTCCCTGCCTCTGAGTCACCGTCCCTCTCAGGAGCCGACAAATATGAATAATATCTTGATTGGGGTTTATTGGGGTCGCGCCCGCTGTAATTGCCTAATTATGTGTGACGACAAGGACTCCGGTGCCATACCCGTTCCCGACGCTGCTGCCTGTCGTGAAAAGACGGACGGGGTTTCAGCTCCACCGATCGAACAAACGAATCATATTTCGACCGACGAACTACTACTGCTTCGCGTATTCTAATAAAACTTTCTCTTTTCAATGGAAATGTAACCCCTTCCTTGCTCACTAGCGCGAGATCGTTCTCGTAGTTGTCGCATTCGGGTTGTAGAACAGACGACTAAATGGATCGTTTGGAATTCTCGTCGCTTTCTATCCTTGGATTTACGCTCGAAATAGCCCCACGCAAATCTCTTACGGCAAGTTGAAGTTTCTTCTTTTTACACTAATAACGATGTTCATTCAGGATAATTCACTGTTTAATATTTC-TTTTTTTATCCTGGATTTCTCGTTCTTCCTTCAACGTTTAATTTTGCTCATACAAGTCCTGTTTCATCCACATTTTAGCAATTCTCAAGCGCGTATTTCAGTCGACATGCGG--------------------------------------------------------------------------------------------------------------------------------------------------------------------------------------------------------------------------------------------------------------------
>APH_0136
TTGTATTTATTTTATTGTTCTAATACTGATTAATTGTAGTATTTTTTTCGTTGCTTTAATTTTTGGATATTCTTTCATTAGAACAGGCAATAGAACGCGTTCCTAAAGTGTGGTGAAACATTTTAGAATCACATTGTATACAGAGCTGTTCTTTCAGCAATTTTATTTTTCCGTGTCCTTTCACATTAAAGAAAAAATATTCAAGCTGTGCTATGTTTAGAAACGGGACCGAATTCAGAGCCAGTCAAGAAGTCTATTAATTAATTAATGATGACTGATGGTTATTAAGATGTCTCGCGCTGCTCTTGAAAGCGATCGAGTCTGAAGGCACTTAAACACAGTTCAAAAAATGACACTCAAAAAGAGATAAATGGGAGACACAAAACATTGACAATCTGGAGGAAACAAAGATTGACACTAATAGCATTAGAGATAGGAGAGGAAGAAGGGGCAAAAAGGGAGGGAAAAAAAGATAATAAAACGAAACGGGGAAGAAAATATAAACCTGGAAGATGGATCAATTCAAATTCAGATGCGAACTTCATGGCGAGATTACACTCGCCTAATTAAATTTCTGGCCTCTTTATACTCTCAGATATAAAGTGAACTGTTTAATCACACCCGCGAAGCGCTGGGCAGGATTTGGGGGGGAGGGGAGACCTCTCCCCTACACGCAGCGTTTCTCCCTGCCTCTGAGTCACCGTCCCTCTCAGGAGCCGACAAATATGAATAATATCTTGATTGGGGTTTATTGGGGTCGCGCCCGCTGTAATTGCCTAATTATGTGTGACGACAAGGACTCCGGTGCCATACCCGTTCCCGACGCTGCTGCCTGTCGTGAAAAGACGGACGGGGTTTCAGCTCCACCGATCGAACAAACGAATCATATTTCGACCGACGAACTACTACTGCTTCGCGTATTCTAATAAAACTTTCTCTTTTGAATGGAAATGTAACCCCTTCCTTGCTCACCAGCGCGAGATCGTTCTCCTAGTTGTCGCATTCGGGTTGTAGAACAGACGACTAAATGGATCGTTTGGAATTCTCGTCGCTTTCTATCCTTGGATTTACGCTCGAAATAGCCTCACGCAAATCTCTTACGGCAAGTTGAAGTTTCTTCTTTTTACGCTAATAACGATGTTCATTCAGGATAATTCACTGTTTAATACTTCTTTTTTTTAGCCTGGATTTCTCGTTCTTCCTTCAGCGTTTAATTTTGTTCATACAAGTCCTGTTTCATCCACATTTTAGCAATTCTCAAGC------------------------------------------------------------------------------------------------------------------------------------------------------------------------------------------------------------------------------------------------------------------------------------------
>APH_0622
------------------------------------------------------------------------------------AGGCAATAGAACGCGTTCCTAAAGTGTGGTGAAACATTTTAGAATCACATTGTATACAGAGCTGTTCTTTCAGCAATTTTATTTTTCCGTGTCCTTTCACATTAAAGAAAAAATATTCAAGCTGTGCTATGTTTAGAAACGATACCGAATTCAGAGCCAGTCAAGAAGTCTATTAATTAATTAATGATGATTGATGCTTATTAAGATGTCTCGCGCTGCTCTTGAAAGCGATCGAGTCTGAAGGCACTTAGACACAGTTCAAAAAATGACACTCAAAAAGAGATAAATGGGAGACACAAAACATTGACAATCTGGAGGAAACAAAGATTGACACTAATAGCATTAGAGATAGGAGAGGAAGAAGGGGCAAAAAGGGAGGGAAAAAAAGATAATAAAACGAAACGGGGAAGAAAATATAAACCTGGAAGATGGATCAATTCAAATTCAGATGCGAACTTCATGGCGAGATTACACTCGCCTAATTAAATTTCTGGCCTCTTTATACTCTCAGATATAAAGTGAACTGTTTAATCACACCCGCGAAGCGCTGGGCAGGATTTGGGGGGGAGGGGAGACCTCTCCCCTACACGCAGCGTTTCTCCCTGCCTCTGAGTCACCGTCCCTCTCAGGAGCCGACAAATATGAATAATATCTTGATTGGGGTTTATTGGGGTCGCGCCCGCTGTAATTGCCTAATTATGTGTGACGACAAGGACTCCGGTGCCATACCCGTTCCCGACGCTGCTGCCTGTCGTGAAAAGACGGACGGGGTTTCAGCTCCACCGATCGAACAAACGAATCATATTTCGACCGACGAAGTACTACTGCTTCGCGTATTCTAATAAAACTTTCTCTTTTCAATGGAAATGTAACCCCTTCCTTGCTCACTAGCGCGAGATCGTTCTCGTAGTTGTCGCATTCGGGTTGTAGAACAGACGACTAAATGGATCGTTTGGAATTCTCGTCGCTTTCTATCCTTGGATTTACGCTCGAAATAGCCTCACGCAAATCTCTTACGGCAAGTTGAAGTTTCTTCTTTTTGCACTAATAACGATGTTCATTCAGGATAATTCACTGTTTAATACTTCTTTTTTTTTTCCTGGATTTCTCGTTCTTCCTTCAAAGTTTAATTTTGTTCATACAAGTCCTGTTTCATCCACATTTTAGCAATTCTCAAGCGCGTATTTCAGTCGAAATGCGGGAAGTGACTCTCAATGTGTGGGATTGCCTTGAGTAAACTGGTGTGGTTGCAATCCATCCAGGCTCCAATGGCGGATAGTGGGTGTTGCCTGTGTTGGAAAGAAATATAATACTGTCTGAAATCTCTGTCTTTCCACTCAATAGACA------------------------------------------------------------------------------------------------------------------
>APH_0683
TTGTATTTATTTTATTGTTCTAATACTGATTAATTGTAGTATTTTTTTCGTTGCTTTAATTTTTCGATATTCTTTCATTAGAACAGGCAATAGAACGCGTTCCTAAAGTGTGGTGAAACATTTTAGAATCACATTGTGTACAGAGCTGTTCTTTCAGCAATTTTATTTTTCCGTGTCCTTTCACATTAAAGAAAAAATATTCAAGCTGTGCTATGTTTAGAAACGATACCGAATTCAGAGCCAGTCAAGAAGTCTATTAATTAATTAATGATGATTGATGCTTATTAAGATGTCTCGCGCTGCTCGTGAAAGCGATCGAGTCTGAAGGCACTTAGACACAGTTCAAAAAATGACACTCAAAAAGAGATAAATGGGAGACACAAAACATTGACAATCTGGAGGAAACAAAGATTGACACTAATAGCATTAGAGATAGGAGAGGAAGAAGGGGCAAAAAGGGAGGGAAAAAAAGATAATAAAACGAAACGGGGAAGAAAATATAAACCTGGAAGATGGATCAATTCAAATTCAGATGCGAACTTCATGGCGAGATTACACTCGCCTAATTAAATTTCTGGCCTCTTTATACTCTCAGATATAAAGTGAACTGTTTAATCACACCCGCGAAGCGCTGGGCAGGATTT-GGGGGGAGGGGAGACCTCTCCCCTACACGCAGCGTTTCTCCCTGCCTCTGAGTCACCGTCCCTCTCAGGAGCCGACAAATATGAATAATATCTTGATTGGGGTTTATTGGGGTCGCGCCCGCTGTAATTGCCTAATTATGTGTGACGACAAGGACTCCGGTGCCATACCCGTTCCCGACGCTGCTGCCTGTCGTGAAAAGACGGACGGGGTTTCAGCTCCACCGATCGAACAAACGAATCATATTTCGACCGACGAACTACTACTGCTTCGCGTATTCTAATAAAACTTTCTCTTTTCAATGGAAATGTAACCCCTTCCTTGCTCACTAGCGCGAGATCGTTCTCGTAGTTGTCGCATTCGGGTTGTAGAACAGACGACTAAATGGATCGTTTGGAATTCTCGTCGCTTTCTATCCTTGGATTTACGCTCGAAATAGCCTCACGCAAATCTCTTACGGCAAGTTGAAGTTTCTTCTTTTTGCACTAATAACGATGTTCATTCAGGATAATTCACTGTTTAATACTTCTTTTTTTTATCCTGGATTTCTCGTTCTTCCTTCAAAGTTTAATTTTGTTCATACAAGTCCTGTTTCATCCACATTTTAGCAATTCTCAAGCGCGTATTTCAGTCGAAATGCGGGAAGTGACTCTCAATGTGTGGGATTGCCTTGAGTAAACTGGTGTGGTTGCAATCCATCCAGGCTCCAATGGCGGATAGTGGGTGTTGCCTGTGTTGGAAAGAAATATAATACTGTCTGAAATCTCTGTCTTTCCACTCAATAGACACTTTGAGATACCTTAAGAGCTCAAGACATTTGGAAAATGATCGTAAAGAATTCCCCACATATAGATGAACGTGTACCGCATAACTGTTTCAGGGCTTCCTAGGATGCTTTTAAT
>APH_0723
TTGTATTTATTTTATTGTTCTAATACTGATTAATTGTAGTATTTTTTTCGTTGCTTTAATTTTTGGATATTCTTTCATTAGAATAGGCAATAGAACGCGTTCCTAAAGTGTGGTGAAACATTTTAGAATCACATTGTATACAGAGCTGTTCTTTCAGCAATTTTATTTTTCCGTCTCCTTTCACATTAAAGAAAAAATATTCAAGCTGTGCTATGTTTAGAAACGACACCGAATTCAGAGCCAGTCAAGAAATCTATTAATTAATTAATGATGATTGATGTTTATTAAGATGTCTCCCGCTGCTCGTGAAAGCGATCGAGTCTGAAG--------ACACAGTTCAAAAAATGACACTCAAAAAGAGATAAATGGGAGACACAAAACATTGACAATCTGGAGGAAACAAAGATTGACACTAATAGCATTAGAGATAGGAGAGGAAGAAGGGGCAAAAAGGGAGGGAAAAAAAGATAATAAAACGAAACGGGGAAGAAAATATAAACCTGGAAGATGGATCAATTCAAATTCAGATGCGAACTTCATGGCGAGATTACACTCGCCTAATTAAATTTCTGGCCTCTTTATACTCTCAGATATAAAGTGAACTGTTTAATCACACCCGCGAAGCGCTGGGCAGGATTTGGGGGGGAGGGGAGACCTCTCCCCTACACGCAGCGTTTCTCCCTGCCTCTGAGTCACCGTCCCTCTCAGGAGCCGACAAATATGAATAATATCTTGATTGGGGTTTATTGGGGTCGCGCCCGCTGTAATTGCCTAATTATGTGTGACGACAAGGACTCCGGTGCCATACCCGTTCCCGACGCTGCTGCCTGTCGTGAAAAGACGGACGGGGTTTCAGCTCCACCGATCGAACAAACGAATCATATTTCGACCGAGGAACTACTACTGCTTCGCGTATTCTAATAAAACTTTCTCTTTTGAATGGAAATGTAACCCCTTCCTTGCTCACCAGCGCGAGATCGTTCTCCTAGTTGTCGCATTCGGGTTGTAGAACAGACGACTAAATGGATCGTTTGGAATTCTCGTCGCTTTCTATCCTTGGATTTACGCTCGAAATAGCCTCACGCAAATCTCTTACGGCAAGTTGAAGTTTCTTCTTTTTGCACTAATAACGATGTTCATTCAGGATAATTCACTGTTTAATACTTCTTTTTTTTATCCTGGATTTCTCGTTCTTCCTTCAAAGTTTAATTTTGTTCATACAAGTCCTGTTTCATCCACATTTTAGCAATTCTCAAGCGCGTATTTCAGTCGAAATGCGGGAAGTGACTCTCAATGTGTGGGATTGCCTTGAGTAAACTGGTGTGGTTGCAATCCATCCAGGCTCCAATGGCGGATAGTGGGTGTTGCCTGTGTTGGAAAGAAATATAATACTGTCTGAAATCTCTGTCTTTCCACTCAATAGACACTTTGAGATACCTTAAGAGCTCAAGACATTTGGAAAATGATCGTAAAGAATTCCCCACATATAGATGAACGTGTACCGCATAACTGTTTCAGGGCTTCCTAGGATGCTTTTAAT
>APH_0772
TTGTATTTATTTTATTGTTCTAATACTGATTAATTGTAGTATTTTTTTCGTTGCTTTAATTTTTGGATATTCTTTCATTAGAACAGGCAATAGAACGCGTTCCTAAAGTGTGGTGAAACATTTTAGAATCACATTGTATACAGAGCTGTTCTTTCAGCAATTTTATTTTTCCGTGTCCTTTCACATTAAAGAAAAAATATTCAAGCTGTGCTATGTTTAGAAACGATACCGAATTCAAAGCCAGTCAAGAAATCTATTAATTAATTAATGATGATTGATGCTTATTAAGATGTCTCGCGCTGCTCGTGAAAGCGATCGAGTCTGAAGGCACTTAGACACAGTTCAAAAAATGACACTCAAAAAGAGATAAATGGGAGACACAAAACATTGACAATCTGGAGGAAACAAAGATTGACACTAATAGCATTAGAGATAGGAGAGGAAGAAGGGGCAAAAAGGGAGGGAAAAAAAGATAATAAAACGAAACGGGGAAGAAAATATAAACCTGGAAGATGGATCAATTCAAATTCAGATGCGAACTTCATGGCGAGATTACACTCGCCTAATTAAATTTCTGGCCTCTTTATACTCTCAGATATAAAGTGAACTGTTTAATCACACCCGCGAAGCGCTGGGCAGGATTTGGGGGGGAGGGGAGACCTCTCCCCTACACGCAGCGTTTCTCCCTGCCTCTGAGTCACCGTCCCTCTCAGGAGCCGACAAATATGAATAATATCTTGATTGGGGTTTATTGGGGTCGCGCCCGCTGTAATTGCCTAATTATGTGTGACGACAAGGACTCCGGTGCCATACCCGTTCCCGACGCTGCTGCCTGTCGTGAAAAGACGGACGGGGTTTCAGCTCCACCGATCGAACAAACGAATCATATTTCGACCGACGAAGTACTACTGCTTCGCGTATTCTAATAAAACTTTCTCTTTTGAATGGAAATGTAACCCCTCCCTTGCTCACCAGCGCGCGATCGTTCTCGTAGTTGTCGCATTCGGGTTGTAGAACAGACGACTAAATGGATCGTTTGGAATTCTCGTCGCTTTCTATCCTTGGATTTACGCTCGAAATAGCCTCACGCAAATCTCTTACGGCAAGTTGAAGTTTCTTCTTTTTACACTAATAACGATGTTCATTCAGGATAATTCACTGTTTAATACTTCTTTTTTTTAGCCTGGATTTCTCGTTCTTCCTTCAGCGTTTAATTTTGTTCATACAAGTCCTGTTTCATCCACATTTTAGCAATTCTCAAGCGCGTATTTCAGTCGACATGCGGGAAGTGACTCTCAATCTGTGGGATTGCCTTGAGTAAACTGGTGTGGTTGCAATCCATCCAGGCTCCAATGGCGGATAGTGGGTGTTGTCTGTGTTGGAAAGAAATATAATACTGTCTGAAATCTCTGCCTTTCCACTAAATAGACACTTTGAGATACCTTAAGAGCTCAAGACATTTGGAAAA-GATCGTAAAGAATTCCCCACATATAGATGAACGTGTACCGCATAACTGTTTCAGGGCTTCCTAGGATGCTTTTAAT
>APH_0880
TTGTATTTATTTTATTGTTCTAATACTGATTAATTGTAGTATTTTTTTCGTTGCTTTAATTTTTCGATATTCTTTCATTAGAACAGGCAATAGAACGCGTTCCTAAAGTGTGGTGAAACATTTTAGAATCACATTGTGTACAGAGCTGTTCTTTCAGCAATTTTATTTTTCCGTGTCCTTTCACATTAAAGAAAAAATATTCAAGCTGTGCTATGTTTAGAAACGATACCGAATTCAGAGCCAGTCAAGAAGTCTATTAATTAATTAATGATGATTGATGCTTATTAAGATGTCTCGCGCTGCTCGTGAAAGCGATCGAGTCTGAAGGCACTTAGACACAGTTCAAAAAATGACACTCAAAAAGAGATAAATGGGAGACACAAAACATTGACAATCTGGAGGAAACAAAGATTGACACTAATAGCATTAGAGATAGGAGAGGAAGAAGGGGCAAAAAGGGAGGGAAAAAAAGATAATAAAACGAAACAGGGAAGAAAATATAAACCTGGAAGATGGATCAATTCAAATTCAGATGCGAACTTCATGGCGAGATTACACTCGCCTAATTAAATTTCTGGCCTCTTTATACTCTCAGATATAAAGTGAACTGTTTAATCACACCCGCGAAGCGCTGGGCAGGATTT-GGGGGGAGGGGAGACCTCTCCCCTACACGCAGCGTTTCTCCCTGCCTCTGAGTCACCGTCCCTCTCAGGAGCCGACAAATATGAATAATATCTTGATTGGGGTTTATTGGGGTCGCGCCCGCTGTAATTGCCTAATTATGTGTGACGACAAGGACTCCGGTGCCATACCCGTTCCCGACGCTGCTGCCTGTCGTGAAAAGACGGACGGGGTTTCAGCTCCACCGATCGAACAAACGAATCATATTTCGACCGACGAACTACTACTGCTTCGCGTATTCTAATAAAACTTTCTCTTTTCAATGGAAATGTAACCCCTTCCTTGCTCACTAGCGCGAGATCGTTCTCGTAGTTGTCGCATTCGGGTTGTAGAACAGACGACTAAATGGATCGTTTGGAATTCTCGTCGCTTTCTATCCTTGGATTTACGCTCGAAATAGCCTCACGCAAATCTCTTACGGCAAGTTGAAGTTTCTTCTTTTTGCACTAATAACGATGTTCATTCAGGATAATTCACTGTTTAATACTTCTTTTTTTTATCCTGGATTTCTCGTTCTTCCTTCAAAGTTTAATTTTGTTCATACAAGTCCTGTTTCATCCACATTTTAGCAATTCTCAAGCGCGTATTTCAGTCGAAATGCTGGAAGTGACTCTCAGTGTGTGGGATTGCCTTGAGTAAACTGGTGTGGTTGCAATCCATCCAGGCTCCAATGGCGGATAGTGGGTGTTGTCTGTGTTGGAAAGAAATATAATACTGTCTGAAATCTCTGCCTTTCCACTCAATAGACACTTTGAGATACCTTAAGAGCTCAAGACATTTGGAAAATGATCGTAAAGAATTCCCCACATATAGATGAACGTGTACCGCATAACTGTTTCAGGGCTTCCTAGGATGCTTTTAAT
>APH_1438
-------------------------------------------------------------------------------------------------------------------------------------------------------------------------------------------------------------------------------------------------------------------------------------------------------------------------------------------------------------------------------------------------------------------------------CACTAATAGCATTAGAGATAGGAGAGGAAGAAGGGGCAAAAAGGGAGGGAAAAAAAGATAATAAAACGAAACGGGGAAGAAAATATAAACCTGGAAGATGGATCAATTCAAATTCAGATGCGAACTTCATGGCGAGATTACACTCGCCTAATTAAATTTCTGGCCTCTTTATACTCTCAGATATAAAGTGAACTGTTTAATCACACCCGCGAAGCGCTGGGCAGGATTTGGGGGGGAGGGGAGACCTCTCCCCTACACGCAGCGTTTCTCCCTGCCTCTGAGTCACCGTCCCTCTCAGGAGCCGACAAATATGAATAATATCTTGATTGGGGTTTATTGGGGTCGCGCCCGCTGTAATTGCCTAATTATGTGTGACGACAAGGACTCCGGTGCCATACCCGTTCCCGACGCTGCTGCCTGTCGTGAAAAGACGGACGGGGTTTCAGCTCCACCGATCGAACAAACGAATCATATTTCGACCGACGAACTACTACTGCTTCGCGTATTCTAATAAAACTTTCTCTTTTGAATGGAAATGTAACCCCTTCCTTGCTCACCAGCGCGAGATCGTTCTCCTAGTTGTCGCCTTCGGGTTGTAGAACAGACGACTAAATGGATCGTTTGGAATTCTCGTCGCTTTCTATCCTTGGATTTACGCTCGAAATAGCCTCACGCAAATCTCTTACGGCAAGTTGAAGTTTCTTCTTTTTACGCTAATAACGATGTTCATTCAGGATAATTCACTGTTTAATACTTCTTTTTTTTAGCCTGGATTTCTCGTTCTTCCTTCAGCGTTTAATTTTGTTCAT---------------------------------------------------------------------------------------------------------------------------------------------------------------------------------------------------------------------------------------------------------------------------------------------------------------------------------
>APH_1535
TTGTATTTATTTTATTGTTCTAATACTGATTAATTGTAGTATTTTTTTCGTTGCTTTAATTTTTGGATATTCTTTCACTAGAACAGGCAATAGAACGCGTTCCTAAAGTGTGGTGAAACATTTTAGAATCACATTGTATACAGAGCTGTTCTTTCAGCAATTTTATTTTTCCGTGTCCTTTCACATTAAAGAAAAAATATTCAAGCTGTGCTATGTTTAGAAACGGGACCGAATTCAGAGCCAGTCAAGAAGTCTATTAATTAATTAATGATGATTGATATTTATTAAGATGTCTCGCGCTGCTCGTGAAAGCGATCGAGTCTGAAGGCACTTAGACACAGTTCAAAAAATGACACTCAAAAAGAGATAAATGGGAGACACAAAACATTGACAATCTGGAGGAAACAAAGATTGACACTAATAGCATTAGAGATAGGAGAGGAAGAAGGGGCAAAAAGGGAGGGAAAAAAAGATAATAAAACGAAACGGGGAAGAAAATATAAACCTGGAGGATGGATCAATTCAAATTCAGATGCGAACTTCATGGCGAGATTACACTCGCCTAATTAAATTTCTGGCCTCTTTATACTCTCAGATATAAAGTGAACTGTTTAATCACACCCGCGAAGCGCTGGGCAGGATTTGGGGGGGAGGGGAGACCTCTCCCCTACACGCAGCGTTTCTCCCTGCCTCTGAGTCACCGTCCCTCTCAGGAGCCGACAAATATGAATAATATCTTGATTGGGGTTTATTGGGGTCGCGCCCGCTGTAATTGCCTAATTATGTGTGACGACAAGGACTCCGGTGCCATACCCGTTCCCGGCGCTGCTGCCTGTCGTGAAAAGACGGACGGGGTTTCAGCTCCACCGATCGAACAAACGAATCATATTTCGACCGACGAACTACTACTGCTTCGCGTATTCTAATAAAACTTTCTCTTTTGAATGGAAATGTAACCCCTTCCTTGCTCAGCAGCGCGAGATCGCTCTCGTACTTGTCGCATTCGGGTTGTAGAACAGACGACTAAATGGATCGTTTGGAATTCTCGTCGCTTTCTATCCTTGGATTTACGCTCGAAATAGCCTCACGCAAATCTCTTACGGCAAGTTGAAGTTTCTTCTTTTTACACTAATAACGATGTTCATTCAGGATAATTCACTGTTTAATACTTCTTTTTTTTATCCTGGATTTCTCGTTCTTCCTTCAACGTTTAATTTTGCTCATACAAGTCTTGTTTCATCCACATTTTAGCAATTCTCAAGCGCGTATTTCAGTTGACATGCGGGAAGTGACTCTCAATGTGTGGGATTGCCTTGAGTAAACTGGTGTGGTTGCAATCAATCCAGGCTCCAACGACGGATAGTGGGTGTTGTCTGTGTTGGAAAGAAATATAATACTGTCTGAAATCTCTGCCTTTCCACTAAACAGACACTTTGAGATAACTTAGGAGCTCAAGACATTTGGAAAATGATCGTAAAGAATTCCCCACATATAGATGAACGTGTACCGCATAACTGTTTCAGGGCTTCCTAGGATGCTTTTAAT
>APH_1602
TTGTATTTATTTTATTGTTCTAATACTGATTAATTGTAGTATTTTTTTCGTTGCTTTAATTTTTGGATATTCTTTCATTAGAACAGGCAATAGAACGCGTTCCTAAAGTGTGGTGAAACATTTTAGAATCACATTGTATACAGAGCTGTTCTTTCAGCAATTTTATTTTTCCGTGTCCTTTCACATTAAAGAAAAAATATTCAAGCTGTGCTATGTTTAGAAACGGGACCGAATTCAGAGCCAGTCAAGAAGTCTATTAATTAATTAATGATGACTGATGGTTATTAAGCTGTCTCGCGCTGCTCTTGAAAGCGATCGAGTCTGAAGGCACTTAGACACAGTTCAAAAAATGACACTCAAAAAGAGATAAATGGGAGACACAAAACATTGACAATCTGGAGGAAACAAAGATTGACACTAATAGCATTAGAGATAGGAGAGGAAGAAGGGGCAAAAAGGGAGGGAAAAAAAGATAATAAAACGAAACGGGGAAGAAAATATAAACCTGGAAGATGGATCAATTCAAATTCAGATGCGAACTTCATGGCGAGATTACACTCGCCTAATTAAATTTCTGGCCTCTTTATACTCTCAGATATAAAGTGAACTGTTTAATCACACCCGCGAAGCGCTGGGCAGGATTTGGGGGGGAGGGGAGACCTCTCCCCTACACGCAGCGTTTCTCCCTGCCTCTGAGTCACCGTCCCTCTCAGGAGCCGACAAATATGAATAATATCTTGATTGGGGTTTATTGGGGTCGCGCCCGCTGTAATTGCCTAATTATGTGTGACGACAAGGACTCCGGTGCCATACCCGTTCCCGACGCTGCTGCCTGTCGTGAAAAGACGGACGGGGTTTCAGCTCCACCGATCGAACAAACGAATCATATTTCGACCGACGAACTACTACTGCTTCGCGTATTCTAATAAAACTTTCTCTTTTGAATGGAAATGTAACCCCTTCCTTGCTCACCAGCGCGAGATCGTTCTCCTAGTTGTCGCATTCGGGTTGTAGAACAGACGACTAAATGGATCGTTTGGAATTCTCGTCGCTTTCTATCCTTGGATTTACGCTCGAAATAGCCTCACGCAAATCTCTTACGGCAAGTTGAAGTTTCTTCTTTTTACACTAATAACGATGTTCATTCAGGATAATTCACTGTTTAATACTTCTTTTTTTTAGCCTGGATTTCTCGTTCTTCCTTCAGCGTTTAATTTTGTTCATACAAGTCCTGTTTCATCCACATTTTAGCAATTCTCAAGCGCGTATTTCAGTCGACATGCGGGAAGTGACTCTCAATCTGTGGGATTGCCTTGAGTAAACTGGTGTGGTTGCAATCCATCCAGGCTCCAATGGCGGATAGTGGGTGTTGTCTGTGTTGGAAAGAAATATAATACTGTCTGAAATCTCTGCCTTTCCACTAAATAGACACTTTGAGATACCTTAAGAGCTCAAGACATTTGGAAAA-GATCGTAAAGAATTCCCCACATATAGATGAACGTGTACCGCATAACTGTTTCAGGGCTTCCTAGGATGCTTTTAAT
>APH_3177
TTGTATTTATTTTATTGTTCTAATACTGATTAATTGTAGTATTTTTTTCGTTGCTTTAATTTTTCGATATTCTTTCATTAGAACAGGCAATAGAACGCGTTCCTAAAGTGTGGTGAAACATTTTAGAATCACATTGTATACAGAGCTGTTCTTTCAGCAATTTTATTTTTCCGTGTCCTTTCACATTAAAGAAAAAATATTCAAGCTGTGCTATGTTTAGAAACGATACCGAATTCAGAGCCAGTCAAGAAGTCTATTAATTAATTAATGATGACTGATGTTTATTAAGATGTCTCGCGCTGCTCTTGAAAGCGATCGAGTCTGAAGGCACTTAGACACAGTTCAAAAAATGACACTCAAAAAGAGATAAATGGGAGACACAAAACATTGACAATCTGGAGGAAACAAAGATTGACACTAATAGCATTAGAGATAGGAGAGGAAGAAGGGGCAAAAAGGGAGGGAAAAAAAGATAATAAAACGAAACGGGGAAGAAAATATAAACCTGGAAGATGGATCAATTCAAATTCAGATGCGAACTTCATGGCGAGATTACACTCGCCTAATTAAATTTCTGGCCTCTTTATACTCTCAGATATAAAGTGAACTGTTTAATCACACCCGCGAAGCGCTGGGCAGGATTTGGGGGGGAGGGGAGACCTCTCCCCTACACGCAGCGTTTCTCCCTGCCTCTGAGTCACCGTCCCTCTCAGGAGCCGACAAATATGAATAATATCTTGATTGGGGTTTATTGGGGTCGCGCCCGCTGTAATTGCCTAATTATGTGTGACGACAAGGACTCCGGTGCCATACCCGTTCCCGACGCTGCTGCCTGTCGTGAAAAGACGGACGGGGTTTCAGCTCCACCGATCGAACAAACGAATCATATTTCGACCGACGAACTACTACTGCTTCGCGTATTCTAATAAAACTTTCTCTTTTCAATGGAAATGTAACCCCTTCCTTGCTCACTAGCGCGAGATCGTTCTCGTAGTTGTCGCATTCGGGTTGTAGAACAGACGACTAAATGGATCGTTTGGAATTCTCGTCGCTTTCTATCCTTGGATTTACGCTCGAAATAGCCTCACGCAAATCTCTTACGGCAAGTTGAAGTTTCTTCTTTTTGCACTAATAACGATGTTCATTCAGGATAATTCACTGTTTAATACTTCTTTTTTTTATCCTGGATTTCTCGTTCTTCCTTCAAAGTTTAATTTTGTTCATACAAGTCCTGTTTCATCCACATTTTAGCAATTCTCAAGCGCGTATTTCAGTCGAAATGCGGGAAGTGACTCTCAATGTGTGGGATTGCCTTGAGTAAACTGGTGTGGTTGCAATCCATCCAGGCTCCAATGGCGGATAGTGGGTGTTGCCTGTGTTGGAAAGAAATATAATACTGTCTGAAATCTCTGTCTTTCCACTCAATAGACACTTTGAGATACCTTAAGAGCTCAAGACATTTGGAAAATGATCGTAAAGAATTCCCCACATATAGATGAACGTGTACCGCATAACTGTTTCAGGGCTTCCTAGGATGCTTTTAAT
>APH_3188
----------------------------------------------------------------------TCTTTCATTAGAACAGGCAATAGAACGCGTTCCTAAAGTGTGGTGAAACATTTTAGAATCACATTGTATACAGAGCTGTTCTTTCAGCAATTTTATTTTTCCGTCTCCTTTCACATTAAAGAAAAAATATTCAAGCTGTGCTATGTTTAGAAACGACACCGAATTCAGAGCCAGTCAAGAAATCTATTAATTAATTAATGATGATTGATGTTTATTAAGATGTCTCCCGCTGCTCGTGAAAGCGATCGAGTCTGAAGGCACTTAGACACAGTTCAAAAAATGACACTCAAAAAGAGATAAATGGGAGACACAAAACATTGACAATCTGGAGGAAACAAAGATTGACACTAATAGCATTAGAGATAGGAGAGGAAGAAGGGGCAAAAAGGAAGGGAAAAAAAGATAATAAAACGAAACGGGGAAGAAAATATAAACCTGGAAGATGGATCAATTCAAATTCAGATGCGAACTTCATGGCGAGATTACACTCGCCTAATTAAATTTCTGGCCTCTTTATACTCTCAGATATAAAGTGAACTGTTTAATCACACCCGCGAAGCGCTGGGCAGGATTTGGGGGGGAGGGGAGACCTCTCCCCTACACGCAGCGTTTCTCCCTGCCTCTGAGTCACCGTCCCTCTCAGGAGCCGACAAATATGAATAATATCTTGATTGGGGTTTATTGGGGTCGCGCCCGCTGTAATTGCCTAATTATGTGTGACGACAAGGACTCCGGTGCCATACCCGTTCCCGAAGCTGCTGCCTGTCGTGAAAAGACGGACGGGGTTTCAGCTCCACCGATCGAACAAACGAATCATATTTCGACCGACGAACTACTACTGCTTCGCGTATTCTAATAAAACTTTCTCTTTTGAATGGAAATGTAACCCCTCCCTTGCTCACCAGCGCGCGATCGTTCTCGTAGTTGTCGCATTCGGGTTGTAGAACAGACGACTAAATGGATCGTTTGGAATTCTCGTCGCTTTCTATCCTTGGATTTACGCTCGAAATAGCCTCACGCAAATCTCTTACGGCAAGTTGAAGTTTCTTCTTTTTGCACTAATAACGATGTTCATTCAGGATAATTCACTGTTTAATACTTCTTTTTTTTATCCTGGATTTCTTGTTCTTCCTTCAACGTTTAATTTTGCTCATACAAGTCCTGTTTCATCCACATTTTAGCAATTCTCAAGCGCGTATTTCAGTCGACATGCGGGAAGTGACTCTCAATGCGTGGGATTGCCTTGAGTAAA---------------------CAGGCTCCAAGGGCGGATAGTGGGTGTTGTCTGTGTTGGAAAGAAATATAATACTGTCTGAAATCTCTGCCTTTCCACTCAATAGACACTTTGAGATACCTTAAGAGCTCAAGACATTTGGAAAATGATCGTAAAGAATTCCCCACATATAGATGAACGTGTACCGCATAACTGTTTCAGGGCTTCCTAGAATGCTTTTAAT
>APH_4021
TTGCATTTATTTTATTGTTCTAATACTGATTAATTGTAGTATTTTTTTCGTTGCTTTAATTTTTGGATATTCTTTCATTAGAACAGGCAATAGAACGCGTTCCTAAAGTGTGGTGAAACATTTTAGAATCACATTGTATACAGAGCTGTTCTTTCAGCAATTTTATTTTTCCGTGTCCTTTCACATTAAAGAAAAAATATTCAAGCTGTGCTATGTTTAGAAACGATACCGAATTCAAAGCCAGTCAAGAAATCTATTAATTAATTAATGATGATTGATGCTTATTAAGATGTCTCGCGCTGCTCGTGAAAGCGATCGAGTCTGAAGGCACTTAGACACAGTTCAAAAAATGACACTCAAAAAGAGATAAATGGGAGACACAAAACATTGACAATCTGGAGGAAACAAAGATTGACACTAATAGCATTAGAGATAGGAGAGGAAGAAGGGGCAAAAAGGGAGGGAAAAAAAGATAATAAAACGAAACGGGGAAGAAAATATAAACCTGGAAGATGGATCAATTCAAATTCAGATGCGAACTTCATGGCGAGATTACACTCGCCTAATTAAATTTCTGGCCTCTTTATACTCTCAGATATAAAGTGAACTGTTTAATCACACCCGCGAAGCGCTGGGCAGGATTTGGGGGGGAGGGGAGACCTCTCCCCTACACGCAGCGTTTCTCCCTGCCTCTGAGTCACCGTCCCTCTCAGGAGCCGACAAATATGAATAATATCTTGATTGGGGTTTATTGGGGTCGCGCCCGCTGTAATTGCCTAATTATGTGTGACGACAAGGACTCCGGTGCCATACCCGTTCCCGACGCTGCTGCCTGTCGTGAAAAGACGGACGGGGTTTCAGCTCCACCGATCGAACAAACGAATCATATTTCGACCGACGAAGTACTACTGCTTCGCGTATTCTAATAAAACTTTCTCTTTTGAATGGAAATGTAACCATTCCCTTGCTCACCAGCGCGCGATCGTTCTCGTAGTTGTCGCATTCGGGTTGTAGAACAGACGACTAAATGGATCGTTTGGAATTCTCGTCGCTTTCTATCCTTGGATTTACGCTCGAAATAGCCTCACGCAAATCTCTTACGGCAAGTTGAAGTTTCTTCTTTTTACACTAATAACGATGTTCATTCAGGATAATTCACTGTTTAATACTTCTTTTTTTTAGCCTGGATTTCTCGTTCTTCCTTCATCGTTTAATTTTGTTCATACAAGTCCTGTTTCATCCACATTTTAGCAATTCTCAAGCGCGTATTTCAGTCGACATGCGGGAAGTGACTCTCAATCTGTGGGATTGCCTTGAGTAAA---------------------CAGGCTCCAAGGGCGGATAGTGGGTGTTGTCTGTGTTGGAAAGAAATATAATACTGTCTGAAATCTCTGCCTTTCCACTAAATAGACACTTTGAGATACCTTAAGAGCTCAAGACATTTGGAAAATGATCGTAAAGAATTCCCCACATATAGATGAACGTGTACAGCATAACTGTTTCAGGGCTTCCTAGGATGCTTTTAAT
>APH_4024
TTGTATTTATTTTATTGTTCTAATACTGATTAATTGTAGTATTTTTTTCGTTGCTTTAATTTTTGGATATTCTTTCATTAGAACAGGCAATAGAACGCGTTCCTAAAGTGTGGTGAAACATTTTAGAATCACATTGTATACAGAGCTGTTCTTTCAGCAATTTTATTTTTCCGTGTCCTTTCACATTAAAGAAAAAATATTCAAGCTGTGCTATGTTTAGAAACGATACCGAATTCAGAGCCAGTCAAGAAGTCTATTAATTAATTAATGATGATTGATGCTTATTAAGATGTCTCGCGCTGCTCGTGAAAGCGATCGAGTCTGAAGGCACTTAGACACAGTTCAAAAAATGACACTCAAAAAGAGATAAATGGGAGACACAAAACATTGACAATCTGGAGGAAACAAAGATTGACACTAATAGCATTAGAGATAGGAGAGGAAGAAGGGGCAAAAAGGGAGGGAAAAAAAGATAATAAAACGAAACGGGGAAGAAAATATAAACCTGGAAGATGGATCAATTCAAATTCAGATGCGAACTTCATGGCGAGATTACACTCGCCTAATTAAATTTCTGGCCTCTTTATACTCTCAGATATAAAGTGAACTGTTTAATCACACCCGCGAAGCGCTGGGCAGGATTTGGGGGGGAGGGGAGACCTCTCCCCTACACGCAGCGTTTCTCCCTGCCTCTGAGTCACCGTCCCTCTCAGGAGCCGACAAATATGAATAATATCTTGATTGGGGTTTATTGGGGTCGCGCCCGCTGTAATTGCCTAATTATGTGTGACGACAAGGACTCCGGTGCCATACCCGTTCCCGACGCTGCTGCCTGTCGTGAAAAGACGGACGGGGTTTCAGCTCCACCGATCGAACAAACGAATCATATTTCGACCGACGAACTACTACTGCTTCGCGTATTCTAATAAAACTTTCTCTTTTCAATGGAAATGTAACCCCTTCCTTGCTCACTAGCGCGAGATCGTTCTCGTAGTTGTCGCATTCGGGTTGTAGAACAGACGACTAAATGGATCGTTTGGAATTCTCGTCGCTTTCTATCCTTGGATTTACGCTCGAAATAGCCTCACGCAAATCTCTTACGGCAAGTTGAAGTTTCTTCTTTTTGCACTAATAACGATGTTCATTCAGGATAATTCACTGTTTAATACTTCTTTTTTTTATCCTGGATTTCTCGTTCTTCCTTCAAAGTTTAATTTTGTTCATACAAGTCCTGTTTCATCCACATTTTAGCAATTCTCAAGCGCGTATTTCAGTCGAAATGCGGGAAGTGACTCTCAATGTGTGGGATTGCCTTGAGTAAACTGGTGTGGTTGCAATCCATCCAGGCTCCAATGGCGGATAGTGGGTGTTGCCTGTGTTGGAAAGAAATATAATACTGTCTGAAATCTCTGCCTTTCCACTAAATAGACACTTTGAGATACCTTAAGAGCTCAAG-----------------------------------------------------------------------------------------
>APH_4029
------------------------------------------------------------------------------------------------------------------------------------------------GCTGTTCTATCAGCAATTTTATATTTCCGTGTCCTTTCACATTAAAGAAAAAATATTCAAGCTGTGCTATGTTTAGAAACGATACCGAATTCAAAGCCAGTCAAGAAATCTATTAATTAATTAATGATGATTGATGCTTATTAAGATGTCTCGCGCTGCTCGTGAAAGCGATCGAGTCTGAAGGCACTTAGACACAGTTCAAAAAATGACACTCAAAAAGAGATAAATGGGAGACACAAAACATTGACAATCTGGAGGAAACAAAGATTGACACTAATAGCATTAGAGATAGGAGAGGAAGAAGGGGCAAAAAGGGAGGGAAAAAAAGATAATAAAACGAAACGGGGAAGAAAATATAAACCTGGAAGATGGATCAATTCAAATTCAGATGCGAACTTCATGGCGAGATTACACTCGCCTAATTAAATTTCTGGCCTCTTTATACTCTCAGATATAAAGTGAACTGTTTAATCACACCCGCGAAGCGCTGGGCAGGATTTGGGGGGGAGGGGAGACCTCTCCCCTACACGCAGCGTTTCTCCCTGCCTCTGAGTCACCGTCCCTCTCAGGAGCCGACAAATATGAATAATATCTTGATTGGGGTTTATTGGGGTCGCGCCCGCTGTAATTGCCTAATTATGTGTGACGACAAGGACTCCGGTGCCATACCCGTTCCCGACGCTGCTGCCTGTCGTGAAAAGACGGACGGGGTTTCAGCTCCACCGATCGAACAAACGAATCATATTTCGACCGACGAAGTACTACTGCTTCGCGTATTCTAATAAAACTTTCTCTTTTGAATGGAAATGTAACCCCTCCCTTGCTCACCAGCGCGCGATCGTTCTCGTAGTTGTCGCATTCGGGTTGTAGAACAGACGACTAAATGGATCGTTTGGAATTCTCGTCGCTTTCTATCCTTGGATTTACGCTCGAAATAGCCTCACGCAAATCTCTTACGGCAAGTTGAAGTTTCTTCTTTTTACACTAATAACGATGTTCATTCAGGATAATTCACTGTTTAATACTTCTTTTTTTTAGCCTGGATTTCTCATTCTTCCTTCAGCGTTTAATTTTGTTCATACAAGTCCTGTTTCATCCACATTTTAGCAATTCTCAAGCGCGTATTTCAGTCGACATGCGGGAAGTGACTCTCAATCTGTGGGATTGCCTTGAGTAAACTGGTGTGGTTGCAATCCATCCAGGCTCCAATGGCGGATAGTGGGTGTTGTCTGTG-----------------------------------------------------------------------------------------------------------------------------------------------------------------------
>APH_5003
--------------------------------------------------------------------------------------------------GTTCCTAAAGTGTGGTGAAACATTTTAGAATCACATTGTGTACAGAGCTGTTCTTTCAGCAATTTTATTTTTCCGTGTCCTTTCACATTAAAGAAAAAATATTCAAGCTGTGCTATGTTTAGAAACGATACCGAATTCAAAGCCAGTCAAGAAATCTATTAATTAATTAATGATGATTGATGCTTATTAAGATGTCTCGCGCTGCTCGTGAAAGCGATCGAGTCTGAAGGCACTTAGACACAGTTCAAAAAATGACACTCAAAAAGAGATAAATGGGAGACACAAAACATTGACAATCTGGAGGAAACAAAGATTGACACTAATAGCATTAGAGATAGGAGAGGAAGAAGGGGCAAAAAGGGAGGGAAAAAAAGATAATAAAACGAAACGGGGAAGAAAATATAAACCTGGAAGATGGATCAATTCAAATTCAGATGCGAACTTCATGGCGAGATTACACTCGCCTAATTAAATTTCTGGCCTCTTTATACTCTCAGATATAAAGTGAACTGTTTAATCACACCCGCGAAGCGCTGGGCAGGATTT-GGGGGGAGGGGAGACCTCTCCCCTACACGCAGCGTTTCTCCCTGCCTCTGAGTCACCGTCCCTCTCAGGAGCCGACAAATATGAATAATATCTTGATTGGGGTTTATTGGGGTCGCGCCCGCTGTAATTGCCTAATTATGTGTGACGACAAGGACTCCGGTGCCATACCCGTTCCCGACGCTGCTGCCTGTCGTGAAAAGACGGACGGGGTTTCAGCTCCACAGATCGAACAAACGAATCATATTTCGACCGACGAAGTACTACTGCTTCGCGTATTCTAATAAAACTTTCTCTTTTCAATGGAAATGTAACCCCTTCCTTGCTCACTAGCGCGAGATCGTTCTCGTAGTTGTCGCATTCGGGTTGTAGAACAGACGACTAAATGGATCGTTTGGAATTCTCGTCGCTTTCTATCCTTGGATTTACGCTCGAAATAGCCTCACGCAAATCTCTTACGGCAAGTTGAAGTTTCTTCTTTTTGCACTAATAACGATGTTCATTCAGGATAATTCACTGTTTAATACTTCTTTTTTTTATCCTGGATTTCTCGTTCTTCCTTCAAAGTTTAATTTTGTTCATACAAGTCCTGTTTCATCCACATTTTAGCAATTCTCAAGCGCGTATTTCAGTCGACATGCGGGAAGTGACTCTCAATCTGTGGGATTGCCTTGAGTAAACTGGTGTGGTTGCAATCCATCCAGGCTCCAATGGCGGATAGTGGGTGTTGTCTGTGTTGGAAAGAAATATAATACTGTCTGAAATCTCTGCCTTTCCACTAAATAGACACTCTGAGA----------------------------------------------------------------------------------------------------------
>APH_1357
----------------------------------------------------------------------------------------------------------------------------------------------------------------------------------------------------------------------------------------------------------------------------------------------------------------------------------------------------------------------------------------------------------------------------------------------------------------------------------------------------------------------------------------------------------------------------------------------------------------------------------------------------------------------------GGGGAGACCTCTCCCCTACACGCAGCGTTTCTCCCTGCCTCTGAGTCACCGTCCCTCTCAGGAGCCGACAAATATGAATAATATCTTGATTGGGGTTTATTGGGGTCGCGCCCGCTGTAATTGCCTAATTATG----------------------------------------------------------------------------------------------------------------------------------------------------------------------------------------------------------------------------------------------------------------------------------------------------------------------------------------------------------------------------------------------------------------------------------------------------------------------------------------------------------------------------------------------------------------------------------------------------------------------------------------------------------------------------------------------------------------------------------------------------------------------------------------
