# Supplementary material for: ﻿Discovery of a new tarantula species from the Madrean Sky Islands and the first documented instance of syntopy between two montane endemics (Araneae, Theraphosidae, Aphonopelma): a case of prior mistaken identity
Source: Zookeys. 2024 Aug 16;1210:61–98. doi: 10.3897/zookeys.1210.125318 (PMC11344175; doi:10.3897/zookeys.1210.125318)
Supplement: Supplementary material 8 — Phylogenomics files [file zookeys-1210-061_article-125318__-s008.zip › Suppl8/individual_UCE_loci/sl_realigned_uce_2001102.fas]

>APH_1357
-----------------------------------------------------------------------------------------------------------------------------------------------------------------------------------------------------------------------------------------------------------------------------------------------------------------CCAGTCGAT---GACAG---------------------------------------------------------CATGTTGCACATCCACAATCTGAAAACGTTGTCC-----------------------------------------ACGGAAGTGTTTC---------TTCATGG-----------CACCGA------AAAGATGAAA----GTCGCCGATGGCACTGGACTGGATAGCCCGTGAACAAGAATCTCCTGGCATCATCGGCCGAGAATTGGCGAATGCGGAGAGAGAACTTGAAACAGCACGCCTGGCAGGACGTGAACTAAGGTTCAATAAAAGAAAAGGAGGTAAGTTTTTTCTGGCCAGAGGACAAATGAACTTCGGCAAAAGACGCAATTAAAA-----CCGGTACAAGATCAAATCCAAAAACCCCTGGGTAAAAGGTCTCCTAAGGAAAGAAGGGCCACTTCTTGGAAACAAAGATGGAC-----------------CGAGTCGACAAAAGG----GAGAAACA---------------------------------CGTCA----------------------ACGTGATACCG------TGCACAGCCACC----AGGAGGGGGTGTTTCTCCTGGTATGGCCTGGGAC---------------CCTTGGTCGCAATTCAT---------------------------GGTAGGCT--------------------CAACGCCGACACCTA-----------------------
>APH_0723
GTTAGTTGGTTATTGGGATTTTATGGCACTAGGGCCAGGATTGGCCAAAGAGCGCCAAGAATGCCAAGAACTCGGACCGTGGGGCACCATTCCCCCAAACAACTGGAGGACTGGTTGTCCCCGAGCGGGGAGTGAAAGTGTTAATGCAATACTTTGTCATGTGTTTTATTTTATATTTGAAATTACATGTAATTAGATTAGCATTTAGAATGTAAGTTATTGTTGTAACTCATCTAATTAGATTTATCGTTCTCTAATTTTTCTGTCCGTGACTTATTTATATCTTTCTTTTACTGTAGGGTTGCCCTGATGATGTGGACAGATCAAATAGTGGCATTGATGCCTTTAGGTTTATGTTGGAGACGAACAAAGGCCGTACTATGTTGGAGTTCCAGGAGCTAATGACGGTATTCCAGTTGCTGCACTGGAACGGGAGTCTCAAGGCCATGAGAGAGCGGCAGTGTTCCAGACAGGAGGTCGTAGCACATTACTCCCACCGAGCCCTCGATGACGATATGCGGTCTCAGATGGCACTGGACTGGATAGCCCGTGAACAAGAATCTCCTGGCATCATCGGCCGAGAATTGGCGAATGCGGAGAGAGAACTTGAAACAGCACGCCTGGCAGGACGTGAACTAAGGTTCCCCAAGGAGAAAAGGGACATTCTTATGCTGGCCTGTAGCCAAGTCAACTCCGTCAATGGTTTAAGTTAAAAAGCCGCAGAAACAAGACTACATTTTGCGACCCCTTGGTGATATATGAACTATGTACATAAGGATCTCTATGTATGAGTGTGTGTGTGCGTGTGTGTGTGTGT--GCGCGCTCATGAAAGGCTCTGAGAGGTAACTGGAATCTTTATCGTCACAGACTCTGTTGCTCGTCACTTTTTTTTTTTTCGAGGACCTACATAATACCAGCGTTCTTCTAGACTACTTCGGAGGCGTAGCCATTTTGCTTTTCATGGTTCGGAAATGTCACACCACTCAGCTTTTGCTACGGGCCATCTCTTTAAGAACTGAGAGTACGAAAATAGTGGGTTTCTGTTTGAAGGAGCGAATACAGAGTCTGCGTATAACATCGTGCTTATTTAAAGATTA
>APH_0186
GTTAGTTGGTTATTGGGATTTTATGGCACTAGGGCCAGGATTGGCCAAAGAGCGCCAAGAATGCCAAGAACTCGGACCGTGGGGCACCATTCCCCCAAACAACTGGAGGACTAGTTGTCCCCGAGCGGGGAGTGAAAGTGTTAATGCAATACTTTGTCATGTGTTTTATTTTATATTTGAAATTACATGTAACTAGATTAGCATTTAGAATGTAAGTTATTCTTGTAACTCATCTAATTAGATTTATCGTTCTCTAATTTTTCTGTCCGTGACTTATTTATATCTTTCTTTTACTGTAGGGTTGCCCTGATGATGTGGACAGATCAAATAGTGGCATTGATGCCTTTAGGTTTATGTTGGAGACGAACAAAGGCCGTACTATGTTGGAGTTCCAGGAGCTAATGACGGTATTCCAGTTGCTGCACTGGAACGGGAGTCTCAAGGCCATGAGAGAGCGGCAGTGTTCCAGACAGGAGGTCGTAGCACATTACTCCCACCGAGCCCTCGATGACGATATGCGGTCTCAGATGGCACTGGACTGGATAGCCCGTGAACAAGAATCTCCTGGCATCATCGGCCGAGAATTGGCGAATGCGGAGAGAGAACTTGAAACAGCACGCCTGGCAGGACGTGAACTAAGGTTCCCCAAGGAGAAAAGGGACATTCTTATGCTGGCCTGTAGCCAAGTCAACTCCGTCAATGGTTTAAGTTAAAAAGCCGCAGAAACAAGACTACATTTTGCGACCCCTTGGTGATATATGAACTATGTACATAAGGATCTCTATGTATGTGTGTGTGTGTGTGTGCGTGTGTGTGT--GCGCGCTCATGAAAGGCTCTGAGAGGTAACTGGAATCTTTATCGTCACAGACTCTGTTGCTCGTCACTTTTTTTTTTTTCGAGGACCTACATAATACCAGCGTTCTTCTAGACTACTTCGGAAGCGTAGCCATTTTGCTTTTCATGGTTCGGAAATGTCACACCACTCAGCTTTTGCTACGGGCCATCTCTTTAAGAACTGAGAGTACGAAAATAGTGGGTTTCTGTTTGAAGGAGCGAATACAGAGTCTGCGTATAACATCGTGCTTATTTAAAGATTA
>APH_3188
----------------------------CTAGGGCCAGGATTGGCCAAAGAGCGCCAAGAATGCCAAGAACTCGGACCGTGGGGCACCATTCCCCCAAACAACTGGAGGACTAGTTGTCCCCGAGCGGGGAGTGAAAGTGTTAATGCAATACTTTGTCATGTGTTTTATTTTATATTTGAAATTACATGTAACTAGATTAGCATTTAGAATGTAAGTTATTCTTGTAACTCATCTAATTAGATTTATCGTTCTCTAATTTTTCTGTCCGTGACTTATTTATATCTTTCTTTTACTGTAGGGTTGCCCTGATGATGTGGACAGATCAAATAGTGGCATTGATGCCTTTAGGTTTATGTTGGAGACGAACAAAGGCCGTACTATGTTGGAGTTCCAGGAGCTAATGACGGTATTCCAGTTGCTGCACTGGAACGGGAGTCTCAAGGCCATGAGAGAGCGGCAGTGTTCCAGACAGGAGGTCGTAGCACATTACTCCCACCGAGCCCTCGATGACGATATGCGGTCTCAGATGGCACTGGACTGGATAGCCCGTGAACAAGAATCTCCTGGCATCATCGGCCGAGAATTGGCGAATGCGGAGAGAGAACTTGAAACAGCACGCCTGGCAGGACGTGAACTAAGGTTCCCCAAGGAGAAAAGGGACATTCTTATGCTGGCCTGTAGCCAAGTCAACTCCGTCAATGGTTTAAGTTAAAAAGCCGCAGAAACAAGACTACATTTTGCGACCCCTTGGTGATATATGAACTATGTACATAAGGATCTCTATGTATGTGTGTGTGTGTGTGTGCGTGTGTGTGT--GCGCGCTCATGAAAGGCTCTGAGAGGTAACTGGAATCTTTATCGTCACAGACTCTGTTGCTCGTCACTTTTTTTTTTTTCGAGGACCTACATAATACCAGCGTTCTTCTAGACTACTTCGGAAGCGTAGCCATTTTGCTTTTCATGGTTCGGAAA-----------------------------------------------------------------------------------------------------------------------------
>APH_0717
GTTAGTTGGTTATTGGGATTTTATGGCACTAGGGCCAGGATAGGCCAAAGAGCGCCAAGAATGCCAAGAACTCGGACCGTGGGGCACCATTCCCCCAAACAACTGGAGGACTAGTTGTCCCCGAGCGGGGAGTGAAAGTGTTAATGCAATACTTTGTCATGTGTTTTATTTTATATTTGAAATTACATGTAACTAGATTAGCATTTAGAATGTAAGTTATTGTTGTAACTCATCTAATTAGATTTATCGTTCTCTAATTTTTCTGTCCGTGACTTATTTATATCTTTCTTTTACTGTAGGGTTGCCCTGATGATGTGGACAGATCAAATAGTGGCATTGATGCCTTTAGGTTTATGTTGGAGACGAACAAAGGCCGTACTATGTTGGAGTTCCAGGAGCTAATGACGGTATTCCAGTTGCTGCACTGGAACGGGAGTCTCAAGGCCATGAGAGAGCGGCAGTGTTCCAGACAGGAGGTCGTAGCACATTACTCCCACCGAGCCCTCGATGACGATATGCGGTCTCAGATGGCACTGGACTGGATAGCCCGTGAACAAGAATCTCCTGGCATCATCGGCCGAGAATTGGCGAATGCGGAGAGAGAACTTGAAACAGCACGCCTGGCAGGACGTGAACTAAGGTTCCCCAAGGAGAAAAGGGACATTCTTATGCTGGCCTGTAGCCAAGTCAACTCCGTCAATGGTTTAAGTTAAAAAGCCGCAGAAACAAGACTACATTTTGCGACCCCTTGGTGATATATGAACTATGTACATAAGGATCTCTATGTATGTGTGTGTGTGTGCGTGTGTGTGTGTGT--GCGCGCTCATGAAAGGCTCTGAGAGGTAACTGGAATCTTTATCGTCACAGACTCTGTTGCTCGTCACTTTTTTTTTTTTCGAGGACCTACATAATACCAGCGTTCTTCTAGACTACTTCGGAGGCGTAGCCATTTTGCTTTTCATGGTTCGGAAATGTCACACCACTCAGCTTTTGCTACGGGCCATCTCTTTAAGAACTGAGAGTACGAAAATAGTGGGTTTCTGTTTGAAGGAGCGAATACAGAGTCTGCGTATAACATCGTGCTTATTTATAGATTA
>APH_0185
GTTAGTTGGTTATTGGGATTTTATGGCACTAGGGCCAGGATTGGCCAAAGAGCGCCAAGAATGCCAAGAACTCGGACCGTGGGGCACCATTCCCCCAAACAACTGGAGGACTAGTTGTCCCCGAGCGGGGAGTGAAAGTGTTAATGCAATACTTTGTCATGTGTTTTATTTTATATTTGAAATTACATGTAACTAGATTAGCATTTAGAATGTAAGTTATTGTTGTAACTCATCTAATTAGATTTATCGTTCTCTAATTTTTCTGTCCGTGACTTATTTATATCTTTCTTTTACTGTAGGGTTGCCCTGATGATGTGGACAGATCAAATAGTGGCATTGATGCCTTTAGGTTTATGTTGGAGACGAACAAAGGCCGTACTATGTTGGAGTTCCAGGAGCTAATGACGGTATTCCAGTTGCTGCACTGGAACGGGAGTCTCAAGGCCATGAGAGAGCGGCAGTGTTCCAGACAGGAGGTCGTAGCACATTACTCCCACCGAGCCCTCGATGACGATATGCGGTCTCAGATGGCACTGGACTGGATAGCCCGTGAACAAGAATCTCCTGGCATCATCGGCCGAGAATTGGCGAATGCGGAGAGAGAACTTGAAACAGCACGCCTGGCAGGACGTGAACTAAGGTTCCCCAAGGAGAAAAGGGACATTCTTATGCTGGCCTGTAGCCAAGTCAACTCCGTCAATGGTTTAAGTTAAAAAGCCGCAGAAACAAGACTACATTTTGCGACCCCTTGGTGATATATGAACTATGTACATAAGGATCTCTATGTATGTGTGTGTGTGTGCGTGTGTGTGTGTGT--GCGCGCTCATGAAAGGCTCTGAGAGGTAACTGGAATCTTTATCGTCACAGACTCTGTTGCTCGTCAC-TTTTTTTTTTTCGAGGACCTACATAATACCAGCGTTCTTCTAGACTACTTCGGAAGCGTAGCCATTTTGCTTTTCATGGTTCGGAAATGTCACACCACTCAGCTTTTGCTACGGGCCATCTCTTTAAGAACTGAGAGTACGAAAATAGTGGGTTTCTGTTTGAAGGAGCGAATACAGAGTCTGCGTATAACATCGTGCTTATTTAAAGATTA
>APH_0674
GTTAGTTGGTTATTGGGATTTTATGGCACTAGGGCCAGGATTGGCCAAAGAGCGCCAAGAATGCCAAGAACTCGGACCGTGGGGCACCATTCCCCCAAACAACTGGAGGACTAGTTGTCCCCGAGCGGGGAGTGAAAGTGTTAATGCAATACTTTGTCATGTGTTTTATTTTATATTTGAAATTACATGTAACTAGATTAGCATTTAGAATGTAAGTTATTGTTGTAACTCATCTAATTAGATTTATCGTTCTCTAATTTTTCTGTCCGTGACTTATTTATATCTTTCTTTTACTGTAGGGTTGCCCTGATGATGTGGACAGATCAAATAGTGGCATTGATGCCTTTAGGTTTATGTTGGAGACGAACAAAGGCCGTACTATGTTGGAGTTCCAGGAGCTAATGACGGTATTCCAGTTGCTGCACTGGAACGGGAGTCTCAAGGCCATGAGAGAGCGGCAGTGTTCCAGACAGGAGGTCGTAGCACATTACTCCCACCGAGCCCTCGATGACGATATGCGGTCTCAGATGGCACTGGACTGGATAGCCCGTGAACAAGAATCTCCTGGCATCATCGGCCGAGAATTGGCGAATGCGGAGAGAGAACTTGAAACAGCACGCCTGGCAGGACGTGAACTAAGGTTCCCCAAGGAGAAAAGGGACATTCTTATGCTGGCCTGTAGCCAAGTCAACTCCGTCAATGGTTTAAGTTAAAAAGCCGCAGAAACAAGACTACATTTTGCGACCCCTTGGTGATATATGAACTATGTACATAAGGATCTCTATGTATGTGTGTGTGTGTGCGTGTGTGTGTGTGT--GCGCGCTCATGAAAGGCTCTGAGAGGTAACTGGAATCTTTATCGTCACAGACTCTGTTGCTCGTCACTTTTTTTTTTTTCGAGGACCTACATAATACCAGCGTTCTTCTAGACTACTTCGGAAGCGTAGCCATTTTGCTTTTCATGGTTCGGAAATGTCACACCACTCAGCTTTTGCTACGGGCCATCTCTTTAAGAACTGAGAGTACGAAAATAGTGGGTTTCTGTTTGAAGGAGCGAATACAGAGTCTGCGTATAACATCGTGCTTATTTAAAGATTA
>APH_0880
GTTAGTTGGTGATTGGAATTTTATGGCACAAGGGCCAGGATTGGCCAAAGAGCGCCAAGAATGCCAAGAACTCGGACCGTGGGGCACCATTCCCCCAAACAACTGGAGGACTAGTTGTCCCCGAGCGGGGAGTGAAAGTGTTAATGCAAAACTTTGTCATGTGTTTTATTTTATATTTGAAATTACATGTAACTAGATTAGCATTTAGAATGTAAGTTAGTGTTGTAACTCATCTAATTACATTTATCGTTCTCTAATTTTTCTGTCCGTGACTTATTTATATCTTTCTTTTACTGTAGGGTTGCCCTGATGATGTGGACAGATCAAATAGTGGCATTGATGCCTTTAGGTTCATGCTAGAGACGAACAAAGGCCGTACTATGTTGGAGTTCCAGGAGCTAATGACGGTGTTCCAGTTGCTGCACTGGAACGGGAGTCTCAAGGCCATGAGAGAGCGGCAGTGTTCCAGACAGGAGGTCGTAGCACATTACTCCCACCGAGCCCTCGATGACGATATGCGGTCTCAGATGGCACTGGACTGGATAGCCCGTGAACAAGAATCTCCTGGCATCATCGGCCGAGAATTGGCGAATGCGGAGAGAGAACTTGAAACAGCACGCCTGGCAGGACGTGAACTAAGGTTCCCCAAGGAGAAAAGGGACATTCTTATGCTGGCCTGTAGCCAAGTCAACTCCGTCAATGGTTTAAGTTAAAAAGCCGCAGAAACAAGACTACATTTTGCGACCCCTTGGTGATATATGAACTATGTACATAAGGATCTCTATGTATGCGTGTGTGTGTGCGTGTGTGTGTGTGT--GCGCGCTCATGAAAGGCTCTGAGAGGTAACTGGAATCTTTATCGTCACAGACTCTGTTGCTCGTCACTTTTTTTTTTTTCGAGGACCTACATAATACCAGCGTTCTTCTAGACTACTTCGGAGGCGTAGCCATTTTGCTTTTCATGGTTCGGAAATGTCACACCACTCAGCTTTTGCTACGGGCCATCTCTTTAAGAACTGAGAGTACGAAAATAGTGGGTTTCTGTTTGAAGGAGCGAATACAGAGTCTGCGTATAACATCGTGCTTAT----------
>APH_5001
------------------------------------------------------------------------------------------------------------------TTGTTCCCGAGCGGGGAGTGAAAGTGTTAATGCAATACTTTGTCATGTGTTTTATTTTATATTTGAAATTACATGTAACTAGATTAGCATTTAGAATGTAAGTTATTGTTGTAACTCATCTAATTACATTTATCGTTCTCTAATTTTTCTGTCCGTGACTTATTTATATCTTTCTTTTACTGTAGGGTTGCCCTGATGATGTGGACAGATCAAATAGTGGCATTGATGCCTTTAGGTTCATGCTAGAGACGAACAAAGGCCGTACTATGTTGGAGTTCCAGGAGCTAATGACGGTGTTCCAGTTGCTGCACTGGAACGGGAGTCTCAAGGCCATGAGAGAGCGGCAGTGTTCCAGACAGGAGGTCGTAGCACATTACTCCCACCGAGCCCTCGATGACGATATGCGGTCTCAGATGGCACTGGACTGGATAGCCCGTGAACAAGAATCTCCTGGCATCATCGGCCGAGAACTGGCGAATGCGGAGAGAGAACTCGAAACAGCACGCCTGGCAGGACGTGAACTAAGGTTCCCCAAGGAGAAAAGGGACATTCTTATGCTGGCCTGTAGCCAAGTCAACTCCGTCAATGGTTTAAGTTAAAAAGCCGCAGAAACAAGACTACATTTTGCGACCCCTTGGTGATATATGAACTATGTACATAAGGATCTCTATGTATGCGTGTGTGTGTGCGTGTGTGTGTGTGTGCGCGCGCTCATGAAAGGCTCTGAGAGGTAACTGGAATCTTTATCGTCACAGACTCTGTTGCTCGTCAC--TTTTTTTTTTCGAGGACCTACATAATACCAGCGTTCTTCTAGACTACTTCGGAGGCGTAGCCATTTTGCTTTTCATGGTTCGGAAATGACACACCACTCAGCTTTTGCTACGGGCCATCTCTTTAAGAACTGAGAGTACGAAAATAGTGGGTTTCTGTTTGAAGGAGCG------------------------------------------
>APH_5079
GTTAGTTGGTTATTGGGATTTTATGGCACAAGGGCCAGGATTGGCCAAAGAGCGCCAAGAATGCCAAGAACTCGGACCGTGGGGCACCATTCCCCCAAACAACTGGAGGACTAGTTGTTCCCGAGCGGGGAGTGAAAGTGTTAATGCAATACTTTGTCATGTGTTTTATTTTATATTTGAAATTACATGTAACTAGATTAGCATTTAGAATGTAAGTTATTGTTGTAACTCATCTAATTACATTTATCGTTCTCTAATTTTTCTGTCCGTGACTTATTTATATCTTTCTTTTACTGTAGGGTTGCCCTGATGATGTGGACAGATCAAATAGTGGCATTGATGCCTTTAGGTTCATGCTAGAGACGAACAAAGGCCGTACTATGTTGGAGTTCCAGGAGCTAATGACGGTGTTCCAGTTGCTGCACTGGAACGGGAGTCTCAAGGCCATGAGAGAGCGGCAGTGTTCCAGACAGGAGGTCGTAGCACATTACTCCCACCGAGCCCTCGATGACGATATGCGGTCTCAGATGGCACTGGACTGGATAGCCCGTGAACAAGAATCTCCTGGCATCATCGGCCGAGAACTGGCGAATGCGGAGAGAGAACTCGAAACAGCACGCCTGGCAGGACGTGAACTAAGGTTCCCCAAGGAGAAAAGGGACATTCTTATGCTGGCCTGTAGCCAAGTCAACTCCGTCAATGGTTTAAGTTAAAAAGCCGCAGAAACAAGACTACATTTTGCGACCCCTTGGTGATATATGAACTATGTACATAAGGATCTCTATGTATGCGTGTGTGTGTGCGTGTGTGTGTGTGTGCGCGCGCTCATGAAAGGCTCTGAGAGGTAACTGGAATCTTTATCGTCACAGACTCTGTTGCTCGTCAC--TTTTTTTTTTCGAGGACCTACATAATACCAGCGTTCTTCTAGACTACTTCGGAGGCGTAGCCATTTTGCTTTTCATGGTTCGGAAATGACACACCACTCAGCTTTTGCTACGGGCCATCTCTTTAAGAACTGAGAGTACGAAAATAGTGGGTTTCTGT-----------------------------------------------------
>APH_0622
-----------------------------------------------------------------------------------------------------------------------------------------------------------------------------------------CATGTAACTAGATTAGCATTTAGAATGTAAGTTATTGTTGTAACTCATCTAATTACATTTATCGTTCTCTAATTTTTCTGTCCGTGACTTATTTATATCTTTCTTTTACTGTAGGGTTGCCCTGATGATGTGGACAGATCAAATAGTGGCATTGATGCCTTTAGGTTCATGCTAGAGACGAACAAAGGCCGTACTATGTTGGAGTTCCAGGAGCTAATGACGGTGTTCCAGTTGCTGCACTGGAACGGGAGTCTCAAGGCCATGAGAGAGCGGCAGTGTTCCAGACAGGAGGTCGTAGCACATTACTCCCACCGAGCCCTCGATGACGATATGCGGTCTCAGATGGCACTGGACTGGATAGCCCGTGAACAAGAATCTCCTGGCATCATCGGCCGAGAACTGGCGAATGCGGAGAGAGAACTCGAAACAGCACGCCTGGCAGGACGTGAACTAAGGTTCCCCAAGGAGAAAAGGGACATTCTTATGCTGGCCTGTAGCCAAGTCAACTCCGTCAATGGTTTAAGTTAAAAAGCCGCAGAAACAAGACTACATTTTGCGACCCCTTGGTGATATATGAACTATGTACATAAGGATCTCTATGTATGCGTGTGTGTGTGCGTGCGTGTGTGTGTGCGCGCGCTCATGAAAGGCTCTGAGAGGTAACTGGAATCTTTATCGTCACAGACTCTGTTGCTCGTCACTTTTTTTTTTTTCGAGGACCTACATAATACCAGCGTTCTTCTAGACTACTTCGGAGGCGTAGCCATTTTGCTTTTCATGGTTCGGAAATGTCACACCACTCAGCTTTTGCTACGGGCCATCTCTTTAAGAACTGAGAGTACGAAAATAGTGGGTTTCTGTTT---------------------------------------------------
>APH_0683
GTTAGTTGGTTATTGGGATTTTATGGCACAAGGGCCAGGATTGGCCAAAGAGTGCCAACAATGCCAAGAACTCGGACCGTGGGGCACCATTCCCCCAAACAACTGGAGGACTAGTTGTCCCCGAGCGGGGAGTGAAAGTGTTAATGCAATACTTTGTCATGTGTTTTATTTTATATTTGAAATTACATGTAACTAGATTAGCATTTAGAATGTAAGTTATTGTTGTAACTCATCTAATTACATTTATCGTTCTCTAATTTTTCTGTCCGTGACTTATTTATATCTTTCTTTTACTGTAGGGTTGCCCTGATGATGTGGACAGATCAAATAGTGGCATTGATGCCTTTAGGTTCATGCTAGAGACGAACAAAGGCCGTACTATGTTGGAGTTCCAGGAGCTAATGACGGTGTTCCAGTTGCTGCACTGGAACGGGAGTCTCAAGGCCATGAGAGAGCGGCAGTGTTCCAGACAGGAGGTCGTAGCACATTACTCCCACCGAGCCCTCGATGACGATATGCGGTCTCAGATGGCACTGGACTGGATAGCCCGTGAACAAGAATCTCCTGGCATCATCGGCCGAGAACTGGCGAATGCGGAGAGAGAACTCGAAACAGCACGCCTGGCAGGACGTGAACTAAGGTTCCCCAAGGAGAAAAGGGACATTCTTATGCTGGCCTGTAGCCAAGTCAACTCCGTCAATGGTTTAAGTTAAAAAGCCGCAGAAACAAGACTACATTTTGCGACCCCTTGGTGATATATGAACTATGTACATAAGGATCTCTATGTATGAGTGTGTGTGTGCGTGTGTGTGTGTGT--GCGCGCTCATGAAAGGCTCTGAGAGGTAACTGGAATCTTTATCGTCACAGACTCTGTTGCTCGTCACTTTTTTTTTTTTCGAGGACCTACATAATACCAGCGTTCTTCTAGACTACTTCGGAGGCGTAGCCATTTTGCTTTTCATGGTTCGGAAATGTCACACCACTCAGCTTTTGCTACGGGCCATCTCTTTAAGAACTGAGAGTACGAAAATAGTGGGTTTCTGTTTGAAGGAGCGAATACAGAGTCTGCGTATAACATCGTGCTTATTTAAAGATTA
>APH_0772
GTTAGTTGGTTATTGGGATTTTATGGCACAAGGGCCAGGATTGGCCAAAGAGCGCCAAGAATGCCAAGAACTCGGACCGTGGGGCACCATTCCCCCAAACAACTGGAGGACTAGTTGTTCCCGAGCGGGGAGTGAAAGTGTTAATGCAATACTTTGTCATGTGTTTTATTTTATATTTGAAATTACATGTAACTAGATTAGCATTTAGAATGTAAGTTATTGTTGTAACTCATCTAATTACATTTATCGTTCTCTAATTTTTCTGTCCGTGACTTATTTATATCTTTCTTTTACTGTAGGGTTGCCCTGATGATGTGGACAGATCAAATAGTGGCATTGATGCCTTTAGGTTCATGCTAGAGACGAACAAAGGCCGTACTATGTTGGAGTTCCAGGAGCTAATGACGGTGTTCCAGTTGCTGCACTGGAACGGGAGTCTCAAGGCCATGAGAGAGCGGCAGTGTTCCAGACAGGAGGTCGTAGCACATTACTCCCACCGAGCCCTCGATGACGATATGCGGTCTCAGATGGCACTGGACTGGATAGCCCGTGAACAAGAATCTCCTGGCATCATCGGCCGAGAACTGGCGAATGCGGAGAGAGAACTCGAAACAGCACGCCTGGCAGGACGTGAACTAAGGTTCCCCAAGGAGAAAAGGGACATTCTTATGCTGGCCTGTAGCCAAGTCAACTCCGTCAATGGTTTAAGTTAAAAAGCCGCAGAAACAAGACTACATTTTGCGACCCCTTGGTGATATATGAACTATGTACATAAGGATCTCTATGTATGCGTGTGTGTATGCGTGCGTGTGTGTGTGCGCGCGCTCATGAAAGGCTCTGAGAGGTAACTGGAATCTTTATCGTCACAGACTCTGTTGCTCGTCAC--TTTTTTTTTTCGAGGACCTACATAATACCAGCGTTCTTCTAGACTACTTCGGAGGCGTAGCCATTTTGCTTTTCATGGTTCGGAAATGTCACACCACTCAGCTTTTGCTACGGGCCATCTCTTTAAGAACTGAGAGTACGAAAATAGTGGGTTTCTGTTTGAAGGAGCGAATACAGAGTCTGCGTATAACATCGTGCTTATTTAAAG----
>APH_3177
GTTAGTTGGTTATTGGGATTTTATGGCACAAGGGCCAGGATTGGCCAAAGAGCGCCAACAATGCCAAGAACTCGGACCGTGGGGCACCATTCCCCCAAACAACTGGAGGACTAGTTGTCCCCGAGCGGGGAGTGAAAGTGTTAATGCAATACTTTGTCATGTGTTTTATTTTATATTTGAAATTACATGTAACTAGATTAGCATTTAGAATGTAAGTTATTGTTGTAACTCATCTAATTACATTTATCGTTCTCTAATTTTTCTGTCCGTGACTTATTTATATCTTTCTTTTACTGTAGGGTTGCCCTGATGATGTGGACAGATCAAATAGTGGCATTGATGCCTTTAGGTTCATGCTAGAGACGAACAAAGGCCGTACTATGTTGGAGTTCCAGGAGCTAATGACGGTGTTCCAGTTGCTGCACTGGAACGGGAGTCTCAAGGCCATGAGAGAGCGGCAGTGTTCCAGACAGGAGGTCGTAGCACATTACTCCCACCGAGCCCTCGATGACGATATGCGGTCTCAGATGGCACTGGACTGGATAGCCCGTGAACAAGAATCTCCTGGCATCATCGGCCGAGAACTGGCGAATGCGGAGAGAGAACTCGAAACAGCACGCCTGGCAGGACGTGAACTAAGGTTCCCCAAGGAGAAAAGGGACATTCTTATGCTGGCCTGTAGCCAAGTCAACTCCGTCAATGGTTTAAGTTAAAAAGCCGCAGAAACAAGACTACATTTTGCGACCCCTTGGTGATATATGAACTATGTACATAAGGATCTCTATGTATGCGTGTGTGTGTGCGTGTGTGTGTGTGTGTGCGCGCTCATGAAAGGCTCTGAGAGGTAACTGGAATCTTTATCGTCACAGACTCTGTTGCTCGTCAC-TTTTTTTTTTTCGAGGACCTACATAATACCAGCGTTCTTCTAGACTACTTCGGAGGCGTAGCCATTTTGCTTTTCATGGTTCGGAAATGTCACACCACTCAGCTTTTGCTACGGGCCATCTCTTTAAGAACTGAGAGTACGAAAATAGTGGGTTTCTGTTTGAAGGAGCGAATACAGAGTCTGCGTATAACATCGTGCTTATTTAAAGATTA
>APH_4005
---------------------------------------------------------------------------------------------------------------TAGTTGTCCCCGAGCGGGGAGTGAAAGTGTTAATGCAATACTTTGTCATGTGTTTTATTTTATATTTGAAATTACATGTAACTAGATTAGCATTTAGAATGTAAGTTATTGTTGTAACTCATCTAATTACATTTATCGTTCTCTAATTTTTCTGTCCGTGACTTATTTATATCTTTCTTTTACTGTAGGGTTGCCCTGATGATGTGGACAGATCAAATAGTGGCATTGATGCCTTTAGGTTCATGCTAGAGACGAACAAAGGCCGTACTATGTTGGAGTTCCAGGAGCTAATGACGGTGTTCCAGTTGCTGCACTGGAACGGGAGTCTCAAGGCCATGAGAGAGCGGCAGTGTTCCAGACAGGAGGTCGTAGCACATTACTCCCACCGAGCCCTCGATGACGATATGCGGTCTCAGATGGCACTGGACTGGATAGCCCGTGAACAAGAATCTCCTGGCATCATCGGCCGAGAACTGGCGAATGCGGAGAGAGAACTCGAAACAGCACGCCTGGCAGGACGTGAACTAAGGTTCCCCAAGGAGAAAAGGGACATTCTTATGCTGGCCTGTAGCCAAGTCAACTCCGTCAATGGTTTAAGTTAAAAAGCCGCAGAAACAAGACTACATTTTGCGACCCCTTGGTGATATATGAACTATGTACATAAGGATCTCTATGTATGCGTGTGTGTGTGCGTGTGTGTGTGTGTGCGCGCGCTCATGAAAGGCTCTGAGAGGTAACTGGAATCTTTATCGTCACAGACTCTGTTGCTCGTCACTTTTTTTTTTTTCGAGGACCTACATAATACCAGCGTTCTTCTAGACTACTTCGGAGGCGTAGCCATTTTGCTTTTCATGGTTCGGAAATGTCACACCACTCAGCTTTTGCTACGGGCCATCTCTTTAAGAACTGAGAGTACGAAAATAGTGGGTTTCTGTTTGAAGGAGCGAATACAGAGTCTGCGTATAACATCGTGCTTATTTAAAGATTA
>APH_4021
GTTAGTTGGTTATTGGGATTTTATGGCACAAGGGCCAGGATTGGCCAAAGAGCGCCAAGAATGCCAAGAACTCGGACCGTGGGGCACCATTCCCCCAAACAACTGGAGGACTAGTTGTCCCCGAGCGGGGAGTGAAAGTGTTAATGCAATACTTTGTCATGTGTTTTATTTTATATTTGAAATTACATGTAACTAGATTAGCATTTAGAATGTAAGTTATTGTTGTAACTCATCTAATTACATTTATCGTTCTCTAATTTTTCTGTCCGTGACTTATTTATATCTTTCTTTTACTGTAGGGTTGCCCTGATGATGTGGACAGATCAAATAGTGGCATTGATGCCTTTAGGTTCATGCTAGAGACGAACAAAGGCCGTACTATGTTGGAGTTCCAGGAGCTAATGACGGTGTTCCAGTTGCTGCACTGGAACGGGAGTCTCAAGGCCATGAGAGAGCGGCAGTGTTCCAGACAGGAGGTCGTAGCACATTACTCCCACCGAGCCCTCGATGACGATATGCGGTCTCAGATGGCACTGGACTGGATAGCCCGTGAACAAGAATCTCCTGGCATCATCGGCCGAGAACTGGCGAATGCGGAGAGAGAACTCGAAACAGCACGCCTGGCAGGACGTGAACTAAGGTTCCCCAAGGAGAAAAGGGACATTCTTATGCTGGCCTGTAGCCAAGTCAACTCCGTCAATGGTTTAAGTTAAAAAGCCGCAGAAACAAGACTACATTTTGCGACCCCTTGGTGATATATGAACTATGTACATAAGGATCTCTATGTATGCGTGTGTGTGTGCGTGTGTGTGTGTGTGCGCGCGCTCATGAAAGGCTCTGAGAGGTAACTGGAATCTTTATCGTCACAGACTCTGTTGCTCGTCACTTTTTTTTTTTTCGAGGACCTACATAATACCAGCGTTCTTCTAGACTACTTCGGAGGCGTAGCCATTTTGCTTTTCATGGTTCGGAAATGTCACACCACTCAGCTTTTGCTACGGGCCATCTCTTTAAGAACTGAGAGTACGAAAATAGTGGGTTTCTGTTTG--------------------------------------------------
>APH_4024
GTTAGTTGGTTATTGGGATTTTATGGCACAAGGGCCAGGATTGGCCAAAGAGCGCCAACAATGCCAAGAACTCGGACCGTGGGGCACCATTCCCCCAAACAACTGGAGGACTAGTTGTTCCCGAGCGGGGAGTGAAAGTGTTAATGCAATACTTTGTCATGTGTTTTATTTTATATTTGAAATTACATGTAACTAGATTAGCATTTAGAATGTAAGTTATTGTTGTAACTCATCTAATTACATTTATCGTTCTCTAATTTTTCTGTCCGTGACTTATTTATATCTTTCTTTTACTGTAGGGTTGCCCTGATGATGTGGACAGATCAAATAGTGGCATTGATGCCTTTAGGTTCATGCTAGAGACGAACAAAGGCCGTACTATGTTGGAGTTCCAGGAGCTAATGACGGTGTTCCAGTTGCTGCACTGGAACGGGAGTCTCAAGGCCATGAGAGAGCGGCAGTGTTCCAGACAGGAGGTCGTAGCACATTACTCCCACCGAGCCCTCGATGACGATATGCGGTCTCAGATGGCACTGGACTGGATAGCCCGTGAACAAGAATCTCCTGGCATCATCGGCCGAGAACTGGCGAATGCGGAGAGAGAACTCGAAACAGCACGCCTGGCAGGACGTGAACTAAGGTTCCCCAAGGAGAAAAGGGACATTCTTATGCTGGCCTGTAGCCAAGTCAACTCCGTCAATGGTTTAAGTTAAAAAGCCGCAGAAACAAGACTACATTTTGCGACCCCTTGGTGATATATGAACTATGTACATAAGGATCTCTATGTATGCGTGTGTGTGTGCGTGTGTGTGTGTGTGTGCGCGCTCATGAAAGGCTCTGAGAGGTAACTGGAATCTTTATCGTCACAGACTCTGTTGCTCGTCAC--TTTTTTTTTTCGAGGACCTACATAATACCAGCGTTCTTCTAGACTACTTCGGAGGCGTAGCCATTTTGCTTTTCATGGTTCGGAAATGTCACACCACTCAGCTTTTGCTACGGGCCATCTCTTTAAGAACTGAGAGTACGAAAATAGTGGGTTTCTGTTTGAAGGAGCGAATACAGAGTCTGCGTATAACATCGTGCTTATTTAAAGATTA
>APH_4029
-------------------------------------------------------------------------------------------------AACAACGGGAGGACTAGTTGTTCCCGAGCGGGGAGTGAAAGTGTTAATGCAATACTTTGTCATGTGTTTTATTTTATATTTGAAATTACATGTAACTAGATTAGCATTTAGAATGTAAGTTATTGTTGTAACTCATCTAATTACATTTATCGTTCTCTAATTTTTCTGTCCGTGACTTATTTGTATCTTTCTTTTACTGTAGGGTTGCCCTGATGATGTGGACAGATCAAATAGTGGCATTGATGCCTTTAGGTTCATGCTAGAGACGAACAAAGGCCGTACTATGTTGGAGTTCCAGGAGCTAATGACGGTGTTCCAGTTGCTGCACTGGAACGGGAGTCTCAAGGCCATGAGAGAGCGGCAGTGTTCCAGACAGGAGGTCGTAGCACATTACTCCCACCGAGCCCTCGATGACGATATGCGGTCTCAGATGGCACTGGACTGGATAGCCCGTGAACAAGAATCTCCTGGCATCATCGGCCGAGAACTGGCGAATGCGGAGAGAGAACTCGAAACAGCACGCCTGGCAGGACGTGAACTAAGGTTCCCCAAGGAGAAAAGGGACATTCTTATGCTGGCCTGTAGCCAAGTCAACTCCGTCAATGGTTTAAGTTAAAAAGCCGCAGAAACAAGACTACATTTTGCGACCCCTTGGTGATATATGAACTATGTACATAAGGATCTCTATGTATGCGTGTGTGTGTGCGTGTGTGTGTGTGTGCGCGCGCTCATGAAAGGCTCTGAGAGGTAACTGGAATCTTTATCGTCACAGACTCTGTTGCTCGTCAC--TTTTTTTTTTCGAGGACCTACATAATACCAGCGTTCTTCTAGACTACTTCGGAGGCGTAGCCATTTTGCTTTTCATGGTTCGGAAATGTCACACCACTCAGCTTTTGCTACGGGCCATCTCTTTAAGAACTGAGAG---------------------------------------------------------------------------
>APH_5003
-------------------------------------GGATTGGCCAAAGAGCGCCAAGAATGCCAAGAACTCGGACCGTGGGGCACCATTCCCCCAAACAACTGGAGGACTAGTTGTTCCCGAGCGGGGAGTGAAAGTGTTAATGCAATACTTTGTCATGTGTTTTATTTTATATTTGAAATTACATGTAACTAGATTAGCATTTAGAATGTAAGTTATTGTTGTAACTCATCTAATTACATTTATCGTTCTCTAATTTTTCTGTCCGTGACTTATTTATATCTTTCTTTTACTGTAGGGTTGCCCTGATGATGTGGACAGATCAAATAGTGGCATTGATGCCTTTAGGTTCATGCTAGAGACGAACAAAGGCCGTACTATGTTGGAGTTCCAGGAGCTAATGACGGTGTTCCAGTTGCTGCACTGGAACGGGAGTCTCAAGGCCATGAGAGAGCGGCAGTGTTCCAGACAGGAGGTCGTAGCACATTACTCCCACCGAGCCCTCGATGACGATATGCGGTCTCAGATGGCACTGGACTGGATAGCCCGTGAACAAGAATCTCCTGGCATCATCGGCCGAGAACTGGCGAATGCGGAGAGAGAACTCGAAACAGCACGCCTGGCAGGACGTGAACTAAGGTTCCCCAAGGAGAAAAGGGACATTCTTATGCTGGCCTGTAGCCAAGTCAACTCCGTCAATGGTTTAAGTTAAAAAGCCGCAGAAACAAGACTACATTTTGCGACCCCTTGGTGATATATGAACTATGTACATAAGGATCTCTATGTATGCGTGTGTGTGTGCGTGTGTGTGTGTGTGCGCGCGCTCATGAAAGGCTCTGAGAGGTAACTGGAATCTTTATCGTCACAGACTCTGTTGCTCGTCAC--TTTTTTTTTTCGAGGACCTACATAATACCAGCGTTCTTCTAGACTACTTCGGAGGCGTAGCCATTTTGCTTTTCATGGTTCGGAAATGTCACACCACTCAGCTTTTGCTACGGGCCATCTCTTTAAGAACTGAGAGTACGAAAATAGTGGGTTTCTGTTTGAAGGAGCGAATACAGAGTCTGCGTATAACATCGTGCATATTTAAAGATTA
>APH_1602
GTTAGTTGGTTATTGGGATTTTATGGCACAAGGGCCAGGATTGGCCAAAGAGCGCCAAGAATGCCAAGAACTCGGACCGTGGGGCACCATTCCCCCAAACAACTGGAGGACTAGTTGTCCCCGAGCGGGGAGTGAAAGTGTTAATGCAATACTTTGTCATGTGTTTTATTTTATATTTGAAATTACATGTAACTAGATTAGCATTTAGAATGTAAGTTATTGTTGTAACTCATCTAATTACATTTATCGTTCTCTAATTTTTCTGTCCGTGACTTATTTATATCTTTCTTTTACTGTAGGGTTGCCCTGATGATGTGGACAGATCAAATAGTGGCATTGATGCCTTTAGGTTCATGCTAGAGACGAACAAAGGCCGTACTATGTTGGAGTTCCAGGAGCTAATGACGGTGTTCCAGTTGCTGCACTGGAACGGGAGTCTCAAGGCCATGAGAGAGCGGCAGTGTTCCAGACAGGAGGTCGTAGCACATTACTCCCACCGAGCCCTCGATGACGATATGCGGTCTCAGATGGCACTGGACTGGATAGCCCGTGAACAAGAATCTCCTGGCATCATCGGCCGAGAACTGGCGAATGCGGAGAGAGAACTCGAAACAGCACGCCTGGCAGGACGTGAACTAAGGTTCCCCAAGGAGAAAAGGGACATTCTTATGCTGGCCTGTAGCCAAGTCAACTCCGTCAATGGTTTAAGTTAAAAAGCCGCAGAAACAAGACTACATTTTGCGACCCCTTGGTGATATATGAACTATGTACATAAGGATCTCTATGTATGCGTGTGTGTGTGCGTGTGTGTGTGTGTGCGCGCGCTCATGAAAGGCTCTGAGAGGTAACTGGAATCTTTATCGTCACAGACTCTGTTGCTCGTCACTTTTTTTTTTTTCGAGGACCTACATAATACCAGCGTTCTTCTAGACTACTTCGGAGGCGTAGCCATTTTGCTTTTCATGGTTCGGAAATGTCACACCACTCAGCTTTTGCTACGGGCCATCTCTTTAAGAACTGAGAGTACGAAAATAGTGGGTTTCTGTTTGAAGGAGCGAATACAGAGTCTGCGTATAACATCGTGCTTATTTAAAGATTA
>APH_0136
------------------------------------AGGATTGGCCAAAGAGCGCCAAGAATGCCAAGAACTCGGACCGTGGGGCACCATTCCCCCAAACAACTGGAGGACTAGTTGTCCCCGAGCGGGGAGTGAAAGTGTTAATGCAATACTTTGTCATGTGTTTTATTTTATATTTGAAATTACATGTAACTAGATTAGCATTTAGAATGTAAGTTATTGTTGTAACTCATCTAATTACATTTATCGTTCTCTAATTTTTCTGTCCGTGACTTATTTATATCTTTCTTTTACTGTAGGGTTGCCCTGATGATGTGGACAGATCAAATAGTGGCATTGATGCCTTTAGGTTCATGCTAGAGACGAACAAAGGCCGTACTATGTTGGAGTTCCAGGAGCTAATGACGGTGTTCCAGTTGCTGCACTGGAACGGGAGTCTCAAGGCCATGAGAGAGCGGCAGTGTTCCAGACAGGAGGTCGTAGCACATTACTCCCACCGAGCCCTCGATGACGATATGCGGTCTCAGATGGCACTGGACTGGATAGCCCGTGAACAAGAATCTCCTGGCATCATCGGCCGAGAACTGGCGAATGCGGAGAGAGAACTCGAAACAGCACGCCTGGCAGGACGTGAACTAAGGTTCCCCAAGGAGAAAAGGGACATTCTTATGCTGGCCTGTAGCCAAGTCAACTCCGTCAATGGTTTAAGTTAAAAAGCCGCAGAAACAAGACTACATTTTGCGACCCCTTGGTGATATATGAACTATGTACATAAGGATCTCTATGTATGCGTGTGTGTGTGCGTGTGTGTGTGTGTGCGCGCGCTCATGAAAGGCTCTGAGAGGTAACTGGAATCTTTATCGTCACAGACTCTGTTGCTCGTCAC-TTTTTTTTTTTCGAGGACCTACATAATACCAGCGTTCTTCTAGACTACTTCGGAGGCGTAGCCATTTTGCTTTTCATGGTTCGGAAATGTCACACCACTCAGCTTTTGCTACGGGCCATCTCTTTAAGAACTGAGAGTACGAAAATAGTGGGTTTCTGTTTGAAGGAGCGAATACAGAGTCTGCGTATAACATCGTGCTTATTTAAAGATTA
>APH_3191
-----------------------------------------------------------------------------------------------------------------------------CGGGGAGTGAAAGTGTTAATGCAATACTTTGTCATGTGTTTTATTTTATATTTGAAATTACATGTAACTAGATTAGCATTTAGAATGTAAGTTATTGTTGTAACTCATCTAATTACATTTATCGTTCTCTAATTTTTCTGTCCGTGACTTATTTATATCTTTCTTTTACTGTAGGGTTGCCCTGATGATGTGGACAGATCAAATAGTGGCATTGATGCCTTTAGGTTCATGCTAGAGACGAACAAAGGCCGTACTATGTTGGAGTTCCAGGAGCTAATGACGGTGTTCCAGTTGCTGCACTGGAACGGGAGTCTCAAGGCCATGAGAGAGCGGCAGTGTTCCAGACAGGAGGTCGTAGCACATTACTCCCACCGAGCCCTCGATGACGATATGCGGTCTCAGATGGCACTGGACTGGATAGCCCGTGAACAAGAATCTCCTGGCATCATCGGCCGAGAACTGGCGAATGCGGAGAGAGAACTCGAAACAGCACGCCTGGCAGGACGTGAACTAAGGTTCCCCAAGGAGAAAAGGGACATTCTTATGCTGGCCTGTAGCCAAGTCAACTCCGTCAATGGTTTAAGTTAAAAAGCCGCAGAAACAAGACTACATTTTGCGACCCCTTGGTGATATATGAACTATGTACATAAGGATCTCTATGTATGCGTGTGTGTGTGCGTGTGTGTGTGTGTGCGCGCGCTCATGAAAGGCTCTGAGAGGTAACTGGAATCTTTATCGTCACAGACTCTGTTGCTCGTCACTTTTTTTTTTTTCGAGGACCTACATAATACCAGCGTTCTTCTAGACTACTTCGGAGGCGTAGCCATTTTGCTTTTCATGGTTCGGAAATGTCACACCACTCAGCTTTTGCTACGGGCCATCTCTTTAAGAACTGAGAGTACGAAAATAGTGGGTTTCTGTTTGAAGGAGCGAATACAGAGTCTGCGTATAACATCGTGCTTATTTAAAGATTA
>APH_1535
GTTAGTTGGTTATTGGGGTTTTATGGCACAAGGGCCAGGATTGGCCAAAGAGCGCCAAGAATGCCAAGAACTCGGACCGTGGGGCACCATTCCCCCAAACAACTGGAGGACTAGTTGTTCCCGAGCGGGGAGTGAAAGTGTTAATGCAATACTTTGTCATGTGTTTTATTTTATATTTGAAATTACATGTAACTAGATTAGCATTTAGAATGTAAGTTATTGTTGTAACTCATCTAATTACATTTATCGTTCTCTAATTTTTCTGTCCGTGACTTATTTATATCTTTCTTTTACTGTAGGGTTGCCCTGATGATGTGGACAGATCAAATAGTGGCATTGATGCCTTTAGGTTCATGCTAGAGACGAACAAAGGCCGTACTATGTTGGAGTTCCAGGAGCTAATGACGGTGTTCCAGTTGCTGCACTGGAACGGGAGTCTCAAGGCCATGAGAGAGCGGCAGTGTTCCAGACAGGAGGTCGTAGCACATTACTCCCACCGAGCCCTCGATGACGATATGCGGTCTCAGATGGCACTGGACTGGATAGCCCGTGAACAAGAATCTCCTGGCATCATCGGCCGAGAACTGGCGAATGCGGAGAGAGAACTCGAAACAGCACGCCTGGCAGGACGTGAACTAAGGTTCCCCAAGGAGAAAAGGGACATTCTTATGCTGGCCTGTAGCCAAGTCAACTCCGTCAATGGTTTAAGTTAAAAAGCCGCAGAAACAAGACTACATTTTGCGACCCCTTGGTGATATATGAACTATGTACATAAGGATCTCTATGTATGCGTGTGTGTGTGCGTGTGTGTGTGTGTGCGCGCGCTCATGAAAGGCTCTGAGAGGTAACTGGAATCTTTATCGTCACAGACTCTGTTGCTCGTCAC--TTTTTTTTTTCGAGGACCTACATAATACCAGCGTTCTTCTAGACTACTTCGGAGGCGTAGCCATTTTGCTTTTCATGGTTCGGAAATGTCACACCACTCAGCTTTTGCTACGGGCCATCTCTTTAAGAACTGAGAGTACGAAAATAGTGGGTTTCTGTTTGAAGGAGCGAATACAGAGTCTGCGTATAACATCGTGCTTATTTAAAGATTA
>APH_1438
-----------------------------------------------------------------------------------------------------------------------------------------------------------------------------------------------------------------------------------------------------------------------------------------------------CTGTAGGGTTGCCCTGATGATGTGGACAGATCAAATAGTGGCATTGATGCCTTTAGGTTCATGCTAGAGACGAACAAAGGCCGTACTATGTTGGAGTTCCAGGAGCTAATGACGGTGTTCCAGTTGCTGCACTGGAACGGGAGTCTCAAGGCCATGAGAGAGCGGCAGTGTTCCAGACAGGAGGTCGTAGCACATTACTCCCACCGAGCCCTCGATGACGATATGCGGTCTCAGATGGCACTGGACTGGATAGCCCGTGAACAAGAATCTCCTGGCATCATCGGCCGAGAACTGGCGAATGCGGAGAGAGAACTCGAAACAGCACGCCTGGCAGGACGTGAACTAAGGTTCCCCAAGGAGAAAAGGGACATTCTTATGCTGGCCTGTAGCCAAG----------------------------------------------------------------------------------------------------------------------------------------------------------------------------------------------------------------------------------------------------------------------------------------------------------------------------------------------------------------------------------------------------------------------------
