# Supplementary material for: ﻿Discovery of a new tarantula species from the Madrean Sky Islands and the first documented instance of syntopy between two montane endemics (Araneae, Theraphosidae, Aphonopelma): a case of prior mistaken identity
Source: Zookeys. 2024 Aug 16;1210:61–98. doi: 10.3897/zookeys.1210.125318 (PMC11344175; doi:10.3897/zookeys.1210.125318)
Supplement: Supplementary material 8 — Phylogenomics files [file zookeys-1210-061_article-125318__-s008.zip › Suppl8/individual_UCE_loci/sl_realigned_uce_200111.fas]

>APH_1357
---------------------------------------------------------------------------------------------------------------------------------------------------------------------------------------------------------------------------------------------------------------------------------------------------------------CCTTTGGCAC----------------------------------------------GCAAAACA----------------GCTGCGACC--CGGCGTGGCAATG--------ATTCCACGAGACGTATAAGTGTC-------------CGGTGGTAGAT-CGTACCAGATATCCAAACAGAG-GTGGCAACTTCTTTGCAGT-ACTTGCTGTTCA--------CATACTGCAAC-------------------------------------------------------------------TTGTG--CAACTACTCCTGGTTCCACCAAATT-------------------------------------------------GGCCAATTTTAACAG----------TGGGTCTCTTGCTGACAAATGAACTTGTGGCAACTATTTCCGAGGTAATTCAAATGCTAATGAGGCCCTGTTATTTTCTGCCTCTGCACATTCTCCGAGTCTTCCGCATCTCATTTGAATCTCCCGATAGCTCTCCTCCACACACAAGGCGCCCCGGTAGATGTCAAGTTCATTTGAATTTTCATGGCACATCCATCTCCCAAGGCGCTCCTGCCTCTCCGCCGTCGTCCACTTCTTTAAAAACCAAATGACTTTAAACCTCATTCATCTATTCTCGGTTTTCTGGTAGCCACATTCAACACCACCATCTCCTCCATCCGCTTACTGTCCTCTTTATCCCCATTCCTTCTTCGCGG------------------------------------------------------------------------------------------------------------------------------------------------------------------------------------------------------------------------------------------------------------------------------------------------------------------------------------------------------------------------------------------------------------------------------------------------------------------------------------------------------------------------
>APH_5001
--------------------------------------------------------------ACGAAATCTACAATAAGTATGTCAATTTTATAGTAATTGTCAATTTTTACTGAACATCACTTATCAGTTAGTCAATTAGACTTGTCAAACACTGTCAGTTAGCATGAAACACCTTTACTAAATTGATAAGTTTCATGCAGTAAAATATATATTTATTTGTCTACTGTATGATACGCAGTTACTTCTGTGATTTCCTGTGGGTATATATCAAGAATAAATCTGATGAAATTGTTTTGCCATTCCTTTCGAACTGCTAGGCGTTTGCTTCACATTGCGAGAAATAATAACCAACGCTTGGGAAAGCAGTCCAGTTTCTCTAGTGCTGTGATTTATGGATTGGCAACGAGGACGGAATGCCACATAATGCAGAAATGTTAGAGGATTGAAGGAGGTGGGCGATGCGTAAGAAGCATGTGGACATAGCAGGGTGATTGAGTTGGGGTCACCAACAATACAATCGGACGCCTATGGCACCAGAAAGAGAAAATTGAAAAGGGTGAGATGAAAGATGCCGGGATGAGAAAAGAGAAGAAAGAGCATCATTGTGTCTGTCTCCTCCTCATTCCTTCAGATTCCGTGAGAAAGGAGATAACCGGCGGGGGTGGATATGAAGGAGGGAAGAGGGCAGGATTTTGTGGATGGAGCGGCTGGGTCTCTTGCTGACAAATGAACTTGTGGCAACTATTTCCGAGGTAATTCAAATGCTAATGAGGCCCTGTTATTTTCTGCCTCTGCACATTC---------TCCGCATCTCATTTGAATCTCCCGATAGCTCTCCTCCAGGCGCAAGGCGCCCCGGTAGATGTCAAGTTGATTTGAATTTTCATGGCACATCCATCTCCCAAGGCGCTCCTGCCTCTCCGCCGTCGTCCACTTCTTTAAAAACCAAATGACTTTAAACCTCATTCATCTATTCTCGGTTTTCTGGTAGCCACATTCAACACCACCATCTCCTCCATCCGCTTACTGTCCTCTTTATCCCCATTCCTTCTTCGCGGATCCTTTCCCCTCCCTCTCATCCCTTACCGTTGCTCTCCTCCGTCACATGTGTATCTTACTGATCCTTATCTCGATCCCCCACCCCCTTTTCTTCTCCTTATTCTTCCTTCATGCAATATCCCATTGTTGCTGCATACAAAAATACTGAGTTCAACTATTTCTGTCCCAAAACTTTCCTTCTCTTTCGTTCTCTCCATCTCTCAGGATGCTTCTGGCCATTTGTTGCTTTTTATCCAAACCGCTGATTGCGTGGCGGTGTTCGCCCCACCCTATCTACTGTGCCAGCACTTCAGCGTATCATTCTTTCTTATGTAACGTCACCAAAACTCCGCCCCGCCTTGCCGCATTTCAAACATCACT-----------------------------------------------------------------------------------------------------------------------------------------------
>APH_0683
GTCAGTTTCATGCTAATAATAATTAAAATTGCATACCAATTAACAATTTCATTGCAATTAGCACGAAATCTACAATAAGTATGTCAATTTTATAGTAATTGTCAATTTTTACTGAACATCACTTATCAGTTAGTCAATTAGATTTGTCAAACACTGTCAGTTAGCATGAAACACCTTTACTAAATTGATAAGTTTCATGCAGTAAAATATATATTTATTTGTCTACTGTATGATATGCAGTTACTTCTGTGATTTCCTGTGGGTATATATCAAGAATAAATCTGATGAAATTGTTTTGCCATTTCTTTTGAACTGCTAGGCGTTTGCTTCACATTGCGAGAAATAATAACCAACGCTTGGGAAAGCAGTCCAGTCTCTCTAGTGCTGTGATTTATGGATTGGCAACGAGGACGGAATGCCACATAATGCAGAAATGTTAGAGGATTGAAGGAGGTGGGCGATGCGTAAGAAGCATGTGGACATAGCAGGGTGATTGAGTTGGGGTCACCAACAATACAATCGGACGCCTATGGCACCAGAAAGAGAAAATTGAAAAGGGTGAGATGAAAGATGCCGGGATGAGAAAAGAGAAGAAAGAGCATCATTGTGTCTGTCTCCTCCTCATTCCTTCAGATTCCGTGAGAAAGGAGATAACCGGCGGGGGTGGATATGAAGGAGGGAAGAGGGCAGGATTTTGTGGATGGAGCGGCTGGGTCTCTTGCTGACAAATGAACTTGTGGCAACTATTTCCGAGGTAATTCAAATGCTAATGAGGCCCTGTTATTTTCTGCCTCTGCACATTCTCCGAGTCTTCCGCATCTCATTTGAATCTCCCGATAGCTCTCCTCCACACACAAGGCGCCCCGGTAGATGTCAAGTTCATTTGAATTTTCATGGCACATCCATCTCCCAAGGCGCTCCTGCCTCTCCGCCGTCGTCCACTTCTTTAAAAACCAAATGACTTTAAACCTCATTCATCTATTCTCGGTTTTCTGGTAGCCACATTCAACACCACCATCTCCTCCATCCGCTTACTGTCCTCTTTATCCCCATTCCTTCTTCGCGGATCCTTTCCCCTCCCTCTCATCTCTTACCGTTGCTCTCCTCCGTCACATGTGTATCTTACTGATCCTTATCTCGATCCCCCACCCCCTTTTCTTCTCCTTATTCTTCCTTCATGCAATATCCCATTGTTGCTGCATACAAAAATACTGAGTTCAACTATTTCTGTCCCAAAACTTTCCTTCTCTTTCGTTCTCTCCATCTCTCAGGATGCTTCTGGCCATTTGTTGCTTTTTATCCAAACCGCTGATTGCGTGGCGGTGTTCGCCCCACCCTATCTACTGTGCCAGCACTTCAGCGTATCATTCTTTCTTATGTAACGTCACCAAAACTCCGCCCCGCCTTGCCGCATTTCAAACATCACTGCAGTCCACCTGGAAATAGGATATTTAAAACTTAAAAAAGGAAAGGAATGTTTTGCGAACAAAGGTTCCAAATGATTAGAAGTCAAAGCTTGTGTGGTAAGAATCAATTTCGCAAGAGAAGTAATCTTGTGTGGTATATTTCA
>APH_4024
GTCAGTTTCATGCTAATAATAATTGAAATTGCATACCAATTAACAATTTCATTGCAATTAGCACGAAATCTACAATAAGTATGTCAATTTTATAGTAATTGTCAATTTTTACTGAACATCACTTATCAGTTAGTCAATTAGATTTGTCAAACACTGTCAGTTAGCATGAAACACCTTTACTAAATTGATAAGTTTCATGCAGTAAAATATATATTTATTTGTCTACTGTATGATACGCAGTTACTTCTGTGATTTCCTGTGGGTATATATCAAGAATAAATCTGATGAAATTGTTTTGCCATTCCTTTCTAACTGCTAGGCTTTTGCTTCACATTGCGAGAAATAATAACCAACGCTTGGGAAAGCAGTCCAGTTTCTCTAGTGCTGTGATTTATGGATTGGCAACGAGGACGGAATGCCACATAATGCAGAAATGTTAGAGGATTGAAGGAGGTGGGCGATGCGTAAGAAGCATGTGGACATAGCAGGGTGATTGAGTTGGGGTCACCAACAATACAATCGGACGCCTATGGCACCAGAAAGAGAAAATTGAAAAGGGTGAGATGAAAGATGCCGGGATGAGAAAAGAGAAGAAAGAGCATCATTGTGTCTGTCTCCTCCTCATTCCTTCAGATTCCGTGAGAAAGGAGATAACCGGCGGGGGTGGATATGAAGGAGGGAAGAGGGCAGGATTTTGTGGATGGAGCGGCTGGGTCTCTTGCTGACAAATGAACTTGTGGCAACTATTTCCGAGGTAATTCAAATGCTAATGAGGCCCTGTTATTTTCTGCCTCTGCACATTCTCCGAGTCTTCCGCATCTCATTTGAATCTCCCGATAGCTCTCCTCCACACACAAGGCGCCCCGGTAGATGTCAAGTTCATTTGAATTTTCATGGCACATCCATCTCCCAAGGCGCTCCTGCCTCTCCGCCGTCGTCCACTTCTTTAAAAACCAAATGACTTTAAACCTCATTCATCTATTCTCGGTTTTCTGGTAGCCACATTCAACACCACCATCTCCTCCATCCGCTTACTGTCCTCTTTATCCCCATTCCTTCTTCGCGGATCCTTTCCCCTCCCTCTCATCCCTTACCGTTGCTCTCCTCCGTCACATGTGTATCTTACTGATCCTTATCTCGATCCCCCACCCCCTTTTCTTCTCCTTATTCTTCCTTCATGCAATATCCCATTGTTGCTGCATACAAAAATACTGAGTTCAACTATTTCTGTCCCAAAACTTTCCTTCTCTTTCGTTCTCTCCATCTCTCAGGATGCTTCTGGCCATTTGTTGCTTTTTATCCAAACCGCTGATTGCGTGGCGGTGTTCGCCCCACCCTATCTACTGTGCCAGCACTTCAGCGTATCATTCTTTCTTATGTAACGTCACCAAAACTCCGCCCAGCCTTGCCGCATTTCAAACATCACTGCAGTCCACCTGGAAATAGGATATTTAAAACTTAAAAAAGGAAAGGAATGTTTTGCGAACAAAGGTTCCAAATGATTAGAAGTCAAAGCTTGTGTGGTAAGAATCAATTTCGCAAGAGAAGTAATCTTGTGTGGTATATTTCA
>APH_5079
GTCAGTTTCATGCTAATAATAATTGAAATTGCATACCAATTAACAATTTCATTGCAATTAGCACGAAATCTACAATAAGTATGTCAATTTTATAGTAATTGTCAATTTTTACTGAACATCACTTATCAGTTAGTCAATTAGATTTGTCAAACACTGTCAGTTAGCATGAAACACCTTTACTAAATTGATAAGTTTCATGCAGTAAAATATATATTTATTTGTCTACTGTATGATACGCAGTTACTTCTGTGATTTCCTGTGGGTATATATCAAGAATAAATCTGATGAAATTGTTTTGCCATTCCTTTCTAACTGCTAGGCTTTTGCTTCACATTGCGAGAAATAATAACCAACGCTTGGGAAAGCAGTCCAGTTTCTCTAGTGCTGTGATTTATGGATTGGCAACGAGGACGGAATGCCACATAATGCAGAAATGTTAGAGGATTGAAGGAGGTGGGCGATGCGTAAGAAGCATGTGGACATAGCAGGGTGATTGAGTTGGGGTCACCAACAATACAATCGGACGCCTATGGCACCAGAAAGAGAAAATTGAAAAGGGTGAGATGAAAGATGCCGGGATGAGAAAAGAGAAGAAAGAGCATCATTGTGTCTGTCTCCTCCTCATTCCTTCAGATTCCGTGAGAAAGGAGATAACCGGCGGGGGTGGATATGAAGGAGGGAAGAGGGCAGGATTTTGTGGATGGAGCGGCTGGGTCTCTTGCTGACAAATGAACTTGTGGCAACTATTTCCGAGGTAATTCAAATGCTAATGAGGCCCTGTTATTTTCTGCCTCTGCACATTCTCCGAGTCTTCCGCATCTCATTTGAATCTCCCGATAGCTCTCCTCCACACACAAGGCGCCCCGGTAGATGTCAAGTTCATTTGAATTTTCATGGCACATCCATCTCCCAAGGCGCTCCTGCCTCTCCGCCGTCGTCCACTTCTTTAAAAACCAAATGACTTTAAACCTCATTCATCTATTCTCGGTTTTCTGGTAGCCACATTCAACACCACCATCTCCTCCATCCGCTTACTGTCCTCTTTATCCCCATTCCTTCTTCGCGGATCCTTTCCCCTCCCTCTCATCCCTTACCGTTGCTCTCCTCCGTCACATGTGTATCTTACTGATCCTTATCTCGATCCCCCACCCCCTTTTCTTCTCCTTATTCTTCCTTCATGCAATATCCCATTGTTGCTGCATACAAAAATACTGAGTTCAACTATTTCTGTCCCAAAACTTTCCTTCTCTTTCGTTCTCTCCATCTCTCAGGATGCTTCTGGCCATTTGTTGCTTTTTATCCAAACCGCTGATTGCGTGGCGGTGTTCGCCCCACCCTATCTACTGTGCCAGCACTTCAGCGTATCATTCTTTCTTATGTAACGTCACCAAAACTCCGCCCAGCCTTGCCGCATTTCAAACATCACTGCAGTCCACCTGGAAATAGGATATTTAAAACTTAAAAAAGGAAAGGAATGTTTTGCGAACAAAGGTTCCAAATGATTAGAAGTCAAAGCTTGTGTGGTAAGAATCAATTTCGCAAGAGAAG----------------------
>APH_4029
GTCAGTTTCATGCTAATAATAATTGAAATTGCATACCAATTAACAATTTCATTGCAATTAGCACGAAATCTACAATAAGTATGTCAATTTTATAGTAATTGTCAATTTTTACTGAACATCACTTATCAGTTAGTCAATTAGACTTGTCAAACACTGTCAGTTAGCATGAAACACCTTTACTAAATTGATAAGTTTCATGCAGTAAAATATATATTTATTTGTCTACTGTATGATACGCAGTTACTTCTGTGATTTCCTGTGGGTATATATCAAGAATAAATCTGATGAAATTGTTTTGCCATTCCTTTCGAACTGCTAGGCGCTTGCTTCACATTGCGAGAAATAATAACCAACGCTTGGGAAAGCAGTCCAGTTTCTCTAGTGCTGTGATTTATGGATTGGCAACGAGGACGGAATGCCACATAATGCAGAAATGTTAGAGGATTGAAGGAGGTGGGCGATGCGTAAGAAGCATGTGGACATAGCAGGGTGATTGAGTTGGGGTCACCAACAATACAATCGGACGCCTATGGCACCAGAAAGAGAAAATTGAAAAGGGTGAGATGAAAGATGCCGGGATGAGAAAAGAGAAGAAAGAGCATCATTGTGTCTGTCTCCTCCTCATTCCTTCAGATTCCGTGAGAAAGGAGATAACCGGCGGGGGTGGATATGAAGGAGGGAAGAGGGCAGGATTTTGTGGATGGAGCGGCTGGGTCTCTTGCTGACAAATGAACTTGTGGCAACTATTTCCGAGGTAATTCAAATGCTAATGAGGCCCTGTTATTTTCTGCCTCTGCACATTCTCCGAGTCTTCCGCATCTCATTTGAATCTCCCGATAGCTCTCCTCCACACACAAGGCGCCCCGGTAGATGTCAAGTTCATTTGAATTTTCATGGCACATCCATCTCCCAAGGCGCTCCTGCCTCTCCGCCGTCGTCCACTTCTTTAAAAACCAAATGACTTTAAACCTCATTCATCTATTCTCGGTTTTCTGGTAGCCACATTCAACACCACCATCTCCTCCATCCGCTTACTGTCCTCTTTATCCCCATTCCTTCTTCGCGGATCCTTTCCCCTCCCTCTCATCCCTTACCGTTGCTCTCCTCCGTCACATGTGTATCTTACTGATCCTTATCTCGATCCCCCACCCCCTTTTCTTCTCCTTATTCTTCCTTCATGCAATATCCCATTGTTGCTGCATACAAAAATACTGAGTTCAACTATTTCTGTCCCAAAACTTTCCTTCTCTTTCGTTCTCTCCATCTCTCAGGATGCTTCTGGCCATTTGTTGCTTTTTATCCAAACCGCTGATTGCGTGGCGGTGTTCGCCCCACCCTATCAACTGTGCCAGCACTTCAGCGTATCATTCTTTCTTATGTAACGTCACCAAAACTCCGCCCCGCCTTGCCGCATTTCAAACATCACTGCAGTCCACCTGGAAATAGGATATTTAAAACTTAAAAAAGGAAAGGAATGTTTTGC---------------------------------------------------------------------------------------
>APH_1535
GTCAGTTTCATGCTAATAATAATTGAAATTGCATACCAATTAACAATTTCATTGCAATTAGCACGAAATCTGCAATAAGTATGTCAATTTTATAGTAATTGTCAATTTTTACTGAACATCACTTATCAGTTAGTCAATTAGATTTGTCAAACACTGTCAGTTAGCATGAAACACCTTTACTAAATTGATAAGTTTCATGCAGTAAAATATATATTTATTTGTCTACTGTATGATATGCAGTTACTTCTGTGATTTCCTGTGGGTATATATCAAGAATAAATCTGATGAAATTGTTTTGCCATTCCTTTCGAACTGCTAGGCGTTTGCTTCACATTGCGAGAAATAATAACCAACGCTTGGGAAAGCAGTCCAGTTTCTCTAGTGCTGTGATTTATGGATTGGCAACGAGGACGGAATGCCATATAATGCAGAAATGTTAGAGGATTGAAGGAGGTGGGCGATGCGTAAGAAGCATGTGGACATAGCAGGGTGATTGAGTTGGGGTCACCAACAATACAATCGGACGCCTATGGCACCAGAAAGAGAAAATTGAAAAGGGTGAGATGAAAGATGCCGGGATGAGAAAAGAGAAGAAAGAGCATCATTGTGTCTGTCTCCTCCTCATTCCTTCAGATTCCGTGAGAAAGGAGATAACCGGCGGGGGTGGATATGAAGGAGGGAAGAGGGCAGGATTTTGTGGATGGAGCGGCTGGGTCTCTTGCTGACAAATGAACTTGTGGCAACTATTTCCGAGGTAATTCAAATGCTAATGAGGCCCTGTTATTTTCTGCCTCTGCACATTCTCCGAGTCTTCCGCATCTCATTTGAATCTCCCGATAGCTCTCCTCCACACACAAGGCGCCCCGGTAGATGTCAAGTTCATTTGAATTTTCATGGCACATCCATCTCCCAAGGCGCTCCTGCCTCTCCGCCGTCGTCCACTTCTTTAAAAACCAAATGACTTTAAACCTCATTCATCTATTCTCGGTTTTCTGGTAGCCACATTCAACACCACCATCTCCTCCATCCGCTTACTGTCCTCTTTATCCCCATTCCTTCTTCGCGGATCCTTTCCCCTCCCTCTCATCCCTTACCGTTGCTCTCCTCCGTCACATGTGTATCTTACTGATCCTTATCTCGAT------CCCCCTTTTCTTCTCCTTATTCTTCCTTCATGCAATATCCCATTGTTGCTGCATACAAAAATACTGAGTTCAACTATTTCTGTCCCAAAACTTTCCTTCTCTTTCGTTCTCTCCATCTCTCAGGATGCTTCTGGCCATTTGTTGCTTTTTATCCAAACCGCTGATTGCGTGGCGGTGTTCGCCCCACCCTATCTACTGTGCCAGCACTTCAGCGTATCATTCTTTCTTATGTAACGTCACCAAAACTCCGCCCAGCCTTGCCGCATTTCAAACATCACTGCAGTCCACCTGGAAATAGGATATTTAAAACTTAAAAAAGGAAAGGAATGTTTTGCGAACAAAGGTTCCAAATGATTAGAAGTCAAAGCTTGTGTGGTAAGAATCAATTTCGCAAGAGAAGTAATCTTGTGTGGTATAT----
>APH_0185
GTCAGTTTCATGCTAATAATAATTGAAATTGCATACCAATTAACAATTTCATTGCAATTAGCACGAAATCTACAATAAGTATGTCAATTTTATAGTAATTGTCAATTGTTACTGAACATCACTTATCAGTTAGTCAATTAGATTTGTCAAACACTGTCAGTTAGCATGAAACACCTTTACTAAATTGATAAGTTTCATGCAGTAAAATATATATTTATTTGTCTACTGTATGATATGCAGTTACTTCTGTGATTTCCTGTGGGTATATATCAAGAATAAATCTGATGAAATTGTTTTGCCATTCCTTTCGAACTGCTAGGCGTTTGCTTCACATTGCGAGAAATAATAACCAACGCTTGGGAAAGCAGTCCAGTTTCTCTAGTGCTGTGATTTATGGATTGGCAACGAGGACGGAATGCCACATAATGCAGAAATGTTAGAGGATTGAAGGAGGTGGGCGATGCGTAAGAAGCATGTGGACATAGCAGGGTGATTGAGTTGGGGTCACCAACAATACAATCGGACGCCTATGGCACCAGAAAGAGAAAATTGAAAAGGGTGAGATGAAAGATGCCGGGATGAGAAAAGAGAAGAAAGAGCATCATTGTGTCTGTCTCCTCCTCATTCCTTCAGATTCCGTGAGAAAGGAGATAACCGGCGGGGGTGGATATGAAGGAGGGAAGAGGGCAGGATTTTGTGGATGGAGCGGCTGGGTCTCTTGCTGACAAATGAACTTGTGGCAACTATTTCCGAGGTAATTCAAATGCTAATGAGGCCCTGTTATTTTCTGCCTCTGCACATTCTCCGAGTCTTCCGCATCTCATTTGAATCTCCCGATAGCTCTCCTCCACACACAAGGCGCCCCGGTAGATGTCAAGTTCATTTGAATTTTCATGGCACATCCATCTCCCAAGGCGCTCCTGCCTCTCCGCCGTCGTCCACTTCTTTAAAAACCAAATGACTTTAAACCTCATTCATCTATTCTCGGTTTTCTGGTAGCCACATTCAACACCACCATCTCCTCCATCCGCTTACTGTCCTCTTTATCCCCATCCCTTCTTCGCGGATCCTTTCCCCTCCCTCTCATCCCTTACCGTTGCTCTCCTCCGTCACATGTGTATCTTACTGATCCTTATCTCGATCCCCCACCCCCTTTTCTTCTCCTTATTCTTCCTTCATGCAATATCCCATTGTTGCTGCATACAAAAATACTGAGTTCAACTATTTCTGTCCCAAAACTTTCCTTCTCTTTCGTTCTCTCCATCTCTCAGGATGCTTCTGGCCATTTGTTGCTTTTTATCCAAACCGCTGATTGCGTGGCGGTGTTCGCCCCACCCTATCTACTGTGCCAGCACTTCAGCGTATCATTCTTTCTTATGTAACGTCACCAAAACTCCGCCCCGCCTTGCCGCATTTCAAACATCACTGCAGTCCACCTGGAAATAGGATATTTAAAACTTAAAAAAGGAAAGGAATGTTTTGCGAACAAAGGTTCCAAATGATTAGAAGTCAAAGCTTGTGTGGTAAGAATCAATTTCGCAAGAGAAGTAATCTTGTGTGGTATATTTCA
>APH_0674
GTCAGTTTCATGCTAATAATAATTGAAATTGCATACCAATTAACAATTTCATTGCAATTAGCACGAAATCTACAATAAGTATGTCAATTTTATAGTAATTGTCAATTGTTACTGAACATCACTTATCAGTTAGTCAATTAGATTTGTCAAACACTGTCAGTTAGCATGAAACACCTTTACTAAATTGATAAGTTTCATGCAGTAAAATATATATTTATTTGTCTACTGTATGATATGCAGTTACTTCTGTGATTTCCTGTGGGTATATATCAAGAATAAATCTGATGAAATTGTTTTGCCATTCCTTTCGAACTGCTAGGCGTTTGCTTCACATTGCGAGAAATAATAACCAACGCTTGGGAAAGCAGTCCAGTTTCTCTAGTGCTGTGATTTATGGATTGGCAACGAGGACGGAATGCCACATAATGCAGAAATGTTAGAGGATTGAAGGAGGTGGGCGATGCGTAAGAAGCATGTGGACATAGCAGGGTGATTGAGTTGGGGTCACCAACAATACAATCGGACGCCTATGGCACCAGAAAGAGAAAATTGAAAAGGGTGAGATGAAAGATGCCGGGATGAGAAAAGAGAAGAAAGAGCATCATTGTGTCTGTCTCCTCCTCATTCCTTCAGATTCCGTGAGAAAGGAGATAACCGGCGGGGGTGGATATGAAGGAGGGAAGAGGGCAGGATTTTGTGGATGGAGCGGCTGGGTCTCTTGCTGACAAATGAACTTGTGGCAACTATTTCCGAGGTAATTCAAATGCTAATGAGGCCCTGTTATTTTCTGCCTCTGCACATTCTCCGAGTCTTCCGCATCTCATTTGAATCTCCCGATAGCTCTCCTCCACACACAAGGCGCCCCGGTAGATGTCAAGTTCATTTGAATTTTCATGGCACATCCATCTCCCAAGGCGCTCCTGCCTCTCCGCCGTCGTCCACTTCTTTAAAAACCAAATGACTTTAAACCTCATTCATCTATTCTCGGTTTTCTGGTAGCCACATTCAACACCACCATCTCCTCCATCCGCTTACTGTCCTCTTTATCCCCATCCCTTCTTCGCGGATCCTTTCCCCTCCCTCTCATCCCTTACCGTTGCTCTCCTCCGTCACATGTGTATCTTACTGATCCTTATCTCGATCCCCCACCCCCTTTTCTTCTCCTTATTCTTCCTTCATGCAATATCCCATTGTTGCTGCATACAAAAATACTGAGTTCAACTATTTCTGTCCCAAAACTTTCCTTCTCTTTCGTTCTCTCCATCTCTCAGGATGCTTCTGGCCATTTGTTGCTTTTTATCCAAACCGCTGATTGCGTGGCGGTGTTCGCCCCACCCTATCTACTGTGCCAGCACTTCAGCGTATCATTCTTTCTTATGTAACGTCACCAAAACTCCGCCCCGCCTTGCCGCATTTCAAACATCACTGCAGTCCACCTGGAAATAGGATATTTAAAACTTAAAAAAGGAAAGGAATGTTTTGCGAACAAAGGTTCCAAATGATTAGAAGTCAAAGCTTGTGTGGTAAGAATCAATTTCGCAAGAGAAGTAATCTTGTGTGGTATATTTCA
>APH_0186
GTCAGTTTCATGCTAATAATAATTGAAATTGCATACCAATTAACAATTTCATTGCAATTAGCACGAAATCTACAATAAGTATGTCAATTTTATAGTAATTGTCAATTGTTACTGAACATCACTTATCAGTTAGTCAATTAGATTTGTCAAACACTGTCAGTTAGCATGAAACACCTTTACTAAATTGATAAGTTTCATGCAGTAAAATATATATTTATTTGTCTACTGTATGATATGCAGTTACTTCTGTGATTTCCTGTGGGTATATATCAAGAATAAATCTGATGAAATTGTTTTGCCATTCCTTTCGAACTGCTAGGCGTTTGCTTCACATTGCGAGAAATAATAACCAACGCTTGGGAAAGCAGTCCAGTTTCTCTAGTGCTGTGATTTATGGATTGGCAACTAGGACGGAATGCCACATAATGCAGAAATGTTAGAGGATTGAAGGAGGTGGGCGATGCGTAAGAAGCATGTGGACATAGCAGGGTGATTGAGTTGGGGTCACCAACAATACAATCGGACGCCTATGGCACCAGAAAGAGAAAATTGAAAAGGGTGAGATGAAAGATGCCGGGATGAGAAAAGAGAAGAAAGAGCATCATTGTGTCTGTCTCCTCCTCATTCCTTCAGATTCCGTGAGAAAGGAGATAACCGGCGGGGGTGGATATGAAGGAGGGAAGAGGGCAGGATTTTGTGGATGGAGCGGCTGGGTCTCTTGCTGACAAATGAACTTGTGGCAACTATTTCCGAGGTAATTCAAATGCTAATGAGGCCCTGTTATTTTCTGCCTCTGCACATTCTCCGAGTCTTCCGCATCTCATTTGAATCTCCCGATAGCTCTCCTCCACACACAAGGCGCCCCGGTAGATGTCAAGTTCATTTGAATTTTCATGGCACATCCATCTCCCAAGGCGCTCCTGCCTCTCCGCCGTCGTCCACTTCTTTAAAAACCAAATGACTTTAAACCTCATTCATCTATTCTCGGTTTTCTGGTAGCCACATTCAACACCACCATCTCCTCCATCCGCTTACTGTCCTCTTTATCCCCATCCCTTCTTCGCGGATCCTTTCCCCTCCCTCTCATCCCTTACCGTTGCTCTCCTCCGTCACATGTGTATCTTACTGATCCTTATCTCGATCCCCCACCCCCTTTTCTTCTCCTTATTCTTCCTTCATGCAATATCCCATTGTTGCTGCATACAAAAATACTGAGTTCAACTATTTCTGTCCCAAAACTTTCCTTCTCTTTCGTTCTCTCCATCTCTCAGGATGCTTCTGGCCATTTGTTGCTTTTTATCCAAACCGCTGATTGCGTGGCGGTGTTCGCCCCACCCTATCTACTGTGCCAGCACTTCAGCGTATCATTCTTTCTTATGTAACGTCACCAAAACTCCGCCCCGCCTTGCCGCATTTCAAACATCACTGCAGTCCACCTGGAAATAGGATATTTAAAACTTAAAAAAGGAAAGGAATGTTTTGCGAACAAAGGTTCCAAATGATTAGAAGTCAAAGCTTGTGTGGTAAGAATCAATTTCGCAAGAGAAGTAATCTTGTGTGGTATATTTCA
>APH_3188
---------------ATAATAATTGAAATTGCATACCAATTAACAATTTCATTGCAATTAGCACGAAATCTACAATAAGTATGTCAATTTTATAGTAATTGTCAATTGTTACTGAACATCACTTATCAGTTAGTCAATTAGATTTGTCAAACACTGTCAGTTAGCATGAAACACCTTTACTAAATTGATAAGTTTCATGCAGTAAAATATATATTTATTTGTCTACTGTATGATATGCAGTTACTTCTGTGATTTCCTGTGGGTATATATCAAGAATAAATCTGATGAAATTGTTTTGCCATTCCTTTCGAACTGCTAGGCGTTTGCTTCACATTGCGAGAAATAATAACCAACGCTTGGGAAAGCAGTCCAGTTTCTCTAGTGCTGTGATTTATGGATTGGCAACTAGGACGGAATGCCACATAATGCAGAAATGTTAGAGGATTGAAGGAGGTGGGCGATGCGTAAGAAGCATGTGGACATAGCAGGGTGATTGAGTTGGGGTCACCAACAATACAATCGGACGCCTATGGCACCAGAAAGAGAAAATTGAAAAGGGTGAGATGAAAGATGCCGGGATGAGAAAAGAGAAGAAAGAGCATCATTGTGTCTGTCTCCTCCTCATTCCTTCAGATTCCGTGAGAAAGGAGATAACCGGCGGGGGTGGATATGAAGGAGGGAAGAGGGCAGGATTTTGTGGATGGAGCGGCTGGGTCTCTTGCTGACAAATGAACTTGTGGCAACTATTTCCGAGGTAATTCAAATGCTAATGAGGCCCTGTTATTTTCTGCCTCTGCACATTCTCCGAGTCTTCCGCATCTCATTTGAATCTCCCGATAGCTCTCCTCCACACACAAGGCGCCCCGGTAGATGTCAAGTTCATTTGAATTTTCATGGCACATCCATCTCCCAAGGCGCTCCTGCCTCTCCGCCGTCGTCCACTTCTTTAAAAACCAAATGACTTTAAACCTCATTCATCTATTCTCGGTTTTCTGGTAGCCACATTCAACACCACCATCTCCTCCATCCGCTTACTGTCCTCTTTATCCCCATCCCTTCTTCGCGGATCCTTTCCCCTCCCTCTCATCCCTTACCGTTGCTCTCCTCCGTCACATGTGTATCTTACTGATCCTTATCTCGATCCCCCACCCCCTTTTCTTCTCCTTATTCTTCCTTCATGCAATATCCCATTGTTGCTGCATACAAAAATACTGAGTTCAACTATTTCTGTCCCAAAACTTTCCTTCTCTTTCGTTCTCTCCATCTCTCAGGATGCTTCTGGCCATTTGTTGCTTTTTATCCAAACCGCTGATTGCGTGGCGGTGTTCGCCCCACCCTATCTACTGTGCCAGCACTTCAGCGTATCA----TTCTTATGTAACGTCACCAAAACTCCGCCCCGCCTTGCCGCATTTCAAACATCACTGCAGTCCACCTGGAAATAGGATATTTAAAACTTAAAAAAGGAAAGGAATGTTTTGCGAACAAAGGTTCCAAATGATTAGAAGTCAAAGCTTGTGTGGTAAGAATCAATTTCGCAAGAGAAGTAATCTTGTGTGGTATATTTCA
>APH_1602
GTCAGTTTCATGCTAATAATAATTAAAATTGCATACCAATTAACAATTTCATTGCAATTAGCACGAAATCTACAATAAGTATGTCAATTTTATAGTAATTGTCAATTTTTACTGAACATCACTTATCAGTTAGTCAATTAGATTTGTCAAACACTGTCAGTTAGCATGAAACACCTTTACTAAATTTATAAGTTTCATGCAGTAAAATATATATTTATTTGTCTACTGTATGATATGCAGTTACTTCTGTGATTTCCTGTGGGTATATATCAAGAATAAAACTGATGAAATTGTTTTGCCATTCCTTTCGAACTGCTAGGCGTTTGCTTCACATTGCGAGAAATAATAACCAACGCTTGGGAAAGCAGTCCAGTTTCTCTAGTGCTGTGATTTATGGATTGGCAACGAGGACGGAATGCCACATAATGCAGAAATGTTAGAGGATTGAAGGAGGTGGGCGATGCGTAAGAAGCATGTGGACATAGCAGGGTGATTGAGTTGGGGTCACCAACAATACAATCGGACGCCTATGGCACCAGAAAGAGAAAATTGAAAAGGGTGAGATGAAAGATGCCGGGATGAGAAAAGAGAAGAAAGAGCATCATTGTGTCTGTCTCCTCCTCATTCCTTCAGATTCCGTGAGAAAGGAGATAACCGGCGGGGGTGGATATGAAGGAGGGAAGAGGGCAGGATTTTGTGGATGGAGCGGCTGGGTCTCTTGCTGACAAATGAACTTGTGGCAACTATTTCCGAGGTAATTCAAATGCTAATGAGGCCCTGTTATTTTCTGCCTCTGCACATTCTCCGAGTCTTCCGCATCTCATTTGAATCTCCCGATAGCTCTCCTCCACACACAAGGCGCCCCGGTAGATGTCAAGTTCATTTGAATTTTCATGGCACATCCATCTCCCAAGGCGCTCCTGCCTCTCCGCCGTCGTCCACTTCTTTAAAAACCAAATGACTTTAAACCTCATTCATCTATTCTCGGTTTTCTGGTAGCCACATTCAACACCACCATCTCCTCCATCCGCTTACTGTCCTCTTTATCCCCATTCCTTCTTCGCGGATCCTTTCCCCTCCCTCTCATCCCTTACCGTTGCTCTCCTCCGTCACATGTGTATCTTACTGATCCTTATCTCGATCCCCCACCCCCTTTTCTTCTCCTTATTCTTCCTTCATGCAATATCCCATTGTTGCTGCATACAAAAATACTGAGTTCAACTATTTCTGTCCCAAAACTTTCCTTCTCTTTCGTTCTCTCCATCTCTCAGGATGCTTCTGGCCATTTGTTGCTTTTTATCCAAACCGCTGATTGCGTGGCGGTGTTCGCCCCACCCTATCTACTGTGCCAGCACTTCAGCGTATCATTCTTTCTTATGTAACGTCACCAAAACTCCGCCCCGCCTTGCCGCATTTCAAACATCACTGCAGTCCACCTGGAAATAGGATATTTAAAACTTAAAAAAGGAAAGGAATGTTTTGCGAACAAAGGTTCCAAATGATTAGAAGTCAAAGCTTGTGTGGTAAGAATCAATTTCGCAAGAGAAGTAATCTTGTGTGGTATATTTCA
>APH_0717
--------------------AATTGAAATTGCATACCAATTAACAATTTCATTGCAATTAGCACGAAATCTACAATAAGTATGTCAATTTTATAGTAATTGTCAATTTTTACTGAACATCACTTATCAGTTAGTCAATTAGATTTGTCAAACACTGTCAGTTAGCATGAAACACCTTTACTAAATTGATAAGTTTCATGCAGTAAAATATATATTTATTTGTCTACTGTATGACATGCAGTTACTTCTGTGATTTCCTGTGGGTATATATCAAGAATAAATCTGATGAAATTGTTTTGCCATTCCTTTCGAACTGCTAGGCGTTTGCTTCACATTGCGAGAAATAATAACCAACGCTTGGGAAAGCAGTCCAGTTTCTCTAGTGCTGTGATTTATGGATTGGCAACGAGGACGGAATGCCACATAATGCAGAAATGTTAGAGGATTGAAGGAGGTGGGCGATGCGTAAGAAGCATGTGGACATAGCAGGGTGATTGAGTTGGGGTCACCAACAATACAATCGGACGCCTATGGCACCAGAAAGAGAAAATTGAAAAGGGTGAGATGAAAGATGCCGGGATGAGAAAAGAGAAGAAAGAGCATCATTGTGTCTGTCTCCTCCTCATTCCTTCAGATTCCGTGAGAAAGGAGATAACCGGCGGGGGTGGATATGAAGGAGGGAAGAGGGCAGGATTTTGTGGATGGAGCGGCTGGGTCTCTTGCTGACAAATGAACTTGTGGCAACTATTTCCGAGGTAATTCAAATGCTAATGAGGCCCTGTTATTTTCTGCCTCTGCACATTCTCCGAGTCTTCCGCATCTCATTTGAATCTCCCGATAGCTCTCCTCCACACACAAGGCGCCCCGGTAGATGTCAAGTTCATTTGAATTTTCATGGCACATCCATCTCCCAAGGCGCTCCTGCCTCTCCGCCGTCGTCCACTTCTTTAAAAACCAAATGACTTTAAACCTCATTCATCTATTCTCGGTTTTCTGGTAGCCACATTCAACACCACCATCTCCTCCATCCGCTTACTGTCCTCTTTATCCCCATCCCTTCTTCGCGGATCCTTTCCCCTCCCTCTCATCCCTTACCGTTGCTCTCCTCCGTCACATGTGTATCTTACTGATCCTTATCTCGATCCCCCACCCCCTTTTCTTCTCCTTATTCTTCCTTCATGCAATATCCCATTGTTGCTGCATACAAAAATACTGAGTTCAACTATTTCTGTCCCAAAACTTTCCTTCTCTTTCGTTCTCTCCATCTCTCAGGATGCTTCTGGCCATTTGTTGCTTTTTATCCAAACCGCTGATTGCGTGGCGGTGTTCGCCCCACCCTATCTACTGTGCCAGCACTTCAGCGTATCATTCTTTCTTATGTAACGTCACCAAAACTCCGCCCCGCCTTGCCGCATTTCAAACATCACTGCAGTCCACCTGGAAATAGGATATTTAAAACTTAAAAAAGGAAAGGAATGTTTTGCGAACAAAGGTTCCAAATGATTAGAAGTCAAAGCTTGTGTGGTAAGAATCAATTTCGCAAGAGAAGTAATCTTGTGTGGTATATT---
>APH_3177
GTCAGTTTCATGCTAATAATAATTGAAATTGCATACCAATTAACAATTTCATTGCAATTAGCACGAAATCTACAATAAGTATGTCAATTTTATAGTAATTGTTAATTTTTACTGAACATCACTTATCAGTTAGTCAATTAGATTTGTCAAACACTGTCAGTTAGCATGAAACACCTTTACTAAATTGATAAGTTTCATGCAGTAAAATATATATTTATTTGTCTACTGTATGATATGCAGTTACTTCTGTGATTTCCTGTGGGTATATATCAAGAATAAATCTGATGAAATTGTTTTGCCATTCCTTTCGAACTGCTAGGCGTTTGCTTCACATTGCGAGAAATAATAACCAACGCTTGGGAAAGCAGTCCAGTTTCTCTAGTGCTGTGATTTATGGATTGGCAACGAGGACGGAATGCCACATAATGCAGAAATGTTAGAGGATTGAAGGAGGTGGGCGATGCGTAAGAAGCATGTGGACATAGCAGGGTGATTGAGTTGGGGTCACCAACAATACAATCGGACGCCTATGGCACCAGAAAGAGAAAATTGAAAAGGGTGAGATGAAAGATGCCGGGATGAGAAAAGAGAAGAAAGAGCATCATTGTGTCTGTCTCTTCCTCATTCCTTCAGATTCCGTGAGAAAGGAGATAACCGGCGGGGGTGGATATGAAGGAGGGAAGAGGGCAGGATTTTGTGGATGGAGCGGCTGGGTCTCTTGCTGACAAATGAACTTGTGGCAACTATTTCCGAGGTAATTCAAATGCTAATGAGGCCCTGTTATTTTCTGCCTCTGCACATTCTCCGAGTCTTCCGCATCTCATTTGAATCTCCCGATAGCTCTCCTCCACACACAAGGCGCCCCGGTAGATGTCAAGTTCATTTGAATTTTCATGGCACATCCATCTCCCAAGGCGCTCCTGCCTCTCCGCCGTCGTCCACTTCTTTAAAAACCAAATGACTTTAAACCTCATTCATCTATTCTCGGTTTTCTGGTAGCCACATTCAACACCACCATCTCCTCCATCCGCTTACTGTCCTCTTTATCCCCATTCCTTCTTCGCGGATCCTTTCCCCTCCCTCTCATCCCTTACCGTTGCTCTCCTCCGTCACATGTGTATCTTACTGATCCTTATCTCGATCCCCCACCCCCTTTTCTTCTCCTTATTCTTCCTTCATGCAATATCCCATTGTTGCTGCATACAAAAATACTGAGTTCAACTATTTCTGTCCCAAAACTTTCCTTCTCTTTCGTTCTCTCCATCTCTCAGGATGCTTCTGGCCATTTGTTGCTTTTTATCCAAACCGCTGATTGCGTGGCGGTGTTCGCCCCACCCTATCTACTGTGCCAGCACTTCAGCGTATCATTCTTTCTTATGTAACGTCACCAAAACTCCGCCCCGCCTTGCCGCATTTCAAACATCACTGCAGTCCACCTGGAAATAGGATATTTAAAACTTAAAAAAGGAAAGGAATGTTTTGCGAACAAAGGTTCCAAATGATTAGAAGTCAAAGCTTGTGTGGTAAGAATCAATTTCGCAAGAGAAGTAATCTTGTGTGGTATATTTCA
>APH_0723
GTCAGTTTCATGCTAATAATAACTGAAATTGCATACCAATTAACAATTTCATTGCAATTAGCACGAAATCTACAATAAGTATGTCAATTTTATAGTAATTGTCAATTTTTACTGAACATCACTTATCAGTTAGTCAATTAGATTTGTCAAACACTGTCAGTTAGCATGAAACACCTTTACTAAATTTATAAGTTTCATGCAGTAAAATATATATTTATTTGTCTACTGTATGATATGCAGTTACTTCTGTGATTTCCTGTGGGTATATATCAAGAATAAATCTGATGAAATTGTTTTGCCATTCCTTTCGAACTGCTAGGCGTTTGCTTCACATTGCGAGAAATAATAACCAACGCTTGGGAAAGCAGTCCAGTTTCTCTAGTGCTGTGATTTATGGATTGGCAACGAGGACGGAATGCCACATAATGCAGAAATGTTAGAGGATTGAAGGAGGTGGGCGATGCGTAAGAAGCATGTGGACATAGCAGGGTGATTGAGTTGGGGTCACCAACAATACAATCGGACGCCTATGGCACCAGAAAGAGAAAATTGAAAAGGGTGAGATGAAAGATGCCGGGATGAGAAAAGAGAAGAAAGAGCATCATTGTGTCTGTCTCCTCCTCATTCCTTCAGATTCCGTGAGAAAGGAGATAACCGGCGGGGGTGGATATGAAGGAGGGAAGAGGGCAGGATTTTGTGGATGGAGCGGCTGGGTCTCTTGCTGACAAATGAACTTGTGGCAACTATTTCCGAGGTAATTCAAATGCTAATGAGGCCCTGTTATTTTCTGCCTCTGCACATTCTCCGAGTCTTCCGCATCTCATTTGAATCTCCCGATAGCTCTCCTCCACACACAAGGCGCCCCGGTAGATGTCAAGTTCATTTGAATTTTCATGGCACATCCATCTCCCAAGGCGCTCCTGCCTCTCCGCCGTCGTCCACTTCTTTAAAAACCAAATGACTTTAAACCTCATTCATCTATTCTCGGTTTTCTGGTAGCCACATTCAACACCACCATCTCCTCCATCCGCTTACTGTCCTCTTTATCCCCATTCCTTCTTCGCGGATCCTTTCCCCTCCCTCTCATCCCTTACCGTTGCTCTCCTCCGTCACATGTGTATCTTACTGATCCTTATCTCGATCCCCCACCCCCTTTTCTTCTCCTTATTCTTCCTTCATGCAATATCCCATTGTTGCTGCATACAAAAATACTGAGTTCAACTATTTCTGTCCCAAAACTTTCCTTCTCTTTCGTTCTCTCCATCTCTCAGGATGCTTCTGGCCATTTGTTGCTTTTTATCCAAACCGCTGATTGCGTGGCGGTGTTCGCCCCACCCTATCCACTGTGCCAGCACTTCAGCGTATCATTCTTTCTTATGTAACGTCACCAAAACTCCGCCCCGCCTTGCCGCATTTCAAACATCACTGCAGTCCACCTGGAAATAGGATATTTAAAACTTAAAAAAGGAAAGGAATGTTTTGCGAACAAAGGTTCCAAATGATTAGAAGTCAAAGCTTGTGTGGTAAGAATCAATTTCGCAAGAGAAGTAATCTTGTGTGGTATATTTCA
>APH_1438
-------------------------------------------------------------------------------------------------------------------------------AGTTAGTCAATTAGATTTGTCAAACACTGTCAGTTAGCATGAAACACCTTTACTAAATTTATAAGTTTCATGCAGTAAAATATATATTTATTTGTCTACTGTATGATATGCAGTTACTTCTGTGATTTCCTGTGGGTATATATCAAGAATAAATCTGATGAAATTGTTTTGCCATTCCTTTCGAACTGCTAGGCGTTTGCTTCACATTGCGAGAAATAATAACCAACGCTTGGGAAAGCAGTCCAGTTTCTCTAGTGCTGTGATTTATGGATTGGCAACGAGGACGGAATGCCACATAATGCAGAAATGTTAGAGGATTGAAGGAGGTGGGCGATGCGTAAGAAGCATGTGGACATAGCAGGGTGATTGAGTTGGGGTCACCAACAATACAATCGGACGCCTATGGCACCAGAAAGAGAAAATTGAAAAGGGTGAGATGAAAGATGCCGGGATGAGAAAAGAGAAGAAAGAGCATCATTGTGTCTGTCTCCTCCTCATTCCTTCAGATTCCGTGAGAAAGGAGATAACCGGCGGGGGTGGATATGAAGGAGGGAAGAGGGCAGGATTTTGTGGATGGAGCGGCTGGGTCTCTTGCTGACAAATGAACTTGTGGCAACTATTTCCGAGGTAATTCAAATGCTAATGAGGCCCTGTTATTTTCTGCCTCTGCACATTCTCCGAGTCTTCCGCATCTCATTTGAATCTCCCGATAGCTCTCCTCCACACACAAGGCGCCCCGGTAGATGTCAAGTTCATTTGAATTTTCATGGCACATCCATCTCCCAAGGCGCTCCTGCCTCTCCGCCGTCGTCCACTTCTTTAAAAACCAAATGACTTTAAACCTCATTCATCTATTCTCGGTTTTCTGGTAGCCACATTCAACACCACCATCTCCTCCATCCGCTTACTGTCCTCTTTATCCCCATTCCTTCTTCGCGGATCCTTTCCCCTCCCTCTCATCCCTTACCGTTGCTCTCCTCCGTCACATGTGTATCTTACTGATCCTTATCTCGATCCCCCACCCCCTTTTCTTCTCCTTATTCTTCCTTCATGCAATATCCCATTGTTGCTGCATACAAAAATACTGAGTTCAACTATTTCTGTCCCAAAACTTTCCTTCTCTTTCGTTCTCTCCATCTCTCAGGATGCTTCTGGCCATTTGTTGCTTTTTATCCAAACCGCTGATTGCGTGGCGGTGTTCGCCCCACCCT----------------------------------------------------------------------------------------------------------------------------------------------------------------------------------------------------------------------------------------
>APH_0136
GTCAGTTTCATGCTAATAATAATTAAAATTGCATACCAATTAACAATTTCATTGCAATTAGCACGAAATCTACAATAAGTATGTCAATTTTATAGTAATTGTTAATTTTTACTGAACATCACTTATCAGTTAGTCAATTAGATTTGTCAAACACTGTCAGTTAGCATGAAACACCTTTACTAAATTGATAAGTTTCATGCAGTAAAATATATATTTATTTGTCTACTGTATGATATGCAGTTACTTCTGTGATTTCCTGTGGGTATATATCAAGAATAAATCTGATGAAATTGTTTTGCCATTCCTTTCGAACTGCTAGGCGTTTGCTTCACATTGCGAGAAATAATAACCAACGCTTGGGAAAGCAGTCCAGTTTCTCTAGTGCTGTGATTTATGGATTGGCAACGAGGACGGAATGCCACATAATGCAGAAATGTTAGAGGATTGAAGGAGGTGGGCGATGCGTAAGAAGCATGTGGACATAGCAGGGTGATTGAGTTGGGGTCACCAACAATACAATCGGACGCCTATGGCACCAGAAAGAGAAAATTGAAAAGGGTGAGATGAAAGATGCCGGGATGAGAAAAGAGAAGAAAGAGCATCATTGTGTCTGTCTCCTCCTCATTCCTTCAGATTCCGTGAGAAAGGAGATAACCGGCGGGGGTGGATATGAAGGAGGGAAGAGGGCAGGATTTTGTGGATGGAGCGGCTGGGTCTCTTGCTGACAAATGAACTTGTGGCAACTATTTCCGAGGTAATTCAAATGCTAATGAGGCCCTGTTATTTTCTGCCTCTGCACATTCTCCGAGTCTTCCGCATCTCATTTGAATCTCCCGATAGCTCTCCTCCACACACAAGGCGCCCCGGTAGATGTCAAGTTCATTTGAATTTTCATGGCACATCCATCTCCCAAGGCGCTCCTGCCTCTCCGCCGTCGTCCACTTCTTTAAAAACCAAATGACTTTAAACCTCATTCATCTATTCTCGGTTTTCTGGTAGCCACATTCAACACCACCATCTCCTCCATCCGCTTACTGTCCTCTTTATCCCCATTCCTTCTTCGCGGATCCTTTCCCCTCCCTCTCATCCCTTACCGTTGCTCTCCTCCGTCACATGTGTATCTTACTGATCCTTATCTCGATCCCCCACCCCCTTTTCTTCTCCTTATTCTTCCTTCATGCAATATCCCATTGTTGCTGCATACAAAAATACTGAGTTCAACTATTTCTGTCCCAAAACTTTCCTTCTCTTTCGTTCTCTCCATCTCTCAGGATGCTTCTGGCCATTTGTTGCTTTTTATCCAAACCGCTGATTGCGTGGCGGTGTTCGCCCCACCCTATCTACTGTGCCAGCACTTCAGCGTATCATTCTTTCTTATGTAACGTCACCAAAACTCCGCCCCGCCTTGCCGCATTTCAAACATCACTGCAGTCCACCTGGAAATAGGATATTTAAAACTTAAAAAAGGAAAGGAATGTTTTGCGAACAAAGGTTCCAAATGATTAGAAGTCAAAGCTTGTGTGGTAAGAATCAATTTCGCAAGAGAAGTAATCTTGTGTGGTATATTTCA
>APH_0772
----------------------------------------------------------------------------------------------------GTCAATTTTTACTGAACATCACTTATCAGTTAGTCAATTAGATTTGTCAAACACTGTCAGTTAGCATGAAACACCTTTACTAAATTGATAAGTTTCATGCAGTAAAATATATATTTATTTGTCTACTGTATGATACGCAGTTACTTCTGTGATTTCCTGTGGGTATATATCAAGAATAAATCTGATGAAATTGTTTTGCCATTCCTTTCGAACTGCTAGGCGTTTGCTTCACATTGCGAGAAATAATAACCAACGCTTGGGAAAGCAGTCCAGTTTCTCTAGTGCTGTGATTTATGGATTGGCAACGAGGACGGAATGCCACATAATGCAGAAATGTTAGAGGATTGAAGGAGGTGGGCGATGCGTAAGAAGCATGTGGACATAGCAGGGTGATTGAGTTGGGGTCACCAACAATACAATCGGACGCCTATGGCACCAGAAAGAGAAAATTGAAAAGGGTGAGATGAAAGATGCCGGGATGAGAAAAGAGAAGAAAGAGCATCATTGTGTCTGTCTCCTCCTCATTCCTTCAGATTCCGTGAGAAAGGAGATAACCGGCGGGGGTGGATATGAAGGAGGGAAGAGGGCAGGATTTTGTGGATGGAGCGGCTGGGTCTCTTGCTGACAAATGAACTTGTGGCAACTATTTCCGAGGTAATTCAAATGCTAATGAGGCCCTGTTATTTTCTGCCTCTGCACATTCTCCGAGTCTTCCGCATCTCATTTGAATCTCCCGATAGCTCTCCTCCACACACAAGGCGCCCCGGTAGATGTCAAGTTCATTTGAATTTTCATGGCACATCCATCTCCCAAGGCGCTCCTGCCTCTCCGCCGTCGTCCACTTCTTTAAAAACCAAATGACTTTAAACCTCATTCATCTATTCTCGGTTTTCTGGTAGCCACATTCAACACCACCATCTCCTCCATCCGCTTACTGTCCTCTTTATCCCCATTCCTTCTTCGCGGATCCTTTCCCCTCCCTCTCATCCCTTACCGTTGCTCTCCTCCGTCACATGTGTATCTTACTGATCCTTATCTCGATCCCCCACCCCCTTTTCTTCTCCTTATTCTTCCTTCATGCAATATCCCATTGTTGCTGCATACAAAAATACTGAGTTCAACTATTTCTGTCCCAAAACTTTCCTTCTCTTTCGTTCTCTCCATCTCTCAGGATGCTTCTGGCCATTTGTTGCTTTTTATCCAAACCGCTGATTGCGTGGCGGTGTTCGCCCCACCCTATCTACTGTGCCAGCACTTCAGCGTATCATTCTTTCTTATGTAACGTCACCAAAACTCCGCCCCGCCTTGCCGCATTTCAAACATCACTGCAGTCCACCTGGAAATAGGATATTTAAAACTTAAAAAAGGAAAGGAATGTTTTGCGAACAAAGGTTCCAAATGATTAGAAGTCAAAGCTTGTGTGGTAAGAATCAATTTCGCAAGAGAAGTAATCTTGTGTGGTATATTTCA
>APH_4021
GTCAGTTTCATGCTAATAATAATTGAAATTGCATACCAATTAACAATTTCATTGCAATTAGCACGAAATCTACAATAAGTATGTCAATTTTATAGTAATTGTTAATTTTTACTGAACATCACTTATCAGTTAGTCAATTAGATTTGTCAAACACTGTCAGTTAGCATGAAACACCTTTACTAAATTGATAAGTTTCATGCAGTAAAATATATATTTATTTGTCTACTGTATGATATGCAGTTACTTCTGTGATTTCCTGTGGGTATATATCAAGAATAAATCTGATGAAATTGTTTTGCCATTCCTTTCGAACTGCTAGGCGTTTGCTTCACATTGCGAGAAATAATAACCAACGCTTGGGAAAGCAGTCCAGTTTCTCTAGTGCTGTGATTTATGGATTGGCAACGAGGACGGAATGCCACATAATGCAGAAATGTTAGAGGATTGAAGGAGGTGGGCGATGCGTAAGAAGCATGTGGACATAGCAGGGTGATTGAGTTGGGGTCACCAACAATACAATCGGACGCCTATGGCACCAGAAAGAGAAAATTGAAAAGGGTGAGATGAAAGATGCCGGGATGAGAAAAGAGAAGAAAGAGCATCATTGTGTCTGTCTCCTCCTCATTCCTTCAGATTCCGTGAGAAAGGAGATAACCGGCGGGGGTGGATATGAAGGAGGGAAGAGGGCAGGATTTTGTGGATGGAGCGGCTGGGTCTCTTGCTGACAAATGAACTTGTGGCAACTATTTCCGAGGTAATTCAAATGCTAATGAGGCCCTGTTATTTTCTGCCTCTGCACATTCTCCGAGTCTTCCGCATCTCATTTGAATCTCCCGATAGCTCTCCTCCACACACAAGGCGCCCCGGTAGATGTCAAGTTCATTTGAATTTTCATGGCACATCCATCTCCCAAGGCGCTCCTGCCTCTCCGCCGTCGTCCACTTCTTTAAAAACCAAATGACTTTAAACCTCATTCATCTATTCTCGGTTTTCTGGTAGCCACATTCAACACCACCATCTCCTCCATCCGCTTACTGTCCTCTTTATCCCCATTCCTTCTTCGCGGATCCTTTCCCCTCCCTCTCATCCCTTACCGTTGCTCTCCTCCGTCACATGTGTATCTTACTGATCCTTATCTCGATCCCCCACCCCCTTTTCTTCTCCTTATTCTTCCTTCATGCAATATCCCATTGTTGCTGCATACAAAAATACTGAGTTCAACTATTTCTGTCCCAAAACTTTCCTTCTCTTTCGTTCTCTCCATCTCTCAGGATGCTTCTGGCCATTTGTTGCTTTTTATCCAAACCGCTGATTGCGTGGCGGTGTTCGCCCCACCCTATCTACTGTGCCAGCACTTCAGCGTATCATTCTTTCTTATGTAACGTCACCAAAACTCCGCCCCGCCTTGCCGCATTTCAAACATCACTGCAGTCCACCTGGAAATAGGATATTTAAAACTTAAAAAAGGAAAGGAATGTTTTGCGAACAAAGGTTCCAAATGATTAGAAGTCAAAGCTTGTGTGGTAAGAATCAATTTCGCAAGAGAAGTAATCTTGTGTGGTATATTTCA
>APH_3191
-------------------------------------------------------------------------------------------------------------------------------------------------------------------------------------------------------------------------------------------------------TGTGATTTCCTGTGGGTATATATCAAGAATAAATCTGATGAAATTGTTTTGCCATTCCTTTCGAACTGCTAGGCGTTTGCTTCACATTGCGAGAAATAATAACCAACGCTTGGGAAAGCAGTCCAGTTTCTCTAGTGCTGTGATTTATGGATTGGCAACGAGGACGGAATGCCACATAATGCAGAAATGTTAGAGGATTGAAGGAGGTGGGCGATGCGTAAGAAGCATGTGGACATAGCAGGGTGATTGAGTTGGGGTCACCAACAATACAATCGGACGCCTATGGCACCAGAAAGAGAAAATTGAAAAGGGTGAGATGAAAGATGCCGGGATGAGAAAAGAGAAGAAAGAGCATCATTGTGTCTGTCTCCTCCTCATTCCTTCAGATTCCGTGAGAAAGGAGATAACCGGCGGGGGTGGATATGAAGGAGGGAAGAGGGCAGGATTTTGTGGATGGAGCGGCTGGGTCTCTTGCTGACAAATGAACTTGTGGCAACTATTTCCGAGGTAATTCAAATGCTAATGAGGCCCTGTTATTTTCTGCCTCTGCACATTCTCCGAGTCTTCCGCATCTCATTTGAATCTCCCGATAGCTCTCCTCCACACACAAGGCGCCCCGGTAGATGTCAAGTTCATTTGAATTTTCATGGCACATCCATCTCCCAAGGCGCTCCTGCCTCTCCGCCGTCGTCCACTTCTTTAAAAACCAAATGACTTTAAACCTCATTCATCTATTCTCGGTTTTCTGGTAGCCACATTCAACACCACCATCTCCTCCATCCGCTTACTGTCCTCTTTATCCCCATTCCTTCTTCGCGGATCCTTTCCCCTCCCTCTCATCCCTTACCGTTGCTCTCCTCCGTCACATGTGTATCTTACTGATCCTTATCTCGATCCCCCACCCCCTTTTCTTCTCCTTATTCTTCCTTCATGCAATATCCCATTGTTGCTGCATACAAAAATACTGAGTTCAACTATTTCTGTCCCAAAACTTTCCTTCTCTTTCGTTCTCTCCATCTCTCAGGATGCTTCTGGCCATTTGTTGCTTTTTATCCAAACCGCTGATTGCGTGGCGGTGTTCGCCCCACCCTATCTACTGTGCCAGCACTTCAGCGTATCATTCTTTCTTATGTAACGTCACCAAAACTCCGCCCCGCCTTGCCGCATTTCAAACATCACTGCAGTCCACCTGGAAATAGGATATTTAAAACTTAAAAAAGGAAAGGAATGTTTTGCGAACAAAGGTTCCAAATGATTAGAAGTCAAAGCTTGTGTGGTAAGAATCAATTTCGCAAGA--------------------------
>APH_5003
--------------------------------ATACCAAATAACAATGTCATTGCAATTAGCACGAAATCTACAATAAGTATGTCAATTTTATAGTAATTGTCAATTTTTACTGAACATCACTTATCAGTTAGTCAATTAGATTTGTCAAACACTGTCAGTTAGCATGAAACACCTTTACTAAATTGATAAGTTTCATGCAGTAAAATATATATTTATTTGTCTACTGTATGATACGCAGTTACTTCTGTGATTTCCTGTGGGTATATATCAAGAATAAATCTGATGAAATTGTTTTGCCATTCCTTTCTAACTGCTAGGCTTTTGCTTCACATTGCGAGAAATAATAACCAACGCTTGGGAAAGCAGTCCAGTTTCTCTAGTGCTGTGATTTATGGATTGGCAACGAGGACGGAATGCCACATAATGCAGAAATGTTAGAGGATTGAAGGAGGTGGGCGATGCGTAAGAAGCATGTGGACATAGCAGGGTGATTGAGTTGGGGTCACCAACAATACAATCGGACGCCTATGGCACCAGAAAGAGAAAATTGAAAAGGGTGAGATGAAAGATGCCGGGATGAGAAAAGAGAAGAAAGAGCATCATTGTGTCTGTCTCCTCCTCATTCCTTCAGATTCCGTGAGAAAGGAGATAACCGGCGGGGGTGGATATGAAGGAGGGAAGAGGGCAGGATTTTGTGGATGGAGCGGCTGGGTCTCTTGCTGACAAATGAACTTGTGGCAACTATTTCCGAGGTAATTCAAATGCTAATGAGGCCCTGTTATTTTCTGCCTCTGCACATTCTCCGAGTCTTCCGCATCTCATTTGAATCTCCCGATAGCTCTCCTCCACACACAAGGCGCCCCGGTAGATGTCAAGTTCATTTGAATTTTCATGGCACATCCATCTCCCAAGGCGCTCCTGCCTCTCCGCCGTCGTCCACTTCTTTAAAAACCAAATGACTTTAAACCTCATTCATCTATTCTCGGTTTTCTGGTAGCCACATTCAACACCACCATCTCCTCCATCCGCTTACTGTCCTCTTTATCCCCATTCCTTCTTCGCGGATCCTTTCCCCTCCCTCTCATCCCTTACCGTTGCTCTCCTCCGTCACATGTGTATCTTACTGATCCTTATCTCGATCCCCCACCCCCTTTTCTTCTCCTTATTCTTCCTTCATGCAATATCCCATTGTTGCTGCATACAAAAATACTGAGTTCAACTATTTCTGTCCCAAAACTTTCCTTCTCTTTCGTTCTCTCCATCTCTCAGGATGCTTCTGGCCATTTGTTGCTTTTTATCCAAACCGCTGATTGCGTGGCGGTGTTCGCCCCACCCTATCTACTGTGCCAGCACTTCAGCGTATCATTCTTTCTTATGTAACGTCACCAAAACTCCGCCCCGCCTTGCCGCATTTCAAACATCACTGCAGTCCACCTGGAAATAGGATATTTAAAACTTAAAAAAGGAAAGGAATGTTTTGCGAACAAAGGTTCCAAATGATTAGAAGTCAAAGCTTGTGTGGTAAGAATCAATTTCGCAAGAGAAGTAATCTTGTGTGGTATATTTCA
>APH_0622
---------------------------------------------------------------------------------------------------------------------------------------------------------------------------------------------------------------------------------------------------------------------------------------------------------------------------------------------------------------------------------------TCTCTAGTGCTGTGATTTATGGATTGGCAACGAGGACGGAATGCCACATAATGCAGAAATGTTAGAGGATTGAAGGAGGTGGGCGATGCGTAAGAAGCATGTGGACATAGCAGGGTGATTGAGTTGGGGTCACCAACAATACAATCGGACGCCTATGGCACCAGAAAGAGAAAATTGAAAAGGGTGAGATGAAAGATGCCGGGATGAGAAAAGAGAAGAAAGAGCATCATTGTGTCTGTCTCCTCCTCATTCCTTCAGATTCCGTGAGAAAGGAGATAACCGGCGGGGGTGGATATGAAGGAGGGAAGAGGGCAGGATTTTGTGGATGGAGCGGCTGGGTCTCTTGCTGACAAATGAACTTGTGGCAACTATTTCCGAGGTAATTCAAATGCTAATGAGGCCCTGTTATTTTCTGCCTCTGCACATTCTCCGAGTCTTCCGCATCTCATTTGAATCTCCCGATAGCTCTCCTCCACACACAAGGCGCCCCGGTAGATGTCAAGTTCATTTGAATTTTCATGGCACATCCATCTCCCAAGGCGCTCCTGCCTCTCCGCCGTCGTCCACTTCTTTAAAAACCAAATGACTTTAAACCTCATTCATCTATTCTCGGTTTTCTGGTAGCCACATTCAACACCACCATCTCCTCCATCCGCTTACTGTCCTCTTTATCCCCATTCCTTCTTCGCGGATCCTTTCCCCTCCCTCTCATCCCTTACCGTTGCTCTCCTCCGTCACATGTGTATCTTACTGATCCTTATCTCGATCCCCCACCCCCTTTTCTTCTCCTTATTCTTCCTTCATGCAATATCCCATTGTTGCTGCATACAAAAATACTGAGTTCAACTATTTCTGTCCCAAAACTTTCCTTCTCTTTCGTTCTCTCCATCTCTCAGGATGCTTCTGGCCATTTGTTGCTTTTTATCCAAACCGCTGATTGCGTGGCAGTGTTCGCCCCACCCTATCTACTGTGCCAGCACTTCAGCGTATCATTCTTTCTTATGTAACGTCACCAAAACTCCGCCCCGCCTTGCCGCATTTCAAACATCACTGCAGTCCACCTGGAAATAGGATATTTAAAACTTAAAAAAGGAAAGGAA-----------------------------------------------------------------------------------------------
