# Supplementary material for: ﻿Discovery of a new tarantula species from the Madrean Sky Islands and the first documented instance of syntopy between two montane endemics (Araneae, Theraphosidae, Aphonopelma): a case of prior mistaken identity
Source: Zookeys. 2024 Aug 16;1210:61–98. doi: 10.3897/zookeys.1210.125318 (PMC11344175; doi:10.3897/zookeys.1210.125318)
Supplement: Supplementary material 8 — Phylogenomics files [file zookeys-1210-061_article-125318__-s008.zip › Suppl8/individual_UCE_loci/sl_realigned_uce_2001114.fas]

>APH_4005
CATCGCTCATTTTACATGGAGTGTACATGAGATATTGACATCACTACGAGTACAAACTTGTACATGTGTCATCAACATTACATTACAGTATGAATACAAAAGCCAGTGTTTACTGGCACTTAACAGTGAGTGAAAAATGCTTTACTGTTGAAGGTCAAGTTGTATAAAAGGCTTAAGTGTATAACATTTAGGTATTCAAAAAAGCATGACAGTTTACTATATAGGCAGTATGGAGTACCAAATGCTAAGCATACTATATACATTGAGCAGTGATTAAAAGACATAGTTACACTGCTGTATGACACTAGCCTTTTTTTTTTTTTTTCACTTCCATATCCTACATGCAACAGTCAGCTCTGAACAAGTATGTCAGACCACAGAGAGAACTCCAATACAAACACAGCACACCGAGGAATGCAAGCACCAATGATGGGCAAGCATATTGGCAAAATCCATACAGTTAACTGATTAAATAAAAATGTTTCAACTTTTATACACTACTTTGCTTATAGACACCAAACAACTGTGTCAATAAAACTTGGAATCTCTCCTCACGAAAGAAACACTCAACAGAAGTGACCATACGATGAAATTCATGCAAGGAAAAGTTTCAATCAAGGTCCAAGTCCATTCCTGGGTGGAGGCGCCCATCAGATGGTGCAAGCTGAGATCCAGAAGAGGTCAGATGAACACAGTGACGGGTAGCTTCACCGACATCCGGCATCTGCTGTTCGGTCCACAATCCTCAGAACTTGGTGGCACAGGTGAGGTCAGCATCAGGCTGGGGAGGAAGGGACATTCAGGCCTTGTAGTGCATTTTAGATCCCACATGCCCCATGAGATGTCCCCCTGACAACTGGTCATACTGAGAGGCATGGAGAGGTACAGGGGTCAGTCACTGA--ACACACACACACACTAAACTCAAATAGCATGCCAGCATACAAACAGAATACTAAGATGCTCTTTTAACAGCAACACAATTCACGCTAAAGCAGGAAAGAACCATGGCCCAAAAGAAAGAAAGATGAGGTTTAAAAAAAAAAATTATGAAATAAAAAAGTACATGCACTATGAAAAAAAAAAAAGGATTGTGAGGACAAAACAACCATGCATAAAATTAGAACACCATTTTTTCTTGCAAATAAGTACTTGAAATTATTAATTCACAGCAGACAGTAAAAAGATATTAAGCTGATATATTTAATATTTCAACCATCCATAACTAATTATTTTGTAGCATAAACCAAAAGCAGGAAATTTAATAAAAGAAATCTCAACTTATTGAAAATGGAATCATGAAGCATGAGTTTCCCACTCTTAATCACGGAATTTCCTAATTCTAATGCAGTATATATATTTAATTTTTTTCAGGCTGACTTCCTCCCCACATAAATTGCCACCACTGATGAATAATCTTAATAATCATGCCAAAGTTTCATACAATTTTATTATGTCTTTTTTTTTTTTTCAAAATTATTTTAATAGTCTTTCTTTTTTTAAACTGGAGTCCATATCCTAACTAAGAAAGACATGTAACACACA
>APH_4024
CATCGCTCATTTTACATGGAGTTTACATGAGATATTGACATCACTACGAGTACAAACTTGTACATGTGTCATCAACATTACATTACAGTATGAATACAAAAGCCAGTGTTTACTGGCACTTAACAGTGAGTGAAAAATGCTTTACTGTTGAAGGTCAAGTTGTATAAAAGGCTTAAGTGTATAACATTTAGGTATTCAAAAAAGCATGACAGTTTACTATATAGGCAGTATGGAGTACCAAATGCTAAGCATACTATATACATTGAGCAGTGATTAAAAGACATAGTTACACTGCTGTATGACACTAGCCTTTTTTTTTTTTTTTCACTTCCATATCCTACATGCAACAATCAGCTCTGAACAAGTATGTCAGACCACAGAGAGAACTCCAATACAAACACAGCACACCGAGGAATGCAAGCACCAATGATGGGCAAGCATATTGGCAAAATCCATACAGTTAACTGATTAAATAAAAATGTTTCAACTTTTATACACTACTTTGCTTATAGACACCAAACAACTGTGTCAATAAAACTTGGAATCTCTCCTCACGAAAGAAACACTCAACAGAAGTGACCATACGATGAAATTCATGCAAGGAAAAGTTTCAATCAAGGTCCAAGTCCATTCCTGGGTGGAGGCGCCCATCAGATGGTGCAAGCTGAGATCCAGAAGAGGTCAGATGAACACAGTGACGGGTAGCTTCACCGACATCCGGCATCTGCTGTTCGGTCCACAATCCTCAGAACTTGGTGGCACAGGTGAGGTCAGCATCAGGCTGGGGAGGAAGGGACATTCAGGCCTTGTAGTGCATTTTAGATCCCACATGCCCCATGAGATGTCCCCCTGACAACTGGTCATACTGAGAGGCATGGAGAGGTACAGGGGTCAGTCACTGA--ACACACACACACACTAAACTCAAATAGCATGCCAGCATACAAACAGAATACTAAGATGCTCTTTTAACAGCAACACAATTCACGCTAAAGCAGGAAAGAACCATGGCCCAAAAGAAAGAAAGATGAGGTTTAAAAAAAAAAATTATGAAATAAAAAAGTACATGCACTATGAAAAAAAAAAAAGGATTGTGAGGACAAAACAACCATGCATAAAATTAGAACACCCTTTTTTCTTGCAAATAAGTACTTGAAATTATTAATTCACAGCAGACAGTAAAAAGATATTAAGCTGATATATTTAATATTTCAACCATCCATAACTAATTATTTTGTAGCATAAACCAAAAGCAGGAAATTTAATAAAAGAAATCTCAACTTATTGAAAATGGAATCATGAAGCATGAGTTTCCCACTCTTAATCACGGAATTTCCTAATTCTAATGCAGTATATATATTTAATTTTTTTCAGGCTGACTTCCTCCCCACATAAATTGCCACCACTGATGAATAATCTTAATAATCATGCCAAAGTTTCATACAATTTTATTATGTCTTTTTTTTTTTTTCAAAATTATTTTAATAGTCTTTCTTTTTTTAAACTGGAGTCCATATCCTAACTAAGAAAGACATGTAACACACA
>APH_5079
CATCGCTCATTTTACATGGAGTTTACATGAGATATTGACATCACTACGAGTACAAACTTGTACATGTGTCATCAACATTACATTACAGTATGAATACAAAAGCCAGTGTTTACTGGCACTTAACAGTGAGTGAAAAATGCTTTACTGTTGAAGGTCAAGTTGTATAAAAGGCTTAAGTGTATAACATTTAGGTATTCAAAAAAGCATGACAGTTTACTATATAGGCAGTATGGAGTACCAAATGCTAAGCATACTATATACATTGAGCAGTGATTAAAAGACATAGTTACACTGCTGTATGACACTAGCCTTTTTTTTTTTTTTTCACTTCCATATCCTACATGCAACAATCAGCTCTGAACAAGTATGTCAGACCACAGAGAGAACTCCAATACAAACACAGCACACCGAGGAATGCAAGCACCAATGATGGGCAAGCATATTGGCAAAATCCATACAGTTAACTGATTAAATAAAAATGTTTCAACTTTTATACACTACTTTGCTTATAGACACCAAACAACTGTGTCAATAAAACTTGGAATCTCTCCTCACGAAAGAAACACTCAACAGAAGTGACCATACGATGAAATTCATGCAAGGAAAAGTTTCAATCAAGGTCCAAGTCCATTCCTGGGTGGAGGCGCCCATCAGATGGTGCAAGCTGAGATCCAGAAGAGGTCAGATGAACACAGTGACGGGTAGCTTCACCGACATCCGGCATCTGCTGTTCGGTCCACAATCCTCAGAACTTGGTGGCACAGGTGAGGTCAGCATCAGGCTGGGGAGGAAGGGACATTCAGGCCTTGTAGTGCATTTTAGATCCCACATGCCCCATGAGATGTCCCCCTGACAACTGGTCATACTGAGAGGCATGGAGAGGTACAGGGGTCAGTCACTGA--ACACACACACACACTAAACTCAAATAGCATGCCAGCATACAAACAGAATACTAAGATGCTCTTTTAACAGCAACACAATTCACGCTAAAGCAGGAAAGAACCATGGCCCAAAAGAAAGAAAGATGAGGTTTAAAAAAAAAAATTATGAAATAAAAAAGTACATGCACTATGAAAAAAAAAAAAGGATTGTGAGGACAAAACAACCATGCATAAAATTAGAACACCCTTTTTTCTTGCAAATAAGTACTTGAAATTATTAATTCACAGCAGACAGTAAAAAGATATTAAGCTGATATATTTAATATTTCAACCATCCATAACTAATTATTTTGTAGCATAAACCAAAAGCAGGAAATTTAATAAAAGAAATCTCAACTTATTGAAAATGGAATCATGAAGCATGAGTTTCCCACTCTTAATCACGGAATTTCCTAATTCTAATGCAGTATATATATTTAATTTTTTTCAGGCTGACTTCCTCCCCACATAAATTGCCACCACTGATGAATAATCTTAATAATCATGCCAAAGTTTCATACAATTTTATTATGTC---------------------------------------------------------------------------------------
>APH_5003
----------------------------------------------------------------------------------TTACAGTATGAATACAAAAGCCAGTGTTTACTGGCACTTAACAGTGAGTGAAAAATGCTTTACTGTTGAAGGTCAAGTTGTATAAAAGGCTTAAGTGTATAACATTTAGGTATTCAAAAAAGCATGACAGTTTACTATATAGGCAGTATGGAGTACCAAATGCTAAGCATACTATATACATTGAGCAGTGATTAAAAGACATAGTTACACTGCTGTATGACACTAGCCTTTTTTTTTTTTTTTCACTTCCATATCCTACATGCAACAATCAGCTCTGAACAAGTATGTCAGACCACAGAGAGAACTCCAATACAAACACAGCACACCGAGGAATGCAAGCACCAATGATGGGCAAGCATATTGGCAAAATCCATACAGTTAACTGATTAAATAAAAATGTTTCAACTTTTATACACTACTTTGCTTATAGACACCAAACAACTGTGTCAATAAAACTTGGAATCTCTCCTCACGAAAGAAACACTCAACAGAAGTGACCATACGATGAAATTCATGCAAGGAAAAGTTTCAATCAAGGTCCAAGTCCATTCCTGGGTGGAGGCGCCCATCAGATGGTGCAAGCTGAGATCCAGAAGAGGTCAGATGAACACAGTGACGGGTAGCTTCACCGACATCCGGCATCTGCTGTTCGGTCCACAATCCTCAGAACTTGGTGGCACAGGTGAGGTCAGCATCAGGCTGGGGAGGAAGGGACATTCAGGCCTTGTAGTGCATTTTAGATCCCACATGCCCCATGAGATGTCCCCCTGACAACTGGTCATACTGAGAGGCATGGAGAGGTACAGGGGTCAGTCACTGA--ACACACACACACACTAAACTCAAATAGCATGCCAGCATACAAACAGAATACTAAGATGCTCTTTTAACAGCAACACAATTCACGCTAAAGCAGGAAAGAACCATGGCCCAAAAGAAAGAAAGATGAGGTTTAAAAAAAAAAATTATGAAATAAAAAAGTACATGCACTATGAAAAAAAAAAAAGGATTGTGAGGACAAAACAACCATGCATAAAATTAGAACACCCTTTTTTCTTGCAAATAAGTACTTGAAATTATTAATTCACAGCAGACAGTAAAAAGATATTAAGCTGATATATTTAATATTTCAACCATCCATAACTAATTATTTTGTAGCATAAACCAAAAGCAGGAAATTTAATAAAAGAAATCTCAACTTATTGAAAATGGAATCATGAAGCATGAGTTTCCCACTCTTAATCACGGAATTTCCTAATTCTAATTCAGTATATATATTTAATTTTTTTCAGGCTGACTTCCTCCCCACATAAATTGCCACCACTGATGAATAATCTTAAT--------------------------------------------------------------------------------------------------------------------------
>APH_5001
-----CTCATTTTACATGGAGTTTACATGAGATAGTGACATCACTACGAGTACAAACTTGTACATGTGTCATCAACATTACATTACAGTCTGAATACAAAAGCCAGTGTTTACTGGCACTTAACAGTGAGTGAAAAATGCTTTACTGTTGAAGGTCAAGTTGTATAAAAGGCTTAAGTGTATAACATTTAGGTATTCAAAAAAGCATGACAGTTTACTATATAGGCAGTATGGAGTACCAAATGCTAAGCATACTATATACATTGAGCAGTGATTAAAAGACATAGTTACACTGCTGTATGACACTAGCCTTTTTTTTTTTTTTTCACTTCCATATCCTACATGCAACAATCAGCTCTGAACAAGTATGTCAGACCACAGAGAGAACTCCAATACAAACACAGCACACCGAGGAATGCAAGCACCAATGATGGGCAAGCATATTGGCAAAATCCATACAGTTAACTGATTAAATAAAAATGTTTCAACTTTTATACACTACTTTGCTTATAGACACCAAACAACTGTGTCAATAAAACTTGGAATCTCTCCTCACGAAAGAAACACTCAACAGAAGTGACCATACGATGAAATTCATGCAAGGAAAAGTTTCAATCAAGGTCCAAGTCCATTCCTGGGTGGAGGCGCCCATCAGATGGTGCAAGCTGAGATCCAGAAGAGGTCAGATGAACACAGTGACGGGTAGCTTCACCGACATCCGGCATCTGCTGTTCGGTCCACAATCCTCAGAACTTGGTGGCACAGGTGAGGTCAGCATCAGGCTGGGGAGGAAGGGACATTCAGGCCTTGTAGTGCATTTTAGATCCCACATGCCCCATGAGATGTCCCCCTGACAACTGGTCATACTGAGAGGCATGGAGAGGTACAGGGGTCAGTCACTGA--ACACACACACACACTAAACTCAAATAGCATGCCAGCATACAAACAGAATACTAAGATGCTCTTTTAACAGCAACACAATTCACGCTAAAGCAGGAAAGAACCATGGCCCAAAAGAAAGAAAGATGAGGTTTAAAAAAAAAAATTATGAAATAAAAAAGTACATGCACTATGAAAAAAAAAAAAGGATTGTGAGGACAAAACAACCATGCATAAAATTAGAACACCCTTTTTTCTTGCAAATAAGTACTTGAAATTATTAATTCACAGCAGACAGTAAAAAGATATTAAGCTGATATATTTAATATTTCAACCATCCATAACTAATTATTTTGTAGCATAAACCAAAAGCAGGAAATTTAATAAAAGAAATCTCAACTTATTGAAAATGGAATCATGAAGCATGAGTTTCCCACTCTTAATCACGGAATTTCCTAATTCTAATGCAGTATATATATTTAATTTTTTTCAGGCTGACTTCCTCCCCACATAAATTGCCACCACTGATGAATAATCTTAATAATCATGCCAAAGTTTCATACAATTTTATTATGTCTTTTTTTTTTTTTCAAAATTATTTTAATAGTCTTTCTTTTTTTAAACTGGAGTCCATATCCTAACTAAGAAAGACATGTAACACACA
>APH_4029
--------------------------------------------------------------------------------------------------------------------------------------------------------------------------------GTGTATAACATTTAGGTATTCAAAAAAGCATGACAGTTTACTATATAGGCAGTATGGAGTACCAAATGCTAAGCATACTATATACATTGAGCAGTGATTAAAAGACATAGTTACACTGCTGTATGACACTAGCCTTTTTTTTTTTTTTTCACTTCCATATCCTACATGCAACAATCAGCTCTGAACAAGTATGTCAGACCACAGAGAGAACTCCAATACAAACACAGCACACCGAGGAATGCAAGCACCAATGATGGGCAAGCATATTGGCAAAATCCATACAGTTAACTGATTAAATAAAAATGTTTCAACTTTTATACACTACTTTGCTTATAGACACCAAACAACTGTGTCAATAAAACTTGGAATCTCTCCTCACGAAAGAAACACTCAACAGAAGTGACCATACGATGAAATTCATGCAAGGAAAAGTTTCAATCAAGGTCCAAGTCCATTCCTGGGTGGAGGCGCCCATCAGATGGTGCAAGCTGAGATCCAGAAGAGGTCAGATGAACACAGTGACGGGTAGCTTCACCGACATCCGGCATCTGCTGTTCGGTCCACAATCCTCAGAACTTGGTGGCACAGGTGAGGTCAGCATCAGGCTGGGGAGGAAGGGACATTCAGGCCTTGTAGTGCATTTTAGATCCCACATGCCCCATGAGATGTCCCCCTGACAACTGGTCATACTGAGAGGCATGGAGAGGTACAGGGGTCAGTCACTGA--ACACACACACACACTAAACTCAAATAGCATGCCAGCATACAAACAGAATACTAAGATGCTCTTTTAACAGCAACACAATTCACGCTAAAGCAGGAAAGAACCATGGCCCAAAAGAAAGAAAGATGAGGTTTAAAAAAAAAAATTATGAAATAAAAAAGTACATGCACTATGAAAAAAAAAAAAGGATTGTGAGGACAAAACCACCATGCATAAAATTAGAACACCCTTTTTTCTTGCAAATAAGTACTTGAAATTATTAATTCACAGCAGACAGTAAAAAGATATTAAGCTGATATATTTAATATTTCAACCATCCATAACTAATTATTTTGTAGCATAAACCAAAAGCAGGAAATTTAATAAAAGAAATCTCAACTTATTGAAAATGGAATCATGAAGCATGAGTTTCCCACTCTTAATCACGGAATTTCCTAATTCTAATGCAGTATATATATTTAATTTTTTTCAGGCTGACTTCCTCCCCACATAAATTGCCACCACTGATGAATAATCTTAATAATCATG-------------------------------------------------------------------------------------------------------------------
>APH_0772
---------------ATGGAGTTTACATGAGATATTGACATCACTACGAGTACAAACTTGTACATGTGTCATCAACATTACATTACAGTATGAATACAAAAGCCAGTGTTTGCTGGCACTTAACAGTGAGTGAAAAATGCTTTACTGTTGAAGGTCGAGTTGTATAAAAGGCTTAAGTGTATAACATTTAGGTATTCAAAAAAGCATGACAGTTTACTATATAGGCAGTATGGAGTACCAAATGCTAAGCATACTATATACATTGAGCAGTGATTAAAAGACATAGTTACACTGCTGTATGACACTAGCC--TTTTTTTTTTTTTCACTTCCATATCCTACATGCAACAATCAGCTCTGAACAAGTATGTCAGACCACAGAGAGAACTCCAATACAAACACAGCACACCGAGGAATGCAAGCACCAATGATGGGCAAGCATATTGGCAAAATCCATACAGTTAACTGATTAAATAAAAATGTTTCAACTTTTATACACTACTTTGCTTATAGACACCAAACAACTGTGTCAATAAAACTTGGAATCTCTCCTCACGAAAGAAACACTCAACAGAAGTGACCATACGATGAAATTCATGCAAGGAAAAGTTTCAATCAAGGTCCAAGTCCATTCCTGGGTGGAGGCGCCCATCAGATGGTGCAAGCTGAGATCCAGAAGAGGTCAGATGAACACAGTGACGGGTAGCTTCACCGACATCCGGCATCTGCTGTTCGGTCCACAATCCTCAGAACTTGGTGGCACAGGTGAGGTCAGCGTCAGGCTGGGGAGGAAGGGACATTCAGGCCTTGTAGTGCATTTTAGATCCCACATGCCCCATGAGATGTCCCCCTGACAACTGGTCATACTGAGAGGCATGGAGAGGTACAGGGGTCAGTCACTGA--ACACACACACACACTAAACTCAAATAGCATGCCAGCATACAAACAGAATACTAAGATGCTCTTTTAACAGCAACACAATTCACGCTAAAGCAGGAAAGAACCATGGCCCAACAGAAAGAAAGATGAGGTTTAAAAAAAAAAATTATGAAATAAAAAAGTACATGCACTATGAAAAAAAAAAAAGGATTGTGAGGACAAAACAACCATGCATAAAATTAGAACACCCTTTTTTCTTGCAAATAAGTACTTGAAATTATTAATTCACAGCAGACAGTAAAAAGATATTAAGCTGATATATTTAATATTTCAACCATCCATAACTAATTATTTTGTAGCATAAACCAAAAGCAGGAAATTTAATAAAAGAAATCTCAACTTATTGAAAATGGAATCATGAAGCATGAGTTTCCCACTCTTAATCACAGAATTTCCAAATTCTAATGCAGTATATATATTTCATTTTTTTCAGGCTGACTTCCTCCCCACATAAATTGCCAACACTGATGAATAATCTTAATAATCATGCCAAAGTTTCATACAATTTTATTATG-----------------------------------------------------------------------------------------
>APH_0622
--------------------------------------------------------------------------------------------------------------------------------------------------------------------------------------------------------------------------------------------------------------TATATACATTGAGCAGTGATTAAAAGACATAGTTACACTGCTGTATGACACTAGCC---TTTTTTTTTTTTCACTTCCATATCCTACATGCAACAATCAGCTCTGAACAAGTATGTCAGACCACAGAGAGAACTCCAATACAAACACAGCACACCGAGGAATGCAAGCACCAATGATGGGCAAGCATATTGGCAAAATCCATACAGTTAACTGATTAAATAAAAATGTTTCAACTTTTATACACTACTTTGCTTATAGACACCAAACAACTGTGTCAATAAAACTTGGAATCTCTCCTCACGAAAGAAACACTCAACAGAAGTGACCATACGATGAAATTCATGCAAGGAAAAGTTTCAATCAAGGTCCAAGTCCATTCCTGGGTGGAGGCGCCCATCAGATGGTGCAAGCTGAGATCCAGAAGAGGTCAGATGAACACAGTGACGGGTAGCTTCACCGACATCCGGCATCTGCTGTTCGGTCCACAATCCTCAGAACTTGGTGGCACAGGTGAGGTCAGCGTCAGGCTGGGGAGGAAGGGACATTCAGGCCTTGTAGTGCATTTTAGATCCCACATGCCCCATGAGATGTCCCCCTGACAACTGGTCATACTGAGAGGCATGGAGAGGTACAGGGGTCAGTCACTGAACACACACACACACACTAAACTCAAATAGCATGCCAGCATACAAACAGAATACTAAGATGCTCTTTTAACAGCAACACAATTCACGCTAAAGCAGGAAAGAACCATGGCCCAACAGAAAGAAAGATGAGGTTTAAAAAAAAAAATTATGAAAT-AAAAAGTACATGCACTATGAAAAAAAAAAAAGGATTGTGAGGACAAAACAACCATGCATAAAATTAGAACACCCTTTTTTCTTGCAAATAAGTACTTGAAATTATCAATTCACGGCAGACAGTAAAAAGATATTAAGCTGATATATTTAATATTTCAACCATCCATAACTAATTATTTTGTAGCATAAACCAAAAGCAGGAAATTTAATAAAAGAAATCTCAACTTATTGAAAATGGAATCATGAAGCACGAGTTTCCCACTCTTAATCATGGAATTTCCAAATTCTAATGCAGTATATATATTTAATTTTTTTCAGGCTGACTTCCTCCCCACATAAATTGCCACCACTGATGAATAATCTTAATAATCATGCCAAAGTTTCATACAGT--------------------------------------------------------------------------------------------------
>APH_1602
CATCGCTCATTTTACATGGAGTTTACATGAGATATTGACATCACTACGAGTACAAACTTGTACATGTGTCATCAACATTACATTACAGTATGAATACAAAAGCCAGTGTTTACTGGCACTTAACAGTGAGTGAAAAATGCTTTACTGTTGAAGGTCGAGTTGTATAAAAGGCTTAAGTGTATAACATTTAGGTATTCAAAAAAGCATGACAGTTTACTATATAGGCAGTATGGAGTACCAAATGCTAAGCATACTATATACATTGAGCAGTGATTAAAAGACATAGTTACACTGCTGTATGACACTAGCC---TTTTTTTTTTTTCACTTCCATATCCTACATGCAACAATCAGCTCTGAACAAGTATGTCAGACCACAGAGAGAACTCCAATACAAACACAGCACACCGAGGAATGCAAGCACCAATGATGGGCAAGCATATTGGCAAAATCCATACAGTTAACTGATTAAATAAAAATGTTTCAACTTTTATACACTACTTTGCTTATAGACACCAAACAACTGTGTCAATAAAACTTGGAATCTCTCCTCACGAAAGAAACACTCAACAGAAGTGACCATACGATGAAATTCATGCAAGGAAAAGTTTCAATCAAGGTCCAAGTCCATTCCTGGGTGGAGGCGCCCATCAGATGGTGCAAGCTGAGATCCAGAAGAGGTCAGATGAACACAGTGACGGGTAGCTTCACCGACATCCGGCATCTGCTGTTCGGTCCACAATCCTCAGAACTTGGTGGCACAGGTGAGGTCAGCGTCAGGCTGGGGAGGAAGGGACATTCAGGCCTTGTAGTGCATTTTAGATCCCACATGCCCCATGAGATGTCCCCCTGACAACTGGTCATACTGAGAGGCATGGAGAGGTACAGGGGTCAGTCACTGAACACACACACACACACTAAACTCAAATAGCATGCCAGCATACAAACAGAATACTAAGATGCTCTTTTAACAGAAACACAATTCACGCTAAAGCAGGAAAGAACCATGGCCCAACAGAAAGAAAGATGAGGTTTAAAAAAAAAAATTATGAAAT-AAAAAGTACATGCACTATGAAAAAAAAAAAAGGATTGTGAGGACAAAACAACCATGCATAAAATTAGAACACCCTTTTTTCTTGCAAATAAGTACTTGAAATTATCAATTCACGGCAGACAGTAAAAAGATATTAAGCTGATATATTTAATATTTCAACCATCCATAACTAATTATTTTGTAGCATAAACCAAAAGCAGGAAATTTAATAAAAGAAATCTCAACTTATTGAAAATGGAATCATGAAGCATGAGTTTCCCACTCTTAATCATGGAATTTCCAAATTCTAATGCAGTATATATATTTAATTTTTTTCAGGCTGACTTCCTCCCCACATAAATTGCCACCACTGATGAATAATCTTAATAATCATGCCAAAGTTTCATACAGTTTTATTATGTCTTTTTTTTTTTTTCAAAATTATTTTAATAGCCTTTCTTTTTTTAAACTGGAGTCCATATCCTAACTAAGAAAGACATGTAACACACA
>APH_0723
CATCGCTCATTTTACATGGAGTTTACATGAGATATTGACATCACTACGAGTACAAACTTGTACATGTGTCATCAACATTACATTACAGTATGAATACAAAAGCCAGTGTTTACTGGCACTTAACAGTGAGTGAAAAATGCTTTACTGTTGAAGGTCGAGTTGTATAAAAGGCTTAAGTGTATAACATTTAGGTATTCAAAAAAGCATGACAGTTTACTATATAGGCAGTATGGAGTACCAAATGCTAAGCATACTATATACATTGAGCAGTGATTAAAAGACATAGTTACACTGCTGTATGACACTAGCC-TTTTTTTTTTTTTTCACTTCCATATCCTACATGCAACAATCAGCTCTGAACAAGTATGTCAGACCACAGAGAGAACTCCAATACAAACACAGCACACCGAGGAATGCAAGCACCAATGATGGGCAAGCATATTGGCAAAATCCATACAGTTAACTGATTAAATAAAAATGTTTCAACTTTTATACACTACTTTGCTTATAGACACCAAACAACTGTGTCAATAAAACTTGGAATCTCTCCTCACGAAAGAAACACTCAACAGAAGTGACCATACGATGAAATTCATGCAAGGAAAAGTTTCAATCAAGGTCCAAGTCCATTCCTGGGTGGAGGCGCCCATCAGATGGTGCAAGCTGAGATCCAGAAGAGGTCAGATGAACACAGTGACGGGTAGCTTCACCGACATCCGGCATCTGCTGTTCGGTCCACAATCCTCAGAACTTGGTGGCACAGGTGAGGTCAGCGTCAGGCTGGGGAGGAAGGGACATTCAGGCCTTGTAGTGCATTTTAGATCCCACATGCCCCATGAGATGTCCCCCTGACAACTGGTCATACTGAGAGGCATGGAGAGGTACAGGGGTCAGTCACTGA--ACACACACACACACTAAACTCAAATAGCATGCCAGCATACAAACAGAATACTAAGATGCTCTTTTAACAGCAACACAATTCACGCTAAAGCAGGAAAGAACCATGGCCCAACAGAAAGAAAGATGAGGTTTAAAAAAAAAAATTATGAAAT-AAAAAGTACATGCACTATGAAAAAAAAAAAAGGATTGTGAGGACAAAACAACCATGCATAAAATTAGAACACCCTTTTTTCTTGCAAATAAGTACTTGAAATTATTAATTCACGGCAGACAGTAAAAAGATATTAAGCTGATATATTTAATATTTCAACCATCCATAACTAATTATTTTGTAGCATAAACCAAAAGCAGGAAATTTAATAAAAGAAATCTCAACTTATTGAAAATGGAATCATGAAGCATGAGTTTCCCACTCTTAATCATGGAATTTCCAAATTCTAATGCAGTATATATATTTAATTTTTTTCAGGCTGACTTCCTCCCCACATAAATTGCCACCACTGATGAATAATCTTAATAATCATGCCAAAGTTTCATACAGTTTTATTATGTCTTTT-TTTTTTTTCAAAATTATTTTAATAGCCTTTCTTTTTTTAAACTGGAGTCCATATCCTAACTAAGAAAGACATGTAACACACA
>APH_0136
CATCGCTCATTTTACATGGAGTTTACATGAGATATTGACATCACTACGAGTACAAACTTGTACATGTGTCATCAACATTACATTACAGTATGAATACAAAAGCCAGTGTTTACTGGCACTTAACAGTGAGTGAAAAATGCTTTACTGTTGAAGGTCGAGTTGTATAAAAGGCTTAAGTGTATAACATTTAGGTATTCAAAAAAGCATGACAGTTTACTATATAGGCAGTATGGAGTACCAAATGCTAAGCATACTATATACATTGAGCAGTGATTAAAAGACATAGTTACACTGCTGTATGACACTAGCCTTTTTTTTTTTTTTTCACTTCCATATCCTACATGCAACAATCAGCTCTGAACAAGTATGTCAGACCACAGAGAGAACTCCAATACAAACACAGCACACCGAGGAATGCAAGCACCAATGATGGGCAAGCATATTGGCAAAATCCATACAGTTAACTGATTAAATAAAAATGTTTCAACTTTTATACACTACTTTGCTTATAGACACCAAACAACTGTGTCAATAAAACTTGGAATCTCTCCTCACGAAAGAAACACTCAACAGAAGTGACCATACGATGAAATTCATGCAAGGAAAAGTTTCAATCAAGGTCCAAGTCCATTCCTGGGTGGAGGCGCCCATCAGATGGTGCAAGCTGAGATCCAGAAGAGGTCAGATGAACACAGTGACGGGTAGCTTCACCGACATCCGGCATCTGCTGTTCGGTCCACAATCCTCAGAACTTGGTGGCACAGGTGAGGTCAGCGTCAGGCTGGGGAGGAAGGGACATTCAGGCCTTGTAGTGCATTTTAGATCCCACATGCCCCATGAGATGTCCCCCTGACAACTGGTCATACTGAGAGGCATGGAGAGGTACAGGGGTCAGTCACTGAACACACACACACACACTAAACTCAAATAGCATGCCAGCATACAAACAGAATACTAAGATGCTCTTTTAACAGCAACACAATTCACGCTAAAGCAGGAAAGAACCATGGCCCAACAGAAAGAAAGATGAGGTTTAAAAAAAAAAATTATGAAAT-AAAAAGTACATGCACTATG--AAAAAAAAAAGGATTGTGAGGACAAAACAACCATGCATAAAATTAGAACACCCTTTTTTCTTGCAAATAAGTACTTGAAATTATCAATTCACGGCAGACAGTAAAAAGATATTAAGCTGATATATTTAATATTTCAACCATCCATAACTAATTATTTTGTAGCATAAACCAAAAGCAGGAAATTTAATAAAAGAAATCTCAACTTATTGAAAATGGAATCATGAAGCATGAGTTTCCCACTCTTAATCATGGAATTTCCAAATTCTAATGCAGTATATATATTTAATTTTTTTCAGGCTGACTTCCTCCCCACATAAATTGCCACCACTGATGAATAATCTTAATAATCATGCCAAAGTTTCATACAGTTTTATTATGTCTTTTGTTTTTTTTCAAAATTATTTTAATAGCCTTTCTTTTTTTAAACTGGAGTCCATATCCTAACTAAGAAAGACATGTAACACACA
>APH_0683
CATCGCTCATTTTACATGGAGTTTACATGAGATATTGACATCACTACGAGTACAAACTTGTACATGTGTCATCAACATTACATTACAGTATGAATACAAAAGCCAGTGTTTACTGGCACTTAACAGTGAGTGAAAAATGCTTTACTGTTGAAGGTCGAGTTGTATAAAAGGCTTAAGTGTATAACATTTAGGTATTCAAAAAAGCATGACAGTTTACTATATAGGCAGTATGGAGTACCAAATGCTAAGCATACTATATACATTGAGCAGTGATTAAAAGACATAGTTACACTGCTGTATGACACTAGCCTTTTTTTTTTTTTTTCACTTCCATATCCTACATGCAACAATCAGCTCTGAACAAGTATGTCAGACCACAGAGAGAACTCCAATACAAACACAGCACACCGAGGAATGCAAGCACCAATGATGGGCAAGCATATTGGCAAAATCCATACAGTTAACTGATTAAATAAAAATGTTTCAACTTTTATACACTACTTTGCTTATAGACACCAAACAACTGTGTCAATAAAACTTGGAATCTCTCCTCACGAAAGAAACACTCAACAGAAGTGACCATACGATGAAATTCATGCAAGGAAAAGTTTCAATCAAGGTCCAAGTCCATTCCTGGGTGGAGGCGCCCATCAGATGGTGCAAGCTGAGATCCAGAAGAGGTCAGATGAACACAGTGACGGGTAGCTTCACCGACATCCGGCATCTGCTGTTCGGTCCACAATCCTCAGAACTTGGTGGCACAGGTGAGGTCAGCGTCAGGCTGGGGAGGAAGGGACATTCAGGCCTTGTAGTGCATTTTAGATCCCACATGCCCCATGAGATGTCCCCCTGACAACTGGTCATACTGAGAGGCATGGAGAGGTACAGGGGTCAGTCACTGA--ACACACACACACACTAAACTCAAATAGCATGCCAGCATACAAACAGAATACTAAGATGCTCTTTTAACAGCAACACAATTCACGCTAAAGCAGGAAAGAACCATGGCCCAACAGAAAGAAAGATGAGGTTTAAAAAAAAAAATTATGAAAT-AAAAAGTACATGCACTATGAAAAAAAAAAAAGGATTGTGAGGACAAAACAACCATGCATAAAATTAGAACACCCTTTTTTCTTGCAAATAAGTACTTGAAATTATCAATTCACGGCAGACAGTAAAAAGATATTAAGCTGATATATTTAATATTTCAACCATCCATAACTAATTATTTTGTAGCATAAACCAAAAGCAGGAAATTTAATAAAAGAAATCTCAACTTATTGAAAATGGAATCATGAAGCATGAGTTTCCCACTCTTAATCATGGAATTTCCAAATTCTAATGCAGTATATATATTTAATTTTTTTCAGGCTGACTTCCTCCCCACATAAATTGCCACCACTGATGAATAATCTTAATAATCATGCCAAAGTTTCATACAGTTTTATTATGTCTTTTTTTTTTTTTCAAAATTATTTTAATAGCCTTTCTTTTTTTAAACTGGAGTCCATATCCTAACTAAGAAAGACATGTAACACACA
>APH_3191
----------------------------------------------------------------------------------------------------------------------------------------------------------------------------------------------------------------------------------------------------------------------------------------------------------------CTAGCC------TTTTTTTTTCACTTCCATATCCTACATGCAACAATCAGCTCTGAACAAGTATGTCAGACCACAGAGAGAACTCCAATACAAACACAGCACACCGAGGAATGCAAGCACCAATGATGGGCAAGCATATTGGCAAAATCCATACAGTTAACTGATTAAATAAAAATGTTTCAACTTTTATACACTACTTTGCTTATAGACACCAAACAACTGTGTCAATAAAACTTGGAATCTCTCCTCACGAAAGAAACACTCAACAGAAGTGACCATACGATGAAATTCATGCAAGGAAAAGTTTCAATCAAGGTCCAAGTCCATTCCTGGGTGGAGGCGCCCATCAGATGGTGCAAGCTGAGATCCAGAAGAGGTCAGATGAACACAGTGACGGGTAGCTTCACCGACATCCGGCATCTGCTGTTCGGTCCACAATCCTCAGAACTTGGTGGCACAGGTGAGGTCAGCGTCAGGCTGGGGAGGAAGGGACATTCAGGCCTTGTAGTGCATTTTAGATCCCACATGCCCCATGAGATGTCCCCCTGACAACTGGTCATACTGAGAGGCATGGAGAGGTACAGGGGTCAGTCACTGAACACACACACACACACTAAACTCAAATAGCATGCCAGCATACAAACAGAATACTAAGATGCTCTTTTAACAGCAACACAATTCACGCTAAAGCAGGAAAGAACCATGGCCCAACAGAAAGAAAGATGAGGTTTAAAAAAAAAAATTATGAAAT-AAAAAGTACATGCACTATG-AAAAAAAAAAAGGATTGTGAGGACAAAACAACCATGCATAAAATTAGAACACCCTTTTTTCTTGCAAATAAGTACTTGAAATTATCAATTCACGGCAGACAGTAAAAAGATATTAAGCTGATATATTTAATATTTCAACCATCCATAACTAATTATTTTGTAGCATAAACCAAAAGCAGGAAATTTAATAAAAGAAATCTCAACTTATTGAAAATGGAATCATGAAGCATGAGTTTCCCACTCTTAATCATGGAATTTCCAAATTCTAATGCAGTATATATATTTAATTTTTTTCAGGCTGACTTCCTCCCCACATAAATTGCCACCACTGATGAATAATCTTAATAATCATGC------------------------------------------------------------------------------------------------------------------
>APH_0880
CATCGCTCATTTTACATGGAGTTTACATGAGATATTGACATCACTACGAGTACAAACTTGTACATGTGTCATCAACATTACATTACAGTATGAATACAAAAGCCAGTGTTTACTGGCACTTAACAGTGAGTGAAAAATGCTTTACTGTTGAAGGTCGAGTTGTATAAAAGGCTTAAGTGTATAACATTTAGGTATTCAAAAAAGCATGACAGTTTACTATATAGGCAGTATGGAGTACCAAATGCTAAGCATACTATATACATTGAGCAGTGATTAAAAGACATAGTTACACTGCTGTATGACACTAGCC---TTTTTTTTTTTTCACTTCCATATCCTACATGCAACAATCAGCTCTGAACAAGTATGTCAGACCACAGAGAGAACTCCAATACAAACACAGCACACCGAGGAATGCAAGCACCAATGATGGGCAAGCATATTGGCAAAATCCATACAGTTAACTGATTAAATAAAAATGTTTCAACTTTTATACACTACTTTGCTTATAGACACCAAACAACTGTGTCAATAAAACTTGGAATCTCTCCTCACGAAAGAAACACTCAACAGAAGTGACCATACGATGAAATTCATGCAAGGAAAAGTTTCAATCAAGGTCCAAGTCCATTCCTGGGTGGAGGCGCCCATCAGATGGTGCAAGCTGAGATCCAGAAGAGGTCAGATGAACACAGTGACGGGTAGCTTCACCGACATCCGGCATCTGCTGTTCGGTCCACAATCCTCAGAACTTGGTGGCACAGGTGAGGTCAGCGTCAGGCTGGGGAGGAAGGGACATTCAGGCCTTGTAGTGCATTTTAGATCCCACATGCCCCATGAGATGTCCCCCTGACAACTGGTCATACTGAGAGGCATGGAGAGGTACAGGGGTCAGTCACTGAACACACACACACACACTAAACTCAAATAGCATGCCAGCATACAAACAGAATACTAAGATGCTCTTTTAACAGCAACACAATTCACGCTAAAGCAGGAAAGAACCATGGCCCAACAGAAAGAAAGATGAGGTTTAAAAAAAAAAATTATGAAAT-AAAAAGTACATGCACTATG-AAAAAAAAAAAGGATTGTGAGGACAAAACAACCATGCATAAAATTAGAACACCCTTTTTTCTTGCAAATAAGTACTTGAAATTATCAATTCACGGCAGACAGTAAAAAGATATTAAGCTGATATATTTAATATTTCAACCATCCATAACTAATTATTTTGTAGCATAAACCAAAAGCAGGAAATTTAATAAAAGAAATCTCAACTTATTGAAAATGGAATCATGAAGCATGAGTTTCCCACTCTTAATCATGGAATTTCCAAATTCTAATGCAGTATATATATTTAATTTTTTTCAGGCTGACTTCCTCCCCACATAAATTGCCACCACTGATGAATAATCTTAATAATCATGCCAAAGTTTCATACAGTTTTATTATGTCTTTTTTTTTTTTTCAAAATTATTTTAATAGCCTTTCTTTTTTTAAACTGGAGTCCATATCCTAACTAAGAAAGACATGTAACACACA
>APH_4021
--------------------------------TATTGACATCACTACGAGTACAAACTTGTACATGTGTCATCAACATTACATTACAGTATGAATACAAAAGCCAGTGTTTACTGGCACTTAACAGTGAGTGAAAAATGCTTTACTGTTGAAGGTCGAGTTGTATAAAAGGCTTAAGTGTATAACATTTAGGTATTCAAAAAAGCATGACAGTTTACTATATAGGCAGTATGGAGTACCAAATGCTAAGCATACTATATACATTGAGCAGTGATTAAAAGACATAGTTACACTGCTGTATGACACTAGCCTTTTTTTTTTTTTTTCACTTCCATATCCTACATGCAACAATCAGCTCTGAACAAGTATGTCAGACCACAGAGAGAACTCCAATACAAACACAGCACACCGAGGAATGCAAGCACCAATGATGGGCAAGCATATTGGCAAAATCCATACAGTTAACTGATTAAATAAAAATGTTTCAACTTTTATACACTACTTTGCTTATAGACACCAAACAACTGTGTCAATAAAACTTGGAATCTCTCCTCACGAAAGAAACACTCAACAGAAGTGACCATACGATGAAATTCATGCAAGGAAAAGTTTCAATCAAGGTCCAAGTCCATTCCTGGGTGGAGGCGCCCATCAGATGGTGCAAGCTGAGATCCAGAAGAGGTCAGATGAACACAGTGACGGGTAGCTTCACCGACATCCGGCATCTGCTGTTCGGTCCACAATCCTCAGAACTTGGTGGCACAGGTGAGGTCAGCGTCAGGCTGGGGAGGAAGGGACATTCAGGCCTTGTAGTGCATTTTAGATCCCACATGCCCCATGAGATGTCCCCCTGACAACTGGTCATACTGAGAGGCATGGAGAGGTACAGGGGTCAGTCACTGAACACACACACACACACTAAACTCAAATAGCATGCCAGCATACAAACAGAATACTAAGATGCTCTTTTAACAGCAACACAATTCACGCTAAAGCAGGAAAGAACCATGGCCCAACAGAAAGAAAGATGAGGTTTAAAAAAAAAAATTATGAAAT-AAAAAGTACATGCACTATG-AAAAAAAAAAAGGATTGTGAGGACAAAACAACCATGCATAAAATTAGAACACCCTTTTTTCTTGCAAATAAGTACTTGAAATTATCAATTCACGGCAGACAGTAAAAAGATATTAAGCTGATATATTTAATATTTCAACCATCCATAACTAATTATTTTGTAGCATAAACCAAAAGCAGGAAATTTAATAAAAGAAATCTCAACTTATTGAAAATGGAATCATGAAGCATGAGTTTCCCACTCTTAATCATGGAATTTCCAAATTCTAATGCAGTATATATATTTAATTTTTTTCAGGCTGACTTCCTCCCCACATAAATTGCCACCACTGATGAATAATCTTAATAATCATGCCAAAGTTTCATACAGTTTTATTATGTCTTTTTTTTTTTTTCAAAATTATTTTAATAGCCTTTCTTTTTTTAAACTGGAGTCCATATCCTAACTAAGAAAGACATGTAACACACA
>APH_3177
CATCGCTCATTTTACATGGAGTTTACATGAGATATTGACATCACTACGAGTACAAACTTGTACATGTGTCATCAACATTACATTACAGTATGAATACAAAAGCCAGTGTTTACTGGCACTTAACAGTGAGTGAAAAATGCTTTACTGTTGAAGGTCGAGTTGTATAAAAGGCTTAAGTGTATAACATTTAGGTATTCAAAAAAGCATGACAGTTTACTATATAGGCAGTATGGAGTACCAAATGCTAAGCATACTATATACATTGAGCAGTGATTAAAAGACATAGTTACACTGCTGTATGACACTAGCCTTTTTTTTTTTTTTTCACTTCCATATCCTACATGCAACAATCAGCTCTGAACAAGTATGTCAGACCACAGAGAGAACTCCAATACAAACACAGCACACCGAGGAATGCAAGCACCAATGATGGGCAAGCATATTGGCAAAATCCATACAGTTAACTGATTAAATAAAAATGTTTCAACTTTTATACACTACTTTGCTTATAGACACCAAACAACTGTGTCAATAAAACTTGGAATCTCTCCTCACGAAAGAAACACTCAACAGAAGTGACCATACGATGAAATTCATGCAAGGAAAAGTTTCAATCAAGGTCCAAGTCCATTCCTGGGTGGAGGCGCCCATCAGATGGTGCAAGCTGAGATCCAGAAGAGGTCAGATGAACACAGTGACGGGTAGCTTCACCGACATCCGGCATCTGCTGTTCGGTCCACAATCCTCAGAACTTGGTGGCACAGGTGAGGTCAGCGTCAGGCTGGGGAGGAAGGGACATTCAGGCCTTGTAGTGCATTTTAGATCCCACATGCCCCATGAGATGTCCCCCTGACAACTGGTCATACTGAGAGGCATGGAGAGGTACAGGGGTCAGTCACTGAACACACACACACACACTAAACTCAAATAGCATGCCAGCATACAAACAGAATACTAAGATGCTCTTTTAACAGCAACACAATTCACGCTAAAGCAGGAAAGAACCATGGCCCAACAGAAAGAAAGATGAGGTTTAAAAAAAAAAATTATGAAAT-AAAAAGTACATGCACTATG-AAAAAAAAAAAGGATTGTGAGGACAAAACAACCATGCATAAAATTAGAACACCCTTTTTTCTTGCAAATAAGTACTTGAAATTATCAATTCACGGCAGACAGTAAAAAGATATTAAGCTGATATATTTAATATTTCAACCATCCATAACTAATTATTTTGTAGCATAAACCAAAAGCAGGAAATTTAATAAAAGAAATCTCAACTTATTGAAAATGGAATCATGAAGCATGAGTTTCCCACTCTTAATCATGGAATTTCCAAATTCTAATGCAGTATATATATTTAATTTTTTTCAGGCTGACTTCCTCCCCACATAAATTGCCACCACTGATGAATAATCTTAATAATCATGCCAAAGTTTCATACAGTTTTATTATGTCTTTTTTTTTTTTTCAAAATTATTTTAATAGCCTTTCTTTTTTTAAACTGGAGTCCATATCCTAACTAAGAAAGACATGTAACACACA
>APH_0185
CATCGCTCATTTTACATGGAGTTTACATGAGATATTGACATCACTACGAGTACAAACTTGTACATGTGTCATCAACATTACATTACAGTATGAATACAAAAGCCAGTGTTTACTGGCACTTAACAGTGAGTGAAAAATGCTTTACTGTTGAAGGTCGAGTTGTATAAAAGGCTTAAGTGTATAACATTTAGGTATTCAAAAAAGCATGACAGTTTACTATATAGGCAGTATGGAGTACCAAATGCTAAGCATACTATATACATTGAGCAGTGATTAAAAGACATAGTTACACTGCTGTATGACACTAGCCTTTTTTTTTTTTTTTCACTTCCATATCCTACATGCAACAATCAGCTCTGAACAAGTATGTCAGACCACAGAGAGAACTCCAATACAAACACAGCACACCGAGGAATGCAAGCACCAATGATGGGCAAGCATATTGGCAAAATCCATACAGTTAACTGATTAAATAAAAATGTTTCAACTTTTATACACTACTTTGCTTATAGACACCAAACAACTGTGTCAATAAAACTTGGAATCTCTCCTCACGAAAGAAACACTCAACAGAAGTGACCATACGATGAAATTCATGCAAGGAAAAGTTACAATCAAGGTCCAAGTCCATTCCTGGGTGGAGGCGCCCATCAGATGGTGCAAGCTGAGATCCAGAAGAGGTCAGATGAACACAGTGATGGGTAGCTTCACTGACATCCGGCATCTGCTGTTCGGTCCACAATCCTCAGAACTTGGTGGCACAGGTGAGGTCAGCGTCAGGCTGGGGAGGAAGGGACATTCAGGCCTTGTAGTGCATTTTAGATCCCACATGCCCCATGAGATGTCCCCCTGACAACTGGTCATACTGAGAGGCATGGAGAGGTACAGGGGTCAGTCACTGAACACACACACACACACTAAACTCAAATAGCATGCCAGCATACAAACAGAATACTAAGATGCTCTTTTAACAGCAACACAATTCACGCTAAAGCAGGAAAGAACCATGGCCCAACAGAAAGAAAGATGAGGTTTTAAAAAAAAAATTATGAAATAAAAAAGTACATGCACTATGAAAAAAAAAAAAGGAATGTGAGGACAAAACAACCATGCATAAAATTAGAACACCCTTTTTTCTTGCAAATAAGTACTTGAAATTATTAATTCACGGCAGACAGTAAAAAGACATTAAGCTGATATATTTAATATTTCAACCATCCATAACTAATTATTTTGTAGTATAAACCAAAAGCAGGAAATTTAATAAAAGAAATCTCAACTTATTGAAAATGGAATCATGAAGCATGAGTTTCCCACTCTTAATCACAAAATTTCCAAATTCTAATGCAGTATATATATTTAATTTTTTTCAGGCTGACTT-CTCCCCACATAAATTGCCACCACTGATGAATAATCTTAATAATCATGCCAAAGTTTCATACAATTTTATTATGTCTTTTTTTTTTTTTCAAAATTATTTTAATAGTCTTTCTTTTTTTAAACTGGAGTCCATATCCTAACTAAGAAAGACATGTAACACACA
>APH_0186
CATCGCTCATTTTACATGGAGTTTACATGAGATATTGACATCACTACGAGTACAAACTTGTACATGTGTCATCAACATTACATTACAGTATGAATACAAAAGCCAGTGTTTACTGGCACTTAACAGTGAGTGAAAAATGCTTTACTGTTGAAGGTCGAGTTGTATAAAAGGCTTAAGTGTATAACATTTAGGTATTCAAAAAAGCATGACAGTTTACTATATAGGCAGTATGGAGTACCAAATGCTAAGCATACTATATACATTGAGCAGTGATTAAAAGACATAGTTACACTGCTGTATGACACTAGCCTTTTTTTTTTTTTTTCACTTCCATATCCTACATGCAACAATCAGCTCTGAACAAGTATGTCAGACCACAGAGAGAACTCCAATACAAACACAGCACACCGAGGAATGCAAGCACCAGTGATGGGCAAGCATATTGGCAAAATCCATACAGTTAACTGATTAAATAAAAATGTTTCAACTTTTATACACTACTTTGCTTATAGACACCAAACAACTGTGTCAATAAAACTTGGAATCTCTCCTCACGAAAGAAACACTCAACAGAAGTGACCATACGATGAAATTCATGCAAGGAAAAGTTACAATCAAGGTCCAAGTCCATTCCTGGGTGGAGGCGCCCATCAGATGGTGCAAGCTGAGATCCAGAAGAGGTCAGATGAACACAGTGATGGGTAGCTTCACTGACATCCGGCATCTGCTGTTCGGTCCACAATCCTCAGAACTTGGTGGCACAGGTGAGGTCAGCGTCAGGCTGGGGAGGAAGGGACATTCAGGCCTTGTAGTGCATTTTAGATCCCACATGCCCCATGAGATGTCCCCCTGACAACTGGTCATACTGAGAGGCATGGAGAGGTACAGGGGTCAGTCACTGAACACACACACACACACTAAACTCAAATAGCATGCCAGCATACAAACAGAATACTAAGATGCTCTTTTAACAGCAACACAATTCACGCTAAAGCAGGAAAGAACCATGGCCCAACAGAAAGAAAGATGAGGTTTTAAAAAAAAAATTATGAAATAAAAAAGTACATGCACTATGAAAAAAAAAAAAGGAATGTGAGGACAAAACAACCATGCATAAAATTAGAACACCCTTTTTTCTTGCAAATAAGTACTTGAAATTATTAATTCACGGCAGACAGTAAAAAGACATTAAGCTGATATATTTAATATTTCAACCATCCATAACTAATTATTTTGTAGTATAAACCAAAAGCAGGAAATTTAATAAAAGAAATCTCAACTTATTGAAAATGGAATCATGAAGCATGAGTTTCCCACTCTTAATCACAAAATTTCCAAATTCTAATGCAGTATATATATTTAATTTTTTTCAGGCTGACTT-CTCCCCACATAAATTGCCACCACTGATGAATAATCTTAATAATCATGCCAAAGTTTCATACAATTTTATTATGTCTTTTTTTTTTTTTCAAAATTATTTTAATAGTCTTTCTTTTTTTAAACTGGAGTCCATATCCTAACTAAGAAAGACATGTAACACACA
>APH_3188
CATCGCTCATTTTACATGGAGTTTACATGAGATATTGACATCACTACGAGTACAAACTTGTACATGTGTCATCAACATTACATTACAGTATGAATACAAAAGCCAGTGTTTACTGGCACTTAACAGTGAGTGAAAAATGCTTTACTGTTGAAGGTCGAGTTGTATAAAAGGCTTAAGTGTATAACATTTAGGTATTCAAAAAAGCATGACAGTTTACTATATAGGCAGTATGGAGTACCAAATGCTAAGCATACTATATACATTGAGCAGTGATTAAAAGACATAGTTACACTGCTGTATGACACTAGCCTTTTTTTTTTTTTTTCACTTCCATATCCTACATGCAACAATCAGCTCTGAACAAGTATGTCAGACCACAGAGAGAACTCCAATACAAACACAGCACACCGAGGAATGCAAGCACCAGTGATGGGCAAGCATATTGGCAAAATCCATACAGTTAACTGATTAAATAAAAATGTTTCAACTTTTATACACTACTTTGCTTATAGACACCAAACAACTGTGTCAATAAAACTTGGAATCTCTCCTCACGAAAGAAACACTCAACAGAAGTGACCATACGATGAAATTCATGCAAGGAAAAGTTACAATCAAGGTCCAAGTCCATTCCTGGGTGGAGGCGCCCATCAGATGGTGCAAGCTGAGATCCAGAAGAGGTCAGATGAACACAGTGATGGGTAGCTTCACTGACATCCGGCATCTGCTGTTCGGTCCACAATCCTCAGAACTTGGTGGCACAGGTGAGGTCAGCGTCAGGCTGGGGAGGAAGGGACATTCAGGCCTTGTAGTGCATTTTAGATCCCACATGCCCCATGAGATGTCCCCCTGACAACTGGTCATACTGAGAGGCATGGAGAGGTACAGGGGTCAGTCACTGAACACACACACACACACTAAACTCAAATAGCATGCCAGCATACAAACAGAATACTAAGATGCTCTTTTAACAGCAACACAATTCACGCTAAAGCAGGAAAGAACCATGGCCCAACAGAAAGAAAGATGAGGTTTTAAAAAAAAAATTATGAAATAAAAAAGTACATGCACTATGAAAAAAAAAAAAGGAATGTGAGGACAAAACAACCATGCATAAAATTAGAACACCCTTTTTTCTTGCAAATAAGTACTTGAAATTATTAATTCACGGCAGACAGTAAAAAGACATTAAGCTGATATATTTAATATTTCAACCATCCATAACTAATTATTTTGTAGTATAAACCAAAAGCAGGAAATTTAATAAAAGAAATCTCAACTTATTGAAAATGGAATCATGAAGCATGAGTTTCCCACTCTTAATCACAAAATTTCCAAATTCTAATGCAGTATATATATTTAATTTTTTTCAGGCTGACTT-CTCCCCACATAAATTGCCACCACTGATGAATAATCTTAATAATCATGCCAAAGTTTCATACAATTTTATTATGTCTTTTTTTTTTTTTCAAAATTATTTTAATAGTCTTTCTTTTTTTAAACTGGAGTCCATATCCTAACTAAGAAAGACATTTAACACACA
>APH_0674
CATCGCTCATTTTACATGGAGTTTACATGAGATATTGACATCACTACGAGTACAAACTTGTACATGTGTCATCAACATTACATTACAGTATGAATACAAAAGCCAGTGTTTACTGGCACTTAACAGTGAGTGAAAAATGCTTTACTGTTGAAGGTCGAGTTGTATAAAAGGCTTAAGTGTATAACATTTAGGTATTCAAAAAAGCATGACAGTTTACTATATAGGCAGTATGGAGTACCAAATGCTAAGCATACTATATACATTGAGCAGTGATTAAAAGACATAGTTACACTGCTGTATGACACTAGCCTTTTTTTTTTTTTTTCACTTCCATATCCTACATGCAACAATCAGCTCTGAACAAGTATGTCAGACCACAGAGAGAACTCCAATACAAACACAGCACACCGAGGAATGCAAGCACCAGTGATGGGCAAGCATATTGGCAAAATCCATACAGTTAACTGATTAAATAAAAATGTTTCAACTTTTATACACTACTTTGCTTATAGACACCAAACAACTGTGTCAATAAAACTTGGAATCTCTCCTCACGAAAGAAACACTCAACAGAAGTGACCATACGATGAAATTCATGCAAGGAAAAGTTACAATCAAGGTCCAAGTCCATTCCTGGGTGGAGGCGCCCATCAGATGGTGCAAGCTGAGATCCAGAAGAGGTCAGATGAACACAGTGATGGGTAGCTTCACTGACATCCGGCATCTGCTGTTCGGTCCACAATCCTCAGAACTTGGTGGCACAGGTGAGGTCAGCGTCAGGCTGGGGAGGAAGGGACATTCAGGCCTTGTAGTGCATTTTAGATCCCACATGCCCCATGAGATGTCCCCCTGACAACTGGTCATACTGAGAGGCATGGAGAGGTACAGGGGTCAGTCACTGAACACACACACACACACTAAACTCAAATAGCATGCCAGCATACAAACAGAATACTAAGATGCTCTTTTAACAGCAACACAATTCACGCTAAAGCAGGAAAGAACCATGGCCCAACAGAAAGAAAGATGAGGTTTTAAAAAAAAAATTATGAAATAAAAAAGTACATGCACTATGAAAAAAAAAAAAGGAATGTGAGGACAAAACAACCATGCATAAAATTAGAACACCCTTTTTTCTTGCA---AAGTACTTGAAATTATTAATTCACGGCAGACAGTAAAAAGACATTAAGCTGATATATTTAATATTTCAACCATCCATAACTAATTATTTTGTAGTATAAACCAAAAGCAGGAAATTTAATAAAAGAAATCTCAACTTATTGAAAATGGAATCATGAAGCATGAGTTTCCCACTCTTAATCACAAAATTTCCAAATTCTAATGCAGTATATATATTTAATTTTTTTCAGGCTGACTT-CTCCCCACATAAATTGCCACCACTGATGAATAATCTTAATAATCATGCCAAAGTTTCATACAATTTTATTATGTCTTTTTTTTTTTTTCAAAATTATTTTAATAGTCTTTCTTTTTTTAAACTGGAGTCCATATCCTA------------------------
>APH_0717
---------------------------------------------------------------------------------------------------------GTGTTTACTGGCACTTAACAGTGAGTGAAAAATGCTTTACTGTTGAAGGTCGAGTTGTATAAAAGGCTTAAGTGTATAACATTTAGGTATTCAAAAAAGCATGACAGTTTACTATATAGGCAGTATGGAGTACCAAATGCTAAGCATACTATATACATTGAGCAGTGATTAAAAGACATAGTTACACTGCTGTATGACACTAGCCTTTTTTTTTTTTTTTCACTTCCATATCCTACATGCAACAATCAGCTCTGAACAAGTATGTCAGACCACAGAGAGAACTCCAATACAAACACAGCACACCGAGGAATGCAAGCACCAGTGATGGGCAAGCATATTGGCAAAATCCATACAGTTAACTGATTAAATAAAAATGTTTCAACTTTTATACACTACTTTGCTTATAGACACCAAACAACTGTGTCAATAAAACTTGGAATCTCTCCTCACGAAAGAAACACTCAACAGAAGTGACCATACGATGAAATTCATGCAAGGAAAAGTTACAATCAAGGTCCAAGTCCATTCCTGGGTGGAGGCGCCCATCAGATGGTGCAAGCTGAGATCCAGAAGAGGTCAGATGAACACAGTGATGGGTAGCTTCACTGACATCCGGCATCTGCTGTTCGGTCCACAATCCTCAGAACTTGGTGGCACAGGTGAGGTCAGCGTCAGGCTGGGGAGGAAGGGACATTCAGGCCTTGTAGTGCATTTTAGATCCCACATGCCCCATGAGATGTCCCCCTGACAACTGGTCATACTGAGAGGCATGGAGAGGTACAGGGGTCAGTCACTGAACACACACACACACACTAAACTCAAATAGCATGCCAGCATACAAACAGAATACTAAGATGCTCTTTTAACAGCAACACAATTCACGCTAAAGCAGGAAAGAACCATGGCCCAACAGAAAGAAAGATGAGGTTTTAAAAAAAAAATTATGAAATAAAAAAGTACATGCACTATGAAAAAAAAAAAAGGAATGTGAGGACAAAACAACCATGCATAAAATTAGAACACCCTTTTTTCTTGCA---AAGTACTTGAAATTATTAATTCACGGCAGACAGTAAAAAGACATTAAGCTGATATATTTAATATTTCAACCATCCATAACTAATTATTTTGTAGTATAAACCAAAAGCAGGAAATTTAATAAAAGAAATCTCAACTTATTGAAAATGGAATCATGAAGCATGAGTTTCCCACTCTTAATCACAAAATTTCCAAATTCTAATGCAGTATATATATTTAATTTTTTTCAGGCTGACTT-CTCCCCACATAAATTGCCACCACTGATGAATAATCTTAATAATCATGCCAAAGTTTCATACAATTTTATTATGT----------------------------------------------------------------------------------------
>APH_1438
---------------------------------------------------------------------------------------------------------------------------------------------------------------------------------------------------------------------------------------------------------------------------------------------------------------------------------------------------------------------------------------------------------------------------------------------------------------------------------------------------------------------------------------------------------------------------------------------------------------------------------------------------------------------------------------------------------------------------------------------------------------TCCACAATCCTCAGAACTTGGTGGCACAGGTGAGGTCAGCGTCAGGCTGGGGAGGAAGGGACATTCAGGCCTTGTAGTGCATTTTAGATCCCACATGCCCCATGAGATGTCCCCCTGACAACTGGTCATACTGAGAGGCATGGAGAGGTACAGGGGTCAGTCACTGAACACACACACACACACTAAACTCAAATAGCATGCCAGCATACAAACAGAATACTAAGATGCTCTTTTAACAGCAACACAATTCACGCTAAAGCAGGAAAGAACCATGGCCCAACAAAAAGAAAGATGAGC--------------------------------------------------------------------------------------------------------------------------------------------------------------------------------------------------------------------------------------------------------------------------------------------------------------------------------------------------------------------------------------------------------------------------------------------------------------------------------------------------------------------------------
