# Supplementary material for: ﻿Discovery of a new tarantula species from the Madrean Sky Islands and the first documented instance of syntopy between two montane endemics (Araneae, Theraphosidae, Aphonopelma): a case of prior mistaken identity
Source: Zookeys. 2024 Aug 16;1210:61–98. doi: 10.3897/zookeys.1210.125318 (PMC11344175; doi:10.3897/zookeys.1210.125318)
Supplement: Supplementary material 8 — Phylogenomics files [file zookeys-1210-061_article-125318__-s008.zip › Suppl8/individual_UCE_loci/sl_realigned_uce_2001115.fas]

>APH_0186
GTGGAACTCCAGAATGGACAGATATCAGCAATTTCTACTGCAAAGAATGCCAAATAAGAACACAAGAAGTATTGGAATCACGTGCAACACAAACAAAAGAAAATATGAACCAGTTTTAATACGATGACTGGAAACTACCAGTAGATGACTTTGGAGACTGGTTGGCTGGTTATCAGAGTTTTACAGTTACTAGAAAATCTAAAAATGCTAGAAAGTTACAACAGCAAAAGTGATCTCTTTTGTATTTAGGATTATGCTTATTCATACATGTGTTAAAAAAAACAAAACATTTTGTCTGGTGCTATGTATTAATATGCTTCCTTGTTAATTTGTTTACAGTAAAACAGTTCTAAATTTTATTAAAATGAACACAGCTGTAATGAACTTAGAACACATCAATATATCACTTTGTTAATTCTTAAAATCAAACAAAAGGCATTCATGTCCTTTGTATTGGTATTATGTGAATAAAATTAAGGAAGTAATCATGTAATACTGACTTATCTTAACAGGCTGTGTGACAATTATTCACTACAGTTCACAGATATAAATACAATTTCGACACTAATGCAAAATAATACAAGGCCCTCTGATATTTATCACACAATCTTTTTTTGTTTATTAAACCACACTGATTCTTACCTCCAAGTAGGCACTGTTACTGGGATCAAATGTAGAGTTTACATGTTGAAAACTGATGTCCACATGAGGGAAAGCATGAAACCATTCGGCAATGTGGGAGGTGTGATATGTTTCATGTACACGATCTGGATGAGCCATGATGTCCTGAAAAATAACAAACATTTTAGAAATGTGGTGTACAAAACTTTAGATCATCTGCAGCATTCATGGACTTGTCAAAATAAACGTGACAAAACAATATTCTTCACATGCCAAATACCAGTCGTTTTGAAAAGTACTTCCAGACCTGAGTAACATAAAAAGAAAATTATCACAAAATAG---TTTGTTTTTTTTTTACAAATATATATAATATATATATATTTCCAATGCATGGACTTGCTGCCACTGTAACAAGAGACTTGCCTGGTGGGGGCTGCCACTTGTTGCACAAATGTCACTTGTGTGGGACACCCCTCTGATGATTGTTGGCAGAGATCTTCACATTTGGCATGGGCATATTCATTCCCAGCCAGCAACAGAAAGAAATGATCTAAGTAGTGTATGTAATAAATGAATTTGATAAAATTCACCCACATT------ACATTGGAAGTGTTGTCCTCCTTTGTCCACATGTAAATGAC-----------------------------------------------------------------------------------------------------------------------------------
>APH_0717
------------------------------------------------------------------------------------------------------------------------------------------------------------------------------AGAGTTTTACAGTTACTAGAAAATCTAAAAATGCTAGAAAGTTACAACAGCAAAAGTGATCTCTTTTGTATTTAGGATTATGCTTATTCATACATGTGTTAAAAAAAACAAAACATTTTGTCTGGTGCTATGTATTAATATGCTTCCTTGTTAATTTGTTTACAGTAAAACAGTTCTAAATTTTATTAAAATGAACACAGCTGTAATGAACTTAGAACACATCAATATATCACTTTGTTAATTCTTAAAATCAAACAAAAGGCATTCATGTCCTTTGTATTGGTATTATGTGAATAAAATTAAGGAAGTAATCATGTAATACTGACTTATCTTAACAGGCTGTGTGACAATTATTCACTACAGTTCACAGATATAAATACAATTTCGACACTAATGCAAAATAATACAAGGCCCTCTGATATTTATCACACAATCTTTTTTTGTTTATTAAACCACACTGATTCTTACCTCCAAGTAGGCACTGTTACTGGGATCAAATGTAGAGTTTACATGTTGAAAACTGATGTCCACATGAGGGAAAGCATGAAACCATTCGGCAATGTGGGAGGTGTGATATGTTTCATGTACACGATCTGGATGAGCCATGATGTCCTGAAAAATAACAAACATTTTAGAAATGTGGTGTACAAAACTTTAGATCATCTGCAGCATTCATGGACTTGTCAAAATAAACGTGACAAAACAATATTCTTCACATGCCAAATACCAGTCGTTTTGAAAAGTACTTCCAGACCTGAGTAACATAAAAAGAAAATTATCACAAAATAGTTTGTTTTTTTTTTTTTACAAATATATAT-ATATATATATATTTCCAATGCATGGACTTGCTGCCACTGTAACAAGAGACTTGCCTGGTGGGGGCTGCCACTTGTTGCACAAATGTCACTTGTGTGGGACACCCCTCTGATGATTGTTGGCAGAGATCTTCACATTTGGCATGGGCATATTCATTCCCAGCCAGCAACAGAAAGAAATGATCTAAGTAGTGTATGTAATAAATGAATTTGATAAAATTCACCCACATT------AC--------------------------------------------------------------------------------------------------------------------------------------------------------------------------
>APH_3188
---------------------------------------------------------------------------------------------------AAAATATGAACCAGTTTTAATACGATGACTGGAAACTACCAGTAGATGACTTTGGAGACTGGTTGGCTGGTTATCAGAGTTTTACAGTTACTAGAAAATCTAAAAATGCTAGAAAGTTACAACAGCAAAAGTGATCTCTTTTGTATTTAGGATTATGCTTATTTATACATGTGTTAAAAAAAACAAAACATTTTGTCTGGTGCTATGTATTAATATGCTTCCTTGTTAATTTGTTTACAGTAAAACAGTTCTAAATTTTATTAAAATGAACACAGCTGTAATGAACTTAGAACACATCAATATATCACTTTGTTAATTCTTAAAATCAAACAAAAGGCATTCATGTCCTTTGTATTGGTATTATGTGAATAAAATTAAGGAAGTAATCATGTAATACTGACTTATCTTAACAGGCTGTGTGACAATTATTCACTACAGTTCACAGATATAAATACAATTTCGACACTAATGCAAAATAATACAAGGCCCTCTGATATTTATCACACAATCTTTTTTTGTTTATTAAACCACACTGATTCTTACCTCCAAGTAGGCACTGTTACTGGGATCAAATGTAGAGTTTACATGTTGAAAACTGATGTCCACATGAGGGAAAGCATGAAACCATTCGGCAATGTGGGAGGTGTGATATGTTTCATGTACACGATCTGGATGAGCCATGATGTCCTGAAAAATAACAAACATTTTAGAAATGTGGTGTACAAAACTTTAGATCATCTGCAGCATTCATGGACTTGTCAAAATAAACGTGACAAAACAATATTCTTCACATGCCAAATACCAGTCGTTTTGAAAAGTACTTCCAGACCTGAGTAACATAAAAAGAAAATTATCACAAAATAGTTTGTTTTTTTTTTTTTACAAATATATAT-ATATATATATATTTCCAATGCATGGACTTGCTGCCACTGTAACAAGAGACTTGCCTGGTGGGGGCTGCCACTTGTTGCACAAATGTCACTTGTGTGGGACACCCCTCTGATGATTGTTGGCAGAGATCTTCACATTTGGCATGGGCATATTCATTCCCAGCCAGCAACAGAAAGAAATGATCTAAGTAGTGTATGTAATAAATGAATTTGATAAAATTCACCCACATT------ACATTGGAAGTGTTGTCCTCCTTTGTCCACATGTAAATGACACGTTTTTAAATTACATCGAAGCTCCACTTGGATGATGCTGTCGACTTCCTGTCACATATTTTCCCTCAAT------------------------------------------------------------
>APH_0185
GTGGAACTCCAGAATGGACAGATATCAGCAATTTCTACTGCAAAGAATGCCAAATAAGAACACAAGAAGTATTGGAATCACGTGCAACACAAACAAAAGAAAATATGAACCAGTTTTAATACGATGACTGGAAACTACCAGTAGATGACTTTGGAGACTGGTTGGCTGGTTATCAGAGTTTTACAGTTACTAGAAAATCTAAAAATGCTAGAAAGTTACAACAGCAAAAGTGATCTCTTTTGTATTTAGGATTATGCTTATTTATACATGTGTTAAAAAAAACAAAACATTTTGTCTGGTGCTATGTATTAATATGCTTCCTTGTTAATTTGTTTACAGTAAAACAGTTCTAAATTTTATTAAAATGAACACAGCTGTAATGAACTTAGAACACATCAATATATCACTTTGTTAATTCTTAAAATCAAACAAAAGGCATTCATGTCCTTTGTATTGGTATTATGTGAATAAAATTAAGGAAGTAATCATGTAATACTGACTTATCTTAACAGGCTGTGTGACAATTATTCACTACAGTTCACAGATATAAATACAATTTCGACACTAATGCAAAATAATACAAGGCCCTCTGATATTTATCACACAATCTTTTTTTGTTTATTAAACCACACTGATTCTTACCTCCAAGTAGGCACTGTTACTGGGATCAAATGTAGAGTTTACATGTTGAAAACTGATGTCCACATGAGGGAAAGCATGAAACCATTCGGCAATGTGGGAGGTGTGATATGTTTCATGTACACGATCTGGATGAGCCATGATGTCCTGAAAAATAACAAACATTTTAGAAATGTGGTGTACAAAACTTTAGATCATCTGCAGCATTCATGGACTTGTCAAAATAAACGTGACAAAACAATATTCTTCACATGCCAAATACCAGTCGTTTTGAAAAGTACTTCCAGACCTGAGTAACATAAAAAGAAAATTATCACAAAATAGTTTGTTTTTTTTTTTTTACAAATATATAT-ATATATATATATTTCCAATGCATGGACTTGCTGCCACTGTAACAAGAGACTTGCCTGGTGGGGGCTGCCACTTGTTGCACAAATGTCACTTGTGTGGGACACCCCTCTGATGATTGTTGGCAGAGATCTTCACATTTGGCATGGGCATATTCATTCCCAGCCAGCAACAGAAAGAAATGATCTAAGTAGTGTATGTAATAAATGAATTTGATAAAATTCACCCACATT------ACATTGGAAGTGTTGTCCTCCTTTGTCCACATGTAAATGACACGTTTTTAAATTACATCGAAGCTCCACTTGGATGATGCTGTCGACTTCCTGTCACATATTTTCCCTCAATTCAAGATGCAGGATTTGTTTTGCACTGTCTTATCAACCCACAGATAAATGTTACAAGGAC
>APH_0674
GTGGAACTCCAGAATGGACAGATATCAGCAATTTCTACTGCAAAGAATGCCAAATAAGAACACAAGAAGTATTGGAATCACGTGCAACACAAACAAAAGAAAATATGAACCAGTTTTAATACGATGACTGGAAACTACCAGTAGATGACTTTGGAGACTGGTTGGCTGGTTATCAGAGTTTTACAGTTACTAGAAAATCTAAAAATGCTAGAAAGTTACAACAGCAAAAGTGATCTCTTTTGTATTTAGGATTATGCTTATTTATACATGTGTTAAAAAAAACAAAACATTTTGTCTGGTGCTATGTATTAATATGCTTCCTTGTTAATTTGTTTACAGTAAAACAGTTCTAAATTTTATTAAAATGAACACAGCTGTAATGAACTTAGAACACATCAATATATCACTTTGTTAATTCTTAAAATCAAACAAAAGGCATTCATGTCCTTTGTATTGGTATTATGTGAATAAAATTAAGGAAGTAATCATGTAATACTGACTTATCTTAACAGGCTGTGTGACAATTATTCACTACAGTTCACAGATATAAATACAATTTCGACACTAATGCAAAATAATACAAGGCCCTCTGATATTTATCACACAATCTTTTTTTGTTTATTAAACCACACTGATTCTTACCTCCAAGTAGGCACTGTTACTGGGATCAAATGTAGAGTTTACATGTTGAAAACTGATGTCCACATGAGGGAAAGCATGAAACCATTCGGCAATGTGGGAGGTGTGATATGTTTCATGTACACGATCTGGATGAGCCATGATGTCCTGAAAAATAACAAACATTTTAGAAATGTGGTGTACAAAACTTTAGATCATCTGCAGCATTCATGGACTTGTCAAAATAAACGTGACAAAACAATATTCTTCACATGCCAAATACCAGTCGTTTTGAAAAGTACTTCCAGACCTGAGTAACATAAAAAGAAAATTATCACAAAATAGTTTGTTTTTTTTTTTTTACAAATATATAT-ATATATATATATTTCCAATGCATGGACTTGCTGCCACTGTAACAAGAGACTTGCCTGGTGGGGGCTGCCACTTGTTGCACAAATGTCACTTGTGTGGGACACCCCTCTGATGATTGTTGGCAGAGATCTTCACATTTGGCATGGGCATATTCATTCCCAGCCAGCAACAGAAAGAAATGATCTAAGTAGTGTATGTAATAAATGAATTTGATAAAATTCACCCACATT------ACATTGGAAGTGTTGTCCTCCTTTGTCCACATGTAAATGACACGTTTTTAAATTACATCGAAGCTCCACTTGGATGATGCTGTCGACTTCCTGTCACATATTTTCCCTCAATTCAAGATGCAGGATTTGTTTTGCACTGTCTTATCAACCCACAGATAAATGTTACAAGGAC
>APH_0723
GTGGAACTCCAGAATGGACAGATATCAGCAATTTCTACTGCAAAGAATGCCAAATAAGAACACAAGAAGTATTGGAAACACGTGCAATACAAACAAAAGAAAATATGAACCAGTTTTAATATGATGACTGGAAACTACCAGTAGATGACTTTGGAGACTGGTTGGCTGGTTATCAGAGTTTTACAGTTACTAGAAAATCTAAAAATGCTAGAAAGTTACAACAGCAAAAGTGATCTCTTTTGTATTCAGGATTATGCTTATTTATACATGTGTTAAAAAAAAAAAAACATTTTGTCTGGTGCTATGTATTAATATGCTTCCTTGTTAATTTGTTTACAGTAAAACAGTTCTAAATTTTATTAAAATGAACACAGCTGTAATGAACTTAGAACACATCAATATATCACTTTGTTAATTCTTAAAATCAAACGAAAGGCATTCATGTCCTTTGTATTGGTATTATGTGAATAAAATTAAGGAAGTAATCATGTAATAAGGACTTATCTTAACAGGCTGTGTGACAATTATTCACTACAGTTCACAGATATAAATACAATTTCAACACTAATGCAAAATAATACAAGGCACTCTGATATTTATCACACAATCTTTTTTTGTTTATTAAACCACACTGATTCTTACCTCCAAGTAAGCACTGTTACTGGGATCAAATGTAGAGTTTACATGTTGAAAACTGATGTCCACATGAGGGAAAGCATGAAACCATTCGGCAATGTGGGAGGTGTGATATGTTTCATGTACACGATCTGGATGAGCCATGATGTCCTGAAAAAT---AAACATTTTAGAAATGTGGTGTACAAAACTTTAGATCATCTGCAGCATTCATGGACTTGTCAAAATAAACGTGACAAAACAATATTCTTCACATGCCAAATACCAGTCGTTTTGAAAAGTACTTCCAGACCTGAGTAACATAAAAAGAAAATTATCACAATATAG---TTTGTTTTTTTTTTACAAATATATATAATATATATATTTTTCCAATGCATGGACTTGCTGCCACTGTAAAAAGAGACTTGCCTGGTGGGGGCTGCCACTTGTTGCACAAATGTCACTTGTGTGGGACACTCCTCTAATGATTGTTGGCAGAGATCTTCACATTTGGCATGGGCATATTCATTCTTGGCCAGCAACAGAAAGAAATGATCTAAGTAGTGTATGTAATAAATGAATTTGATAAAATTCACCCACATTAAGAACACATTGGAAGTGTTGTCCTCCTTTGTCCACATGTAAATGACACGTTTTTAAATTACATCGAAGCTCCACTTGGATGATGCTGTCGACTTCCTGTCACATATTTTCCCTCAATTCAAGATGCAGGATTTGTTTTGCACTGTCTTATCAACCCACAGATAAATGTTGCAAGGAC
>APH_0683
----------------------------------------------------------AACACAAGAAGTATTGGAAACACGTGCAATACAAACAAAAGAAAATATGAACCAGTTTTAATATGATGACTGGAAACTACCAGTAGATGACTTTGGAGACTGGTTGGCTGGTTATCAGAGTTTTACAGTTACTAGAAAATCTAAAAATGCTAGAAAGTTACAACAGCAAAAGTGATCTCTTTTGTATTCAGGATTATGCTTATTTATACATGTGTTAAAAAAAAAAAAACATTTTGTCTGGTGCTATGTATTAATATGCTTCCTTGTTAATTTGTTTACAGTAAAACAGTTCTAAATTTTATTAAAATGAACACAGCTGTAATGAACTTAGAACACATCAATATATCACTTTGTTAATTCTTAAAATCAAACGAAAGGCATTCATGTCCTTTGTATTGGTATTATGTGAATAAAATTAAGGAAGTAATCATGTAATAAGGACTTATCTTAACAGGCTGTGTGACAATTATTCACTACAGTTCACAGATATAAATACAATTTCAACACTAATGCAAAATAATACAAGGCACTCTGATATTTATCACACAATCTTTTTTTGTTTATTAAACCACACTGATTCTTACCTCCAAGTAAGCACTGTTACTGGGATCAAATGTAGAGTTTACATGTTGAAAACTGATGTCCACATGAGGGAAAGCATGAAACCATTCGGCAATGTGGGAGGTGTGATATGTTTCATGTACACGATCTGGATGAGCCATGATGTCCTGAAAAAT---AAACATTTTAGAAATGTGGTGTACAAAACTTTAGATCATCTGCAGCATTCATGGACTTGTCAAAATAAACGTGACAAAACAATATTCTTCACATGCCAAATACCAGTCGTTTTGAAAAGTACTTCCAGACCTGAGTAACATAAAAAGAAAATTATCACAATATAGTTTTTTTTTTTTTTTTTACAAATATATATAATATATATATTTTTCCAATGCATGGACTTGCTGCCACTGTAAAAAGAGACTTGCCTGGTGGGGGCTGCCACTTGTTGCACAAATGTCACTTGTGTGGGACACTCCTCTAATGATTGTTGGCAGAGATCTTCACATTTGGCATGGGCATATTCATTCTTGGCCAGCAACAGAAAGAAATGATCTAAGTAGTGTATGTAATAAATGAATTTGATAAAATTCACCCACATTAAGAACACATTGGAAGTGTTGTCCTCCTTTGTCCACATGTAAATGACACGTTTTTAAATTACATCGAAGCTCCACTTGGATGATGCTGTCGACTTCCTGTCACATATTTTCCCTCAATTCAAGATGCAGGATTTGTTTTGCACTGTCTTATCAACCCACAGATAAATGTTGCAAGGAC
>APH_0622
------------------------------------------------------------------------------------------------------------------------------------------------------------------TGGCTGGTTATCAGAGTTTTACAGTTACTAGAAAATCTAAAAATGCTAGAAAGTTACAACAGCAAAAGTGATCTCTTTTGTATTCAGGATTATGCTTATTTATACATGTGTTAAAAAAAAAAAAACATTTTGTCTGGTGCTATGTATTAATATGCTTCCTTGTTAATTTGTTTACAGTAAAACAGTTCTAAATTTTATTAAAATGAACACAGCTGTAATGAACTTAGAACACATCAATATATCACTTTGTTAATTCTTAAAATCAAACGAAAGGCATTCATGTCCTTTGTATTGGTATTATGTGAATAAAATTAAGGAAGTAATCATGTAATAAGGACTTATCTTAACAGGCTGTGTGACAATTATTCGCTACAGTTCACAGATATAAATACAATTTCAACACTAATGCAAAATAATACAAGGCACTCTGATATTTATCACACAATCTTTTTTTGTTTATTAAACCACACTGATTCTTACCTCCAAGTAAGCACTGTTACTGGGATCAAATGTAGAGTTTACATGTTGAAAACTGATGTCCACATGAGGGAAAGCATGAAACCATTCGGCAATGTGGGAGGTGTGATATGTTTCATGTACACGATCTGGATGAGCCATGATGTCCTGAAAAATAACAAACATTTTAGAAATGTGGTGTACAAAACTTTAGATCATCTGCAGCATTCATGGACTTGTCAAAATAAACGTGACAAAACAATATTCTTCACATGCCAAATACCAGTCGTTTTGAAAAGTACTTCCAGACCTGAGTAACATAAAAAGAAAATTATCACAATATAGTTTTTTTTTTTTTTTTTACAAATATATATAATATATATATTTTTCCAATGCATGGACTTGCTGCCACTGTAAAAAGAGACTTGCCTGGTGGGGGCTGCCACTTGTTGCACAAATGTCACTTGTGTGGGACACTCCTCTAATGATTGTTGGCAGAGATCTTCACATTTGGCATGGGCATATTCATTCTTGGCCAGCAACAGAAAGAAATTATCTAAGTAGTGTATGTAATAAATGAATTTGATAAAATTCACCCACATTAAGAACACA-------------------------------------------------------------------------------------------------------------------------------------------------------------------------
>APH_4021
GTGGAACTCCAGACTGGACAGATATCAGCAATTTCTACTGCAAAGAATGCCAAATAAGAACACAAGAAGTATTGGAAACACGTGCAACACAAACAAAAGAAAATATGAACCAGTTTTAATATGATGACTGGAAACTACCAGTAGATGACTTTGGAGACTGGTTGGCTGGTTATCAGAGTTTTACAGTTACTAGAAAATCTAAAAATGCTAGAAAGTTACAACAGCAAAAGTGATCTCTTTTGTATTCAGGATTATGCTTATTTATACATGTGTT-AAAAAAAAAAAACATTTTGTCTGGTGCTATGTATTAATATGCTTCCTTGTTAATTTGTTTACAGTAAAACAGTTCTAAATTTTATTAAAATGAACACAGCTGTAATGAACTTAGAACACATCAATATATCACTTTGTTAATTCTTAAAATCAAACGAAAGGCATTCATGTCCTTTGTATTGGTATTATGTGAATAAAATTAAGGAAGTAATCATGTAATAAGGACTTATCTTAACAGGCTGTGTGACAATTATTCACTACAGTTCACAGATATAAATACAATTTCAACACTAATGCAAAATAATACAAGGCACTCTGATATTTATCACACAATCTTTTTTTGTTTATTAAACCACACTGATTCTTACCTCCAAGTAAGCACTGTTACTGGGATCAAATGTAGAGTTTACATGTTGAAAACTGATGTCCACATGAGGGAAAGCATGAAACCATTCGGCAATGTGGGAGGTGTGATATGTTTCATGTACACGATCTGGATGAGCCATGATGTCCTGAAAAATAACAAACATTTTAGAAATGTGGTGTACAAAACTTTAGATCATCTGCAGCATTCATGGACTTGTCAAAATAAACGTGACAAAACAATATTCTTCACATGCCAAATACCAGTCGTTTTGAAAAGTACTTCCAGACCTGAGTAACATAAAAAGAAAATTATCACAATATAGTTTTTTTTTTTTTTTTTACAAATATATATAATATATATATTTTTCCAATGCATGGACTTGCTGCCACTGTAAAAAGAGACTTGCCTGGTGGGGGCTGCCACTTGTTGCACAAATGTCACTTGTGTGGGACACTCCTCTAATGATTGTTGGCAGAGATCTTCACATTTGGCATGGGCATATTCATTCTTGGCCAGCAACAGAAAGAAATTATCTAAGTAGTGTATGTAATAAATGAATTTGATAAAATTCACCCACATTAAGAACACATTGGAAGTGTTGTCCTCCTTTGTCCACATGTAAATGACACATTTTTAAATTACATCGAAGCTCCACTTGGATGATGCTGTCGACTTCCTGTCACATATTTTCCCTCAATTCAAGATGCAGGATTTGTTTTGCACTGTCTTATCAACCCACAGATAAATGTTGCAAGGAC
>APH_0136
GTGGAACTCCAGAATGGACAGATATCAGCAATTTCTACTGCAAAGAATGCCAAATAAGAACACAAGAAGTATTGGAAACACGTGCAACACAAACAAAAGAAAATATGAACCAGTTTTAATATGATGACTGGAAACTACCAGTAGATGACTTTGGAGACTGGTTGGCTGGTTATCAGAGTTTTACAGTTACTAGAAAATCTAAAAATGCTAGAAAGTTACAACAGCAAAAGTGATCTCTTTTGTATTCAGGATTATGCTTATTTATACATGTGTTAAAAAAAAAAAAACATTTTGTCTGGTGCTATGTATTAATATGCTTCCTTGTTAATTTGTTTACAGTAAAACAGTTCTAAATTTTATTAAAATGAACACAGCTGTAATGAACTTAGAACACATCAATATATCACTTTGTTAATTCTTAAAATCAAACGAAAGGCATTCATGTCCTTTGTATTGGTATTATGTGAATAAAATTAAGGAAGTAATCATGTAATAAGGACTTATCTTAACAGGCTGTGTGACAATTATTCACTACAGTTCACAGATATAAATACAATTTCAACACTAATGCAAAATAATACAAGGCACTCTGATATTTATCACACAATCTTTTTTTGTTTATTAAACCACACTGATTCTTACCTCCAAGTAAGCACTGTTACTGGGATCAAATGTAGAGTTTACATGTTGAAAACTGATGTCCACATGAGGGAAAGCATGAAACCATTCGGCAATGTGGGAGGTGTGATATGTTTCATGTACACGATCTGGATGAGCCATGATGTCCTGAAAAATAACAAACATTTTAGAAATGTGGTGTAC-AAACTTTAGATCATCTGCAGCATTCATGGACTTGTCAAAATAAACGTGACAAAACAATATTCTTCACATGCCAAATACCAGTCGTTTTGAAAAGTACTTCCAGACCTGAGTAACATAAAAAGAAAATTATCACAATATAGTTTTTTTTTTTTTTTTTACAAATATATATAATATATATATTTTTCCAATGCATGGACTTGCTGCCACTGTAAAAAGAGACTTGCCTGGTGGGGGCTGCCACTTGTTGCACAAATGTCACTTGTGTGGGACACTCCTCTAATGATTGTTGGCAGAGATCTTCACATTTGGCATGGGCATATTCATTCTTGGCCAGCAACAGAAAGAAATTATCTAAGTAGTGTATGTAATAAATGAATTTGATAAAATTCACCCACATTAAGAACACATTGGAAGTGTTGTCCTCCTTTGTCCACATGTAAATGACACATTTTTAAATTACATCGAAGCTCCACTTGGATGATGCTGTCGACTTCCTGTCACATATTTTCCCTCAATTCAAGATGCAGGATTTGTTTTGCACTGTCTTATCAACCCACAGATAAATGTTGCAAGGAC
>APH_3191
--------------------------------------------------------------------------------------------------------ATGAACCAGTTTTAATATGATGACTGGAAACTACCAGTAGATGACTTTGGAGACTGGTTGGCTGGTTATCAGAGTTTTACAGTTACTAGAAAATCTAAAAATGCTAGAAAGTTACAACAGCAAAAGTGATCTCTTTTGTATTCAGGATTATGCTTATTTATACATGTGTT-AAAAAAAAAAAACATTTTGTCTGGTGCTATGTATTAATATGCTTCCTTGTTAATTTGTTTACAGTAAAACAGTTCTAAATTTTATTAAAATGAACACAGCTGTAATGAACTTAGAACACATCAATATATCACTTTGTTAATTCTTAAAATCAAACGAAAGGCATTCATGTCCTTTGTATTGGTATTATGTGAATAAAATTAAGGAAGTAATCATGTAATAAGGACTTATCTTAACAGGCTGTGTGACAATTATTCACTACAGTTCACAGATATAAATACAATTTCAACACTAATGCAAAATAATACAAGGCACTCTGATATTTATCACACAATCTTTTTTTGTTTATTAAACCACACTGATTCTTACCTCCAAGTAAGCACTGTTACTGGGATCAAATGTAGAGTTTACATGTTGAAAACTGATGTCCACATGAGGGAAAGCATGAAACCATTCGGCAATGTGGGAGGTGTGATATGTTTCATGTACACGATCTGGATGAGCCATGATGTCCTGAAAAATAACAAACATTTTAGAAATGTGGTGTACAAAACTTTAGATCATCTGCAGCATTCATGGACTTGTCAAAATAAACGTGACAAAACAATATTCTTCACATGCCAAATACCAGTCGTTTTGAAAAGTACTTCCAGACCTGAGTAACATAAAAAGAAAATTATCACAATATAGTTTTTTTTTTTTTTTTTACAAATATATATAATATATATATTTTTCCAATGCATGGACTTGCTGCCACTGTAAAAAGAGACTTGCCTGGTGGGGGCTGCCACTTGTTGCACAAATGTCACTTGTGTGGGACACTCCTCTAATGATTGTTGGCAGAGATCTTCACATTTGGCATGGGCATATTCATTCTTGGCCAGCAACAGAAAGAAATTATCTAAGTAGTGTATGTAATAAATGAATTTGATAAAATTCACCCACATTAAGAACACATTGGAAGTGTTGTCCTCCTTTGTCCACATGTAAATGACACATTTTTAAATTACATCGAAGCTCCACTTGGATGATGCTGTCGACTTCCTGTCACATATTTTCCCTCAATTCAAGATGCAGGATTTGTTTTGCACTGTCTTATCAACCCACAGATAAATGTTGCAAGGAC
>APH_0880
GTGGAACTCCAGAATGGACAGATATCAGCAATTTCTACTGCAAAGAATGCCAAATAAGAACACAAGAAGTATTGGAAACACGTGCAACACAAACAAAAGAAAATATGAACCAGTTTTAATATGATGACTGGAAACTACCAGTAGATGACTTTGGAGACTGGTTGGCTGGTTATCAGAGTTTTACAGTTACTAGAAAATCTAAAAATGCTAGAAAGTTACAACAGCAAAAGTGATCTCTTTTGTATTCAGGATTATGCTTATTTATACATGTGTT-AAAAAAAAAAAACATTTTGTCTGGTGCTATGTATTAATATGCTTCCTTGTTAATTTGTTTACAGTAAAACAGTTCTAAATTTTATTAAAATGAACACAGCTGTAATGAACTTAGAACACATCAATATATCACTTTGTTAATTCTTAAAATCAAACGAAAGGCATTCATGTCCTTTGTATTGGTATTATGTGAATAAAATTAAGGAAGTAATCATGTAATAAGGACTTATCTTAACAGGCTGTGTGACAATTATTCACTACAGTTCACAGATATAAATACAATTTCAACACTAATGCAAAATAATACAAGGCACTCTGATATTTATCACACAATCTTTTTTTGTTTATTAAACCACACTGATTCTTACCTCCAAGTAAGCACTGTTACTGGGATCAAATGTAGAGTTTACATGTTGAAAACTGATGTCCACATGAGGGAAAGCATGAAACCATTCGGCAATGTGGGAGGTGTGATATGTTTCATGTACACGATCTGGATGAGCCATGATGTCCTGAAAAATAACAAACATTTTAGAAATGTGGTGTACAAAACTTTAGATCATCTGCAGCATTCATGGACTTGTCAAAATAAACGTGACAAAACAATATTCTTCACATGCCAAATACCAGTCGTTTTGAAAAGTACTTCCAGACCTGAGTAACATAAAAAGAAAATTATCACAATATAGTTTTTTTTTTTTTTTTTACAAATATATATAATATATATATTTTTCCAATGCATGGACTTGCTGCCACTGTAAAAAGAGACTTGCCTGGTGGGGGCTGCCACTTGTTGCACAAATGTCACTTGTGTGGGACACTCCTCTAATGATTGTTGGCAGAGATCTTCACATTTGGCATGGGCATATTCATTCTTGGCCAGCAACAGAAAGAAATTATCTAAGTAGTGTATGTAATAAATGAATTTGATAAAATTCACCCACATTAAGAACACATTGGAAGTGTTGTCCTCCTTTGTCCACATGTAAATGACACATTTTTAAATTACATCGAAGCTCCACTTGGATGATGCTGTCGACTTCCTGTCACATATTTTCCCTCAATTCAAGATGCAGGATTTGTTTTGCACTGTCTTATCAACCCACAGATAAATGTTGCAAGGAC
>APH_3177
GTGGAACTCCAGAATGGACAGATATCAGCAATTTCTACTGCAAAGAATGCCAAATAAGAACACAAGAAGTATTGGAAACACGTGCAACACAAACAAAAGAAAATATGAACCAGTTTTAATATGATGACTGGAAACTACCAGTAGATGACTTTGGAGACTGGTTGGCTGGTTATCAGAGTTTTACAGTTACTAGAAAATCTAAAAATGCTAGAAAGTTACAACAGCAAAAGTGATCTCTTTTGTATTCAGGATTATGCTTATTTATACATGTGTT--AAAAAAAAAAACATTTTGTCTGGTGCTATGTATTAATATGCTTCCTTGTTAATTTGTTTACAGTAAAACAGTTCTAAATTTTATTAAAATGAACACAGCTGTAATGAACTTAGAACACATCAATATATCACTTTGTTAATTCTTAAAATCAAACGAAAGGCATTCATGTCCTTTGTATTGGTATTATGTGAATAAAATTAAGGAAGTAATCATGTAATAAGGACTTATCTTAACAGGCTGTGTGACAATTATTCACTACAGTTCACAGATATAAATACAATTTCAACACTAATGCAAAATAATACAAGGCACTCTGATATTTATCACACAATCTTTTTTTGTTTATTAAACCACACTGATTCTTACCTCCAAGTAAGCACTGTTACTGGGATCAAATGTAGAGTTTACATGTTGAAAACTGATGTCCACATGAGGGAAAGCATGAAACCATTCGGCAATGTGGGAGGTGTGATATGTTTCATGTACACGATCTGGATGAGCCATGATGTCCTGAAAAATAACAAACATTTTAGAAATGTGGTGTACAAAACTTTAGATCATCTGCAGCATTCATGGACTTGTCAAAATAAACGTGACAAAACAATATTCTTCACATGCCAAATACCAGTCGTTTTGAAAAGTACTTCCAGACCTGAGTAACATAAAAAGAAAATTATCACAATATAGTTTTTTTTTTTTTTTTTACAAATATATATAATATATATATTTTTCCAATGCATGGACTTGCTGCCACTGTAAAAAGAGACTTGCCTGGTGGGGGCTGCCACTTGTTGCACAAATGTCACTTGTGTGGGACACTCCTCTAATGATTGTTGGCAGAGATCTTCACATTTGGCATGGGCATATTCATTCTTGGCCAGCAACAGAAAGAAATTATCTAAGTAGTGTATGTAATAAATGAATTTGATAAAATTCACCCACATTAAGAACACATTGGAAGTGTTGTCCTCCTTTGTCCACATGTAAATGACACATTTTTAAATTACATCGAAGCTCCACTTGGATGATGCTGTCGACTTCCTGTCACATATTTTCCCTCAATTCAAGATGCAGGATTTGTTTTGCACTGTCTTATCAACCCACAGATAAATGTTGCAAGGAC
>APH_1602
GTGGAACTCCAGAATGGACAGATATCAGCAATTTCTACTGCAAAGAATGCCAAATAAGAACACAAGAAGTATTGGAAACACGTGCAACACAAACAAAAGAAAATATGAACCAGTTTTAATATGATGACTGGAAACTACCAGTAGATGACTTTGGAGACTGGTTGGCTGGTTATCAGAGTTTTACAGTTACTAGAAAATCTAAAAATGCTAGAAAGTTACAACAGCAAAAGTGATCTCTTTTGTATTCAGGATTATGCTTATTTATACATGTGTT---AAAAAAAAAACATTTTGTCTGGTGCTATGTATTAATATGCTTCCTTGTTTATTTGTTTACAGTAAAACAGTTCTAAATTTTATTAAAATGAACACAGCTGTAATGAACTTAGAACACATCAATATATCACTTTGTTAATTCTTAAAATCAAACGAAAGGCATTCATGTCCTTTGTATTGGTATTATGTGAATAAAATTAAGGAAGTAATCATGTAATAAGGACTTATCTTAACAGGCTGTGTGACAATTATTCACTACAGTTCACAGATATAAATACAATTTCAACACTAATGCAAAATAATACAAGGCACTCTGATATTTATCACACAATCTTTTTTTGTTTATTAAACCACACTGATTCTTACCTCCAAGTAAGCACTGTTACTGGGATCAAATGTAGAGTTTACATGTTGAAAACTGATGTCCACATGAGGGAAAGCATGAAACCATTCGGCAATGTGGGAGGTGTGATATGTTTCATGTACACGATCTGGATGAGCCATGATGTCCTGAAAAATAACAAACATTTTAGAAATGTGGTGTACAAAACTTTAGATCATCTGCAGCATTCATGGACTTGTCAAAATAAACGTGACAAAACAATATTCTTCACATGCCAAATACCAGTCGTTTTGAAAAGTACTTCCAGACCTGAGTAACATAAAAAGAAAATTATCACAATATAGTTTTTTTTTTTTTTTTTACAAATATATATAATATATTTATTTTTCCAATGCATGGACTTGCTGCCACTGTAAAAAGAGACTTGCCTGGTGGGGGCTGCCACTTGTTGCACAAATGTCACTTGTGTGGGACACTCCTCTAATGATTGTTGGCAGAGATCTTCACATTTGGCATGGGCATATTCATTCTTGGCCAGCAACAGAAAGAAATGATCTAAGTAGTGTATGTAATAAATGAATTTGATAAAATTCACCCACATTAAGAACACATTGGAAGTGTTGTCCTCCTTTGTCCACATGTAAATGACACATTTTTAAATTACATCGAAGCTCCACTTGGATGATGCTGTCGACTTCCTGTCACATATTGTCCCTCAAT----GATGCAGGATTTGTTTTGCACTGTCTTATCAACCCACAGATAAATGTTGCAAGGAC
>APH_1438
----------------------------------------------------------------------------------------------------------------------------------------------------------------------------------------------------------------------------------------------------------------------------------------------------------------------------------------------------------------------------------------------------------------------------------------------------------------------------------------------------------------------------------------------------------------------------------------------------------------------------------------------------------------ACCTCCAAGTAAGCACTGTTACTGGGATCAAATGTAGAGTTTACATGTTGAAAACTGATGTCCACATGAGGGAAAGCATGAAACCATTCGGCAATGTGGGAGGTGTGATATGTTTCATGTACACGATCTGGATGAGCCATGATGTCCTGAAAAATAACAAACATTTTAGAAATGTGGTGTACAAAACTTTAGATCATCTGCAGCATTCATGGACTTGTCAAAATAAACGTGACAAAACAATATTCTTCACATGCCAAATACCAGTCGTTTTGAAAAGTACTTCCAGACCTGAGTAAAATAAAAAGAAAATTATCACAATATAGTTTTTTTTTTTTTTTTTACAAATATATATAATATATTTATTTTTCCAATGCATGGACTTGCTGCCACTGTAAAAAGAGACTTGCCTGGTGGGGGCTGCCACTTGTTGCACAAATGTCACTTGTGT-----------------------------------------------------------------------------------------------------------------------------------------------------------------------------------------------------------------------------------------------------------------------------------------------------------------------
>APH_0772
GTGGAACTCCAGAATGGACAGATATCAGCAATTTCTACTGCAAAGAATGCCAAATAAGAACACAAGAAGTATTGGAAACACGTGCAACACAAACAAAAGAAAATATGAACCAGTTTTAATATGCTGACTGGAAACTACCAGTAGACGACTTTGGAGACTGGTTGGCTGGTTATCAGAGTTTTACAGTTACTAGAAAATCTAAAAATGCTAGAAAGTTACAACAGCAAAAGTGATCTCTTTTGTATTTAGGATTATGCTTATTTATACATGTGTT---AAAAAAAAAACATTTTGTCTGGTGCTATGTATTAATATGCTTCCTTGTTAATTTGTTTACAGTAAAACAGTTCTAAATTTTATTAAAATGAACACAGCTGTAATGAACTTAAAACACATCAATATATCACTTTGTTAATTCTTAAAATCAAACAAAAGGCATTCATGTCCTTTGTATTGGTATTATGTGAATAAAATTAAGGAAGTAATCATGTAATAATGACTTATCTTAACAGGCTGTGTGACAATTATTCACTACAGTTCACAGATATAAATACAATTTCAACACTAATGCAAAATAATACAAGGCCCTCTGATATTTATCACACAATCTTTTTTTGTTTATTAAACCACACTGATTCTTACCTCCAAGTAAGCACTGTTACTGGGATCAAATGTAGAGTTTACATGTTGAAAACTGATGTCCACATGAGGGAAAGCATGAAACCATTCGGCAATGTGGGAGGTGTGATATGTTTCATGTACACGATCTGGATGAGCCATGATGTCCTGAAAAATAACAAACATTTTAGAAATGTGGTGTACAAAACTTTAGATCATCTGCAGCATTCATGGACTTGTCAAAATAAACGTGACAAAACAATATTCTTCACATGCCAAATACCAGTCGTTTTGAAAAGTACTTCCAGACCTGAGTAACATAAAAAAAAAATTATCACAAAATAGA--TTTTTTTTTTTTTTACAAATATATATAATATATATATTTTTCCAATGCATGGACTTGCTGCCACTGTAAAAAGAGACTTGCCTGGTGGGGGCTGCCACTTGTTGCACAAATGTCACTTGTGTGGGACACTCCTCTAATGATTGTTGGCAGAGATCTTCACATTTGGCATGGGCATATTCATTCTTGGCCAGCAACAGAAAGAAATGATCTAAGTAGTGTATGTAATAAATGAATTTGATAAAATTCACCCACATTAAGAACACATTGGAAGTGTTGTCCTCCTTTGTCCACATGTAAATGACACGTTTTTAAATTACATCGAAGCTCCACTTGGATGATGCTGTCGACTTCCTGTCACATATTTTCCCTCAATTCAAGATGCAGGATTTGTTTTGCACTGTCTTATCAACCCACATATAAATGTTGCAAGGAC
>APH_1535
GTGGAACTCCAGAATGGACAGATATCAGCAATTTCTACTGCAAAGAATGCCAAATAAGAACACAAGAAGTATTGGAAACACGTGCAACACAAACAAAAGAAAATATGAACCAGTTTTAATATGCTGACTGGAAACTACCAGTAGACGACTTTGGAGACTGGTTGGCTGGTTATCAGAGTTTTACAGTTACTAGAAAATCTAAAAATGCTAGAAAGTTACAACAGCAAAAGTGATCTCTTTTGTATTTAGGATTATGCTTATTTATACATGTGTT---AAAAAAAAAACATTTTGTCTGGTGCTATGTATTAATATGCTTCCTTGTTAATTTGTTTACAGTAAAACAGTTCTAAATTTTATTAAAATGAACACAGCTGTAATGAACTTAAAACACATCAATATATCACTTTGTTAATTCTTAAAATCAAACAAAAGGCATTCATGTCCTTTGTATTGGTATTATGTGAATAAAATTAAGGAAGTAATCATGTAATAATGACTTATCTTAACAGGCTGTGTGACAATTATTCACTACAGTTCACAGATATAAATACAATTTCAACACTAATGCAAAATAATACAAGGCCCTCTGATATTTATCACACAATCTTTTTTTGTTTATTAAACCACACTGATTCTTACCTCCAAGTAAGCACTGTTACTGGGATCAAATGTAGAGTTTACATGTTGAAAACTGATGTCCACATGAGGGAAAGCATGAAACCATTCGGCAATGTGGGAGGTGTGATATGTTTCATGTACACGATCTGGATGAGCCATGATGTCCTGAAAAATAACAAACATTTTAGAAATGTGGTGTACAAAACTTTAGATCATCTGCAGCATTCATGGACTTGTCAAAATAAACGTGACAAAACAATATTCTTCACATGCCAAATACCAGTCGTTTTGAAAAGTACTTCCAGACCTGAGTAACATAAAAAAAAAATTATCACAAAATAGA--TTTTTTTTTTTTTTACAAATATATATAATATATATATTTTTCCAATGCATGGACTTGCTGCCACTGTAAAAAGAGACTTGCCTGGTGGGGGCTGCCACTTGTTGCACAAATGTCACTTGTGTGGGACACTCCTCTAATGATTGTTGGCAGAGATCTTCACATTTGGCATGGGCATATTCATTCTTGGCCAGCAACAGAAAGAAATGATCTAAGTAGTGTATGTAATAAATGAATTTGATAAAATTCACCCACATTAAGAACACATTGGAAGTGTTGTCCTCCTTTGTCCACATGTAAATGACACGTTTTTAAATTACATCGAAGCTCCACTTGGATGATGCTGTCGACTTCCTGTCACATATTTTCCCTCAATTCAAGATGCAGGATTTGTTTTGCACTGTCTTATCAACCCACATATAAATGTTGCAAGGAC
>APH_4029
---------------------------------------------------------GAACACAAGAAGTATTGGAAACACGTGCAACACAAACAAAAGAAAATATGAACCAGTTTTAATATGCTGACTGGAAACTACCAGTAGATGACTTTGGAGACTGGTTGGCTGGTTATCAGAGTTTTACAGTTACTAGAAAATCTAAAAATGCTAGAAAGTTACAACAGCAAAAGTGATCTCTTTTGTATTTAGGATTATGCTTATTTATACATGTGTTAAAAAAAAAAAAACATTTTGTCTGGTGCTATGTATTAATATGCTTCCTTGTTAATTTGTTTACAGTAAAACAGTTCGAAATTTTATTAAAATGAACACAGCTGTAATGAACTTAGAACACATCAATATATCACTTTGTTAATTCTTAAAATCAAACAAAAGGCATTCATGTCCTTTGTATTGGTATTATGTGAATAAAATTAAGGAAGTAATCATGTAATAATGACTTATCTTAACAGGCTGTGTGACAATTATTCACTACAGTTCACAGATATAAATACAATTTCAACACTAATGCAAAATAATACAAGGCCCTCTGATATTTATCACACAATCTTTTTTTGTTTATTAAACCACACTGATTCTTACCTCCAAGTAAGCACTGTTACTGGGATCAAATGTAGAGTTTACATGTTGAAAACTGATGTCCACATGAGGGAAAGCATGAAACCATTCGGCAATGTGGGAGGTGTGATATGTTTCATGTACACGATCTGGATGAGCCATGATGTCCTGAAAAATAACAAACATTTTAGAAATGTGGTGTACAAAACTTTAGATCATCTGCAGCATTCATGGACTTGTCAAAATAAACGTGACAAAACAATATTCTTCACATGCCAAATACCAGTCGTTTTGAAAAGTACTTCCAGACCTGAGTAACATAAAAAGAAAATTATCACAAAATAGATTTTTTTTTTTTTTTTACAAATATATATAATATATATATTTTTCCAATGCATGGACTTGCTGCCACTGTAAAAAGAGACTTGCCTGGTGGGGGCTGCCACTTGTTGCACAAATGTCACTTGTGTGGGACACTCCTCTAATGATTGTTGGCAGAGATCTTCACATTTGGCATGGGCATATTCATTCTTGGCCAGCAACAGAAAGAAATGATCTAAGTAGTGTATGTAATAAATGAATTTGATAAAATTCACCCACATTAAGAACACATTGGAAGTGTTGTCCT---------------------------------------------------------------------------------------------------------------------------------------------------------
>APH_4024
GTGGAACTCCAGAATGGACAGATATCAGCAATTTCTACTGCAAAGAATGCCAAATAAGAACACAAGAAGTATTGGAAACACGTGCAACACAAACAAAAGAAAATATGAACCAGTTTTAATATGCTGACTGGAAACTACCAGTAGATGACTTTGGAGACTGGTTGGCTGGTTATCAGAGTTTTACAGTTACTAGAAAATCTAAAAATGCTAGAAAGTTACAACAGCAAAAGTGATCTCTTTTGTATTTAGGATTATGCTTATTTATACATGTGTTAAAAAAAAAAAAACATTTTGTCTGGTGCTATGTATTAATATGCTTCCTTGTTAATTTGTTTACAGTAAAACAGTTCGAAATTTTATTAAAATGAACACAGCTGTAATGAACTTAGAACACATCAATATATCACTTTGTTAATTCTTAAAATCAAACAAAAGGCATTCATGTCCTTTGTATTGGTATTATGTGAATAAAATTAAGGAAGTAATCATGTAATAATGACTTATCTTAACAGGCTGTGTGACAATTATTCACTACAGTTCACAGATATAAATACAATTTCAACACTAATGCAAAATAATACAAGGCCCTCTGATATTTATCACACAATCTTTTTTTGTTTATTAAACCACACTGATTCTTACCTCCAAGTAAGCACTGTTACTGGGATCAAATGTAGAGTTTACATGTTGAAAACTGATGTCCACATGAGGGAAAGCATGAAACCATTCGGCAATGTGGGAGGTGTGATATGTTTCATGTACACGATCTGGATGAGCCATGATGTCCTGAAAAATAACAAACATTTTAGAAATGTGGTGTACAAAACTTTAGATCATCTGCAGCATTCATGGACTTGTCAAAATAAACGTGACAAAACAATATTCTTCACATGCCAAATACCAGTCGTTTTGAAAAGTACTTCCAGACCTGAGTAACATAAAAAGAAAATTATCACAAAATAGATTTTTTTTTTTTTTTTACAAATATATATAATATATATATTTTTCCAATGCATGGACTTGCTGCCACTGTAAAAAGAGACTTGCCTGGTGGGGGCTGCCACTTGTTGCACAAATGTCACTTGTGTGGGACACTCCTCTAATGATTGTTGGCAGAGATCTTCACATTTGGCATGGGCATATTCATTCTTGGCCAGCAACAGAAAGAAATGATCTAAGTAGTGTATGTAATAAATGAATTTGATAAAATTCACCCACATTAAGAACACATTGGAAGTGTTGTCCTCCTTTGTCCACATGTAAATGACACGTTTTTAAATTACATCGAAGCTCCACTTG----------------------------------------------------------------------------------------------------
>APH_5079
GTGGAACTCCAGAATGGACAGATATCAGCAATTTCTACTGCAAAGAATGCCAAATAAGAACACAAGAAGTATTGGAAACACGTGCAACACAAACAAAAGAAAATATGAACCAGTTTTAATATGCTGACTGGAAACTACCAGTAGATGACTTTGGAGACTGGTTGGCTGGTTATCAGAGTTTTACAGTTACTAGAAAATCTAAAAATGCTAGAAAGTTACAACAGCAAAAGTGATCTCTTTTGTATTTAGGATTATGCTTATTTATACATGTGTTAAAAAAAAAAAAACATTTTGTCTGGTGCTATGTATTAATATGCTTCCTTGTTAATTTGTTTACAGTAAAACAGTTCGAAATTTTATTAAAATGAACACAGCTGTAATGAACTTAGAACACATCAATATATCACTTTGTTAATTCTTAAAATCAAACAAAAGGCATTCATGTCCTTTGTATTGGTATTATGTGAATAAAATTAAGGAAGTAATCATGTAATAATGACTTATCTTAACAGGCTGTGTGACAATTATTCACTACAGTTCACAGATATAAATACAATTTCAACACTAATGCAAAATAATACAAGGCCCTCTGATATTTATCACACAATCTTTTTTTGTTTATTAAACCACACTGATTCTTACCTCCAAGTAAGCACTGTTACTGGGATCAAATGTAGAGTTTACATGTTGAAAACTGATGTCCACATGAGGGAAAGCATGAAACCATTCGGCAATGTGGGAGGTGTGATATGTTTCATGTACACGATCTGGATGAGCCATGATGTCCTGAAAAATAACAAACATTTTAGAAATGTGGTGTACAAAACTTTAGATCATCTGCAGCATTCATGGACTTGTCAAAATAAACGTGACAAAACAATATTCTTCACATGCCAAATACCAGTCGTTTTGAAAAGTACTTCCAGACCTGAGTAACATAAAAAGAAAATTATCACAAAATAGA-TTTTTTTTTTTTTTTACAAATATATATAATATATATATTTTTCCAATGCATGGACTTGCTGCCACTGTAAAAAGAGACTTGCCTGGTGGGGGCTGCCACTTGTTGCACAAATGTCACTTGTGTGGGACACTCCTCTAATGATTGTTGGCAGAGATCTTCACATTTGGCATGGGCATATTCATTCTTGGCCAGCAACAGAAAGAAATGATCTAAGTAGTGTATGTAATAAATGAATTTGATAAAATTCACCCACATTAAGAACACATTGGAAGTGTTGTCCTCCTTTGTCCACATGTAAATGACACGTTTTTAAATTACATCGAAGCTCCACTTGGATGATGCTGTCGACTTCCTGTCACATATTTTCCCTCAATTCAAGATGCAGGATTTGTTTTGCACTGTCTTATCAACCCACAGATAAATGTTGCAAGGAC
>APH_5001
----------------------------------------------------------------------------------------------------AAATATGAACCAGTTTTAATATGCTGACTGGAAACTACCAGTAGATGACTTTGGAGACTGGTTGGCTGGTTATCAGAGTTTTACAGTTACTAGAAAATCTAAAAATGCTAGAAAGTTACAACAGCAAAAGTGATCTCTTTTGTATTTAGGATTATGCTTATTTATACATGTGTTAAAAAAAAAAAAACATTTTGTCTGGTGCTATGTATTAATATGCTTCCTTGTTAATTTGTTTACAGTAAAACAGTTCGAAATTTTATTAAAATGAACACAGCTGTAATGAACTTAGAACACATCAATATATCACTTTGTTAATTCTTAAAATCAAACAAAAGGCATTCATGTCCTTTGTATTGGTATTATGTGAATAAAATTAAGGAAGTAATCATGTAATAATGACTTATCTTAACAGGCTGTGTGACAATTATTCACTACAGTTCACAGATATAAATACAATTTCAACACTAATGCAAAATAATACAAGGCCCTCTGATATTTATCACACAATCTTTTTTTGTTTATTAAACCACACTGATTCTTACCTCCAAGTAAGCACTGTTACTGGGATCAAATGTAGAGTTTACATGTTGAAAACTGATGTCCACATGAGGGAAAGCATGAAACCATTCGGCAATGTGGGAGGTGTGATATGTTTCATGTACACGATCTGGATGAGCCATGATGTCCTGAAAAATAACAAACATTTTAGAAATGTGGTGTACAAAACTTTAGATCATCTGCAGCATTCATGGACTTGTCAAAATAAACGTGACAAAACAATATTCTTCACATGCCAAATACCAGTCGTTTTGAAAAGTACTTCCAGACCTGAGTAACATAAAAAGAAAATTATCACAAAATAGATTTTTTTTTTTTTTTTACAAATATATATAATATATATATTTTTCCAATGCATGGACTTGCTGCCACTGTAAAAAGAGACTTGCCTGGTGGGGGCTGCCACTTGTTGCACAAATGTCACTTGTGTGGGACACTCCTCTAATGATTGTTGGCAGAGATCTTCACATTTGG---------------------------------------------------------------------------------------------------------------------------------------------------------------------------------------------------------------------------------------------------------------------------
>APH_5003
---------------------------------------------------------------AAGAAGTATTGGAAACACGTGCAACACAAACAAAAGAAAATATGAACCAGTTTTAATATGCTGACTGGAAACTACCAGTAGATGACTTTGGAGACTGGTTGGCTGGTTATCAGAGTTTTACAGTTACTAGAAAATCTAAAAATGCTAGAAAGTTACAACAGCAAAAGTGATCTCTTTTGTATTTAGGATTATGCTTATTTATACATGTGTTAAAAAAAAAAAAACATTTTGTCTGGTGCTATGTATTAATATGCTTCCTTGTTAATTTGTTTACAGTAAAACAGTTCGAAATTTTATTAAAATGAACACAGCTGTAATGAACTTAGAACACATCAATATATCACTTTGTTAATTCTTAAAATCAAACAAAAGGCATTCATGTCCTTTGTATTGGTATTATGTGAATAAAATTAAGGAAGTAATCATGTAATAATGACTTATCTTAACAGGCTGTGTGACAATTATTCACTACAGTTCACAGATATAAATACAATTTCAACACTAATGCAAAATAATACAAGGCCCTCTGATATTTATCACACAATCTTTTTTTGTTTATTAAACCACACTGATTCTTACCTCCAAGTAAGCACTGTTACTGGGATCAAATGTAGAGTTTACATGTTGAAAACTGATGTCCACATGAGGGAAAGCATGAAACCATTCGGCAATGTGGGAGGTGTGATATGTTTCATGTACACGATCTGGATGAGCCATGATGTCCTGAAAAATAACAAACATTTTAGAAATGTGGTGTACAAAACTTTAGATCATCTGCAGCATTCATGGACTTGTCAAAATAAACGTGACAAAACAATATTCTTCACATGCCAAATACCAGTCGTTTTGAAAAGTACTTCCAGACCTGAGTAACATAAAAAGAAAATTATCACAAAATAGATTTTTTTTTTTTTTTTACAAATATATATAATATATATATTTTTCCAATGCATGGACTTGCTGCCACTGTAAAAAGAGACTTGCCTGGTGGGGGCTGCCACTTGTTGCACAAATGTCACTTGTGTGGGACACTCCTCTAATGATTGTTGGCAGAGATCTTCACATTTGGCATGGGCATATTCATTCTTGGCCAGCAACAGAAAGAAATGATCTAAGTAGTGTATGTAATAAATGAATTTGATAAAATTCACCCACATTAAGAACACATTGGAAGTGTTGTCCTCCTTTGTCCACATGTAAATGACACGTTTTTAAATTACATCGAAGCTCCACTTGGATGATGCTGTC----------------------------------------------------------------------------------------
>APH_4005
GTGGAACTCCAGAATGGACAGATATCAGCAATTTCTACTGCAAAGAATGCCAAATAAGAACACAAGAAGTATTGGAAACACGTGCAACACAAACAAAAGAAAATATGAACCAGTTTTAATATGCTGACTGGAAACTACCAGTAGATGACTTTGGAGACTGGTTGGCTGGTTATCAGAGTTTTACAGTTACTAGAAAATCTAAAAATGCTAGAAAGTTACAACAGCAAAAGTGATCTCTTTTGTATTTAGGATTATGCTTATTTATACATGTGTTAAAAAAAAAAAAACATTTTGTCTGGTGCTATGTATTAATATGCTTCCTTGTTAATTTGTTTACAGTAAAACAGTTCGAAATTTTATTAAAATGAACACAGCTGTAATGAACTTAGAACACATCAATATATCACTTTGTTAATTCTTAAAATCAAACAAAAGGCATTCATGTCCTTTGTATTGGTATTATGTGAATAAAATTAAGGAAGTAATCATGTAATAATGACTTATCTTAACAGGCTGTGTGACAATTATTCACTACAGTTCACAGATATAAATACAATTTCAACACTAATGCAAAATAATACAAGGCCCTCTGATATTTATCACACAATCTTTTTTTGTTTATTAAACCACACTGATTCTTACCTCCAAGTAAGCACTGTTACTGGGATCAAATGTAGAGTTTACATGTTGAAAACTGATGTCCACATGAGGGAAAGCATGAAACCATTCGGCAATGTGGGAGGTGTGATATGTTTCATGTACACGATCTGGATGAGCCATGATGTCCTGAAAAATAACAAACATTTTAGAAATGTGGTGTACAAAACTTTAGATCATCTGCAGCATTCATGGACTTGTCAAAATAAACGTGACAAAACAATATTCTTCACATGCCAAATACCAGTCGTTTTGAAAAGTACTTCCAGACCTGAGTAACATAAAAAGAAAATTATCACAAAATAGATTTTTTTTTTTTTTTTACAAATATATATAATATATATATTTTTCCAATGCATGGACTTGCTGCCACTGTAAAAAGAGACTTGCCTGGTGGGGGCTGCCACTTGTTGCACAAATGTCACTTGTGTGGGACACTCCTCTAATGATTGTTGGCAGAGATCTTCACATTTGGCATGGGCATATTCATTCTTGGCCAGCAACAGAAAGAAATGATCTAAGTAGTGTATGTAATAAATGAATTTGATAAAATTCACCCACATTAAGAACACATTGGAAGTGTTGTCCTCCTTTGTCCACATGTAAATGACACGTTTTTAAATTACATCGAAGCTCCACTTGGATGATGCTGTCGACTTCCTGTCACATATTTTCCCTCAATTCAAGATGCAGGATTTGTTTTGCACTGTCTTATCAACCCACAGATAAATGTTGCAAGGAC
