# Supplementary material for: ﻿Discovery of a new tarantula species from the Madrean Sky Islands and the first documented instance of syntopy between two montane endemics (Araneae, Theraphosidae, Aphonopelma): a case of prior mistaken identity
Source: Zookeys. 2024 Aug 16;1210:61–98. doi: 10.3897/zookeys.1210.125318 (PMC11344175; doi:10.3897/zookeys.1210.125318)
Supplement: Supplementary material 8 — Phylogenomics files [file zookeys-1210-061_article-125318__-s008.zip › Suppl8/individual_UCE_loci/sl_realigned_uce_2001116.fas]

>APH_1357
---------------------------------------------------------------------------------------------------------------------------------------------------------------------------CTACACCTAAGCCTACA------------------------------------------------------------------------------------------------------CTCTTTCC----------------CTACACGA------------------------------------------------CGCTCTTCCGAT----------------------------------------------------------------------------------------------------------------------------------------------------------------------------------------------------------------------------------------------------------------------------------------------------------------------------------------------------CTGTATGCTCTACCTCGGCTATCTGCTTTTCTCCAACTGTAATCTTCGCCTTCTTTGTTACGACATCCGCTTCCTTGAATGGCTGTTCCTGAAGTTCAGATGTGGTCTCTGAAATAGAAACTGACTGATTAGATACTACCTGAATATTGGCTAACTCTTGCAAAGTACTGGTATCCACAGGGGAAAGAGTACCTGGAAAGAAATCAGCTACATTTTGTTGGAC------------------------------------------------------------------------------------------------------------------------------------------------------------------------------------------------------------------------------------------------------------------------------------------------------------------------------------------------------------------------------------------------------------------------------------------------------------------------------------------------------------------------------------------------------------------------------------------------------------------------------
>APH_0723
AACGTAAAGTGGTTCTTGGAAGGGTAACTGTGGTGTTAAGGTGAGTTGTTTGGGAATCTGGGGATGAATAAGCTCTTCTTCTTTTGAATTACAAGTTGTCTGTGCTACCACTAAACTTTGTTGGACAGTGAGTTCAAAGTTAGCTGTTGTTGTAGATGGGGCTTCCGGGTGCTTCATCTGAGCATATGAGGCAGCAAAGGTAGTTTCGGAAACTTCGAGATGTTGTTCTATGGGAAAAACTGCAGAAGCTTGTCTTGTACTTGGAGTGTCTTTCAATATCAATTGTGATTCTCTCTCCGCCTTTTCTTGTTTTTCTATAAGAACGGTTTGGTGGGGAGACAATTTTACAGAAGCCGATTCGTATTTCGGCTTTTCTTCAGATAACATATCCTCAGTTATATTTTCGCTGCTAATTTCTGTTACTATCAGCGCTTCTTCTGAAGGTACATCAATATCTACTTCATGGGATTTGGGAGCCTGTTCAGAGACCAGTGGCTGTTCCATAGTTTCTGCTGAATACTCAGATACTTGAAGTGCTTGAGTAAAGGAAAACTGCGTTGTGGCACCTTGTGTAATCGGTTTCTCTGTCTTCAGAACGTCCTCTTTAACGTCGCATTCTGTTTCAGCGACGATTAAAGACTGTTGAGGCACAACAGCAGTGTCAGCAGTATGAGTCTCAGGGAAAACATCGGGCTTGAGGTTTCCTGAAGTGTCACATATCGCAGTATGCTCTACCTCGGCTATCTGCTTTTCTCCAACTGTAATCTTCGCCTTCTTCGTTACGACATCCGCTTCCTTGAATGGCTGTTCCTGAAGTTCAGATGTAGTCTCTGAAATAGAAACTGACTGATTAGATACTACCTGAATATTGGCTAACTCTTGCAAAGTACTGGTATCCACAGGGGAAAGAGTACCTGGAAAGAAATCAGCTACATTTTGTTGGACACATACAGCATGTTCAGAAGAAAAAGTATGTTTAATTTTCTGTTCAAAAGGAAGTGTTTCACCAATGAAACTTTTTTCGTTTTCGCCTGGGTACGCCTCGAAAACGAAGACACCATGACTGTCTAGGAAAGACGTACGTGCAATTGCAGAAGTAACATCACTGCTTTGAATGTTACCTTCCTTCCAGCTGGCTAAAATTTCTGAAACAGAGGCTATTGTTTGTGGCTCAAATGATGGTGAAGCCTTTTGTGTTTGCTTTGGGACGTCTTGTGTAATATCTTTCTCGCTTCCAGAAACAGTAACCTCTTCGATTACTAAGTTTTCTAAAGGAGAAATTGTCGATCTTATTCGTTTAGTATCAGGAACACGAAATTCTTCCATTAAGTCCTCTGTATCTGCCGCATGGACTTCCGAAACAACAACTGTTTCGTCTGTTGGATACGAAAAATTAATTTTATGGGATTCAGGCATTCTCATAATTTCAAGATCGGCCTCAAGTTCACCAGGTTTTATTTCTGCAACAGAAGGGCACGTGTGTGGTGTTAACTGAGATTTAGCAATTTCTGTTAAAGGACTCTCTGTCAAGAGTTTGTCAGTCGAAGAATC
>APH_0185
AACGTAAAGTGGTTCTTGGAAGGGTAACTGTGGTGTTAAGGTGAGTTGTTTGGGAATCTGGGGATGAATAAGCTCTTCTTCTTTTGAATTACAAGTTGTCTGTGCTACCACTAAACTTTGTTGGACAGTGAGTTCAAAGTTAGCTGTTGTTGTAGATGGGGCTTCCGGGTGCTTCATCTGAGCATATGAGGCAGCAAATGTAGTTTCGGAAACTTCGAGATGTTGTTCTATGGGAAAAACTGCAGAAGCTTGTCTTGTACTTGGAGTGTCTTTCAATATCAATTGTGATTCTCTCTCCGCCTTTTCTTGTTTTTCTATAAGAACGGTTTGGTGGGGAGACAATTTTACAGAAGCCGATTCGTATTTCGGCTTTTCTTCAGATAACATATCCTCAGTTATATTTTCGCTGCTAATTTCGGTTACTATCAGCGCTTCTTCTGAAGGTACATCAATATCTACTTCATGGGATTTGGGAGCCTGTTCAGAGACCAGTGGCTGTTCCATAGTTTCTGCTGAATACTCAGATACTTGAAGTGCTTGAGTAAAGGAAAACTGCGTTGTGGCACCTTGTGTAATCGGTTTCTCTGTCTTCAGAACGTCCTCTTTAACGTCGCATTCTGTTTCAGCGACGATTAAAGACTGTTGAGGCACAACAGCAGTGTCAGCAGTATGAGTCTCAGGGAAAACATCGGGCTTGAGGTTTCCTGAAGTGTCACATATCGCAGTATGCTCTACCTCGGCTATCTGCTTTTCTCCAACTGTAATCTTCGCCTTCTTCGTTACGACATCCGCTTCCTTGAATGGCTGTTCCTGAAGTTCAGATGTAGTCTCTGAAATAGAAACTGACTGATTAGATACTACCTGAATATTGGCTAACTCTTGCAAAGTACTGGTATCCACAGGGGAAAGAGTACCTGGAAAGAAATCAGCTACATTTTGTTGGACACATACAGCATGTTCAGAAGAAAAAGTATGTTTAATTTTCTGTTCAAAAGGAAGTGTTTCACCAATGAAACTTTTTTCGTTTTCGCCTGGGTACGCCTCGAAAACGAAGACACCATGACTGTCTAGGAAAGACGTACGTGCAATTGCAGAAGTAACATCACTGCTTTGAATGTTACCTTCCTTCCAGCTGGCTAAAATTTCTGAAACAGAGGCTATTGTTTGTGGCTCAAATGATGGTGAAGCCTTTTGTGTTTGCTTTGGGACGTCTTGTGTAATATCTTTCTCGCTTCCAGAAACAGTAACCTCTTCGATTACTAAGTTTTCTAAAGGAGAAATTGTCGATCTTATTCGTTTAGTATCAGGAACACGAAATTCTTCCATTAAGTCCTCTGTATCTGCCGCATGGACTTCCGAAACAACAACTGTTTCGTCTGTTGGATACGAAAAATTAATTTTATGGGATTCAGGCATTCTCATAATTTCAAGATCGGCCTCAAGTTCACCAGGTTTTATTTCTGCAACAGAAGGGCACGTGTGTGGTGTTAACTGAAATTTAGCAATTTCTGTTAAAGGACTCTCTGTCAAGAGTTTGTCAGTCGAAGAATC
>APH_0674
AACGTAAAGTGGTTCTTGGAAGGGTAACTGTGGTGTTAAGGTGAGTTGTTTGGGAATCTGGGGATGAATAAGCTCTTCTTCTTTTGAATTACAAGTTGTCTGTGCTACCACTAAACTTTGTTGGACAGTGAGTTCAAAGTTAGCTGTTGTTGTAGATGGGGCTTCCGGGTGCTTCATCTGAGCATATGAGGCAGCAAATGTAGTTTCGGAAACTTCGAGATGTTGTTCTATGGGAAAAACTGCAGAAGCTTGTCTTGTACTTGGAGTGTCTTTCAATATCAATTGTGATTCTCTCTCCGCCTTTTCTTGTTTTTCTATAAGAACGGTTTGGTGGGGAGACAATTTTACAGAAGCCGATTCGTATTTCGGCTTTTCTTCAGATAACATATCCTCAGTTATATTTTCGCTGCTAATTTCGGTTACTATCAGCGCTTCTTCTGAAGGTACATCAATATCTACTTCATGGGATTTGGGAGCCTGTTCAGAGACCAGTGGCTGTTCCATAGTTTCTGCTGAATACTCAGATACTTGAAGTGCTTGAGTAAAGGAAAACTGCGTTGTGGCACCTTGTGTAATCGGTTTCTCTGTCTTCAGAACGTCCTCTTTAACGTCGCATTCTGTTTCAGCGACGATTAAAGACTGTTGAGGCACAACAGCAGTGTCAGCAGTATGAGTCTCAGGGAAAACATCGGGCTTGAGGTTTCCTGAAGTGTCACATATCGCAGTATGCTCTACCTCGGCTATCTGCTTTTCTCCAACTGTAATCTTCGCCTTCTTCGTTACGACATCCGCTTCCTTGAATGGCTGTTCCTGAAGTTCAGATGTAGTCTCTGAAATAGAAACTGACTGATTAGATACTACCTGAATATTGGCTAACTCTTGCAAAGTACTGGTATCCACAGGGGAAAGAGTACCTGGAAAGAAATCAGCTACATTTTGTTGGACACATACAGCATGTTCAGAAGAAAAAGTATGTTTAATTTTCTGTTCAAAAGGAAGTGTTTCACCAATGAAACTTTTTTCGTTTTCGCCTGGGTACGCCTCGAAAACGAAGACACCATGACTGTCTAGGAAAGACGTACGTGCAATTGCAGAAGTAACATCACTGCTTTGAATGTTACCTTCCTTCCAGCTGGCTAAAATTTCTGAAACAGAGGCTATTGTTTGTGGCTCAAATGATGGTGAAGCCTTTTGTGTTTGCTTTGGGACGTCTTGTGTAATATCTTTCTCGCTTCCAGAAACAGTAACCTCTTCGATTACTAAGTTTTCTAAAGGAGAAATTGTCGATCTTATTCGTTTAGTATCAGGAACACGAAATTCTTCCATTAAGTCCTCTGTATCTGCCGCATGGACTTCCGAAACAACAACTGTTTCGTCTGTTGGATACGAAAAATTAATTTTATGGGATTCAGGCATTCTCATAATTTCAAGATCGGCCTCAAGTTCACCAGGTTTTATTTCTGCAACAGAAGGGCACGTGTGTGGTGTTAACTGAAA------------------------------------------------------
>APH_3188
AACGTAAAGTGGTTCTTGGAAGGGTAACTGTGGTGTTAAGGTGAGTTGTTTGGGAATCTGGGGATGAATAAGCTCTTCTTCTTTTGAATTACAAGTTGTCTGTGCTACCACTAAACTTTGTTGGACAGTGAGTTCAAAGTTAGCTGTTGTTGTAGATGGGGCTTCCGGGTGCTTCATCTGAGCATATGAGGCAGCAAATGTAGTTTCGGAAACTTCGAGATGTTGTTCTATGGGAAAAACTGCAGAAGCTTGTCTTGTACTTGGAGTGTCTTTCAATATCAATTGTGATTCTCTCTCCGCCTTTTCTTGTTTTTCTATAAGAACGGTTTGGTGGGGAGACAATTTTACAGAAGCCGATTCGTATTTCGGCTTTTCTTCAGATAACATATCCTCAGTTATATTTTCGCTGCTAATTTCGGTTACTATCAGCGCTTCTTCTGAAGGTACATCAATATCTACTTCATGGGATTTGGGAGCCTGTTCAGAGACCAGTGGCTGTTCCATAGTTTCTGCTGAATACTCAGATACTTGAAGTGCTTGAGTAAAGGAAAACTGCGTTGTGGCACCTTGTGTAATCGGTTTCTCTGTCTTCAGAACGTCCTCTTTAACGTCGCATTCTGTTTCAGCGACGATTAAAGACTGTTGAGGCACAACAGCAGTGTCAGCAGTATGAGTCTCAGGGAAAACATCGGGCTTGAGGTTTCCTGAAGTGTCACATATCGCAGTATGCTCTACCTCGGCTATCTGCTTTTCTCCAACTGTAATCTTCGCCTTCTTCGTTACGACATCCGCTTCCTTGAATGGCTGTTCCTGAAGTTCAGATGTAGTCTCTGAAATAGAAACTGACTGATTAGATACTACCTGAATATTGGCTAACTCTTGCAAAGTACTGGTATCCACAGGGGAAAGAGTACCTGGAAAGAAATCAGCTACATTTTGTTGGACACATACAGCATGTTCAGAAGAAAAAGTATGTTTAATTTTCTGTTCAAAAGGAAGTGTTTCACCAATGAAACTTTTTTCGTTTTCGCCTGGGTACGCCTCGAAAACGAAGACACCATGACTGTCTAGGAAAGACGTACGTGCAATTGCAGAAGTAACATCACTGCTTTGAATGTTACCTTCCTTCCAGCTGGCTAAAATTTCTGAAACAGAGGCTATTGTTTGTGGCTCAAATGATGGTGAAGCCTTTTGTGTTTGCTTTGGGACGTCTTGTGTAATATCTTTCTCGCTTCCAGAAACAGTAACCTCTTCGATTACTAAGTTTTCTAAAGGAGAAATTGTCGATCTTATTCGTTTAGTATCAGGAACACGAAATTCTTCCATTAAGTCCTCTGTATCTGCCGCATGGACTTCCGAAACAACAACTGTTTCGTCTGTTGGATACGAAAAATTAATTTTATGGGATTCAGGCATTCTCATAATTTCAAGATCGGCCTCAAGTTCACCAGGTTTTATTTCTGCAACAGAAGGGCACGTGTGTGGTGTTAACTGAAATTTAGCAATTTCTGTTAAAGGACTCTCTGTCAAGAGTTTGTCAGTCGAAGAATC
>APH_0186
AACGTAAAGTGGTTCTTGGAAGGGTAACTGTGGTGTTAAGGTGAGTTGTTTGGGAATCTGGGGATGAATAAGCTCTTCTTCTTTTGAATTACAAGTTGTCTGTGCTACCACTAAACTTTGTTGGACAGTGAGTTCAAAGTTAGCTGTTGTTGTAGATGGGGCTTCCGGGTGCTTCATCTGAGCATATGAGGCAGCAAATGTAGTTTCGGAAACTTCGAGATGTTGTTCTATGGGAAAAACTGCAGAAGCTTGTCTTGTACTTGGAGTGTCTTTCAATATCAATTGTGATTCTCTCTCCGCCTTTTCTTGTTTTTCTATAAGAACGGTTTGGTGGGGAGACAATTTTACAGAAGCCGATTCGTATTTCGGCTTTTCTTCAGATAACATATCCTCAGTTATATTTTCGCTGCTAATTTCGGTTACTATCAGCGCTTCTTCTGAAGGTACATCAATATCTACTTCATGGGATTTGGGAGCCTGTTCAGAGACCAGTGGCTGTTCCATAGTTTCTGCTGAATACTCAGATACTTGAAGTGCTTGAGTAAAGGAAAACTGCGTTGTGGCACCTTGTGTAATCGGTTTCTCTGTCTTCAGAACGTCCTCTTTAACGTCGCATTCTGTTTCAGCGACGATTAAAGACTGTTGAGGCACAACAGCAGTGTCAGCAGTATGAGTCTCAGGGAAAACATCGGGCTTGAGGTTTCCTGAAGTGTCACATATCGCAGTATGCTCTACCTCGGCTATCTGCTTTTCTCCAACTGTAATCTTCGCCTTCTTCGTTACGACATCCGCTTCCTTGAATGGCTGTTCCTGAAGTTCAGATGTAGTCTCTGAAATAGAAACTGACTGATTAGATACTACCTGAATATTGGCTAACTCTTGCAAAGTACTGGTATCCACAGGGGAAAGAGTACCTGGAAAGAAATCAGCTACATTTTGTTGGACACATACAGCATGTTCAGAAGAAAAAGTATGTTTAATTTTCTGTTCAAAAGGAAGTGTTTCACCAATGAAACTTTTTTCGTTTTCGCCTGGGTACGCCTCGAAAACGAAGACACCATGACTGTCTAGGAAAGACGTACGTGCAATTGCAGAAGCAACACCACTGCTTTGAATGTTACCTTCCTTCCAGCTGGCTAAAATTTCTGAAACAGAGGCTATTGTTTGTGGCTCAAATGATGGTGAAGCCTTTTGTGTTTGCTTTGGGACGTCTTGTGTAATATCTTTCTCGCTTCCAGAAACAGTAACCTCTTCGATTACTAAGTTTTCTAAAGGAGAAATTGTCGATCTTATTCGTTTAGTATCAGGAACACGAAATTCTTCCATTAAGTCCTCTGTATCTGCCGCATGGACTTCCGAAACAACAACTGTTTCGTCTGTTGGATACGAAAAATTAATTTTATGGGATTCAGGCATTCTCATAATTTCAAGATCGGCCTCAAGTTCACCAGGTTTTATTTCTGCAACAGAAGGGCACGTGTGTGGTGTTAACTGAAATTTAGCAATTTCTGTTAAAGGACTCTCTGTCAAGAGTTTGTCAGTCGAAGAATC
>APH_0717
------------------------------------------------------------------------CTCTTCTTCTTTTGAATTACAAGTTGTCTGTGCTACCACTAAACTTTGTTGGACAGTGAGTTCAAAGTTAGCTGTTGTTGTAGATGGGGCTTCCGGGTGCTTCATCTGAGCATATGAGGCAGCAAATGTAGTTTCGGAAACTTCGAGATGTTGTTCTATGGGAAAAACTGCAGAAGCTTGTCTTGTACTTGGAGTGTCTTTCAATATCAATTGTGATTCTCTCTCCGCCTTTTCTTGTTTTTCTATAAGAACGGTTTGGTGGGGAGACAATTTTACAGAAGCCGATTCGTATTTCGGCTTTTCTTCAGATAACATATCCTCAGTTATATTTTCGCTGCTAATTTCGGTTACTATCAGCGCTTCTTCTGAAGGTACATCAATATCTACTTCATGGGATTTGGGAGCCTGTTCAGAGACCAGTGGCTGTTCCATAGTTTCTGCTGAATACTCAGATACTTGAAGTGCTTGAGTAAAGGAAAACTGCGTTGTGGCACCTTGTGTAATCGGTTTCTCTGTCTTCAGAACGTCCTCTTTAACGTCGCATTCTGTTTCAGCGACGATTAAAGACTGTTGAGGCACAACAGCAGTGTCAGCAGTATGAGTCTCAGGGAAAACATCGGGCTTGAGGTTTCCTGAAGTGTCACATATCGCAGTATGCTCTACCTCGGCTATCTGCTTTTCTCCAACTGTAATCTTCGCCTTCTTCGTTACGACATCCGCTTCCTTGAATGGCTGTTCCTGAAGTTCAGATGTAGTCTCTGAAATAGAAACTGACTGATTAGATACTACCTGAATATTGGCTAACTCTTGCAAAGTACTGGTATCCACAGGGGAAAGAGTACCTGGAAAGAAATCAGCTACATTTTGTTGGACACATACAGCATGTTCAGAAGAAAAAGTATGTTTAATTTTCTGTTCAAAAGGAAGTGTTTCACCAATGAAACTTTTTTCGTTTTCGCCTGGGTACGCCTCGAAAACGAAGACACCATGACTGTCTAGGAAAGACGTACGTGCAATTGCAGAAGCAACACCACTGCTTTGAATGTTACCTTCCTTCCAGCTGGCTAAAATTTCTGAAACAGAGGCTATTGTTTGTGGCTCAAATGATGGTGAAGCCTTTTGTGTTTGCTTTGGGACGTCTTGTGTAATATCTTTCTCGCTTCCAGAAACAGTAACCTCTTCGATTACTAAGTTTTCTAAAGGAGAAATTGTCGATCTTATTCGTTTAGTATCAGGAACACGAAATTCTTCCATTAAGTCCTCTGTATCTGCCGCATGGACTTCCGAAACAACAACTGTTTCGTCTGTTGGATACGAAAAATTAATTTTATGGGATTCAGGCATTCTCATAATTTCAAGATCGGCCTCAAG------------------------------------------------------------------------------------------------------------
>APH_1535
------------------------------------------------------------------AATAAGCTCTTCTTCCTTTGAATTACAAGTTGTCTGTGCTACCACTAAACTTTGTTGGACAGTGAGTTCAAAGTTAGCTGTTGTTGTAGATGGGGCTTCCGGGTGTTTCATCTGAGCATATGAGGCAGCAAATGTAGTTTCGGAAACTTCGAGATGTTGTTCTATGGGAAAAACTGCAGAAGCTTGTCTTGTACTTGGAGTGTCTTTCAATATCAATTGTGATTCTCTCTCCGCCTTTTCTTGTTTTTCTATAAGAACGGTTTGGTGGGGAGACAGTTTTACAGAAGCCGATTCGTATTTCGGCTTTTCTTCAGATAACATATCCTCAGTTATATTTTCGCTGCTAATTTCTGTTACTATCAGCGCTTCTTCTGAAGGTACATCAATATCTACTTCATGGGATTTGGGAGCCTGTTCAGAGACCAGTGGCTGTTCCATAGTTTCTGCTGAATACTCAGATACTTGAAGTGCTTGAGTAAAGGAAAACTGCGTTGTGGCACCTTGTGTAATCGGTTTCTCTGTCTTCAGAATGTCCTCTTTAACGTCGCATTCTGTTTCAGCGACGATTAAAGACTGTTGAGGCACAACAGCAGTGTCAGCAGTATGAGTCTCAGGGAAAACATCGGGCTTGAGGTTTCCTGAAGTGTCACATATCGCAGTATGCTCTACCTCGGCTATCTGCTTTTCTCCAACTGTAATCTTCGCCTTCTTCGTTACGACATCCGCTTCCTTGAATGGCTGTTCCTGAAGTTCAGATGTAGTCTCTGAAATAGAAACTGACTGATTAGATACTACCTGAATATTGGCTAACTCTTGCAAAGTACTGGTATCCACAGAGGAAAGAATACCTGGAAAGAAATCAGCTACATTTTGTTGGACACATACAGCATGTTCTGAAGAAAAAGTATGTTTAATTTTCTGTTCAAAAGGAAGTGTTTCACCAATGAAACTTTTTTCGTTTTCGCCTGGGTACGCCTCGAAAACGAAGACACCATGACTGTCTAGGAAAGACGTACGTGCAACTGCAGAAGTAACATCACTGCTTTGAATGTTACCTTCCTTCCAGCTGGCTAAAATTTCTGAAACAGAGGCTATTGTTTGTGGTTCAAATGATGGTGAAGCCTTTTGTGTTTGCTTTGGGACGTCTTGTGTAATATCTTTCTCGCTTCCAGAAACAGTAACCTCTTCGATTACTAAGTTTTCTAAAGGAGAAATTGTCGATCTTATTCGTTTAGTATCAGGAACACGAAATTCTTCCATTAAGTCCTCTGTATCTGCCGCATGGACTTCCGAAACAACAACTGTTTCATCTGTTGGGTACGAAAAATTAATTTTATGGGATTCAGGCATTCTCATAATTTCAAGATCGGCCTCAAGTTCACCAGGTTTTATTTCTGCAACAGAAGGGCACGTGTGTGGTGTTAAC-----------------------------------------------------------
>APH_4029
---------------------------------------------------------------------------------------------------------------------------------------------AGCTGTTGTTGTAGATGGGGCTTCCGGGTGTTTCATCTGAGCATATGAGGCAGCAAATGTAGTTTCGGAAACTTCGAGATGTTGTTCTATGGGAAAAACTGCAGAAGCTTGTCTTGTACTTGGAGTGTCTTTCAATATCAATTGTGATTCTCTCTCCGCCTTTTCTTGTTTTTCTATAAGAACGGTTTGGTGGGGAGACAGTTTTACAGAAGCCGATTCGTATTTCGGCTTTTCTTCAGATAACATATCCTCAGTTATATTTTCGCTGCTAATTTCTGTTACTATCAGCGCTTCTTCTGAAGGTACATCAATATCTACTTCATGGGATTTGGGAGCCTGTTCAGAGACCAGTGGCTGTTCCATAGTTTCTGCTGAATACTCAGATACTTGAAGTGCTTGAGTAAAGGAAAACTGCGTTGTGGCACCTTGTGTAATCGGTTTCTCTGTCTTCAGAATGTCCTCTTTAACGTCGCATTCTGTTTCAGCGACGATTAAAGACTGTTGAGGCACAACAGCAGTGTCAGCAGTATGAGTCTCAGGGAAAACATCGGGCTTGAGGTTTCCTGAAGTGTCACATATCGCAGTATGCTCTACCTCGGCTATCTGCTTTTCTCCAACTGTAATCTTCGCCTTCTTCGTTACGACATCCGCTTCCTTGAATGGCTGTTCCTGAAGTTCAGATGTAGTCTCTGAAATAGAAACTGACTGATTAGATACTACCTGAATATTGGCTAACTCTTGCAAAGTACTGGTATCCACAGAGGAAAGAATACCTGGAAAGAAATCAGCTACATTTTGTTGGACACATACAGCATGTTCTGAAGAAAAAGTATGTTTAATTTTCTGTTCAAAAGGAAGTGTTTCACCAATGAAACTTTTTTCGTTTTCGCCTGGGTACGCCTCGAAAACGAAGACACCATGACTGTCTAGGAAAGACGTACGTGCAACTGCAGAAGTAACATCACTGCTTTGAATGTTACCTTCCTTCCAGCTGGCTAAAATTTCTGAAACAGAGGCTATTGTTTGTGGTTCAAATGATGGTGAAGCCTTTTGTGTTTGCTTTGGGACGTCTTGTGTAATATCTTTCTCGCTTCCAGAAACAGTAACCTCTTCGATTACTAAGTTTTCTAAAGGAGAAATTGTCGATCTTATTCGTTTAGTATCAGGAACACGAAATTCTTCCATTAAGTCCTCTGTATCTGCCGCATGGACTTCCGAAACAACAACTGTTTCATCTGTTGGGTACGAAAAATTAATTTTATGGGATTCAGGCATTCTCATAATTTCAAGATCGGCCTCAAGTTCACCAGGTTTTATTTCTGCAACAGAAGGGCACGTGTGTGGTGTTAACTGAAATTTAGCAATTTCTGTTAAAGGACTCTCTGTCAAGAGTTTGTCAGTCGAAGAATC
>APH_0772
----------------------------------------------------------------------------------------------------------------------TGTTGGACAGTGAGTTCAAAGTTAGCTGTTGTTGTAGATGGGGCTTCCGGGTGTTTCATCTGAGCATATGAGGCAGCAAATGTAGTTTCGGAAACTTCGAGATGTTGTTCTATGGGAAAAACTGCAGAAGCTTGTCTTGTACTTGGAGTGTCTTTCAATATCAATTGTGATTCTCTCTCCGCCTTTTCTTGTTTTTCTATAAGAACGGTTTGGTGGGGAGACAGTTTTACAGAAGCCGATTCGTATTTCGGCTTTTCTTCAGATAACATATCCTCAGTTATATTTTCGCTGCTAATTTCTGTTACTATCAGCGCTTCTTCTGAAGGTACATCAATATCTACTTCATGGGATTTGGGAGCCTGTTCAGAGACCAGTGGCTGTTCCATAGTTTCTGCTGAATACTCAGATACTTGAAGTGCTTGAGTAAAGGAAAACTGCGTTGTGGCACCTTGTGTAATCGGTTTCTCTGTCTTCAGAATGTCCTCTTTAACGTCGCATTCTGTTTCAGCGACGATTAAAGACTGTTGAGGCACAACAGCAGTGTCAGCAGTATGAGTCTCAGGGAAAACATCGGGCTTGAGGTTTCCTGAAGTGTCACATATCGCAGTATGCTCTACCTCGGCTATCTGCTTTTCTCCAACTGTAATCTTCGCCTTCTTCGTTACGACATCCGCTTCCTTGAATGGCTGTTCCTGAAGTTCAGATGTAGTCTCTGAAATAGAAACTGACTGATTAGATACTACCTGAATATTGGCTAACTCTTGCAAAGTACTGGTATCCACAGAGGAAAGAATACCTGGAAAGAAATCAGCTACATTTTGTTGGACACATACAGCATGTTCTGAAGAAAAAGTATGTTTAATTTTCTGTTCAAAAGGAAGTGTTTCACCAATGAAACTTTTTTCGTTTTCGCCTGGGTACGCCTCGAAAACGAAGACACCATGACTGTCTAGGAAAGACGTACGTGCAACTGCAGAAGTAACATCACTGCTTTGAATGTTACCTTCCTTCCAGCTGGCTAAAATTTCTGAAACAGAGGCTATTGTTTGTGGTTCAAATGATGGTGAAGCCTTTTGTGTTTGCTTTGGGACGTCTTGTGTAATATCTTTCTCGCTTCCAGAAACAGTAACCTCTTCGATTACTAAGTTTTCTAAAGGAGAAATTGTCGATCTTATTCGTTTAGTATCAGGAACACGAAATTCTTCCATTAAGTCCTCTGTATCTGCCGCATGGACTTCCGAAACAACAACTGTTTCATCTGTTGGGTACGAAAAATTAATTTTATGGGATTCAGGCATTCTCATAATTTCAAGATCGGCCTCAAGTTCACCAGGTTTTATTTCTGCAACAGAAGGGCACGTGTGTGGTGTTAACTGAAATTTAGCAATTTCTGTTAAAGGACTCTCTGTCAAGAGTTTGTCAGTCGAAGAATC
>APH_4005
AACGTAAAGTGGTTCTTGGAAGGGTAACTGTGGTGTTAAGGTGAGTTGTTTTGGAATCTGGGGATGAATAAGCTCTTCTTCCTTTGAATTACAAGTTGTCTGTGCTACCACTAAACTTTGTTGGACAGTGAGTTCAAAGTTAGCTGTTGTTGTAGATGGGGCTTCCGGGTGTTTCATCTGAGCATATGAGGCAGCAAATGTAGTTTCGGAAACTTCGAGATGTTGTTCTATGGGAAAAACTGCAGAAGCTTGTCTTGTACTTGGAGTGTCTTTCAATATCAATTGTGATTCTCTCTCCGCCTTTTCTTGTTTTTCTATAAGAACGGTTTGGTGGGGAGACAGTTTTACAGAAGCCGATTCGTATTTCGGCTTTTCTTCAGATAACATATCCTCAGTTATATTTTCGCTGCTAATTTCTGTTACTATCAGCGCTTCTTCTGAAGGTACATCAATATCTACTTCATGGGATTTGGGAGCCTGTTCAGAGACCAGTGGCTGTTCCATAGTTTCTGCTGAATACTCAGATACTTGAAGTGCTTGAGTAAAGGAAAACTGCGTTGTGGCACCTTGTGTAATCGGTTTCTCTGTCTTCAGAATGTCCTCTTTAACGTCGCATTCTGTTTCAGCGACGATTAAAGACTGTTGAGGCACAACAGCAGTGTCAGCAGTATGAGTCTCAGGGAAAACATCGGGCTTGAGGTTTCCTGAAGTGTCACATATCGCAGTATGCTCTACCTCGGCTATCTGCTTTTCTCCAACTGTAATCTTCGCCTTCTTCGTTACGACATCCGCTTCCTTGAATGGCTGTTCCTGAAGTTCAGATGTAGTCTCTGAAATAGAAACTGACTGATTAGATACTACCTGAATATTGGCTAACTCTTGCAAAGTACTGGTATCCACAGGGGAAAGAATACCTGGAAAGAAATCAGCTACATTTTGTTGGACACATACAGCATGTTCTGAAGAAAAAGTATGTTTAATTTTCTGTTCAAAAGGAAGTGTTTCACCAATGAAACTTTTTTCGTTTTCGCCTGGGTACGCCTCGAAAACGAAGACACCATGACTGTCTAGGAAAGACGTACGTGCAACTGCAGAAGTAACATCACTGCTTTGAATGTTACCTTCCTTCCAGCTGGCTAAAATTTCTGAAACAGAGGCTATTGTTTGTGGTTCAAATGATGGTGAAGCCTTTTGTGTTTGCTTTGGGACGTCTTGTGTAATATCTTTCTCGCTTCCAGAAACAGTGACCTCTTCGATTACTAAGTTTTCTAAAGGAGAAATTGTCGATCTTATTCGTTTAGTATCAGGAACACGAAATTCTTCCATTAAGTCCTCTGTATCTGCCGCATGGACTTCCGAAACAACAACTGTTTCATCTGTTGGGTACGAAAAATTAATTTTATGGGATTCAGGCATTCTCATAATTTCAAGATCGGCCTCAAGTTCACCAGGTTTTATTTCTGCAACAGAAGGGCACGTGTGTGGTGTTAACTGAAATTTAGCAATTTCTGTTAAAGGACTCTCTGTCAAGAGTTTGTCAGTCGAAGAATC
>APH_4024
AACGTAAAGTGGTTCTTGGAAGGGTAACTGTGGTGTTAAGGTGAGTTGTTTTGGAATCTGGGGATGAATAAGCTCTTCTTCCTTTGAATTACAAGTTGTCTGTGCTACCACTAAACTTTGTTGGACAGTGAGTTCAAAGTTAGCTGTTGTTGTAGATGGGGCTTCCGGGTGTTTCATCTGAGCATATGAGGCAGCAAATGTAGTTTCGGAAACTTCGAGATGTTGTTCTATGGGAAAAACTGCAGAAGCTTGTCTTGTACTTGGAGTGTCTTTCAATATCAATTGTGATTCTCTCTCCGCCTTTTCTTGTTTTTCTATAAGAACGGTTTGGTGGGGAGACAGTTTTACAGAAGCCGATTCGTATTTCGGCTTTTCTTCAGATAACATATCCTCAGTTATATTTTCGCTGCTAATTTCTGTTACTATCAGCGCTTCTTCTGAAGGTACATCAATATCTACTTCATGGGATTTGGGAGCCTGTTCAGAGACCAGTGGCTGTTCCATAGTTTCTGCTGAATACTCAGATACTTGAAGTGCTTGAGTAAAGGAAAACTGCGTTGTGGCACCTTGTGTAATCGGTTTCTCTGTCTTCAGAATGTCCTCTTTAACGTCGCATTCTGTTTCAGCGACGATTAAAGACTGTTGAGGCACAACAGCAGTGTCAGCAGTATGAGTCTCAGGGAAAACATCGGGCTTGAGGTTTCCTGAAGTGTCACATATCGCAGTATGCTCTACCTCGGCTATCTGCTTTTCTCCAACTGTAATCTTCGCCTTCTTCGTTACGACATCCGCTTCCTTGAATGGCTGTTCCTGAAGTTCAGATGTAGTCTCTGAAATAGAAACTGACTGATTAGATACTACCTGAATATTGGCTAACTCTTGCAAAGTACTGGTATCCACAGGGGAAAGAATACCTGGAAAGAAATCAGCTACATTTTGTTGGACACATACAGCATGTTCTGAAGAAAAAGTATGTTTAATTTTCTGTTCAAAAGGAAGTGTTTCACCAATGAAACTTTTTTCGTTTTCGCCTGGGTACGCCTCGAAAACGAAGACACCATGACTGTCTAGGAAAGACGTACGTGCAACTGCAGAAGTAACATCACTGCTTTGAATGTTACCTTCCTTCCAGCTGGCTAAAATTTCTGAAACAGAGGCTATTGTTTGTGGTTCAAATGATGGTGAAGCCTTTTGTGTTTGCTTTGGGACGTCTTGTGTAATATCTTTCTCGCTTCCAGAAACAGTGACCTCTTCGATTACTAAGTTTTCTAAAGGAGAAATTGTCGATCTTATTCGTTTAGTATCAGGAACACGAAATTCTTCCATTAAGTCCTCTGTATCTGCCGCATGGACTTCCGAAACAACAACTGTTTCATCTGTTGGGTACGAAAAATTAATTTTATGGGATTCAGGCATTCTCATAATTTCAAGATCGGCCTCAAGTTCACCAGGTTTTATTTCTGCAACAGAAGGGCACGTGTGTGGTGTTAACTGAAATTTAGCAATTTCTGTTAAAGGACTCTCTGTCAAGAGTTTGTCAGTCGAAGAATC
>APH_5001
----------------------------------------------------------------------------------------------------------------------------------------------------GTTGTAGATGGGGCTTCCGGGTGTTTCATCTGAGCATATGAGGCAGCAAATGTAGTTTCGGAAACTTCGAGATGTTGTTCTATGGGAAAAACTGCAGAAGCTTGTCTTGTACTTGGAGTGTCTTTCAATATCAATTGTGATTCTCTCTCCGCCTTTTCTTGTTTTTCTATAAGAACGGTTTGGTGGGGAGACAGTTTTACAGAAGCCGATTCGTATTTCGGCTTTTCTTCAGATAACATATCCTCAGTTATATTTTCGCTGCTAATTTCTGTTACTATCAGCGCTTCTTCTGAAGGTACATCAATATCTACTTCATGGGATTTGGGAGCCTGTTCAGAGACCAGTGGCTGTTCCATAGTTTCTGCTGAATACTCAGATACTTGAAGTGCTTGAGTAAAGGAAAACTGCGTTGTGGCACCTTGTGTAATCGGTTTCTCTGTCTTCAGAATGTCCTCTTTAACGTCGCATTCTGTTTCAGCGACGATTAAAGACTGTTGAGGCACAACAGCAGTGTCAGCAGTATGAGTCTCAGGGAAAACATCGGGCTTGAGGTTTCCTGAAGTGTCACATATCGCAGTATGCTCTACCTCGGCTATCTGCTTTTCTCCAACTGTAATCTTCGCCTTCTTCGTTACGACATCCGCTTCCTTGAATGGCTGTTCCTGAAGTTCAGATGTAGTCTCTGAAATAGAAACTGACTGATTAGATACTACCTGAATATTGGCTAACTCTTGCAAAGTACTGGTATCCACAGGGGAAAGAATACCTGGAAAGAAATCAGCTACATTTTGTTGGACACATACAGCATGTTCTGAAGAAAAAGTATGTTTAATTTTCTGTTCAAAAGGAAGTGTTTCACCAATGAAACTTTTTTCGTTTTCGCCTGGGTACGCCTCGAAAACGAAGACACCATGACTGTCTAGGAAAGACGTACGTGCAACTGCAGAAGTAACATCACTGCTTTGAATGTTACCTTCCTTCCAGCTGGCTAAAATTTCTGAAACAGAGGCTATTGTTTGTGGTTCAAATGATGGTGAAGCCTTTTGTGTTTGCTTTGGGACGTCTTGTGTAATATCTTTCTCGCTTCCAGAAACAGTGACCTCTTCGATTACTAAGTTTTCTAAAGGAGAAATTGTCGATCTTATTCGTTTAGTATCAGGAACACGAAATTCTTCCATTAAGTCCTCTGTATCTGCCGCATGGACTTCCGAAACAACAACTGTTTCATCTGTTGGGTACGAAAAATTAATTTTATGGGATTCAGGCATTCTCATAATTTCAAGATCGGCCTCAAGTTCACCAGGTTTTATTTCTGCAACAGAAGGGCACGTGTGTGGTGTTAACTGAAATTTAGCAATTTCTGTTAAAGGACTCTCTGTCAAGAGTTTGTCAGTCGAAGA---
>APH_0683
AACGTAAAGTGGTTCTTGGAAGGGTAACTGTGGTGTTAAGGTGAGTTGTTTTGGAATCTGGGGATGAATAAGCTCTTCTTCCTTTGAATTACAAGTTGTCTGTGCTACCACTAAACTTTGTTGGACAGTGAGTTCAAAGTTAGCTGTTGTTGTAGATGGGGCTTCCGGGTGTTTCATCTGAGCATATGAGGCAGCAAATGTAGTTTCGGAAACTTCGAGATGTTGTTCTATGGGAAAAACTGCAGAAGCTTGTCTTGTACTTGGAGTGTCTTTCAATATCAATTGTGATTCTCTCTCCGCCTTTTCTTGTTTTTCTATAAGAACGGTTTGGTGGGGCGACAGTTTTACAGAAGCCGATTCGTATTTCGGCTTTTCTTCAGATAACATATCCTCAGTTATATTTTCGCTGCTAATTTCTGTTACTATCAGCGCTTCTTCTGAAGGTACATCAATATCTACTTCATGGGATTTGGGAGCCTGTTCAGAGACCAGTGGCTGTTCCATAGTTTCTGCTGAATACTCAGATACTTGAAGTGCTTGAGTAAAGGAAAACTGCGTTGTGGCACCTTGTGTAATCGGTTTCTCTGTCTTCAGAATGTCCTCTTTAACGTCGCATTCTGTTTCAGCGACGATTAAAGACTGTTGAGGCACAACAGCAGTGTCAGCAGTATGAGTCTCAGGGAAAACATCGGGCTTGAGGTTTCCTGAAGTGTCACATATCGCAGTATGCTCTACCTCGGCTATCTGCTTTTCTCCAACTGTAATCTTCGCCTTCTTCGTTACGACATCCGCTTCCTTGAATGGCTGTTCCTGAAGTTCAGATGTAGTCTCTGAAATAGAAACTGACTGATTAGATACTACCTGAATATTGGCTAACTCTTGCAAAGTACTGGTATCCACAGGGAAAAGAGTACCTGGAAAGAAATCAGCTACATTTTGTTGGACACATACAGCATGTTCTGAAGAAAAAGTATGTTTAATTTTCTGTTCAAAAGGAAGTGTTTCACCAATGAAACTTTTTTCGTTTTCGCCTGGGTACGCCTCGAAAACGAAGACACCATGACTGTCTAGGAAAGACGTACGTGCAACTGCAGAAGTAACATCACTGCTTTGAATGTTACCTTCCTTCCAGCTGGCTAAAATTTCTGAAACAGAGGCTATTGTTTGTGGTTCAAATGATGGTGAAGCCTTTTGTATTTGCTTTGGGACGTCTTGTGTAATATCTTTCTCGCTTCCAGAAACAGTAACCTCTTCGATTACTAAGTTTTCCAAAGGAGAAATTGTCGATCTTATTCGTTTAGTATCAGGAACACAAAATTCTTCCATTAAGTCCTCTGTATCAGCCGCATGGACTTCCGAAACAACAACTGTTTCGTCTGTTGGGTACGAAAAATTAATTTTATGGGATTCAGGCATTCTCATAATTTCAAGATCGGCCTCAAGTTCATCAGGTTTTATTTCTGCAACAGAAGGGCACGTGTGTGGTGTTAACTGAAATTTAGCAATTTCTGTTAAAGGACTCTCTGTCAAGAGTTTGTCAGTCGAAGAATC
>APH_5079
AACGTAAAGTGGTTCTTGGAAGGGTAACTGTGGTGTTAAGGTGAGTTGTTTTGGAATCTGGGGATGAATAAGCTCTTCTTCCTTTGAATTACAAGTTGTCTGTGCTACCACTAAACTTTGTTGGACAGTGAGTTCAAAGTTAGCTGTTGTTGTAGATGGGGCTTCCGGGTGTTTCATCTGAGCATATGAGGCAGCAAATGTAGTTTCGGAAACTTCGAGATGTTGTTCTATGGGAAAAACTGCAGAAGCTTGTCTTGTACTTGGAGTGTCTTTCAATATCAATTGTGATTCTCTCTCCGCCTTTTCTTGTTTTTCTATAAGAACGGTTTGGTGGGGAGACAGTTTTACAGAAGCCGATTCGTATTTCGGCTTTTCTTCAGATAACATATCCTCAGTTATATTTTCGCTGCTAATTTCTGTTACTATCAGCGCTTCTTCTGAAGGTACATCAATATCTACTTCATGGGATTTGGGAGCCTGTTCAGAGACCAGTGGCTGTTCCATAGTTTCTGCTGAATACTCAGATACTTGAAGTGCTTGAGTAAAGGAAAACTGCGTTGTGGCACCTTGTGTAATCGGTTTCTCTGTCTTCAGAATGTCCTCTTTAACGTCGCATTCTGTTTCAGCGACGATTAAAGACTGTTGAGGCACAACAGCAGTGTCAGCAGTATGAGTCTCAGGGAAAACATCGGGCTTGAGGTTTCCTGAAGTGTCACATATCGCAGTATGCTCTACCTCGGCTATCTGCTTTTCTCCAACTGTAATCTTCGCCTTCTTCGTTACGACATCCGCTTCCTTGAATGGCTGTTCCTGAAGTTCAGATGTAGTCTCTGAAATAGAAACTGACTGATTAGATACTACCTGAATATTGGCTAACTCTTGCAAAGTACTGGTATCCACAGGGGAAAGAATACCTGGAAAGAAATCAGCTACATTTTGTTGGACACATACAGCATGTTCTGAAGAAAAAGTATGTTTAATTTTCTGTTCAAAAGGAAGTGTTTCACCAATGAAACTTTTTTCGTTTTCGCCTGGGTACGCCTCGAAAACGAAGACACCATGACTGTCTAGGAAAGACGTACGTGCAACTGCAGAAGTAACATCACTGCTTTGAATGTTACCTTCCTTCCAGCTGGCTAAAATTTCTGAAACAGAGGCTATTGTTTGTGGTTCAAATGATGGTGAAGCCTTTTGTGTTTGCTTTGGGACGTCTTGTGTAATATCTTTCTCGCTTCCAGAAACAGTGACCTCTTCGATTACTAAGTTTTCTAAAGGAGAAATTGTCGATCTTATTCGTTTAGTATCAGGAACACGAAATTCTTCCATTAAGTCCTCTGTATCTGCCGCATGGACTTCCGAAACAACAACTGTACCCACGGTGG------------------------------------TCGTTATTTGTA-ACCCTCGTAACGGTGACTAGGTC----------------AGTTCGCGT------------------------------------------------------------------------
>APH_5003
--------------------------------------------------------------------------------------------------------------------------------------------------------------------------------------------------------------------------GACGCTCTTCCGTGGGAAAAACTGCAGAAGCTTGTCTTGTACTTGGAGTGTCTTTCAATATCAATTGTGATTCTCTCTCCGCCTTTTCTTGTTTTTCTATAAGAACGGTTTGGTGGGGAGACAGTTTTACAGAAGCCGATTCGTATTTCGGCTTTTCTTCAGATAACATATCCTCAGTTATATTTTCGCTGCTAATTTCTGTTACTATCAGCGCTTCTTCTGAAGGTACATCAATATCTACTTCATGGGATTTGGGAGCCTGTTCAGAGACCAGTGGCTGTTCCATAGTTTCTGCTGAATACTCAGATACTTGAAGTGCTTGAGTAAAGGAAAACTGCGTTGTGGCACCTTGTGTAATCGGTTTCTCTGTCTTCAGAATGTCCTCTTTAACGTCGCATTCTGTTTCAGCGACGATTAAAGACTGTTGAGGCACAACAGCAGTGTCAGCAGTATGAGTCTCAGGGAAAACATCGGGCTTGAGGTTTCCTGAAGTGTCACATATCGCAGTATGCTCTACCTCGGCTATCTGCTTTTCTCCAACTGTAATCTTCGCCTTCTTCGTTACGACATCCGCTTCCTTGAATGGCTGTTCCTGAAGTTCAGATGTAGTCTCTGAAATAGAAACTGACTGATTAGATACTACCTGAATATTGGCTAACTCTTGCAAAGTACTGGTATCCACAGGGGAAAGAATACCTGGAAAGAAATCAGCTACATTTTGTTGGACACATACAGCATGTTCTGAAGAAAAAGTATGTTTAATTTTCTGTTCAAAAGGAAGTGTTTCACCAATGAAACTTTTTTCGTTTTCGCCTGGGTACGCCTCGAAAACGAAGACACCATGACTGTCTAGGAAAGACGTACGTGCAACTGCAGAAGTAACATCACTGCTTTGAATGTTACCTTCCTTCCAGCTGGCTAAAATTTCTGAAACAGAGGCTATTGTTTGTGGTTCAAATGATGGTGAAGCCTTTTGTGTTTGCTTTGGGACGTCTTGTGTAATATCTTTCTCGCTTCCAGAAACAGTGACCTCTTCGATTACTAAGTTTTCTAAAGGAGAAATTGTCGATCTTATTCGTTTAGTATCAGGAACACGAAATTCTTCCATTAAGTCCTCTGTATCTGCCGCATGGACTTCCGAAACAACAACTGTTTCATCTGTTGGGTACGAAAAATTAATTTTATGGGATTCAGGCATTCTCATAATTTCAAGATCGGCCTCAAGTTCACCAGGTTTTATTTCTGCAACAGAAGGGCACGTGTGTGGTGTTAACTGAAATTTAGCAATTTCTGTTAAAGGACTCTCTGTCAAGAGTTTGTCAGTCGAAGAATC
>APH_0136
AACGTAAAGTGGTTCTTGGAAGGGTAACTGTGGTGTTAAGGTGAGTTGTTTTGGAATCTGGGGATGAATAAGCTCTTCTTCCTTTGAATTACAAGTTGTCTGTGCTACCACTAAACTTTGTTGGACAGTGAGTTCAAAGTTAGCTGTTGTTGTAGATGGGGCTTCCGGGTGTTTCATCTGAGCATATGAGGCAGCAAATGTAGTTTCGGAAACTTCGAGATGTTGTTCTATGGGAAAAACTGCAGAAGCTTGTCTTGTACTTGGAGTGTCTTTCAATATCAATTGTGATTCTCTCTCCGCCTTTTCTTGTTTTTCTATAAGAACGGTTTGGTGGGGCGACAGTTTTACAGAAGCCGATTCGTATTTCGGCTTTTCTTCAGATAACATATCCTCAGTTATATTTTCGCTGCTAATTTCTGTTACTATCAGCGCTTCTTCTGAAGGTACATCAATATCTACTTCATGGGATTTGGGAGCCTGTTCAGAGACCAGTGGCTGTTCCATAGTTTCTGCTGAATACTCAGATACTTGAAGTGCTTGAGTAAAGGAAAACTGCGTTGTGGCACCTTGTGTAATCGGTTTCTCTGTCTTCAGAATGTCCTCTTTAACGTCGCATTCTGTTTCAGCGACGATTAAAGACTGTTGAGGCACAACAGCAGTGTCAGCAGTATGAGTCTCAGGGAAAACATCGGGCTTGAGGTTTCCTGAAGTGTCACATATCGCAGTATGCTCTACCTCGGCTATCTGCTTTTCTCCAACTGTAATCTTCGCCTTCTTCGTTACGACATCCGCTTCCTTGAATGGCTGTTCCTGAAGTTCAGATGTAGTCTCTGAAATAGAAACTGACTGATTAGATACTACCTGAATATTGGCTAACTCTTGCAAAGTACTGGTATCCACAGGGGAAAGAGTACCTGGAAAGAAATCAGCTACATTTTGTTGGACACATACAGCATGTTCTGAAGAAAAAGTATGTTTAATTTTCTGTTCAAAAGGAAGTGCTTCACCAATGAAACTTTTTTCGTTTTCGCCTGGGTACGCCTCGAAAACGAAGACACCATGACTGTCTAGGAAAGACGTACGTGCAACTGCAGAAGTAACATCACTGCTTTGAATGTTACCTTCCTTCCAGCTGGCTAAAATTTCTGAAACAGAGGCTATTGTTTGTGGTTCAAATGATGGTGAAGCCTTTTGTGTTTGCTTTGGGACGTCTTGTGTAATATCTTTCTCGCTTCCAGAAACAGTAACCTCTTCGATTACTAAGTTTTCCAAAGGAGAAATTGTCGATCTTATTCGTTTAGTATCAGGAACACGAAATTCTTCCATTAAGTCCTCTGTATCAGCCGCATGGACTTCCGAAACAACAACTGTTTCGTCTGTTGGGTACGAAAAATTAATTTTATGGGATTCAGGCATTCGCATAATTTCAAGATCGGCCTCAAGTTCACCAGGTTTTATTTCTGCAACAGAAGGGCACGTGTGTGGTGTTAACTGAAATTTAGCAATTTCTGTTAAAGGACTCTCTGTCAAGAGTTTGTCAGTCGAAGAATC
>APH_0622
----------------------------------------------------------------------------------------------------------------------------------------------GCTGTTGTTGTAGATGGGGCTTCCGGGTGTTTCATCTGAGCATATGAGGCAGCAAATGTAGTTTCGGAAACTTCGAGATGTTGTTCTATGGGAAAAACTGCAGAAGCTTGTCTTGTACTTGGAGTGTCTTTCAATATCAATTGTGATTCTCTCTCCGCCTTTTCTTGTTTTTCTATAAGAACGGTTTGGTGGGGCGACAGTTTTACAGAAGCCAATTCGTATTTCGGCTTTTCTTCAGATAACATATCCTCAGTTATATTTTCGCTGCTAATTTCTGTTACTATCAGCGCTTCTTCTGAAGGTACATCAATATCTACTTCATGGGATTTGGGAGCCTGTTCAGAGACCAGTGGCTGTTCCATAGTTTCTGCTGAATACTCAGATACTTGAAGTGCTTGAGTAAAGGAAAACTGCGTTGTGGCACCTTGTGTAATCGGTTTCTCTGTCTTCAGAATGTCCTCTTTAACGTCGCATTCTGTTTCAGCGACGATTAAAGACTGTTGAGGCACAACAGCAGTGTCAGCAGTATGAGTCTCAGGGAAAACATCGGGCTTGAGGTTTCCTGAAGTGTCACATATCGCAGTATGCTCTACCTCGGCTATCTGCTTTTCTCCAACTGTAATCTTCGCCTTCTTCGTTACGACATCCGCTTCCTTGAATGGCTGTTCCTGAAGTTCAGATGTAGTCTCTGAAATAGAAACTGACTGATTAGATACTACCTGAATATTGGCTAACTCTTGCAAAGTACTGGTATCCACAGGGGAAAGAGTACCTGGAAAGAAATCAGCTACATTTTGTTGGACACATACAGCATGTTCTGAAGAAAAAGTATGTTTAATTTTCTGTTCAAAAGGAAGTGCTTCACCAATGAAACTTTTTTCGTTTTCGCCTGGGTACGCCTCGAAAACGAAGACACCATGACTGTCTAGGAAAGACGTACGTGCAACTGCAGAAGTAACATCACTGCTTTGAATGTTACCTTCCTTCCAGCTGGCTAAAATTTCTGAAACAGAGGCTATTGTTTGTGGTTCAAATGATGGTGAAGCCTTTTGTGTTTGCTTTGGGACGTCTTGTGTAATATCTTTCTCGCTTCCAGAAACAGTAACCTCTTCGATTACTAAGTTTTCCAAAGGAGAAATTGTCGATCTTATTCGTTTAGTATCAGGAACACGAAATTCTTCCATTAAGTCCTCTGTATCAGCCGCATGGACTTCCGAAACAACAACTGTTTCGTCTGTTGGGTACGAAAAATTAATTTTATGGGATTCAGGCATTCTCATAATTTCAAGATCGGCCTCAAGTTCACCAGGTTTTATTTCTGCAACAGAAGGGCACGTGTGTGGTGTTAACTGAAATTTAGCAATTTCTG----------------------------------------
>APH_0880
AACGTAAAGTGGTTCTTGGAAGGGTAACTGTGGTGTTAAGGTGAGTTGTTTTGGAATCTGGGGATGAATAAGCTCTTCTTCCTTTGAAGTACAAGTTGTCTGTGCTACCACTAAACTTTGTTGGACAGTGAGTTCAAAGTTAGCTGTTGTTGTAGATGGGGCTTCCGGGTGTTTCATCTGAGCATATGAGGCAGCAAATGTAGTTTCGGAAACTTCGAGATGTTGTTCTATGGGAAAAACTGCAGAAGCTTGTCTTGTACTTGGAGTGTCTTTCAATATCAATTGTGATTCTCTCTCCGCCTTTTCTTGTTTTTCTATAAGAACGGTTTGGTGGGGCGACAGTTTTACAGAAGCCAATTCGTATTTCGGCTTTTCTTCAGATAACATATCCTCAGTTATATTTTCGCTGCTAATTTCTGTTACTATCAGCGCTTCTTCTGAAGGTACATCAATATCTACTTCATGGGATTTGGGAGCCTGTTCAGAGACCAGTGGCTGTTCCATAGTTTCTGCTGAATACTCAGATACTTGAAGTGCTTGAGTAAAGGAAAACTGCGTTGTGGCACCTTGTGTAATCGGTTTCTCTGTCTTCAGAATGTCCTCTTTAACGTCGCATTCTGTTTCAGCGACGATTAAAGACTGTTGAGGCACAACAGCAGTGTCAGCAGTATGAGTCTCAGGGAAAACATCGGGCTTGAGGTTTCCTGAAGTGTCACATATCGCAGTATGCTCTACCTCGGCTATCTGCTTTTCTCCAACTGTAATCTTCGCCTTCTTCGTTACGACATCCGCTTCCTTGAATGGCTGTTCCTGAAGTTCAGATGTAGTCTCTGAAATAGAAACTGACTGATTAGATACTACCTGAATATTGGCTAACTCTTGCAAAGTACTGGTATCCACAGGGGAAAGAGTACCTGGAAAGAAATCAGCTACATTTTGTTGGACACATACAGCATGTTCTGAAGAAAAAGTATGTTTAATTTTCTGTTCAAAAGGAAGTGTTTCACCAATGAAACTTTTTTCGTTTTCGCCTGGGTACGCCTCGAAAACGAAGACACCATGACTGTCTAGGAAAGACGTACGTGCAACTGCAGAAGTAACATCACTGCTTTGAATGTTACCTTCCTTCCAGCTGGCTAAAATTTCTGAAACAGAGGCTATTGTTTGTGGTTCAAATGATGGTGAAGCCTTTTGTGTTTGCTTTGGGACGTCTTGTGTAATATCTTTCTCGCTTCCAGAAACAGTAACCTCTTCGATTACTAAGTTTTCCAAAGGAGAAATTGTCGATCTTATTCGTTTAGTATCAGGAACACGAAATTCTTCCATTAAGTCCTCTGTATCAGCCGCATGGACTTCCGAAACAACAACTGTTTCGTCTGTTGGGTACGAAAAATTAATTTTATGGGATTCAGGCATTCTCATAATTTCAAGATCGGCCTCAAGTTCACCAGGTTTTATTTCTGCAACAGAAGGGCACGTGTGTGGTGTTAACTGAAATTTAGCAATTTCTGTTAAAGGACTCTCTGTCAAGAGTTTGTCAGTCGAAGAATC
>APH_1602
AACGTAAAGTGGTTCTTGGAAGGGTAACTGTGGTGTTAAGGTGAGTTGTTTTGGAATCTGGGGATGAATAAGCTCTTCTTCCTTTGAATTACAAGTTGTCTGTGCTACCACTAAACTTTGTTGGACAGTGAGTTCAAAGTTAGCTGTTGTTGTAGATGGGGCTTCCGGGTGTTTCATCTGAGCATATGAGGCAGCAAATGTAGTTTCGGAAACTTCGAGATGTTGTTCTATGGGAAAAACTGCAGAAGCTTGTCTTGTACTTGGAGTGTCTTTCAATATCAATTGTGATTCTCTCTCCGCCTTTTCTTGTTTTTCTATAAGAACGGTTTGGTGGGGCGACAGTTTTACAGAAGCCGATTCGTATTTCGGCTTTTCTTCAGATAACATATCCTCAGTTATATTTTCGCTGCTAATTTCTGTTACTATCAGCGCTTCTTCTGAAGGTACATCAATATCTACTTCATGGGATTTGGGAGCCTGTTCAGAGACCAGTGGCTGTTCCATAGTTTCTGCTGAATACTCAGATACTTGAAGTGCTTGAGTAAAGGAAAACTGCGTTGTGGCACCTTGTGTAATCGGTTTCTCTGTCTTCAGAATGTCCTCTTTAACGTCGCATTCTGTTTCAGCGACGATTAAAGACTGTTGAGGCACAACAGCAGTGTCAGCAGTATGAGTCTCAGGGAAAACATCGGGCTTGAGGTTTCCTGAAGTGTCACATATCGCAGTATGCTCTACCTCGGCTATCTGCTTTTCTCCAACTGTAATCTTCGCCTTCTTCGTTACGACATCCGCTTCCTTGAATGGCTGTTCCTGAAGTTCAGATGTAGTCTCTGAAATAGAAACTGACTGATTAGATACTACCTGAATATTGGCTAACTCTTGCAAAGTACTGGTATCCACAGGGGAAAGAGTACCTGGAAAGAAATCAGCTACATTTTGTTGGACACATACAGCATGTTCTGAAGAAAAAGTATGTTTAATTTTCTGTTCAAAAGGAAGTGCTTCACCAATGAAACTTTTTTCGTTTTCGCCTGGGTACGCCTCGAAAACGAAGACACCATGACTGTCTAGGAAAGACGTACGTGCAACTGCAGAAGTAACATCACTGCTTTGAATGTTACCTTCCTTCCAGCTGGCTAAAATTTCTGAAACAGAGGCTATTGTTTGTGGTTCAAATGATGGTGAAGCCTTTTGTGTTTGCTTTGGGACGTCTTGTGTAATATCTTTCTCGCTTCCAGAAACAGTAACCTCTTCGATTACTAAGTTTTCCAAAGGAGAAATTGTCGATCTTATTCGTTTAGTATCAGGAACACGAAATTCTTCCATTAAGTCCTCTGTATCAGCCGCATGGACTTCCGAAACAACAACTGTTTCGTCTGTTGGGTACGAAAAATTAATTTTGTGGGATTCAGGCATTCTCATAATTTCAAGATCGGCCTCAAGTTCACCAGGTTTTATTTCTGCAACAGAAGGGCACGTGTGTGGTGTTAACTGAAATTTAGCAATTTCTGTTAAAGGACTCTCTGTCAAGAGTTTGTCAGTCGAAGAATC
>APH_3177
AACGTAAAGTGGTTCTTGGAAGGGTAACTGTGGTGTTAAGGTGAGTTGTTTTGGAATCTGGGGATGAATAAGCTCTTCTTCCTTTGAATTACAAGTTGTCTGTGCTACCACTAAACTTTGTTGGACAGTGAGTTCAAAGTTAGCTGTTGTTGTAGATGGGGCTTCCGGGTGTTTCATCTGAGCATATGAGGCAGCAAATGTAGTTTCGGAAACTTCGAGATGTTGTTCTATGGGAAAAACTGCAGAAGCTTGTCTTGTACTTGGAGTGTCTTTCAATATCAATTGTGATTCTCTCTCCGCCTTTTCTTGTTTTTCTATAAGAACGGTTTGGTGGGGCGACAGTTTTACAGAAGCCGATTCGTATTTCGGCTTTTCTTCAGATAACATATCCTCAGTTATATTTTCGCTGCTAATTTCTGTTACTATCAGCGCTTCTTCTGAAGGTACATCAATATCTACTTCATGGGATTTGGGAGCCTGTTCAGAGACCAGTGGCTGTTCCATAGTTTCTGCTGAATACTCAGATACTTGAAGTGCTTGAGTAAAGGAAAACTGCGTTGTGGCACCTTGTGTAATCGGTTTCTCTGTCTTCAGAATGTCCTCTTTAACGTCGCATTCTGTTTCAGCGACGATTAAAGACTGTTGAGGCACAACAGCAGTGTCAGCAGTATGAGTCTCAGGGAAAACATCGGGCTTGAGGTTTCCTGAAGTGTCACATATCGCAGTATGCTCTACCTCGGCTATCTGCTTTTCTCCAACTGTAATCTTCGCCTTCTTCGTTACGACATCCGCTTCCTTGAATGGCTGTTCCTGAAGTTCAGATGTAGTCTCTGAAATAGAAACTGACTGATTAGATACTACCTGAATATTGGCTAACTCTTGCAAAGTACTGGTATCCACAGGGGAAAGAGTACCTGGAAAGAAATCAGCTACATTTTGTTGGACACATACAGCATGTTCTGAAGAAAAAGTATGTTTAATTTTCTGTTCAAAAGGAAGTGCTTCACCAATGAAACTTTTTTCGTTTTCGCCTGGGTACGCCTCGAAAACGAAGACACCATGACTGTCTAGGAAAGACGTACGTGCAACTGCAGAAGTAACATCACTGCTTTGAATGTTACCTTCCTTCCAGCTGGCTAAAATTTCTGAAACAGAGGCTATTGTTTGTGGTTCAAATGATGGTGAAGCCTTTTGTGTTTGCTTTGGGACGTCTTGTGTAATATCTTTCTCGCTTCCAGAAACAGTAACCTCTTCGATTACTAAGTTTTCCAAAGGAGAAATTGTCGATCTTATTCGTTTAGTATCAGGAACACGAAATTCTTCCATTAAGTCCTCTGTATCAGCCGCATGGACTTCCGAAACAACAACTGTTTCGTCTGTTGGGTACGAAAAATTAATTTTATGGGATTCAGGCATTCTCATAATTTCAAGATCGGCCTCAAGTTCACCAGGTTTTATTTCTGCAACAGAAGGGCACGTGTGTGGTGTTAACTGAAATTTAGCAATTTCTGTTAAAGGACTCTCTGTCAAGAGTTTGTCAGTCGAAGAATC
>APH_1438
-------------------------------------------------------------------------------------------------------------------------------------------------------------------------------------------------------------------------------------------------------------------------------------------------------------------------------------------------------------------------------------------------------------------------------------------------------------------------------------------------------ACCAGTGGCTGTTCCATAGTTTCTGCTGAATACTCAGATACTTGAAGTGCTTGAGTAAAGGAAAACTGCGTTGTGGCACCTTGTGTAATCGGTTTCTCTGTCTTCAGAATGTCCTCTTTAACGTCGCATTCTGTTTCAGCGACGATTAAAGACTGTTGAGGCACAACAGCAGTGTCAGCAGTATGAGTCTCAGGGAAAACATCGGGCTTGAGGTTTCCTGAAGTGTCACATATCGCAGTATGCTCTACCTCGGCTATCTGCTTTTCTCCAACTGTAATCTTCGCCTTCTTCGTTACGACATCCGCTTCCTTGAATGGCTGTTCCTGAAGTTCAGATGTAGTCTCTGAAATAGAAACTGACTGATTAGATACTACCTGAATATTGGCTAACTCTTGCAAAGTACTGGTATCCACAGGGGAAAGAGTACCTGGAAAGAAATCAGCTACATTTTGTTGGACACATACAGCATGTTCTGAAGAAAAAGTATGTTTAATTTTCTGTTCAAAAGGAAG------------------------------------------------------------------------------------------------------------------------------------------------------------------------------------------------------------------------------------------------------------------------------------------------------------------------------------------------------------------------------------------------------------------------------------------------------------------------------------------------------------------------------------------------------------------------
>APH_4021
AACGTAAAGTGGTTCTTGGAAGGGTAACTGTGGTGTTAAGGTGAGTTGTTTTGGAATCTGGGGATGAATAAGCTCTTCTTCCTTTGAATTACAAGTTGTCTGTGCTACCACTAAACTTTGTTGGACAGTGAGTTCAAAGTTAGCTGTTGTTGTAGATGGGGCTTCCGGGTGTTTCATCTGAGCATATGAGGCAGCAAATGTAGTTTCGGAAACTTCGAGATGTTGTTCTATGGGAAAAACTGCAGAAGCTTGTCTTGTACTTGGAGTGTCTTTCAATATCAATTGTGATTCTCTCTCCGCCTTTTCTTGTTTTTCTATAAGAACGGTTTGGTGGGGCGACAGTTTTACAGAAGCCGATTCGTATTTCGGCTTTTCTTCAGATAACATATCCTCAGTTATATTTTCGCTGCTAATTTCTGTTACTATCAGCGCTTCTTCTGAAGGTACATCAATATCTACTTCATGGGATTTGGGAGCCTGTTCAGAGACCAGTGGCTGTTCCATAGTTTCTGCTGAATACTCAGATACTTGAAGTGCTTGAGTAAAGGAAAACTGCGTTGTGGCACCTTGTGTAATCGGTTTCTCTGTCTTCAGAATGTCCTCTTTAACGTCGCATTCTGTTTCAGCGACGATTAAAGACTGTTGAGGCACAACAGCAGTGTCAGCAGTATGAGTCTCAGGGAAAACATCGGGCTTGAGGTTTCCTGAAGTGTCACATATCGCAGTATGCTCTACCTCGGCTATCTGCTTTTCTCCAACTGTAATCTTCGCCTTCTTCGTTACGACATCCGCTTCCTTGAATGGCTGTTCCTGAAGTTCAGATGTAGTCTCTGAAATAGAAACTGACTGATTAGATACTACCTGAATATTGGCTAACTCTTGCAAAGTACTGGTATCCACAGGGGAAAGAGTACCTGGAAAGAAATCAGCTACATTTTGTTGGACACATACAGCATGTTCTGAAGAAAAAGTATGTTTAATTTTCTGTTCAAAAGGAAGTGTTTCACCAATGAAACTTTTTTCGTTTTCGCCTGGGTACGCCTCGAAAACGAAGACACCATGACTGTCTAGGAAAGACGTACGTGCAACTGCAGAAGTAACATCACTGCTTTGAATGTTACCTTCCTTCCAGCTGGCTAAAATTTCTGAAACAGAGGCTATTGTTTGTGGTTCAAATGATGGTGAAGCCTTTTGTGTTTGCTTTGGGACGTCTTGTGTAATATCTTTCTCGCTTCCAGAAACAGTAACCTCTTCGATTACTAAGTTTTCTAAAGGAGAAATTGTCGATCTTATTCGTTTAGTATCAGGAACACGAAATTCTTCCATTAAGTCCTCTGTATCAGCCGCATGGACTTCCGAAACAACAACTGTTTCGTCTGTTGGGTACGAAAAATTAATTTTATGGGATTCAGGCATTCTCATAATTTCAAGATCGGCCTCAAGTTCACCAGGTTTTATTTCTGCAACAGAAGGGCACGTGTGTGGTGTTAACTGAAATTTAGCAATTTCTGTTAAAGGACTCTCTGTCAAGAGTTTGTCAGTCGAAGAATC
>APH_3191
----------------------------------------------------------------------------------------------------------------------------------------------------------------------------------------TATGAGGCAGCAAATGTAGTTTCGGAAACTTCGAGATGTTGTTCTATGGGAAAAACTGCAGAAGCTTGTCTTGTACTTGGAGTGTCTTTCAATATCAATTGTGATTCTCTCTCCGCCTTTTCTTGTTTTTCTATAAGAACGGTTTGGTGGGGCGACAGTTTTACAGAAGCCGATTCGTATTTCGGCTTTTCTTCAGATAACATATCCTCAGTTATATTTTCGCTGCTAATTTCTGTTACTATCAGCGCTTCTTCTGAAGGTACATCAATATCTACTTCATGGGATTTGGGAGCCTGTTCAGAGACCAGTGGCTGTTCCATAGTTTCTGCTGAATACTCAGATACTTGAAGTGCTTGAGTAAAGGAAAACTGCGTTGTGGCACCTTGTGTAATCGGTTTCTCTGTCTTCAGAATGTCCTCTTTAACGTCGCATTCTGTTTCAGCGACGATTAAAGACTGTTGAGGCACAACAGCAGTGTCAGCAGTATGAGTCTCAGGGAAAACATCGGGCTTGAGGTTTCCTGAAGTGTCACATATCGCAGTATGCTCTACCTCGGCTATCTGCTTTTCTCCAACTGTAATCTTCGCCTTCTTCGTTACGACATCCGCTTCCTTGAATGGCTGTTCCTGAAGTTCAGATGTAGTCTCTGAAATAGAAACTGACTGATTAGATACTACCTGAATATTGGCTAACTCTTGCAAAGTACTGGTATCCACAGGGGAAAGAGTACCTGGAAAGAAATCAGCTACATTTTGTTGGACACATACAGCATGTTCTGAAGAAAAAGTATGTTTAATTTTCTGTTCAAAAGGAAGTGTTTCACCAATGAAACTTTTTTCGTTTTCGCCTGGGTACGCCTCGAAAACGAAGACACCATGACTGTCTAGGAAAGACGTACGTGCAACTGCAGAAGTAACATCACTGCTTTGAATGTTACCTTCCTTCCAGCTGGCTAAAATTTCTGAAACAGAGGCTATTGTTTGTGGTTCAAATGATGGTGAAGCCTTTTGTGTTTGCTTTGGGACGTCTTGTGTAATATCTTTCTCGCTTCCAGAAACAGTAACCTCTTCGATTACTAAGTTTTCTAAAGGAGAAATTGTCGATCTTATTCGTTTAGTATCAGGAACACGAAATTCTTCCATTAAGTCCTCTGTATCAGCCGCATGGACTTCCGAAACAACAACTGTTTCGTCTGTTGGGTAC--------------------------------------------------------------------------------------------------------------------------------------------------------------------
