# Supplementary material for: ﻿Discovery of a new tarantula species from the Madrean Sky Islands and the first documented instance of syntopy between two montane endemics (Araneae, Theraphosidae, Aphonopelma): a case of prior mistaken identity
Source: Zookeys. 2024 Aug 16;1210:61–98. doi: 10.3897/zookeys.1210.125318 (PMC11344175; doi:10.3897/zookeys.1210.125318)
Supplement: Supplementary material 8 — Phylogenomics files [file zookeys-1210-061_article-125318__-s008.zip › Suppl8/individual_UCE_loci/sl_realigned_uce_2001119.fas]

>APH_0683
ATTAATAGCTAAACCCACTAATATATGATTTTTTAAGTAATACTATCATCACTATTATCATATTATCACTAGCTTTTTGTAACTTCTGGGGCTTTTGATTAAGATTGGAGATTAGGAATCAACGTTGGGATTTCGTTTTGTCATTTAGCAAGTCTACTTTTGTCAAATGATCGTGAACTTTTTGTGGTTCATATTTTCTTACATTTCGCGCATATTTACATTTTTTTAAGACCATGACTTTAGGAAGCTTCCACCTTGACTTGTATTTTTTGCCAATAAAGATGTGGAAATTTTTCTTTCAGTAGTTTCCTGTGTTACCTCTTTAGGTGGATATTATCGGAATCTGAAGTAGAAGCTGCTGTTTTCACTCACACGGCACAAATGTTGTGAAGCTTTTACCAAACAAATATTACAGCACGAATTCCTCTCCCAGTGCTAAACACAGTTAAGGTAACAATAATGAGATTGCGAATGGCACATTTGACTCAATAATCATCAGAGTTCGGTTTTCAGTACATACCAAGTAAATGAGCTTCGTTTTCGGAGTGTTCCATAAATTGTAAAGAAACTGTCGTTGTTCTTCATAAAAGCAGCAA-CACGATTTATTCTGGATTACATTTTTTTTATAAGAGCAACTGAAAATGATGAATTTAAAACCAATCACAAATGCATACTTTTACCATAAATGACTTACCGCAACTACTGTATTTCCATTTAGGATCCATATAAGTCTTGGCTTGGGATTGCCAATTACTCTGCAACAGAATTTAGCCCATTCACCTTCAGTTACGACTTGGGGTTCAGGTTTCATAACGAATGTAGGGCGGCAGCGCTCGGGTGGTACTTCTTCTATGCTTTCAATCCTGAGGAAAAAGTTTTTTCATCGTTACAACATGTAACATACAACAGTATTTTAGCACTGAATTTCGTATTTGAAAACAAACAAGCAAAAAATGTTTAGCGAATAACTTAGTATTTCAGCATACAACATGGTATTTCACCACATGGCGTGTAACAAATTGAATTCAAACCATGGTTTGGAACTTTTAAAGCAGAAAATGACACAAGCCAGTCAGCAAGACTTCGTACTTGCATACGCCAAATTTTAATAGAAAATCTTATGTCTCAGTCCTATTTCTCCACACAGATTTAACTTCAGAAGGACTTCAAAAGCAATTTTCCTATAGAAAAATAATAAGTAAAAAGGAAGAATAAACGAAAATAAGTATGAACTTGATTCTGCACTCCCCTAGTCCAATATGTTTGTTGTTGTTGTTGTGGGAGTTCGGATGCCTTAAGCTTTAAAATCCTGCCTACTAGTTCTGGCTGTGATACACAATATTTACATGTATAAATGTCTAATTCCTGAATTTCTTGGAACTTAAAAATGCTAAGAATATCAGTGAAACCGTGCTGTCCTGGTTTTATGAGTTTGCCAGTTCTTCCAACAAAGAGACAATTATTTTGTACTGTGAACAGTGTTTCTTGGTATGTTCAAACTATTATACAATACAGTTGAGTATGGAGAGCCTTTTGAAAAACTATGA
>APH_0723
ATTAATAGCTAAACCCACTAATATATGATTTTTTAAGTAATACTATCATCACTATTATCATATTATCACTAGCTTTTTGTAACTTCTGGGGCTTTTGATTAAGATTGGAGATTAGGAATCAACGTTGGGATTTCGTTTTGTCATTTAGCAAGTCTACTTTTGTCAAATGATCGTGAACTTTTTGTGGTTCATATTTTCTTACATTTCGCGCATATTTACATTTTTTTAAGACCATGACTTTAGGAAGCTTCCACCTTGACTTGTATTTTTTGCCAATAAAGATGTGGAAATTTTTCTTTCAGTAGTTTCCTGTGTTACCTCTTTAGGTGGATATTATCGGAATCTGAAGTAGAAGCTGCTGTTTTCACTCACACGGCACAAATGTTGTGAAGCTTTTACCAAACAAATATTACAGCACGAATTCCTCTCCCAGTGCTAAACACAGTTAAGGTAACAATAATGAGATTGCGAATGGCACATTTGACTCAATAATCATCAGAGTTCGGTTTTCAGTACATACCAAGTAAATGAGCTTCGTTTTCGGAGTGTTCCATAAATTGTAAAGAAACTGTCGTTGTTCTTCATAAAAGCAGCAA-CACGATTTATTCTGGATTACATTTTTTTTATAAGAGCAACTGAAAATGATGAATTTAAAACCAATCACAAATGCATACTTTTACCATAAATGACTTACCGCAACTACTGTATTTCCATTTAGGATCCATATAAGTCTTGGCTTGGGATTGCCAATTACTCTGCAACAGAATTTAGCCCATTCACCTTCAGTTACGACTTGGGGTTCAGGTTTCATAACGAATGTAGGGCGGCAGCGCTCGGGTGGTACTTCTTCTATGCTTTCAATCCTGAGGAAAAAGTTTTTTCATCGTTACAACATGTAACATACAACAGTATTTTAGCACTGAATTTCGTATTTGAAAACAAACAAGCAAAAAATGTTTAGCGAATAACTTAGTATTTCAGCATACAACATGGTATTTCACCACATGGCGTGTAACAAATTGAATTCAAACCATGGTTTGGAACTTTTAAAGCAGAAAATGACACAAGCCAGTCAGCAAGACTTCGTACTTGCATACGCCAAATTTTAATAGAAAATCTTATGTCTCAGTCCTATTTCTCCACACAGATTTAACTTCAGAAGGACTTCAAAAGCAATTTTCCTATAGAAAAATAATAAGTAAAAAGGAAGAATAAACGAAAATAAGTATGAACTTGATTCTGCACTCCCCTAGTCCAATATGTTTGTTGTTGTTGTTGTGGGAGTTCGGATGCCTTAAGCTTTAAAATCCTGCCTACTAGTTCTGGCTGTGATACACAATATTTACATGTATAAATGTCTAATTCCTGAATTTCTTGGAACTTAAAAATGCTAAGAATATCAGTGAAACCGTGCTGTCCTGGTTTTATGAGTTTGCCAGTTCTTCCAACAAAGAGACAATTATTTTGTACTGTGAACAGTGTTTCTTGGTATGTTCAAACTATTATACAATACAGTTGAGTATGGAGAGCCTTTTGAAAAACTATGA
>APH_4024
ATTAATAGCTAAACCCACTAATATATGATTTTTTAAGTAATACTATCATCACTATTATCATATTATCACTAGCTTTTTGTAACTTCTGGGGCTTTTGATTAAGATTGGAGATTAGGAATCAACGTTGGGATTTCGTTTTGTCATTTAGCAAGTCTACTTTTGTCAAATGACCGTGAACTTTTCGTGGTTCATATTTTCTTACATTTCGCGCATATTTACATTTTTTTAAGACCATGACTTTAGGAAGCTTCCACCTTGACTTGTATTTTTTGCCAATAAAGATGTGGAAATTTTTCTTTCAGTAGTTTCCTGTGTTACCTCTTTAGGTGGATATTATCGAAATCTGAAGTAGAAGCTGCTGTTTTCACTCACACGGCACAAATGTTGTGAAGCTTTTACCAAACAACTATTACACCACGAAATCCTCTCCCAGCG------------------------------------ATGGCACATTTGACTCAATAATCATCAGAGTTCGGTTTTCAGTACATACCAAGTAAATGAGCTTTGTTTTCCGAGTGCTCCATAAATTGTAAAGAAACTGTCGTTGTTCTTCATAAAAGCAGCAAGCACGATTTATTCTGGATTACATTTTTTTTATAAGAGCAACTGAAAATGATGAATTTAAAACCAATCACGAGTGCATACTTTTACCATAAATGACTTACCGCAACTACTGTATTTCCATTTAGGATCCATATAAGTCTTGGCTTGGGATTGCCAATTACTCTGCAACAGAATTTAGCCCATTCACCTTCAGTTACGACTTGGGGTTCAGGTTTCATAACGAATGTAGGGCGGCAGCGCTCGGGTGGTACTTCTTCTATGCTTTCAATCCTGAGGAAAAAGTTTTTTCATCGTTAGAACATGTAACATACAACAGTATTTTAGTACTGAATTTAGTATTTGAAAAGAAACAAGCAAAAAATGTTTAGCGAATAACTTAGTATTTCAGCATACAACATGGTATTTCACCACATGGCGTGTAACAAACTGAATTCAAACCATGGTTTGGAACTTTTAAAGCAGAAAATGACACAAGCCAGTCAGCAAGACTTCGTACTTGCATATGCCAAATTTTAATAGAAAATCTTATGTCTCAGTCCTATTTCTCCACACGGATTTAACTTCAGAAGGACTTCAAAAGCAATTTTCCTATAGAAAAAGAATAAGTAAAAAGGAAGAATAAACGAAAATGAGTATGAACTTGATTCTGCACTCCCCTAGTCCAATACGTTTGTTGTTGTTGTTGTGGGAGTTTGGATGCCTTAAGCTTTAAAATCCTGCCTACAAGTTCTGGCTGTGATACACAATATTTACATGTATAAATGTCTAATTCCTGAATTTCTTGGAACTTAGAAATGCTAAGAATATCAGTGAAACCGTGCTGTCCTGGTTTTATGAGTTTGCCAGTTCTTCCAACAAAGAGACAATTATTTTGTACTGTGAACAGCATTTCTTGGTATGTTCAAACTATTAAACAATACAGTTGAGTGTGGAGAGCCTTTTGAAAAACTATGA
>APH_5003
-------------------------------------------------------------------------------------------------------------------------------------------------------------------------------AACTTTTCGTGGTTCATATTTTCTTACATTTCGCGCATATTTACATTTTTTTAAGACCATGACTTTAGGAAGCTTCCACCTTGACTTGTATTTTTTGCCAATAAAGATGTGGAAATTTTTCTTTCAGTAGTTTCCTGTGTTACCTCTTTAGGTGGATATTATCGAAATCTGAAGTAGAAGCTGCTGTTTTCACTCACACGGCACAAATGTTGTGAAGCTTTTACCAAACAACTATTACACCACGAAATCCTCTCCCAGCG------------------------------------ATGGCACATTTGACTCAATAATCATCAGAGTTCGGTTTTCAGTACATACCAAGTAAATGAGCTTTGTTTTCCGAGTGCTCCATAAATTGTAAAGAAACTGTCGTTGTTCTTCATAAAAGCAGCAAGCACGATTTATTCTGGATTACATTTTTTTTATAAGAGCAACTGAAAATGATGAATTTAAAACCAATCACGAGTGCATACTTTTACCATAAATGACTTACCGCAACTACTGTATTTCCATTTAGGATCCATATAAGTCTTGGCTTGGGATTGCCAATTACTCTGCAACAGAATTTAGCCCATTCACCTTCAGTTACGACTTGGGGTTCAGGTTTCATAACGAATGTAGGGCGGCAGCGCTCGGGTGGTACTTCTTCTATGCTTTCAATCCTGAGGAAAAAGTTTTTTCATCGTTAGAACATGTAACATACAACAGTATTTTAGTACTGAATTTAGTATTTGAAAAGAAACAAGCAAAAAATGTTTAGCGAATAACTTAGTATTTCAGCATACAACATGGTATTTCACCACATGGCGTGTAACAAACTGAATTCAAACCATGGTTTGGAACTTTTAAAGCAGAAAATGACACAAGCCAGTCAGCAAGACTTCGTACTTGCATATGCCAAATTTTAATAGAAAATCTTATGTCTCAGTCCTATTTCTCCACACGGATTTAACTTCAGAAGGACTTCAAAAGCAATTTTCCTATAGAAAAAGAATAAGTAAAAAGGAAGAATAAACGAAAATGAGTATGAACTTGATTCTGCACTCCCCTAGTCCAATACGTTTGTTGTTGTTGTTGTGGGAGTTTGGATGCCTTAAGCTTTAAAATCCTGCCTACAAGTTCTGGCTGTGATACACAATATTTACATGTATAAATGTCTAATTCCTGAATTTCTTGGAACTTAGAAATGCTAAGAATATCAGTGAAACCGTGCTGTCCTGGTTTTATGAGTTTGCCAGTTCTTCCAACAAAGAGACA-----------------------------------------------------------------------------------------
>APH_5001
-------------------------------------------------------------------------------------------------------------------------ACGTTGGGATTTCGTTTTGTCATTTAGCAAGTCTACTTTTGTCAAATGACCGTGAACTTTTCGTGGTTCATATTTTCTTACATTTCGCGCATATTTACATTTTTTTAAGACCATGACTTTAGGAAGCTTCCACCTTGACTTGTATTTTTTGCCAATAAAGATGTGGAAATTTTTCTTTCAGTAGTTTCCTGTGTTACCTCTTTAGGTGGATATTATCGAAATCTGAAGTAGAAGCTGCTGTTTTCACTCACACGGCACAAATGTTGTGAAGCTTTTACCAAACAACTATTACACCACGAATTCCTCTCCCAGCG------------------------------------ATGGCACATTTGACTCAATAATCATCAGAGTTCGGTTTTCAGTACATACCAAGTAAATGAGCTTTGTTTTCCGAGTGCTCCATAAATTGTAAAGAAACTGTCGTTGTTCTTCATAAAAGCAGCAAGCACGATTTATTCTGGATTACATTTTTTTTATAAGAGCAACTGAAAATGATGAATTTAAAACCAATCACGAGTGCATACTTTTACCATAAATGACTTACCGCAACTACTGTATTTCCATTTAGGATCCATATAAGTCTTGGCTTGGGATTGCCAATTACTCTGCAACAGAATTTAGCCCATTCACCTTCAGTTACGACTTGGGGTTCAGGTTTCATAACGAATGTAGGGCGGCAGCGCTCGGGTGGTACTTCTTCTATGCTTTCAATCCTGAGGAAAAAGTTTTTTCATCGTTAGAACATGTAACATACAACAGTATTTTAGTACTGAATTTAGTATTTGAAAAGAAACAAGCAAAAAATGTTTAGCGAATAACTTAGTATTTCAGCATACAACATGGTATTTCACCACATGGCGTGTAACAAACTGAATTCAAACCATGGTTTGGAACTTTTAAAGCAGAAAATGACACAAGCCAGTCAGCAAGACTTCGTACTTGCATATGCCAAATTTTAATAGAAAATCTTATGTCTCAGTCCTATTTCTCCACACGGATTTAACTTCAGAAGGACTTCAAAAGCAATTTTCCTATAGAAAAAGAATAAGTAAAAAGGAAGAATAAACGAAAATGAGTATGAACTTGATTCTGCACTCCCCTAGTCCAATACGTTTGTTGTTGTTGTTGTGGGAGTTTGGATGCCTTAAGCTTTAAAATCCTGCCTACAAGTTCTGGCTGTGATACACAATATTTACATGTATAAATGTCTAATTCCTGAATTTCTTGGAACTTAGAAATGCTAAGAATATCAGTGAAACCGTGCTGTCCTGGTTTTATGAGTTTGCCAGTTCTTCCAACAAAGAGACAATTATTTTGTACTGTGAACAGCATTTCTTGGTATGTTCAAACTATTATACAATACAGTTGAGTGTGGAGAGCCTTTAGAAAAACTATGA
>APH_4005
------------ACCCACTAATATATGATTTTTTAAGTAATACTATCATCACTATTATCATATTATCACTAGCTTTTTGTAACTTCTGGGGCTTTTGATTAAGATTGGAGATTAGGAATCAACGTTGGGATTTCGTTTTGTCATTTAGCAAGTCTACTTTTGTCAAATGACCGTGAACTTTTCGTGGTTCATATTTTCTTACATTTCGCGCATATTTACATTTTTTTAAGACCATGACTTTAGGAAGCTTCCACCTTGACTTGTATTTTTTGCCAATAAAGATGTGGAAATTTTTCTTTCAGTAGTTTCCTGTGTTACCTCTTTAGGTGGATATTATCGAAATCTGAAGTAGAAGCTGCTGTTTTCACTCACACGGCACAAATGTTGTGAAGCTTTTACCAAACAACTATTACACCACGAATTCCTCTCCCAGCG------------------------------------ATGGCACATTTGACTCAATAATCATCAGAGTTCGGTTTTCAGTACATACCAAGTAAATGAGCTTTGTTTTCCGAGTGCTCCATAAATTGTAAAGAAACTGTCGTTGTTCTTCATAAAAGCAGCAAGCACGATTTATTCTGGATTACATTTTTTTTATAAGAGCAACTGAAAATGATGAATTTAAAACCAATCACGAGTGCATACTTTTACCATAAATGACTTACCGCAACTACTGTATTTCCATTTAGGATCCATATAAGTCTTGGCTTGGGATTGCCAATTACTCTGCAACAGAATTTAGCCCATTCACCTTCAGTTACGACTTGGGGTTCAGGTTTCATAACGAATGTAGGGCGGCAGCGCTCGGGTGGTACTTCTTCTATGCTTTCAATCCTGAGGAAAAAGTTTTTTCATCGTTAGAACATGTAACATACAACAGTATTTTAGTACTGAATTTAGTATTTGAAAAGAAACAAGCAAAAAATGTTTAGCGAATAACTTAGTATTTCAGCATACAACATGGTATTTCACCACATGGCGTGTAACAAACTGAATTCAAACCATGGTTTGGAACTTTTAAAGCAGAAAATGACACAAGCCAGTCAGCAAGACTTCGTACTTGCATATGCCAAATTTTAATAGAAAATCTTATGTCTCAGTCCTATTTCTCCACACGGATTTAACTTCAGAAGGACTTCAAAAGCAATTTTCCTATAGAAAAAGAATAAGTAAAAAGGAAGAATAAACGAAAATGAGTATGAACTTGATTCTGCACTCCCCTAGTCCAATACGTTTGTTGTTGTT---GTGGGAGTTTGGATGCCTTAAGCTTTAAAATCCTGCCTACAAGTTCTGGCTGTGATACACAATATTTACATGTATAAATGTCTAATTCCTGAATTTCTTGGAACTTAGAAATGCTAAGAATATCAGTGAAACCGTGCTGTCCTGGTTTTATGAGTTTGCCAGTTCTTCCAACAAAGAGACAATTATTTTGTACTGTGAACAGCATTTCTTGGTATGTTCAAACTATTATACAATACAGTTGAGTGTGGAGAGCCTTTTGAAAAACTATGA
>APH_5079
ATTAATAGCTAAACCCACTAATATATGATTTTTTAAGTAATACTATCATCACTATTATCATATTATCACTAGCTTTTTGTAACTTCTGGGGCTTTTGATTAAGATTGGAGATTAGGAATCAACGTTGGGATTTCGTTTTGTCATTTAGCAAGTCTACTTTTGTCAAATGACCGTGAACTTTTCGTGGTTCATATTTTCTTACATTTCGCGCATATTTACATTTTTTTAAGACCATGACTTTAGGAAGCTTCCACCTTGACTTGTATTTTTTGCCAATAAAGATGTGGAAATTTTTCTTTCAGTAGTTTCCTGTGTTACCTCTTTAGGTGGATATTATCGAAATCTGAAGTAGAAGCTGCTGTTTTCACTCACACGGCACAAATGTTGTGAAGCTTTTACCAAACAACTATTACACCACGAATTCCTCTCCCAGCG------------------------------------ATGGCACATTTGACTCAATAATCATCAGAGTTCGGTTTTCAGTACATACCAAGTAAATGAGCTTTGTTTTCCGAGTGCTCCATAAATTGTAAAGAAACTGTCGTTGTTCTTCATAAAAGCAGCAAGCACGATTTATTCTGGATTACATTTTTTTTATAAGAGCAACTGAAAATGATGAATTTAAAACCAATCACGAGTGCATACTTTTACCATAAATGACTTACCGCAACTACTGTATTTCCATTTAGGATCCATATAAGTCTTGGCTTGGGATTGCCAATTACTCTGCAACAGAATTTAGCCCATTCACCTTCAGTTACGACTTGGGGTTCAGGTTTCATAACGAATGTAGGGCGGCAGCGCTCGGGTGGTACTTCTTCTATGCTTTCAATCCTGAGGAAAAAGTTTTTTCATCGTTAGAACATGTAACATACAACAGTATTTTAGTACTGAATTTAGTATTTGAAAAGAAACAAGCAAAAAATGTTTAGCGAATAACTTAGTATTTCAGCATACAACATGGTATTTCACCACATGGCGTGTAACAAACTGAATTCAAACCATGGTTTGGAACTTTTAAAGCAGAAAATGACACAAGCCAGTCAGCAAGACTTCGTACTTGCATATGCCAAATTTTAATAGAAAATCTTATGTCTCAGTCCTATTTCTCCACACGGATTTAACTTCAGAAGGACTTCAAAAGCAATTTTCCTATAGAAAAAGAATAAGTAAAAAGGAAGAATAAACGAAAATGAGTATGAACTTGATTCTGCACTCCCCTAGTCCAATACGTTTGTTGTTGTTGTTGTGGGAGTTTGGATGCCTTAAGCTTTAAAATCCTGCCTACAAGTTCTGGCTGTGATACACAATATTTACATGTATAAATGTCTAATTCCTGAATTTCTTGGAACTTAGAAATGCTAAGAATATCAGTGAAACCGTGCTGTCCTGGTTTTATGAGTTTGCCAGTTCTTCCAACAAAGAGACAATTATTTTGTACTGTGAACAGCATTTCTTGGTATGTTCAAACTATTATACAATACAGTTGAGTGTGGAGAGCCTTTTGAAAA-------
>APH_0186
ATTAATAGCTAAACCCACTAATATATGATTTTTTAAGTAATACTATCATCACTATTATCATATTATCACTAGCTTTTTGTAACTTCTGGGGCTTTTGATTAAGATTGGAGATTAGGAATCAACGCTGGGATTTCGTTTTGTCATTTAGCAAGTCTACTTTTGTCAAATGACCGTGAACTTTTTGTGGTTCATATTTTCTTACATTTCGCGCATATTTACATTTTTTTAAGACCATGACTTTAGTAAGCTTCCACCTTGACTTGTATTTTTTGCCAATAAAGATGTGGAAATTTTTCTTTCAGTAGTTTCCTGTGTTACCTCTTTAGGTGGATATTATCGAAATCTGAAGTAGAAGCTGCTGTTTTCACTCACACGGCACAAATGTTGTGAAGCTTTTACCAAACAACTATTACACCACGAATTCCTCTCCCAGCGTTAAACACAGTTAAGGTAACAATAATGAGATTGCGAATGGCACATTTGACTCAATAATCATCAGAGTTTGGTTTTCAGTACATACCAAGTAAATGAGCTTTGTTTTCCGAGTGCTCCATAAATTGTAAAGAAACTGTCGTTGTTCTTCATAAAAGCAGCAAGCACGATTTATTCTGGATTACATTTTTTTTATAAGAGCAACTGAAAATGATGAATTTAAAACCAGTCACGAGTGCATACTTTTACCATAAATGACTTACCGCAACTACTGTATTTCCATTTAGGATCCATATAAGTCTTGGCTTGGGATTGCCAATTACTCTGCAACAGAATTTAGCCCATTCACCTTCAGTTACGACTTGGGGTTCAGGTTTCATAACGAATGTAGGGCGGCAGCGCTCGGGTGGTACTTCTTCTATGCTTTCAATCCTGAGGAAAAAGTTTTTTCATCGTTACAACATGTAACATACAACAGTATTTTAGTACTGAATTTAGTATTTGAAAAGAAACAAGCAAAAAATGTTTAGCGAATAATTTAGTATTTCAGCATACAACATGGTATTTCACCACATGGCGTGTAACAAACTGAATTCAAACCATGGTTTGGAACTTTTAAAGCAGAAAATGACACAAGCCAGTCAGCAAGACTTCGTACTTGCATATGCCAAATTTTAATAGAAAATCTTATGTCTCAGTCCTATTTCTCCACACGGATTTAACTTCAGAAGGACTTCAAAAGCAATTTTCCTATAGAAAAAGAATTAGTAAAAAAGAAGAATAAACGAAAATGAGTATGAACTTGATTCTGCACTCCCCTAGTCCAATACGTTTGTTGTTGTTGTTGTGGGAGTTTGGATGCCTTAAGCTTTAAAATCCTGCCTACAAGTTCTGGCTGTGATACACAATATTTACATGTATAAATGTCTAATTCCTGAATTTCTTGGAACTTAAAAATGCTAAGAATATCAGTGAAACCGTGCTGTCCTGGTTTTATGAGTTTGCCAGTTCTTCCAACAAAGAGACAATTATTTTGTACTGTGAACAGCATTTCTTGGTATGTTCAAACTATTATACAATACAGTTGAGTGTGGAGAACCTTTTGAAAAACTATGA
>APH_3188
-----------------------------------------------ATCACTATTATCATATTATCACTAGCTTTTTGTAACTTCTGGGGCTTTTGATTAAGATTGGAGATTAGGAATCAACGCTGGGATTTCGTTTTGTCATTTAGCAAGTCTACTTTTGTCAAATGACCGTGAACTTTTTGTGGTTCATATTTTCTTACATTTCGCGCATATTTACATTTTTTTAAGACCATGACTTTAGTAAGCTTCCACCTTGACTTGTATTTTTTGCCAATAAAGATGTGGAAATTTTTCTTTCAGTAGTTTCCTGTGTTACCTCTTTAGGTGGATATTATCGAAATCTGAAGTAGAAGCTGCTGTTTTCACTCACACGGCACAAATGTTGTGAAGCTTTTACCAAACAACTATTACACCACGAATTCCTCTCCCAGCGTTAAACACAGTTAAGGTAACAATAATGAGATTGCGAATGGCACATTTGACTCAATAATCATCAGAGTTTGGTTTTCAGTACATACCAAGTAAATGAGCTTTGTTTTCCGAGTGCTCCATAAATTGTAAAGAAACTGTCGTTGTTCTTCATAAAAGCAGCAAGCACGATTTATTCTGGATTACATTTTTTTTATAAGAGCAACTGAAAATGATGAATTTAAAACCAGTCACGAGTGCATACTTTTACCATAAATGACTTACCGCAACTACTGTATTTCCATTTAGGATCCATATAAGTCTTGGCTTGGGATTGCCAATTACTCTGCAACAGAATTTAGCCCATTCACCTTCAGTTACGACTTGGGGTTCAGGTTTCATAACGAATGTAGGGCGGCAGCGCTCGGGTGGTACTTCTTCTATGCTTTCAATCCTGAGGAAAAAGTTTTTTCATCGTTACAACATGTAACATACAACAGTATTTTAGTACTGAATTTAGTATTTGAAAAGAAACAAGCAAAAAATGTTTAGCGAATAATTTAGTATTTCAGCATACAACATGGTATTTCACCACATGGCGTGTAACAAACTGAATTCAAACCATGGTTTGGAACTTTTAAAGCAGAAAATGACACAAGCCAGTCAGCAAGACTTCGTACTTGCATATGCCAAATTTTAATAGAAAATCTTATGTCTCAGTCCTATTTCTCCACACGGATTTAACTTCAGAAGGACTTCAAAAGCAATTTTCCTATAGAAAAAGAATTAGTAAAAAAGAAGAATAAACGAAAATGAGTATGAACTTGATTCTGCACTCCCCTAGTCCAATACGTTTGTTGTTGTTGTTGTGGGAGTTTGGATGCCTTAAGCTTTAAAATCCTGCCTACAAGTTCTGGCTGTGATACACAATATTTACATGTATAAATGTCTAATTCCTGAATTTCTTGGAACTTAAAAATGCTAAGAATATCAGTGAAACCGTGCTGTCCTGGTTTTATGAGTTTGCCAGTTCTTCCAACAAAGAGACAATTATTTTGTACTGTGAACAGCATTTCTTGGTATGTTCAAACTATTATACAATACAGTTGAGTGTGGAGAACCTTTTGAAAAACTATGA
>APH_0185
ATTAATAGCTAAACCCACTAATATATGATTTTTTAAGTAATACTATCATCACTATTATCATATTATCACTAGCTTTTTGTAACTTCTGGGGCTTTTGATTAAGATTGGAGATTAGGAATCAACGCTGGGATTTCGTTTTGTCATTTAGAAAGTCTACTTTTGTCAAATGACCGTGAACTTTTTGTGGTTCATATTTTCTTACATTTCGCGCATATTTACATTTCTTTAAGACCATGACTTTAGTAAGCTTCCACCTTGACTTGTATTTTTTGCCAATAAAGATGTGGAAATTTTTCTTTCAGTAGTTTCCTGTGTTACCTCTTTAGGTGGATATTATCGAAATCTGAAGTAGAAGCTGCTGTTTTCACTCACACGGCACAAATGTTGTGAAGCTTTTACCAAACAACTATTACACCACGAATCCCTCTCCCAGCGTTAAACACAGTTAAGGTAACAATAATGAGATTGCGAATGGCACATTTGACTCAATAATCATCAGAGTTTGGTTTTCAGTACATACCAAGTAAATGAGCTTTGTTTTCCGAGTGCTCCATAAATTGTAAAGAAACTGTCGTTGTTCTTCATAAAAGCAGCAAGCACGATTTATTCTGGATTACATTTTTTTTATAAGAGCAACTGAAAATGATGAATTTAAAACCAGTCACGAGTGCATACTTTTACCATAAATGACTTACCGCAACTACTGTATTTCCATTTAGGATCCATATAAGTCTTGGCTTGGGATTGCCAATTACTCTGCAACAGAATTTAGCCCATTCACCTTCAGTTACGACTTGGGGTTCAGGTTTCATAACGAATGTAGGGCGGCAGCGCTCGGGTGGTACTTCTTCTATGCTTTCAATCCTGAGGAAAAAGTTTTTTCATCGTTACAACATGTAACATACAACAGTATTTTAGTACTGAATTTAGTATTTGAAAAGAAACAAGCAAAAAATGTTTAGCGAATAACTTAGTATTTCAGCATACAACATGGTATTTCACCACATGGCGTGTAACAAACTGAATTCAAACCATGGTTTGGAACTTTTAAAGCAGAAAATGACACAAGCCAGTCAGCAAGACTTCGTACTTGCATATGCCAAATTTTAATAGAAAATCTTATGTCTCAGTCCTATTTCTCCACACGGATTTAACTTCAGAAGGACTTCAGAAGCAATTTTCCTATAGAAAAAGAATAAGTAAAAAAGAAGAATAAACGAAAATGAGTATGAACTTGATTCTGCACTCCCCTAGTCCAATACGTTTGTTGTTGTTGTTGTGGGAGTTTGGATGCCTTAAGCTTTAAAATCCTGCCTACAAGTTCTGGCTGTGATACACAATATTTACATGTATAAATGTCTAATTCCTGAATTTCTTGGAACTTAAAAATGCTAAGAATATCAGTGAAACCGTGCTGTCCTGGTTTTATGAGTTTGCCAGTTCTTCCAACAAAGAGACAATTATTTTGTACTGTGAACAGCATTTCTTGGTATGTTCAAACTATTATACAATACAGTTGAGTGTGGAGAACCTTTTGAAAAACTATGA
>APH_0674
ATTAATAGCTAAACCCACTAATATATGATTTTTTAAGTAATACTATCATCACTATTATCATATTATCACTAGCTTTTTGTAACTTCTGGGGCTTTTGATTAAGATTGGAGATTAGGAATCAACGCTGGGATTTCGTTTTGTCATTTAGAAAGTCTACTTTTGTCAAATGACCGTGAACTTTTTGTGGTTCATATTTTCTTACATTTCGCGCATATTTACATTTTTTTAAGACCATGACTTTAGTAAGCTTCCACCTTGACTTGTATTTTTTGCCAATAAAGATGTGGAAATTTTTCTTTCAGTAGTTTCCTGTGTTACCTCTTTAGGTGGATATTATCGAAATCTGAAGTAGAAGCTGCTGTTTTCACTCACACGGCACAAATGTTGTGAAGCTTTTACCAAACAACTATTACACCACGAATCCCTCTCCCAGCGTTAAACACAGTTAAGGTAACAATAATGAGATTGCGAATGGCACATTTGACTCAATAATCATCAGAGTTTGGTTTTCAGTACATACCAAGTAAATGAGCTTTGTTTTCCGAGTGCTCCATAAATTGTAAAGAAACTGTCGTTGTTCTTCATAAAAGCAGCAAGCACGATTTATTCTGGATTACATTTTTTTTATAAGAGCAACTGAAAATGATGAATTTAAAACCAGTCACGAGTGCATACTTTTACCATAAATGACTTACCGCAACTACTGTATTTCCATTTAGGATCCATATAAGTCTTGGCTTGGGATTGCCAATTACTCTGCAACAGAATTTAGCCCATTCACCTTCAGTTACGACTTGGGGTTCAGGTTTCATAACGAATGTAGGGCGGCAGCGCTCGGGTGGTACTTCTTCTATGCTTTCAATCCTGAGGAAAAAGTTTTTTCATCGTTACAACATGTAACATACAACAGTATTTTAGTACTGAATTTAGTATTTGAAAAGAAACAAGCAAAAAATGTTTAGCGAATAACTTAGTATTTCAGCATACAACATGGTATTTCACCACATGGCGTGTAACAAACTGAATTCAAACCATGGTTTGGAACTTTTAAAGCAGAAAATGACACAAGCCAGTCAGCAAGACTTCGTACTTGCATATGCCAAATTTTAATAGAAAATCTTATGTCTCAGTCCTATTTCTCCACACGGATTTAACTTCAGAAGGACTTCAAAAGCAATTTTCCTATAGAAAAAGAATTAGTAAAAAAGAAGAATAAACGAAAATGAGTATGAACTTGATTCTGCACTCCCCTAGTCCAATACGTTTGTTGTTGTTGTTGTGGGAGTTTGGATGCCTTAAGCTTTAAAATCCTGCCTACAAGTTCTGGCTGTGATACACAATATTTACATGTATAAATGTCTAATTCCTGAATTTCTTGGAACTTAAAAATGCTAAGAATATCAGTGAAACCGTGCTGTCCTGGTTTTATGAGTTTGCCAGTTCTTCCAACAAAGAGACAATTATTTTGTACTGTGAACAGCATTTCTTGGTATGTTCAAACTATTATACAATACAGTTGAGTGTGGAGAACCTTTTGAAAAACTATGA
>APH_0717
----------------------------------------------------------------------------------CTTCTGGGGCTTTTGATTAAGATTGGAGATTAGGAATCAACGCTGGGATTTCGTTTTGTCATTTAGCAAGTCTACTTTTGTCAAATGACCGTGAACTTTTCGTGGTTCATATTTTCTTACATTTCGCGCATATTTACATTTTTTTAAGACCATGACTTTAGGAAGCTTCCACCTTGACTTGTATTTTTTGCCAATAAAGATGTGGAAATTTTTCTTTCAGTAGTTTCCTGTGTTACCTCTTTAGGTGGATATTATCGAAATCTGAAGTAGAAGCTGCTGTTTTCACTCACACGGCACAAATGTTGTGAAGCTTTTACCAAACAACTATTACACCACGAATTCCTCTCCCAGCGTTAAACACAGTTAAGGTAACAATAATGAGATTGCGAATGGCACATTTGACTCAATAATCATCAGAGTTTGGTTTTCAGTACATACCAAGTAAATGAGCTTTGTTTTCCGAGTGCTCCATAAATTGTAAAGAAACTGTCGTTGTTCTTCATAAAAGCAGCAAGCACGATTTATTCTGGATTACATTTTTTTTATAAGAGCAACTGAAAATGATGAATTTAAAACCAGTCACGAGTGCATACTTTTACCATAAATGACTTACCGCAACTACTGTATTTCCATTTAGGATCCATATAAGTCTTGGCTTGGGATTGCCAATTACTCTGCAACAGAATTTAGCCCATTCACCTTCAGTTACGACTTGGGGTTCAGGTTTCATAACGAATGTAGGGCGGCAGCGCTCGGGTGGTACTTCTTCTATGCTTTCAATCCTGAGGAAAAAGTTTTTTCATCGTTACAACATGTAACATACAACAGTATTTTAGTACTGAATTTAGTATTTGAAAAGAAACAAGCAAAAAATGTTTAGCGAATAACTTAGTATTTCAGCATACAACATGGTATTTCACCACATGGCGTGTAACAAACTGAATTCAAACCATGGTTTGGAACTTTTAAAGCAGAAAATGACACAAGCCAGTCAGCAAGACTTCGTACTTGCATATGCCAAATTTTAATAGAAAATCTTATGTCTCAGTCCTATTTCTCCACACGGATTTAACTTCAGAAGGACTTCAAAAGCAATTTTCCTATAGAAAAAGAATAAGTAAAAAAGAAGAATAAACGAAAATGAGTATGAACTTGATTCTGCACTCCCCTAGTCCAATACGTTTGTTGTTGTTGTTGTGGGAGTTTGGATGCCTTAAGCTTTAAAATCCTGCCTACAAGTTCTGGCTGTGATACACAATATTTACATGTATAAATGTCTAATTCCTGAATTTCTTGGAACTTAAAAATGCTAAGAATATCAGTGAAACCGTGCTGTCCTGGTTTTATGAGTTTGCCAGTTCTTCCAACAAAGAGACAATTATTTTGTAC-----------------------------------------------------------------------------
>APH_3191
-----------------------------------------------------------------------------------------------------------------------------------------------------------------------------------------------------------------------TTACATTTTTTTAAGACCATGACTTTAGGAAGCTTCCACCTTGACTTGTATTTTTTGCCAATAAAGATGTGGAAATTTTTCTTTCAGTAGTTTCCTGTGTTACCTCTTCAGGTGGATATTATCGAAATCTGAAGTAGAAGCTGCTGTTTTCACTCACACGGCACAAATGTTGTGAAGCTTTTACCATACAACTATTACACCACGAATTCCTCTCCAAGCGTTAAACACAGTTAAGGTAACAATAATGAGATTGCGAATGGCACATTTGACTCAATAATCATCAGAGTTCGGTTTTCAGTACATACCAATTAAATGAGCTTTGTTTTCCGAGTGCTCCATAAATTGTAAAGAAACTGTCGTTGTTCTTCATAAAAGCAGCAAGCACGATTTATTCTGGATTACATTTTTTTTATAAGAGCAACTGAAAATGATGAATTTAAAACCAATCACGAGTGCATACTTTTACCATAAATGACTTACCGCAACTACTGTATTTCCATTTAGGATCCATATAAGTCTTGGCTTGGGATTGCCAATTACTCTGCAACAGAATTTAGCCCATTCACCTTCAGTTACGACTTGGGGTTCAGGTTTCATAACGAATGTAGGGCGGCAGCGCTCGGGTGGTACTTCTTCTATGCTTTCAATCCTGAGGAAAAAGTTTTTTCATCGTTACAACATGTAACATACAACAGTATTTTAGTACTGAATTTAGTATTTGAAAAGAAACAAGCAAAAAATGTTTAGCGAATAACTTAGTATTTCAGCATACAACATGGTATTTCACCACATGGCGTGTAACAAACTGAATTCAAACCATGGTTTGGAACTTTTAAAGCAGAAAATGACACAAGCCAGTCAGCAAGACTTCGTACTTGCATATGCCAAATTTTAATAGAAAATCTTATGTCTCAGTCCTATTTCTCCACACGGATTTAACTTCAGAAGGACTTCAAAAGCAATTTTCCTATAGAAAAAGAATAAGTAAAAAGGAAGAATAAACGAAAATGAGTATGAACTTGATTCTGCACTCCCCTAGTCCAATACGTTTGTTGTTGTTGTTGTGGGAGTTTGGATGCCTTAA---------------------------------------------------------------------------------------------------------------------------------------------------------------------------------------------------------------------------------------------------------
>APH_0136
ATTAATAGCTAAACCCACTAATATATGATTTTTTAAGTAATACTATCATCACTATTATCATATTATCACTAGCTTTTTGTAACTTCTGGGGCTTTTGATTAAGATTGGAGATTAGGAATCAACGTTGGGATTTCGTTTTGTCATTTAGCAAGTCTACTTTTGTCAAATGACCGTGAACTTTTCGGGGTTCATATTTTCTTACATTTCGCGCATATTTACATTTTTTTAAGACCATGACTTTAGGAAGCTTCCACCTTGACTTGTATTTTTTGCCAATAAAGATGTGGAAATTTTTCTTTCAGTAGTTTCCTGTGTTACCTCTTCAGGTGGATATTATCGAAATCTGAAGTAGAAGCTGCTGTTTTCACTCACACGGCACAAATGTTGTGAAGCTTTTACCAAACAACTATTACACCACGAATTCCTCTCCAAGCGTTAAACACAGTTAAGGTAACAATAATGAGATTGCGAATGGCACATTTGACTCAATAATCATCAGAGTTCGGTTTTCAGTACATACCAATTAAATGAGCTTTGTTTTCCGAGTGCTCCATAAATTGTAAAGAAACTGTCGTTGTTCTTCATAAAAGCAGCAAGCACGATTTATTCTGGATTACATTTTTTTTATAAGAGCAACTGAAAATGATGAATTTAAAACCAATCACGAGTGCATACTTTTACCATAAATGACTTACCGCAACTACTGTATTTCCATTTAGGATCCATATAAGTCTTGGCTTGGGATTGCCAATTACTCTGCAACAGAATTTAGCCCATTCACCTTCAGTTACGACTTGGGGTTCAGGTTTCATAACGAATGTAGGGCGGCAGCGCTCGGGTGGTACTTCTTCTATGCTTTCAATCCTGAGGAAAAAGTTTTTTCATCGTTACAACATGTAACATACAACAGTATTTTAGTACTGAATTTAGTATTTGAAAAGAAACAAGCAAAAAATGTTTAGCGAATAACTTAGTATTTCAGCATACAACATGGTATTTCACCACATGGCGTGTAACAAACTGAATTCAAACCATGGTTTGGAACTTTTAAAGCAGAAAATGACACAAGCCAGTCAGCAAGACTTCGTACTTGCATATGCCAAATTTTAATAGAAAATCTTATGTCTCAGTCCTATTTCTCCACACGGATTTAACTTCAGAAGGACTTCAAAAGCAATTTTCCTATAGAAACAGAATAAGTAAAAAGGAAGAATAAACGAAAATGAGTATGAACTTGATTCTGCACTCCCCTAGTCCAATACGTTTGTTGTTGTTGTTGTGGGAGTTTGGATGCCTTAAGCTTTAAAATCCTGCCTACAAGTTCTGGCTGTGATTCACAATATTTACATGTATAAATGTCTAATTCCTGAATTTCTTGGAACTTAAAAATGCTAAGAATATCAGTGAAACCGTGCTGTCCTGGTTTTATGGGTTTGCCAGTTCTTCCAACAAAGAGACAATTATTTTGTACTGTGAACAGCATTTCTTGGTATGTTCAAACTATTATACAATACAGTTGAGTGTGGAGAGCCTTTTGAAAAACTATGA
>APH_0772
----ATAGCTAAACCCACTAATATATGATTTTTTAAGTAATACTATCATCACTATTATCATATTATCACTAGCTTTTTGTAACTTCTGGGGCTTTTGATTAAGATTGGAGATTAGGAATCAACGTTGGGATTTCGTTTTGTCATTTAGCAAGTCTACTTTTGTCAAATGACCGTAAACTTTTCGTGGTTCATATTTTCTTACATTTCGCGCATATTTACATTTTTTTAAGACCATGACTTTAGGAAGCTTCCACCTTGACTTGTATTTTTTGCCAATAAAGATGTGGAAATTTTTCTTTCAGTAGTTTCCTGTGTTACCTCTTTAGGTGGATATTATCGAAATCTGAAGTAGAAGCTGCTGTTTTCACTCACACGGCACAAATGTTGTGAAGCTTTTACCAAACAACTATTACACCACGAATTCCTCTCCCAGCG------------------------------------ATGGCACATTTGACTCAATAATCATCAGAGTTCGGTTTTCAGTACATACCAAGTAAATGAGCTTTGTTTTCCGAGTGCTCCATAAATTGTAAAGAAACCGTCGTTGTTCTTCATAAAAGCAGCAAGCACGATTTATTCTGGATTACA-TTTTTTTATAAGAGCAACTGAAAATGATGAATTTAAAACCAATCACGAGTGCATACTTTTACCATAAATGACTTACCGCAACTACTGTATTTCCATTTAGGATCCATATAAGTCTTGGCTTGGGATTGCCAATTACTCTGCAACAGAATTTAGCCCATTCACCTTCAGTTACGACTTGGGGTTCAGGTTTCATAACGAATGTAGGGCGGCAGCGCTCGGGTGGTACTTCTTCTATGCTTTCAATCCTGAGGAAAAAGTTTTTTCATCGTTACAACATGTAACATACAACAGTATTTTAGTACTGAATTTAGTATTTGAAAAGAAACAAGCAAAAAATGTTTAGCGAATAACTTAGTATTTCAGCATACAACATGGTATTTCACCACATGGCGTGTAACAAACTGAATTCAAACCATGGTTTGGAACTTTTAAAGCAGAAAATGACACAAGCCAGTCAGCAAGACTTCGTACTTGCATATGCCAAATTTTAATAGAAAATCTTATGTCTCAGTCCTATTTCTCCACACGGATTTAACTTCAGAAGGACTTCAAAAGCAATTTTCCTATAGAAAAAGAATAAGTAAAAAGGAAGAATAAACGAAAATGAGTATGAACTTGATTCTGCACTCCCCTAGTCCAATACGTTTGTTGTTGTT------GGAGTTTGGATGCCTTAAGCTTTAAAATCCTGCCTACAAGTTCTGGCTGTGATACACAATATTTACATGTATAAATGTCTAATTCCTGAATTTCTTGGAACTTAAAAATGCTAAGAATATCAGTGAAACCGTGCTGTCCTGGTTTTATGAGTTTGCCAGTTCTTCCAACAAAGAGACAATTATTTTGTACTGTGAACAGCATTTCTTGGTATGTTCAAACTATTATACAATACAGTTGAGTGTGGAGAGCCTTTTGAAAAACTATGA
>APH_1535
ATTAATAGCTAAACCCACTAATATATGATTTTTTAAGTAATACTATCATCACTATTATCATATTATCACTAGCTTTTTGTAACTTCTGGGGCTTTTGATTAAGATTGGAGATTAGGAATCAACGTTGGGATTTCGTTTTGTCATTTAGCAAGTCTACTTTTGTCAAATGACCGTAAACTTTTCGTGGTTCATATTTTCTTACATTTCGCGCATATTTACATTTTTTTAAGACCATGACTTTAGGAAGCTTCCACCTTGACTTGTATTTTTTGCCAATAAAGATGTGGAAATTTTTCTTTCAGTAGTTTCCTGTGTTACCTCTTTAGGTGGATATTATCGAAATCTGAAGTAGAAGCTGCTGTTTTCACTCACACGGCACAAATGTTGTGAAGCTTTTACCAAACAACTATTACACCACGAATTCCTCTCCCAGCG------------------------------------ATGGCACATTTGACTCAATAATCATCAGAGTTCGGTTTTCAGTACATACCAAGTAAATGAGCTTTGTTTTCCGAGTGCTCCATAAATTGTAAAGAAACCGTCGTTGTTCTTCATAAAAGCAGCAAGCACGATTTATTCTGGATTACA-TTTTTTTATAAGAGCAACTGAAAATGATGAATTTAAAACCAATCACGAGTGCATACTTTTACCATAAATGACTTACCGCAACTACTGTATTTCCATTTAGGATCCATATAAGTCTTGGCTTGGGATTGCCAATTACTCTGCAACAGAATTTAGCCCATTCACCTTCAGTTACGACTTGGGGTTCAGGTTTCATAACGAATGTAGGGCGGCAGCGCTCGGGTGGTACTTCTTCTATGCTTTCAATCCTGAGGAAAAAGTTTTTTCATCGTTACAACATGTAACATACAACAGTATTTTAGTACTGAATTTAGTATTTGAAAAGAAACAAGCAAAAAATGTTTAGCGAATAACTTAGTATTTCAGCATACAACATGGTATTTCACCACATGGCGTGTAACAAACTGAATTCAAACCATGGTTTGGAACTTTTAAAGCAGAAAATGACACAAGCCAGTCAGCAAGACTTCGTACTTGCATATGCCAAATTTTAATAGAAAATCTTATGTCTCAGTCCTATTTCTCCACACGGATTTAACTTCAGAAGGACTTCAAAAGCAATTTTCCTATAGAAAAAGAATAAGTAAAAAGGAAGAATAAACGAAAATGAGTATGAACTTGATTCTGCACTCCCCTAGTCCAATACGTTTGTTGTTGTT------GGAGTTTGGATGCCTTAAGCTTTAAAATCCTTCCTACAAGTTCTGGCTGTGATACACAATATTTACATGTATAAATGTCTAATTCCTGAATTTCTTGGAACTTAAAAATGCTAAGAATATCAGT-----------------------------------------------------------------------------------------------------------------------------------------------
>APH_1602
ATTAATAGCTAAACCCACTAATATATGATTTTTTAAGTAATACTATCATCACTATTATCATATTATCACTAGCTTTTTGTAACTTCTGGGGCTTTTGATTAAGATTGGAGATTAGGAATCAACGTTGGGATTTCGTTTTGTCATTTAGCAAGTCTACTTTTGTCAAATGACCGTGAACTTTTCGGGGTTCATATTTTCTTACATTTCGCGCATATTTACATCTTTTTAAGACCATGACTTTAGGAAGCTTCCACCTTGACTTGTATTTTTTGCCAATAAAGATGTGGAAATTTTTCTTTCAGTAGTTTCCTGTGTTACCTCTTCAGGTGGATATTATCGAAATCTGAAGTAGAAGCTGCTGTTTTCACTCACACGGCACAAATGTTGTGAAGCTTTTACCAAACAACTATTACACCACGAATTCCTCTCCAAGCGTTAAACACAGTTAAGGTAACAATAATGAGATTGCGAATGGCACATTTGACTCAATAATCATCAGAGTTCGGTTTTCAGTACATACCAATTAAATGAGCTTTGTTTTCCGAGTGCTCCATAAATTGTAAAGAAACTGTCGTTGTTCTTCATAAAAGCAGCAAGCACGATTTATTCTGGATTACATTTTTTTTATAAGAGCAACTGAAAATGATGAATTTAAAACCAATCACGAGTGCATACTTTTACCATAAATGACTTACCGCAACTACTGTATTTCCATTTAGGATCCATATAAGTCTTGGCTTGGGATTGCCAATTACTCTGCAACAGAATTTAGCCCATTCACCTTCAGTTACGACTTGGGGTTCAGGTTTCATAACGAATGTAGGGCGGCAGCGCTCGGGTGGTACTTCTTCTATGCTTTCAATCCTGAGGAAAAAGTTTTTTCATCGTTACAACATGTAACATACAACAGTATTTTAGTACTGAATTTAGTATTTGAAAAGAAACAAGCAAAAAATGTTTAGCGAATAACTTAGTATTTCAGCATACAACATGGTATTTCACCACATGGCGTGTAACAAACTGAATTCAAACCATGGTTTGGAACTTTTAAAGCAGAAAATGACACAAGCCAGTCAGCAAGACTTCGTACTTGCATATGCCAAATTTTAATAGAAAATCTTATGTCTCAGTCCTATTTCTCCACACGGATTTAACTTCAGAAGGACTTCAAAAGCAATTTTCCTATAGAAAAAGAATAAGTAAAAAGGAAGAATAAACGAAAATGAGTATGAACTTGATTCTGCACTCCCCTAGTCCAATACGTTTGTTGTTGTTGTTGTGGGAGTTTGGATGCCTTAAGCTTTAAAATCCTGCCTACAAGTTCTGGCTGTGATTCACAATATTTACATGTATAAATGTCTAATTCCTGAATTTCTTGGAACTTAAAAAT--------------------------------------------------------------------------------------------------------------------------------------------------------------
>APH_4021
ATTAATAGCTAAACCCACTAATATATGATTTTTTAAGTAATACTATCATCACTATTATCATATTATCACTAGCTTTTTGTAACTTCTGGGGCTTTTGATTAAGATTGGAGATTAGGAATCAACGTTGGGATTTCGTTTTGTCATTTAGCAAGTCTACTTTTGTCAAATGACCGTGAACTTTTCGGGGTTCATATTTTCTTACATTTCGCGCATATTTACATTTTTTTAAGACCATGACTTTAGGAAGCTTCCACCTTGACTTGTATTTTTTGCCAATAAAGATGTGGAAATTTTTCTTTCAGTAGTTTCCTGTGTTACCTCTTCAGGTGGATATTATCGAAATCTGAAGTAGAAGCTGCTGTTTTCACTCACACGGCACAAATGTTGTGAAGCTTTTACCAAACAACTATTACATCACGAATTCCTCTCCAAGCGTTAAACACAGTTAAGGTAACAATAATGAGATTGCGAATGGCACATTTGACTCAATAATCATCAGAGTTCGGTTTTCAGTACATACCAATTAAATGAGCTTTGTTTTCCGAGTGCTCCATAAATTGTAAAGAAACTGTCGTTGTTCTTCATAAAAGCAGCAAGCACGATTTATTCTGGATTACATTTTTTTTATAAGAGCAACTGAAAATGATGAATTTAAAACCAATCACGAGTGCATACTTTTACCATAAATGACTTACCGCAACTACTGTATTTCCATTTAGGATCCATATAAGTCTTGGCTTGGGATTGCCAATTACTCTGCAACAGAATTTAGCCCATTCACCTTCAGTTACGACTTGGGGTTCAGGTTTCATAACGAATGTAGGGCGGCAGCGCTCGGGTGGTACTTCTTCTATGCTTTCAATCCTGAGGAAAAAGTTTTTTCATCGTTACAACATGTAACATACAACAGTATTTTAGTACTGAATTTAGTATTTGAAAAGAAACAAGCAAAAAATGTTTAGCGAATAACTTAGTATTTCAGCATACAACATGGTATTTCACCACATGGCGTGTAACAAACTGAATTCAAACCATGGTTTGGAACTTTTAAAGCAGAAAATGACACAAGCCAGTCAGCAAGACTTCGTACTTGCATATGCCAAATTTTAATAGAAAATCTTATGTCTCAGTCCTATTTCTCCACACGGATTTAACTTCAGAAGGACTTCAAAAGCAATTTTCCTATAGAAAAAGAATAAGTAAAAAGGAAGAATAAACGAAAATGAGTATGAACTTGATTCTGCACTCCCCTAGTCCAATACGTTTGTTGTTGTTGTTGTGGGAGTTTGGATGCCTTAAGCTTTAAAATCCTGCCTACAAGTTCTGGCTGTGATTCACAATATTTACATGTATAAATGTCTAATTCCTGAATTTCTTGGAACTTAAAAATGCTAAGAATATCAGTGAAACCGTGCTGTCCTGGTTTTATGGGTTTGCCAGTTCTTCCAACAAAGAGACAATTATTTTGTACTGTGAACAGCATTTCTTGGTATGTTCAAACTATTATACAATACAGTTGAGTGTGGAGAGCCTTTTGAAAAACTATGA
>APH_4029
ATTAATAGCTAAACCCACTAATATATGATTTTTTAAGTAATACTATCATCACTATTATCATATTATCACTAGCTTTTTGTAACTTCTGGGGCTTTTGATTAAGATTGGAGATTAGGAATCAACGTTGGGATTTCGTTTTGTCATTTAGCAAGTCTACTTTTGTCAAATGACCGTAAACTTTTCGTGGTTCATATTTTCTTACATTTCGCGCATATTTACATTTTTTTAAGACCATGACTTTAGGAAGCTTCCACCTTGACTTGTATTTTTTGCCAATAAAGATGTGGAAATTTTTCTTTCAGTAGTTTCCTGTGTTACCTCTTTAGGTGGATATTATCGAAATCTGAAGTAGAAGCTGCTGTTTTCACTCACACGGCACAAATGTTGTGAAGCTTTTACCAAACAACTATTACACCACGAATTCCTCTCCCAGCG------------------------------------ATGGCACATTTGACTCAATAATCATCAGAGTTCGGTTTTCAGTACATACCAAGTAAATGAGCTTTGTTTTCCGAGTGCTCCATAAATTGTAAAGAAACCGTCGTTGTTCTTCATAAAAGCAGCAAGCACGATTTATTCTGGATTACA-TTTTTTTATAAGAGCAACTGAAAATGATGAATTTAAAACCAATCACGAGTGCATACTTTTACCATAAATGACTTACCGCAACTACTGTATTTCCATTTAGGATCCATATAAGTCTTGGCTTGGGATTGCCAATTACTCTGCAACAGAATTTAGCCCATTCACCTTCAGTTACGACTTGGGGTTCAGGTTTCATAACGAATGTAGGGCGGCAGCGCTCGGGTGGTACTTCTTCTATGCTTTCAATCCTGAGGAAAAAGTTTTTTCATCGTTACAACATGTAACATACAACAGTATTTTAGTACTGAATTTAGTATTTGAAAAGAAACAAGCAAAAAATGTTTAGCGAATAACTTAGTATTTCAGCATACAACATGGTATTTCACCACATGGCGTGTAACAAACTGAATTCAAACCATGGTTTGGAACTTTTAAAGCAGAAAATGACACAAGCCAGTCAGCAAGACTTCGTACTTGCATATGCCAAATTTTAATAGAAAATCTTATGTCTCAGTCCTATTTCTCCACACGGATTTAACTTCAGAAGGACTTCAAAAGCAATTTTCCTATAGAAAAAGAATAAGTAAAAAGGAAGAATAAACGAAAATGAGTATGAACTTGATTCTGCACTCCCCTAGTCCAATACGTTTGTTGTTGTT------GGAGTTTGGATGCCTTAAGCTTTAAAATCCTGCCTACAAGTTCTGGCTGTGATACACAATATTTACATGTATAACTGTCTAATTCCTGAATTTCTTGGAACTTAAAAATG-------------------------------------------------------------------------------------------------------------------------------------------------------------
>APH_1438
-------------------------------------------------------------------------------------------------------------------------------------------------------------------------------------------------------------------------------------------------------------------------------------------------------------------------------------------------------------------------------------------------------------------------------------------------------------------------------------------------------------------------------------------------------------------------------------------------------------------------------------------TTTTTTTATAAGAGCAACTGAAAATGATGAATTTAAAACCAATCACGAGTGCATACTTTTACCATAAATGACTTACCGCAACTACTGTATTTCCATTTAGGATCCATATAAGTCTTGGCTTGGGATTGCCAATTACTCTGCAACAGAATTTAGCCCATTCACCTTCAGTTACGACTTGGGGTTCAGGTTTCATAACGAATGTAGGGCGGCAGCGCTCGGGTGGTACTTCTTCTATGCTTTCAATCCTGAGGAAAAAGTTTTTTCATCGTTACAACATGTAACATACAACAGTATTTTAGTACTGAATTTAGTATTTGAAAAGAAACAAGCAAAAAATGTTTAGCGAATAACTTAGTATTTCAGCATACAACATGGTATTTCACCACATGGCGTGTAACAAACTGAATTCAAACCATGGTTTGGAACTTTTAAAGCAGAAAATGACACAAGCCAGTCAG---------------------------------------------------------------------------------------------------------------------------------------------------------------------------------------------------------------------------------------------------------------------------------------------------------------------------------------------------------------------------------------------------------------------------------------------------------------------------------------
>APH_0880
ATTAATAGCTAAACCCACTAATATATGATTTTTTAAGTAATACTATCATCACTATTATCATATTATCACTAGCTTTTTGTAACTTCTGGGGCTTTTGATTAAGATTGGAGATTAGGAATCAACGTTGGGATTTCGTTTTGTCATTTAGCAAGTCTACTTTTGTCAAATGACCGTGAACTTTTCGGGGTTCATATTTTCTTACATTTCGCGCATATTTACATTTTTTTAAGACCATGACTTTAGGAAGCTTCCACCTTGACTTGTATTTTTTGCCAATAAAGATGTGGAAATTTTTCTTTCAGTAGTTTCCTGTGTTACCTCTTCAGGTGGATATTATCGAAATCTGAAGTAGAAGCTGCTGTTTTCACTCACACGGCACAAATGTTGTGAAGCTTTTACCAAACAACTATTACACCACGAATTCCTCTCCAAGCGTTAAACACAGTTAAGGTAACAATAATGAGATTGCGAATGGCACATTTGACTCAATAATCATCAGAGTTCGGTTTTCAGTACATACCAATTAAATGAGCTTTGTTTTCCGAGTGCTCCATAAATTGTAAAGAAACTGTCGTTGTTCTTCATAAAAGCAGCAAGCACGATTTATTCTGGATTACATTTTTTTTATAAGAGCAACGGAAAATGATGAATTTAAAACCAATCACGAGTGCATACTTTTACCATAAATGACTTACCGCAACTACTGTATTTCCATTTAGGATCCATATAAGTCTTGGCTTGGGATTGCCAATTACTCTGCAACAGAATTTAGCCCATTCACCTTCAGTTACGACTTGGGGTTCAGGTTTCATAACGAATGTAGGGCGGCAGCGCTCGGGTGGTACTTCTTCTATGCTTTCAATCCTGAGGAAAAAGTTTTTTCATCGTTACAACATGTAACATACAACAGTATTTTAGTACTGAATTTAGTATTTGAAAAGAAACAAGCAAAAAATGTTTAGCGAATAACTTAGTATTTCAGCATACAACATGGTATTTCACCACATGGCGTGTAACAAACTGAATTCAAACCATGGTTTGGAACTTTTAAAGCAGAAAATGACACAAGCCAGTCAGCAAGACTTCGTACTTGCATATGCCAAATTTTAATAGAAAATCTTATGTCTCAGTCCTATTTCTCCACACGGATTTAACTTCAGAAGGACTTCAAAAGCAATTTTCCTATAGAAAAAGAATAAGTAAAAAGGAAGAATAAACGAAAATGAGTATGAACTTGATTCTGCACTCCCCTAGTCCAATACGTTTGTTGTTGTTGTTGTGGGAGTTTGGATGCCTTAAGCTTTAAAATCCTGCCTACAAGTTCTGGCTGTGATTCACAATATTTACATGTATAAATGTCTAATTCCTGAATTTCTTGGAACTTAAAAATGCTAAGAATATCAGTGAAACCGTGCTGTCCTGGTTTTATGGGTTTGCCAGTTCTTCCAACAAAGAGACAATTATTTTGTACTGTGAACAGCATTTCTTGGTATGTTCAAACTATTATACAATACAGTTGAGTGTGGAGAGCCTTTTGAAAAACTATGA
>APH_0622
-------------------------------------------------------------------------------------------------------------------------------------------------------------------------------------------------------TACATTTCGCGCATATTTACATTTTTTTAAGACCATGACTTTAGGAAGCTTCCACCTTGACTTGTATTTTTTGCCAATAAAGATGTGGAAATTTTTCTTTCAGTAGTTTCCTGTGTTACCTCTTCAGGTGGATATTATCGAAATCTGAAGTAGAAGCTGCTGTTTTCACTCACACGGCACAAATGTTGTGAAGCTTTTACCAAACAACTATTACACCACGAATTCCTCTCCAAGCGTTAAACACAGTTAAGGTAACAATAATGAGATTGCGAATGGCACATTTGACTCAATAATCATCAGAGTTCGGTTTTCAGTACATACCAATTAAATGAGCTTTGTTTTCCGAGTGCTCCATAAATTGTAAAGAAACTGTCGTTGTTCTTCATAAAAGCAGCAA-CACGATTTATTCTGGATTACATTTTTTTTATAAGAGCAACTGAAAATGATGAATTTAAAACCAATCACGAGTGCATACTTTTACCATAAATGACTTACCGCAACTACTGTATTTCCATTTAGGATCCATATAAGTCTTGGCTTGGGATTGCCAATTACTCTGCAACAGAATTTAGCCCATTCACCTTCAGTTACGACTTGGGGTTCAGGTTTCATAACGAATGTAGGGCGGCAGCGCTCGGGTGGTACTTCTTCTATGCTTTCAATCCTGAGGAAAAAGTTTTTTCATCGTTACAACATGTAACATACAACAGTATTTTAGTACTGAATTTAGTATTTGAAAAGAAACAAGCAAAAAATGTTTAGCGAATAACTTAGTATTTCAGCATACAACATGGTATTTCACCACATGGCGTGTAACAAACTGAATTCAAACCATGGTTTGGAACTTTTAAAGCAGAAAATGACACAAGCCAGTCAGCAAGACTTCGTACTTGCATATGCCAAATTTTAATAGAAAATCTTATGTCTCAGTCCTATTTCTCCACACGGATTTAACTTCAGAAGGACTTCAAAAGCAATTTTCCTATAGAAAAAGAATAAGTAAAAAGGAAGAATAAACGAAAATGAGTATGAACTTGATTCTGCACTCCCCTAGTCCAATACGTTTGTTGTTGTTGTTGTGGGAGTTTGGATGCCTTAAGCTTTAAAATCCTGCCTACAAGTTCTGGCTGTGATTCACAATAT-------------------------------------------------------------------------------------------------------------------------------------------------------------------------------------------------------------
>APH_3177
ATTAATAGCTAAACCCACTAATATATGATTTTTTAAGTAATACTATCATCACTATTATCATATTATCACTAGCTTTTTGTAACTTCTGGGGCTTTTGATTAAGATTGGAGATTAGGAATCAACGTTGGGATTTCGTTTTGTCATTTAGCAAGTCTACTTTTGTCAAATGACCGTGAACTTTTCGGGGTTCATATTTTCTTACATTTCGCGCATATTTACATTTTTTTAAGACCATGACTTTAGGAAGCTTCCACCTTGACTTGTATTTTTTGCCAATAAAGATGTGGAAATTTTTCTTTCAGTAGTTTCCTGTGTTACCTCTTCAGGTGGATATTATCGAAATCTGAAGTAGAAGCTGCTGTTTTCACTCACACGGCACAAATGTTGTGAAGCTTTTACCAAACAACTATTACACCACGAATTCCTCTCCAAGCGTTAAACACAGTTAAGGTAACAATAATGAGATTGCGAATGGCACATTTGACTCAATAATCATCAGAGTTCGGTTTTCAGTACATACCAATTAAATGAGCTTTGTTTTCCGAGTGCTCCATAAATTGTAAAGAAACTGTCGTTGTTCTTCATAAAAGCAGCAAGCACGATTTATTCTGGATTACATTTTTTTTATAAGAGCAACTGAAAATGATGAATTTAAAACCAATCACGAGTGCATACTTTTACCATAAATGACTTACCGCAACTACTGTATTTCCATTTAGGATCCATATAAGTCTTGGCTTGGGATTGCCAATTACTCTGCAACAGAATTTAGCCCATTCACCTTCAGTTACGACTTGGGGTTCAGGTTTCATAACGAATGTAGGGCGGCAGCGCTCGGGTGGTACTTCTTCTATGCTTTCAATCCTGAGGAAAAAGTTTTTTCATCGTTACAACATGTAACATACAACAGTATTTTAGTACTGAATTTAGTATTTGAAAAGAAACAAGCAAAAAATGTTTAGCGAATAACTTAGTATTTCAGCATACAACATGGTATTTCACCACATGGCGTGTAACAAACTGAATTCAAACCATGGTTTGGAACTTTTAAAGCAGAAAATGACACAAGCCAGTCAGCAAGACTTCGTACTTGCATATGCCAAATTTTAATAGAAAATCTTATGTCTCAGTCCTATTTCTCCACACGGATTTAACTTCAGAAGGACTTCAAAAGCAATTTTCCTATAGAAAAAGAATAAGTAAAAAGGAAGAATAAACGAAAATGAGTATGAACTTGATTCTGCACTCCCCTAGTCCAATACGTTTGTTGTTGTTGTTGTGGGAGTTTGGATGCCTTAAGCTTTAAAATCCTGCCTACAAGTTCTGGCTGTGATTCACAATATTTACATGTATAAATGTCTAATTCCTGAATTTCTTGGAACTTAAAAATGCTAAGAATATCAGTGAAACCGTGCTGTCCTGGTTTTATGGGTTTGCCAGTTCTTCCAACAAAGAGACAATTATTTTGTACTGTGAACAGCATTTCTTGGTATGTTCAAACTATTATACAATACAGTTGAGTGTGGAGAGCCTTTTGAAAAACTATGA
