# Supplementary material for: ﻿Discovery of a new tarantula species from the Madrean Sky Islands and the first documented instance of syntopy between two montane endemics (Araneae, Theraphosidae, Aphonopelma): a case of prior mistaken identity
Source: Zookeys. 2024 Aug 16;1210:61–98. doi: 10.3897/zookeys.1210.125318 (PMC11344175; doi:10.3897/zookeys.1210.125318)
Supplement: Supplementary material 8 — Phylogenomics files [file zookeys-1210-061_article-125318__-s008.zip › Suppl8/individual_UCE_loci/sl_realigned_uce_200112.fas]

>APH_1357
-------------------------------------------------------------------------------------GATGA-----------------------------------------------------------------------TCTTCACGT---------------------------------------------------------------------------------------------------------------------------------------------------------------------------------------------------------------GCGGGA---------------------------------------------------------------------------------------------------------------ATCGACGT---------------------------------------------------------------------------------------------CCTTGACTGCGTATG---------------CAAATGGATTCGC--------------------------------------------------------GATGTTATCTATACACAGGGATTAGGGCTATCTCCCAGGGGGTACTTCTTGTAATGAGCCGTCTGACAAGGCCGACGGAGATTATGCATATAAATTATGATTGGGGGATTTGCTGGTCGTATTAGGTTGTCGCTCTGTGAAGGGTACATA-----------------------------------------------------------------------------------------------------------------------------------------------------------------------------------------------------------------------------------------------------------------------------------------------------------------------------------------------------------------------------------------------------------------------------------------------------------------------------------------------------------------------------------------------------------------------------------------------------------------------------------------------------------------------------
>APH_5001
ATGAGCTGAGGGCATCTTCTTTCAGTACAAATGTTTCTACTTTTCTTCTTTGTTTGAGGAAGTGTCATTGATGTATATATTCTTAGATGGAACCGTGCAGCTCCAAATAACTTTGTCAGATTTCTCCTTCGGAGTACGCACATCCATTAGGTAACATCACCTCCTCACATCACTCAGGGAATAACTCGGAGAGGAAGAAAGCAAATCAACATTCGGATTGAAGTTACACATGCCAATGCCACCCCAGCATATTTTCCTCCCATCGTTATTCCCACTGAAGTGAGAAGAAGCAAGGAACGGGGGGATGAAGGGAAACACCGAAGAAGTAAACACTACACAATGCGCGTGTGTTTGTCGCCTTCTGACTTCCTCCTTTCGCGGAATTTCCCTTTCTGTGGCCCAAGTATCAATCCACGGGGACAAAACTTCAAAATGGAAAAATCACCCAGTATTCGGAAAGAAACACCAGAGACAGGAGATGAAGATGGAGAGCGAGCGACGTAAAGTGATGCGGAGGATGAGAAGAAGGAAAAAAAAGAGAGAGAGAGAGAGAACACAATGGAGGTGGTGGAAGGTGAACGAGAGATGCAACGAACCATAAATGTATGTAAAAGACGGCGTCTATCACATGCAGTCGAGGGTATTAGTACTGGCCCAGGGAAGAGTGCAAACATCTGTCAAAGCGGGACACGAGGGCGTTTGTTATACACAGGGATTAGGGCTATCTCCCAGGGGGTACTTCTTGTAATGAGCCGTCTGACAAGGCCGACGGAGATTATGCATATAAATTATGATTGGGGGATTTGCTGGTCGTATTAGGTTGTCGCTCTGTGAAGGGTACATTACCATATTATCTTCCGTAATGCCTCGAGATGGAGCATGTAAAAGGAAGC-GCGGAAGA-----AGAAGTGGGGATGGGGGTG---------GCTCGCTGAGGGTGGGAGGAATATTGCTGGTTCGCTGTTTTCCAAGC--------------GAAGAACGGC------GAGAGATGAAATG------------------------------GGGGAGG-GTTGGGAGTGTCCCGGTAATTCCCCTAATTTGCATGAGCCAACAATATTGAGGTGCCAGAGAAGGCCAAAAGGCGAATTTATTAAATTGTTTGCCCCGAAAGGAGCGAAAGAATGTCAAAGGGCAATTATTCATCAAAGAGTCGGGGTAGGTCGTTCAGCGGTGATGCTGCTTTGAAATCCTCGGTAGTGGGGGAAAAAGAACTGGGTAGTCTGAAGACATTTCACCATGCAGCATTCAATTGAAAAAAAAAGTTTTACAAAAAAAGGGGGGGATAATGAGTTTGACAGCAACATAAAATCGT----CGGCAGCAACCTTTTCAACCAGAATTTCATATTTTCGCAATGTAATAAGGGTTCTGAAGAATCAATGATGCCCGCCACAAATGGTTACATTTTCTTCGTAGATTCGCAGACTGCAGAGCTGCGAATC
>APH_4029
-------------------------------------------------------------------------------------------------------------ACTTTGTCAGATTTCTCCTTCGGAGTACGCACATCCATTAGGTAACATCACCTCCTCACATCACTCAGGGAATAACTCGGAGAGGAAGAAAGCAAATCAACATTCGGATTGAAGTTACACATGCCAATGCCACCCCAGCATATTTTCCTCCCATCGTTATTCCCACTGAAGTGAGAAGAAGCAAGGAACGGGGGGATGAAGGGAAACACCGAAGAAGTAAACACTACACAATGCGCGTGTGTTTGTCGCCTTCTGACTTCCTCCTTTCGCGGAATTTCCCTTTCTGTGGCCCAAGTATCAATCCACGGGGACAAAACTTCAAAATGGAAAAATCACCCAGTATTCGGAAAGAAACACCAGAGACAGGAGATGAAGATGGAGAGCGAGCGACGTAAAGTGATGCGGAGGATGAGAAGAAGGAAAAAAAAGAGAGAGAGAGAGAGAACACAATGGAGGTGGTGGAAGGTGAACGAGAGATGCAACGAACCATAAATGTATGTAAAAGACGGCGTCTATCACATGCAGTCGAGGGTATTAGTACTGGCCCAGGGAAGAGTGCAAACATCTGTCAAAGCGGGACACGAGGGCGTTTGTTATACACAGGGATTAGGGCTATCTCCCAGGGGGTACTTCTTGTAATGAGCCGTCTGACAAGGCCGACGGAGATTATGCATATAAATTATGATTGGGGGATTTGCTGGTCGTATTAGGTTGTCGCTCTGTGAAGGGTACATTACCATATTATCTTCCGTAATGCCTCGAGATGGAGCATGTAAAACGAACCAGAGGAAGATCAGTAGAAGGAGGGAGGGAGATGCGGAAGGAAGCGTGCCAAGGGAGGGATGAATATTGCTTGTTTGCAGTTTTCCAAGCATAGCTAAGAGTAAGAAGAGGAGCAAAAGAGAGAGAGGGAATGAGCGACTACAAAAGGGAGAGAAAGATGAAAGGGGAGGTGGCGGGAGTGTCCCGGTAATTCCCCTAATTTGCATGAGCCAACAATATTGAGGTGCCAGAGAAGGCCAAAAGGCGAATTTATTAAATTGTTTGCCCCGAAAGAAGCGAAAGAATGTCAAAGGGCAATTATTCATCAAAGAGTCGGGGTAGGTCGTTCAGCGGTGATGCTGCTTTGAAATCCTCGGTAGTGGGGGAAAAAGAACTGGGTAGTCTGAAGACATTTCACCATGCAGCATTCAATTGAAAAAAAAAGTTTTACAAAAAAAGG----------------------------------------------------------------------------------------------------------------------------------------------------------------------
>APH_0772
AAGAGCTGAGGGCATCTTCTTTCAGTACAAATGTTTCTACTTTTCTTCTTTGTTTGAGGAAGTGTCATTGATGTATATATTCTTAGATGGAACCGTGCAGCTCCAAATAACTTTGTCAGATTTCTCCTTCGGAGTACGCACATCCATTAGGTAACATCACCTCCTCACATCACTCAGGGAATAACTCGGAGAGGAAGAAAGCAAATCAACATTCGGATTGAAGTTACACATGCCAATGCCACCCCAGCATATTTTCCTCCCATCGTTATTCCCACTGAAGTGAGAAGAAGCAAGGAACGGGGGGATGAAGGGAAACACCGAAGAAGTAAACACTACACAATGCGCGTGTGTTTGTCGCCTTCTGACTTCCTCCTTTCGCGGAATTTCCCTTTCTGTGGCCCAAGTATCAATCCACGGGGACAAAACTTCAAAATGGAAAAATCACCCAGTATTCGGAAAGAAACACCAGAGACAGGAGATGAAGATGGAGAGCGAGCGACGTAAAGTGATGCGGAGGATGAGAAGAAGGAAAAAAAAGAGAGAGAGAGAGAGAACACAATGGAGGTGGTGGAAGGTGAACGAGAGATGCAACGAACCATAAATGTATGTAAAAGACGGCGTCTATCACATGCAGTCGAGGGTATTAGTACTGGCCCAGGGAAGAGTGCAAACATCTGTCAAAGCGGGACACGAGGGCGTTTGTTATACACAGGGATTAGGGCTATCTCCCAGGGGGTACTTCTTGTAATGAGCCGTCTGACAAGGCCGACGGAGATTATGCATATAAATTATGATTGGGGGATTTGCTGGTCGTATTAGGTTGTCGCTCTGTGAAGGGTACATTACCATATTATCTTCCGTAATGCCTCGAGATGGAGCATGTAAAACGAACCAGAGGAAGATCAGTAGAAGGAGGGAGGGAGATGCGGAAGGAAGGGTGGCAAGGGAGGGATGAATATTGCTTGTTTGCAGTTTTCCAAGCATAGCTAAGAGTAAGAAGAGGAGCAAAAGAGAGAGAGGGAATGAGCGACTACAAAAGGGAGAGAAAGATGAAAGGGGAGGTGGCGGGAGTGTCCCGGTAATTCCCCTAATTTGCATGAGCCAACAATATTGAGGTGCCAGAGAAGGCCAAAAGGCGAATTTATTAAATTGTTTGCCCCGAAAGGAGCGAAAGAATGTCAAAGGGCAATTATTCATCAAAGAGTCGGGGTAGGTCGTTCAGCGGTGATGCTGCTTTGAAATCCTCGGTAGTGGGGGAAAAAGAACTGGGTAGTCTGAAGACATTTCACCATGCAGCATTCAATTGAAAAAAAAAGTTTTACAAAAAAAGGGGTGGATAATGAGTTTGACAGCAACATAAAATCGT----CGGCAGCAACCTTTTCAACCAGAATTTCATATTTTCGCAATGTAATAAGGGTTCTGAAGAATCAATGATGCCCGCCACAAATGGTTACATTTTCT--------------------------------
>APH_5079
AAGAGCTGAGGGCATCTTCTTTCAGTACAAATGTTTCTACTTTTCTTCTTTGTTTGAGGAAGTGTCATTGATGTATATATTCTTAGATGGAACCGTGCAGCTCCAAATAACTTTGTCAGATTTCTCCTTCGGAGTACGCACATCCATTAGGTAACATCACCTCCTCACATCACTCAGGGAATAACTCGGAGAGGAAGAAAGCAAATCAACATTCGGATTGAAGTTACACATGCCAATGCCACCCCAGCATATTTTCCTCCCATCGTTATTCCCACTGAAGTGAGAAGAAGCAAGGAACGGGGGGATGAAGGGAAACACCGAAGAAGTAAACACTACACAATGCGCGTGTGTTTGTCGCCTTCTGACTTCCTCCTTTCGCGGAATTTCCCTTTCTGTGGCCCAAGTATCAATCCACGGGGACAAAACTTCAAAATGGAAAAATCACCCAGTATTCGGAAAGAAACACCAGAGACAGGAGATGAAGATGGAGAGCGAGCGACGTAAAGTGATGCGGAGGATGAGAAGAAGGAAAAAAAAGAGAGAGAGAGAGAGAACACAATGGAGGTGGTGGAAGGTGAACGAGAGATGCAACGAACCATAAATGTATGTAAAAGACGGCGTCTATCACATGCAGTCGAGGGTATTAGTACTGGCCCAGGGAAGAGTGCAAACATCTGTCAAAGCGGGACACGAGGGCGTTTGTTATACACAGGGATTAGGGCTATCTCCCAGGGGGTACTTCTTGTAATGAGCCGTCTGACAAGGCCGACGGAGATTATGCATATAAATTATGATTGGGGGATTTGCTGGTCGTATTAGGTTGTCGCTCTGTGAAGGGTACATTACCATATTATCTTCCGTAATGCCTCGAGATGGAGCATGTAAAACGAACCAGAGGAAGATCAGTAGAAGGAGGGAGGGAGATGCGGAAGGAAGCGTGGCAAGGGAGGGATGAATATTGCTTGTTTGCAGTTTTCCAAGCATAGCTAAGAGTAAGAAGAGGAGCAAAAGAGAGAGAGGGAATGAGCGACTACAAAAGGGAGAGAAAGATGAAAGGGGAGGTGGCGGGAGTGTCCCGGTAATTCCCCTAATTTGCATGAGCCAACAATATTGAGGTGCCAGAGAAGGCCAAAAGGCGAATTTATTAAATTGTTTGCCCCGAAAGGAGCGAAAGAATGTCAAAGGGCAATTATTCATCAAAGAGTCGGGGTAGGTCGTTCAGCGGTGATGCATCTTTGAAATCCTCGGCAGTGGGGGAAAAAGAACTGGGTAGTCTGAAGAAATTTCACCATGCAGCATTCAATGGAAAAAAAAAGTTTTACAAAAAAAGGG---------------------------------------------------------------------------------------------------------------------------------------------------------------------
>APH_5003
AAGAGCTGAGGGCATCTTCTTTCAGTACAAATGTTTCTACTTTTCTTCTTTGTTTGAGGAAGTGTCATTGATGTATATATTCTTAGATGGAACCGTGCAGCTCCAAATAACTTTGTCAGATTTCTCCTTCGGAGTACGCACATCCATTAGGTAACATCACCTCCTCACATCACTCAGGGAATAACTCGGAGAGGAAGAAAGCAAATCAACATTCGGATTGAAGTTACACATGCCAATGCCACCCCAGCATATTTTCCTCCCATCGTTATTCCCACTGAAGTGAGAAGAAGCAAGGAACGGGGGGATGAAGGGAAACACCGAAGAAGTAAACACTACACAATGCGCGTGTGTTTGTCGCCTTCTGACTTCCTCCTTTCGCGGAATTTCCCTTTCTGTGGCCCAAGTATCAATCCACGGGGACAAAACTTCAAAATGGAAAAATCACCCAGTATTCGGAAAGAAACACCAGAGACAGGAGATGAAGATGGAGAGCGAGCGACGTAAAGTGATGCGGAGGATGAGAAGAAGGAAAAAAAAGAGAGAGAGAGAGAGAACACAATGGAGGTGGTGGAAGGTGAACGAGAGATGCAACGAACCATAAATGTATGTAAAAGACGGCGTCTATCACATGCAGTCGAGGGTATTAGTACTGGCCCAGGGAAGAGTGCAAACATCTGTCAAAGCGGGACACGAGGGCGTTTGTTATACACAGGGATTAGGGCTATCTCCCAGGGGGTACTTCTTGTAATGAGCCGTCTGACAAGGCCGACGGAGATTATGCATATAAATTATGATTGGGGGATTTGCTGGTCGTATTAGGTTGTCGCTCTGTGAAGGGTACATTACCATATTATCTTCCGTAATGCCTCGAGATGGAGCATGTAAAACGAACCAGAGGAAGATCAGTAGAAGGAGGGAGGGAGATGCGGAAGGAAGCGTGGCAAGGGAGGGATGAATATTGCTTGTTTGCAGTTTTCCAAGCATAGCTAAGAGTAAGAAGAGGAGCAAAAGAGAGAGAGGGAATGAGCGACTACAAAAGGGAGAGAAAGATGAAAGGGGAGGTGGCGGGAGTGTCCCGGTAATTCCCCTAATTTGCATGAGCCAACAATATTGAGGTGCCAGAGAAGGCCAAAAGGCGAATTTATTAAATTGTTTGCCCCGAAAGGAGCGAAAGAATGTCAAAGGGCAATTATTCATCAAAGAGTCGGGGTAGGTCGTTCAGCGGTGATGCATCTTTGAAATCCTCGGCAGTGGGGGAAAAAGAACTGGGTAGTCTGAAGAAATTTCACCATGCAGCATTCAATGGAAAAAAAAAGTTTTACAAAAAAAGGGGGGGATAAAGAA--AGAAAAGAGAATGAAAGAGAAGAGACGAGGAGACAC-----ACTAGAACGTAGGATATACGT----------------------ATATACACTGCCCGACATAGATAAT-----------------------------------GCAACAC
>APH_3191
----------------------------------------------------------------------------------------------------CTCCAAATAACTTTGTCAGATTTCTCCTTCGGAGTACGCACATCCATTAGGTAACATCACCTCCTCACATCACTCAGGGAATAACTCGGAGAGGAAGAAAGCAAATCAACATTCGGATTGAAGTTACACATGCCAATGCCACCCCAGCATATTTTCCTCCCATCGTTATTCCCACTGAAGTGAGAAGAAGCAAGGAACGGGGGGATGAAGGGAAACACCGAAGAAGTAAACACTACACAATGCGCGTGTGTTTGTCGCCTTCTGACTTCCTCCTTTCGCGGAATTTCCCTTTCTGTGGCCCAAGTATCAATCCACGGGGACAAAACTTCAAAATGGAAAAATCACCCAGTATTCGGAAAGAAACACCAGAGACAGGAGATGAAGATGGAGAGAGAGCGACGTAAAGTGATGCGGAGGATGAGAAGAAGGAAAAAAAAGAGAGAGAGAGAGAGAACACAATGGAGGTGGTGGAAGGTGAACGAGAGATGCAACGAACCATAAATGTATGTAAAAGACGGCGTCTATCACATGCAGTCGAGGGTATTAGTACTGGCCCAGGGAAGAGTGCAAACATCTGTCAAAGCGGGACACGAGGGCGTTTGTTATACACAGGGATTAGGGCTATCTCCCAGGGGGTACTTCTTGTAATGAGCCGTCTGACAAGGCCGACGGAGATTATGCATATAAATTATGATTGGGGGATTTGCTGGTCGTATTAGGTTGTCGCTCTGTGAAGGGTACATTACCATATTATCTTCCGTAATGCCTCGAGATGGAGCATGTAAAACGAACCAGAGGAAGATCAGTAGAAGGAGGGAGGGAGATGCGGAAGGAAGCGTGGCAAGGGAGGGATGAATATTGCTTGTTTGCAGTTTTCCAAGCATAGCTAAGAGTAAGAAGAGGAGCAAAAGAGAGAGAGGGAATGAGCGACTACAAAAGGGAGAGAAAGATGAAAGGGGAGGTGGCGGGAGTGTCCCGGTAATTCCCCTAATTTGCATGAGCCAACAATATTGAGGTGCCAGAGAAGGCCAAAAGGCGAATTTATTAAATTGTTTGCCCCGAAAGGAGCGAAAGAATGTCAAAGGGCAATTATTCATCAAAGAGTCGGGGTAGGTCGTTCAGCGGTGATGCTGCTTTGAAATCCTCGGTAGTGGGGGAAAAAGAACTGGGTAGTCTGAAGAAATTTCACCATGCAGCATTCAATAGAAAAAAAAAGTTTTACAAAAAAA------------------------------------------------------------------------------------------------------------------------------------------------------------------------
>APH_0185
AAGAGCTGAGGGCATCTTCTTTCAGTACAAATGTTTCTACTTTTCTTCTTTGTTTGAGGAAGTGTCATTGATGTATATATTCTTAGATGGAACCGTGCAGCTCCAAATAACTTTGTCAGATTTCTCCTTCGGAGTACGCACATCCATTAGGTAACATCACCTCCTCACATCACTCAGGGAATAACTCGGAGAGGAAGAAAGCAAATCAACATTCGGATTGAAGTTACACATGCCAATGCCACCCCAGCATATTTTCCTCCCATCGTTATTCCCACTGAAGTGAGAAGAAGCAAGGAACGGGGGGATGAAGGGAAACACCGAAGAAGTAAACACTACACAATGCGCGTGTGTTTGTCGCCTTCTGACTTCCTCCTTTCGCGGAATTTCCCTTTCTGTGGCCCAAGTATCAATCCACGGGGACAAAACTTCAAAATGGAAAAATCACCCAGTATTCGGAAAGAAACACCAGAGACAGGAGATGAAGATGGAGAGCGAGCGACGTAAAGTGATGCGGAGGATGAGAAGAAGGAAAAAAA-GAGAGAGAGAGAGAGAACACAATGGAGGTGGTGGAAGGTGAACGAGAGATGCAACGAACCATAAATGTATGTAAAAGACGGCGTCTATCACATGCAGTCGAGGGTATTAGTACTGGCCCAGGGAAGAGTGCAAACATCTGTCAAAGCGGGACACGAGGGCGTTTGTTATACACAGGGATTAGGGCTATCTCCCAGGGGGTACTTCTTGTAATGAGCCGTCTGACAAGGCCGACGGAGATTATGCATATAAATTATGATTGGGGGATTTGCTGGTCGTATTAGGTTGTCGCTCTGTGAAGGGTACATTACCATATTATCTTCCGTAATGCCTCGAGATGGAGCATGTAAAACGAACCAGAGGAAGATCAGTAGAAGGAGGGAGGGAGATGCGGAAGGAAGCGTGGCAAGGGAGGGATGAATATTGCTTGTTTGCAGTTTTCCAAGCATAGCTAAGAGTAAGAAGAGGAGCAAAAGAGAGAGAGGGAATGAGCGACTACAAAAGGGAGAGAAAGATGAAAGGGGAGGTGGCGGGAGTGTCCCGGTAATTCCCCTAATTTGCATGAGCCAACAATATTGAGGTGCCAGAGAAGGCCAAAAGGCGAATTTATTAAATTGTTTGCCCCGAAAGGAGCCAAAGAATGTCAAAGGGCAATTATTCATCAAAGAGTCGGGGTAGGTCGTTCAGCGGTGATGCTGCTTTGAAATCCTCGGTAGTGGGGGAAAAAGAACTGGGTAGTCTGAAGAAATTTCACCATGCAGCATTCAATAGAAAAAAAAAGTTTTAC-AAAAAAGGGGGGGATAATGAGTTTGACAGCAACATAAAATCGT----CCGCAGCAACCTTTTCAACCAGAATTTCATATTTTCGCAGTGTAATAAGGGTTCTGAAGAATAAATGATGCCCGCCGCAAATGGTCACATTTTCTTCGTAGATTCGCAGACTGCAGAGCTGCGAACC
>APH_0186
AAGAGCTGAGGGCATCTTCTTTCAGTACAAATGTTTCTACTTTTCTTCTTTGTTTGAGGAAGTGTCATTGATGTATATATTCTTAGATGGAACCGTGCAGCTCCAAATAACTTTGTCAGATTTCTCCTTCGGAGTACGCACATCCATTAGGTAACATCACCTCCTCACATCACTCAGGGAATAACTCGGAGAGGAAGAAAGCAAATCAACATTCGGATTGAAGTTACACATGCCAATGCCACCCCAGCATATTTTCCTCCCATCGTTATTCCCACTGAAGTGAGAAGAAGCAAGGAAGGGGGGGATGAAGGGAAACACCGAAGAAGTAAACACTACACAATGCGCGTGTGTTTGTCGCCTTCTGACTTCCTCCTTTCGCGGAATTTCCCTTTCTGTGGCCCAAGTATCAATCCACGGGGACAAAACTTCAAAATGGAAAAATCACCCAGTATTCGGAAAGAAACACCAGAGACAGGAGATGAAGATGGAGAGCGAGCGACGTAAAGTGATGCGGAGGATGAGAAGAAGGAAAAAAA-GAGAGAGAGAGAGAGAACACAATGGAGGTGGTGGAAGGTGAACGAGAGATGCAACGAACCATAAATGTATGTAAAAGACGGCGTCTATCACATGCAGTCGAGGGTATTAGTACTGGCCCAGGGAAGAGTGCAAACATCTGTCAAAGCGGGACACGAGGGCGTTTGTTATACACAGGGATTAGGGCTATCTCCCAGGGGGTACTTCTTGTAATGAGCCGTCTGACAAGGCCGACGGAGATTATGCATATAAATTATGATTGGGGGATTTGCTGGTCGTATTAGGTTGTCGCTCTGTGAAGGGTACATTACCATATTATCTTCCGTAATGCCTCGAGATGGAGCATGTAAAACGAACCAGAGGAAGATCAGTAGAAGGAGGGAGGGAGATGCGGAAGGAAGCGTGGCAAGGGAGGGATGAATATTGCTTGTTTGCAGTTTTCCAAGCATAGCTAAGAGTAAGAAGAGGAGCAAAAGAGAGAGAGGGAATGAGCGACTACAAAAGGGAGAGAAAGATGAAAGGGGAGGTGGCGGGAGTGTCCCGGTAATTCCCCTAATTTGCATGAGCCAACAATATTGAGGTGCCAGAGAAGGCCAAAAGGCGAATTTATTAAATTGTTTGCCCCGAAAGGAGCGAAAGAATGTCAAAGGGCAATTATTCATCAAAGAGTCGGGGTAGGTCGTTCAGCGGTGATGCTGCTTTGAAATCCTCGGTAGTGGGGGAAAAAGAACTGGGTAGTCTGAAGAAATTTCACCATGCAGCATTCAATAGAAAAAAAAAGTTTTACAAAAAAAAGG---------------------------------------------------------------------------------------------------------------------------------------------------------------------
>APH_0674
AAGAGCTGAGGGCATCTTCTTTCAGTACAAATGTTTCTACTTTTCTTCTTTGTTTGAGGAAGTGTCATTGATGTATATATTCTTAGATGGAACCGTGCAGCTCCAAATAACTTTGTCAGATTTCTCCTTCGGAGTACGCACATCCATTAGGTAACATCACCTCCTCACATCACTCAGGGAATAACTCGGAGAGGAAGAAAGCAAATCAACATTCGGATTGAAGTTACACATGCCAATGCCACCCCAGCATATTTTCCTCCCATCGTTATTCCCACTGAAGTGAGAAGAAGCAAGGAACGGGGGGATGAAGGGAAACACCGAAGAAGTAAACACTACACAATGCGCGTGTGTTTGTCGCCTTCTGACTTCCTCCTTTCGCGGAATTTCCCTTTCTGTGGCCCAAGTATCAATCCACGGGGACAAAACTTCAAAATGGAAAAATCACCCAGTATTCGGAAAGAAACACCAGAGACAGGAGATGAAGATGGAGAGCGAGCGACGTAAAGTGATGCGGAGGATGAGAAGAAGGAAAAAAA-GAGAGAGAGAGAGAGAACACAATGGAGGTGGTGGAAGGTGAACGAGAGATGCAACGAACCATAAATGTATGTAAAAGACGGCGTCTATCACATGCAGTCGAGGGTATTAGTACTGGCCCAGGGAAGAGTGCAAACATCTGTCAAAGCGGGACACGAGGGCGTTTGTTATACACAGGGATTAGGGCTATCTCCCAGGGGGTACTTCTTGTAATGAGCCGTCTGACAAGGCCGACGGAGATTATGCATATAAATTATGATTGGGGGATTTGCTGGTCGTATTAGGTTGTCGCTCTGTGAAGGGTACATTACCATATTATCTTCCGTAATGCCTCGAGATGGAGCATGTAAAACGAACCAGAGGAAGATCAGTAGAAGGAGGGAGGGAGATGCGGAAGGAAGCGTGGCAAGGGAGGGATGAATATTGCTTGTTTGCAGTTTTCCAAGCATAGCTAAGAGTAAGAAGAGGAGCAAAAGAGAGAGAGGGAATGAGCGACTACAAAAGGGAGAGAAAGATGAAAGGGGAGGTGGCGGGAGTGTCCCGGTAATTCCCCTAATTTGCATGAGCCAACAATATTGAGGTGCCAGAGAAGGCCAAAAGGCGAATTTATTAAATTGTTTGCCCCGAAAGGAGCCAAAGAATGTCAAAGGGCAATTATTCATCAAAGAGTCGGGGTAGGTCGTTCAGCGGTGATGCTGCTTTGAAATCCTCGGTAGTGGGGGAAAAAGAACTGGGTAGTCTGAAGAAATTTCACCATGCAGCATTCAATAGAAAAAAAAAGTTTTAC-AAAAAAGGAGGGGATAATGAGTTTGACAGCAACATAAAATCGT----CCGCAGCAACCTTTTCAACCAGAATTTCATATTTTCGCAGTGTAATAAGGGTTCTGAAGAATAAATGATGCCCGCCGCAAATGGTCACATTTTCTTCGTAGATTCGCAGACTGCAGAGCTGCGAACC
>APH_0683
AAGAGCTCAGGGCATCTTCTTTCAGTACAAATGTTTCTACTTTTCTTCTTTGTTTGAGGAAGTGTCATTGATGTATATATTCTTAGATGGAACCGTGCAGCTCCAAATAACTTTGTCAGATTTCTCCTTCGGAGTACGCACATCCATTAGGTAACATCACCTCCTCACATCACTCAGGGAATAACTCGGAGAGGAAGAAAGCAAATCAACATTCGGATTGAAGTTACACATGCCAATGCCACCCCAGCATATTTTCCTCCCATCGTTATTCCCACTGAAGTGAGAAGAAGCAAGGAACGGGGGGATGAAGGGAAACACAGAAGAAGTAAACACTACACAATGCGCGTGTGTTTGTCGCCTTCTGACTTCCTCCTTTCGCGGAATTTCCCTTTCTGTGGCCCAAGTATCAATCCACGGGGACAAAACTTCAAAATGGAAAAATCACCCAGTATTCGGAAAGAAACACCAGAGACAGGAGATGAAGATGGAGAGCGAGCGACGTAAAGTGATGCGGAGGATGAGAAGAAGGAAAAAAAAGAGAGAGAGAGAGAGAACACAATGGAGGTGGTGGAAGGTGAACGAGAGATGCAACGAACCATAAATGTATGTAAAAGACGGCGTCTATCACATGCAGTCGAGGGTATTAGTACTGGCCCAGGGAAGAGTGCAAACATCTGTCAAAGCGGGACACGAGGGCGTTTGTTATACACAGGGATTAGGGCTATCTCCCAGGGGGTACTTCTTGTAATGAGCCGTCTGACAAGGCCGACGGAGATTATGCATATAAATTATGATTGGGGGATTTGCTGGTCGTATTAGGTTGTCGCTCTGTGAAGGGTACATTACCATATTATCTTCCGTAATGCCTCGAGATGGAGCATGTAAAACGAACCAGAGGAAGATCAGTAGAAGGAGGGAGGGAGATGCGGAAGGAAGCGTGGCAAGGGAGGGATGAATATTGCTTGTTTGCAGTTTTCCAAGCATAGCTAAGAGTAAGAAGAGGAGCAAAAGAGAGAGAGGGAATGAGCGACTACAAAAGGGAGAGAAAGATGAAAGGGGAGGTGGCGGGAGTGTCCCGGTAATTCCCCTAATTTGCATGAGCCAACAATATTGAGGTGCCAGAGAAGGCCAAAAGGCGAATTTATTAAATTGTTTGCCCCGAAAGGAGCGAAAGAATGTCAAAGGGCAATTATTCATCAAAGAGTCGGGGTAGGTCGTTCAGCGGTGATGCCGCTTTGAAAACCTCGGTAGTGGGGGAAAAAGAACTGGGTAGTCTGAAGAAATTTCACCATGCAGCATTCAATAGAAAAAAAAAGTTTTAC-AAAAAAGGGGGGGATAATGAGTTTGACAGCAACATAAAATCGA----CGGCAGCAACCTTTTCAACCAGAATTTCATATTTTCGCAATGTAATAAGGGTTCTGAAGAATCAATGATGCCCGCCACAAATGGTTACATTTTCTTCGTAGATTCGCAGACTGCAGAGCTGCGAATC
>APH_0717
AAGAGCTGAGGGCATCTTCTTTCAGTACAAATGTTTCTACTTTTCTTCTTTGTTTGAGGAAGTGTCATTGATGTATATATTCTTAGATGGAACCGTGCAGCTCCAAATAACTTTGTCAGATTTCTCCTTCGGAGTACGCACATCCATTAGGTAACATCACCTCCTCACATCACTCAGGGAATAACTCGGAGAGGAAGAAAGCAAATCAACATTCGGATTGAAGTTACACATGCCAATGCCACCCCAGCATATTTTCCTCCCATCGTTATTCCCACTGAAGTGAGAAGAAGCAAGGAACGGGGGGATGAAGGGAAACACCGAAGAAGTAAACACTACACAATGCGCGTGTGTTTGTCGCCTTCTGACTTCCTCCTTTCGCGGAATTTCCCTTTCTGTGGCCCAAGTATCAATCCACGGGGACAAAACTTCAAAATGGAAAAATCACCCAGTATTCGGAAAGAAACACCAGAGACAGGAGATGAAGATGGAGAGCGAGCGACGTAAAGTGATGCGGAGGATGAGAAGAAGGAAAAAAA-GAGAGAGAGAGAGAGAACACAATGGAGGTGGTGGAAGGTGAACGAGAGATGCAACGAACCATAAATGTATGTAAAAGACGGCGTCTATCACATGCAGTCGAGGGTATTAGTACTGGCCCAGGGAAGAGTGCAAACATCTGTCAAAGCGGGACACGAGGGCGTTTGTTATACACAGGGATTAGGGCTATCTCCCAGGGGGTACTTCTTGTAATGAGCCGTCTGACAAGGCCGACGGAGATTATGCATATAAATTATGATTGGGGGATTTGCTGGTCGTATTAGGTTGTCGCTCTGTGAAGGGTACATTACCATATTATCTTCCGTAATGCCTCGAGATGGAGCATGTAAAACGAACCAGAGGAAGATCAGTAGAAGGAGGGAGGGAGATGCGGAAGGAAGCGTGGCAAGGGAGGGATGAATATTGCTTGTTTGCAGTTTTCCAAGCATAGCTAAGAGTAAGAAGAGGAGCAAAAGAGAGAGAGGGAATGAGCGACTACAAAAGGGAGAGAAAGATGAAAGGGGAGGTGGCGGGAGTGTCCCGGTAATTCCCCTAATTTGCATGAGCCAACAATATTGAGGTGCCAGAGAAGGCCAAAAGGCGAATTTATTAAATTGTTTGCCCCGAAAGGAGCGAAAGAATGTCAAAGGGCAATTATTCATCAAAGAGTCGGGGTAGGTCGTTCAGCGGTGATGCTGCTTTGAAATCCTCGGTAGTGGGGGAAAAAGAACTGGGTAGTCTGAAGAAATTTCACCATGCAGCATTCAATAGAAAAAAAAAGTTTTAC-AAAAAAGGGGGGGATAATGAGTTTGACAGCAACATAAAATCGT----CCGCAGCAACCTTTTCAACCAGAATTTCATATTTTCGCAGTGTAATAAGGGTTCTGAAGAATAAATGATGCCCGCCGCAAATGGTCACATTTTCTTCGTAGATTCGCAGACTGCAGAGCTGCGAACC
>APH_0880
AAGAGCTCAGGGCATCTTCTTTCAGTACAAATGTTTCTACTTTTCTTCTTTGTTTGAGGAAGTGTCATTGATGTATATATTCTTAGATGGAACCGTGCAGCTCCAAATAACTTTGTCAGATTTCTCCTTCGGAGTACGCACATCCATTAGGTAACATCACCTCCTCACATCACTCAGGGAATAACTCGGAGAGGAAGAAAGCAAATCAACATTCGGATTGAAGTTACACATGCCAATGCCACCCCAGCATATTTTCCTCCCATCGTTATTCCCACTGAAGTGAGAAGAAGCAAGGAACGGGGGGATGAAGGGAAACACCGAAGAAGTAAACACTACACAATGCGCGTGTGTTTGTCGCCTTCTGACTTCCTCCTTTCGCGGAATTTCCCTTTCTGTGGCCCAAGTATCAATCCACGGGGACAAAACTTCAAAATGGAAAAATCACCCAGTATTCGGAAAGAAACACCAGAGACAGGAGATGAAGATGGAGAGCGAGCGACGTAAAGTGATGCGGAGGATGAGAAGAAGGAAAAAAAAGAGAGAGAGAGAGAGAACACAATGGAGGTGGTGGAAGGTGAACGAGAGATGCAACGAACCATAAATGTATGTAAAAGACGGCGTCTATCACATGCAGTCGAGGGTATTAGTACTGGCCCAGGGAAGAGTGCAAACATCTGTCAAAGCGGGACACGAGGGCGTTTGTTATACACAGGGATTAGGGCTATCTCCCAGGGGGTACTTCTTGTAATGAGCCGTCTGACAAGGCCGACGGAGATTATGCATATAAATTATGATTGGGGGATTTGCTGGTCGTATTAGGTTGTCGCTCTGTGAAGGGTACATTACCATATTATCTTCCGTAATGCCTCGAGATGGAGCATGTAAAACGAACCAGAGGAAGATCAGTAGAAGGAGGGAGGGAGATGCGGAAGGAAGCGTGGCAAGGGAGGGATGAATATTGCTTGTTTGCAGTTTTCCAAGCATAGCTAAGAGTAAGAAGAGGAGCAAAAGAGAGAGAGGGAATGAGCGACTACAAAAGGGAGAGAAAGATGAAAGGGGAGGTGGCGGGAGTGTCCCGGTAATTCCCCTAATTTGCATGAGCCAACAATATTGAGGTGCCAGAGAAGGCCAAAAGGCGAATTTATTAAATTGTTTGCCCCGAAAGGAGCGAAAGAATGTCAAAGGGCAATTATTCATCAAAGAGTCGGGGTAGGTCGTTCAGCGGTGATGCTGCTTTGAAATCCTCGGTAGTGGGGGAAAAAGAACTGGGTAGTCTGAAGAAATTTCACCATGCAGCATTCAATAGAAAAAAAACGTTTTACAAAAAAAGGGGGGGATAATGAGTTTGACAGCAACATAAAATCGA----CGGCAGCAACCTTTTCAACCAGAATTTCATATTTTCGCAATTTAATAAGGGTTCTGAAGAATCAATGATGCCCGCCGCAAATGGTTACATTTTCTTCGTAGATTCGCAGCTCTGCAGTCTGCGAATC
>APH_4024
AAGAGCTGAGGGCATCTTCTTTCAGTACAAATGTTTCTACTTTTCTTCTTTGTTTGAGGAAGTGTCATTGATGTATATATTCTTAGATGGAACCGTGCAGCTCCAAATAACTTTGTCAGATTTCTCCTTCGGAGTACGCACATCCATTAGGTAACATCACCTCCTCACATCACTCAGGGAATAACTCGGAGAGGAAGAAAGCAAATCAACATTCGGATTGAAGTTACACATGCCAATGCCACCCCAGCATATTTTCCTCCCATCGTTATTCCCACTGAAGTGAGAAGAAGCAAGGAACGGGGGGATGAAGGGAAACACCGAAGAAGTAAACACTACACAATGCGCGTGTGTTTGTCGCCTTCTGACTTCCTCCTTTCGCGGAATTTCCCTTTCTGTGGCCCAAGTATCAATCCACGGGGACAAAACTTCAAAATGGAAAAATCACCCAGTATTCGGAAAGAAACACCAGAGACAGGAGATGAAGATGGAGAGCGAGCGACGTAAAGTGATGCGGAGGATGAGAAGAAGGAAAAAAAAGAGAGAGAGAGAGAGAACACAATGGAGGTGGTGGAAGGTGAACGAGAGATGCAACGAACCATAAATGTATGTAAAAGACGGCGTCTATCACATGCAGTCGAGGGTATTAGTACTGGCCCAGGGAAGAGTGCAAACATCTGTCAAAGCGGGACACGAGGGCGTTTGTTATACACAGGGATTAGGGCTATCTCCCAGGGGGTACTTCTTGTAATGAGCCGTCTGACAAGGCCGACGGAGATTATGCATATAAATTATGATTGGGGGATTTGCTGGTCGTATTAGGTTGTCGCTCTGTGAAGGGTACATTACCATATTATCTTCCGTAATGCCTCGAGATGGAGCATGTAAAACGAACCAGAGGAAGATCAGTAGAAGGAGGGAGGGAGATGCGGAAGGAAGCGTGGCAAGGGAGGGATGAATATTGCTTGTTTGCAGTTTTCCAAGCATAGCTAAGAGTAAGAAGAGGAGCAAAAGAGAGAGAGGGAATGAGCGACTACAAAAGGGAGAGAAAGATGAAAGGGGAGGTGGCGGGAGTGTCCCGGTAATTCCCCTAATTTGCATGAGCCAACAATATTGAGGTGCCAGAGAAGGCCAAAAGGCGAATTTATTAAATTGTTTGCCCCGAAAGGAGCGAAAGAATGTCAAAGGGCAATTATTCATCAAAGAGTCGGGGTAGGTCGTTCAGCGGTGATGCATCTTTGAAATCCTCGGCAGTGGGGGAAAAAGAACTGGGTAGTCTGAAGAAATTTCACCATGCAGCATTCAATGGAAAAAAAAAGTTTTAAAAAAAAAGGGGGGGATAATGAGTTTGACAGCAACATAAAATCGT----CCGCAGCAACCTTTTCAACCAGAATTTCATATTTTCGCAATGTAATAAGGGTTCTGAAGAATCAATGATGCCCG-CGCAAATGGTTACATTTTCTTCGTAGATTTGCAGACTGCAGAGCTGCGAATC
>APH_0136
--------------------------------------------------------------------------------------------------------------------------------------------------------------------------------------------------------------------------------------------------------------------------------------------------------------------------------------------------------------------------------------------------------------------------------------------------------------------------------------------------------------AGCGACGTAAAGTGATGCGGAGGATGAGAAGAAGGAAAAAAA----AGAGAGAGAGAGAACACAATGGAGGTGGTGGAAGGTGAACGAGAGATGCAACGAACCATAAATGTATGTAAAAGACGGCGTCTATCACATGCAGTCGAGGGTATTAGTACTGGCCCAGGGAAGAGTGCAAACATCTGTCAAAGCGGGACACGAGGGCGTTTGTTATACACAGGGATTAGGGCTATCTCCCAGGGGGTACTTCTTGTAATGAGCCGTCTGACAAGGCCGACGGAGATTATGCATATAAATTATGATTGGGGGATTTGCTGGTCGTATTAGGTTGTCGCTCTGTGAAGGGTACATTACCATATTATCTTCCGTAATGCCTCGAGATGGAGCATGTAAAACGAACCAGAGGAAGATCAGTAGAAGGAGGGAGGGAGATGCGGAAGGAAGCGTGGCAAGGGAGGGATGAATATTGCTTGTTTGCAGTTTTCCAAGCATAGCTAAGAGTAAGAAGAGGAGCAAAAGAGAGAGAGGGAATGAGCGACTACAAAAGGGAGAGAAAGATGAAAGGGGAGGTGGCGGGAGTGTCCCGGTAATTCCCCTAATTTGCATGAGCCAACAATATTGAGGTGCCAGAGAAGGCCAAAAGGCGAATTTATTAAATTGTTTGCCCCGAAAGGAGCGAAAGAATGTCAAAGGGCAATTATTCATCAAAGAGTCGGGGTAGGTCGTTCAGCGGTGATGCTGCTTTGAAATCCTCGGTAGTGGGGGAAAAAGAACTGGGTAGTCTGAAGAAATTTCACCATGCAGCATTCAATAGAAAAAAAAAGTTTTACAAAAAAAGGAGGGGATAATGAGTTTGACAGCAACATAAAATCGT----CCGCAGCAACCTTTTCAACCAGAATTTCATATTTTCGCAATGTAATAAGGGTTCTGAAGAATCAATGATGCACGCCGCAAATGGTTACATTTTCTTTGTAGATTCCCAGACTGCAGAGCTGCGAATC
>APH_0723
--------------------------------------------------------------------------------------------------------------------------------------------------------------------------------------------------------------------------------------------------------------------------------------------------------------------------------------------------------------------------------------------------------------------------------------------------------------------------------------------------------------AGCGACGTAAAGTGATGCGGAGGATGAGAAGAAGGAAAAAAA----AGAGAGAGAGAGAACACAATGGAGGTGGTGGAAGGTGAACGAGAGATGCAACGAACCATAAATGTATGTAAAAGACGGCGTCTATCACATGCAGTCGAGGGTATTAGTACTGGCCCAGGGAAGAGTGCAAACATCTGTCAAAGCGGGACACGAGGGCGTTTGTTATACACAGGGATTAGGGCTATCTCCCAGGGGGTACTTCTTGTAATGAGCCGTCTGACAAGGCCGACGGAGATTATGCATATAAATTATGATTGGGGGATTTGCTGGTCGTATTAGGTTGTCGCTCTGTGAAGGGTACATTACCATATTATCTTCCGTAATGCCTCGAGATGGAGCATGTAAAACGAACCAGAGGAAGATCAGTAGAAGGAGGGAGGGAGATGCGGAAGGAAGCGTGGCAAGGGAGGGATGAATATTGCTTGTTTGCAGTTTTCCAAGCATAGCTAAGAGTAAGAAGAGGAGCAAAAGAGAGAGAGGGAATGAGCGACTACAAAAGGGAGAGAAAGATGAAAGGGGAGGTGGCGGGAGTGTCCCGGTAATTCCCCTAATTTGCATGAGCCAACAATATTGAGGTGCCAGAGAAGGCCAAAAGGCGAATTTATTAAATTGTTTGCCCCGAAAGGAGCGAAAGAATGTCAAAGGGCAATTATTCATCAAAGAGTCGGGGTAGGTCGTTCAGCGGTGATGCTGCTTTGAAATCCTCGGTAGTGGGGGAAAAAGAACTGGGTAGTCTGAAGAAATTTCACCATGCAGCATTCAATAGAAAAAAAAAGTTTTACAAAAAAAGGGGGGGATAATGAGTTTGACAGCAACATAAAATCGT----CCGCAGCAACCTTTTCAACCAGAATTTCATATTTTCGCAATGTAATAAGGGTTCTGAAGAATCAATGATGCCCGCCACAAATGGTTACATTTTCTTCGTCGATTCGCAGACTG--------------
>APH_3188
------------------------------ATGTTTCTACTTTTCTTCTTTGTTTGAGGAAGTGTCATTGATGTATATATTCTTAGATGGAACCATGCAGCTCCAAATAACTTTGTCAGATTTCTCCTTCGGAGTACGCACATCCATTAGGTAACATCACCTCCTCACATCACTCAGGGAATAACTCGGAGAGGAAGAAAGCAAATCAACATTCGGATTGAAGTTACACATGCCAATGCCACCCCAGCATATTTTCCTCCCATCGTTATTCCCACTGAAGTGAGAAGAAGCAAGGAACGGGGGGATGAAGGGAAACACCGAAGAAGTAAACACTACACAATGCGCGTGTGTTTGTCGCCTTCTGACTTCCTCCTTTCGCGGAATTTCCCTTTCTGTGGCCCAAGTATCAATCCACGGGGACAAAACTTCAAAATGGAAAAATCACCCAGTATTCGGAAAGAAACACCAGAGACAGGAGATGAAGATGGAGAGCGAGCGACGTAAAGTGATGCGGAGGATGAGAAGAAGGAAAAAAA----AGAGAGAGAGAGAACACAATGGAGGTGGTGGAAGGTGAACGAGAGATGCAACGAACCATAAATGTATGTAAAAGACGGCGTCTATCACATGCAGTCGAGGGTATTAGTACTGGCCCAGGGAAGAGTGCAAACATCTGTCAAAGCGGGACACGAGGGCGTTTGTTATACACAGGGATTAGGGCTATCTCCCAGGGGGTACTTCTTGTAATGAGCCGTCTGACAAGGCCGACGGAGATTATGCATATAAATTATGATTGGGGGATTTGCTGGTCGTATTAGGTTGTCGCTCTGTGAAGGGTACATTACCATATTATCTTCCGTAATGCCTCGAGATGGAGCATGTAAAACGAACCAGAGGAAGATCAGTAGAAGGAGGGAGGGAGATGCGGAAGGAAGCGTGGCAAGGGAGGGATGAATATTGCTTGTTTGCAGTTTTCCAAGCATAGCTAAGAGTAAGAAGAGGAGCAAAAGAGAGAGAGGGAATGAGCGACTACAAAAGGGAGAGAAAGATGAAAGGGGAGGTGGCGGGAGTGTCCCGGTAATTCCCCTAATTTGCATGAGCCAACAATATTGAGGTGCCAGAGAAGGCCAAAAGGCGAATTTATTAAATTGTTTGCCCCGAAAGGAGCGAAAGAATGTCAAAGGGCAATTATTCATCAAAGAGTCGGGGTAGGTCGTTCAGCGGTGATGCTGCTTTGAAATCCTCGGTAGTGGGGGAAAAAGAACTGGGTAGTCTGAAGAAATTTCACCATGCAGCATTCAATAGAAAAAAAAAGTTTTACAAAAAAAGGGGGGGATAATGAGTTTGACAGCAACATAAAATCGT----CCGCAGCAACCTTTTCAACCAGAATTTCATATTTTCGCAATGTAATAAGGGTTCTGAAGAATCAATGATGCCCGCCGCAAATGGTCACATTTTCTTCGTAGATTCCCAGA-----------------
>APH_3177
--------------------------------------------------------------------------------------------------------------------------------------------------------------------------------------------------------------------------------------------------------------------------------------------------------------------------------------------------------------------------------------------------------------------------------------------------------------------------------------------------------------AGCGACGTAAAGTGATGCGGAGGATGAGAAGAAGGAAAAAAA----AGAGAGAGAGAGAACACAATGGAGGTGGTGGAAGGTGAACGAGAGATGCAACGAACCATAAATGTATGTAAAAGACGGCGTCTATCACATGCAGTCGAGGGTATTAGTACTGGCCCAGGGAAGAGTGCAAACATCTGTCAAAGCGGGACACGAGGGCGTTTGTTATACACAGGGATTAGGGCTATCTCCCAGGGGGTACTTCTTGTAATGAGCCGTCTGACAAGGCCGACGGAGATTATGCATATAAATTATGATTGGGGGATTTGCTGGTCGTATTAGGTTGTCGCTCTGTGAAGGGTACATTACCATATTATCTTCCGTAATGCCTCGAGATGGAGCATGTAAAACGAACCAGAGGAAGATCAGTAGAAGGAGGGAGGGAGATGCGGAAGGAAGCGTGGCAAGGGAGGGATGAATATTGCTTGTTTGCAGTTTTCCAAGCATAGCTAAGAGTAAGAAGAGGAGCAAAAGAGAGAGAGGGAATGAGCGACTACAAAAGGGAGAGAAAGATGAAAGGGGAGGTGGCGGGAGTGTCCCGGTAATTCCCCTAATTTGCATGAGCCAACAATATTGAGGTGCCAGAGAAGGCCAAAAGGCGAATTTATTAAATTGTTTGCCCCGAAAGGAGCGAAAGAATGTCAAAGGGCAATTATTCATCAAAGAGTCGGGGTAGGTCGTTCAGCGGTGATGCTGCTTTGAAATCCTCGGTAGTGGGGGAAAAAGAACTGGGTAGTCTGAAGAAATTTCACCATGCAGCATTCAATAGAAAAAAAAAGTTTTACAAAAAAAGGGGGGGATAATGAGTTTGACAGCAACATAAAATCGT----CCGCAGCAACCTTTTCAACCAGAATTTCATATTTTCGCAGTGTAATAAGGGTTCTGAAGAATCAATGATGCACGCCGCAAATGGTTACATTTTCTTCGTAGATTCCCAGACTGCAGAGCTGCGAATC
>APH_4021
AAGAGCTGAGGGCATCTTCTTTCAGTACAAATGTTTCTACTTTTCTTCTTTGTTTGAGGAAGTGTCATTGATGTATATATTCTTAGATGGAACCGTGCAGCTCCAAATAACTTTGTCAGATTTCTCCTTCGGAGTACGCACATCCATTAGGTAACATCACCTCCTCACATCACTCAGGGAATAACTCGGAGAGGAAGAAAGCAAATCAACATTCGGATTGAAGTTACACATGCCAATGCCACCCCAGCATATTTTCCTCCCATCGTTATTCCCACTGAAGTGAGAAGAAGCAAGGAACGGGGGGATGAAGGGAAACACAGAAGAAGTAAACACTACACAATGCGCGTGTGTTTGTCGCCTTCTGACTTCCTCCTTTCGCGGAATTTCCCTTTCTGTGGCCCAAGTATCAATCCACGGGGACAAAACTTCAAAATGGAAAAATCACCCAGTATTCGGAAAGAAACACCAGAGACAGGAGATGAAGATGGAGAGAGAGCGACGTAAAGTGATGCGGAGGATGAGAAGAAGGAAAAAAAAGAGAGAGAGCGAGAGAACACAATGGAGGTGGTGGAAGGTGAACGAGAGATGCAACGAACCATAAATGTATGTAAAAGACGGCGTCTATCACATGCAGTCGAGGGTATTAGTACTGGCCCAGGGAAGAGTGCAAACATCTGTCAAAGCGGGACACGAGGGCGTTTGTTATACACAGGGATTAGGGCTATCTCCCAGGGGGTACTTCTTGTAATGAGCCGTCTGACAAGGCCGACGGAGATTATGCATATAAATTATGATTGGGGGATTTGCTGGTCGTATTAGGTTGTCGCTCTGTGAAGGGTACATTACCATATTATCTTCCGTAATGCCTCGAGATGGAGCATGTAAAACGAACCAGAGGAAGATCAGTAGAAGGAGGGAGGGAGATGCGGAAGGAAGCGTGGCAAGGGAGGGATGAATATTGCTTGTTTGCAGTTTTCCAAGCATAGCTAAGAGTAAGAAGAGGAGCAAAAGAGAGAGAGGGAATGAGCGACTACAAAAGGGAGAGAAAGATGAAAGGGGAGGTGGCGGGAGTGTCCCGGTAATTCCCCTAATTTGCATGAGCCAACAATATTGAGGTGCCAGAGAAGGCCAAAAGGCGAATTTATTAAATTGTTTGCCCCGAAAGGAGCGAAAGAATGTCAAAGGGCAATTATTCATCAAAGAGTCGGGGTAGGTCGTTCAGCGGTGATGCTGCTTTGAAATCCTCGGTAGTGGGGGAAAAAGAACTGGGTAGTCTGAAGAAATTTCACCATGCAGCATTCAATAGAAAAAAAAAGTTTTACAAAAAAAGGGGGGGATAATGAGTTTGACAGCAACATAAAATCGT----CCGCAGCAACCTTTTCAACCAGAATTTCATATTTTCGCAATGTAATAAGGGTTCTGAAGAATCAATGATGCACGCCGCAAATGGTTACATTTTCTTCGTAGATTCCCAGACTGCAGAGCTGCGAATC
>APH_1602
AAGAGCTCAGGGCATCTTCTTTCAGTACAAATGTTTCTACTTTTCTTCTTTGTTTGAGGAAGTGTCATTGATGTATATATTCTTAGATGGAACCGTGCAGCTCCAAATAACTTTGTCAGATTTCTCCTTCGGAGTACGCACATCCATTAGGTAACATCACCTCCTCACATCACTCAGGGAATAACTCGGAGAGGAAGAAAGCAAATCAACATTCGGATTGAAGTTACACATGCCAATGCCACCCCAGCATATTTTCCTCCCATCGTTATTCCCACTGAAGTGAGAAGAAGCAAGGAACGGGGGGATGAAGGGAAACACCGAAGAAGTAAACACTACACAATGCGCGTGTGTTTGTCGCCTTCTGACTTCCTCCTTTCGCGGAATTTCCCTTTCTGTGGCCCAAGTATCAATCCACGGGGACAAAACTTCAAAATGGAAAAATCACCCAGTATTCGGAAAGAAACACCAGAGACAGGAGATGAAGATGGAGAGCGAGCGACGTAAAGTGATGCGGAGGATGAGAAGAAGGAAAAAAAAGAGAGAGAGAGAGAGAACACAATGGAGGTGGTGGAAGGTGAACGAGAGATGCAACGAACCATAAATGTATGTAAAAGACGGCGTCTATCACATGCAGTCGAGGGTATTAGTACTGGCCCAGGGAAGAGTGCAAACATCTGTCAAAGCGGGACACGAGGGCGTTTGTTATACACAGGGATTAGGGCTATCTCCCAGGGGGTACTTCTTGTAATGAGCCGTCTGACAAGGCCGACGGAGATTATGCATATAAATTATGATTGGGGGATTTGCTGGTCGTATTAGGTTGTCGCTCTGTGAAGGGTACATTACCATATTATCTTCCGTAATGCCTCGAGATGGAGCATGTAAAACGAACCAGAGGAAGATCAGTAGAAGGAGGGAGGGAGATGCGGAAGGAAGCGTGGCAAGGGAGGGATGAATATTGCTTGTTTGCAGTTTTCCAAGCATAGCTAAGAGTAAGAAGAGGAGCAAAAGAGAGAGAGGGAATGAGCGACTACAAAAGGGAGAGAAAGATGAAAGGGGAGGTGGCGGGAGTGTCCCGGTAATTCCCCTAATTTGCATGAGCCAACAATATTGAGGTGCCAGAGAAGGCCAAAAGGCGAATTTATTAAATTGTTTGCCCCGAAAGGAGCGAAAGAATGTCAAAGGGCAATTATTCATCAAAGAGTCGGGGTAGGTCGTTCAGCGGTGATGCTGCTTTGAAATCCTCGGTAGTGGGGGAAAAAGAACTGGGTAGTCTGAAGAAATTTCACCATGCAGCATTCAATAGAAAAAAAAAGTTTTACAAAAAAAGGGGGGGATAATGAGTTTGACAGCAACATAAAATCGT----CCGCAGCAACCTTTTCAACCAGAATTTCATATTTTCGCAATGTAATAAGGGTTCTGAAGAATCAATGATGCACGCCGCAAATGGTTACATTTTCTTCGTAGATTCCCAGACTGCAGAGCTGCGAATC
>APH_4005
AAGAGCTCAGGGCATCTTCTTTCAGTACAAATGTTTCTACTTTTCTTCTTTGTTTGAGGAAGTGTCATTGATGTATATATTCTTAGATGGAACCGTGCAGCTCCAAATAACTTTGTCAGATTTCTCCTTCGGAGTACGCACATCCATTAGGTAACATCACCTCCTCACATCACTCAGGGAATAACTCGGAGAGGAAGAAAGCAAATCAACATTCGGATTGAAGTTACACATGCCAATGCCACCCCAGCATATTTTCCTCCCATCGTTATTCCCACTGAAGTGAGAAGAAGCAAGGAACGGGGGGATGAAGGGAAACACCGAAGAAGTAAACACTACACAATGCGCGTGTGTTTGTCGCCTTCTGACTTCCTCCTTTCGCGGAATTTCCCTTTCTGTGGCCCAAGTATCAATCCACGGGGACAAAACTTCAAAATGGAAAAATCACCCAGTATTCGGAAAGAAACACCAGAGACAGGAGATGAAGATGGAGAGCGAGCGACGTAAAGTGATGCGGAGGATGAGAAGAAGGAAAAAAAAGAGAGAGAGAGAGAGAACACAATGGAGGTGGTGGAAGGTGAACGAGAGATGCAACGAACCATAAATGTATGTAAAAGACGGCGTCTATCACATGCAGTCGAGGGTATTAGTACTGGCCCAGGGAAGAGTGCAAACATCTGTCAAAGCGGGACACGAGGGCGTTTGTTATACACAGGGATTAGGGCTATCTCCCAGGGGGTACTTCTTGTAATGAGCCGTCTGACAAGGCCGACGGAGATTATGCATATAAATTATGATTGGGGGATTTGCTGGTCGTATTAGGTTGTCGCTCTGTGAAGGGTACATTACCATATTATCTTCCGTAATGCCTCGAGATGGAGCATGTAAAACGAACCAGAGGAAGATCAGTAGAAGGAGGGAGGGAGATGCGGAAGGAAGCGTGGCAAGGGAGGGATGAATATTGCTTGTTTGCAGTTTTCCAAGCATAGCTAAGAGTAAGAAGAGGAGCAAAAGAGAGAGAGGGAATGAGCGACTACAAAAGGGAGAGAAAGATGAAAGGGGAGGTGGCGGGAGTGTCCCGGTAATTCCCCTAATTTGCATGAGCCAACAATATTGAGGTGCCAGAGAAGGCCAAAAGGCGAATTTATTAAATTGTTTGCCCCGAAAGGAGCGAAAGAATGTCAAAGGGCAATTATTCATCAAAGAGTCGGGGTAGGTCGTTCAGCGGTGATGCTGCTTTGAAATCCTCGGTAGTGGGGGAAAAAGAACTGGGTAGTCTGAAGAAATTTCACCATGCAGCATTCAATAGAAAAAAAAAGTTTTACAAAAAAAGGGGGGGATAATGAGTTTGACAGCAACATAAAATCGT----CCGCAGCAACCTTTTCAACCAGAATTTCATATTTTCGCAATGTAATAAGGGTTCTGAAGAATCAATGATGCACGCCGCAAATGGTTACATTTTCTTCGTAGATTCCCAGACTGCAGAGCTGCGAATC
>APH_0622
--------------------------------------------------------------------------------------------------------------------------------------------------------------------------------------------------------------------------------------------------------------------------------------------------------------------------------------------------------------------------------------------------------------------------------------------------------------------------------------------------------------AGCGACGTAAAGTGATGCGGAGGATGAGAAGAAGGAAAAAAA----AGAGAGAGAGAGAACACAATGGAGGTGGTGGAAGGTGAACGAGAGATGCAACGAACCATAAATGTATGTAAAAGACGGCGTCTATCACATGCAGTCGAGGGTATTAGTACTGGCCCAGGGAAGAGTGCAAACATCTGTCAAAGCGGGACACGAGGGCGTTTGTTATACACAGGGATTAGGGCTATCTCCCAGGGGGTACTTCTTGTAATGAGCCGTCTGACAAGGCCGACGGAGATTATGCATATAAATTATGATTGGGGGATTTGCTGGTCGTATTAGGTTGTCGCTCTGTGAAGGGTACATTACCATATTATCTTCCGTAATGCCTCGAGATGGAGCATGTAAAACGAACCAGAGGAAGATCAGTAGAAGGAGGGAGGGAGATGCGGAAGGAAGCGTGGCAAGGGAGGGATGAATATTGCTTGTTTGCAGTTTTCCAAGCATAGCTAAGAGTAAGAAGAGGAGCAAAAGAGAGAGAGGGAATGAGCGACTACAAAAGGGAGAGAAAGATGAAAGGGGAGGTGGCGGGAGTGTCCCGGTAATTCCCCTAATTTGCATGAGCCAACAATATTGAGGTGCCAGAGAAGGCCAAAAGGCGAATTTATTAAATTGTTTGCCCCGAAAGGAGCGAAAGAATGTCAAAGGGCAATTATTCATCAAAGAGTCGGGGTAGGTCGTTCAGCGGTGATGCTGCTTTGAAATCCTCGGTAGTGGGGGAAAAAGAACTGGGTAGTCTGAAGAAATTTCACCATGCAGCATTCAATAGAAAAAAAAAGTTTTACAAAAAAAGGGGGGGATAATGAGTTTGACAGCAACATAAAATCGT----CCGCAGCAACCTTTTCAACCAGAATTTCATATTTTCGCAATGTAATAAGGGTTCTGAAGAATCAATGATGCACGCCGCAAATGGTTACATTTTCTTCGTAGATTCCCAGACTGCAGAGCTGCGAATC
>APH_1438
-------------------------------------------------------------------------------------------------------------------------------------------------------------------------------------------------------------------------------------------------------------------------------------------------------------------------------------------------------------------------------------------------------------------------------------------------------------------------------------------------------------------------GTGATGCGGAGGATGAGAAGAAGGAAAAAAAAGAGAGAGAGAGAGAGAACACAATGGAGGTGGTGGAAGGTGAACGAGAGATGCAACGAACCATAAATGTATGTAAAAGACGGCGTCTATCACATGCAGTCGAGGGTATTAGTACTGGCCCAGGGAAGAGTGCAAACATCTGTCAAAGCGGGACACGAGGGCGTTTGTTATACACAGGGATTAGGGCTATCTCCCAGGGGGTACTTCTTGTAATGAGCCGTCTGACAAGGCCGACGGAGATTATGCATATAAATTATGATTGGGGGATTTGCTGGTCGTATTAGGTTGTCGCTCTGTGAAGGGTACATTACCATATTATCTTCCGTAATGCCTCGAGATGGAGCATGTAAAACGAACCAGAGGAAGATCAGTAGAAGGAGGGAGGGAGATGCGGAAGGAAGCGTGGCAAGGGAGGGATGAATATTGCTTGTTTGCAGTTTTCCAAGCATAGCTAAGAGTAAGAAGAGGAGCAAAAGAGAGAGAGGGAATGAGCGACTACAAAAGGGAGAGAAAGATGAAAGGGGAGGTGGCGGGAGTGTCCCGGTAATTCCCCTAATTTGCATGAGCCAACAATATTGAGGTGCCAGAGAAGGCCAAAAGGCGAATTTA-----------------------------------------------------------------------------------------------------------------------------------------------------------------------------------------------------------------------------------------------------------------------------------------------------------------------------------------------------------------
