# Supplementary material for: ﻿Discovery of a new tarantula species from the Madrean Sky Islands and the first documented instance of syntopy between two montane endemics (Araneae, Theraphosidae, Aphonopelma): a case of prior mistaken identity
Source: Zookeys. 2024 Aug 16;1210:61–98. doi: 10.3897/zookeys.1210.125318 (PMC11344175; doi:10.3897/zookeys.1210.125318)
Supplement: Supplementary material 8 — Phylogenomics files [file zookeys-1210-061_article-125318__-s008.zip › Suppl8/individual_UCE_loci/sl_realigned_uce_2001125.fas]

>APH_3191
------------------------------------GGGGATAACTAGCACTCATCAGTGAAGCTCCTTCCTTGTT-------------------TTCCTCATA------------GCTGTGGATTTTTACAGTATTTTCCCCCATAAACTTTAGTGGTT--------------------------------------------GCAATTATCAAAGGCACTTTTTTTTAAAGAAGCCTTAAAAAAATTTAAAAAGCATTTTTTAAGTACTAAACAGGAAAGATCTTAGAAGAAATCATCAGGAGTTGAATGTCATTGCTTCAGATTAAATCTGTGCAAAGAAATCCATTCCAGATGTCATCACAATTGAAACTGAGTGAAGGCTATTAAAGCTGCATCAACCATTAAAACTTTTGAGTGTGAATAAAAAATAAGATCACATCTAAGAATAGCATCATCAATTTTTTACATAACGAAGTTTAAATTCATCACCTTCAGCCATGTTACTTATATATTGACTTAAATCAGTCCTGGGCTAACTGTACAAACTACAGTGCAACAGACTAATTACTCATTTTGTTACAAATGGACATCAGACTATTATGCACTTACGATGTTTCCAATGGAAGACGTCCCTTCACAGAAACATTACATTGTGACACTGCTTCACCAGCTTTATTTTTGGCAATTATTGTGTAGACACCAGCATCTTTTGGAAAAGCTTCAGTGATAACTAACGTGGCTTTGTTTCCATCAAAATGTGGCTAGAAAGAATAAAACAATGATAGTACGACTGTTTTTTCTGTAGTGAATTGGAGTTTATTTCACTTTAATAATCAGAAGCAAATAAGGAAATATTTTCTTTAAGAACCAAATAAAATCATTTTTTAAAAACTATGACAACTTTTGATGTGAAATTTTAAGATATACTACAGTGATAACCAGAAAATTTTGTATATAATGGAATTTACAGGGCAACAAAACATTTAGTATAATTGTGACAGGAAAGCAGTACAAACAAATCATTGTAATCTAGCATTGCTAGGAATCTACCAAAAAGTCATAAATCTTTATAACAGTCTCACCGTGCTCTGCAGCAATACATATATTGTAGAGAGAAAGAGAGATACCTAGATGGTGGCAA-------------------------------------------------------------------------------------------------------------------------------------------------------------------------------------------------------------------------------
>APH_0622
--------------------------------------------------------------------------------------------ATGTACCACATAATGTAAACTTGCATTGTGAATTTTTGTAATATCTTCTTTAAGACAAAGTAATGATTCGTCAAGAAAAATAAATTCATTATGCAGAGGAAATCTTTGAAAAGCATTTTTAAAAGGCACTTTTTTTTAAAGAAGCCTTAAAAAAATTTAAAAAGCATTTTTTAAGTACTAAACAGGAAAGATCTTAGAAGAAATCATCAGGAGTTGAATGTCATTGCTTCAGATTAAATCTGTGCAAAGAAATCCATTCCAGATGTCATCACAATTGAAACTGAGTGAAGGCTATTAAAGCTGCATCAACCATTAAAACTTTTGAGTGTGAATAAAAAATAAGATCACATCTAAGAATAGCATCATCAATTTTTTACATAACGAAGTTTAAATTCATCACCTTCAGCCATGTTACTTATATATTGACTTAAATCAGTCCTGGGCTAACTGTACAAACTACAGTGCAACAGACTAATTACTCATTTTGTTACAAATGGACATCAGACTATTATGCACTTACGATGTTTCCAATGGAAGACGTCCCTTCACAGAAACATTACATTGTGACACTGCTTCACCAGCTTTATTTTTGGCAATTATTGTGTAGACACCAGCATCTTTTGGAAAAGCTTCAGTGATAACTAACGTGGCTTTGTTTCCATCAAAATGTGGCTAGAAAGAATAAAATAATGATAGTACGACTGTTTTTTCTGTAGTGAATTGGAGTTTATTTCACTTTAATAATCAGAAGCAAATAAGGAAATATTTTCTTTAAGAACCAAATAAAATCATTTTTTAAAAACTATGACAACTTTTGATGTGAAATTTTAAGATATACTACAGTGATAACCAGAAAATTTTGTATATAATGGAATTTACAGGGCAACAAAACATTTAGTATAATTGTGACAGGAAAGCAGTACAAACAAATCATTGTAATCTAGCATTGCTAGGAATCTACCAAAAAGTCATAAATCTTTATAACAGTCTCACCGTGCTCTGCAGCAATACATATATTGTAGAGAGAAAGAGAGATACCTAGATGGTGGCAATTCATAGACATTGTGTTATACATATAGCTCTGACATGATGGAAGTATAAACCTTGTTGATA--------------------------TCAGCAGTCACGTAATT----------------------AGGAAGCAGATAAGAAATAACTCAAAC-------------------------TCAAACAA-------------------------------------
>APH_1535
--------------------------------------------------------------------------------------------------------------ACTTGCATTGTGAATTTTTGTAATATCTTCTTTAAGACAAAGTAATGATTCGTCAAGAAAAATAAATTCATTATGCAGAGGAAATCTTTGAAAAGCATTTTTAAAAGGCACTTTTTTTTAAAGAAGCCTTAAAAAAATTTAAAAAGCATTTTTTAAGTACTAAACAGGAAAGATCTTAGAAGAAATCATCAGGAGTTGAATGTCATTGCTTCAGATTAAATCTGTGCAAAGAAATCCATTCCAGATGTCATCACAATTGAAACTGAGTGAAGGCTATTAAAGCTGCATCAACCATTAAAACTTTTGAGTGTGAATAAAAAATAAGATCACATCTAAGAATAGCATCATCAATTTTTTATATAACGAAGTTTAAATTCATCACCTTCAGCCATGTTACTTATATATTGACTTAAATCAGTCCTGGGCTAACTGTACAAACTACAGTGCAACAGACTAATTACTCATTTTGTTACAAATGGACATCAGACTATTATGCACTTACGATGTTTCCAATGGAAGACGTCCCTTCACAGAAACATTACATTGTGACACTGCTTCACCAGCTTTATTTTTGGCAATTATTGTGTAGACACCAGCATCTTTTGGGAAAGCTTCAGTGATAACTAACGTGGCTTTGTTTCCATCAAAATGTGGCTAGAAAGAATAAAATAATGATAGTACGACTGTTTTTTCTGTAGTGAATTCGAGTTTATTTCACTTTAATAATCAGAAGCAAATAAGAAAATATTTTCTTTGAGAACCAAATAAAATCATTTTTTAAAAACTATGACAACTTTTGATGTGAAATTTTAAGATATACTACAGTGATAACCATAAAATTTTGTATATAATGGAATTTACAGGGCAACAAAACATTTAGTATAATTGTGACAGGAAAGCAGTACAAACAAATCATTGTAATCTAGCATTGCTAGGAATCTACCAAAAAGTCATAAATCTTTATAACAGTCTCACCGTGCTCTGCAGCAATACATATATTGTAGAGAGAAAGAGAGATACCTAGATGGTGGCAATTCATAGACATTGTGTTATACATATAGCTCTGACATGATGGAAGTATAAACCTTGGTCCTAAAATAATGATAGAAGAGTTACACCATTTAGTGGTTATGTGTTTTCCACCTTATTTTTTTTTAAAGAAGAATAAGATGAAACTTATGTTACACATTTTCACTATTCCTAAATTTTTGG---------------------------------------------
>APH_5001
TACATCCAACCCTGATCAAAATGACAGTCAAAATTCTAATCAAGATAACACTCGGAATTCTGATTTAGAGCTGGTTAAGGATAATTCAAATAATGTACCACATAATGTAAACTTGCATTGTGAATTTTTGTAATATCTTCTTTAAGACAAAGTAATGATTCGTCAAGAAAAATAAATTCATTATGCAGAGGAAATTTTTGAAAAGCATTTTTAAAAGGCACTTTTTTTTAAAGAAGCCTTAAAAAAATTTTAAAAGCATTTTTTAAGTACTAAACAGGAAAGATCTTAGAAGAAATCATCAGGAGTTGAATGTCATTGCTTCAGATTAAATCTGTGCAAAGAAATCCATTCCAGATGTCATCACAATTGAAACTGAGTGAAGGCTATTAAAGCTGCATCAACCATTAAAACTTTTGAGTGTGAATAAAAAATAAGATCACATCTAAGAATAGCATCATCAATTTTTTACATAACGAAGTTTAAATTCATCACCTTCAGCCATGTTACTTATATATTGACTTAAATCAGTCCTGGGCTAACTGTACAAACTACAGTGCAACAGACTAATTACTCATTTTGTTACAAATGGACATCAGACTATTATGCACTTACGATGTTTCCAATGGAAGACGTCCCTTCACAGAAACATTACATTGTGACACTGCTTCACCAGCTTTATTTTTGGCAATTATTGTGTAGACACCAGCATCTTTTGGAAAAGCTTCAGTGATAACTAACGTGGCTTTGTTTCCATCAAAATGTGGCTAGAAAGAATAAAATAATGATAGTACGACTGTTTTTTCTGTAGTGAATTGGAGTTTATTTCACTTTAATAATCAGAAGCAAATAAGGAAATATTTTCTTTAAGAACCAAATAAAATCATTTTTTAAAAACTATGACAACTTTTGATGTGAAATTTTAAGATATACTACAGTGATAACCAGAAAATTTTGTATATAATGGAATTTACAGGGCAACAAAACATTTAGTATAATTGTGACAGGAAAGCAGTACAAACAAATCATTGTAATCTAGCATTGCTAGGAATCTACCAAAAAGTCATAAATCTTTATAACAGTCTCACCGTGCTCTGCAGCAATACATATATTGTAGAGAGAAAGAGAGATACCTAGATGGTGGCAATTCATAGACATTGTGTTATACATATAGCTCTGACATGATGGAAGTATAAACCTTGGTCCTAAAATAATGATAGAAGAGTTACACCATTTAGTGGGTATGTGTTTTCCACCTTATTTTTTTTTAAAGAAGAGTAAGATGAAACTTATGTTATACATTTTCACTATTCCTAAATTTTTGGTGAGACAAATCATAGTG----------------------------
>APH_5079
--------------------------------------------------------------------AGCTGGTTAAGGATAATTCAAATAATGTACCACATAATGTAAACTTGCATTGTGAATTTTTGTAATATCTTCTTTAAGACAAAGTAATGATTCGTCAAGAAAAATAAATTCATTATGCAGAGGAAATTTTTGAAAAGCATTTTTAAAAGGCACTTTTTTTTAAAGAAGCCTTAAAAAAATTTTAAAAGCATTTTTTAAGTACTAAACAGGAAAGATCTTAGAAGAAATCATCAGGAGTTGAATGTCATTGCTTCAGATTAAATCTGTGCAAAGAAATCCATTCCAGATGTCATCACAATTGAAACTGAGTGAAGGCTATTAAAGCTGCATCAACCATTAAAACTTTTGAGTGTGAATAAAAAATAAGATCACATCTAAGAATAGCATCATCAATTTTTTACATAACGAAGTTTAAATTCATCACCTTCAGCCATGTTACTTATATATTGACTTAAATCAGTCCTGGGCTAACTGTACAAACTACAGTGCAACAGACTAATTACTCATTTTGTTACAAATGGACATCAGACTATTATGCACTTACGATGTTTCCAATGGAAGACGTCCCTTCACAGAAACATTACATTGTGACACTGCTTCACCAGCTTTATTTTTGGCAATTATTGTGTAGACACCAGCATCTTTTGGAAAAGCTTCAGTGATAACTAACGTGGCTTTGTTTCCATCAAAATGTGGCTAGAAAGAATAAAATAATGATAGTACGACTGTTTTTTCTGTAGTGAATTGGAGTTTATTTCACTTTAATAATCAGAAGCAAATAAGGAAATATTTTCTTTAAGAACCAAATAAAATCATTTTTTAAAAACTATGACAACTTTTGATGTGAAATTTTAAGATATACTACAGTGATAACCAGAAAATTTTGTATATAATGGAATTTACAGGGCAACAAAACATTTAGTATAATTGTGACAGGAAAGCAGTACAAACAAATCATTGTAATCTAGCATTGCTAGGAATCTACCAAAAAGTCATAAATCTTTATAACAGTCTCACCGTGCTCTGCAGCAATACATATATTGTAGAGAGAAAGAGAGATACCTAGATGGTGGCAATTCATAGACATTGTGTTATACATATAGCTCTGACATGATGGAAGTATAAACCTTGGTCCTAAAATAATGATAGAAGAGTTACACCATTTAGTGGGTATGTGTTTTCCACCTTATTTTTTTTTAAAGAAGAGTAAGATGAAACTTATGTTATACATTTTCACTATTCCTAAATTTTTGGTGAGACAAATCATAGTGTTACATAATTTATATAATTAAAGATCTT
>APH_5003
-----------------------------------------------------------------------------------ATTCAAATAATGTACCACATAATGTAAACTTGCATTGTGAATTTTTGCAATATCTTCTTTAAGACAAAGTAATGATTCGTCAAGAAAAATAAATTCATTATGCAGAGGAAATTTTTGAAAAGCATTTTTAAAAGGCACTTTTTTTTAAAGAAGCCTTAAAAAAATTTTAAAAGCATTTTTTAAGTACTAAACAGGAAAGATCTTAGAAGAAATCATCAGGAGTTGAATGTCATTGCTTCAGATTAAATCTGTGCAAAGAAATCCATTCCAGATGTCATCACAATTGAAACTGAGTGAAGGCTATTAAAGCTGCATCAACCATTAAAACTTTTGAGTGTGAATAAAAAATAAGATCACATCTAAGAATAGCATCATCAATTTTTTACATAACGAAGTTTAAATTCATCACCTTCAGCCATGTTACTTATATATTGACTTAAATCAGTCCTGGGCTAACTGTACAAACTACAGTGCAACAGACTAATTACTCATTTTGTTACAAATGGACATCAGACTATTATGCACTTACGATGTTTCCAATGGAAGACGTCCCTTCACAGAAACATTACATTGTGACACTGCTTCACCAGCTTTATTTTTGGCAATTATTGTGTAGACACCAGCATCTTTTGGAAAAGCTTCAGTGATAACTAACGTGGCTTTGTTTCCATCAAAATGTGGCTAGAAAGAATAAAATAATGATAGTACGACTGTTTTTTCTGTAGTGAATTGGAGTTTATTTCACTTTAATAATCAGAAGCAAATAAGGAAATATTTTCTTTAAGAACCAAATAAAATCATTTTTTAAAAACTATGACAACTTTTGATGTGAAATTTTAAGATATACTACAGTGATAACCAGAAAATTTTGTATATAATGGAATTTACAGGGCAACAAAACATTTAGTATAATTGTGACAGGAAAGCAGTACAAACAAATCATTGTAATCTAGCATTGCTAGGAATCTACCAAAAAGTCATAAATCTTTATAACAGTCTCACCGTGCTCTGCAGCAATACATATATTGTAGAGAGAAAGAGAGATACCTAGATGGTGGCAATTCATAGACATTGTGTTATACATATAGCTCTGACATGATGGAAGTATAAACCTTGGTCCTAAAATAATGATAGAAGAGTTACACCATTTAGTGGGTATGTGTTTTCCACCTTATTTTTTTTTAAAGAAGAGTAAGATGAAACTTATGTTATACATTTTCAC--------------------------------------------------------------
>APH_0683
TACATCCAACCCTGATCAAAATGACAGTCAAAATTCTAATCAAGATAACACTCGGAATTCTGATTTAGTGCTGGTTAAGGATAATTCAAATAATGTACCACATAATGTAAACTTGCATTGTGAATTTTTGTAATATCTTCTTTAAGACAAAGTAATGATTCGTCAAGAAAAATAAATTCATTATGCAGAGGAAATCTTTGAAAAGCATTTTTAAAAGGCAC-TTTTTTTAAAGAAGCCTTAAAAAAATTTAAAAAGCATTTTTTAAGTACTAAACAGGAAAGATCTTAGAAGAAATCATCAGGAGTTGAATGTCATTGCTTCAGATTAAATCTGTGCAAAGAAATCCATTCCAGATGTCATCACAATTGAAACTGAGTGAAGGCTATTAAAGCTGCATCAACCATTAAAACTTTTGAGTGTGAATAAAAAATAAGATCACATCTAAGAATAGCATCATCAATTTTTTACATAACAAAGTTTAAATTCATCACCTTCAGCCATGTTACTTATATATTGACTTAAATCAGTCCTGGGCTAACTGTACAAACTACAGTGCAACAGACTAATTACTCATTTTGTTACAAATGGACATCAGACTATTATGCACTTACGATGTTTCCAATGGAAGACGTCCCTTCACAGAAACATTACATTGTGACACTGCTTCACCAGCTTTATTTTTGGCAATTATTGTGTAGACACCAGCATCTTTTGGAAAAGCTTCAGTGATAACTAACGTGGCTTTGTTTCCATCAAAATGTGGCTAGAAAGAATAAAATAATGATAGTACGACTGTTTTTTCTGTAGTGAATTGGAGTTTATTTCACTTTAATAATCAGAAGCAAATAAGGAAATATTTTCTTTAAGAACCAAATAAAATCATTTTTTAAAAACTATGACAACTTTTGATGTGAAATTTTAAGATATACTACAGTGATAACCAGAAAATTTTGTATATAATGGAATTTACAGGGCAACAAAACATTTAGTATAATTGTGACAGGAAAGCAGTACAAACAAATCATTGTAATCTAGCATTGCTAGGAATCTCCCAAAAAGTCATAAATCTTTATAACAGTCTCACCGTGCTCTGCAGCAATACATATATTGTAGAGAGAAAGAGAGATACCTAGATGGTGGCAATTCATAGACATTGTGTTATACATATAGCTCTGACATGATGGAAGTATAAACCTTGGTCCTAAAATAATGATAGAAGAGTTACACCATTTAGTGGGTATGTGTTTTCCACCTTATTTTTTTTTAAAGAAGAATAAGATGAAACTTATGTTACACATTTTCACTATTCCTAAATTTTTGGTGAGACAAATCATTGTGTTACATAATTTATATAATTAAAGAACTT
>APH_0717
--------------------ATGACAGTCAAAATTCTAATCAAGATAACACTCGGAATTCTGATTTAGTGCTGGTTAAGGATAATTCAAATAATGTACCACATAATGTAAACTTGCATTGTGAATTTTTGTAATATCTTCTTTAAGACAAAGTAATGATTCGTCAAGAAAAATAAATTCATTATGCAGAGGAAATCTTTGAAAAGCATTTTTAAAAGGCAC-TTTTTTTAAAGAAGCCTTAAAAAAATTTAAAAAGCATTTTTTAAGTACTAAACAGGAAAGATCTTAGAAGAAATCATCAGGAGTTGAATGTCATTGCTTCAGATTAAATCTGTGCAAAGAAATCCATTCCAGATGTCATCACAATTGAAACTGAGTGAAGGCTATTAAAGCTGCATCAACCATTAAAACTTTTGAGTGTGAATAAAAAATAAGATCACATCTAAGAATAGCATCATCAATTTTTTACATAACAAAGTTTAAATTCATCACCTTCAGCCATGTTACTTATATATTGACTTAAATCAGTCCTGGGCTAACTGTACAAACTACAGTGCAACAGACTAATTACTCATTTTGTTACAAATGGACATCAGACTATTATGCACTTACGATGTTTCCAATGGAAGACGTCCCTTCACAGAAACATTACATTGTGACACTGCTTCACCAGCTTTATTTTTGGCAATTATTGTGTAGACACCAGCATCTTTTGGAAAAGCTTCAGTGATAACTAACGTGGCTTTGTTTCCATCAAAATGTGGCTAGAAAGAATAAAATAATGATAGTATGACTGTTTTTTCTGTAGTGAATTGGAGTTTATTTCACTTTAATAATCAGAAGCAAATAAGGAAATCTTTTCTTTAAGAACCAAATAAAATCATTTTTTAAAAACTATGACAACTTTTGATGTGAAATTTTAAGATATACTACAGTGATAACCAGAAAATTTTGTATATAATGGAATTTACAGGGCAACAAAACATTTAGTATAATTGTGACAGGAAAGCAGTACAAACAAATCATTGTAATCTAGCATTGCTAGGAATCTCCCAAAAAGTCATAAATCTTTATAACAGTCTCACCGTGCTCTGCAGCAATACATATATTGTAGAGAGAAAGAGAGATACCTAGATGGTGGCAATTCATAGACATTGTGTTATACATATAGCTCTGACATGATGGAAGTATAAACCTTGGTCCTAAAATAATGATAGAAGAGTTACACCATTTAGTGGGTATGTGTTTTCCACCTTATTTTTTTTTAAAGAAGAATAAGATGAAACTTATGTTACACATTTTCA---------------------------------------------------------------
>APH_3188
TACATCCAACCCTGATCAAAATGACAGTCAAAATTCTAATCAAGATAACACTCGGAATTCTGATTTAGTGCTGGTTAAGGATAATTCAAATAATGTACCACATAATGTAAACTTGCATTGTGAATTTTTGTAATATCTTCTTTAAGACAAAGTAATGATTCGTCAAGAAAAATAAATTCATTATGCAGAGGAAATCTTTGAAAAGCATTTTTAAAAGGCAC-TTTTTTTAAAGAAGCCTTAAAAAAATTTAAAAAGCATTTTTTAAGTACTAAACAGGAAAGATCTTAGAAGAAATCATCAGGAGTTGAATGTCATTGCTTCAGATTAAATCTGTGCAAAGAAATCCATTCCAGATGTCATCACAATTGAAACTGAGTGAAGGCTATTAAAGCTGCATCAACCATTAAAACTTTTGAGTGTGAATAAAAAATAAGATCACATCTAAGAATAGCATCATCAATTTTTTACATAACAAAGTTTAAATTCATCACCTTCAGCCATGTTACTTATATATTGACTTAAATCAGTCCTGGGCTAACTGTACAAACTACAGTGCAACAGACTAATTACTCATTTTGTTACAAATGGACATCAGACTATTATGCACTTACGATGTTTCCAATGGAAGACGTCCCTTCACAGAAACATTACATTGTGACACTGCTTCACCAGCTTTATTTTTGGCAATTATTGTGTAGACACCAGCATCTTTTGGAAAAGCTTCAGTGATAACTAACGTGGCTTTGTTTCCATCAAAATGTGGCTAGAAAGAATAAAATAATGATAGTATGACTGTTTTTTCTGTAGTGAATTGGAGTTTATTTCACTTTAATAATCAGAAGCAAATAAGGAAATCTTTTCTTTAAGAACCAAATAAAATCATTTTTTAAAAACTATGACAACTTTTGATGTGAAATTTTAAGATATACTACAGTGATAACCAGAAAATTTTGTATATAATGGAATTTACAGGGCAACAAAACATTTAGTATAATTGTGACAGGAAAGCAGTACAAACAAATCATTGTAATCTAGCATTGCTAGGAATCTCCCAAAAAGTCATAAATCTTTATAACAGTCTCACCGTGCTCTGCAGCAATACATATATTGTAGAGAGAAAGAGAGATACCTAGATGGTGGCAATTCATAGACATTGTGTTATACATATAGCTCTGACATGATGGAAGTATAAACCTTGGTCCTAAAATAATGATAGAAGAGTTACACCATTTAGTGGGTATGTGTTTTCCACCTTATTTTTTTTTAAAGAAGAATAAGATGAAACTTATGTTACACATTTTCACTATTCCTAAATTTTTGGTGAGACAAATCATAGTGTTACATAATTTATATAATTAAAGAACTT
>APH_0185
TACATCCAACCCTGATCAAAATGACAGTCAAAATTCTAATCAAGATAACACTCGGAATTCTGATTTAGTGCTGGTTAAGGATAATTCAAATAATGTACCACATAATGTAAACTTGCATTGTGAATTTTTGTAATATCTTCTTTAAGACAAAGTAATGATTCGTCAAGAAAAATAAATTCATTATGCAGAGGAAATCTTTGAAAAGCATTTTTAAAAGGCAC-TTTTTTTAAAGAAGCCTTAAAAAAATTTAAAAAGCATTTTTTAAGTACTAAACAGGAAAGATCTTAGAAGAAATCATCAGGAGTTGAATGTCATTGCTTCAGATTAAATCTGTGCAAAGAAATCCATTCCAGATGTCATCACAATTGAAACTGAGTGAAGGCTATTAAAGCTGCATCAACCATTAAAACTTTTGAGTGTGAATAAAAAATAAGATCACATCTAAGAATAGCATCATCAATTTTTTACATAACAAAGTTTAAATTCATCACCTTCAGCCATGTTACTTATATATTGACTTAAATCAGTCCTGGGCTAACTGTACAAACTACAGTGCAACAGACTAATTACTCATTTTGTTACAAATGGACATCAGACTATTATGCACTTACGATGTTTCCAATGGAAGACGTCCCTTCACAGAAACATTACATTGTGACACTGCTTCACCAGCTTTATTTTTGGCAATTATTGTGTAGACACCAGCATCTTTTGGAAAAGCTTCAGTGATAACTAACGTGGCTTTGTTTCCATCAAAATGTGGCTAGAAAGAATAAAATAATGATAGTATGACTGTTTTTTCTGTAGTGAATTGGAGTTTATTTCACTTTAATAATCAGAAGCAAATAAGGAAATCTTTTCTTTAAGAACCAAATAAAATCATTTTTTAAAAACTATGACAACTTTTGATGTGAAATTTTAAGATATACTACAGTGATAACCAGAAAATTTTGTATATAATGGAATTTACAGGGCAACAAAACATTTAGTATAATTGTGACAGGAAAGCAGTACAAACAAATCATTGTAATCTAGCATTGCTAGGAATCTCCCAAAAAGTCATAAATCTTTATAACAGTCTCACCGTGCTCTGCAGCAATACATATATTGTAGAGAGAAAGAGAGATACCTAGATGGTGGCAATTCATAGACATTGTGTTATACATATAGCTCTGACATGATGGAAGTATAAACCTTGGTCCTAAAATAATGATAGAAGAGTTACACCATTTAGTGGGTATGTGTTTTCCACCTTATTTTTTTTTAAAGAAGAATAAGATGAAACTTATGTTACACATTTTCACTATTCCTAAATTTTTGGTGAGACAAATCATAGTGTTACATAATTTATATAATTAAAGAACTT
>APH_0674
------------------------CAGTCAAAATTCTAATCAAGATAACACTCGGAATTCTGATTTAGTGCTGGTTAAGGATAATTCAAATAATGTACCACATAATGTAAACTTGCATTGTGAATTTTTGTAATATCTTCTTTAAGACAAAGTAATGATTCGTCAAGAAAAATAAATTCATTATGCAGAGGAAATCTTTGAAAAGCATTTTTAAAAGGCAC-TTTTTTTAAAGAAGCCTTAAAAAAATTTAAAAAGCATTTTTTAAGTACTAAACAGGAAAGATCTTAGAAGAAATCATCAGGAGTTGAATGTCATTGCTTCAGATTAAATCTGTGCAAAGAAATCCATTCCAGATGTCATCACAATTGAAACTGAGTGAAGGCTATTAAAGCTGCATCAACCATTAAAACTTTTGAGTGTGAATAAAAAATAAGATCACATCTAAGAATAGCATCATCAATTTTTTACATAACAAAGTTTAAATTCATCACCTTCAGCCATGTTACTTATATATTGACTTAAATCAGTCCTGGGCTAACTGTACAAACTACAGTGCAACAGACTAATTACTCATTTTGTTACAAATGGACATCAGACTATTATGCACTTACGATGTTTCCAATGGAAGACGTCCCTTCACAGAAACATTACATTGTGACACTGCTTCACCAGCTTTATTTTTGGCAATTATTGTGTAGACACCAGCATCTTTTGGAAAAGCTTCAGTGATAACTAACGTGGCTTTGTTTCCATCAAAATGTGGCTAGAAAGAATAAAATAATGATAGTATGACTGTTTTTTCTGTAGTGAATTGGAGTTTATTTCACTTTAATAATCAGAAGCAAATAAGGAAATCTTTTCTTTAAGAACCAAATAAAATCATTTTTTAAAAACTATGACAACTTTTGATGTGAAATTTTAAGATATACTACAGTGATAACCAGAAAATTTTGTATATAATGGAATTTACAGGGCAACAAAACATTTAGTATAATTGTGACAGGAAAGCAGTACAAACAAATCATTGTAATCTAGCATTGCTAGGAATCTCCCAAAAAGTCATAAATCTTTATAACAGTCTCACCGTGCTCTGCAGCAATACATATATTGTAGAGAGAAAGAGAGATACCTAGATGGTGGCAATTCATAGACATTGTGTTATACATATAGCTCTGACATGATGGAAGTATAAACCTTGGTCCTAAAATAATGATAGAAGAGTTACACCATTTAGTGGGTATGTGTTTTCCACCTTATTTTTTTTTAAAGAAGAATAAGATGAAACTTATGTTACACATTTTCACTATTCCTAAATTTTTGGTGAGACAAATCATAGTGTTACATAATTTATATAATTAAAGAACTT
>APH_0186
TACATCCAACCCTGATCAAAATGACAGTCAAAATTCTAATCAAGATAACACTCGGAATTCTGATTTAGTGCTGGTTAAGGATAATTCAAATAATGTACCACATAATGTAAACTTGCATTGTGAATTTTTGTAATATCTTCTTTAAGACAAAGTAATGATTCGTCAAGAAAAATAAATTCATTATGCAGAGGAAATCTTTGAAAAGCATTTTTAAAAGGCAC-TTTTTTTAAAGAAGCCTTAAAAAAATTTAAAAAGCATTTTTTAAGTACTAAACAGGAAAGATCTTAGAAGAAATCATCAGGAGTTGAATGTCATTGCTTCAGATTAAATCTGTGCAAAGAAATCCATTCCAGATGTCATCACAATTGAAACTGAGTGAAGGCTATTAAAGCTGCATCAACCATTAAAACTTTTGAGTGTGAATAAAAAATAAGATCACATCTAAGAATAGCATCATCAATTTTTTACATAACAAAGTTTAAATTCATCACCTTCAGCCATGTTACTTATATATTGACTTAAATCAGTCCTGGGCTAACTGTACAAACTACAGTGCAACAGACTAATTACTCATTTTGTTACAAATGGACATCAGACTATTATGCACTTACGATGTTTCCAATGGAAGACGTCCCTTCACAGAAACATTACATTGTGACACTGCTTCACCAGCTTTATTTTTGGCAATTATTGTGTAGACACCAGCATCTTTTGGAAAAGCTTCAGTGATAACTAACGTGGCTTTGTTTCCATCAAAATGTGGCTAGAAAGAATAAAATAATGATAGTATGACTGTTTTTTCTGTAGTGAATTGGAGTTTATTTCACTTTAATAATCAGAAGCAAATAAGGAAATCTTTTCTTTAAGAACCAAATAAAATCATTTTTTAAAAACTATGACAACTTTTGATGTGAAATTTTAAGATATACTACAGTGATAACCAGAAAATTTTGTATATAATGGAATTTACAGGGCAACAAAACATTTAGTATAATTGTGACAGGAAAGCAGTACAAACAAATCATTGTAATCTAGCATTGCTAGGAATCTCCCAAAAAGTCATAAATCTTTATAACAGTCTCACCGTGCTCTGCAGCAATACATATATTGTAGAGAGAAAGAGAGATACCTAGATGGTGGCAATTCATAGACATTGTGTTATACATATAGCTCTGACATGATGGAAGTATAAACCTTGGTCCTAAAATAATGATAGAAGAGTTACACCATTTAGTGGGTATGTGTTTTCCACCTTATTTTTTTTTAAAGAAGAATAAGATGAAACTTATGTTACACATTTTCACTATTCCTAAATTTTTGGTGAGACAAATCATAGTGTTACATAATTTATATAATTAAAGAACTT
>APH_0880
TACATCCAACCCTGATCAAAATGACAGTCAAAATTCTAATCAAGATAACACTCGGAATTCTGATTTAGTGCTGGTTAAGGATAATTCAAATAATGTACCACATAATGTAAACTTGCATTGTGAATTTTTGTAATATCTTCTTTAAGACAAAGTAATGATTCGTCAAGAAAAATAAATTCATTATGCAGAGGAAATCTTTGAAAAGCATTTTTAAAAGGCAC-TTTTTTTAAAGAAGCCTTAAAAAAATTTAAAAAGCATTTTTTAAGTACTAAACAGGAAAGATCTTAGAAGAAATCATCAGGAGTTGAATGTCATTGCTTCAGATTAAATCTGTGCAAAGAAATCCATTCCAGATGTCATCACAATTGAAACTGAGTGAAGGCTATTAAAGCTGCATCAACCATTAAAACTTTTGAGTGTGAATAAAAAATAAGATCACATCTAAGAATAGCATCATCAATTTTTTACATAACGAAGTTTAAATTCATCACCTTCAGCCATGTTACTTATATATTGACTTAAATCAGTCCTGGGCTAACTGTACAAACTACAGTGCAACAGACTAATTACTCATTTTGTTACAAATGGACATCAGACTATTATGCACTTACGATGTTTCCAATGGAAGACGTCCCTTCACAGAAACATTACATTGTGACACTGCTTCACCAGCTTTATTTTTGGCAATTATTGTGTAGACACCAGCATCTTTTGGAAAAGCTTCAGTGATAACTAACGTGGCTTTGTTTCCATCAAAATGTGGCTAGAAAGAATAAAATAATGATAGTACGACTGTTTTTTCTGTAGTGAACTGGAGTTTATTTCACTTTAATAATCAGAAGCAAATAAGGAAATCTTTTCTTTAAGAACCAAATAAAATCATTTTTTAAAAACTATGACAACTTTTGATGTGAAATTTTAAGATATACTACAGTGATAACCAGAAAATTTTGTATATAATGGAATTTACAGGGCAACAAAACATTTAGTATAATTGTGACAGGAAAGCAGTACAAACAAATCATTGTAATCTAGCATTGCTAGGAATCTCCCAAAAAGTCATAAATCTTTATAACAGTCTCACCGTGCTCTGCAGCAATACATATATTGTAGAGAGAAAGAGAGATACCTAGATGGTGGCAATTCATAGACATTGTGTTATACATATAGCTCTGACATGATGGAAGTATAAACCTTGGTCCTAAAATAATGATAGAAGAGTTACACCATTTAGTGGTTATGTGTTTTCCACCTTATTTTTTTTTAAAGAAGAATAAGATGAAACTTATGTTACACATTTTCACTATTCCTAAATTTTTGGTGAGACAAATCATAGTGTTACATAATTTATATAATTAAAGAACTT
>APH_0723
TACATCCAACCCTGATCAAAATGACAGTCAAAATTCTAATCAAGATAACACTCGGAATTCTGATTTAGTGCTGGTTAAGGATAATTCAAATAATGTACCACATAATGTAAACTTGCATTGTGAATTTTTGTAATATCTTCTTTAAGACAAAGTAATGATTCGTCAAGAAAAATAAATTCATTATGCAGAGGAAATCTTTGAAAAGCATTTTTAAAAGGTAC-TTTTTTTAAAGAAGCCTTAAAAAAATTTAAAAAGCATTTTTTAAGTACTAAACAGGAAAGATCTTAGAAGAAATCATCAGGAGTTGAATGTCATTGCTTCAGATTAAATCTGTGCAAAGAAATCCATTCCAGATGTCATCACAATTGAAACTGAGTGAAGGCTATTAAAGCTGCATCAACCATTAAAACTTTTGAGTGTGAATAAAAAATAAGATCACATCTAAGAATAGCATCATCAATTTTTTACATAACAAAGTTTAAATTCATCACCTTCAGCCATGTTACTTATATATTGACTTAAATCAGTCCTGGGCTAACTGTACAAACTACAGTGCAACAGACTAATTACTCATTTTGTTACAAATGGACATCAGACTATTATGCACTTACGATGTTTCCAATGGAAGACGTCCCTTCACAGAAACATTACATTGTGACACTGCTTCACCAGCTTTATTTTTGGCAATTATTGTGTAGACACCAGCATCTTTTGGAAAAGCTTCAGTGATAACTAACGTGGCTTTGTTTCCATCAAAATGTGGCTAGAAAGAATAAAATAATGATAGTACGACTGTTTTTTCTGTAGTGAACTGGAGTTTATTTCACTTTAATAATCAGAAGCAAATAAGGAAATCTTTTCTTTAAGAACCAAATAAAATCATTTTTTAAAAACTATGACAACTTTTGATGTGAAATTTTAAGATATACTACAGTGATAACCAGAAAATTTTGTATATAATGGAATTTACAGGGCAACAAAACATTTAGTATAATTGTGACAGGAAAGCAGTACAAACAAATCATTGTAATCTAGCATTGCTAGGAATCTCCCAAAAAGTCATAAATCTTTATAACAGTCTCACCGTGCTCTGCAGCAATACATATATTGTAGAGAGAAAGAGAGATACCTAGATGGTGGCAATTCATAGACATTGTGTTATACATATAGCTCTGACATGATGGAAGTATAAACCTTGGTCCTAAAATAATGATAGAAGAGTTACACCATTTAGTGGGTATGTGTTTTCCACCTTATTTTTTTTTAAAGAAGAATAAGATGAAACTTATGTTACACATTTTCACTATTCCTAAATTTTTGGTGAGACAAATCATAGTGTTACATAATTTATATAATTAAAGAACTT
>APH_3177
TACATCCAACCCTGATCAAAATGACAGTCAAAATTCTAATCAAGATAACACTCGGAATTCTGATTTAGTGCTGGTTAAGGATAATTCAAATAATGTACCACATAATGTAAACTTGCATTGTGAATTTTTGTAATATCTTCTTTAAGACAAAGTAATGATTCGTCAAGAAAAATAAATTCATTATGCAGAGGAAATCTTTGAAAAGCATTTTTAAAAGGCAC-TTTTTTTAAAGAAGCCTTAAAAAAATTTAAAAAGCATTTTTTAAGTACTAAACAGGAAAGATCTTAGAAGAAATCATCAGGAGTTGAATGTCATTGCTTCAGATTAAATCTGTGCAAAGAAATCCATTCCAGATGTCATCACAATTGAAACTGAGTGAAGGCTATTAAAGCTGCATCAACCATTAAAACTTTTGAGTGTGAATAAAAAATAAGATCACATCTAAGAATAGCATCATCAATTTTTTACATAACAAAGTTTAAATTCATCACCTTCAGCCATGTTACTTATATATTGACTTAAATCAGTCCTGGGCTAACTGTACAAACTACAGTGCAACAGACTAATTACTCATTTTGTTACAAATGGACATCAGACTATTATGCACTTACGATGTTTCCAATGGAAGACGTCCCTTCACAGAAACATTACATTGTGACACTGCTTCACCAGCTTTATTTTTGGCAATTATTGTGTAGACACCAGCATCTTTTGGAAAAGCTTCAGTGATAACTAACGTGGCTTTGTTTCCATCAAAATGTGGCTAGAAAGAATAAAATAATGATAGTACGACTGTTTTTTCTGTAGTGAACTGGAGTTTATTTCACTTTAATAATCAGAAGCAAATAAGGAAATCTTTTCTTTAAGAACCAAATAAAATCATTTTTTAAAAACTATGACAACTTTTGATGTGAAATTTTAAGATATACTACAGTGATAACCAGAAAATTTTGTATATAATGGAATTTACAGGGCAACAAAACATTTAGTATAATTGTGACAGGAAAGCAGTACAAACAAATCATTGTAATCTAGCATTGCTAGGAATCTCCCAAAAAGTCATAAATCTTTATAACAGTCTCACCGTGCTCTGCAGCAATACATATATTGTAGAGAGAAAGAGAGATACCTAGATGGTGGCAATTCATAGACATTGTGTTATACATATAGCTCTGACATGATGGAAGTATAAACCTTGGTCCTAAAATAATGATAGAAGAGTTACACCATTTAGTGGGTATGTGTTTTCCACCTTATTTTTTTTTAAAGAAGAATAAGATGAAACTTATGTTACACATTTTCACTATTCCTAAATTTTTGGTGAGACAAATCATAGTGTTACATAATTTATATAATTAAAGAACTT
>APH_4024
TACATCCAACCCTGATCAAAATGACAGTCAAAATTCTAATCAAGATAACACTCGGAATTCTGATTTAGTGCTGGTTAAGGATAATTCAAATAATGTACCACATAATGTAAACTTGCATTGTGAATTTTTGTAATATCTTCTTTAAGACAAAGTAATGATTCGTCAAGAAAAATAAATTCATTATGCAGAGGAAATTTTTGAAAAGCATTTTTAAAAGGCACTTTTTTTTAAAGAAGCCTTAAAAAAATTTAAAAAGCATTTTTTAAGTACTAAACAGGAAAGATCTTAGAAGAAATCATCAGGAGTTGAATGTCATTGCTTCAGATTAAATCTGTGCAAAGAAATCCATTCCAGATGTCATCACAATTGAAACTGAGTGAAGGCTATTAAAGCTGCATCAACCATTAAAACTTTTGAGTGTGAATAAAAAATAAGATCACATCTAAGAATAGCATCATCAATTTTTTACATAACGAAGTTTAAATTCATCACCTTCAGCCATGTTACTTATATATTGACTTAAATCAGTCCTGGGCTAACTGTACAAACTACAGTGCAACAGACTAATTACTCATTTTGTTACAAATGGACATCAGACTATTATGCACTTACGATGTTTCCAATGGAAGACGTCCCTTCACAGAAACATTACATTGTGACACTGCTTCACCAGCTTTATTTTTGGCAATTATTGTGTAGACACCAGCATCTTTTGGAAAAGCTTCAGTGATAACTAACGTGGCTTTGTTTCCATCAAAATGTGGCTAGAAAGAATAAAATAATGATAGTACGACTGTTTTTTCTGTAGTGAATTGGAGTTTATTTCACTTTAATAATCAGAAGCAAATAAGGAAATATTTTCTTTAAGAACCAAATAAAATCATTTTTTAAAAACTATGACAACTTTTGATGTGAAATTTTAAGATATACTACAGTGATAACCAGAAAATTTTGTATATAATGGAATTTACAGGGCAACAAAACATTTAGTATAATTGTGACAGGAAAGTAGTACAAACAAATCATTGTAATCTAGCATTGCTAGGAATCTACCAAAAAGTCATAAATCTTTATAACAGTCTCACCGTGCTCTGCAGCAATACATATATTGTAGAGAGAAAGAGAGATACCTAGATGGTGGCAATTCATAGACATTGTGTTATACATATAGCTCTGACATGATGGAAGTATAAACCTTGGTCCTAAAATAATGATAGAAGAGTTACACCATTTAGTGGGTATGTGTTTTCCACCTTATTTTTTTTTAAAGAAGAATAAGATGAAACTTATGTTACACATTTTCACTATTCCTAAATTTTTGGTGAGACAAATCATAGTGTTACATAATTTATATAATTAAAGAACTT
>APH_4029
---------------------------------------------------------------------------------------AAATAATGTACCACATAATGAAAACTTGCATTGTGAATTTTTGTAATATCTTCTTTAAGACAAAGTAATGATTCGTCAAGAAAAATAAATTCATTATGCAGAGGAAATTTTTGAAAAGCATTTTTAAAAGGCACTTTTTTTTAAAGAAGCCTTAAAAAAATTTAAAAAGCATTTTTTAAGTACTAAACAGGAAAGATCTTAGAAGAAATCATCAGGAGTTGAATGTCATTGCTTCAGATTAAATCTGTGCAAAGAAATCCATTCCAGATGTCATCACAATTGAAACTGAGTGAAGGCTATTAAAGCTGCATCAACCATTAAAACTTTTGAGTGTGAATAAAAAATAAGATCACATCTAAGAATAGCATCATCAATTTTTTACATAACGAAGTTTAAATTCATCACCTTCAGCCATGTTACTTATATATTGACTTAAATCAGTCCTGGGCTAACTGTACAAACTACAGTGCAACAGACTAATTACTCATTTTGTTACAAATGGACATCAGACTATTATGCACTTACGATGTTTCCAATGGAAGACGTCCCTTCACAGAAACATTACATTGTGACACTGCTTCACCAGCTTTATTTTTGGCAATTATTGTGTAGACACCAGCATCTTTTGGAAAAGCTTCAGTGATAACTAACGTGGCTTTGTTTCCATCAAAATGTGGCTAGAAAGAATAAAATAATGATAGTACGACTGTTTTTTCTGTAGTGAATTGGAGTTTATTTCACTTTAATAATCAGAAGCAAATAAGGAAATATTTTCTTTAAGAACCAAATAAAATCATTTTTTAAAAACTATGACAACTTTTGATGTGAAATTTTAAGATATACTACAGTGATAACCAGAAAATTTTGTATATAATGGAATTTACAGGGCAACAAAACATTTAGTATAATTGTGACAGGAAAGTAGTACAAACAAATCATTGTAATCTAGCATTGCTAGGAATCTACCAAAAAGTCATAAATCTTTATAACAGTCTCACCGTGCTCTGCAGCAATACATATATTGTAGAGAGAAAGAGAGATACCTAGATGGTGGCAATTCATAGACATTGTGTTATACATATAGCTCTGACATGATGGAAGTATAAACCTTGGTCCTAAAATAATGATAGAAGAGTTACACCATTTAGTGGGTATGTGTTTTCCACCTTATTTTTTTTTAAAGAAGAATAAGATGAAACTTATGTTACACATTTTCAC--------------------------------------------------------------
>APH_0772
--------------------------------------------------------------------------------------------------------ATGTAAACTTGCATTGTGAATTTTTGTAATATCTTCTTTAAGACAAAGTAATGATTCGTCAAGAAAAATAAATTCATTATGCAGAGGAAATCTTTGAAAAGCATTTTTAAAAGGCACTTTTTTTTAAAGAAGCCTTAAAAAAATTTAAAAAGCATTTTTTAAGTACTAAACAGGAAAGATCTTAGAAGAAATCATCAGGAGTTGAATGTCATTGCTTCAGATTAAATCTGTGCAAAGAAATCCATTCCAGATGTCATCACAATTGAAACTGAGTGAAGGCTATTAAAGCTGCATCAACCATTAAAACTTTTGAGTGTGAATAAAAAATAAGATCACATCTAAGAATAGCATCATCAATTTTTTACATAACGAAGTTTAAATTCATCACCTTCAGCCATGTTACTTATATATTGACTTAAATCAGTCCTGGGCTAACTGTACAAACTACAGTGCAACAGACTAATTACTCATTTTGTTACAAATGGACATCAGACTATTATGCACTTACGATGTTTCCAATGGAAGACGTCCCTTCACAGAAACATTACATTGTGACACTGCTTCACCAGCTTTATTTTTGGCAATTATTGTGTAGACACCAGCATCTTTTGGAAAAGCTTCAGTGATAACTAACGTGGCTTTGTTTCCATCAAAATGTGGCTAGAAAGAATAAAATAATGATAGTACGACTGTTTTTTCTGTAGTGAATTCGAGTTTATTTCACTTTAATAATCAGAAGCAAATAAGGAAATATTTTCTTTAAGAACCAAATAAAATCATTTTTTAAAAACTATGACAACTTTTGATGTGAAATTTTAAGATATACTACAGTGATAACCATAAAATTTTGTATATAATGGAATTTACAGGGCAACAAAACATTTAGTATAATTGTGACAGGAAAGCAGTACAAACAAATCATTGTAATCTAGCATTGCTAGGAATCTACCAAAAAGTCATAAATCTTTATAACAGTCTCACCGTGCTCTGCAGCAATACATATATTGTAGAGAGAAAGAGAGATACCTAGATGGTGGCAATTCATAGACATTGTGTTATACATATAGCTCTGACATGATGGAAGTATAAACCTTGGTCCTAAAATAATGATAGAAGAGTTACACCATTTAGTGGTTATGTGTTTTCCACCTTATTTTTTTTTAAAGAAGAATAAGATGAAACTTAGGTTACACATTTTCACTATTCCTAAATTTTTGGTGAG-----------------------------------------
>APH_1602
TACATCCAACCCTGATCAAAATGACAGTCAAAATTCTAATCAAGATAACACTCGGAATTCTGATTTAGTGCTGGTTAAGGATAATTCAAATAATGTACCACATAATGTAAACTTGCATTGTGAATTTTTGTAATATCTTCTTTAAGACAAAGTAATGATTCGTCAAGAAAAATAAATTCATTATGCAGAGGAAATCTTTGAAAAGCATTTTTAAAAGGCACTTTTTTTTAAAGAAGCCTTAAAAAAATTTAAAAAGCATTTTTTAAGTACTAAACAGGAAAGATCTTAGAAGAAATCATCAGGAGTTGAATGTCATTGCTTCAGATTAAATCTGTGCAAAGAAATCCATTCCAGATGTCATCACAATTGAAACTGAGTGAAGGCTATTAAAGCTGCATCAACCATTAAAACTTTTGAGTGTGAATAAAAAATAAGATCACATCTAAGAATAGCATCATCAATTTTTTACATAACGAAGTTTAAATTCATCACCTTCAGCCATGTTACTTATATATTGACTTAAATCAGTCCTGGGCTAACTGTACAAACTACAGTGCAACAGACTAATTACTCATTTTGTTACAAATGGACATCAGACTATTATGCACTTACGATGTTTCCAATGGAAGACGTCCCTTCACAGAAACATTACATTGTGACACTGCTTCACCAGCTTTATTTTTGGCAATTATTGTGTAGACACCAGCATCTTTTGGAAAAGCTTCAGTGATAACTAACGTGGCTTTGTTTCCATCAAAATGTGGCTAGAAAGAATAAAATAATGATAGTACGACTGTTTTTTCTGTAGTGAATTGGAGTTTATTTCACTTTAATAATCAGAAGCAAATAAGGAAATATTTTCTTTAAGAACCAAATAAAATCATTTTTTAAAAACTATGACAACTTTTGATGTGAAGTTTTAAGATATACTACAGTGATAACCAGAAAATTTTGTATATAATGGAATTTACAGGGCAACAAAACATTTAGTATAATTGTGACAGGAAAGCAGTACAAACAAATCATTGTAATCTAGCATTGCTAGGAATCTACCAAAAAGTCATAAATCTTTATAACAGTCTCACCGTGCTCTGCAGCAATACATATATTGTAGAGAGAAAGAGAGATACCTAGATGGTGGCAATTCATAGACATTGTGTTATACATATAGCTCTGACATGATGGAAGTATAAACCTTGGTCCTAAAATAATGATAGAAGAGTTACACCATTTAGTGGTTATGTGTTTTCCACCTTATTTTTTTTTAAAGAAGAATAAGATGAAACTTATGTTACACATTTTCACTATTCCTAAATTTTTGGTGAGACAAATCATAGTGTTACATAATTTATATAATTAAAGAACTT
>APH_0136
TACATCCAACCCTGATCAAAATGACAGTCAAAATTCTAATCAAGATAACACTCGGAATTCTGATTTAGTGCTGGTTAAGGATAATTCACATAATGTACCACATAATGTAAACTTGCATTGTGAATTTTTGTAATATCTTCTTTAAGACAAAGTAATGATTCGTCAAGAAAAATAAATTCATTATGCAGAGGAAATCTTTGAAAAGCATTTTTAAAAGGCACTTTTTTTTAAAGAAGCCTTAAAAAAATTTAAAAAGCATTTTTTAAGTACTAAACAGGAAAGATCTTAGAAGAAATCATCAGGAGTTGAATGTCATTGCTTCAGATTAAATCTGTGCAAAGAAATCCATTCCAGATGTCATCACAATTGAAACTGAGTGAAGGCTATTAAAGCTGCATCAACCATTAAAACTTTTGAGTGTGAATAAAAAATAAGATCACATCTAAGAATAGCATCATCAATTTTTTACATAACGAAGTTTAAATTCATCACCTTCAGCCATGTTACTTATATATTGACTTAAATCAGTCCTGGGCTAACTGTACAAACTACAGTGCAACAGACTAATTACTCATTTTGTTACAAATGGACATCAGACTATTATGCACTTACGATGTTTCCAATGGAAGACGTCCCTTCACAGAAACATTACATTGTGACACTGCTTCACCAGCTTTATTTTTGGCAATTATTGTGTAGACACCAGCATCTTTTGGAAAAGCTTCAGTGATAACTAACGTGGCTTTGTTTCCATCAAAATGTGGCTAGAAAGAATAAAATAATGATAGTACGACTGTTTTTTCTGTAGTGAATTGGAGTTTATTTCACTTTAATAATCAGAAGCAAATAAGGAAATATTTTCTTTAAGAACCAAATAAAATCATTTTTTAAAAACTATGACAACTTTTGATGTGAAATTTTAAGATATACTACAGTGATAACCAGAAAATTTTGTATATAATGGAATTTACAGGGCAACAAAACATTTAGTATAATTGTGACAGGAAAGCAGTACAAACAAATCATTGTAATCTAGCATTGCTAGGAATCTACCAAAAAGTCATAAATCTTTATAACAGTCTCACCGTGCTCTGCAGCAATACATATATTGTAGAGAGAAAGAGAGATACCTAGATGGTGGCAATTCATAGACATTGTGTTATACATATAGCTCTGACATGATGGAAGTATAAACCTTGGTCCTAAAATAATGATAGAAGAGTTACACCATTTAGTGGTTATGTGTTTTCCACCTTATTTTTTTTTAAAGAAGAATAAGATGAAACTTATGTTACACATTTTCACTATTCCTAAATTTTTGGTGAGACAAATCATAGTGTTACATAATTTATATAATTAAAGAACTT
>APH_4005
TACATCCAACCCTGATCAAAATGACAGTCAAAATTCTAATCAAGATAACACTCGGAATTCTGATTTAGTGCTGGTTAAGGATAATTCAAATAATGTACCACATAATGTAAACTTGCATTGTGAATTTTTGTAATATCTTCTTTAAGACAAAGTAATGATTCGTCAAGAAAAATAAATTCATTATGCAGAGGAAATCTTTGAAAAGCATTTTTAAAAGGCACTTTTTTTTAAAGAAGCCTTAAAAAAATTTAAAAAGCATTTTTTAAGTACTAAACAGGAAAGATCTTAGAAGAAATCATCAGGAGTTGAATGTCATTGCTTCAGATTAAATCTGTGCAAAGAAATCCATTCCAGATGTCATCACAATTTAAACTGAGTGAAGGCTATTAAAGCTGCATCAACCATTAAAACTTTTGAGTGTGAATAAAAAATAAGATCACATCTAAGAATAGCATCATCAATTTTTTACATAACGAAGTTTAAATTCATCACCTTCAGCCATGTTACTTATATATTGACTTAAATCAGTCCTGGGCTAACTGTACAAACTACAGTGCAACAGACTAATTACTCATTTTGTTACAAATGGACATCAGACTATTATGCACTTACGATGTTTCCAATGGAAGACGTCCCTTCACAGAAACATTACATTGTGACACTGCTTCACCAGCTTTATTTTTGGCAATTATTGTGTAGACACCAGCATCTTTTGGAAAAGCTTCAGTGATAACTAACGTGGCTTTGTTTCCATCAAAATGTGGCTAGAAAGAATAAAACAATGATAGTACGACTGTTTTTTCTGTAGTGAATTGGAGTTTATTTCACTTTAATAATCAGAAGCAAATAAGGAAATATTTTCTTTAAGAACCAAATAAAATCATTTTTTAAAAACTATGACAACTTTTGATGTGAAATTTTAAGATATACTACAGTGATAACCAGAAAATTTTGTATATAATGGAATTTACAGGGCAACAAAACATTTAGTATAATTGTGACAGGAAAGCAGTACAAACAAATCATTGTAATCTAGCATTGCTAGGAATCTACCAAAAAGTCATAAATCTTTATAACAGTCTCACCGTGCTCTGCAGCAATACATATATTGTAGAGAGAAAGAGAGATACCTAGATGGTGGCAATTCATAGACATTGTGTTATACATATAGCTCTGACATGATGGAAGTATAAACCTTGGTCCTAAAATAATGATAGAAGAGTTACACCATTTAGTGGTTATGTGTTTTCCACCTTATTTTTTTTTAAAGAAGAATAAGATGAAACTTATGTTACACATTTTCACTATTCCTAAATTTTTGGTGAGACAAATCATAGTGTTACATAATTT-----------------
>APH_4021
TACATCCAACCCTGATCAAAATGACAGTCAAAATTCTAATCAAGATAACACTCGGAATTCTGATTTAGTGCTGGTTAAGGATAATTCAAATAATGTACCACATAATGTAAACTTGCATTGTGAATTTTTGTAATATCTTCTTTAAGACAAAGTAATGATTCGTCAAGAAAAATAAATTCATTATGCAGAGGAAATCTTTGAAAAGCATTTTTAAAAGGCACTTTTTTTTAAAGAAGCCTTAAAAAAATTTAAAAAGCATTTTTTAAGTACTAAACAGGAAAGATCTTAGAAGAAATCATCAGGAGTTGAATGTCATTGCTTCAGATTAAATCTGTGCAAAGAAATCCATTCCAGATGTCATCACAATTGAAACTGAGTGAAGGCTATTAAAGCTGCATCAACCATTAAAACTTTTGAGTGTGAATAAAAAATAAGATCACATCTAAGAATAGCATCATCAATTTTTTACATAACGAAGTTTAAATTCATCACCTTCAGCCATGTTACTTATATATTGACTTAAATCAGTCCTGGGCTAACTGTACAAACTACAGTGCAACAGACTAATTACTCATTTTGTTACAAATGGACATCAGACTATTATGCACTTACGATGTTTCCAATGGAAGACGTCCCTTCACAGAAACATTACATTGTGACACTGCTTCACCAGCTTTATTTTTGGCAATTATTGTGTAGACACCAGCATCTTTTGGAAAAGCTTCAGTGATAACTAACGTGGCTTTGTTTCCATCAAAATGTGGCTAGAAAGAATAAAACAATGATAGTACGACTGTTTTTTCTGTAGTGAATTGGAGTTTATTTCACTTTAATAATCAGAAGCAAATAAGGAAATATTTTCTTTAAGAACCAAATAAAATCATTTTTTAAAAACTATGACAACTTTTGATGTGAAATTTTAAGATATACTACAGTGATAACCAGAAAATTTTGTATATAATGGAATTTACAGGGCAACAAAACATTTAGTATAATTGTGACAGGAAAGCAGTACAAACAAATCATTGTAATCTAGCATTGCTAGGAATCTACCAAAAAGTCATAAATCTTTATAACAGTCTCACCGTGCTCTGCAGCAATACATATATTGTAGAGAGAAAGAGAGATACCTAGATGGTGGCAATTCATAGACATTGTGTTATACATATAGCTCTGACATGATGGAAGTATAAACCTTGGTCCTAAAATAATGATAGAAGAGTTACACCATTTAGTGGTTATGTGTTTTCCACCTTATTTTTTTTTAAAGAAGAATAAGATGAAACTTATGTTACACATTTTCACTATTCCTAAATTTTTGGTGAGACAAATCATAGTGTTACATAATTTATATAATTAAAGAACTT
