# Supplementary material for: ﻿Discovery of a new tarantula species from the Madrean Sky Islands and the first documented instance of syntopy between two montane endemics (Araneae, Theraphosidae, Aphonopelma): a case of prior mistaken identity
Source: Zookeys. 2024 Aug 16;1210:61–98. doi: 10.3897/zookeys.1210.125318 (PMC11344175; doi:10.3897/zookeys.1210.125318)
Supplement: Supplementary material 8 — Phylogenomics files [file zookeys-1210-061_article-125318__-s008.zip › Suppl8/individual_UCE_loci/sl_realigned_uce_2001127.fas]

>APH_0186
-TTTCCTTCATTAAATTTTTTAGCTGAAGAGGGGACAAACTTTTGACTCACCCTGGTATTGTATTCTGGAAACCATACAGCTACATTCTTTCCTTAGCAAGCAATAGTACATCAGTTCACAGAAGAAGAAATAAACAATCGCGAAATTCCATGTAAACAAGAGTTGCCACATCGTAGAATATTAAAAAAAAAGTAGAAGAAACGTTGACTCCGTTATTTCTTTGAAACGTAAGAGTTGGAGAACTATCAAGAATCGCAAAACTGTGCAGCTAAAGCTGAGTTTTAAGACGTAAAAGGCAAAGCAGT-------TTGATCAAATTTAGGCAGTGTTTCATGTCAGGTTTCACCATATGATTTTCCTCCACATATTGTCAGGAGACTATGCTGGTACAGGAACATTTCAGACTATACGCAGAAACTAAAGTGCATTTAAAACTTTTGTCCTTACGTTCGAAAGAGTTGTTGAGCTTCCCAATTTCTTTCTTAGCACAAAAAATAAGTTGTGTTTTACTTTCTTTACTTATTAGTGTCAAT-GCATCTTCTGAACACCAACGTATTCTCAGGGAACTTGAATCAAAACAAAC----AAAAAAAAGTATTTTTATGTGCTTACCTCTGGTAAGTACCTTCTTCAGGGACCTTTTTGCAGTGGTGCAGTTCCATCTTCTATGACGAAACTGATATTGACATTCTTGTATTCCTAGTTTGGCGCCATCACCAATGGCAGTAACTACTTCCGGCTCCTTTCTACAGATATGAGCTTGCTTTCCGCGAAGTCTTCTTGTCTTCCGACAAATACGACTGGGATCCAAAACCAGGTGCCGACCCATTGCCCTAGACAACGAAGAAATACAAACATGCAAAATATGGTTATTTAAAGAACGAGGAGAGATAATTTGTTTATTTAAATGTAGCCGGGAATACAACCAAATAAGTCGGTACTTTTGCCACACTGTTACAGGTGTTTCTTGAAGTTAAACTGCACTTTATTCAGCCTCTGAAGCCGTGTTCTTGTTCCAAAACGGCAGGAACTTCAGCGGTTCCGAAAGATTGCATTTAAGTCATTTAAACGAAGCCCCTTTGTTTTTGCGGTGCAAATATTAAAGAATGGCGCCATTTTATTGCAATAGCATCTGTTATCAGCTGAAGGGCTACTTTAGTTGTCTGAAGGTGTCACTAATCCTTCGCCGAGAATAATAGTTTCGAAAATTGATTTAAAACCAAAAGTTCTTAAACGATCTTAAAATTGACTTCACTGATGGCGTATAATCTTCCTACTGTGTGCCGCACACAACATGGTCACAGTTCCTGCACATTTTAGCCTAATTTGGATTCACAACTACACATATTTTCCAGACTGAACCGAACTAAACTTCTGAAATGCCTCCTCAGTGCAAATTCATATTTATAATATTTTGGGCAGACTAACATTTTCCAGATACTGTAC
>APH_0185
TTTTCCTTCATTAAATTTTTTAGCTGAAGAGGGGACAAACTTTTGACTCACCCTGGTATTGTATTCTGGAAACCATACAGCTACATTCTTTCCTTAGCAAGCAATAGTACATCAGTTCACAGAAGAAGAAATAAACAATCGCGAAATTCCATGTAAACAAGAGTTGCCACATCGTAGAATATTAAAAAAAAAGTAGAAGAAACGTTGACTCCGTTATTTCTTTGAAACGTAAGAGTTGGAGAACTATCAAGAATCGCAAAACTGTGCAGCTAAAGCTGAGTTTTAAGACGTAAAAGGCAAAGCAGT-------TTGATCAAATTTAGGCAGTGTTTCATGTCAGGTTTCACCATATGATTTTCCTCCACATATTGTCAGGAGACTATGCTGGTACAGGAACATTTCAGACTATACGCAGAAACTAAAGTGCATTTAAAACTTTTGTCCTTACGTTCGAAAGAGTTGTTGAGCTTCCCAATTTCTTTCTTAGCACAAAAAATAAGTTGTGTTTTACTTTCTTTACTTATTAGTGTCAAT-GCATCTTCTGAACACCAACGTATTCTCAGGGAACTTGAATCAAAACAAAC----AAAAAAAAGTATTTTTATGTGCTTACCTCTGGTAAGTACCTTCTTCAGGGACCTTTTTGCAGTGGTGCAGTTCCATCTTCTATGACGAAACTGATATTGACATTCTTGTATTCCTAGTTTGGCGCCATCACCAATGGCAGTAACTACTTCCGGCTCCTTTCTACAGATATGAGCTTGCTTTCCGCGAAGTCTTCTTGTCTTCCGACAAATACGACTGGGATCCAAAACCAGGTGCCGACCCATTGCCCTAGACAACGAAGAAATACAAACATGCAAAATATGGTTATTTAAAGAACGAGGAGAGATAATTTGTTTATTTAAATGTAGCCGGGAATACAACCAAATAAGTCGGTACTTTTGCCACACTGTTACAGGTGTTTCTTGAAGTTAAACTGCACTTTATTCAGCCTCTGAAGCCGTGTTCTTGTTCCAAAACGGCAGGAACTTCAGCGGTTCCGAAAGATTGCATTTAAGTCATTTAAACGAAGCCCCTTTGTTTTTGCGGTGCAAATATTAAAGAATGGCGCCATTTTATTGCAATAGCATCTGTTATCAGCTGAAGGGCTACTTTAGTTGTCTGAAGGTGTCACTAATCCTTCGCCGAGAATAATAGTTTCGAAAATTGATTTAAAACCAAAAGTTCTTAAACGATCTTAAAATTGACTTCACTGATGGCGTATAATCTTCCTACTGTGTGCCGCACACAACATGGTCACAGTTCCTGCACATTTTAGCCTAATTTGGATTCACAACTACACATATTTTCCAGACTGAACCGAACTAAACTTCTGAAATGCCTCCTCAGTGCAAATTCATATTTATAATATTTTGGGCAGACTAACATTTTCCAGATACTGTAC
>APH_0717
-------------------------------------AACTTTTGACTCACCCTGGTATTGTATTCTGGAAACCATACAGCTACATTCTTTCCTTAGCAAGCAATAGTACATCAGTTCACAGAAGAAGAAATAAACAATCGCGAAATTCCATGTAAACAAGAGTTGCCACATCGTAGAATATTAAAAAAAAAGTAGAAGAAACGTTGACTCCGTTATTTCTTTGAAACGTAAGAGTTGGAGAACTATCAAGAATCGCAAAACTGTGCAGCTAAAGCTGAGTTTTAAGACGTAAAAGGCAAAGCAGT-------TTGATCAAATTTAGGCAGTGTTTCATGTCAGGTTTCACCATATGATTTTCCTCCACATATTGTCAGGAGACTATGCTGGTACAGGAACATTTCAGACTATACGCAGAAACTAAAGTGCATTTAAAACTTTTGTCCTTACGTTCGAAAGAGTTGTTGAGCTTCCCAATTTCTTTCTTAGCACAAAAAATAAGTTGTGTTTTACTTTCTTTACTTATTAGTGTCAAT-GCATCTTCTGAACACCAACGTATTCTCAGGGAACTTGAATCAAAACAAAC----AAAAAAAAGTATTTTTATGTGCTTACCTCTGGTAAGTACCTTCTTCAGGGACCTTTTTGCAGTGGTGCAGTTCCATCTTCTATGACGAAACTGATATTGACATTCTTGTATTCCTAGTTTGGCGCCATCACCAATGGCAGTAACTACTTCCGGCTCCTTTCTACAGATATGAGCTTGCTTTCCGCGAAGTCTTCTTGTCTTCCGACAAATACGACTGGGATCCAAAACCAGGTGCCGACCCATTGCCCTAGACAACGAAGAAATACAAACATGCAAAATATGGTTATTTAAAGAACGAGGAGAGATAATTTGTTTATTTAAATGTAGCCGGGAATACAACCAAATAAGTCGGTACTTTTGCCACACTGTTACAGGTGTTTCTTGAAGTTAAACTGCACTTTATTCAGCCTCTGAAGCCGTGTTCTTGTTCCAAAACGGCAGGAACTTCAGCGGTTCCGAAAGATTGCATTTAAGTCATTTAAACGAAGCCCCTTTGTTTTTGCGGTGCAAATATTAAAGAATGGCGCCATTTTATTGCAATAGCATCTGTTATCAGCTGAAGGGCTACTTTAGTTGTCTGAAGGTGTCACTAATCCTTCGCCGAGAATAATAGTTTCGAAAATTGATTTAAAACCAAAAGTTCTTAAACGATCTTAAAATTGACTTCACTGATGGCGTATAATCTTCCTACTGTGTGCCGCACACAACATGGTCACAGTTCCTGCACATTTTAGCCTAATTTGGATTCACAACTACACATATTTTCCAGACTGAACCGAACT------------------------------------------------------------------------------
>APH_0674
TCTTTCTTTATTAGCACCTTTTGTAGAAGAGGGGACAAACTTTTGACTCACCCTGGTATTGTATTCTGGAAACCATACAGCTACATTCTTTCCTTAGCAAGCAATAGTACATCAGTTCACAGAAGAAGAAATAAACAATCGCGAAATTCCATGTAAACAAGAGTTGCCACATCGTAGAATATTAAAAAAAAAGTAGAAGAAACGTTGACTCCGTTATTTCTTTGAAACGTAAGAGTTGGAGAACTATCAAGAATCGCAAAACTGTGCAGCTAAAGCTGAGTTTTAAGACGTAAAAGGCAAAGCAGT-------TTGATCAAATTTAGGCAGTGTTTCATGTCAGGTTTCACCATATGATTTTCCTCCACATATTGTCAGGAGACTATGCTGGTACAGGAACATTTCAGACTATACGCAGAAACTAAAGTGCATTTAAAACTTTTGTCCTTACGTTCGAAAGAGTTGTTGAGCTTCCCAATTTCTTTCTTAGCACAAAAAATAAGTTGTGTTTTACTTTCTTTACTTATTAGTGTCAAT-GCATCTTCTGAACACCAACGTATTCTCAGGGAACTTGAATCAAAACAAAC----AAAAAAAAGTATTTTTATGTGCTTACCTCTGGTAAGTACCTTCTTCAGGGACCTTTTTGCAGTGGTGCAGTTCCATCTTCTATGACGAAACTGATATTGACATTCTTGTATTCCTAGTTTGGCGCCATCACCAATGGCAGTAACTACTTCCGGCTCCTTTCTACAGATATGAGCTTGCTTTCCGCGAAGTCTTCTTGTCTTCCGACAAATACGACTGGGATCCAAAACCAGGTGCCGACCCATTGCCCTAGACAACGAAGAAATACAAACATGCAAAATATGGTTATTTAAAGAACGAGGAGAGATAATTTGTTTATTTAAATGTAGCCGGGAATACAACCAAATAAGTCGGTACTTTTGCCACACTGTTACAGGTGTTTCTTGAAGTTAAACTGCACTTTATTCAGCCTCTGAAGCCGTGTTCTTGTTCCAAAACGGCAGGAACTTCAGCGGTTCCGAAAGATTGCATTTAAGTCATTTAAACGAAGCCCCTTTGTTTTTGCGGTGCAAATATTAAAGAATGGCGCCATTTTATTGCAATAGCATCTGTTATCAGCTGAAGGGCTACTTTAGTTGTCTGAAGGTGTCACTAATCCTTCGCCGAGAATAATAGTTTCGAAAATTGATTTAAAACCAAAAGTTCTTAAACGATCTTAAAATTGACTTCACTGATGGCGTATAATCTTCCTACTGTGTGCCGCACACAACATGGTCACAGTTCCTGCACATTTTAGCCTAATTTGGATTCACAACTACACATATTTTCCAGACTGAACCGAACTAAACTTCTGAAATGCCTCCTCAGTGCAAATTCATATTTATAATATTTTGGGCAGACTAACATTTTCCAGATACTGTAC
>APH_3188
--------------------------------------------------CCCTGGTATTGTATTCTGGAAACCATACAGCTACATTCTTTCCTTAGCAAGCAATAGTACATCAGTTCACAGAAGAAGAAATAAACAATCGCGAAATTCCATGTAAACAAGAGTTGCCACATCGTAGAATATTAAAAAAAAAGTAGAAGAAACGTTGACTCCGTTATTTCTTTGAAACGTAAGAGTTGGAGAACTATCAAGAATCGCAAAACTGTGCAGCTAAAGCTGAGTTTTAAGACGTAAAAGGCAAAGCAGT-------TTGATCAAATTTAGGCAGTGTTTCATGTCAGGTTTCACCATATGATTTTCCTCCACATATTGTCAGGAGACTATGCTGGTACAGGAACATTTCAGACTATACGCAGAAACTAAAGTGCATTTAAAACTTTTGTCCTTACGTTCGAAAGAGTTGTTGAGCTTCCCAATTTCTTTCTTAGCACAAAAAATAAGTTGTGTTTTACTTTCTTTACTTATTAGTGTCAAT-GCATCTTCTGAACACCAACGTATTCTCAGGGAACTTGAATCAAAACAAAC----AAAAAAAAGTATTTTTATGTGCTTACCTCTGGTAAGTACCTTCTTCAGGGACCTTTTTGCAGTGGTGCAGTTCCATCTTCTATGACGAAACTGATATTGACATTCTTGTATTCCTAGTTTGGCGCCATCACCAATGGCAGTAACTACTTCCGGCTCCTTTCTACAGATATGAGCTTGCTTTCCGCGAAGTCTTCTTGTCTTCCGACAAATACGACTGGGATCCAAAACCAGGTGCCGACCCATTGCCCTAGACAACGAAGAAATACAAACATGCAAAATATGGTTATTTAAAGAACGAGGAGAGATAATTTGTTTATTTAAATGTAGCCGGGAATACAACCAAATAAGTCGGTACTTTTGCCACACTGTTACAGGTGTTTCTTGAAGTTAAACTGCACTTTATTCAGCCTCTGAAGCCGTGTTCTTGTTCCAAAACGGCAGGAACTTCAGCGGTTCCGAAAGATTGCATTTAAGTCATTTAAACGAAGCCCCTTTGTTTTTGCGGTGCAAATATTAAAGAATGGCGCCATTTTATTGCAATAGCATCTGTTATCAGCTGAAGGGCTACTTTAGTTGTCTGAAGGTGTCACTAATCCTTCGCCGAGAATAATAGTTTCGAAAATTGATTTAAAACCAAAAGTTCTTAAACGATCTTAAAATTGACTTCACTGATGGCGTATAATCTTCCTACTGTGTGCCGCACACAACATGGTCACAGTTCCTGCACATTTTAGCCTAATTTGGATTCACAACTACACATATTTTCCAGACTGAACCGAACTAAACTTCTGAAATGCCTCCTCAGTGCAAATTCATATTTATAATATTTTGGGCAGACTAACATTTTCCAGATACTGTAC
>APH_0723
---------------GTTTTTAGCTGAAGAGGGGACAAACTTTTGACTCACCCTGGTATTGTATTCTGGAAACCATACAGCTACATTCTTTCCTTAGCAAGCAATAGTACGTCAGTTCACAGAAGAAGAAATAAACAATCGCGAAATTCCATGTAAACAAGAGTCGCCACATCGTAGAATATTAAAAAAAAAGTAGAAGAAACGTTGACTCCATTATTTCTTTGAAACGTAAGAGTTGGAGAACTATCAAGAATCGCAAAACTGTGCAGCTAAAACTGAGTTTTAAGACGTAAAAGGCAAAGCAGTTTAAATATTGATCAAATTTAGGCGGTGTTTTATGTCAGGTTTCACTATATGATTTTCCTCGACATATTGTCAGAAGACTATGCTGGTACAGGAACATTTCAGACTATACGCAGAAACTAAAGTGCATTTAAAACTTTTGTCCTTACGTTCGAAAGAGTTGTTGAGTTTCCCAATTTCTTTCTTAGCACAAAAAATAAGTTGTGTCTTACTTTCTTTACTTATTAGTGTCAATGGCATCTTCTGAACACCAACGTATTCTCAGGGAACTTGAATCAAAACAAACAAATAAAAAAAAGTATTTTTATGTGCTTACCTCTGGTAAGTACCTTCTTCAGAGACCTTTTTGCAGTGGTGCAGTTCCATCTTCTATGACGAAACTGATATTGACATTCTTGTATTCCCAGTTTGGCGCCATCACCAATGGCAGTAACTACTTCCGGCTCCTTTCTACAGATATGAGCTTGCTTTCCGCGAAGTCTTCTTGTCTTCCGACAAATACGACTGGGATCCAAAACCAGGTGCCGACCCATTGCCCTAGACAACGAAGAAATACAAACATGCAAAATATGGTTATTTAAAGAACGAGGAGAGATAATTTGTTTATTTAAATGTAGCCGGGAATACAACCAAATAAGTCGGTACTTTTGCCACACTGTTACAGGTGCTTCTTGAAGTTAAACTGCACTTTATTCGGCCTCTGAAGCCGTGCTCTTGTTCCAAAACGGCAGGAACTTCAGCGGTTCCGAAAGATTGCATTTAAGTCATTTAAACGAAGCCCCTTTGTTTTTGCGGTGCAAATATTAAAGAATGGCGCCATTTTATTGCAATAGCATCTGTTATCAGCTGAAGGGCTACTTTAGTTGTCTGAAGGTGTCACTAATCCTTCGCCTAAAATAATAGTTTCGAAAATTGATTTAAAACCAAAAGTTCTTAAACGATCTTAAAATTGACTTCACTGATGACGTATAATCTTCCTACTGTGTGCCGCACACAACATGGTCACAGTTCCTGCACATTTTAGCCTAATTTGGAATCACAACAATACATATTTTCTAGACTGAACCGAACTAAACTTCTGAGATGCCTCCTCAGTGCAAATTCATATTTATAATATTTTGGGCAGACTAACATTTTCCAGATACTGTAC
>APH_0136
TTTTCCTTCATTAAAGTTTTTAGCTCAAGAGGGGACAAACTTTTGACTCACCCTGGTATTGTATTCTGGAAACCATACAGCTACATTCTTTCCTTAGCAAGCAATAGTACGTCAGTTCACAGAAGAAGAAATAAACAATCGCGAAATTCCATGTAAACAAGAGTCGCCACATCGTAGAATATTAAAAAAAAAGTAGAAGAAACGTTGACTCCATTATTTCTTTGAAACGTAAGAGTTGGAGAACTATCAAGAATCGCAAAACTGTGCAGCTAAAACTGAGTTTTAAGACGTAAAAGGCAAAGCAGTTTAAATATTGATCAAATTTAGGCGGTGTTTTATGTCAGGTTTCACCATATGATTTTCCTCGACATATTGTCAGAAGACTATGCTGGTACAGGAACATTTCAGACTATACGCAGAAACTAAAGTGCATTTAAAACTTTTGTCCTTACGTTCGAAAGAGTTGTTGAGTTTCCCAATTTCTTTCTTAGCACAAAAAATAAGTTGTGTCTTACTTTCTTTACTTATTAGTGTCAATGGCATCTTCTGAACACCAACGTATTCTCAGGGAACTTGAATCAAAACAAACAAATAAAAAAAAGTATTTTTATGTGCTTACCTCTGGTAAGTACCTTCTTCAGAGACCTTTTTGCAGTGGTGCAGTTCCATCTTCTATGACGAAACTGATATTGACATTCTTGTATTCCTAGTTTGGCGCCATCACCAATGGCAGTAACTACTTCCGGCTCCTTTCTACAGATATGAGCTTGCTTTCCGCGAAGTCTTCTTGTCTTCCGACAAATACGACTGGGATCCAAAACCAGGTGCCGACCCATTGCCCTAGACAACGAAGAAATACAAACATGCAAAATATGGTTATTTAAAGAACGAGGAGAGATAATTTGTTTATTTAAATGTAGCCGGGAATACAACCAAATAAGTCGGTACTTTTGCCACACTGTTACAGGTGCTTCTTGAAGTTAAACTGCACTTTATTCGGCCTCTGAAGCCGTGCTCTTGTTCCAAAACGGCAGGAACTTCAGCGGTTCCGAAAGATTGCATTTAAGTCATTTAAACGAAGCCCCTTTGTTTTTGCGGTGCAAATATTAAAGAATGGCGCCATTTTATTGCAATAGCATCTGTTATCAGCTGAAGGGCTACTTTAGTTGTCTGAAGGTGTCACTAATCCTTCGCCTAAAATAATAGTTTCGAAAATTGATTTAAAACCAAAAGTTCTTAAACGATCTTAAAATTGACTTCACTGATGACGTATAATCTTCCTACTGTGTGCCGCACACAACATGGTCACAGTTCCTGCACATTTTAGCCTAATTTGGAATCACAACAATATATATTTTCTAGACTGAACCGAACTAAACTTCTGAGATGCCTCCTCAGTGCAAATTCATATTTATAATATTTTGGGCAGACTAACATTTT-------------
>APH_0772
TTTTCCTTCATTAAAGTTTTTAGCTGAAGAGGGGACAAACTTTTGACTCACCCTGGTATTGTATTCTGGAAACCATACAGCTACATTCTTTCCTTAGCAAGCAATAGTACGTCAGTTCACAGAAGAAGAAATAAACAATCGCGAAATTCCATGTAAACAAGAGTCGCCACATCGTAGAATATTAAAAAAAAAGTAGAAGAAACGTTGACTCCATTATTTCTTTGAAACGTAAGAGTTGGAGAACTATCAAGAATCGCAAAACTGTGCAGCTAAAACTGAGTTTGAAGACGTAGAAGGCAAAGCAGTTTAAATATTGATCAAATTTAGGCGGTGTTTTATGTCAGGTTTCACCATATGATTTTCCTCGACATATTGTCAGGAGACTATGCTGGTACAGGATCATTTCAGACTATACGCAGAAACTAAAGTGCATTTAAAACTTTTGTCCTTACGTTCGAAAGAGTTGTTGAGTTTCCCAATTTCTTTCTTAGCACAAAAAATAAGTTGTGTCTTACTTTCTTTACTTATTAGTGTCAATGGCATCTTCTGAACACCAACGTATTCTCAGGGAACTTGAATCAAAACAAACAAATAAAAAAAAGTATTTTTATGTGCTTACCTCTGGTAAGTACCTTCTTCAGAGACCTTTTTGCAGTGGTGCAGTTCCATCTTCTATGACGAAACTGATATTGACATTCTTGTATTCCTAGTTTGGCGCCATCACCAATGGCAGTAACTACTTCCGGCTCCTTTCTACAGATATGAGCTTGCTTTCCGCGAAGTCTTCTTGTCTTCCGACAAATACGACTGGGATCCAAAACCAGGTGCCGACCCATTGCCCTAGACAACGAAGAAATACAAACATGCAAAATATGGTTATTTAAAGAACGAGGAGAGATAATTTGTTTATTTAAATGTACCCGGGAATGCAACCAAATAAGTCGGTACTTTTGCCACACTGTTACAGGTGTTTCTTGAAGTTAAACTGCACTTTATTCAGCCTCTGAAGCCGTGTTCTTGTTCCAAAACGGCAGGAACTTCAGCGGTTCCGAAAGATTGCATTTAAGTCATTTAAACGAAGCCCCTTTGTTTTTGCGGTGCAAATATTAAAGAATGGCGCCATTTTATTGCAATAACATCTGTTATCAGCTGAAGGGCTACTTTAGTTGTCTGAAGGTGTCACTAATCCTTCGCCTAAAATAATAGTTTCGAAAATTGATTTAAAACCAAAAGTTCTTAAACGATCGTAAAATTGAC----------------------------------------------------------------------------------------------------------------------------------------------------------------------------------------------------
>APH_4029
---------------------------------------------------------------------------------TACATTCTTTCCTTAGCAAGCAATCGTACGTCAGTTCACAGAAGAAGAAATAAACAATCGCGAAATTCCATGTAAACAAGAGTCGCCACATCGTAGAATATTAAAAAAAAAGTAGAAGAAACGTTGACTCCATTATTTCTTTGAAACGTAAGAGTTGGAGAACTATCAAGAATCGCAAAACTGTGCAGCTAAAACTGAGTTTGAAGACGTAAAAGGCAAAGCAGTTTAAATATTGATCAAATTTAGGCGGTGTTTTATGTCAGGTTTCACCATATGATTTTCCTCGACATATTGTCAGGAGACTATGCTGGTACAGGATCATTTCAGACTATACGCAGAAACTAAAGTGCATTTAAAACTTTTGTCCTTACGTTCGAAAGAGTTGTTGAGTTTCCCAATTTCTTTCTTAGCACAAAAAATAAGTTGTGTCTTACTTTCTTTACTTATTAGTGTCAATGGCATCTTCTGAACACCAACGTATTCTCAGGGAACTTGAATCAAAACAAACAAATAAAAAAAAGTATTTTTATGTGCTTACCTCTGGTAAGTACCTTCTTCAGAGACCTTTTTGCAGTGGTGCAGTTCCATCTTCTATGACGAAACTGATATTGACATTCTTGTATTCCTAGTTTGGCGCCATCACCAATGGCAGTAACTACTTCCGGCTCCTTTCTACAGATATGAGCTTGCTTTCCGCGAAGTCTTCTTGTCTTCCGACAAATACGACTGGGATCCAAAACCAGGTGCCGACCCATTGCCCTAGACAACGAAGAAATACAAACATGCAAAATATGGTTATTTAAAGAACGAGGAGAGATAATTTGTTTATTTAAATGTACCCGGGAATACAACCAAATAAGTCGGTACTTTTGCCACACTGTTACAGGTGTTTCTTGAAGTTAAACTGCACTTTATTCAGCCTCTGAAGCCGTGTTCTTGTTCCAAAACGGCAGGAACTTCAGCGGTTCCGAAAGATTGCATTTAAGTCATTTAAACGAAGCCCCTTTGTTTTTGCGGTGCAAATATTAAAGAATGGCGCCATTTTATTGCAATAACATCTGTTATCAGCTGAAGGGCTACTTTAGTTGTCTGAAGGTGTCACTAATCCTTCGCCTAAAATAATAGTTTCGAAAATTGATTTAAAACCAAAAGTTCTTAAACGATCGTAAAATTGACTTCACTGATGACGTATAATCTTCCTACTGTGTGCCG----------------------------------------------------------------------------------------------------------------------------------------------------------------
>APH_1535
TTTTCCTTCATTAAAGTTTTTAGCTGAAGAGGGGACAAACTTTTGACTCACCCTGGTATTGTATTCTGGAAACCATACAGCTACATTCTTTCCTTAGCAAGCAATAGTACGTCAGTTCACAGAAGAAGAAATAAACAATCGCGAAATTCCATGTAAACAAGAGTCGCCACATCGTAGAATATTAAAAAAAAAGTAGAAGAAACGTTGACTCCATTATTTCTTTGAAACGTAAGAGTTGGAGAACTATCAAGAATCGCAAAACTGTGCAGCTAAAACTGAGTTTGAAGACGTAAAAGGCAAAGCAGTTTAAATATTGATCAAATTTAGGCGGTGTTTTATGTCAGGTTTCACCATATGATTTTCCTCGACATATTGTCAGGAGACTATGCTGGTACAGGATCATTTCAGACTATACGCAGAAACTAAAGTGCATTTAAAACTTTTGTCCTTACGTTCGAAAGAGTTGTTGAGTTTCCCAATTTCTTTCTTAGCACAAAAAATAAGTTGTGTCTTACTTTCTTTACTTATTAGTGTCAATGGCATCTTCTGAACACCAACGTATTCTCAGGGAACTTGAATCAAAACAAACAAATAAAAAAAAGTGTTTTTATGTGCTTACCTCTGGTAAGTACCTTCTTCAGAGACCTTTTTGCAGTGGTGCAGTTCCATCTTCTATGACGAAACTGATATTGACATTCTTGTATTCCTAGTTTGGCGCCATCACCAATGGCAGTAACTACTTCCGGCTCCTTTCTACAGATATGAGCTTGCTTTCCGCGAAGTCTTCTTGTCTTCCGACAAATACGACTGGGATCCAAAACCAGGTGCCGACCCATTGCCCTAGACAACGAAGAAATACAAACATGCAAAATATGGTTATTTAAAGAACGAGGAGAGATAATTTGTTTATTTAAATGTACCCGGGAATACAACCAAATAAGTCGGTACTTTTGCCACACTGTTACAGGTGTTTCTTGAAGTTAAACTGCACTTTATTCAGCCTCTGAAGCCGTGTTCTTGTTCCAAAACGGCAGGAACTTCAGCGGTTCCGAAAGATTGCATTTAAGTCATTTAAACGAAGCCCCTTTGTTTTTGCGGTGCAAATATTAAAGAATGGCGCCATTTTATTGCAATAACATCTGTTATCAGCTGAAGGGCTACTTTAGTTGTCTGAAGGTGTCACTAATCCTTCGCCTAAAATAATAGTTTCGAAAATTGATTTAAAACCAAAAGTTCTTAAACGATCGTAAAATTGACTTCACTGATGACGTATAATCTTCCTACTGTGTGCCGCACACAACATGGTCACAGTTCCTGCACATTTTAGCCTAATTTGGATTCACAACAATACATATTTTCCAGACTGAACCGAACTAAACTTCTGAGATGCCTCCTCAGTGCAAATTCATATTTATAATATTTTGGGCAGACTAACATTTTCCAGATACTGTAC
>APH_5001
TTTTCCTTCATTAAAGTTTTTAGCTGAAGAGGGGACAAACTTTTGACTCACCCTGGTATTGTATTCTGGAAACCATACAGCTACATTCTTTCCTTAGCAAGCAATAGTACGTCAGTTCACAGAAGAAGAAATAAACAATCGCGAAATTCCATGTAAACAAGAGTCGCCACATCGTAGAATATTAAAAAAAAAGTAGAAGAAACGTTGACTCCATTATTTCTTTGAAACGTAAGAGTTGGAGAACTATCAAGAATCGCAAAACTGTGCAGCTAAAACTGAGTTTGAAGACGTAAAAGGCAAAGCAGTTTAAATATTGATCAAATTTAGGCGGTGTTTTATGTCAGGTTTCACCATATGATTTTCCTCGACATATTGTCAGGAGACTATGCTGGTACAGGATCATTTCAGACTATACGCAGAAACTAAAGTGCATTTAAAACTTTTGTCCTTACGTTCGAAAGAGTTGTTGAGTTTCCCAATTTCTTTCTTAGCACAAAAAATAAGTTGTGTCTTACTTTCTTTACTTATTAGTGTCAATGGCATCTTCTGAACACCAACGTATTCTCAGGGAACTTGAATCAAAACAAACAAATAAAAAAAAGTATTTTTATGTGCTTACCTCTGGTAAGTACCTTCTTCAGAGACCTTTTTGCAGTGGTGCAGTTCCATCTTCTATGACGAAACTGATATTGACATTCTTGTATTCCTAGTTTGGCGCCATCACCAATGGCAGTAACTACTTCCGGCTCCTTTCTACAGATATGAGCTTGCTTTCCGCGAAGTCTTCTTGTCTTCCGACAAATACGACTGGGATCCAAAACCAGGTGCCGACCCATTGCCCTAGACAACGAAGAAATACAAACATGCAAAATATGGTTATTTAAAGAACGAGGAGAGATAATTTGTTTATTTAAATGTACCCGGGAATACAACCAAATAAGTCGGTACTTTTGCCACACTGTTACAGGTGTTTCTTGAAGTTAAACTGCACTTTATTCAGCCTCTGAAGCCGTGTTCTTGTTCCAAAACGGCAGGAACTTCAGCGGTTCCGAAAGATTGCATTTAAGTCATTTAAACGAAGCCCCTTTGTTTTTGCGGTGCAAATATTAAAGAATGGCGCCATTTTATTGCAATAACATCTGTTATCAGCTGAAGGGCTACTTTAGTTGTCTGAAGGTGTCACTAATCCTTCGCCTAAAATAATAGTTTCGAAAATTGATTTAAAACCAAAAGTTCTTAAACGATCGTAAAATTGACTTCACTGATGACGTATAATCTTCCTACTGTGTGCCGCACACAACATGGTCACAGTTCCTGCACATTTTAGCCTAATTTGGATTCACAACAATACATATTTTCCAGACTGAACCGAACTAAACTTCTGAGATGCCTCCTCAGTGCAAATTCATATTTATAATATTTTGGGCAGACTAACATTTTCCAGATACTGTAC
>APH_5003
TTTTCCTTCATTAAAGTTTTTAGCTGAAGAGGGGACAAACTTTTGACTCACCCTGGTATTGTATTCTGGAAACCATACAGCTACATTCTTTCCTTAGCAAGCAATAGTACGTCAGTTCACAGAAGAAGAAATAAACAATCGCGAAATTCCATGTAAACAAGAGTCGCCACATCGTAGAATATTAAAAAAAAAGTAGAAGAAACGTTGACTCCATTATTTCTTTGAAACGTAAGAGTTGGAGAACTATCAAGAATCGCAAAACTGTGCAGCTAAAACTGAGTTTGAAGACGTAAAAGGCAAAGCAGTTTAAATATTGATCAAATTTAGGCGGTGTTTTATGTCAGGTTTCACCATATGATTTTCCTCGACATATTGTCAGGAGACTATGCTGGTACAGGATCATTTCAGACTATACGCAGAAACTAAAGTGCATTTAAAACTTTTGTCCTTACGTTCGAAAGAGTTGTTGAGTTTCCCAATTTCTTTCTTAGCACAAAAAATAAGTTGTGTCTTACTTTCTTTACTTATTAGTGTCAATGGCATCTTCTGAACACCAACGTATTCTCAGGGAACTTGAATCAAAACAAACAAATAAAAAAAAGTATTTTTATGTGCTTACCTCTGGTAAGTACCTTCTTCAGAGACCTTTTTGCAGTGGTGCAGTTCCATCTTCTATGACGAAACTGATATTGACATTCTTGTATTCCTAGTTTGGCGCCATCACCAATGGCAGTAACTACTTCCGGCTCCTTTCTACAGATATGAGCTTGCTTTCCGCGAAGTCTTCTTGTCTTCCGACAAATACGACTGGGATCCAAAACCAGGTGCCGACCCATTGCCCTAGACAACGAAGAAATACAAACATGCAAAATATGGTTATTTAAAGAACGAGGAGAGATAATTTGTTTATTTAAATGTACCCGGGAATACAACCAAATAAGTCGGTACTTTTGCCACACTGTTACAGGTGTTTCTTGAAGTTAAACTGCACTTTATTCAGCCTCTGAAGCCGTGTTCTTGTTCCAAAACGGCAGGAACTTCAGCGGTTCCGAAAGATTGCATTTAAGTCATTTAAACGAAGCCCCTTTGTTTTTGCGGTGCAAATATTAAAGAATGGCGCCATTTTATTGCAATAACATCTGTTATCAGCTGAAGGGCTACTTTAGTTGTCTGAAGGTGTCACTAATCCTTCGCCTAAAATAATAGTTTCGAAAATTGATTTAAAACCAAAAGTTCTTAAACGATCGTAAAATTGACTTCACTGATGACGTATAATCTTCCTACTGTGTGCCGCACACAACATGGTCACAGTTCCTGCACATTTTAGCCTAATTTGGATTCACAACAATACATATTTTCCAGACTGAACCGAACTAAACTTCTGAGATGCCTCCTCA--------------------------------------------------------
>APH_4005
--TTCCTTCATTAAAGTTTTTAGCTGAAGAGGGGACAAACTTTTGACTCACCCTGGTATTGTATTCTGGAAACCATACAGCTACATTCTTTCCTTAGCAAGCAATAGTACGTCAGTTCACAGAAGAAGAAATAAACAATCGCGAAATTCCATGTAAACAAGAGTCGCCACATCGTAGAATATTAAAAAAAAAGTAGAAGAAACGTTGACTCCATTATTTCTTTGAAACGTAAGAGTTGGAGAACTATCAAGAATCGCAAAACTGTGCAGCTAAAACTGAGTTTGAAGACGTAAAAGGCAAAGCAGTTTAAATATTGATCAAATTTAGGCGGTGTTTTATGTCAGGTTTCACCATATGATTTTCCTCGACATATTGTCAGGAGACTATGCTGGTACAGGATCATTTCAGACTATACGCAGAAACTAAAGTGCATTTAAAACTTTTGTCCTTACGTTCGAAAGAGTTGTTGAGTTTCCCAATTTCTTTCTTAGCACAAAAAATAAGTTGTGTCTTACTTTCTTTACTTATTAGTGTCAATGGCATCTTCTGAACACCAACGTATTCTCAGGGAACTTGAATCAAAACAAACAAATAAAAAAAAGTATTTTTATGTGCTTACCTCTGGTAAGTACCTTCTTCAGAGACCTTTTTGCAGTGGTGCAGTTCCATCTTCTATGACGAAACTGATATTGACATTCTTGTATTCCTAGTTTGGCGCCATCACCAATGGCAGTAACTACTTCCGGCTCCTTTCTACAGATATGAGCTTGCTTTCCGCGAAGTCTTCTTGTCTTCCGACAAATACGACTGGGATCCAAAACCAGGTGCCGACCCATTGCCCTAGACAACGAAGAAATACAAACATGCAAAATATGGTTATTTAAAGAACGAGGAGAGATAATTTGTTTATTTAAATGTACCCGGGAATACAACCAAATAAGTCGGTACTTTTGCCACACTGTTACAGGTGTTTCTTGAAGTTAAACTGCACTTTATTCAGCCTCTGAAGCCGTGTTCTTGTTCCAAAACGGCAGGAACTTCAGCGGTTCCGAAAGATTGCATTTAAGTCATTTAAACGAAGCCCCTTTGTTTTTGCGGTGCAAATATTAAAGAATGGCGCCATTTTATTGCAATAACATCTGTTATCAGCTGAAGGGCTACTTTAGTTGTCTGAAGGTGTCACTAATCCTTCGCCTAAAATAATAGTTTCGAAAATTGATTTAAAACCAAAAGTTCTTAAACGATCGTAAAATTGACTTCACTGATGACGTATAATCTTCCTACTGTGTGCCGCACACAACATGGTCACAGTTCCTGCACATTTTAGCCTAATTTGGATTCACAACAATACATATTTTCCAGACTGAACCGAACTAAACTTCTGAGATGCCTCCTCAG-------------------------------------------------------
>APH_4024
TTTTTTTTCATTAAAGTTTTTAGCTGAAGAGGGGACAAACTTTTGACTCACCCTGGTATTGTATTCTGGAAACCATACAGCTACATTCTTTCCTTAGCAAGCAATAGTACGTCAGTTCACAGAAGAAGAAATAAACAATCGCGAAATTCCATGTAAACAAGAGTCGCCACATCGTAGAATATTAAAAAAAAAGTAGAAGAAACGTTGACTCCATTATTTCTTTGAAACGTAAGAGTTGGAGAACTATCAAGAATCGCAAAACTGTGCAGCTAAAACTGAGTTTGAAGACGTAAAAGGCAAAGCAGTTTAAATATTGATCAAATTTAGGCGGTGTTTTATGTCAGGTTTCACCATATGATTTTCCTCGACATATTGTCAGGAGACTATGCTGGTACAGGATCATTTCAGACTATACGCAGAAACTAAAGTGCATTTAAAACTTTTGTCCTTACGTTCGAAAGAGTTGTTGAGTTTCCCAATTTCTTTCTTAGCACAAAAAATAAGTTGTGTCTTACTTTCTTTACTTATTAGTGTCAATGGCATCTTCTGAACACCAACGTATTCTCAGGGAACTTGAATCAAAACAAACAAATAAAAAAAAGTATTTTTATGTGCTTACCTCTGGTAAGTACCTTCTTCAGAGACCTTTTTGCAGTGGTGCAGTTCCATCTTCTATGACGAAACTGATATTGACATTCTTGTATTCCTAGTTTGGCGCCATCACCAATGGCAGTAACTACTTCCGGCTCCTTTCTACAGATATGAGCTTGCTTTCCGCGAAGTCTTCTTGTCTTCCGACAAATACGACTGGGATCCAAAACCAGGTGCCGACCCATTGCCCTAGACAACGAAGAAATACAAACATGCAAAATATGGTTATTTAAAGAACGAGGAGAGATAATTTGTTTATTTAAATGTACCCGGGAATACAACCAAATAAGTCGGTACTTTTGCCACACTGTTACAGGTGTTTCTTGAAGTTAAACTGCACTTTATTCAGCCTCTGAAGCCGTGTTCTTGTTCCAAAACGGCAGGAACTTCAGCGGTTCCGAAAGATTGCATTTAAGTCATTTAAACGAAGCCCCTTTGTTTTTGCGGTGCAAATATTAAAGAATGGCGCCATTTTATTGCAATAACATCTGTTATCAGCTGAAGGGCTACTTTAGTTGTCTGAAGGTGTCACTAATCCTTCGCCTAAAATAATAGTTTCGAAAATTGATTTAAAACCAAAAGTTCTTAAACGATCGTAAAATTGACTTCACTGATGACGTATAATCTTCCTACTGTGTGCCGCACACAACATGGTCACAGTTCCTGCACATTTTAGCCTAATTTGGATTCACAACAATACATATTTTCCAGACTGAACCGAACTAAACTTCTGAGATGCCTCCTCAGTGCAAATTCATATTTATAATATTTTGGGCAGACTAACATTTTCCAGATACTGTAC
>APH_5079
----------------------------------------------------------------------------------------TTTCCTTAGCAAGCAATAGTACGTCAGTTCACAGAAGAAGAAATAAACAATCGCGAAATTCCATGTAAACAAGAGTCGCCACATCGTAGAATATTAAAAAAAAAGTAGAAGAAACGTTGACTCCATTATTTCTTTGAAACGTAAGAGTTGGAGAACTATCAAGAATCGCAAAACTGTGCAGCTAAAACTGAGTTTGAAGACGTAAAAGGCAAAGCAGTTTAAATATTGATCAAATTTAGGCGGTGTTTTATGTCAGGTTTCACCATATGATTTTCCTCGACATATTGTCAGGAGACTATGCTGGTACAGGATCATTTCAGACTATACGCAGAAACTAAAGTGCATTTAAAACTTTTGTCCTTACGTTCGAAAGAGTTGTTGAGTTTCCCAATTTCTTTCTTAGCACAAAAAATAAGTTGTGTCTTACTTTCTTTACTTATTAGTGTCAATGGCATCTTCTGAACACCAACGTATTCTCAGGGAACTTGAATCAAAACAAACAAATAAAAAAAAGTATTTTTATGTGCTTACCTCTGGTAAGTACCTTCTTCAGAGACCTTTTTGCAGTGGTGCAGTTCCATCTTCTATGACGAAACTGATATTGACATTCTTGTATTCCTAGTTTGGCGCCATCACCAATGGCAGTAACTACTTCCGGCTCCTTTCTACAGATATGAGCTTGCTTTCCGCGAAGTCTTCTTGTCTTCCGACAAATACGACTGGGATCCAAAACCAGGTGCCGACCCATTGCCCTAGACAACGAAGAAATACAAACATGCAAAATATGGTTATTTAAAGAACGAGGAGAGATAATTTGTTTATTTAAATGTACCCGGGAATACAACCAAATAAGTCGGTACTTTTGCCACACTGTTACAGGTGTTTCTTGAAGTTAAACTGCACTTTATTCAGCCTCTGAAGCCGTGTTCTTGTTCCAAAACGGCAGGAACTTCAGCGGTTCCGAAAGATTGCATTTAAGTCATTTAAACGAAGCCCCTTTGTTTTTGCGGTGCAAATATTAAAGAATGGCGCCATTTTATTGCAATAACATCTGTTATCAGCTGAAGGGCTACTTTAGTTGTCTGAAGGTGTCACTAATCCTTCGCCTAAAATAATAGTTTCGAAAATTGATTTAAAACCAAAAGTTCTTAAACGATCGTAAAATTGACTTCACTGATGACGTATAATCTTCCTACTGTGTGCCGCACACAACATGGTCACAGTTCCTGCACATTTTAGC-----------------------------------------------------------------------------------------------------------------------------
>APH_3177
TTTTCCTTCATTAAAGTTTTTAGCTCAAGAGGGGACAAACTTTTGACTCACCCTGGTATTGTATTCTGGAAACCATACAGCTACATTCTTTCCTTAGCAAGCAATAGTACGTCAGTTCACAGAAGAAGAAATAAACAATCGCGAAATTCCATGTAAACAAGAGTCGCCACATCGTAGAATATTAAAAAAAAAGTAGAAGAAACGTTGACTCCATTATTTCTTTGAAACGTAAGAGTTGGAGAACTATCAAGAATCGCAAAACTGTGCAGCTAAAACTGAGTTTTAAGACGTAAAAGGCAAAGCAGTTTAAATATTGATCAAATTTAGGCGGTGTTTTATGTCAGGTTTCACCATATGATTTTCCTCGACATATTGTCAGAAGACTATGCTGGTACAGGAACATTTCAGACTATACGCAGAAACTAAAGTGCATTTAAAACTTTTGTCCTTACGTTCGAAAGAGTTGTTGAGTTTCCCAATTTCTTTCTTAGCACAAAAAATAAGTTGTGTCTTACTTTCTTTACTTATTAGTGTCAATGGCATCTTCTGAACACCAACGTATTCTCAGGGAACTTGAATCAAAACAAACAAATAAAAAAAAGTATTTTTATGTGCTTACCTCTGGTAAGTACCTTCTTCAGAGACCTTTTTGCAGTGGTGCAGTTCCATCTTCTATGACGAAACTGATATTGACATTCTTGTATTCCTAGTTTGGCGCCATCACCAATGGCAGTAACTACTTCCGGCTCCTTTCTACAGATATGAGCTTGCTTTCCGCGAAGTCTTCTTGTCTTCCGACAAATACGACTGGGATCCAAAACCAGGTGCCGACCCATTGCCCTAGACAACGAAGAAATACAAACATGCAAAATATGGTTATTTAAAGAACGAGGAGAGATAATTTGTTTATTTAAATGTAGCCGGGAATACAACCAAATAAGTCGGTACTTTTGCCACACTGTTACAGGTGTTTCTTGAAGTTAAACTGCACTTTACTCAGCCTCTGAAGCCGTGTTCTTGTTCCAAAACGGCAGGAACTTCAGCGGTTCCGAAAGATTGCATTTAAGTCATTTAAACGAAGCCCCTTTGTTTTTGCGGTGCAAATATTAAAGAATGGCGCCATTTTATTGCAATAGCATCTGTTATCAGCTGAAGGGCCACTTTAGTTGTCTGAAGGTGTCACTAATCCTTCGCCTAAAATAATAGTTTCGAAAATTGATTTAAAACCAAAAGTTCTTAAACGATCTTAAAATTGACTTCACTGATGACGTATAATCTTCCTACTGTGTGCCGCACACAACATGGTCACAGTTCCTGCACATTTTAGCCTAATTTGGATTCACAACAACACATATTTTCCAGACTGAACCGAACTAAACTTCTGAAATGCCTCCTCAGTGCAAATTCATATTTATAATATTCTGGGCAGACTAACATTTCCCAGATACTGTAC
>APH_3191
---------------------------------------------------------------------------------------------------------------------CACAGAAGAAGAAATAAACAATCGCGAAATTCCATGTAAACAAGAGTCGCCACATCGTAGAATATTAAAAAAAAAGTAGAAGAAACGTTGACTCCATTATTTCTTTGAAACGTAAGAGTTGGAGAACTATCAAGAATCGCAAAACTGTGCAGCTAAAACTGAGTTTTAAGACGTAAAAGGCAAAGCAGTTTAAATATTGATCAAATTTAGGCGGTGTTTCATGTCAGGTTTCACCATATGATTTTCCTCGACATATTGTCAGGAGACTATGCTGGTACAGGAACATTTCAGACTATACGCAGAAACTAAAGTGCATTTAAAACTTTTATCCTTACGTTCGAAAGAGTTGTTGAGTTTCCCAATTTCTTTCTTAGCACAAAAAATAAGTTGTGTCTTACTTTCTTTACTTATTAGTGTCAATGGCATCTTCTGAACACCAACGTATTCTCAGGGAACTTGAATCAAAACAAACAAATAAAAAAAAGTATTTTTATGTGCTTACCTCTGGTAAGTACCTTCTTCAGAGACCTTTTTGCAGTGGTGCAGTTCCATCTTCTATGACGAAACTGATATTGACATTCTTGTATTCCTAGTTTGGCGCCATCACCAATGGCAGTAACTACTTCCGGCTCCTTTCTACAGATATGAGCTTGCTTTCCGCGAAGTCTTCTTGTCTTCCGACAAATACGACTGGGATCCAAAACCAGGTGCCGACCCATTGCCCTAGACAACGAAGAAATACAAACATGCAAAATATGGTTATTTAAAGAACGAGGAGAGATAATTTGTTTATTTAAATGTAGCCGGGAATACAACCAAATAAGTCGGTACTTTTGCCACACTGTTACAGGTGTTTCTTGAAGTTAAACTGCACTTTACTCAGCCTCTGAAGCCGTGTTCTTGTTCCAAAACGGCAGGAACTTCAGCGGTTCCGAAAGATTGCATTTAAGTCATTTAAACGAAGCCCCTTTGTTTTTGCGGTGCAAATATTAAAGAATGGCGCCATTTTATTGCAATAGCATCTGTTATCAGCTGAAGGGCCACTTTAGTTGTCTGAAGGTGTCACTAATCCTTCGCCTAAAATAATAGTTTCGAAAATTGATTTAAAACCAAAAGTTCTTAAACGATCTTAAAATTGACTTCACTGATGACGTATAATCTTCCTACTGTGTGCCGCACACAACATGGTCACAGTTCCTGCACATTTTAGCCTAATTTGGATTCACAACAACACATATTTTCCAGACTGAACC-----------------------------------------------------------------------------------
>APH_0683
TTTTCCTTCATTAAAGTTTTTAGCTGAAGAGGGGACAAACTTTTGACTCACCCTGGTATTGTATTCTGGAAACCATACAGCTACATTCTTTCCTTAGCAAGCAATAGTACGTCAGTTCACAGAAGAAGAAATAAACTATCGCGAAATTCCATGTAAACAAGAGTCGCCACATCGTAGAATATTAAAAAAAAAGTAGAAGAAACGTTGACTCCATTATTTCTTTGAAACGTAAGAGTTGGAGAACTATCAAGAATCGCAAAACTGTGCAGCTAAAACTGAGTTTTAAGACGTAAAAGGCAAAGCAGTTTAAATATTGATCAAATTTAGGCGGTGTTTCATGTCAGGTTTCACCATATGATTTTCCTCGACATATTGTCAGGAGACTATGCTGGTACAGGAACATTTCAGACTATACGCAGAAACTAAAGTGCATTTAAAACTTTTGTCCTTACGTTCGAAAGAGTTGTTGAGTTTCCCAATTTCTTTCTTAGCACAAAAAATAAGTTGTGTCTTACTTTCTTTACTTATTAGTGTCAATGGCATCTTCTGAACACCAACGTATTCTCAGGGAACTTGAATCAAAACAAACAAATAAAAAAAAGTATTTTTATGTGCTTACCTCTGGTAAGTACCTTCTTCAGAGACCTTTTTGCAGTGGTGCAGTTCCATCTTCTATGACGAAACTGATATTGACATTCTTGTATTCCTAGTTTGGCGCCATCACCAATGGCAGTAACTACTTCCGGCTCCTTTCTACAGATATGAGCTTGCTTTCCGCGAAGTCTTCTTGTCTTCCGACAAATACGACTGGGATCCAAAACCAGGTGCCGACCCATTGCCCTAGACAACGAAGAAATACAAACATGCAAAATATGGTTATTTAAAGAACGAGGAGAGATAATTTGTTTATTTAAATGTAGCCGGGAATACAACCAAATAAGTCGGTACTTTTGCCACACTGTTACAGGTGTTTCTTGAAGTTAAACTGCACTTTACTCAGCCTCTGAAGCCGTGTTCTTGTTCCAAAACGGCAGGAACTTCAGCGGTTCCGAAAGATTGCATTTAAGTCATTTAAACGAAGCCCCTTTGTTTTTGCGGTGCAAATATTAAAGAATGGCGCCATTTTATTGCAATAGCATCTGTTATCAGCTGAAGGGCCACTTTAGTTGTCTGAAGGTGTCACTAATCCTTCGCCTAAAATAATAGTTTCGAAAATTGATTTAAAACCAAAAGTTCTTAAACGATCTTAAAATTGACTTCACTGATGACGTATAATCTTCCTACTGTGTGCCGCACACAACATGGTCACAGTTCCTGCACATTTTAGCCTAATTTGGATTCACAACAACACATATTTTCCAGACTGAACCGAACTAAACTTCTGAAATGCCTCCTCAGTGCAAATTCATATTTATAATATTCTGGGCAGACTAACATTTCCCAGATACTGTAC
>APH_0880
TTTTCCTTCATTAAAGTTTTTAGCTGAAGAGGGGACAAACTTTTGACTCACCCTGGTATTGTATTCTGAAAACCATACAGCTACATTCTTTCCTTAGCAAGCAATAGTACGTCAGTTCACAGAAGAAGAAATAAACAATCGCGAAATTCCATGTAAACAAGAGTCGCCACATCGTAGAATATTAAAAAAAAAGTAGAAGAAACGTTGACTCCATTATTTCTTTGAAACGTAAGAGTTGGAGAACTATCAAGAATCGCAAAACTGTGCAGCTAAAACTGAGTTTTAAGACGTAAAAGGCAAAGCAGTTTAAATATTGATCAAATTTAGGCGGTGTTTCATGTCAGGTTTCACCATATGATTTTCCTCGACATATTGTCAGGAGACTATGCTGGTACAGGAACATTTCAGACTATACGCAGAAACTAAAGTGCATTTAAAACTTTTGTCCTTACGTTCGAAAGAGTTGTTGAGTTTCCCAATTTCTTTCTTAGCACAAAAAATAAGTTGTGTCTTACTTTCTTTACTTATTAGTGTCAATGGCATCTTCTGAACACCAACGTATTCTCAGGGAACTTGAATCAAAACAAACAAATAAAAAAAAGTATTTTTATGTGCTTACCTCTGGTAAGTACCTTCTTCAGAGACCTTTTTGCAGTGGTGCAGTTCCATCTTCTATGACGAAACTGATATTGACATTCTTGTATTCCTAGTTTGGCGCCATCACCAATGGCAGTAACTACTTCCGGCTCCTTTCTACAGATATGAGCTTGCTTTCCGCGAAGTCTTCTTGTCTTCCGACAAATACGACTGGGATCCAAAACCAGGTGCCGACCCATTGCCCTAGACAACGAAGAAATACAAACATGCAAAATATGGTTATTTAAAGAACGAGGAGAGATAATTTGTTTATTTAAATGTAGCCGGGAATACAACCAAATAAGTCGGTACTTTTGCCACACTGTTACAGGTGTTTCTTGAAGTTAAACTGCACTTTACTCAGCCTCTGAAGCCGTGTTCTTGTTCCAAAACGGCAGGAACTTCAGCGGTTCCGAAAGATTGCATTTAAGTCATTTAAACGAAGCCCCTTTGTTTTTGCGGTGCAAATATTAAAGAATGGCGCCATTTTATTGCAATAGCATCTGTTATCAGCTGAAGGGCCACTTTAGTTGTCTGAAGGTGTCACTAATCCTTCGCCTAAAATAATAGTTTCGAAAATTGATTTAAAACCAAAAGTTCTTAAACGATCTTAAAATTGACTTCACTGATGACGTATAATCTTCCTACTGTGTGCCGCACACAACATGGTCACAGTTCCTGCACATTTTAGCCTAATTTGGATTCACAACAACACATATTTTCCAGACTGAACCGAACTAAACTTCTGAAATGCCTCCTCAGTGCAAATTCATATTTATAATATTCTGGGCAGACTAACATTTCCCAGATACTGTAC
>APH_1602
TTTTCCTTCATTAAAGTTTTTAGCTGAAGAGGGGACAAACTTTTGACTCACCCTGGTATTGTATTCTGGAAACCATACAGCTACATTCTTTCCTTAGCAAGCAATAGTACGTCAGTTCACAGAAGAAGAAATAAACAATCGCGAAATTCCATGTAAACAAGAGTCGCCACATCGTAGAATATTAAAAAAAAAGTAGAAGAAACGTTGACTCCATTATTTCTTTGAAACGTAAGAGTTGGAGAACTATCAAGAATCGCAAAACTGTGCAGCTAAAACTGAGTTTTAAGACGTAAAAGGCAAAGCAGTTTAAATATTGATCAAATTTAGGCGGTGTTTCATGTCAGGTTTCACCATATGATTTTCCTCGACATATTGTCAGGAGACTATGCTGGTACAGGAACATTTCAGACTATACGCAGAAACTAAAGTGCATTTAAAACTTTTGTCCTTACGTTCGAAAGAGTTGTTGAGTTTCCCAATTTCTTTCTTAGCACAAAAAATAAGTTGTGTCTTACTTTCTTTACTTATTAGTGTCAATGGCATCTTCTGAACACCAACGTATTCTCAGGGAACTTGAATCAAAACAAACAAATAAAAAAAAGTATTTTTATGTGCTTACCTCTGGTAAGTACCTTCTTCAGAGACCTTTTTGCAGTGGTGCAGTTCCATCTTCTATGACGAAACTGATATTGACATTCTTGTATTCCTAGTTTGGCGCCATCACCAATGGCAGTAACTACTTCCGGCTCCTTTCTACAGATATGAGCTTGCTTTCCGCGAAGTCTTCTTGTCTTCCGACAAATACGACTGGGATCCAAAACCAGGTGCCGACCCATTGCCCTAGACAACGAAGAAATACAAACATGCAAAATATGGTTATTTAAAGAACGAGGAGAGATAATTTGTTTATTTAAATGTAGCCGGGAATACAACCAAATAAGTCGGTACTTTTGCCACACTGTTACAGGTGTTTCTTGAAGTTAAACTGCACTTTACTCAGCCTCTGAAGCCGTGTTCTTGTTCCAAAACGGCAGGAACTTCAGCGGTTCCGAAAGATTGCATTTAAGTCATTTAAACGAAGCCCCTTTGTTTTTGCGGTGCAAATATTAAAGAATGGCGCCATTTTATTGCAATAGCATCTGTTATCAGCTGAAGGGCCACTTTAGTTGTCTGAAGGTGTCACTAATCCTTCGCCTAAAATAATAGTTTCGAAAATTGATTTAAAACCAAAAGTTCTTAAACGATCTTAAAATTGACTTCACTGATGACGTATAATCTTCCTACTGTGTGCCGCACACAACATGGTCACAGTTCCTGCACATTTTAGCCTAATTTGGATTCACAACAACACATATTTTCCAGACTGAACCGAACTAAACTTCTGAAATGCCTCCTCAGTGCAAATTCATATTTATAATATTCTGGGCAGACTAACATTTCCCAGATACTGTAC
>APH_4021
TTTTCCTTCATTAAAGTTTTTAGCTGAAGAGGGGACAAACTTTTGACTCACCCTGGTATTGTATTCTGGAAACCATACAGCTACATTCTTTCCTTAGCAAGCAATAGTACGTCAGTTCACAGAAGAAGAAATAAACAATCGCGAAATTCCATGTAAACAAGAGTCGCCACATCGTAGAATATTAAAAAAAAAGTAGAAGAAACGTTGACTCCATTATTTCTTTGAAACGTAAGAGTTGGAGAACTATCAAGAATCGCAAAACTGTGCAGCTAAAACTGAGTTTTAAGACGTAAAAGGCAAAGCAGTTTAAATATTGATCAAATTTAGGCGGTGTTTCATGTCAGGTTTCACCATATGATTTTCCTCGACATATTGTCAGGAGACTATGCTGGTACAGGAACATTTCAGACTATACGCAGAAACTAAAGTGCATTTAAAACTTTTGTCCTTACGTTCGAAAGAGTTGTTGAGTTTCCCAATTTCTTTCTTAGCACAAAAAATAAGTTGTGTCTTACTTTCTTTACTTATTAGTGTCAATGGCATCTTCTGAACACCAACGTATTCTCAGGGAACTTGAATCAAAACAAACAAATAAAAAAAAGTATTTTTATGTGCTTACCTCTGGTAAGTACCTTCTTCAGAGACCTTTTTGCAGTGGTGCAGTTCCATCTTCTATGACGAAACTGATATTGACATTCTTGTATTCCTAGTTTGGCGCCATCACCAATGGCAGTAACTACTTCCGGCTCCTTTCTACAGATATGAGCTTGCTTTCCGCGAAGTCTTCTTGTCTTCCGACAAATACGACTGGGATCCAAAACCAGGTGCCGACCCATTGCCCTAGACAACGAAGAAATACAAACATGCAAAATATGGTTATTTAAAGAACGAGGAGAGATAATTTGTTTATTTAAATGTAGCCGGGAATACAACCAAATAAGTCGGTACTTTTGCCACACTGTTACAGGTGTTTCTTGAAGTTAAACTGCACTTTACTCAGCCTCTGAAGCCGTGTTCTTGTTCCAAAACGGCAGGAACTTCAGCGGTTCCGAAAGATTGCATTTAAGTCATTTAAACGAAGCCCCTTTGTTTTTGCGGTGCAAATATTAAAGAATGGCGCCATTTTATTGCAATAGCATCTGTTATCAGCTGAAGGGCCACTTTAGTTGTCTGAAGGTGTCACTAATCCTTCGCCTAAAATAATAGTTTCGAAAATTGATTTAAAACCAAAAGTTCTTAAACGATCTTAAAATTGACTTCACTGATGACGTATAATCTTCCTACTGTGTGCCGCACACAACATGGTCACAGTTCCTGCACATTTTAGCCTAATTTGGATTCACAACAACACATATTTTCCAGACTGAACCGAACTAAACATCTGAAATGCCTCCTCAGTGCAAATTCATATTTATAATATTCTGGGCAGACTAACATTTCCCAGATACTGTAC
>APH_0622
------------------------------------------------------------------------------------------------------------------GTTCACAGAAGAAGAAATAAACAATCGCGAAATTCCATGTAAACAAGAGTCGCCACATCGTAGAATATTAAAAAAAAAGTAGAAGAAACGTTGACTCCATTATTTCTTTGAAACGTAAGAGTTGGAGAACTATCAAGAATCGCAAAACTGTGCAGCTAAAACTGAGTTTTAAGACGTAAAAGGCAAAGCAGTTTAAATATTGATCAAATTTAGGCGGTGTTTCATGTCAGGTTTCACCATATGATTTTCCTCGACATATTGTCAGGAGACTATGCTGGTACAGGAACATTTCAGACTATACGCAGAAACTAAAGTGCATTTAAAACTTTTGTCCTTACGTTCGAAAGAGTTGTTGAGTTTCCCAATTTCTTTCTTAGCACAAAAAATAAGTTGTGTCTTACTTTCTTTACTTATTAGTGTCAATGGCATCTTCTGAACACCAACGTATTCTCAGGGAACTTGAATCAAAACAAACAAATAAAAAAAAGTATTTTTATGTGCTTACCTCTGGTAAGTACCTTCTTCAGAGACCTTTTTGCAGTGGTGCAGTTCCATCTTCTATGACGAAACTGATATTGACATTCTTGTATTCCTAGTTTGGCGCCATCACCAATGGCAGTAACTACTTCCGGCTCCTTTCTACAGATATGAGCTTGCTTTCCGCGAAGTCTTCTTGTCTTCCGACAAATACGACTGGGATCCAAAACCAGGTGCCGACCCATTGCCCTAGACAACGAAGAAATACAAACATGCAAAATATGGTTATTTAAAGAACGAGGAGAGATAATTTGTTTATTTAAATGTAGCCGGGAATACAACCAAATAAGTCGGTACTTTTGCCACACTGTTACAGGTGTTTCTTGAAGTTAAACTGCACTTTACTCAGCCTCTGAAGCCGTGTTCTTGTTCCAAAACGGCAGGAACTTCAGCGGTTCCGAAAGATTGCATTTAAGTCATTTAAACGAAGCCCCTTTGTTTTTGCGGTGCAAATATTAAAGAATGGCGCCATTTTATTGCAATAGCATCTGTTATCAGCTGAAGGGCCACTTTAGTTGTCTGAAGGTGTCACTAATCCTTCGCCTAAAATAATAGTTTCGAAAATTGATTTAAAACCAAAAGTTCTTAAACGATCTTAAAATTGACTTCACTGATGACGTATAATCTTCCTACTGTGTGCCGCACACAACATGGTCACAGTTCCTGCACATTTTAG------------------------------------------------------------------------------------------------------------------------------
