# Supplementary material for: ﻿Discovery of a new tarantula species from the Madrean Sky Islands and the first documented instance of syntopy between two montane endemics (Araneae, Theraphosidae, Aphonopelma): a case of prior mistaken identity
Source: Zookeys. 2024 Aug 16;1210:61–98. doi: 10.3897/zookeys.1210.125318 (PMC11344175; doi:10.3897/zookeys.1210.125318)
Supplement: Supplementary material 8 — Phylogenomics files [file zookeys-1210-061_article-125318__-s008.zip › Suppl8/individual_UCE_loci/sl_realigned_uce_200113.fas]

>APH_0772
-----------------------------------------------------------------------------------------------------------------------------------------------------------ATAATGTGGCTGGATCTAAAAACTGGAGAGGTGAATTCGCGAATGAGCTACACATACCTAAAAGAAAAGTTTGAGCCACGTGAGCGAGTAGGGGCTGCCGAATGAAAGTTTATATGCGACTTATAGATGTGTTGTAAATGGCCTGAAATGAAGCCATTTACTTCGAAGGACTAAATGTAAAATATGAAGCATTGCTTCCCTGTGCCCCAGCGGATTGACCTAAGAGGAAGGGAGAGAGAGATGAGCAGATTGCCAAGCCATGTTTCTTTCGGTACTCCAATCTCCCATGCGACGGACCTGTGTCATAGGGGTGCGTCAAGGGAGGAATTCGGGGATCGACACAGGGGATCCCAAGAAATAGGCACACACACACGCACATACACGCAGGTCGAAGCTGAGATAGGGATGCTGGGAGATGGGTTGGAGGGGATGGGGGTGAGAAGACAAATCTCTCTCATCCAATGACAGTGTCCAGTGTCCTCGTGGAAATAGCCACAGAAAGTACCGATTACCACGGCGAGCGACCATTAAAGGACACCGGTCTACTCTTTGAAGAAGAATAAAAGGGAGACTATATGAGCTATAGATCACTAAAAGTGCAGGAGCGGCCATCCTCTGGAGACACCGTTACCATAGCAACGGAGTGAAGTTTTTTGTTCAGGTGACAGCAGGAAGGAGACATGGGCTAGTGGTCATCTCCCTGACTCGGACATTTCCTCTCAGTTCTTTTGCCGTGTCTATTTTTCCTCATCCTTCTTCGAATCGTGTCTTCAACACCGTCTTTCTCTTAACACACTCTCTTTCTGTTATTCTCCCTTTCTCTCCTTTCTTTTTCATTCTTTCAAAGTTTTAATGCATCGCTCTCGGTTTCTTAAGACATCTGATCTGTTGGTCATTGTGCTGTCATTCGTTTTAGCTGAAATGTACAAGCTTTCTGGCAAGAAAGGGTTAAAGGTTCCGCAATGTTTAAATAGCAACATGCTGTGTGGCTAAACAAAACATTTTGATCTTTCGGAAAATGTTTGTTTTACAGTAGAATAAATAGTAAAATATTCCATCCCGCAGTTGTTCTTGTCTGCATTGATTATAGATAACTGTCGCCTTTTGTGTTATGCAGATTCGCAATAGCCTGCTAGTCAGCGTCATGTGGAGGAGCTCTGAGGCATTACTTTCGTC
>APH_5001
---------------------------------------------------------------------------------------------------------------------------------------------------TTCTTTAAAAAATGTGGCTGGATCTAAAACCTGGAGAGGTGAATTCGCGAATGAGCTACACATACCTAAAAGAAAAGTTTGAGCCACGTGAGCGAGTAGGGGCTGCCGAATGAAAGTTTATATGCGACTTATAGATGTGTTGTAAATGGCCTGAAATGAAGCCATTTACTTCGAAGGACTAAATGTAAAATATGAAGCATTGCTTCCCTGTGCCCCAGCGGATTGACCTAAGAGGAAGGGAGAGAGAGATGAGCAGATTGCCAAGCCATGTTTCTTTCGGTACTCCAATCTCCCATGCGACGGACCTGTGTCATAGGGGTGCGTCAAGGGAGGAATTCGGGGATCGACACAGGGGATCCCAAGAAATAGGCACACACACACGCACATACACGCAGGTCGAAGCTGAGATAGGGATGCTGGGAGATGGGTTGGAGGGGATGGGGGTGAGAAGACAAATCTCTCTCATCCAATGACAGTGTCCAGTGTCCTCGTGGAAATAGCCACAGAAAGTACCGATTACCACGGCGAGCGACCATTAAAGGACACCGGTCTACTCTTTGAAGAAGAATAAAAGGGAGACTATATGAGCTATAGATCACTAAAAGTGCAGGAGCGGCCATCCTCTGGAGACACCGTTACCATAGCAACGGAGTGAAGTTTTTTGTTCAGGTGACAGCAGGAAGGAGACATGGGCTAGTGGTCATCTCCCTGACTCGGACATTTCCTCTCAGTTCTTTTGCCGTGTCTATTTTTCCTCATCCTTCTTCGAATCGTGTCTTCAACACCGTCTTTCTCTTAACACACTCTCTTTCTGTTATTCTCCCTTTCTCTCCTTTCTTTTTTATTCTTTCAAAGTTTTAATGCATCGCTCTCGGTTTCTTAAGACATCTGATCTGTTGGTCATTGTGCTGTCATTCGTTTTAGCTGAAATGTACAAGCTTTCTGGCAAGAAAGGGTTAAAGGTTCCGCAATGTTTAAATAGCAACATGCTGTGTGGCTAACCAAAACATTTTGATCTTTCGGAAAATGTTTGTTTTACAGTAGAATAAATAGTAAAATATTCCATCCCGCAGTTGTTCTTGTCTGCATTGATTATAGATAACTGTCGTCTTTTGTGTTATGCAGATTCGCAATAGCCTGCTAGTCAG------------------------------------
>APH_5003
------------------------------------------------------AATTGTTTCTTCAATAAACAACACTCATACTCTGGTACTGTGTGTTGGTCATTTTATTGTACATTGTGTGGTATAATGCATTTTTGTTCCGCTTTCTTTAAAAAATGTGGCTGGATCTAAAACCTGGAGAGGTGAATTCGCGAATGAGCTACACATACCTAAAAGAAAAGTTTGAGCCACGTGAGCGAGTAGGGGCTGCCGAATGAAAGTTTATATGCGACTTATAGATGTGTTGTAAATGGCCTGAAATGAAGCCATTTACTTCGAAGGACTAAATGTAAAATATGAAGCATTGCTTCCCTGTGCCCCAGCGGATTGACCTAAGAGGAAGGGAGAGAGAGATGAGCAGATTGCCAAGCCATGTTTCTTTCGGTACTCCAATCTCCCATGCGACGGACCTGTGTCATAGGGGTGCGTCAAGGGAGGAATTCGGGGATCGACACAGGGGATCCCAAGAAATAGGCACACACACACGCACATACACGCAGGTCGAAGCTGAGATAGGGATGCTGGGAGATGGGTTGGAGGGGATGGGGGTGAGAAGACAAATCTCTCTCATCCAATGACAGTGTCCAGTGTCCTCGTGGAAATAGCCACAGAAAGTACCGATTACCACGGCGAGCGACCATTAAAGGACACCGGTCTACTCTTTGAAGAAGAATAAAAGGGAGACTATATGAGCTATAGATCACTGGAAGTGCAGGAGCGGCCATCCTCTGGAGACACCGTTACCATAGCAACGGAGTGAAGTTTTTTGTTCAGGTGACAGCAGGAAGGAGACATGGGCTAGTGGTCATCTCCCTGACTCGGACATTTCCTCTCAGTTCTTTTGCCGTGTCTATTTTTCCTCATCCTTCTTCGAATCGTGTCTTCAACACCGTCTTTCTCTTAACACACTCTCTTTCTGTTATTCTCCCTTTCTCTCCTTTCTTTTTTATTCTTTCAAAGTTTTAATGCATCGCTCTCGGTTTCTTAAGACATCTGATCTGTTGGTCATTGTGCTGTCATTCGTTTTAGCTGAAATGTACAAGCTTTCTGGCAAGAAAGGGTTAAAGGTTCCGCAATGTTTAAATAGCAACATGCTGTGTGGCTAAACAAAACATTTTGATCTTTCGGAAAATGTTTGTTTTACAGTAGAATAAATAGTAAAATATTCCATCCCGCAGTTGTTCTTGTCTGCATTGATTATAGATAACTGTCGTCTTTTGTGTTATGCAGATTCGCAATAGCCTGCTAGTCAGCGTCATGTGGAGGAGCTCTGAGGCATTACTTTCGTC
>APH_0622
------------------------------------------ATCTATCTTAATAATTGTTTCTTCAATAAACAACACTCATACTCTGGTACTGTGTGTTGGTCATTTTATTGTACATTGTGTGGTATAATGCATTTTTGTTCCGCTTTCTTTAAAAAATGTGGCTGGATCTAAAACCTGGAGAGGTGAATTCGCGAATGAGCTACACATACCTAAAAGAAAAGTTTGAGCCACGTGAGCGAGTAGGGGCTGCCGAATGAAAGTTTATATGCGACTTATAGATGTGTTGTAAATGGCCTGAAATGAAGCCATTTACTTCGAAGGACTAAATGTAAAATATGAAGCATTGCTTCCCTGTGCCCCAGCGGATTGACCTAAGAGGAAGGGAGAGAGAGATGAGCAGATTGCCAAGCCATGTTTCTTTCGGTACTCCAATCTCCCATGCGACGGACCTGTGTCATAGGGGTGCGTCAAGGGAGGAATTCGGGGATCGACACAGGGGATCCCAAGAAATAGGCACACACACACGCACATACACGCAGGTCGAAGCTGAGATAGGGATGCTGGGAGATGGGTTGGAGGGGATGGGGGTGAGAAGACAAATCTCTCTCATCCAATGACAGTGTCCAGTGTCCTCGTGGAAATAGCCACAGAAAGTACCGATTACCACGGCGAGCGACCATTAAAGGACACCGGTCTACTCTTTGAAGAAGAATAAAAGGGAGACTATATGAGCTATAGATCACTGGAAGTGCAGGAGCGGCCATCCTCTGGAGACACCGTTACCATAGCAACGGAGTGAAGTTTTTTGTTCAGGTGACAGCAGGAAGGAGACATGGGCTAGTGGTCATCTCCCTGACTCGGACATTTCCTCTCAGTTCTTTTGCCGTGTCTATTTTTCCTCATCCTTCTTCGAATCGTGTCTTCAACACCGTCTTTCTCTTAACACACTCTCTTTCTGTTATTCTCCCTTTCTCTCCTTTCTTTTTTATTCTTTCAAAGTTTTAATGCATCGCTCTCGGTTTCTTAAGACATCTGATCTGTTGGTCATTGTGCTGTCATTCGTTTTAGCTGAAATGTACAAGCTTTCTGGCAAGAAAGGGTTAAAGGTTCCGCAATGTTTAAATAGCAACATGCTGTGTGGCTAAACAAAACATTTTGATCTTTCGGAAAATGTTTGTTTTACAGTAGAATAAATAGTAAAATATTCCATCCCGCAGTTGTTCTTGTCTGCATTGATTATAGATAAC---------------------------------------------------------------------------------
>APH_4024
GTAGCATCTGAGACTGAAGAAGTCGGTTGTTATCGGCGAAAGATCTATCTTAATAATTGTTTCTTCAATAAACAACACTCATACTCTGGTACTGTGTGTTGGTCATTTTATTGTACATTGTGTGGTATAATGCATTTTTGTTCCGCTTTCTTTAAAAAATGTGGCTGGATCTAAAACCTGGAGAGGTGAATTCGCGAATGAGCTACACATACCTAAAAGAAAAGTTTGAGCCACGTGAGCGAGTAGGGGCTGCCGAATGAAAGTTTATATGCGACTTATAGATGTGTTGTAAATGGCCTGAAATGAAGCCATTTACTTCGAAGGACTAAATGTAAAATATGAAGCATTGCTTCCCTGTGCCCCAGCGGATTGACCTAAGAGGAAGGGAGAGAGAGATGAGCAGATTGCCAAGCCATGTTTCTTTCGGTACTCCAATCTCCCATGCGACGGACCTGTGTCATAGGGGTGCGTCAAGGGAGGAATTCGGGGATCGACACAGGGGATCCCAAGAAATAGGCACACACACACGCACATACACGCAGGTCGAAGCTGAGATAGGGATGCTGGGAGATGGGTTGGAGGGGATGGGGGTGAGAAGACAAATCTCTCTCATCCAATGACAGTGTCCAGTGTCCTCGTGGAAATAGCCACAGAAAGTACCGATTACCACGGCGAGCGACCATTAAAGGACACCGGTCTACTCTTTGAAGAAGAATAAAAGGGAGACTATATGAGCTATAGATCACTGGAAGTGCAGGAGCGGCCATCCTCTGGAGACACCGTTACCATAGCAACGGAGTGAAGTTTTTTGTTCAGGTGACAGCAGGAAGGAGACATGGGCTAGTGGTCATCTCCCTGACTCGGACATTTCCTCTCAGTTCTTTTGCCGTGTCTATTTTTCCTCATCCTTCTTCGAATCGTGTCTTCAACACCGTCTTTCTCTTAACACACTCTCTTTCTGTTATTCTCCCTTTCTCTCCTTTCTTTTTTATTCTTTCAAAGTTTTAATGCATCGCTCTCGGTTTCTTAAGACATCTGATCTGTTGGTCATTGTGCTGTCATTCGTTTTAGCTGAAATGTACAAGCTTTCTGGCAAGAAAGGGTTAAAGGTTCCGCAATGTTTAAATAGCAACATGCTGTGTGGCTAAACAAAACATTTTGATCTTTCGGAAAATGTTTGTTTTACAGTAGAATAAATAGTAAAATATTCCATCCCGCAGTTGTTCTTGTCTGCATTGATTATAGATAACTGTCGTCTTTTGTGTTATGCAGATTCGCAATAGCCTGCTAGTCAGCGTCATGTGGAGGAGCTCTGAGGCATTACTTTCGTC
>APH_3188
----------------------------------------------------------GTTTCTTCAATAAACTACTCTCATATTCTGGTACTGTGTGTTGGTCATTTTATCGTACATTGTGTGGTACAATGCATTTTTGTTCCGCTTTCTTTAAAAAATGTGGCTGGCTCTAAAAACTGGAGAGGTGAATTCGCGAATGAGCTACACATACCTAAAAGAAAAGTTTGAGACACGTGAGCGAGCAGGGCTGACCGAATGAAAGTTTATATGCGA-TTATAGATGTGTTGTAAATGGCCTGAAATGAAGCCATTTACTTCGAAGGACTAAATGTAAAATATGAAGCATTGCTTTCCTGTGCCCCAGCGGATTGACCTAAGAGGAAGGGAGAGAGAGATGAGCAGATTGCCAAGCCATGTTTCTTTCGGTACTCCAATCTCCCATGCGACGGACCTGTGTCATAGGGGTGCGTCAAGGGAGGAATTCGGGGATCGACACAGGGGATCCCAAGAAATAGGCACACACACACGCACATACACGCAGGTCGAAGCTGAGATAGGGATGCTGGGAGATGGGTTGGAGGGGATGGGGGTGAGAAGACAAATCTCTCTCATCCAATGACAGTGTCCAGTGTCCTCGTGGAAATAGCCACAGAAAGTACCGATTACCACGGCGAGCGACCATTAAAGGACACCGGTCTACTCTTTGAAGAAGAATAAAAGGGAGACTATATGAGCTATAGATCACTGGAAGTGCAGGAGCGGCCATCCTCTGGAGACACCGTTACCATAGCAACGGAGTGAAGTTTTTTGTTCAGGTGACAGCAGGAAGGAGACATGGGCTAGTGGTCATCTCCCTGACTCGGACATTTCCTCTCAGTTCTTTTGCCGTGTCTATTTTTCCTCATCCTTCTTCGAATCGTGTCTTCAACACCGTCTTTCTCTTAACACACTCTCTTTCTGTTATTCTCCCTTTCTCTCCTTTCTTTTTTATTCTTTCAAAGTTTTAATGCATCGCTCTCGGTTTCTTAAGACATCTGATCTGTTGGTCATTGTGCTGTCATTCGTTTTAGCTGAAATGTACAAGCTTTCTGGCAAGAAAGGGTTAAAGGTTCCGCAATGTTTAAATAGCAACATGCTGTGTGGCTAAACAAAACATTTTGATCTTTCGGAAAATGTTTGTTTTACAGCAGAATAAATAGTAAAATATTCCATCCCGCAGTTGTTCTTGTCTGCATTG---------------------------------------------------------------------------------------------
>APH_0186
GTAGCATCTGATACTGAAGAAGTCGGTTGTTATCGGCGAAAGATCTATCTTAATAATTGTTTCTTCAATAAACTACTCTCATATTCTGGTACTGTGTGTTGGTCATTTTATCGTACATTGTGTGGTACAATGCATTTTTGTTCCGCTTTCTTTAAAAAATGTGGCTGGCTCTAAAAACTGGAGAGGTGAATTCGCGAATGAGCTACACATACCTAAAAGAAAAGTTTGAGACACGTGAGCGAGCAGGGGCTGCCGAATGAAAGTTTATATGCGA-TTATAGATGTGTTGTAAATGGCCTGAAATGAAGCCATTTACTTCGAAGGACTAAATGTAAAATATGAAGCATTGCTTTCCTGTGCCCCAGCGGATTGACCTAAGAGGAAGGGAGAGAGAGATGAGCAGATTGCCAAGCCATGTTTCTTTCGGTACTCCAATCTCCCATGCGACGGACCTGTGTCATAGGGGTGCGTCAAGGGAGGAATTCGGGGATCGACACAGGGGATCCCAAGAAATAGGCACACACACACGCACATACACGCAGGTCGAAGCTGAGATAGGGATGCTGGGAGATGGGTTGGAGGGGATGGGGGTGAGAAGACAAATCTCTCTCATCCAATGACAGTGTCCAGTGTCCTCGTGGAAATAGCCACAGAAAGTACCGATTACCACGGCGAGCGACCATTAAAGGACACCGGTCTACTCTTTGAAGAAGAATAAAAGGGAGACTATATGAGCTATAGATCACTGGAAGTGCAGGAGCGGCCATCCTCTGGAGACACCGTTACCATAGCAACGGAGTGAAGTTTTTTGTTCAGGTGACAGCAGGAAGGAGACATGGGCTAGTGGTCATCTCCCTGACTCGGACATTTCCTCTCAGTTCTTTTGCCGTGTCTATTTTTCCTCATCCTTCTTCGAATCGTGTCTTCAACACCGTCTTTCTCTTAACACACTCTCTTTCTGTTATTCTCCCTTTCTCTCCTTTCTTTTTTATTCTTTCAAAGTTTTAATGCATCGCTCTCGGTTTCTTAAGACATCTGATCTGTTGGTCATTGTGCTGTCATTCGTTTTAGCTGAAATGTACAAGCTTTCTGGCAAGAAAGGGTTAAAGGTTCCGCAATGTTTAAATAGCAACATGCTGTGTGGCTAAACAAAACATTTTGATCTTTCGGAAAATGTTTGTTTTACAGCAGAATAAATAGTAAAATATTCCATCCCGCAGTTGTTCTTGTCTGCATTGATTATAGATAACTGTCGTCTTTTGTGTTATGCAGATTCGCAATAGCCTGCTAGTCAGCGTCATGTGGAGGAGCTCTGAGGCATTACTTTCGTC
>APH_3191
---------------------------------------------------------------------------------------------------------------------------------------------------------AAAAAATGTCGCTGGCTCTAAAAACTGGAGAGGTGAATTCGCGAATGAGCTACACATACCTAAAAGAAACGTTTGAGCCACGTGAGCGAGTAGGGGCTGCCGAATGAAAGTTTATATGCGACTTATAGATGTGTTGTAAATGGCCTGAAATGAAGCCATTTACTTCGAAGGACTAAATGTAAAATATGAAGCATTGCTTTCCTGTGCCCCAGCGGATTGACCTAAGAGGAAGGGAGAGAGAGATGAGCAGATTGCCAAGCCATGTTTCTTTCGGTACTCCAATCTCCCATGCGACGGACCTGTGTCATAGGGGTGCGTCAAGGGAGGAATTCGGGGATCGACACAGGGGATCCCAAGAAATAGGCACACACACACGCACATACACGCAGGTCGAAGCTGAGATAGGGATGCTGGGAGATGGGTTGGAGGGGATGGGGGTGAGAAGACAAATCTCTCTCATCCAATGACAGTGTCCAGTGTCCTCGTGGAAATAGCCACAGAAAGTACCGATTACCACGGCGAGCGACCATTAAAGGACACCGGTCTACTCTTTGAAGAAGAATAAAAGGGAGACTATATGAGCTATAGATCACTGGAAGTGCAGGAGCGGCCATCCTCTGGAGACACCGTTACCATAGCAACGGAGTGAAGTTTTTTGTTCAGGTGACAGCAGGAAGGAGACATGGGCTAGTGGTCATCTCCCTGACTCGGACATTTCCTCTCAGTTCTTTTGCCGTGTCTATTTTTCCTCATCCTTCTTCGAATCGTGTCTTCAACACCGTCTTTCTCTTAACACACTCTCTTTCTGTTATTCTCCCTTTCTCTCCTTTCTTTTTTATTCTTTCAAAGTTTTAATGCATCGCTCTCGGTTTCTTAAGACATCTGATCTGTTGGTCATTGTGCTGTCATTCGTTTTAGCTGAAATGTACAAGCTTTCTGGCAAGAAAGGGTTAAAGGTTCCGCAATGTTTAAATAGCAACATGCTGTGTGGCTAAACAAAACATTTTGATCTTTCGGAAAATGTTTGTTTTACAGTAGAATAAATAGTAAAATATTCCATC---------------------------------------------------------------------------------------------------------------------
>APH_0136
GTAGCATCTGAGACTGAAGAAGTCGGTTGTTATCGGCGAAAGATCTATCTTAATAATTGTTTCTTCAATAAACTACTCTCATATTCTGGTACTGTGTGTTGGTCATTTTATCGTACATTGTGTGGTACAATGCATTTTTGTTCCGCTTTCTTTAAAAAATGTCGCTGGCTCTAAAAACTGGAGAGGTGAATTCGCGAATGAGCTACACATACCTAAAAGAAAAGTTTGAGCCACGTGAGCGAGTAGGGGCTGCCGAATGAAAGTTTATATGCGA-TTATAGATGTGTTGTAAATGGCCTGAAATGAAGCCATTTACTTCGAAGGACTAAATGTAAAATATGAAGCATTGCTTTCCTGTGCCCCAGCGGATTGACCTAAGAGGAAGGGAGAGAGAGATGAGCAGATTGCCAAGCCATGTTTCTTTCGGTACTCCAATCTCCCATGCGACGGACCTGTGTCATAGGGGTGCGTCAAGGGAGGAATTCGGGGATCGACACAGGGGATCCCAAGAAATAGGCACACACACACGCACATACACGCAGGTCGAAGCTGAGATAGGGATGCTGGGAGATGGGTTGGAGGGGATGGGGGTGAGAAGACAAATCTCTCTCATCCAATGACAGTGTCCAGTGTCCTCGTGGAAATAGCCACAGAAAGTACCGATTACCACGGCGAGCGACCATTAAAGGACACCGGTCTACTCTTTGAAGAAGAATAAAAGGGAGACTATATGAGCTATAGATCACTGGAAGTGCAGGAGCGGCCATCCTCTGGAGACACCGTTACCATAGCAACGGAGTGAAGTTTTTTGTTCAGGTGACAGCAGGAAGGAGACATGGGCTAGTGGTCATCTCCCTGACTCGGACATTTCCTCTCAGTTCTTTTGCCGTGTCTATTTTTCCTCATCCTTCTTCGAATCGTGTCTTCAACACCGTCTTTCTCTTAACACACTCTCTTTCTGTTATTCTCCCTTTCTCTCCTTTCTTTTTTATTCTTTCAAAGTTTTAATGCATCGCTCTCGGTTTCTTAAGACATCTGATCTGTTGGTCATTGTGCTGTCATTCGTTTTAGCTGAAATGTACAAGCTTTCTGGCAAGAAAGGGTTAAAGGTTCCGCAATGTTTAAATAGCAACATGCTGTGTGGCTAAACAAAACATTTTGATCTTTCGGAAAATGTTTGTTTTACAGTAGAATAAATAGTAAAATATTCCATCCCGCAGTTGTTCTTGTCTGCATTGATTATAGATAACTGTCGTCTTTTGTGTTATGCAGATTCGCAATAGCCTGCTAGTCAGCGTCATGTGGAGGAGCTCTGAGGCATTACTTTCGTC
>APH_0185
GTAGCATCTGAGACTGAAGAAGTCGGTTGTTATCGGCGAAAGATCTATCTTAATAATTGTTTCTTCAATAAACTACTCTCATATTCTGGTACTGTGTGTTGGTCATTTTATCGTACATTGTGTGGTACAATGCATTTTTGTTCCGCTTTCTTTAAAAAATGTGGCTGGCTCTAAAAACTGGAGAGGTGAATTCGCGAATGAGCTACACATACCTAAAAGAAAAGTTTGAGACACGTGAGCGAGCAGGGCTGACCGAATGAAAGTTTATATGCGA-TTATAGATGTGTTGTAAATGGCCTGAAATGAAGCCATTTACTTCGAAGGACTAAATGTAAAATATGAAGCATTGCTTTCCTGTGCCCCAGCGGATTGACCTAAGAGGAAGGGAGAGAGAGATGAGCAGATTGCCAAGCCATGTTTCTTTCGGTACTCCAATCTCCCATGCGACGGACCTGTGTCATAGGGGTGCGTCAAGGGAGGAATTCGGGGATCGACACAGGGGATCCCAAGAAATAGGCACACACACACGCACATACACGCAGGTCGAAGCTGAGATAGGGATGCTGGGAGATGGGTTGGAGGGGATGGGGGTGAGAAGACAAATCTCTCTCATCCAATGACAGTGTCCAGTGTCCTCGTGGAAATAGCCACAGAAAGTACCGATTACCACGGCGAGCGACCATTAAAGGACACCGGTCTACTCTTTGAAGAAGAATAAAAGGGAGACTATATGAGCTATAGATCACTGGAAGTGCAGGAGCGGCCATCCTCTGGAGACACCGTTACCATAGCAACGGAGTGAAGTTTTTTGTTCAGGTGACAGCAGGAAGGAGACATGGGCTAGTGGTCATCTCCCTGACTCGGACATTTCCTCTCAGTTCTTTTGCCGTGTCTATTTTTCCTCATCCTTCTTCGAATCGTGTCTTCAACACCGTCTTTCTCTTAACACACTCTCTTTCTGTTATTCTCCTTTTCTCTCCTTTCTTTTTTATTCTTTCAAAGTTTTAATGCATCGCTCTCGGTTTCTTAAGACATCTGATCTGTTGGTCATTGTGCTGTCATTCGTTTTAGCTGAAATGTACAAGCTTTCTGGCAAGAAAGGGTTAAAGGTTCCGCAATGTTTAAATAGCAACATGCTGTGTGGCTAAACAAAACATTTTGATCTTTCGGAAAATGTTTGTTTTACAGCAGAATAAATAGTAAAATATTCCATCACGCAGTTGTTCTTGTCTGCATTGATTATAGATAACTGTCGTCTTTTGTGTTATGCAGATTCGCAATAGCCTGCTAGTCAGCGTCATGTGGAGGAGCTCTGAGGCATTACTTTCGTC
>APH_0674
GTAGCATCTGAGACTGAAGAAGTCGGTTGTTATCGGCGAAAGATCTATCTTAATAATTGTTTCTTCAATAAACTACTCTCATATTCTGGTACTGTGTGTTGGTCATTTTACCGTACATTGTGTGGTACAATGCATTTTTGTTCCGCTTTCTTTAAAAAATGTGGCTGGCTCTAAAAACTGGAGAGGTGAATTCGCGAATGAGCTACACATACCTAAAAGAAAAGTTTGAGACACGTGAGCGAGCAGGGCTGACCGAATGAAAGTTTATATGCGA-TTATAGATGTGTTGTAAATGGCCTGAAATGAAGCCATTTACTTCGAAGGACTAAATGTAAAATATGAAGCATTGCTTTCCTGTGCCCCAGCGGATTGACCTAAGAGGAAGGGAGAGAGAGATGAGCAGATTGCCAAGCCATGTTTCTTTCGGTACTCCAATCTCCCATGCGACGGACCTGTGTCATAGGGGTGCGTCAAGGGAGGAATTCGGGGATCGACACAGGGGATCCCAAGAAATAGGCACACACACACGCACATACACGCAGGTCGAAGCTGAGATAGGGATGCTGGGAGATGGGTTGGAGGGGATGGGGGTGAGAAGACAAATCTCTCTCATCCAATGACAGTGTCCAGTGTCCTCGTGGAAATAGCCACAGAAAGTACCGATTACCACGGCGAGCGACCATTAAAGGACACCGGTCTACTCTTTGAAGAAGAATAAAAGGGAGACTATATGAGCTATAGATCACTGGAAGTGCAGGAGCGGCCATCCTCTGGAGACACCGTTACCATAGCAACGGAGTGAAGTTTTTTGTTCAGGTGACAGCAGGAAGGAGACATGGGCTAGTGGTCATCTCCCTGACTCGGACATTTCCTCTCAGTTCTTTTGCCGTGTCTATTTTTCCTCATCCTTCTTCGAATCGTGTCTTCAACACCGTCTTTCTCTTAACACACTCTCTTTCTGTTATTCTCCTTTTCTCTCCTTTCTTTTTTATTCTTTCAAAGTTTTAATGCATCGCTCTCGGTTTCTTAAGACATCTGATCTGTTGGTCATTGTGCTGTCATTCGTTTTAGCTGAAATGTACAAGCTTTCTGGCAAGAAAGGGTTAAAGGTTCCGCAATGTTTAAATAGCAACATGCTGTGTGGCTAAACAAAACATTTTGATCTTTCGGAAAATGTTTGTTTTACAGCAGAATAAATAGTAAAATATTCCATCACGCAGTTGTTCTTGTCTGCATTGATTATAGATAACTGTCGTCTTTTGTGTTATGCAGATTCGCAATAGCCTGCTAGTCAGCGTCATGTGGAGGAGCTCTGAGGCATTACTTTCGTC
>APH_0683
GTAGCATCTGAGACTGAAGAAGTCGGTTGTTATCGGCGAAAGATCTATCTTAATAATTGTTTCTTCAATAAACAACACTCATATTCTGGTACTGTGTGTTGGTCATTTTATCGTACATTGTGTGGTATAATGCATTTTTGTTCCGCTTTCTTTAAAAAATGTCGCTGGCTCTAAAAACTGGAGAGGTGAATTCGCGAATGAGCTACACATACCTAAAAGAAAAGTTTGAGCCACGTGAGCGAGTAGGGGCTGCCGAATGAAAGTTTATATGCGACTTATAGATGTGTTGTAAATGGCCTGAAATGAAGCCATTTACTTCGAAGGACTAAATGTAAAATATGAAGCATTGCTTCCCTGTGCCCCAGCGGATTGACCTAAGAGGAAGGGAGAGAGAGATGAGCAGATTGCCAAGCCATGTTTCTTTCGGTACTCCAATCTCCCATGCGACGGACCTGTGTCATAGGGGTGCGTCAAGGGAGGAATTCGGGGATCGACACAGGGGATCCCAAGAAATAGGCACACACACACGCACATACACGCAGGTCGAAGCTGAGATAGGGATGCTGGGAGATGGGTTGGAGGGGATGGGGGTGAGAAGACAAATCTCTCTCATCCAATGACAGTGTCCAGTGTCCTCGTGGAAATAGCCACAGAAAGTACCGATTACCACGGCGAGCGACCATTAAAGGACACCGGTCTACTCTTTGAAGAAGAATAAAAGGGAGACTATATGAGCTATAGATCACTGGAAGTGCAGGAGCGGCCATCCTCTGGAGACACCGTTACCATAGCAACGGAGTGAAGTTTTTTGTTCAGGTGACAGCAGGAAGGAGACATGGGCTAGTGGTCATCTCCCTGACTCGGACATTTCCTCTCAGTTCTTTTGCCGTGTCTATTTTTCCTCATCCTTCTTCGAATCGTGTCTTCAACACCGTCTTTCTCTTAACACACTCTCTTTCTGTTATTCTCCCTTTCTCTCCTTTCTTTTTTATTCTTTCAAAGTTTTAATGCATCGCTCTCGGTTTCTTAAGACATCTGATCTGTTGGTCATTGTGCTGTCATTCGTTTTAGCTGAAATGTACAAGCTTTCTGGCAAGAAAGGGTTAAAGGTTCCGCAATGTTTAAATAGCAACATGCTGTGTGGCTAAACAAAACATTTTGATCTTTCGGAAAATGTTTGTTTTACAGTAGAATAAATAGTAAAATATTCCATCCCGCAGTTGTTCTTGTCTGCATTGATTATAGATAACTGTCGTCTTTTGTGTTATGCAGATTCGCAATAGCCTGCTAGTCAGCGTCATGTGGAGGAGCTCTGAGGCATTACTTTCGTC
>APH_0717
GTAGCATCTGATACTGAAGAAGTCGGTTGTTATCGGCGAAAGATCTATCTTAATAATTGTTTCTTCAATAAACTACTCTCATATTCTGGTACTGTGTGTTGGTCATTTTACCGTACATTGTGTGGTACAATGCATTTTTGTTCCGCTTTCTTTAAAAAATGTGGCTGGCTCTAAAAACTGGAGAGGTGAATTCGCGAATGAGCTACACATACCTAAAAGAAAAGTTTGAGACACGTGAGCGAGCAGGGGCTGCCGAATGAAAGTTTATATGCGA-TTATAGATGTGTTGTAAATGGCCTGAAATGAAGCCATTTACTTCGAAGGACTAAATGTAAAATATGAAGCATTGCTTTCCTGTGCCCCAGCGGATTGACCTAAGAGGAAGGGAGAGAGAGATGAGCAGATTGCCAAGCCATGTTTCTTTCGGTACTCCAATCTCCCATGCGACGGACCTGTGTCATAGGGGTGCGTCAAGGGAGGAATTCGGGGATCGACACAGGGGATCCCAAGAAATAGGCACACACACACGCACATACACGCAGGTCGAAGCTGAGATAGGGATGCTGGGAGATGGGTTGGAGGGGATGGGGGTGAGAAGACAAATCTCTCTCATCCAATGACAGTGTCCAGTGTCCTCGTGGAAATAGCCACAGAAAGTACCGATTACCACGGCGAGCGACCATTAAAGGACACCGGTCTACTCTTTGAAGAAGAATAAAAGGGAGACTATATGAGCTATAGATCACTGGAAGTGCAGGAGCGGCCATCCTCTGGAGACACCGTTACCATAGCAACGGAGTGAAGTTTTTTGTTCAGGTGACAGCAGGAAGGAGACATGGGCTAGTGGTCATCTCCCTGACTCGGACATTTCCTCTCAGTTCTTTTGCCGTGTCTATTTTTCCTCATCCTTCTTCGAATCGTGTCTTCAACACCGTCTTTCTCTTAACACACTCTCTTTCTGTTATTCTCCCTTTCTCTCCTTTCTTTTTTATTCTTTCAAAGTTTTAATGCATCGCTCTCGGTTTCTTAAGACATCTGATCTGTTGGTCATTGTGCTGTCATTCGTTTTAGCTGAAATGTACAAGCTTTCTGGCAAGAAAGGGTTAAAGGTTCCGCAATGTTTAAATAGCAACATGCTGTGTGGCTAAACAAAACATTTTGATCTTTCGGAAAATGTTTGTTTTACAGCAGAATAAATAGTAAAATATTCCATCACGCAGTTGTTCTTGTCTGCATTGATTATAGATAACTGTCGTCTTTTGTGTTATGCAGATTCGCAATAGCCTGCTAGTCAGCGTCATGTGGAGGAGCTCTGAGGCATTACTTTCG--
>APH_0723
GTAGCATCTGAGACTGAAGAAGTCGGTTGTTATCGGCGAAAGATCTATCTTAATAATTGTTTCTTCAATAAACAACACTCATACTCTGGTACTGTGTGTTAGTCATTTTATTGTCCATTGTGTGGTATAATGCATTTTTGTTCCGCTTTCTTTAAAACATGTGGCTGGATCTAAAAACTGGAGAGGTGAATTCGCGAATGAGCTACACATACCTAAAAGAAAAGTTTGAGCCACGTGAGCGAGCAGGGGCTGCCGAATGAAAGTTTATATGCGACTTATAGATGTGTTGTAAATGGCCTGAAATGAAGCCATTTACTTCGAAGGACTAAATGTAAAATATGAAGCATTGCTTCCCTGTGCCCCAGCGGATTGACCTAAGAGGAAGGGAGAGAGAGATGAGCAGATTGCCAAGCCATGTTTCTTTCGGTACTCCAATCTCCCATGCGACGGACCTGTGTCATAGGGGTGCGTCAAGGGAGGAATTCGGGGATCGACACAGGGGATCCCAAGAAATAGGCACACACACACGCACATACACGCAGGTCGAAGCTGAGATAGGGATGCTGGGAGATGGGTTGGAGGGGATGGGGGTGAGAAGACAAATCTCTCTCATCCAATGACAGTGTCCAGTGTCCTCGTGGAAATAGCCACAGAAAGTACCGATTACCACGGCGAGCGACCATTAAAGGACACCGGTCTACTCTTTGAAGAAGAATAAAAGGGAGACTATATGAGCTATAGATCACTGGAAGTGCAGGAGCGGCCATCCTCTGGAGACACCGTTACCATAGCAACGGAGTGAAGTTTTTTGTTCAGGTGACAGCAGGAAGGAGACATGGGCTAGTGGTCATCTCCCTGACTCGGACATTTCCTCTCAGTTCTTTTGCCGTGTCTATTTTTCCTCATCCTTCTTCGAATATTGTCTTCAACACCGTCTTTCTCTTAACACACTCTCTTTCTGTTATTCTCCCTTTCTCTCCTTTCTTTTTTATTCTTTCAAAGTTTTAATGCATCGCTCTCGGTTTCTTAAGACATCTGATCTGTTGGTCATTGTGCTGTCATTCGTTTTAGCTGAAATGTACAAGCTTTCTGGCAAGAAAGGGTTAAAGGTTCCGCAATGTTTAAATAGCAACATGCTGTGTGGCTAAACAAAACATTTTGATCTTTCGGAAAATGTTTGTTTTACAGTAGAATAAATAGTAAAATATTCCATCCCGCAGTTGTTCTTGTCTGCATTGATTATAGATAACTGTCGTCTTTTGTGTTATGCAGATTCGCAATAGCCTGCTAGTCAGCGTCATGTGGAGGAGCTCTGAGGCATTACTTTCGTC
>APH_0880
GTAGCATCTGAGACTGAAGAAGTCGGTTGTTATCGGCGAAAGATCTATCTTAATAATTGTTTCTTCAATAAACTACTCTCATATTCTGGTACTGTGTGTTGGTCATTTTATCGTACATTGTGTGGTACAATGCATTTTTGTTCCGCTTTCTTTAAAACATGTGGCTGGATCTAAAAACTGGAGAGGTGAATTGGCGAATGAGCTACACATACCTAAAAGAAAAGTTTGAGCCACGTGAGCGAGTAGGGGCTGCCGAATGAAAGTTTATATGCGACTTATAGATGTGTTGTAAATGGCCTGAAATGAAGCCATTTACTTCGAAGGACTAAATGTAAAATATGAAGCATTGCTTCCCTGTGCCCCAGCGGATTGACCTAAGAGGAAGGGAGAGAGAGATGAGCAGATTGCCAAGCCATGTTTCTTTCGGTACTCCAATCTCCCATGCGACGGACCTGTGTCATAGGGGTGCGTCAAGGGAGGAATTCGGGGATCGACACAGGGGATCCCAAGAAATAGGCACACACACACGCACATACACGCAGGTCGAAGCTGAGATAGGGATGCTGGGAGATGGGTTGGAGGGGATGGGGGTGAGAAGACAAATCTCTCTCATCCAATGACAGTGTCCAGTGTCCTCGTGGAAATAGCCACAGAAAGTACCGATTACCACGGCGAGCGACCATTAAAGGACACCGGTCTACTCTTTGAAGAAGAATAAAAGGGAGACTATATGAGCTATAGATCACTGGAAGTGCAGGAGCGGCCATCCTCTGGAGACACCGTTACCATAGCAACGGAGTGAAGTTTTTTGTTCAGGTGACAGCAGGAAGGAGACATGGGCTAGTGGTCATCTCCCTGACTCGGACATTTCCTCTCAGTTCTTTTGCCGTGTCTATTTTTCCTCATCCTTCTTCGAATCGTGTCTTCAACACCGTCTTTCTCTTAACACACTCTCTTTCTGTTATTCTCCCTTTCTCTCCTTTCTTTTTTATTCTTTCAAAGTTTTAATGCATCGCTCTCGGTTTCTTAAGACATCTGATCTGTTGGTCATTGTGCTGTCATTCGTTTTAGCTGAAATGTACAAGCTTTCTGGCAAGAAAGGGTTAAAGGTTCCGCAATGTTTAAATAGCAACATGCTGTGTGGCTAAACAAAACATTTTGATCTTTCGGAAAATGTTTGTTTTACAGTAGAATAAATAGTAAAATATTCCATCCCGCAGTTGTTCTTGTCTGCATTGATTATAGATAACTGTCGTTTTTTGTGTTATGCAGATTCGCAATAGCCTGCTAGTCAGCGTCATGTGGAGGAGCTCTGAGGCATTACTTTCGTC
>APH_1535
-----------GACTGAAGAAGTCGGTTGTTATCGGCGAAAGATCTATCTTAATAATTGTTTCTTCAATAAACAACACTCATACTCTGGTACTGTGTGTTGGTCATTTTATTGTACATTGTGTGGTATAATGCATTTTTGTTCCGCTTTCTTTAAAAAATGTGGCTGGATCTAAAACCTGGAGAGGTGAATTCGCGAATGAGCTACACATACCTAAAAGAAAAGTTTGAGCCACGTGAGCGAGTAGGGGCTGCCGAATGAAAGTTTATATGCGACTTATAGATGTGTTGTAAATGGCCTGAAATGAAGCCATTTACTTCGAAGGACTAAATGTAAAATATGAAGCATTGCTTCCCTGTGCCCCAGCGGATTGACCTAAGAGGAAGGGAGAGAGAGATGAGCAGATTGCCAAGCCATGTTTCTTTCGGTACTCCAATCTCCCATGCGACGGACCTGTGTCATAGGGGTGCGTCAAGGGAGGAATTCGGGGATCGACACAGGGGATCCCAAGAAATAGGCACACACACACGCACATACACGCAGGTCGAAGCTGAGATAGGGATGCTGGGAGATGGGTTGGAGGGGATGGGGGTGAGAAGACAAATCTCTCTCATCCAATGACAGTGTCCAGTGTCCTCGTGGAAATAGCCACAGAAAGTACCGATTACCACGGCGAGCGACCATTAAAGGACACCGGTCTACTCTTTGAAGAAGAATAAAAGGGAGACTATATGAGCTATAGATCACTGGAAGTGCAGGAGCGGCCATCCTCTGGAGACACCGTTACCATAGCAACGGAGTGAAGTTTTTTGTTCAGGTGACAGCAGGAAGGAGACATGGGCTAGTGGTCATCTCCCTGACTCGGACATTTCCTCTCAGTTCTTTTGCCGTGTCTATTTTTCCTCATCCTTCTTCGAATCGTGTCTTCAACACCGTCTTTCTCTTAACACACTCTCTTTCTGTTATTCTCCCTTTCTCTCCTTTCTTTTTTATTCTTTCAAAGTTTTAATGCATCGCTCTCGGTTTCTTAAGACATCTGATCTGTTGGTCATTGTGCTGTCATTCGTTTTAGCTGAAATGTACAAGCTTTCTGTCAAGAAAGGGTTAAAGGTTCCGCAATGTTTAAATAGCAACATGCTGTGTGGCTAAACAAAACATTTTGATCTTTCGGAAAATGTTTGTTTTACAGTAGAATAAATAGTAAAATATTCCATCCCGCAGTTGTTCTTGTCTGCATTGATTATAGATAACTGTCGTCTTTTGTGTTATGCAGATTCGCAATAGCCTGCTAGTCAGCGTCATGTGGAGGAGCTCTGAGGCATTACTTTCGTC
>APH_1602
GTAGCATCTGAGACTGAAGAAGTCGGTTGTTATCGGCGAAAGATCTATCTTAATAATTGTTTCTTCAATAAACAACACTCATACTCTGGTACTGTGTGTTGGTCATTTTATCGTACATTGTGTGGTATAATGCATTTTTGTTCCGCTTTCTTTAAAACATGTGGCTGGATCTAAAAACTGGAGAGGTGAATTCGCGAATGAGCTACACATACCTAAAAGAAAAGTTTGAGCCACGTGAGCGAGCAGGGGCTGCCGAATGAAAGTTTATATGCGACTTATAGATGTGTTGTAAATGGCCTGAAATGAAGCCATTTACTTCGAAGGACTAAATGTAAAATATGAAGCATTGCTTCCCTGTGCCCCAGCGGATTGACCTAAGAGGAAGGGAGAGAGAGATGAGCAGATTGCCAAGCCATGTTTCTTTCGGTACTCCAATCTCCCATGCGACGGACCTGTGTCATAGGGGTGCGTCAAGGGAGGAATTCGGGGATCGACACAGGGGATCCCAAGAAATAGGCACACACACACGCACATACACGCAGGTCGAAGCTGAGATAGGGATGCTGGGAGATGGGTTGGAGGGGATGGGGGTGAGAAGACAAATCTCTCTCATCCAATGACAGTGTCCAGTGTCCTCGTGGAAATAGCCACAGAAAGTACCGATTACCACGGCGAGCGACCATTAAAGGACACCGGTCTACTCTTTGAAGAAGAATAAAAGGGAGACTATATGAGCTATAGATCACTGGAAGTGCAGGAGCGGCCATCCTCTGGAGACACCGTTACCATAGCAACGGAGTGAAGTTTTTTGTTCAGGTGACAGCAGGAAGGAGACATGGGCTAGTGGTCATCTCCCTGACTCGGACATTTCCTCTCAGTTCTTTTGCCGTGTCTATTTTTCCTCATCCTTCTTCGAATCGTGTCTTCAACACCGTCTTTCTCTTAACACACTCTCTTTCTGTTATTCTCCCTTTCTCTCCTTTCTTTTTTATTCTTTCAAAGTTTTAATGCATCGCTCTCGGTTTCTTAAGACATCTGATCTGTTGGTCATTGTGCTGTCATTCGTTTTAGCTGAAATGTACAAGCTTTCTGGCAAGAAAGGGTTAAAGGTTCCGCAATGTTTAAATAGCAACATGCTGTGTGGCTAAACAAAACATTTTGATCTTTCGGAAAATGTTTGTTTTACAGTAGAATAAATAGTAAAATATTCCATCCCGCAGTTGTTCTTGTCTGCATTGATTATAGATAACTGTCGTTTTTTGTGTTATGCAGATTCGCAATAGCCTGCTAGTCAGCGTCATGTGGAGGAGCTCTGAGGCATTACTTTCGTC
>APH_3177
GTAGCATCTGAGACTGAAGAAGTCGGTTGTTATCGGCGAAAGATCTATCTTAATAATTGTTTCTTCAATAAACAACACTCATACTCTGGTACTGTGTGTTAGTCATTTTATTGTACATTGTGTGGTATAATGCATTTTTGTTCCGCTTTCTTTAAAACATGTGGCTGGATCTAAAAACTGGAGAGGTGAATTCGCGAATGAGCTACACATACCTAAAAGAAAAGTTTGAGCCACGTGAGCGAGCAGGGGCTGCCGAATGAAAGTTTATATGCGACTTATAGATGTGTTGTAAATGGCCTGAAATGAAGCCATTTACTTCGAAGGACTAAATGTAAAATATGAAGCATTGCTTCCCTGTGCCCCAGCGGATTGACCTAAGAGGAAGGGAGAGAGAGATGAGCAGATTGCCAAGCCATGTTTCTTTCGGTACTCCAATCTCCCATGCGACGGACCTGTGTCATAGGGGTGCGTCAAGGGAGGAATTCGGGGATCGACACAGGGGATCCCAAGAAATAGGCACACACACACGCACATACACGCAGGTCGAAGCTGAGATAGGGATGCTGGGAGATGGGTTGGAGGGGATGGGGGTGAGAAGACAAATCTCTCTCATCCAATGACAGTGTCCAGTGTCCTCGTGGAAATAGCCACAGAAAGTACCGATTACCACGGCGAGCGACCATTAAAGGACACCGGTCTACTCTTTGAAGAAGAATAAAAGGGAGACTATATGAGCTATAGATCACTGGAAGTGCAGGAGCGGCCATCCTCTGGAGACACCGTTACCATAGCAACGGAGTGAAGTTTTTTGTTCAGGTGACAGCAGGAAGGAGACATGGGCTAGTGGTCATCTCCCTGACTCGGACATTTCCTCTCAGTTCTTTTGCCGTGTCTATTTTTCCTCATCCTTCTTCGAATCGTGTCTTCAACACCGTCTTTCTCTTAACACACTCTCTTTCTGTTATTCTCCCTTTCTCTCCTTTCTTTTTTATTCTTTCAAAGTTTTAATGCATCGCTCTCGGTTTCTTAAGACATCTGATCTGTTGGTCATTGTGCTGTCATTCGTTTTAGCTGAAATGTACAAGCTTTCTGGCAAGAAAGGGTTAAAGGTTCCGCAATGTTTAAATAGCAACATGCTGTGTGGCTAAACAAAACATTTTGATCTTTCGGAAAATGTTTGTTTTACAGTAGAATAAATAGTAAAATATTCCATCCCGCAGTTGTTCTTGTCTGCATTGATTATAGATAACTGTCGTCTTTTGTGTTATGCAGATTCGCAATAGCCTGCTAGTCAGCGTCATGTGGAGGAGCTCTGAGGCATTACTTTCGTC
>APH_4005
GTAGCATCTGAGACTGAAGAAGTCGGTTGTTATCGGCGAAAGATCTATCTTAATAATTGTTTCTTCAATAAACAACACTCATACTCTGGTACTGTGTGTTGGTCATTTTATTGTACATTGTGTGGTATAATGCATTTTTGTTCCGCTTTCTTTAAAAAATGTGGCTGGATCTAAAACCTGGAGAGGTGAATTCGCGAATGAGCTACACATACCTAAAAGAAAAGTTTGAGCCACGTGAGCGAGTAGGGGCTGCCGAATGAAAGTTTATATGCGACTTATAGATGTGTTGTAAATGGCCTGAAATGAAGCCATTTACTTCGAAGGACTAAATGTAAAATATGAAGCATTGCTTCCCTGTGCCCCAGCGGATTGACCTAAGAGGAAGGGAGAGAGAGATGAGCAGATTGCCAAGCCATGTTTCTTTCGGTACTCCAATCTCCCATGCGACGGACCTGTGTCATAGGGGTGCGTCAAGGGAGGAATTCGGGGATCGACACAGGGGATCCCAAGAAATAGGCACACACACACGCACATACACGCAGGTCGAAGCTGAGATAGGGATGCTGGGAGATGGGTTGGAGGGGATGGGGGTGAGAAGACAAATCTCTCTCATCCAATGACAGTGTCCAGTGTCCTCGTGGAAATAGCCACAGAAAGTACCGATTACCACGGCGAGCGACCATTAAAGGACACCGGTCTACTCTTTGAAGAAGAATAAAAGGGAGACTATATGAGCTATAGATCACTGGAAGTGCAGGAGCGGCCATCCTCTGGAGACACCGTTACCATAGCAACGGAGTGAAGTTTTTTGTTCAGGTGACAGCAGGAAGGAGACATGGGCTAGTGGTCATCTCCCTGACTCGGACATTTCCTCTCAGTTCTTTTGCCGTGTCTATTTTTCCTCATCCTTCTTCGAATCGTGTCTTCAACACCGTCTTTCTCTTAACACACTCTCTTTCTGTTATTCTCCCTTTCTCTCCTTTCTTTTTTATTCTTTCAAAGTTTTAATGCATCGCTCTCGGTTTCTTAAGACATCTGATCTGTTGGTCATTGTGCTGTCATTCGTTTTAGCTGAAATGTACAAGCTTTCTGGCAAGAACGGGTTAAAGGTTCCGCAATGTTTAAATAGCAACATGCTGTGTGGCTAAACAAAACATTTTGATCTTTCGGAAAATGTTTGTTTTACAGTAGAATAAATAGTAAAATATTCCATCCCGCAGTTGTTCTTGTCTGCATTGATTATAGATAACTGTCGTCTTTTGTGTTATGCAGATTCGCAATAGCCTGCTAGTCAGCGTCATGTGGAGGAGCTC------------------
>APH_4021
------------------------------------CGAAAGATCTATCTTAATAATTGTTTCTTCAATAAACTACTCTCATATTCTGGTACTGTGTGTTGGTCATTTTATCGTACATTGTGTGGTACAATGCATTTTTGTTCCGCTTTCTTTAAAAAATGTGGCTGGATCTAAAAACTGGAGAGGTGAATTCGCGAATGAGCTACACATACCTAAAAGAAAAGTTTGAGCCACGTGAGCGAGCAGGGGCTGCCGAATGAAAGTTTATATGCGACTTATAGATGTGTTGTAAATGGCCTGAAATGAAGCCATTTACTTCGAAGGACTAAATGTAAAATATGAAGCATTGCTTCCCTGTGCCCCAGCGGATTGACCTAAGAGGAAGGGAGAGAGAGATGAGCAGATTGCCAAGCCATGTTTCTTTCGGTACTCCAATCTCCCATGCGACGGACCTGTGTCATAGGGGTGCGTCAAGGGAGGAATTCGGGGATCGACACAGGGGATCCCAAGAAATAGGCACACACACACGCACATACACGCAGGTCGAAGCTGAGATAGGGATGCTGGGAGATGGGTTGGAGGGGATGGGGGTGAGAAGACAAATCTCTCTCATCCAATGACAGTGTCCAGTGTCCTCGTGGAAATAGCCACAGAAAGTACCGATTACCACGGCGAGCGACCATTAAAGGACACCGGTCTACTCTTTGAAGAAGAATAAAAGGGAGACTATATGAGCTATAGATCACTGGAAGTGCAGGAGCGGCCATCCTCTGGAGACACCGTTACCATAGCAACGGAGTGAAGTTTTTTGTTCAGGTGACAGCAGGAAGGAGACATGGGCTAGTGGTCATCTCCCTGACTCGGACATTTCCTCTCAGTTCTTTTGCCGTGTCTATTTTTCCTCATCCTTCTTCGAATCGTGTCTTCAACACCGTCTTTCTCTTAACACACTCTCTTTCTGTTATTCTCCCTTTCTCTCCTTTCTTTTTTATTCTTTCAAAGTTTTAATGCATCGCTCTCGGTTTCTTAAGACATCTGATCTGTTGGTCATTGTGCTGTCATTCGTTTTAGCTGAAATGTACAAGCTTTCTGGCAAGAAAGGGTTAAAGGTTCCGCAATGTTTAAATAGCAACATGCTGTGTGGCTAAACAAAACATTTTGATCTTTCGGAAAATGTTTGTTTTACAGTAGAATAAATAGTAAAATATTCCATCCCGCAGTTGTTCTTGTCTGCATTGATTATAGATAACTGTCGTCTTTTGTGTTATGCAGATTCGCAATAGCCTGCTAGTCAGCGTCATGTGGAGGAGCTCTGAGGCATTACTTTCGTC
>APH_4029
GTAGCATCTGAGACTGAAGAAGTCGGTTGTTATCGGCGAAAGATCTATCTTAATAATTGTCGCTTCAATAAACAACACTCATACTCTGGTACTGTGTGTTGGTCATTTTATTGTACATTGTGTGGTATAATGCATTTTTGTTCCGCTTTCTTTAAAAAATGTGGCTGGCTCTAAAAACTGGAGAGGTGAATTCGCGAATGAGCTACACATACCTAAAAGAAAAGTTTGAGCCACGTGAGCGAGCAGGGGCTGCCGAATGAAAGTTTATATGCGACTTATAGATGTGTTGTAAATGGCCTGAAATGAAGCCATTTACTTCGAAGGACTAAATGTAAAATATGAAGCATTGCTTCCCTGTGCCCCAGCGGATTGACCTAAGAGGAAGGGAGAGAGAGATGAGCAGATTGCCAAGCCATGTTTCTTTCGGTACTCCAATCTCCCATGCGACGGACCTGTGTCATAGGGGTGCGTCAAGGGAGGAATTCGGGGATCGACACAGGGGATCCCAAGAAATAGGCACACACACACGCACATACACGCAGGTCGAAGCTGAGATAGGGATGCTGGGAGATGGGTTGGAGGGGATGGGGGTGAGAAGACAAATCTCTCTCATCCAATGACAGTGTCCAGTGTCCTCGTGGAAATAGCCACAGAAAGTACCGATTACCACGGCGAGCGACCATTAAAGGACACCGGTCTACTCTTTGAAGAAGAATAAAAGGGAGACTATATGAGCTATAGATCACTGGAAGTGCAGGAGCGGCCATCCTCTGGAGACACCGTTACCATAGCAACGGAGTGAAGTTTTTTGTTCAGGTGACAGCAGGAAGGAGACATGGGCTAGTGGTCATCTCCCTGACTCGGACATTTCCTCTCAGTTCTTTTGCCGTGTCTATTTTTCCTCATCCTTCTTCGAATCGTGTCTTCAACACCGTCTTTCTCTTAACACACTCTCTTTCTGTTATTCTCCCTTTCTCTCCTTTCTTTTTTATTCTTTCAAAGTTTTAATGCATCGCTCTCGGTTTCTTAAGACATCTGATCTGTTGGTCATTGTGCTGTCATTCGTTTTAGCTGAAATGTACAAGCTTTCTGGCAAGAAAGGGTTAAAGGTTCCGCAATGTTTAAATAGCAACATGCTGTGTGGCTAAACAAAACATTTTGATCTTTCGGAAAATGTTTGTTTTACAGTAG--------------------------------------------------------------------------------------------------------------------------------------------
>APH_5079
GCTTCATCTGAGACTGAAGAAGTCGGTTGTTATCGGCGAAAGATCTATCTTAATAATTGTCGCTTCAATAAACAACACTCATACTCTGGTACTGTGTGTTGGTCATTTTATTGTACATTGTGTGGTATAATGCATTTTTGTTCCGCTTTCTTTAAAAAATGTGGCTGGCTCTAAAAACTGGAGAGGTGAATTCGCGAATGAGCTACACATACCTAAAAGAAAAGTTTGAGCCACGTGAGCGAGCAGGGGCTGCCGAATGAAAGTTTATATGCGACTTATAGATGTGTTGTAAATGGCCTGAAATGAAGCCATTTACTTCGAAGGACTAAATGTAAAATATGAAGCATTGCTTCCCTGTGCCCCAGCGGATTGACCTAAGAGGAAGGGAGAGAGAGATGAGCAGATTGCCAAGCCATGTTTCTTTCGGTACTCCAATCTCCCATGCGACGGACCTGTGTCATAGGGGTGCGTCAAGGGAGGAATTCGGGGATCGACACAGGGGATCCCAAGAAATAGGCACACACACACGCACATACACGCAGGTCGAAGCTGAGATAGGGATGCTGGGAGATGGGTTGGAGGGGATGGGGGTGAGAAGACAAATCTCTCTCATCCAATGACAGTGTCCAGTGTCCTCGTGGAAATAGCCACAGAAAGTACCGATTACCACGGCGAGCGACCATTAAAGGACACCGGTCTACTCTTTGAAGAAGAATAAAAGGGAGACTATATGAGCTATAGATCACTGGAAGTGCAGGAGCGGCCATCCTCTGGAGACACCGTTACCATAGCAACGGAGTGAAGTTTTTTGTTCAGGTGACAGCAGGAAGGAGACATGGGCTAGTGGTCATCTCCCTGACTCGGACATTTCCTCTCAGTTCTTTTGCCGTGTCTATTTTTCCTCATCCTTCTTCGAATCGTGTCTTCAACACCGTCTTTCTCTTAACACACTCTCTTTCTGTTATTCTCCCTTTCTCTCCTTTCTTTTTTATTCTTTCAAAGTTTTAATGCATCGCTCTCGGTTTCTTAAGACATCTGATCTGTTGGTCATTGTGCTGTCATTCGTTTTAGCTGAAATGTACAAGCTTTCTGGCAAGAAAGGGTTAAAGGTTCCGCAATGTTTAAATAGCAACATGCTGTGTGGCTAAACAAAACATTTTGATCTTTCGGAAAATGTTTGTTTTACAGTAGAATAAATAGTAAAATATTCCATCCCGCAGTT-------------------------------------------------------------------------------------------------------------
>APH_1357
----------------------------------------------------------------CCAATAACTTA---------------ACTATTTAATGGCTGCT------------------------------------------------------TGGCTGGTTCT--------------------------------------------------------------------------------------------------------------TGTGTGGT-------------------------------------------------------------------TGTCCTCGCTGATAG---------------------------------------------------TCTGCACC--------------------------------------------------------------------------------------CACACACACACACACATACACGCAGGTCGAAGCTGAGATAGGGATGCTGGGAGATGGGTTGGAGGGGATGGGGGTGAGAAGACAAATCTCTCTCATCCAATGACAGTGTCCAGTGTCCTCGTGGAAATAGCCACAGAAAGTACCGATTACCACGGCGAGCGACCATTAAAGGACACCGGTCTACTCTTTGAAGAAGAATAAAAGGGAGACTATAT-----------------------------------------------------------------------------------------------------------------------------------------------------------------------------------------------------------------------------------------------------------------------------------------------------------------------------------------------------------------------------------------------------------------------------------------------------------------------------------------------------------------------------------------------------------------------------------------------------------------------
>APH_1438
--------------------------------------------------------------------------------------------------------------------------------------------------------------------------------------------------------------------------------------------------------------------------------------------------------------------------------------------------------------------------------------------------------------------------------------------------------------------------------------------------------------------------------------------------------------------GCTGAGATAGGGATGCTGGGAGATGGGTTGGAGGGGATGGGGGTGAGAAGACAAATCTCTCTCATCCAATGACAGTGTCCAGTGTCCTCGTGGAAATAGCCACAGAAAGTACCGATTACCACGGCGAGCGACCATTAAAGGACACCGGTCTACTCTTTGAAGAAGAATAAAAGGGAGACTATATGAGCTATAGATCACTGGAAGTGCAGGAGCGGCCATCCTCTGGAGACACCGTTACCATAGCAACGGAGTGAAGTTTTTTGTTCAGGTGACAGCAGGAAGGAGACATGGGCTAGTGGTCATCTCCCTGACTCGGACATTTCCTCTCAGTTCTTTTGCCGTGTCTATTTTTCCTCATCCTTCTTCGAA------------------------------------------------------------------------------------------------------------------------------------------------------------------------------------------------------------------------------------------------------------------------------------------------------------------------------------------------------------------------------------------------------------------------------
