# Supplementary material for: ﻿Discovery of a new tarantula species from the Madrean Sky Islands and the first documented instance of syntopy between two montane endemics (Araneae, Theraphosidae, Aphonopelma): a case of prior mistaken identity
Source: Zookeys. 2024 Aug 16;1210:61–98. doi: 10.3897/zookeys.1210.125318 (PMC11344175; doi:10.3897/zookeys.1210.125318)
Supplement: Supplementary material 8 — Phylogenomics files [file zookeys-1210-061_article-125318__-s008.zip › Suppl8/individual_UCE_loci/sl_realigned_uce_200115.fas]

>APH_0683
CATCCGAAGACCAGATGCTTTCCATCGGATAGCTAAAGCAACTTATTCGTTGGAAGCGTATGCTTCTTGATGGCAATTAGTCAGAAGTAAGTACATATTACAGTAATGGCAGATGATGTTGTCCGGGTTTCTAACAAGTTCAAAAATTCATATACAGAGCGTTGTGCTTTCATACAAATTACAGTAAAGTGGTAAATGATATCAGGGTTTCGTCGCCTCCTGATAGAACATGGTAGACAAGCAGTCCATGCTGGCTATTAATTTGTTCAGAAATAAATACGGTGCTTCTATCATACAGCTTGATAGCAGAGAAGACTGTGAGCAAAATGAGATACTCCTTCCCGGAAATCACCATAACTTGTATTTCCACTTCAGTTTGTAGTATCTAACGCACAAACCATCTAAAAATATACGCATACATGTTTGCCGATGTTTTATCGTTTCGGAATGGATATTTGAATGTTTCACGGCCAAAAGCAGTTATTGTAAGTACATGGCCGTGAGAACCTCCTGGTGTTCCCAATTTCCCCCTTTAAAGATGAATAATTATAATTGATTTCAGCATGGAACAGCTATTGGCCATGATGAGGGCCTGGACCAAGCAAAGGAAGTGGCTGGACTCCGTGCATATCTGTACCAACAAGAGATGATCCGCCCCCCATAGGACTGTGACCAGAGAGTCCAGGGTGATTTTGTCCCATGGAGAGGGAACCAAGTCCAGAAGAGCTGAGTCCAGAAGACCCCAATCCGGAAGAACCCAATCCGGAAGGCGAACCAAGGCCGGAAGGAGAACCCAGTCCAGAATGAGAACCAAGGCCGGGGGAACCAATTCCAGGAGAACCAAGACCGGACGGTCCAGGACCGTGTAGCTGCATTCCAGGTGGATCTTTTTGCCGACGCTCAGCTGCTGCTCGACTCAGCACGTATTGAGCAGCAAACTGATGTTTAGGATCCATCCTCATGTTTTCCATGTGATGTAATAGTCCTGGAAAACAGATAAAAAACCGTTAATGATGAAACAAGGTAGCTTGCTCAATCAGAAATATTAGCATAACATCTCATAAAAAGTGATAAGGCCAAACACACATTATTTTCACTGGAGTTTTTTACTATGAGTCACGAAATGAGTTTTTCACTATGTTTCGTACAACTGATGAAATGGCGATGCCATACGTAGCCGCAAATTAAATTCCGCATTTGCATAACCATAAAAAGAGGTATACGT
>APH_0136
CATCCGAAGACCAGATGCTTTCCATCGGATAGCTAAAGCAACTTATTCGTTGGAAGCGTATGCTTCTTGATGGCAATTAGTCAGAAGTAAGTACATATTACAGTAATGGCAGAGGATGTTGTCCGGGTTTCTAACAAGTTCAAAAATTCATATACAGAGCGTTGTGCTTTCATACAAATTACAGTAAAGTGGTAAATGATATCAGGGTTTCGTCGCCTCCTGATAGAACATGGTAGACAAGCAGTCCATGCTGGCTATTAATTTGTTCAGAAATAAATACGGTGCTTCTATCATACAGCTTGATAGCAGAGAAGACTGTGAGCAAAATGAGATACTCCTTCCCGGAAATCACCATAACTTGTATTTCCACTTCAGTTTGTAGTATCTAACGCACAAACCATCTAAAAATATACGCATACATGTTTGCCGATGTTTTATCGTTTCGGAATGGATATTTGAATGTTTCACGGCCAAAAGCAGTTAGTGTAAGTACATGGCCGTGAGAACCTCCTGGTGTTCCCAATTTCCCCCTTTAAAGATGAATAATTATAATTGATTTCAGCATGGAACAGCTATTGGCCATGATGAGGGCCTGGACCAAGCAAAGGAAGTGGCTGGACTCCGTGCATATCTGTACCAACAAGAGATGATCCGCCCCCCATAGGACTGTGACCAGAGAGTCCAGGGTGATTTTGTCCCATGGAGAGGGAACCAAGTCCAGAAGAGCTGAGTCCAGAAGACCCCAATCCGGAAGAACCCAATCCGGAAGGCGAACCAAGGCCGGAAGGAGAACCCAGTCCAGAATGAGAACCAAGGCCGGGGGAACCAATTCCAGGAGAACCAAGACCGGACGGTCCAGGACCGTGTAGCTGCATTCCAGGTGGATCTTTTTGCCGACGCTCAGCTGCTGCTCGACTCAGCACGTATTGAGCAGCAAACTGATGTTTAGGATCCATCCTCATGTTTTCCATGTGATGTAATAGTCCTGGAAAACAGATAAAAAACCGTTAATGATGAAACAAGGTAGCTTGCTCAATCAGAAATATTAGCATAACATCTCATAAAAAGTGATAAGGCCAAACACACATTATTTTCACTGGAGTTTTTTACTATGAGTCACGAAATGAGTTTTTCACTATGTTTCGTACAACTGATGAAATGGCGATGCCATACGTAGCCGCAAAT----------------------------------------
>APH_0723
CATCCGAAGACCAGATGCTTTCCATCGGATAGCTAAAGCAACTTATTCGTTGGAAGCGTATGCTTCTTGATGGCAATTAGTCAGAAGTAAGTACATATTACAGTAATGGCAGATGATGTTGTCCGGGTTTCTAACAAGTTCAAAAATTCATATACAGAGCGTTGTGCTTTCATACAAATTACAGTAAAGTGGTAAATGATATCAGGGTTTCGTCGCCTCCTGATAGAACATGGTAGACAAGCAGTCCATGCTGGCTATTAATTTGTTCAGAAATAAATACGGTGCTTCTATCATACAGCTTGATAGCAGAGAAGACTGTGAGCAAAATGAGATACTCCTTCCCGGAAATCACCATAACTTGTATTTCCACTTCAGTTTGTAGTATCTAACGCACAAACCATCTAAAAATATACGCATACATGTTTGCCGATGTTTTATCGTTTCGGAATGGATATTTGAATGTTTCACGGCCAAAAGCAGTTAGTGTAAGTACATGGCCGTGAGAACCTCCTGGTGTTCCCAATTTCCCCCTTTAAAGATGAATAATTATAATTGATTTCAGCATGGAACAGCTATTGGCCATGATGAGGGCCTGGACCAAGCAAAGGAAGTGGCTGGACTCCGTGCATATCTGTACCAACAAGAGATGATCCGCCCCCCATAGGACTGTGACCAGAGAGTCCAGGGTGATTTTGTCCCATGGAGAGGGAACCAAGTCCAGAAGAGCTGAGTCCAGAAGACCCCAATCCGGAAGAACCCAATCCGGAAGGCGAACCAAGGCCGGAAGGAGAACCCAGTCCAGAATGAGAACCAAGGCCGGGGGAACCAATTCCAGGAGAACCAAGACCGGACGGTCCAGGACCGTGTAGCTGCATTCCAGGTGGATCTTTTTGCCGACGCTCAGCTGCTGCTCGACTCAGCACGTATTGAGCAGCAAACTGATGTTTAGGATCCATCCTCATGTTTTCCATGTGATGTAATAGTCCTGGAAAACAGATAAAAAACCGTTAATGATGAAACAAGGTAGCTTGCTCAATCAGAAATATTAGCATAACATCTCATAAAAAGTGATAAGGCCAAACACACATTATTTTCACTGGAGTTTTTTACTATGAGTCACGAAATGAGTTTTTCACTATGTTTCGTACAACTGATGAAATGGCGATGCCATACGTAGCCGCAAATTAAATTCCGCATTTGCATAACCATAAAAAGAGGCATACGT
>APH_0717
-------------------------------------------------------------------------------------------------------------------------------TTTCTAACAAGTTCAAAAATTCATATACAGAGCGTTGTGCTTTCATACAAATTACAGTAAAGTGGTAAATGATATCAGGGTTTCGTCGCCTCCTGATAGAACATGGTAGACAAGCAGTCCATGCTGGCTATTAATTTGTTCAGAAATAAATACGGTGCTTCTATCATACAGCTTGATAGCAGAGAAGACTGTGAGCAAAATGAGATACTCCTTCCCGGAAATCACCATAACTTGTATTTCCACTTCAGTTTGTAGTATCTAACGCACAAACCATCTAAAAATATACGCATACATGTTTGCCGATGTTTTATCGTTTCGGAATGGATATTTGAATGTTTCACGGCCAAAAGCAGTTAGTGTAAGTACATGGCCGTGAGAACCTCCTGGTGTTCCCAATTTCCCCCTTTAAAGATGAATAATTATAATTGATTTCAGCATGGAACAGCTATTGGCCATGATGAGGGCCTGGACCAAGCAAAGGAAGTGGCTGGACTCCGTGCATATCTGTACCAACAAGAGATGATCCGCCCCCCATAGGACTGTGACCAGAGAGTCCAGGGTGATTTTGTCCCATGGAGAGGGAACCAAGTCCAGAAGAGCTGAGTCCAGAAGACCCCAATCCGGAAGAACCCAATCCGGAAGGCGAACCAAGGCCGGAAGGAGAACCCAGTCCAGAATGAGAACCAAGGCCGGGGGAACCAATTCCAGGAGAACCAAGACCGGACGGTCCAGGACCGTGTAGCTGCATTCCAGGTGGATCTTTTTGCCGACGCTCAGCTGCTGCTCGACTCAGCACGTATTGAGCAGCAAACTGATGTTTAGGATCCATCCTCATGTTTTCCATGTGATGTAATAGTCCTGGAAAACAGATAAAAAACCGTTAATGATGAAACAAGGTAGCTTGCTCAATCAGAAATATTAGCATAACATCTCATAAAAAGTGATAAGGCCAAACACACATTATTTTCACTGGAGTTTTTTACTATGAGTCACGAAATGAGTTTTTCACTAT--------------------------------------------------------------------------------------
>APH_0185
CATCCGAAGACCAGATGCTTTCCATCGGATAGCTAAAGCAACTTATTCGTTGGAAGCGTATGCTTCTTGATGGCAATTAGTCAGAAGTAAGTACATATTACAGTAATGGCAGATGATGTTGTCCGGGTTTCTAACAAGTTCAAAAATTCATATACAGAGCGTTGTGCTTTCATACAAATTACAGTAAAGTGGTAAATGATATCAGGGTTTCGTCGCCTCCTGATAGAACATGGTAGACAAGCAGTCCATGCTGGCTATTAATTTGTTCAGAAATAAATACGGTGCTTCTATCATACAGCTTGATAGCAGAGAAGACTGTGAGCAAAATGAGATACTCCTTCCCGGAAATCACCATAACTTGTATTTCCACTTCAGTTTGTAGTATCTAACGCACAAACCATCTAAAAATATACGCATACATGTTTGCCGATGTTTTATCGTTTCGGAATGGATATTTGAATGTTTCACGGCCAAAAGCAGTTAGTGTAAGTACATGGCCGTGAGAACCTCCTGGTGTTCCCAATTTCCCCCTTTAAAGATGAATAATTATAATTGATTTCAGCATGGAACAGCTATTGGCCATGATGAGGGCCTGGACCAAGCAAAGGAAGTGGCTGGACTCCGTGCATATCTGTACCAACAAGAGATGATCCGCCCCCCATAGGACTGTGACCAGAGAGTCCAGGGTGATTTTGTCCCATGGAGAGGGAACCAAGTCCAGAAGAGCTGAGTCCAGAAGACCCCAATCCGGAAGAACCCAATCCGGAAGGCGAACCAAGGCCGGAAGGAGAACCCAGTCCAGAATGAGAACCAAGGCCGGGGGAACCAATTCCAGGAGAACCAAGACCGGACGGTCCAGGACCGTGTAGCTGCATTCCAGGTGGATCTTTTTGCCGACGCTCAGCTGCTGCTCGACTCAGCACGTATTGAGCAGCAAACTGATGTTTAGGATCCATCCTCATGTTTTCCATGTGATGTAATAGTCCTGGAAAACAGATAAAAAACCGTTAATGATGAAACAAGGTAGCTTGCTCAATCAGAAATATTAGCATAACATCTCATAAAAAGTGATAAGGCCAAACACACATTATTTTCACTGGAGTTTTTTACTATGAGTCACGAAATGAGTTTTTCACTATGTTTCGTACAACTGATGAAATGGCGATGCCATACGTAGCCGCAAATTAAATTCTGCATTTGCATAACCATAAAAAGAGGCATACGT
>APH_0674
------------------------------------------------GTTGGAAGCGTATGCTTCTTGATGGCAATTAGTCAGAAGTAAGTACATATTACAGTAATGGCAGATGATGTTGTCCGGGTTTCTAACAAGTTCAAAAATTCATATACAGAGCGTTGTGCTTTCATACAAATTACAGTAAAGTGGTAAATGATATCAGGGTTTCGTCGCCTCCTGATAGAACATGGTAGACAAGCAGTCCATGCTGGCTATTAATTTGTTCAGAAATAAATACGGTGCTTCTATCATACAGCTTGATAGCAGAGAAGACTGTGAGCAAAATGAGATACTCCTTCCCGGAAATCACCATAACTTGTATTTCCACTTCAGTTTGTAGTATCTAACGCACAAACCATCTAAAAATATACGCATACATGTTTGCCGATGTTTTATCGTTTCGGAATGGATATTTGAATGTTTCACGGCCAAAAGCAGTTAGTGTAAGTACATGGCCGTGAGAACCTCCTGGTGTTCCCAATTTCCCCCTTTAAAGATGAATAATTATAATTGATTTCAGCATGGAACAGCTATTGGCCATGATGAGGGCCTGGACCAAGCAAAGGAAGTGGCTGGACTCCGTGCATATCTGTACCAACAAGAGATGATCCGCCCCCCATAGGACTGTGACCAGAGAGTCCAGGGTGATTTTGTCCCATGGAGAGGGAACCAAGTCCAGAAGAGCTGAGTCCAGAAGACCCCAATCCGGAAGAACCCAATCCGGAAGGCGAACCAAGGCCGGAAGGAGAACCCAGTCCAGAATGAGAACCAAGGCCGGGGGAACCAATTCCAGGAGAACCAAGACCGGACGGTCCAGGACCGTGTAGCTGCATTCCAGGTGGATCTTTTTGCCGACGCTCAGCTGCTGCTCGACTCAGCACGTATTGAGCAGCAAACTGATGTTTAGGATCCATCCTCATGTTTTCCATGTGATGTAATAGTCCTGGAAAACAGATAAAAAACCGTTAATGATGAAACAAGGTAGCTTGCTCAATCAGAAATATTAGCATAACATCTCATAAAAAGTGATAAGGCCAAACACACATTATTTTCACTGGAGTTTTTTACTATGAGTCACGAAATGAGTTTTTCACTATGTTTCGTACAACTGATGAAATGGCGATGCCATACGTAGCCGCAAATTAAATTCTGCATTTGCATAACCATAAAAAGAGGCATACGT
>APH_3188
-----------------------------------------------------------------------------------------------------------GGCAGATGATGTTGTCCGGGTTTCTAACAAGTTCAAAAATTCATATACAGAGCGTTGTGCTTTCATACAAATTACAGTAAAGTGGTAAATGATATCAGGGTTTCGTCGCCTCCTGATAGAACATGGTAGACAAGCAGTCCATGCTGGCTATTAATTTGTTCAGAAATAAATACGGTGCTTCTATCATACAGCTTGATAGCAGAGAAGACTGTGAGCAAAATGAGATACTCCTTCCCGGAAATCACCATAACTTGTATTTCCACTTCAGTTTGTAGTATCTAACGCACAAACCATCTAAAAATATACGCATACATGTTTGCCGATGTTTTATCGTTTCGGAATGGATATTTGAATGTTTCACGGCCAAAAGCAGTTAGTGTAAGTACATGGCCGTGAGAACCTCCTGGTGTTCCCAATTTCCCCCTTTAAAGATGAATAATTATAATTGATTTCAGCATGGAACAGCTATTGGCCATGATGAGGGCCTGGACCAAGCAAAGGAAGTGGCTGGACTCCGTGCATATCTGTACCAACAAGAGATGATCCGCCCCCCATAGGACTGTGACCAGAGAGTCCAGGGTGATTTTGTCCCATGGAGAGGGAACCAAGTCCAGAAGAGCTGAGTCCAGAAGACCCCAATCCGGAAGAACCCAATCCGGAAGGCGAACCAAGGCCGGAAGGAGAACCCAGTCCAGAATGAGAACCAAGGCCGGGGGAACCAATTCCAGGAGAACCAAGACCGGACGGTCCAGGACCGTGTAGCTGCATTCCAGGTGGATCTTTTTGCCGACGCTCAGCTGCTGCTCGACTCAGCACGTATTGAGCAGCAAACTGATGTTTAGGATCCATCCTCATGTTTTCCATGTGATGTAATAGTCCTGGAAAACAGATAAAAAACCGTTAATGATGAAACAAGGTAGCTTGCTCAATCAGAAATATTAGCATAACATCTCATAAAAAGTGATAAGGCCAAACACACATTATTTTCACTGGAGTTTTTTACTATGAGTCACGAAATGAGTTTTTCACTATGTTTCGTACAACTGATGAAATGGCGATGCCATACGTAGCCGCAAATTAAATTCTGCATTTGCATAACCATAAAAAGAGGCATACGT
>APH_0880
CATCCGAAGACCAGATGTTTTCCATCGGATAGCTAAAGCAACTTATTCGTTGGAAGCGTATGCTTCTTGATGGCAATTAGTCAGAAGTAAGTACATATTACAGTAATGGCAGATGATGTTGTCCGGGTTTCTAACAAGTTCAAAAATTCATATACAGAGCGTTGTGCTTTCATACAAATTACAGTAAAGTGGTAAATGATATCAGGGTTTCGTCGCCTCCTGATAGAACATGGTAGACAAGCAGTCCATGCTGGCTATTAATTTGTTCAGAAATAAATACGGTGCTTCTATCATACAGCTTGATAGCAGAGAAGACTGTGAGCAAAATGAGATACTCCTTCCCGGAAATCACCATAACTTGTATTTCCACTTCAGTTTGTAGTATCTAACGCACAAACCATCTAAAAATATACGCATACATGTTTGCCGATGTTTTATCGTTTCGGAATGGATATTTGAATGTTTCACGGCCAAAAGCAGTTAGTGTAAGTACATGGCCGTGAGAACCTCCTGGTGTTCCCAATTTCCCCCTTTAAAGATGAATAATTATAATTGATTTCAGCATGGAACAGCTATTGGCCATGATGAGGGCCTGGACCAAGCAAAGGAAGTGGCTGGACTCCGTGCATATCTGTACCAACAAGAGATGATCCGCCCCCCATAGGACTGTGACCAGAGAGTCCAGGGTGATTTTGTCCCATGGAGAGGGAACCAAGTCCAGAAGAGCTGAGTCCAGAAGACCCCAATCCGGAAGAACCCAATCCGGAAGGCGAACCAAGGCCGGAAGGAGAACCCAGTCCAGAATGAGAACCAAGGCCGGGGGAACCAATTCCAGGAGAACCAAGACCGGACGGTCCAGGACCGTGTAGCTGCATTCCAGGTGGATCTTTTTGCCGACGCTCAGCTGCTGCTCGACTCAGCACGTATTGAGCAGCAAACTGATGTTTAGGATCCATCCTCATGTTTTCCATGTGATGTAATAGTCCTGGAAAACAGATAAAAAACCGTTAATGATGAAACAAGGTAGCTTGCTCAATCAGAAATATTAGCATAACATCTCATAAAAAGTGATAAGGCCAAACACACATTATTTTCACTGGAGTTTTTTACTATGAGTCACGAAATGAGTTTTTCACTATGTTTCGTACAACTGATGAAATGGCGATGCCATACGTAGCCGCAAATTAAATTCTGCATTTGCATAACCATAAAAAGAGGCATACGT
>APH_0186
-------------------------------GCTAAAGCAACTTATTCGTTGGAAGCGTATGCTTCTTGATGGCAATTAGTCAGAAGTAAGTACATATTACAGTAATGGCAGATGATGTTGTCCGGGTTTCTAACAAGTTCAAAAATTCATATACAGAGCGTTGTGCTTTCATACAAATTACAGTAAAGTGGTAAATGATATCAGGGTTTCGTCGCCTCCTGATAGAACATGGTAGACAAGCAGTCCATGCTGGCTATTAATTTGTTCAGAAATAAATACGGTGCTTCTATCATACAGCTTGATAGCAGAGAAGACTGTGAGCAAAATGAGATACTCCTTCCCGGAAATCACCATAACTTGTATTTCCACTTCAGTTTGTAGTATCTAACGCACAAACCATCTAAAAATATACGCATACATGTTTGCCGATGTTTTATCGTTTCGGAATGGATATTTGAATGTTTCACGGCCAAAAGCAGTTAGTGTAAGTACATGGCCGTGAGAACCTCCTGGTGTTCCCAATTTCCCCCTTTAAAGATGAATAATTATAATTGATTTCAGCATGGAACAGCTATTGGCCATGATGAGGGCCTGGACCAAGCAAAGGAAGTGGCTGGACTCCGTGCATATCTGTACCAACAAGAGATGATCCGCCCCCCATAGGACTGTGACCAGAGAGTCCAGGGTGATTTTGTCCCATGGAGAGGGAACCAAGTCCAGAAGAGCTGAGTCCAGAAGACCCCAATCCGGAAGAACCCAATCCGGAAGGCGAACCAAGGCCGGAAGGAGAACCCAGTCCAGAATGAGAACCAAGGCCGGGGGAACCAATTCCAGGAGAACCAAGACCGGACGGTCCAGGACCGTGTAGCTGCATTCCAGGTGGATCTTTTTGCCGACGCTCAGCTGCTGCTCGACTCAGCACGTATTGAGCAGCAAACTGATGTTTAGGATCCATCCTCATGTTTTCCATGTGATGTAATAGTCCTGGAAAACAGATAAAAAACCGTTAATGATGAAACAAGGTAGCTTGCTCAATCAGAAATATTAGCATAACATCTCATAAAAAGTGATAAGGCCAAACACACATTATTTTCACTGGAGTTTTTTACTATGAGTCACGAAATGAGTTTTTCACTATGTTTCGTACAACTGATGAAATGGCGATGCCATACGTAGCCGCAAATTAAATTCTGCAT----------------------------
>APH_4021
CATCCGAAGACCAGATGCTTTCCATCGGATAGCTAAAGCAACTTATTCGTTGGAAGCGTATGCTTCTTGATGGCAATTAGTCAGAAGTAAGTACATATTACAGTAATGGCAGATGATGTTGTCCGGGTTTCTAACAAGTTCAAAAATTCATATACAGAGCGTTGTGCTTTCATACAAATTACAGTAAAGTGGTAAATGATATCAGGGTTTCGTCGCCTCCTGATAGAACATGGTAGACAAGCAGTCCATGCTGGCTATTAATTTGTTCAGAAATAAATACGGTGCTTCTATCATACAGCTTGATAGCAGAGAAGACTGTGAGCAAAATGAGATACTCCTTCCCGGAAATCACCATAACTTGTATTTCCACTTCAGTTTGTAGTATCTAACGCACAAACCATCTAAAAATATACGCATACATGTTTGCCGATGTTTTATCGTTTCGGAATGGATATTTGAATGTTTCACGGCCAAAAGCAGTTATTGTAAGTACATGGCCGTGAGAACCTCCTGGTGTTCCCAATTTCCCCCTTTAAAGATGAATAATTATAATTGATTTCAGCATGGAACAGCTATTGGCCATGATGAGGGCCTGGACCAAGCAAAGGAAGTGGCTGGACTCCGTGCATATCTGTACCAACAAGAGATGATCCGCCCCCCATAGGACTGTGACCAGAGAGTCCAGGGTGATTTTGTCCCATGGAGAGGGAACCAAGTCCAGAAGAGCTGAGTCCAGAAGACCCCAATCCGGAAGAACCCAATCCGGAAGGCGAACCAAGGCCGGAAGGAGAACCCAGTCCAGAATGAGAACCAAGGCCGGGGGAACCAATTCCAGGAGAACCAAGACCGGACGGTCCAGGACCGTGTAGCTGCATTCCAGGTGGATCTTTTTGCCGACGCTCAGCTGCTGCTCGACTCAGCACGTATTGAGCAGCAAACTGATGTTTGGGATCCATCCTCATGTTTTCCATGTGATGTAATAGTCCTGGAAAACAGATAAAAAACCGTTAATGATGAAACAAGGTAGCTTGCTCAATCAGAAATATTAGCATAACATCTCATAAAAAGTGATAAGGCCAAACACACATTATTTTCACTGGAGTTTTTTATTATGCGTCACGAAATGAGTTTTTCACTATGTTTCGTACAACTGATGAAATGGCGATGCCATTCGTAGCCGTAAATTAAAGTCTGCATTTGCATAACCATAAAAAGAGGCATACGT
>APH_3177
CATCCGAAGACCAGATGCTTTCCATCGGATAGCTAAAGCAACTTATTCGTTGGAAGCGTATGCTTCTTGGTGGCAATTAGTCAGAAGTAAGTACATATTACAGTAATGGCAGATGATGTTGTCCGGGTTTCTAACAAGTTCAAAAATTCATATACAGAGCGTTGTGCTTTCATACAAATTACAGTAAAGTGGTAAATGATATCAGGGTTTCGTCGCCTCCTGATAGAACATGGTAGACAAGCAGTCCATGCTGGCTATTAATTTGTTCAGAAATAAATACGGTGCTTCTATCATACAGCTTGATAGCAGAGAAGACTGTGAGCAAAATGAGATACTCCTTCCCGGAAATCACCATAACTTGTATTTCCACTTCAGTTTGTAGTATCTAACGCACAAACCATCTAAAAATATACGCATACATGTTTGCCGATGTTTTATCGTTTCGGAATGGATATTTGAATGTTTCACGGCCAAAAGCAGTTATTGTAAGTACATGGCCGTGAGAACCTCCTGGTGTTCCCAATTTCCCCCTTTAAAGATGAATAATTATAATTGATTTCAGCATGGAACAGCTATTGGCCATGATGAGGGCCTGGACCAAGCAAAGGAAGTGGCTGGACTCCGTGCATATCTGTACCAACAAGAGATGATCCGCCCCCCATAGGACTGTGACCAGAGAGTCCAGGGTGATTTTGTCCCATGGAGAGGGAACCAAGTCCAGAAGAGCTGAGTCCAGAAGACCCCAATCCGGAAGAACCCAATCCGGAAGGCGAACCAAGGCCGGAAGGAGAACCCAGTCCAGAATGAGAACCAAGGCCGGGGGAACCAATTCCAGGAGAACCAAGACCGGACGGTCCAGGACCGTGTAGCTGCATTCCAGGTGGATCTTTTTGCCGACGCTCAGCTGCTGCTCGACTCAGCACGTATTGAGCAGCAAACTGATGTTTGGGATCCATCCTCATGTTTTCCATGTGATGTAATAGTCCTGGAAAACAGATAAAAAACCGTTAATGATGAAACAAGGTAGCTTGCTCAATCAGAAATATTAGCATAACATCTCATAAAAAGTGATAAGGCCAAACACACATTATTTTCACTGGAGTTTTTTATTATGCGTCACGAAATGAGTTTTTCACTATGTTTCGTACAACTGATGAAATGGCGATGCCATA-----------------------------------------------------
>APH_4029
---------------------------------------------------------------------ATGGCAATTAGTCAGAAGTAAGTACATATTACAGTAATGGCAGATGATGTTGTCCGGGTTTCTAACAAGTTCAAAAATTCATATACAGAGCGTTGTGCTTTCATACAAATTACAGTAAAGTGGTAAATGATATCAGGGTTTCGTCGCCTCCTGATAGAACATGGTAGACAAGCAGTCCATGCTGGCTATTAATTTGTTCAGAAATAAATACGGTGCTTCTATCATACAGCTTGATAGCAGAGAAGACTGTGAGCAAAATGAGATACTCCTTCCCGGAAATCACCATAACTTGTATTTCCACTTCAGTTTGTAGTATCTAACGCACAAACCATCTAAAAATATACGCATACATGTTTGCCGATGTTTTATCGTTTCGGAATGGATATTTGAATGTTTCACGGCCAAAAGCAGTTATTGTAAGTACATGGCCGTGAGAACCTCCTGGTGTTCCCAATTTCCCCCTTTAAAGATGAATAATTATAATTGATTTCAGCATGGAACAGCTATTGGCCATGATGAGGGCCTGGACCAAGCAAAGGAAGTGGCTGGACTCCGTGCATATCTGTACCAACAAGAGATGATCCGCCCCCCATAGGACTGTGACCAGAGAGTCCAGGGTGATTTTGTCCCATGGAGAGGGAACCAAGTCCAGAAGAGCTGAGTCCAGAAGACCCCAATCCGGAAGAACCCAATCCGGAAGGCGAACCAAGGCCGGAAGGAGAACCCAGTCCAGAATGAGAACCAAGGCCGGGGGAACCAATTCCAGGAGAACCAAGACCGGACGGTCCAGGACCGTGTAGCTGCATTCCAGGTGGATCTTTTTGCCGACGCTCAGCTGCTGCTCGACTCAGCACGTATTGAGCAGCAAACTGATGTTTGGGATCCATCCTCATGTTTTCCATGTGATGCAATAGTCCTGGAAAACAGATAAAAAACCGTTAATGATGAAACAAGGTAGCTTGCTCAATCAGAAATATTAGCATAAGATC-----------------------------------------------------------------------------------------------------------------------------------------------------------------------
>APH_5003
---CCGAAGACCAGATGCTTTCCATCGGATAGCTAAAGCAACTTATTCGTTGGAAGCGTATGCTTCTTGATGGCAATTAGTCAGAAGTAAGTACATATTACAGTAATGGCAGATGATGTTGTCCGGGTTTCTAACAAGTTCAAAAATTCATATACAGAGCGTTGTGCTTTCATACAAATTACAGTAAAGTGGTAAATGATATCAGGGTTTCGTCGCCTCCTGATAGAACATGGTAGACAAGCAGTCCATGCTGGCTATTAATTTGTTCAGAAATAAATACGGTGCTTCTATCATACAGCTTGATAGCAGAGAAGACTGTGAGCAAAATGAGATACTCCTTCCCGGAAATCACCATAACTTGTATTTCCACTTCAGTTTGTAGTATCTAACGCACAAACCATCTAAAAATATACGCATACATGTTTGCCGATGTTTTATCGTTTCGGAATGGATATTTGAATGTTTCACGGCCAAAAGCAGTTATTGTAAGTACATGGCCGTGAGAACCTCCTGGTGTTCCCAATTTCCCCCTTTAAAGATGAATAATTATAATTGATTTCAGCATGGAACAGCTATTGGCCATGATGAGGGCCTGGACCAAGCAAAGGAAGTGGCTGGACTCCGTGCATATCTGTACCAACAAGAGATGATCCGCCCCCCATAGGACTGTGACCAGAGAGTCCAGGGTGATTTTGTCCCATGGAGAGGGAACCAAGTCCAGAAGAGCTGAGTCCAGAAGACCCCAATCCGGAAGAACCCAATCCGGAAGGCGAACCAAGGCCGGAAGGAGAACCCAGTCCAGAATGAGAACCAAGGCCGGGGGAACCAATTCCAGGAGAACCAAGACCGGACGGTCCAGGACCGTGTAGCTGCATTCCAGGTGGATCTTTTTGCCGACGCTCAGCTGCTGCTCGACTCAGCACGTATTGAGCAGCAAACTGATGTTTGGGATCCATCCTCATGTTTTCCATGTGATGTAATAGTCCTGGAAAACAGATAAAAAACCGTTAATGATGAAACAAGGTAGCTTGCTCAATCAGAAATATTAGCATAAGATCTCATAAAAAGTGATAAGGCCAAACACACATTATTTTCACTGGAGTTTTTTACTATGAGCCACGAAATGAGTTTTTCACTATGTTTCGTACAACTGATGAAATGGCGATGCCATACGTAGCCGCAAATTAAATTCTGCATTTGCATAACCATAAAAAGAGGCATACGT
>APH_4024
CATCCGAAGACCAGATGCTTTCCATCGGATAGCTAAAGCAACTTATTCGTTGGAAGCGTATGCTTCTTGATGGCAATTAGTCAGAAGTAAGTACATATTACAGTAATGGCAGATGATGTTGTCCGGGTTTCTAACAAGTTCAAAAATTCATATACAGAGCGTTGTGCTTTCATACAAATTACAGTAAAGTGGTAAATGATATCAGGGTTTCGTCGCCTCCTGATAGAACATGGTAGACAAGCAGTCCATGCTGGCTATTAATTTGTTCAGAAATAAATACGGTGCTTCTATCATACAGCTTGATAGCAGAGAAGACTGTGAGCAAAATGAGATACTCCTTCCCGGAAATCACCATAACTTGTATTTCCACTTCAGTTTGTAGTATCTAACGCACAAACCATCTAAAAATATACGCATACATGTTTGCCGATGTTTTATCGTTTCGGAATGGATATTTGAATGTTTCACGGCCAAAAGCAGTTATTGTAAGTACATGGCCGTGAGAACCTCCTGGTGTTCCCAATTTCCCCCTTTAAAGATGAATAATTATAATTGATTTCAGCATGGAACAGCTATTGGCCATGATGAGGGCCTGGACCAAGCAAAGGAAGTGGCTGGACTCCGTGCATATCTGTACCAACAAGAGATGATCCGCCCCCCATAGGACTGTGACCAGAGAGTCCAGGGTGATTTTGTCCCATGGAGAGGGAACCAAGTCCAGAAGAGCTGAGTCCAGAAGACCCCAATCCGGAAGAACCCAATCCGGAAGGCGAACCAAGGCCGGAAGGAGAACCCAGTCCAGAATGAGAACCAAGGCCGGGGGAACCAATTCCAGGAGAACCAAGACCGGACGGTCCAGGACCGTGTAGCTGCATTCCAGGTGGATCTTTTTGCCGACGCTCAGCTGCTGCTCGACTCAGCACGTATTGAGCAGCAAACTGATGTTTGGGATCCATCCTCATGTTTTCCATGTGATGTAATAGTCCTGGAAAACAGATAAAAAACCGTTAATGATGAAACAAGGTAGCTTGCTCAATCAGAAATATTAGCATAAGATCTCATAAAAAGTGATAAGGCCAAACACACATTATTTTCACTGGAGTTTTTTACTATGAGCCACGAAATGAGTTTTTCACTATGTTTCGTACAACTGATGAAATGGCGATGCCATACGTAGCCGCAAATTAAATTCTGCATTTGCATAACCATAAAAAGAGGCATACGT
>APH_4005
CATCCGAAGACCAGATGCTTTCCATCGGATAGCTAAAGCAACTTATTCGTTGGAAGCGTATGCTTCTTGATGGCAATTAGTCAGAAGTAAGTACATATTACAGTAATGGCAGATGATGTTGTCCGGGTTTCTAACAAGTTCAAAAATTCATATACAGAGCGTTGTGCTTTCATACAAATTACAGTAAAGTGGTAAATGATATCAGGGTTTCGTCGCCTCCTGATAGAACATGGTAGACAAGCAGTCCATGCTGGCTATTAATTTGTTCAGAAATAAATACGGTGCTTCTATCATACAGCTTGATAGCAGAGAAGACTGTGAGCAAAATGAGATACTCCTTCCCGGAAATCACCATAACTTGTATTTCCACTTCAGTTTGTAGTATCTAACGCACAAACCATCTAAAAATATACGCATACATGTTTGCCGATGTTTTATCGTTTCGGAATGGATATTTGAATGTTTCACGGCCAAAAGCAGTTATTGTAAGTACATGGCCGTGAGAACCTCCTGGTGTTCCCAATTTCCCCCTTTAAAGATGAATAATTATAATTGATTTCAGCATGGAACAGCTATTGGCCATGATGAGGGCCTGGACCAAGCAAAGGAAGTGGCTGGACTCCGTGCATATCTGTACCAACAAGAGATGATCCGCCCCCCATAGGACTGTGACCAGAGAGTCCAGGGTGATTTTGTCCCATGGAGAGGGAACCAAGTCCAGAAGAGCTGAGTCCAGAAGACCCCAATCCGGAAGAACCCAATCCGGAAGGCGAACCAAGGCCGGAAGGAGAACCCAGTCCAGAATGAGAACCAAGGCCGGGGGAACCAATTCCAGGAGAACCAAGACCGGACGGTCCAGGACCGTGTAGCTGCATTCCAGGTGGATCTTTTTGCCGACGCTCAGCTGCTGCTCGACTCAGCACGTATTGAGCAGCAAACTGATGTTTGGGATCCATCCTCATGTTTTCCATGTGATGTAATAGTCCTGGAAAACAGATAAAAAACCGTTAATGATGAAACAAGGTAGCTTGCTCAATCAGAAATATTAGCATAAGATCTCATAAAAAGTGATAAGGCCAAACACACATTATTTTCACTGGAGTTTTTTACTATGAGCCACGAAATGAGTTTTTCACTATGTTTCGTACAACTGATGAAATGGCGATGCCATACGTAGCCGCAAATTAAATTCTGCATTTGCATAACCATAAAAAGAGGCATACGT
>APH_1535
CATCCGAAGACCAGATGCTTTCCATCGGATAGCTAAAGCAACTTATTCGTTGGAAGCGTATGCTTCTTGATGGCAATTAGTCAGAAGTAAGTACATATTACAGTAATGGCAGATGATGTTGTCCGGGTTTCTAACAAGTTCAAAAATTCATATACAGAGCGTTGTGCTTTCATACAAATTACAGTAAAGTGGTAAATGATATCAGGGTTTCGTCGCCTCCTGATAGAACATGGTAGACAAGCAGTCCATGCTGGCTATTAATTTGTTCAGAAATAAATACGGTGCTTCTATCATACAGCTTGATAGCAGAGAAGACTGTGAGCAAAATGAGATACTCCTTCCCGGAAATCACCATAACTTGTATTTCCACTTCAGTTTGTAGTATCTAACGCACAAACCATCTAAAAATATACGCATACATGTTTGCCGATGTTTTATCGTTTCGGAATGGATATTTGAATGTTTCACGGCCAAAAGCAGTTATTGTAAGTACATGGCCGTGAGAACCTCCTGGTGTTCCCAATTTCCCCCTTTAAAGATGAATAATTATAATTGATTTCAGCATGGAACAGCTATTGGCCATGATGAGGGCCTGGACCAAGCAAAGGAAGTGGCTGGACTCCGTGCATATCTGTACCAACAAGAGATGATCCGCCCCCCATAGGACTGTGACCAGAGAGTCCAGGGTGATTTTGTCCCATGGAGAGGGAACCAAGTCCAGAAGAGCTGAGTCCAGAAGACCCCAATCCGGAAGAACCCAATCCGGAAGGCGAACCAAGGCCGGAAGGAGAACCCAGTCCAGAATGAGAACCAAGGCCGGGGGAACCAATTCCAGGAGAACCAAGACCGGACGGTCCAGGACCGTGTAGCTGCATTCCAGGTGGATCTTTTTGCCGACGCTCAGCTGCTGCTCGACTCAGCACGTATTGAGCAGCAAACTGATGTTTGGGATCCATCCTCATGTTTTCCATGTGATGTAATAGTCCTGGAAAACAGATAAAAAACCGTTAATGATGAAACAAGGTAGCTTGCTCAATCAGAAATATTAGCATAAGATCTCATAAAAAGTGATAAGGCCAAACACACATTATTTTCACTGGAGTTTTTTACTATGAGCCACGAAATGAGTTTTTCACTATGTTTCGTACAACTGATGAAATGGCGATGCCATACGTAGCCGCAAATTAAATTCTGCATTTGCATAACCATAAAAAGAGGCATACGT
>APH_5001
CATCCGAAGACCAGATGCTTTCCATCGGATAGCTAAAGCAACTTATTCGTTGGAAGCGTATGCTTCTTGATGGCAATTAGTCAGAAGTAAGTACATATTACAGTAATGGCAGATGATGTTGTCCGGGTTTCTAACAAGTTCAAAAATTCATATACAGAGCGTTGTGCTTTCATACAAATTACAGTAAAGTGGTAAATGATATCAGGGTTTCGTCGCCTCCTGATAGAACATGGTAGACAAGCAGTCCATGCTGGCTATTAATTTGTTCAGAAATAAATACGGTGCTTCTATCATACAGCTTGATAGCAGAGAAGACTGTGAGCAAAATGAGATACTCCTTCCCGGAAATCACCATAACTTGTATTTCCACTTCAGTTTGTAGTATCTAACGCACAAACCATCTAAAAATATACGCATACATGTTTGCCGATGTTTTATCGTTTCGGAATGGATATTTGAATGTTTCACGGCCAAAAGCAGTTATTGTAAGTACATGGCCGTGAGAACCTCCTGGTGTTCCCAATTTCCCCCTTTAAAGATGAATAATTATAATTGATTTCAGCATGGAACAGCTATTGGCCATGATGAGGGCCTGGACCAAGCAAAGGAAGTGGCTGGACTCCGTGCATATCTGTACCAACAAGAGATGATCCGCCCCCCATAGGACTGTGACCAGAGAGTCCAGGGTGATTTTGTCCCATGGAGAGGGAACCAAGTCCAGAAGAGCTGAGTCCAGAAGACCCCAATCCGGAAGAACCCAATCCGGAAGGCGAACCAAGGCCGGAAGGAGAACCCAGTCCAGAATGAGAACCAAGGCCGGGGGAACCAATTCCAGGAGAACCAAGACCGGACGGTCCAGGACCGTGTAGCTGCATTCCAGGTGGATCTTTTTGCCGACGCTCAGCTGCTGCTCGACTCAGCACGTATTGAGCAGCAAACTGATGTTTGGGATCCATCCTCATGTTTTCCATGTGATGTAATAGTCCTGGAAAACAGATAAAAAACCGTTAATGATGAAACAAGGTAGCTTGCTCAATCAGAAATATTAGCATAAGATCTCATAAAAAGTGATAAGGCCAAACACACATTATTTTCACTGGAGTTTTTTACTATGAGCCACGAAATGAGTTTTTCACTATGTTTCGTA------------------------------------------------------------------------------
>APH_0772
CATCCGAAGACCAGATGCTTTCCATCGGATAGCTAAAGCAACTTATTCGTTGGAAGCGTATGCTTCTTGATGGCAATTAGTCAGAAGTAAGTACATATTACAGTAATGGCAGATGATGTTGTCCGGGTTTCTAACAAGTTCAAAAATTCATATACAGAGCGTTGTGCTTTCATACAAATTACAGTAAAGTGGTAAATGATATCAGGGTTTCGTCGCCTCCTGATAGAACATGGTAGACAAGCAGTCCATGCTGGCTATTAATTTGTTCAGAAATAAATACGGTGCTTCTATCATACAGCTTGATAGCAGAGAAGACTGTGAGCAAAATGAGATACTCCTTCCCGGAAATCACCATAACTTGTATTTCCACTTCAGTTTGTAGTATCTAACGCACAAACCATCTAAAAATATACGCATACATGTTTGCCGATGTTTTATCGTTTCGGAATGGATATTTGAATGTTTCACGGCCAAAAGCAGTTATTGTAAGTACATGGCCGTGAGAACCTCCTGGTGTTCCCAATTTCCCCCTTTAAAGATGAATAATTATAATTGATTTCAGCATGGAACAGCTATTGGCCATGATGAGGGCCTGGACCAAGCAAAGGAAGTGGCTGGACTCCGTGCATATCTGTACCAACAAGAGATGATCCGCCCCCCATAGGACTGTGACCAGAGAGTCCAGGGTGATTTTGTCCCATGGAGAGGGAACCAAGTCCAGAAGAGCTGAGTCCAGAAGACCCCAATCCGGAAGAACCCAATCCGGAAGGCGAACCAAGGCCGGAAGGAGAACCCAGTCCAGAATGAGAACCAAGGCCGGGGGAACCAATTCCAGGAGAACCAAGACCGGACGGTCCAGGACCGTGTAGCTGCATTCCAGGTGGATCTTTTTGCCGACGCTCAGCTGCTGCTCGACTCAGCACGTATTGAGCAGCAAACTGATGTTTGGGATCCATCCTCATGTTTTCCATGTGATGTAATAGTCCTGGAAAACAGATAAAAAACCGTTAATGATGAAACAAGGTAGCTTGCTCAATCAGAAATATTAGCATAAGATCTCATAAAAAGTGATAAGGCCAAACACACATTATTTTCACTGGAGTTTTTTACTATGAGCCACGAAATGAGTTTTTCACTATG-------------------------------------------------------------------------------------
>APH_3191
-------------------------------------------------------------------------------------------------------------------------------TTTCTAACAAGTTCAAAAATTCATATACAGAGCGTTGTGCTTTCATACAAATTACAGTAAAGTGGTAAATGATATCAGGGTTTCGTCGCCTCCTGATAGAACATGGTAGACAAGCAGTCCATGCTGGCTATTAATTTGTTCAGAAATAAATACGGTGCTTCTATCATACAGCTTGATAGCAGAGAAGACTGTGAGCAAAATGAGATACTCCTTCCCGGAAATCACCATAACTTGTATTTCCACTTCAGTTTGTAGTATCTAACGCACAAACCATCTAAAAATATACGCATACATGTTTGCCGATGTTTTATCGTTTCGGAATGGATATTTGAATGTTTCACGGCCAAAAGCAGTTATTGTAAGTACATGGCCGTGAGAACCTCCTGGTGTTCCCAATTTCCCCCTTTAAAGATGAATAATTATAATTGATTTCAGCATGGAACAGCTATTGGCCATGATGAGGGCCTGGACCAAGCAAAGGAAGTGGCTGGACTCCGTGCATATCTGTACCAACAAGAGATGATCCGCCCCCCATAGGACTGTGACCAGAGAGTCCAGGGTGATTTTGTCCCATGGAGAGGGAACCAAGTCCAGAAGAGCTGAGTCCAGAAGACCCCAATCCGGAAGAACCCAATCCGGAAGGCGAACCAAGGCCGGAAGGAGAACCCAGTCCAGAATGAGAACCAAGGCCGGGGGAACCAATTCCAGGAGAACCAAGACCGGACGGTCCAGGACCGTGTAGCTGCATTCCAGGTGGATCTTTTTGCCGACGCTCAGCTGCTGCTCGACTCAGCACGTATTGAGCAGCAAACTGATGTTTGGGATCCATCCTCATGTTTTCCATGTGATGTAATAGTCCTGGAAAACAGATAAAAAACCGTTAATGATGAAACAAGGTAGCTTGCTCAATCAGAAATATTAGCATAAGATCTCATAAAAAGTGATAAGGCCAAACACACATTATTTTCACTGGAGTTTTTTACTATGCGTCACGAAATGAGTTTTTCACTATGTTTCGTACAACTGATGAAATGGCGATGCCATACGTAGCCGTAAATTAAAGTCTGCATTTGCATAACCATAAAAAGAGGCATACGT
>APH_1602
CATCCGAAGACCAGATGCTTTCCATCGGATAGCTAAAGCAACTTATTCGTTGGAAGCGTATGCTTCTTGATGGCAATTAGTCAGAAGTAAGTACATATTACAGTAATGGCAGATGATGTTGTCCGGGTTTCTAACAAGTTCAAAAATTCATATACAGAGCGTTGTGCTTTCATACAAATTACAGTAAAGTGGTAAATGATATCAGGGTTTCGTCGCCTCCTGATAGAACATGGTAGACAAGCAGTCCATGCTGGCTATTAATTTGTTCAGAAATAAATACGGTGCTTCTATCATACAGCTTGATAGCAGAGAAGACTGTGAGCAAAATGAGATACTCCTTCCCGGAAATCACCATAACTTGTATTTCCACTTCAGTTTGTAGTATCTAACGCACAAACCATCTAAAAATATACGCATACATGTTTGCCGATGTTTTATCGTTTCGGAATGGATATTTGAATGTTTCACGGCCAAAAGCAGTTATTGTAAGTACATGGCCGTGAGAACCTCCTGGTGTTCCCAATTTCCCCCTTTAAAGATGAATAATTATAATTGATTTCAGCATGGAACAGCTATTGGCCATGATGAGGGCCTGGACCAAGCAAAGGAAGTGGCTGGACTCCGTGCATATCTGTACCAACAAGAGATGATCCGCCCCCCATAGGACTGTGACCAGAGAGTCCAGGGTGATTTTGTCCCATGGAGAGGGAACCAAGTCCAGAAGAGCTGAGTCCAGAAGACCCCAATCCGGAAGAACCCAATCCGGAAGGCGAACCAAGGCCGGAAGGAGAACCCAGTCCAGAATGAGAACCAAGGCCGGGGGAACCAATTCCAGGAGAACCAAGACCGGACGGTCCAGGACCGTGTAGCTGCATTCCAGGTGGATCTTTTTGCCGACGCTCAGCTGCTGCTCGACTCAGCACGTATTGAGCAGCAAACTGATGTTTGGGATCCATCCTCATGTTTTCCATGTGATGTAATAGTCCTGGAAAACAGATAAAAAACCGTTAATGATGAAACAAGGTAGCTTGCTCAATCAGAAATATTAGCATAAGATCTCATAAAAAGTGATAAGGCCAAACACACATTATTTTCACTGGAGTTTTTTACTATGCGTCACGAAATGAGTTTTTCACTATGTTTCGTACAACTGATGAAATGGCGATGCCATACGTAGCCGCAAATTAAATTCTGCATTTGCATAACCATAAAAAGAGGCATACGT
>APH_5079
----------------------------------------------------------------------------------------------------------------------------------------------------------------------------------------------------------------------------TGATAGAACATGGTAGACAAGCAGTCCATGCTGGCTATTAATTTGTTCAGAAATAAATACGGTGCTTCTATCATACAGCTTGATAGCAGAGAAGACTGTGAGCAAAATGAGATACTCCTTCCCGGAAATCACCATAACTTGTATTTCCACTTCAGTTTGTAGTATCTAACGCACAAACCATCTAAAAATATACGCATACATGTTTGCCGATGTTTTATCGTTTCGGAATGGATATTTGAATGTTTCACGGCCAAAAGCAGTTATTGTAAGTACATGGCCGTGAGAACCTCCTGGTGTTCCCAATTTCCCCCTTTAAAGATGAATAATTATAATTGATTTCAGCATGGAACAGCTATTGGCCATGATGAGGGCCTGGACCAAGCAAAGGAAGTGGCTGGACTCCGTGCATATCTGTACCAACAAGAGATGATCCGCCCCCCATAGGACTGTGACCAGAGAGTCCAGGGTGATTTTGTCCCATGGAGAGGGAACCAAGTCCAGAAGAGCTGAGTCCAGAAGACCCCAATCCGGAAGAACCCAATCCGGAAGGCGAACCAAGGCCGGAAGGAGAACCCAGTCCAGAATGAGAACCAAGGCCGGGGGAACCAATTCCAGGAGAACCAAGACCGGACGGTCCAGGACCGTGTAGCTGCATTCCAGGTGGATCTTTTTGCCGACGCTCAGCTGCTGCTCGACTCAGCACGTATTGAGCAGCAAACTGATGTTTGGGATCCATCCTCATGTTTTCCATGTGATGTAATAGTCCTGGAAAACAGATAAAAAACCGTTAATGATGAAACAAGGTAGCTTGCTCAATCAGAAATATTAGCATAAGATCTCATAAAAAGTGATA--------------------------------------------------------------------------------------------------------------------------------------------------------
>APH_0622
------------------------------------------------------------------------------------------------------------------------------------------------------------------------------------------------------------------------------------------------------------GGCTATTAATTTGTTCAGAAATAAATACGGTGCTTCTATCATACAGCTTGATAGCAGAGAAGACTGTGAGCAAAATGAGATACTCCTTCCCGGAAATCACCATAACTTGTATTTCCACTTCAGTTTGTAGTATCTAACGCACAAACCATCTAAAAATATACGCATACATGTTTGCCGATGTTTTATCGTTTCGGAATGGATATTTGAATGTTTCACGGCCAAAAGCAGTTATTGTAAGTACATGGCCGTGAGAACCTCCTGGTGTTCCCAATTTCCCCCTTTAAAGATGAATAATTATAATTGATTTCAGCATGGAACAGCTATTGGCCATGATGAGGGCCTGGACCAAGCAAAGGAAGTGGCTGGACTCCGTGCATATCTGTACCAACAAGAGATGATCCGCCCCCCATAGGACTGTGACCAGAGAGTCCAGGGTGATTTTGTCCCATGGAGAGGGAACCAAGTCCAGAAGAGCTGAGTCCAGAAGACCCCAATCCGGAAGAACCCAATCCGGAAGGCGAACCAAGGCCGGAAGGAGAACCCAGTCCAGAATGAGAACCAAGGCCGGGGGAACCAATTCCAGGAGAACCAAGACCGGACGGTCCAGGACCGTGTAGCTGCATTCCAGGTGGATCTTTTTGCCGACGCTCAGCTGCTGCTCGACTCAGCACGTATTGAGCAGCAAACTGATGTTTGGGATCCATCCTCATGTTTTCCATGTGATGTAATAGTCCTGGAAAACAGATAAAAAACCGTTAATGATGAAACAAGGTAGCTTGCTCAATCAGAAATATTAGCATAAGATCTCATAAAAAGTGATAAGGCCAAACACACATTATTTTCAC--------------------------------------------------------------------------------------------------------------------------------
