# Supplementary material for: ﻿Discovery of a new tarantula species from the Madrean Sky Islands and the first documented instance of syntopy between two montane endemics (Araneae, Theraphosidae, Aphonopelma): a case of prior mistaken identity
Source: Zookeys. 2024 Aug 16;1210:61–98. doi: 10.3897/zookeys.1210.125318 (PMC11344175; doi:10.3897/zookeys.1210.125318)
Supplement: Supplementary material 8 — Phylogenomics files [file zookeys-1210-061_article-125318__-s008.zip › Suppl8/individual_UCE_loci/sl_realigned_uce_2001151.fas]

>APH_1357
------------------------------------------------------------------------------------------------------------------------------------------------------------------------------------------------------------------------GATCTA------------------------------------------------------------------------------------------------------------------------------------------------------------------------------------CACCTAAGCCTAC-------------------------------------------------------------------------ACTCTTTCCCT---------------------------ACACGACGCTCTT-------------------------------------------------------------------------CCGATCT---------------------------------------------------AGTTTCACCATTCTTTGTGCCAAAAATATTATCTAACATGACTGCTGGTCATATAAGCATCAAGCATGGGTTCAGGGGTCCAAATCATTCTGTGTCTACTGCTTGTACCACAGGTTTGCATGCTGTTGGAGATGCCTGCTCATTCATAAAGCGTGGACTTGCATCTGTAATGGTGTGTGGAGGAACAGAGGCTGTAATAAGTCCTCTTTCAATTGCAGGCTTTTCTCGAATGCGTGCACT-----------------------------------------------------------------------------------------------------------------------------------------------------------------------------------------------------------------------------------------------------------------------------------------------------------------------------------------------------------------------------------------------------------------------------------------------------------------------------------------------------------------------------------------------------------------------------------------------------------------------------------------
>APH_0723
TTTTGTTTCCTATGTGTATAACCTTGATGTCTGCTTGTGATGAATATTACATGATCCCCTAATTTTGTTGGGCAGTGTGTAAACTGAATTGTATTGCTATTTTAAATAGATATTTTCTCATTAATTTAATGTTTTTAATGTGTTATTTTAAATCACAGACATAGACTATGTGTTTGTG-TTTTTTTTTTTTCAGAGTAATGTTAAAGTTTTTCAGAAATTTATAAAAATTCCTGTGAGATGTGAGTCCTCACAGTCCCAACTTCATGACAGGACAAGAGTTGTGGTGACTGGGCTGGGCCTTGTATGTCCTCTTGGTACTGGGGTGAGCCATGTATGGAACAGGTTACTTAATGGTGATGTTGCAGTCAGTGCCCTCTCTGCCCCTGAATATCAAGGCATTCCATCTAAAGTTGCTGCTTTTGTTCCAAAAGGCCATGGTGATCATGAGCTGAACATAGAAGGCAAGTTCTCAAAGTCAGATCTGAAGACTTTTTCTCTTGCTACAGCTTTTGGCCTAGTTGCTGCAGAAGAAGCCCTTTATGATGCTAAGTGGAACCCACAGACTGCAGAGGACTGTGAAAGTACTGGTGTCGCTGTTGGAACAGGAATGGTTGATTTATGTGAAATTGTTAATACGGCAGATATTCTTGAGAAGAAAGGTTATGGTAAAGTTTCACCATTCTTTGTGCCAAAAATATTATCTAACATGACTGCTGGTCATATAAGCATCAAGCATGGATTCAGGGGTCCAAATCATTCTGTGTCTACTGCTTGTACCACAGGTTTGCATGCTGTTGGAGACGCCTGCTCATTCATAAAGCGTGGACTTGCATCTGTAATGGTGTGTGGAGGAACAGAGGCTGTAATCAGTCCTCTTTCAATTGCAGGCTTTTCTCGAATGCGTGCACTCTCAACGCGATTCAATTCCGAACCATCTAAAGCTTCCAGGCCATTTGATAAAGACAGGGATGGTTTTGTAATGGGTGAAGGTGCTGGTGTGCTTATCTTAGAATCCTTAGAGCATGCACTTCAAAGGAATGCAAAGATTTATGCCGAAATTTTGGGATATGGACTTTCTGGTGATGCATATCACATTTCATCTCCAGACGATGAAGGAAGAGGTGCATATCAGTGTATGAAGGCTGCCTTGCAAGAAAGTGGTCAGAATCCTACACACATCGGATATATCAATGCACACGCAACTTCCACACCACTGGGTGATAAAGCTGAGGTCACTGCTGTACATAAACTTTTTGGAAACCATGCAAAAGTTCTTGCCATGTCGTCAACTAAAGGTGCAACAGGTCACCTCCTAGGTGCAGCTGGAAGCATGGAAGCCATATTTACAGTGCTGGCATGCCACAGTGGAAAAACACCTCCAAATACAAATTTGGATATAACTGACTGTGGAACTGAAGTTAATTTAGTAGGTAAGAATGTGCAACTGTGGCCAGAATTATCTTCTTCTCGACGTATCGGCATCAGCAACTCATTTGGTTTTGGTGGAACAAATGCTAGTGTGGTAA
>APH_1438
----------------------------------------------------------------------------------------------------------------------------------------------------------------------------------------------------------------------------------------------------------------------------------------------------------------------------------------------------------------------------------------------------------------------------------------------------------------------------------------AAAGTCAGATCTGAAGACTTTTTCTCTTGCTACAGCTTTTGGCCTAGTTGCTGCAGAAGAAGCCCTTTGTGATGCTAAGTGGAACCCACAGACTGCAGAGGACTGTGAAAGTACTGGTGTCGCTGTTGGAACTGGAATGGTTGATTTATGTGAAATTGTTAATACAGCAGATATTCTTGAGAAGAAAGGTTATGGTAAAGTTTCACCATTCTTTGTGCCAAAAATATTGTCTAACATGACTGCTGGTCATATAAGCATCAAGCATGGGTTCAGGGGTCCAAATCATTCTGTGTCTACCGCTTGTACCACAGGTTTGCATGCTATTGGAGATGCCTTCTCATTCATAAAGCGTGGACTTGCATCTGTAATGGTGTGTGGAGGAACAGAGGCTGTAATCAGTCCTCTTTCAATTGCAGGCTTTTCTCGAATGCGTGCACTCTCAATGCGATTCA---------------------------------------------------------------------------------------------------------------------------------------------------------------------------------------------------------------------------------------------------------------------------------------------------------------------------------------------------------------------------------------------------------------------------------------------------------------------------------------------------------------------------------------------------------------------------------------------------------------------------
>APH_1602
TTTTGTTTCCTATGTGTATAACCCTGATGTCTGCTTGTGATGAATATTACATGATCCCCTAATTTTGTTGGGCAGTGTGTAAACTGAATTGTATTGCTATTTTAAATAGATATTTTTTCATTAATTTAATGTTTTTAATGTGTTATTTTAAATTACAGACATAGACTATGTGTTTGTG--TTTTTTTTTTGCAGAGTCACGTTAAAGTTTTTCAGAAATTTATAAAAATTCCTGTGAGATGTGAGTCCTCACAGTCCCAACTTCATGACAGGACAAGAGTTGTGGTGACTGGGCTGGGCCTTGTATGTCCTCTTGGTACTGGTGTGAGCCATGTATGGAACAGGTTACTTAATGGTGATGTTGCAATCAGTGCCCTCTCTGCCCCTGAATATCAAGGCATTCCATCTAAAGTTGCTGCTTTTGTTCCAAAAGGCCATGGTGATCATGAGCTGAACATAGAAGGCAAGTTCTCAAAGTCAGATCTGAAGACTTTTTCTCTTGCTACAGCTTTTGGCCTAGTTGCTGCAGAAGAAGCCCTTTGTGATGCTAAGTGGAACCCACAGACTGCAGAGGACTGTGAAAGTACTGGTGTCGCTGTTGGAACTGGAATGGTTGATTTATGTGAAATTGTTAATACAGCAGATATTCTTGAGAAGAAAGGTTATGGTAAAGTTTCACCATTCTTTGTGCCAAAAATATTGTCTAACATGACTGCTGGTCATATAAGCATCAAGCATGGGTTCAGGGGTCCAAATCATTCTGTGTCTACCGCTTGTACCACAGGTTTGCATGCTATTGGAGATGCCTTCTCATTCATAAAGCGTGGACTTGCATCTGTAATGGTGTGTGGAGGAACAGAGGCTGTAATCAGTCCTCTTTCAATTGCAGGCTTTTCTCGAATGCGTGCACTCTCAATGCGATTCAATTCCGAACCATCTAAAGCTTCCAGGCCATTTGATAAAGACAGGGATGGTTTTGTAATGGGTGAAGGTGCTGGTGTGCTTATCTTAGAATCCTTAGAGCATGCACTTCAAAGGAATGCAAAGATTTATGCTGAAATTTTGGGATATGGACTTTCTGGTGATGCATATCACATTTCATCTCCAGATGATGAAGGAAGAGGTGCATATCAGTGTATGAAGTCTGCCTTGCAAGAAAGTGGTCAGAATCCTATGCATATTGGATATATCAATGCACATGCGACTTCCACACCACTGGGTGATAAAGCTGAGGTCACTGCTGTACATAAACTTTTTGGAAACCATGCAAAAGTTCTTGCTATGTCGTCAACTAAAGGTGCAACAGGTCACCTCCTAGGTGCAGCTGGAAGCATGGAAGCCATATTTACAGTGCTGGCATGCCACAGTGGAAAAACACCTCCCAATACAAATTTGGATTTAACTGACTGTGGAACAGAAGTTAATTTAGTAGGTAAGAATGTGCAACTGTGGCCAGAATTATCTTCTTCTCGACGTATCGGTATCAGCAACTCATTTGGTTTTGGTGGAACAAATGCTAGTGTGGTAA
>APH_0185
TTTTGTTTCCTATGTGTATAACCTTGATGTCTGCTTGTGATGAATATTACATGATCCCCTAATTTTGTTGGGCAGTGTGTAAACTGAATTGTATTGCTATTTTAAATAGATATTTTCTCATTAATTTAATGTTTTTAATGTGTTATTTTAAATCACAGACATAGACTATGTGTTTG---TTTTTTTTTTTGCAGAGTCACGTTAAAGTTTTTCAGAAATTTATAAAAATTCCTGTGAGATGTGAGTCCTCACAGTCCCAACTTCATGACAGGACAAGAGTTGTGGTGACTGGGCTGGGCCTTGTATGTCCTCTTGGTACTGGTGTGAGCCATGTATGGAACAGGTTACTTAATGGTGATGTTGCAATCAGTGCCCTCTCTGCCCCTGAATATCAAGGCATTCCATCTAAAGTTGCTGCTTTTGTTCCAAAAGGCCATGGTGATCATGAGCTGAACATAGAAGGCAAGTTCTCAAAGTCAGATCTGAAGACTTTTTCTCTTGCTACAGCTTTTGGCCTAGTTGCTGCAGAAGAAGCCCTTTATGATGCTAAGTGGAACCCACAGACTGCAGAGGACTGTGAAAGTACTGGTGTCGCTGTTGGAACTGGAATGGTTGATTTATGTGAAATTGTTAATACGGCAGATATTCTTGAGAAGAAAGGTTATGGTAAAGTTTCACCATTCTTTGTGCCAAAAATATTATCTAACATGACTGCTGGTCATATAAGCATCAAGCATGGGTTCAGGGGTCCAAATCATTCTGTGTCTACTGCTTGTACCACAGGTTTGCATGCTGTTGGAGACGCCTGCTCATTCATAAAGCGTGGACTTGCATCTGTAATGGTGTGTGGAGGAACAGAGGCTGTAATCAGTCCTCTTTCAATTGCAGGCTTTTCTCGAATGCGTGCACTCTCAACGCGATTCAATTCCGAACCATCTAAAGCTTCCAGGCCATTTGATAAAGATAGGGATGGTTTTGTAATGGGTGAAGGTGCTGGTGTGCTTATCTTAGAATCCTTAGAGCATGCACTGCAAAGAAATGCAAAGATTTATGCCGAAATTTTGGGATATGGACTTTCTGGTGATGCATATCACATTTCATCTCCAGATGATGAAGGAAGAGGTGCATATCAGTGTATGAAGTCTGCCTTGCAAGAAAGTGGTCAGAATCCTATGCATATTGGATATATCAATGCACATGCGACTTCCACACCACTGGGTGATAAAGCTGAGGTCACTGCTGTACATAAACTTTTTGGAAACCATGCAAAAGTTCTTGCTATGTCGTCAACTAAAGGTGCAACAGGTCACCTCCTAGGTGCAGCTGGAAGCATGGAAGCCATATTTACAGTGCTGGCATGCCACAGTGGAAAAACACCTCCCAATACAAATTTGGATTTAACTGACTGTGGAACAGAAGTTAATTTAGTAGGTAAGAATGTGCAACTGTGGCCAGAATTATCTTCTTCTCGACGTATCGGTATCAGCAACTCATTTGGTTTTGGTGGAACAAATGCTAGTGTGGTAA
>APH_0186
TTTTGTTTCCTATGTGTATAACCTTGATGTCTGCTTGTGATGAATATTACATGATCCCCTAATTTTGTTGGGCAGTGTGTAAACTGAATTGTATTGCTATTTTAAATAGATATTTTCTCATTAATTTAATGTTTTTAATGTGTTATTTTAAATCACAGACATAGACTATGTGTTTG---TTTTTTTTTTTGCAGAGTCACGTTAAAGTTTTTCAGAAATTTATAAAAATTCCTGTGAGATGTGAGTCCTCACAGTCCCAACTTCATGACAGGACAAGAGTTGTGGTGACTGGGCTGGGCCTTGTATGTCCTCTTGGTACTGGTGTGAGCCATGTATGGAACAGGTTACTTAATGGTGATGTTGCAATCAGTGCCCTCTCTGCCCCTGAATATCAAGGCATTCCATCTAAAGTTGCTGCTTTTGTTCCAAAAGGCCATGGTGATCATGAGCTGAACATAGAAGGCAAGTTCTCAAAGTCAGATCTGAAGACTTTTTCTCTTGCTACAGCTTTTGGCCTAGTTGCTGCAGAAGAAGCCCTTTATGATGCTAAGTGGAACCCACAGACTGCAGAGGACTGTGAAAGTACTGGTGTCGCTGTTGGAACTGGAATGGTTGATTTATGTGAAATTGTTAATACGGCAGATATTCTTGAGAAGAAAGGTTATGGTAAAGTTTCACCATTCTTTGTGCCAAAAATATTATCTAACATGACTGCTGGTCATATAAGCATCAAGCATGGGTTCAGGGGTCCAAATCATTCTGTGTCTACTGCTTGTACCACAGGTTTGCATGCTGTTGGAGACGCCTGCTCATTCATAAAGCGTGGACTTGCATCTGTAATGGTGTGTGGAGGAACAGAGGCTGTAATCAGTCCTCTTTCAATTGCAGGCTTTTCTCGAATGCGTGCACTCTCAACGCGATTCAATTCCGAACCATCTAAAGCTTCCAGGCCATTTGATAAAGATAGGGATGGTTTTGTAATGGGTGAAGGTGCTGGTGTGCTTATCTTAGAATCCTTAGAGCATGCACTGCAAAGAAATGCAAAGATTTATGCCGAAATTTTGGGATATGGACTTTCTGGTGATGCATATCACATTTCATCTCCAGATGATGAAGGAAGAGGTGCATATCAGTGTATGAAGTCTGCCTTGCAAGAAAGTGGTCAGAATCCTATGCATATTGGATATATCAATGCACATGCGACTTCCACACCACTGGGTGATAAAGCTGAGGTCACTGCTGTACATAAACTTTTTGGAAACCATGCAAAAGTTCTTGCTATGTCGTCAACTAAAGGTGCAACAGGTCACCTCCTAGGTGCAGCTGGAAGCATGGAAGCCATATTTACAGTGCTGGCATGCCACAGTGGAAAAACACCTCCCAATACAAATTTGGATTTAACTGACTGTGGAACAGAAGTTAATTTAGTAGGTAAGAATGTGCAACTGTGGCCAGAATTATCTTCTTCTCGACGTATCGGTATCAGCAACTCATTTGGTTTTGGTGGAACAAATGCTAGTGTGGTAA
>APH_0674
TTTTGTTTCCTATGTGTATAACCTTGATGTCTGCTTGTGATGAATATTACATGATCCCCTAATTTTGTTGGGCAGTGTGTAAACTGAATTGTATTGCTATTTTAAATAGATATTTTCTCATTAATTTAATGTTTTTAATGTGTTATTTTAAATCACAGACATAGACTATGTGTTTG----TTTTTTTTTTGCAGAGTCACGTTAAAGTTTTTCAGAAATTTATAAAAATTCCTGTGAGATGTGAGTCCTCACAGTCCCAACTTCATGACAGGACAAGAGTTGTGGTGACTGGGCTGGGCCTTGTATGTCCTCTTGGTACTGGTGTGAGCCATGTATGGAACAGGTTACTTAATGGTGATGTTGCAATCAGTGCCCTCTCTGCCCCTGAATATCAAGGCATTCCATCTAAAGTTGCTGCTTTTGTTCCAAAAGGCCATGGTGATCATGAGCTGAACATAGAAGGCAAGTTCTCAAAGTCAGATCTGAAGACTTTTTCTCTTGCTACAGCTTTTGGCCTAGTTGCTGCAGAAGAAGCCCTTTATGATGCTAAGTGGAACCCACAGACTGCAGAGGACTGTGAAAGTACTGGTGTCGCTGTTGGAACTGGAATGGTTGATTTATGTGAAATTGTTAATACGGCAGATATTCTTGAGAAGAAAGGTTATGGTAAAGTTTCACCATTCTTTGTGCCAAAAATATTATCTAACATGACTGCTGGTCATATAAGCATCAAGCATGGGTTCAGGGGTCCAAATCATTCTGTGTCTACTGCTTGTACCACAGGTTTGCATGCTGTTGGAGACGCCTGCTCATTCATAAAGCGTGGACTTGCATCTGTAATGGTGTGTGGAGGAACAGAGGCTGTAATCAGTCCTCTTTCAATTGCAGGCTTTTCTCGAATGCGTGCACTCTCAACGCGATTCAATTCCGAACCATCTAAAGCTTCCAGGCCATTTGATAAAGATAGGGATGGTTTTGTAATGGGTGAAGGTGCTGGTGTGCTTATCTTAGAATCCTTAGAGCATGCACTGCAAAGAAATGCAAAGATTTATGCCGAAATTTTGGGATATGGACTTTCTGGTGATGCATATCACATTTCATCTCCAGATGATGAAGGAAGAGGTGCATATCAGTGTATGAAGTCTGCCTTGCAAGAAAGTGGTCAGAATCCTATGCATATTGGATATATCAATGCACATGCGACTTCCACACCACTGGGTGATAAAGCTGAGGTCACTGCTGTACATAAACTTTTTGGAAACCATGCAAAAGTTCTTGCTATGTCGTCAACTAAAGGTGCAACAGGTCACCTCCTAGGTGCAGCTGGAAGCATGGAAGCCATATTTACAGTGCTGGCATGCCACAGTGGAAAAACACCTCCCAATACAAATTTGGATTTAACTGACTGTGGAACAGAAGTTAATTTAGTAGGTAAGAATGTGCAACTGTGGCCAGAATTATCTTCTTCTCGACGTATCGGTATCAGCAACTCATTTGGTTTTGGTGGAACAAATGCTAGTGTGGTAA
>APH_0717
----------------------------------------------------------------------------------------------------------------------------TTTAATGTTTTTAATGTGTTATTTTAAATCACAGACATAGACTATGTGTTTGT--TTTTTTTTTTTGCAGAGTCACGTTAAAGTTTTTCAGAAATTTATAAAAATTCCTGTGAGATGTGAGTCCTCACAGTCCCAACTTCATGACAGGACAAGAGTTGTGGTGACTGGGCTGGGCCTTGTATGTCCTCTTGGTACTGGTGTGAGCCATGTATGGAACAGGTTACTTAATGGTGATGTTGCAATCAGTGCCCTCTCTGCCCCTGAATATCAAGGCATTCCATCTAAAGTTGCTGCTTTTGTTCCAAAAGGCCATGGTGATCATGAGCTGAACATAGAAGGCAAGTTCTCAAAGTCAGATCTGAAGACTTTTTCTCTTGCTACAGCTTTTGGCCTAGTTGCTGCAGAAGAAGCCCTTTATGATGCTAAGTGGAACCCACAGACTGCAGAGGACTGTGAAAGTACTGGTGTCGCTGTTGGAACTGGAATGGTTGATTTATGTGAAATTGTTAATACGGCAGATATTCTTGAGAAGAAAGGTTATGGTAAAGTTTCACCATTCTTTGTGCCAAAAATATTATCTAACATGACTGCTGGTCATATAAGCATCAAGCATGGGTTCAGGGGTCCAAATCATTCTGTGTCTACTGCTTGTACCACAGGTTTGCATGCTGTTGGAGACGCCTGCTCATTCATAAAGCGTGGACTTGCATCTGTAATGGTGTGTGGAGGAACAGAGGCTGTAATCAGTCCTCTTTCAATTGCAGGCTTTTCTCGAATGCGTGCACTCTCAACGCGATTCAATTCCGAACCATCTAAAGCTTCCAGGCCATTTGATAAAGATAGGGATGGTTTTGTAATGGGTGAAGGTGCTGGTGTGCTTATCTTAGAATCCTTAGAGCATGCACTGCAAAGAAATGCAAAGATTTATGCCGAAATTTTGGGATATGGACTTTCTGGTGATGCATATCACATTTCATCTCCAGATGATGAAGGAAGAGGTGCATATCAGTGTATGAAGTCTGCCTTGCAAGAAAGTGGTCAGAATCCTATGCATATTGGATATATCAATGCACATGCGACTTCCACACCACTGGGTGATAAAGCTGAGGTCACTGCTGTACATAAACTTTTTGGAAACCATGCAAAAGTTCTTGCTATGTCATCAACTAAAGGTGCAACAGGTCACCTCCTAGGTGCAGCTGGAAGCATGGAAGCCATATTTACAGTGCTGGCATGCCACAGTGGAAAAACACCTCCCAATACAAATTTGGATTTAACTGACTGTGGAACAGAAGTTAATTTAGTAGGTAAGAATGTGCAACTGTGGCCAGAA----------------------------------------------------------------------
>APH_3188
TTTTGTTTCCTATGTGTATAACCTTGATGTCTGCTTGTGATGAATATTACATGATCCCCTAATTTTGTTGGGCAGTGTGTAAACTGAATTGTATTGCTATTTTAAATAGATATTTTCTCATTAATTTAATGTTTTTAATGTGTTATTTTAAATCACAGACATAGACTATGTGTTTG---TTTTTTTTTTTGCAGAGTCACGTTAAAGTTTTTCAGAAATTTATAAAAATTCCTGTGAGATGTGAGTCCTCACAGTCCCAACTTCATGACAGGACAAGAGTTGTGGTGACTGGGCTGGGCCTTGTATGTCCTCTTGGTACTGGTGTGAGCCATGTATGGAACAGGTTACTTAATGGTGATGTTGCAATCAGTGCCCTCTCTGCCCCTGAATATCAAGGCATTCCATCTAAAGTTGCTGCTTTTGTTCCAAAAGGCCATGGTGATCATGAGCTGAACATAGAAGGCAAGTTCTCAAAGTCAGATCTGAAGACTTTTTCTCTTGCTACAGCTTTTGGCCTAGTTGCTGCAGAAGAAGCCCTTTATGATGCTAAGTGGAACCCACAGACTGCAGAGGACTGTGAAAGTACTGGTGTCGCTGTTGGAACTGGAATGGTTGATTTATGTGAAATTGTTAATACGGCAGATATTCTTGAGAAGAAAGGTTATGGTAAAGTTTCACCATTCTTTGTGCCAAAAATATTATCTAACATGACTGCTGGTCATATAAGCATCAAGCATGGGTTCAGGGGTCCAAATCATTCTGTGTCTACTGCTTGTACCACAGGTTTGCATGCTGTTGGAGACGCCTGCTCATTCATAAAGCGTGGACTTGCATCTGTAATGGTGTGTGGAGGAACAGAGGCTGTAATCAGTCCTCTTTCAATTGCAGGCTTTTCTCGAATGCGTGCACTCTCAACGCGATTCAATTCCGAACCATCTAAAGCTTCCAGGCCATTTGATAAAGATAGGGATGGTTTTGTAATGGGTGAAGGTGCTGGTGTGCTTATCTTAGAATCCTTAGAGCATGCACTGCAAAGAAATGCAAAGATTTATGCCGAAATTTTGGGATATGGACTTTCTGGTGATGCATATCACATTTCATCTCCAGATGATGAAGGAAGAGGTGCATATCAGTGTATGAAGTCTGCCTTGCAAGAAAGTGGTCAGAATCCTATGCATATTGGATATATCAATGCACATGCGACTTCCACACCACTGGGTGATAAAGCTGAGGTCACTGCTGTACATAAACTTTTTGGAAACCATGCAAAAGTTCTTGCTATGTCATCAACTAAAGGTGCAACAGGTCACCTCCTAGGTGCAGCTGGAAGCATGGAAGCCATATTTACAGTGCTGGCATGCCACAGTGGAAAAACACCTCCCAATACAAATTTGGATTTAACTGACTGTGGAACAGAAGTTAATTTAGTAGGTAAGAATGTGCAACTGTGGCCAGAATTATCTTCTTCTCGACGTATCGGTATCAGCAACTCATTTGGTTTTGGTGGAACA----------------
>APH_0880
TTTTGTTTCCTATGTGTATAACCTTGATGTCTGCTTGTGATGAATGTTACATGATCCCCTAATTTTGTTGGGCAGTGTGTAAACTGAATTGTATTGCTATTTTAAATAGATATTTTCTCATTAATTTAATGTTTTTAATGTGTTATTTTAAATCACAGACATAGACTATGTGTTTGTGTTTTTTTTTTTTTCAGAGTCACGTTAAAGTTTTTCAGAAATTTATAAAAATTCCTGTGAGATGCGAGTCCTCACAGTCCCAACTTCATGACAGGACAAGAGTTGTGGTGACTGGGCTGGGCCTTGTATGTCCTCTTGGTACTGGTGTGAGCCATGTATGGAACAGGTTACTTAATGGTGATGTGGCAATCAGTGCCCTCTCTGCCCCTGAATATCAAGGCATTCCATCTAAAGTTGCTGCTTTTGTTCCAAAAGGCCATGGTGATCATGAGCTGAACATAGAAGGCAAGTTCTCAAAGTCAGATCTGAAGACTTTTTCTCTTGCTACAGCTTTTGGCCTAGTTGCCGCAGAAGAAGCCCTTTATGATGCTAAGTGGAACCCACAGACTGCAGAGGACTGTGAAAGTACTGGTGTTGCTGTTGGAACTGGAATGGTTGATTTATGTGAAATTGTTAATACGGCAGATATTCTTGAGAAGAAAGGTTATGGTAAAATTTCACCATTCTTTGTGCCAAAAATATTATCTAACATGACTGCTGGTCATATAAGCATCAAGCATGGGTTCAGGGGTCCAAATCATTCTGTGTCTACTGCTTGTACCACAGGTTTGCATGCTGTTGGAGACGCCTGCTCATTCATAAAGCGTGGACTTGCATCTGTAATGGTGTGTGGAGGAACAGAGGCTGTAATCAGTCCTCTTTCAATTGCAGGCTTTTCTCGAATGCGTGCACTCTCAACACGATTCAATTCCGAACCATCTAAAGCTTCCAGGCCATTTGATAAAGACAGGGATGGTTTTGTAATGGGTGAAGGTGCTGGTGTGCTTATCTTAGAATCCTTAGAGCATGCACTTCAAAGGAATGCAAAGATTTATGCCGAAATTTTGGGATATGGACTTTCTGGTGATGCACATCACATTTCATCTCCAGATGATGAAGGAAGAGGTGCATATCAGTGTATGAAGTCTGCCTTGCAAGAAAGTGGTCAGAATCCTACACATATCGGATATATCAACGCACACGCGACTTCCACACCACTGGGTGATAAAGCTGAGGTCACTGCTGTACATAAACTTTTTG------------------------------------------------------------------------------------------------------------------------------------------------------------------------------------------------------------------------------------------------------------------------------
>APH_0622
---------------------------------------------------------------------------------------------------------ATAGATATTTTCTCATTAATTTAATGTTTTTAATGTGTTATTTTAAATCACAGACATAGACTACGTGTTTGTGTTTTTTTTTTTTTCAGAGTCACGTTAAAGTTTTTCAGAAATTTATAAAAATTCCTGTGAGATGCGAGTCCTCACAGTCCCAACTTCATGACAGGACAAGAGTTGTGGTGACTGGGCTGGGCCTTGTATGTCCTCTTGGTACTGGTGTGAGCCATGTATGGAACAGGTTACTTAATGGTGATGTTGCAGTCAGTGCCCTCTCTGCCCCTGAATATCAAGGCATTCCATCTAAAGTTGCGGCTTTTGTTCCAAAAGGCCATGGTGATCATGAGCTGAACATAGAAGGCAAGTTCTCAAAGTCAGATCTGAAGACTTTTTCTCTTGCTACAGCTTTTGGCCTAGTTGCTGCAGAAGAAGCCCTTTGCGATGCTAAGTGGAACCCACAGACTGCAGAGGACTGTGAAAGTACTGGTGTTGCTGTTGGAACTGGAATGGTTGATTTATGTGAAATTGTTAATACGGCAGATATTCTTGAGAAGAAAGGTTATGGTAAAGTTTCACCATTCTTTGTGCCAAAAATATTATCTAACATGACTGCTGGTCATATAAGCATCAAGCATGGGTTCAGGGGTCCAAATCATTCTGTGTCTACCGCTTGTACCACAGGTTTGCATGCTATTGGAGATGCCTTCTCATTCATAAAGCGTGGACTTGCATCTGTAATGGTGTGTGGAGGAACAGAGGCTGTAATCAGTCCTCTTTCAATTGCAGGCTTTTCTCGAATGCGTGCACTCTCAACACGATTCAATTCCGAACCATCTAAAGCTTCCAGGCCATTTGATAAAGACAGGGATGGTTTTGTAATGGGTGAAGGTGCTGGTGTGCTTATCTTAGAATCCTTAGAGCATGCACTTCAAAGGAATGCAAAGATTTATGCCGAAATTTTGGGATATGGACTTTCTGGTGATGCACATCACATTTCATCTCCAGATGATGAAGGAAGAGGTGCATATCAGTGTATGAAGTCTGCCTTGCAAGAAAGTGGTCAGAATCCTACGAATATTGGATATATCAATGCACACGCAACTTCCACACCACTGGGTGATAAAGCTGAGGTCACTGCTGTACATAAACTTTTTGGAAACCATGCAAAAGTTCTTGCCATGTCATCAACCAAAGGTGCAACAGGTCACCTCCTAGGTGCAGCTGGAAGCATGGAAGCCATATTTACAGTGCTGGCATGCCACAGTGGAAAAACACCTCCCAATACAAATTTGGATTTAACTGACTGTGGAACAG---------------------------------------------------------------------------------------------------------------
>APH_4029
-------------------------------------------------------------------------------------------------------------------------------------------------TTTTAAATCACAGACATAGACTACGTGTTTGTGTTTTTTTTTTTTTCAGAGTCACGTTAAAGTTTTTCAGAAATTTATAAAAATTCCTGTGAGATGTGAGTCCTCACAGTCCCAACTTCATGACAGGACAAGAGTTGTGGTGACTGGGCTGGGCCTTGTATGTCCTCTTGGTACTGGTGTGAGCCATGTATGGAACAGGTTACTTAATGGTGATGTTGCAGTCCGTGCCCTCTCTGCCCCTGAATATCAAGGCATTCCATCTAAAGTTGCGGCTTTTGTTCCAAAAGGCCATGGTGATCATGAGCTGAACATAGAAGGCAAGTTCTCAAAGTCAGATCTGAAGACTTTTTCTCTTGCTACAGCTTTTGGCCTAGTTGCTACAGAAGAAGCCCTTTGCGATGCTAAGTGGAACCCACAGACTGCAGAGGACTGTGAAAGTACTGGTGTTGCTGTTGGAACTGGAATGGTTGATTTATGTGAAATTGTTAATACGGCAGATATTCTTGAGAAGAAAGGTTATGGTAAAGTTTCACCATTCTTTGTGCCAAAAATATTATCTAACATGACTGCTGGTCATATAAGCATCAAGCATGGGTTCAGGGGTCCAAATCATTCTGTGTCTACTGCTTGTACCACAGGTTTGCATGCTGTTGGAGACGCCTGCTCATTCATAAAGCGTGGACTTGCATCTGTAATGGTGTGTGGAGGAACAGAGGCTGTAATCAGTCCTCTTTCAATTGCAGGCTTTTCTCGAATGCGTGCACTCTCAACACGATTCAATTCCGAACCATCTAAAGCTTCCAGGCCATTTGATAAAGACAGGGATGGTTTTGTAATGGGTGAAGGTGCTGGTGTGCTTATCTTAGAATCCTTAGAGCATGCACTTCAAAGGAATGCAAAGATTTATGCCGAAATTTTGGGATATGGACTTTCTGGTGATGCACATCACATTTCATCTCCAGATGATGAAGGAAGAGGTGCATATCAGTGTATGAAGTCTGCCTTGCAAGAAAGTAGTCAGAATCCTACGGATATTGGATATATCAATGCACACGCAACTTCCACACCACTGGGTGATAAAGCTGAGGTCACTGCTGTACATAAACTTTTTGGAAACCATGCAAAAGTTCTTGCCATGTCATCAACCAAAGGTGCAACAGGTCACCTCCTAGGTGCAGCTGGAAGCATGGAAGCCATATTTACAGTGCTGGCATGCCACAATGGAAAAACACCTCCAAATACAAATTTGGATT---------------------------------------------------------------------------------------------------------------------------------
>APH_0772
----------------------------------------------------GATCCCCTAATTTTCTTGGGCAGTGTGTAAACTGAATTGTATTGCTATTTTAAATAGATATTTTCTCATTAATTTAATGTTTTTAATGTGTTATTTTAAATCACAGACATAGACTACGTGTTTGTGTTTTTTTTTTTTTCAGAGTCACGTTAAAGTTTTTCAGAAATTTATAAAAATTCCTGTGAGATGTGAGTCCTCACAGTCCCAACTTCATGACAGGACAAGAGTTGTGGTGACTGGGCTGGGCCTTGTATGTCCTCTTGGTACTGGTGTGAGCCATGTATGGAACAGGTTACTTAATGGTGATGTTGCAGTCCGTGCCCTCTCTGCCCCTGAATATCAAGGCATTCCATCTAAAGTTGCGGCTTTTGTTCCAAAAGGCCATGGTGATCATGAGCTGAACATAGAAGGCAAGTTCTCAAAGTCAGATCTGAAGACTTTTTCTCTTGCTACAGCTTTTGGCCTAGTTGCTACAGAAGAAGCCCTTTGCGATGCTAAGTGGAACCCACAGACTGCAGAGGACTGTGAAAGTACTGGTGTTGCTGTTGGAACTGGAATGGTTGATTTATGTGAAATTGTTAATACGGCAGATATTCTTGAGAAGAAAGGTTATGGTAAAGTTTCACCATTCTTTGTGCCAAAAATATTATCTAACATGACTGCTGGTCATATAAGCATCAAGCATGGGTTCAGGGGTCCAAATCATTCTGTGTCTACTGCTTGTACCACAGGTTTGCATGCTGTTGGAGACGCCTGCTCATTCATAAAGCGTGGACTTGCATCTGTAATGGTGTGTGGAGGAACAGAGGCTGTAATCAGTCCTCTTTCAATTGCAGGCTTTTCTCGAATGCGTGCACTCTCAACACGATTCAATTCCGAACCATCTAAAGCTTCCAGGCCATTTGATAAAGACAGGGATGGTTTTGTAATGGGTGAAGGTGCTGGTGTGCTTATCTTAGAATCCTTAGAGCATGCACTTCAAAGGAATGCAAAGATTTATGCCGAAATTTTGGGATATGGACTTTCTGGTGATGCACATCACATTTCATCTCCAGATGATGAAGGAAGAGGTGCATATCAGTGTATGAAGTCTGCCTTGCAAGAAAGTGGTCAGAATCCTACGGATATTGGATATATCAATGCACACGCAACTTCCACACCACTGGGTGATAAAGCTGAGGTCACTGCTGTACATAAACTTTTTGGAAACCATGCAAAAGTTCTTGCCATGTCATCAACCAAAGGTGCAACAGGTCACCTCCTAGGTGCAGCTGGAAGCATGGAAGCCATATTTACAGTGCTGGCATGCCACAATGGAAAAAAACCTCCAAATACAAATTTGGATTTAACTGACTGTGGAACAGAAGTTAATTTAGTAGGTAAGAATGTGCAACTGTGGCCAGAATTATCTTCTTCTCGACGTATCGGTATCAGCAACTCATTTGGTTTTGGTGGAACAAATGCTAGTGTGGTAA
>APH_3177
TTTTGTTCCCTATGTGTATAATTTTGATGTCTTCTTGTGGTGAATATTACATGATCCCCTAATTTTCTTGGGCAGTGTGTAAACTGAATTGTATTGCTATTTTAAATAGATATTTTCTCATTAATTTAATGTTTTTAATGTGTTATTTTAAATCACAGACATAGACTACGTGTTTGTGTTTTTTTTTTTTTCAGAGTCACGTTAAAGTTTTTCAGAAATTTATAAAAATTCCTGTGAGATGTGAGTCCTCACAGTCCCAACTTCATGACAGGACAAGAGTTGTGGTGACTGGGCTGGGCCTTGTATGTCCTCTTGGTACTGGTGTGAGCCATGTATGGAACAGGTTACTTAATGGTGATGTTGCAGTCCGTGCCCTCTCTGCCCCTGAATATCAAGGCATTCCATCTAAAGTTGCGGCTTTTGTTCCAAAAGGCCATGGTGATCATGAGCTGAACATAGAAGGCAAGTTCTCAAAGTCAGATCTGAAGACTTTTTCTCTTGCTACAGCTTTTGGCCTAGTTGCTACAGAAGAAGCCCTTTGCGATGCTAAGTGGAACCCACAGACTGCAGAGGACTGTGAAAGTACTGGTGTTGCTGTTGGAACTGGAATGGTTGATTTATGTGAAATTGTTAATACGGCAGATATTCTTGAGAAGAAAGGTTATGGTAAAGTTTCACCATTCTTTGTGCCAAAAATATTATCTAACATGACTGCTGGTCATATAAGCATCAAGCATGGGTTCAGGGGTCCAAATCATTCTGTGTCTACTGCTTGTACCACAGGTTTGCATGCTGTTGGAGACGCCTGCTCATTCATAAAGCGTGGACTTGCATCTGTAATGGTGTGTGGAGGAACAGAGGCTGTAATAAGTCCTCTTTCAATTGCAGGCTTTTCTCGAATGCGTGCACTCTCAACACGATTCAATTCCGAACCATCTAAAGCTTCCAGGCCATTTGATAAAGACAGGGATGGTTTTGTAATGGGTGAAGGTGCTGGTGTGCTTATCTTAGAATCCTTAGAGCATGCACTTCAAAGGAATGCAAAGATTTATGCCGAAATTTTGGGATATGGACTTTCTGGTGATGCACATCACATTTCATCTCCAGATGATGAAGGAAGAGGTGCATATCAGTGTATGAAGTCTGCCTTGCAAGAAAGTGGTCAGAATCCTACGGATATTGGATATATCAATGCACACGCAACTTCCACACCACTGGGTGATAAAGCTGAGGTCACTGCTGTACATAAACTTTTTGGAAACCATGCAAAAGTTCTTGCCATGTCATCAACCAAAGGTGCAACAGGTCACCTCCTAGGTGCAGCTGGAAGCATGGAAGCCATATTTACAGTGCTGGCATGCCACAATGGAAAAACACCTCCAAATACAAATTTGGATTTAACTGACTGTGGAACAGAAGTTAATTTAGTAGGTAAGAATGTGCAACTGTGGCCAGAATTATCTTCTTCTCGACGTATCGGTATCAGCAACTCATTTGGTTTTGGTGGAACAAATGCTAGTGTGGTAA
>APH_1535
------------------------------------------------------------AATTTTCTTGGGCAGTGTGTAAACTGAATTGTATTGCTATTTTAAATAGATATTTTCTCATTAATTTAATGTTTTTAATGTGTTATTTTAAATCACAGACATAGACTACGTGTTTGTGTTTTTTTTTTTTTCAGAGTCACGTTAAAGTTTTTCAGAAATTTATAAAAATTCCTGTGAGATGTGAGTCCTCACAGTCCCAACTTCATGACAGGACAAGAGTTGTGGTGACTGGGCTGGGCCTTGTATGTCCTCTTGGTACTGGTGTGAGCCATGTATGGAACAGGTTACTTAATGGTGATGTTGCAGTCCGTGCCCTCTCTGCCCCTGAATATCAAGGCATTCCATCTAAAGTTGCGGCTTTTGTTCCAAAAGGCCATGGTGATCATGAGCTGAACATAGAAGGCAAGTTCTCAAAGTCAGATCTGAAGACTTTTTCTCTTGCTACAGCTTTTGGCCTAGTTGCTACAGAAGAAGCCCTTTGCGATGCTAAGTGGAACCCACAGACTGCAGAGGACTGTGAAAGTACTGGTGTTGCTGTTGGAACTGGAATGGTTGATTTATGTGAAATTGTTAATACGGCAGATATTCTTGAGAAGAAAGGTTATGGTAAAGTTTCACCATTCTTTGTGCCAAAAATATTATCTAACATGACTGCTGGTCATATAAGCATCAAGCATGGGTTCAGGGGTCCAAATCATTCTGTGTCTACTGCTTGTACCACAGGTTTGCATGCTGTTGGAGACGCCTGCTCATTCATAAAGCGTGGACTTGCATCTGTAATGGTGTGTGGAGGAACAGAGGCTGTAATCAGTCCTCTTTCAATTGCAGGCTTTTCTCGAATGCGTGCACTCTCAACACGATTCAATTCCGAACCATCTAAAGCTTCCAGGCCATTTGATAAAGACAGGGATGGTTTTGTAATGGGTGAAGGTGCTGGTGTGCTTATCTTAGAATCCTTAGAGCATGCACTTCAAAGGAATGCAAAGATTTATGCCGAAATTTTGGGATATGGACTTTCTGGTGATGCACATCACATTTCATCTCCAGATGATGAAGGAAGAGGTGCATATCAGTGTATGAAGTCTGCCTTGCAAGAAAGTGGTCAGAATCCTACGGATATTGGATATATCAATGCACACGCAACTTCCACACCACTGGGTGATAAAGCTGAGGTCACTGCTGTACATAAACTTTTTGGAAACCATGCAAAAGTTCTTGCCATGTCATCAACCAAAGGTGCAACAGGTCACCTCCTAGGTGCAGCTGGAAGCATGGAAGCCATATTTACAGTGCTGGCATGCCACAATGGAAAAACACCTCCAAATACAAATTTGGATTTAACTGACTGTGGAACAGAAGTTAATTTAGTAGGTAAGAATGTGCAACTGTGGCCAGAATTATCTTCTTCTCGACGTATCGGTATCAGCAACTCATTTGGTTTTGGTGGAACAAATGCTAGTGTGGTAA
>APH_4024
TTTTGTTCCCTATGTGTATAATTTTGATGTCTTCTTGTGGTGAATATTACATGATCCCCTAATTTTCTTGGGCAGTGTGTAAACTGAATTGTATTGCTATTTTAAATAGATATTTTCTCATTAATTTAATGTTTTTAATGTGTTATTTTAAATCACAGACATAGACTACGTGTTTGTGTTTTTTTTTTTTTCAGAGTCACGTTAAAGTTTTTCAGAAATTTATAAAAATTCCTGTGAGATGTGAGTCCTCACAGTCCCAACTTCATGACAGGACAAGAGTTGTGGTGACTGGGCTGGGCCTTGTATGTCCTCTTGGTACTGGTGTGAGCCATGTATGGAACAGGTTACTTAATGGTGATGTTGCAGTCCGTGCCCTCTCTGCCCCTGAATATCAAGGCATTCCATCTAAAGTTGCGGCTTTTGTTCCAAAAGGCCATGGTGATCATGAGCTGAACATAGAAGGCAAGTTCTCAAAGTCAGATCTGAAGACTTTTTCTCTTGCTACAGCTTTTGGCCTAGTTGCTACAGAAGAAGCCCTTTGCGATGCTAAGTGGAACCCACAGACTGCAGAGGACTGTGAAAGTACTGGTGTTGCTGTTGGAACTGGAATGGTTGATTTATGTGAAATTGTTAATACGGCAGATATTCTTGAGAAGAAAGGTTATGGTAAAGTTTCACCATTCTTTGTGCCAAAAATATTATCTAACATGACTGCTGGTCATATAAGCATCAAGCATGGGTTCAGGGGTCCAAATCATTCTGTGTCTACTGCTTGTACCACAGGTTTGCATGCTGTTGGAGACGCCTGCTCATTCATAAAGCGTGGACTTGCATCTGTAATGGTGTGTGGAGGAACAGAGGCTGTAATCAGTCCTCTTTCAATTGCAGGCTTTTCTCGAATGCGTGCACTCTCAACACGATTCAATTCCGAACCATCTAAAGCTTCCAGGCCATTTGATAAAGACAGGGATGGTTTTGTAATGGGTGAAGGTGCTGGTGTGCTTATCTTAGAATCCTTAGAGCATGCACTTCAAAGGAATGCAAAGATTTATGCCGAAATTTTGGGATATGGACTTTCTGGTGATGCACATCACATTTCATCTCCAGATGATGAAGGAAGAGGTGCATATCAGTGTATGAAGTCTGCCTTGCAAGAAAGTGGTCAGAATCCTACGGATATTGGATATATCAATGCACACGCAACTTCCACACCACTGGGTGATAAAGCTGAGGTCACTGCTGTACATAAACTTTTTGGAAACCATGCAAAAGTTCTTGCCATGTCATCAACCAAAGGTGCAACAGGTCACCTCCTAGGTGCAGCTGGAAGCATGGAAGCCATATTTACAGTGCTGGCATGCCACAATGGAAAAACACCTCCAAATACAAATTTGGATTTAACTGACTGTGGAACAGAAGTTAATTTAGTAGGTAAGAATGTGCAACTGTGGCCAGAATTATCTTCTTCTCGACGTATCGGTATCAGCAACTCATTTGGTTTTGGTGGAACAAATGCTAGTGTGGTAA
>APH_4005
TTTTGTTCCCTATGTGTATAATTTTGATGTCTTCTTGTGGTGAATATTACATGATCCCCTAATTTTCTTGGGCAGTGTGTAAACTGAATTGTATTGCTATTTTAAATAGATATTTTCTCATTAATTTAATGTTTTTAATGTGTTATTTTAAATCACAGACATAGACTACGTGTTTGTGTTTTTTTTTTTTTCAGAGTCACGTTAAAGTTTTTCAGAAATTTATAAAAATTCCTGTGAGATGTGAGTCCTCACAGTCCCAACTTCATGACAGGACAAGAGTTGTGGTGACTGGGCTGGGCCTTGTATGTCCTCTTGGTACTGGTGTGAGCCATGTATGGAACAGGTTACTTAATGGTGATGTTGCAGTCCGTGCCCTCTCTGCCCCTGAATATCAAGGCATTCCATCTAAAGTTGCGGCTTTTGTTCCAAAAGGCCATGGTGATCATGAGCTGAACATAGAAGGCAAGTTCTCAAAGTCAGATCTGAAGACTTTTTCTCTTGCTACAGCTTTTGGCCTAGTTGCTACAGAAGAAGCCCTTTGCGATGCTAAGTGGAACCCACAGACTGCAGAGGACTGTGAAAGTACTGGTGTTGCTGTTGGAACTGGAATGGTTGATTTATGTGAAATTGTTAATACGGCAGATATTCTTGAGAAGAAAGGTTATGGTAAAGTTTCACCATTCTTTGTGCCAAAAATATTATCTAACATGACTGCTGGTCATATAAGCATCAAGCATGGGTTCAGGGGTCCAAATCATTCTGTGTCTACTGCTTGTACCACAGGTTTGCATGCTGTTGGAGACGCCTGCTCATTCATAAAGCGTGGACTTGCATCTGTAATGGTGTGTGGAGGAACAGAGGCTGTAATCAGTCCTCTTTCAATTGCAGGCTTTTCTCGAATGCGTGCACTCTCAACACGATTCAATTCCGAACCATCTAAAGCTTCCAGGCCATTTGATAAAGACAGGGATGGTTTTGTAATGGGTGAAGGTGCTGGTGTGCTTATCTTAGAATCCTTAGAGCATGCACTTCAAAGGAATGCAAAGATTTATGCCGAAATTTTGGGATATGGACTTTCTGGTGATGCACATCACATTTCATCTCCAGATGATGAAGGAAGAGGTGCATATCAGTGTATGAAGTCTGCCTTGCAAGAAAGTGGTCAGAATCCTACGGATATTGGATATATCAATGCACACGCAACTTCCACACCACTGGGTGATAAAGCTGAGGTCACTGCTGTACATAAACTTTTTGGAAACCATGCAAAAGTTCTTGCCATGTCATCAACCAAAGGTGCAACAGGTCACCTCCTAGGTGCAGCTGGAAGCATGGAAGCCATATTTACAGTGCTGGCATGCCACAATGGAAAAACACCTCCAAATACAAATTTGGATTTAACTGACTGTGGAACAGAAGTTAATTTAGTAGGTAAGAATGTGCAACTGTGGCCAGAATTATCTTCTTCTCGACGTATCGGTATCAGCAACTCATTTGGTTTTGGTGGAACAAATGCTAGTGTGGTAA
>APH_5003
TTTTGTTCCCTATGTGTATAATTGTGATGTCTTCTTGTGGTGAATATTACATGATCCCCTAATTTTCTTGGGCAGTGTGTAAACTGAATTGTATTGCTATTTTAAATAGATATTTTCTCATTAATTTAATGTTTTTAATGTGTTATTTTAAATCACAGACATAGACTACGTGTTTGTG-TTTTTTTTTTTTCAGAGTCACGTTAAAGTTTTTCAGAAATTTATAAAAATTCCTGTGAGATGTGAGTCCTCACAGTCCCAACTTCATGACAGGACAAGAGTTGTGGTGACTGGGCTGGGCCTTGTATGTCCTCTTGGTACTGGTGTGAGCCATGTATGGAACAGGTTACTTAATGGTGATGTTGCAGTCCGTGCCCTCTCTGCCCCTGAATATCAAGGCATTCCATCTAAAGTTGCGGCTTTTGTTCCAAAAGGCCATGGTGATCATGAGCTGAACATAGAAGGCAAGTTCTCAAAGTCAGATCTGAAGACTTTTTCTCTTGCTACAGCTTTTGGCCTAGTTGCTACAGAAGAAGCCCTTTGCGATGCTAAGTGGAACCCACAGACTGCAGAGGACTGTGAAAGTACTGGTGTTGCTGTTGGAACTGGAATGGTTGATTTATGTGAAATTGTTAATACGGCAGATATTCTTGAGAAGAAAGGTTATGGTAAAGTTTCACCATTCTTTGTGCCAAAAATATTATCTAACATGACTGCTGGTCATATAAGCATCAAGCATGGGTTCAGGGGTCCAAATCATTCTGTGTCTACTGCTTGTACCACAGGTTTGCATGCTGTTGGAGACGCCTGCTCATTCATAAAGCGTGGACTTGCATCTGTAATGGTGTGTGGAGGAACAGAGGCTGTAATCAGTCCTCTTTCAATTGCAGGCTTTTCTCGAATGCGTGCACTCTCAACACGATTCAATTCCGAACCATCTAAAGCTTCCAGGCCATTTGATAAAGACAGGGATGGTTTTGTAATGGGTGAAGGTGCTGGTGTGCTTATCTTAGAATCCTTAGAGCATGCACTTCAAAGGAATGCAAAGATTTATGCCGAAATTTTGGGATATGGACTTTCTGGTGATGCACATCACATTTCATCTCCAGATGATGAAGGAAGAGGTGCATATCAGTGTATGAAGTCTGCCTTGCAAGAAAGTGGTCAGAATCCTACGGATATTGGATATATCAATGCACACGCAACTTCCACACCACTGGGTGATAAAGCTGAGGTCACTGCTGTACATAAACTTTTTGGAAACCATGCAAAAGTTCTTGCCATGTCATCAACCAAAGGTGCAACAGGTCACCTCCTAGGTGCAGCTGGAAGCATGGAAGCCATATTTACAGTGCTGGCATGCCACAATGGAAAAACACCTCCAAATACAAATTTGGATTTAACTGACTGTGGAACAGAAGTTAATTTAGTAGGTAAGAATGTGCAACTGTGGCCAGAATTATCTTCTTCTCGACGTATCGGTATCCGCAACTCATTTGGTTTTGGTGGAACAAATGCTAGTGTGGTAA
>APH_5001
-------------------------------------------------------------------------------------------------------------------------------------------------------ATCACAGACATAGACTACGTGTTTGTGTTTTTTTTTTTTTCAGAGTCACGTTAAAGTTTTTCAGAAATTTATAAAAATTCCTGTGAGATGTGAGTCCTCACAGTCCCAACTTCATGACAGGACAAGAGTTGTGGTGACTGGGCTGGGCCTTGTATGTCCTCTTGGTACTGGTGTGAGCCATGTATGGAACAGGTTACTTAATGGTGATGTTGCAGTCCGTGCCCTCTCTGCCCCTGAATATCAAGGCATTCCATCTAAAGTTGCGGCTTTTGTTCCAAAAGGCCATGGTGATCATGAGCTGAACATAGAAGGCAAGTTCTCAAAGTCAGATCTGAAGACTTTTTCTCTTGCTACAGCTTTTGGCCTAGTTGCTACAGAAGAAGCCCTTTGCGATGCTAAGTGGAACCCACAGACTGCAGAGGACTGTGAAAGTACTGGTGTTGCTGTTGGAACTGGAATGGTTGATTTATGTGAAATTGTTAATACGGCAGATATTCTTGAGAAGAAAGGTTATGGTAAAGTTTCACCATTCTTTGTGCCAAAAATATTATCTAACATGACTGCTGGTCATATAAGCATCAAGCATGGGTTCAGGGGTCCAAATCATTCTGTGTCTACTGCTTGTACCACAGGTTTGCATGCTGTTGGAGACGCCTGCTCATTCATAAAGCGTGGACTTGCATCTGTAATGGTGTGTGGAGGAACAGAGGCTGTAATCAGTCCTCTTTCAATTGCAGGCTTTTCTCGAATGCGTGCACTCTCAACACGATTCAATTCCGAACCATCTAAAGCTTCCAGGCCATTTGATAAAGACAGGGATGGTTTTGTAATGGGTGAAGGTGCTGGTGTGCTTATCTTAGAATCCTTAGAGCATGCACTTCAAAGGAATGCAAAGATTTATGCCGAAATTTTGGGATATGGACTTTCTGGTGATGCACATCACATTTCATCTCCAGATGATGAAGGAAGAGGTGCATATCAGTGTATGAAGTCTGCCTTGCAAGAAAGTGGTCAGAATCCTACGGATATTGGATATATCAATGCACACGCAACTTCCACACCACTGGGTGATAAAGCTGAGGTCACTGCTGTACATAAACTTTTTGGAAACCATGCAAAAGTTCTTGCCATGTCATCAACCAAAGGTGCAACAGGTCACCTCCTAGGTGCAGCTGGAAGCATGGAAGCCATATTTACAGTGCTGGCATGCCACAATGGAAAAACACCTCCAAATACAAATTTGGATTTAACTGACTGTGGAACAGAAGTTAATTTAGTAGGTAAGAATGTGCAACTGTGGCCAGAATT--------------------------------------------------------------------
>APH_5079
------------------------------------------------------------------------------------------------------------------------------------------------------AATCACAGACATAGACTACGTGTTTGTGTTTTTTTTTTTTTCAGAGTCACGTTAAAGTTTTTCAGAAATTTATAAAAATTCCTGTGAGATGTGAGTCCTCACAGTCCCAACTTCATGACAGGACAAGAGTTGTGGTGACTGGGCTGGGCCTTGTATGTCCTCTTGGTACTGGTGTGAGCCATGTATGGAACAGGTTACTTAATGGTGATGTTGCAGTCCGTGCCCTCTCTGCCCCTGAATATCAAGGCATTCCATCTAAAGTTGCGGCTTTTGTTCCAAAAGGCCATGGTGATCATGAGCTGAACATAGAAGGCAAGTTCTCAAAGTCAGATCTGAAGACTTTTTCTCTTGCTACAGCTTTTGGCCTAGTTGCTACAGAAGAAGCCCTTTGCGATGCTAAGTGGAACCCACAGACTGCAGAGGACTGTGAAAGTACTGGTGTTGCTGTTGGAACTGGAATGGTTGATTTATGTGAAATTGTTAATACGGCAGATATTCTTGAGAAGAAAGGTTATGGTAAAGTTTCACCATTCTTTGTGCCAAAAATATTATCTAACATGACTGCTGGTCATATAAGCATCAAGCATGGGTTCAGGGGTCCAAATCATTCTGTGTCTACTGCTTGTACCACAGGTTTGCATGCTGTTGGAGACGCCTGCTCATTCATAAAGCGTGGACTTGCATCTGTAATGGTGTGTGGAGGAACAGAGGCTGTAATCAGTCCTCTTTCAATTGCAGGCTTTTCTCGAATGCGTGCACTCTCAACACGATTCAATTCCGAACCATCTAAAGCTTCCAGGCCATTTGATAAAGACAGGGATGGTTTTGTAATGGGTGAAGGTGCTGGTGTGCTTATCTTAGAATCCTTAGAGCATGCACTTCAAAGGAATGCAAAGATTTATGCCGAAATTTTGGGATATGGACTTTCTGGTGATGCACATCACATTTCATCTCCAGATGATGAAGGAAGAGGTGCATATCAGTGTATGAAGTCTGCCTTGCAAGAAAGTGGTCAGAATCCTACGGATATTGGATATATCAATGCACACGCAACTTCCACACCACTGGGTGATAAAGCTGAGGTCACTGCTGTACATAAACTTTTTGGAAACCATGCAAAAGTTCTTGCCATGTCATCAACCAAAGGTGCAACAGGTCACCTCCTAGGTGCAGCTGGAAGCATGGAAGCCATATTTACAGTGCTGGCATGCCACAATGGAAAAACACCTCCAAATACAAATTTGGATTTAACTGACTGTGGAACAGAAGTTAATTTAGTAGGTAAGAATGTGCAACTGTGGCCAGAATTATCTTCTTCTCGACGTATCGG-----------------------------------------------
>APH_0683
TTTTGTTCCCTATGCGTATAATTTTGATGTCTTCTTGTGGTGAATATTACATGATCCCCTAATTTTCTTGGGCAGTGTGTAAACTGAATTGTATTGCTATTTTAAATAGATATTTTCTCATTAATTTAATGTTTTTAATGTGTTATTTTAAATCACAGACATAGACTACGTGTTTGTGTTTTTTTTTTTTTCAGAGTCACGTTAAAGTTTTTCAGAAATTTATAAAAATTCCTGTGAGATGCGAGTCCTCACAGTCCCAACTTCATGACAGGACAAGAGTTGTGGTGACTGGGCTGGGCCTTGTATGTCCTCTTGGTACTGGTGTGAGCCATGTATGGAACAGGTTACTTAATGGTGATGTTGCAGTCCGTGCCCTCTCTGCCCCTGAATATCAAGGCATTCCATCTAAAGTTGCGGCTTTTGTTCCAAAAGGCCATGGTGATCATGAGCTGAACATAGAAGGCAAGTTCTCAAAGTCAGATCTGAAGACTTTTTCTCTTGCTACAGCTTTTGGCCTAGTTGCTGCAGAAGAAGCCCTTTGCGATGCTAAGTGGAACCCACAGACTGCAGAGGACTGTGAAAGTACTGGTGTTGCTGTTGGAACTGGAATGGTTGATTTATGTGAAATTGTTAATACGGCAGATATTCTTGAGAAGAAAGGTTATGGTAAAGTTTCACCATTCTTTGTGCCAAAAATATTATCTAACATGACTGCTGGTCATATAAGCATCAAGCATGGGTTCAGGGGTCCAAATCATTCTGTGTCTACTGCTTGTACCACAGGTTTGCATGCTGTTGGAGACGCCTGCTCATTCATAAAGCGTGGACTTGCATCTGTAATGGTGTGTGGAGGAACAGAGGCTGTAATCAGTCCTCTTTCAATTGCAGGCTTTTCTCGAATGCGTGCACTCTCAACACGATTCAATTCCAAACCATCTAAAGCTTCCAGGCCATTTGATAAAGACAGGGATGGTTTTGTAATGGGTGAAGGTGCTGGTGTGCTTATCTTAGAATCCTTAGAGCATGCACTTCAAAGGAATGCAAAGATTTATGCCGAAATTTTGGGATATGGACTTTCTGGTGATGCACATCACATTTCATCTCCAGATGATGAAGGAAGAGGTGCATATCAGTGTATGAAGTCTGCCTTGCAAGAAAGTGGTCAGAATCCTACGGATATTGGATATATCAATGCACACGCAACTTCCACACCACTGGGTGATAAAGCTGAGGTCACTGCTGTACATAAACTTTTTGGAAACCATGCAAAAGTTCTTGCCATGTCATCAACCAAAGGTGCAACAGGTCACCTCCTAGGTGCAGCTGGAAGCATGGAAGCCATATTTACAGTGCTGGCATGCCACAGTGGAAAAACACCTCCAAATACAAATTTGGATTTAACTGACTGTGGAACAGAAGTTAATTTAGTAGGTAAGAATGTGCAACTGTGGCCAGAATTATCTTCTTCTCGACATATCGGTATCAGCAACTCATTTGGTTTTGGTGGAACAAATGCTAGTGTGGTAA
>APH_0136
TTTTGTTCCCTATGTGTATAATTTTGATGTCTTCTTGTGGTGAATATTACATGATCCCCTAATTTTCTTGGGCAGTGTGTAAACTGAATTGTATTGCTATTTTAAATAGATATTTTCTCATTAATTTAATGTTTTTAATGTGTTATTTTAAATCACAGACATAGACTACGTGTTTGTGTTTTTTTTTTTTTCAGAGTCACGTTAAAGTTTTTCAGAAATTTATAAAAATTCCTGTGAGATGCGAGTCCTCACAGTCCCAACTTCATGACAGGACAAGAGTTGTGGTGACTGGGCTGGGCCTTGTATGTCCTCTTGGTACTGGTGTGAGCCATGTATGGAACAGGTTACTTAATGGTGATGTTGCAGTCAGTGCCCTCTCTGCCCCTGAATATCAAGGCATTCCATCTAAAGTTGCGGCTTTTGTTCCAAAAGGCCATGGTGATCATGAGCTGAACATAGAAGGCAAGTTCTCAAAGTCAGATCTGAAGACTTTTTCTCTTGCTACAGCTTTTGGCCTAGTTGCTGCAGAAGAAGCCCTTTGCGATGCTAAGTGGAACCCACAGACTGCAGAGGACTGTGAAAGTACTGGTGTTGCTGTTGGAACTGGAATGGTTGATTTATGTGAAATTGTTAATACGGCAGATATTCTTGAGAAGAAAGGTTATGGTAAAGTTTCACCATTCTTTGTGCCAAAAATATTATCTAACATGACTGCTGGTCATATAAGCATCAAGCATGGGTTCAGGGGTCCAAATCATTCTGTGTCTACTGCTTGTACCACAGGTTTGCATGCTGTTGGAGACGCCTGCTCATTCATAAAGCGTGGACTTGCATCTGTAATGGTGTGTGGAGGAACAGAGGCTGTAATCAGTCCTCTTTCAATTGCAGGCTTTTCTCGAATGCGTGCACTCTCAACACGATTCAATTCCGAACCATCTAAAGCTTCCAGGCCATTTGATAAAGACAGGGATGGTTTTGTAATGGGTGAAGGTGCTGGTGTGCTTATCTTAGAATCCTTAGAGCATGCACTTCAAAGGAATGCAAAGATTTATGCCGAAATTTTGGGATATGGACTTTCTGGTGATGCACATCACATTTCATCTCCAGATGATGAAGGAAGAGGTGCATATCAGTGTATGAAGTCTGCCTTGCAAGAAAGTGGTCAGAATCCTACGAATATTGGATATATCAATGCACACGCAACTTCCACACCACTGGGTGATAAAGCTGAGGTCACTGCTGTACATAAACTTTTTGGAAACCATGCAAAAGTTCTTGCCATGTCATCAACCAAAGGTGCAACAGGTCACCTCCTAGGTGCAGCTGGAAGCATGGAAGCCATATTTACAGTGCTGGCATGCCACAGTGGAAAAACACCTCCAAATACAAATTTGGATTTAACTGACTGTGGAACAGAAGTTAATTTAGTAGGTAAGAATGTGCAACTGTGGCCAGAATTATCTTCTTCTCGACATATCGGTATCAGCAACTCATTTGGTTTTGGTGGAACAAATGCTAGTGTGGTAA
>APH_3191
---------------------------------------------------------------------------------------------------------------------------------------------------------------------------------------------------------TTAAAGTTTTTCAGAAATTTATACAAATTCCTGTGAGATGCGAGTCCTCACAGTCCCAACTTCATGACAGGACAAGAGTTGTGGTGACTGGGCTGGGCCTTGTATGTCCTCTTGGTACTGGTGTGAGCCATGTATGGAACAGGTTACTTAATGGTGATGTTGCAGTCAGTGCCCTCTCTGCCCCTGAATATCAAGGCATTCCATCTAAAGTTGCGGCTTTTGTTCCAAAAGGCCATGGTGATCATGAGCTGAACATAGAAGGCAAGTTCTCAAAGTCAGATCTGAAGACTTTTTCTCTTGCTACAGCTTTTGGCCTAGTTGCTGCGGAAGAAGCCCTTTGCGATGCTAAGTGGAACCCACAGACTGCAGAGGACTGTGAAAGTACTGGTGTTGCTGTTGGAACTGGAATGGTTGATTTATGTGAAATTGTTAATACGGCAGATATTCTTGAGAAGAAAGGTTATGGTAAAGTTTCACCATTCTTTGTGCCAAAAATATTATCTAACATGACTGCTGGTCATATAAGCATCAAGCATGGGTTCAGGGGTCCAAATCATTCTGTGTCTACTGCTTGTACCACAGGTTTGCATGCTGTTGGAGACGCCTGCTCATTCATAAAGCGTGGACTTGCATCTGTAATGGTGTGTGGAGGAACAGAGGCTGTAATCAGTCCTCTTTCAATTGCAGGCTTTTCTCGAATGCGTGCACTCTCAACACGATTCAATTCCGAACCATCTAAAGCTTCCAGGCCATTTGATAAAGACAGGGATGGTTTTGTAATGGGTGAAGGTGCTGGTGTGCTTATCTTAGAATCCTTAGAGCATGCACTTCAAAGGAATGCAAAGATTTATGCCGAAATTTTGGGATATGGACTTTCTGGTGATGCACATCACATTTCATCTCCAGATGATGAAGGAAGAGGTGCATATCAGTGTATGAAGTCTGCCTTGCAAGAAAGTGGTCAGAATCCTACGAATATTGGATATATCAATGCACACGCAACTTCCACACCACTGGGTGATAAAGCTGAGGTCACTGCTGTACATAAACTTTTTGGAAACCATGCAAAAGTTCTTGCCATGTCATCAACCA------------------------------------------------------------------------------------------------------------------------------------------------------------------------------------------------------------------------------------------
>APH_4021
TTTTGTTCCCTATGCGTATAATTTTGATGTCTTCTTGTGGTGAATATTACATGATCCCCTAATTTTCTTGGGCAGTGTGTAAACTGAATTGTATTGCTATTTTAAATAGATATTTTCTCATTAATTTAATGTTTTTAATGTGTTATTTTAAATCACAGACATAGACTATGTGTTTGTGTTTTTTTTTTTTTCAGAGTCACGTTAAAGTTTTTCAGAAATTTATAAAAATTCCTGTGAGATGCGAGTCCTCACAGTCCCAACTTCATGACAGGACAAGAGTTGTGGTGACTGGGCTGGGCCTTGTATGTCCTCTTGGTACTGGTGTGAGCCATGTATGGAACAGGTTACTTAATGGTGATGTTGCAGTCAGTGCCCTCTCTGCCCCTGAATATCAAGGCATTCCATCTAAAGTTGCGGCTTTTGTTCCAAAAGGCCATGGTGATCATGAGCTGAACATAGAAGGCAAGTTCTCAAAGTCAGATCTGAAGACTTTTTCTCTTGCTACAGCTTTTGGCCTAGTTGCTGCGGAAGAAGCCCTTTGCGATGCTAAGTGGAACCCACAGACTGCAGAGGACTGTGAAAGTACTGGTGTTGCTGTTGGAACTGGAATGGTTGATTTATGTGAAATTGTTAATACGGCAGATATTCTTGAGAAGAAAGGTTATGGTAAAGTTTCACCATTCTTTGTGCCAAAAATATTATCTAACATGACTGCTGGTCATATAAGCATCAAGCATGGGTTCAGGGGTCCAAATCATTCTGTGTCTACTGCTTGTACCACAGGTTTGCATGCTGTTGGAGACGCCTGCTCATTCATAAAGCGTGGACTTGCATCTGTAATGGTGTGTGGAGGAACAGAGGCTGTAATCAGTCCTCTTTCAATTGCAGGCTTTTCTCGAATGCGTGCACTCTCAACACGATTCAATTCCGAACCATCTAAAGCTTCCAGGCCATTTGATAAAGACAGGGATGGTTTTGTAATGGGTGAAGGTGCTGGTGTGCTTATCTTAGAATCCTTAGAGCATGCACTTCAAAGGAATGCAAAGATTTATGCCGAAATTTTGGGATATGGACTTTCTGGTGATGCACATCACATTTCATCTCCAGATGATGAAGGAAGAGGTGCATATCAGTGTATGAAGTCTGCCTTGCAAGAAAGTGGTCAGAATCCTACGAATATTGGATATATCAATGCACACGCAACTTCCACACCACTGGGTGATAAAGCTGAGGTCACTGCTGTACATAAACTTTTTGGAAACCATGCAAAAGTTCTTGCCATGTCATCAACCAAAGGTGCAACAGGTCACCTCCTAGGTGCAGCTGGAAGCATGGAAGCTATATTTACAGTGCTGGCATGCCACAGTGGAAAAACACCTCCAAATACAAATTTGGATTTAACTGACTGTGGAACAGAAGTTAATTTAGTAGGTAAGAATGTGCAACTGTGGCCAGAATTATCTTCTTCTCGACATATCGGTATCAGCAACTCATTTGGTTTTGGTGGAACAAATGCTAGTGTGGTAA
