# Supplementary material for: ﻿Discovery of a new tarantula species from the Madrean Sky Islands and the first documented instance of syntopy between two montane endemics (Araneae, Theraphosidae, Aphonopelma): a case of prior mistaken identity
Source: Zookeys. 2024 Aug 16;1210:61–98. doi: 10.3897/zookeys.1210.125318 (PMC11344175; doi:10.3897/zookeys.1210.125318)
Supplement: Supplementary material 8 — Phylogenomics files [file zookeys-1210-061_article-125318__-s008.zip › Suppl8/individual_UCE_loci/sl_realigned_uce_200116.fas]

>APH_1357
-------------------------------------------------------------------------------------------------------------------------------------------------------------------------------------------------------------------------------------------------------------------------------------------------------------------------------------------------------------------------------------------------------------------------------------------------------------------------------------------------------------------------------------------------------------------------------------------------------------------------AGGGATGATCGAGTCTGGTCGGAAACGAGATCTGCCTCGTTTTTTCTTACTTGGCGTGCCGGAGGCATTGGGATCCTTGTGGGCGGTTCGCATGTGGTCCATAAGAGCTTCCGCATTCATGCAGATCTTGTGACACACAGGACAAGACTGGGAGTTGGCCCCTCCGATGAGAGCTGCATGTTGCTATACAGAATAAAGAAACAATTAGTCTAGGCA--------------------------------------------------------------------------------------------------------------------------------------TTGAGA-------------------------------------------------------------------------------------------------------------------------------------------------TGAGCTGAATTTTAAGGAAAAGCTTGACTCAGGA-----------------------------------------------------------------------------------------------------------TGTTCATAT----------------------------------------------------------------------------------------------------------------------------------------------------------------------------------
>APH_3188
AAAAAAACGCACCAAAATTGCATCGTAAACCAAGAAACGTTTACGGAAGAACAACACTGAAGATCCATAAAAGTCTCACCGGGATCTTTTTAAAAAAAAAGTTAGCCACTATTCAGGATTCCCTGTACAAACGGCTGGATATAGAAGTACAAATCGTTCAGCATGGAGTCACCTTAATCTTGGACACAAATTGTATGAATATTTATGTAATTATATACACAACGAACTTGGTAAACTCATGGTGCTATCCTTGGTTTTAGAGGTTGAGAAAAGATGGCTGCGTTCTCGCAACCAGTGGATGGTGGGCATAGTGGTTCTGTGGGGCGTGTGAATGATGAGGGCCCAGGTGTCCAGGACCTCCCATCATTGAAGGAACAACAAAAGGCCCCATACCCATACCCATGGAGGACATGAGACTAGCAGCGCCACTGGAAGTTAAGGAATTGCTGTACGTAGAGCAAGGATTAGGGATGGTGAGGCTGTTACTGGACGTTGAGGCGTTAGGATTGTTGACAGGGGAGCAACAGGAGGCTGGGCTAGGACAAGGAGAACTGTTTGAGGTGGGAAGAGAGAGATTGATGCCAGTCCCCGTGACAGAAGAAGGGACGATCGAGTCTGGTCGGAAACGAGATCTGCCTCGTTTTTTCTTACTTGGCGTGCCGGAGGCATTGGGATCCTTGTGGGCGGTTCTCATGTGGTCCATAAGAGCTTCCGCATTCATGCAGATCTTGTGACACACAGGACAAGACTGGGAGTTGGCCCCTCCGATGAGAGCTGCATGTTGCTATACAGAATAAAGAAACAATTAGTCTAGGCACATATACATCCACAATAGCAAAGTGTAACACTATCACAAAAAACTTTATATACGCGACTTCATCTAATTAGCCTTCTGTCAGTACACTGGTTATAAAACACCACAAAGTTAATGGCAAAATCATTAAAATTATCTTAAGAAGTAAGCCAGAAGATACGGATGCTGACAAGTATACGGTATTGA-------------------------ACGTCTCGAATACATACAGGCATTGAAACTTCTAGGCCGCTATAG------------ATCAGATCAAGTACAGCAAGTGAGCTAAGCGCACAGAAACAGAAAAACTCCGGAAACTGCTCCAGACAGCAGTGTTTCGGGCATAACTAGCGCTTGTCAGTAAAGTTCTTTTCCTGCTCTTCAGAACACAGTGGTCAGGCTTTTCTTTTCTAATTATTTAGTGGTTGTA-----------------------------------------------------------------------------------------------------------------------------------------------------------------------------------
>APH_0674
-------------------------TAAACCAAGAAACGTTTACGGAAGAACAACACTGAAGATCCATAAAAGTCTCACCGGGATCTTTTTAAAAAAAAAGTTAGCCACTATTCAGGATTCCCTGTACAAACGGCTGGATATAGAAGTACAAATCGTTCAGCATGGAGTCACCTTAATCTTGGACACAAATTGTATGAATATTTATGTAATTATATACACAACGAACTTGGTAAACTCATGGTGCTATCCTTGGTTTTAGAGGTTGAGAAAAGATGGCTGCGTTCTCGCAACCAGTGGATGGTGGGCATAGTGGTTCTGTGGGGCGTGTGAATGATGAGGGCCCAGGTGTCCAGGACCTCCCATCATTGAAGGAACAACAAAAGGCCCCATACCCATACCCATGGAGGACATGAGACTAGCAGCGCCACTGGAAGTTAAGGAATTGCTGTACGTAGAGCAAGGATTAGGGATGGTGAGGCTGTTACTGGACGTTGAGGCGTTAGGATTGTTGACAGGGGAGCAACAGGAGGCTGGGCTAGGACAAGGAGAACTGTTTGAGGTGGGAAGAGAGAGATTGATGCCAGTCCCCGTGACAGAAGAAGGGACGATCGAGTCTGGTCGGAAACGAGATCTGCCTCGTTTTTTCTTACTTGGCGTGCCGGAGGCATTGGGATCCTTGTGGGCGGTTCTCATGTGGTCCATAAGAGCTTCCGCATTCATGCAGATCTTGTGACACACAGGACAAGACTGGGAGTTGGCCCCTCCGATGAGAGCTGCATGTTGCTATACAGAATAAAGAAACAATTAGTCTAGGCACATATACATCCACAATAGCAAAGTGTAACACTATCACAAAAAACTTTATATACGCGACTTCATCTAATTAGCCTTCTGTCAGTACACTGGTTATAAAACACCACAAAGTTAATGGCAAAATCATTAAAATTATCTTAAGAAGTAAGCCAGAAGATACGGATGCTGACAAGTATACGGTATTGA-------------------------ACGTCTCGAATACATACAGGCATTGAAACTTCTAGGCCGCTATAG------------ATCAGATCAAGTACAGCAAGTGAGCTAAGCGCACAGAAACAGAAAAACTCCGGAAAATGCTCCAGACAGCAGTGTTTCGGGCATAACTAGCGCTTGTCAGTAAAGTTCTTTTCCTGCTCTTCAGAACACTGCGGTCAGGCTTTTCTTTTCTAATTATTTAGTGGTTGTATAACCAAAGCTTTCTGCTATCATATTTCTCCTGCAGGTGGCCTTACAAGTTATTTAGAAAGGCAGAACGCCTACTATATTTTTAAGTGCGACAAACCTACTGAAACCCCGCTGATTTGTTTGCCAGCGGGGTTTCAGCAAGCAATTTTGTTTTACGTTAAACAAAGTAAAATAACCTGA
>APH_0186
AAAAAAACGCACCAAAATTGCATCGTAAACCAAGAAACGTTTACGGAAGAACAACACTGAAGATCCATAAAAGTCTCACCGGGATCTTTTTAAAAAAAAAGTTAGCCACTATTCAGGATTCCCTGTACAAACGGCTGGATATAGAAGTACAAATCGTTCAGCATGGAGTCACCTTAATCTTGGACACAAATTGTATGAATATTTATGTAATTATATACACAACGAACTTGGTAAACTCATGGTGCTATCCTTGGTTTTAGAGGTTGAGAAAAGATGGCTGCGTTCTCGCAACCAGTGGATGGTGGGCATAGTGGTTCTGTGGGGCGTGTGAATGATGAGGGCCCAGGTGTCCAGGACCTCCCATCATTGAAGGAACAACAAAAGGCCCCATACCCATACCCATGGAGGACATGAGACTAGCAGCGCCACTGGAAGTTAAGGAATTGCTGTACGTAGAGCAAGGATTAGGGATGGTGAGGCTGTTACTGGACGTTGAGGCGTTAGGATTGTTGACAGGGGAGCAACAGGAGGCTGGGCTAGGACAAGGAGAACTGTTTGAGGTGGGAAGAGAGAGATTGATGCCAGTCCCCGTGACAGAAGAAGGGACGATCGAGTCTGGTCGGAAACGAGATCTGCCTCGTTTTTTCTTACTTGGCGTGCCGGAGGCATTGGGATCCTTGTGGGCGGTTCTCATGTGGTCCATAAGAGCTTCCGCATTCATGCAGATCTTGTGACACACAGGACAAGACTGGGAGTTGGCCCCTCCGATGAGAGCTGCATGTTGCTATACAGAATAAAGAAACAATTAGTCTAGGCACATATACATCCACAATAGCAAAGTGTAACACTATCACAAAAAACTTTATATACGCGACTTCATCTAATTAGCCTTCTGTCAGTACACTGGTTATAAAACACCACAAAGTTAATGGCAAAATCATTAAAATTATCTTAAGAAGTAAGCCAGAAGATACGGATGCTGACAAGTATACGGTATTGA-------------------------ACGTCTCGAATACATACAGGCATTGAAACTTCTAGGCCGCTATAG------------ATCAGATCAAGTACAGCAAGTGAGCTAAGCGCACAGAAACAGAAAAACTCCGGAAAATGCTCCAGACAGCAGTGTTTCGGGCATAACTAGCGCTTGTCAGTAAAGTTCTTTTCCTGCTCTTCAGAACACTGCGGTCAGGCTTTTCTTTTCTAATTATTTAGTGGTTGTATAACCAAAGCTTTCTGCTATCATATTTCTCCTGCAGGTGGCCTTACAAGTTATTTAGAAAGGCAGAACGCCTACTATATTTTTAAGTGCGACAAACCTACTGAAACCCCGCTGATTTGTTTGCCAGCGGGGTTTCAGCAAGCAATTTTGTTTTACGTTAAACAAAGTAAAATAACCTGA
>APH_0185
AAAAAAACGCACCAAAATTGCATCGTAAACCAAGAAACGTTTACGGAAGAACAACACTGAAGATCCATAAAAGTCTCACCGGGATCTTTTTAAAAAAAAAGTTAGCCACTATTCAGGATTCCCTGTACAAACGGCTGGATATAGAAGTACAAATCGTTCAGCATGGAGTCACCTTAATCTTGGACACAAATTGTATGAATATTTATGTAATTATATACACAACGAACTTGGTAAACTCATGGTGCTATCCTTGGTTTTAGAGGTTGAGAAAAGATGGCTGCGTTCTCGCAACCAGTGGATGGTGGGCATAGTGGTTCTGTGGGGCGTGTGAATGATGAGGGCCCAGGTGTCCAGGACCTCCCATCATTGAAGGAACAACAAAAGGCCCCATACCCATACCCATGGAGGACATGAGACTAGCAGCGCCACTGGAAGTTAAGGAATTGCTGTACGTAGAGCAAGGATTAGGGATGGTGAGGCTGTTACTGGACGTTGAGGCGTTAGGATTGTTGACAGGGGAGCAACAGGAGGCTGGGCTAGGACAAGGAGAACTGTTTGAGGTGGGAAGAGAGAGATTGATGCCAGTCCCCGTGACAGAAGAAGGGACGATCGAGTCTGGTCGGAAACGAGATCTGCCTCGTTTTTTCTTACTTGGCGTGCCGGAGGCATTGGGATCCTTGTGGGCGGTTCTCATGTGGTCCATAAGAGCTTCCGCATTCATGCAGATCTTGTGACACACAGGACAAGACTGGGAGTTGGCCCCTCCGATGAGAGCTGCATGTTGCTATACAGAATAAAGAAACAATTAGTCTAGGCACATATACATCCACAATAGCAAAGTGTAACACTATCACAAAAAACTTTATATACGCGACTTCATCTAATTAGCCTTCTGTCAGTACACTGGTTATAAAACACCACAAAGTTAATGGCAAAATCATTAAAATTATCTTAAGAAGTAAGCCAGAAGATACGGATGCTGACAAGTATACGGTATTGA-------------------------ACGTCTCGAATACATACAGGCATTGAAACTTCTAGGCCGCTATAG------------ATCAGATCAAGTACAGCAAGTGAGCTAAGCGCACAGAAACAGAAAAACTCCGGAAACTGCTCCAGACAGCAGTGTTTCGGGCATAACTAGCGCTTGTCAGTAAAGTTCTTTTCCTGCTCTTCAGAACACTGCGGTCAGGCTTTTCTTTTCTAATTATTTAGTGGTTGTATAACCAAAGCTTTCTGCTATCATATTTCTCCTGCAGGTGGCCTTACAAGTTATTTAGAAAGGCAGAACGCCTACTATATTTTTAAGTGCGACAAACCTACTGAAACCCCGCTGATTTGTTTGCCAGCGGGGTTTCAGCAAGCAATTTTGTTTTACGTTAAACAAAGTAAAATAACCTGA
>APH_0717
-------------------------------------------CGGAAGAACAACACTGAAGATCCATAAAAGTCTCACCGGGATCTTTTTAAAAAAAAAGTTAGCCACTATTCAGGATTCCCTGTACAAACGGCTGGATATAGAAGTACAAATCGTTCAGCATGGAGTCACCTTAATCTTGGACACAAATTGTATGAATATTTATGTAATTATATACACAACGAACTTGGTAAACTCATGGTGCTATCCTTGGTTTTAGAGGTTGAGAAAAGATGGCTGCGTTCTCGCAACCAGTGGATGGTGGGCATAGTGGTTCTGTGGGGCGTGTGAATGATGAGGGCCCAGGTGTCCAGGACCTCCCATCATTGAAGGAACAACAAAAGGCCCCATACCCATACCCATGGAGGACATGAGACTAGCAGCGCCACTGGAAGTTAAGGAATTGCTGTACGTAGAGCAAGGATTAGGGATGGTGAGGCTGTTACTGGACGTTGAGGCGTTAGGATTGTTGACAGGGGAGCAACAGGAGGCTGGGCTAGGACAAGGAGAACTGTTTGAGGTGGGAAGAGAGAGATTGATGCCAGTCCCCGTGACAGAAGAAGGGACGATCGAGTCTGGTCGGAAACGAGATCTGCCTCGTTTTTTCTTACTTGGCGTGCCGGAGGCATTGGGATCCTTGTGGGCGGTTCTCATGTGGTCCATAAGAGCTTCCGCATTCATGCAGATCTTGTGACACACAGGACAAGACTGGGAGTTGGCCCCTCCGATGAGAGCTGCATGTTGCTATACAGAATAAAGAAACAATTAGTCTAGGCACATATACATCCACAATAGCAAAGTGTAACACTATCACAAAAAACTTTATATACGCGACTTCATCTAATTAGCCTTCTGTCAGTACACTGGTTATAAAACACCACAAAGTTAATGGCAAAATCATTAAAATTATCTTAAGAAGTAAGCCAGAAGATACGGATGCTGACAAGTATACGGTATTGA-------------------------ACGTCTCGAATACATACAGGCATTGAAACTTCTAGGCCGCTATAG------------ATCAGATCAAGTACAGCAAGTGAGCTAAGCGCACAGAAACAGAAAAACTCCGGAAACTGCTCCAGACAGCAGTGTTTCGGGCATAACTAGCGCTTGTCAGTAAAGTTCTTTTCCTGCTCTTCAGAACACTGCGGTCAGGCTTTTCTTTTCTAATTATTTAGTGGTTGTATAACCAAAGCTTTCTGCTATCATATTTCTCCTGCAGGTGGCCTTACAAGTTATTTAGAAAGGCAGAACGCCTACTATATTTTTAAGTGCGACAAACCTACTGAAACCCCGCTGATTTGTTTGCCAGCGGGGTT----------------------------------------------
>APH_3177
AAAAAAACGCACCAAAATTGCATCGTAAACCAAGAAACGTTTACGGAAGAACAACACTGAAGATCCATAAAAGTTTCACCGGGATCTTTTTAAAAAAAAAGTTAGCCACTATTCAGGATTCCCTGTACAAACGGCTGGATATAGAAGTACAAATCGTTCAGCATGGAGTCACCTTAATCTTGGACACAAATTATATGAATATTTATGTAATTATATACACAACGAACTTGGTAAACTCATGGTGCTATCCTTGGTTTTAGAGGTTGAGAAAAGATGGCTGCGTTCTCGCAACCAGTGGATGGTGGGCATAGTGGTTCTGTGGGGCGTGTGAATGATGAGGGCCCAGGTGTCCAGGACCTCCCATCATTGAAGGAACAACAAAAGGCCCCATACCCATACCCATGGAGGACATGAGACTAGCAGCGCCACTGGAAGTTAAGGAATTGCTGTACGTAGAGCAAGGATTAGGGATGGTGAGGCTGTTACTGGACGTTGAGGCGTTAGGATTGTTGACAGGGGAGCAACAGGAGGCTGGGCTAGGACAAGGAGAACTGTTTGAGGTGGGAAGAGAGAGATTGATGCCAGTCCCCGTGACAGAAGAAGGGACGATCGAGTCTGGTCGGAAACGAGATCTGCCTCGTTTTTTCTTACTTGGCGTGCCGGAGGCATTGGGATCCTTGTGGGCGGTTCGCATGTGGTCCATAAGAGCTTCCGCATTCATGCAGATCTTGTGACACACAGGACAAGACTGGGAGTTGGCCCCTCCGATGAGAGCTGCATGTTGCTATACAGAATAAAGAAACAATTAGTCTAGGCACATATACATCCACAATAGCAAAGTGTAACACTATCACAAAAAACTTTACATACGCGACTTCATCTAATTAGCCTTCTGTCAGTACACTGGTTATAAAACACCACAAAGTTAATGGCAAAATCATTAAAATTATCTTAAGAAGTAAGCTAGAAGATACGGATGCTGACAAGTATACGGTATTGAACATTATTTAAAAATGCGTGTAGGCACGTCTCGAATACATACAGGCATTGAAACTTCTAGGCCGCTATAGATCAGACTCTAAATCAGATCAAGTACAGCAAGTGAGCTAAGCGCACAGAAACAGAAAAACTCCGGAAACTGCTCCAGACAGCAGTGTTTCGGGCATAACTAGCGCTTGTCAGTAAAGTTCGTTTCCTGCTCTTCAGAACACTGTGGTCAGGCTTTTCTTTTCTAATTATTTAGTGGTTGTATAACCAAAGCTTTCTGCTATCATATTTCTCCTGCAGGTGGCCTTACAAGTTATTTAGAAAGGCAGAACGCCTACTATATTTTTAAGTTCGACAAACCTACTGAAACCCCGCTGATTTGTTTGCCAGCGGGGTTTCAGCAAGCAATTTTGTTTTACGCTAAACAAAGTAAAATAACCTGA
>APH_1602
AAAAAAACGCACCAAAATTGCATCGTAAACCAAGAAACGTTTACGGAAGAACAACACTGAAGATCCATAAAAGTTTCACCGGGATCTTTTTAAAAAAAAAGTTAGCCACTATTCAGGATTCCCTGTACAAACGGCTGGATATAGAAGTACAAATCGTTCAGCATGGAGTCACCTTAATCTTGGACACAAATTGTATGAATATTTATGTAATTATATACACAACGAACTTGGTAAACTCATGGTGCTATCCTTGGTTTTAGAGGTTGAGAAAAGATGGCTGCGTTCTCGCAACCAGTGGATGGTGGGCATAGTGGTTCTGTGGGGCGTGTGAATGATGAGGGCCCAGGTGTCCAGGACCTCCCATCATTGAAGGAACAACAAAAGGC------CCCATACCCATGGAGGACATGAGACTAGCAGCGCCACTGGAAGTTAAGGAATTGCTGTACGTAGAGCAAGGATTAGGGATGGTGAGGCTGTTACTGGACGTTGAGGCGTTAGGATTGTTGACAGGGGAGCAACAGGAGGCTGGGCTAGGACAAGGAGAACTGTTTGAGGTGGGAAGAGAGAGATTGATGCCAGTCCCCGTGACAGAAGAAGGGACGATCGAGTCTGGTCGGAAACGAGATCTGCCTCGTTTTTTCTTACTTGGCGTGCCGGAGGCATTGGGATCCTTGTGGGCGGTTCGCATGTGGTCCATAAGAGCTTCCGCATTCATGCAGATCTTGTGACACACAGGACAAGACTGGGAGTTGGCCCCTCCGATGAGAGCTGCATGTTGCTATACAGAATAAAGAAACAATTAGTCTAGGCACATATACATCCACAATAGCAAAGTGTAACACTATCACAAAAAACTTTATATACGCGACTTCATCTAATTAGCCTTCTGTCAGTACACTGGTTATAAAACACCACAAAGTTAATGGCAAAATCATTAAAATTATCTTAAGAAGCAAGCTAGAAGATACGGATGCTGACAAGTATACGGTATTGAACATTATTTAAAAATGCGTGTAGGCACGTCTCGAATACATACAGGCATTGAAACTTCTAGGCCGCTATAGATCAGACTCTAAATCAGATCAAGTACAGCAAGTGAGCTAAGCGCACAGAAACAGAAAAACTCCGGAAACTGCTCCAGACAGCAGTGTTTCGGGCATAACTAGCGCTTGTCAGTAAAGTTCGTTTCCTGCTCTTCAGAACACTGTGGTCAGGCTTTTCTTTTCTAATTATTTAGTGGTTGTATAACCAAAGCTTTCTGCTATCATATTTCTCCTGCAGGTGGCCTTACAAGTTATTTAGAAAGGCAGAACGCCTACTATATTTTTAAGTTCGACAAACCTACTGAAACCCCGCTGATTTGTTTGCCAGCGGGGTTTCAGCAAGCAATTTTGTTTTACGCTAAACAAAGTAAAATAACCTGA
>APH_3191
-----------------------------CCAAGAAACGTTTACGGAAGAACAACACTGAAGATCCATAAAAGTTTCACCGGGATCTTTTTAAAAAAAAAGTTAGCCACTATTCAGGATTCCCTGTACAAACGGCTGGATATAGAAGTACAAATCGTTCAGCATGGAGTCACCTTAATCTTGGACACAAATTGTATGAATATTTATGTAATTATATACACAACGAACTTGGTAAACTCATGGTGCTATCCTTGGTTTTAGAGGTTGAGAAAAGATGGCTGCGTTCTCGCAACCAGTGGATGGTGGGCATAGTGGTTCTGTGGGGCGTGTGAATGATGAGGGCCCAGGTGTCCAGGACCTCCCATCATTGAAGGAACAACAAAAGGCCCCATACCCATACCCATGGAGGACATGAGACTAGCAGCGCCACTGGAAGTTAAGGAATTGCTGTACGTAGAGCAAGGATTAGGGATGGTGAGGCTGTTACTGGACGTTGAGGCGTTAGGATTGTTGACAGGGGAGCAACAGGAGGCTGGGCTAGGACAAGGAGAACTGTTTGAGGTGGGAAGAGAGAGATTGATGCCAGTCCCCGTGACAGAAGAAGGGACGATCGAGTCTGGTCGGAAACGAGATCTGCCTCGTTTTTTCTTACTTGGCGTGCCGGAGGCATTGGGATCCTTGTGGGCGGTTCGCATGTGGTCCATAAGAGCTTCCGCATTCATGCAGATCTTGTGACACACAGGACAAGACTGGGAGTTGGCCCCTCCGATGAGAGCTGCATGTTGCTATACAGAATAAAGAAACAATTAGTCTAGGCACATATACATCCACAATAGCAAAGTGTAACACTATCACAAAAAACTTTATATACGCGACTTCATCTAATTAGCCTTCTGTCAGTACACTGGTTATAAAACACCACAAAGTTAATGGCAAAATCATTAAAATTATCTTAAGAAGTAAGCTAGAAGATACGGATGCTGACAAGTATACGGTATTGAACATTATTTAAAAATGCGTGTAGGCACGTCTCGAATACATACAGGCATTGAAACTTCTAGGCCGCTATAGATCAGACTCTAAATCAGATCAAGTACAGCAAGTGAGCTAAGCGCACAGAAACAGAAAAACTCCGGAAACTGCTCCAGACAGCAGTGTTTCGG----------------------------------------------------------------------------------------------------------------------------------------------------------------------------------------------------------------------------------------------------------------------------
>APH_4021
AAAAAAACGCACCAAAATTGCATCGTAAACCAAGAAACGTTTACGGAAGAACAACACTGAAGATCCATAAAAGTTTCACCGGGATCTTTTTAAAAAAAAAGTTAGCCACTATTCAGGATTCCCTGTACAAACGGCTGGATATAGAAGTACAAATCGTTCAGCATGGAGTCACCTTAATCTTGGACACAAATTGTATGAATATTTATGTAATTATATACACAACGAACTTGGTAAACTCATGGTGCTATCCTTGGTTTTAGAGGTTGAGAAAAGATGGCTGCGTTCTCGCAACCAGTGGATGGTGGGCATAGTGGTTCTGTGGGGCGTGTGAATGATGAGGGCCCAGGTGTCCAGGACCTCCCATCATTGAAGGAACAACAAAAGGCCCCATACCCATACCCATGGAGGACATGAGACTAGCAGCGCCACTGGAAGTTAAGGAATTGCTGTACGTAGAGCAAGGATTAGGGATGGTGAGGCTGTTACTGGACGTTGAGGCGTTAGGATTGTTGACAGGGGAGCAACAGGAGGCTGGGCTAGGACAAGGAGAACTGTTTGAGGTGGGAAGAGAGAGATTGATGCCAGTCCCCGTGACAGAAGAAGGGACGATCGAGTCTGGTCGGAAACGAGATCTGCCTCGTTTTTTCTTACTTGGCGTGCCGGAGGCATTGGGATCCTTGTGGGCGGTTCGCATGTGGTCCATAAGAGCTTCCGCATTCATGCAGATCTTGTGACACACAGGACAAGACTGGGAGTTGGCCCCTCCGATGAGAGCTGCATGTTGCTATACAGAATAAAGAAACAATTAGTCTAGGCACATATACATCCACAATAGCAAAGTGTAACACTATCACAAAAAACTTTATATACGCGACTTCATCTAATTAGCCTTCTGTCAGTACACTGGTTATAAAACACCACAAAGTTAATGGCAAAATCATTAAAATTATCTTAAGAAGTAAGCTAGAAGATACGGATGCTGACAAGTATACGGTATTGAACATTATTTAAAAATGCGTGTAGGCACGTCTCGAATACATACAGGCATTGAAACTTCTAGGCCGCTATAGATCAGACTCTAAATCAGATCAAGTACAGCAAGTGAGCTAAGCGCACAGAAACAGAAAAACTCCGGAAACTGCTCCAGACAGCAGTGTTTCGGGCATAACTAGCGCTTGTCAGTAAAGTTCGTTTCCTGCTCTTCAGAACACTGTGGTCAGGCTTTTCTTTTCTAATTATTTAGTGGTTGTATAACCAAAGCTTTCTGCTATCATATTTCTCCTGCAGGTGGCCTTACAAGTTATTTAGAAAGGCAGAACGCCTACTATATTTTTAAGTTCGACAAACCTACTGAAACCCCGCTGATTTGTTTGCCAGCGGGGTTTCAGCAAGCAATTTTGTTTTACGCTAAACAAAGTAAAATAACCTGA
>APH_5079
AAAAAAACGCACCAAAATTGCATCGTAAACCAAGAAACGTTTACGGAAGAACAACACTGAAGATCCATAAAAGTTTCACCGGGATCTTTTTAAAAAAAAAGTTAGCCACTATTCAGGATTCCCTGTACAAACGGCTGGATATAGAAGTACAAATCGTTCAGCATGGAGTCACCTTAATCTTGGACACAAATTGTATGAATATTTATGTAATTATATACACAACGAACTTGGTAAACTCATGGTGCTATCCTTGGTTTTAGAGGTTGAGAAAAGATGGCTGCGTTCTCGCAACCAGTGGATGGTGGGCATAGTGGTTCTGTGGGGCGTGTGAATGATGAGGGCCCAGGTGTCCAGGACCTCCCATCATTGAAGGAACAACAAAAGGCCCCATACCCATACCCATGGAGGACATGAGACTAGCAGCGCCACTGGAAGTTAAGGAATTGCTGTACGTAGAGCAAGGATTAGGGATGGTGAGGCTGTTACTGGACGTTGAGGCGTTAGGATTGTTGACAGGGGAGCAACAGGAGGCTGGGCTAGGACAAGGAGAACTGTTTGAGGTGGGAAGAGAGAGATTGATGCCAGTCCCCGTGACAGAAGAAGGGACGATCGAGTCTGGTCGGAAACGAGATCTGCCTCGTTTTTTCTTACTTGGCGTGCCGGAGGCATTGGGATCCTTGTGGGCGGTTCGCATGTGGTCCATAAGAGCTTCCGCATTCATGCAGATCTTGTGACACACAGGACAAGACTGGGAGTTGGCCCCTCCGATGAGAGCTGCATGTTGCTATACAGAATAAAGAAACAATTAGTCTAGGCACATATACATCCACAATAGCAAAGTGTAACACTATCACAAAAAACTTTATATACGCGACTTCATCTAATTAGCCTTCTGTCAGTACACTGGTTATAAAACACCACAAAGTTAATGGCAAAATCATTAAAATTATCTTAAGAAGTAAGCTAGAAGATACGGATGCTGACAAGTATACGGTATTGAACATTATTAAAAAATGCGTGTAGGCACGTCTCGAATACATACAGGCATTGAAACTTCTAGGCCGCTATAGATCAGACTCTAAATCAGATCAAGTACAGCAAGTGAGCTAAGCGCACAGAAACAGAAAAACTCCGGAAACTGCTCCAGACAGCAGTGTTTCGGGCATAACTAGCGCTTGTCAGTAAAGTTCGTTTCCTGCTCTTCAGAACACTGTGGTCAGGCTTTTCTTTTCTAATTATTTAGTGGTTGTATAACCAAAGCTTTCTGCTATCATATTTCTCCTGCAGGTGGCCTTACAAGTTATTTAGAAAGGCAGAACGCCTACTATATTTTTAAGTTCGACAAACCTAC-------------------------------TTTCAGGG----------------------------------------
>APH_5001
----------------------------------------------------------------------------------------------AAAAAAGTTAGCCACTATTCAGGATTCCCTGTACAAACGGCGGGATATAGAAGTACAAATCGTTCAGCATGGAGTCACCTTAATCTTGGACACAAATTGTATGAATATTTATGTAATTATATACACAACGAACTTGGTAAACTCATGGTGCTATCCTTGGTTTTAGAGGTTGAGAAAAGATGGCTGCGTTCTCGCAACCAGTGGATGGTGGGCATAGTGGTTCTGTGGGGCGTGTGAATGATGAGGGCCCAGGTGTCCAGGACCTCCCATCATTGAAGGAACAACAAAAGGCCCCATACCCATACCCATGGAGGACATGAGACTAGCAGCGCCACTGGAAGTTAAGGAATTGCTGTACGTAGAGCAAGGATTAGGGATGGTGAGGCTGTTACTGGACGTTGAGGCGTTAGGATTGTTGACAGGGGAGCAACAGGAGGCTGGGCTAGGACAAGGAGAACTGTTTGAGGTGGGAAGAGAGAGATTGATGCCAGTCCCCGTGACAGAAGAAGGGACGATCGAGTCTGGTCGGAAACGAGATCTGCCTCGTTTTTTCTTACTTGGCGTGCCGGAGGCATTGGGATCCTTGTGGGCGGTTCGCATGTGGTCCATAAGAGCTTCCGCATTCATGCAGATCTTGTGACACACAGGACAAGACTGGGAGTTGGCCCCTCCGATGAGAGCTGCATGTTGCTATACAGAATAAAGAAACAATTAGTCTAGGCACATATACATCCACAATAGCAAAGTGTAACACTATCACAAAAAACTTTATATACGCGACTTCATCTAATTAGCCTTCTGTCAGTACACTGGTTATAAAACACCACAAAGTTAATGGCAAAATCATTAAAATTATCTTAAGAAGTAAGCTAGAAGATACGGATGCTGACAAGTATACGGTATTGAACATTATTAAAAAATGCGTGTAGGCACGTCTCGAATACATACAGGCATTGAAACTTCTAGGCCGCTATAGATCAGACTCTAAATCAGATCAAGTACAGCAAGTGAGCTAAGCGCACAGAAACAGAAAAACTCCGGAAACTGCTCCAGACAGCAGTGTTTCGGGCATAACTAGCGCTTGTCAGTAAAGTTCGTTTCCTGCTCTTCAGAACACTGTGGTCAGGCTTTTCTTTTCTAATTATTTAGTGGTTGTATAACCAAAGCTTTCTGCTATCATATTTCTCCTGCAGGTGGCCTTACAAGTTATTTAGAAAGGCAGAACGCCTACTATATTTTTAAGTTCGACAAACCTACTGAAACCCCACTGATTTGTTTGCCAGCGGGGTTTCAGCAAGCAATTTTGTTTTAC------------------------
>APH_4005
AAAAAAACGCACCAAAATTGCATCGTAAACCAAGAAACGTTTACGGAAGAACAACACTGAAGATCCATAAAAGTTTCACCGGGATCTTTTTAAAAAAAAAGTTAGCCACTATTCAGGATTCCCTGTACAAACGGCTGGATATAGAAGTACAAATCGTTCAGCATGGAGTCACCTTAATCTTGGACACAAATTGTATGAATATTTATGTAATTATATACACAACGAACTTGGTAAACTCATGGTGCTATCCTTGGTTTTAGAGGTTGAGAAAAGATGGCTGCGTTCTCGCAACCAGTGGATGGTGGGCATAGTGGTTCTGTGGGGCGTGTGAATGATGAGGGCCCAGGTGTCCAGGACCTCCCATCATTGAAGGAACAACAAAAGGCCCCATACCCATACCCATGGAGGACATGAGACTAGCAGCGCCACTGGAAGTTAAGGAATTGCTGTACGTAGAGCAAGGATTAGGGATGGTGAGGCTGTTACTGGACGTTGAGGCGTTAGGATTGTTGACAGGGGAGCAACAGGAGGCTGGGCTAGGACAAGGAGAACTGTTTGAGGTGGGAAGAGAGAGATTGATGCCAGTCCCCGTGACAGAAGAAGGGACGATCGAGTCTGGTCGGAAACGAGATCTGCCTCGTTTTTTCTTACTTGGCGTGCCGGAGGCATTGGGATCCTTGTGGGCGGTTCGCATGTGGTCCATAAGAGCTTCCGCATTCATGCAGATCTTGTGACACACAGGACAAGACTGGGAGTTGGCCCCTCCGATGAGAGCTGCATGTTGCTATACAGAATAAAGAAACAATTAGTCTAGGCACATATACATCCACAATAGCAAAGTGTAACACTATCACAAAAAACTTTATATACGCGACTTCATCTAATTAGCCTTCTGTCAGTACACTGGTTATAAAACACCACAAAGTTAATGGCAAAATCATTAAAATTATCTTAAGAAGTAAGCTAGAAGATACGGATGCTGACAAGTATACGGTATTGAACATTATTAAAAAATGCGTGTAGGCACGTCTCGAATACATACAGGCATTGAAACTTCTAGGCCGCTATAGATCAGACTCTAAATCAGATCAAGTACAGCAAGTGAGCTAAGCGCACAGAAACAGAAAAACTCCGGAAACTGCTCCAGACAGCAGTGTTTCGGGCATAACTAGCGCTTGTCAGTAAAGTTCGTTTCCTGCTCTTCAGAACACTGTGGTCAGGCTTTTCTTTTCTAATTATTTAGTGGTTGTATAACCAAAGCTTTCTGCTATCATATTTCTCCTGCAGGGGGCCTTACAAGTTATTTAGAAAGGCAGAACGCCTACTATATTTTTAAGTTCGACAAACCTACTGAAACCCCACTGATTTGTTTGCCAGCGGGGTTTCAGCAAGCAATTTTGTTTTACGCTAAACAAAGTAAAATAACCTGA
>APH_0772
AAAAAAACGCACCAAAATTGCATCGTAAACCAAGAAACGTTTACGGAAGAACAACACTGAAGATCCATAAAAGTTTCACCGGGATCTTTTTAAAAAAAAAGTTAGCCACTATTCAGGATTCCCTGTACAAACGGCTGGATATAGAAGTACAAATCGTTCAGCATGGAGTCACCTTAATCTTGGACACAAATTGTATGAATATTTATGTAATTATATACACAACGAACTTGGTAAACTCATGGTGCTATCCTTGGTTTTAGAGGTTGAGAAAAGATGGCTGCGTTCTCGCAACCAGTGGATGGTGGGCATAGTGGTTCTGTGGGGCGTGTGAATGATGAGGGCCCAGGTGTCCAGGACCTCCCATCATTGAAGGAACAACAAAAGGCCCCATACCCATACCCATGGAGGACATGAGACTAGCAGCGCCACTGGAAGTTAAGGAATTGCTGTACGTAGAGCAAGGATTAGGGATGGTGAGGCTGTTACTGGACGTTGAGGCGTTAGGATTGTTGACAGGGGAGCAACAGGAGGCTGGGCTAGGACAAGGAGAACTGTTTGAGGTGGGAAGAGAGAGATTGATGCCAGTCCCCGTGACAGAAGAAGGGACGATCGAGTCTGGTCGGAAACGAGATCTGCCTCGTTTTTTCTTACTTGGCGTGCCGGAGGCATTGGGATCCTTGTGGGCGGTTCGCATGTGGTCCATAAGAGCTTCCGCATTCATGCAGATCTTGTGACACACAGGACAAGACTGGGAGTTGGCCCCTCCGATGAGAGCTGCATGTTGCTATACAGAATAAAGAAACAATTAGTCTAGGCACATATACATCCACAATAGCAAAGTGTAACACTATCACAAAAAACTTTATATACGCGACTTCATCTAATTAGCCTTCTGTCAGTACACTGGTTATAAAACACCACAAAGTTAATGGCAAAATCATTAAAATTATCTTAAGAAGTAAGCTAGAAGATACGGATGCTGACAAGTATACGGTATTGAACATTATTAAAAAATGCGTGTAGGCACGTCTCGAATACATACAGGCATTGAAACTTCTAGGCCGCTATAGATCAGACTCTAAATCAGATCAAGTACAGCAAGTGAGCTAAGCGCACAGAAACAGAAAAACTCCGGAAACTGCTCCAGACAGCAGTGTTTCGGGCATAACTAGCGCTTGTCAGTAAAGTTCGTTTCCTGCTCTTCAGAACACTGTGGTCAGGCTTTTCTTTTCTAATTATTTAGTGGTTGTATAACCAAAGCTTTCTGCTATCATATTTCTCCTGCAGGTGGCCTTACAAGTTATTTAGAAAGGCAGAACGCCTACTATATTTTTAAGTTCGACAAACCTACTGAAACCCCACTGATTTGTTTGCCAGCGGGGTTTCAGCAAGCAATTTTGTTTTACGCTAAACAAAGTAAAATAACCTGA
>APH_4024
---------CACCAAAATTGCATCGTAAACCAAGAAACGTTTACGGAAGAACAACACTGAAGATCCATAAAAGTTTCACCGGGATCTTTTTAAAAAAAAAGTTAGCCACTATTCAGGATTCCCTGTACAAACGGCTGGATATAGAAGTACAAATCGTTCAGCATGGAGTCACCTTAATCTTGGACACAAATTGTATGAATATTTATGTAATTATATACACAACGAACTTGGTAAACTCATGGTGCTATCCTTGGTTTTAGAGGTTGAGAAAAGATGGCTGCGTTCTCGCAACCAGTGGATGGTGGGCATAGTGGTTCTGTGGGGCGTGTGAATGATGAGGGCCCAGGTGTCCAGGACCTCCCATCATTGAAGGAACAACAAAAGGCCCCATACCCATACCCATGGAGGACATGAGACTAGCAGCGCCACTGGAAGTTAAGGAATTGCTGTACGTAGAGCAAGGATTAGGGATGGTGAGGCTGTTACTGGACGTTGAGGCGTTAGGATTGTTGACAGGGGAGCAACAGGAGGCTGGGCTAGGACAAGGAGAACTGTTTGAGGTGGGAAGAGAGAGATTGATGCCAGTCCCCGTGACAGAAGAAGGGACGATCGAGTCTGGTCGGAAACGAGATCTGCCTCGTTTTTTCTTACTTGGCGTGCCGGAGGCATTGGGATCCTTGTGGGCGGTTCGCATGTGGTCCATAAGAGCTTCCGCATTCATGCAGATCTTGTGACACACAGGACAAGACTGGGAGTTGGCCCCTCCGATGAGAGCTGCATGTTGCTATACAGAATAAAGAAACAATTAGTCTAGGCACATATACATCCACAATAGCAAAGTGTAACACTATCACAAAAAACTTTATATACGCGACTTCATCTAATTAGCCTTCTGTCAGTACACTGGTTATAAAACACCACAAAGTTAATGGCAAAATCATTAAAATTATCTTAAGAAGTAAGCTAGAAGATACGGATGCTGACAAGTATACGGTATTGAACATTATTAAAAAATGCGTGTAGGCACGTCTCGAATACATACAGGCATTGAAACTTCTAGGCCGCTATAGATCAGACTCTAAATCAGATCAAGTACAGCAAGTGAGCTAAGCGCACAGAAACAGAAAAACTCCGGAAACTGCTCCAGACAGCAGTGTTTCGGGCATAACTAGCGCTTGTCAGTAAAGTTCGTTTCCTGCTCTTCAGAACACTGTGGTCAGGCTTTTCTTTTCTAATTATTTAGTGGTTGTATAACCAAAGCTTTCTGCTATCATATTTCTCCTGCAGGTGGCCTTACAAGTTATTTAGAAAGGCAGAACGCCTACTATATTTTTAAGTTCGACAAACCTACTGAAACCCCACTGATTTGTTTGCCAGCGGGGTTTCAGCAAGCAATTTTGTTTTACGCTAAACAAAGTAAAATAACCTGA
>APH_1535
AAAAAAACGCACCAAAATTGCATCGTAAACCAAGAAACGTTTACTGAAGAACAACACTGAAGATCCATAAAAGTTTCACCGGGATCTTTTTAAAAAAAAAGTTAGCCACTATTCAGGATTCCCTGTACAAACGGCTGGATATAGAAGTACAAATCGTTCAGCATGGAGTCACCTTAATCTTGGACACAAATTGTATGAATATTTATGTAATTATATACACAACGAACTTGGTAAACTCATGGTGCTATCCTTGGTTTTAGAGGTTGAGAAAAGATGGCTGCGTTCTCGCAACCAGTGGATGGTGGGCATAGTGGTTCTGTGGGGCGTGTGAATGATGAGGGCCCAGGTGTCCAGGACCTCCCATCATTGAAGGAACAACAAAAGGCCCCATACCCATACCCATGGAGGACATGAGACTAGCAGCGCCACTGGAAGTTAAGGAATTGCTGTACGTAGAGCAAGGATTAGGGATGGTGAGGCTGTTACTGGACGTTGAGGCGTTAGGATTGTTGACAGGGGAGCAACAGGAGGCTGGGCTAGGACAAGGAGAACTGTTTGAGGTGGGAAGAGAGAGATTGATGCCAGTCCCCGTGACAGAAGAAGGGACGATCGAGTCTGGTCGGAAACGAGATCTGCCTCGTTTTTTCTTACTTGGCGTGCCGGAGGCATTGGGATCCTTGTGGGCGGTTCGCATGTGGTCCATAAGAGCTTCCGCATTCATGCAGATCTTGTGACACACAGGACAAGACTGGGAGTTGGCCCCTCCGATGAGAGCTGCATGTTGCTATACAGAATAAAGAAACAATTAGTCTAGGCACATATACATCCACAATAGCAAAGTGTAACACTATCACAAAAAACTTTATATACGCGACTTCATCTAATTAGCCTTCTGTCAGTACACTGGTTATAAAACACCACAAAGTTAATGGCAAAATCATTAAAATTATCTTAAGAAGTAAGCTAGAAGATACGGATGCTGACAAGTATACGGTATTGAACATTATTAAAAAATGCGTGTAGGCACGTCTCGAATACATACAGGCATTGAAACTTCTAGGCCGCTATAGATCAGACTCTAAATCAGATCAAGTACAGCAAGTGAGCTAAGCGCACAGAAACAGAAAAACTCCGGAAACTGCTCCAGACAGCAGTGTTTCGGGCATAACTAGCGCTTGTCAGTAAAGTTCGTTTCCTGCTCTTCAGAACACTGTGGTCAGGCTTTTCTTTTCTAATTATTTAGTGGTTGTATAACCAAAGCTTTCTGCTATCATATTTCTCCTGCAGGTGGCCTTACAAGTTATTTAGAAAGGCAGAACGCCTACTATATTTTTAAGTTCGACAAACCTACTGAAACCCCACTGATTTGTTTGCCAGCGGGGTTTCAGCAAGCAATTTTGTTTTACGCTAAACAAAGTAAAATAACCTGA
>APH_4029
--------------------------------------------------------------------------------------------------------GCCACTATTCAGGATTCCCTGTACAAACGGCTGGATATAGAAGTACAAATCGTTCAGCATGGAGTCACCTTAATCTTGGACACAAATTGTATGAATATTTATGTAATTATATACACAACGAACTTGGTAAACTCATGGTGCTATCCTTGGTTTTAGAGGTTGAGAAAAGATGGCTGCGTTCTCGCAACCAGTGGATGGTGGGCATAGTGGTTCTGTGGGGCGTGTGAATGATGAGGGCCCAGGTGTCCAGGACCTCCCATCATTGAAGGAACAACAAAAGGCCCCATACCCATACCCATGGAGGACATGAGACTAGCAGCGCCACTGGAAGTTAAGGAATTGCTGTACGTAGAGCAAGGATTAGGGATGGTGAGGCTGTTACTGGACGTTGAGGCGTTAGGATTGTTGACAGGGGAGCAACAGGAGGCTGGGCTAGGACAAGGAGAACTGTTTGAGGTGGGAAGAGAGAGATTGATGCCAGTCCCCGTGACAGAAGAAGGGACGATCGAGTCTGGTCGGAAACGAGATCTGCCTCGTTTTTTCTTACTTGGCGTGCCGGAGGCATTGGGATCCTTGTGGGCGGTTCGCATGTGGTCCATAAGAGCTTCCGCATTCATGCAGATCTTGTGACACACAGGACAAGACTGGGAGTTGGCCCCTCCGATGAGAGCTGCATGTTGCTATACAGAATAAAGAAACAATTAGTCTAGGCACATATACATCCACAATAGCAAAGTGTAACACTATCACAAAAAACTTTATATACGCGACTTCATCTAATTAGCCTTCTGTCAGTACACTGGTTATAAAACACCACAAAGTTAATGGCAAAATCATTAAAATTATCTTAAGAAGTAAGCTAGAAGATACGGATGCTGACAAGTATACGGTATTGAACATTATTAAAAAATGCGTGTAGGCACGTCTCGAATACATACAGGCATTGAAACTTCTAGGCCGCTATAGATCAGACTCTAAATCAGATCAAGTACAGCAAGTGAGCTAAGCGCACAGAAACAGAAAAACTCCGGAAACTGCTCCAGACAGCAGTGTTTCGGGCATAACTAGCGCTTGTCAGTAAAGTTCGTTTCCTGCTCTTCAGAACACTGTGGTCAGGCTTTTCTTTTCTAATTATTTAGTGGTTGTATAACCAAAGCTTTCTGCTATCATATTTCTCCTGCAGGTGGCCTTACAAGTTATTTAGAAAGGCAGAACGCCTACTATATTTTTAAGTTCGACAAACCTACTGAAACCCCACTGATTTGTTTGCCAGCGGGGTTTCAGC-----------------------------------------
>APH_5003
-----------------------------------------------AGAACAACACTGAAGATCCATAAAAGTTTCACCGGGATCTTTTTAAAAAAAAAGTTAGCCACTATTCAGGATTCCCTGTACAAACGGCTGGATATAGAAGTACAAATCGTTCAGCATGGAGTCACCTTAATCTTGGACACAAATTGTATGAATATTTATGTAATTATATACACAACGAACTTGGTAAACTCATGGTGCTATCCTTGGTTTTAGAGGTTGAGAAAAGATGGCTGCGTTCTCGCAACCAGTGGATGGTGGGCATAGTGGTTCTGTGGGGCGTGTGAATGATGAGGGCCCAGGTGTCCAGGACCTCCCATCATTGAAGGAACAACAAAAGGCCCCATACCCATACCCATGGAGGACATGAGACTAGCAGCGCCACTGGAAGTTAAGGAATTGCTGTACGTAGAGCAAGGATTAGGGATGGTGAGGCTGTTACTGGACGTTGAGGCGTTAGGATTGTTGACAGGGGAGCAACAGGAGGCTGGGCTAGGACAAGGAGAACTGTTTGAGGTGGGAAGAGAGAGATTGATGCCAGTCCCCGTGACAGAAGAAGGGACGATCGAGTCTGGTCGGAAACGAGATCTGCCTCGTTTTTTCTTACTTGGCGTGCCGGAGGCATTGGGATCCTTGTGGGCGGTTCGCATGTGGTCCATAAGAGCTTCCGCATTCATGCAGATCTTGTGACACACAGGACAAGACTGGGAGTTGGCCCCTCCGATGAGAGCTGCATGTTGCTATACAGAATAAAGAAACAATTAGTCTAGGCACATATACATCCACAATAGCAAAGTGTAACACTATCACAAAAAACTTTATATACGCGACTTCATCTAATTAGCCTTCTGTCAGTACACTGGTTATAAAACACCACAAAGTTAATGGCAAAATCATTAAAATTATCTTAAGAAGTAAGCTAGAAGATACGGATGCTGACAAGTATACGGTATTGAACATTATTAAAAAATGCGTGTAGGCACGTCTCGAATACATACAGGCATTGAAACTTCTAGGCCGCTATAGATCAGACTCTAAATCAGATCAAGTACAGCAAGTGAGCTAAGCGCACAGAAACAGAAAAACTCCGGAAACTGCTCCAGACAGCAGTGTTTCGGGCATAACTAGCGCTTGTCAGTAAAGTTCGTTTCCTGCTCTTCAGAACACTGTGGTCAGGCTTTTCTTTTCTAATTATTTAGTGGTTGTATAACCAAAGCTTTCTGCTATCATATTTCTCCTGCAGGTGGCCTTACAAGTTATTTAGAAAGGCAGAACGCCTACTATATTTTTAAGTTCGACAAACCTACTGAAACCCCACTGATTTGTTTGCCAGCGGGGTTTCAGCAAGCAATTTTGTTTTACGCTAAACAAAGTAAAATAACCTGA
>APH_0622
------------------------------------------------------------------------------------------------------------------------------------------------------------------------------------------------------------------------------------------------------------------------------------------------------------------------------------------------------CCAGGTGTCCAGGACCTCCCATCATTGAAGGAACAACAAAAGGC------CCCATACCCATGGAGGACATGAGACTAGCAGCGCCACTGGAAGTTAAGGAATTGCTGTACGTAGAGCAAGGATTAGGGATGGTGAGGCTGTTACTGGACGTTGAGGCGTTAGGATTGTTGACAGGGGAGCAACAGGAGGCTGGGCTAGGACAAGGAGAACTGTTTGAGGTGGGAAGAGAGAGATTGATGCCAGTTCCCGTGACAGAAGAAGGGACGATCGAGTCTGGTCGGAAACGAGATCTGCCTCGTTTTTTCTTACTTGGCGTGCCGGAGGCATTGGGATCCTTGTGGGCGGTTCGCATGTGGTCCATAAGAGCTTCCGCATTCATGCAGATCTTGTGACACACAGGACAAGACTGGGAGTTGGCCCCTCCGATGAGAGCTGCATGTTGCTATACAGAATAAAGAAACAATTAGTCTAGGCACA-----------------------------------------------------------------------------------------------------------------------------------------------------------------------------------------------------------------------------------------------------------------------------------------------------------------------------------------------------------------------------------------------------------------------------------------------------------------------------------------------------------------------------------------------------------------------------------------------------------------------------------
>APH_0880
AAAAAAACGCACCAAAATTGCATCGTAAACCAAGAAACGTTTACGGAAGAACAACACTGAAGATCCATAAAAGTCTCACCGGGATCTTTTTAAAAAAAAAGTTAGCCACTATTAAGGATTCCCTGTACAAACGGCTGGATATAGAAGTACAAATCGTTCAGCATGGAGTCACCTTAATCTTGGACACAAATTATATGAATATTTATGTAATTATATACACAACGAACTTGGTAAACTCATGGTGCTATCCTTGGTTTTAGAGGTTGAGAAAAGATGGCTGCGTTCTCGCAACCAGTGGATGGTGGGCATAGTGGTTCTGTGGGGCGTGTGAATGATGAGGGCCCAGGTGTCCAGGACCTCCCATCATTGAAGGAACAACAAAAGGCCCCATACCCATACCCATGGAGGACATGAGACTAGCAGCGCCACTGGAAGTTAAGGAATTGCTGTACGTAGAGCAAGGATTAGGGATGGTGAGGCTGTTACTGGACGTTGAGGCGTTAGGATTGTTGACAGGGGAGCAACAGGAGGCTGGGCTAGGACAAGGAGAACTGTTTGAGGTGGGAAGAGAGAGATTGATGCCAGTTCCCGTGACAGAAGAAGGGACGATCGAGTCTGGTCGGAAACGAGATCTGCCTCGTTTTTTCTTACTTGGCGTGCCGGAGGCATTGGGATCCTTGTGGGCGGTTCGCATGTGGTCCATAAGAGCTTCCGCATTCATGCAGATCTTGTGACACACAGGACAAGACTGGGAGTTGGCCCCTCCGATGAGAGCTGCATGTTGCTATACAGAATAAAGAAACAATTAGTCTAGGCACATATACATCCACAATAGCAAAGTGTAACACTATCACAAAAAACTTCATATACGCGACTTCATCTAATTAGCCTTCTGTCAGTACACTGATTATAAAACACCACAAAGTTAATGGCAAAATCATTAAAATTACCTTAAGAAGTAAGCCAGAAGATACGGATGCTGACAAGTATACAGTATTGAACATTATTAAAAAATGCGTGTAGGCACGTCTCGAATACATACAGGCATTGAGACTTCTAGGCCGCTATAGATCAGACTCTAAATCAGATCAAGTACAGCAAGTGAGCTAAGCGCACAGAAACAGAAAAACTCCGGAAACTGCTCCAGACAGCAGTGTTTCGGGCATAACTAGGGCTTGTCAGTGAAGTTATTTTCCTGCTCTTCCGAACACTGTGGTCAGGCTTTTCTTTTCTAATTATTTAGTGGTTGTATAACCAAAGCTTTCTGCTATCATATTTCTCCTGCAGGTGGCCTTACAAGTTATTTAGAAAGGCAGAACGCCTACTATATTTTTAAGTGCGACAAACCTACTGAAAACCCGCTGATTTGTTTGCCAGCGGGGTTTCAGCAAGCAATTTTGTTTTACGCTAAACAAAGTAAAATAACCTGA
>APH_0683
AAAAAAACGCACCAAAATTGCATCGTAAACCAAGAAACGTTTACGGAAGAACAACACTGAAGATCCATAAAAGTCTCACCGGGATCTTTTTAAAAAAAAAGTTAGCCACTATTCAGGATTCCCTGTACAAACGGCTGGATATAGAAGTACAAATCGTTCAGCATGGAGTCACCTTAATCTTGGACACAAATTATATGAATATTTATGTAATTATATACACAACGAACTTGGTAAACTCATGGTGCTATCCTTGGTTTTAGAGGTTGAGAAAAGATGGCTGCGTTCTCGCAACCAGTGGATGGTGGGCATAGTGGTTCTGTGGGGCGTGTGAATGATGAGGGCCCAGGTGTCCAGGACCTCCCATCATTGAAGGAACAACAAAAGGCCCCATACCCATACCCATGGAGGACATGAGACTAGCAGCGCCACTGGAAGTTAAGGAATTGCTGTACGTAGAGCAAGGATTAGGGATGGTGAGGCTGTTACTGGACGTTGAGGCGTTAGGATTGTTGACAGGGGAGCAACAGGAGGCTGGGCTAGGACAAGGAGAACTGTTTGAGGTGGGAAGAGAGAGATTGATGCCAGTCCCCGTGACAGAAGAAGGGACGATCGAGTCTGGTCGGAAACGAGATCTGCCTCGTTTTTTCTTACTTGGCGTGCCGGAGGCATTGGGATCCTTGTGGGCGGTTCGCATGTGGTCCATAAGAGCTTCCGCATTCATGCAGATCTTGTGACACACAGGACAAGACTGGGAGTTGGCCCCTCCGATGAGAGCTGCATGTTGCTATACAGAATAAAGAAACAATTAGTCTAGGCACATATACATCCACAATAGCAAAGTGTAACACTATCACAAAAAACTTCATATACGCGACTTCATCTAATTAGCCTTCTGTCAGTACACTGATTATAAAACACCACAAAGTTAATGGCAAAATCATTAAAATTACCTTAAGAAGTAAGCCAGAAGATACGGATGCTGACAAGTATACAGTATTGAACATTATTAAAAAATGCGTGTAGGCACGTCTCGAATACATACAGGCATTGCAACTTCTAGGCCGCTATAGATCAGACTCTAAATCAGATCAAGTACAGCAAGTGAGCTAAGCGCACAGAAACAGAAAAACTCCGGAAACTGCTCCAGACAGCAGTGTTTCGGGCATAACTAGGGCTTGTCAGTGAAGTTATTTTCCTGCTCTTCCGAACACTGTGGTCAGGCTTTTCTTTTCTAATTATTTAGTGGTTGTATAACCAAAGCTTTCTGCTATCATATTTCTCCTGCAGGTGGCCTTACAAGTTATTTAGAAAGGCAGAACGCCTACTATATTTTTAAGTGCGACAAACCTACTGAAAACCCGCTGATTTGTTTGCCAGCGGGGTTTCAGCAAGCAATTTTGTTTTACGCTAAACAAAGTAAAATAACCTGA
>APH_0136
AAAAAAACGCACCAAAATTGCATCGTAAACCAAGAAACGTTTACGGAAGAACAACACTGAAGATCCATAAAAGTTTCACCGGGATCTTTTTAAAAAAAAAGTTAGCCACTATTCAGGATTCCCTGTACAAACGGCTGGATATAGAAGTACAAATCGTTCAGCATGGAGTCACCTTAATCTTGGACACAAATTGTATGAATATTTATGTAATTATATACACAACGAACTTGGTAAACTCATGGTGCTATCCTTGGTTTTAGAGGTTGAGAAAAGATGGCTGCGTTCTCGCAACCAGTGGATGGTGGGCATAGTGGTTCTGTGGGGCGTGTGAATGATGAGGGCCCAGGTGTCCAGGACCTCCCATCATTGAAGGAACAACAAAAGGCCCCATACCCATACCCATGGAGGACATGAGACTAGCAGCGCCACTGGAAGTTAAGGAATTGCTGTACGTAGAGCAAGGATTAGGGATGGTGAGGCTGTTACTGGACGTTGAGGCGTTAGGATTGTTGACAGGGGAGCAACAGGAGGCTGGGCTAGGACAAGGAGAACTGTTTGAGGTGGGAAGAGAGAGATTGATGCCAGTCCCCGTGACAGAAGAAGGGACGATCGAGTCTGGTCGGAAACGAGATCTGCCTCGTTTTTTCTTACTTGGCGTGCCGGAGGCATTGGGATCCTTGTGGGCGGTTCGCATGTGGTCCATAAGAGCTTCCGCATTCATGCAGATCTTGTGACACACAGGACAAGACTGGGAGTTGGCCCCTCCGATGAGAGCTGCATGTTGCTATACAGAATAAAGAAACAATTAGTCTAGGCACATATACATCCACAATAGCAAAGTGTAACACTATCACAAAAAACTTCATATACGCGACTTCATCTAATTAGCCTTCTGTCAGTACACTGATTATAAAACACCACAAAGTTAATGGCAAAATCATTAAAATTACCTTAAGAAGTAAGCCAGAAGATACGGATGCTGACAAGTATACAGTATTGAACATTATTAAAAAATGCGTGTAGGCACGTCTCGAATACATACAGGCATTGCAACTTCTAGGCCGCTATAGATCAGACTCTAAATCAGATCAAGTACAGCAAGTGAG------------------------------------------------------------------------------------------------------------------------------------------------------------------------------------------------------------------------------------------------------------------------------------------------------------------------------------
>APH_0723
AAAAAAACGCACCAAAATTGCATCGTAAACCAAGAAACGTTTACGGAAGAACAACACTGAAGATCCATAAAAGTCTCACCGGGATCTTTTTAAAAAAAAAGTTAGCCACTATTAAGGATTCCCTGTACAAACGGCTGGATATAGAAGTACAAATCGTTCAGCATGGAGTCACCTTAATCTTGGACACAAATTATATGAATATTTATGTAATTATATACACAACGAACTTGGTAAACTCATGGTGCTATCCTTGGTTTTAGAGGTTGAGAAAAGATGGCTGCGTTCTCGCAACCAGTGGATGGTGGGCATAGTGGTTCTGTGGGGCGTGTGAATGATGAGGGCCCAGGTGTCCAGGACCTCCCATCATTGAAGGAACAACAAAAGGCCCCATACCCATACCCATGGAGGACATGAGACTAGCAGCGCCACTGGAAGTTAAGGAATTGCTGTACGTAGAGCAAGGATTAGGGATGGTGAGGCTGTTACTGGACGTTGAGGCGTTAGGATTGTTGACAGGGGAGCAACAGGAGGCTGGGCTAGGACAAGGAGAACTGTTTGAGGTGGGAAGAGAGAGATTGATGCCAGTCCCCGTGACAGAAGAAGGGACGATCGAGTCTGGTCGGAAACGAGATCTGCCTCGTTTTTTCTTACTTGGCGTGCCGGAGGCATTGGGATCCTTGTGGGCGGTTCGCATGTGGTCCATAAGAGCTTCCGCATTCATGCAGATCTTGTGACACACAGGACAAGACTGGGAGTTGGCCCCTCCGATGAGAGCTGCATGTTGCTATACAGAATAAAGAAACAATTAGTCTAGGCACATATACATCCACAATAGCAAAGTGTAACACTATCACAAAAAACTTCATATACGCGACTTCATCTAATTAGCCTTCTGTCAGTACACTGATTATAAAACACCACAAAGTTAATGGCAAAATCATTAAAATTACCTTAGGAAGTAAGCCAGAAGATACGGATGCTGACAAGTATACAGTATTGAACATTATTAAAAAATGCGTGTAGGCACGTCTCGAATACATACAGGCATTGAAACTTCTAGGCTGCTATAGATCAGACTCTAAATCAGATCAAGTACAGCAAGTGAGCTAAGCGCACAGAAACAGAAAAACTCCGGAAACTGCTCCAGACAGCAGTGTTTCGGGCATAACTAGCACTTGTCAGTGAAGTTATTTTCCTGCTCTTCCGAACACTGTGGTCAGGCTTTTCTTTTCTAATTATTTAGTGGTTGTATAACCAAAGCTTTCTGCTATCATATTTCTCCTGCAGGTGGCCTTACAAGTTATTTAGAAAGGCAGAACGCCTACTATATTTTTAAGTGCGACAAACCTACTGAAAACCCGCTGATTTGTTTGCCAGCGGGGTTTCAGCAAGCAATTTTGTTTTACGCTAAACAAAGTAAAATAACCTGA
>APH_1438
--------------------------------------------------------------------------------------------------------------------------------------------------------------------------------------------------------------------------------------------------------------------------------------------------------------------------------------------------------------------------------------------------------------------------------------------CTGGAAGTTAAGGAATTGCTGTACGTAGAGCAAGGATTAGGGATGGTGAGGCTGTTACTGGACGTTGAGGCGTTAGGATTGTTGACAGGGGAGCAACAGGAGGCTGGGCTAGGACAAGGAGAACTGTTTGAGGTGGGAAGAGAGAGATTGATGCCAGTCCCCGTGACAGAAGAAGGGACGATCGAGTCTGGTCGGAAACGAGATCTGCCTCGTTTTTTCTTACTTGGCGTGCCGGAGGCATTGGGATCCTTGTGGGCGGTTCGCATGTGGTCCATAAGAGCTTCCGCATTCATGCAGATCTTGTGACACACAGGACAAGACTGGGAGTTGGCCCCTCCGATGAGAGCTGCATGTTGCTATACAGAATAAAGAAACAATTAGTCTAGGCACATATACATCCACAATAGCAAAGTGTAACACTATCACAAAAAACTTCATATACGCGACTTCATCTAATTAGCCTTCTGTCAGTACACTGGT------------------------------------------------------------------------------------------------------------------------------------------------------------------------------------------------------------------------------------------------------------------------------------------------------------------------------------------------------------------------------------------------------------------------------------------------------------------------------------------------------------------------------------------
