# Supplementary material for: ﻿Discovery of a new tarantula species from the Madrean Sky Islands and the first documented instance of syntopy between two montane endemics (Araneae, Theraphosidae, Aphonopelma): a case of prior mistaken identity
Source: Zookeys. 2024 Aug 16;1210:61–98. doi: 10.3897/zookeys.1210.125318 (PMC11344175; doi:10.3897/zookeys.1210.125318)
Supplement: Supplementary material 8 — Phylogenomics files [file zookeys-1210-061_article-125318__-s008.zip › Suppl8/individual_UCE_loci/sl_realigned_uce_2001163.fas]

>APH_4021
-------GAAAAGGATATAATTAAATTGTCAAATCTAAGTGTTCCGTTATTATTGGAATGCAACAAGCTATCACGTCTTGGGGTAAATGCGGATACTTTATTACAGTAAGCTGCATTAAAGCTATTGAACCATTCAAGCTGTCAGTGGTTATCATTGCCTATAATCAGCTTCTCCTCTAACTTTTACTTTTTCACCAATTCATTTGAATTGGTTTTTATTAAATACATA-TTTTAGTTTTTATTAAATATATTCCTTCTCCGACAACTCCTACTAATCTTTTTGGGGTTAATAATTTCAGTGTTACTGTAAGTAAATACACTTTTGTAAATGCGTAAAATGTTTTACAACCTGTGTCTAATGTATGTGTTCATAACTTCCACAAACATTTGTCCTGAGGGCCATCAAGAAATGTTTTTGTAGTAGTAGTAAACAATAACTCTATCAGAAGTAAACAATAATTTAACCATTTTTCCATATGTTAGCAAAAGGTGCGTTTCAACCATCACTGAAACTAAGCACCATTTTGAATTCTTTTCCTCTTGTATCCCTCAGGAAGAGGAGGAAGAAGAGGAGGAAGAGGAAGAGGAGGAAGAGGAAAAAGAGAATAAAGAAAATGTCCAAGAGTCCGTTGATGAGGTCTTCTTACTTGAGCGTAAGAGAAAACACAGCCTCAAATACAAACGCAGCTTCTTCGTCAGGATGGTTTCAGATCCAAAGCTGTATAATCCCAAGATTGTTCGGGCCTTGTCGTCTACTGGAAGTCGCAGGCACACCAGTGATCCAGTTGACAGTGACACTGGTGTTGTAACCCCTGTCTAGGCTTAGGATGTGCTTCTCTACAACCTATAGGGACAGATCAACTTAAGAAAACTTTTAGGTTCTTTCTGGTTGTAGTTCTCCTCGTGAAATCTTTATCGACGGCCTTGAAAACTTCAAACTTGAAAAAAATTGGAACACTGAAAAGCACCCTATCCCTACATTGTCAGTGCTGTCTTGTTCCCTCTACTCTGGTGGTCTTGTTGATGTAGCTAGACTTCGTATTAGTAATATTTTCGCTTTATCATTCCAAATGTCGTGAGAAGTACTGCATCTTAATTATTTCAGACCAATATATCTTAATTAAATGATCTCTTCAACAACGTCCCATTCGCCTGGAAATATAAGATTACACCGTCTTATATGACCGGGTAGGAAAATGTAATTTAATTTTGCAGTCATGTATTACAAAAAGAA-----AAAAACCTCAAAAACCTCACTCTTCATAAATTTTGCGCTGTTTTATGTTACTTTTCTTTCAAAGAAATGGACAGCTATTTCAGTTTGATTTCAAAATATTGAATTCAAAGTAAATGCTACTTTGCAAAG
>APH_3191
--------------------------------------------------------------------------------------------------TCTCCCAGTAAGCTGCATTAGAGCTATTGAACCATTCAAGCTGTCAGTGGTTATCATTGTCTATCATCAGCTTCTCCTCTAACTTTTACTTTTTCACCAATTCATTTGAACTGGTTTTTATTAAATACATATTTTTAGTTTTTATTAAATATATTCCTTCCCCGGCAACTCCTACTAATCTTTTTGGGGTTAATAATTTCAGTGTTACTGTAAGTAAATACACTTTTGTAAATGCGTAAAATGTTTTACAACCTGTGTCTAATGTATGTGTTCATAACTTCCACAAACATTTGTCCTGAGGGCCATCAAGAAATGTTTTTGTAGTAGTAGTAAACAATAACTCTATCAGAAGTAAACAATAATTTAACCATTTTTCCATATGTTAGCAAAAGGTGCGTTTCAACCATCACTGAAACTAAGCACCATTTTGAATTCTTTTCCTCTTGTATCCCTCAGGAAGAGGAGGAAGAAGAGGAGGAAGAGGAAGAGGAGGAAGAGGAAAAAGAGAATAAAGAAAATGTCCAAGAGTCCGTTGATGAGGTCTTCTTACTTGAGCGTAAGAGAAAACACAGCCTCAAATACAAACGCAGCTTCTTCGTCAGGATGGTTTCAGATCCAAAGCTGTATAATCCCAAGATTGTTCGGGCCTTGTCGTCTACTGGAAGTCGCAGGCACACCAGTGATCCAGTTGACAGTGACACTGGTGTTGTAACCCCTGTCTAGGCTTAGGATGTGCTTCTCTACAACCTATAGGGACAGATCAACTTAAGAAAACTTTTAGGTTCTTTCTGGTTGTAGTTCTCCTCGTGAAATCTTTATCGACGGCCTTGAAAACTTCAAACTTGAAAAAAATTGGAACACTGAAAAGCACCCTATCCCTACATTGTCAGTGCTGTCTTGTTCCCTCTACTCTGGTGGTCTTGTTGATGTAGCTAGACTTCGTATTAGTAATATTTTCGCTTTATCATTCCAAATGTCGTGAGAAGTACTGCATCTTAATTATTTCAGACCAATATATCTTAATTAAATGATCTCTTCAATAACGTCCCATTCGCCTGGAAATATAAGATTACACCGTCTTATATGACCGGGTAGGAAAATG-------------------------------------------------------------------------------------------------------------------------------------------------------------------------
>APH_0136
-------------------------------------------------------------------CGATCACGTCTTGGGGTAAATGCGGATACTTTATTACAGTAAGCTGCATTAAAGCTATTGAACCATTCAAGCTGTTAGTGGTTATCATTGCCTATCATCAGCTTCTCCTCTAACTTTTACTTTTTCACCAATTCATTTGAATTGGTTTTTATTAAATACATATTTTTAGTTTTTATTAAATATATTCCTTCCCCGGCAACTCCTACTAATCTTTTTGGGGTTAATAATTTCAGTGTTACTGTAAGTAAATACACTTTTGTAAATGCGTAAAATGTTTTACAACCTGTGTCTAATGTATGTGTTCATAACTTCCACAAACATTTGTCCTGAGGGCCATCAAAAAATGTTTTTGTAGTAGTAGTAAACAATAACTCTATTAGAAGTAAACAATAATTTAACCATTTTTCCATATGTTAGCAAAAGGTGCGTTTCAACCATCACTGAAACTAAGCACCATTTTGAATTCTGTTCCTCTTGTATCCCTCAGGAAGAGGAGGAAGAAGAGGAGGAAGAGGAAGAGGAGGAAGAGGAAAAAGAGAATAAAGAAAATGTCCAAGAGTCCGTTGATGAGGTCTTCTTACTTGAGCGTAAGAGAAAACACAGCCTCAAATACAAACGCAGCTTCTTCGTCAGGATGGTTTCAGATCCAAAGCTGTATAATCCCAAGATTGTTCGGGCCTTGTCGTCTACTGGAAGTCGCAGGCACACCAGCGATCCAGTTGACAGTGACACTGGTGTTGTAACCCCCGTCTAGGCTTAGGATGTGCTTCTCTACAACCTATAGGGACAGATCAACTTAAGAAAACTTTTAGGTTCTTTCTGGTTGTAATTCTCCTCGTGAAATCTTTATCGACGGCCTTGAAAACTTCAAACTTGAAAAAAATTGGAACACTGAAAAGCACCCTATCCCTACATTGTCAGTGCTGTCTTGTTCCCTCTACTCTGGTGGTCTTGTTGATGTAGCTAGACTTCGTATTAGTAATATTTTCGCTTTATCATTCCAAATGTCGTGAGAAGTACTGCATCTTAATTATTTCAGACCAATATATCTTAATTAAATGACCTCTTCAATAACGTCCCATTCGCCTGGAAATATAAGATTACACCGTCTTATATGACCGGATAGGAAAATGTAATTTAATTTTGCAGTCATGTATTACAAAAAAAAAAAGAAAAAACCTCAAAAACCTCACTCTTCATAAATTTTGCGCTGTTTTATGTTACTTTCCTTTCAAAGAAATGGACAGTTATTTCAGTTTGATTTCAAAATATTGAATTCAAAGTAAATGCTACTTTGCAAAG
>APH_0622
-------------------------------------------------------------------------------------------------------------------------------------------------------------------------------------------------------------------------------------------------------TATATTCCTTCTCCGACAACTCCTACTAATCTTTTTGGGGTTAATAATTTCAGTGTTACTGTAAGTAAATACACTTTTGTAAATGCGTAAAATGTTTTACAACCTGTGTCTAATGTATGTGTTCATAACTTCCACAAACATTTGTCCTGAGGGCCATCAAAAAATGTTTTTGTAGTAGTAGTAAACAATAACTCTATTAGAAGTAAACAATAATTTAACCATTTTTCCATATGTTAGCAAAAGGTGCGTTTCAACCATCACTGAAACTAAGCACCATTTTGAATTCTTTTCCTCTTGTATCCCTCAGGAAGAGGAGGAAGAAGAGGAGGAAGAGGAAGAGGAGGAAGAGGAAAAAGAGAATAAAGAAAATGTCCAAGAGTCCGTTGATGAGGTCTTCTTACTTGAGCGTAAGAGAAAACACAGCCTCAAATACAAACGCAGCTTCTTCGTCAGGATGGTTTCAGATCCAAAGCTGTATAATCCCAAGATTGTTCGGGCCTTGTCGTCTACTGGAAGTCGCAGGCACACCAGCGATCCAGTTGACAGTGACACTGGTGTTGTAACCCCCGTCTAGGCTTAGGATGTGCTTCTCTACAACCTATAGGGACAGATCAACTTAAGAAAACTTTTAGGTTCTTTCTGGTTGTAGTTCTCCTCGTGAAATCTTTATCGACGGCCTTGAAAACTTCAAACTTGAAAAAAATTGGAACACTGAAAAGCACCCTATCCCTACATTGTCAGTGCTGTCTTGTTCCCTCTACTCTGGTGGTCTTGTTGATGTAGCTAGACTTCGTATTAGTAATATTTTCGCTTTATCATTCCAAATGTCGTGAGAAGTACTGCATCTTAATTATTTCAGACCAATATATCTTAATTAAATGATCTCTTCAATAACGTCCCATTCGCCTGGAAATATAAGATTACACCGTCTTATATGACCGGATAGGAAAATGTAATTTAATTTTGCAGTCATGTATTACAAAAAAAAAAAGAAAAAACCTCAAAAACCTCACTCTTCATAAATTTTGCGCTGTTTTATGTTACTTTCCTTTCAAAGAAATGGACAGTTATTTCAGTTTGATTTCAAAATATTGAATTCAAAG-------------------
>APH_0880
ATTGAAAGAAAAGGATATAATTAAATTCTCAAATCTAAGTGTTCCGTTATTATTGGAATGCAACAAGCTATCACGTCTTGGGGTAAATGTGGATACTTTATCACAGTAAGCTGCATTAGAGCTATTGAACCATTCAAGCTGTCAGTGGTTATCATTGCCTATCATCAGCTTCTCCTCTAACTTTTACTTTTTCACCAATTCATTTGAACTGGTTTTTATTAAATATATATTTTTAGTTTTTATTAAATATATTCCTTCCCCGGCAACTCCTACTAATCTTTTTGGGGTTAATAATTTCAGTGTTACTGTAAGTAAATACACTTTTGTAAATGCGTAAAATGTTTTACAACCTGTGTCTAATGTATGTGTTCATAACTTCCACAAACATTTGTCCTGAGGGTCATCAAGAAATGTTTTTGTAGTAGTAGTAAACAATAACTCTATTAGAAGTAAACAATAATTTAACCATTTTTCCATATGTTAGCAAAAGGTGCGTTTCAACCATCACTGAAACTAAGCACCATTTTGAATTCTGTTCCTCTTGTATCCCTCAGGAAGAGGAGGAAGAAGAGGAGGAAGAGGAAGAGGAGGAAGAGGAAAAAGAGAATAAAGAAAATGTCCAAGAGTCCGTTGATGAGGTCTTCTTACTTGAGCGTAAGAGAAAACACAGCCTCAAATACAAACGCAGCTTCTTCGTCAGGATGGTTTCAGATCCAAAGCTGTATAATCCCAAGATTGTTCGGGCCTTGTCGTCTACTGGAAGTCGCAGGCACACCAGCGATCCAGTTGACAGTGACACTGGTGTTGTAACCCCCGTCTAGGCTTAGGATGTGCTTCTCTACAACCTATAGGGACAGATCAACTTAAGAAAACTTTTAGGTTCTTTCTGGTTGTAATTCTCCTCGTGAAATCTTTATCGACGGCCTTGAAAACTTCAAACTTGAAAAAAATTGGAACACTGAGAAGCACCCTATCCCTACATTGTCAGTGCTGTCTTGTTCCCTCTACTCTGGTGGTCTTGTTGATGTAGCTAGACTTCGTATTAGTAATATTTTCGCTTTATCATTCCAAATGTCGTGAGAAGTACTGCATCTTAATTATTTCAGACCAATATATCTTAATTAAATGATCTCTTCAATAACGTCCCATTCGCCTGGAAATATAAGATTACACCGTCTTATATGACCGGGTAGGAAAATGTAATTTAATTTTGCAGTCATGTATTACAAAAAAAAAAAAAAAAACC---------------------------------------------------------------------------------------------------------------------------
>APH_5001
ATTGAAACAAAAGGATATAATTAAATTCTGAAATCTAAGTGTTCCGTTATTATTGGAATGCAACAAGCTATCACGTCTTGGGGTAAATGTGGATACTTTATCACAGTAAGCTGCATTAAAGCTATTGAACCATTCAAGCTGTCAGTGGTTATCATTGCCTATCATCAGCTTCTCCTCTAACTTTTACTTTTTCACCAATTCATTTGAACTGGTTTTTATTAAATACATATTTTTAGTTTTTATCAAATATATTCCTTCCCCGGCAACTCCTACTAATCTTTTTGGGGTTAATAATTTCAGTGTTACTGTAAGTAAATACACTTTTGTAAATGCGTAAAATGTTTTACAACCTGTGTCTAATGTATGTGTTCATAACTTCCACAAACATTTGTCCTGAGGGCCATCAAGAAATGTTTTTGTAGTAGTAGTAAACAATAACTCTATTAGAAGTAAACAATAATTTAACCATTTTTCCATATGTTAGCAAAAGGTGCGTTTCAACCATCACTGAAACTAAGCACCATTTTGAATTCTGTTCCTCTTGTATCCCTCAGGAAGAGGAGGAAGAAGAGGAGGAAGAGGAAGAGGAGGAAGAGGAAAAAGAGAATAAAGAAAATGTCCAAGAGTCCGTTGATGAGGTCTTCTTACTTGAGCGTAAGAGAAAACACAGCCTCAAATACAAACGCAGCTTCTTCGTCAGGATGGTTTCAGATCCAAAGCTGTATAATCCCAAGATTGTTCGGGCCTTGTCGTCTACTGGAAGTCGCAGGCACACCAGCGATCCAGTTGACAGTGACACTGGTGTTGTAACCCCCGTCTAGGCTTAGGATGTGCTTCTCTACAACCTATAGGGACAGATCAACTTAAGAAAACTTTTAGGTTCTTTCTGGTTGTAATTCTCCTCGTGAAATCTTTATCGACGGCCTTGAAAACTTCAAACTTGAAAAAAATTGGAACACTGAAAAGCACCCTATCCCTACATTGTCAGTGCTGTCTTGTTCCCTCTACTCTGGTGGTCTTGTTGATGTAGCTAGACTTCGTATTAGTAATATTTTCGCTTTATCATTCCAAATGTCGTGAGAAGTACTGCATCTTAATTATTTCAGA-----------------------CTCTTCAATAACGTCCCATTCGCCTGGAAATATAAGATTACACCGTCTTATATGACCGGGTAGGAAAATGTAATTTAATTTTGCAGTCATGTATTACAAAAAAAAAAGAAAAAAACCTCAAAAACCTCACTCTTCATAAATTTTGCGCTGTTTTATGTTACTTTTCTTTCAAAGAAATGGACAGCTATTTCAGTTTGATTTCAAAATATTGAATTCAAAGTAAATGCTACTTTGCAAAG
>APH_1535
ATTGAAAGAAAAGGATATAATTAAATTCTCAAATCTAAGTGTTCCTTTATTATTGGAATGCAACAAGCTATCACGTCTTGGGGTAAATGTGGATACTTTATCACAGTAAGCTGCATTAGAGCTATTGAACCATTCAAGCTGTCAGTGGTTATCATTGCCTATCATCAGCTTCTCCTCTAACTTTTACTTTTTCACCAATTCATTTGAACTGGTTTTTATTAAATACATATTTTTTGTTTTTATTAAATATATTCCTTCCCCGGCAACTCCTACTAATCTTTTTGGGGTTAATAATTTCAGTGTTACTGTAAGTAAATACACTTTTGTAAATGCGTAAAATGTTTTACAACCTGTGTCTAATGTATGTGTTCATAACTTCCACAAACATTTGTCCTGAGGACCATCAAGAAATGTTTTTGTAGTAGTAGTAAACAATAACTCTATTAGAAGTAAACAATAATTTAACCATTTTTCCATATGTTAGCAAAAGGTGCGTTTCAACCATCACTGAAACTAAGCACCATTTTGAATTCTGTTCCTCTTGTATCCCTCAGGAAGAGGAGGAAGAAGAGGAGGAAGAGGAAGAGGAGGAAGAGGAAAAAGAGAATAAAGAAAATGTCCAAGAGTCCGTTGATGAGGTCTTCTTACTTGAGCGTAAGAGAAAACACAGCCTCAAATACAAACGCAGCTTCTTCGTCAGGATGGTTTCAGATCCAAAGCTGTATAATCCCAAGATTGTTCGGGCCTTGTCGTCTACTGGAAGTCGCAGGCACACCAGCGATCCAGTTGACAGTGACACTGGTGTTGTAACCCCCGTCTAGGCTTAGGATGTGCTTCTCTACAACCTATAGGGACAGATCAACTTAAGAAAACTTTTAGGTTCTTTCTGGTTGTAATTCTCCTCGTGAAATCTTTATCAACGGCCTTGAAAACTTCAAACTTGAAAAAAATTGGAACACTGAAAAGCACCCTATCCCTACATTGTCAGTGCTGTCTTGTTCCCTCTACTCTGGTGGTCTTGTTGATGTAGCTAGACTTCGTATTAGTAATATTTTCGCTTTATCATTCCAAATGTCGTGAGAAGTACTGCATCTTAATTATTTCAGACCAATATATCTTAATTAAATGATCTCTTCAATAACGTCCCATTCGCCTGGAAATATAAGATTACACCGTCTTATATGACCGGGTAGGAAAATGTAATTTAATTTTGCAGTCATGTATTACAAAAAAAAAAAGAAAAAACCTCAAAAACCTCACTCTTCATAAATTTTGCGCTGTTTTATGTTACTTTTCTTTCAAAGAAATGGACAGCTATTTCAGTTTGATTTCAAAATATTGAATTCAAAGTAAATGCTACTTTGCAAAG
>APH_4029
-------------------------------------------CCTTTATTATTGGAATGCAACAAGCTATCACGTCTTGGGGTAAATGTGGATACTTTATCACAGTAAGCTGCATTAGAGCTATTGAACCATTCAAGCTGTCAGTGGTTATCATTGCCTATCATCAGCTTCTCCTCTAACTTTTACTTTTTCACCAATTCATTTGAACTGGTTTTTATTAAATACATATTTTTTGTTTTTATTAAATATATTCCTTCCCCGGCAACTCCTACTAATCTTTTTGGGGTTAATAATTTCAGTGTTACTGTAAGTAAATACACTTTTGTAAATGCGTAAAATGTTTTACAACCTGTGTCTAATGTATGTGTTCATAACTTCCACAAACATTTGTCCTGAGGACCATCAAGAAATGTTTTTGTAGTAGTAGTAAACAATAACTCTATTAGAAGTAAACAATAATTTAACCATTTTTCCATATGTTAGCAAAAGGTGCGTTTCAACCATCACTGAAACTAAGCACCATTTTGAATTCTGTTCCTCTTGTATCCCTCAGGAAGAGGAGGAAGAAGAGGAGGAAGAGGAAGAGGAGGAAGAGGAAAAAGAGAATAAAGAAAATGTCCAAGAGTCCGTTGATGAGGTCTTCTTACTTGAGCGTAAGAGAAAACACAGCCTCAAATACAAACGCAGCTTCTTCGTCAGGATGGTTTCAGATCCAAAGCTGTATAATCCCAAGATTGTTCGGGCCTTGTCGTCTACTGGAAGTCGCAGGCACACCAGCGATCCAGTTGACAGTGACACTGGTGTTGTAACCCCCGTCTAGGCTTAGGATGTGCTTCTCTACAACCTATAGGGACAGATCAACTTAAGAAAACTTTTAGGTTCTTTCTGGTTGTAATTCTCCTCGTGAAATCTTTATCAACGGCCTTGAAAACTTCAAACTTGAAAAAAATTGGAACACTGAAAAGCACCCTATCCCTACATTGTCAGTGCTGTCTTGTTCCCTCTACTCTGGTGGTCTTGTTGATGTAGCTAGACTTCGTATTAGTAATATTTTCGCTTTATCATTCCAAATGTCGTGAGAAGTACTGCATCTTAATTATTTCAGACCAATATATCTTAATTAAATGATCTCTTCAATAACGTCCCATTCGCCTGGAAATATAAGATTACACCGTCTTATATGACCGGGTAGGAAAATGTAATTTAATTTTGCAGTCATGTATTACAAAAAAAAAAAAAAAAAACCTCAAAAACCTCACTC-----------------------------------------------------------------------------------------------------------
>APH_5003
------------------------------------------------------------------GCTATCACGTCTTGGGGTAAATGTGGATACTTAATCACAGTAAGCTGCATTAGAGCTATTGAACCATACAAGCTGTCAGTGGTTATCATTGCCTATCATCAGCTTCTCCTCTAACTTTTACTTTTTCACCAATTCATTTGAACTGGTTTTTATTAAATACATATTTTTAGTTTTTATTAAATATATTTCTTCCCCGGCAACTCCTACTAATCTTTTTGGGGTTAATAATTTCAGTGTTACTGTAAGTAAATACACTTTTGTAAATGCGTAAAATGTTTTACAACCTGTGTCTAATGTATGTGTTCATAACTTCCACAAACATTTGTCCTGAGGACCATCAAGAAATGTTTTTGTAGTAGTAGTAAACAATAACTCTATTAGAAGTAAACAATAATTTAACCATTTTTCCATATGTTAGCAAAAGGTGCGTTTCAACCATCACTGAAACTAAGCACCATTTTGAATTCTGTTCCTCTTGTATCCCTCAGGAAGAGGAGGAAGAAGAGGAGGAAGAGGAAGAGGAGGAAGAGGAAAAAGAGAATAAAGAAAATGTCCAAGAGTCCGTTGATGAGGTCTTCTTACTTGAGCGTAAGAGAAAACACAGCCTCAAATACAAACGCAGCTTCTTCGTCAGGATGGTTTCAGATCCAAAGCTGTATAATCCCAAGATTGTTCGGGCCTTGTCGTCTACTGGAAGTCGCAGGCACACCAGCGATCCAGTTGACAGTGACACTGGTGTTGTAACCCCCGTCTAGGCTTAGGATGTGCTTCTCTACAACCTATAGGGACAGATCAACTTAAGAAAACTTTTAGGTTCTTTCTGGTTGTAATTCTCCTCGTGAAATCTTTATCGACGGCCTTGAAAACTTCAAACTTGAAAAAAATTGGAACACTGAAAAGCACCCTATCCCTACATTGTCAGTGCTGTCTTGTTCCCTCTACTCTGGTGGTCTTGTTGATGTAGCTAGACTTCGTATTAGTAATATTTTCGCTTTATCATTCCAAATGTCGTGAGAAGTACTGCATCTTAATTATTTCAGA-----------------------CTCTTCAATAACGTCCCATTCGCCTGGAAATATAAGATTACACCGTCTTATATGACCGGGTAGGAAAATGTAATTTAATTTTGCAGTCATGTATTACAAAAAAAAAAAA-AAAAACCTCAAAAACCTCACTCTTCATAAATTTTGTGCTGTTTTATGTTACTTTTCTTTCAAAGAAATGGACAGCTATTTCAGTTTGATTTCAAAATATTGAATTCAAAGTAAATGATACTTTGCAAAG
>APH_0683
ATTGAAAGAAAAGGATATAATTAAATTCTCAAATCTAAGTGTTCCGTTATTATTGGAATGCAACAAGCTATCACGTCTTGGGGTAAATGTGGATACTTTATCACAGTAAGCTGCATTAGAGCTATTGAACCATTCAAGCTGTCAGTGGTTATCATTGCCTATCATCAGCTTCTCCTCTAACTTTTACTTTTGCACCAATTCATTTGAACTGGTTTTTATTAAATACATATTTTTAGTTTTTATTAAATATATTCCTTCCCCGGCAACTCCTACTAATCTTTTTGGGGTTAATAATTTCAGTGTTACTGTAAGTAAATACACTTTTGTAAATGCGTAAAATGTTTTACAACCTGTGTCTAATGTATGTGTTCATAACTTCCACAAACATTTGTCCTGAGGGCCATCAAGAAATGTTTTTGTAGTAGTAGTAAACAATAACTCTATTAGAAGTAAACAATAATTTAACCATTTTTCCATATGTTAGCAAAAGGTGCGTTTCAACCATCACTGAAACTAAGCACCATTTTGAATTCTGTTCCTCTTGTATCCCTCAGGAAGAGGAGGAAGAAGAGGAGGAAGAGGAAGAGGAGGAAGAGGAAAAAGAGAATAAAGAAAATGTCCAAGAGTCCGTTGATGAGGTCTTCTTACTTGAGCGTAAGAGAAAACACAGCCTCAAATACAAACGCAGCTTCTTCGTCAGGATGGTTTCAGATCCAAAGCTGTATAATCCCAAGATTGTTCGGGCCTTGTCGTCTACTGGAAGTCGCAGGCACACCAGCGATCCAGTTGACAGTGACACTGGTGTTGTAACCCCCGTCTAGGCTTAGGATGTGCTTCTCTACAACCTATAGGGACAGATCAACTTAAGAAAACTTTTAGGTTCTTTCTGGTTGTAATTCTCCTCGTGAAATCTTTATCGACGGCCTTGAAAACTTCAAACTTGAAAAAAATTGGAACACTGAAAAGAACCCTATCCCTACATTGTCAGTGCTGTCTTGTTCCCTCTACTCTGGTGGTCTTGTTGATGTAGCTAGACTTCGTATTAGTAATATTTTCGCTTTATCATTCCAAATGTCGTGAGAAGTACTGCATCTTAATTATTTCAGACCAATATATCTTAATTAAATGATCTCTTCAATAACGTCCCATTCGCCTGGAAATATAAGATTACACCGTCTTATATGACCGGGTAGGAAAATGTAATTTAATTTTGCAGTCATGTATTACAAAAAAAAAAAAAAAAAACCTCAAAAACCTCACTCTTCATAAATTTTGCGCTGTTTTATGTTACTTTTCTTTCAAAGAAATGGACAGCTATTTCAGTTTGATTTCAAAATATTGAATTCAAAGTAAATGCTACTTTGCAAAG
>APH_4005
ATTGAAAGAAAAGGATATAATTAAATTCTGAAATCTAAGTGTTCCGTTATTATTGGAATGCAACAAGCTATCACGTCTTGGGGTAAATGTGGATACTTTATCACAGTAAGCTGCATTAGAGCTATTGAACCATTCAAGCTGTCAGTGGTTATCATTGCCTATCATCAGCTTCTCCTCTAACTTTTACTTTTTCACCAATTCATTTGAACTGGTTTTTATTAAATACATATTTTTAGTTTTTATTAAATATATTTCTTCCCCGGCAACTCCTACTAATCTTTTTGGGGTTAATAATTTCAGTGTTACTGTAAGTAAATACACTTTTGTAAATGCGTAAAATGTTTTACAACCTGTGTCTAATGTATGTGTTCATAACTTCCACAAACATTTGTCCTGAGGGCCATCAAGAAATGTTTTTGTAGTAGTAGTAAACAATAACTCTATTAGAAGTAAACAATAATTTAACCATTTTTCCATATGTTAGCAAAAGGTGCGTTTCAACCATCACTGAAACTAAGCACCATTTTGAATTCTGTTCCTCTTGTATCCCTCAGGAAGAGGAGGAAGAAGAGGAGGAAGAGGAAGAGGAGGAAGAGGAAAAAGAGAATAAAGAAAATGTCCAAGAGTCCGTTGATGAGGTCTTCTTACTTGAGCGTAAGAGAAAACACAGCCTCAAATACAAACGCAGCTTCTTCGTCAGGATGGTTTCAGATCCAAAGCTGTATAATCCCAAGATTGTTCGGGCCTTGTCGTCTACTGGAAGTCGCAGGCACACCAGCGATCCAGTTGACAGTGACACTGGTGTTGTAACCCCCGTCTAGGCTTAGGATGTGCTTCTCTACAACCTATAGGGACAGATCAACTTAAGAAAACTTTTAGGTTCTTTCTGGTTGTAATTCTCCTCGTGAAATCTTTATCGACGGCCTTGAAAACTTCAAACTTGAAAAAAATTGGAACACTGAAAAGCACCCTATCCCTACATTGTCAGTGCTGTCTTGTTCCCTCTACTCTGGTGGTCTTGTTGATGTAGCTAGACTTCGTATTAGTAATATTTTCGCTTTATCATTCCAAATGTCGTGAGAAGTACTGCATCTTAATTATTTCAGA-----------------------CTCTTCAATAACGTCCCATTCGCCTGGAAATATAAGATTACACCGTCTTATATGACCGGGTAGGAAAATGTAATTTAATTTTGCAGTCATGTATTACAAAAAAAAAGAAAAAAAACCTCAAAAACCTCACTCTTCATAAATTTTGCGCTGTTTTATGTTACTTTTCTTTCAAAGAAATGGACAGCTATTTCAGTTTGATTTCAAAATATTGAATTCAAAGTAAAT--------------
>APH_0772
ATTGAAAGAAAAGGATATAATTAAATTCTGAAATCTAAGTGTTCCGTTATTATTGGAATGCAACAAGCTATCACGTCTTGGGGTAAATGTGGATACTTTATCACAGTAAGCTGCATTAGAGCTATTGAACCATTCAAGCTGTCAGTGGTTATCATTGCCTATCATCAGCTTCTCCTCTAACTTTTACTTTTTCACCAATTCATTTGAACTGGTTTTTATTAAATACATATTTTTAGTTTTTATTAAATATATTTCTTCCCCGGCAACTCCTACTAATCTTTTTGGGGTTAATAATTTCAGTGTTACTGTAAGTAAATACACTTTTGTAAATGCGTAAAATGTTTTACAACCTGTGTCTAATGTATGTGTTCATAACTTCCACAAACATTTGTCCTGAGGACCATCAAGAAATGTTTTTGTAGTAGTAGTAAACAATAACTCTATTAGAAGTAAACAATAATTTAACCATTTTTCCATATGTTAGCAAAAGGTGCGTTTCAACCATCACTGAAACTAAGCACCATTTTGAATTCTGTTCCTCTTGTATCCCTCAGGAAGAGGAGGAAGAAGAGGAGGAAGAGGAAGAGGAGGAAGAGGAAAAAGAGAATAAAGAAAATGTCCAAGAGTCCGTTGATGAGGTCTTCTTACTTGAGCGTAAGAGAAAACACAGCCTCAAATACAAACGCAGCTTCTTCGTCAGGATGGTTTCAGATCCAAAGCTGTATAATCCCAAGATTGTTCGGGCCTTGTCGTCTACTGGAAGTCGCAGGCACACCAGCGATCCAGTTGACAGTGACACTGGTGTTGTAACCCCCGTCTAGGCTTAGGATGTGCTTCTCTACAACCTATAGGGACAGATCAACTTAAGAAAACTTTTAGGTTCTTTCTGGTTGTAATTCTCCTCGTGAAATCTTTATCGACGGCCTTGAAAACTTCAAACTTGAAAAAAATTGGAACACTGAAAAGCACCCTATCCCTACATTGTCAGTGCTGTCTTGTTCCCTCTACTCTGGTGGTCTTGTTGATGTAGCTAGACTTCGTATTAGTAATATTTTCGCTTTATCATTCCAAATGTCGTGAGAAGTACTGCATCTTAATTATTTCAGACCAATATATCTTAATTAAATGATCTCTTCAATAACGTCCCATTCGCCTGGAAATATAAGATTACACCGTCTTATATGACCGGGTAGGAAAATGTAATTTAATTTTGCAGTCATGTATTACAAAAAAAAAAAAAAAAAACCTCAAAAACCTCACTCTTCATAAATTTTGCGCTGTTTTATGTTACTTTTCTTTCAAAGAAATGGACAGCTATTTCAGTTTGATTTCAAAATATTGAATTCAAAGTAAATGCTACTTTGCAAAG
>APH_4024
ATTGAAAGAAAAAGATATAATTAAATTCTCAAATCTAAGTGTTCCGTTATTATTGGAATGCAACAAGCTATCACGTCTTGGGGTAAATGTGAATACTTTATCACAGTAAGCTGCATTAGAGCTATTGAACCATTCAAGCTGTCAGTGGTTATCATTGCCTATCATCAGCTTCTCCTCTAACTTTTACTTTTTCACCAATTCATTTGAACTGGTTTTTATTAAATACATATTTTTAGTTTTTATTAAATATATTCCTTCCCCGGCAACTCCTACTAATCTTTTTGGGGTTAATAATTTCAGTGTTACTGTAAGTAAATACACTTTTGTAAATGCGTAAAATGTTTTACAACCTGTGTCTAATGTATGTGTTCATAACTTCCACAAACATTTGTCCTGAGGGCCATCAAGAAATGTTTTTGTAGTAGTAGTAAACAATAACTCTATTAGAAGTAAACAATAATTTAACCATTTTTCCATATGTTAGCAAAAGGTGCGTTTCAACCATCACTGAAACTAAGCACCATTTTGAATTCTGTTCCTCTTGTATCCCTCAGGAAGAGGAGGAAGAAGAGGAGGAAGAGGAAGAGGAGGAAGAGGAAAAAGAGAATAAAGAAAATGTCCAAGAGTCCGTTGATGAGGTCTTCTTACTTGAGCGTAAGAGAAAACACAGCCTCAAATACAAACGCAGCTTCTTCGTCAGGATGGTTTCAGATCCAAAGCTGTATAATCCCAAGATTGTTCGGGCCTTGTCGTCTACTGGAAGTCGCAGGCACACCAGCGATCCAGTTGACAGTGACACTGGTGTTGTAACCCCCGTCTAGGCTTAGGATGTGCTTCTCTACAACCTATAGGGACAGATCAACTTAAGAAAACTTTTAGGTTCTTTCTGGTTGTAATTCTCCTCGTGAAATCTTTATCGACGGCCTTGAAAACTTCAAACTTGAAAAAAATTGGAACACTGAAAAGCACCCTATCCCTACATTGTCAGTGCTGTCTTGTTCCCTCTACTCTGGTGGTCTTGTTGATGTAGCTAGACTTCGTATTAGTAATATTTTCGCTTTATCATTCCAAATGTCGTGAGAAGTACTGCATCTTAATTATTTCAGA-----------------------CTCTTCAATAACGTCCCATTCGCCTGGAAATATAAGATTACACCGTCTTATATGACCGGGTAGGAAAATGTAATTTAATTTTGCAGTCATGTATTACAAAAAAAAAGAAAAAAAACCTCAAAAACCTCACTCTTCATAAATTTTGCGCTGTTTTATGTTACTTTTCTTTCAAAGAAATGGACAGCTATTTCAGTTTGATTTCAAAATATTGAATTCAAAGTAAATGCTACTTTGCAAAG
>APH_5079
ATTGAAAGAAAAGGATATAATTAAATTCTCAAATCTAAGTGTTCCGTTATTATTGGAATGCAACAAGCTATCACGTCTTGGGGTAAATGTGAATACTTTATCACAGTAAGCTGCATTAGAGCTATTGAACCATTCAAGCTGTCAGTGGTTATCATTGCCTATCATCAGCTTCTCCTCTAACTTTTACTTTTTCACCAATTCATTTGAACTGGTTTTTATTAAATACATATTTTTAGTTTTTATTAAATATATTCCTTCCCCGGCAACTCCTACTAATCTTTTTGGGGTTAATAATTTCAGTGTTACTGTAAGTAAATACACTTTTGTAAATGCGTAAAATGTTTTACAACCTGTGTCTAATGTATGTGTTCATAACTTCCACAAACATTTGTCCTGAGGGCCATCAAGAAATGTTTTTGTAGTAGTAGTAAACAATAACTCTATTAGAAGTAAACAATAATTTAACCATTTTTCCATATGTTAGCAAAAGGTGCGTTTCAACCATCACTGAAACTAAGCACCATTTTGAATTCTGTTCCTCTTGTATCCCTCAGGAAGAGGAGGAAGAAGAGGAGGAAGAGGAAGAGGAGGAAGAGGAAAAAGAGAATAAAGAAAATGTCCAAGAGTCCGTTGATGAGGTCTTCTTACTTGAGCGTAAGAGAAAACACAGCCTCAAATACAAACGCAGCTTCTTCGTCAGGATGGTTTCAGATCCAAAGCTGTATAATCCCAAGATTGTTCGGGCCTTGTCGTCTACTGGAAGTCGCAGGCACACCAGCGATCCAGTTGACAGTGACACTGGTGTTGTAACCCCCGTCTAGGCTTAGGATGTGCTTCTCTACAACCTATAGGGACAGATCAACTTAAGAAAACTTTTAGGTTCTTTCTGGTTGTAATTCTCCTCGTGAAATCTTTATCGACGGCCTTGAAAACTTCAAACTTGAAAAAAATTGGAACACTGAAAAGCACCCTATCCCTACATTGTCAGTGCTGTCTTGTTCCCTCTACTCTGGTGGTCTTGTTGATGTAGCTAGACTTCGTATTAGTAATATTTTCGCTTTATCATTCCAAATGTCGTGAGAAGTACTGCATCTTAATTATTTCAGA-----------------------CTCTTCAATAACGTCCCATTCGCCTGGAAATATAAGATTACACCGTCTTATATGACCGGGTAGGAAAATGTAATTTAATTTTGCAGTCATGTATTACAAAAAAAAAAGAAAAAAACCTCAAAAACCTCACTCTTCATAAATTTTGCGCTGTTTTATGTTACTTTTCTTTCAAAGAAATGGAC---------------------------------------------------------
>APH_3177
ATTAAAAGAAAAGGATATAATTAAATTGTCAAATCTAAGTGTTCCGTTATTATTGGAATGCAACAAGCTATCACGTCTTGGGGTAAATGCGGATACTTTATTACAGTAAGCTGCATTAAAGCTATTGAACCATTCAAGCTGTTAGTGGTTATCATTGCCTATCATCGGCTTCTCCTCTAACTTTTACTTTTTCACCAATTCATTTGAATTGGTTTTTATTAAATACGTATTTTTAGTTTTTATTAAATATATTCCTTCTCCGGCAACTCCTACTAATCTTTTTGGGGTTAATAATTTCAGTGTTACTGTAAGTAAATACACTTTTGTAAATGCGTAAAATGTTTTACAACCTGTGTCTAATGTATGTGTTCATAACTTCCACAAACATTTGTCCTGAGGGCCATCAAGAAATGTTTTTGTAGTAGTAGTAAACAATAACTCTATTAGAAGTAAACAATAATTTAACCATTTTTCCATATGTTAGCAAAAGGTGCGTTTCAACCATCACTGAAACTAAGCACCATTTTGAATTCTGTTCCTCTTGTATCCCTCAGGAAGAGGAGGAAGAAGAGGAGGAAGAGGAAGAGGAGGAAGAGGAAAAAGAGAATAAAGAAAATGTCCAAGAGTCCGTTGATGAGGTCTTCTTACTTGAGCGTAAGAGAAAACACAGCCTCAAATACAAACGCAGCTTCTTCGTCAGGATGGTTTCAGATCCAAAGCTGTATAATCCCAAGATTGTTCGGGCCTTGTCGTCTACTGGAAGTCGCAGGCACACCAGCGATCCAGTTGACAGTGACACTGGTGTTGTAACCCCCGTCTAGGCTTAGGATGTGCTTCTCTACAACCTATAGGGACAGATCAACTTAAGAAAACTTTTAGGTTCTTTCTGGTTGTAATTCTCCTCGTGAAATCTTTATCGACGGCCTTGAAAACTTCAAACTTGAAAAAAATTGGAACACTGAAAAGCACCCTATCCCTACATTGTCAGTGCTGTCTTGTTCCCTCTACTCTGGTGGTCTTGTTGATGTAGCTAGACTTCGTATTAGTAATATTTTCGCTTTATCATTCCAAATGTCGTGAGAAGTACTGCATCTTAATTATTTCAGACCAATATATCTTAATTAAATGATCTCTTCAATAACGTCCCATTCGCCTGGAAATATAAGATTACACCGTCTTATATGACCGGGTAGGAAAATGTAATTTAATTTTGCAGTCATGTATTACAAAAAAAAAAAAAAAAAACCTCAAAAACCTCACTCTTCATAAATTTTGCGCTGTTTTATGTTACTTTTCTTTCAAAGAAATGGACAGTTATTTCAGTTTGATTTCAAAATATTGAATTCAAAGTAAATGCTACTTTGCAAAG
>APH_0717
---------------------------------TCTAAGTGTTCCGTTATTATTGGAATGCAACAAGCGATCACGTCTTGGGGTAAATGCGGATACTTTATTACAGTAAGCTGCATTAAAGCTATTGAACCATTCAAGCTGTTAGTGGTTATCATTGCCTATCATCAGCTTCTCCTCTAACTTTTACTTTTTCACCAATTCATTTGAATTGGTTTTTATTAAATACATATTTTTAGTTTTTATTAAATATATTCCTTCTCCGGCAACTCCTACTAATCTTTTTGGGGTTAATAATTTCAGTGTTACTGTAAGTAAATACACTTTTGTAAATACGTAAAATGTTTTACAACCTGTGTCTAATGTATGTGTTCATAACTTCCACAAACATTTGTCCTGAGGGCCATCAAGAAATGTTTTTGTAGTAGTAGTGAACAATAACTCTATTAGAAGTAAACAATAATTTAACCATTTTTCCATATGTTAGCAAAAGGTGCGTTTCAACCATCACTGAAACTAAGCACCATTTTGAATTCTGTTCCTCTTGTATCCCTCAGGAAGAGGAGGAAGAAGAGGAGGAAGAGGAAGAGGAGGAAGAGGAAAAAGAGAATAAAGAAAATGTCCAAGAGTCCGTTGATGAGGTCTTCTTACTTGAGCGTAAGAGAAAACACAGCCTCAAATACAAACGCAGCTTCTTCGTCAGGATGGTTTCAGATCCAAAGCTGTATAATCCCAAGATTGTTCGGGCCTTGTCGTCTACTGGAAGTCGCAGGCACACCAGCGATCCAGTTGACAGTGACACTGGTGTTGTAACCCCCGTCTAGGCTTAGGATGTGCTTCTCTACAACCTATAGGGACAGATCAACTTAAGAAAACTTTTAGGTTCTTTCTGGTTGTAATTCTCCTCGTGAAATCTTTATCGACGGCCTTGAAAACTTCAAACTTGAAAAAAATTGGAACACTGAAAAGAACCCTATCCCTACATTGTCAGTGCTGTCTTGTTCCCTCTACTCTGGTGGTCTTGTTGATGTAGCTAGACTTCGTATTAGTAATATTTTCGCTTTATCATTCCAAATGTCGTGAGAAGTACTGCATCTTAATTATTTCAGACCAATATATCTTAATTAAATGATCTCTTCAATAACGTCCCATTCGCCTGGAAATATAAGATTACACCGTCTTATATGACCGGGTAGGAAAATGTAATTTAATTTTGCAGTCATGTATTACAAAAAAAAAAAAAAAAAAC---------------------------------------------------------------------------------------------------------------------------
>APH_0674
-------------------------------------------------------------------------------------------------------------------------------------------------------TCATTGCCTATCATCAGCTTCTCCTCTAACTTTTACTTTTTCACCAATTCATTTGAATTGGTTTTTATTAAATACATATTTTTAGTTTTTATTAAATATATTCCTTCTCCGGCAACTCCTACTAATCTTTTTGGGGTTAATAATTTCAGTGTTACTGTAAGTAAATACACTTTTGTAAATACGTAAAATGTTTTACAACCTGTGTCTAATGTATGTGTTCATAACTTCCACAAACATTTGTCCTGAGGGCCATCAAGAAATGTTTTTGTAGTAGTAGTGAACAATAACTCTATTAGAAGTAAACAATAATTTAACCATTTTTCCATATGTTAGCAAAAGGTGCGTTTCAACCATCACTGAAACTAAGCACCATTTTGAATTCTGTTCCTCTTGTATCCCTCAGGAAGAGGAGGAAGAAGAGGAGGAAGAGGAAGAGGAGGAAGAGGAAAAAGAGAATAAAGAAAATGTCCAAGAGTCCGTTGATGAGGTCTTCTTACTTGAGCGTAAGAGAAAACACAGCCTCAAATACAAACGCAGCTTCTTCGTCAGGATGGTTTCAGATCCAAAGCTGTATAATCCCAAGATTGTTCGGGCCTTGTCGTCTACTGGAAGTCGCAGGCACACCAGCGATCCAGTTGACAGTGACACTGGTGTTGTAACCCCCGTCTAGGCTTAGGATGTGCTTCTCTACAACCTATAGGGACAGATCAACTTAAGAAAACTTTTAGGTTCTTTCTGGTTGTAATTCTCCTCGTGAAATCTTTATCGACGGCCTTGAAAACTTCAAACTTGAAAAAAATTGGAACACTGAAAAGAACCCTATCCCTACATTGTCAGTGCTGTCTTGTTCCCTCTACTCTGGTGGTCTTGTTGATGTAGCTAGACTTCGTATTAGTAATATTTTCGCTTTATCATTCCAAATGTCGTGAGAAGTACTGCATCTTAATTATTTCAGACCAATATATCTTAATTAAATGATCTCTTCAATAACGTCCCATTCGCCTGGAAATATAAGATTACACCGTCTTATATGACCGGGTAGGAAAATGTAATTTAATTTTGCAGTCATGTATTACAAAAAAAAAAAAAAAAAACCTCAAAAACCTCACTCTTCATAAATTTTGCGCTGTTTTGTGTTACTTTTCTTTCAAAGAAATGGACAGCTATTTCAGTTTGATTTCAAAATATTGAATTCAAAGTAAATGCTACTTTGCAAAG
>APH_3188
ATTAAAAGAAAAGGATATAATTAAATTGTCAAATCTAAGTGTTCCGTTATTATTGGAATGCAACAAGCGATCACGTCTTGGGGTAAATGCGGATACTTTATTACAGTAAGCTGCATTAAAGCTATTGAACCATTCAAGCTGTTAGTGGTTATCATTGCCTATCATCAGCTTCTCCTCTAACTTTTACTTTTTCACCAATTCATTTGAATTGGTTTTTATTAAATACATATTTTTAGTTTTTATTAAATATATTCCTTCTCCGGCAACTCCTACTAATCTTTTTGGGGTTAATAATTTCAGTGTTACTGTAAGTAAATACACTTTTGTAAATACGTAAAATGTTTTACAACCTGTGTCTAATGTATGTGTTCATAACTTCCACAAACATTTGTCCTGAGGGCCATCAAGAAATGTTTTTGTAGTAGTAGTGAACAATAACTCTATTAGAAGTAAACAATAATTTAACCATTTTTCCATATGTTAGCAAAAGGTGCGTTTCAACCATCACTGAAACTAAGCACCATTTTGAATTCTGTTCCTCTTGTATCCCTCAGGAAGAGGAGGAAGAAGAGGAGGAAGAGGAAGAGGAGGAAGAGGAAAAAGAGAATAAAGAAAATGTCCAAGAGTCCGTTGATGAGGTCTTCTTACTTGAGCGTAAGAGAAAACACAGCCTCAAATACAAACGCAGCTTCTTCGTCAGGATGGTTTCAGATCCAAAGCTGTATAATCCCAAGATTGTTCGGGCCTTGTCGTCTACTGGAAGTCGCAGGCACACCAGCGATCCAGTTGACAGTGACACTGGTGTTGTAACCCCCGTCTAGGCTTAGGATGTGCTTCTCTACAACCTATAGGGACAGATCAACTTAAGAAAACTTTTAGGTTCTTTCTGGTTGTAATTCTCCTCGTGAAATCTTTATCGACGGCCTTGAAAACTTCAAACTTGAAAAAAATTGGAACACTGAAAAGAACCCTATCCCTACATTGTCAGTGCTGTCTTGTTCCCTCTACTCTGGTGGTCTTGTTGATGTAGCTAGACTTCGTATTAGTAATATTTTCGCTTTATCATTCCAAATGTCGTGAGAAGTACTGCATCTTAATTATTTCAGACCAATATATCTTAATTAAATGATCTCTTCAATAACGTCCCATTCGCCTGGAAATATAAGATTACACCGTCTTATATGACCGGGTAGGAAAATGTAATTTAATTTTGCAGTCATGTATTACAAAAAAAAAAAAAAAAAACCTCAAAAACCTCACTCTTCATAAATTTTGCGCTGTTTTGTGTTACTTTTCTTTCAAAGAAATGGACAGCTATTTCAGTTTGATTTCAAAATATTGAATTCAAAGTAAATGCTACTTTGCAAAG
>APH_0185
ATTGAAAGAAAAGGATATAATTAAATTGTCAAATCTAAGTGTTCCGTTATTATTGGAATGCAACAAGCGATCACGTCTTGGGGTAAATGCGGATACTTTATTACAGTAAGCTGCATTAAAGCTATTGAACCATTCAAGCTGTTAGTGGTTATCATTGCCTATCATCAGCTTCTCCTCTAACTTTTACTTTTTCACCAATTCATTTGAATTGGTTTTTATTAAATACATATTTTTAGTTTTTATTAAATATATTCCTTCTCCGGCAACTCCTACTAATCTTTTTGGGGTTAATAATTTCAGTGTTACTGTAAGTAAATACACTTTTGTAAATACGTAAAATGTTTTACAACCTGTGTCTAATGTATGTGTTCATAACTTCCACAAACATTTGTCCTGAGGGCCATCAAGAAATGTTTTTGTAGTAGTAGTGAACAATAACTCTATTAGAAGTAAACAATAATTTAACCATTTTTCCATATGTTAGCAAAAGGTGCGTTTCAACCATCACTGAAACTAAGCACCATTTTGAATTCTGTTCCTCTTGTATCCCTCAGGAAGAGGAGGAAGAAGAGGAGGAAGAGGAAGAGGAGGAAGAGGAAAAAGAGAATAAAGAAAATGTCCAAGAGTCCGTTGATGAGGTCTTCTTACTTGAGCGTAAGAGAAAACACAGCCTCAAATACAAACGCAGCTTCTTCGTCAGGATGGTTTCAGATCCAAAGCTGTATAATCCCAAGATTGTTCGGGCCTTGTCGTCTACTGGAAGTCGCAGGCACACCAGCGATCCAGTTGACAGTGACACTGGTGTTGTAACCCCCGTCTAGGCTTAGGATGTGCTTCTCTACAACCTATAGGGACAGATCAACTTAAGAAAACTTTTAGGTTCTTTCTGGTTGTAATTCTCCTCGTGAAATCTTTATCGACGGCCTTGAAAACTTCAAACTTGAAAAAAATTGGAACACTGAAAAGAACCCTATCCCTACATTGTCAGTGCTGTCTTGTTCCCTCTACTCTGGTGGTCTTGTTGATGTAGCTAGACTTCGTATTAGTAATATTTTCGCTTTATCATTCCAAATGTCGTGAGAAGTACTGCATCTTAATTATTTCAGACCAATATATCTTAATTAAATGATCTCTTCAATAACGTCCCATTCGCCTGGAAATATAAGATTACACCGTCTTATATGACCGGGTAGGAAAATGTAATTTAATTTTGCAATCATGTATTACAAAAAA-------AAAAACCTCAAAAACCTCAGTCTTCATAAATTTTGCGCTGCTTTATGTTACTTTTCTTTCAAAGAAATGGACAGCTATTTCAGTTTGATTTCAAAATATTGAATTCAAAGTAAATGCTACTTTGCAAAG
>APH_0186
ATTAAAAGAAAAGGATATAATTAAATTGTCAAATCTAAGTGTTCCGTTATTATTGGAATGCAACAAGCGATCACGTCTTGGGGTAAATGCGGATACTTTATTACAGTAAGCTGCATTAAAGCTATTGAACCATTCAAGCTGTTAGTGGTTATCATTGCCTATCATCAGCTTCTCCTCTAACTTTTACTTTTTCACCAATTCATTTGAATTGGTTTTTATTAAATACATATTTTTAGTTTTTATTAAATATATTCCTTCTCCGGCAACTCCTACTAATCTTTTTGGGGTTAATAATTTCAGTGTTACTGTAAGTAAATACACTTTTGTAAATACGTAAAATGTTTTACAACCTGTGTCTAATGTATGTGTTCATAACTTCCACAAACATTTGTCCTGAGGGCCATCAAGAAATGTTTTTGTAGTAGTAGTGAACAATAACTCTATTAGAAGTAAACAATAATTTAACCATTTTTCCATATGTTAGCAAAAGGTGCGTTTCAACCATCACTGAAACTAAGCACCATTTTGAATTCTGTTCCTCTTGTATCCCTCAGGAAGAGGAGGAAGAAGAGGAGGAAGAGGAAGAGGAGGAAGAGGAAAAAGAGAATAAAGAAAATGTCCAAGAGTCCGTTGATGAGGTCTTCTTACTTGAGCGTAAGAGAAAACACAGCCTCAAATACAAACGCAGCTTCTTCGTCAGGATGGTTTCAGATCCAAAGCTGTATAATCCCAAGATTGTTCGGGCCTTGTCGTCTACTGGAAGTCGCAGGCACACCAGCGATCCAGTTGACAGTGACACTGGTGTTGTAACCCCCGTCTAGGCTTAGGATGTGCTTCTCTACAACCTATAGGGACAGATCAACTTAAGAAAACTTTTAGGTTCTTTCTGGTTGTAATTCTCCTCGTGAAATCTTTATCGACGGCCTTGAAAACTTCAAACTTGAAAAAAATTGGAACACTGAAAAGAACCCTATCCCTACATTGTCAGTGCTGTCTTGTTCCCTCTACTCTGGTGGTCTTGTTGATGTAGCTAGACTTCGTATTAGTAATATTTTCGCTTTATCATTCCAAATGTCGTGAGAAGTACTGCATCTTAATTATTTCAGACCAATATATCTTAATTAAATGATCTCTTCAATAACGTCCCATTCGCCTGGAAATATAAGATTACACCGTCTTATATGACCGGGTAGGAAAATGTAATTTAATTTTGCAATCATGTATTACAAAAAA-------AAAAACCTCAAAAACCTCAGTCTTCATAAATTTTGCGCTGCTTTATGTTACTTTTCTTTCAAAGAAATGGACAGCTATTTCAGTTTGATTTCAAAATATTGAATTCAAAGTAAATGCTACTTTGCAAAG
>APH_1602
ATTAAAAGAAAAGGATATAATTAAATTGTCAAATCTAAGTGTTCCGTTATAATTGGAATGCAACAAGCTATCACTTCTTGGGGTAAATGCGGATACTTTATTACAGTAAGCTGCATTAAAGCTATTGAACCATTCAAGCTGTTAGTGGTTATCATTGCCTATCATCAGCTTCTCCTCTAACTTTTACTTTTTCACCAATTCATTTGAACTGGTTTTTATTAAATACATA-TTTTAGTTTTTATTAAATATATTCCTTCCCCGGCAACTCCTACTAATCTTTTTGGGGTTAATAATTTCAGTGTTACTGTAAGTAAATACACTTTTGTAAATGCGTAAAATGTTTTACAACCTGTGTCTAATGTATGTGTTCATAACTTCCACAAACATTTGTCTTGAGGGCCATCAAGAAATGTTTTTGTAGTAGTAGTAAACAATAACTCTATTAGAAGTAAACAATAATTTAACCATTTTTCCATATGTTAGCAAAAGGTGCGTTTCAACCATCACTGAAACTAAGCACCATTTTGAATTCTGTTCCTCTTGTATCCCTCAGGAAGAGGAGGAAGAAGAGGAGGAAGAGGAAGAGGAGGAAGAGGAAAAAGAGAATAAAGAAAATGTCCAAGAGTCCGTTGATGAGGTCTTCTTACTTGAGCGTAAGAGAAAACACAGCCTCAAATACAAACGCAGCTTCTTCGTCAGGATGGTTTCAGATCCAAAGCTGTATAATCCCAAGATTGTTCGGGCCTTGTCGTCTACTGGAAGTCGCAGGCACACCAGCGATCCAGTTGACAGTGACACTGGTGTTGTAACCCCCGTCTAGGCTTAGGATGTGCTTCTCTACAACCTATAGGGACAGATCAACTTAAGAAAACTTTTAGGTTCTTTCTGGTTGTAATTCTCCTCGTGAAATCTTTATCGACGGCCTTGAAAACTTCAAACTTGAAAAAAATTGGAACACTGAAAAGCACCCTATCCCTACATTGTCAGTGCTGTCTTGTTCCCTCTACTCTGATGGTCTTGTTGATGTAGCTAGACTTCGTATTAGTAATATTTTCGCTTTATCATTCCAAATGTCGTGAGAAGTACTGCATCTTAATTATTTCAGACCAATATATCTTAATTAAATGATCTCTTCAATAACGTCCCATTCGCCTGGAAATATAAGATTACACCGTCTTATATGACCGGGTAGGAAAATGTAATTTAATTTTGCAGTCATGTATTACAAAAAAAAAAGA-AAAAACCTCAAAAACCTCACTCTTCATAAATTTTGCGCTGTTTTATGTTACTTTTCTTTCAAAGAAATGGACAGCTATTTCAGTTTGATTTCAAAATATTGAATTCAAAGTAAATGCTACTTTGCAAAG
>APH_0723
ATTAAAAGAAAAGGATATAATTAAATTGTCAAATCTAAGTGTTCCGTTATTATTGGAATGCAACAAGCTATCACGTCTTGGGGTAAATGCGGATACTTTATTACAGTAAGCTGCATTAAAGCTATTGAACCATTCAAGCTGTTAGTGGTTATCATTGCCTATCATCAGCTTCTCCTCTAACTTTTACTTTTTCACCAATTCATTTGAATTGGTTTTTATTAAATGCATATTTTTAGTTTTTATTAAATATATTCCTTCTCCGGCAACTCCTACTAATCTTTTTGGGGTTAATAATTTCAGTGTTACTGTAAGTAAATACACTTTTGTAAATACGTAAAATGTTTTACAACCTGTGTCTAATGTATGTGTTCATAACTTCCACAAACATTTGTCCTGAGGGCCATCAAGAAATGTTTTTGTAGTAGTAGTAAACAATAACTCTATTAGAAGTAAACAATAATTTAACCATTTTTCCATATGTTAGCAAAAGGTGCGTTTCAACCATCACTGAAACTAAGCACCATTTTGAATTCTGTTCCTCTTGTATCCCTCAGGAAGAGGAGGAAGAAGAGGAGGAAGAGGAAGAGGAGGAAGAGGAAAAAGAGAATAAAGAAAATGTCCAAGAGTCCGTTGATGAGGTCTTCTTACTTGAACGTAAGAGAAAACACAGCCTCAAATACAAACGCAGCTTCTTCGTCAGGATGGTTTCAGATCCAAAGCTGTATAATCCCAAGATTGTTCGGGCCTTGTCGTCTACTGGAAGCCGCAGGCACACCAGCGATCCAGTTGACAGTGACACTGGTGTTGTAACCCCCGTCTAGGCTTAGGATGTGCTTCTCTACAACCTATAGGGACAGATCAACTTAAGAAAACTTTTAGGTTCTTTCTGGTTGTAATTCTCCTCGTGAAATCTTTATCGACGGCCTTGAAAACTTCAAACTTGAAAAAAATTGGAACACTGAGAAGCACCCTATCCCTACATTGTCAGTGCTGTCTTGTTCCCTCTACTCTGGTGGTCTTGTTGATGTAGCTAGACTTCGTATTAGTAATATTTTCGCTTTATCATTCCAAATGTCGTGAGAAGTACTGCATCTTAATTATTTCAGACCAATATATCTTAATTAAATGATCTCTTCAATAACGTCCCATTCGCCTGGAAATATAAGATTACACCGTCTTATATGACCGGGTAGGAAAATGTAATTTAATTTTGCAGTCATGTATTACAAAAAAAAAAAAGAAAAACCTCAAAAACCTCACTCTTCATAAATTTTGCGCTGTTTTATGTTACTTTTCTTTCAAAGAAATGGACAGCTATTTCAGTTTGATTTCAAAATATTGAATTCAAAGTAAATGCT-----------
>APH_1438
---------------------------------------------------------------------------------------------------------------------------------------------------------------------------------------------------------------------------------------------------------------------------------------------------------------------------------------------------------------------------------------------------------------------------------------------------------------------------------------------------GCAAAAGGTGCGTTTCAACCATCACTGAAACTAAGCACCATTTTGAATTCTGTTCCTCTTGTATCCCTCAGGAAGAGGAGGAAGAAGAGGAGGAAGAGGAAGAGGAGGAAGAGGAAAAAGAGAATAAAGAAAATGTCCAAGAGTCCGTTGATGAGGTCTTCTTACTTGAACGTAAGAGAAAACACAGCCTCAAATACAAACGCAGCTTCTTCGTCAGGATGGTTTCAGATCCAAAGCTGTATAATCCCAAGATTGTTCGGGCCTTGTCGTCTACTGGAAGCCGCAGGCACACCAGCGATCCAGTTGACAGTGACACTGGTGTTGTAACCCCCGTCTAGGCTTAGGATGTGCTTCTCTACAACCTATAGGGACAGATCAACTTAAGAAAACTTTTAGGT--------------------------------------------------------------------------------------------------------------------------------------------------------------------------------------------------------------------------------------------------------------------------------------------------------------------------------------------------------------------------------------------------------------------------------------------------------------------------------------------------------
