# Supplementary material for: ﻿Discovery of a new tarantula species from the Madrean Sky Islands and the first documented instance of syntopy between two montane endemics (Araneae, Theraphosidae, Aphonopelma): a case of prior mistaken identity
Source: Zookeys. 2024 Aug 16;1210:61–98. doi: 10.3897/zookeys.1210.125318 (PMC11344175; doi:10.3897/zookeys.1210.125318)
Supplement: Supplementary material 8 — Phylogenomics files [file zookeys-1210-061_article-125318__-s008.zip › Suppl8/individual_UCE_loci/sl_realigned_uce_2001164.fas]

>APH_5003
----------------------------------------------ACTAGAAAAATTCTGTAATAACGTGACACTAGACAAGATAGATACTAAAACCTATAA-GTACTACATATCAAAGAAAAGATAAGTTGCCATGAATCTGAGAATTTTTGCCACCAAAAAATGTAATATCAGTGAAGAAGATCCA-----ATTGTCATCTGCTTGGAAACTACTCATCAATGATTTTGTAAACAAGAAGCAGGGATTAAAGAAAATATGGAAACAGCAGAAGAAATCAAGAATCTGACTGGCAACCCTACTTGTCCTACAGAAGTAACAGCAGTGCAACATCTGGGGAAACAAAGATTTGTGTATCACCCAAGACTGAAGAAGTTGGTATGGCATTAATGAAAGATCT-CCTCTTTGTGCTTTAAGTTAATGAACTACATGCTTAGTACAGTGTTGTTTGACTTAGTTCAAACTTTATTGCATTTTGCTTGTGTCAGAATGGTAATTGATACAATCTGAATAGTTATTTGTGTAACTGTATTCCAGTTTTAGAACTGCATGTTTAATGTGTACTTGACAATATATACCATCCATTTGATGACAGGGCCAGGTCAAGGATTCTGGAACAAGAAGATGCTAAGGATCGGGAACGGTATGTTGTAAAGTTCATCAAAATAATGAAGCATTTGAGAAAGCTAAATAACTTCAATTCCTACTTGGCAATTCTATCTGCTCTTGATTCCGCACCAATTCGACGCTTAGAGTGGCAAAGAAATATCACAGAAGTAAGTTTAGTGGGATGTATTGTGTGCTACAGTCAAGTCATGAAATTATGAATGCTGACATTAATTCA--GTGTGTCTGTGTATA--------GTCATCATTCTCTTTAGACATTTTCAAAGAATTCTGTAAACACTGAATCTGTGATCCCCTCCCTCCC----AGATATCTCATATGCCATCACTTGGCACAAGTTTTGAAAGATATTAGTTAGTTCTGCAAACAAAACTTTTTTTTTTTTTTTCGCAGTGATATTAACAGAAAACTGAATGAAGGATTTTGGAAAGATTTTGAAACAAATGCTTTTTATACTACCATTCCAAGAAGGCAGTTGTTGAGAAATGGCTTAAGATGTGCATGCAAGTCAAGGCAAGTTGATTTGGTAACTCTGTCTTCTAGTCTTTCTCTGTGACAGATGCAGACAGAGAGTAATGCAG-GCGTGTGTGTATATGTGTGCATGAGAGAGCGAGAGATTCCAGGCTGCAGGAGAGATTTTCCTTTTACTCGGAGGGGAATGTACGTAACGTGCAAGACTTCTTCTGATCAACTGATCATAAAGCTACACTCATTATTGGATAATCTCTTGG
>APH_0772
-------------------------------------------------------------------------------------------------------------------------AGAGATCTGTTGTGATGAATCTGAGAATTTTTGCCACTAAGAATTATAATATGAATGATGAAGACCCATTTACCTTGTCATCTGCATGGAAACTACTCATCACTGATTTTGTAAACAAGAAGCAAGGGTTAAAGAAAATAAGGAAACAGCAGAACAAATCAAGAATCTGACTGGCAACCCTACTTGTCCTACAGAAGTAACAGCAGTGCAGCATCTGGGGAAACAAAGATTTGTGTATCACCCAAGACTGAAGAAGTTGGTATGGCATTAATGAAAGATCT-CCTCTTTGTGCTTTAAGTTAATGAACTACATGCTTAGTACAGTGTTGTTTGACTTAGTTCAAACTTTATTGCATTTTGCTTGTGTCAGAATGGTAATTGATACAATCTGAATAGTTATTTGTGTAACTGTATTCCAGTTTTAGAACTGCATGTTTAATGTGTACTTGACAATATATACCATCCATTTGATGACAGGGCCAGGTCAAGGATTCTGGAACAAGAAGATGCTAAGGATCGGGAACGGTATGTTGTAAAGTTCATCAAAATAATGAAGCATTTGAGAAAGCTAAATAACTTCAATTCCTACTTGGCAATTCTATCTGCTCTTGATTCCGCACCAATTCGACGCTTAGAGTGGCAAAGAAATATCACAGAAGTAAGTTTAGTGGGATGTATTGTGTGCTACAGTCAAGTCATGAAATTATGAATGCTGACATTAATTCA--GTGTGTCTGTGTATA--------GTCATCATTCTCTTTAGACATTTTCAAAGAATTCTGTAAACACTGAATCTGTGATCCCCTCCCTCCC----AGATATCTCATATGCCATCACTTGGCACAAGTTTTGAAAGATATTAGTTAGTTCTGCAAACAAAACTTTTTTTTTTTTTTTCGCAGTGATATTAACAGAAAACTGAATGAAGGATTTTGGAAAGATTTTGAAACAAATGCTTTTTATACTACCATTCCAAGAAGGCAGTTGTTGAGAAATGGCTTAAGATGTGCATGCAAGTCAAGGCAAGTTGATTTGGTAACTCTGTCTTCTAGTCTTTCTCTGTGACAGATGCAGACAGAGAGTAATGCAG-GCGTGTGTGTATATGTGTGCATGAGAGAGCGAGAGATTCCAGGCTGCAGGAGAGATTTTCCTTTTACTCAGAGGGGAATGTACGTAACGTGCAAGACTTCTTCTGATCAACTGATCATAAAGCTACACTCATTATTGGATAATCTCTTGG
>APH_4024
GATTTAAACAGAACCAAAGTATGATATCAAAAAGAAATACTTGAGCACTAGCAAGATTCTGTAATAACATAAAACCAGAATGGAGTGATACCAGAACATACAGTATACTTAGGAAGGAAGAAGAGATCTGTTGTGATGAATCTGAGAATTTTTGCCACTAAGAATTATAATATGAATGATGAAGACCCATTTACCTTGTCATCTGCATGGAAACTACTCATCACTGATTTTGTAAACAAGAAGCAAGGGTTAAAGAAAATAAGGAAACAGCAGAACAAATCAAGAATCTGACTGGCAACCCTACTTGTCCTACAGAAGTAACAGCAGTGCAACATCTGGGGAAACAAAGATTTGTGTATCACCCAAGACTGAAGAAGTTGGTATGGCATTAATGAAAGATCT-CCTCTTTGTGCTTTAAGTTAATGAACTACATGCTTAGTACAGTGTTGTTTGACTTAGTTCAAACTTTATTGCATTTTGCTTGTGTCAGAATGGTAATTGATACAATCTGAATAGTTATTTGTGTAACTGTATTCCAGTTTTAGAACTGCATGTTTAATGTGTACTTGACAATATATACCATCCATTTGATGACAGGGCCAGGTCAAGGATTCTGGAACAAGAAGATGCTAAGGATCGGGAACGGTATGTTGTAAAGTTCATCAAAATAATGAAGCATTTGAGAAAGCTAAATAACTTCAATTCCTACTTGGCAATTCTATCTGCTCTTGATTCCGCACCAATTCGACGCTTAGAGTGGCAAAGAAATATCACAGAAGTAAGTTTAGTGGGATGTATTGTGTGCTACAGTCAAGTCATGAAATTATGAATGCTGACATTAATTCA--GTGTGTCTGTGTATA--------GTCATCATTCTCTTTAGACATTTTCAAAGAATTCTGTAAACACTGAATCTGTGATCCCCTCCCTCCC----AGATATCTCATATGCCATCACTTGGCACAAGTTTTGAAAGATATTAGTTAGTTCTGCAAACAAAACTTTTTTTTTTTTTTTCGCAGTGATATTAACAGAAAACTGAATGAAGGATTTTGGAAAGATTTTGAAACAAATGCTTTTTATACTACCATTCCAAGAAGGCAGTTGTTGAGAAATGGCTTAAGATGTGCATGCAAGTCAAGGCAAGTTGATTTGGTAACTCTGTCTTCTAGTCTTTCTCTGTGACAGATGCAGACAGAGAGTAATGCAG-GCGTGTGTGTATATGTGTGCATGAGAGAGCGAGAGATTCCAGGCTGCAGGAGAGATTTTCCTTTTACTCAGAGGGGAATGTACGTAACGTGCAAGACTTCTTCTGATCAACTGATCATAAAGCTACACTCATTATTGGATAATCTCTTGG
>APH_5001
GATTTAAACAGAACCAAAGTATGATATCAAAAAGAAATACTTGAGCACTAGCAAGATTCTGTAATAACATAAAACCAGAATGGAGTGATACCAGAACATACAGTATACTTAGGAAGGAAGAAGAGATCTGTTGTGATGAATCTGAGAATTTTTGCCACTAAGAATTATAATATGAATGATGAAGACCCATTTACCTTGTCATCTGCATGGAAACTACTCATCACTGATTTTGTAAACAAGAAGCAAGGGTTAAAGAAAATAAGGAAACAGCAGAACAAATCAAGAATCTGACTGGCAACCCTACTTGTCCTACAGAAGTAACAGCAGTGCAACATCTGGGGAAACAAAGATTTGTGTATCACCCAAGACTGAAGAAGTTGGTATGGCATTAATGAAAGATCT-CCTCTTTGTGCTTTAAGTTAATGAACTACATGCTTAGTACAGTGTTGTTTGACTTAGTTCAAACTTTATTGCATTTTGCTTGTGTCAGAATGGTAATTGATACAATCTGAATAGTTATTTGTGTAACTGTATTCCAGTTTTAGAACTGCATGTTTAATGTGTACTTGACAATATATACCATCCATTTGATGACAGGGCCAGGTCAAGGATTCTGGAACAAGAAGATGCTAAGGATCGGGAACGGTATGTTGTAAAGTTCATCAAAATAATGAAGCATTTGAGAAAGCTAAATAACTTCAATTCCTACTTGGCAATTCTATCTGCTCTTGATTCCGCACCAATTCGACGCTTAGAGTGGCAAAGAAATATCACAGAAGTAAGTTTAGTGGGATGTATTGTGTGCTACAGTCAAGTCATGAAATTATGAATGCTGACATTAATTCA--GTGTGTCTGTGTATA--------GTCATCATTCTCTTTAGACATTTTCAAAGAATTCTGTAAACACTGAATCTGTGATCCCCTCCCTCCC----AGATATCTCATATGCCATCACTTGGCACAAGTTTTGAAAGATATTAGTTAGTTCTGCAAACAAAACTTTTTTTTTTTTTTTCGCAGTGATATTAACAGAAAACTGAATGAAGGATTTTGGAAAGATTTTGAAACAAATGCTTTTTATACTACCATTCCAAGAAGGCAGTTGTTGAGAAATGGCTTAAGATGTGCATGCAAGTCAAGGCAAGTTGATTTGGTAACTCTGTCTTCTAGTCTTTCTCTGTGACAGATGCAGACAGAGAGTAATGCAG-GCGTGTGTGTATATGTGTGCATGAGAGAGCGAGAGATTCCAGGCTGCAGGAGAGATTTTCCTTTTACTCAGAGGGGAATGTACGTAACGTGCAAGACTTCTTCTGATCAACTGATCATAAAGCTACACTCATTATTGGATAATCTCTTGG
>APH_1535
-----------------------------------------------------------------------------------------------------------------------------------------------------------------------------------------CCCATTTACCTTGTCATCTGCATGGAAACTACTCATCACTGATTTTGTAAACAAGAAGCAAGGGTTAAAGAAAATAAGGAAACAGCAGAACAAATCAAGAATCTGACTGGCAACCCTACTTGTCCTACAGAAGTAACAGCAGTGCAACATCTGGGGAAACAAAGATTTGTGTATCACCCAAGACTGAAGAAGTTGGTATGGCATTAATGAAAGATCT-CCTCTTTGTGCTTTAAGTTAATGAACTACATGCTTAGTACAGTGTTGTTTGACTTAGTTCAAACTTTATTGCATTTTGCTTGTGTCAGAATGGTAATTGATACAATCTGAATAGTTATTTGTGTAACTGTATTCCAGTTTTAGAACTGCATGTTTAATGTGTACTTGACAATATATACCATCCATTTGATGACAGGGCCAGGTCAAGGATTCTGGAACAAGAAGATGCTAAGGATCGGGAACGGTATGTTGTAAAGTTCATCAAAATAATGAAGCATTTGAGAAAGCTAAATAACTTCAATTCCTACTTGGCAATTCTATCTGCTCTTGATTCCGCACCAATTCGACGCTTAGAGTGGCAAAGAAATATCACAGAAGTAAGTTTAGTGGGATGTATTGTGTGCTACAGTCAAGTCATGAAATTATGAATGCTGACATTAATTCA--GTGTGTCTGTGTATA--------GTCATCATTCTCTTTAGACATTTTCAAAGAATTCTGTAAACACTGAATCTGTGATCCCCTCCCTCCC----AGATATCTCATATGCCATCACTTGGCACAAGTTTTGAAAGATATTAGTTAGTTCTGCAAACAAAACTTTTTTTTTTTTTTTCGCAGTGATATTAACAGAAAACTGAATGAAGGATTTTGGAAAGATTTTGAAACAAATGCTTTTTATACTACCATTCCAAGAAGGCAGTTGTTGAGAAATGGCTTAAGATGTGCATGCAAGTCAAGGCAAGTTGATTTGGTAACTCTGTCTTCTAGTCTTTCTCTGTGACAGATGCAGACAGAGAGTAATGCAG-GCGTGTGTGTATATGTGTGCATGAGAGAGCGAGAGATTCCAGGCTGCAGGAGAGATTTTCCTTTTACTCAGAGGGGAATGTACGTAACGTGCAAGACTTCTTCTGATCAACTGATCATAAAGCTACACTCATTATTGGATAATCTCTTGG
>APH_4029
---------------------------------------------------------------------------------------------------------------------------------------------------------------------------------------------------------------------------------------------------CAAGGGTTAAAGAAAATAAGGAAACAGCAGAACAAATCAAGAATCTGACTGGCAACCCTACTTGTCCTACAGAAGTAACAGCAGTGCAACATCTGGGGAAACAAAGATTTGTGTATCACCCAAGACTGAAGAAGTTGGTATGGCATTAATGAAAGATCT-CCTCTTTGTGCTTTAAGTTAATGAACTACATGCTTAGTACAGTGTTGTTTGACTTAGTTCAAACTTTATTGCATTTTGCTTGTGTCAGAATGGTAATTGATACAATCTGAATAGTTATTTGTGTAACTGTATTCCAGTTTTAGAACTGCATGTTTAATGTGTACTTGACAATATATACCATCCATTTGATGACAGGGCCAGGTCAAGGATTCTGGAACAAGAAGATGCTAAGGATCGGGAACGGTATGTTGTAAAGTTCATCAAAATAATGAAGCATTTGAGAAAGCTAAATAACTTCAATTCCTACTTGGCAATTCTATCTGCTCTTGATTCCGCACCAATTCGACGCTTAGAGTGGCAAAGAAATATCACAGAAGTAAGTTTAGTGGGATGTATTGTGTGCTACAGTCAAGTCATGAAATTATGAATGCTGACATTAATTCA--GTGTGTCTGTGTATA--------GTCATCATTCTCTTTAGACATTTTCAAAGAATTCTGTAAACACTGAATCTGTGATCCCCTCCCTCCC----AGATATCTCATATGCCATCACTTGGCACAAGTTTTGAAAGATATTAGTTAGTTCTGCAAACAAAACTTTTTTTTTTTTTTTCGCAGTGATATTAACAGAAAACTGAATGAAGGATTTTGGAAAGATTTTGAAACAAATGCTTTTTATACTACCATTCCAAGAAGGCAGTTGTTGAGAAATGGCTTAAGATGTGCATGCAAGTCAAGGCAAGTTGATTTGGTAACTCTGTCTTCTAGTCTTTCTCTGTGACAGATGCAGACAGAGAGTAATGCAG-GCGTGTGTGTATATGTGTGCATGAGAGAGCGAGAGATTCCAGGCTGCAGGAGAGATTTTCCTTTTACTCAGAGGGGAATGTACGTAACG-------------------------------------------------------------
>APH_5079
-------------------------------------------------------------------CATAAAACCAGAATGGAGTGATACCAGAACATACAGTATACTTAGGAAGGAAGAAGAGATCTGTTGTGATGAATCTGAGAATTTTTGCCACTAAGAATTATAATATGAATGATGAAGACCCATTTACCTTGTCATCTGCATGGAAACTACTCATCACTGATTTTGTAAACAAGAAGCAAGGGTTAAAGAAAATAAGGAAACAGCAGAACAAATCAAGAATCTGACTGGCAACCCTACTTGTCCTACAGAAGTAACAGCAGTGCAACATCTGGGGAAACAAAGATTTGTGTATCACCCAAGACTGAAGAAGTTGGTATGGCATTAATGAAAGATCT-CCTCTTTGTGCTTTAAGTTAATGAACTACATGCTTAGTACAGTGTTGTTTGACTTAGTTCAAACTTTATTGCATTTTGCTTGTGTCAGAATGGTAATTGATACAATCTGAATAGTTATTTGTGTAACTGTATTCCAGTTTTAGAACTGCATGTTTAATGTGTACTTGACAATATATACCATCCATTTGATGACAGGGCCAGGTCAAGGATTCTGGAACAAGAAGATGCTAAGGATCGGGAACGGTATGTTGTAAAGTTCATCAAAATAATGAAGCATTTGAGAAAGCTAAATAACTTCAATTCCTACTTGGCAATTCTATCTGCTCTTGATTCCGCACCAATTCGACGCTTAGAGTGGCAAAGAAATATCACAGAAGTAAGTTTAGTGGGATGTATTGTGTGCTACAGTCAAGTCATGAAATTATGAATGCTGACATTAATTCA--GTGTGTCTGTGTATA--------GTCATCATTCTCTTTAGACATTTTCAAAGAATTCTGTAAACACTGAATCTGTGATCCCCTCCCTCCC----AGATATCTCATATGCCATCACTTGGCACAAGTTTTGAAAGATATTAGTTAGTTCTGCAAACAAAACTTTTTTTTTTTTTTTCGCAGTGATATTAACAGAAAACTGAATGAAGGATTTTGGAAAGATTTTGAAACAAATGCTTTTTATACTACCATTCCAAGAAGGCAGTTGTTGAGAAATGGCTTAAGATGTGCATGCAAGTCAAGGCAAGTTGATTTGGTAACTCTGTCTTCTAGTCTTTCTCTGTGACAGATGCAGACAGAGAGTAATGCAG-GCGTGTGTGTATATGTGTGCATGAGAGAGCGAGAGATTCCAGGCTGCAGGAGAGATTTTCCTTTTACTCAGAGGGGAATGTACGTAACGTGCAAGACTTCTTCTGATCAACTGATCATAAAGCTACACTCATTATTGGATAATCTCTTGG
>APH_4005
GATTTAAACAGAACCAAAGTATGATATCAAAAAGAAATACTTGAGCACTAGCAAGATTCTGTAATAACATAAAACCAGAATGGAGTGATACCAGAACATACAGTATACTTAGGAAGGAAGAAGAGATCTGTTGTGATGAATCTGAGAATTTTTGCCACTAAGAATTATAATATGAATGATGAAGACCCATTTACCTTGTCATCTGCATGGAAACTACTCATCACTGATTTTGTAAACAAGAAGCAAGGGTTAAAGAAAATAAGGAAACAGCAGAACAAATCAAGAATCTGACTGGCAACCCTACTTGTCCTACAGAAGTAACAGCAGTGCAACATCTGGGGAAACAAAGATTTGTGTATCACCCAAGACTGAAGAAGTTGGTATGGCATTAATGAAAGATCT-CCTCTTTGTGCTTTAAGTTAATGAACTACATGCTTAGTACAGTGTTGTTTGACTTAGTTCAAACTTTATTGCATTTTGCTTGTGTCAGAATGGTAATTGATACAATCTGAATAGTTATTTGTGTAACTGTATTCCAGTTTTAGAACTGCATGTTTAATGTGTACTTGACAATATATACCATCCATTTGATGACAGGGCCAGGTCAAGGATTCTGGAACAAGAAGATGCTAAGGATCGGGAACGGTATGTTGTAAAGTTCATCAAAATAATGAAGCATTTGAGAAAGCTAAATAACTTCAATTCCTACTTGGCAATTCTATCTGCTCTTGATTCCGCACCAATTCGACGCTTAGAGTGGCAAAGAAATATCACAGAAGTAAGTTTAGTGGGATGTATTGTGTGCTACAGTCAAGTCATGAAATTATGAATGCTGACATTAATTCA--GTGTGTCTGTGTATA--------GTCATCATTCTCTTTAGACATTTTCAAAGAATTCTGTAAACACTGAATCTGTGATCCCCTCCCTCCC----AGATATCTCATATGCCATCACTTGGCACAAGTTTTGAAAGATATTAGTTAGTTCTGCAAACAAAACTTTTTTTTTTTTTTTCGCAGTGATATTAACAGAAAACTGAATGAAGGATTTTGGAAAGATTTTGAAACAAATGCTTTTTATACTACCATTCCAAGAAGGCAGTTGTTGAGAAATGGCTTAAGATGTGCATGCAAGTCAAGGCAAGTTGATTTGGTAACTCTGTCTTCTAGTCTTTCTCTGTGACAGATGCAGACAGAGAGTAATGCAG-GCGTGTGTGTATATGTGTGCATGAGAGAGCGAGAGATTCCAGGCTGCAGGAGAGATTTTCCTTTTACTCAGAGGGGAATGTACGTAACGTGCAAGACTTCTTCTGATCAACTGATCATAAAGCTACACTCATTATTGGATAATCTCTTGG
>APH_0622
GTTGTTAATAGAG--GAATTATGACTTCACAG-------------------------------------------------GCATTACTTTCAGTATGACCTACATACATACAAAGGAAGAA---ATCAGCTGCTATGAATCTGAGAATTTTTGCCACTGAGAATTATAATATCAATGATGAAGACCCATTTACCTTGTCATCTGCATGGAAACTATTCATCACTGATTTTGTAAACAAGAAGCAAGGGTTAAAGAAAATAAGGAAACAGCAGAACAAATCAAGAATCTGACTGGCAACCCTACTTGTCCTGCAGAAGTAACAGCAGTGCAACATCTGGGGAAACAAAGATTTGTGTGTCACCCAAGACTGAAGAAGTTGGTATGGCATTAATGAAAGATCTACCTCTTTGTGCTGTTAGTTAATGAACTACATGCTTAGTACAGTGTTGTTTGACTTAGTTCAAACTTTATTGCATTTTGCTTGTGTCAGAATGGTAATTGATAAAATCTGAATAGTTATTTGTGTAACTGTATTCCAGTTTTAGAACAGCATGTTTAATGTGTACTTGACAATATATACCATCCATTTGATGACAGGGCCAGGTCAAGGATTCTGGAACAAGAAGATGCTAAGGATCGGGAACGGTATGTTGTAAAGTTCATCAAAATAATGAAGCATTTGAGAAAGCTAAACAACTTCAATTCCTACTTGGCAATTCTATCTGCTCTTGATTCCGCACCAATTCGACGCTTAGAGTGGCAAAGAAATATCACAGAAGTAAGTTTAGTGGCATCTATTGTGTGCTACAATCAAGTCACGAAATTATGAATGCTGACATTAATTCAGTGTGTGTCTGTGTATA--TGTATACTCATCATTCTCTTTAGAAATTTTCAAAGAATTCTGTAAACACTGAATCTGTGATCCCCTCCCTCCCTCCCAGATATCTCATATGCCATCACTTGGCACAAGTTTTGAAAGATATTAGTTAGTGTTGCAAACAAAACTTT--TTTTTTTCCCCGCAGTGATATTAACAGAAAACTGAATGAAGGATTTTGGAAAGAGCATAAAACAAATGCTTTTTATACTACCATTCCAAGAAAGCAGTTGTTGAGAAATGGCTTAAGATGTGCATGCATGTCAAGGCAAGTTGATTTGGTAACTCTGTCTTCTAGTCTTTCTCTGTGACAGATGCAGACAGAGAGTGATGCAGCGTGAGTGTGTATATGTGTGCATGAGAGAGCGAGAGATTCCAAGCTGCAGGAGAGATTTTGCTTTTACTCAGAGGGGAATGTACG------------------------------------------------------------------
>APH_0136
GATTTAAACAGAACCAAAGTATGATATCAAAAAGAAACACCTGAGCACTAGCAAGATTGTGTAATAACATAAAACCAGAATGGAGTGATACCAGAACATACAGTATACTTAAGAAGGAAGAAGAGATCTGTTGTGATGAATCTGAGAATTTTTGCCACTGAGAATTATAATATCAATGATGAAGACCCATTTACCTTGTCATCTGCATGGAAACTATTCATCACTGATTTTGTAAACAAGAAGCAAGGGTTAAAGAAAATAAGGAAACAGCAGAACAAATCAAGAATCTGACTGGCAACCCTACTTGTCCTGCAGAAGTAACAGCAGTGCAACATCTGGGGAAACAAAGATTTGTGTGTCACCCAAGACTGAAGAAGTTGGTATGGCATTAATGAAAGATCTACCTCTTTGTGCTGTTAGTTAATGAACTACATGCTTAGTACAGTGTTGTTTGACTTAGTTCAAACTTTATTGCATTTTGCTTGTGTCAGAATGGTAATTGATAAAATCTGAATAGTTATTTGTGTAACTGTATTCCAGTTTTAGAACAGCATGTTTAATGTGTACTTGACAATATATACCATCCATTTGATGACAGGGCCAGGTCAAGGATTCTGGAACAAGAAGATGCTAAGGATCGGGAACGGTATGTTGTAAAGTTCATCAAAATAATGAAGCATTTGAGAAAGCTAAACAACTTCAATTCCTACTTGGCAATTCTATCTGCTCTTGATTCCGCACCAATTCGACGCTTAGAGTGGCAAAGAAATATCACAGAAGTAAGTTTAGTGGCATCTATTGTGTGCTACAATCAAGTCACGAAATTATGAATGCTGACATTAATTCAGTGTGTGTCTGTGTATA--TGTATACTCATCATTCTCTTTAGAAATTTTCAAAGAATTCTGTAAACACTGAATCTGTGATCCCCTCCCTCCCTCCCAGATATCTCATATGCCATCACTTGGCACAAGTTTTGAAAGATATTAGTTAGTGTTGCAAACAAAACTTT--TTTTTTTCCCCGCAGTGATATTAACAGAAAACTGAATGAAGGATTTTGGAAAGAGCATAAAACAAATGCTTTTTATACTACCATTCCAAGAAAGCAGTTGTTGAGAAATGGCTTAAGATGTGCATGCATGTCAAGGCAAGTTGATTTGGTAACTCTGTCTTCTAGCCTTTCTCTGTGACAGATGCAGACAGAGAGTGATGCAGCGTGAGTGTGTATATGTGTGCATGAGAGAGCGAGAGATTCCAAGCTGCAGGAGAGATTTTGCTTTTACTCAGAGGGGAATGTACGTAACATGCAAGACTTCTTCTGATCAACTGATCATAAAGCTACACTCATTATTGGATAATCTCTTGG
>APH_3177
GATTTAAACAGAACCAAAGTATGATATCAAAAAGAAACACCTGAGCACTAGCAAGATTGTGTAATAACATAAAACCAGAATGGAGTGATACCAGAACATACAGCATACTTAAGAAGGAAGAAGAGATCTGTTGTGATGAATCTGAGAATTTTTGCCACTGAGAATTATAATATCAATGATGAAGACCCATTTACCTTGTCATCTGCATGGAAACTATTCATCACTGATTTTGTAAACAAGAAGCAAGGGTTAAAGAAAATAAGGAAACAGCAGAACAAATTAAGAATCTGACTGGCAACCCTACTTGTCCTGCAGAAGTAACAGCAGTGCAACATCTGGGGAAACAAAGATTTGTGTGTCACCCAAGACTGAAGAAGTTGGTATGGCATTAATGAAAGATCTACCTCTTTGTGCTGTTAGTTAATGAACTACATGCTTAGTACAGTGTTGTTTGACTTAGTTCAAACTTTATTGCATTTTGCTTGTGTCAGAATGGTAATTGATAAAATCTGAATAGTTATTTGTGTAACTGTATTCCAGTTTTAGAACAGCATGTTTAATGTGTACTTGACAATATATACCATCCATTTGATGACAGGGCCAGGTCAAGGATTCTGGAACAAGAAGATGCTAAGGATCGGGAACGGTATGTTGTAAAGTTCATCAAAATAATGAAGCATTTGAGAAAGCTAAACAACTTCAATTCCTACTTGGCAATTCTATCTGCTCTTGATTCCGCACCAATTCGACGCTTAGAGTGGCAAAGAAATATCACAGAAGTAAGTTTAGTGGCATCTATTGTGTGCTACAATCAAGTCACGAAATTATGAATGCTGACATTAATTCAGTGTGTGTCTGTGTATA--TGTATACTCATCATTCTCTTTAGAAATTTTCAAAGAATTCTGTAAACACTGAATCTGTGATCCCCTCCCTCCCTCCCAGATATCTCATATGCCATCACTTGGCACAAGTTTTGAAAGATATTAGTTAGTGTTGCAAACAAAACTTT--TTTTTTTCCCCGCAGTGATATTAACAGAAAACTGAATGAAGGATTTTGGAAAGAGCATAAAACAAATGCTTTTTATACTACCATTCCAAGAAAGCAGTTGTTGAGAAATGGCTTAAGATGTGCATGCATGTCAAGGCAAGTTGATTTGGTAACTCTGTCTTCTAGTCTTTCTCTGTGACAGATGCAGACAGAGAGTGATGCAGCGTGAGTGTGTATATGTGTGCATGAGAGAGCGAGAGATTCCAAGCTGCAGGAGAGATTTTGCTTTTACTCAGAGGGGAATGTACGTAACATGCAAGACTTCTTCTGATCAACTGATCATAAAGCTACACTCATTATTGGATAATCTCTTGG
>APH_0185
GATTTAAACAGAACCAAAGTATGATATCAAAAAGAAACACCCGAGCACTAGCAAGATTGAGTAATAACATAAAACCAGAATGGAGTGATACCAGAACGTACAGTATACTTAAGAAGGAAGAAGAGATCTGTTGTGATGAATCTGAGAATTTTTGCCACTGAGAATTATAATATCAATGATGAAGACCCATTTACCTTGTCATCTGCATGGAAACTACTCATCACTGATTTTGTAAACAAGAAGCAAGGGTTAAAGAAAATAAGGAAACAGCAGAACAAATCAAGAATCTGACTGGCAACCCTACTTGTCCTGCAGAAGTAACAGCAGTGCAACATCTGGGGAAACAAAGATTTGTGTGTCACCCAAGACTGAAGAAGTTGGTATGGCATTA-------ATCTACCTCTTTGTGCTGTTAGTTAATGAACTACATGCTTAGTACAGTGTTGTTTGACTTAGTTCGAACTTTATTGCATTTTGCTTGTGTCAGAATGGTAATTGATACAATCTGAATAGTTATTTGTGTAACTGTATTCCAGTTTTAGAACAGCATGTTTAATGTGTACTTGACAATATATACCATCCATTTGATGACAGGGCCAGGTCAAGGATTCTGGAACAAGAAGATGCTAAGGATCGGGAACGGTATGTTGTAAAGTTCATCAAAATAATGAAGCATTTGAGAAAGCTAAACAACTTCAATTCCTACTTGGCAATTCTATCTGCTCTTGATTCCGCACCAATTCGACGCTTAGAGTGGCAAAGAAATATCACAGAAGTAAGTTTAGTGGCATCTATTGTGTGCTACAATCAAGTCACGAAATTATGAATGCTGACATTAATTCAGTGTGTGTCTGTGTATACTTGAATATTCATCATTCTTCCTAGAGATTTTTAAAGATTTCTGTAAATCTTGAGTCCTTGGCCCCCGCTCTTCCGCCAAGATAGATCATAGGACATCATCAAGCACATCTTTTGAAAAGTATTATTGAGTGCTGGAAGCAAAATTTCTGTTTTTTTCCCCACAGTGATTTTAGTAAAAAACTGCATGAAGCATTAAGAAAAGAGTTTAAAACAGAAACTTCTTGAATCACCATTACAAGGAAACAATAATTAAAAAATGGTTCAAAATAAATAAACGAAGCACACAAAAATAATAGTATAAATTTATCTTTTAATTTCCTTTACTAATTGATTCTGCCAGAAAATAAAATAACAAAAAAAATTATATGAAAATATGACTGAGGGAAAATTTCAGAACTTCATGGTCGATGTCATTTTTTTATTGATTGAAACAAGATAGGCGGGTGGGAGCTAAACTTTTAGAAAGTTGAAAAAGCCACCCTAATTAATGTAAGTTAATTGTG
>APH_0186
GATTTAAACAGAACCAAAGTATGATATCAAAAAGAAACACCCGAGCACTAGCAAGATTGAGTAATAACATAAAACCAGAATGGAGTGATACCAGAACGTACAGTATACTTAAGAAGGAAGAAGAGATCTGTTGTGATGAATCTGAGAATTTTTGCCACTGAGAATTATAATATCAATGATGAAGACCCATTTACCTTGTCATCTGCATGGAAACTACTCATCACTGATTTTGTAAACAAGAAGCAAGGGTTAAAGAAAATAAGGAAACAGCAGAACAAATCAAGAATCTGACTGGCAACCCTACTTGTCCTGCAGAAGTAACAGCAGTGCAACATCTGGGGAAACAAAGATTTGTGTGTCACCCAAGACTGAAGAAGTTGGTATGGCATTA-------ATCTACCTCTTTGTGCTGTTAGTTAATGAACTACATGCTTAGTACAGTGTTGTTTGACTTAGTTCGAACTTTATTGCATTTTGCTTGTGTCAGAATGGTAATTGATACAATCTGAATAGTTATTTGTGTAACTGTATTCCAGTTTTAGAACAGCATGTTTAATGTGTACTTGACAATATATACCATCCATTTGATGACAGGGCCAGGTCAAGGATTCTGGAACAAGAAGATGCTAAGGATCGGGAACGGTATGTTGTAAAGTTCATCAAAATAATGAAGCATTTGAGAAAGCTAAACAACTTCAATTCCTACTTGGCAATTCTATCTGCTCTTGATTCCGCACCAATTCGACGCTTAGAGTGGCAAAGAAATATCACAGAAGTAAGTTTAGTGGCATCTATTGTGTGCTACAATCAAGTCACGAAATTATGAATGCTGACATTAATTCAGTGTGTGTCTGTGTATACTTGAATATTCATCATTCTTCCTAGAGATTTTTAAAGATTTCTGTAAATCTTGAGTCCTTGGCCCCCGCTCTTCCGCCAAGATAGATCATAGGACATCATCAGGCACATCTTTTGAAAAGTATTATTGAGTGCTGGAAGCAAAATTTCTGTTTTTTTCCCCACAGTGATTTTAGTAAAAAACTGCATGAAGCATTAAGAAAAGAGTTTAAAACAGAAACTTCTTGAATCACCATTACAAGGAAACAATAATTAAAAAATGGTTCAAAATAAATAAACGAAGCACACAAAAATAATAGTATAAATTTATCTTTTAATTTCCTTTACTAATTGATTCTGCCAGAAAATAAAACAACAAAAAAAATTATATGAAAATATGACTAAGGGAAAATTTCAAAACTTCATGGTCGATGTCGTTTTTTTATTGATTGAAACAAGATAGGCGGGTGGGAGCTAAACTTTTAGAAAGTTGAAAAAGCCACCCTAGCAGCCAAAACATCCCCACA
>APH_0674
GATTTAAACAGAACCAAAGTATGATATCAAAAAGAAACACCCGAGCACTAGCAAGATTGAGTAATAACATAAAACCAGAATGGAGTGATACCAGAACGTACAGTATACTTAAGAAGGAAGAAGAGATCTGTTGTGATGAATCTGAGAATTTTTGCCACTGAGAATTATAATATCAATGATGAAGACCCATTTACCTTGTCATCTGCATGGAAACTACTCATCACTGATTTTGTAAACAAGAAGCAAGGGTTAAAGAAAATAAGGAAACAGCAGAACAAATCAAGAATCTGACTGGCAACCCTACTTGTCCTGCAGAAGTAACAGCAGTGCAACATCTGGGGAAACAAAGATTTGTGTGTCACCCAAGACTGAAGAAGTTGGTATGGCATTA-------ATCTACCTCTTTGTGCTGTTAGTTAATGAACTACATGCTTAGTACAGTGTTGTTTGACTTAGTTCGAACTTTATTGCATTTTGCTTGTGTCAGAATGGTAATTGATACAATCTGAATAGTTATTTGTGTAACTGTATTCCAGTTTTAGAACAGCATGTTTAATGTGTACTTGACAATATATACCATCCATTTGATGACAGGGCCAGGTCAAGGATTCTGGAACAAGAAGATGCTAAGGATCGGGAACGGTATGTTGTAAAGTTCATCAAAATAATGAAGCATTTGAGAAAGCTAAACAACTTCAATTCCTACTTGGCAATTCTATCTGCTCTTGATTCCGCACCAATTCGACGCTTAGAGTGGCAAAGAAATATCACAGAAGTAAGTTTAGTGGCATCTGTTGTGTGCTACAATCAAGTCACGAAATTATGAATGCTGACATTAATTCAGTGTGTGTCTGTGTATACTTGAATATTCATCATTCTTCCTAGAGATTTTTAAAGATTTCTGTAAATCTTGAGTCCTTGGCCCCCGCTCTTCCGCCAAGATAGATCATAGGACATTATCAGGCACATCTTTTGAAAAGTATTATTGAGCGCTGGAAGCAAAATTTCTGTTTTTTTCCCCACAGTGATTTTAGTAAAAAACTGCATGAAGCATTAAGAAAAGAGTTTAAAACAGAAACTTGTTGAATCACCATTACAAAGAAACAATAATTAAAAAATGGTTCAAAATAAATAAACGAAGCACACAAAAATAATAGTATAAATTTATCTTTTAATTTCCTTTACTAATTGATTCTGTCAGAAAATAAAATAACAAAAAAAATTATACGAAAATATGACTGAGGGAAAATTTCAAAACTTCATGGTCGATGTCGTTTTTTTATTGATTGAAACAAGATAGGCGGGTGGGAGCTAAACTTTTAGAAAGTTGAAAAAGCCACCCTA--CACCAGGTCAGATGAAGG
>APH_0717
----------------------------------------------------AAGATTGAGTAATAACATAAAACCAGAATGGAGTGATACCAGAACGTACAGTATAATTAAGAAGGAAGAAGAGATCTGTTGTGATGAATCTGAGAATTTTTGCCACTGAGAATTATAATATCAATGATGAAGACCCATTTACCTTGTCATCTGCATGGAAACTACTCATCACTGATTTTGTAAACAAGAAGCAAGGGTTAAAGAAAATAAGGAAACAGCAGAACAAATCAAGAATCTGACTGGCAACCCTACTTGTCCTGCAGAAGTAACAGCAGTGCAACATCTGGGGAAACAAAGATTTGTGTGTCACCCAAGACTGAAGAAGTTGGTATGGCATTA-------ATCTACCTCTTTGTGCTGTTAGTTAATGAACTACATGCTTAGTACAGTGTTGTTTGACTTAGTTCGAACTTTATTGCATTTTGCTTGTGTCAGAATGGTAATTGATACAATCTGAATAGTTATTTGTGTAACTGTATTCCAGTTTTAGAACAGCATGTTTAATGTGTACTTGACAATATATACCATCCATTTGATGACAGGGCCAGGTCAAGGATTCTGGAACAAGAAGATGCTAAGGATCGGGAACGGTATGTTGTAAAGTTCATCAAAATAATGAAGCATTTGAGAAAGCTAAACAACTTCAATTCCTACTTGGCAATTCTATCTGCTCTTGATTCCGCACCAATTCGACGCTTAGAGTGGCAAAGAAATATCACAGAAGTAAGTTTAGTGGCATCTGTTGTGTGCTACAATCAAGTCACGAAATTATGAATGCTGACATTAATTCAGTGTGTGTCTGTGTATACTTGAATATTCATCATTCTTCCTAGAGATTTTTAAAGATTTCTGTAAATCTTGAGTCCTTGGCCCCCGCTCTTCCGCCAAGATAGATCATAGGACATCATCAGGCACATCTTTTGAAAAGTATTATTGAGTGCTGGAAGCAAAATTTCTGTTTTTTTCCCCACAGTGATTTTAGTAAAAAACTGCATGAAGCATTAAGAAAAGAGTTTAAAACAGAAACTTCTTGAATCACCATTACAAGGAAACAATAATTAAAAAATGGTTCAAAATAAATAAACGAAGCACACAAAAATAATAGTATAAATTTATCTTTTAATTTCCTTTACTAATTGATTCTGCCAGAAAATAAAATAACAAAAAAAATTATATGAAAATATGACTGAGGGAAAATTTCAAAACTTCATGGTCGATGTCGTTTTTTTATTGATTGAAACAAGATAGGCGGGTGGGAGCTAAACTTTTAGAAAGTTGAAAAAGCCACCCTAATCACTGTGTAGTCCACTGG
>APH_3188
GATTTAAACAGAACCAAAGTATGATATCAAAAAGAAACACCCGAGCACTAGCAAGATTGAGTAATAACATAAAACCAGAATGGAGTGATACCAGAACGTACAGTATACTTAAGAAGGAAGAAGAGATCTGTTGTGATGAATCTGAGAATTTTTGCCACTGAGAATTATAATATCAATGATGAAGACCCATTTACCTTGTCATCTGCATGGAAACTACTCATCACTGATTTTGTAAACAAGAAGCAAGGGTTAAAGAAAATAAGGAAACAGCAGAACAAATCAAGAATCTGACTGGCAACCCTACTTGTCCTGCAGAAGTAACAGCAGTGCAACATCTGGGGAAACAAAGATTTGTGTGTCACCCAAGACTGAAGAAGTTGGTATGGCATTA-------ATCTACCTCTTTGTGCTGTTAGTTAATGAACTACATGCTTAGTACAGTGTTGTTTGACTTAGTTCGAACTTTATTGCATTTTGCTTGTGTCAGAATGGTAATTGATACAATCTGAATAGTTATTTGTGTAACTGTATTCCAGTTTTAGAACAGCATGTTTAATGTGTACTTGACAATATATACCATCCATTTGATGACAGGGCCAGGTCAAGGATTCTGGAACAAGAAGATGCTAAGGATCGGGAACGGTATGTTGTAAAGTTCATCAAAATAATGAAGCATTTGAGAAAGCTAAACAACTTCAATTCCTACTTGGCAATTCTATCTGCTCTTGATTCCGCACCAATTCGACGCTTAGAGTGGCAAAGAAATATCACAGAAGTAAGTTTAGTGGCATCTATTGTGTGCTACAATCAAGTCACGAAATTATGAATGCTGACATTAATTCAGTGTGTGTCTGTGTATACTTGAATATTCATCATTCTTCCTAGAGATTTTTAAAGATTTCTGTAAATCTTGAGTCCTTGGCCCCCGCTCTTCCGCCAAGATAGATCATAGGACATCATCAGGCACATCTTTTGAAAAGTATTATTTAGTGCTGGAAGCAAAATTTCTGTTTTTTTCCCCACAGTGATTTTAGTAAAAAACTGCATGAAGCATTAAGAAAAGAGTTTAAAACAGAAACTTCTTGAATCACCATTACAAGGAAACAATAATTAAAAAATGGTTCAAAATAAATAAACGAAGCACACAAAAATAATAGTATAAATTTATCTTTTAATTTCCTTTACTAATTGATTCTGCCAGAAAATAAAATAACAAAAAAAATTATATGAAAATATGACTGAGGGAAAATTTCAAAACTTCATGGTCGATGTCGTTTTTTTATTGACTGAAACAAGATTGGCGGGTGGGAGCTAAACTTTTAGAAAGTTGAAAAAGCCACCCTAATG-----------------
>APH_0880
GATTTAAACAGAACCAAAGTATGATATCAAAAAGAAACACCTGAGCACTAGCAAGATTGTGTAATAACATAAAACCAGAATGGAGTGATACCAGAACATACAGTATACTTAAGAAGGAAGAAGAGATCTGTTGTGATGAATCTGAGAATTTTTGCCACTGAGAATTATAATATCAATGATGAAGACCCATTTACCTTGTCATCTGCATGGAAACTACTCATCACTGATTTTGTAAACAAGAAGCAAGGTTTAAAGAAAATAAGGAAACAGCAGAACACATCAAGAATCTGACTGGCAACCCTACTTGTCCTGCAGAAGTAACAGCAGTGCAACATCTGGGGAAACAAAGATTTGTGTGTCACCCAAGACTGAAGAAGTTGGTATGGCATTAATGAAAGATCTACCTCTTTGTGCTGTTAGTTAATGAACTACATGCTTAGTACAGTGTTGTTTGACTTAGTTCAAACTTTATTGCATTTTGCTTGTGTCAGAATGGTAATTGATACAGTCTGAATAGTTATTTGTATAACTGTATTCCAGTTTTAGAACAGCATGTTTAATGTGTACTTGACAATATATACCATCCATTTGATGACAGGGCCAGGTCAAGGATTCTGGAACAAGAAGATGCTAAGGATCGGGAACGGTATGTTGTAAAGTTCATCAAAATAATGAAGCATTTGAGAAAGCTAAACAACTTCAATTCCTACTTGGCAATTCTATCTGCTCTTGATTCCGCACCAATTCGACGCTTAGAGTGGCAAAGAAATATCACAGAAGTAAGTTTAGTGGCATCTATTGTGTGCTACAATCAAGTCACGAAATTATGAATGCTGACATTAATTCAGTGTGTGTCTGTGTATAGTTGTATACTCATCATTCTCTTTAGAAATTTTCAAAGAATTCTGTAAACACTGAATCTGTGATCCCCTCCCTCCCTCCCAGATATCTCATATGCCATCACTTGGCACAAGTTTTGAAAGATATTAGTTAGTGTTGCAAACAAAACTTTTTTTTTTTTCCCCGCAGTGATATTAACAGAAAACTGAATGAAGGATTTTGGAAAGAGCATAAAACAAATACTTTTTATACTACCATTCCAAGAAAGCAGTTGTTGAGAAATGGCTTAAGATGTGCATGCATGTCAAGGCAAGTTGATTTGGTAACTCTGTCTTCTAGTCTTTCTCTGTGACAGATGCAGACAGAGAGTGATGCAGCGTGAGTGTGTATATGTGTGCATGAGAGAGCGAGTGATTCCAAGCTGCAGGAGAGATTTTGCTTTTACTCAGAAGGGAATGTACG------------------------------------------------------------------
>APH_1438
------------------------------------------------------------------------------------------------------------------------------------------------------------------------------------------------------------------------------------------------------------------------------------------------------------------------------------------------------------------------------------------------------------------------------------------------------------------------------------------------------------------------ACAATCTGAATAGTTATTTGTGTAACTGTATTACAGTTTTAGAACAGCATGTTTAATGTGTACTTGACAATATATACCATCCATTTGATGACAGGGCCAGGTCAAGGATTCTGGAACAAGAAGATGCTAAGGATCGGGAACGGTATGTTGTAAAGTTCATCAAAATAATGAAGCATTTGAGAAAGCTAAACAACTTCAATTCCTACTTGGCAATTCTATCTGCTCTTGATTCCGCACCAAT-----------------------------------------------------------------------------------------------------------------------------------------------------------------------------------------------------------------------------------------------------------------------------------------------------------------------------------------------------------------------------------------------------------------------------------------------------------------------------------------------------------------------------------------------------------------------------------------------------------------------------------------------
>APH_1602
GATTTAAACAGAACCAAAGTATGATATCAAAAAGAAACACCTGAGCACTAGCAAGATTGTGTAATAACATAAAACCAGAATGGAGTGATACCAGAACATACAGTATACTTAAGAAGGAAGAAGAGATCTGTTGTGATGAATCTGAGAATTTTTGCCACTGAGAATTATAATATCAATGATGAAGACCCATTTACCTTGTCATCTGCATGGAAACTACTCATCACTGATTTTGTAAACAAGAAGCAAGGGTTAAAGAAAATAAGGAAACAGCAGAACACATCAAGAATCTGACTGGCAACCCTACTTGTCCTGCAGAAGTAACAGCAGTGCAACATCTGGGGAAACAAAGATTTGTGTGTCACCCAAGACTGAAGAAGTTGGTATGGCATTAATGAAAGATCTACCTCTTTGTGCTGTTAGTTAATGAACTACATGCTTAGTACAGTGTTGTTTGACTTAGTTCAAACTTTATTGCATTTTGCTTGTGTCAGAATGGTAATTGATACAATCTGAATAGTTATTTGTGTAACTGTATTACAGTTTTAGAACAGCATGTTTAATGTGTACTTGACAATATATACCATCCATTTGATGACAGGGCCAGGTCAAGGATTCTGGAACAAGAAGATGCTAAGGATCGGGAACGGTATGTTGTAAAGTTCATCAAAATAATGAAGCATTTGAGAAAGCTAAACAACTTCAATTCCTACTTGGCAATTCTATCTGCTCTTGATTCCGCACCAATTCGACGCTTAGAGTGGCAAAGAAATATCACAGAAGTAAGTTTAGTGGCATCTATTGTGTGCTACAATCAAGTCACGAAATTATGAATGCTGACATTAATTCAGTGTGTGTCTGTGTATAGTTGTATACTCATCATTCTCTTTAGAAATTTTCAAAGAATTCTGTAAACACTGAATCTGTGATCCCCTCCCTCCCTCCCAGATATCTCATATGCCATCACTTGGCACAAGTTTTGAAAGATATTAGTTAGTGTTGCAAACAAAACTTTTTTTTTTTTCCCCGCAGTGATATTAACAGAAAACTGAATGAAGGATTTTGGAAAGAGCATAAAACAAATACTTTTTATACTACCATTCCAAGAAAGCAGTTGTTGAGAAATGGCTTAAGATGTGCATGCATGTCAAGGCAAGTTGATTTGGTAACTCTGTCTTCTAGTCTTTCTCTGTGACAGATGCAGACAGAGAGTGATGCAGCGTGAGTGTGTATATGTGTGCATGAGAGAGCGAGTGATTCCAAGCTGCAGGAGAGATTTTGCTTTTACTCAGAGGGGAATGTACGTAACGTGCAAGACTTCTACTGATCCACTGATGATAAAGCTACACTCATTATTGGATAATCTCTT--
>APH_4021
------------------------------------------------------------------------------------------------------------------------------------------------------------------------------------GAAGACCCATTTACCTTGTCATCTGCATGGAAACTACTCATCACTGATTTTGTAAACAAGAAGCAAGGGTTAAAGAAAATAAGGAAACAGCAGAACACATCAAGAATCTGACTGGCAACCCTACTTGTCCTGCAGAAGTAACAGCAGTGCAACATCTGGGGAAACAAAGATTTGTGTGTCACCCAAGACTGAAGAAGTTGGTATGGCATTAATGAAAGATCTACCTCTTTGTGCTGTTAGTTAATGAACTACATGCTTAGTACAGTGTTGTTTGACTTAGTTCAAACTTTATTGCATTTTGCTTGTGTCAGAATGGTAATTGATACAATCTGAATAGTTATTTGTGTAACTGTATTCCAGTTTTAGAACAGCATGTTTAATGTGTACTTGACAATATATACCATCCATTTGATGACAGGGCCAGGTCAAGGATTCTGGAACAAGAAGATGCTAAGGATCGGGAACGGTATGTTGTAAAGTTCATCAAAATAATGAAGCATTTGAGAAAGCTAAACAACTTCAATTCCTACTTGGCAATTCTATCTGCTCTTGATTCCGCACCAATTCGACGCTTAGAGTGGCAAAGAAATATCACAGAAGTAAGTTTAGTGGCATCTATTGTGTGCTACAATCAAGTCACGAAATTATGAATGCTGACATTAATTCAGTGTGTGTCTGTGTATAGTTGTATACTCATCATTCTCTTTAGAAATTTTCAAAGAATTCTGTAAACACTGAATCTGTGATCCCCTCCCTCCCTCCCAGATATCTCATATGCCATCACTTGGCACAAGTTTTGAAAGATATTAGTTAGTGTTGCAAACAAAACTTTTGTTTTTTTCCCCGCAGTGATATTAACAGAAAACTGAATGAAGGATTTTGGAAAGAGCATAAAACAAATACTTTTTATACTACCATTCCAAGAAAGCAGTTGTTGAGAAATGGCTTAAGATGTGCATGCATGTCAAGGCAAGTTGATTTGGTAACTCTGTCTTCTAGTCTTTCTCTGTGACAGATGCAGACAGAGAGTGATGCAGCGTGAGTGTGTATATGTGTGCATGAGAGAGCGAGTGATTCCAAGCTGCAGGAGAGATTTTGCTTTTACTCAGAGGGGAATGTATGTATCGTGCAAGACTTCTTCTGATCCACTGATGATA-------------------------------
>APH_3191
-------------------------------------------------------------------------ACCAGAATGGAGTGATACCAGAACATACAGTATACTTAAGAAGGAAGAAGAGATCTGTTGTGATGAATCTGAGAATTTTTGCCACTGAGAATTATAATATCAATGATGAAGACCCATTTACCTTGTCATCTGCATGGAAACTACTCATCGCTGATTTTGTAAACAAGAAGCAAGGGTTAAAGAAAATAAGGAAACAGCAGAACACATCAAGAATCTGACTGGCAACCCTACTTGTCCTGCAGAAGTAACAGCAGTGCAACATCTGGGGAAACAAAGATTTGTGTGTCACCCAAGACTGAAGAAGTTGGTATGGCATTAATGAAAGATCTACCTCTTTGTGCTGTTAGTTAATGAACTACATGCTTAGTACAGTGTTGTTTGACTTAGTTCAAACTTTATTGCATTTTGCTTGTGTCAGAATGGTAATTGATACAATCTGAATAGTTATTTGTGTAACTGTATTCCAGTTTTAGAACAGCATGTTTAATGTGTACTTGACAATATATACCATCCATTTGATGACAGGGCCAGGTCAAGGATTCTGGAACAAGAAGATGCTAAGGATCGGGAACGGTATGTTGTAAAGTTCATCAAAATAATGAAGCATTTGAGAAAGCTAAACAACTTCAATTCCTACTTGGCAATTCTATCTGCTCTTGATTCCGCACCAATTCGACGCTTAGAGTGGCAAAGAAATATCACAGAAGTAAGTTTAGTGGCATCTATTGTGTGCTACAATCAAGTCACGAAATTATGAATGCTGACATTAATTCAGTGTGTGTCTGTGTATAGTTGTATACTCATCATTCTCTTTAGAAATTTTCAAAGAATTCTGTAAACACTGAATCTGTGATCCCCTCCCTCCCTCCCAGATATCTCATATGCCATCACTTGGCACAAGTTTTGAAAGATATTAGTTAGTGTTGCAAACAAAACTTTTGTTTTTTTCCCCGCAGTGATATTAACAGAAAACTGAATGAAGGATTTTGGAAAGAGCATAAAACAAATACTTTTTATACTACCATTCCAAGAAAGCAGTTGTTGAGAAATGGCTTAAGATG------------------------------------------------------------------------------------------------------------------------------------------------------------------------------------------------------------------------------------------
>APH_0683
GATTTAAACAGAACCAAAGTATGATATCAAAAAGAAACACCTGAGCACTAGCAAGATTGTGTAATAACATAAAACCAGAATGGAGTGATACCAGAACATACAGTATACTTAAGAAGGAAGAAGAGATCTGTTGTGATGAATCTGAGAATTTTTGCCACTGAGAATTATAATATCAATGATGAAGACCCATTTACCTTGTCATCTGCATGGAAACTACTCATCACTGATTTTGTAAACAAGAAGCAAGGGTTAAAGAAAATAAGGAAACAGCAGAACACATCAAGAATCTGACTGGCAACCCTACTTGTCCTGCAGAAGTAACAGCAGTGCAACATCTGGGGAAACAAAGATTTGTGTGTCACCCAAGACTGAAGAAGTTGGTATGGCATTAATGAAAGATCTACCTCTTTGTGCTGTTAGTTAATGAACTACATGCTTAGTACAGTGTTGTTTGACTTAGTTCAAACTTTATTGCATTTTGCTTGTGTCGGAATGGTAATTGATACAATCTGAATAGTTATTTGTGTAACTGTATTCCAGTTTTAGAACAGCATGTTTAATGTGTACTTGACAATATATACCATCCATTTGATGACAGGGCCAGGTCAAGGATTCTGGAACAAGAAGATGCTAAGGATCGGGAACGGTATGTTGTAAAGTTCATCAAAATAATGAAGCATTTGAGAAAGCTAAACAACTTCAATTCCTACTTGGCAATTCTATCTGCTCTTGATTCCGCACCAATTCGACGCTTAGAGTGGCAAAGAAATATCACAGAAGTAAGTTTAGTGGCATCTATTGTGTGCTACAATCAAGTCACGAAATTATGAATGCTGACATTAATTCAGTGTGTGTCTGTGTATAGTTGTATACTCATCATTCTCTTTAGAAATTTTCAAAGAATTCTGTAAACACTGAATCTGTGATCCCCTCCCTCCCTCCCAGATATCTCATATGCCATCACTTGGCACAAGTTTTGAAAGATATTAGTTAGTGTTGCAAACAAAACTTTTGTTTTTTTCCCCGCAGTGATATTAACAGAAAACTGAATGAAGGATTTTGGAAAGAGCATAAAACAAATACTTTTTATACTACCATTCCAAGAAAGCAGTTGTTGAGAAATGGCTTAAGATGTGCATGCATGTCAAGGCAAGTTGATTTGGTAACTCTGTCTTCTAGTCTTTCTCTGTGACAGATGCAGACAGAGAGTGATGCAGCGTGAGTGTGTATATGTGTGCATGAGAGAGCGAGTGATTCCAAGCTGCAGGAGAGATTTTGCTTTTACTCAGAGGGGAATGTACGTAACGTGC----------------------------------------------------------
>APH_0723
GATTTAAACAGAACCAAAGTATGATATCAAAAAGAAACACCTGAGCACTAGCAAGATTGTGTAATAACATAAAACCAGAATGGAGTGATACCAGAACATACAGTATACTTAAGAAGGAAGAAGAGATCTGTTGTGATGAATCTGAGAATTTTTGCCACTGAGAATTATAATATCAATGATGAAGACCCATTTACCTTGTCATCTGCATGGAAACTACTCATCACTGATTTTGTAAACAAGAAGCAAGGGTTAAAGAAAATAAGGAAACAGCAGAACACATCAAGAATCTGACTGGCAACCCTACTTGTCCTGCAGAAGTAACAGCAGTGCAACATCTGGGGAAACAAAGATTTGTGTGTCACCCAAGACTGAAGAAGTTGGTATGGCATTAATGAAAGATCTACCTCTTTGTGCTGTTAGTTAATGAACTACATGCTTAGTACAGTGTTGTTTGACTTAGTTCAAACTTTATTGCATTTTGCTTGTGTCAGAATGGTAATTGATACAATCTGAATAGTTATTTGTGTAACTGTATTCCAGTTTTAGAACAGCATGTTTAATGTGTACTTGACAATATATACCATCCATTTGATGACAGGGCCAGGTCAAGGATTCTGGAACAAGAAGATGCTAAGGATCGGGAACGGTATGTTGTAAAGTTCATCAAAATAATGAAGCATTTGAGAAAGCTAAACAACTTCAATTCCTACTTGGCAATTCTATCTGCTCTTGATTCCGCACCAATTCGACGCTTAGAGTGGCAAAGAAATATCACAGAAGTAAGTTTAGTGGCATCTATTGTGTGCTACAATCAAGTCACGAAATTATGAATGCTGACATTAATTCAGTGTGTGTCTGTGTATAGTTGTATACTCATCATTCTCTTTAGAAATTTTCAAAGAATTCTGTAAACACTGAATCTGTGATCCCCTCCCTCCCTCCCAGATATCTCATATGCCATCACTTGGCACAAGTTTTGAAAGATATTAGTTAGTGTTGCAAACAAAACTTTTTTTTTTTTCCCCGCAGTGATATTAACAGAAAACTGAATGAAGGATTTTGGAAAGAGCATAAAACAAATACTTTTTATACTACCATTCCAAGAAAGCAGTTGTTGAGAAATGGCTTAAGATGTGCATGCATGTCAAGGCAAGTTGATTTGGTAACTCTGTCTTCTAGTCTTTCTCTGTGACAGATGCAGACAGAGAGTGATGCAGCGTGAGTGTGTATATGTGTGCATGAGAGAGCGAGTGATTCCAAGCTGCAGGAGAGATTTTGCTTTTACTCAGAGGGGAATGTACGTAACGTGCAAGACTTCTTCTGATCAACTGATGATAAAGCTACACTCATTACTGGATAATCTCTTGG
