# Supplementary material for: ﻿Discovery of a new tarantula species from the Madrean Sky Islands and the first documented instance of syntopy between two montane endemics (Araneae, Theraphosidae, Aphonopelma): a case of prior mistaken identity
Source: Zookeys. 2024 Aug 16;1210:61–98. doi: 10.3897/zookeys.1210.125318 (PMC11344175; doi:10.3897/zookeys.1210.125318)
Supplement: Supplementary material 8 — Phylogenomics files [file zookeys-1210-061_article-125318__-s008.zip › Suppl8/individual_UCE_loci/sl_realigned_uce_2001166.fas]

>APH_4021
GGTACGTCCTTTCATGGCAACGGTATTCACCGGTGGAAGTGGCCTCTTTCAGCAGAATAATGCACCCTGCCACACTGCACGGATTTTTCTGCAGTGGTTTCAGGAACATGATGAAGAGTTGAAGCTATTACCCTAGGCTCCAAATTCCCATTCCCCAGATTTCAGTCCAATCGAGCATCTGGGGGATGTGTTGAAACAACAGTTCCCATCCGCCGCAACTCCAGCTCGCAGCTTACAGGAATTAAAGGATCTTCTGGTAACCTCCTGGTACCAAATACCACTGGACATCTTCGGAGTTTTTGTCCATGCCTTGGCGGGTCAGATCAATTTTGACGGCAAAAGGGGAAGAAACAGCGTATTAGGTACGTGGTTATAATGTTCTGGCTCATCGGTGTATATCTAAGAAATGTGTTCCTAATCCAAGGTGTAATGATTTGCTGTAATCATTCATTACAGCAAATGATGGCACTTCGGAAAGTAATATTTTAATATATTTTAATAATCTAGCACAATGCATCGGTACAACTGGCGGCATTCCCCCCAGGCAGAAAATGAAGACAGCATTCACTATAATTCTTTGTCTTTGCAGACAAAGAATTTATGTTTCTCTACATTGAGATTTTAGCCTTTCTGTTAGAAAACGTTCATGTGAAAAATAAATTAATAGCGAATTTTTAGACAGAAAGAAAATATATACAAATTTGTACAACCGTATAAACTAAATTTCGAAAGGACTGAATAGGTGACAATTTCTATAATGTCTTTCACTAAATACTAGAAAAACATTCTGTAGAATACCTACATAATACTACTCCTTGGTTGCTCTTTTGAACGCTGTATCCAGACATCAAAGGTTTTGCTTCCTCTTCCCCTCCTTTCCATGCTTTAGCAGTCTGTGGCCTAGAGTCTGATGCATGAATCATACTAGGGGTCTGGCGCTTCTGCTTTTGTTTCTGCTCCACCAGCTGTCTCTGAAAATAAAAGAATGGAAAGGTTTTCACTTAAATTGGAGAAATACGTATTTCATGTCATATTTAAGTAACGTGATCCCAAGATGATGAAAATGCCGAAGCAACTGGGCTGTGAATCTTTCTTGATACAACTGAAGACACATGAAGTATCTTATTGGTTTGCAATCTGGCTACTGAATATTTCAACATTGAATTCATTGTATCCCTTTTCCCACGGTGTCATCTAATGCATCAAATGAAGTAGAGGGCCATAGGGAAACTTGAGGCCATAGGGGACAGTCAGAAGCTGATGATTGAGAAATGGCTCACGGCTGATCGTTCTATTGTTCACAGGCTGTGTATTCGGTTCCAATACTGACACTGTTCACAGAAGATCCGATACAGTCAACCCGGCACGGTGACAACTGGTATTCCGGTTGTTTACGAAGTCCCGTTCCCCATCCCGAGGTGGTTCTGTGACTGCCTGTGTCTTTGTGTTCTTAGGGCTCTTTGGCGAATCCTGGCCCTTGTGCTATAGAATCCCAGTAATCAACCAACCAACCGATGCAATCAAATCTAGGATCACAACAGGACTCAAAGACTGATATCGGCCCCGGTTCACAGCATCGTCTGAACTACCGTCGCATAAGAATCAAAAAAACTCCTATTTGCAAGTATTGCGTACGTGACCATA-TTTAATATGTAA
>APH_0880
GGTACGTCCTTTCATGGCAACTGTATTCACCGGTGGAAGTGGCCTCTTTCAGCAGAATAATGCACCCTGCCACACTGCACGGATTTTTCTGCAGTGGTTTCAGGAACATGATGAAGAGTTGAAGCTATTACCCTAGGCTCCAAATTCCCATTCCCCAGATTTCAGTCCAATCCAGCATCTGGGGGATGTGTTGAAACAACAGTTCCCATCCGCCGCAACTCCAGCTCGCAGCTTACAGGAATTAAAGGATCTTCTGGTAACCTCCTGGTACCAAATACCACTGGACATCTTCGGAGTTTTTGTCCATGCCTTGGCGGGTCAGATCAATTTTGACGGCAAAAGGGGAAGAAACAGCATATTAGGTACGTGGTTATAATATTCTGGCTCATCGGTGTATATCTAAGAAATGTGTTCCTAATCCAAGGTGTAATTATTTGCTGTAATCATTCATTACAGCAAATGATGGCACTTCGGAAATTAATATTTTAATATATTTTAATAATCTAGCACAATGCATCGGTACAAATGGCGGCATTCCCCCCAGGCAGAAAATGAAGACAGCATTCACTATAATTCTTTGTCTTTCCAGACAGAGAATTTATGTTTCTCTACATTGAGATTTTAGCCTTTCTGTTAGAAAACGTTCAAGTGAAAAATAAATTAATAGCGAATTTTTAGACAGAAAGAAAATATATACAAATTTGTACAACCGTATAAACTAAATTTCGAAAGGACTGAATAGGTGGCAATTTCTATAATGTCTTTCACTAAATACTAGAAAAACATTCTGTAGAATACCTACATAATACTACTCCTTGGTTGCTCTTTTGAACGCTGTATCCAGACATCAAAGGTTTTGCTTCCTCTTCCCCTCCTTTCCATGCTTTAGCAGTCTGTGGCCTAGAGTCTGAAGCATGAATCATACTAGGGGTCTGGCGCTTCTGCTTTTGTTTCTGCTCCACCAGCTGTCTCTGAAAATAAAAGAATGGAAAAGTTTTCACTTAAATTGGAGAAATACGTATTTCATGTCATATTTAAGTAACGTGATCCCAAGATGATGAAAATGCCGAAGCAACTGGGCTATGAATCTTTCTTGATACAACTGAAGACACATGAAGTATCTTATTGGTTTGCAATCTGGCTACCGAGTATTTCAACATTGAATTCATTGTATCCCTTTTCCCACGGTGTCGTCTAATGCATCAAATGAAGTAGAGGGCCATAGGGAAACTTGAGGCCATAGGGGACAGTCAGAAGCTGATGATTGAGAAATGGCTCCCGGCTGATCGTTCTATTGTTCACAGGCTGTGGATTCGGTTCCAATACTGACACTGTTCACAGAAGATCCGATACAGTCAACCCGGCACGGTGACAATTGGTATTCCGGTTGTTTACGAAGTCCCCTTCCCCATCCCGAGGTGGTTCTGTGACTGCCTGTGTCTTTGTGTTCTTAGCGCTCTTTGGCGAATCCTGGCCCTTGTGCTATAGAATCCCAGTAATCAACCAACCAACCGATGCAATCAAATCTAGGTTCACAACAGGACTCAAAGACTGATATCGCCCCCGGTTCACAGCATCGTCTTAACTACCGTCGAAAAAGAATCAAAAAAACTCCTATTTGCAAGTATTACGTACGCGACCATATTTTAGTATGTAA
>APH_1602
GGTACGTCCCTTCATGGCAACGGTATTCACCAGTGGAAGTAGGCTCTTTCAGCAGAATAATGCACCCTGCCACACTGCACGGATTTTTCTGCAGTGGTTTCAGGAACATGATGAAGAGTTGAAGCTATTACCCTAGGCTCCAAATTCCCATTCCCCAGATTTCAGTCCAATCGAGCATCTGGGGGATGTGTTGAAACAACAGTTCCCATCCGCCGCAACTCCAGTTCGCAGCTTACAGGAATTAAAGTATCTTCTGGTAACCTCCTGGTACCAAATACCACTGGACATCTTCGGAGTTTTTGTCCATGCCTTGGCGGGTCAGATCAATTTTGACGGCAAAAGGGGAAGAAACAGCATATTAGGTACGTGGTTATAATGTTCTGGCTCATCGGTGTATATCTAAGAAATGTGTTCCTAATCCAAGGTGTAATTATTTAATGTAATCATTCATTACAGCAAATGATGGCACTTCGGAAAGTAATATTTTAATATATTTTAATAATCTAGCACAATGCATCGGTACAAATGGCGGCATTCCCCCCAGGCAGAAAATGAAGACAGCATTCACTACAATTCTTTGTCTTTCCAGACAAAGAATTTATGTTTCTCTACATTGAGATTTTAGCCTTTCTGTTAGAAAAC-TTCATGTGAAAAATAAATTAATAGCGAATTTTTAGACAGAAAGAAAATATATACACATCTGTACAACCGTATAAACTAAATTTCGAAAGGACTGAATAGGTGACAATTTCTATAATGTCTTTCACTAAATACTAGAAAAACATTCTGTAGAATACCTACATAATACCACTCCTTGGTTGCTCTTTTGAACGCTGTATCCAGACATCAAAGGTTTTGCTTCCTCTTCCCCTCCTTTCCATGCTTTAGCAGTCTGTGGCCTAGAGTCTGATGCATGAATCATACTAGGGGTCTGGCGCTTCTGCTTTTGTTTCTGCTCCACCAGCTGTCTCTGAAAATAAAAGAATGGAAAAGTTTTCACTTAAATTGGAGAAATACGTATTTCATGTCATATTTAAGTAACGTGATCCCAAGATGATGAAAATGCCGAAGCAACTGGGCTATGAATCTTTCTTGATACAACTGAAGACACATGAAGTATCTTATTGGTTTGCAATCTGGCTACCGAGTATTTCAACATTGAATTCATTGTATCCCTTTTCCCACGGTGTCATCTAATGCATCAAATGAAGTAGAGGGCCATAGGGAAACTTGAGGCCATAGGGGACAGTCAGAAGCTGATGATTGAGAAATGGCTCACGGCTGATCGTTCTATTGTTCACAGGCTGTGGATTCGGTTCCAATACTGACACTGTTCACAGAAGATCCGATACAGTCAACCCGGCACGGTGACAACTGGTATTCCGGTTGTTTACGAAGTCCCCTTCCCCATCCCGAGGTGGTTCTGTGACTGCCTGTGTCTTTGTGTTCTTAGCGCTCTTTGGCGAATCCTGGCCCTTGTGCTATAGAATCCCAGTAATCAACCAACCAACCGATGCAATCAAATCTAGGATCACAACAGGACTCAAAGACTGATATCGCCCCCGGTTCACAGCATCGTCTGAACTACCGTCGAAAAAGAATCAAAAAAACTCCTATTTGCAAGTATTACGTACGTGACCATATTTTAGTATGTAA
>APH_3177
GGTACATCCCTTCATGGCAACGGTATTCACCCATCGAAGTGGCCTCTTTCAGCAGAATAATGCACCCTGCCACACTGCACGGATTTTTCTGCAGTGGTTTCAGGAACATGATGAAGAGTTGAAGCTATTACCCTAGGCTCCAAATTCCCATTCCCCAGATTTCAGTCCAATCGAGCATCTCGGGGATGTGTTGAAACAACAGTTCCCATCCGCCGCAACTCCAGCTCGCAGCTTACAGGAATTAAAGGATCTTCTGGTAACCTCCTGGTACCAAATACCACTGGACATCTTCGGAGTTTTTGTCCATGCCTTGGCGGGTCAGATCAATTTTGACGGCAAAAGGGGAAGAAACAGCGTATTAGGTACGTGGTTATAATGTTCTGGCTCATCGGTGTATATCTAAGAAATGTGTTCCTAATCCAAGGTGTAATTATTTGCTGTAATCATTCATTACAGCAAATGATGGCACTTCGGAAAGTAATATTTTAATATATTTTAATAATCTAGAACAATGCATCGGTACAAATGGCGGCATTCCCCCCAGGCAGAAAATGAAGACAGCATTCACTATAATTCTTTGTCTTTCCAGACAAAGAATTTATGTTTCTCTACATTGAGATTTTAGCCTTTCTGTTAGAAAACGTTCATGTGAAAAATAAATTAATAGCGAATTTTTAGACAGAAAGAAAATATATACAAATTTGTACAACCGTATAAACTAAATTTCGAAAGGACTGAATAGGTGACAATTTCTGTAATGTCTTTCACTAAATACTAGAAAAACATTCTGTAGAATACCTACATAATACTACTCCTTGGTTGCTCTTTTGAACGCTGTATCCAGACATCAAAGGTTTTGCTTCCTCTTCCCCTCCTTTCCATGCTTTAGCAGTCTGTGGCCTAGAGTCTGATGCATGAATCATACTAGGGGTCTGGCGCTTCTGCTTTTGTTTCTGCTCCACCAGCTGTCTCTGAAAATAAAAGAATGGAAAAGTTTTCACTTAAATTGGAGAAATACGTATTTGATGTCATATTTAAGTAACGTGAACCCAAGATGATGAAAATGCCGAAGCAACTGGGCTATGAATCTTTCTTGATACAACTGAAGACACATGAAGTATCTTATTGGTTTGCAATCTGGCTACCGAGTATTTCAACATTGAATTCATTGTATCCCTTTTCCCACGGTGTCATCTAATGCATCAAATGAAGTAGAGGGCCATAGGGAAACTTGAGGCCATAGGGGACAGTCAGAAGCTGATGATTGAGAAATGGCTCACGGCTGATCGTTCTATTGTTCACAGGCTGTGGATTCGGTTCCAATACTGACACTGTTCACAGAAGATCCGATACAATCAACCCGGCACGGTGACAACTGGTATTCCGGTTGTTTACGAAGTCCCCTTCCCCATCCCGAGGTGGTTCTGTGCCTGCCTGTGTCTTTGTGTTCTTAGCGCTCTTTGGCGAATCCTGGCCCTTGTGCTATAGAATCCCAGTAATCAACCAACCAACCGATGCAATCAAATCTAGGATCACAACAGGACTCAAAGACTGATATCGACCCCGGTTCACAGCATCGTCTGAACTACCGTCGCATAAGAATCAAAAAAACTCCTATTTGCAAGTATTACGTACGTGACCATATTTTAGTATG---
>APH_0723
GGTACATCCTTTCATGGCAACGGTATTCACCGGTGGAAGTGGCCTCTTTCAGCAGAATAATGCACCCTGCCACACTGCACGGATTTTTCTGCAGTGGTTTCAGGAACATGATGAAGAGTTGTAGCTATTACCCTAGGCTCCAAATTCCCATTCCCCAGATTTCAGTCCAATCGAGCATCTGGGGGATGTGTTGAAACAACAGTTCTCATCCGCCGCAACTCCAGCTCGCAGCTTACAGGAATTAGGGGATCTTCTGGTAACCTCCTGGTACGAAATACCACTGGACATCTTCGGAGTTTTTGTCCATGCCTTGGCGGGTCAGATCAATTTTGACGGCAAAAGGGGAAGAAACAGCATATTAGGTACGTGGTTATAATGTTCTGGCTCATCGGTGTATATCTAAGAAATGTGTTCCTAATCCAAGGTGTAATTATTTAATGTAATTATTCATTACAGCAAATGATGGCACTTCGGAAAGTAATATTTTAATATATTTTAATAATCTAGCACAATGCATCGGTACAAATGGCGGCATTCCCCCCAGGCAGAAAATGAAGACAGCATTCACTATAATTCTTTGTCTTTCCAGACAGAGAATTTATGTTTCTCTACATTGAGATTTTAGCCTTTCTGTTAGAAAAC-TTCATGTGAAAAATAAATTAATAGCGAATTTTTAGACAGAAAGAAAATATATACAAATTTGTACAACCGTATAAACTAAATTTCGAAAGGACTGAATAGGTGACAATTTCTATAATGTCTTTCACTAAATACTAGAAAAACATTCTGTAGAATACCTACATAATACCACTCCTTGGTTGCTCTTTTGAACGCTGTATCCAGACATCAAAGGTTTTGCTTCCTCTTCCCCTCCTTTCCATGCTTTAGCAGTCTGTGGCCTAGAGTCTGATGCATGAATCATACTAGGGGTCTGGCGCTTCTGCTTTTGTTTCTGCTCCACCAGCTGTCTCTGAAAATAAAAGAATGGAAAAGTTTTCACTTAAATTGGAGAAATACGTATTTCATGTCATATTTAAGTAACGTGATCCCAAGATGATGAAAATGCCGAAGCAACTGGGCTATGAATCTTTCTTGATACAACTGAAGACACATGAAGTACCTTATTGGTTTGCAATCTGGCTACCGAGTATTTCAACATTGAATTCATTGCATCCCTTTTCCCACGGTGTCATCTAATGCATCAAATGAAGTAGAGGGCCATAGGGAAACTTGAGGCCATAGGGGACAGTCAGAAGCTGATGATTGAGAAATGGCTCACGGCTGATCGTTCTATTGTTCACAGGCTGTGGATTCGGTTCCAATACTGACACTGTTCACAGAAGATCCGATACAGTCAACCCGGCACGGTGACAACTGGTATTCCGGTTGTTTACGAAGTCCCCTTCCCCATCCCGAGGTGGTTCTGTGACTGCCTGTGTCTTTGTGTTCTTAGCGCTCTTTGGCGAATCCTGGCCCTTGTGCTATAGAATCCCAGTAATCAACCAACCAACCGATGCAATCAAATCTAGGATCAAAACAGGACTCAAAGACTGATATCGCCCCCGGTTCACAGCATCGTCTGAACTACCGTCGAAAAAGAATCAAAAAAACTCCTATTTGCAAGTATTACGTACGTGACCATATTTTAGTATGTAA
>APH_0683
GGTACATCCTTTCATGGCAACGGTATTCACCGGTGGAAGTGGCCTCTTTCAGCAGAATAATGCACCCTGCCACACTGCACGGATTTTTCTGCTGTGGTTTCAGGAACATGATGAAGAGTTGAAGCTATTACCCTAGGCTCCAAATTCCCATTCCCCAGATTTCAGTCCAATCGAGCATCTGGGGGATGTGTTGAAACAACAGTTCCCATCCGCCG-----------------------------------------------------------------------------------------------------------------------------------------------------------------------------------------------------------------------------------------------------------------------------------------------------------------------------------------------------------------------------------------------------------------------------------------------------------------------------------------------TACAAATTTGTACAACCGTATAAACTAAATTTCGAAAGGACTGAATAGGTGACAATTTCTATAATGTCTTTCACTAAATACTAGAAAAACATTCTGTAGAATACCTACATAATACTACTCCTTGGTTGCTCTTTTGAACACTGTATCCAGACATCAAAGGTTTTGCTTCCTCTTCCCCTCCTTTCCATGCTTTAGCAGTCTGTGGCCTAGAGTCTGATGCATGAATCATACTAGGGGTCTGGCGCTTCTGCTTTTGTTTCTGCTCCACCAGCTGTCTCTGAAAATAAAAGAATGGAAAAGTTTTCACTTAAATTGGAGAAATACGTATTTCATGTCATATTTAAGTAACGTGATCCCAAGATGATGAAAATGCCGAAGCAACTGGGCTATGAATCTTTCTTGATACAACTGAAGACACATGAAGTATCTTATTGGTTTGCAATCTGGCTACCGAGTATTTCAACATTGAATTCATTGTATCCCTTTTCCTACGGTGTCATCTAATGCATCAAATGAAGTAGAGGGCCATAGGGAAACTTGAGGCCATAGGGGACAGTCAGAAGCTGATGATTGAGAAATGGCTCACGGCTGATCGTTCTATTGTTCACACGCTGTGGATTCGGTTCCAATACTTACACTGTTCACAGAAGATCCGATACAGTCAACCCGGCACGGTGACAACTGGTATTCCGGTTGTTTACGAAGTCCCCTTCCCCATCCCGAGGTGGTTCTGTGCCTGCCTGTGTCTTTGTGTTCTTAGCGCTCTTTGGCGAATCCTGGACCTTGTGCTATAGAATCCCAGTAATCAACCAACCAACAGATGCAATCAAATCTAGGATCACAACAGGACTCAAAGACTGATATCGGCCCCGGTTCACAGCATCGTCTGAACTACCGTCGCATAAGAATCAAAAAAACTCCTATTTGCAAGTATTACGTACGTGACCATATTTTAGTATGTAA
>APH_0622
-----------------------------------------------------------------------------------------------------------------------------------------------------------------------------------------------------------------------CAACTCCAGCTCGCAGCTTACAGGACTTAAAGGATCTTCTGGTAACCTCCTGGTACCAAATACCACTGGACATCTTCGGAGTTTTTGTCCATGCCTTGGCGGGTCAGATCAATTTTGACGGCAAAAGGGGAAGAAACAGCATATTAGGTACGTGGTTATAATGTTCTGGCTCATCGGTGTATATCTAAGAAATGTGTTCCTAATCCAAGGTGTAATTATTTGCTGTAATCATTCATTACAGCAAATGATGGCACTTCGGAAAGTAATATTTTAATATATTTTAATAATCTAGCACAATGCATCGGTACAAATGGCGGCATTCCCCCCAGGCAGAAAATGAAGACAGCATTCACTACAATTCTTTGTCTTTCCAGACAAAGAATTTATGTTTCTCTACATTGAGATTTTAGCCTTTCTGTTAGAAAACGTTAATGTGAAAAATAAATTAATAGCGAATTTTTAGACAGAAAGAAAATATATACAAATCTGTACAACCGTATAAACTAAATTTCGAAAGGACTGAATAGGTGACAATTTCTATAATGTCTTTCACTAAATACTAGAAAAACATTCTGTAGAATACCTACATAATACCACTCCTTGGTTGCTCTTTTGAACGCTGTATCCAGACATCAAAGGTTTTGCTTCCTCTTCCCCTCCTTTCCATGCTTTAGCAGTCTGTGGCCTAGAGTCTGATGCATGAATCATACTAGGGGTCTGGCGCTTCTGCTTTTGTTTCTGCTCCACCAGCTGTCTCTGAAAATAAAAGAATGGAAATGTTTTCACTTAAATTGGAGAAATACGTATTTCATGTCATATTTAAGTAACGTGATCCCAAGATGATGAAAATGCCGAAGCAACTGGGCTATGAATCTTTCTTGATACAACTGAAGACACATGAAGTATCTTATTGGTTTGCAATCTGGCTACCGAGTATTTCAACATTGAATTCATTGTATCCCTTTTCCCACGGTGTCATCTAATGCATCAAATGAAGTAGAGGGCCATAGGGAAACTTGAGGCCACAGGGGACAGTCAGAAGCTGATGATTGAGAAATGGCTCACGGCTGATCGTTCTATTGTTCACAGGCTGTGGATTCGGTTCCAATACTGACACTGTTCACAGAAGATCCGATACAGTCAACCCGGCACGGTGACAACTGGTATTCCTGTTGTTTACGAAGTCCCCTTCCCCATCCCGAGGTGGTTCTGTGACTGCCTGTGTCTTTGTGTTCTTAGCGCTCTTTGGCGAATCCTGGCGCTTGTGCTATAGAATCCCAGTAATCAACCAACCAACCGATGCAATCA--------------------------------------------------------------------------------------------------------------------------------------
>APH_0136
GGTACATCCTTTCATGGCAACGGTATTCACCGGTGGAAGTGGCCTCTTTCAGCAGAATAATGCACCCTGCCACACTGCACGGATTTTTCTGCAGTGGTTTCAGGAACATGATGAAGAGTTGAAGCTATTACCCTAGGCTCCAAATTCCCATTCCCCAGATTTCAGTCCAATCGAGCATCTGGGGGATGTGTTGAAACAACAGTTCCCATCCGCCGCAACTCCAGCTCGCAGCTTACAGGAATTAAAGGATCTTCTGGTAACCTCCTGGTACCAAATACCACTGGACATCTTCGGAGTTTTTGTCCATGCCTTGGCGGGTCAGATCAATTTTGACGGCAAAAGGGGAAGAAACAGCGTATTAGGTACGTGGTTATAATGTTCTGGCTCATCGGTGTATATCTAAGAAATGTGTTCCTAATCCAAGGTGTAATTATTTGCTGTAATCATTCATTACAGCAAATGATGTCACTTCGGAAAGTAATATTTTAATATATTTTAATAATCTAGCACAATGCATCGGTACAAATGGCGGCATTCCCCCCAGGCAGAAAATGAAGACAGCATTCACTATAATTCTTTGTCTTTCCAGACAAAGAATTTATGTTTCTCTACATTGAGATTTTAGCCTTTCTGTTAGAAAACGTTCATGTGAAAAATAAATTAATAGCGAATTTTTAGACAGAAAGAAAATATATACAAATTTGTACAACCGTATAAACTAAATTTCGAAAGGACTGAATAGGTGACAATTTCTATAATGTCTTTCACTAAATACTAGAAAAACATTCTGTAGAATACCTACATAATACTACTCCTTGGTTGCTCTTTTGAACGCTGTATCCAGACATCAAAGGTTTTGCTTCCTCTTCCCCTCCTTTCCATGCTTTAGCAGTCTGTGGCCTAGAGTCTGATGCATGAATCATACTAGGGGTCTGGCGCTTCTGCTTTTGTTTCTGCTCCACCAGCTGTCTCTGAAAATAAAAGAATGGAAAATTTTTCACTTAAATTGGAGAAATACGTATTTCATGTCATATTTAAGTAACGTGATTCCAAGATGATGAAAATGCCGAAGCAACTGGGCTATGAATCTTTCTTGATACAACTGAAGACACATGAAGTATCTTATTGGTTTGCAATCTGGCTACCGAGTATTTCAACATTGAATTCATTGTATCCCTTTTCCCACGGTGTCATCTAATGCATCAAATGAAGTAGAGGGCCATAGGGAAACTTGAGGCCATAGGGGACAGTCAGAAGCTGATGA-TGAGAAATGGCTCCCGGCTGATCGTTCTCTTGTTCACAGGCTGTGGATTCGGTTCCAATACTGACACTGTTCACAGAAGATCCGATACAGTCAACCCGGCACGGTGACAACTGGTATTCCGGTTGTTTACGAAGTCCCCTTCCCCATCCCGAGGTGGTTCTGTGACTGCCTGTGTCTTTGTGTTCTTAGCTCTCTTTGGCGAATCCTGGCCCTTGTGCTATAGAATCCCAGTAATCAACCAACCAACCGATGCAATCAAATCTAGGATCACAACAGGACTCAAAGACTGATATCGGCCCCGGTTCACAGCATCGTCTGAACTACCGTCGCATAAGAATCAAAAAAACTCCTATTTGCAAGTATTACGTACGTGACCATATTTTAGTATGTAA
>APH_0185
GGTACATCCTTTCATGGCAACGGTATTCACCCGTCGAAGTGGCCTCTTTCAGCAGAATAATGCACCCTGCCACACTGCACGGATTTTTCTGCAGTGGTTTCAGGAACATGATGAAGAGTTGAAGCTATTACCCTAGGCTCCAAATTCCCATTCCCCAGATTTCAGTCCAATCGAGCATCTGGGGGATGTGTTGAAACAACAGTTCCCATCCGCCGCAACTCCAGCTCGCAGCTTACAGGAATTAAAGGATCTTCTGGTAACCTCCTGGTACCAAATACCACTGGACATCTTCGGAGTTTTTGTCCATGCCTTGGCGGGTCAGATCAATTTTGACGGCAAAAGGGGAAGAAACAGCGTATTAGGTACGTGGTTATAATGTTCTGGCTCATCGGTGTATATCTAAGAAATGTGTTCCTAATCCAAGGTGTAATTATTTGCTGTAATCATTCATTACAGCAAATGATGTCACTTCGGAAAGTAATATTTTAATATATTTTAATAATCTAGCACAATGCATCGGTACAAATGGCGGCATTCCCCCCAGGCAGAAAATGAAGACAGCATTCACTATAATTCTTTGTCTTTCCAGACAAAGAATTTATGTTTCTCTACATTGAGATTTTAGCCTTTCTGTTAGAAAACGTTCATGTGAAAAATAAATTAATAGCGAATTTTTAGACAGAAAGAAAATATATACAAATTTGTACAACCGTATAAACTAAATTTCGAAAGGACTGAATAGGTGACAATTTCTGTAATGTCTTTCACTAAATACTAGAAAAACATTCTGTAGAATACCTACATAATACTACTCCTTGGTTGCTCTTTTGAACGCTGTATCCAGACATCAAAGGTTTTGCTTCCTCTTCCCCTCCTTTCCATGCTTTAGCAGTCTGTGGCCTAGAGTCTGATGCATGAATCATACTAGGGGTCTGGCGCTTCTGTTTTTGTTTCTGCTCCACCAGCTGTCTCTGAAAATAAAAGAATGGAAAGGTTTTCACTTAAATTGGAGAAATACGTATTTCATGTCATATTTAAGTAACGTGATCCCAAGATGATGAAAATGCCGAAGCAACTGGGCTATGAATCTTTCTTGATACAACTGAAGACACATGAAGTATCTTATTGGTTTGCAATCTGGCTACCGAGTATTTCAACATTGAATTCATTGTATCCCTTTTCCCACGGTGTCATCTAATGCATCAAATGAAGTAGAGGGCCATAGGGAAACTTGAGGCCATAGGGGACAGTCAGAAGCTGATGATTGAGAAATGGCTCACGGCTGATCGTTCTATTGTTCACAGGCTGTGGATTCGGTTCCAATACTGACACTGTTCACAGAAGATCCGATACAGTCAACCCGGCACGGTGACAACTGGTATTCCGGTTGTTTACGAAGTCCCCTTCCCCATCCCGAGGTGGTTCTGTGACTGCCTGTGTCTTTGTGTTCTTAGCTCTCTTTGGCGAATCCTGGCCCTTGTGCTATAGAATCCCAGTAATCAACCAACCAACCGATGCAATCAAATCTAGGATCACAACAGGACTCAAAGACTGATATCGGCCCCGGTTCACAGCATCGTCTGAACTACCGTCGCATAAGAATCAAAAAAACTCCTATTTGCAAGTATTACGTACGTGACCATATTTTAGTATGTAA
>APH_0674
-----------------------------------------------------------------CCTGCCACACTGCACGGATTTTTCTGCAGTGGTTTCAGGAACATGATGAAGAGTTGAAGCTATTACCCTAGGCTCCAAATTCCCATTCCCCAGATTTCATTCCAATCGAGCATCTGGGGGATGTGTTGAAACAACAGTTTCCATCCGCCGCAACTCCAGCTCGCAGCTTACAGGAATTAGGGGATCTTCTGGTAACCTCCTGGTACGAAATACCACTGGACATCTTCGGAGTTTTTGTCCATGCCTTGGCGGGTCAGATCAATTTTGACGGCAAAAGGGGAAGAAACAGCGTATTAGGTACGTGGTTATAATGTTCTGGCTCATCGGTGTATATCTAAGAAATGTGTTCCTAATCCAAGGTGTAATTATTTGCTGTAATCATTCATTACAGCAAATGATGGCACTTCTGAAAGTAATATTTTAATATATTTTAATAATCTAGCACAATGCATCGGTACAAATGGCGGCATTCCCCCCAGGCAGAAAATGAAGACAGCATTCACTATAATTCTTTGTCTTTCCAGACAGAGAATTTATGTTTCTCTACATTGAGATTTTAGCCTTTCTGTTAGAAAACGTTCATGTGAAAAATAAATTAATAGCGAATTTTTAGACAGAAAGAAAATATATACAAATTTGTACAACCGTATAAACTAAATTTCGAAAGGACTGAATAGGTGACAATTTCTATAATGTCTTTCACTAAATACTAGAAAAACATTCTGTAGAATACCTACATAATACTACTCCTTGGTTGCTCTTTTGAACGCTGTATCCAGACATCAAAGGTTTTGCTTCCTCTTCCCCTCCTTTCCATGCTTTAGCAGTCTGTGGCCTAGAGTCTGATGCATGAATCATACTAGGGGTCTGGCGCTTCTGCTTTTGTTTCTGCTCCACCAGCTGTCTCTGAAAATAAAAGAATGGAAAAGTTTTCACTTAAATTGGAGAAATACGTATTTCATGTCATATTTAAGTAACGTGATCCCAAGATGATGAAAATGCCGAAGCAACTGGGCTATGAATCTTTCTTGATACAACTGAAGACACATGAAGTACCTTATTGGTTTGCAATCTGGCTACCGAGTATTTCAACATTGAATTCATTGTATCCCTTTTCCCACGGTGTCATCTAATGCATCAAATGAAGTAGAGGGCCATAGGGAAACTTGAGGCCATAGGGGACAGTCAGAAGCTGATGATTGAGAAATGGCTCACGGCTGATCGTTCTATTGTTCACAGGCTGTGGATTCGGTTCCAATACTGACACTGTTCACAGAAGATCCGATACAGTCAACCCGGCACGGTGACAACTGGTATTCCGGTTGTTTACGAAGTCCCCTTCCCCATCCCGAGGTGGTTCTGTGACTGCCTGTGTCTTTGTGTTCTTAGCGCTCTTTGGCGAATCCTGGCCCTTGTGCTATAGAATCCCAGTAATCAACCAACCAACCGATGCAATCAAATCTAGGATCAAAACAGGACTCAAAGACTGATATCGCCCCCGGTTCACAGCATCGTCTGAACTACCGTCGAAAAAGAATCAAAAAAACTCCTATTTGCAAGTATTACGTACGTGACCATATTTTAGTATGTAA
>APH_0717
--------------------------------------GTGGCCTCTTTCAGCAGAATAATGCACCCTGCCACACTGCACGGATTTTTCTGCAGTGGTTTCAGGACCATGATGAAGAGTTGAAGCTATTACCCTAGGCTCCAAATTCCCATTCCCCAGATTTCAGTCCAATCCAGCATCTGGGGGATGTGTTGAAACAACAGTTCCCATCCGCCGCAACTCCAGCTCGCAGGTTACAGGAATTAAAGGATCTTCTGGTAACCTCCTGGTACCAAATACCACTGGACATCTTCGGAGTTTTTGTCCATGCCTTGGCGGGTCAGATCAATTTTGACGGCAAAAGGGGAAGAAACAGCGTATTAGGTACGTGGTTATAATGTTCTGGCTCATCGGTGTATATCTAAGAAATGTGTTCCTAATCCAAGGTGTAATTATTTGCTGTAATCATTCATTACAGCAAATGATGGCACTTCTGAAAGTAATATTTTAATATATTTTAATAATCTAGCACAATGCATCGGTACAAATGGCGGCATTCCCCCCAGGCAGAAAATGAAGACAGCATTCACTATAATTCTTTGTCTTTCCAGACAGAGAATTTATGTTTCTCTACATTGAGATTTTAGCCTTTCTGTTAGAAAACGTTCATGTGAAAAATAAATTAATAGCGAATTTTTAGACAGAAAGAAAATATATACAAATTTGTACAACCGTATAAACTAAATTTCGAAAGGACTGAATAGGTGACAATTTCTATAATGTCTTTCACTAAATACTAGAAAAACATTCTGTAGAATACCTACATAATACTACTCCTTGGTTGCTCTTTTGAACGCTGTATCCAGACATCAAAGGTTTTGCTTCCTCTTCCCCTCCTTTCCATGCTTTAGCAGTCTGTGGCCTAGAGTCTGATGCATGAATCATACTAGGGGTCTGGCGCTTCTGCTTTTGTTTCTGCTCCACCAGCTGTCTCTGAAAATAAAAGAATGGAAAAGTTTTCACTTAAATTGGAGAAATACGTATTTCATGTCATATTTAAGTAACGTGATCCCAAGATGATGAAAATGCCGAAGCAACTGGGCTATGAATCTTTCTTGATACAACTGAAGACACATGAAGTACCTTATTGGTTTGCAATCTGGCTACCGAGTATTTCAACATTGAATTCATTGTATCCCTTTTCCCACGGTGTCATCTAATGCATCAAATGAAGTAGAGGGCCATAGGGAAACTTGAGGCCATAGGGGACAGTCAGAAGCTGATGATTGAGAAATGGCTCACGGCTGATCGTTCTATTGTTCACAGGCTGTGGATTCGGTTCCAATACTGACACTGTTCACAGAAGATCCGATACAGTCAACCCGGCACGGTGACAACTGGTATTCCGGTTGTTTACGAAGTCCCCTTCCCCATCCCGAGGTGGTTCTGTGACTGCCTGTGTCTTTGTGTTCTTAGCGCTCTTTGGCGAATCCTGGCCCTTGTGCTATAGAATCCCAGTAATCAACCAACCAACCGATGCAATCAAATCTAGGATCACAACAGGACTCAAAGACTGATATCGCCCCCGGTTCACAGCATCGTCTGAACTACC-------------------------------------------------------------------
>APH_5001
-------------------------------------------------------------------------------------------------------------------------------------------------------------------------------------------------------------------------------------AGCTTACAGGAATTAAAGGATCTTCTGGTAACCTCCTGGTACCATATACCACTGGACATCTTCGGAGTTTTTGTCCATGCCCCGGCGGGTCAGATCAATTTTGACGGCAAAAGGGGAAGAAACAGCGTATTAGGTACGTGGTTATAATGTTCTGGCTCATCGGTGTATATCTAAGAAATGTGTTCCTAATCCAAGGTGTAGTTATTTGCTGTAATCATTCATTACAGCAAATGATGGCACTTCGGAAAGTAATGTTTTAATATATTTTAATAATCTAGCACAATGCATAGGTACAAATGGCGACATTCCCCCCAGGCAGAAAATAAAGACAGCATTCACTATAATTCTTTGTCTTTCCAGTCAAAGAATTTATGTTTCTCTACATTGAGATTTTAGCCTTTCTGTTAGAAAGCGTTCATGTGAAAAATAAATTAATAGCGAATTTTTAGACAGAAAGAAAATATATACAAATTTGTACAACCGTATAAACTAAATTTCGAAAGGACTGAATAGGTGACAATTTCTATAATGTCTTTCACTAAATACTAGAAAAACATTCTGTAGAATACCTACATAATACTACTCCTTGGTTGCTCTTTTGAACGCTGTATCCAGACATCAAAGGTTTTGCTTCCTCTTCCCCTCCTTTCCATGCTTTAGCAGTCTGTGGCCTAGAGTCTGATGCATGAATCATACTAGGGGTCTGGCGCTTCTGCTTTTGTTTCTGCTCCACCAGCTGTCTCTGAAAATAAAAGAATGGAAAAGTTTTCACTTAAATTGGAGAAATACGTATTTCATGTCATATTTAAGTAACGTGATCCCAAGATGATGAAAATGCCGAAGCAACTGGGCTATGAATCTTTCTTGATACAACTGAAGACACATGAAGTATCTTATTGGTTTGCAATCTGGCTACCGAGTATTTCAACATTGAATTCATTGTATCCCTTTTCCCACGGTGTCATCTAATGCATCAAATGAAGTAGAGGGCCACAGGGAAACTTGAGGCCATAGGGGACAGTCAGAAGCTGATGATTGAGAAATGGCTCACGGCTGATCGTTCTATTGTTCACAGGGTGTGGATTCGGTTCCAATACTGACACTGTTCACAGAAGATCCGATACAGTCAACCCGGCACGGTGACAACTGGTATTCCGGCTGTTTACGAAGTCCCCTTCCCCATCCCGAGGTGGTTCTGTGACTGCCTGTGTCT-----------------------------------------------------------------------------------------------------------------------------------------------------------------------------------------------------------------------
>APH_3191
GGTACATCCTTTCATGGCAACGGTATTCACCGGTGGAAGTGGCCTCTTTCAGCAGAATAATGCACCCTGCCACACTGCACGGATTTTTCTGCAGTGGTTTCAGGAACATGATGAAGAGTTGAAGCTATTACCCTAGGCTCCAAATTCCCATTCCCCAGATTTCAGTCCAATCGAGCATCTGGGGGATGTGTTGAAACAACAGTTCCCATCCGCCG-----------------------------------------------------------------------------------------------------------------------------------------------------------------------------------------------------------------------------------------------------------------------------------------------------------------------------------------------------------------------------------------------------------------------------------------------------------------------------------------------TACAAATTTGTACAACCGTATAAACTAAATTTCGAAAGGACTGAATAGGTGACAATTTCTATAATGTCTTTCACTAAATACTAGAAAAACATTCTGTAGAATACCTACATAATACTACTCCTTGGTTGCTCTTTTGAACGCTGTATCCAGACATCAAAGGTTTTGCTTCCTCTTCCCCTCCTTTCCATGCTTTAGCAGTCTGTGGCCTAGAGTCTGATGCATGAATCATACTAGGGGTCTGGCGCTTCTGCTTTTGTTTCTGCTCCACCAGCTGTCTCTGAAAATAAAAGAATGGAAAAGTTTTCACTTAAATTGGAGAAATAAGTATTTCATGTCATATTTAAGTAACGTGATCCCAAGATGATGAAAATGCCGAAGCAACTGGGCTATGAATCTTTCTTGATACAACTGAAGACACATGAAGTATCTTATTGGTTTGCAATCTGGCTACCGAGTATTTCAACATTGAATTCATTGTATCCCTTTTCCCACGGTGTCATCTAATGCATCAAATGAAGTAGAGGGCCATAGGGAAACTTGAGGCCATAGGGGACAGTCAGAAGCTGATGATTGAGAAATGGCTCACGGCTGATCGTTCTATTGTTCACAGGCTGTGGATTCGGTTCCAATACTTACACTGTTCACAGAAGATCCGATACAGTCAACCCGGCACGGTGACAACTGGTATTCCGGTTGTTTACGAAGTCCCCTTCCCCATCCCGAGGTGGTTCTGTGCCTGCCTGTGTCTTTGTGTTCTTAGCGCTCTTTGGCGAATCCTGGCCCTTGTGCTATAGAACTCTAATAACCAACCAACTAGTTTCCCCTATCC--------------ACAGACTTTGTGTGCTGGTTAAGCCTT---------------TTTAAATTAACATCAAACACGCATTAGAAGAACCGAAATTTA-----ATTGATTTCTTCCTTAAGGCTTAGAAGGTTA
>APH_5079
--------------------------------------------------------------------------------------------------------------------------------------------------------------------GTCCAATCGAGCATCTGGGGGATGTGTTGAAACAACAGTTCCCATCCGCCGCAGCTCCAGCTCGCAGCTTACAGGAATTAAAGGATCTTCTGGTAACCTCCTGGTACCATATACCACTGGACATCTTCGGAGTTTTTGTCCATGCCTTGGCGGGTCAGATCAATTTTGACGGCAAAAGGGGAAGAAACAGCGTATTAGGTACGTGGTTATAATGTTCTGGCTCATCGGTGTATATCTAAGAAATGTGTTCCTAATCCAAGGTGTAATTATTTGCTGTAATCATTCATTACAGCAAATGATGGCACTTCGGAAAGTAATATTTTAATATATTTTAATAATCTAGCACAATGCATCGGTACAAATGGCGGCATTCCCCCCAGGCAGAAAATAAAGACAGCATTCACTATAATTCTTTGTCTTTCCAGTCAAAGAATTTATGTTTCTCTACATTGAGATTTTAGCCTTTCTGTTAGAAAGCGTTCATGTGAAAAATAAATTAATAGCGAATTTTTAGACAGAAAGAAAATATATACAAATTTGTACAACCGTATAAACTAAATTTCGAAAGGACTGAATAGGTGACAATTTCTATAATGTCTTTCACTAAATACTAGAAAAACATTCTGTAGAATACCTACATAATACTACTCCTTGGTTGCTCTTTTGAACGCTGTATCCAGACATCAAAGGTTTTGCTTCCTCTTCCCCTCCTTTCCATGCTTTAGCAGTCTGTGGCCTAGAGTCTGATGCATGAATCATACTAGGGGTCTGGCGCTTCTGCTTTTGTTTCTGCTCCACCAGCTGTCTCTGAAAATAAAAGAATGGAAAAGTTTTCACTTAAATTGGAGAAATACGTATTTCATGTCATATTTAAGTAACGTGATCCCAAGATGATGAAAATGCCGAAGCAACTGGGCTATGAATCTTTCTTGATACAACTGAAGACACATGAAGTATCTTATTGGTTTGCAATCTGGCTACCGAGTATTTCAACATTGAATTCATTGTATCCCTTTTCCCACGGTGTCATCTAATGCATCAAATGAAGTAGAGGGCCACAGGGAAACTTGAGGCCATAGGGGACAGTCAGAAGCTGATGATTGAGAAATGGCTCACGGCTGATCGTTCTATTGTTCACAGGGTGTGGATTCGGTTCCAATACTGACACTGTTCACAGAAGATCCGATACAGTCAACCCGGCACGGTGACAACTGGTATTCCGGTTGTTTACGAAGTCCCCTTCCCCATCCCGAGGTGGTTCTGTGACTGCCTGTGTCTTTGTGTTCTTAGCGCTCTTTGGAGAATCCTGGCCCTTGTGCTATAGAATCCCAGTAATCAACCAACCAACCGATGCAATCAAATCTAGGATCACAACAGGACTCAAAGACTGATATCGGCCCCGGTTCACAGCATCGTCTGAACTACCGTCGCATAAGAATCAAAAAAACTCCTATTTCCAAGTATTACTTACGTGA------------------
>APH_1438
GGTACATCCTTTCATGGCAACGGTATTCACCGGTGGAAGTGGCCTCTTTCAGCAGAATAATGCACCCTGCCACACTGCACGGATTTTTCTGCTGTGGTTTCAGGAACATGATGAAGAGTTGAAGCTATTACCCTAGGCTCCAAATTCCCATTCCCCAGATTTCAGTCCAATCGAGCATCTGGGGGATGTGTTGAAACAACAGTTCCCATCCGCCG-----------------------------------------------------------------------------------------------------------------------------------------------------------------------------------------------------------------------------------------------------------------------------------------------------------------------------------------------------------------------------------------------------------------------------------------------------------------------------------------------TACAAATTTGTACAACCGTATAAACTAAATTTCGAAAGGACTGAATAGGTGACAATTTCTATAATGTCTTTCACTAAATACTAGAAAAACATTCTGTAGAATACCTACATAATACCACTCCTTGGTTGCTCTTTTGAACGCTGTATCCAGACATCAAAGGTTTTGCTTCCTCTTCCCCTCCTTTCCATGCTTTAGCAGTCTGTGGCCTAGAGTCTGATGCATGAATCATACTAGGGGTCTGGCGCTTCTGCTTTTGTTTCTGCTCCACCAGCTGTCTCTGAAAATAAAAGAATGGAAAAGTTTTCACTTAAATTGGAGAAATACGTATTTCATGTCATATTTAAGTAACGTGATCCCAAGATGATGAAAATGCCGAAGCAACTGGGCTATGAATCTTTCTTGATACAACTGAAGACACATGAAGTATCTTATTGGTTTGCAATCTGGCTACCGAGTATTTCAACATTGAATTCATTGTATCCCTTTTCCCACGGTTTCATCTAATGCATCAAATGAAGTAGAGGGCCATAGGGAAACTTGAGGCCATAGGGGACAGTCAGAAGCTGATGATTGAGAAATGGCTCACGGCTGATCGTTCTATTGTTCACAGGCTGTGGATTCGGTTCCAATACTGACACTGTTCACAGAAGATCCGATA-----------------------------------------------------------------------------------------------------------------------------------------------------------------------------------------------------------------------------------------------------------------------------------------------------------------
>APH_3188
-----------------------------------------GCCTCTTTCAGCAGAATAATGCACCCTGCCACACTGCACGGATTTTTCTGCAGTGGTTTCAGGAACATGATGAAGAGTTGAAGCTATTACCCTAGGCTCCAAATTCCCATTCCCCAGATTTCAGTCCAATCGAGCATCTGGGGGATGTGTTGAAACAACAGTTCCCATCCGCCGCAACTCCAGCTCGCAGCTTACAGGAATTAAAGGATCTTCTGGTAACCTCCTGGTACCAAATACCACTGGACATCTTCGGAGTTTTTGTCCATGCCTTGGCGGGTCAGATCAATTTTGACGGCAAAAGGGGAAGAAACAGCGTATTAGGTACGTGGTTATAATGTTCTGGCTCATCGGTGTATATCTAAGAAATGTGTTCCTAATCCAAGGTGTAATTATTTGCTGTAATCATTCATTACAGCAAATGATGTCACTTCGGAAAGTAATATTTTAATATATTTTAATAATCTAGCACAATGCATCGGTACAAATGGCGGCATTCCCCCCAGGCAGAAAATGAAGACAGCATTCACTATAATTCTTTGTCTTTCCAGACAGAGAATTTATGTTTCTCTACATTGAGATTTTAGCCTTTCTGTTAGAAAACGTTCATGTGAAAAATAAATTAATAGCGAATTTTTAGACAGAAAGAAAATATATACAAATTTGTACAACCGTATAAACTAAATTTCGAAAGGACTGAATAGGTGACAATTTCTATAATGTCTTTCACTAAATACTAGAAAAACATTCTGTAGAATACCTACATAATACTACTCCTTGGTTGCTCTTTTGAACGCTGTATCCAGACATCAAAGGTTTTGCTTCCTCTTCCCCTCCTTTCCATGCTTTAGCAGTCTGTGGCCTAGAGTCTGATGCATGAATCATACTAGGGGTCTGGCGCTTCTGTTTTTGTTTCTGCTCCACCAGCTGTCTCTGAAAATAAAAGAATGGAAAAGTTTTCACTTAAATTGGAGAAATACGTATTTCATGTCATATTTAAGTAACGTGATCCCAAGATGATGAAAATGCCGAAGCAACTGGGCTATGAATCTTTCTTGATACAACTGAAGACACATGAAGTATCTTATTGGTTTGCAATCTGGCTACCGAGTATTTCAACATTGAATTCATTGTATCCCTTTTCCCACGGTGTCATCTAATGCATCAAATGAAGTAGAGGGCCATAGGGAAACTTGAGGCCATAGGGGACAGTCAGAAGCTGATGATTGAGAAATGGCTCACGGCTGATCGTTCTATTGTTCACAGGCTGTGGATTCGGTTCCAATACTGACACTGTTCACAGAAGATCCGATACAGTCAACCCGGCACGGTGACAACTGGTATTCCGGTTGTTTACGAAGTCCCCTTCCCCATCCCGAGGTGGTTCTGTGACTGCCTGTGTCTTTGTGTTCTTAGCGCTCTTTGGCGAATCCTGGCCCTTGTGCTATAGAATCCCAGTAATCAACCAACCAACCGATGCAATCAAATCTAGGATCAAAACAGGACTCAAAGACTGATATCGCCCCCGGTTCAAAGCATCGTCTGAACTACCGTCGAAAAAGAATCAAAA-------------------------------------------------
>APH_4024
GGTACATCCCTTCATGGCAACGGTATGCACCGATGGAAGTGGCCTCTTTCAGCAGAATAATGCACCCTGCCACACTGCACGGATTTTTCTGCAGTGGTTTCAGGAACATGATGAAGAGTTGAAGCTATTACCCTAGGCTCCAAATTCCCATTCCCCAGATTTCAGTCCAATCGAGCATCTGGGGGATGTGTTGAAACAACAGTTCCCATCCGCCGCAACTCCAGCTCGCAACTTACAGGAATTAAAGGATCTTCTGGTAACCTCCTGGTACCAAATACCACTGGACATCTTCGGAGTTTTTGTCCATGCCCCGGCGGGTCAGATCAATTTTGACGGCAAAAGGGGGAGAAACAGCGTATTAGGTACGTGGATATAATGTTCTGGCTCATCGGTGTATATCTAAGAAATGTGTTCCTAATCCAAGGTGTAGTTATTTGCTGTAATCATTCATTACAGCAAATGATGGCACTTCGGAAAGTAATGTTTTAATATATTTTAATAATCTAGCACAATGCATAGGTACAAATGGCGACATTCCCCCCAGGCAGAAAATAAAGACAGCATTCTCTATAATTTTTTGTCTTTCCAGACAAAGAATTTATGTTTCTCTACATTGAGATTTTAGCCTTTCTGTTAGAAAACGTTCATGTGAGAAATAAATTAATAACGAATTTTTAGACAGAAAGAAAATATATACAAATTTGTACAACCGTATAAACTAAATTTCGAAAGGACTGAATAGGTGACAATTTCTATAATGTCTTTCACTAAATACTAGAAAAATATTCTGTAGAATACCTACATAATACCACTCCTTGGTTGCTCTTTTGAACGCTGTATCCAGACATCAAAGGTTTTGCTTCCTCTTCCCCTCCTTTCCATGCTTTGGCAGTCTGTGGCCTAGAGTCTGAGGCATGAATCATACTAGGGGTCTGACGCTTCTGCTTTTGTTTCTGCTCCACCAGCTGTCTCTGAAAATAAAAGAATGGAAAATTTTTCACTTAAATTGGAGAAATACGTATTTCATGTCATATTTAAGTAACGTGATCCCAAGATGATGAAAATGCCGAAGCAACTGGGCTATGAATCTTTCTTGATACAACTGAAGACACATGAAGTATCTTATTGGTTTGCAATCTGGCTACCGAGTATTTCAACATTGAATTCATTGTATCCCTTTTCCCACGGTGTCATCTAATGCATCAAATGAAGTAGAGGGCCATAGGGAAACTTGAGGCCATAGGGGACAGTCAGAAGCTGATGATTGAGAAATGGCTCACGGCTGATCGTTCTATTGTTCACAGGGTGTGGATTCGGTTCCAATACTGACACTGTTCACAGAAGATCCGATACAGTCAACCCGGCACGGTGACAACTGGTATTCCGGTTGTTTACGAAGTCCCCTTCCCCATCCCGAGGTGGTTCTGTGACTGCCTGTGTCTTTGTGTTCTTAGCGCTCTTTGGAGAATCCTGGCCCTTGTGCTATAGAATCCCAGTAATCAACCAACCAACCGATGCAATCAAATTTAGGATCACAACAGGACTCAAAGACTGATATCGGCCCCGGTTCACAGCATCGTCTGAACTACCGTCGCATAAGAATCAAAAAAACTCCTATTTCCAAGTATTACTTACGTGACCATAATTTAGTATGTAA
>APH_5003
--------------------------------------------------AGCAGAATAATGCACCCTGCCACACTGCACGGATTTTTCTGCAGTGGTTTCAGGAACATGATGAAGAGTTGAAGCTATTACCCTAGGCTCCAAATTCCCATTCCCCAGATTTCAGTCCAATCGAGCATCTGGGGGATGTGTTGAAACAACAGTTCCCATCCGCCGCAGCTCCAGCTCGCAGCTTACAGGAATTAAAGGATCTTCTGGTAACCTCCTGGTACCAAATACCACTGGACATCTTCGGAGTTTTTGTCCATGCCTTGGCGGGTCAGATCAATTTTGACGGCAAAAGGGGGAGAAACAGCGTATTAGGTACGTGGATATAATGTTCTGGCTCATCGGTGTATATCTAAGAAATGTGTTCCTAATCCAAGGTGTAGTTATTTGCTGTAATCATTCATTACAGCAAATGATGCAACTTCGGAAAGTAATGTTTTAATATATTTTAATAATCTAGCACAATGCATAGGTACAAATGGCGACATTCCCCCCAGGCAGAAAATGAAGACAGCATTCTCTATAATTTTTTGTCTTTCCAGACAAAGAATTTATGTTTCTCTACATTGAGATTTTAGCCTTTCTGTTAGAAAACGTTCATGTGAGAAATAAATTAATAACGAATTTTTAGACAGAAAGAAAATATATACAAATTTGTACAACCGTATAAACTAAATTTCGAAAGGACTGAATAGGTGACAATTTCTATAATGTCTTTCACTAAATACTAGAAAAATATTCTGTAGAATACCTACATAATACCACTCCTTGGTTGCTCTTTTGAACGCTGTATCCAGACATCAAAGGTTTTGCTTCCTCTTCCCCTCCTTTCCATGCTTTGGCAGTCTGTGGCCTAGAGTCTGAGGCATGAATCATACTAGGGGTCTGACGCTTCTGCTTTTGTTTCTGCTCCACCAGCTGTCTCTGAAAATAAAAGAATGGAAAATTTTTCACTTAAATTGGAGAAATACGTATTTCATGTCATATTTAAGTAACGTGATCCCAAGATGATGAAAATGCCGAAGCAACTGGGCTATGAATCTTTCTTGATACAACTGAAGACACATGAAGTATCTTATTGGTTTGCAATCTGGCTACCGAGTATTTCAACATTGAATTCATTGTATCCCTTTTCCCACGGTGTCATCTAATGCATCAAATGAAGTAGAGGGCCACAGGGAAACTTGAGGCCATAGGGGACAGTCAGAAGCTGATGATTGAGAAATGGCTCACGGCTGATCGTTCTATTGTTCACAGGGTGTGGATTCGGTTCCAATACTGACACTGTTCACAGAAGATCCGATACAGTCAACCCGGCACGGTGACAACTGGTATTCCGGTTGTTTACGAAGTCCCCTTCCCCATCCCGAGGTGGTTCTGTGACTGCCTGTGTCTTTGTGTTCTTAGCGCTCTTTGGCGAATCCTGGCCCTTGTGCTATAGAATCCCAGTAATCAACCAACCAACCGATGCAATCAAATCTAGGATCACAACAGGACTCAAAGACTGATATCGGCCCCGGTTCACAGCATCGTCTGAACTACCGTCGCATAAGAATCAAAAAAACTCCTATTTCCAAGTATTACTTACGTGACCATAATTTAGTATGTAA
>APH_1535
GGTACATCCCTCCATGGTAACGGTATTCACCGATGGAAGTGGCCTCTTTCAGCAGGATAATGCGCCCTGCCACACTGCACGGATTTTTCTGCAGTGGTTTCAGGAACATGATGAAGAGCTGAAGCTATTGCCCTAGGCTCCAAATTCCCATTCCCCAGATTTCAGTCCAATCGAGCATCTGGGGGATGTGTTGAAACAACAGTTCCCATCCGCCGCAACTCCAGCTCGCAACTTACAGGAATTAAAGGATCTTCTGGTAACCTCCTGGTACCAAATACCACTGGACATCTTCGGAGTTTTTGTCCATGCCTCGGCGGGTCAGATCAATTTTGACGGCAAAAGGGGGAGAAACAGCGTATTAGGTACGTGGATATAATGTTCTGGCTCATCGGTGTATATCTAAGAAATGTGTTCCTAATCCAAGGTGTAATTATTTGCTGTAATCATTCATTACAGCAAATGATGGCACTTCGGAAAGTAATATTTTAATATATTTTAATAATCTAGCACAATGCATAGGTACAAATGGCGGCATTCCCCCCAGGCAGAAAATGAAGACAGCATTCTCTATAATTTTTTGTCTTTCCAGACAAAGAATTTATGTTTCTCTACATTGAGATTTTAGCCTTTCTGTTAGAAAACGTTCATGTGAGAAATAAATTAATAACGAATTTTTAGACAGAAAGAAAATATATACAAATTTGTACAACCGTATAAACTAAATTTCGAAAGGACTGAATAGGTGACAATTTCTATAATGTCTTTCACTAAATACTAGAAAAATATTCTGTAGAATACCTACATAATACCACTCCTTGGTTGCTCTTTTGAATGCTGTATCCAGACATCAAAGGTTTTGCTTCCTCTTCCCCTCCTTTCCATGCTTTGGCAGTCTGTGGCCTAGAGTCTGAGGCATGAATCATACTAGGGGTCTGACGCTTCTGCTTTTGTTTCTGCTCCACCAGCTGTCTCTGAAAATAAAAGAATGGAAAATTTTTCACTTAAATTGGAGAAATACGTATTTCA---CATATTTAAGTAACGTGATCCCAAGATGATGAAAATGCCGAAGCAACTGGGCTATGAATCTTTCTTGATACAACTGAAGACACATGAAGTATCTTATTGGTTTGCAATCTGGCTACAGAGTATTTCAACATTGAATTCATTGTATCCCTTTTCCCACGGTGTCATCTAATGCATCAAATGAAGTAGAGGGCCATAGGGAAACTTGAGGCCATAGGGGACAGTCAGAAGCTGATGATTGAGAAATGGCTCACGGCTGATCGTTCTATTGTTCACAGGCTGTGGATTCGGTTCCAATACTGACACTGTTCACAGAAGATCCGATACAGTCAACCCCGAACGGTGACAACTGGCATTCCGGCTGTTTACGAAGTCCCCTTCCCCATCCCGAGGTGGTTCTGTGACTGCCTGTGTCTTTGTGTTCTTAGCGCTCTTTGGCGAATCCTGGCCCTTGTGCTATAGAATCCCAGTAATCAACCAACCAACCGATGCAATCAAATCTAGGATCACAACAGGACTCAAAGACTGATATCGGCCCCGGTTCACAGCATCGTCTGAACTACCATCGCATAAGAATCAAAAAAACTCCTATTTGCAAGTATTACATACGTGACCATTTTTTAGTATGTAA
>APH_4029
-------------------------------------------------------------------------------------------------------------------------------------------------------------------------------------------------------------------------------------------------------------------------------------------------------------------------------------------------------------AACAGCGTATTAGGTACGTGGATATAATGTTCTGGCTCATCGGTGTATATCTAAGAAATGTGTTCCTAATCCAAGGTGTAGTTATTTGCTGTAATCATTCATTACAGCAAATGATGGCACTTCGGAAAGTAATGTTTTAATATATTTTAATAATCTAGCACAATGCATAGGTACAAATGGCGGCATTCCCCCCAGGCAGAAAATAAAGACAGCATTCTCTATAATTTTTTGTCTTTCCAGACAAAGAATTTATGTTTCTCTACATTGAGATTTTAGCCTTTCTGTTAGAAAACGTTCATGTGAGAAATAAATTAATAACGAATTTTTAGACAGAAAGAAAATATATACAAATTTGTACAACCGTATAAACTAAATTTCGAAAGGACTGAATAGGTGACAATTTCTATAATGTCTTTCACTAAATACTAGAAAAACATTCTGTAGAATACCTACATAATACTACTCCTTGGTTGCTCTTTTGAACGCTGTATCCAGACATCAAAGGTTTTGCTTCCTCTTCCCCTCCTTTCCATGCTTTGGCAGTCTGTGGCCTAGAGTCTGAGGCATGAATCATACTAGGGGTCTGACGCTTCTGCTTTTGTTTCTGCTCCACCAGCTGTCTCTGAAAATAAAAGAATGGAAAAGTTTTCACTTAAATTGGAGAAATACGTATTTCATGTCATATTTAAGTAACGTGATCCCAAGATGATGAAAATGCCGAAGCAACTGGGCTATGAATCTTTCTTGATACAACTGAAGACACATGAAGTATCTTATTGGTTTGCAATCTGGCTACCGAGTATTTCAACATTGAATTCATTGTATCCCTTTTCCCACGGTGTCATCTAATGCATCAAATGAAGTAGAGGGCCATAGGGAAACTTGAGGCCATAGGGGACAGTCAGAAGCTGATGATTGAGAAATGGCTCACGGCTGATCGTTCTATTGTTCACAGGCTGTGGATTCGGTTCCAATACTGACACTGTTCACAGAAGAGCCGATACAGTCAACCCGGCACGGTGACAACTGGTATTCCGGCTGTTTACGAAGTCCCCTTCCCCATCCCGAGGTGGTTCTGTGACTGCCTGTGTCTTTGTGTTCTTAGCGCTCTTTGGCGAATCCTGGCCCTTGTGCTATAGAATCCCAGTAATCAACCAACCAACCGATGCAATCAAATCTAGGATCACAACAGGACTCAAAGACTGATATCGGCCCCGGTTCACAGCATCGTCTGAACTACCATCGCATAAGAATCAAAAAAACTCCTATTTGCAAGTATTACATACGTGACCATTTTTTAGTATGTAA
>APH_4005
GGTAAATCCCTTCATGGTAAAGGTATTCACCGATGGAAGTG----------GCAAGATAATGCTCCCTGCCACACTGAACGGATTTTTCTGCAGTGGTTTCAGGAACATGATGAAGAGCTGAAGCTATTGCCCTAGGCTCCAAATTCCCATTCCCCAGATTTCAGTCCAATCGAGCATCTGGGGGATGTGTTGAAACAACAGTTCCCATCCGCCGCAACTCCAGCTCGCAACTTACAGGAATTAAAGGATCTTCTGGTAACCTCCTGGTACCAAATACCACTGGACATCTTCGGAGTTTTTGTCCATGCCTCGGCGGGTCAGATCAATTTTGACGGCAAAAGGGGGAGAAACAGCGTATTAGGTACGTGGATATAATGTTCTGGCTCATCGGTGTATATCTAAGAAATGTGTTCCTAATCCAAGGTGTAATTATTTGCTGTAATCATTCATTACAGCAAATGATGGCACTTCGGAAAGTAACATTTTAATATATTTTAATAATCTAGCACAATGCATAGGTACAAATGGCGACATTCCCCCCAGGCAGAAAATCAAGACAGCATTCTCTATAATTTTTTGTCTTTCCAGACAAAGAATTTATGTTTCTCTACATTGAGATTTTAGCCTTTCTGTTAGAAAACGTTCATGTGAGAAATAAATTAATAACGAATTTTTAGACAGAAAGAAAATATATACAAATTTGTACAACCGTATAAACTAAATTTCGAAAGGACTGAATAGGTGACAATTTCTATAATGTCTTTCACTAAATACTAGAAAAATATTCTGTAGAATACCTACATAATACCACTCCTTGGTTGCTCTTTTGAACGCTGTATCCAGACATCAAAGGTTTTGCTTCCTCTTCCCCTCCTTTCCATGCTTTGGCAGTCTGTGGCCTAGAGTCTGAGGCATGAATCATACTAGGGGTCTGACGCTTCTGCTTTTGTTTCTGCTCCACCAGCTGTCTCTGAAAATAAAAGAATGGAAAATTTTTCACTTAAATTGGAGAAATACGTATTTCATGTCATATTTAAGTAACGTGATCCCAAGATGATGAAAATGCCGAAGCAACTGGGCTATGAATCTTTCTTGATACAACTGAAGACACATGAAGTATCTTATTGGTTTGCAATCTGGCTACCGAGTATTTCAACATTGAATTCATTGTATCCCTTTTCCCACGGTGTCATCTAATGCATCAAATGAAGTAGAGGGCCATAGGGAAACTTGAGGCCATAGGGGACAGTCAGAAGCTGATGATTGAGAAATGGCTCACGGCTGATCGTTCTATTGTTCACAGGCTGTGGATTCGGTTCCAATACTGACACTGTTCACAGAAGAGCCGATACAGTCAACCCCGCACGGTGACAACTGGTATTCCGGCTGTTTACGAAGTCCCCTTCCCCATCCCGAGGTGGTTCTGTGACTGCCTGTGTTTTTGTGTTCTTAGCGCTCTTTGGCGAATCCTGGCCCTTGTGCTATAGAATCCCAG-----------------------------------------------------------------------------------------------------------------------------------------------------------------
>APH_0772
------------------------------------------------------------------------------------------------------------------------------------------------------------------------------------------------------------------------------------------------------------------------------------------------------------------------------------------------------------------------------------------------------------------------------------------------------------------------------------------------------------------------------------------------------CCCCCCCCCCGCAGAAAATGAAGACAGCATTCTCTATAATTTTTTGTCTTTCCAGACAAAGAATTTATGTTTCTCTACATTGAGATTTTAGCCTTTCTGTTAGAAAACGTTCATGTGAGAAATAAATTAATAACGAATTTTTAGACAGAAAGAAAATATATACAAATTTGTACAACCGTATAAACTAAATTTCGAAAGGACTGAATAGGTGACAATTTCTATAATGTCTTTCACTAAATACTAGAAAAATATTCTGTAGAATACCTACATAATACCACTCCTTGGTTGCTCTTTTGAACGCTGTATCCAGACATCAAAGGTTTTGCTTCCTCTTCCCCTCCTTTCCATGCTTTGGCAGTCTGTGGCCTAGAGTCTGAGGCATGAATCATACTAGGGGTCTGACGCTTCTGCTTTTGTTTCTGCTCCACCAGCTGTCTCTGAAAATAAAAGAATGGAAAATTTTTCACTTAAATTGGAGAAATACGTATTTCATGTCATATTTAAGTAACGTGATCCCAAGATGATGAAAATGCCGAAGCAACTGGGCTATGAATCTTTCTTGATACAACTGAAGACACATGAAGTATCTTATTGGTTTGCAATCTGGCTACCGAGTATTTCAACATTGAATTCATTGTATCCCTTTTCCCACGGTGTCATCTAATGCATCAAATGAAGTAGAGGGCCATAGGGAAACTTGAGGCCATAGGGGACAGTCAGAAGCTGATGATTGAGAAATGGCTCACGGCTGATCGTTCTATTGTTCACAGGCTGTGGATTCGGTTCCAATACTGACACTGTTCACAGAAGAGCCGATACAGTCAACCCCGCACGGTGACAACTGGTATTCCGGCTGTTTACGAAGTCCCCTTCCCCATCCCGAGGTGGTTCTGTGACTGCCTGTGTTTTTGTGTTCTTAGCGCTCTTTGGCGAATCCTGGCCCTTGTGCTATAGAATCCCAGTAATCAACCAACCAACCGATGCAATCAAATCTAGGATCACAACAGGACTCAAAGACTGATATCGGCCCCGGTTCACAGCATCGTCTGAACTACCATCGCATAAGAATCAA---------------------------------------------------
