# Supplementary material for: ﻿Discovery of a new tarantula species from the Madrean Sky Islands and the first documented instance of syntopy between two montane endemics (Araneae, Theraphosidae, Aphonopelma): a case of prior mistaken identity
Source: Zookeys. 2024 Aug 16;1210:61–98. doi: 10.3897/zookeys.1210.125318 (PMC11344175; doi:10.3897/zookeys.1210.125318)
Supplement: Supplementary material 8 — Phylogenomics files [file zookeys-1210-061_article-125318__-s008.zip › Suppl8/individual_UCE_loci/sl_realigned_uce_200117.fas]

>APH_1357
----------------------------------------------------------------------------------------------------------------------------------------------------------------------------------------------------------------------------------------------CTCTTTCCCTAC-----------------------------------------------------------------------ACGACGCTCTTCCGATCT-------------------------------------------------------------------------------------------------------------------------------------------------------------------------------------------------------------------------------------------------------------------------------------------------ATGGAGATTTGCATCCTCTCTCTCTGAATCTCTTCCCCACCCCCATGCTCTGTAATTACAAACCTGCACGGATCAAGAGTAATTAACAGGGGAATTAAAAGAGCGAGCGAGAGAAAGAAACAGCAAGAGTCGGACGTCATCTTCTTTGAACTGCCGCTCCTCTTCTTCTTTCCCGCCCTACCTTGGTCTCTATCATCCTTTCTTCTCCACATCCTCCATCATCATCATCATCATCCTCATCCTCTTTCTTCCGGATGCTTCCTGAAT--------------------------------------------------------AGATCGGAAGAGCACA--------------------------------------------------------------------------------------------------------------------------------------------------------------------------------------------------------------------------------------------------------------------------------------------------------------------------------------------------------------------------------------------------------------------------------------
>APH_3177
TCTTTTCTGATATAAGCCTAATCAAACTGTTTGCGCCGGCAAGTTTGTCAACCATAGTCCTCTCCGCTTTAGTGTTAAATTTTCTGGGAATGATTTTTTTTCTTCCGATTTATATCCATTTGCAAACATCAGCGTCGCAAACATATCGCCTGTTCCCACCAAACGAAAAGCTTTCAAGATACTTTAAAAGCAGTCCCTTTAGATCTTTGACGCTACTTTACAGGGGGTTGATTTTTCCTTCTTTCCCCACCACGGCCGTCTAGACTTCCACGGGAGGAGGACCTCTAAGCTAAGTAAAACCCTCTCGACAGCGAAAAGACAAAAATACTCTTTCGTGCTGCGACTTGGTTAATTGGGAGTATTAACTTCAACGTGGATAAGCAAACATTCATTGTTGCCAATGTCGCCCAGGAAACAGCACCATGCCAACCAACAAAGACGCATCCACATATAACGCACACATGAACACAGAAGTGAGACATCCTTTCTTAAGCCTCCTGGAGAAAATACTCACATGCAACAGCTGGACAGTAGGAAAAGCAAAAGGATGAGGAAGACTGCGATGCAGAGGAGGAGAGCTCTCGGATTCCTGGAACAGGGAGATGCCGATAGAACTAATTAGTGGATAATGGAGATTTGCATCCTCTCTCTCTGAATCTCTTCCCCACCCCCATGCTCTGTAATTACAAACCTGCACGGATCAAGAGTAATTAACAGGGGAATTAAAAGAGCGAGCGAGAGAAAGAAACAGCAAGAGTCGGACGTCATCTTCTTTGAACTGCCGCTCCTCTTCTTCTTTCCCGCCCTACCTTGGTCTCTATCATCCTTTCTTCTCCACATCCTCCATCATCATCATCATCATCATCATCCTCTTTCTTCTGGATGCTTCCTGAATCCCACGACAGAAAGAGGTTTTGTACGGAATAAGTCGCTTTATCTCGCAGTTTAATTAAAACAGAAAAATCCAACAGCATACCGGTAATCTATGAAAGAATAATAGGTGTTGTCCTCAGGGGGGGAAGAAGCTCGATTTTAATGCCGTTGCCTGAACGATATCATCGACTGTTCAACCTGTGTGAAAAACAAAAACGCCGAGGGGCCAAACCGTTCGGAAGGATAAACAGCATTTATCGGTGGGGGAGGAAGGAGGGAAGAGGACGTGCGCTACGGTGGGAGGTGTTCCACTTTTGTAGTGAGGCCGTGATAACGCCTTCAAGCATCCACTAGGGAACGTGATTTTTATTTTCATTCTTTTAAACGATAGAGGGACTCTTGGTTTTCATGGTCCCTCTTGATGATGGCAACATTACACCGCTTGACGGACAACAAATAATATCTATCACCATACAAGGGAATTATCTACTAAAATATGCTTAAAAAATATCAACT
>APH_0136
TCTTTTCTGATATAAGCCTAATCAAACTGTTTGCGCCGGCAAGTTTGTCAACCATAGTCCTCTCCGCTTTAGTGTTAAATTTTCTGGGAATGATTTTTTTTCTTCCGATTTATATCCATTTGCAAACATCAGCGTCGCAAACATATCGCCTGTTCCCACCAAACGAAAAGCTTTCAAGATACTTTAAAAGCAGTCCCTTTAGATCTTTGACGCTACTTTACAGGGGGTTGATTTTTCCTTCTTTCCCCACCACGGCCGTCTAGACTTCCACGGGAGGAGGACCTCTAAGCTAAGTAAAACCCTCTCGACAGCGAAAAGACAAAAATACTCTTTCGTGCTGCGACTTGGTTAATTGGGAGTATTAACTTCAACGTGGATAAGCAAACATTCATTGTTGCCAATGTCGCCCAGGAAACAGCACCATGCCAACCAACAAAGACGCATCCACATATAACGCACACATGAACACAGAAGTGAGACATCCTTTCTTAAGCCTCCTGGAGAAAATACTCACATGCAACAGCTGGACAGTAGGAAAAGCAAAAGGATGAGGAAGACTGCGATGCAGAGGAGGAGAGCTCTCGGATTCCTGGAACAGGGAGATGCCGATAGAACTAATTAGTGGATAATGGAGATTTGCATCCTCTCTCTCTGAATATCTTCCCCACCCCCATGCTCTGTAATTACAAACCTGCACGGATCAAGAGTAATTAACAGGGGAATTAAAAGAGCGAGCGAGAGAAAGAAACAGCAAGAGTCGGACGTCATCTTCTTTGAACTGCCGCTCCTCTTCTTCTTTCCCGCCCTACCTTGGTCTCTATCATCCTTTCTTCTCCACATCCTCCATCATCATCATCATCATCCTCATCCTCTTTCTTCTGGATGCTTCCTGAATCCCACGACAGAAAGAGGTTTTGTACGGAATAAGTCGCTTTATCTCGCAGTTTAATTAAAACAGAAAAATCCAACAGCATACCGGTAATCTATGAAAGAATAATAGGTGTTGTCCTCAGGGGGGGAAGAAGCTCGATTTTAATGCCGTTGCCTGAACGATATCATCGACTGTTCAACCTGTGTGAAAAACAAACACGCCGAGGGGCCAAACCGTTCGGAAGGATAAACAGCATTTATCGGTGGGGGAGGAAGGAGGGAAGAGGACGTGCGCTACGGTGGGAGGTGTTCCACTTTTGTAGTGAGGCCGTGATAACGCCTTCAAGCATCCACTAGGGAACGTGATTTTTATTTTCATTCTTTTAAACGATAGAGGGACTCTTGGTTTTCATGGTCCCTCTTGATGATGGCAACATTACACCGCTTGACGGACAACAAATAATATCTATCACCATACAAGGGAATTATCTACTAAAATATGCTTAAAAAATATCAACT
>APH_5001
---------------------TCAAACTGTTTGCGCCGGCAAGTTTGTCAACCATAGTCCTCTCCGCTTTAGTGTTAAATTTTCTGGGAATGATTTTTTTTCTTCCGATTTATATCCATTTGCAAACATCAGCGTCGCAAACATATCGCCTGTTCCCACCAAACGAAAAGCTTTCAAGATACTTTAAAAGCAGTCCCTTTAGATCTTTGACGCTACTTTACAGGGGGTTGATTTTTCCTTCTTTCCCCACCACGGCCGTCTAGACTTCCACGGGAGGAGGACCTCTAAGCTAAGTAAAACCCTCTCGACAGCGAAAAGACAAAAATACTCTTTCGTGCTGCGACTTGGTTAATTGGGAGTATTAACTTCAACGTGGATAAGCAAACATTCATTGTTGCCAATGTCGCCCAGGAAACAGCACCATGCCAACCAACAAAGACGCATCCACATATAACGCACACATGAACACAGAAGTGAGACATCCTTTCTTAAGCCTCCTGGAGAAAATACTCACATGCAACAGCTGGACAGTAGGAAAAGCAAAAGGATGAGGAAGACTGCGATGCAGAGGAGGAGAGCTCTCGGATTCCTGAAACAGGGAGATGCCGATAGAACTAATTAGTGGATAATGGAGATTTGCATCCTCTCTCTCTGAATCTCTTCCCCACCCCCATGCTCTGTAATTACAAACCTGCACGGATCAAGAGTAATTAACAGGGGAATTAAAAGAGCGAGCGAGAGAAAGAAACAGCAAGAGTCGGACGTCATCTTCTTTGAACTGCCGCTCCTCTTCTTCTTTCCCGCCCTACCTTGGTCTCTATCATCCTTTCTTCTCCACATCCTCCATCATCATCATCATCATCCTCATCCTCTTTCTTCTGGATGCTTCCTGAATCCCACGACAGAAAGAGGTTTTGTACGGAATAAGTCGCTTTATCTCGCAGTTTAATTAAAACAGAAAAATCCAACAGCATACCGGTAATCTATGAAAGAATAATAGGTGTTGTCCTCAGGGGGGGAAGAAGCTCGATTTTAATGCCGTTGCCTGAACGATATCATCGACTGTTCAACCTGTGTCAAAAACAAACACGCCGAGGGGCCAAACCGTTCGGAAGGATAAACAGCATTTATCGGCGGGGGAGGAAGGAGGGAAGAGGACGTGGGCTACGGTGGGAGGTGTTCCACTTTTGTAGTGAGGCCGTGATAACGCCTTCAAGCATCCACTAGGGAACGTGATTTTTTTTTTCATTCTTTTAAACGATAGAGGGACTCTTGGTTTTCATGGTCCCTCTTGATGATGGCAACATTACACCGCTTGACGGACAACAAATAATATCTATCACCATACAAGGGAATTATCTACTAAAATATGCTTAAAAAATATCAACT
>APH_0723
TCTTTTCTGATATAAGCCTAATCAAACTGTTTGCGCCGGCAAGTTTGTCAACCATAGTCCTCTCCGCTTTAGTGTTAAATTTTCTGGGAATGATTTTTTTTCTTGCGATTTATATCCATTTGCAAACATCAGCGTCGCAAACATATCGCCTGTTCCCACCAAACGAAAAGCTTTCAAGATACTTTAAAAGCAGTCCCTTTAGATCTTTGACGCTACTTTACAGGGGGTTGATTTTTCCTTCTTTCCCCACCACGGCCGTCTAGACTTCCACGGGAGGAGGACCTCTAAGCTAAGTAAAACCCTCTCGACAGCGAAAAGACAAAAATACTCTTTCGTGCTGCGACTTGGTTAATTGGGAGTATTAACTTCAACGTGGATAAGCAAACATTCATTGTTGCCAATGTCGCCCAGGAAACAGCACCATGCCAACCAACAAAGACGCATCCACATATAACGCACACATGAACACAGAAGTGAGACATCCTTTCTTAAGCCTCCTGGAGAAAATACTCACATGCAACAGCTGGACAGTAGGAAAAGCAAAAGGATGAGGAAGACTGCGATGCAGAGGAGGAGAGCTCTCGGATTCCTGGAACAGGGAGATGCCGATAGAACTAATTAGTGGATAATGGAGATTTGCATCCTCTCTCTCTGAATCTCTTCCCCACCCCCATGCTCTGTAATTACAAACCTGCACGGATCAAGAGTAATTAACAGGGGAATTAAAAGAGCGAGCGAGAGAAAGAAACAGCAAGAGTCGGACGTCATCTTCTTTGAACTGCCGCTCCTCTTCTTCTTTCCCGCCCTACCTTGGTCTCTATCATCCTTTCTTCTCCACATCCTCCATCATCATCATCATCATCCTCATCCTCTTTCTTCTGGATGCTTCCTGAATCCCACGACAGAAAGAGGTTTTGTACGGAATAAGTCGCTTTATCTCGCAGTTTAATTAAAACAGAAAAATCCAACAGCATACCGGTAATCTATGAAAGAATAATCGGTGTTGTCCTCAGGGGGGGAAGAAGCTCGATTTTAATGCCGTTGCCTGAACGATATCATCGACTGTTCAACCTGTGTGAACAACAAAAACGCCGAGGGGCCAAACCGTTCGGAAGGATAAACAGCATTTATCGGCGGGGGAGGAAGGAGGGAAGAGGACGTGGGCTACGGTGGGAGGTGTTCCACTTTTGTAGTGAGGCCGTGATAACGCCTTCAAGCATCCACTAGGGAACGTGATTTTTATTTTCATTCTTTTAAACGATAGAGGGACTCTTGGTTTTCATGGTCCCTCTTGATGATGGCGACATTACACCGCTTGACGGACAACAAATAATATCTATCACCATACAAGGGAATTATCTACTAAAATATGCTTAAAAAATATCAACT
>APH_4029
----------------------------------------------------------------------------------------------------------------------------------------------------------------------------TTCAAGATACTTTAAAAGCAGTCCCTTTAGATCTTTGACGCTACTTTACAGGGGGTTGATTTTTCCTTCTTTCCCCACCACGGCCGTCTAGACTTCCACGGGAGGAGGACCTCTAAGCTAAGTAAAACCCTCTCGACAGCGAAAAGACAAAAATACTCTTTCGTGCTGCGACTTGGTTAATTGGGAGTATTAACTTCAACGTGGATAAGCAAACATTCATTGTTGCCAATGTCGCCCAGGAAACAGCACCATGCCAACCAACAAAGACGCATCCACATATAACGCACACATGAACACAGAAGTGAGACATCCTTTCTTAAGCCTCCTGGAGAAAATACTCACATGCAACAGCTGGACAGTAGGAAAAGCAAAAGGATGAGGAAGACTGCGATGCAGAGGAGGAGAGCTCTCGGATTCCTGGAACAGGGAGATGCCGATAGAACTAATTAGTGGATAATGGAGATTTGCATCCTCTCTCTCTGAATCTCTTCCCCACCCCCATGCTCTGTAATTACAAACCTGCACGGATCAAGAGTAATTAACAGGGGAATTAAAAGAGCGAGCGAGAGAAAGAAACAGCAAGAGTCGGACGTCATCTTCTTTGAACTGCCGCTCCTCTTCTTCTTTCCCGCCCTACCTTGGTCTCTATCATCCTTTCTTCTCCACATCCTCCATCATCATCATCATCATCCTCATCCTCTTTCTTCTGGATGCTTCCTGAATCCCACGACAGAAAGAGGTTTTGTACGGAATAAGTCGCTTTATCTCGCAGTTTAATTAAAACAGAAAAATCCAACAGCATACCGGTAATCTATGAAAGAATAATAGGTGTTGTCCTCAGGGGGGGAAGAAGCTCGATTTTAATGCCGTTGCCTGAACGATATCATCGACTGTTCAAC------------------------------------------------------------------------------------------------------------------------------------------------------------------------------------------------------------------------------------------------------------------------------------------------------------------------------
>APH_5003
----------------------------GTTTGCGCCGGCAAGTTTGTCAACCATAGTCCTCTCCGCTTTAGTGTTAAATTTTCTGGGAATGATTTTTTTTCTTCCGATTTATATCCATTTGCAAACATCAGCGTCGCAAACATATCGCCTGTTCCCACCAAACGAAAAGCTTTCAAGATACTTTAAAAGCAGTCCCTTTAGATCTTTGACGCTACTTTACAGGGGGTTGATTTTTCCTTCTTTCCCCACCACGGCCGTCTAGACTTCCACGGGAGGAGGACCTCTAAGCTAAGTAAAACCCTCTCGACAGCGAAAAGACAAAAATACTCTTTCGTGCTGCGACTTGGTTAATTGGGAGTATTAACTTCAACGTGGATAAGCAAACATTCATTGTTGCCAATGTCGCCCAGGAAACAGCACCATGCCAACCAACAAAGACGCATCCACATATAACGCACACATGAACACAGAAGTGAGACATCCTTTCTTAAGCCTCCTGGAGAAAATACTCACATGCAACAGCTGGACAGTAGGAAAAGCAAAAGGATGAGGAAGACTGCGATGCAGAGGAGGAGAGCTCTCGGATTCCTGGAACAGGGAGATGCCGATAGAACTAATTAGTGGATAATGGAGATTTGCATCCTCTCTCTCTGAATCTCTTCCCCACCCCCATGCTCTGTAATTACAAACCTGCACGGATCAAGAGTAATTAACAGGGGAATTAAAAGAGCGAGCGAGAGAAAGAAACAGCAAGAGTCGGACGTCATCTTCTTTGAACTGCCGCTCCTCTTCTTCTTTCCCGCCCTACCTTGGTCTCTATCATCCTTTCTTCTCCACATCCTCCATCATCATCATCATCATCCTCATCCTCTTTCTTCTGGATGCTTCCTGAATCCCACGACAGAAAGAGGTTTTGTACGGAATAAGTCGCTTTATCTCGCAGTTTAATTAAAACAGAAAAATCCAACAGCATACCGGTAATCTATGAAAGAATAATAGGTGTTGTCCTCAGGGGGGGAAGAAGCTCGATTTTAATGCCGTTGCCTGAACGATATCATCGACTGTTCAACCTGTGTGAAAAACAAAAACGCCGAGGGGCCAAACCGTTCGGAAGGATAAACAGCATTTATCGGCGGGGGAGGAAGGAGGGAAGAGGACGTGGGCTACGGTGGGAGGTGTTCCACTTTTGTAGTGAGGCCGTGATAACGCCTTCAAGCATCCACTAGGGAACGTGATTTTTATTTTCATTCTTTTAAACGATAGAGGGACTCTTGGTTTTCATGGTCCCTCTTGATGATGGCAACATTACACCGCTTGACGGACAACAAATAATATCTATCACCATACAAGGGAATTATCTACTAAAATATGCTTAAAAAATATCAACT
>APH_4024
TCTTTTCTGATATAAGCCTAATCAAACTGTTTGCGCCGGCAAGTTTGTCAACCATAGTCCTCTCCGCTTTAGTGTTAAATTTTCTGGGAATGATTTTTTTTCTTCCGATTTATATCCATTTGCAAACATCAGCGTCGCAAACATATCGCCTGTTCCCACCAAACGAAAAGCTTTCAAGATACTTTAAAAGCAGTCCCTTTAGATCTTTGACGCTACTTTACAGGGGGTTGATTTTTCCTTCTTTCCCCACCACGGCCGTCTAGACTTCCACGGGAGGAGGACCTCTAAGCTAAGTAAAACCCTCTCGACAGCGAAAAGACAAAAATACTCTTTCGTGCTGCGACTTGGTTAATTGGGAGTATTAACTTCAACGTGGATAAGCAAACATTCATTGTTGCCAATGTCGCCCAGGAAACAGCACCATGCCAACCAACAAAGACGCATCCACATATAACGCACACATGAACACAGAAGTGAGACATCCTTTCTTAAGCCTCCTGGAGAAAATACTCACATGCAACAGCTGGACAGTAGGAAAAGCAAAAGGATGAGGAAGACTGCGATGCAGAGGAGGAGAGCTCTCGGATTCCTGGAACAGGGAGATGCCGATAGAACTAATTAGTGGATAATGGAGATTTGCATCCTCTCTCTCTGAATCTCTTCCCCACCCCCATGCTCTGTAATTACAAACCTGCACGGATCAAGAGTAATTAACAGGGGAATTAAAAGAGCGAGCGAGAGAAAGAAACAGCAAGAGTCGGACGTCATCTTCTTTGAACTGCCGCTCCTCTTCTTCTTTCCCGCCCTACCTTGGTCTCTATCATCCTTTCTTCTCCACATCCTCCATCATCATCATCATCATCCTCATCCTCTTTCTTCTGGATGCTTCCTGAATCCCACGACAGAAAGAGGTTTTGTACGGAATAAGTCGCTTTATCTCGCAGTTTAATTAAAACAGAAAAATCCAACAGCATACCGGTAATCTATGAAAGAATAATAGGTGTTGTCCTCAGGGGGGGAAGAAGCTCGATTTTAATGCCGTTGCCTGAACGATATCATCGACTGTTCAACCTGTGTGAAAAACAAAAACGCCGAGGGGCCAAACCGTTCGGAAGGATAAACAGCATTTATCGGCGGGGGAGGAAGGAGGGAAGAGGACGTGGGCTACGGTGGGAGGTGTTCCACTTTTGTAGTGAGGCCGTGATAACGCCTTCAAGCATCCACTAGGGAACGTGATTTTTATTTTCATTCTTTTAAACGATAGAGGGACTCTTGGTTTTCATGGTCCCTCTTGATGATGGCAACATTACACCGCTTGACGGACAACAAATAATATCTATCACCATACAAGGGAATTATCTACTAAAATATGCTTAAAAAATATCAACT
>APH_1535
TCTTTTCTGATATAAGCCTAATCAAACTGTTTGCGCCGGCAAGTTTGTCAACCATAGTCCTCTCCGCTTTAGTGTTAAATTTTCTGGGAATGATTTTTTTTCTTCCGATTTATATCCATTTGCAAACATCAGCGTCGCAAACATATCGCCTGTTCCCACCAAACGAAAAGCTTTCAAGATACTTTAAAAGCAGTCCCTTTAGATCTTTGACGCTACTTTACAGGGGGTTGATTTTTCCTTCTTTCCCCACCACGGCCGTCTAGACTTCCACGGGAGGAGGACCTCTAAGCTAAGTAAAACCCTCTCGACAGCGAAAAGACAAAAATACTCTTTCGTGCTGCGACTTGGTTAATTGGGAGTATTAACTTCAACGTGGATAAGCAAACATTCATTGTTGCCAATGTCGCCCAGGAAACAGCACCATGCCAACCAACAAAGACGCATCCACATATAACGCACACATGAACACAGAAGTGAGACATCCTTTCTTAAGCCTCCTGGAGAAAATACTCACATGCAACAGCTGGACAGTAGGAAAAGCAAAAGGATGAGGAAGACTGCGATGCAGAGGAGGAGAGCTCTCGGATTCCTGGAACAGGGAGATGCCGATAGAACTAATTAGTGGATAATGGAGATTTGCATCCTCTCTCTCTGAATCTCTTCCCCACCCCCATGCTCTGTAATTACAAACCTGCACGGATCAAGAGTAATTAACAGGGGAATTAAAAGAGCGAGCGAGAGAAAGAAACAGCAAGAGTCGGACGTCATCTTCTTTGAACTGCCGCTCCTCTTCTTCTTTCCCGCCCTACCTTGGTCTCTATCATCCTTTCTTCTCCACATCCTCCATCATCATCATCATCATCCTCATCCTCTTTCTTCTGGATGCTTCCTGAATCCCACGACAGAAAGAGGTTTTGTACGGAATAAGTCGCTTTATCTCGCAGTTTAATTAAAACAGAAAAATCCAACAGCATACCGGTAATCTATGAAAGAATAATAGGTGTTGTCCTCAGGGGGGGAAGAAGCTCGATTTTAATGCCGTTGCCTGAACGATATCATCGACTGTTCAACCTGTGTGAAAAACAAAAACGCCGAGGGGCCAAACCGTTCGGAAGGATAAACAGCATTTATCGGCGGGGGAGGAAGGAGGGAAGAGGACGTGGGCTACGGTGGGAGGTGTTCCACTTTTGTAGTGAGGCCGTGATAACGCCTTCAAGCATCCACTAGGGAACGTGATTTTTATTTTCATTCTTTTAAACGATAGAGGGACTCTTGGTTTTCATGGTCCCTCTTGATGATGGCAACATTACACCGCTTGACGGACAACAAATAATATCTATCACCATACAAGGGAATTATCTACTAAAATATGCTTAAAAAATATCAACT
>APH_0683
TCTTTTCTGATATAAGCCTAATCAAACTGTTTGCGCCGGCAAGTTTGTCAACCATAGTCCTCCCCGCTTTAGTGTTAAATTTTCTGGGAATGATTTTTTTTCTTGCGATTTATATCCATTTGCAAACATCAGCGTCGCAAACATATCGCCTGTTCCCACCAAACGAAAAGCTTTCAAGATACTTTAAAAGCAGTCCCTTTAGATCTTTGACGCTACTTTACAGGGGGTTGATTTTTCCTTCTTTCCCCACCACGGCCGTCTAGACTTCCACGGGAGGAGGACCTCTAAGCTAAGTAAAACCCTCTCGACAGCGAAAAGACAAAAATACTCTTTCGTGCTGCGACTTGGTTAATTGGGAGTATTAACTTCAACGTGGATAAGCAAACATTCATTGTTGCCAATGTCGCCCAGGAAACAGCACCATGCCAACCAACAAAGACGCATCCACATATAACGCACACATGAACACAGAAGTGAGACATCCTTTCTTAAGCCTCCTGGAGAAAATACTCACATGCAACAGCTGGACAGTAGGAAAAGCAAAAGGATGAGGAAGACTGCGATGCAGAGGAGGAGAGCTCTCGGATTCCTGGAACAGGGAGATGCCGATAGAACTAATTAGTGGATAATGGAGATTTGCATCCTCTCTCTCTGAATCTCTTCCCCACCCCCATGCTCTGTAATTACAAACCTGCACGGATCAAGAGTAATTAACAGGGGAATTAAAAGAGCGAGCGAGAGAAAGAAACAGCAAGAGTCGGACGTCATCTTCTTTGAACTGCCGCTCCTCTTCTTCTTTCCCGCCCTACCTTGGTCTCTATCATCCTTTCTTCTCCACATCCTCCATCATCATCATCATCATCCTCATCCTCTTTCTTCTGGATGCTTCCTGAATCCCACGACAGAAAGAGGTTTTGTACGGAATAAGTCGCTTTATCTCGCAGTTTAATTAAAACAGAAAAATCCAACAGCATACCGGTAATCTATGAAAGAATAATAGGTGTTGTCCTCAGGGGGGGAAGAAGCTCGATTTTAATGCCGTTGCCTGAACGATATCATCGACTGTTCAACCTGTGTGAACAACAAAAACGCCGAGGGGCCAAACCGTTCGGAAGGATAAACAGCATTTATCGGCGGGGGAGGAAGGAGGGAAGAGGACGTGGGCTACGGTGGGAGGTGTTCCACTTTTGTAGTGAGGCCGTGATAACGCCTTCAAGCATCCACTAGGGAACGTGATTTTTATTTTCATTCTTTTAAACGATAGAGGGACTCTTGGTTTTCATGGTCCCTCTTGATGATGGCGACATTACACCGCTTGACGGACAACAAATAATATCTATCACCATACAAGGGAATTATCTACTAAAATATGCTTAAAAAATATCAACT
>APH_0880
TCTTTTCTGATATAAGCCTAATCAAACTGTTTGCGCCGGCAAGTTTGTCAACCATAGTCCTCTCCGCTTTAGTGTTAAATTTTCTGGGAATGATTTTTTTTCTTGCGATTTATATCCATTTGCAAACATCAGCGTCGCAAACATATCGCCTGTTCCCACCAAACGAAAAGCTTTCAAGATACTTTAAAAGCAGTCCCTTTAGATCTTTGACGCTACTTTACAGGGGGTTGATTTTTCCTTCTTTCCCCACCACGGCCGTCTAGACTTCCACGGGAGGAGGACCTCTAAGCTAAGTAAAACCCTCTCGACAGCGAAAAGACAAAAATACTCTTTCGTGCTGCGACTTGGTTAATTGGGAGTATTAACTTCAACGTGGATAAGCAAACATTCATTGTTGCCAATGTCGCCCAGGAAACAGCACCATGCCAACCAACAAAGACGCATCCACATATAACGCACACATGAACACAGAAGTGAGACATCCTTTCTTAAGCCTCCTGGAGAAAATACTCACATGCAACAGCTGGACAGTAGGAAAAGCAAAAGGATGAGGAAGACTGCGATGCAGAGGAGGAGAGCTCTCGGATTCCTGGAACAGGGAGATGCCGATAGAACTAATTAGTGGATAATGGAGATTTGCATCCTCTCTCTCTGAATCTCTTCCCCACCCCCATGCTCTGTAATTACAAACCTGCACGGATCAAGAGTAATTAACAGGGGAATTAAAAGAGCGAGCGAGAGAAAGAAACAGCAAGAGTCGGACGTCATCTTCTTTGAACTGCCGCTCCTCTTCTTCTTTCCCGCCCTACCTTGGTCTCTATCATCCTTTCTTCTCCACATCCTCCATCATCATCATCATCATCCTCATCCTCTTTCTTCTGGATGCTTCCTGAATCCCACGACAGAAAGAGGTTTTGTACGGAATAAGTCGCTTTATCTCGCAGTTTAATTAAAACAGAAAAATCCAACAGCATACCGGTAATCTATGAAAGAATAATAGGTGTTGTCCTCAGGGGGGGAAGAAGCTCGATTTTAATGCCGTTGCCTGAACGATATCATCGACTGTTCAACCTGTGTGAACAACAAAAACGCCGAGGGGCCAAACCGTTCGGAAGGATAAACAGCATTTATCGGCGGGGGAGGAAGGAGGGAAGAGGACGTGGGCTACGGTGGGAGGTGTTCCACTTTTGTAGTGAGGCCGTGATAACGCCTTCAAGCATCCACTAGGGAACGTGATTTTTATTTTCATTCTTTTAAACGATAGAGGGACTCTTGGTTTTCATGGTCCCTCTTGATGATGGCGACATTACACCGCTTGACGGACAACAAATAATATCTATCACCATACAAGGGAATTATCTACTAAAATATGCTTAAAAAATATCAACT
>APH_5079
------------------------------------------GTTTGTCAACCATAGTCCTCTCCGCTTTAGTGTTAAATTTTCTGGGAATGATTTTTTTTCTTCCGATTTATATCCATTTGCAAACATCAGCGTCGCAAACATATCGCCTGTTCCCACCAAACGAAAAGCTTTCAAGATACTTTAAAAGCAGTCCCTTTAGATCTTTGACGCTACTTTACAGGGGGTTGATTTTTCCTTCTTTCCCCACCACGGCCGTCTAGACTTCCACGGGAGGAGGACCTCTAAGCTAAGTAAAACCCTCTCGACAGCGAAAAGACAAAAATACTCTTTCGTGCTGCGACTTGGTTAATTGGGAGTATTAACTTCAACGTGGATAAGCAAACATTCATTGTTGCCAATGTCGCCCAGGAAACAGCACCATGCCAACCAACAAAGACGCATCCACATATAACGCACACATGAACACAGAAGTGAGACATCCTTTCTTAAGCCTCCTGGAGAAAATACTCACATGCAACAGCTGGACAGTAGGAAAAGCAAAAGGATGAGGAAGACTGCGATGCAGAGGAGGAGAGCTCTCGGATTCCTGGAACAGGGAGATGCCGATAGAACTAATTAGTGGATAATGGAGATTTGCATCCTCTCTCTCTGAATCTCTTCCCCACCCCCATGCTCTGTAATTACAAACCTGCACGGATCAAGAGTAATTAACAGGGGAATTAAAAGAGCGAGCGAGAGAAAGAAACAGCAAGAGTCGGACGTCATCTTCTTTGAACTGCCGCTCCTCTTCTTCTTTCCCGCCCTACCTTGGTCTCTATCATCCTTTCTTCTCCACATCCTCCATCATCATCATCATCATCCTCATCCTCTTTCTTCTGGATGCTTCCTGAATCCCACGACAGAAAGAGGTTTTGTACGGAATAAGTCGCTTTATCTCGCAGTTTAATTAAAACAGAAAAATCCAACAGCATACCGGTAATCTATGAAAGAATAATAGGTGTTGTCCTCAGGGGGGGAAGAAGCTCGATTTTAATGCCGTTGCCTGAACGATATCATCGACTGTTCAACCTGTGTGAAAAACAAAAACGCCGAGGGGCCAAACCGTTCGGAAGGATAAACAGCATTTATCGGCGGGGGAGGAAGGAGGGAAGAGGACGTGGGCTACGGTGGGAGGTGTTCCACTTTTGTAGTGAGGCCGTGATAACGCCTTCAAGCATCCACTAGGGAACGTGATTTTTATTTTAATTCTTTTAAACGATAGAGGGACTCTTGGTTTTCATGGTCCCTCTTGATGATGGCAACATTACACCGCTTGACGGACAACAAATAATATCTATCACCATACAAGGGAAT---------------------------------
>APH_0772
---------------------------------------------------------------------------------------------------TTCTTCCGATTTATATCCATTTGCAAACATCAGCGTCGCAAACATATCGCCTGTTCCCACCAAACGAAAAGCTTTCAAGATACTTTAAAAGCAGTCCCTTTAGATCTTTGACGCTACTTTACAGGGGGTTGATTTTTCCTTCTTTCCCCACCACGGCCGTCTAGACTTCCACGGGAGGAGGACCTCTAAGCTAAGTAAAACCCTCTCGACAGCGAAAAGACAAAAATACTCTTTCGTGCTGCGACTTGGTTAATTGGGAGTATTAACTTCAACGTGGATAAGCAAACATTCATTGTTGCCAATGTCGCCCAGGAAACAGCACCATGCCAACCAACAAAGACGCATCCACATATAACGCACACATGAACACAGAAGTGAGACATCCTTTCTTAAGCCTCCTGGAGAAAATACTCACATGCAACAGCTGGACAGTAGGAAAAGCAAAAGGATGAGGAAGACTGCGATGCAGAGGAGGAGAGCTCTCGGATTCCTGGAACAGGGAGATGCCGATAGAACTAATTAGTGGATAATGGAGATTTGCATCCTCTCTCTCTGAATCTCTTCCCCACCCCCATGCTCTGTAATTACAAACCTGCACGGATCAAGAGTAATTAACAGGGGAATTAAAAGAGCGAGCGAGAGAAAGAAACAGCAAGAGTCGGACGTCATCTTCTTTGAACTGCCGCTCCTCTTCTTCTTTCCCGCCCTACCTTGGTCTCTATCATCCTTTCTTCTCCACATCCTCCATCATCATCATCATCATCCTCATCCTCTTTCTTCTGGATGCTTCCTGAATCCCA----------------------------------------------------------------------------------------------------------------------------------------------------------------------------------------------------------------------------------------------------------------------------------------------------------------------------------------------------------------------------------------------------------------------------------------------------------------------------------------------------------
>APH_1602
TCTTTTCTGATATAAGCCTAATCAAACTGTTTGCGCCGGCAAGTTTGTCAACCATAGTCCTCTCCGCTTTAGTGTTAAATTTTCTGGGAATGATTTTTTTTCTTCCGATTTATATCCATTTGCAAACATCAGCGTCGCAAACATATCGCCTGTTCCCACCAAACGAAAAGCTTTCAAGATACTTTAAAAGCAGTCCCTTTAGATCTTTGACGCTACTTTACAGGGGGTTGATTTTTCCTTCTTTCCCCACCACGGCCGTCTAGACTTCCACGGGAGGAGGACCTCTAAGCTAAGTAAAACCCTCTCGACAGCGAAAAGACAAAAATACTCTTTCGTGCTGCGACTTGGTTAATTGGGAGTATTAACTTCAACGTGGATAAGCAAACATTCATTGTTGCCAATGTCGCCCAGGAAACAGCACCATGCCAACCAACAAAGACGCATCCACATATAACGCACACATGAACACAGAAGTGAGACATCCTTTCTTAAGCCTCCTGGAGAAAATACTCACATGCAACAGCTGGACAGTAGGAAAAGCAAAAGGATGAGGAAGACTGCGATGCAGAGGAGGAGAGCTCTCGGATTCCTGGAACAGGGAGATGCCGATAGAACTAATTAGTGGATAATGGAGATTTGCATCCTCTCTCTCTGAATCTCTTCCCCACCCCCATGCTCTGTAATTACAAACCTGCACGGATCAAGAGTAATTAACAGGGGAATTAAAAGAGCGAGCGAGAGAAAGAAACAGCAAGAGTCGGACGTCATCTTCTTTGAACTGCCGCTCCTCTTCTTCTTTCCCGCCCTACCTTGGTCTCTATCATCCTTTCTTCTCCACATCCTCCATCATCATCATCATCATCCTCATCCTCTTTCTTCTGGATGCTTCCTGAATCCCA----------------------------------------------------------------------------------------------------------------------------------------------------------------------------------------------------------------------------------------------------------------------------------------------------------------------------------------------------------------------------------------------------------------------------------------------------------------------------------------------------------
>APH_4005
TCTTTTCTGATATAAGCCTAATCAAACTGTTTGCGCCGGCAAGTTTGTCAACCATAGTCCTCTCCGCTTTAGTGTTAAATTTTCTGGGAATGATTTTTTTTCTTCCGATTTATATCCATTTGCAAACATCAGCGTCGCAAACATATCGCCTGTTCCCACCAAACGAAAAGCTTTCAAGATACTTTAAAAGCAGTCCCTTTAGATCTTTGACGCTACTTTACAGGGGGTTGATTTTTCCTTCTTTCCCCACCACGGCCGTCTAGACTTCCACGGGAGGAGGACCTCTAAGCTAAGTAAAACCCTCTCGACAGCGAAAAGACAAAAATACTCTTTCGTGCTGCGACTTGGTTAATTGGGAGTATTAACTTCAACGTGGATAAGCAAACATTCATTGTTGCCAATGTCGCCCAGGAAACAGCACCATGCCAACCAACAAAGACGCATCCACATATAACGCACACATGAACACAGAAGTGAGACATCCTTTCTTAAGCCTCCTGGAGAAAATACTCACATGCAACAGCTGGACAGTAGGAAAAGCAAAAGGATGAGGAAGACTGCGATGCAGAGGAGGAGAGCTCTCGGATTCCTGGAACAGGGAGATGCCGATAGAACTAATTAGTGGATAATGGAGATTTGCATCCTCTCTCTCTGAATCTCTTCCCCACCCCCATGCTCTGTAATTACAAACCTGCACGGATCAAGAGTAATTAACAGGGGAATTAAAAGAGCGAGCGAGAGAAAGAAACAGCAAGAGTCGGACGTCATCTTCTTTGAACTGCCGCTCCTCTTCTTCTTTCCCGCCCTACCTTGGTCTCTATCATCCTTTCTTCTCCACATCCTCCATCATCATCATCATCATCCTCATCCTCTTTCTTCTGGATGCTTCCTGAATC-------------------------------------------------------------------------------------------------------------------------------------------------------------------------------------------------------------------------------------------------------------------------------------------------------------------------------------------------------------------------------------------------------------------------------------------------------------------------------------------------------------
>APH_4021
TCTTTTCTGATATAAGCCTAATCAAACTGTTTGCGCCGGCAAGTTTGTCAACCATAGTCCTCTCCGCTTTAGTGTTAAATTTTCTGGGAATGATTTTTTTTCTTCCGATTTATATCCATTTGCAAACATCAGCGTCGCAAACATATCGCCTGTTCCCACCAAACGAAAAGCTTTCAAGATACTTTAAAAGCAGTCCCTTTAGATCTTTGACGCTACTTTACAGGGGGTTGATTTTTCCTTCTTTCCCCACCACGGCCGTCTAGACTTCCACGGGAGGAGGACCTCTAAGCTAAGTAAAACCCTCTCGACAGCGAAAAGACAAAAATACTCTTTCGTGCTGCGACTTGGTTAATTGGGAGTATTAACTTCAACGTGGATAAGCAAACATTCATTGTTGCCAATGTCGCCCAGGAAACAGCACCATGCCAACCAACAAAGACGCATCCACATATAACGCACACATGAACACAGAAGTGAGACATCCTTTCTTAAGCCTCCTGGAGAAAATACTCACATGCAACAGCTGGACAGTAGGAAAAGCAAAAGGATGAGGAAGACTGCGATGCAGAGGAGGAGAGCTCTCGGATTCCTGGAACAGGGAGATGCCGATAGAACTAATTAGTGGATAATGGAGATTTGCATCCTCTCTCTCTGAATCTCTTCCCCACCCCCATGCTCTGTAATTACAAACCTGCACGGATCAAGAGTAATTAACAGGGGAATTAAAAGAGCGAGCGAGAGAAAGAAACAGCAAGAGTCGGACGTCATCTTCTTTGAACTGCCGCTCCTCTTCTTCTTTCCCGCCCTACCTTGGTCTCTATCATCCTTTCTTCTCCACATCCTCCATCATCATCATCATCATCCTCATCCTCTTTCTTCTGGATGCTTCCTGAATCCCACGACAGAAAGAGGTTTTGTACGGAATAAGTCGCTTTATCTCGCAGTTTAATTAAAACAGAAAAATCCAACAGCATACCGGTAATCTATGAAAGAATAATAGGTGTTGTCCTCAGGGGGGGAAGAAGCTCGATTTTAATGCCGTTGCCTGAACGATATCATCGAGTGTTCAACCTGTGTGAAAAACAAAAACGCCGAGGGGCCAAACCGTTCGGAAGGATAAACAGCATTTATCGGTGGGGGAGGAAGGAGGGAAGAGGACGTGCGCTACGGTGGGAGGTGTTCCACTTTTGTAGTGAGGCCGTGATAACGCCTTCAAGCATCCACTAGGGAACGTGATTTTTATTTTCATTCTTTTAAACGATAGAGGGACTCTTGGTTTTCATGGTCCCTCTTGATGATGGCAACATTACACCGCTTGACGGACAACAAATAATATCTATCACCATACAAGGGAATTATCTACTAAAATATGCTTAAAAAATATCAACT
>APH_0717
------------------------------------------------------------------------------------------------------TCCCGATTTATATCCATTTGCAAACATCAGCGTCGCAAACATATCGCCTGTTCCCACCAAACGAAAAGCTTTCAAGATACTTTAAAAGCAGTCCCTTTAGATCTTTGACGCTACTTTACAGGGGGTTGATTTTTCCTTCTTTCCCCACGACGGCCGTCTAGACTTCCACGGGAGGAGGACCTCTAAGCTAAGTAAAACCCTCTCGACAGCGAAAAGACAAAAATACTCTTTCGTGCTGCGACTTGGTTAATTGGGAGTATTAACTTCAACGTGGATAAGCAAACATTCATTGTTGCCAATGTCGCCCAGGAAACAGCACCATGCCAACCAACAAAGACGCATCCACATATAACGCACACATGAACACAGAAGTGAGACATCCTTTCTTAAGCCTCCTGGAGAAAATACTCACATGCAACAGCTGGACAGTAGGAAAAGCAAAAGGATGAGGAAGACTGCGATGCAGAGGAGGAGAGCTCTCGGATTCCTGGAACAGGGAGATGCCGATAGAACTAATTAGTGGATAATGGAGATTTGCATCCTCTCTCTCTGAATCTCTTCCCCACCCCCATGCTCTGTAATTACAAACCTGCACGGATCAAGAGTAATTAACAGGGGAATTAAAAGAGCGAGCGAGAGAAAGAAACAGCAAGAGTCGGACGTCATCTTCTTTGAACTGCCGCTCCTCTTCTTCTTTCCCGCCCTACCTTGGTCTCTATCATCCTTTCTTCTCCACATCCTCCATCATCATCATCATCATCCTCATCCTCTTTCTTCTGGATGCTTCCTGAATCCCACGACAGAAAGAGGTTTTGTACGGAATAAGTCGCTTTATCTCGCAGTTTAATTAAAACAGAAAAATCCAACAGCATACCGGTAATCTATGAAAGAATAATAGGTGTTGTCCTCAGGGGGGGAAGAAGCTCGATTTTAATGCCGTTGCCTGAACGATATCATCGACTGTTCAACCTGTGTGAACAACAAAAACGCCGAGGGGCCAAACCGTTCGGAAGGATAAACAGCATTTATCGGCGGGGGAGGAAGGAGGGAAGAGGACGTGGGCTACGGTGGGAGGTGTTCCACTTTTGTACTGAGGCGGTGATAACGCCTTCAAGCATCCACTAGGGAACGTGATTTTTATTTTCATTCTTTTAAACGATAGAGGGACTCTTGGTTTTCATGGTCCCTCTTGATGATGGCGACATTACACCGCTTGACGGACAACAAATAATATCTATCACCATACAAGGGAATTATCTACTAAAATATGCTTAAAAAATATCTACT
>APH_3191
--------------------------------------------------------------------------------------------------------------------------------------------------------------------------------------------------------------------------------------------------------------------------------------------------------------------CAGCGAAAAGACAAAAATACTCTTTCGTGCTGCGACTTGGTTAATTGGGAGTATTAACTTCAACGTGGATAAGCAAACATTCATTGTTGCCAATGTCGCCCAGGAAACAGCACCATGCCAACCAACAAAGACGCATCCACATATAACGCACACATGAACACAGAAGTGAGACATCCTTTCTTAAGCCTCCTGGAGAAAATACTCACATGCAACAGCTGGACAGTAGGAAAAGCAAAAGGATGAGGAAGACTGCGATGCAGAGGAGGAGAGCTCTCGGATTCCTGGAACAGGGAGATGCCGATAGAACTAATTAGTGGATAATGGAGATTTGCATCCTCTCTCTCTGAATCTCTTCCCCACCCCCATGCTCTGTAATTACAAACCTGCACGGATCAAGAGTAATTAACAGGGGAATTAAAAGAGCGAGCGAGAGAAAGAAACAGCAAGAGTCGGACGTCATCTTCTTTGAACTGCCGCTCCTCTTCTTCTTTCCCGCCCTACCTTGGTCTCTATCATCCTTTCTTCTCCACATCCTCCATCATCATCATCATCATCCTCATCCTCTTTCTTCTGGATGCTTCCTGAATCCCACGACAGAAAGAGGTTTTGTACGGAATAAGTCGCTTTATCTCGCAGTTTAATTAAAACAGAAAAATCCAACAGCATACCGGTAATCTATGAAAGAATAATAGGTGTTGTCCTCAGGGGGGGAAGAAGCTCGATTTTAATGCCGTTGCCTGAACGATATCATCGACTGTTCAACCTGTGTGAAAAACAAAAACGCCGAGGGGCCAAACCGTTCGGAAGGATAAACAGCATTTATCGGTGGGGGAGGAAGGAGGGAAGAGGACGTGCGCTACGGTGGGAGGTGTTCCACTTTTGTAGTGAGGCCGTGATAACGCCTTCAAGCATCCACTAGGGAACGTGATTTTTATTTTCATTCTTTTAAACGATAGAGGGACTCTTGGTTTTCATGGTCCCTCCTGATGATGGCAACATTACACCGCTTGACGGACAACAAATAATATCTCTCACCATACAAGGGAATTATCTA---------------------------
>APH_3188
TCTTTTCTGATATAAGCCTAATCAAACTGTTTGCGCCGGCAAGTTTGTCAACCATAGTCCTCTCCGCTTTAGTGTTAAATTTTCTGGGAATGATTTTTTTTCTCCCGATTTATATCCATTTGCAAACATCAGCGTCGCAAACATATCGCCTGTTCCCACCAAACGAAAAGCTTTCAAGATACTTTAAAAGCAGTCCCTTTAGATCTTTGACGCTACTTTACAGGGGGTTGATTTTTCCTTCTTTCCCCACGACGGCCGTCTAGACTTCCACGGGAGGAGGACCTCTAAGCTAAGTAAAACCCTCTCGACAGCGAAAAGACAAAAATACTCTTTCGTGCTGCGACTTGGTTAATTGGGAGTATTAACTTCAACGTGGATAAGCAAACATTCATTGTTGCCAATGTCGCCCAGGAAACAGCACCATGCCAACCAACAAAGACGCATCCACATATAACGCACACATGAACACAGAAGTGAGACATCCTTTCTTAAGCCTCCTGGAGAAAATACTCACATGCAACAGCTGGACAGTAGGAAAAGCAAAAGGATGAGGAAGACTGCGATGCAGAGGAGGAGAGCTCTCGGATTCCTGGAACAGGGAGATGCCGATAGAACTAATTAGTGGATAATGGAGATTTGCATCCTCTCTCTCTGAATCTCTTCCCCACCCCCATGCTCTGTAATTACAAACCTGCACGGATCAAGAGTAATTAACAGGGGAATTAAAAGAGCGAGCGAGAGAAAGAAACAGCAAGAGTCGGACGTCATCTTCTTTGAACTGCCGCTCCTCTTCTTCTTTCCCGCCCTACCTTGGTCTCTATCATCCTTTCTTCTCCACATCCTCCATCATCATCATCATCATCCTCATCCTCTTTCTTCTGGATGCTTCCTGAATCCCACGACAGAAAGAGGTTTTGTACGGAATAAGTCGCTTTATCTCGCAGTTTAATTAAAACAGAAAAATCCAACAGCATACCGGTAATCTATGAAAGAATAATCGGTGTTGTCCTCAGGGGGGGAAGAAGCTCGATTTTAATGCCGTTGCCTGAACGATATCATCGACTGTTCAACCTGTGTGAACAACAAAAACGCCGAGGGGCCAAACCGTTCGGAAGGATAAACAGCATTTATCGGCGGGGGAGGAAGGAGGGAAGAGGACGTGGGCTACGGTGGGAGGTGTTCCACTTTTGTACTGAGGCCGTGATAACGCCTTCAAGCATCCACTAGGGAACGTGATTTTTATTTTCATTCTTTTAAACGATAGAGGGACTCTTGGTTTTCATGGTCCCTCTTGATGATGGCGACATTACACCGCTTGACGGACAACAAATAATATCTATCACCATACAAGGGAATTATCTACTAAAATATGCTTAAAAAATATCAACT
>APH_0186
TCTTTTCTGATATAAGCCTAATCAAACTGTTTGCGCCGGCAAGTTTGTCAACCATAGTCCTCTCCGCTTTAGTGTTAAATTTTCTGGGAATGATTTTTTTTCTCCCGATTTATATCCATTTGCAAACATCAGCGTCGCAAACATATCGCCTGTTCCCACCAAACGAAAAGCTTTCAAGATACTTTAAAAGCAGTCCCTTTAGATCTTTGACGCTACTTTACAGGGGGTTGATTTTTCCTTCTTTCCCCACGACGGCCGTCTAGACTTCCACGGGAGGAGGACCTCTAAGCTAAGTAAAACCCTCTCGACAGCGAAAAGACAAAAATACTCTTTCGTGCTGCGACTTGGTTAATTGGGAGTATTAACTTCAACGTGGATAAGCAAACATTCATTGTTGCCAATGTCGCCCAGGAAACAGCACCATGCCAACCAACAAAGACGCATCCACATATAACGCACACATGAACACAGAAGTGAGACATCCTTTCTTAAGCCTCCTGGAGAAAATACTCACATGCAACAGCTGGACAGTAGGAAAAGCAAAAGGATGAGGAAGACTGCGATGCAGAGGAGGAGAGCTCTCGGATTCCTGGAACAGGGAGATGCCGATAGAACTAATTAGTGGATAATGGAGATTTGCATCCTCTCTCTCTGAATCTCTTCCCCACCCCCATGCTCTGTAATTACAAACCTGCACGGATCAAGAGTAATTAACAGGGGAATTAAAAGAGCGAGCGAGAGAAAGAAACAGCAAGAGTCGGACGTCATCTTCTTTGAACTGCCGCTCCTCTTCTTCTTTCCCGCCCTACCTTGGTCTCTATCATCCTTTCTTCTCCACATCCTCCATCATCATCATCATCATCCTCATCCTCTTTCTTCTGGATGCTTCCTGAATCCCACGACAGAAAGAGGTTTTGTACGGAATAAGTCGCTTTATCTCGCAGTTTAATTAAAACAGAAAAATCCAACAGCATACCGGTAATCTATGAAAGAATAATCGGTGTTGTCCTCAGGGGGGGAAGAAGCTCGATTTTAATGCCGTTGCCTGAACGATATCATCGACTGTTCAACCTGTGTGAACAACAAAAACGCCGAGGGGCCAAACCGTTCGGAAGGATAAACAGCATTTATCGGCGGGGGAGGAAGGAGGGAAGAGGACGTGGGCTACGGTGGGAGGTGTTCCACTTTTGTACTGAGGCCGTGATAACGCCTTCAAGCATCCACTAGGGAACGTGATTTTTATTTTCATTCTTTTAAACGATAGAGGGACTCTTGGTTTTCATGGTCCCTCTTGATGATGGCGACATTACACCGCTTGACGGACAACAAATAATATCTATCACCATACAAGGGAATTATCTACTAAAATATGCTTAAAAAATATCAACT
>APH_0185
TCTTTTCTGATATAAGCCTAATCAAACTGTTTGCGCCGGCAAGTTTGTCAACCATAGTCCTCTCCGCTTTAGTGTTAAATTTTCTGGGAATGATTTTTTTTCTCCCGATTTATATCCATTTGCAAACATCAGCGTCGCAAACATATCGCCTGTTCCCACCAAACGAAAAGCTTTCAAGATACTTTAAAAGCAGTCCCTTTAGATCTTTGACGCTACTTTACAGGGGGTTGATTTTTCCTTCTTTCCCCACGACGGCCGTCTAGACTTCCACGGGAGGAGGACCTCTAAGCTAAGTAAAACCCTCTCGACAGCGAAAAGACAAAAATACTCTTTCGTGCTGCGACTTGGTTAATTGGGAGTATTAACTTCAACGTGGATAAGCAAACATTCATTGTTGCCAATGTCGCCCAGGAAACAGCACCATGCCAACCAACAAAGACGCATCCACATATAACGCACACATGAACACAGAAGTGAGACATCCTTTCTTAAGCCTCCTGGAGAAAATACTCACATGCAACAGCTGGACAGTAGGAAAAGCAAAAGGATGAGGAAGACTGCGATGCAGAGGAGGAGAGCTCTCGGATTCCTGGAACAGGGAGATGCCGATAGAACTAATTAGTGGATAATGGAGATTTGCATCCTCTCTCTCTGAATCTCTTCCCCACCCCCATGCTCTGTAATTACAAACCTGCACGGATCAAGAGTAATTAACAGGGGAATTAAAAGAGCGAGCGAGAGAAAGAAACAGCAAGAGTCGGACGTCATCTTCTTTGAACTGCCGCTCCTCTTCTTCTTTCCCGCCCTACCTTGGTCTCTATCATCCTTTCTTCTCCACATCCTCCATCATCATCATCATCATCCTCATCCTCTTTCTTCTGGATGCTTCCTGAATCCCACGACAGAAAGAGGTTTTGTACGGAATAAGTCGCTTTATCTCGCAGTTTAATTAAAACAGAAAAATCCAACAGCATACCGGTAATCTATGAAAGAATAATAGGTGTTGTCCTCAGGGGGGGAAGAAGCTCGATTTTAATGCCGTTGCCTGAACGATATCATCGACTGTTCAACCTGTGTGAACAACAAAAACGCCGAGGGGCCAAACCGTTCGGAAGGATAAACAGCATTTATCGGCGGGGGAGGAAGGAGGGAAGAGGACGTGGGCTACGGTGGGAGGTGTTCCACTTTTGTACTGAGGCCGTGATAACGCCTTCAAGCATCCACTAGGGAACGTGATTTTTATTTTCATTCTTTTAAACGATAGAGGGACTCTTGGTTTTCATGGTCCCTCTTGATGATGGCGACATTACACCGCTTGACGGACAACAAATAATATCTATCACCATACAAGGGAATTATCTACTAAAATATGCTTAAAAAATATCAACT
>APH_0674
TCTTTTCTGATATAAGCCTAATCAAACTGTTTGCGCCGGCAAGTTTGTCAACCATAGTCCTCTCCGCTTTAGTGTTAAATTTTCTGGGAATGATTTTTTTTCTCCCGATTTATATCCATTTGCAAACATCAGCGTCGCAAACATATCGCCTGTTCCCACCAAACGAAAAGCTTTCAAGATACTTTAAAAGCAGTCCCTTTAGATCTTTGACGCTACTTTACAGGGGGTTGATTTTTCCTTCTTTCCCCACGACGGCCGTCTAGACTTCCACGGGAGGAGGACCTCTAAGCTAAGTAAAACCCTCTCGACAGCGAAAAGACAAAAATACTCTTTCGTGCTGCGACTTGGTTAATTGGGAGTATTAACTTCAACGTGGATAAGCAAACATTCATTGTTGCCAATGTCGCCCAGGAAACAGCACCATGCCAACCAACAAAGACGCATCCACATATAACGCACACATGAACACAGAAGTGAGACATCCTTTCTTAAGCCTCCTGGAGAAAATACTCACATGCAACAGCTGGACAGTAGGAAAAGCAAAAGGATGAGGAAGACTGCGATGCAGAGGAGGAGAGCTCTCGGATTCCTGGAACAGGGAGATGCCGATAGAACTAATTAGTGGATAATGGAGATTTGCATCCTCTCTCTCTGAATCTCTTCCCCACCCCCATGCTCTGTAATTACAAACCTGCACGGATCAAGAGTAATTAACAGGGGAATTAAAAGAGCGAGCGAGAGAAAGAAACAGCAAGAGTCGGACGTCATCTTCTTTGAACTGCCGCTCCTCTTCTTCTTTCCCGCCCTACCTTGGTCTCTATCATCCTTTCTTCTCCACATCCTCCATCATCATCATCATCATCCTCATCCTCTTTCTTCTGGATGCTTCCTGAATC-------------------------------------------------------------------------------------------------------------------------------------------------------------------------------------------------------------------------------------------------------------------------------------------------------------------------------------------------------------------------------------------------------------------------------------------------------------------------------------------------------------
>APH_1438
---------------------------------------------------------------------------------------------------------------------------------------------------------------------------------------------------------------------------------------------------------------------------------------------------------------------------------------------------------------------------------------------------------------------------------------------------------------------------------------------------------------------------------------------------------------------------------------------------------ATTCCTGGAACAGGGAGATGCCGATAGAACTAATTAGTGGATAATGGAGATTTGCATCCTCTCTCTCTGAATCTCTTCCCCACCCCCATGCTCTGTAATTACAAACCTGCACGGATCAAGAGTAATTAACAGGGGAATTAAAAGAGCGAGCGAGAGAAAGAAACAGCAAGAGTCGGACGTCATCTTCTTTGAACTGCCGCTCCTCTTCTTCTTTCCCGCCCTACCTTGGTCTCTATCATCCTTTCTTCTCCACATCCTCCATCATCATCATCATCATCCTCATCCTCTTTCTTCTGGATGCTTCCTGAATCCCACGACAGAAAGAGGTTTTGTACGGAATAAGTCGCTTTATCTCGCAGTTTAATTAAAACAGAAAAATCCAACAGCATACCGGTAATCTATGAAAGAATAATAGGTGTTGTCCTCAGGG--------------------------------------------------------------------------------------------------------------------------------------------------------------------------------------------------------------------------------------------------------------------------------------------------------------------------------------------------------------------------------------
>APH_0622
---------------------------------------------------------------------------------------------------------------------------------------------------------------------------------------------------------------------------------------------------------------------AGACTTCCACGGGAGGAGGACCTCTAAGCTAAGTAAAACCCTCTCGACAGCGAAAAGACAAAAATACTCTTTCGTGCTGCGACTTGGTTAATTGGGAGTATTAACTTCAACGTGGATAAGCAAACATTCATTGTTGCCAATGTCGCCCAGGAAACAGCACCATGCCAACCAACAAAGACGCATCCACATATAACGCACACATGAACACAGAAGTGAGACATCCTTTCTTAAGCCTCCTGGAGAAAATACTCACATGCAACAGCTGGACAGTAGGAAAAGCAAAAGGATGAGGAAGACTGCGATGCAGAGGAGGAGAGCTCTCGGATTCCTGGAACAGGGAGATGCCGATAGAACTAATTAGTGGATAATGGAGATTTGCATCCTCTCTCTCTGAATCTCTTCCCCACCCCCATGCTCTGTAATTACAAACCTGCACGGATCAAGAGTAATTAACAGGGGAATTAAAAGAGCGAGCGAGAGAAAGAAACAGCAAGAGTCGGACGTCATCTTCTTTGAACTGCCGCTCCTCTTCTTCTTTCCCGCCCTACCTTGGTCTCTATCATCCTTTCTTCTCCACATCCTCCATCATCATCATCATCATCCTCATCCTCTTTCTTCTGGATGCTTCCTGAATCCCACGACAGAAAGAGGTTTTGTACGGAATAAGTCGCTTTATCTCGCAGTTTAATTAAAACAGAAAAATCCAACAGCATACCGGTAATCTATGAAAGAATAATAGGTGTTGTCCTCAGGGGGGGAAGAAGCTCGATTTTAATGCCGTTGCCTGAACGATATCATCGACTGTTCAAC------------------------------------------------------------------------------------------------------------------------------------------------------------------------------------------------------------------------------------------------------------------------------------------------------------------------------
