# Supplementary material for: ﻿Discovery of a new tarantula species from the Madrean Sky Islands and the first documented instance of syntopy between two montane endemics (Araneae, Theraphosidae, Aphonopelma): a case of prior mistaken identity
Source: Zookeys. 2024 Aug 16;1210:61–98. doi: 10.3897/zookeys.1210.125318 (PMC11344175; doi:10.3897/zookeys.1210.125318)
Supplement: Supplementary material 8 — Phylogenomics files [file zookeys-1210-061_article-125318__-s008.zip › Suppl8/individual_UCE_loci/sl_realigned_uce_200118.fas]

>APH_0880
AATTCAACAGTATTCACGCAAATTAAAGTAAAATACTTCTACCACGAGACATACATAATTTGAAATTGCCGCCTTACATTTCTGGGGGAACAGGCTGCTGTTCCTTTCTTTTTTCTTTTTCCGCCGTCAATGGAAAAATAAATACCAGAATAGCATACATAAAAGAGCGACGTGAAAAAATAATAAAGACATATGGCGATTTTTTAGCAGGCTACCGCTTCTCCAGGCCCAAATACAAAACATGCCCATCACCCACCACTTGAAGCCTCATAGATCTACATCCGTCAAACACCCCCGGAACGCGACGAACAGCGACAACAAAAAAAAAAAAAAGAAAAAAGTCGAATAAAAGCCGTCTCGCCCCCTCGAAATTCGCAGGAAAAGCGACCCGCTTCCAAACTTTTCTGCCAAGTTTTCTGGCACACGTAACGCGGGTCTTATTTTGCTGTTAAAGTTCTGGATCACGTAAAAGAGAAGAGGAGGAGGATGGGGGAGAAGGGGGGTGGGATTGATCTGCCATTTTTCTGTAGATTCAGAGTGACGAAATTTCCTAAAAGAAGAAGGAAGAGAAAAGGAGGTGGTGTGTATAAGAGTGGGGGGACGGCATCGTTCATCCGCCATGCTGTCTGTGGCCGTGTGACGTCATCACCAATCTGAAGGCGTGGACAGTGGATAGCTGTCCAATAGGAGACGCCGACCGCTGCTCGCGCCATAAATCACTGCAGTGACAGATATTTGACAGCCTATGATGGATGTCTGTGCATAGTAAATGGCGCATTGATTTCTAGGCCACCCTCCCCC-------------------------GGGTTTTCTGTTGGTGGGGTTTTCTGTACGGCATAGGCCTTTATGCAGCCGTCAGGGCCGCGGATAATGGATGGCTTTTCGAAACCCTGGGGGTCAGCATCGATGTACTTCTTGCGAAGCTTGCTTCTCAGCCGCCTGTGTGCGACAGTCTCCTTAACGAGAATATAAGAAGGCTAGCCTTCGGTCGCTAATATCCTTGTCGTCTGGGCCGCTCGGGCCACAGTGCTTCGTAGGAGAAGGAAGAGGGTGGATGCGATATTTAAAGGGAGGAAGCTGATGGTGAATATGGGGTAGATAGGGCGGGTGGTAAACATCAAAGAAGGGAGGGACTGAGTCTAGATCCAGGGATTGTCTCCGCTGACCTATCATTCTTTTTTTTTTTTTTTTACTGCCTCTTTCTGGATGACTAACAACAAATCTCTGTAGGCTCAGACTTCGACATTCTTCAACACTCGTTATATCCGGTCAATGTTTTGTAATTGTTCTTTGCTATATCCGGAAATAACATTACTATCCAAGGAGCTAAATTGCTTCTTCTCGGACTTCTGATGACATTTTTGTTATCTTATTCTGTTTTTCTCAACAGCACGCATATATCACCTGGATAAAAAATTCTATTATTTAATTTTGTGAATTAAAAAAGAA
>APH_0674
-----------------------TAAAGTAAAATACTTCTACCACGAGACATACATAATTTGAAATTGCCGCCTTACATTTCTGGGGGAACAGGCTGCTGTTCCTTTCTTTTTTCTTTTTCCGCCGTCAATGGAAAAATAAATACCAGAATAGCATACATAAAAGAGCGACGTGAAAAAATAATAAAGACATATGGCGATTTTTTAGCAGGCTACCGCTTCTCCAGGCCCAAATACAAAACATGCCCATCACCCACCACTTGAAGCCTCATAGATCTACATCCGTCAAACACCCCCGGAACGCGACGAACAGCGACAACAAGAAAAAAAAAAAGAAAAAAGTCGAATAAAAGCCGTCTCGCCCCCTCGAAATTCGCAGGAAAAGCGACCCGCTTCCAAACTTTTCTGCCAAGTTTTCTGGCACACGTAACGCGGGTCTTATTTTGCTGTTAAAGTTCTGGATCACGTAAAAGAGAAGAGGAGGAGGATGGGGGAGAAGGGGGGTGGGATTGATCTGCCATTTTTCTGTAGATTCAGAGTGACGAAATTTCCTAAAAGAAGAAGGAAGAGAAAAGGAGGTGGTGTGTATAAGAGTGGGGGGACGGCATCGTTCATCCGCCATGCTGTCTGTGGCCGTGTGACGTCATCACCAATCTGAAGGCGTGGACAGTGGATAGCTGTCCAATAGGAAACGCCGACCGCTGCTCGCGCCATAAATCACTGCAGTGACAGATATTTGACAGCCTATGATGGATGTCTGTGCATAGTAAATGGCGCATTGATTTCTAGGCCACCATCCTCCA-CCCCCCTTACCCTTCTCCCTTCTGGGTTTTCTGTTGGTGGGGTTTTCTGTACGGCATAGGCCTTTATGCAGCCGTCAGGGCCGCGGATAATGGATGGCTTTTCGAAACCCTGGGGGTCAGCATCGATGTACTTCTTGCGAAGCTTGCTTCTCAGCCGCCTGTGTGCGACAGTCTCCTTAACGAGAATATAAGAAGGCTAGCCTTCGGTCGCTAATATCCTTGTCGTCTGGGCCGCTCGGGCCACAGTGCTTCGTAGGAGAAGGAAGAGGGTGGATGCGATATTTAAAGGGAGGAAGCTGATGGTGAATAAGGGGTAGATAGGGCGGGTGGTAAACATCAAAGAAGGGAGGGACTGAGTCTAGATCCAGGGATTGTCTCCGCTGACCTATCATTCTTTTTCTTTTTTTTTTACTGCCTCTTTCTGGATGACTAACAACAAATCTCTGTAGGCTCAGACTTCGACATTCTTCAACACTCGTTATATCCGGTCAATGTTTTGTAATTGTTCTTTGCTATATCCGGAAATAACATTACTATCCAAGGAGCTAAATTGCTTCTTCTCGGACTTCTGATGACATTTTTGTTATCTTATTCTGTTTTTCTCAACAGCACGCATATATCACCTGGATGAAAAATTCTATTATTTAATTTTGTGAATTAAAAAAGAA
>APH_3188
----------------------------------------------AGACATACATAATTTGAAATAGCCGCCTTACATTTCTGGGGGAACAGGCTGCTGTTCCTTTCTTTTTTCTTTTTCCGCCGTCAATGGAAAAATAAATACCAGAATAGCATACATAAAAGAGCGACGTGAAAAAATAATAAAGACATATGGCGATTTTTTAGCAGGCTACCGCTTCTCCAGGCCCAAATACAAAACATGCCCATCACCCACCACTTGAAGCCTCATAGATCTACATCCGTCAAACACCCCCGGAACGCGACGAACAGCGACAACAAGAAAAAAAAAAAGAAAAAAGTCGAATAAAAGCCGTCTCGCCCCCTCGAAATTCGCAGGAAAAGCGACCCGCTTCCAAACTTTTCTGCCAAGTTTTCTGGCACACGTAACGCGGGTCTTATTTTGCTGTTAAAGTTCTGGATCACGTAAAAGAGAAGAGGAGGAGGATGGGGGAGAAGGGGGGTGGGATTGATCTGCCATTTTTCTGTAGATTCAGAGTGACGAAATTTCCTAAAAGAAGAAGGAAGAGAAAAGGAGGTGGTGTGTATAAGAGTGGGGGGACGGCATCGTTCATCCGCCATGCTGTCTGTGGCCGTGTGACGTCATCACCAATCTGAAGGCGTGGACAGTGGATAGCTGTCCAATAGGAAACGCCGACCGCTGCTCGCGCCATAAATCACTGCAGTGACAGATATTTGACAGCCTATGATGGATGTCTGTGCATAGTAAATGGCGCATTGATTTCTAGGCCACCATCCTCCA-CCCCCCTTACCCTTCTCCCTTCTGGGTTTTCTGTTGGTGGGGTTTTCTGTACGGCATAGGCCTTTATGCAGCCGTCAGGGCCGCGGATAATGGATGGCTTTTCGAAACCCTGGGGGTCAGCATCGATGTACTTCTTGCGAAGCTTGCTTCTCAGCCGCCTGTGTGCGACAGTCTCCTTAACGAGAATATAAGAAGGCTAGCCTTCGGTCGCTAATATCCTTGTCGTCTGGGCCGCTCGGGCCACAGTGCTTCGTAGGAGAAGGAAGAGGGTGGATGCGATATTTAAAGGGAGGAAGCTGATGGTGAATACGGGGTAGATAGGGCGGGTGGGAAACATCAAAGAAGGGAGGGACTGAGTCTAGATCCAGGGATTGTCTCCGCTGACCTATCATTCTTTTTCTTTTTTTTTTACTGCCTCTTTCTGGATGACTAACAACAAATCTCTGTAGGCTCAGACTTCGACATTCTTCAACACTCGTTATATCCGGTCAATGTTTTGTAATTGTTCTTTGCTATATCCGGAAATAACATTACTATCCAAGGAGCTAAATTGCTTCTTCTCGGACTTCTGATGACATTTTTGTTATCTTATTCTGTTTTTCTCAACAGCACGCATATATCACCTGGATAAAAAATTCTATTATTTAATTTTGTGAATTAAAAAAGAA
>APH_0717
-----------------------------------------CCACGAGACATACATAATTTGAAATTGCCGCCTTACATTTCTGGCGGAACAGGCTGCTGTTCCTTTCTTTTTTCTTTTTCCGCCGTCAATGGAAAAATAAATACCAGAATAGAATACATAAAAGAGCGACGTGAAAAAATAATAAAGACATATGGCGATTTTTTAGCAGGCTACCGCTTCTCCAGGCCCAAATACAAAACATGCCCATCACCCACCACTTGAAGCCTCATAGATCTACATCCGTCAAACACCCCCGGAACGCGACGAACAGCGACAACAAAAAAAAAAAAAAGAAAAAAGTCGAATAAAAGCCGTCTCGCCCCCTCGAAATTCGCAGGAAAAGCGACCCGCTTCCAAACTTTTCTGCCAAGTTTTCTGGCACACGTAACGCGGGTCTTATTTTGCTGTTAAAGTTCTGGATCACGTAAAAGAGAAGAGGAGGAGGATGGGGGAGAAGGGGGGTGGGATTGATCTGCCATTTTTCTGTAGATTCAGAGTGACGAAATTTCCTAAAAGAAGAAGGAAGAGAAAAGGAGGTGGTGTGTATAAGAGTGGGGGGACGGCATCGTTCATCCGCCATGCTGTCTGTGGCCGTGTGACGTCATCACCAATCTGAAGGCGTGGACAGTGGATAGCTGTCCAATAGGAGACGCCGACCGCTGCTCGCGCCATAAATCACTGCAGTGACAGATATTTGACAGCCTATGATGGATGTCTGTGCATAGTAAATGGCGCATTGATTTCTAGGCCACCATCCTCCACCCCCCCTTACCCTTCTCCCTTCTGGGTTTTCTGTTGGTGGGGTTTTCTGTACGGCATAGGCCTTTATGCAGACGTCAGGGCCGCGGATAATGGATGGCTTTTCGAAACCCTGGGGGTCAGCATCGATGTACTTCTTGCGAAGCTTGCTTCTCAGCCGCCTGTGTGCGACAGTCTCCTTAACGAGAATATAAGAAGGCTAGCCTTCGGTCGCTAATATCCTTGTCGTCTGGGCCGCTCGGGCCACAGTGCTTCGTAGGAGAAGGAAGAGGGTGGATGCGATATTTAAAGGGAGGAAGCTGATGGTGAATAAGGGGTAGATAGGGCGGGTGGGAAACATCAAAGAAGGGAGGGACTGAGTCTAGATCCAGGGATTGTCTCCGCTGACCTATCATTCTTTTTCTTTTTTTTTTACTGCCTCTTTCTGGATGACTAACAACAAATCTCTGTAGGCTCAGACTTCGACATTCTTCAACACTCGTTATATCCGGTCAATGTTTTGTAATTGTTCTTTGCTATATCCGGAAATAACATTACTATCCAAGGAGCTAAATTGCTTCTTCTCGGACTTCTGATGACATTTTTGTTATCTTATTCTGTTTTTCTCAACAGCACGCATATATCACCTGGATAAAAAATTCTATTA-------------------------
>APH_0723
AATTCAACAGTATTCACGCAAATTAAAGTAAAATACTTCTACCACGAGACATACATAATTTGAAATTGCCGCCTTACATTTCTGGGGGAACAGGCTGCTGTTCCTTTCTTTTTTCTTTTTCCGCCGTCAATGGAAAAATAAATACCAGAATAGCATACATAAAAGAGCGACGTGAAAAAATAATAAAGACATATGGCGATTTTTTAGCAGGCTACCGCTTCTCCAGGCCCAAATACAAAACATGCCCATCACCCACCACTTGAAGCCTCATAGATCTACATCCGTCAAACACCCCCGGAACGCGACGAACAGCGACAACAAAAAAAAAAAAAAGAAAAAAGTCGAATAAAAGCCGTCTCGCCCCCTCGAAATTCGCAGGAAAAGCGACCCGCTTCCAAACTTTTCTGCCAAGTTTTCTGGCACACATAACGCGGGTCTTATTTTGCTGTTAAAGTTCTGGATCACGTAAAAGAGAAGAGGAGGAGGATGGGGGAGAAGGGGGGTGGGATTGATCTGCCATTTTTCTGTAGATTCAGAGTGACGAAATTTCCTAAAAGAAGAAGGAAGAGAAAAGGAGGTGGTGTGTATAAGAGTGGGGGGACGGCATCGTTCATCCGCCATGCTGTCTGTGGCCGTGTGACGTCATCACCAATCTGAAGGCGTGGACAGTGGATAGCTGTCCAATAGGAGACGCCGACCGCTGCTCGCGCCATAAATCACTGCAGTGACAGATATTTGACAGCCTATGATGGATGTCTGTGCATAGTAAATGGCGCATTGATTTCTAGGCCACCATCCTCCACCCCCCCTTACCCTTCTCCCTTCTGGGTTTTCTGTTGGTGGGGTTTTCTGTACGGCATAGGCCTTTATGCAGCCGTCAGGGCCGCGGATAATGGATGGCTTTTCGAAACCCTGGGGGTCAGCATCGATGTACTTCTTGCGAAGCTTGCTTCTCAGCCGCCTGTGTGCGACAGTCTCCTTAACGAGAATATAAGAAGGCTAGCCTTCGGTCGCTAATATCCTTGTCGTCTGGGCCGCTCGGGCCACAGTGCTTCGTAGGAGAAGGAAGAGGGTGGATGCGATATTTAAAGGGAGGAAGCTGATGGTGAATAAGGGGTAGATCGGGCGGGTGGTAAACATCAAAGAAGGGAGGGACTGAGTCTAGATCCAGGGATTGTCTCCGCTGACCTATCATTCTTTTT----TTTTTTTACTGCCTCTTTCTGGATGACTAACAACAAATCTCTGTAGGCTCAGACTTCGACATTCTTCAACACTCGTTATATCCGGTCAATGTTTTGTAATTGTTCTTTGCTATATCCGGAAATAACATTACTATCCAAGGAGCTAAATTGCTTCTTCTCGGACTTCTGATGACATTTTTGTTATCTTATTCTGTTTTTCTCAACAGCACGCATATATCACCTGGATAAAAAATTCTATTATTTAATTTTGTGAATTAAAAAAGAA
>APH_0185
AATTCAACAGTATTCACGCAAATTAAAGTAAAATACTTCTACCACGAGACATACATAATTTGAAATTGCCGCCTTACATTTCTGGGGGAACAGGCTGCTGTTCCTTTCTTTTTTCTTTTTCCGCCGTCAATGGAAAAATAAATACCAGAATAGCATACATAAAAGAGCGACGTGAAAAAATAATAAAGACATATGGCGATTTTTTAGCAGGCTACCGCTTCTCCAGGCCCAAATACAAAACATGCCCATCACCCACCACTTGAAGCCTCATAGATCTACATCCGTCAAACACCCCCGGAACGCGACGAACAGCGACAACAAAAAAAAAAAAAAGAAAAAAGTCGAATAAAAGCCGTCTCGCCCCCTCGAAATTCGCAGGAAAAGCGACCCGCTTCCAAACTTTTCTGCCAAGTTTTCTGGCACACGTAACGCGGGTCTTATTTTGCTGTTAAAGTTCTGGATCACGTAAAAGAGAAGAGGAGGAGGATGGGGGAGAAGGGGGGTGGGATTGATCTGCCATTTTTCTGTAGATTCAGAGTGACGAAATTTCCTAAAAGAAGAAGGAAGAGAAAAGGAGGTGGTGTGTATAAGAGTGGGGGGACGGCATCGTTCATCCGCCATGCTGTCTGTGGCCGTGTGACGTCATCACCAATCTGAAGGCGTGGACAGTGGATAGCTGTCCAATAGGAAACGCCGACCGCTGCTCGCACCATAAATCACTGCAGTGACAGATATTTGACAGCCTATGATGGATGTCTGTGCATAGTAAATGGCGCATTGATTTCTAGGCCACCATCCTCCACCCCCCCTTACCCTTCTCCCTTCTGGGTTTTCTGTTGGTGGGGTTTTCTGTACGGCATAGGCCTTTATGCAGCCGTCAGGGCCGCGGATAATGGATGGCTTTTCGAAACCCTGGGGGTCAGCATCGATGTACTTCTTGCGAAGCTTGCTTCTCAGCCGCCTGTGTGCGACAGTCTCCTTAACGAGAATATAAGAAGGCTAGCCTTCGGTCGCTAATATCCTTGTCGTCTGGGCCGCTCGGGCCACAGTGCTTCGTAGGAGAAGGAAGAGGGTGGATGCGATATTTAAAGGGAGGAAGCTGATGGTGAATAAGGGGTAGATAGGGCGGGTGGGAAACATCAAAGAAGGGAGGGACTGAGTCTAGATCCAGGGATTGTCTCCGCTGACCTATCATTCTTTTTC---TTTTTTTACTGCCTCTTTCTGGATGACTAACAACAAATCTCTGTAGGCTCAGACTTCGACATTCTTCAACACTCGTTATATCCGGTCAATGTTTTGTAATTGTTCTTTGCTATATCCGGAAATAACATTACTATCCAAGGAGCTAAATTGCTTCTTCTCGGACTTCTGATGACATTTTTGTTATCTTATTCTGTTTTTCTCAACAGCACGCATATATCACCTGGATAAAAAATTCTATTATTTAATTTTGTGAATTAAAAAAGAA
>APH_3191
-------------------------------------------------------------------------------------------AGGCTGCTGTTCCTTTCTTTTTTCTTTTTCCGCCGTCAATGGAAAAATAAATACCAGAATAGCATACATAAAAGAGCGACGTGAAAAAATAATAAAGACATATGGCGATTTTTTAGCAGGCTACCGCTTCTCCAGGCCCAAATACAAAACATGCCCATCACCCACCACTTGAAGCCTCATAGATCTACATCCGTCAAACACCCCCGGAACGCGACGAACAGCGACAACAAAAAAAAAAAAAAGAAAAAAGTCGAATAAAAGCCGTCTCGCCCCCTCGAAATTCGCAGGAAAAGCGACCCGCTTCCAAACTTTTCTGCCAAGTTTTCTGGCACACGTAACGCGGGTCTTATTTTGCTGTTAAAGTTCTGGATCACGTAAAAGAGAAGAGGAGGAGGATGGGGGAGAAGGGGGGTGGGATTGATCTGCCATTTTTCTGTAGATTCAGAGTGACGAAATTTCCTAAAAGAAGAAGGAAGAGAAAAGGAGGTGGTGTGTATAAGAGTGGGGGGACGGCATCGTTCATCCGCCATGCTGTCTGTGGCCGTGTGACGTCATCACCAATCTGAAGGCGTGGACAGTGGATAGCTGTCCAATAGGAGACGCCGACCGCTGCTCGCGCCATAAATCACTGCAGTGACAGATATTTGACAGCCTATGATGGATGTCTGTGCATAGTAAATGGCGCATTGATTTCTAGGCCACCATCCTCCACCCCCCCTTACCCTTCTCCCTTCTGGGTTTTCTGTTGGTGGGGTTTTCTGTACGGCATAGGCCTTTATGCAGCCGTCAGGGCCGCGGATAATGGATGGCTTTTCGAAACCCTGGGGGTCAGCATCGATGTACTTCTTGCGAAGCTTGCTTCTCAGCCGCCTGTGTGCGACAGTCTCCTTAACGAGAATATAAGAAGGCTAGCCTTCGGTCGCTAATATCCTTGTCGTCTGGGCCGCTCGGGCCACAGTGCTTCGTAGGAGAAGGAAGAGGGTGGATGCGATATTTAAAGGGAGGAAGCTGATGGTGAATAAGGGGTAGATAGGGCGGGTGGGAAACATCAAAGAAGGGAGGGACTGAGTCTAGATCCAGGGATTGTCTCCGCTGACCTATCATTCTTTTTC-TTTTTTTTCACTGCCTCTTTCTGGATGACTAACAACAAATCTCTGTAGGCTCAGACTTCGACATTCTTCAACACTCGTTATATCCGGTCAAT-------------------------------------------------------------------------------------------------------------------------------------------------------------------------------
>APH_0136
AATTCAACAGTATTCACGCAAATTAAAGTAAAATACTTCTACCACGAGACATACATAATTTGAAATTGCCGCCTTACATTTCTGGGGGAACAGGCTGCTGTTCCTTTCTTTTTTCTTTTTCCGCCGTCAATGGAAAAATAAATACCAGAATAGCATACATAAAAGAGCGACGTGAAAAAATAATAAAGACATATGGCGATTTTTTAGCAGGCTACCGCTTCTCCAGGCCCAAATACAAAACATGCCCATCACCCACCACTTGAAGCCTCATAGATCTACATCCGTCAAACACCCCCGGAACGCGACGAACAGCGACAACAAAAAAAAAAAAAAGAAAAAAGTCGAATAAAAGCCGTCTCGCCCCCTCGAAATTCGCAGGAAAAGCGACCCGCTTCCAAACTTTTCTGCCAAGTTTTCTGGCACACGTAACGCGGGTCTTATTTTGCTGTTAAAGTTCTGGATCACGTAAAAGAGAAGAGGAGGAGGATGGGGGAGAAGGGGGGTGGGATTGATCTGCCATTTTTCTGTAGATTCAGAGTGACGAAATTTCCTAAAAGAAGAAGGAAGAGAAAAGGAGGTGGTGTGTATAAGAGTGGGGGGACGGCATCGTTCATCCGCCATGCTGTCTGTGGCCGTGTGACGTCATCACCAATCTGAAGGCGTGGACAGTGGATAGCTGTCCAATAGGAGACGCCGACCGCTGCTCGCGCCATAAATCACTGCAGTGACAGATATTTGACAGCCTATGATGGATGTCTGTGCATAGTAAATGGCGCATTGATTTCTAGGCCACCATCCTCCACCCCCCCTTACCCTTCTCCCTTCTGGGTTTTCTGTTGGTGGGGTTTTCTGTACGGCATAGGCCTTTATGCAGCCGTCAGGGCCGCGGATAATGGATGGCTTTTCGAAACCCTGGGGGTCAGCATCGATGTACTTCTTGCGAAGCTTGCTTCTCAGCCGCCTGTGTGCGACAGTCTCCTTAACGAGAATATAAGAAGGCTAGCCTTCGGTCGCTAATATCCTTGTCGTCTGGGCCGCTCGGGCCACAGTGCTTCGTAGGAGAAGGAAGAGGGTGGATGCGATATTTAAAGGGAGGAAGCTGATGGTTAATACGGGGTCGATTGGGCGGGTGGGAAACATCAAAGAAGGGAGGGACTGAGTCTAGATCCAGGGATTGTCTCCGCTGACCTATCATTCTTTTTCTTTTTTTTTTACTGCCTCTTTCTGGATGACTAACAACAAATCTCTGTAGGCTCAGACTTCGACATTCTTCAACACTCGTTATATCCGGTCAATGTTTTGTAATTGTTCTTTGCTATATCCGGAAATAACATTACTATCCAAGGAGCTAAATTGCTTCTTCTCGGACTTCTGATGACATTTTTGTTATCTTATTCTGTTTTTCTCAACAGCACGCATATATCACCTGGATAAAAAATTCTATTATTTAATTTTGTGAATTAAAAAAGAA
>APH_0186
AATTCAACAGTATTCACGCAAATTAAAGTAAAATACTTCTACCACGAGACATACATAATTTGAAATTGCCGCCTTACATTTCTGGGGGAACAGGCTGCTGTTCCTTTCTTTTTTCTTTTTCCGCCGTCAATGGAAAAATAAATACCAGAATAGCATACATAAAAGAGCGACGTGAAAAAATAATAAAGACATATGGCGATTTTTTAGCAGGCTACCGCTTCTCCAGGCCCAAATACAAAACATGCCCATCACCCACCACTTGAAGCCTCATAGATCTACATCCGTCAAACACCCCCGGAACGCGACGAACAGCGACAACAAAAAAAAAAAAAAGAAAAAAGTCGAATAAAAGCCGTCTCGCCCCCTCGAAATTCGCAGGAAAAGCGACCCGCTTCCAAACTTTTCTGCCAAGTTTTCTGGCACACGTAACGCGGGTCTTATTTTGCTGTTAAAGTTCTGGATCACGTAAAAGAGAAGAGGAGGAGGATGGGGGAGAAGGGGGGTGGGATTGATCTGCCATTTTTCTGTAGATTCAGAGTGACGAAATTTCCTAAAAGAAGAAGGAAGAGAAAAGGAGGTGGTGTGTATAAGAGTGGGGGGACGGCATCGTTCATCCGCCATGCTGTCTGTGGCCGTGTGACGTCATCACCAATCTGAAGGCGTGGACAGTGGATAGCTGTCCAATAGGAGACGCCGACCGCTGCTCGCGCCATAAATCACTGCAGTGACAGATATTTGACAGCCTATGATGGATGTCTGTGCATAGTAAATGGCGCATTGATTTCTAGGCCACCATCCTCCACCCCCCCTTACCCTTCTCCCTTCTGGGTTTTCTGTTGGTGGGGTTTTCTGTACGGCATAGGCCTTTATGCAGCCGTCAGGGCCGCGGATAATGGATGGCTTTTCGAAACCCTGGGGGTCAGCATCGATGTACTTCTTGCGAAGCTTGCTTCTCAGCCGCCTGTGTGCGACAGTCTCCTTAACGAGAATATAAGAAGGCTAGCCTTCGGTCGCTAATATCCTTGTCGTCTGGGCCGCTCGGGCCACAGTGCTTCGTAGGAGAAGGAAGAGGGTGGATGCGATATTTAAAGGGAGGAAGCTGATGGTGAATATGGGGTTGATCGGGCGGGTGGTAAACATCAAAGAAGGGAGGGACTGAGTCTAGATCCAGGGATTGTCTCCGCTGACCTATCATTCTTTTTC---TTTTTTTACTGCCTCTTTCTGGATGACTAACAACAAATCTCTGTAGGCTCAGACTTCGACATTCTTCAACACTCGTTATATCCGGTCAATGTTTTGTAATTGTTCTTTGCTATATCCGGAAATAACATTACTATCCAAGGAGCTAAATTGCTTCTTCTCGGACTTCTGATGACATTTTTGTTATCTTATTCTGTTTTTCTCAACAGCACGCATATATCACCTGGATAAAAAATTCTATTATTTAATTTTGTGAATTAAAAAAGAA
>APH_0622
--------------------------------------CTACCACGAGACATACATAATTTGAAATTGCCGCCTTACATTTCTGGGGGAACAGGCTGCTGTTCCTTTCTTTTTTCTTTTTCCGCCGTCAATGGAAAAATAAATACCAGAATAGCATACATAAAAGAGCGACGTGAAAAAATAATAAAGACATATGGCGATTTTTTAGCAGGCTACCGCTTCTCCAGGCCCAAATACAAAACATGCCCATCACCCACCACTTGAAGCCTCATAGATCTACATCCGTCAAACACCCCCGGAACGCGACGAACAGCGACAACAAAAAAAAAAAAAATAAAAAAGTCGAATAAAAGCCGTCTCGCCCCCTCGAAATTCGCAGGAAAAGCGACCCGCTTCCAAACTTTTCTGCCAAGTTTTCTGGCACACGTAACGCGGGTCTTATTTTGCTGTTAAAGTTCTGGATCACGTAAAAGAGAAGAGGAGGAGGATGGGGGAGAAGGGGGGTGGGATTGATCTGCCATTTTTCTGTAGATTCAGAGTGACGAAATTTCCTAAAAGAAGAAGGAAGAGAAAAGGAGGTGGTGTGTATAAGAGTGGGGGGACGGCATCGTTCATCCGCCATGCTGTCTGTGGCCGTGTGACGTCATCACCAATCTGAAGGCGTGGACAGTGGATAGCTGTCCAATAGGAGACGCCGACCGCTGCTCGCGCCATAAATCACTGCAGTGACAGATATTTGACAGCCTATGATGGATGTCTGTGCATAGTAAATGGCGCATTGATTTCTAGGCCACCATCCTCCACCCCCCCTTACCCTTCTCCCTTCTGGGTTTTCTGTTGGTGGGGTTTTCTGTACGGCATAGGCCTTTATGCAGCCGTCAGGGCCGCGGATAATGGATGGCTTTTCGAAACCCTGGGGGTCAGCATCGATGTACTTCTTGCGAAGCTTGCTTCTCAGCCGCCTGTGTGCGACAGTCTCCTTAACGAGAATATAAGAAGGCTAGCCTTCGGTCGCTAATATCCTTGTCGTCTGGGCCGCTCGGGCCACAGTGCTTCGTAGGAGAAGGAAGAGGGTGGATGCGATATTTAAAGGGAGGAAGCTGATGGTGAATAAGGGGTAGATAGGGCGGGTGGTAAACATCAAAGAAGGGAGGGACTGAGTCTAGATCCAGGGATTGTCTCCGCTGACCTATCATTCTTTTTC-TTTTTTTTCACTGCCTCTTTCTGGATGACTAACAACAAATCTCTGTAGGCTCAGACTTCGACATTCTTCAACACTCGTTATATCCGGTCAATGTTTTGTAATTGTTCTTTGCTATATCCGGAAATAACATTACTATCCAAGGAGCGAAATTG-------------------------------------------------------------------------------------------------------------------
>APH_0683
AATTCAACAGTATTCACGCAAATTAAAGTAAAATACTTCTACCACGAGACATACATAATTTGAAATTGCCGCCTTACATTTCTGGGGGAACAGGCTGCTGTTCCTTTCTTTTTTCTTTTTCCGCCGTCAATGGAAAAATAAATACCAGAATAGCATACATAAAAGAGCGACGTGAAAAAATAATAAAGACATATGGCGATTTTTTAGCAGGCTACCGCTTCTCCAGGCCCAAATACAAAACATGCCCATCACCCACCACTTGAAGCCTCATAGATCTACATCCGTCAAACACCCCCGGAACGCGACGAACAGCGACAACAAAAAAAAAAAAAAGAAAAAAGCCGAATAAAAGCCGTCTCGCCCCCTCGAAATTCGCAGGAAAAGCGACCCGCTTCCAAACTTTTCTGCCAAGTTTTCTGGCACACGTAACGCGGGTCTTATTTTGCTGTTAAAGTTCTGGATCACGTAAAAGAGAAGAGGAGGAGGATGGGGGAGAAGGGGGGTGGGATTGATCTGCCATTTTTCTGTAGATTCAGAGTGACGAAATTTCCTAAAAGAAGAAGGAAGAGAAAAGGAGGTGGTGTGTATAAGAGTGGGGGGACGGCATCGTTCATCCGCCATGCTGTCTGTGGCCGTGTGACGTCATCACCAATCTGAAGGCGTGGACAGTGGATAGCTGTCCAATAGGAGACGCCGACCGCTGCTCGCGCCATAAATCACTGCAGTGACAGATATTTGACAGCCTATGATGGATGTCTGTGCATAGTAAATGGCGCATTGATTTCTAGGCCACCATCCTCCACCCCCCCTTACCCTTCTCCCTTCTGGGTTTTCTGTTGGTGGGGTTTTCTGTACGGCATAGGCCTTTATGCAGCCGTCAGGGCCGCGGATAATGGATGGCTTTTCGAAACCCTGGGGGTCAGCATCGATGTACTTCTTGCGAAGCTTGCTTCTCAGCCGCCTGTGTGCGACAGTCTCCTTAACGAGAATATAAGAAGGCTAGCCTTCGGTCGCTAATATCCTTGTCGTCTGGGCCGCTCGGGCCACAGTGCTTCGTAGGAGAAGGAAGAGGGTGGATGCGATATTTAAAGGGAGGAAGCTGATGGTGAATAAGGGGTAGATAGGGCGGGTGGGAAACATCAAAGAAGGGAGGGACTGAGTCTAGATCCAGGGATTGTCTCCGCTGACCTATCATTCTTTTTC-TTTTTTTTTACTGCCTCTTTCTGGATGACTAACAACAAATCTCTGTAGGCTCAGACTTCGACATTCTTCAACACTCGTTATATCCGGTCAATGTTTTGTAATTGTTCTTTGCTATATCCGGAAATAACATTACTATCCAAGGAGCTAAATTGCTTCTTCTCGGACTTCTGATGACATTTTTGTTATCTTATTCTGTTTTTCTCAACAGCACGCATATATCACCTGGATAAAAAATTCTATTATTTAATTTTGTGAATTAAAAAAGAA
>APH_1535
AATTCAACAGTATTCACGCAAATTAAAGTAAAATACTTCTACCACGAGACATACATAATTTGAAATTGCCGCCTTACATTTCTGGGGGAACAGGCTGCTGTTCCTTTCTTTTTTCTTTTTCCGCCGTCAATGGAAAAATAAATACCAGAATAGCATACATAAAAGAGCGACGTGAAAAAATAATAAAGACATATGGCGATTTTTTAGCAGGCTACCGCTTCTCCAGGCCCAAATACAAAACATGCCCATCACCCACCACTTGAAGCCTCATAGATCTACATCCGTCAAACACCCCCGGAACGCGACGAACAGCGACAACAAAAAAAAAAAAAAGAAAAAAGTCGAATAAAAGCCGTCTCGCCCCCTCGAAATTCGCAGGAAAAGCGACCCGCTTCCAAACTTTTCTGCTAAGTTTTCTGGCACACGTAACGCGGGTCTTATTTTGCTGTTAAAGTTCTGGATCACGTAAAAGAGAAGAGGAGGAGGATGGGGGAGAAGGGGGGTGGGATTGATCTGCCATTTTTCTGTAGATTCAGAGTGACGAAATTTCCTAAAAGAAGAAGGAAGAGAAAAGGAGGTGGTGTGTATAAGAGTGGGGGGACGGCATCGTTCATCCGCCATGCTGTCTGTGGCCGTGTGACGTCATCACCAATCTGAAGGCGTGGACAGTGGATAGCTGTCCAATAGGAGACGCCGACCGCTGCTCGCGCCATAAATCACTGCAGTGACAGATATTTGACAGCCTATGATGGATGTCTGTGCATAGTAAATGGCGCATTGATTTCTAGGCCACCATCCTCCACCCCCCCTTACCCTTCTCCCTTCTGGGTTTTCTGTTGGTGGGGTTTTCTGTACGGCATAGGCCTTTATGCAGCCGTCAGGGCCGCGGATAATGGATGGCTTTTCGAAACCCTGGGGGTCAGCATCGATGTACTTCTTGCGAAGCTTGCTTCTCAGCCGCCTGTGTGCGACAGTCTCCTTAACGAGAATATAAGAAGGCTAGCCTTCGGTCGCTAATATCCTTGTCGTCTGGGCCGCTCGGGCCACAGTGCTTCGTAGGAGAAGGAAGAGGGTGGATGCGATATTTAAAGGGAGGAAGCTGATGGTTAATACGGGGTAGATTGGGCGGGTGGGAAACATCAAAGAAGGGAGGGACTGAGTCTAGATCCAGGGATTGTCTCCGCTGACCTATCATTCTTTTTCTTTTTTTTTTACTGCCTCTTTCTGGATGACTAACAACAAATCTCTGTAGGCTCAGACTTCGACATTCTTCAACACTCGTTATATCCGGTCAATGTTTTGTAATTGTTCTTTGCTATATCCGGAAATAACATTACTATCCAAGGAGCTAAATTGCTTCTTCTCGGACTTCTGATGACATTTTTGTTATCTTATTCTGTTTTTCTCAACAGCACGCATATATCACCTGGATAAAAAAT--------------------------------
>APH_1602
AATTCAACAGTATTCACGCAAATTAAAGTAAAATACTTCTACCACGAGACATACATAATTTGAAATTGCCGCCTTACATTTCTGGGGGAACAGGCTGCTGTTCCTTTCTTTTTTCTTTTTCCGCCGTCAATGGAAAAATAAATACCAGAATAGCATACATAAAAGAGCGACGTGAAAAAATAATAAAGACATATGGCGATTTTTTAGCAGGCTACCGCTTCTCCAGGCCCAAATACAAAACATGCCCATCACCCACCACTTGAAGCCTCATAGATCTACATCCGTCAAACACCCCCGGAACGCGACGAACAGCGACAACAAAAAAAAAAAAAAGAAAAAAGTCGAATAAAAGCCGTCTCGCCCCCTCGAAATTCGCAGGAAAAGCGACCCGCTTCCAAACTTTTCTGCCAAGTTTTCTGGCACACGTAACGCGGGTCTTATTTTGCTGTTAAAGTTCTGGATCACGTAAAAGAGAAGAGGAGGAGGATGGGGGAGAAGGGGGGTGGGATTGATCTGCCATTTTTCTGTAGATTCAGAGTGACGAAATTTCCTAAAAGAAGAAGGAAGAGAAAAGGAGGTGGTGTGTATAAGAGTGGGGGGACGGCATCGTTCATCCGCCATGCTGTCTGTGGCCGTGTGACGTCATCACCAATCTGAAGGCGTGGACAGTGGATAGCTGTCCAATAGGAGACGCCGACCGCTGCTCGCGCCATAAATCACTGCAGTGACAGATATTTGACAGCCTATGATGGATGTCTGTGCATAGTAAATGGCGCATTGATTTCTAGGCCACCATCCTCCACCCCCCCTTACCCTTCTCCCTTCTGGGTTTTCTGTTGGTGGGGTTTTCTGTACGGCATAGGCCTTTATGCAGCCGTCAGGGCCGCGGATAATGGATGGCTTTTCGAAACCCTGGGGGTCAGCATCGATGTACTTCTTGCGAAGCTTGCTTCTCAGCCGCCTGTGTGCGACAGTCTCCTTAACGAGAATATAAGAAGGCTAGCCTTCGGTCGCTAATATCCTTGTCGTCTGGGCCGCTCGGGCCACAGTGCTTCGTAGGAGAAGGAAGAGGGTGGATGCGATATTTAAAGGGAGGAAGCTGATGGTGAATAAGGGGTAGATTGGGCGGGTGGTAAACATCAAAGAAGGGAGGGACTGAGTCTAGATCCAGGGATTGTCTCCGCTGACCTATCATTCTTTTTC-TTTTTTTTCACTGCCTCTTTCTGGATGACTAACAACAAATCTCTGTAGGCTCAGACTTCGACATTCTTCAACACTCGTTATATCCGGTCAATGTTTTGTAATTGTTCTTTGCTATATCCGGAAATAACATTACTATCCAAGGAGCTAAATTGCTTCTTCTCGGACTTCTGATGACATTTTTGTTATCTTATTCTGTTTTTCTCAACAGCACGCATATATCACCTGGATAAAAAATTCTATTATTTAATTTTGTGAATTAAAAAAGAA
>APH_3177
AATTCAACAGTATTCACGCAAATTAAAGTAAAATACTTCTACCACGAGACATACATAATTTGAAATTGCCGCCTTACATTTCTGGGGGAACAGGCTGCTGTTCCTTTCTTTTTTCTTTTTCCGCCGTCAATGGAAAAATAAATACCAGAATAGCATACATAAAAGAGCGACGTGAAAAAATAATAAAGACATATGGCGATTTTTTAGCAGGCTACCGCTTCTCCAGGCCCAAATACAAAACATGCCCATCACCCACCACTTGAAGCCTCATAGATCTACATCCGTCAAACACCCCCGGAACGCGACGAACAGCGACAACAAAAAAAAAAAAAAGAAAAAAGTCGAATAAAAGCCGTCTCGCCCCCTCGAAATTCGCAGGAAAAGCGACCCGCTTCCAAACTTTTCTGCCAAGTTTTCTGGCACACGTAACGCGGGTCTTATTTTGCTGTTAAAGTTCTGGATCACGTAAAAGAGAAGAGGAGGAGGATGGGGGAGAAGGGGGGTGGGATTGATCTGCCATTTTTCTGTAGATTCAGAGTGACGAAATTTCCTAAAAGAAGAAGGAAGAGAAAAGGAGGTGGTGTGTATAAGAGTGGGGGGACGGCATCGTTCATCCGCCATGCTGTCTGTGGCCGTGTGACGTCATCACCAATCTGAAGGCGTGGACAGTGGATAGCTGTCCAATAGGAGACGCCGACCGCTGCTCGCGCCATAAATCACTGCAGTGACAGATATTTGACAGCCTATGATGGATGTCTGTGCATAGTAAATGGCGCATTGATTTCTAGGCCACCATCCTCCACCCCCCCTTACCCTTCTCCCTTCTGGGTTTTCTGTTGGTGGGGTTTTCTGTACGGCATAGGCCTTTATGCAGCCGTCAGGGCCGCGGATAATGGATGGCTTTTCGAAACCCTGGGGGTCAGCATCGATGTACTTCTTGCGAAGCTTGCTTCTCAGCCGCCTGTGTGCGACAGTCTCCTTAACGAGAATATAAGAAGGCTAGCCTTCGGTCGCTAATATCCTTGTCGTCTGGGCCGCTCGGGCCACAGTGCTTCGTAGGAGAAGGAAGAGGGTGGATGCGATATTTAAAGGGAGGAAGCTGATGGTGAATAAGGGGTAGATAGGGCGGGTGGTAAACATCAAAGAAGGGAGGGACTGAGTCTAGATCCAGGGATTGTCTCCGCTGACCTATCATTCTTTTTC-TTTTTTTTCACTGCCTCTTTCTGGATGACTAACAACAAATCTCTGTAGGCTCAGACTTCGACATTCTTCAACACTCGTTATATCCGGTCAATGTTTTGTAATTGTTCTTTGCTATATCCGGAAATAACATTACTATCCAAGGAGCTAAATTGCTTCTTCTCGGACTTCTGATGACATTTTTGTTATCTTATTCTGTTTTTCTCAACAGCACGCATATATCACCTGGATAAAAAATTCTATTATTTAATTTTGTGAATTAAAAAAGAA
>APH_4021
AATTCAACAGTATTCACGCAAATTAAAGTAAAATACTTCTACCACGAGACATACATAATTTGAAATTGCCGCCTTACATTTCTGGGGGAACAGGCTGCTGTTCCTTTCTTTTTTCTTTTTCCGCCGTCAATGGAAAAATAAATACCAGAATAGCATACATAAAAGAGCGACGTGAAAAAATAATAAAGACATATGGCGATTTTTTAGCAGGCTACCGCTTCTCCAGGCCCAAATACAAAACATGCCCATCACCCACCACTTGAAGCCTCATAGATCTACATCCGTCAAACACCCCCGGAACGCGACGAACAGCGACAACAAAAAAAAAAAAAAGAAAAAAGTCGAATAAAAGCCGTCTCGCCCCCTCGAAATTCGCAGGAAAAGCGACCCGCTTCCAAACTTTTCTGCCAAGTTTTCTGGCACACGTAACGCGGGTCTTATTTTGCTGTTAAAGTTCTGGATCACGTAAAAGAGAAGAGGAGGAGGATGGGGGAGAAGGGGGGTGGGATTGATCTGCCATTTTTCTGTAGATTCAGAGTGACGAAATTTCCTAAAAGAAGAAGGAAGAGAAAAGGAGGTGGTGTGTATAAGAGTGGGGGGACGGCATCGTTCATCCGCCATGCTGTCTGTGGCCGTGTGACGTCATCACCAATCTGAAGGCGTGGACAGTGGATAGCTGTCCAATAGGAGACGCCGACCGCTGCTCGCGCCATAAATCACTGCAGTGACAGATATTTGACAGCCTATGATGGATGTCTGTGCATAGTAAATGGCGCATTGATTTCTAGGCCACCATCCTCCACCCCCCCTTACCCTTCTCCCTTCTGGGTTTTCTGTTGGTGGGGTTTTCTGTACGGCATAGGCCTTTATGCAGCCGTCAGGGCCGCGGATAATGGATGGCTTTTCGAAACCCTGGGGGTCAGCATCGATGTACTTCTTGCGAAGCTTGCTTCTCAGCCGCCTGTGTGCGACAGTCTCCTTAACGAGAATATAAGAAGGCTAGCCTTCGGTCGCTAATATCCTTGTCGTCTGGGCCGCTCGGGCCACAGTGCTTCGTAGGAGAAGGAAGAGGGTGGATGCGATATTTAAAGGGAGGAAGCTGATGGTGAATAAGGGGTAGATAGGGCGGGTGGGAAACATCAAAGAAGGGAGGGACTGAGTCTAGATCCAGGGATTGTCTCCGCTGACCTATCATTCTTTTTC----TTTTTTACTGCCTCTTTCTGGATGACTAACAACAAATCTCTGTAGGCTCAGACTTCGACATTCTTCAACACTCGTTATATCCGGTCAATGTTTTGTAATTGTTCTTTGCTATATCCGGAAATAACATTACTATCCAAGGAGCTAAATTGCTTCTTCTCGGACTTCTGATGACATTTTTGTTATCTTATTCTGTTTTTCTCAACAGCACGCATATATCACCTGGATAAAAAATTCTATTATTTAATTTTGTGAATTAAAAAAGAA
>APH_4024
AATTCAACAGTATTCACGCAAATTAAAGTAAAATACTTCTACCACGAGACATACATAATTTGAAATTGCCGCCTTACATTTCTGGGGGAACAGGCTGCTGTTCCTTTCTTTTTTCTTTTTCCGCCGTCAATGGAAAAATAAATACCAGAATAGCATACATAAAAGAGCGACGTGAAAAAATAATAAAGACATATGGCGATTTTTTAGCAGGCTACCGCTTCTCCAGGCCCAAATACAAAACATGCCCATCACCCACCACTTGAAGCCTCATAGATCTACATCCGTCAAACACCCCCGGAACGCGACGAACAGC-ACAACAAAAAAAAAAAAAAGAAAAAAGTCGAATAAAAGCCGTCTCGCCCCCTCGAAATTCGCAGGAAAAGCGACCCGCTTCCAAACTTTTCTGCTAAGTTTTCTGGCACACGTAACGCGGGTCTTATTTTGCTGTTAAAGTTCTGGATCACGTAAAAGAGAAGAGGAGGAGGATGGGGGAGAAGGGGGGTGGGATTGATCTGCCATTTTTCTGTAGATTCAGAGTGACGAAATTTCCTAAAAGAAGAAGGAAGAGAAAAGGAGGTGGTGTGTATAAGAGTGGGGGGACGGCATCGTTCATCCGCCATGCTGTCTGTGGCCGTGTGACGTCATCACCAATCTGAAGGCGTGGACAGTGGATAGCTGTCCAATAGGAGACGCCGACCGCTGCTCGCGCCATAAATCACTGCAGTGACAGATATTTGACAGCCTATGATGGATGTCTGTGCATAGTAAATGGCGCATTGATTTCTAGGCCACCATCCTCCACCCCCCCTTACCCTTCTCCCTTCTGGGTTTTCTGTTGGTGGGGTTTTCTGTACGGCATAGGCCTTTATGCAGCCGTCAGGGCCGCGGATAATGGATGGCTTTTCGAAACCCTGGGGGTCAGCATCGATGTACTTCTTGCGAAGCTTGCTTCTCAGCCGCCTGTGTGCGACAGTCTCCTTAACGAGAATATAAGAAGGCTAGCCTTCGGTCGCTAATATCCTTGTCGTCTGGGCCGCTCGGGCCACAGTGCTTCGTAGGAGAAGGAAGAGGGTGGATGCGATATTTAAAGGGAGGAAGCTGATGGTGAATAAGGGGTAGATCGGGCGGGTGGTAAACATCAAAGAAGGGAGGGACTGAGTCTAGATCCAGGGATTGTCTCCGCTGACCTATCATTCTTTTTCTTTTTTTTTTACTGCCTCTTTCTGGATGACTAACAACAAATCTCTGTAGGCTCAGACTTCGACATTCTTCAACACTCGTTATATCCGGTCAATGTTTTGTAATTGTTCTTTGCTATATCCGGAAATAACATTACTATCCAAGGAGCTAAATTGCTTCTTCTCGGACTTCTGATGACATTTTTGTTATCTTATTCTGTTTTTCTCAACAGCACGCATATATCACCTGGATAAAAAATTCTATTATTTAATTTGGTGAATTAAAAAAGAA
>APH_4029
-----------------------------------------CCACGAGACATACATAATTTGAAATTGCCGCCTTACATTTCTGGGGGAACAGGCTGCTGTTCCTTTCTTTTTTCTTTTTCCGCCGTCAATGGAAAAATAAATACCAGAATAGCATACATAAAAGAGCGACGTGAAAAAATAATAAAGACATATGGCGATTTTTTAGCAGGCTACCGCTTCTCCAGGCCCAAATACAAAACATGCCCATCACCCACCACTTGAAGCCTCATAGATCTACATCCGTCAAACACCCCCGGAACGCGACGAACAGCGACAACAAAAAAAAAAAAAAGAAAAAAGTCGAATAAAAGCCGTCTCGCCCCCTCGAAATTCGCAGGAAAAGCGACCCGCTTCCAAACTTTTCTGCTAAGTTTTCTGGCACACGTAACGCGGGTCTTATTTTGCTGTTAAAGTTCTGGATCACGTAAAAGAGAAGAGGAGGAGGATGGGGGAGAAGGGGGGTGGGATTGATCTGCCATTTTTCTGTAGATTCAGAGTGACGAAATTTCCTAAAAGAAGAAGGAAGAGAAAAGGAGGTGGTGTGTATAAGAGTGGGGGGACGGCATCGTTCATCCGCCATGCTGTCTGTGGCCGTGTGACGTCATCACCAATCTGAAGGCGTGGACAGTGGATAGCTGTCCAATAGGAGACGCCGACCGCTGCTCGCGCCATAAATCACTGCAGTGACAGATATTTGACAGCCTATGATGGATGTCTGTGCATAGTAAATGGCGCATTGATTTCTAGGCCACCATCCTCCACCCCCCCTTACCCTTCTCCCTTCTGGGTTTTCTGTTGGTGGGGTTTTCTGTACGGCATAGGCCTTTATGCAGCCGTCAGGGCCGCGGATAATGGATGGCTTTTCGAAACCCTGGGGGTCAGCATCGATGTACTTCTTGCGAAGCTTGCTTCTCAGCCGCCTGTGTGCGACAGTCTCCTTAACGAGAATATAAGAAGGCTAGCCTTCGGTCGCTAATATCCTTGTCGTCTGGGCCGCTCGGGCCACAGTGCTTCGTAGGAGAAGGAAGAGGGTGGATGCGATATTTAAAGGGAGGAAGCTGATGGTGAATAAGGGGTAGATAGGGCGGGTGGTAAACATCAAAGAAGGGAGGGACTGAGTCTAGATCCAGGGATTGTCTCCGCTGACCTATCATTCTTTTTCTTTTTTTTTTACTGCCTCTTTCTGGATGACTAACAACAAATCTCTGTAGGCTCAGACTTCGACATTCTTCAACACTCGTTATATCCGGTCAATGTTTTGTAATTGTTCTTTGCTATATCCGGAAATAACATTACTATCCAAGGAGCTAAATTGCTTCTTCTCGGACTTCTGATGACATTTTTGTTATCTTATTCTGTTTTTCTCAACAGCACGCATATATCACCTGGATAAAAAATTCTATTATTTAATTTGGTGAATTT--------
>APH_5001
----------------------------------------------------------------------------------------------------------------------------CGTCAATGGAAAAATAAATACCAGAATAGCATACATAAAAGAGCGACGTGAAAAAATAATAAAGACATATGGCGATTTTTTAGCAGGCTACCGCTTCTCCAGGCCCAAATACAAAACATGCCCATCACCCACCACTTGAAGCCTCATAGATCTACATCCGTCAAACACCCCCGGAACGCGACGAACAGCGACAACAAAAAAAAAAAAAAGAAAAAAGTCGAATAAAAGCCGTCTCGCCCCCTCGAAATTCGCAGGAAAAGCGACCCGCTTCCAAACTTTTCTGCTAAGTTTTCTGGCACACGTAACGCGGGTCTTATTTTGCTGTTAAAGTTCTGGATCACGTAAAAGAGAAGAGGAGGAGGATGGGGGAGAAGGGGGGTGGGATTGATCTGCCATTTTTCTGTAGATTCAGAGTGACGAAATTTCCTAAAAGAAGAAGGAAGAGAAAAGGAGGTGGTGTGTATAAGAGTGGGGGGACGGCATCGTTCATCCGCCATGCTGTCTGTGGCCGTGTGACGTCATCACCAATCTGAAGGCGTGGACAGTGGATAGCTGTCCAATAGGAGACGCCGACCGCTGCTCGCGCCATAAATCACTGCAGTGACAGATATTTGACAGCCTATGATGGATGTCTGTGCATAGTAAATGGCGCATTGATTTCTAGGCCACCATCCTCCACCCCCCCTTACCCTTCTCCCTTCTGGGTTTTCTGTTGGTGGGGTTTTCTGTACGGCATAGGCCTTTATGCAGCCGTCAGGGCCGCGGATAATGGATGGCTTTTCGAAACCCTGGGGGTCAGCATCGATGTACTTCTTGCGAAGCTTGCTTCTCAGCCGCCTGTGTGCGACAGTCTCCTTAACGAGAATATAAGAAGGCTAGCCTTCGGTCGCTAATATCCTTGTCGTCTGGGCCGCTCGGGCCACAGTGCTTCGTAGGAGAAGGAAGAGGGTGGATGCGATATTTAAAGGGAGGAAGCTGATGGTGAATAAGGGGTAGATCGGGCGGGTGGGAAACATCAAAGAAGGGAGGGACTGAGTCTAGATCCAGGGATTGTCTCCGCTGACCTATCATTCTTTTTCTTTTTTTTTTACTGCCTCTTTCTGGATGACTAACAACAAATCTCTGTAGGCTCAGACTTCGACATTCTTCAACACTCGTTATATCCGGTCAATGTTTTGTAATTGTTCTTTGCTATATCCGGAAATAACATTACTATCCAAGGAGCTAAATTGCTTCTTCTCGGACTTCTGATGACATTTTTGTTATCTTATTCTGTTTTTCTCAACAGCACGCATATATCACCTGGATAAAAAATTCTATTATTTAATTTGGTGA------------
>APH_1357
---------------------------------------------------------------------------------------------------------------------------------------------------------------------------------------------------------------------------------------------------------------------------------------------------------------------------------------------------------------------------CCTCGAAATTCGCAGGAAAAGCGACCCGCTTCCAAACTTTTCTGCCAAGTTTTCTGGCACACGTAACGCGGGTCTTATTTTGCTGTTAAAGTTCTGGATCACGTAAAAGAGAAGAGGAGGAGGATGGGGGAGAAGGGGGGTGGGATTGATCTGCCATTTTTCTGTAGATTCAGAGTGACGAAATTTCCTAAAAGAAGAAGGAAGAGAAAAGGAGGTGGTGTGTATAAGAGTGGGGGGACGGCATCGTTCATCCGCCATGCTGTCTGTGGCCGTGTGACGTCATCACCAATCTGAAGGCGTGGACAGTGGATAGCTGTCCAATAGGAGACGCCGACCGCTGCTCGCGCCATAAATCACTGCAGTGACAGATATTTGACAGCCTATGATGGATGTCTGTGCATAGTAAATGGCGCATTGATTTCTAGGCCACCATCCTCCACCCCCCCTTACCCTTCTCCCTTCTGGGTTTTCTGTTGGTGGGGTTTTCTGTACGGCATAGGCCTTTATGCAGCCGTCAGGGCCGCGGATAATGGATGGCTTTTCGAAACCCTGGGGGTCAGCATCGATGTACTTCTTGCGAAGCTTGCTTCTCAGCCGCCTGTGTGCGACAGTCTCCTTAACGAGAATATAAGAAGGC--------------------------------------------------------------------------------------------------------------------------------------------------------------AGTCCGAATCCAA---------CCGTGGA----------------------------------------------------------------------------------------------------------------------------------------AGAATTAGCGGTAACCTTCAGGGTGC-----------------------------------------------------------ACAGAAC--------------------------------------------------------
>APH_1438
----------------------------------------------------------------------------------------------------------------------------------------------------------------------------------------------------------------------------------------------------------------------------------------------------------------------------------------------------------------------------------------------------------------------------------GGCACACGTAACGCGGGTCTTATTTTGCTGTTAAAGTTCTGGATCACGTAAAAGAGAAGAGGAGGAGGATGGGGGAGAAGGGGGGTGGGATTGATCTGCCATTTTTCTGTAGATTCAGAGTGACGAAATTTCCTAAAAGAAGAAGGAAGAGAAAAGGAGGTGGTGTGTATAAGAGTGGGGGGACGGCATCGTTCATCCGCCATGCTGTCTGTGGCCGTGTGACGTCATCACCAATCTGAAGGCGTGGACAGTGGATAGCTGTCCAATAGGAGACGCCGACCGCTGCTCGCGCCATAAATCACTGCAGTGACAGATATTTGACAGCCTATGATGGATGTCTGTGCATAGTAAATGGCGCATTGATTTCTAGGCCACCATCCTCCACCCCCCCTTACCCTTCTCCCTTCTGGGTTTTCTGTTGGTGGGGTTTTCTGTACGGCATAGGCCTTTATGCAGCCGTCAGGGCCGCGGATAATGGATGGCTTTTCGAAACCCTGGGGGTCAGCATCGATGTACTTCTTGCGAAGCTTGCTTCTCAGCCGCCTGTGTGCGACAGTCTCCTTAACGAGAATATAAGAAGGCTAGCCTTCGGTCGCTAATATCCTTGTCGTCTGGGCCGCTCGGGCCACAGTGCTTCGTAGGAGAAGGAAGAGGGT-------------------------------------------------------------------------------------------------------------------------------------------------------------------------------------------------------------------------------------------------------------------------------------------------------------------------------------------------------------------------------------------------------------
>APH_4005
AATTCAACAGTATTCACGCAAATTAAAGTAAAATACTTCTACCACGAGACATACATAATTTGAAATTGCCGCCTTACATTTCTGGGGGAACAGGCTGCTGTTCCTTTCTTTTTTCTTTTTCCGCCGTCAATGGAAAAATAAATACCAGAATAGCATACATAAAAGAGCGACGTGAAAAAATAATAAAGACATATGGCGATTTTTTAGCAGGCTACCGCTTCTCCAGGCCCAAATACAAAACATGCCCATCACCCACCACTTGAAGCCTCATAGATCTACATCCGTCAAACACCCCCGGAACGCGACGAACAGC-ACAACAAAAAAAAAAAAAAGAAAAAAGTCGAATAAAAGCCGTCTCGCCCCCTCGAAATTCGCAGGAAAAGCGACCCGCTTCCAAACTTTTCTGCTAAGTTTTCTGGCACACGTAACGCGGGTCTTATTTTGCTGTTAAAGTTCTGGATCACGTAAAAGAGAAGAGGAGGAGGATGGGGGAGAAGGGGGGTGGGATTGATCTGCCATTTTTCTGTAGATTCAGAGTGACGAAATTTCCTAAAAGAAGAAGGAAGAGAAAAGGAGGTGGTGTGTATAAGAGTGGGGGGACGGCATCGTTCATCCGCCATGCTGTCTGTGGCCGTGTGACGTCATCACCAATCTGAAGGCGTGGACAGTGGATAGCTGTCCAATAGGAGACGCCGACCGCTGCTCGCGCCATAAATCACTGCAGTGACAGATATTTGACAGCCTATGATGGATGTCTGTGCATAGTAAATGGCGCATTGATTTCTAGGCCACCATCCTCCACCCCCCCTTACCCTTCTCCCTTCTGGGTTTTCTGTTGGTGGGGTTTTCTGTACGGCATAGGCCTTTATGCAGCCGTCAGGGCCGCGGATAATGGATGGCTTTTCGAAACCCTGGGGGTCAGCATCGATGTACTTCTTGCGAAGCTTGCTTCTCAGCCGCCTGTGTGCGACAGTCTCCTTAACGAGAATATAAGAAGGCTAGCCTTCGGTCGCTAATATCCTTGTCGTCTGGGCCGCTCGGGCCACAGTGCTTCGTAGGAGAAGGAAGAGGGTGGATGCGATATTTAAAGGGAGGAAGCTGATGGTGAATAAGGGGTAGATAGGGCGGGTGGGAAACATCAAAGAAGGGAGGGACTGAGTCTAGATCCAGGGATTGTCTCCGCTGACCTATCATTCTTTTTCTTTTTTTTTTACTGCCTCTTTCTGGATGACTAACAACAAATCTCTGTAGGCTCAGACTTCGACATTCTTCAACACTCGTTATATCCGGTCAATGTTTTGTAATTGTTCTTTGCTATATCCGGAAATAACATTACTATCCAAGGAGCTAAATTGCTTCTTCTCGGACTTCTGATGACATTTTTGTTATCTTATTCTGTTTTTCTCAACAGCACGCATATATCACCTGGATAAAAAATTCTATTATTTAATTTGGTGAATTAAAAA----
>APH_5003
---------------------------------------------------------------------------------------------------GTTCCTTTCTTTTTTCTTTTTCCGCCGTCAATGGAAAAATAAATACCAGAATAGCATACATAAAAGAGCGACGTGAAAAAATAATAAAGACATATGGCGATTTTTTAGCAGGCTACCGCTTCTCCAGGCCCAAATACAAAACATGCCCATCACCCACCACTTGAAGCCTCATAGATCTACATCCGTCAAACACCCCCGGAACGCGACGAACAGC-ACAACAAAAAAAAAAAAAAGAAAAAAGTCGAATAAAAGCCGTCTCGCCCCCTCGAAATTCGCAGGAAAAGCGACCCGCTTCCAAACTTTTCTGCTAAGTTTTCTGGCACACGTAACGCGGGTCTTATTTTGCTGTTAAAGTTCTGGATCACGTAAAAGAGAAGAGGAGGAGGATGGGGGAGAAGGGGGGTGGGATTGATCTGCCATTTTTCTGTAGATTCAGAGTGACGAAATTTCCTAAAAGAAGAAGGAAGAGAAAAGGAGGTGGTGTGTATAAGAGTGGGGGGACGGCATCGTTCATCCGCCATGCTGTCTGTGGCCGTGTGACGTCATCACCAATCTGAAGGCGTGGACAGTGGATAGCTGTCCAATAGGAGACGCCGACCGCTGCTCGCGCCATAAATCACTGCAGTGACAGATATTTGACAGCCTATGATGGATGTCTGTGCATAGTAAATGGCGCATTGATTTCTAGGCCACCATCCTCCACCCCCCCTTACCCTTCTCCCTTCTGGGTTTTCTGTTGGTGGGGTTTTCTGTACGGCATAGGCCTTTATGCAGCCGTCAGGGCCGCGGATAATGGATGGCTTTTCGAAACCCTGGGGGTCAGCATCGATGTACTTCTTGCGAAGCTTGCTTCTCAGCCGCCTGTGTGCGACAGTCTCCTTAACGAGAATATAAGAAGGCTAGCCTTCGGTCGCTAATATCCTTGTCGTCTGGGCCGCTCGGGCCACAGTGCTTCGTAGGAGAAGGAAGAGGGTGGATGCGATATTTAAAGGGAGGAAGCTGATGGTGAATAAGGGGTAGATAGGGCGGGTGGGAAACATCAAAGAAGGGAGGGACTGAGTCTAGATCCAGGGATTGTCTCCGCTGACCTATCATTCTTTTTCTTTTTTTTTTACTGCCTCTTTCTGGATGACTAACAACAAATCTCTGTAGGCTCAGACTTCGACATTCTTCAACACTCGTTATATCCGGTCAATGTTTTGTAATTGTTCTTTGCTATATCCGGAAATAACATTACTATCCAAGGAGCTAAATTGCTTCTTCTCGGACTTCTGATGACATTTTTGTTATCTTATTCTGTTTTTCTCAACAGCACGCATATATCACCTGGATAAAAAATTCTATTATTTAATTTGGTGAATTAAAAAAGAA
>APH_5079
AATTCAACAGTATTCACGCAAATTAAAGTAAAATACTTCTACCACGAGACATACATAATTTGAAATTGCCGCCTTACATTTCTGGGGGAACAGGCTGCTGTTCCTTTCTTTTTTCTTTTTCCGCCGTCAATGGAAAAATAAATACCAGAATAGCATACATAAAAGAGCGACGTGAAAAAATAATAAAGACATATGGCGATTTTTTAGCAGGCTACCGCTTCTCCAGGCCCAAATACAAAACATGCCCATCACCCACCACTTGAAGCCTCATAGATCTACATCCGTCAAACACCCCCGGAACGCGACGAACAGCGACAACAAAAAAAAAAAAAAGAAAAAAGTCGAATAAAAGCCGTCTCGCCCCCTCGAAATTCGCAGGAAAAGCGACCCGCTTCCAAACTTTTCTGCTAAGTTTTCTGGCACACGTAACGCGGGTCTTATTTTGCTGTTAAAGTTCTGGATCACGTAAAAGAGAAGAGGAGGAGGATGGGGGAGAAGGGGGGTGGGATTGATCTGCCATTTTTCTGTAGATTCAGAGTGACGAAATTTCCTAAAAGAAGAAGGAAGAGAAAAGGAGGTGGTGTGTATAAGAGTGGGGGGACGGCATCGTTCATCCGCCATGCTGTCTGTGGCCGTGTGACGTCATCACCAATCTGAAGGCGTGGACAGTGGATAGCTGTCCAATAGGAGACGCCGACCGCTGCTCGCGCCATAAATCACTGCAGTGACAGATATTTGACAGCCTATGATGGATGTCTGTGCATAGTAAATGGCGCATTGATTTCTAGGCCACCATCCTCCACCCCCCCTTACCCTTCTCCCTTCTGGGTTTTCTGTTGGTGGGGTTTTCTGTACGGCATAGGCCTTTATGCAGCCGTCAGGGCCGCGGATAATGGATGGCTTTTCGAAACCCTGGGGGTCAGCATCGATGTACTTCTTGCGAAGCTTGCTTCTCAGCCGCCTGTGTGCGACAGTCTCCTTAACGAGAATATAAGAAGGCTAGCCTTCGGTCGCTAATATCCTTGTCGTCTGGGCCGCTCGGGCCACAGTGCTTCGTAGGAGAAGGAAGAGGGTGGATGCGATATTTAAAGGGAGGAAGCTGATGGTGAATAAGGGGTAGATAGGGCGGGTGGGAAACATCAAAGAAGGGAGGGACTGAGTCTAGATCCAGGGATTGTCTCCGCTGACCTATCATTCTTTTTCTTTTTTTTTTACTGCCTCTTTCTGGATGACTAACAACAAATCTCTGTAGGCTCAGACTTCGACATTCTTCAACACTCGTTATATCCGGTCAATGTTTTGTAATTGTTCTTTGCTATATCCGGAAATAACATTACTATCCAAGGAGCTAAATTGCTTCTTCTCGGACTTCTGATGACATTTTTGTTATCTTATTCTGTTTTTCTCAACAGCACGCATATATCACCTGGATAAAAAATTCTATTATTTAATTTGGTGAATTAAAAAAGAA
>APH_0772
AATTCAACAGTATTCACGCAAATTAAAGTAAAATACTTCTACCACGAGACATACATAATTTGAAATTGCCGCCTTACATTTCTGGGGGAACAGGCTGCTGTTCCTTTCTTTTTTCTTTTTCCGCCGTCAATGGAAAAATAAATACCAGAATAGCATACATAAAAGAGCGACGTGAAAAAATAATAAAGACATATGGCGATTTTTTAGCAGGCTACCGCTTCTCCAGGCCCAAATACAAAACATGCCCATCACCCACCACTTGAAGCCTCATAGATCTACATCCGTCAAACACCCCCGGAACGCGACGAACAGCGACAACAAAAAAAAAAAAAAGAAAAAAGTCGAATAAAAGCCGTCTCGCCCCCTCGAAATTCGCAGGAAAAGCGACCCGCTTCCAAACTTTTCTGCTAAGTTTTCTGGCACACGTAACGCGGGTCTTATTTTGCTGTTAAAGTTCTGGATCACGTAAAAGAGAAGAGGAGGAGGATGGGGGAGAAGGGGGGTGGGATTGATCTGCCATTTTTCTGTAGATTCAGAGTGACGAAATTTCCTAAAAGAAGAAGGAAGAGAAAAGGAGGTGGTGTGTATAAGAGTGGGGGGACGGCATCGTTCATCCGCCATGCTGTCTGTGGCCGTGTGACGTCATCACCAATCTGAAGGCGTGGACAGTGGATAGCTGTCCAATAGGAGACGCCGACCGCTGCTCGCGCCATAAATCACTGCAGTGACAGATATTTGACAGCCTATGATGGATGTCTGTGCATAGTAAATGGCGCATTGATTTCTAGGCCACCATCCTCCACCCCCCCTTACCCTTCTCCCTTCTGGGTTTTCTGTTGGTGGGGTTTTCTGTACGGCATAGGCCTTTATGCAGCCGTCAGGGCCGCGGATAATGGATGGCTTTTCGAAACCCTGGGGGTCAGCATCGATGTACTTCTTGCGAAGCTTGCTTCTCAGCCGCCTGTGTGCGACAGTCTCCTTAACGAGAATATAAGAAGGCTAGCCTTCGGTCGCTAATATCCTTGTCGTCTGGGCCGCTCGGGCCACAGTGCTTCGTAGGAGAAGGAAGAGGGTGGATGCGATATTTAAAGGGAGGAAGCTGATGGTGAATAAGGGGTAGATAGGGCGGGTGGGAAACATCAAAGAAGGGAGGGACTGAGTCTAGATCCAGGGATTGTCTCCGCTGACCTATCATTCTTTTTCTTTTTTTTTTACTGCCTCTTTCTGGATGACTAACAACAAATCTCTGTAGGCTCAGACTTCGACATTCTTCAACACTCGTTATATCCGGTCAATGTTTTGTAATTGTTCTTTGCTATATCCGGAAATAACATTACTATCCAAGGAGCTAAATTGCTTCTTCTCGGACTTCTGATGACATTTTTGTTATCTTATTCTGTTTTTCTCAACAGCACGCATATA-------------------------------------------------
