# Supplementary material for: ﻿Discovery of a new tarantula species from the Madrean Sky Islands and the first documented instance of syntopy between two montane endemics (Araneae, Theraphosidae, Aphonopelma): a case of prior mistaken identity
Source: Zookeys. 2024 Aug 16;1210:61–98. doi: 10.3897/zookeys.1210.125318 (PMC11344175; doi:10.3897/zookeys.1210.125318)
Supplement: Supplementary material 8 — Phylogenomics files [file zookeys-1210-061_article-125318__-s008.zip › Suppl8/individual_UCE_loci/sl_realigned_uce_2001180.fas]

>APH_0772
------------------------------------------------------------------------------AGAATAACTCAACAATGGACAGAGGTAATTCCATTCTGTTTTCTTTTCATGAATTTGCGTTAAATTTCCTTTACAATGATATATAATTTATCCCAGTTCCTATATAATTTCTGCTTGAAATTTAAACCCAAGCACTAAAGTTACATGCTTTCCATTTGTGATCGAAGACTTCTGCACAGAGCTATATTTCCCAGTGATGTTCAGTGTTCACAAAGGACATGAACTCTTTGCTATTAATAACAAAATTTGATGCAGGAGATAGTAAATAATTGTCTGTTGATATCCATTGAAATTAATATGTTGGAAAATAAGAAATTACAGAAATTAATATGTTGGAAAATAAATTAGAAAAATTTATTTTCCAAAATAAATTTTAAAAAGTTGGGGGGGAGGGGGAATGTCTAATGTTTTATAAAAGTGAATGTCTAATGTTTTATACCAACTTCTGTGTCAGACAGTTCTTAATCTGTCTACTTTCATGATATGCTGTTTAAGAATTGTACAAAATATTATGACAATGACACATTGTTTGTAATTTTGCCAGGCACGCTGTGATGCTTCTTCATTTGAAAGTGTAAGGTGTACATTTCAAGTTGATGCTGGTGTCTGGTATTATGAAGTTACAATTATTACCTCAGGAGTCATGCAAATTGGTTGGGCTACTCGAAACAGCAAGTTCCTAAATCATGTGAGTGCCATTTCTGTATTTGATTTCTTTATTTATCACATGCAGTACAAAAAGGAATTGTAGTTATCTGATTATAAAATATGATTTTCTGAAAGATGTAAAATGATAATGAATGAATGAATGAATGTTATTTTTATGTTTTGTGGGCTTTTTTTTTTTTTTGAAAATGTGGTAGATAAGCTGTTTGAGAACATTTCATTTGCAGCACTTCTGCATATAAAAATGTATGCAAACAAATTATGTTAAACCTCTGAGTTTAGAATATAAAATCTGCTGCAGCATCCTGTCTGTGCTCTTTAACATGATTTTTTTGTAGAAATGCAGTCCTGAAAAACTAAAATAGTTATGTAACAAAGTATTATTAATTATGGAGTAATAAGGGCAAAACCTTCTTGTTGTTAGTGGTGCAGGAATAAATTGGTGTTATTGAGTCACTGAAATGCAGTATAGGATAACTTTTATATTACTGCTGTTATTGAAAAGATATGTTTGAGATAACAATAACCAGGAGAGAAGGAGCAAACTAGATTTGGCTGAAGATAATTCTGCTGTGTGAGACCTTTACTATGATAAGCAGTAAATAAATAGCAGCACTTTTGCTGGGGATGCATCTTGATTAGTTGAGATCTTATCAACAATAAT----------------------------------------------------------
>APH_0717
------------------------------------------------------------------------------AGAATAACTAAACAAGGGAC--AGGTAATTCAATT---TTCTCTTTTCATGAATTTGCGTTAAATTTCCTTTACAATGATATATAATTTACTCCATTTCCTATAAAACTTCTGCTAGAAATTTACACCCAAGCACTAAAGTTACATGCTTTCCATTTGTGATCGAAGACTTCTGCACAGAGCTATATTTCCCAGTGATGTTCAGTGTTCACAAAGGACATGAACTATTTGCTGTTAATAACAAAATTTGATGCAGGAGATAGTAAATAATTGTCTGTTGACATCCATTGAAATTAATATGTTGGAAAATAAGAAATTACAGAAATTAATATGTTGGAAAATAAATTAGAAAAATTTATTTTCCAAAATAAATTTTAAAAAGTTGGGGGGGAGGGGGAATGTCTAATGTTTTATAAAAGTGAATGTCTAATGTTTTATACCAACTTCTGTGTCAGACAGTTCTTAATCTGTCTACTTTCATGATATGCTGTTTAAGAATTGTACAAAATATTATGACAATGACACATTGTTTGTAATTTTGCCAGGCACGCTGTGATGCTTCTTCATTTGAAAGTGTAAGGTGTACATTTCAAGTTGATGCTGGTGTCTGGTATTATGAAGTTACAATTATTACCTCAGGAGTCATGCAAATTGGTTGGGCTACTCGAAACAGCAAGTTCCTAAATCATGTGAGTACCATTTCTGTATTTGATTTCTTTATTTATCACATGCAGTACAAAAAGGAATTGTAGTTATCTGATTATAAAATATGATTTTCTAAAAGATGTAAAATGATAATGAATGAATGAATGAATGTTGTTTTTATGTTTTGTGGGCTCTTTTTTTTTTTTGAAAATGTGGTAGATAAGCTGTTTGAGAACATTTCATTTGCAGCACTTCTGCATATAAAAATGTATGCAAACAAATTATGTTAAACCTCTGAGTTTAGAATATAAAATCTGCTGCAGCATCCTGTCTGTGCTCTTTAACATGATTTTTTTCTAGAAATGCAGTCCTGAAAAACTAAAATAGTTATGTAACAAAGTATTATTAATTATGGAGTAATAAGGGCAAAACCTTCTTGTTGTTAGTGGTGCAGGAATAAATTGGTGTTATTGAGTCACTGAAATGCAGTATAGGATAACTTTTATATTACTGCTGTTATTGAAAAGATATGTTTGAGATAACAATAACCAGGAGAAAAGGAGCAAACTAGATTTGGCTGAAGATAATTCTGCTGTGTGAGACCTTTACTATGATAAGCAGTAAATAAATAGCAGCACTTTTGCTGGGGATGCATCTTGATTAGTTGAGATCTTATCAA-----------------------------------------------------------------
>APH_3188
TGTAATTTCATTAGTCAAAACGGCTGACTGCTACATCCAGGGAAATTATGCTGTCTCAGGTGTGTTTCTTGTCAAATGAGAATAACTCAACAATGGACAGAGGTAATTTCATTCTGTTTTCTTTTCATGAATTTGCGTTAAATTTCCTTTACAATGATATATAATTTATCCCAGTTCCTATATAATTTCTACTAGAAATTTAAACCCAAGCACTAAAGTTACATGCTTTCCATTTGTGATCGAAGACTTCTGCACAGAGCTATATTTCCCAGTGATGTTCAGTGTTCACAAAGGACATGAACTCTTTGCTGTTAATAACAAAATTTGATGCAGGAGATAGTAAGTAATTGTCTGTTGACATCCATTGAAATTAATATGTTGGAAAATAAGAAATTACAGAAATTAATATGTTGGAAAATAAATTAGAAAAATTTATTTTCCAAAATAAATTTTAAAAAGTTGGGGGGGAGGGGGAATGTCTAATGTTTTATAAAAGTGAATGTCTAATGTTTTATACCAACTTCTGTGTCAGACAGTTCTTAATCTGTCTACTTTCATGATATGCTGTTTAAGAATTGTACAAAATATTATGACAATGACACATTGTTTGTAATTTTGCCAGGCACGCTGTGATGCTTCTTCATTTGAAAGTGTAAGGTGTACATTTCAAGTTGATGCTGGTGTCTGGTATTATGAAGTTACAATTATTACCTCAGGAGTCATGCAAATTGGTTGGGCTACTCGAAACAGCAAGTTCCTAAATCATGTGAGTGCCATTTCTGTATTTGATTTCTTTATTTATCACATGCAGTACAAAAAGGAATTGTAGTTATCTGATTATAAAATATGATTTTCTAAAAGATGTAAAATGATAATGAATGAATGAATGAATGTTGTTTTTATGTTTTGTGGGCTCTTTTTTTTTTTTGAAAATGTGGTAGATAAGCTGTTTGAGAACATTTCATTTGCAGCACTTCTGCATATAAAAATGTATGCAAACAAATTATGTTAAACCTCTGAGTTTAGAATATAAAATCTGTTGCAGCATCCTGTCTGTGCTCTTTAACATGATTTTTTTCTAGAAATGCAGTCCTGAAAAACTAAAATAGTTATGTAACAAAGTATTATTAATTATGGAGTAATAAGGGCAAAACCTTCTTGTTGTTAGTGGTGCAGGAATAAATTGGTGTTATTGAGTCACTGAAATGCAGTATAGGATAACTTTTATATTACTGCTGTTATTGAAAAGATATGTTTGAGATAACAATAACCAGGAGAAAAGGAGCAAACTAGATTTGGCTGAAGATAATTCTGCTGTGTGAGACCTTTACTATGATAAGCAGTAAATAAATAGCAGCACTTTTGCTGGGGATGCATCTTGATTAGTTGAGATCTTATCAACAGTAATGAGTTCCACATTTTATGCACATCTGTAGGTGTCTTATATTCTTCAGAAGTTCTAAGAA
>APH_3177
TGCAATTTCATTGGTCAAAATGGTTGACTGCCACATCCAGGGAAATTACGCTGTCTCAGGTGTGTTTCTTGTCAAATGAGAATAACTCAACAATGGACAGAGGTAATTTCATTCTGTTTTCTTTTCATGAATTTGCGTTAAATTTCCTTTACAATGATATATAATTTATCCCAGTTCCTATATAATTTCTACTTGAAATTTAAACCCAAGCACTAAAGTTACATGCTTTCCATTTGTGATTGAAGACTTCTGCACAGAGCTATATTTCCCAGTGATGTTCAGTGTTCACAAAGGACATGAACTCTTTGCTGTTAATAACAAAATTTGATGCAGGAGATAGTAAATAATTGTCTGTTGACATCCATTGAAATTAATATGTTGGAAAATAAGAAATTACAGAAATTAATATGTTGGAAAATAAATTAGAAAAATTTATTTTCCAAAATAAATTTTAAAAAGTTGGGGGGGAGGGGGAATGTCTAATGTTTTATAAAAGTGAATGTCTAATGTTTTATACCAACTTCTGTGTCAGACAGTTCTTAATCTGTCTACTTTCATGATATGCTGTTTAAGAATTGTACAAAATATTATGACAATGACACATTGTTTGTAATTTTGCCAGGCACGCTGTGATGCTTCTTCATTTGAAAGTGTAAGGTGTACATTTCAAGTTGATGCTGGTGTCTGGTATTATGAAGTTACAATTATTACCTCAGGAGTCATGCAAATTGGTTGGGCTACTCGAAACAGCAAGTTCCTAAATCATGTGAGTGCCATTTCTGTATTTGATTTTTTTATTTATCACATGCAGTACAAAAAGGAATTGTAGTTATCTGATTATAAAATATGATTTTCTAAAAGATGTAAAATGAT----AATGAATGAATGAATGTTGTTTTTATGTTTTGTGGGCTCTTTTTTTTTTTTGAAAATGTGGTAGATAAGCTGTTTGAGAACATTTCATTTGCAGCACTTCTGCATATAAAAATGTATGCAAACAAATTATGTTAAACCTCTGAGTTTAGAATATAAAATCTGTTGCAGCATCCTGTCTGTGCTCTTTAACATGATTTTTTTCTAGAAATGCAGTCCTGAAAAACTAAAATAGTTATGTAACAAAGTATTATTAATTATGGAGTAATAAGGGCAAAACCTTCTTGTTGTTAGTGGTGCAGGAATAAATTGGTGTTATTGAGTCACTGAAATGCAGTATAGGATAACTTTTATATTACTGCTGTTATTGAAAAGATATGTTTGAGATAACAATAACCAGGAGAAAAGGAGCAAACTAGATTTGGCTGAAGATAATTCTGCTATGTGAGACCTTTACTATGATAAGCAGTAAATAAATAGCAGCACTTTTGCTGGGGATGCATCTTGATTAGTTGAGATCTTATCAACAGTAATGAGTTCCACATTTTATGCACATCTGTAGGTGTCTTATATTCTTCAGAAGTTCTAAGAA
>APH_0136
TGCAATTTCATTGGTCAAAATGGTTGACCGTCACATCCAAGGAAATTACGCTGTCTCAGGTGTGTTTCTTGTCAAATGAGAATAACTCAACAATGGACAGAGGTAATTTCATTCTGTTTTCTTTTCATGAATTTGCGTTAAATTTCCTTTACAATGATATATAATTTATCCCAGTTCCTATATAATTTCTACTTGAAATTTAAACCCAAGCACTAAAGTTACATGCTTTCCATTTGTGATTGAAGACTTCTGCACAGAGCTATATTTCCCAGTGATGTTCAGTGTTCACAAAGGACATGAACTCTTTGCTGTTAATAACAAAATTTGATGCAGGAGATAGTAAATAATTGTCTGTTGACATCCATTGAAATTAATATGTTGGAAAATAAGAAATTACAGAAATTAATATGTTGGAAAATAAATTAGAAAAATTTATTTTCCAAAATAAATTTTAAAAAGTTGGGGGGGAGGGGGAATGTCTAATGTTTTATAAAAGTGAATGTCTAATGTTTTATACCAACTTCTGTGTCAGACAGTTCTTAATCTGTCTACTTTCATGATATGCTGTTTAAGAATTGTACAAAATATTATGACAATGACACATTGTTTGTAATTTTGCCAGGCACGCTGTGATGCTTCTTCATTTGAAAGTGTAAGGTGTACATTTCAAGTTGATGCTGGTGTCTGGTATTATGAAGTTACAATTATTACCTCAGGAGTCATGCAAATTGGTTGGGCTACTCGAAACAGCAAGTTCCTAAATCATGTGAGTGCCATTTCTGTATTTGATTTTTTTATTTATCACATGCAGTACAAAAAGGAATTGTAGTTATCTGATTATAAAATATGATTTTCTAAAAGATGTAAAATGAT----AATGAATGAATGAATGTTGTTTTTATGTTTTGTGGGCTCTTTTTTTTTTTTGAAAATGTGGTAGATAAGCTGTTTGAGAACATTTCATTTGCAGCACTTCTGCATATAAAAATGTATGCAAACAAATTATGTTAAACCTCTGAGTTTAGAATATAAAATCTGCTGCAGCATCCTGTCTGTGCTCTTTAACATGATTTTTTTCTAGAAATGCAGTCCTGAAAAACTAAAATAGTTATGTAACAAAGTATTATTAATTATGGAGTAATAAGGGCAAAACCTTCTTGTTGTTAGTGGTGCAGGAATAAATTGGTGTTATTGAGTCACTGAAATGCAGTATAGGATAACTTTTATATTACTGCTGTTATTGAAAAGATATGTTTGAGATAACAATAACCAGGAGAAAAGGAGCAAACTAGATTTGGCTGAAGATAATTCTGCTATGTGAGACCTTTACTATGATAAGCAGTAAATAAATAGCAGCACTTTTGCTGGGGATGCATCTTGATTAGTTGAGATCTTATCAACAGTAATGAGTTCCACATTTTATGCACATCTGTAGGTGTCTTATATTCTTCAGAAGTTCTAAGAA
>APH_0186
TGCAATTTCATTGGTCAAAATGGTTGACTGCCACATCCAGGGAAATTACGCTGTCTCAGGTGTGTTTCTTGTCAAATGAGAATAACTCAACAATGGACAGAGGTAATTTCATTCTGTTTTCTTTTCATGAATTTGCGTTAAATTTCCTTTACAATGATATATAATTTATCCCAGTTCCTATATAATTTCTACTTGAAATTTAAACCCAAGCACTAAAGTTACATGCTTTCCATTTGTGATCGAAGACTTCTGCACAGAGCTATATTTCCCAGTGATGTTCAGTGTTCACAAAGGACATGAACTCTTTGCTGTTAATAACAAAATTTGATGCAGGAGATAGTAAGTAATTGTCTGTTGACATCCATTGAAATTAATATGTTGGAAAATAAGAAATTACAGAAATTAATATGTTGGAAAATAAATTAGAAAAATTTATTTTCCAAAATAAATTTTAAAAAGTTGGGGGGGAGGGGGAATGTCTAATGTTTTATAAAAGTGAATGTCTAATGTTTTATACCAACTTCTGTGTCAGACAGTTCTTAATCTGTCTACTTTCATGATATGCTGTTTAAGAATTGTACAAAATATTATGACAATGACACATTGTTTGTAATTTTGCCAGGCACGCTGTGATGCTTCTTCATTTGAAAGTGTAAGGTGTACATTTCAAGTTGATGCTGGTGTCTGGTATTATGAAGTTACAATTATTACCTCAGGAGTCATGCAAATTGGTTGGGCTACTCGAAACAGCAAGTTCCTAAATCATGTGAGTGCCATTTCTGTATTTGATTTCTTTATTTATCACATGCAGTACAAAAAGGAATTGTAGTTATCTGATTATAAAATATGATTTTCTAAAAGATGTAAAATGATAATGAATGAATGAATGAATGTTGTTTTTATGTTTTGTGGGCTCTTTTTTTTTTTTGAAAATGTGGTAGATAAGCTGTTTGAGAACATTTCATTTGCAGCACTTCTGCATATAAAAATGTATGCAAACAAATTATGTTAAACCTCTGAGTTTAGAATATAAAATCTGTTGCAGCATCCTGTCTGTGCTCTTTAACATGATTTTTTTCTAGAAATGCAGTCCTGAAAAACTAAAATAGTTATGTAACAAAGTATTATTAATTATGGAGTAATAAGGGCAAAACCTTCTTGTTGTTAGTGGTGCAGGAATAAATTGGTGTTATTGAGTCACTGAAATGCAGTATAGGATAACTTTTATATTACTGCTGTTATTGAAAAGATATGTTTGAGATAACAATAACCAGGAGAAAAGGAGCAAACTAGATTTGGCTGAAGATAATTCTGCTGTGTGAGACCTTTACTATGATAAGCAGTAAATAAATAGCAGCACTTTTGCTGGGGATGCATCTTGATTAGTTGAGATCTTATCAACAGTAATGAGTTCCACATTTTATGCACATCTGTAGGTGTCTTATATTCTTCAGAAGTTCTAAGAA
>APH_0674
TGCAATTTCATTGGTCAAAATGGTTGACTGCCACATCCAGGGAAATTACGCTGTCTCAGGTGTGTTTCTTGTCAAATGAGAATAACTCAACAATGGACAGAGGTAATTTCATTCTGTTTTCTTTTCATGAATTTGCGTTAAATTTCCTTTACAATGATATATAATTTATCCCAGTTCCTATATAATTTCTACTTGAAATTTAAACCCAAGCACTAAAGTTACATGCTTTCCATTTGTGATCGAAGACTTCTGCACAGAGCTATATTTCCCAGTGATGTTCAGTGTTCACAAAGGACATGAACTCTTTGCTGTTAATAACAAAATTTGATGCAGGAGATAGTAAGTAATTGTCTGTTGACATCCATTGAAATTAATATGTTGGAAAATAAGAAATTACAGAAATTAATATGTTGGAAAATAAATTAGAAAAATTTATTTTCCAAAATAAATTTTAAAAAGTTGGGGGGGAGGGGGAATGTCTAATGTTTTATAAAAGTGAATGTCTAATGTTTTATACCAACTTCTGTGTCAGACAGTTCTTAATCTGTCTACTTTCATGATATGCTGTTTAAGAATTGTACAAAATATTATGACAATGACACATTGTTTGTAATTTTGCCAGGCACGCTGTGATGCTTCTTCATTTGAAAGTGTAAGGTGTACATTTCAAGTTGATGCTGGTGTCTGGTATTATGAAGTTACAATTATTACCTCAGGAGTCATGCAAATTGGTTGGGCTACTCGAAACAGCAAGTTCCTAAATCATGTGAGTGCCATTTCTGTATTTGATTTCTTTATTTATCACATGCAGTACAAAAAGGAATTGTAGTTATCTGATTATAAAATATGATTTTCTAAAAGATGTAAAATGATAATGAATGAATGAATGAATGTTGTTTTTATGTTTTGTGGGCTCTTTTTTTTTTTTGAAAATGTGGTAGATAAGCTGTTTGAGAACATTTCATTTGCAGCACTTCTGCATATAAAAATGTATGCAAACAAATTATGTTAAACCTCTGAGTTTAGAATATAAAATCTGTTGCAGCATCCTGTCTGTGCTCTTTAACATGATTTTTTTCTAGAAATGCAGTCCTGAAAAACTAAAATAGTTATGTAACAAAGTATTATTAATTATGGAGTAATAAGGGCAAAACCTTCTTGTTGTTAGTGGTGCAGGAATAAATTGGTGTTATTGAGTCACTGAAATGCAGTATAGGATAACTTTTATATTACTGCTGTTATTGAAAAGATATGTTTGAGATAACAATAACCAGGAGAAAAGGAGCAAACTAGATTTGGCTGAAGATAATTCTGCTGTGTGAGACCTTTACTATGATAAGCAGTAAATAAATAGCAGCACTTTTGCTGGGGATGCATCTTGATTAGTTGAGATCTTATCAACAGTAATGAGTTCCACATTTTATGCACATCTGTAGGTGTCTTATATTCTTCAGAAGTTCTAAGAA
>APH_0185
TGCAATTTCATTGGTCAAAATGGTTGACTGCCACATCCAGGGAAATTACGCTGTCTCAGGTGTGTTTCTTGTCAAATGAGAATAACTCAACAATGGACAGAGGTAATTTCATTCTGTTTTCTTTTCATGAATTTGCGTTAAATTTCCTTTACAATGATATATAATTTATCCCAGTTCCTATATAATTTCTACTTGAAATTTAAACCCAAGCACTAAAGTTACATGCTTTCCATTTGTGATCGAAGACTTCTGCACAGAGCTATATTTCCCAGTGATGTTCAGTGTTCACAAAGGACATGAACTCTTTGCTGTTAATAACAAAATTTGATGCAGGAGATAGTAAATAATTGTCTGTTGACATCCATTGAAATTAATATGTTGGAAAATAAGAAATTACAGAAATTAATATGTTGGAAAATAAATTAGAAAAATTTATTTTCCAAAATAAATTTTAAAAAGTTGGGGGGGAGGGG------------------------GAATGTCTAATGTTTTATACCAACTTCTGTGTCAGACAGTTCTTAATCTGTCTACTTTCATGATATGCTGTTTAAGAATTGTACAAAATATTATGACAATGACACATTGTTTGTAATTTTGCCAGGCACGCTGTGATGCTTCTTCATTTGAAAGTGTAAGGTGTACATTTCAAGTTGATGCTGGTGTCTGGTATTATGAAGTTACAATTATTACCTCAGGAGTCATGCAAATTGGTTGGGCTACTCGAAACAGCAAGTTCCTAAATCATGTGAGTACCATTTCTGTATTTGATTTCTTTATTTATCACATGCAGTACAAAAAGGAATTGTAGTTATCTGATTATAAAATATGATTTTCTAAAAGATGTAAAATGATAATGAATGAATGAATGAATGTTGTTTTTATGTTTTGTGGGCCTTTTTTTTTTTTTGAAAATGTGGTAGATAAGCTGTTTGAGAACATTTCATTTGCAGCACTTCTGCATATAAAAATGTATGCAAACAAATTATGTTAAACCTCTGAGTTTAGAATATAAAATCTGCTGCAGCATCCTGTCTGTGCTCTTTAACATGATTTTTTTCTAGAACTGCAGTCCTGAAAAACTAAAATAGTTATGTAACAAAGTATTATTAATTATGGAGTAATAAGGGCAAAACCTTCTTGTTGTTAGTGGTGCAGGAATAAATTGGTGTTATTGAGTCACTGAAATGCAGTATAGGATAACTTTTATATTACTGCTGTTATTGAAAAGATATGTTTGAGATAACAATAACCAGGAGAAAAGGAGCAAACTAGATTTGGCTGAAGATAATTCTGCTGTGTGAGACCTTTACTATGATAAGCAGTAAATAAATAGCAGCACTTTTGCTGGGGATGCATCTTGATTAGTTGAGATCTTATCAACAGTAATGAGTTCCACATTTTATGCACATCTGTAGGTGTCTTATATTCTTCAGAAGTTCTAAGAA
>APH_1602
TGCAATTTCATTGGTCAAAATGGTTGACTGCCACATCCAGGGAAATTACGCTGTCTCAGGTGTGTTTCTTGTCAAATGAGAATAACTCAACAATGGACAGAGGTAATTTCATTCTGTTTTCTTTTCATGAATTTGCGTTAAATTTCCTTTACAATGATATATAATTTATCCCAGTTCCTATATAATTTCTACTTGAAATTTAAACCCAAGCACTAAAGTTACATGCTTTCCATTTGTGATCGAAGACTTCTGCACAGAGCTATATTTCCCAGTGATGTTCAGTGTTCACAAAGGACATGAACTCTTTGCTGTTAATAACAAAATTTGATGCAGGAGATAGTAAATAATTGTCTGTTGACATCCATTGAAATTAATATGTTGGAAAATAAGAAATTACAGAAATTAATATGTTGGAAAATAAATTAGAAAAATTTATTTTCCAAAATAAATTTTAAAAAGTTGGGGGGGAGGGGGAATGTCTAATGTTTTATAAAAGTGAATGTCTAATGTTTTATACCAACTTCTGTGTCAGACAGTTCTTAATCTGTCTACTTTCATGATATGCTGTTTAAGAATTGTACAAAATATTATGACAATGACACATTGTTTGTAATTTTGCCAGGCACGCTGTGATGCTTCTTCATTTGAAAGTGTAAGGTGTACATTTCAAGTTGATGCTGGTGTCTGGTATTATGAAGTTACAATTATTACCTCAGGAGTCATGCAAATTGGTTGGGCTACTCGAAACAGCAAGTTCCTAAATCATGTGAGTGCCATTTCTGTATTTGATTTCTTTATTTATCACATGCAGTACAAAAAGGAATTGTAGTTATCTGATTATAAAATATGATTTTCTAAAAGATGTAAAATGAT----AATGAATGAATGTATGTTGTTTTTATGTTTTGTGGGCTTCTTTTTTTTTTTGAAAATGTGGTAGATAAGCTGTTTGAGAACATTTCATTTGCAGCACTTCTGCATATAAAAATGTATGCAAACAAATTATGTTAAACCTCTGAGTTTAGAATATAAAATCTGCTGCAGCATCCTGTCTGTGCTCTTTAACATGATTTTTTTCTAGAAATGCAGTCCTGAAAAACTAAAATAGTTATGTAACAAAGTATTATTAATTATGGAGTAATAAGGGCAAAACCTTCTTGTTGTTAGTGGTGCAGGAATAAATTGGTGTTATTGAGTCACTGAAATGCAGTATAGGATAACTTTTATATTACTGCTGTTATTGAAAAGATATGTTTGAGATAACAATAACCAGGAGAAAAGGAGCAAACTAGATTTGGCTGAAGATAATTCTGCTATGTGAGACCTTTACTATGATAAGCAGTAAATAAATAGCAGCACTTTTGCTGGGGATGCATCTTGATTAGTTGAGATCTTATCAACAGTAATGAGTTCCACATTTTATGCACATCTGTAGGTGTCTTATATTCTTCAGAAGTTCTAAGAA
>APH_0683
TGCAATTTCATTGGTCAAAATGGTTGACTGCCACATCCAGGGAAATTACGCTGTCTCAGGTGTGTTTCTTGTCAAATGAGAATAACTCAACAATGGACAGAGGTAATTTCATTCTGTTTTCTTTTCATGAATTTGCGTTAAATTTCCTTTACAATGATATATAATTTATCCCAGTTCCTATATAATTTCTACTTGAAATTTAAACCCAAGCACTAAAGTTACATGCTTTCCATTTGTGATCGAAGACTTCTGCACAGAGCTATATTTCCCAGTGATGTTCAGTGTTCACAAAGGACATGAACTCTTTGCTGTTAATAACAAAATTTGATGCAGGAGATAGTAAATAATTGTCTGTTGACATCCATTGAAATTAATATGTTGGAAAATAAGAAATTACAGAAATTAATATGTTGGAAAATAAATTAGAAAAATTTATTTTCCAAAAT-AATTTTAAAAAGTT-GGGGGGAGGGGGAATGTCTAATGTTTTATAAAAGTGAATGTCTAATGTTTTATACCAACTTCTGTGTCAGACAGTTCTTAATCTGTCTACTTTCATGATATGCTGTTTAAGAATTGTACAAAATATTATGACAATGACACATTGTTTGTAATTTTGCCAGGCACGCTGTGATGCTTCTTCATTTGAAAGTGTAAGGTGTACATTTCAAGTTGATGCTGGTGTCTGGTATTATGAAGTTACAATTATTACCTCAGGAGTCATGCAAATTGGTTGGGCTACTCGAAACAGCAAGTTCCTAAATCATGTGAGTGCCATTTCTGTATTTGATTTCTTTATTTATCACATGCAGTACAAAAAGGAATTGTAGTTATCTGATTATAAAATATGATTTTCTAAAAGATGTAAAATGAT----AATGAATGAATGAATGTTGTTTTTATGTTTTGTGGGCTTCTTTTTTTTTTTGAAAATGTGGTAGATAAGCTGTTTGAGAACATTTCATTTGCAGCACTTCTGCATATAAAAATGTATGCAAACAAATTATGTTAAACCTCTGAGTTTGGAATATAAAATCTGCTGCAGCATCGTGTCTGTGCTCTTTAACATGATTTTTTTCTAGAAATGCAGTCCTGAAAAACTAAAATAGTTATGTAACAAAGTATTATTAATTATGGAGTAATAAGGGCAAAACCTTCTTGTTGTTAGTGGTGCAGGAATAAATTGGTGTTATTGAGTCACTGAAATGCAGTATAGGATAACTTTTATATTACTGCTGTTATTGAAAAGATATGTTTGAGATAACAATAACCAGGAGAAAAGGAGCAAACTAGATTTGGCTGAAGATAATTCTGCTGTGTGAGACCTTTACTATGATAAGCAGTAAATAAATAGCAGCACTTTTGCTGGGGATGCATCTTGATTAGTTGAGATCTTATCAACAGTAATGAGTTCCACATTTTATGCACATCTGTAGGTGTCTTATATTCTTCAGAAGTTCTAAGAA
>APH_0880
------------------------------------------------------------------------------------------------------------------------------------------------------------------------------------------------------------------------------------------------------------------------------------------------------------------------------------------------------------------------------GAAATTAATATGTTGGAAAATAAGAAATTACAGAAATTAATATGTTGGAAAATAAATTAGAAAAATTTATTTTCCAAAAT-AATTTTAAAAAGTTGGGGGGGAGGGGGAATGTCTAATGTTTTATAAAAGTGAATGTCTAATGTTTTATACCAACTTCTGTGTCAGACAGTTCTTAATCTGTCTACTTTCATGATATGCTGTTTAAGAATTGTACAAAATATTATGACAATGACACATTGTTTGTAATTTTGCCAGGCACGCTGTGATGCTTCTTCATTTGAAAGTGTAAGGTGTACATTTCAAGTTGATGCTGGTGTCTGGTATTATGAAGTTACAATTATTACCTCAGGAGTCATGCAAATTGGTTGGGCTACTCGAAACAGCAAGTTCCTAAATCATGTGAGTGCCATTTCTGTATTTGATTTCTTTATTTATCACATGCAGTACAAAAAGGAATTGTAGTTATCTGATTATAAAATATGATTTTCTAAAAGATGTAAAATGAT----AATGAATGAATGAATGTTGTTTTTATGTTTTGTGGGCCTTTTTTTTTTTTTGAAAATGTGGTAGATAAGCTGTTTGAGAACATTTCATTTGCAGCACTTCTGCATATAAAAATGTATGCAAACAAATTATGTTAAACCTCTGAGTTTAGAATATAAAATCTGCTGCAGCATCCTGTCTGTGCTCTTTAACATGATTTTTTTCTAGAAATGCAGTCCTGAAAAACTAAAATAGTTATGTAACAAAGTATTATTAATTATGGAGTAATAAGGGCAAAACCTTCTTGTTGTTAGTGGTGCAGGAATAAATTGGTGTTATTGAGTCACTGAAATGCAGTATAGGATAACTTTTATATTACTGCTGTTATTGAAAAGATATGTTTGAGATAACAATAACCAGGAGAAAAGGAGCAAACTAGATTTGGCTGAAGATAATTCTGCTATGTGAGACCTTTACTATGATAAGCAGTAAATAAATAGCAGCACTTTTGCTGGGGATGCATCTTGATTAGTTGAGATCTTATCAACAGTAATGAGTTCCACATTTTATGCACATCTGTAGGTGTCTTATATTCTTCAGAAGTTCTAAGAA
>APH_3191
----------------------------------------------------------------------------------------------------------------------------------------------------------------------------AGTTCCTATATAATTTCTACTTGAAATTTAAACCCAAGCACTAAAGTTACATGCTTTCCATTTGTGATCGAAGACTTCTGCACAGAGCTATATTTCCCAGTGATGTTCAGTGTTCACAAAGGACATGAACTCTTTGCTGTTAATAACAAAATTTGATGCAGGAGATAGTAAATAATTGTCTGTTGACATCCATTGAAATTAATATGTTGGAAAATAAGAAATTACAGAAATTAATATGTTGGAAAATAAATTAGAAAAATTTATTTTCCAAAATAAATTTTAAAAAGTTGGGGGGGAGGGGGAATGTCTAATGTTTTATAAAAGTGAATGTCTAATGTTTTATACCAACTTCTGTGTCAGACAGTTCTTAATCTGTCTACTTTCATGATATGCTGTTTAAGAATTGTACAAAATATTATGACAATGACACATTGTTTGTAATTTTGCCAGGCACGCTGTGATGCTTCTTCATTTGAAAGTGTAAGGTGTACATTTCAAGTTGATGCTGGTGTCTGGTATTATGAAGTTACAATTATTACCTCAGGAGTCATGCAAATTGGTTGGGCTACTCGAAACAGCAAGTTCCTAAATCATGTGAGTGCCATTTCTGTATTTGATTTCTTTATTTATCACATGCAGTACAAAAAGGAATTGTAGTTATCTGATTATAAAATATGATTTTCTAAAAGATGTAAAATGAT----AATGAATGAATGAATGTTGTTTT--------------------------------------------------------------------------------------------------------------------------------------------------------------------------------------------------------------------------------------------------------------------------------------------------------------------------------------------------------------------------------------------------------------------------------------------------------------------------------------------------------------------------------------------------------------------------------------
>APH_0622
----------------------------------------------------------------------------------------------------------------------------------------------------------TGATATATAATTTATCCCAGTTCCTATATAATTTCTACTTGAAATTTAAACCCAAGCACTAAAGTTACATGCTTTCCATTTGTGATCGAAGACTTCTGCACAGAGCTATATTTCCCAGTGATGTTCAGTGTTCACAAAGGACATGAACTCTTTGCTGTTAATAACAAAATTTGATGCAGGAGATAGTAAATAATTGTCTGTTGACATCCATTGAAATTAATATGTTGGAAAATAAGAAATTACAGAAATTAATATGTTGGAAAATAAATTAGAAAAATTTATTTTCCAAAATAAATTTTAAAAAGTTGGGGGGGAGGGGGAATGTCTAATGTTTTATAAAAGTGAATGTCTAATGTTTTATACCAACTTCTGTGTCAGACAGTTCTTAATCTGTCTACTTTCATGATATGCTGTTTAAGAATTGTACAAAATATTATGACAATGACACATTGTTTGTAATTTTGCCAGGCACGCTGTGATGCTTCTTCATTTGAAAGTGTAAGGTGTACATTTCAAGTTGATGCTGGTGTCTGGTATTATGAAGTTACAATTATTACCTCAGGAGTCATGCAAATTGGTTGGGCTACTCGAAACAGCAAGTTCCTAAATCATGTGAGTGCCATTTCTGTATTTGATTTCTTTATTTATCACATGCAGTACAAAAAGGAATTGTAGTTATCTGATTATAAAATATGATTTTCTAAAAGATGTAAAATGAT----AATGAATGAATGAATGTTGTTTTTATGTTTTGTGGGC-TTTTTTTTTTTTTGAAAATGTGGTAGATAAGCTGTTTGAGAACATTTCATTTGCAGCACTTCTGCATATAAAAATGTATGCAAACAAATTATGTTAAACCTCTGAGTTTAGAATATAAAATCTGCTGCAGCATCCTGTCTGTGCTCTTTAACATGATTTTTTTCTAGAAATGCAGTCCTGAAAAACTAAAATAGTTATGTAACAAAGTATTATTAATTATGGAGTAATAAGGGCAAAACCTTCTTGTTGTTAGTGGTGCAGGAATAAATTGGTGTTATTGAGTCACTGAAATGCAGTATAGGATAACTTTTATATTACTGCTGTTATTGAAAAGATATGTTTGAGATAACAATAACCAG------------------------------------------------------------------------------------------------------------------------------------------------------------------------------------------------
>APH_4021
TGCAATTTCATTGGTCAAAATGGTTGACTGCCACATCCAGGGAAATTACGCTGTCTCAGGTGTGTTTCTTGTCAAATGAGAATAACTCAACAATGGACAGAGGTAATTCCATTCTGTTTTCTTTTCATGAATTTGCGTTAAATTTCCTTTACAATGATATATAATTTATCCCAGTTCCTATATAATTTCTACTTGAAATTTAAACCCAAGCACTAAAGTTACATGCTTTCCATTTGTGATCGAAGACTTCTGCACAGAGCTATATTTCCCAGTGATGTTCAGTGTTCACAAAGGACATGAACTCTTTGCTGTTAATAACAAAATTTGATGCAGGAGATAGTAAATAATTGTCTGTTGACATCCATTGAAATTAATATGTTGGAAAATAAGAAATTACAGAAATTAATATGTTGGAAAATAAATTAGAAAAATTTATTTTCCAAAATAAATTTTAAAAAGTTGGGGGGGAGGGGGAATGTCTAATGTTTTATAAAAGTGAATGTCTAATGTTTTATACCAACTTCTGTGTCAGACAGTTCTTAATCTGTCTACTTTCATGATATGCTGTTTAAGAATTGTACAAAATATTATGACAATGACACATTGTTTGTAATTTTGCCAGGCACGCTGTGATGCTTCTTCATTTGAAAGTGTAAGGTGTACATTTCAAGTTGATGCTGGTGTCTGGTATTATGAAGTTACAATTATTACCTCAGGAGTCATGCAAATTGGTTGGGCTACTCGAAACAGCAAGTTCCTAAATCATGTGAGTGCCATTTCTGTATTTGATTTCTTTATTTATCACATGCAGTACAAAAAGGAATTGTAGTTATCTGATTATAAAATATGATTTTCTAAAAGATGTAAAATGAT----AATGAATGAATGAATGTTGTTTTTATGTTTTGTGGGC-TTTTTTTTTTTTTGAAAATGTGGTAGATAAGCTGTTTGAGAACATTTCATTTGCAGCACTTCTGCATATAAAAATGTATGCAAACAAATTATGTTAAACCTCTGAGTTTAGAATATAAAATCTGCTGCAGCATCCTGTCTGTGCTCTTTAACATGATTTTTTTCTAGAAATGCAGTCCTGAAAAACTAAAATAGTTATGTAACAAAGTATTATTAATTATGGAGTAATAAGGGCAAAACCTTCTTGTTGTTAGTGGTGCAGGAATAAATTGGTGTTATTGAGTCACTGAAATGCAGTATAGGATAACTTTTATATTACTGCTGTTATTGAAAAGATATGTTTGAGATAACAATAACCAGGAGAAAAGGAGCAAACTAGATTTGGCTGAAGATAATTCTGCTATGTGAGACCTTTACTATGATAAGCAGTAAATAAATAGCAGCACTTTTGCTGGGGATGCATCTTGATTAGTTGAGATCTTATCAACAGTAATGAGTTCCACATTTTATGCACATCTGTAGGTGTCTTATATTCTTCAGAAGTTCTAAGAA
>APH_0723
TGCAATTTCATTGGTCAAAATGGTTGACTGCCACATCCAGGGAAATTACGCTGTCTCAGGTGTGTTTCTTGTCAAATGAGAATAACTCAACAATGGACAGAGGTAATTTCATTCTGTTTTCTTTTCATGAATTTGCGTTAAATTTCCTTTACAATGATATATAATTTATCCCAGTTCCTATATAATTTCTACTTGAAATTTAAACCCAAGCACTAAAGTTACATGCTTTCCATTTGTGATCGAAGACTTCTGCACAGAGCTATATTTCCCAGTGATGTTCAGTGTTCACAAAGGACATGAACTCTTTGCTGTTAATAACAAAATTTGATGCAGGAGATAGTAAATAATTGTCTGTTGACATCCATTGAAATTAATATGTTGGAAAATAAGAAATTACAGAAATTAATATGTTGGAAAATAAATTAGAAAAATTTATTTTCCAAAAT-AATTTTAAAAAGTTGGGGGGGAGGGGGAATGTCTAATGTTTTATAAAAGTGAATGTCTAATGTTTTATACCAACTTCTGTGTCAGACAGTTCTTAATCTGTCTACTTTCATGATATGCTGTTTAAGAATTGTACAAAATATTATGACAATGACACATTGTTTGTAATTTTGCCAGGCACGCTGTGATGCTTCTTCATTTGAAAGTGTAAGGTGTACATTTCAAGTTGATGCTGGTGTCTGGTATTATGAAGTTACAATTATTACCTCAGGAGTCATGCAAATTGGTTGGGCTACTCGAAACAGCAAGTTCCTAAATCATGTGAGTGCCATTTCTGTATTTGATTTCTTTATTTATCACATGCAGTACAAAAAGGAATTGTAGTTATCTGATTATAAAATATGATTTTCTAAAAGATGTAAAATGATAATGAATGAATGAATGAATGTTGTTTTTATGTTTTGTGGGCTTTTTTTTTTTTTTGAAAATGTGGTAGATAAGCTGTTTGAGAACATTTCATTTGCAGCACTTCTGCATATAAAAATGTATGCAAACAAATTATGTTAAACCTCTGAGTTTGGAATATAAAATCTGCTGCAGCATCGTGTCTGTGCTCTTTAACATGATTTTTTTCTAGAAATGCAGTCCTGAAAAACCAAAATAGTTATGTAACAAAGTATTATTAATTATGGAGTAATAAGGGCAAAACCTTCTTGTTGTTAGTGGTGCAGGAATAAATTGGTGTTATTGAGTCACTGAAATGCAGTATAGGATAACTTTTATATTACTGCTGTTATTGAAAAGATATGTTTGAGATAACAATAACCAGGAGAAAAGGAGCAAACTAGATTTGGCTGAAGATAATTCTGCTGTGTGAGACCTTTACTATGATAAGCAGTAAATAAATAGCAGCACTTTTGCTGGGGATGCATCTTGATTAGTTGAGATCTTATCAACAGTAATGAGTTCCACATTTTATGCACATCTGTAGGTGTCTTATATTCTTCAGAAGTTCTAAGAA
>APH_1535
TGCAATTTCATTGGTCAAATCAGTTGACTGTCACATCCAGGGAAATCACGCTTTCTCAGGTGTGTTTCTTGTCAAATGAAATTAACTCAACAAGCGATAGAGGTAATTTCATTCTGTTTTCTTTTCATGAATTTGCATTAAATTTCCTTTACAGTGATATATAATTTATCCCAGTTCCTATATAATTTCTGCTAGAAATTTAAACCCAAACACTAAAGTTACATGCTTTCCATTTGTGATCGAAGACTTCTGCACAGAGCTATATTTCCCAGTGATGTTCAGTGTTCACAAAGGACATGAACTCTTTGCTATTAATAACAAAATTTGATGCAGGAGATAGTAAATAATTGTCTGTTGACATCCATTGAAATTAATATGTTGGAAAATAAGAAATTACAGAAATTAATATGTTGGAAAATAAATTAGAAAAATTTATTTTCCAAAATAAATTTTAAAAAGTTGGGGGGGAGGGGGAATGTCTAATGTTTTATAAAAGTGAATGTCTAATGTTTTATACCAACTTCTGTGTGAGACAGTTCTTAATCTGTCTACTTTCATGATATGCTGTTTAAGAATTGTACAAAATATTATGACAATGACACATTGTTTGTAATTTTGCCAGGCACGCTGTGATGCTTCTTCATTTGAAAGTGTAAGGTGTACATTTCAAGTTGATGCTGGTGTCTGGTATTATGAAGTTACAATTATTACCTCAGGAGTCATGCAAATTGGTTGGGCTACTCGAAACAGCAAGTTCCTAAATCATGTGAGTGCCATTTCTGTATTTGATTTCTTTATTTATCACATGCAGTACAAAAAGGAATTGTAGTTATCTGATTATAAAATATGATTTTCTAAAAGATGTAAAATGATAATGAATGAATGAATGAATGTTGTTTTTATGTTTTGTGGGCTTTTTTTTTTTTTTGAAAATGTGGTAGATAAGCTGTTTGAGAACATTTCATTTGCAGCACTTCTGCATATAAAAATGTATGCAAACAAATTATGTTAAACCTCTGAGTTTAGAATATAAAATCTGCTGCAGCATCCTGTCTGTGCTCTTTAACATGATTTTTTTCTAGAAATGCAGTCCTGAAAAACTAAAATAGTTATGTAACAAAGTATTATTAATTATGGAGTAATAAGGGCAAAACCTTCTTGTTGTTAGTGGTGCAGGAATAAATTGGTGTTATTGAGTCACTGAAATGCAGTATATCATAACTTTTATATTACTGCTGTTATTGAAAAGATATGTTTGAGATAACAATAACCAGGAGAGAAGGAGCAAACTAGATTTGGCTGAAGATAATTCTGCTGTGTGAGAC---------------------------------------------------------------------------------------------------------------------------------------------
>APH_4024
-------------TTCAAAATGGTTGACTGCCACATCCAGGGAAATTACGCTGTCTCAGGTGTGTTTCTTGTCAAATGAGAATAACTCAACAATGGACAGAGGTAATTTCATTCTGTTTTCTTTTCATGAATTTGCATTAAATTTCCTTTAC-----------ATTTATCCCAGTTCCTATATAATTTCTGCTTGAAATTTAAACCCAAGCACTAAAGTTACATGCTTTCCATTTGTGATCGAAGACTTCTGCACAGAGCTATATTTCCCAGTGATGTTCAGTGTTCACAAAGGACATGAACTCTTTGCTATTAATGACAAAATTTGATGCAGGAGATAGTAAATAATTGTCTGTTGATATCCATTGAAATTAATATGTTGGAAAATAAGAAATTACAGAAATTAATATGTTGGAAAATAAATTAGAAAAATTTATTTTCCAAAATAAATTTTAAAAAGTTGGGGGGGAAGGGGAATGTCTAATGTTTTATAAAAGTGAATGTCTAATGTTTTATACCAACTTCTGTGTCAGACAGTTCTTAATCTGTCTACTTTCATGATATGCTGTTTAAGAATTGTACAAAATATTATGACAATGACACATTGTTTGTAATTTTGCCAGGCACGCTGTGATGCTTCTTCATTTGAAAGTGTAAGGTGTACATTTCAAGTTGATGCTGGTGTCTGGTATTATGAAGTTACAATTATTACCTCAGGAGTCATGCAAATTGGTTGGGCTACTCGAAACAGCAAGTTCCTAAATCATGTGAGTGCCATTTCTGTATTTGATTTCTTTATTTATCACATGCAGTACAAAAAGGAATTGTAGTTATCTGATTATAAAATATGATTTTCTAAAAGATGTAAAATGATAATGAATGAATGAATGAATGTTGTTTTTATGTTTTGTGGGCTTTTTTTTTTTTTTGAAAATGTGGTAGATAAGCTGTTTGAGAACATTTCATTTGCAGCACTTCTGCATATAAAAATGTATGCAAACAAATTATGTTAAACCTCTGAGTTTAGAATATAAAATCTGCTGCAGCATCCTGTCTGTGCTCTTTAACATGATTTTTTTCTAGAAATGCAGTCCTGAAAAACTAAAATAGTTATGTAACAAAGTATTATTAATTATGGAGTAATAAGGGCAAAACCTTCTTGTTGTTAGTGGTGCAGGAATAAATTGGTGTTATTGAGTCACTGAAATGCAGTATAGGATAACTTTTATATTACTGCTGTTATTGAAAATATATGTTTGAGATAACAATAACCAGGAGAGAAGGAGCAAACTAGATTTGGCTGAAGATAATTCTGCTGTGTGAGACCTTTACTATGATAAGCAGTAAATAAATAGCAGCACTTTTGCTGTGGATGCATCTTGATTAGTTGAGATCTTATCAACAGTAATGAGTTCCACATTTTATGCACATCTGTAGGTGTCTTATATTCTTCAGAAGTTCTAAGAA
>APH_4029
-------------------------------------------------------------------CTTGTCAAATGAGAATAACTCAACAAGGGACAGAGGTAATTCCATTCTGTTTTCTTTTCATGAATTTGCGTTAAATTTCCTTTAC-----------ATTTATCCCAGTTCCTATATAATTTCTGCTTGAAATTTAAACCCAAGCACTAAAGTTACATGCTTTCCATTTGTGATCGAAGACTTCTGCACAGAGCTATATTTCCCAGTGATGTTCAGTGTTCACAAAGGACATGAACTCTTTGCTATTAATGACAAAATTTGATGCAGGAGATAGTAAATAATTGTCTGTTGATATCCATTGAAATTAATATGTTGGAAAATAAGAAATTACAGAAATTAATATGTTGGAAAATAAATTAGAAAAATTTATTTTCCAAAATAAATTTTAAAAAGTTGGGGGGGAAGGGGAATGTCTAATGTTTTATAAAAGTGAATGTCTAATGTTTTATACCAACTTCTGTGTCAGACAGTTCTTAATCTGTCTACTTTCATGATATGCTGTTTAAGAATTGTACAAAATATTATGACAATGACACATTGTTTGTAATTTTGCCAGGCACGCTGTGATGCTTCTTCATTTGAAAGTGTAAGGTGTACATTTCAAGTTGATGCTGGTGTCTGGTATTATGAAGTTACAATTATTACCTCAGGAGTCATGCAAATTGGTTGGGCTACTCGAAACAGCAAGTTCCTAAATCATGTGAGTGCCATTTCTGTATTTGATTTCTTTATTTATCACATGCAGTACAAAAAGGAATTGTAGTTATCTGATTATAAAATATGATTTTCTAAAAGATGTAAAATGATAATGAATGAATGAATGAATGTTGTTTTTATGTTTTGTGGGC-TTTTTTTTTTTTTGAAAATGTGGTAGATAAGCTGTTTGAGAACATTTCATTTGCAGCACTTCTGCATATAAAAATGTATGCAAACAAATTATGTTAAACCTCTGAGTTTAGAATATAAAATCTGCTGCAGCATCCTGTCTGTGCTCTTTAACATGATTTTTTTCTAGAAATGCAGTCCTGAAAAACTAAAATAGTTATGTAACAAAGTATTATTAATTATGGAGTAATAAGGGCAAAACCTTCTTGTTGTTAGTGGTGCAGGAATAAATTGGTGTTATTGAGTCACTGAAATGCAGTATAGGATAACTTTTATATTACTGCTGTTATTGAAAATATATGTTTGAGATAACAATAACCAGGAGAGAAGGAGCAAACTAGATTTGGCTGAAGATAATTCTGCTGTGTGAGACCTTTACTATGATAAGCAGTAAATAAATAGCAGCACTTTTGCTGGGGATGCATCTTGATTAGTTGAGA--------------------------------------------------------------------------
>APH_5079
TGCAATTCCATTGGTCGAAACGGTTGACTACTACATACAGGGAAATTACACTGTCTCAG--GTGTTTCTTGTCAAATGAGAATAACT---CAGGGGACAGAGATAATTCCATT--GTTTTCTTTTCATGAATTTGCGTTAAATTTCCTTTAC-----------ATTTATCCCAGTTCCTATATAATTTCTGCTTGAAATTTAAACCCAAGCACTAAAGTTACATGCTTTCCATTTGTGATCGAAGACTTCTGCACAGAGCTATATTTCCCAGTGATGTTCAGTGTTCACAAAGGACATGAACTCTTTGCTATTAATGACAAAATTTGATGCAGGAGATAGTAAATAATTGTCTGTTGATATCCATTGAAATTAATATGTTGGAAAATAAGAAATTACAGAAATTAATATGTTGGAAAATAAATTAGAAAAATTTATTTTCCAAAATAAATTTTAAAAAGTTGGGGGGGAAGGG------------------------GAATGTCTAATGTTTTATACCAACTTCTGTGTCAGACAGTTCTTAATCTGTCTACTTTCATGATATGCTGTTTAAGAATTGTACAAAATATTATGACAATGACACATTGTTTGTAATTTTGCCAGGCACGCTGTGATGCTTCTTCATTTGAAAGTGTAAGGTGTACATTTCAAGTTGATGCTGGTGTCTGGTATTATGAAGTTACAATTATTACCTCAGGAGTCATGCAAATTGGTTGGGCTACTCGAAACAGCAAGTTCCTAAATCATGTGAGTGCCATTTCTGTATTTGATTTCTTTATTTATCACATGCAGTACAAAAAGGAATTGTAGTTATCTGATTATAAAATATGATTTTCTAAAAGATGTAAAATGATAATGAATGAATGAATGAATGTTGTTTTTATGTTTTGTGGGCTTTTTTTTTTTTTTGAAAATGTGGTAGATAAGCTGTTTGAGAACATTTCATTTGCA----------------------------------------------------------------------------------------------------------------------------------------------------------------------------------------------------------------------------------------------------------------------------------------------------------------------------------------------------------------------------------------------------------------------------------------------------------------------------------------------------------------
>APH_4005
TGCAGTTTCATTGTTCAAAATGGTTGACTGCCACATCCAGGGAAATTACGCTGTCTCAGGTGTGTTTCTTGTCAAATGAGAATAACTCAACAATGGACAGAGGTAATTTCATTCTGTTTTCTTTTCATGAATTTGCGTTAAATTTCCTTTAC-----------ATTTATCCCAGTTCCTATATAATTTCTGCTTGAAATTTAAACCCAAGCACTAAAGTTACATGCTTTCCATTTGTGATCGAAGACTTCTGCACAGAGCTATATTTCCCAGTGATGTTCAGTGTTCACAAAGGACATGAACTCTTTGCTATTAATGACAAAATTTGATGCAGGAGATAGTAAATAATTGTCTGTTGATATCCATTGAAATTAATATGTTGGAAAATAAGAAATTACAGAAATTAATATGTTGGAAAATAAATTAGAAAAATTTATTTTCCAAAATAAATTTTAAAAAGTTGGGGGGGAAGGGGAATGTCTAATGTTTTATAAAAGTGAATGTCTAATGTTTTATACCAACTTCTGTGTCAGACAGTTCTTAATCTGTCTACTTTCATGATATGCTGTTTAAGAATTGTACAAAATATTATGACAATGACACATTGTTTGTAATTTTGCCAGGCACGCTGTGATGCTTCTTCATTTGAAAGTGTAAGGTGTACATTTCAAGTTGATGCTGGTGTCTGGTATTATGAAGTTACAATTATTACCTCAGGAGTCATGCAAATTGGTTGGGCTACTCGAAACAGCAAGTTCCTAAATCATGTGAGTGCCATTTCTGTATTTGATTTCTTTATTTATCACATGCAGTACAAAAAGGAATTGTAGTTATCTGATTATAAAATATGATTTTCTAAAAGATGTAAAATGATAATGAATGAATGAATGAATGTTGTTTTTATGTTTTGTGGGCTTTTTTTTTTTTTTGAAAATGTGGTAGATAAGCTGTTTGAGAACATTTCATTTGCAGCACTTCTGCATATAAAAATGTATGCAAACAAATTATGTTAAACCTCTGAGTTTAGAATATAAAATCTGCTGCGGCATCCTGTCTGTGCTCTTTAACATGATTTTTTTCTAGAAATGCAGTCCTGAAAAACTAAAATAGTTATGTAACAAAGTATTATTAATTATGGAGTAATAAGGGCAAAACCTTCTTGTTGTTAGTGGTGCAGGAATAAATTGGTGTTATTGAGTCACTGAAATGCAGTATAGGATAACTTTTATATTACTGCTGTTATTGAAAATATATGTTTGAGATAACAATAACCAGGAGAGAAGGAGCAAACTAGATTTGGCTGAAGATAATTCTGCTGTGTGAGACCTTTACTATGATAAGCAGTAAATAAATAGCAGCACTTTTGCTGGGGATGCATCTTGATTAGTTGAGATCTTATCAACAGTAATGAGTTCCACATTTTATGCACATCTGTAGGTGTCTTATATTCTTCAGAAGTTCTAAGAA
>APH_5001
TGTAATTTCATTGGTTGAAACGACTGACTGCCACATCCAGGGAAATTACGCCGTCTCAGGTGTGTTTCTTGTCAAATGAGAATAACTCATCAAGGGATACAGGTAATTCCATTCTGTTTTCTTTTCATGAATTTGCATTAAATTTCCTTTAC-----------ATTTATCCCAGTTCCTATATAATTTCTGCTTGAAATTTAAACCCAAGCACTAAAGTTACATGCTTTCCATTTGTGATCGAAGACTTCTGCACAGAGCTATATTTCCCAGTGATGTTCAGTGTTCACAAAGGACATGAACTCTTTGCTATTAATGACAAAATTTGATGCAGGAGATAGTAAATAATTGTCTGTTGATATCCATTGAAATTAATATGTTGGAAAATAAGAAATTACAGAAATTAATATGTTGGAAAATAAATTAGAAAAATTTATTTTCCAAAATAAATTTTAAAAAGTTGGGGGGGAAGGGGAATGTCTAATGTTTTATAAAAGTGAATGTCTAATGTTTTATACCAACTTCTGTGTCAGACAGTTCTTAATCTGTCTACTTTCATGATATGCTGTTTAAGAATTGTACAAAATATTATGACAATGACACATTGTTTGTAATTTTGCCAGGCACGCTGTGATGCTTCTTCATTTGAAAGTGTAAGGTGTACATTTCAAGTTGATGCTGGTGTCTGGTATTATGAAGTTACAATTATTACCTCAGGAGTCATGCAAATTGGTTGGGCTACTCGAAACAGCAAGTTCCTAAATCATGTGAGTGCCATTTCTGTATTTGATTTCTTTATTTATCACATGCAGTACAAAAAGGAATTGTAGTTATCTGATTATAAAATATGATTTTCTAAAAGATGTAAAATGATAATGAATGAATGAATGAATGTTGTTTTTATGTTTTGTGGGCTTTTTTTTTTTTTTGAAAATGTGGTAGATAAGCTGTTTGAGAACATTTCATTTGCAGCACTTCTGCATATAAAAATGTATGCAAACAAATTATGTTAAACCTCTGAGTTTAGAATATAAAATCTGCTGCGGCATCCTGTCTGTGCTCTTTAACATGATTTTTTTCTAGAAATGCAGTCCTGAAAAACTAAAATAGTTATGTAACAAAGTATTATTAATTATGGAGTAATAAGGGCAAAACCTTCTTGTTGTTAGTGGTGCAGGAATAAATTGGTGTTATTGAGTCACTGAAATGCAGTATAGGATAACTTTTATATTACTGCTGTTATTGAAAATATATGTTTGAGATAACAATAACCAGGAGAGAAGGAGCAAACTAGATTTGGCTGAAGATAATTCTGCTGTGTGAGACCTTTACTATGATAAGCAGTAAATAAATAGCAGCACTTTTGCTGGGGATGCATCTTGATTAGTTGAGATCTTATCAACAGTAATGAGTTCCACATTTTATGCACATCTGTAGGTGTCTTATATTCTTCAGAAGTTCTAAGAA
>APH_5003
-----------------------------------------------------------------------------------------------------------------------------------------------------------------------------------------------------------------------------CATGCTTTCCATTTGTGATCGAAGACTTCTGCACAGAGCTATATTTCCCAGTGATGTTCAGTGTTCACAAAGGACATGAACTCTTTGCTATTAATGACAAAATTTGATGCAGGAGATAGTAAATAATTGTCTGTTGATATCCATTGAAATTAATATGTTGGAAAATAAGAAATTACAGAAATTAATATGTTGGAAAATAAATTAGAAAAATTTATTTTCCAAAATAAATTTTAAAAAGTTGGGGGGGAAGGGGAATGTCTAATGTTTTATAAAAGTGAATGTCTAATGTTTTATACCAACTTCTGTGTCAGACAGTTCTTAATCTGTCTACTTTCATGATATGCTGTTTAAGAATTGTACAAAATATTATGACAATGACACATTGTTTGTAATTTTGCCAGGCACGCTGTGATGCTTCTTCATTTGAAAGTGTAAGGTGTACATTTCAAGTTGATGCTGGTGTCTGGTATTATGAAGTTACAATTATTACCTCAGGAGTCATGCAAATTGGTTGGGCTACTCGAAACAGCAAGTTCCTAAATCATGTGAGTGCCATTTCTGTATTTGATTTCTTTATTTATCACATGCAGTACAAAAAGGAATTGTAGTTATCTGATTATAAAATATGATTTTCTAAAAGATGTAAAATGATAATGAATGAATGAATGAATGTTGTTTTTATGTTTTGTGGGCTTTTTTTTTTTTTTGAAAATGTGGTAGATAAGCTGTTTGAGAACATTTCATTTGCAGCACTTCTGCATATAAAAATGTATGCAAACAAATTATGTTAAACCTCTGAGTTTAGAATATAAAATCTGCTGCGGCATCCTGTCTGTGCTCTTTAACATGATTTTTTTCTAGAAATGCAGTCCTGAAAAACTAAAATAGTTATGTAACAAAGTATTATTAATTATGGAGTAATAAGGGCAAAACCTTCTTGTTGTTAGTGGTGCAGGAATAAATTGGTGTTATTGAGTCACTGAAATGCAGTATAGGATAACTTTTATATTACTGCTGTTATTGAAAATATATGTTTGAGATAACAATAACCAGGAGAGAAGGAGCAAACTAGATTTGGCTGAAGATAATTCTGCTGTGTGAGACCTTTACTATGATAAGCAGTAAATAAATAGCAGCACTTTTGCTGGGGATGCATCTTGATTAGTTGAGATCTTATCAACAGTAATGAGTTCCACA------------------------------------------------
>APH_1438
-----------------------------------------------------------------------------------------------------------------------------------------------------------------------------------------------------------------------------------------------------------------------------------------------------------------------------------------------------------------------------------------------------------------------------------------------------------------------------------------------------------------------------------------------------------------------------------------------------------------------------------------------------------------------------------------------------------TCTGGTATTATGAAGTTACAATTATTACCTCAGGAGTCATGCAAATTGGTTGGGCTACTCGAAACAGCAAGTTCCTAAATCATGTGAGTGCCATTTCTGTATTTGATTTCTTTATTTATCACATGCAGTACAAAAAGGAATTGTAGTTATCTGATTATAAAATATGATTTTCTAAAAGATGTAAAATGAT----AATGAATGAATGAATGTTGTTTTTATGTTTTGTGGGCTTTTTTTTTTTTTTGAAAATGTGGT-----------------------------------------------------------------------------------------------------------------------------------------------------------------------------------------------------------------------------------------------------------------------------------------------------------------------------------------------------------------------------------------------------------------------------------------------------------------------------------------------------------------------------------------------
