# Supplementary material for: ﻿Discovery of a new tarantula species from the Madrean Sky Islands and the first documented instance of syntopy between two montane endemics (Araneae, Theraphosidae, Aphonopelma): a case of prior mistaken identity
Source: Zookeys. 2024 Aug 16;1210:61–98. doi: 10.3897/zookeys.1210.125318 (PMC11344175; doi:10.3897/zookeys.1210.125318)
Supplement: Supplementary material 8 — Phylogenomics files [file zookeys-1210-061_article-125318__-s008.zip › Suppl8/individual_UCE_loci/sl_realigned_uce_2001188.fas]

>APH_1357
----------------------------------------------------------------------------------------------------------------------------------------------------------------------------------------------------------------------------------------------------------------------------------------------------------------------------------------------------------------------------------------------------------------------------------------------------------------------------------------------------------------------------------------------------------------------------------------------------------AGGCAGAGATCATGACCAACATGGACCCTTCTTTTCAAAACTCTTTTCAAACATGGAGTATGGCTTACCTTGATAACTTCCTCAGGATACCACATGGCAGGTTCATAATTTCCCGACTTGCAGCGATCACACTGCTGTCCATAAAGCTTCAGACAAACAACGCCTTCACCACTTGCTGGATTCAACAGAAACCAGAATGCAACTCTGCCTTTCATTGATGTCCAACCATGACCACAATCCTACAAAATAAATTAGAATACTGCAC--------------------------------------------------------------CTGCCATGC-------------------------------------------------------------CCTGTTGTAACCCACAC-------TGATTA--GATTTCAA----------------------------------------------------------------------------------------------------------------------------------------------------------------------------------------------------------------------AGTTTCCGTGCCTAT---------------------------------------------------------------------------------------------------------------------------------------------------------------------------------------------------------------------------------
>APH_1535
GAGCTAAGCACGTGCCCGCAGCTGAAATTTACCGTTCGCTCGTCGAGGTTTATGGTGAAAACGTTATGAGTCGAAAACACGTGGCAAAATGATGTCGCTTGTTTCAATCCGGCAGGGATGATGTGGCGAGGCCCCACACCGCTCACAGAACACAGCAATTGCTCCAAGATTTCAAGTGGGAGGTTTGGGGCCATCCTGCTTACAGTCCGGATTTGGCCCCTAGCGACTTTTACCTGTTCCCTACCTGAAACACCGTTTGCCTGGTACTCGGTTCAGTTGTGACGACGAAGTGAGAAACGCTGCTCAGTTATGGCTGCATCAGCAGGAACTTGATTTCTATCGAGCCGGGATGGCCAAATTGGTCCTGCGGTCAAACAAATGTCTCAGTCGACATGGTGATTTCATTGAAAAATAAGTATGGTGCACCCCTTTACCATCCCAGGCATTGTTTCTTTCTTATAATAGCATATGTAACCTCTTTTCCTGATCCACCCTCGTACTATTCAGTTTATGTTCTTTTTGCACAACAAAAGATAAAACACCTCCTAGCACTGCTGAGACTCAATGCCTTGACCTTGTGTTTAGAAGGCAGAGATCATGACCAACAAGGACCGTTCTTTTCAAAACTCTTTTCAAACATGGAGTATGGCTTACCTTGATAACTTCCTCAGGATACCACATGGCAGGTTCATAATTTCCTGACTTGCAGCGATCACACTGCTGTCCATAAAGCTTCAGACAAACAACGCCTTCACCACTTGCTGGATTCAACAGAAACCAGAATGCAACTCTGCCTTTCATTGATGTCCAACCATGACCACAATCCTACAAAATAAATTAGAATACTACATTGCATATAGGTATCATAATTTGATTACACTGTAGAGTTCACAGTTTCAGATTATTTGAGATGCTGTTACACCTGTAAAATCCTAATGTCTCCAATTTAATAATGAGGTAAATATTTGCAACAGAAGACAGAACCAGTTGTAACACTTACAGCACTGTGACTAGTGGTTTCAATAATAGAGCTATCAGGATTAACATTAACAAAATTACTGCTACTAATAGCTTTAAGATTTGAGAAGATCTGAGATGCAGGAGATTTGAGAAATTTAAGGAGATTTGAAGAGATGCCAAATTATACAACACCAACAATCAGAATTCGAGGGAACCCTAACCCTCATCGCGTTACTAACAGTTATCTACAAATCATCACAAAACTTATTTAGCTATGAATAATCATGCTTAACTAAATGGGTTACCTGGTGGCCGTAATCTTGGGGATACAAGCAGACACTTCATCGTAGGTGGACTGGGCTTATGCCATCGAACCTTCCTTCAACTTTCCTGCCTTCGGGTCTTCCATTCAATTCATCTTCCTCAAGCTGTAGTTAGAAATTCAGCTATATTATCCTATTCGCCTATAACTTCCCAGTTTTGTTAGAAAGCCAATTCTAATAACGTCCAACCAATA
>APH_4005
----------------------------------------------------------------------------------------------------------------------------------------------------------------------------------------------------------------------------------------------------------------------------------------------------------------------------------------------------------------------------------TCAAACAAATGTCTCAGTCGACATGGTGATTTCATTGAAAAATAAGTATGGTGCATCCTTTTACCATCCCAGGCATTGTTTCTTTCTTATAATCGCATATGTAACCTCTTTTTCTGATCCACCCTCGTACTATTCAGTTTATGTTCTTTTTGCCCCCCAAAAGATAAAACACCTCCTCGCACTGCTGAGACTCAATGCCTTGACCTTGTGTTTAGAAGGCAGAGATCATGACCAACAAGGACCCTTCTTTTCAAAACTCTTTTCAAACATGGAGTATGGCTTACCTTGATAACTTCCTCAGGATACCACATGGCAGGTTCATAATTTCCCGACTTGCAGCGATCACACTGCTGTCCGTAAAGCTTCAGACAAACAACGCCTTCACCACTTGCCGGATTCAACAGAAACCAGAATGCAACTCTGCCTTTCATTGATGTCCAACCATGACCACAATCCTACAAAATAAATTAGAATACTACATTGCATATAGGTATCATAATTTGATTACACTGTAGAGTTCACAGTTTCAGATTATTTGAGATGCTGTTACACCTGTAAAATACTAATGTCTCCAATTTAATAATGAGGTAAACATTTGCAACAGAAGACAGAACCAGTTGTAACACTTACAGCACTGTGACTAGTGGTTTCAATAATAAAGCTATCAGGATTAACATTAACAAAATTACTGCTACTAATAGCTTTAAGATTTGAGAATATCTGAGATGCAGGAGATTTGAGAAATTTAAGGAGATTTGAAGAGATGCCAAATTATACAACACTAACAATCAGAATTCGAGGGAACCCTAACCCTCATCGCGTTACTAACAGTTATCTACAAATCATCACAAAACTCATTTAGCTATGAATTATCATGCTTAACTGAATGGGTTACCTGGTGGCCGTAATCTTGGGGATACAAGCAGACACTTCATCGTAGGTGGACTGGGCTTATGCCATCGAACCTTCCTTCAACTTTCCTGCCTTCGGGTCTTCCATTCAATTCATCTTCCTCAAGCTGTAGTTAGAAATTCAGCTATATTATCCTATTCGCCTATAACGTCCCAGTTTTGTTAGAAAGCCAATTCTAATAATGTCCAACCAATA
>APH_0772
----------------------------------------------------------------------------------------------------------------------------------------------------------------------------------------------------------------------------------------------------------------------------------------------------------------------------------------------------------------------------------TCAAACAAATGTCTCAGTCGACATGGTGATTTCATTGAAAAATAAGTATGGTGCATCCTTTTACCATCCCAGGCATTGTTTCTTTCTTATAATCGCATATGTAACCTCTTTTTCTGATCCACCCTCGTACTATTCAGTTTATGTTCTTTTTGCACCCCAAAAGATAAAACACCTCCTCGCACTGCTGAGACTCAATGCCTTGACCTTGTGTTTAGAAGGCAGAGATCATGACCAACAAGGACCCTTCTTTTCAAAACTCTTTTCAAACATGGAGTATGGCTTACCTTGATAACTTCCTCAGGATACCACATGGCAGGTTCATAATTTCCCGACTTGCAGCGATCACACTGCTGTCCGTAAAGCTTCAGACAAACAACGCCTTCACCACTTGCTGGATTCAACAGAAACCAGAATGCAACTCTGCCTTTCATTGATGTCCAACCATGACCACAATCCTACAAAATAAATTAGAATACTACATTGCATATAGGTATCATAATTTGATTACACTGTAGAGTTCACAGTTTCAGATTATTTGAGATGCTGTTACACCTGTAAAATACTAATGTCTCCAATTTAATAATGAGGTAAACATTTGCAACAGAAGACAGAACCAGTTGTAACACTTACAGCACTGTGACTAGTGGTTTCAATAATAAAGCTATCAGGATTAACATTAACAAAATTACTGCTACTAATAGCTTTAAGATTTGAGAATATCTGAGATGCAGGAGATTTGAGAAATTTAAGGAGATTTGAAGAGATGCCAAATTATACAACACTAACAATCAGAATTCGAGGGAACCCTAACCCTCATCGCGTTACTAACAGTTATCTACAAATCATCACAAAACTCATTTAGCTATGAATTATCATGCTTAACTGAATGGGTTACCTGGTGGCCGTAATCTTGGGGATACAAGCAGACACTTCATCGTAGGTGGACTGGGCTTATGCCATCGAACCTTCCTTCAACTTTCCTGCCTTCGGGTCTTCCATTCAATTCATCTTCCTCAAGCTCTAGTTAGAAATTCAGCTATATTATCCTATTCGCCTATAACTTCCCAGTTTTGTTAGAAAGCCAATTCTAATAACGTCCAACCAATA
>APH_4029
---------------------------------------------------------------------------------------------------------------------------------------------------------------------------------------------------GTGCTTAGAGTCCGGATTTGGCCCCTAGCGACTTTTACCTGTTTGATACCTG-AACACCGTTTGTCTGGTACTCGGTTCAGTTGTGACGACGAAGTGAGAAACGCTGCTCAGTTATGGCTGCATCAGCAGGAACGTGATTTCTATCGAGCCGGGATGGCCAAATTGGTCCTGCGGTCAAACAAATGTCTCAGTCGACATGGTGATTTCATTGAAAAATAAGTATGGTGCATCCTTTTACCATCCCAGGCATTGTTTCTTTCTTATAATCGCATATGTAACCTCTTTTTCTGATCCACCCTCGTACTATTCAGTTTATGTTCTTTTTGCCCCCCAAAAGATAAAACACCTCCTCGCACTGCTGAGACTCAATGCCTTGACCTTGTGTTTAGAAGGCAGAGATCATGACCAACAAGGACCCTTCTTTTCAAAACTCTTTTCAAACATGGAGTATGGCTTACCTTGATAACTTCCTCAGGATACCACATGGCAGGTTCATAATTTCCCGACTTGCAGCGATCACACTGCTGTCCGTAAAGCTTCAGACAAACAACGCCTTCACCACTTGCCGGATTCAACAGAAACCAGAATGCAACTCTGCCTTTCATTGATGTCCAACCATGACCACAATCCTACAAAATAAATTAGAATACTACATTGCATATAGGTATCATAATTTGATTACACTGTAGAGTTCACAGTTTCAGATTATTTGAGATGCTGTTACACCTGTAAAATACTAATGTCTCCAATTTAATAATGAGGTAAACATTTGCAACAGAAGACAGAACCAGTTGTAACACTTACAGCACTGTGACTAGTGGTTTCAATAATAAAGCTATCAGGATTAACATTAACAAAATTACTGCTACTAATAGCTTTAAGATTTG---ATATCTGAGATGCAGGAGATTTGAGAAATTTAAGGAGATTTGAAGAGATGCCAAATTATACAACACTAACAATCAGAATTCGAGGGAACCCTAACCCTCATCGCGTTACTAACAGTTATCTACAAATCATCACAAAACTCATTTAGCTATGAATTATCATGCTTAACTGAATGGGTTACCAGGTGGCCGTAATCTTGGGGATACAAGCAGACACTTCATCGTAGGTGGACTGGGCTTATGCCATCGAACCTTCCTTCAACTTTCCTGCCTTCGGGTCTTCCATTCAATTCATCTTCCTCAAGCTCTAGTTAGAAATTCAGCTATATTATCCTATTCGCCTAT-------------------------------------------------
>APH_5079
--------------------------------------------------------------------------------------------------------------------------------------------------------------------------------------GTTTGGGGTCATCCTGCTTAGAGTCCGGATTTGGCCCCTAGCGACTTTTACCTGTTTGATACCTG-AACACCGTTTGTCTGGTACTCGGTTCAGTTGTGACGACGAAGTGAGAAACGCTGCTCAGTTATGGCTGCATCAGCAGGAACGTGATTTCTATCGAGCCGGGATGGCCAAATTGGTCCTGCGGTCAAACAAATGTCTCAGTCGACATGGTGATTTCATTGAAAAATAAGTATGGTGCATCCTTTTACCATCCCAGGCATTGTTTCTTTCTTATAATCGCATATGTAACCTCTTTTTCTGATCCACCCTCGTACTATTCAGTTTATGTTCTTTTTGCACCCCAAAAGATAAAACACCTCCTCGCACTGCTGAGACTCAATGCCTTGACCTTGTGTTTAGAAGGCAGAGATCATGACCAACAAGGACCATTCTTTTCAAAACTCTTTTCAAACATGGAGTATGGCTTACCTTGATAACTTCCTCAGGATACCACATGGCAGGTTCATAATTTCCCGACTTGCAGCGATCACACTGCTGTCCGTAAAGCTTCAGACAAACAACGCCTTCACCACTTGCCGGATTCAACAGAAACCAGAATGCAACTCTGCCTTTCATTGATGTCCAACCATGACCACAATCCTACAAAATAAATTAGAATACTACATTGCATATAGGTATCATAATTTGATTACACTGTAGAGTTCACAGTTTCAGATTATTTGAGATGCTGTTACACCTGTAAAATACTAATGTCTCCAATTTAATAATGAGGTAAACATTTGCAACAGAAGACAGAACCAGTTGTAACACTTACAGCACTGTGACTAGTGGTTTCAATAATAAAGCTATCAGGATTAACATTAACAAAATTACTGCTACTAATAGCTTTAAGATTTGATAAGATCTGAGATGCAGGAGATTTGAGAAATTTAAGGAGATTTGAAGAGATGCCAAATTATACAACACTAACAATCAGAATTCGAGGGAACCCTAACCCTCATCGCGTTACTAACAGTTATCTACAAATCATCACAAAACTCATTTAGCTATGAATTATCATGCTTAACTGAATGGGTTACCTGGTGGCCGTAATCTTGGGGATACAAGCAGACACTTCATCGTAGGTGGACTGGGCTTATGCCATCGAACCTTCCTTCAACTTTCCTGCCTTCGGGTCTTCCATT-----------------------------------------------------------------------------------------------------------
>APH_5003
-------------------------------------------------------------------------------------------------------------------------------------------------------------------------------------------------------------------------------------------------------------------------------TTCAGTTGTGACGACGAAGTGAGAAACGCTGCTCAGTTATGGCTGCATCAGCAGGAACGTGATTTCTATCGAGCCGGGATGGCCAAATTGGTCCTGCGGTCAAACAAATGTCTCAGTCGACATGGTGATTTCATTGAAAAATAAGTATGGTGCATCCTTTTACCATCCCAGGCATTGTTTCTTTCTTATAATCGCATATGTAACCTCTTTTTCTGATCCACCCTCGTACTATTCAGTTTATGTTCTTTTTGCACCCCAAAAGATAAAACACCTCCTCGCACTGCTGAGACTCAATGCCTTGACCTTGTGTTTAGAAGGCAGAGATCATGACCAACAAGGACCCTTCTTTTCAAAACTCTTTTCAAACATGGAGTATGGCTTACCTTGATAACTTCCTCAGGATACCACATGGCAGGTTCATAATTTCCCGACTTGCAGCGATCACACTGCTGTCCGTAAAGCTTCAGACAAACAACGCCTTCACCACTTGCCGGATTCAACAGAAACCAGAATGCAACTCTGCCTTTCATTGATGTCCAACCATGACCACAATCCTACAAAATAAATTAGAATACTACATTGCATATAGGTATCATAATTTGATTACACTGTAGAGTTCACAGTTTCAGATTATTTGAGATGCTGTTACACCTGTAAAATACTAATGTCTCCAATTTAATAATGAGGTAAACATTTGCAACAGAAGACAGAACCAGTTGTAACACTTACAGCACTGTGACTAGTGGTTTCAATAATAAAGCTATCAGGATTAACATTAACAAAATTACTGCTACTAATAGCTTTAAGATTTG---ATATCTGAGATGCAGGAGATTTGAGAAATTTAAGGAGATTTGAAGAGATGCCAAATTATACAACACTAACAATCAGAATTCGAGGGAACCCTAACCCTCATCGCGTTACTAACAGTTATCTACAAATCATCACAAAACTCATTTAGCTATGAATTATCATGCTTAACTGAATGGGTTACCTGGTGGCCGTAATCTTGGGGATACAAGCAGACACTTCATCGTAGGTGGACTGGGCTTATGCCATCGAACCTTCCTTCAACTTTCCTGCCTTCGGGTCTTCCATTCAATTCATCTTCCTCAAGCTCTAGTTAGAAATTCAGCTATATTATCCTATTCGCCTATAACTTCCCAGTTTTGTTAGAAAGCCAATTCTAATAATGTCCAACCAATA
>APH_5001
----------------------------------------------------------------------------------------------------------------------------------GTCCCACACCCCTGACAGAACACAGCAATTGCTCCAAGATTTCAAGTGGGAGGTTTGGGGTCATCCTGCTTAGAGTCCGGATTTGGCCCCTAGCGACTTTTACCTGTTTGATACCTG-AACACCGTTTGTCTGGTACTCGGTTCAGTTGTGACGACGAAGTGAGAAACGCTGCTCAGTTATGGCTGCATCAGCAGGAACGTGATTTCTATCGAGCCGGGATGGCCAAATTGGTCCTGCGGTCAAACAAATGTCTCAGTCGACATGGTGATTTCATTGAAAAATAAGTATGGTGCATCCTTTTACCATCCCAGGCATTGTTTCTTTCTTATAATCGCATATGTAACCTCTTTTTCTGATCCACCCTCGTACTATTCAGTTTATGTTCTTTTTGCCCCCCAAAAGATAAAACACCTCCTCGCACTGCTGAGACTCAATGCCTTGACCTTGTGTTTAGAAGGCAGAGATCATGACCAACAAGGACCCTTCTTTTCAAAACTCTTTTCAAACATGGAGTATGGCTTACCTTGATAACTTCCTCAGGATACCACATGGCAGGTTCATAATTTCCCGACTTGCAGCGATCACACTGCTGTCCGTAAAGCTTCAGACAAACAACGCCTTCACCACTTGCCGGATTCAACAGAAACCAGAATGCAACTCTGCCTTTCATTGATGTCCAACCATGACCACAATCCTACAAAATAAATTAGAATACTACATTGCATATAGGTATCATAATTTGATTACACTGTAGAGTTCACAGTTTCAGATTATTTGAGATGCTGTTACACCTGTAAAATACTAATGTCTCCAATTTAATAATGAGGTAAACATTTGCAACAGAAGACAGAACCAGTTGTAACACTTACAGCACTGTGACTAGTGGTTTCAATAATAAAGCTATCAGGATTAACATTAACAAAATTACTGCTACTAATAGCTTTAAGATTTG---ATATCTGAGATGCAGGAGATTTGAGAAATTTAAGGAGATTTGAAGAGATGCCAAATTATACAACACTAACAATCAGAATTCGAGGGAACCCTAACCCTCATCGCGTTACTAACAGTTATCTACAAATCATCACAAAACTCATTTAGCTATGAATTATCATGCTTAACTGAATGGGTTACCTGGTGGCCGTAATCTTGGGGATACAAGCAGACACTTCATCGTAGGTGGACTGGGCTTATGCCATCGAACCTTCCTTCAACTTTCCTGCCTTCGGGTCTTCCATTCAATTCATCTTCCTCAAGCTCTAGTTAGAAATTCAGCTATATTATCCTATTCGCCTATAACTTCCCAGTTTTGTTAGAAAGCCAATTCTAATAATGTCCAACCAATA
>APH_4024
GAGCTAAGCACGTGCCCGCAGCTGAGATTTACCGTTCGCTCGTCGAGGTTTATGGTGAAAACGTTATGAGTCGAAAACACGTGGCAAAATGATGTCGCTTGTTTCAATCCAGCAGGGATGATGTGGCGAGGTCCCACACCCCTGACAGAACACAGCAATTGCTCCAAGATTTCAAGTGGGAGGTTTGGGGTCATCCTGCTTAGAGTCCGGATTTGGCCCCTAGCGACTTTTACCTGTTTGATACCTG-AACACCGTTTGTCTGGTACTCGGTTCAGTTGTGACGACGAAGTGAGAAACGCTGCTCAGTTATGGCTGCATCAGCAGGAACGTGATTTCTATCGAGCCGGGATGGCCAAATTGGTCCTGCGGTCAAACAAATGTCTCAGTCGACATGGTGATTTCATTGAAAAATAAGTATGGTGCATCCTTTTACCATCCCAGGCATTGTTTCTTTCTTATAATCGCATATGTAACCTCTTTTTCTGATCCACCCTCGTACTATTCAGTTTATGTTCTTTTTGCCCCCCAAAAGATAAAACACCTCCTCGCACTGCTGAGACTCAATGCCTTGACCTTGTGTTTAGAAGGCAGAGATCATGACCAACAAGGACCCTTCTTTTCAAAACTCTTTTCAAACATGGAGTATGGCTTACCTTGATAACTTCCTCAGGATACCACATGGCAGGTTCATAATTTCCCGACTTGCAGCGATCACACTGCTGTCCGTAAAGCTTCAGACAAACAACGCCTTCACCACTTGCCGGATTCAACAGAAACCAGAATGCAACTCTGCCTTTCATTGATGTCCAACCATGACCACAATCCTACAAAATAAATTAGAATACTACATTGCATATAGGTATCATAATTTGATTACACTGTAGAGTTCACAGTTTCAGATTATTTGAGATGCTGTTACACCTGTAAAATACTAATGTCTCCAATTTAATAATGAGGTAAACATTTGCAACAGAAGACAGAACCAGTTGTAACACTTACAGCACTGTGACTAGTGGTTTCAATAATAAAGCTATCAGGATTAACATTAACAAAATTACTGCTACTAATAGCTTTAAGATTTG---ATATCTGAGATGCAGGAGATTTGAGAAATTTAAGGAGATTTGAAGAGATGCCAAATTATACAACACTAACAATCAGAATTCGAGGGAACCCTAACCCTCATCGCGTTACTAACAGTTATCTACAAATCATCACAAAACTCATTTAGCTATGAATTATTGGGTTGTTCCA-------TAATTATTGGCCGCAA---GAGAAACACAAAAGAAAAC--------AGGAG--------------------------------------------------------------------------------------------------------------------------------------------------------------------
>APH_0717
GGG-TAAGCAAGTGCTTGCAGCTGGAATTCACCCTTAGCTCGTCTAGGTTCGTGATGAAAACGTTATGAGTCGACAACACGTGGCAAAATGATGTCGCTTGTTTCAATCCAGCAGGGATGATGTGGCGAGGCCCCACACCGCTCACAGAACACAGCAGTTGCTCCAAGATTTCAAGTGAGAGGTTTGGGGCCATCCTGCGTACAGTCCGGATTTGGCCCCTAGCGACTTTTACCTGTTCCCTACCTGAAACACCGTTTGTCTGGTACTCGGTTCAGTTGTGACGACGAAGTGAGAAACGCTGCTCAGTTATGGCTGCATCAGCAGGAACTTGATTTCTATCGAGCCGGGATGGCCAAATTGGTCCTGCGGTCAAACAAATGTCTCAGTCGACATGGTGATTTCATTGAAAAATAAGTATGGTGCATCCTTTTACCATCCCAGGCATTGTTTCTTTCTTATAAACGCATATGTAACCTCTTTTCCTGATCCACCCTCGTACTATTCAGTTTATGTTCTTTTTGCACAACAAAAGATAAAACACCTCCTAGCACTGCTGAGACTCAATGCCTTGACCTTGTGTTTAGAAGGCAGAGATCATGACCAACAAGGACCCTTCTTTTCAAAACTCTTTTCAAACATGGAGTATGGCTTACCTTGATAACTTCCTCAGGATACCACATGGCAGGTTCATAATTTCCCGACTTGCAGCGATCACACTGCTGTCCATAAAGCTTCAGACAAACAACGCCTTCACCACTTGCTGGATTCAACAGAAACCAGAATGCAACTCTGCCTTTCATTGATGTCCAACCATGACCACAATCCTACAAAATAAATTAGAATACTACATTGCATATAGGTATCATAATTTGATTACACTGTAGAGTTCACAGTTTCAGATTATTTGAGATGCTGTTACACCTGTAAAATCCTAATGTCTCCAATTTAATAATGAGGTAAACATTTGCAACAGAAGACAGAACCAGTTGTAACACTTACAGCACTGTGACTAGTGGTTTCAATAATAGAGCTATCAGGATTAACATTAACAAAATTACTGCTACTAATAGCTTTAAGATTTGAGAAGATCTGAGATGCAGGAGATTTGAGAAATTTAAGGAGATTTGAAGAGATGCCAAATTATACAACACCAACAATCAGAATTCGAGGGAACCCTAACCCTCATCGCGTTACTAACAGTTATCTACAAATAATCACAAAACTTATTTAGCTATGAATTATCATGCTTATCTGAGTGGGTTACCTGGTGGCCGTAATCTTGGGGA----------------------------------------------------------------------------------------------------------------------------------------------------------------------------------------------
>APH_1602
GAGCTAAGCACGTGCCCGCAGCTGAAATTCACCGTCAGCTCGTCGAGGTTTATGGTGAAAACGTTATGAGTCGACAACACGTGGCAAAATGGTGTCGCTTGTTTCAGTCCGGCAGGGATGATGTGGCGAGGTCCCACACCGCTCACAGAACACAGCAGTTGCTCCAAGATTTCAAGTGGGAGGTTTGGGGTCATCCTGCTTAGAGTCCGGATTTGGCCCCTAGCGACTTTTACCTGTTCCCTACCTGAAACACCGTTTGTCTGGTACTCGGTTCAGTTGTGACGACGAAGTGAGAAACGCTGCTCAGTTATGGCTGCATCAGCAGGAACTTGATTTCTATCGAGCCGGGATGGCCAAATTGGTCCTGCGGTCAAACAAATGTCTCAGTCGACATGGTGATTTCATTGAAAAATAAGTATGGTGCATCCTCTTACCATCCCAGGCATTGTTTCTTTCTTATAAACGCATATGTAACCTCTTTTCCTGATCCACCCTCGTACTATTCAGTTTATGTTCTTTTTGCACAACAAAAGATAAAACACCTCCTAGCACTGCTGAGACTCAATGCCTTGACCTTGTGTTTAGAAGGCAGAGATCATGACCAACAAGGACCCTTCTTTTCAAAACTCTTTTCAAACATGGAGTATGGCTTACCTTGATAACTTCTTCAGGATACCACATGGCAGGTTCATAATTTCCCGACTTGCAGCGATCACACTGCTGTCCATAAAGCTTCAGACAAACAACGCCTTCACCACTTGCTGGATTCAACAGAAACCAGAATGCAACTCTGCCTTTCATTGATGTCCAACCATGACCACAATCCTACAAAATAAATTAGAATACTACATTGCATATAGGTATCATAATTTGATTACACTGTAGAGTTCACAGTTTCAGATTATTTGAGATGCTGTTACACCTGTAAAATCCTAATGTCTCCAATTTAATAATGAGGTAAACATTTGCAACAGAAGACAGAACCAGTTGTAACACTTACGTCAATGTGACTAGTGGTTTCAATAATAGAGCTATCAGGATTAACATTAACAAAATTACTGCTACTAATAGCTTTAAGATTTGAGAAGATCTGAGATGCAGGAGATTTGAGAAATTTAAGGAGATTTGAAGAGATGCCAAATTATACAACACCAACAATCAGAATTCGAGGGAACCCTAACCCTCATCGCGTTACTAACAGTTTCACACAAATCATCACAAAACTTATTTAGCTGTGAATTATCATGCTTAACTGAATGGGTTACCTGGTGGCCGTAATCTTGGGGATACAAGCAGACACTTCATCGTAGGTGGACTGGGCTTATGCCATCGAACCTTCCTTCAACTTTCCTGCCTTCGGGTCTTCCATTCAATTCATCTTCCTCAAGCTCTAGTTAGAAATTCAGCTATATTATCCTATTCGCCTATAACTTCCCAGTTTTGTTAGAAAGCCAATTCTAATAACGTCCAACCAATA
>APH_4021
GAGCTAAGCACGTGCCCGCAGCTGAAATTTACCGTTCGCTCGTCGAGGTTTATGGTGAAAACGTTATGAGTCGAAAACACGTGGCAAAATGATGTCGCTTGTTTCAATCCAGCAGGGATGATGTGGCGAGGTCCCACACCCCTGACAGAACACAGCAATTGCTCCAAGATTTCAAGTGGGAGGTTTGGGGTCATCCTGCTTAGAGTCCGGATTTGGCCCCTAGCGACTTTTACCTGTTCCCTACCTGAAACACCGTTTGTCTGGTACTCGGTTCAGTTGTGACGACGAAGTGAGAAACGCTGCTCAGTTATGGCTGCATCAGCAGGAACGTGATTTCTATCGAGCCGGGATGGCCAAATTGGTCCTGCGGTCAAACAAATGTCTCAGTCGACATGGTGATTTCATTGAAAAATAAGTATGGTGCATCCTCTTACCATCCCAGGCATTGTTTCTTTCTTATAATCGCATATGTAACCTCTTTTTATGATCCACCCTCGTACTATTCAGTTTATGTTCTTTTTGCACCCCAAAAGATAAAACACCTCCTAGCACTGCTGAGACTCAATGCCTTGACCTTGTGTTTAGAAGGCAGAGATCATGACCAACAAGGACCCTTCTTTTCAAAACTCTTTTCAAACATGGAGTATGGCTTACCTTGATAACTTCTTCAGGATACCACATGGCAGGTTCATAATTTCCCGACTTGCAGCGATCACACTGCTGTCCATAAAGCTTCAGACAAACAACGCCTTCACCACTTGCTGGATTCAACAGAAACCAGAATGCAACTCTGCCTTTCATTGATGTCCAACCATGACCACAATCCTACAAAATAAATTAGAATACTACATTGCATATAGGTATCATAATTTGATTACACTGTAGAGTTCACAGTTTCAGATTATTTGAGATGCTGTTACACCTGTAAAATCCTAATGTCTCCAATTTAATAATGAGGTAAACATTTGCAACAGGAGACAGAACCAGTTGTAACACTTACAGCACTGTGACTAGTGGTTTCAATAATAGAGCTATCAGGATTAACATTAACAAAATTACTGCTACTAATAGCTTTAAGATTTGAGAAGATCTGAGATGCAGGAGATTTGAGAAATTTAAGGAGATTTGAAGAGATGCCAAATTATACAAAACCAACAATCAGAATTCGAGGGAACCCTAACCCTCATCGCGTTACTAACAGTTATCTACAAATCATCACAAAACTTATTTAGCTATGAATTATCATGCTTAACTGAATGGGTTACCTAGTGGCCGTAATCTTGGGGATACAAGCAGACACTTCATCGTAGGTGGACTGGGCTTATGCCATCGAACCTTCCTTCAACTTTCCTGCCTTCGGGTCTTCCATTCAATTCATCTTCCTCAAGCTCTAGTTAGAAATTCAGCTATATTATCCTATTCGCCTATAACTTCCCAGTTTTGTTAGAAAGCCAATTCTAATAACGTCCAACCAATA
>APH_0622
GGGCTAAGCACGTGCCCGCAGCTGAAATTCACCGTCAGCTCGTCGAGGTTTATGATGAAAACGTTATGAATCGACAACACGTGGCAAAATGGTGTCGCTTGTTTCAATCCTGCAGGGATGATGTGGCGAGG-------CCGCTCACAGAACACAGCAATTGCTCCAAGATTTCAAGCGGGAGGTTTGGGGCCATCCTGCGTACAGTCCGGATTTGGCCCCTAGCTACTTTTACCTGTTCCCTGTCTGAAACACCATTTGTCTGGTACTCGGTTCAGTTGTGACGAAGAAGTGAGAAACGCTGCTCAGTTATGGCTGCATCAGCAGGAACATGATTTCTATCGAGCCGGGATGGCCAAATTGGTCCTGCGGTCAAACAAATGTCTCAGTCGACATGGTGATTTCACTGAAAAATAAGTATGGTGCATCCTTTTACCATCCCAGGCATTGTTTCTTTCTTACAATCGCATATGTAACCTCTTTTTCTGATCCACCCTCGTACTATTCAGTTTATGTTCTTTTTGCACCCCAAAAGATAAAACACCTCCTAGCACTGCTGAGACTCAATGCCTTGACCTTGTGTTTAGAAGGCAGAGATCATGACCAACAAGGACCCTTCTTTTCAAAACTCTTTTCAAACATGGAGTATGGCTTACCTTGATAACTTCCTCAGGATACCACATGGCAGGTTCATAATTTCCCGACTTGCAGCGATCACACTGCTGTCCATAAAGCTTCAGACAAACAACGCCTTCACCACTTGCCGGATTCAACAGGAACCAGAATGCAACTCTGCCTTTCATTGATGTCCAACCATGACCACAATCCTACAAAATAAATTAGAATACTACATTGTATATAGGTATCATAATTTGATTACACTGTAGAGTTCACAGTTTCAGATTATTTGAGATGCTGTTACACCTGTAAAATCCTAATGTCTCCAATTTAATAATGAGGTAAACATTTGCAACAGAAGACAGAACCAGTTGTAACACTTACGTCAATGTGACTAGTGGTTTCAATAATAGAGCTATCAGGATTAACATTAACAAAATTACTGCTACTAATAGCTTTAAGATTTGAGAAGATCTGAGATGCAGGAGATTTGAGAAATTTAAGGAGATTTGAAGAGATGCCAAATTATACAACACCAACAATCAGAATTCGAGGGAACCCTAACCCTCATCGCGTTACTAACAGTTTCACACAAATCATCACAAAACTTATTTAGCTGTGAATTATCATGCTTAACTGAATGGGTTACCTGGTGGCCGTAATCTTGGGGATACAAGCAGACACTTCATCGTAGGTGGACTGGGCTTATGCCATCGAACCTTCCTTCAACTTTCCTGCCTTCGGGTCTTCCATTCAATTCATCTTCCTC--------------------------------------------------------------------------------------------
>APH_0683
GGGCTAAGCACGTGCCCGCAGCTGAAATTCACCGTCAGCTCGTCGAGGTTTATGGTGAAAACGTTATGAGTCGACAACACGTGGCAAAATGGTGTCGCTTGTTTCAATCCAGCAGGGATGATGTGGCGAGGTCCCACACCCCTGACAGAACACAGCAGTTGCTCCAAGATTTCAAGTGGGAGGTTTGGGGTCATCCTGCTTAGAGTCCGGATTTGGCCCCTAGCGACTTTTACCTGTTCCCTACCTGAAACACCGTTTGTCTGGTACTCGGTTCAGTTGTGACGACGAAGTGAGAAACGCTGCTCAGTTATGGCTGCATCAGCAGGAACTTGATTTCTATCGAGCCGGGATGGCCAAATTGGTCCTGCGGTCAAACAAATGTCTCAGTCGACATGGTGATTTCATTGAAAAATAAGTATGGTGCATCCTTTTACCATCCCAGGCATTGTTTCTTTCTTATAATCGCATATGTAACCTCTTTTTATGATCCACCCTCGTACTATTCAGTTTATGTTCTTTTTGCACAACAAAAGATAAAACACCTCCTAGCACTGCTGAGACTCAATGCCTTGACCTTGTGTTTAGAAGGCAGAGATCATGACCAACAAGGACCCTTCTTTTCAAAACTCTTTTCAAACATGGAGTATGGCTTACCTTGATAACTTCCTCAGGATACCACATGGCAGGTTCATAATTTCCCGACTTGCAGCGATCACACTGCTGTCCATAAAGCTTCAGACAAACAACGCCTTCACCACTTGCCGGATTCAACAGAAACCAGAATGCAACTCTGCCTTTCATTGATGTCCAACCATGACCACAATCCTACAAAATAAATTAGAATACTACATTGCATATAGGTATCATAATTTGATTACACTGTAGAGTTCGCAGTTTCAGATTATTTGAGATGCTGTTACACCTGTAAAATCCTAATGTCTCCAATTTAATAATGAGGTAAACATTTGCAACAGAAGACAGAACCAGTTGTAACACTTACAGCACTGTGACTAGTGGTTTCAATAATAGAGCTATCAGGATTAACATTAACAAAATTACTGCTACTAATAGCTTTAAGATTTGAGAAGATCTGAGATGCAGGAGATCTGAGAAATTTAAGGAGATTTGAAGAGATGCCAAATTATACAACACCAACAATCAGAATTCGAGGGAACCCTAACCCTCATCGCGTTACTAACAGTTATCTACAAATCATCACAAAACTTATTTAGCTATGAATTATCATGCTTAACTGAATGGGTTACCTGGTGGCCGTAATCTTGGGGATACAAGCAGACACTTCATCGTAGGTGGACTGGGCTTATGCCATCGAACCTTCCTTCAACTTTCCTGCCTTCGGGTCTTCCATTCAATTCATCTTCCTCAAGCTCTAATTAGAAATTCAGCTATATTATCCTATTCGCCTATAACTTCCCAGTTTTGTTAGAAAGCCAATTCTAATAACGTCCAACCAATA
>APH_0723
GGGCTAAGCACGTGCCCGCAGCTGAAATTCACCGTCAGCTCGTCGAGGTTTATGGTGAAAACGTTATGAGTCGAAAACACGTGGCAAAATGATGTCGCTTGTTTCAATCCAGCAGGGATGATGTGGCGAGGTCCCACACCCCTGACAGAACACAGCAATTGCTCCAAGATTTCAAGTGGGAGGTTTAGGGTCATCCTGCTTAGAGTCCGGATTTGGCCCCTAGCGACTTTTACCTGTTCCCTACCTGAAACACCGTTTGTCTGATACTCGGTTCAGTTGTGACGACGAAGTGAGAAACGCTGCTCAGTTATGGCTGCATCAGCAGGAACGTGATTTCTATCGAGCCGGGATGGCCAAATTGGTCCTGCGGTCAAACAAATGTCTCAGTCGACATGGTGATTTCACTGAAAAATAAGTATGGTGCATCCTTTTACCATCCCAGGCATTGTTTCTTTCTTACAATCGCATATGTAACCTCTTTTTCTGATCCACCCTCGTACTATTCAGTTTATGTTCTTTTTGCACCCCAAAAGATAAAACACCTCCTGGTACTGCTGAGACTCAATGCCTTGACCTTGTGTTTAGAAGGCAGAGATCATGACCAACAAGGACCCTTCTTTTCAAAACTCTTTTCAAACATGGAGTATGGCTTACCTTGATAACTTCCTCAGGATACCACATGGCAGGTTCATAATTTCCCGACTTGCAGCGATCACACTGCTGTCCATAAAGCTTCAGACAAACAACGCCTTCACCACTTGCCGGATTCAACAGGAACCAGAATGCAACTCTGCCTTTCATTGATGTCCAACCATGACCACAATCCTACAAAATAAATTAGAATACTACATTGCATATAGGTATCATAATTTGATTACACTGTAGAGTTCACAGTTTCAGATTATTTGAGATGCTGTTACACCTGTAAAATCCTAATGTCTCCAATTTAATAATGAGGTAAACATTTGCAACAGAAGACAGAACCAGTTGTAACACTTACAGCACTGTGACTAGTGGTTTCAATAATAGAGCTATCAGGATTAACATTAACAAAATTACTGCTACTAATAGCTTTAAGATTTGAGAAGATCTGAGATGCAGGAGATTTGAGAAATTTAAGGAGATTTGAAGAGATGCCAAATTATACAACACCAACAATCAGAATTCGAGGGAACCCTAACCCTCAGCGCGTTACTAACAGTTATCTACAAATCATCACAAAACTTATTTAGCTATGAATTATCATGCTTAACTGAATGGGTTACCTGGTGGCCGTAATCTTGGGGATACAAGCAGACACTTCATCGTAGGTGGACTGGGCTTATGCCATCGAACCTTCCTTCAACTTTCCTGCCTTCGGGTCTTCCATTCAATTCATCTTCCTCAAGCTCTAGTTAGAAATTCAGCTATATTATCATATTCGCCTATAACTTCCCAGTTTTGTTAGAAAGCCAATTCTAATAACGTCCAACCAATA
>APH_3191
----------------------------------------------------------------------------------------------------------------------------------------------------------------------------------------------------------------------GGCCCCTAGCGACTTTTACCTGTTCCCTACCTGAAACACCGTTTGTCTGGTACTCGGTTCAGTTGTGACGACGAAGTGAGAAACGCTGCTCAGTTATGGCTGCATCAGCAGGAACGTGATTTCTATCGAGCCGGGATGGCCAAATTGGTCCTGCGGTCAAACAAATGTCTCAGTCGACATGGTGATTTCATTGAAAAATAAGTATGGTGCATCCTCTTACCATCCCAGGCATTGTTTCTTTCTTATAATCGCATATGTAACCTCTTTTTATGATCCACCCTCGTACTATTCAGTTT---TTCTTTTTGCACCCCAAAAGATAAAACACCTCCTAGCACTGCTGAGACTCAATGCCTTGACCTTGTGTTTAGAAGGCAGAGATCATGACCAACAAGGACCCTTCTTTTCAAAACTCTTTTCAAACATGGAGTATGGCTTACCTTGATAACTTCTTCAGGATACCACATGGCAGGTTCATAATTTCCCGACTTGCAGCGATCACACTGCTGTCCATAAAGCTTCAGACAAACAACGCCTTCACCACTTGCCGGATTCAACAGAAACCAGAATGCAACTCTGCCTTTCATTGATGTCCAACCATGACCACAATCCTACAAAATAAATTAGAATACTACATTGTATATAGGTATCATAATTTGATTACACTGTAGAGTTCACAGTTTCAGATTATTTGAGATGCTGTTACACCTGTAAAATCCTAATGTCTCCAATTTAATAATGAGGTAAACATTTGCAACAGAAGACAGAACCAGTTGTAACACTTACAGCACTGTGACTAGTGGTTTCAATAATAAAGCTATCAGGATTAACATTAACAAAATTACTGCTACTAATAGCTTTAAGATTTGAGAAGATCTGAGATGCAGGAGATTTGAGAAATTTAAGGAGATTTGAAGAGATGCCAAATTATACAACACCAACAATCAGAATTCGAGGGAACCCTAACCCTCATCGCGTTACCAACAGTTTCACACAAATCATCACAAAACTTATTTAGTTATGAATTATCATGCTTAACTGAATGGGTTACCTGGTGGCCGTAATCTTGGGGATACAAGCAGACACTTCATCGTAGGTGGACTGGGCTTATGCCATCGAACCTTCCTTCAACTTTCCTGCCTTCGGGTCTTCCATTCAATTCATCTTCCTCAAGCTCTAGTTAGAAATTCAGCTATATTATCCTATTCGCCTATAACTTCCCAGTTTTGTTAGAAAGCCAATTCTAATAACGTCCAACCAATA
>APH_1438
------------------------------------------------------------------------------------------------------------------------------------------------------------------------------------------------------------------------------------------------------------------------------------------------------------------------------------------------------------------------------------------------------------------------------------------------------------------------------------------------------------------------------------------------------------------------------GACTCAATGCCTTGACCTTGTGTTTAGAAGGCAGAGATCATGACCAACAAGGACCCTTCTTTTCAAAACTCTTTTCAAACATGGAGTATGGCTTACCTTGATAACTTCTTCAGGATACCACATGGCAGGTTCATAATTTCCCGACTTGCAGCGATCACACTGCTGTCCATAAAGCTTCAGACAAACAACGCCTTCACCACTTGCCGGATTCAAC---------------------------------------------------------------------------------------------------------------------------------------------------------------------------------------------------------------------------------------------------------------------------------------------------------------------------------------------------------------------------------------------------------------------------------------------------------------------------------------------------------------------------------------------------------------------------------------------------------------------------------------------------------------------------------------------------------------------------------
>APH_0186
GAGCTAAGCACGTGCCCGCAGCTGAGATTTACCGTTCGCTCGTCGAGGTTTATGGTGAAAACGTTATGAGTCGAAAACACGTGGCAAAATGATGTCGCTTGTTTCAATCCAGCAGGGATGATGTGGCGAGGTCCCACACCCCTGACAGAACACAGCAGTTGCTCCAAGATTTCAAGTGGGAGGTTTGGGGTCATCCTGCTTAGAGTCCGGATTTGGCCCCTAGCAACTTTTACCTGTTCCCTACCTGAAACACCGTTTGTCTGGTACTCGGTTCAGTTGTGACGACGAAGTGAGAAACGCTGCTCAGTTATGGCTGCATCAGCAGGAACTTGATTTCTATCGAGCCGGGATGGCCAAATTGGTCCTGCGGTCAAACAAATGTCTCAGTCGACATGGTGATTTCATTGAAAAATAAGTATGGTGCATCCTTTTACCATCCCAGGCATTGTTTCTTTCTTATAAACACATATGTAACCTCTTTTCCTGATCCACCCTCGTACTATTCAGTTTATGTTCTTTTTGCACAACAAAACATAAAACACCTCCTAGCACTGCTGAGACTCAATGCCTTGACCTTGTGTTTAGAAGGCAGAGATCATGACCAACAAGGACCCTTCTTTTCAAAACTCTTTTCAAACATGGAGTATGGCTTACCTTGATAACTTCCTCAGGATACCACATGGCAGGTTCATAATTTCCCGACTTGCAGCGATCACACTGCTGTCCATAAAGCTTCAGACAAACAACGCCTTCACCACTTGCTGGATTCAACAGAAACCAGAATGCAACTCTACCTTTCATTGATGTCCAACCATGACCACAATCCTACAAAATAAATTAGAATACTACATTGCATATAGGTATCATAATTTGATTACACTGTAGAGTTCGCAGTTTCAGATTATTTGAGATGCTGTTACACCTGTAAAATCCTAATGTCTCCAATTTAATAATGAGGTAAACATTTGCAACAGAAGACAGAACCAGTTGTAACACTTACAGCACTGTGACTAGTGGTTTCAATAATAGAGCTATCAGGATTAACATTAACAAAATTACTGCTACTAATAGCTTTAAGATTTGAGAAGATCTGAGATGCAGGAGATTTGAGAAATTTAAGGAGATTTGAAGAGATGCCAAATTATACAACACCAACAATCAGAATTCGAGGGAACCCTAATCCTCATCGCGTTACTAACAGTTATCTACAAATCATCACAAAACTTATTTAGCTATGAATTATCATGCTTAACTGAATGGGTTACCTGGTGGCCGTAATCTTGGGGATACAAGCAGACACTTCATCGTAGGTGGACTGGGCTTATGCCATCGAACCTTCCTTCAACTTTCCTGCCTTCGGGTCTTCCATTCAATTCATCTTCCTCAAGCTCTAGTTAGAAATTCAGCTATATTATCCTATTCGCCTATAACTTCCCAGTTTTGTTAGAAAGCCAATTCTAATAACGTCCAACCAATA
>APH_3177
GAGCTAAGCACGTGCCCGCAGCTGAAATTTACCGTTCGCTCGTCGAGGTTTATGGTGAAAACGTTATGAGTCGAAAACACGTGGCAAAATGATGTCGCTTGTTTCAATCCAGCAGGGATGATGTGGCGAGGTCCCACACCCCTGACAGAACACAGCAATTGCTCCAAGATTTCAAGTGGGAGGTTTGGGGTCATCCTGCTTAGAGTCCGGATTTGGCACCTAGCGACCTTTACCTGTTCCCTACCTGAAACACCGTTTGTCTGGTACTCGGTTCAGTTGTGACGACGAAGTGAGAAACGCTGCTCAGTTATGGCTGCATCAGCAGGAACTTGATTTCTATCGAGCCTGGATGGCCAAATTGGTCCTGCGGTCAAACAAATGTCTCAGTCGACATGGTGATTTCATTGAAAAATAAGTATGGTGCATCCTTTTACCATCCCAGGCATTGTTTCTTTCTTATAAACGCATATGTAACCTCTTTTCCTGATCCACCCTCGTACTATTCAGTTTATGTTCTTTTTGCACAACAAAAGATAAAACACCTCCTAGTACTGCTGAGACTCAATGCCTTGACCTTGTGTTTAGAAGGCAGAGATCATGACCAACAAGGACCCTTCTTTTCAAAACTCTTTTCAAACATGGAGTATGGCTTACCTTGATAACTTCCTCAGGATACCACATGGCAGGTTCATAATTTCCCGACTTGCAGCGATCACACTGCTGTCCATAAAGCTTCAGACAAACAACGCCTTCACCACTTGCTGGATTCAACAGAAACCAGAATGCAACTCTGCCTTTCATTGATGTCCAACCATGACCACAATCCTACAAAATAAATTAGAATACTACATTGCATATAGGTATCATAATTTGATTACACTGTAGAGTTCACAGTTTCAGATTATTTGAGATGCTGTTACACCTGTAAAATCCTAATGTCTCCAATTTAATAATGAGGTAAACATTTGCAACAGGAGACAGAACCAGTTGTAACACTTACAGCACTGTGACTAGTGGTTTCAATAATAGAGCTATCAGGATTAACATTAACAAAATTACTGCTACTAATAGCTTTAAGATTTGAGAAGATCTGAGATGCAGGAGATTTGAGAAATTTAAGGAGATTTGAAGAGATGCCAAATTATACAAAACCAACAATCAGAATTCGAGGGAACCCTAACCCTCATCGCGTTACTAACAGTTATCTACAAATCATCACAAAACTTATTTAGCTATGAATTATCATGCTTAACTGAATGGGTTACCTGGTGGCCGTAATCTTGGGGATACAAGCAGACACTTCATCGTAGGTGGACTGGGCTTATGCCATCGAACCTTCCTTCAACTTTCCTGCCTTCGGGTCTTCCATTCAATTCATCTTCCTCAAGCTCTAGTTAGAAATTCAGCTATATTATCCTATTCGCCTATAACTTCCCAGTTTTGTTAGAAAGCCAATTCTAATAACGTCCAACCAATA
>APH_0185
GAGCTAAGCACGTGCCCGCAGCTGAAATTTACCGTTCGCTCGTCGAGGTTTATGGTGAAAACGTTATGAGTCGAAAACACGTGGCAAAATGATGTCGCTTGTTTCAATCCAGCAGGGATGATGTGGCGAGGTCCCACACCCCTGACAGAACACAGCAATTGCTCCAAGATTTCAAGTGGGAGGTTTGGGGTCATCCTGCTTAGAGTCCGGATTTGGCCCCTAGCGACTTTTACCTGTTCCCTACCTGAAACACCGTTTGTCTGGTACTCGGTTCAGTTGTGACGACGAAGTGAGAAACGCTGCTCAGTTATGGCTGCATCAGCAGGAACTTGATTTCTTTCGAGCCGGGATGGCCAAATTGGTCCTGCGGTCAAACAAATGTCTCAGTCGACATGGTGATTTTATTGAAAAATAAGTATGGTGCATCCTTTTACCATCCCAGGCATTGTTTCTTTCTTATAAACGCATATGTAACCTCTTTTCCTGATCCACCCTCGTACTATTCAGTTTATGTTCTTTTTGCACAACAAAAGATAAAACACCTCCTAGCACTGCTGAGACTCAATGCCTTGACCTTGTGTTTAGAAGGCAGAGATCATGACCAACAAGGACCCTTCTTTTCAAAACTCTTTTCAAACATGGAGTATGGCTTACCTTGATAACTTCCTCAGGATACCACATGGCAGGTTCATAATTTCCCGACTTGCAGCGATCACACTGCTGTCCATAAAGCTTCAGACAAACAACGCCTTCACCACTTGCTGGATTCAACAGAAACCAGAATGCAACTCTGCCTTTCATTGATGTCCAACCATGACCACAATCCTACAAAATAAATTAGAATACTACATTGCATATAGGTATCATAATTTGATTACACTGTAGAGTTCGCAGTTTCAGATTATTTGAGATGCTGTTACACCTGTAAAATCCTAATGTCTCCAATTTAATAATGAGGTAAACATTTGCAACAGAAGACAGAACCAGTTGTAACACTTACAGCACTGTGACTAGTGGTTTCAATAATAGAGCTATCAGGATTAACATTAACAAAATTACTGCTACTAATAGCTTTAAGATTTGAGAAGATCTGAGATGCAGGAGATTTGAGAAATCTGAGGAGATTTGAGAAGAT-----------------------------------------------------------------------------------------------------------------------------------------CTGAGATGCAGGAGATTTGA-----------------------------------------------------------------------------------------------------------------------------------------------------------------------------------------
>APH_0674
GAGCTAAGCACGTGCCCGCAGCTGAAATTTACCGTTCGCTCGTCGAGGTTTATGGTGAAAACGTTATGAGTCGAAAACACGTGGCAAAATGATGTCGCTTGTTTCAATCCAGCAGGGATGATGTGGCGAGGTCCCACACCCCTGACAGAACACAGCAATTGCTCCAAGATTTCAAGTGGGAGGTTTGGGGTCATCCTGCTTAGAGTCCGGATTTGGCCCCTAGCGACTTTTACCTGTTCCCTACCTGAAACACCGTTTGTCTGGTACTCGGTTCAGTTGTGACGACGAAGTGAGAAACGCTGCTCAGTTATGGCTGCATCAGCAGGAACTTGATTTCTATCGAGCCGGGATGGCCAAATTGGTCCTGCGGTCAAACAAATGTCTCAGTCGACATGGTGATTTCATTGAAAAATAAGTATGGTGCATCCTTTTACCATCCCAGGCATTGTTTCTTTCTTATAAACACATATGTAACCTCTTTTCCTGATCCACCCTCGTACTATTCAGTTTATGTTCTTTTTGCACAACAAAAGATAAAACACCTCCTAGCACTGCTGAGACTCAATGCCTTGACCTTGTGTTTAGAAGGCAGAGATCATGACCAACAAGGACCCTTCTTTTCAAAACTCTTTTCAAACATGGAGTATGGCTTACCTTGATAACTTCCTCAGGATACCACATGGCAGGTTCATAATTTCCCGACTTGCAGCGATCACACTGCTGTCCATAAAGCTTCAGACAAACAACGCCTTCACCACTTGCTGGATTCAACAGAAACCAGAATGCAACTCTGCCTTTCATTGATGTCCAACCATGACCACAATCCTACAAAATAAATTAGAATACTACATTGCATATAGGTATCATAATTTGATTACACTGTAGAGTTCACAGTTTCAGATTATTTGAGATGCTGTTACACCTGTAAAATCCTAATGTCTCCAATTTAATAATGAGGTAAACATTTGCAACAGAAGACAGAACCAGTTGTAACACTTACAGCACTGTGACTAGTGGTTTCAATAATAGAGCTATCAGGATTAACATTAACAAAATTACTGCTACTAATAGCTTTAAGATCTGAGAAGATCTGAGATGCAGGAGATTTGAGAAATCTGAGGAGATTTGAGAA---------------------------------------------------------------------------------------------------------------------------------------------------------------------------------------------------------------------------------------------------------------------------------------------------------------------------------------------------------
>APH_0880
GAGCTAAGCACGTGCCCGCAGCTGAAATTTACCGTTCGCTCGTCGAGGTTTATGGTGAAAACGTTATGAGTCGAAAACACGTGGCAAAATGATGTCGCTTGTTTCAATCCAGCAGGGATGATGTGGCGAGGTCCCACACCCCTGACAGAACACAGCAATTGCTCCAAGATTTCAAGTGGGAGGTTTGGGGTCATCCTGCTTAGAGTCCGGATTTGGCCCCTAGCGACTTTTACCTGTTCCCTACCTGAAACACCGTTTGTCTGGTACTCGGTTCAGTTGTGACGACGAAGTGAGAAACGCTGCTCAGTTATGGCTGCATCAGCAGGAACTTGATTTCTATCGAGCCGGGATGGCCAAATTGGTCCTGCGGTCAAACAAATGTCTCAGTCGACATGGTGATTTCATTGAAAAATAAGTATGGTGCATCCTCTTACCATCCCAGGCATTGTTTCTTTCTTATAATCGCATATGTAACCTCTTTTCCTGATCCACCCTCGTACTATTCAGTTTATGTTCTTTTTGCACAACAAAAGATAAAACACCTCCTAGCACTGCTGAGACTCAATGCCTTGACCTTGTGTTTAGAAGGCAGAGATCATGACCAACAAGGACCCTTCTTTTCAAAACTCTTTTCAAACATGGAGTATGGCTTACCTTGATAACTTCCTCAGGATACCACATGGCAGGTTCATAATTTCCCGACTTGCAGCGATCACACTGCTGTCCATAAAGCTTCAGACAAACAACGCCTTCACCACTTGCTGGATTCAACAGAAACCAGAATGCAACTCTGCCTTTCATTGATGTCCAACCATGACCACAATCCTACAAAATAAATTAGAATACTACATTGCATATAGGTATCATAATTTGATTACACTGTAGAGTTCACAGTTTCAGATTATTTGAGATGCTGTTACACCTGTAAAATCCTAATGTCTCCAATTTAATAATGAGGTAAACATTTGCAACAGAAGACAGAACCAGTTGTAACACTTACAGCAATGTGACTAGTGGTTTCAATAATAGAGCTATCAGGATTAACATTAACAAAATTACTGCTACTAATAGCTTTAAGATTTGAGAAGATCTGAGATGCAGGAGATTTGAGAAATTTAAGGAGATTTGAAGAGATGCCAAATTATACAACACCAACAATCAGAATTCGAGGGACCCCTAACCCTCATCGCGTTACTAACAGTTATCTACAAATCATCACAAAACTTATTTAGCTGTGAATTATCATGCTTAACTGAATGGGTTACCTGGTGGCCGTAATCTTGGGGATACAAGCAGACACTTCATCGTAGGTGGACTGGGCTTATGCCATCGAACCTTCCTTCAACTTTCCTGCCTTCGGGTCTTCCATTCAATTCATCTTCCTCAAGCTCTAGTTAGAAATTCAGCTATATTATCCTATTCGCCTATAACTTCCCAGTTTTGTTAGAAAGCCAATTCTAATAACGTCCAACCAATA
>APH_3188
GAGCTAAGCACGTGCCCGCAGCTGAAATTTACCGTTCGCTCGTCGAGGTTTATGGTGAAAACGTTATGAGTCGAAAACACGTGGCAAAATGATGTCCCTTGTTTCAATCCAGCAGGGATGATGTGGCGAGGTCCCACACCCCTGACAGAACACAGCAATTGCTCCAAGATTTCAAGTGGGAGGTTTGGGGTCATCCTGCTTAGAGTCCGGATTTGGCCCCTAGCGACTTTTACCTGTTCCCTACCTGAAACACCGTTTGTCTGGTACTCGGTTCAGTTGTGACGACGAAGTGAGAAACGCTGCTCAGTTATGGCTGCATCAGCAGGAACTTGATTTCTATCGAGCCGGGATGGCCAAATTGGTCCTGCGGTCAAACAAATGTCTCAGTCGACATGGTGATTTCATTGAAAAATAAGTATGGTGCATCCTTTTACCATCCCAGGCATTGTTTCTTTCTTATAAACGCATATGTAACCTCTTTTCCTGATCCACCCTCGTACTATTCAGTTTATGTTCTTTTTGCACAACAAAAGATAAAACACCTCCTAGCACTGCTGAGACTCAATGCCTTGACCTTGTGTTTAGAAGGCAGAGATCATGACCAACAAGGACCCTTCTTTTCAAAACTCTTTTCAAACATGGAGTATGGCTTACCTTGATAACTTCCTCAGGATACCACATGGCAGGTTCATAATTTCCCGACTTGCAGCGATCACACTGCTGTCCATAAAGCTTCAGACAAACAACGCCTTCACCACTTGCTGGATTCAACAGAAACCAGAATGCAACTCTGCCTTTCATTGATGTCCAACCATGACCACAATCCTACAAAATAAATTAGAATACTACATTGCATATAGGTATCATAATTTGATTACACTGTAGAGTTCACAGTTTCAGATTATTTGAGATGCTGTTACACCTGTAAAATCCTAATGTCTCCAATTTAATAATGAGGTAAACATTTGCAACAGAAGACAGAACCAGTTGTAACACTTACAGCACTGTGACTAGTGGTTTCAATAATAGAGCTATCAGGATTAACATTAACAAAATTACTGCTACTAATAGCTTTAAGATTTGAGAAGATCTGAGATGCAGGAGATTTGAGAAATTTAAGGAGATTTGAAGAGATGCCAAATTATACAACACCAACAATCAGAATTCGAGGGAACCCTAATCCTCATCGCGTTACTAACAGTTATCTACAAATCATCACAAAACTTATTTAGCTATGAATTATCATGCTTAACTGAATGGGTTACCTGGTGGCCGTAATCTTGGGGATACAAGCAGACACTTCATCGTAGGTGGACTGGGCTTATGCCATCGAACCTTCCTTCAACTTTCCTGCCTTCGGGTCTTCCATTCAATTCATCTTCCTCAAGCTCTAATTAGAAATTCAGCTATATTATCCTATTCGCCTATAACTTCCCAGTTTTTTTAGAAAGCCAATTCTAATAACGTCCAACCAATA
