# Supplementary material for: ﻿Discovery of a new tarantula species from the Madrean Sky Islands and the first documented instance of syntopy between two montane endemics (Araneae, Theraphosidae, Aphonopelma): a case of prior mistaken identity
Source: Zookeys. 2024 Aug 16;1210:61–98. doi: 10.3897/zookeys.1210.125318 (PMC11344175; doi:10.3897/zookeys.1210.125318)
Supplement: Supplementary material 8 — Phylogenomics files [file zookeys-1210-061_article-125318__-s008.zip › Suppl8/individual_UCE_loci/sl_realigned_uce_2001189.fas]

>APH_1357
------------------------------------------------------------------------------------------------------------------------------------------------------------------------------------------------------------------------------------------------------------------------------------------------------------------------------------------------------------------------------------------------------------------------------------------------------------------------------------------------------------------------------------------ATTACACATCATAAATACTTACTTCTCTCAGCTCTCTGATCTGTTCTCCAAGACCACCAATCATTGAATAAGAAATGTTGCCAGGATCTTCATGAGACATATTGTAGACTAATGGGTCCACTTCTCTGGGAAGG--------------------------------------------------------CCGATTTACA------------------------------------------------------------------------------------------TATAC-GAGA--------------------------------------------------------------------------------------------------------------------------------------------------------------------------------------AGTCTAAAC--------------------TTATATCAGAA-------TTCTAATTAT------CAGC--------------------------------GTATATCCGAACGTATATAGATCGG-------------------------------------------------------------------------------------------------------------------------------------------------------------------------------------------------------
>APH_0186
CTGGGGGATGCTTATGCCTACATTCATCACCAACATTCTGACATCCCTGCTTGAATGCTTTCACCCACTTTGTAAACCTTACTGTATGGTAATCCAGATGCTCCACAAGCCTGTACAAGTCCCTCATAGCACTGTTTTATGCTAAATTCCTCAGAACTTCAGTTTTCAGCCAACACCACTGCGCCACAACTTCAAAAATATGACTTCAACCAGCTAGTTACACCAACATGCCTTTGCATCGCTACCACATGTGCAGTGTCCTAGGCAGAACAAAACCATTCCAACTGAGGTAGATCAAGGAGCAACAGGGTCTGCCATAGAGTTGGTATAATGTTCTCACCCTTCATTCATGTCTCCAGTGTAACTGCTTCTCACTATTAAATTTCCAGCTTTTGTATCTAATAAAAAATTTCCAGGCATTAAGAATTCTTTATTATTATTTATTCCGGCAAACTTTGCTTGAATGAAAATAAACAAATGTTTGTTCTCATTCACAGGGTTTTCAAAGCACTCTCTCTATATATTACACATCATAAATACTTACTTCTCTCAGCTCTCTGATCTGTTCTCCAAGACCACCAATCATTGAATAAGAAATGTTGCCAGGATCTTCATGAGACATATTGTAGACTAATGGGTCCACTTCTCTGGGAAGGTACCTAAAAACAAAAATGCAAATAGATCAAGCATTGTGTACCTCTTTTAACACTTTCCAGTTTAAAGGCTACAAATAAAATAATATGGGTTGCCCAAATGAAACGTAGACAGAAGATGTAAGAGCTATCCTGATACAGCCAGCTAAAAGTAACCGCTATACTGAGACACAGCCCCCAGTGCTACACCAGCTTATCAAAGACCTTGGCATACAATGATGACTGCTGCTGATGGAAAAACTTTGTGGTGCAAGCTCAGCCTTGTCATGCAACTGGAATCACTAACCCCTGAGGGCCTTCTGCAGTGGTCTATGTTATTACTCGTCAGTGGTCACACATTGCATCTGGCCCAGTCCAAACAAATCCTCGACCGACGAGTTCCATTTCAAAAACAGTGCCACCAGTTATGGACAGCAGCCTGCCTTAAACACTAGTTGCCATACACTCTCTGCACATGCCAACAAATGTTAGCAGGCTTCTCCCCTTAATCCAGCACACAACAGATTACTGCTGTTTGTTCCACTTTAGATGTTTCCATTACATTCAGAGTAAGCTTCACCAAACACATACTCTCAGTTCCTCATATCCATACTAATTACCTCCTAGCTCTTCACTCAAGCTTATACCATATCTACTCATGTGGTAAAGACTTTTCTGTGGTCACTATACCAATT
>APH_3188
CTGGGGGATGCTTATGCCTACATTCATCACCAACATTCTGACATCCTTGCTTGAATGCTTTCACCCACTTTGTAAACCTTACTGTATGGTAATCCAGATGCTCCACAAGCCTGTACAAGTCCCTCATAGCACTGTTTTATGCTAAATTCCTCAGAACTTCAATTTTCAGCCAACACCACTGCGCCACAACTTCAAAAATATGACTTCAACCAGCTAGTTACACCAACATGCCTTTGCATCGCTACCACATGTGCAGTGTCCTAGGCAGAACAAAACCATTCCAACTGAGGTAGATCAAGGAGCAACAGGGTCTGCCATAGAGTTGGCATAATGTTCTCACCCTTCATTCATGTCTCCAGTGTAACTGCTTCTCACTATTAAATTTCCAGCTTTTGTATCTAATAAAAAATTTCCAGGCATTAAGAATTCTTTATTATTATTTATTCCGGCAAACTTTGCTTGAATGAAAATAAATAAATGTTTGTTCTCATTCACAGGGTTTTCAAAGCACTCTCTCTATATATTACACATCATAAATACTTACTTCTCTCAGCTCTCTGATCTGTTCTCCAAGACCACCAATCATTGAATAAGAAATGTTGCCAGGATCTTCATGAGACATATTGTAGACTAATGGGTCCACTTCTCTGGGAAGGTACCTAAAAACAAAAATGCAAATAGATCAAGCACTGTGTACCTCTTTTAACACTTTCCAGTTTAAAGGCTACAAATAAAATAATATGGGTTGCCCAAATGAAACGTAGACAGAAGATGTAACAGCTATCCTGATACAGCCAGCTAAAAGTAACCGCTATACTGAGACACAGCCCCCAGTGCTACACCAGCTTATCAAAGACCTTGGCATACAATGACGACTGCTGCTGATGGAAAAACTTTGTGGTGCAAGCTCAGCCTTGTCATGCAACTGGAATCACTAACCCCTGAGGGCCTTCTGCAGTAGTCTGTGTTATTACTCGTCAGTGGTCACACATTGCATCTGGCCCAGTCCAAACAAATCCTCGACCGATGAGTTCCCTTTCAAAAACAGTGCCACCAGTTATGGACAGCAGCCTGCCTTAAACACTTGTCGCCATACACTCTCTGCACATGCCAACAAATGTTAGCAGGCTTCTCCCCTTAATCCAGCACACAACAGATTACTGCTGTTTGTTCCACTTTAGATGTTTCCATTACATTCAGAGTAAGCTTCACCAAACACATACTCTCAGTTCCTCATATCCATACTAATTACCTCCTAGCTCTTCACTCAAGCTTATACCACATCTACTCATGTGGTAAAGACTTTTCTGTGGTCACTATACCAATT
>APH_5001
CTGGGGGACACCAATGCCAACATTCATCACTGACATTCTAATATCCCTGCTTGAATGCTTTCAACCACCTTGTAAACCTTACTGTACGGTAATCCAGATGCTCCACAAGCCTGTACAAGTCCGTCATAGCACTGTTTTATGCTAAATTCCTCAGAACTTCAATTTTCAGCCAACACCACTGCGCCACAACTTCAAAAATATGACTTCAACCAGCTAGTTACACCAACATGCCTTTGCATCGCTACCACATGCGCAGTGTCCTAGGCAGAACAAAACCATTCCAACTGAGGTAGGTCAAGGAGCAACAGGGTCTGCCATAGAGTTGGCATAATGTTCTCACCCTTCATTCATGTCTCCAGTGTAACTGCTTCTCACTATTAAATTTCCAGCTTTTGTATCTAATAAAAAATTTCCAGGCATTAAGAATTCTTTACTACTACTTATTCTGGCAAACTTTGCTTGAATGAAAATAAATAAATGTTTGTTCTCATTCACAGGGTTTTCAAAGCACTTTCTCTATATATTACACATCATAAATACTTACTTCTCTCAGCTCTCTGATCTGTTCTCCAAGACCACCAATCATTGAATAAGAAATGTTGCCAGGATCTTCATGAGACATATTGTAGACTAATGGGTCCACTTCTCTGGGAAGGTACCTAAAAACAAAAATGCAAATAGATCAAGCACTGTGTACCTCTTTTAACACTTTCCAGTTTAAAGGCTACAAATAAAATAATATGGGTTGCCCAAATGAAACGTAGACAGAAGATGTAACAGCTATCCTGATACAGCCAGCTAAAAGTAACCGCTATACTGAGACACAGCCCCCAGTGCTACACCAGCTTATCAAAGACCTTGGCATATAATGATGACTGCTGCTGATGGAAAAACTTTGTGGTGCAAGCTCAGCCTTGTCATGCAACTGGAATCACTAACCCCTGAGGGCCTTCTGCAGTGGTCTGTGTTATTACTCGTCAGTGGTCACACATTGCATCTGGCCCAGTCCAAACAAATCCTCGACCGATGAGTTCCATTTCAAAAACAGTGCCACCAGTTATGGACAGCAGCCTGCCTTAAACACTTGTCACCATACACTATCTGCACATGCCAACAAATGTTAGCAGGCTTCTCCCCTTAATCCAGCACACAACATATTACTGCTGTTTGTTCCACTTTAGATGTTTCCATTACATTCAGAGTAAGCTTCACCAAACACAT----------------------------------------------------------------------------------------------------------
>APH_5079
CTAGGGGATGCTTATGCCTACATTCATCACCAACATTCTGACATCCCTGCTTGAATGCTTTCAACCACCTTGTAAACCTTACTGTACGGTAATCCAGATGCTCCACAAGCCTGTACAAGTCCGTCATAGCACTGTTTTATGCTAAATTCCTCAGAACTTCAATTTTCAGCCAACACCACTGCGCCACAACTTCAAAAATATGACTTCAACCAGCTAGTTACACCAACATGCCTTTGCATCGCTACCACATGCGCAGTGTCCTAGGCAGAACAAAACCATTCCAACTGAGGTAGGTCAAGGAGCAACAGGGTCTGCCATAGAGTTGGCATAATGTTCTCACCCTTCATTCATGTCTCCAGTGTAACTGCTTCTCACTATTAAATTTCCAGCTTTTGTATCTAATAAAAAATTTCCAGGCATTAAGAATTCTTTACTACTACTTATTCTGGCAAACTTTGCTTGAATGAAAATAAATAAATGTTTGTTCTCATTCACGGGGTTTTCAAAGCACTTTCTCTATATATTACACATCATAAATACTTACTTCTCTCAGCTCTCTGATCTGTTCTCCAAGACCACCAATCATTGAATAAGAAATGTTGCCAGGATCTTCATGAGACATATTGTAGACTAATGGGTCCACTTCTCTGGGAAGGTACCTAAAAACAAAAATGCAAATAGATCAAGCACTGTGTACCTCTTTTAACACTTTCCAGTTTAAAGGCTACAAATAAAATAATATGGGTTGCCCAAATGAAACGTAGACAGAAGATGTAACAGCTATCCTGATACAGCCAGCTAAAAGTAACCGCTATACTGAGACACAGCCCCCAGTGCTACACCAGCTTATCAAAGACCTTGGCATATAATGATGACTGCTGCTGATGGAAAAACTTTGTGGTGCAAGCTCAGCCTTGTCATGCAACTGGAATCACTAACCCCTGAGGGCCTTCTGCAGTGGTCTGTGTTATTACTCGTCAGTGATCACACATTGCATCTGGCCCAGTCCAAACAAATCCTCGACCGATGAGTTCCATTTCAAAAACAGTGCCACCAGTTATGGACAGCAGCCTGCCTTAAACACTTGTCACCATACACTCTCTGCACATGCCAACAAATGTTAGCAGGCTTCTCCCCTTAATCCAGCACACAACATATTACTGCTGTTTGTTCCACTTTAGATGTTTCCATTACATTCAGAGTAAGCTTCACCAAACACATACTCTCAGTTCCTCATATCCAT------------------------------------------------------------------------------------
>APH_3177
CTAAGGGATGCTTATGCCTACATTCATCACCAACATTCTGACATCCCTGCTTGAATGCTTTCAACCACCTTGTAAACCTTACTGTACGGTAATCCAGATGCTCCACAAGCCTGTACAAGTCCGTCATAGCACTGTTTTATGCTAAATTCCTCAGAACTTCAATTTTCAGCCAACACCACTGCGCCACAACTTCAAAAATATGACTTCAACCAGCTAGTTACACCAACATGCCTTTGCATCGCTACCACATGCGCAGTGTCCTAGGCAGAACAAAACCATTCCAACTGAGGTAGGTCAAGGAGCAACAGGGTCTGCCATAGAGTTGGCATAATGTTCTCACCCTTCATTCATGTCTCCAGTGTAACTGCTTCTCACTATTAAATTTCCAGCTTTTGTATCTAATAAAAAATTTCCAGGCATTAAGAATTCTTTACTACTACTTATTCCGGCAAACTTTGCTTGAATGAAAATAAATAAATGTTTGTTCTCATTCACAGGGTTTTCAAAGCACTCTCTCTATATATTACACATCATAAATACTTACTTCTCTCAGCTCTCTGATCTGTTCTCCAAGACCACCAATCATTGAATAAGAAATGTTGCCAGGATCTTCATGAGACATATTGTAGACTAATGGGTCCACTTCTCTGGGAAGGTACCTAAAAACAAAAATGCAAATAGATCAAGCACTGTGTACCTCTTTTAACACTTTCCAGTTTAAAGGCTACAAATAAAATAATATGGGTTGCCCAAATGAAACGTAGACAGAAGATGTAACAGCTATCCTGATACAGCCAGCTAAAAGTAACCGCTATACTGAGACACAGCCCCCAGTGCTACACCAGCTTATCAAAGACCTTGGCATATAATGATGACTGCTGCTGATGGAAAAACTTTGTGGTGCAAGCTCAGCCTTGTCATGCAACTGGAATCACTAACCCCTGAGGGCCTTCTGCAGTGGTCTGTGTTATTACTCGTCAGTGGTCACACATTGCATCTGGCCCAGTCCAAACAAATCCTCGACCGATGAGTTCCATTTCAAAAACAGTGCCACCAGTTATGGACAGCAGCCTGCCTTAAACACTTGTCACCATACACTCTCTGCACATGCCAACAAATGTTAGCAGGCTTCTCCCCTTAATCCAGCACACAACAGATTACTGCTGTTTGTTCCACTTTAGATGTTTCCATTACATTCAGAGTAAGCTTCACCAAACACATACTCTCAGTTCCTCATATCCATACTAATTACCTCCTAGCTCTTCACTCGAGCTTATACCACATCTACTCATGTGGTAAAGACTTTTCTGTGGTCACTATACCAATT
>APH_1602
CTAGGGGATGCTTATGCCTACATTCATCACCAACATTCTGACATCCCTGCTTGAATGCTTTCAACCACCTTGTAAACCTTACTGTACGGTAATCCAGATGCTCCACAAGCCTGTACAAGTCCGTCATAGCACTGTTTTATGCTAAATTCCTCAGAACTTCAATTTTCAGCCAACACCACTGCGCCACAACTTCAAAAATATGACTTCAACCAGCTAGTTACACCAACATGCCTTTGCATCGCTACCACATGCGCAGTGTCCTAGGCAGAACAAAACCATTCCAACTGAGGTAGGTCAAGGAGCAACAGGGTCTGCCATAGAGTTGGCATAATGTTCTCACCCTTCATTCATGTCTCCAGTGTAACTGCTTCTCACTATTAAATTTCCAGCTTTTGTATCTAATAAAAAATTTCCAGGCATTAAGAATTCTTTACTACTACTTATTCCGGCAAACTTTGCTTGAATGAAAATAAATAAATGTTTGTTCTCATTCACAGGGTTTTCAAAGCACTCTCTCTATATATTACACATCATAAATACTTACTTCTCTCAGCTCTCTGATCTGTTCTCCAAGACCACCAATCATTGAATAAGAAATGTTGCCAGGATCTTCATGAGACATATTGTAGACTAATGGGTCCACTTCTCTGGGAAGGTACCTAAAAACAAAAATGCAAATAGATCAAGCACTGTGTACCTCTTTTAACACTTTCCAGTTTAAAGGCTACAAATAAAATAATATGGGTTGCCCAAATGAAACGTAGACAGAAGATGTAACAGCTATCCTGATACAGCCAGCTAAAAGTAACCGCTATACTGAGACACAGCCCCCAGTGCTACACCAGCTTATCAAAGACCTTGGCATATAATGATGACTGCTGCTGATGGAAAAACTTTGTGGTGCAAGCTCAGCCTTGTCATGCAACTGGAATCACTAACCCCTGAGGGCCTTCTGCAGTGGTCTGTGTTATTACTCGTCAGTGGTCACACATTGCATCTGGCCCAGTCCAAACAAATCCTCGACCGATGAGTTCCATTTCAAAAACAGTGCCACCAGTTATGGACAGCAGCCTGCCTTAAACACTTGTCACCATACACTCTCTGCACATGCCAACAAATGTTAGCAGGCTTCTCCCCTTAATCCAGCACACAACAGATTACTGCTGTTTGTTCCACTTTAGATGTTTCCATTACATTCAGAGTAAGCTTCACCAAACACATACTCTCAGTTCCTCATATCCATACTAATTACCTCCTAGCTCTTCACTCGAGCTTATACCACATCTACTCATGTGGTAAAGACTTTTCTGTGGTCACTATACCAATT
>APH_4021
CTAGGGGATGCTTATGCCTACATTCATCACCAACATTCTGACATCCCTGCTTGAATGCTTTCAACCACCTTGTAAACCTTACTGTACGGTAATCCAGATGCTCCACAAGCCTGTACAAGTCCGTCATAGCACTGTTTTATGCTAAATTCCTCAGAACTTCAATTTTCAGCCAACACCACTGCGCCACAACTTCAAAAATATGACTTCAACCAGCTAGTTACACCAACATGCCTTTGCATCGCTACCACATGCGCAGTGTCCTAGGCAGAACAAAACCATTCCAACTGAGGTAGGTCAAGGAGCAACAGGGTCTGCCATAGAGTTGGCATAATGTTCTCACCCTTCATTCATGTCTCCAGTGTAACTGCTTCTCACTATTAAATTTCCAGCTTTTGTATCTAATAAAAAATTTCCAGGCATTAAGAATTCTTTACTACTACTTATTCCGGCAAACTTTGCTTGAATGAAAATAAATAAATGTTTGTTCTCATTCACAGGGTTTTCAAAGCACTCTCTCTATATATTACACATCATAAATACTTACTTCTCTCAGCTCTCTGATCTGTTCTCCAAGACCACCAATCATTGAATAAGAAATGTTGCCAGGATCTTCATGAGACATATTGTAGACTAATGGGTCCACTTCTCTGGGAAGGTACCTAAAAACAAAAATGCAAATAGATCAAGCACTGTGTACCTCTTTTAACACTTTCCAGTTTAAAGGCTACAAATAAAATAATATGGGTTGCCCAAATGAAACGTAGACAGAAGATGTAACAGCTATCCTGATACAGCCAGCTAAAAGTAACCGCTATACTGAGACACAGCCCCCAGTGCTACACCAGCTTATCAAAGACCTTGGCATATAATGATGACTGCTGCTGATGGAAAAACTTTGTGGTGCAAGCTCAGCCTTGTCATGCAACTGGAATCACTAACCCCTGAGGGCCTTCTGCAGTGGTCTGTGTTATTACTCGTCAGTGGTCACACATTGCATCTGGCCCAGTCCAAACAAATCCTCGACCGATGAGTTCCATTTCAAAAACAGTGCCACCAGTTATGGACAGCAGCCTGCCTTAAACACTTGTCACCATACACTCTCTGCACATGCCAACAAATGTTAGCAGGCTTCTCCCCTTAATCCAGCACACAACAGATTACTGCTGTTTGTTCCACTTTAGATGTTTCCATTACATTCAGAGTAAGCTTCACCAAACACATACTCTCAGTTCCTCATATCCATACTAATTACCTCCTAGCTCTTCACTCGAGCTTATACCACATCTACTCATGTGGTAAAGACTTTTCTGTGGTCACTATACCAATT
>APH_0683
CTAGGGGATGCTTATGCCTACATTCATCACCAACATTCTGACATCCCTGCTTGAATGCTTTCAACCACCTTGTAAACCTTACTGTACGGTAATCCAGATGCTCCACAAGCCTGTACAAGTCCGTCATAGCACTGTTTTATGCTAAATTCCTCAGAACTTCAATTTTCAGCCAACACCACTGCGCCACAACTTCAAAAATATGACTTCAACCAGCTAGTTACACCAACATGCCTTTGCATCGCTACCACATGCGCAGTGTCCTAGGCAGAACAAAACCATTCCAACTGAGGTAGGTCAAGGAGCAACAGGGTCTGCCATAGAGTTGGCATAATGTTCTCACCCTTCATTCATGTCTCCAGTGTAACTGCTTCTCACTATTAAATTTCCAGCTTTTGTATCTAATAAAAAATTTCCAGGCATTAAGAATTCTTTACTACTACTTATTCCGGCAAACTTTGCTTGAATGAAAATAAATAAATGTTTGTTCTCATTCACAGGGTTTTCAAAGCACTCTCTCTATATATTACACATCATAAATACTTACTTCTCTCAGCTCTCTGATCTGTTCTCCAAGACCACCAATCATTGAATAAGAAATGTTGCCAGGATCTTCATGAGACATATTGTAGACTAATGGGTCCACTTCTCTGGGAAGGTACCTAAAAACAAAAATGCAAATAGATCAAGCACTGTGTACCTCTTTTAACACTTTCCAGTTTAAAGGCTACAAATAAAATAATATGGGTTGCCCAAATGAAACGTAGACAGAAGATGTAACAGCTATCCTGATACAGCCAGCTAAAAGTAACCGCTATACTGAGACACAGCCCCCAGTGCTACACCAGCTTATCAAAGACCTTGGCATATAATGATGACTGCTGCTGATGGAAAAACTTTGTGGTGCAAGCTCAGCCTTGTCATGCAACTGGAATCACTAACCCCTGAGGGCCTTCTGCAGTGGTCTGTGTTATTACTCGTCAGTGGTCACACATTGCATCTGGCCCAGTCCAAACAAATCCTCGACCGATGAGTTCCATTTCAAAAACAGTGCCACCAGTTATGGACAGCAGCCTGCCTTAAACACTTGTCACCATACACTCTCTGCACATGCCAACAAATGTTAGCAGGCTTCTCCCCTTAATCCAGCACACAACAGATTACTGCTGTTTGTTCCACTTTAGATGTTTCCATTACATTCAGAGTAAGCTTCACCAAACACATACTCTCAGTTCCTCATATCCATACTAATTACCTCCTAGCTCTTCACTCGAGCTTATACCACATCTACTCATGTGGTAAAGACTTTTCTGTGGTCACTATACCAATT
>APH_0136
CTAGGGGATGCTTATGCCTACATTCATCACCAACATTCTGACATCCCTGCTTGAATGCTTTCAACCACCTTGTAAACCTTACTGTACGGTAATCCAGATGCTCCACAAGCCTGTACAAGTCCGTCATAGCACTGTTTTATGCTAAATTCCTCAGAACTTCAATTTTCAGCCAACACCACTGCGCCACAACTTCAAAAATATGACTTCAACCAGCTAGTTACACCAACATGCCTTTGCATCGCTACCACATGCGCAGTGTCCTAGGCAGAACAAAACCATTCCAACTGAGGTAGGTCAAGGAGCAACAGGGTCTGCCATAGAGTTGGCATAATGTTCTCACCCTTCATTCATGTCTCCAGTGTAACTGCTTCTCACTATTAAATTTCCAGCTTTTGTATCTAATAAAAAATTTCCAGGCATTAAGAATTCTTTACTACTACTTATTCCGGCAAACTTTGCTTGAATGAAAATAAATAAATGTTTGTTCTCATTCACAGGGTTTTCAAAGCACTCTCTCTATATATTACACATCATAAATACTTACTTCTCTCAGCTCTCTGATCTGTTCTCCAAGACCACCAATCATTGAATAAGAAATGTTGCCAGGATCTTCATGAGACATATTGTAGACTAATGGGTCCACTTCTCTGGGAAGGTACCTAAAAACAAAAATGCAAATAGATCAAGCACTGTGTACCTCTTTTAACACTTTCCAGTTTAAAGGCTACAAATAAAATAATATGGGTTGCCCAAATGAAACGTAGACAGAAGATGTAACAGCTATCCTGATACAGCCAGCTAAAAGTAACCGCTATACTGAGACACAGCCCCCAGTGCTACACCAGCTTATCGAAGACCTTGGCATATAATGATGACTGCTGCTGATGGAAAAACTTTGTGGTGCAAGCTCAGCCTTGTCATGCAACTGGAATCACTAACCCCTGAGGGCCTTCTGCAGTGGTCTGTGTTATTACTCGTCAGTGGTCACACATTGCATCTGGCCCAGTCCAAACAAATCCTCGACCGATGAGTTCCATTTCAAAAACAGTGCCACCAGTTATGGACAGCAGCCTGCCTTAAACACTTGTCACCATACACTCTCTGCACATGCCAACAAATGTTAGCAGGCTTCTCCCCTTAATCCAGCACACAACAGATTACTGCTGTTTGTTCCACTTTAGATGTTTCCATTACATTCAGAGTAAGCTTCACCAAACACATACTCTCAGTTCCTCATATCCATACTAATTACCTCCTAGCTCTTCACTCGAGCTTATACCACATCTACTCATGTGGTAAAGACTTTTCTGTGGTCACTATACCAATT
>APH_4024
CTAGGGGATGCTTATGCCTACATTCATCACCAACATTCTGACATCCCTGCTTGAATGCTTTCAACCACCTTGTAAACCTTACTGTACGGTAATCCAGATGCTCCACAAGCCTGTACAAGTCCGTCATAGCACTGTTTTATGCTAAATTCCTCAGAACTTCAATTTTCAGCCAACACCACTGCGCCACAACTTCAAAAATATGACTTCAACCAGCTAGTTACACCAACATGCCTTTGCATCGCTACCACATGCGCAGTGTCCTAGGCAGAACAAAACCATTCCAACTGAGGTAGGTCAAGGAGCAACAGGGTCTGCCATAGAGTTGGCATAATGTTCTCACCCTTCATTCATGTCTCCAGTGTAACTGCTTCTCACTATTAAATTTCCAGCTTTTGTATCTAATAAAAAATTTCCAGGCATTAAGAATTCTTTACTACTACTTATTCTGGCAAACTTTGCTTGAATGAAAATAAATAAATGTTTGTTCTCATTCACAGGGTTTTCAAAGCACTTTCTCTATATATTACACATCATAAATACTTACTTCTCTCAGCTCTCTGATCTGTTCTCCAAGACCACCAATCATTGAATAAGAAATGTTGCCAGGATCTTCATGAGACATATTGTAGACTAATGGGTCCACTTCTCTGGGAAGGTACCTAAAAACAAAAATGCAAATAGATCAAGCACTGTGTACCTCTTTTAACACTTTCCAGTTTAAAGGCTACAAATAAAATAATATGGGTTGCCCAAATGAAACGTAGACAGAAGATGTAACAGCTATCCTGATACAGCCAGCTAAAAGTAACCGCTATACTGAGACACAGCCCCCAGTGCTACACCAGCTTATCAAAGACCTTGGCATATAATGATGACTGCTGCTGATGGAAAAACTTTGTGGTGCAAGCTCAGCCTTGTCATGCAACTGGAATCACTAACCCCTGAGGGCCTTCTGCAGTGGTCTGTGTTATTACTCGTCAGTGGTCACACATTGCATCTGGCCCAGTCCAAACAAATCCTCGACCGATGAGTTCCATTTCAAAAACAGTGCCACCAGTTATGGACAGCAGCCTGCCTTAAACACTTGTCACCATACACTCTCTGCACATGCCAACAAATGTTAGCAGGCTTCTCCCCTTAATCCAGCACACAACATATTACTGCTGTTTGTTCCACTTTAGATGTTTCCATTACATTCAGAGTAAGCTTCACCAAACACATACTCTCAGTTCCTCATATCCATACTAATTACCTCCTAGCTCTTCACTCAAGCTTATACCACATCTACTCATGTGGTAAAGACTTTTCTGTGGTCACTATACCAATT
>APH_5003
CTAGGGGATGCTTATGCCTACATTCATCACCAACATTCTGACATCCCTGCTTGAATGCTTTCAACCACCTTGTAAACCTTACTGTACGGTAATCCAGATGCTCCACAAGCCTGTACAAGTCCGTCATAGCACTGTTTTATGCTAAATTCCTCAGAACTTCAATTTTCAGCCAACACCACTGCGCCACAACTTCAAAAATATGACTTCAACCAGCTAGTTACACCAACATGCCTTTGCATCGCTACCACATGCGCAGTGTCCTAGGCAGAACAAAACCATTCCAACTGAGGTAGGTCAAGGAGCAACAGGGTCTGCCATAGAGTTGGCATAATGTTCTCACCCTTCATTCATGTCTCCAGTGTAACTGCTTCTCACTATTAAATTTCCAGCTTTTGTATCTAATAAAAAATTTCCAGGCATTAAGAATTCTTTACTACTACTTATTCTGGCAAACTTTGCTTGAATGAAAATAAATAAATGTTTGTTCTCATTCACAGGGTTTTCAAAGCACTTTCTCTATATATTACACATCATAAATACTTACTTCTCTCAGCTCTCTGATCTGTTCTCCAAGACCACCAATCATTGAATAAGAAATGTTGCCAGGATCTTCATGAGACATATTGTAGACTAATGGGTCCACTTCTCTGGGAAGGTACCTAAAAACAAAAATGCAAATAGATCAAGCACTGTGTACCTCTTTTAACACTTTCCAGTTTAAAGGCTACAAATAAAATAATATGGGTTGCCCAAATGAAACGTAGACAGAAGATGTAACAGCTATCCTGATACAGCCAGCTAAAAGTAACCGCTATACTGAGACACAGCCCCCAGTGCTACACCAGCTTATCAAAGACCTTGGCATATAATGATGACTGCTGCTGATGGAAAAACTTTGTGGTGCAAGCTCAGCCTTGTCATGCAACTGGAATCACTAACCCCTGAGGGCCTTCTGCAGTGGTCTGTGTTATTACTCGTCAGTGGTCACACATTGCATCTGGCCCAGTCCAAACAAATCCTCGACCGATGAGTTCCATTTCAAAAACAGTGCCACCAGTTATGGACAGCAGCCTGCCTTAAACACTTGTCACCATACACTCTCTGCACATGCCAACAAATGTTAGCAGGCTTCTCCCCTTAATCCAGCACACAACATATTACTGCTGTTTGTTCCACTTTAGATGTTTCCATTACATTCAGAGTAAGCTTCACCAAACACATACTCTCAGTTCCTCATATCCATACTAATTACCTCCTAGCTCTTCACTCAAGCTTATACCAC---------------------------------------------
>APH_4029
CTAGGGGATGCTTATGCCTACATTCATCACCAACATTCTGACATCCCTGCTTGAATGCTTTCAACCACCTTGTAAACCTTACTGTACGGTAATCCAGATGCTCCACAAGCCTGTACAAGTCCGTCATAGCACTGTTTTATGCTAAATTCCTCAGAACTTCAATTTTCAGCCAACACCACTGCGCCACAACTTCAAAAATATGACTTCAACCAGCTAGTTACACCAACATGCCTTTGCATCGCTACCACATGCGCAGTGTCCTAGGCAGAACAAAACCATTCCAACTGAGGTAGGTCAAGGAGCAACAGGGTCTGCCATAGAGTTGGCATAATGTTCTCACCCTTCATTCATGTCTCCAGTGTAACTGCTTCTCACTATTAAATTTCCAGCTTTTGTATCTAATAAAAAATTTCCAGGCATTAAGAATTCTTTACTACTACTTATTCTGGCAAACTTTGCTTGAATGAAAATAAATAAATGTTTGTTCTCATTCACAGGGTTTTCAAAGCACTTTCTCTATATATTACACATCATAAATACTTACTTCTCTCAGCTCTCTGATCTGTTCTCCAAGACCACCAATCATTGAATAAGAAATGTTGCCAGGATCTTCATGAGACATATTGTAGACTAATGGGTCCACTTCTCTGGGAAGGTACCTAAAAACAAAAATGCAAATAGATCAAGCACTGTGTACCTCTTTTAACACTTTCCAGTTTAAAGGCTACAAATAAAATAATATGGGTTGCCCAAATGAAACGTAGACAGAAGATGTAACAGCTATCCTGATACAGCCAGCTAAAAGTAACCGCTATACTGAGACACAGCCCCCAGTGCTACACCAGCTTATCAAAGACCTTGGCATATAATGATGACTGCTGCTGATGGAAAAACTTTGTGGTGCAAGCTCAGCCTTGTCATGCAACTGGAATCACTAACCCCTGAGGGCCTTCTGCAGTGGTCTGTGTTATTACTCGTCAGTGGTCACACATTGCATCTGGCCCAGTCCAAACAAATCCTCGACCGATGAGTTCCATTTCAAAAACAGTGCCACCAGTTATGGACAGCAGCCTGCCTTAAACACTTGTCACCATACACTCTCTGCACATGCCAACAAATGTTAGCAGGCTTCTCCCCTTAATCCAGCACACAACATATTACTGCTGTTTGTTCCACTTTAGATGTTTCCATTACATTCAGAGTAAGCTTCACCAAACACATACTCTCAGTTCCTCATATCCATACTAATTACCTCCTAGCTCTTCACTCAAGCTTATACCACATCTACTCATGT---------------------------------
>APH_0880
------------------------------------------------------------------------------------------AAACCAGACAGACCTT--GTCTGGAGAGGTAGCCC----------------------TCCCCCGTTCGTCACTCTGTAGCTAACAGAGCGTC--------------------------------------------CGGGTCTCCGCACCACGTGGAGGTGCGCAGTGTCCTAGGCAGAACAAAACCATTCCAACTGAGGTAGGTCAAGGAGCAACAGGGTCTACCATAGAGTTGGCATAATGTTCTCACCCTTCATTCATGTCTCCAGTGTAACTGCTTCTCACTATTAAATTTCCAGCTTTTGTATCTAATAAAAAATTTCCAGGCATTAAGAATTCTTTACTACTACTTATTCCGGCAAACTTTGCTTGAATGAAAATAAATAAATGTTTGTTCTCATTCACAGGGTTTTCAAAGCACTCTCTCTATATATTACACATCATAAATACTTACTTCTCTCAGCTCTCTGATCTGTTCTCCAAGACCACCAATCATTGAATAAGAAATGTTGCCAGGATCTTCATGAGACATATTGTAGACTAATGGGTCCACTTCTCTGGGAAGGTACCTAAAAACAAAAATGCAAATAGATCAAGCACTGTGTACCTCTTTTAACACTTTCCAGTTTAAAGGCTACAAATAAAATAATATGGGTTGCCCAAATGAAACGTAGACAGAAGATGTAACAGCTATCCTGATACAGCCAGCTAAAAGTAACCGCTATACTGAGACACAGCCCCCAGTGCTACACCAGCTTATCAAAGACCTTGGCATATAATGATGACTGCTGCTGATGGAAAAACTTTGTGGTGCAAGCTCAGCCTTGTCATGCAACTGGAATCACTAACCCCTGAGGGCCTTCTGCAGTGGTCTGTGTTATTACTCGTCAGTGGTCACACATTGCATCTGGCCCAGTCCAAACAAATCCTCGACCGATGAGTTCCATTTCAAAAACAGTGCCACCAGTTATGGACAGCAGCCTGCCTTAAACACTTGTCACCATACACTCTCTGCACATGCCAACAAATGTTAGCAGGCTTCTCCCCTTAATCCAGCACACAACAGATTACTGCTGTTTGTTCCACTTTAGATGTTTCCATTACATTCAGAGTAAGCTTCACCAAACACATACTCTCAGTTCCTCATATCCATACTAATTACCTCCTAGCTCTTCACTCGAGCTTATACCACATCTACTCATGTGGTAAAGACTTTTCTGTGGTCACTATACCAATT
>APH_1535
----------------------------------CTCCTGTTTTCTTTTGTGTTTCTCTTGCGGCCAA----------TAATTATGGAACAACCCAA---------------------------------------------TAAATTCCTCAGAACTTCAATTTTCAGCCAACACCACTGCGCCACAACTTCAAAAATATGACTTCAACCAGCTAGTTACACCAACATGCCTTTGCATCGCTACCACATGCGCAGTGTCCTAGGCAGAACAAAACCATTCCAACTGAGGTAGGTCAAGGAGCAACAGGGTCTGCCACAGAGTTGGCATAATGTTCTCACCCTTCATTCATGTCTCCAGTGTAACTGCTTCTCACTATTAAATTTCCAGCTTTTGTATCTAATAAAAAATTTCCAGGCATTAAGAATTCTTTACTACTACTTATTCTGGCAAACTTTGCTTGAATGAAAATAAATAAATGTTTGTTCTCATTCACAGGGTTTTCAAAGCACTTTCTCTATATATTACACATCATAAATACTTACTTCTCTCAGCTCTCTGATCTGTTCTCCAAGACCACCAATCATTGAATAAGAAATGTTGCCAGGATCTTCATGAGACATATTGTAGACTAATGGGTCCACTTCTCTGGGAAGGTACCTAAAAACAAAAATGCAAATAGATCAAGCACTGTGTACCTCTTTTAACACTTTCCAGTTTAAAGGCTACAAATAAAATAATATGGGTTGCCCAAATGAAACGTAGACAGAAGATGTAACAGCTATCCTGATACAGCCAGCTAAAAGTAACCGCTATACTGAGACACAGCCCCCAGTGCTACACCAGCTTATCAAAGACCTTGGCATATAATGATGACTGCTGCTGATGGAAAAACTTTGTGGTGCAAGCTCAGCCTTGTCATGCAACTGGAATCACTAACCCCTGAGGGCCTTCTGCAGTGGTCTGTGTTATTACTCGTCAGTGGTCACACATTGCATCTGGCCCAGTCCAAACAAATCCTCGACCGATGAGTTCCATTTCAAAAACAGTGCCACCAGTTATGGACAGCAGCCTGCCTTAAACACTTGTCACCATACACTCTCTGCACATGCCAACAAATGTTAGCAGGCTTCTCCCCTTAATCCAGCACACAACATATTACTGCTGTTTGTTCCACTTTAGATGTTTCCATTACATTCAGAGTAAGCTTCACCAAACACATACTCTCAGTTCCTCATATCCATACTAATTACCTCCTAGCTCTTCACTCAAGCTTATACCACATCTACTCATGTGGTAAAGACTTTTCTGTGGTCACTATACCAATT
>APH_4005
CTAGGGGATGCTTATGCCTACATTCATCACCAACATTCTGACATCCCTGCTTGAATGCTTTCAACCACCTTGTAAACCTTACTGTACGGTAATCCAGATGCTCCACAAGCCTGTACAAGTCCGTCATAGCACTGTTTTATGCTAAATTCCTCAGAACTTCAATTTTCAGCCAACACCACTGCGCCACAACTTCAAAAATATGACTTCAACCAGCTAGTTACACCAACATGCCTTTGCATCGCTACCACATGCGCAGTGTCCTAGGCAGAACAAAACCATTCCAACTGAGGTAGGTCAAGGAGCAACAGGGTCTGCCATAGAGTTGGCATAATGTTCTCACCCTTCATTCATGTCTCCAGTGTAACTGCTTCTCACTATTAAATTTCCAGCTTTTGTATCTAATAAAAAATTTCCAGGCATTAAGAATTCTTTACTACTACTTATTCCGGCAAACTTTGCTTGAATGAAAATAAATAAATGTTTGTTCTCATTCACAGGGTTTTCAAAGCACTCTCTCTATATATTACACATCATAAATACTTACTTCTCTCAGCTCTCTGATCTGTTCTCCAAGACCACCAATCATTGAATAAGAAATGTTGCCAGGATCTTCATGAGACATATTGTAGACTAATGGGTCCACTTCTCTGGGAAGGTACCTAAAAACAAAAATGCAAATAGATCAAGCACTGTGTACCTCTTTTAACACTTTCCAGTTTAAAGGCTACAAATAAAATAATATGGGTTGCCCAAATGAAACGTAGACAGAAGATGTAACAGCTATCCTGATACAGCCAGCTAAAAGTAACCGCTATACTGAGACACAGCCCCCAGTGCTACACCAGCTTATCAAAGACCTTGGCATATAATGATGACTGCTGCTGATGGAAAAACTTTGTGGTGCAAGCTCAGCCTTGTCATGCAACTGGAATCACTAACCCCTGAGGGCCTTCTGCAGTGGTCTGTGTTATTACTCGTCAGTGGTCACACATTGCATCTGGCCCAGTCCAAACAAATCCTCGACCGATGAGTTCCATTTCAAAAACAGTGCCACCAGTTATGGACAGCAGCCTGCCTTAAACACTTGTCACCATACACTCTCTGCACATGCCAACAAATGTTAGCAGGCTTCTCCCCTTAATCCAGCACACAACAGATTACTGCTGTTTGTTCCACTTTAGATGTTTCCATTACATTCAGAGTAAGCTTCACCACACACATACTCTCCGTTCCTCATATCCATACTAATTACCTCCTAGCTCTTCACTCGAGCTTATACCACATCTACTCATGTGGTAAAGACTTTTCTGTGGTCACTATACCAATT
>APH_3191
-----------------------------------------------------------------------------------------------------------------------------------CTGTTTTCTTTTGTGTTTCTC---------------------------------------------------------------------------------------------------------------------------------------------------------------------------------------------------------------------------------------------------------------------------------------------------TTGCGGCCAATAATTATGGAACAA-------------------------------------------------CCCAATATTACACATCATAAATACTTACTTCTCTCAGCTCTCTGATCTGTTCTCCAAGACCACCAATCATTGAATAAGAAATGTTGCCAGGATCTTCATGAGACATATTGTAGACTAATGGGTCCACTTCTCTGGGAAGGTACCTAAAAACAAAAATGCAAATAGATCAAGCACTGTGTACCTCTTTTAACACTTTCCAGTTTAAAGGCTACAAATAAAATAATATGGGTTGCCCAAATGAAACGTAGACAGAAGATGTAACAGCTATCCTGATACAGCCAGCTAAAAGTAACCGCTATACTGAGACACAGCCCCCAGTGCTACACCAGCTTATCAAAGACCTTGGCATATAATGATGACTGCTGCTGATGGAAAAACTTTGTGGTGCAAGCTCAGCCTTGTCATGCAACTGGAATCACTAACCCCTGAGGGCCTTCTGCAGTGGTCTGTGTTATTACTCGTCAGTGGTCACACATTGCATCTGGCCCAGTCCAAACAAATCCTCGACCGATGAGTTCCATTTCAAAAACAGTGCCACCAGTTATGGACAGCAGCCTGCCTTAAACACTTGTCACCATACACTCTCTGCACATGCCAACAAATGTTAGCAGGCTTCTCCCCTTAATCCAGCACACAACAGATTACTGCTGTTTGTTCCACTTTAGATGTTTCCATTACATTCAGAGTAAGCTTCACCAAACACATACTCTCAGTTCCTCATATCCATACTAATTACCTCCTAGCTCTTCAC------------------------------------------------------------
>APH_0723
----------------------------------------------------------------------------------------------------------------------------------------------------------------------------------------------------------------------------------------------------------------GGTACTTTACTGATTAAAATCCTT----------------------------------------------------------------------TACTTTCTCTGTGACTCCTGTTTTCTTTTGTGTTTC-------------------------------------------------------TCTTGCGGCCAATAATTATGGAACAA-------------------------------------------------CCCAATATTACACATCATAAATACTTACTTCTCTCAGCTCTCTGATCTGTTCTCCAAGACCACCAATCATTGAATAAGAAATGTTGCCAGGATCTTCATGAGACATATTGTAGACTAATGGGTCCACTTCTCTGGGAAGGTACCTAAAAACAAAAATGCAAATAGATCAAGCACTGTGTACCTCTTTTAACACTTTCCAGTTTAAAGGCTACAAATAAAATAATATGGGTTGCCCAAATGAAACGTAGACAGAAGATGTAACAGCTATCCTGATACAGCCAGCTAAAAGTAACCGCTATACTGAGACACAGCCCCCAGTGCTACACCAGCTTATCAAAGACCTTGGCATATAATGATGACTGCTGCTGATGGAAAAACTTTGTGGTGCAAGCTCAGCCTTGTCATGCAACTGGAATCACTAACCCCTGAGGGCCTTCTGCAGTGGTCTGTGTTATTACTCGTCAGTGGTCACACATTGCATCTGGCCCAGTCCAAACAAATCCTCGACCGATGAGTTCCATTTCAAAAACAGTGCCACCAGTTATGGACAGCAGCCTGCCTTAAACACTTGTCACCATACACTCTCTGCACATGCCAACAAATGTTAGCAGGCTTCTCCCCTTAATCCAGCACACAACAGATTACTGCTGTTTGTTCCACTTTAGATGTTTCCATTACATTCAGAGTAAGCTTCACCAAACACATACTCTCAGTTCCTCATATCCATACTAATTACCTCCTAGCTCTTCACTCAAGCTTATACCACATCTACTCATGTGGTAAAGACTTTTCTGTGGTCACTATACCAATT
>APH_1438
----------------------------------------------------------------CCACCTTGTAAACCTTACTGTACGGTAATCCAGATGCTCCACAAGCCTGTACAAGTCCGTCATAGCACTGTTTTATGCTAAATTCCTCAGAACTTCAATTTTCAGCCAACACCACTGCGCCACAACTTCAAAAATATGACTTCAACCAGCTAGTTACACCAACATGCCTTTGCATCGCTACCACATGCGCAGTGTCCTAGGCAGAACAAAACCATTCCAACTGAGGTAGGTCAAGGAGCAACAGGGTCTGCCATAGAGTTGGCATAATGTTCTCACCCTTCATTCATGTCTCCAGTGTAACTGCTTCTCACTATTAAATTTCCAGCTTTTGTATCTAATAAAAAATTTCCAGGCATTAAGAATTCTTTACTACTACTTATTCCGGCAAACTTTGCTTGAATGAAAATAAATAAATGTTTGTTTTCATTCACAGGGTTTTCAAAGCACTCTCTCTATATATTACACATCATAAATACTTACTTCTCTCAGCTCTCTGATCTGTTCTCCAAGACCACCAATCATTGAATAAGAAATGTTGCCAGGATCTTCATGAGACATATTGTAGACTAATGGGTCCACTTCTCTGGGAAGGTACCTAAAAACAAAAATGCAAATAGATCAAGCACTGTGTACCTCTTTTAACACTTTCCAGTTTAAAGGCTACAAATAAAATAATATGGGTTGCCCAAATGAAACGTAGACAGAAGATGTAACAGCTATCCTGATACAGCCAGCTAAAAGTAACCGCTATACTGAGACACAGCCCCCAGTGCTACACCAGCTTATCAAAGACCTTGGCATATAATGATGACTGCTGCTGATGGAAAAACTTTGTGGTGCAAGCTCAGCCTTGTCATGCAACTGGAATCACTAACCCCTGAGGGCCTTCTGCAGTGGTCTGTGTTATTACTCGTCAGTGGTCACACATTGCATCTGGCCCAGTCCAAACAAATCCTCGACCGATGAGTTCCATTTCAAAAACAGTGCCACCAGTTATGGACAGCAGCCTGCCTTAAACACTTGTCACCATACACTCTCTGCACATGCCAACAAATGTTAGCAGGCTTCTCCCCTTAATCCAGCACACAACAGATTACTGCTGTTTGTTCCACTTTAGATGTTTCCATTACATTCAGAG-----------------------------------------------------------------------------------------------------------------------------
>APH_0622
--------------------CATGCATCACCAACATTCTGACATCCCTGCTTGAATGCTTTCAACCACCTTG-AAACCGTACTGTACGGTAACACAAATGCTCCACAAGCCTGTACAAGTCCGTCATAGCACTGTTTTATGCTAAATTCCTCAGAACTTCAATTTTCAGCCAACACCACTGCGCCACAACTTCAAAAATATGACTTCAACCAGCTAGTTACACCAACATGCCTTTGCATCGCTACCACATGCGCAGTGTCCTAGGCAGAACAAAACCATTCCAACTGAGGTAGGTCAAGGAGCAACAGGGTCTGCCATAGAGTTGGCATAATGTTCTCACCCTTCATTCATGTCTCCAGTGTAACTGCTTCTCACTATTAAATTTCCAGCTTTTGTATCTAATAAAAAATTTCCAGGCATTAAGAATTCTTTACTACTACTTATTCCGGCAAACTTTGCTTGAATGAAAATAAATAAATGTTTGTTCTCATTCACAGGGTTTTCAAAGCAC--TCTCTATATATTACACATCATAAATACTTACTTCTCTCAGCTCTCTGATCTGTTCTCCAAGACCACCAATCATTGAATAAGAAATGTTGCCAGGATCTTCATGAGACATATTGTAGACTAATGGGTCCACTTCTCTGGGAAGGTACCTAAAAACAAAAATGCAAATAGATCAAGCACTGTGTACCTCTTTTAACACTTTCCAGTTTAAAGGCTACAAATAAAATAATATGGGTTGCCCAAATGAAACGTAGACAGAAGATGTAACAGCTATCCTGATACAGCCAGCTAAAAGTAACCGCTATACTGAGACACAGCCCCCAGTGCTACACCAGCTTATCAAAGACCTTGGCATATAATGATGACTGCTGCTGATGGAAAAACTTTGTGGTGCAAGCTCAGCCTTGTCATGCAACTGGAATCACTAACCCCTGAGGGCCTTCTGCAGTGGTCTGTGTTATTACTCGTCAGTGGTCACACATTGCATCTGGCCCAGTCCAAACAAATCCTCGACCGATGAGTTCCATTTCAAAAACAGTGCCACCAGTTATGGACAGCAGCCTGCCTTAAACACTTGTCACCATACACTCTCTGCACATGCCAACAAATGTTAGCAGGCTTCTCCCCTTAATCCAGCACACAACAGATTACTGCTGTTTGTTCCACTTTAGATGTTTCCATTACATTCAGAGTAAGCTTCACCAAACACATACTCTCAGTTCCTCATATCCATACTAAT------------------------------------------------------------------------------
>APH_0772
----------------------------------------------------------------------------------------------------------------------------------------------------------------------------------------------------------------------------------------------------------------------------------------------------------------------------------------------------------------------------------------------------------------------------------------------------------------------------------------------------------------------------------------------------------------------------------------TCCAAGACCACCAATCATTGAATAAGAAATGTTGCCAGGATCTTCATGAGACATATTGTAGACTAATGGGTCCACTTCTCTGGGAAGGTACCTAAAAACAAAAATGCAAATAGATCAAGCACTGTGTACCTCTTTTAACACTTTCCAGTTTAAAGGCTACAAATAAAATAATATGGGTTGCCCAAATGAAACGTAGACAGAAGATGTAACAGCTATCCTGATACAGCCAGCTAAAAGTAACCGCTATACTGAGACACAGCCCCCAGTGCTACACCAGCTTATCAAAGACCTTGGCATATAATGATGACTGCTGCTGATGGAAAAACTTTGTGGTGCAAGCTCAGCCTTGTCATGCAACTGGAATCACTAACCCCTGAGGGCCTTCTGCAGTGGTCTGTGTTATTACTCGTCAGTGGTCACACATTGCATCTGGCCCAGTCCAAACAAATCCTCGACCGATGAGTTCCATTTCAAAAACAGTGCCACCAGTTATGGACAGCAGCCTGCCTTAAACACTTGTCACCATACACTCTCTGCACATGCCAACAAATGTTAGCAGGCTTCTCCCCTTAATCCAGCACACAACAGATTACTGCTGTTTGTTCCACTTTAGATGTTTCCATTACATTCAGAGTAAGCTTCACCAAACACATACTCTCAGTTCCTCATATCCATACTAATTACCTCCTAGCTCTTCACTCAAGCTTATACCACATCTACTCATGTGGTAAAGACTTTTCTGTGGTCACTATACCAATT
