# Supplementary material for: ﻿Discovery of a new tarantula species from the Madrean Sky Islands and the first documented instance of syntopy between two montane endemics (Araneae, Theraphosidae, Aphonopelma): a case of prior mistaken identity
Source: Zookeys. 2024 Aug 16;1210:61–98. doi: 10.3897/zookeys.1210.125318 (PMC11344175; doi:10.3897/zookeys.1210.125318)
Supplement: Supplementary material 8 — Phylogenomics files [file zookeys-1210-061_article-125318__-s008.zip › Suppl8/individual_UCE_loci/sl_realigned_uce_2001195.fas]

>APH_0880
AATTACATTCATCACCATTATAAACAGTAAGGGGCTCAAAACTGAGCCCTGGTGCAGCCCAACCCTCACATCAAAACTCTCACTGTCACCACATGCAGCCCTGACTCCTGTTTGTGCATTC----------CCATCACAGACTCATCCACACCTGATTGCAAAACTAGTCAATTGCATATACTTTTTTATACATTAATATTGCTGTAAAAAATAGTGTGTG-TGCGTGCGTGCGTGCG--------GCGCGCTCCTTGAAGTTTTTCAGTGCATATTTGGCTCTAGTACAAGTTCCACAAGTCTGCAGTTTGATTCCTTTTGCTGAATTATTTTCATGAGATTTTTACAATTTCAAAACAGAAAAACAGTACAATTTGCTACAACTTAATGCCACACACGGAATTTTATGTGGAACAAAACTGGCTGAAAATTACAGCAAAAACATACCCAGATTCCTTCATGACACTTTTGTCCCCACAGTCACATGCTCCACCTGCCTGGCTGCGAAACATATTGAAGTCATGTCCTTCGTGGTTTCCTCTTTGAAAGCAGTCCGAACACAAAGACATGCACGGAGATATTCCACATGTGCGACATCGATAGGCAACAAAATTTGCAGTCCATACAAGTCCACAGGTGGTAGCATTGTCATACCGCCTAACTGCAACAGAGAAAATCACAATCAGAAAAAAACTTAACTAATAAATTACAAAGCTGCCATTACCCAAAAATGACTTACAAAATTAATCCTACTATCCTGTGCAACAATATATACATCAAGGAAAGAAATTTCATGTTTCATTCTACTAGCCAAAACAAAATTTTACTTGCCTGTATATCCCCACCCCCTCTTTTTTCCCTCCTTTGCTAAATAGAGAACAGCCTGTAAAAAAAAAAGCCTTTCGATTCCTAGGCTACACACATATACTGAAATTGTACAATGGAGAATTGTTTCACTAACCAAAGAGGAATGAGCATTATTGACTGCAGACCCCCCCCCCCCAGCTGTCAGTGTGACTGCACGACCACATAGCTTGACTTTTTGGTCATCAGCTGAAGTTCCTGTAGGTTTTCACTTCCTATAAATCAGTTACTTCATTTGAAAAGTTAAAATTTTCAGAGATGAAAAAACATTTTAACAGACCTATGAATTCGCCACTTTTAGAACATTCTAACAAACCTCTGAGTATCATGGTAACTGATCGTCCAGA
>APH_0723
AATTACATTCATCACCATTACAAACAGTAAGGGGCTCAAAACTGAGCCCTCGTGCTGCCCAACCCTCACATCAAAACTCTCACTGTCACCACATGCAGCCCTGACTCCTGTTTGTGCATTCTCATACATTGCCATCACAGACTCATCCACACCTGATCGCAAAACTAGTCAATTGCATATACTTTTTTATACGTTAATATTGTTGTAAAAAATAGTGTGTGTTGTGTGTGTGTGTGTGTTCGTTCTTCGTTCTCCTTGAAGTTTTCCAGTGCATATTTGGCTCTAGTACAAGTTCCACAAGTCTGCAGTTTGATTCCTTTTGCTGAATTATTTTCATGAGATTTTTACAATTTCAAAACAGAGAAACAGTACAGTTTGCTACAACTTAATGCCACACATGGAATTTTATGTGGAACAAAACTGGCTGAAAATTACAGCAAAAACATACCCAGATTCCTTCATGACACTTTTGTCCCCACAGTCACATGCTCCACCTGCCTGGCTGCGAAACATATTGAAGTCATGTCCTTCGTGGTTTCCTCTTTGAAAGCAGTCCGAACACAAAGACATGCACGGAGATATTCCACACGTGCGACATCGATAGGCAACAAAATTTGCAGTCCATACAAGTCCACAGGTGGTAGCATTGTCATACCGCCTAACTGCAACAGAGAAAATCACAATCAGAAAAAAACTTAACTAATAAATTACAAAGCTGCCATTACCCAAAAATGACTTACAAAATTAATCCTACTATCCTGTGCAACAATATATACATCAAGGAAAGGAATTTCATGTTTCATTCTACTAGCCAAAACAAAATTTTACTTGCCTGTATATCCCCACCCCCTCTTTTTTCCTTCCTTTGCTAAATAGAGAACAGCCTGT-AAAAAAAAAGCCTTTCGGTTCCTAGGCTACACACATATACTGAAATTGTACAATGGAGAATTGTTTCACTAACCAAAGAGGAATGAGCATTATTGACTGCAGACCCCCCCCCCCCAGCTGTCAGTGTGACTGCACGACCACATAGCTTGACTTTTTGGTCATCAGCTGAAGTTCCTGTAGGTTTTCACTTCCTATAAATCAGTTACTTCATTTGAAAAGTTAACATTTTCAGAGATGAAAAAACATTTTAACAGACCTACGAATTCACCACTTTTAGAACATTCTAACAAACCTCTGAGTATCATGGTAACTGATCGTCCAGA
>APH_0717
AATTACATTCATCACCATTACAAACAGTAAGGGGCTCAAAACTGAGCCCTGGTGCAGCCCAACCCTCACATCAAAACTCTCACTGTCACCACATGCAGCCCTGACTCCTGTTTGTGCATTCTCATACATTGCCATCACAGACTCATCCACACCTGATTGCAAAACTAGTCAATTGCATATACTTTTTTATACATTAATATTGTTGTAAAAAATAGTGTGTACTGTGTGTGTGGTTGTGTTTTTTTTATATTCTCTTTGAAGTTTTTCAATGCATATTTGCCTCTAGTAAAAGTTCCACAAGTCTGCAGTTTGATTCCTTTTGCTGAATTATTTTCATGAGATTTTTACAATTTCAAAACAGAGAAACAGTACAATTTGCTACAACTTAATGCCACACATGGAATTTTATGTGGAACAAAACTGGCTGAAAATTACAGCAAAAACATACCCAGATTCCTTCATGACACTTTTGTCCCCACAGTCACATGCTCCACCTGCCTGGCTGCGAAACATATTGAAGTCATGTCCTTCGTGGTTTCCTCTTTGAAAGCAGTCCGAACACAAAGACATGCACGGAGATATTCCACACGTGCGACATCGATAGGCAACAAAATTTGCAGTCCATACAAGTCCACAGGTGGTAGCATTGTCATACCGCCTAACTGCAACAGAGAAAATCACAATCAGAAAAAAACTTAACTAATAAATTACAAAGCTGCCATTACCCAAAAATGAATTACAAAATTAATCCTACTATCCTGTGCAACAATATATACATCAAGGAAAGAAATTTCATGTTTCATTCTACTAGCCAAAACAAAATTTTACTTGCCTGTATATCCCCCACCCTCTTTTTTTCCTTCCTTTGCTAAATAGAGAACAGCCTGTAAAAAAAAAAGCCTTTCGGTTCCTAGGCTACACACATATACTGAAATTGTAAAATGGAGAATTGTTTCACTAACCAGAGAGGAATGAGCATTATTGACTGCAGACCCCCCCCCCCCAGCTGTCAGTGTGACTGCACGACCACATAGCTTGACTTTTTGGTCATCAGCTGAAGTTCCTGTAGGTTTTCACTTCCTATAAATCAGTTACTTCATTTGAAAAGTTAAAATTTTCAGAGATGAAAAAACATTTTAACAGACCTACGAATTCACCACTTTTAGAACATTCTAACAAACCTCTGAGTATCATGGTAACTGATCGTCCAGA
>APH_0674
AATTACATTCATCACCATTACAAACAGTAAGGGGCTCAAAACTGAGCCCTGGTGCAGCCCAACCCTCACATCAAAACTCTCACTGTCACCACATGCAGCCCTGACTCCTGTTTGTGCATTCTCATACATTGCCATCACAGACTCATCCACACCTGATTGCAAAACTAGTCAATTGCATATACTTTTTTATACATTAATATTGTTGTAAAAAATAGTGTGTACTGTGTGTGTGGTTGTGTTTTTTTTATATTCTCTTTGAAGTTTTTCAATGCATATTTGCCTCTAGTAAAAGTTCCACAAGTCTGCAGTTTGATTCCTTTTGCTGAATTATTTTCATGAGATTTTTACAATTTCAAAACAGAGAAACAGTACAGTTTGCTACAACTTAATGCCACACATGGAATTTTATGTGGAACAAAACTGGCTGAAAATTACAGCAAAAACATACCCAGATTCCTTCATGACACTTTTGTCCCCACAGTCACATGCTCCACCTGCCTGGCTGCGAAACATATTGAAGTCATGTCCTTCGTGGTTTCCTCTTTGAAAGCAGTCCGAACACAAAGACATGCACGGAGATATTCCACACGTGCGACATCGATAGGCAACAAAATTTGCAGTCCATACAAGTCCACAGGTGGTAGCATTGTCATACCGCCTAACTGCAACAGAGAAAATCACAATCAGAAAAAAACTTAACTAATAAATTACAAAGCTGCCATTACCCAAAAATGAATTACAAAATTAATCCTACTATCCTGTGCAACAATATATACATCAAGGAAAGAAATTTCATGTTTCATTCTACTAGCCAAAACAAAATTTTACTTGCCTGTATATCCCCCCCCCTCTTTTTTTCCTTCCTTTGCTAAATAGAGAACAGCCTGTAAAAAAAAAAGCCTTTCGGTTCCTAGGCTACACACATATACTGAAATTGTAAAATGGAGAATTGTTTCACTAACCAGAGAGGAATGAGCATTATTGACTGCAGA-CCCCCCCCCCCAGCTGTCAGTGTGACTGCACGACCACATAGCTCGACTTTTTGGTCATCAGCTGAAGTTCCTGTAGGTTTTCACTTCCTATAAATCAGTTACTTCATTTGAAAAGTTAAAATTTTCAGAGATGAAAAAACATTTTAACAGACCTACGAATTCACCACTTTTAGAACATTCTAACAAACCTCTGAGTATCATGGTAACTGATCGTCCAGA
>APH_0185
AATTACATTCATCACCATTACAAACAGTAAGGGGCTCAAAACTGAGCCCTGGTGCAGCCCAACCCTCACATCAAAACTCTCACTGTCACCACATGCAGCCCTGACTCCTGTTTGTGCATTCTCATACATTGCCATCACAGACTCATCCACACCTGATTGCAAAACTAGTCAATTGCATATACTTTTTTATACATTAATATTGTTGTAAAAAATAGTGTGTACTGTGTGTGTGGTTGTGTTTTTTTTATATTCTCTTTGAAGTTTTTCAATGCATATTTGCCTCTAGTAAAAGTTCCACAAGTCTGCAGTTTGATTCCTTTTGCTGAATTATTTTCATGAGATTTTTACAATTTCAAAACAGAGAAACAGTACAGTTTGCTACAACTTAATGCCACACATGGAATTTTATGTGGAACAAAACTGGCTGAAAATTACAGCAAAAACATACCCAGATTCCTTCATGACACTTTTGTCCCCACAGTCACATGCTCCACCTGCCTGGCTGCGAAACATATTGAAGTCATGTCCTTCGTGGTTTCCTCTTTGAAAGCAGTCCGAACACAAAGACATGCACGGAGATATTCCACACGTGCGACATCGATAGGCAACAAAATTTGCAGTCCATACAAGTCCACAGGTGGTAGCATTGTCATACCGCCTAACTGCAACAGAGAAAATCACAATCAGAAAAAAACTTAACTAATAAATTACAAAGCTGCCATTACCCAAAAATGAATTACAAAATTAATCCTACTATCCTGTGCAACAATATATACATCAAGGAAAGAAATTTCATGTTTCATTCTACTAGCCAAAACAAAATTTTACTTGCCTGTATATCCCCCCCCCTCTTTTTTTCCTTCCTTTGCTAAATAGAGAACAGCCTGTAAAAAAAAAAGCCTTTCGGTTCCTAGGCTACACACATATACTGAAATTGTAAAATGGAGAATTGTTTCACTAACCAGAGAGGAATGAGCATTATTGACTGCAGA--CCCCCCCCCCAGCTGTCAGTGTGACTGCACGACCACATAGCTCGACTTTTTGGTCATCAGCTGAAGTTCCTGTAGGTTTTCACTTCCTATAAATCAGTTACTTCATTTGAAAAGTTAAAATTTTCAGAGATGAAAAAACATTTTAACAGACCTACGAATTCACCACTTTTAGAACATTCTAACAAACCTCTGAGTATCATGGTAACTGATCGTCCAGA
>APH_0186
AATTACATTCATCACCATTACAAACAGTAAGGGGCTCAAAACTGAGCCCTGGTGCAGCCCAACCCTCACATCAAAACTCTCACTGTCACCACATGCAGCCCTGACTCCTGTTTGTGCATTCTCATACATTGCCATCACAGACTCATCCACACCTGATTGCAAAACTAGTCAATTGCATATACTTTTTTATACATTAATATTGTTGTAAAAAATAGTGTGTACTGTGTGTGTGGTTGTGTTTTTTTTATATTCTCTTTGAAGTTTTTCAATGCATATTTGCCTCTAGTAAAAGTTCCACAAGTCTGCAGTTTGATTCCTTTTGCTGAATTATTTTCATGAGATTTTTACAATTTCAAAACAGAGAAACAGTACAGTTTGCTACAACTTAATGCCACACATGGAATTTTATGTGGAACAAAACTGGCTGAAAATTACAGCAAAAACATACCCAGATTCCTTCATGACACTTTTGTCCCCACAGTCACATGCTCCACCTGCCTGGCTGCGAAACATATTGAAGTCATGTCCTTCGTGGTTTCCTCTTTGAAAGCAGTCCGAACACAAAGACATGCACGGAGATATTCCACACGTGCGACATCGATAGGCAACAAAATTTGCAGTCCATACAAGTCCACAGGTGGTAGCATTGTCATACCGCCTAACTGCAACAGAGAAAATCACAATCAGAAAAAAACTTAACTAATAAATTACAAAGCTGCCATTACCCAAAAATGAATTACAAAATTAATCCTACTATCCTGTGCAACAATATATACATCAAGGAAAGAAATTTCATGTTTCATTCTACTAGCCAAAACAAAATTTTACTTGCCTGTATATCCCCCACCCTCTTTTTTTCCTTCCTTTGCTAAATAGAGAACAGCCTGTAAAAAAAAAAGCCTTTCGGTTCCTAGGCTACACACATATACTGAAATTGTAAAATGGAGAATTGTTTCACTAACCAGAGAGGAATGAGCATTATTGACTGCAGACCCCCCCCCCCCAGCTGTCAGTGTGACTGCACGACCACATAGCTCGACTTTTTGGTCATCAGCTGAAGTTCCTGTAGGTTTTCACTTCCTATAAATCAGTTACTTCATTTGAAAAGTTAAAATTTTCAGAGATGAAAAAACATTTTAACAGACCTACGAATTCACCACTTTTAGAACATTCTAACAAACCTCTGAGTATCATGGTAACTGATCGTCCAGA
>APH_3188
AATTACATTCATCACCATTACAAACAGTAAGGGGCTCAAAACTGAGCCCTGGTGCAGCCCAACCCTCACATCAAAACTCTCACTGTCACCACATGCAGCCCTGACTCCTGTTTGTGCATTCTCATACATTGCCATCACAGACTCATCCACACCTGATTGCAAAACTAGTCAATTGCATATACTTTTTTATACATTAATATTGTTGTAAAAAATAGTGTGTACTGTGTGTGTGGTTGTGTTTTTTTTATATTCTCTTTGAAGTTTTTCAATGCATATTTGCCTCTAGTAAAAGTTCCACAAGTCTGCAGTTTGATTCCTTTTGCTGAATTATTTTCATGAGATTTTTACAATTTCAAAACAGAGAAACAGTACAGTTTGCTACAACTTAATGCCACACATGGAATTTTATGTGGAACAAAACTGGCTGAAAATTACAGCAAAAACATACCCAGATTCCTTCATGACACTTTTGTCCCCACAGTCACATGCTCCACCTGCCTGGCTGCGAAACATATTGAAGTCATGTCCTTCGTGGTTTCCTCTTTGAAAGCAGTCCGAACACAAAGACATGCACGGAGATATTCCACACGTGCGACATCGATAGGCAACAAAATTTGCAGTCCATACAAGTCCACAGGTGGTAGCATTGTCATACCGCCTAACTGCAACAGAGAAAATCACAATCAGAAAAAAACTTAACTAATAAATTACAAAGCTGCCATTACCCAAAAATGAATTACAAAATTAATCCTACTATCCTGTGCAACAATATATACATCAAGGAAAGAAATTTCATGTTTCATTCTACTAGCCAAAACAAAATTTTACTTGCCTGTATATCCCCCACCCTCTTTTTTTCCTTCCTTTGCTAAATAGAGAACAGCCTGTAAAAAAAAAAGCCTTTCGGTTCCTAGGCTACACACATATACTGAAATTGTAAAATGGAGAATTGTTTCACTAACCAGAGAGGAATGAGCATTATTGACTGCAGACCCCCCCCCCCCAGCTGTCAGTGTGACTGCACGACCACATAGCTCGACTTTTTGGTCATCAGCTGAAGTTCCTGTAGGTTTTCACTTCCTATAAATCAGTTACTTCATTTGAAAAGTTAAAATTTTCAGAGATGAAAAAACATTTTAACAGACCTAC---------------------------------------------------------------
>APH_0683
AATTACATTCATCACCATTATAAACAGTAAGGGGCTCAAAACTGAGCCCTGGTGCTGCCCAACCCTCACATCAAAACTCTCACTGTCACCACATGCAGCCCTGACTCCTGTTTGTGCATTC----------CCATCACAGACTCATCCACACCTGATTGCAAAACTAGTCAATTGCATATACTTTTTTATACGTTAATATTGTTGTAAAAAATAGTGTGTACTGTGTGTGTGGTTGTGTTTTTTTTATATTCTCTTTGAAGTTTTTCAGTGCATATTTGCCTCTAGTACAAGTTCCACAAGTCTGCAGTTTGATTCCTTTTGCTGAATTATTTTCATGAGATTTTTACAATTTCAAAACAGAGAAACAGTACAATTTGCTACAACTTAATGCCACACATGGAATTTTATGTGGAACAAAACTGGCTGAAAATTACAGCAAAAACATACCCAGATTCCTTCATGACACTTTTGTCCCCACAGTCACATGCTCCACCTGCCTGGCTGCGAAACATATTGAAGTCATGTCCTTCGTGGTTTCCTCTTTGAAAGCAGTCCGAACACAAAGACATGCACGGAGATATTCCACACGTGCGACATCGATAGGCAACAAAATTTGCAGTCCATACAAGTCCACAGGTGGTAGCATTGTCATACCGCCTAACTGCAACAGAGAAAATCACAATCAGAAAAAAACTTAACTAATAAATTACAAAGCTGCCATTACCCAAAAATGAATTACAAAATTAATCCTACTATCCTGTGCAACAATATATACATCAAGGAAAGAAATTTCATGTTTCATTCTACTAGCCAAAACAAAATTTTACTTGCCTGTATATCCCCCCCCCCTCTTTTTTCCTTCCTTTGCTAAATAGAGAACAGCCTGTAAAAAAAAAAGCCTTTCGGTTCCTAGGCTACACACATATACTGAAATTGTACAGTGGAGAATTGTTTCACTAACCAGAGAGGAATGAGCATTATTGACTGCAGA-CCCCCCCCCCCAGCTGTCAGTGTGACTGCAGAACCACATAGCTTGACTTTTTGGTCATCAGCTGAAGTTCCTGTAGGTTTTCACTTCCTATAAATCAGTTACTTCATTTGAAAAGTTAAAATTTTCAGAGATGAAAAAACATTTTAACAGACCTACGAATTCACCACTTTTAGAACATTCTAACAAACCTCTGAGTATCATGGTAACTGATCGTCCAGA
>APH_0772
----------------------------------------------------------------------------------------------------------TCCGTCTGTCGATT----------------------TCATT---------TTGCCTACTTTGTCAGC--------CTTTTTCCTCCACTCATATTGTTTT-----------------------GTGGTTGGTTTCCTTC----TTTTCTCTAAAGTCCTGTCGTTCTTGTTCTTCTTTAGT---TATTGTGCAG--CTGCAGTTTGATTCCTTTTGCTGAATTATTTTCATGAGGTTTTTACAATTTCAAAACAGAGAAACAGTGCAATTTGCTACAACTTAATGCCACACATGGAATTTTATGTGGAACAAAACTGGCTGAAAATTACAGCAAAAACATACCCAGATTCCTTCATGACACTTTTGTCCCCACAGTCACATGCTCCACCTGCCTGGCTGCGAAACATATTGAAGTCATGTCCTTCGTGGTTTCCTCTTTGAAAGCAGTCCGAACACAAAGACATGCACGGAGATATTCCACACGTGCGACATCGATAGGCAACAAAATTTGCAGTCCATACAAGTCCACAGGTGGTAGCATTGTCATACCGCCTAACTGCAACAGAGAAAATCACAATCAGAAAAAAACTTAACTAATAAATTACAAAGCTGCCATTACATAAAAATGAATTACAAAATTAATCCTACTATCCTGTGCAACAATATATACATCAAGGAAAGAAATTTCATGTTTCATTCTACTAGCCAAAACAAAATTTTACTTGCCTGTATATCCCCACCCCCTCTTTTTTCCTTCCTTTGCTAAATAGAGAACAGCCTGTAAAAAAAAAAGCCTTTCGGTTCCTAGGCTACACACATATACTGAAATTGTACAATGGAGAATTGTTTCACTAACCAGAGAGGAATGAGCATTATTGACTGCAGA--CCCCCCCCCCAGCTGTCAGTGTGACTGCACGACCACATAGCTTGACTTTTTGGTCATCAGCTGAAGTTCCTGTAGGTTTTCACTTCCTATAAATCAGTTACTTCATTTGAAAAGTTAAAATTTTCAGAGATGAAAAAACATTTTAACAGACCTACGAATTCGCCACTTTTAGAACATTCTAACAAACCTCTGAGTATCATGGTAACT-----------
>APH_4029
---------------------------GAAGG-------------------------------------------------------------------------------------------------------------------------------------------------------------------------ATTGCAAAAAGT-----------TATGCCTGGTAGTGTTTCTTTCAT-------------------------------------------------CCAGACGG------AATCCCTGTTGCACGATGGTACTTTTGTTGTTGT---------------------------------------------------CATGGAATTTTATGTGGAACAAAACTGGCTGAAAATTACAGCAAAAACATACCCAGATTCCTTCATGACACTTTTGTCCCCACAGTCACATGCTCCACCTGCTTGGCTGCGAAACATATTGAAGTCATGTCCTTCGTGGTTTCCTCTTTGAAAGCAGTCCGAACACAAAGACATGCACGGAGATATTCCACACGTGCGACATCGATAGGCAACAAAATTTGCAGTCCATACAAGTCCACAGGTGGTAGCATTGTCATACCGCCTAACTGCAACAGAGAAAATCACAATCAGAAAAAAACTTAACTAATAAATTACAAAGCTGCCATTACACAAAAATGAATTACAAAATTAATCCTACTATCCTGTGCAACAATATATACATCAAGGAAAGAAATTTCATGTTTCATTCTACTAGCCAAAACAAAATTTTACTTGCCTGTATATCCCCACCCCCTCTTTTTTCCTTCCTTTGCTAAATAGAGAACAGCCTGTAAAAAAAAAAGCCTTTCGGTTCCTAGGCTACACACATATACTGAAATTGTACAATGGAGAATTGTTTCACTAACCAGAGAGGAATGAGCATTA---------------------------------------------------------------------------------------------------------------------------------------------------------------------------------------------------------------------------------------
>APH_1438
------------------------------------------------------------------------------------------------------------------------------------------------------------------------------------------------------------------------------------------------------------------------------------------------------------------------------------------------------------------------------------------------------------------------------------CTGGCTGAAAATTACATCAAAAACATACCCAGATTCCTTCATGACAATTTTGTCCCCACAGTCACATGCTCCACCTGCCTGGCTGCGAAACATATTGAAGTCATGTCCTTCGTGGTTTCCTCTTTGAAAGCAGTCCGAACACAAAGACATGCACGGAGATATTCCACACGTGCGACATCGATAGGCAACAAAATTTGCAGTCCATACAAGTCCACAGGTGGTAGCATTGTCATACCGCCTAACTGCAACAGAGAAAATCACAATCAGAAAAAAACTTAACTAATAAATTACAAAGCTGCCATTACACAAAAATGAATTACAAAATTAATCCTACTATCCTGTGCAACAATATATACATCAAGGAAAGAAATTTCATGTTTCATTCT----------------------------------------------------------------------------------------------------------------------------------------------------------------------------------------------------------------------------------------------------------------------------------------------------------------------------------------------------------------------------------------------------------------------
>APH_5003
AATTACATCCATCACTATTATAAACAGTAAGGGGCTCAAAACTGAGCCCTGGTGCAGCCCAACCCTCACATCAAAACTCTCACTGTCACCACATGCAGTCCTGACTACAGTTTGTGCATTCCCATACATTGCCATCACAGACTCATCCACACCTGATTGCAAAACTAGTCAATTGCATATACTTTTTTATACATTAATATTGTTGTAAAAAATAGTGTGTACTGTGTGTGTGGTTGTGTTTTTTTTATATTCTCTTTGAAGTTTTTCAGAGCATATTTGCCTCTAGTACAAGTTGCACAAGTCTGCAGTTTGATTCCTTTTGCTGAATTATTTTCATGAGGTTTTTACAATTTCAAAACAGAGAAACAGTGCAATTTGCTACAACTTAATGCCACACATGGAATTTTATGTGGAACAAAACTGGCTGAAAATTACAGCAAAAACATACCCAGATTCCTTCATGACACTTTTGTCCCCACAGTCACATGCTCCACCTGCTTGGCTGCGAAACATATTGAAGTCATGTCCTTCGTGGTTTCCTCTTTGAAAGCAGTCCGAACACAAAGACATGCACGGAGATATTCCACACGTGCGACATCGATAGGCAACAAAATTTGCAGTCCATACAAGTCCACAGGTGGTAGCATTGTCATACCGCCTAACTGCAACAGAGAAAATCACAATCAGAAAAAAACTTAACTAATAAATTACAAAGCTGCCATTACACAAAAATGAATTACAAAATTAATCCTACTATCCTGTGCAACAATATATACATCAAGGAAAGAAATTTCATGTTTCATTCTACTAGCCAAAACAAAATTTTACTTGCCTGTATATCCCCACCCCCTCTTTTTTCCTTCCTTTGCTAAATAGAGAACAGCCTGTAAAAAAAAAAGCCTTTCGGTTCCTAGGCTACACACATATACTGAAATTGTACAATGGAGAATTGTTTCACTAACCAGAGAGGAATGAGCATTATTGACTGCAGACCCCCCCCCCCCAGCTGTCAGTGTGACTGCACGACCACATAGCTTGACTTTTTGGTCATCAGCTGAAGTTCCTGTAGGTTTTCACTTCCTATAAATCAGTTACTTCATTTGAAAAGTTAAAATTTTCAGAGATGAAAAAACATTTTAACAGACCTACGAATTCGCCACTTTTAGAACATTCTAACAAACCTCTGAGTATCATGGTAACTGATCGTCCACA
>APH_4005
AATTACATCCATCACTATTATAAACAGTAAGGGGCTCAAAACTGAGCTCTGGTGCAGCCCAACCCTCACATCAAAACTCTCACTGTCACCACATGCAGTCCTGACTACTGTTTGTGCATTCTCATACATTGCCATCACAGACTCATCCACACCTGATTGCAAAACTAGTCAATTGCATATACTTTTTTATACATTAATATTGTTGTAAAAAATAGTGTGTACTGTGTGTGTGGTTGTGTTTTTTTTATATTCTCTTTGAAGTTTTTCAGAGCATATTTGCCTCTAGTACAAGTTGCACAAGTCTGCAGTTTGATTCCTTTTGCTGAATTATTTTCATGAGGTTTTTACAATTTCAAAACAGAGAAACAGTGCAATTTGCTACAACTTAATGCCACACATGGAATTTTATGTGGAACAAAACTGGCTGAAAATTACAGCAAAAACATACCCAGATTCCTTCATGACACTTTTGTCCCCACAGTCACATGCTCCACCTGCTTGGCTGCGAAACATATTGAAGTCATGTCCTTCGTGGTTTCCTCTTTGAAAGCAGTCCGAACACAAAGACATGCACGGAGATATTCCACACGTGCGACATCGATAGGCAACAAAATTTGCAGTCCATACAAGTCCACAGGTGGTAGCATTGTCATACCGCCTAACTGCAACAGAGAAAATCACAATCAGAAAAAAACTTAACTAATAAATTACAAAGCTGCCATTACACAAAAATGAATTACAAAATTAATCCTACTATCCTGTGCAACAATATATACATCAAGGAAAGAAATTTCATGTTTCATTCTACTAGCCAAAACAAAATTTTACTTGCCTGTATATCCCCACCCCCTCTTTTTTCCTTCCTTTGCTAAATAGAGAACAGCCTGTAAAAAAAAAAGCCTTTCGGTTCCTAGGCTACACACATATACTGAAATTGTACAATGGAGAATTGTTTCACTAACCAGAGAGGAATGAGCATTATTGACTGCAGACCCCCCCCCTCCAGCTGTCAGTGTGACTGCACGACCACATAGCTTGACTTTTTGGTCATCAGCTGAAGTTCCTGTAGGTTTTCACTTCCTATAAATCAGTTACTTCATTTGAAAAGTTAAAATTTTCAGAGATGAAAAAACATTTTAACAGACCTACGAATTCGCCACTTTTAGAACATTCTAACAAACCTCTGAGTATCATGGTAACTGATCGTCCACA
>APH_4024
AATTACATTCATCACCATTATAAACAGTAAGGGGCTCAAAACTGAGCACTGGTGCAGCCCAACCCTCACATCAAAACTCTCACTGTCACCACATGCAGCCCTGACTACTGTTTGTGCATTCTCATACATTGCCATCACAGACTCATCCACACCTGATTGCAAAACTAGTCAATTGCATATACTTTTTTATACATTAATATTGTTGTAAAAAATAGTGTGTACTGTGTGTGTGGTTGTGTTTTTTTTATATTCTCTTTGAAGTTTTTCAGAGCATATTTGCCTCTAGTACAAGTTGCACAAGTCTGCAGTTTGATTCCTTTTGCTGAATTATTTTCATGAGGTTTTTACAATTTCAAAACAGAGAAACAGTGCAATTTGCTACAACTTAATGCCACACATGGAATTTTATGTGGAACAAAACTGGCTGAAAATTACAGCAAAAACATACCCAGATTCCTTCATGACACTTTTGTCCCCACAGTCACATGCTCCACCTGCTTGGCTGCGAAACATATTGAAGTCATGTCCTTCGTGGTTTCCTCTTTGAAAGCAGTCCGAACACAAAGACATGCACGGAGATATTCCACACGTGCGACATCGATAGGCAACAAAATTTGCAGTCCATACAAGTCCACAGGTGGTAGCATTGTCATACCGCCTAACTGCAACAGAGAAAATCACAATCAGAAAAAAACTTAACTAATAAATTACAAAGCTGCCATTACACAAAAATGAATTACAAAATTAATCCTACTATCCTGTGCAACAATATATACATCAAGAAAAGAAATTTCATGTTTCATTCTACTAGCCAAAACAAAATTTTACTTGCCTGTATATCCCCACCCCCTCTTTTTTCCTTCCTTTGCTAAATAGAGAACAGCCTGTAAAAAAAAAAGCCTTTCGGTTCCTAGGCTACACACATATACTGAAATTGTACAATGGAGAATTGTTTCACTAACCAGAGAGGAATGAGCATTATTGACTGCAGACCCCCCCCCCCCAGCTGTCAGTGTGACTGCACGACCACATAGCTTGACTTTTTGGTCATCAGCTGAAGTTCCTGTAGGTTTTCACTTCCTATAAATCAGTTACTTCATTTGAAAAGTTAAAATTTTCAGAGATGAAAAAACATTTTAACAGACCTACGAATTCGCCACTTTTAGAACATTCTAACAAACCTCTGAGTATCATGGTAACTGATCGTCCACA
>APH_5001
-------------------------------------------GAGCCCTGGTGCAGCCCAACCCTCACATCAAAACTCTCACTGTCACCACATGCAGCCCTGACTACTGTTTGTGCATTCTCATACATTGCCATCACAGACTCATCCACACCTGATTGCAAAACTAGTCAATTGCATATACTTTTTTATACATTAATATTGTTGTAAAAAATAGTGTGTACTGTGTGTGTGGTTGTGTTTTTTTTATATTCTCTTTGAAGTTTTTCAGAGCATATTTGCCTCTAGTACAAGTTGCACAAGTCTGCAGTTTGATTCCTTTTGCTGAATTATTTTCATGAGGTTTTTACAATTTCAAAACAGAGAAACAGTGCAATTTGCTACAACTTAATGCCACACATGGAATTTTATGTGGAACAAAACTGGCTGAAAATTACAGCAAAAACATACCCAGATTCCTTCATGACACTTTTGTCCCCACAGTCACATGCTCCACCTGCTTGGCTGCGAAACATATTGAAGTCATGTCCTTCGTGGTTTCCTCTTTGAAAGCAGTCCGAACACAAAGACATGCACGGAGATATTCCACACGTGCGACATCGATAGGCAACAAAATTTGCAGTCCATACAAGTCCACAGGTGGTAGCATTGTCATACCGCCTAACTGCAACAGAGAAAATCACAATCAGAAAAAAACTTAACTAATAAATTACAAAGCTGCCATTACACAAAAATGAATTACAAAATTAATCCTACTATCCTGTGCAACAATATATACATCAAGGAAAGAAATTTCATGTTTCATTCTACTAGCCAAAACAAAATTTTACTTGCCTGTATATCCCCACCCCCTCTTTTTTCCTTCCTTTGCTAAATAGAGAACAGCCTGTAAAAAAAAAAGCCTTTCGGTTCCTAGGCTACACACATATACTGAAATTGTACAATGGAGAATTGTTTCACTAACCAGAGAGGAATGAGCATTATTGACTGCAGACCCCCCCCCCCCAGCTGTCAGTGTGACTGCACGACCACATAGCTTGACTTTTTGGTCATCAGCTGAAGTTCCTGTAGGTTTTCACTTCCTATAAATCAGTTACTTCATTTG-------------------------------------------------------------------------------------------------------------
>APH_1535
AATTACATTCATCACCATTATAAACAGTAAGGGGCTCAAAACTGAGCCCTGGTGCAGCCCAACCCTCACATCAAAACTCTCACTGTCACCACATGCAGCCCTGACTCCTGTTTGTGCATTCTCATACATTGCCATCACAGACTCATCCACACCTGATTGCAAAACTAGTCAATTGCATATACTTTTTTATACATTAATATTGTTGTAAAAAATAGTGTGTACTGTGTGTGTGGTTGTGTTTTTTTTATATTCTCTTTGAAGTTTTTCAGAGCATATTTGCCTCTAGTACAAGTTCCACAAGTCTGCAGTTTGATTCCTTTTGCTGAATTATTTTCATGAGGTTTTTACAATTTCAAAACAGAGAAACAGTGCAATTTGCTACAACTTAATGCCACACATGGAATTTTATGTGGAACAAAACTGGCTGAAAATTACAGCAAAAACATACCCAGATTCCTTCATGACACTTTTGTCCCCACAGTCACATGCTCCACCTGCCTGGCTGCGAAACATATTGAAGTCATGTCCTTCGTGGTTTCCTCTTTGAAAGCAGTCCGAACACAAAGACATGCACGGAGATATTCCACACGTGCGACATCGATAGGCAACAAAATTTGCAGTCCATACAAGTCCACAGGTGGTAGCATTGTCATACCGCCTAACTGCAACAGAGAAAATCACAATCAGAAAAAAACTTAACTAATAAATTACAAAGCTGCCATTACATAAAAATGAATTACAAAATTAATCCTACTATCCTGTGCAACAATATATACATCAAGGAAAGAAATTTCATGTTTCATTCTACTAGCCAAAACAAAATTTTACTTGCCTGTATATCCCCACCCCCTCTTTTTTCCTTCCTTTGCTAAATAGAGAACAGCCTGTAAAAAAAAAAGCCTTTCGGTTCCTAGGCTACACACATATACTGAAATTGTACAATGGAGAATTGTTTCACTAACCAGAGAGGAATGAGCATTATTGACTGCAGACCCCCCCCCCCCAGCTGTCAGTGTGACTGCACGACCACATAGCTTGACTTTTTGGTCATCAGCTGAAGTTCCTGTAGGTTTTCACTTCCTATAAATCAGTTACTTCATTTGAAAAGTTAAAATTTTCAGAGATGAAAAAACATTTTAACAGACCTACGAATTCGCCACTTTTAGAACATTCTAACAAACCTC----------------------------
>APH_5079
AATTACATTCATCACCATTATAAACAGTAAGGGGCTCAAAACTGAGCCCTGGTGCAGCCCAACCCTCACATCAAAACTCTCACTGTCACCACATGCAGCCCTGACTCCTGTTTGTGCATTCTCATACATTGCCATCACAGACTCATCCACACCTGATTGCAAAACTAGTCAATTGCATATACTTTTTTATACATTAATATTGTTGTAAAAAATAGTGTGTACTGTGTGTGTGGTTGTGTTTTTTTTATATTCTCTTTGAAGTTTTTCAGAGCATATTTGCCTCTAGTACAAGTTCCACAAGTCTGCAGTTTGATTCCTTTTGCTGAATTATTTTCATGAGGTTTTTACAATTTCAAAACAGAGAAACAGTGCAATTTGCTACAACTTAATGCCACACATGGAATTTTATGTGGAACAAAACTGGCTGAAAATTACAGCAAAAACATACCCAGATTCCTTCATGACACTTTTGTCCCCACAGTCACATGCTCCACCTGCCTGGCTGCGAAACATATTGAAGTCATGTCCTTCGTGGTTTCCTCTTTGAAAGCAGTCCGAACACAAAGACATGCACGGAGATATTCCACACGTGCGACATCGATAGGCAACAAAATTTGCAGTCCATACAAGTCCACAGGTGGTAGCATTGTCATACCGCCTAACTGCAACAGAGAAAATCACAATCAGAAAAAAACTTAACTAATAAATTACAAAGATGCCATTACATAAAAATGAATTACAAAATTAATCCTACTATCCTGTGCAACAATATATACATCAAGGAAAGAAATTTCATGTTTCATTCTACTAGCCAAAACAAAATTTTACTTGCCTGTATATCCCCACCCCCTCTTTTTTCCTTCCTTTGCTAAATAGAGAACAGCCTGTAAAAAAAAAAGCCTTTCGGTTCCTAGGCTACACACATATACTGAAATTGTACAATGGAGAATTGTTTCACTAACCAGAGAGGAATGAGCATTATTGACTGCAGA-CCCCCCCCCCCAGCTGTCAGTGTGACTGCACGACCACATAGCTTGACTTTTTGGTCATCAGCTGAAGTTCCTGTAGGTTTTCAC---------------------------------------------------------------------------------------------------------------------------------------
>APH_3191
---------------------AAACAGTAAGGGGCTCAAAACTGAGCCCTGGTGCAGCCCAACCCTCACATCAAAATTCTCACTGTCACCACATGCAGCCCTGACTCCTGTTTGTGCATTCTCATACATTGCCATCACAGACTCATCCACACCTGATTGCAAAACTAGTCAATTGCATATACTTTTTTATACATTAATATTGTTGTAAAAAATAGTGTGTACTGTGTGTGTGGTTGTGTTTTTTTTATATTCTCTTTGAAGTTTTTCAGAGCATATTTGCCTCTAGTACAAGTTCCACAAGTCTGCAGTTTGATTCCTTTTGCTGAATTATTTTCATGAGGTTTTTACAATTTCAAAACAGAGAAACAGTGCAATTTGCTACAACTTAATGCCACACATGGAATTTTATGTGGAACAAAACTGGCTGAAAATTACAGCAAAAACATACCCAGATTCCTTCATGACACTTTTGTCCCCACAGTCACATGCTCCACCTGCCTGGCTGCGAAACATATTGAAGTCATGTCCTTCGTGGTTTCCTCTTTGAAAGCAGTCCGAACACAAAGACATGCACGGAGATATTCCACACGTGCGACATCGATAGGCAACAAAATTTGCAGTCCATACAAGTCCACAGGTGGTAGCATTGTCATACCGCCTAACTGCAACAGAGAAAATCACAATCAGAAAAAAACTTAACTAATAAATTACAAAGCTGCCATTACACAAAAATGAATTACAAAATTAATCCTACTATCCTGTGCAACAATATATACATCAAGGAAAGAAATTTCATGTTTCATTCTACTAGCCAAAACAAAATTTTACTTGCCTGTATATCCCCACCCCCTCTTTTTTCCTTCCTTTGCTAAATAGAGAACAGCCTGTAAAAAAAAAAGCCTTTCGGTTCCTAGGCTACTCACATATACTGAAATTGTACAATGGAGAATTGTTTCACTAACCAGAGAGGAATGAGCATTATTGACTGCAGACCCCCCCCCCCCAGCTGTCAGTGTGACTGCACGACCACATAGCTTGACTTTTTGGTCATCAGCTGAAGTTCCTGTAGGTTTTCACTTCCTATAAATCAGTTACTTCATTTGAAAAGTTAAAATTTTCAGAGATGAAAAAACATTTTAACAGACCTATGAATTCGCCACTTTTAGAACATTCTAACAAACCTCTGAGTATCATGGTAACTGATCGTCCAGA
>APH_3177
AATTACATTCATCACCATTATAAACAGTAAGGGGCTCAAAACTGAGCCCTGATGCAGCCCAACCCTCACATCAAAATTCTCACTGTCACCACATGCAGCCCTGACTCCTGTTTGTGCATTCTCATACATTGCCATCACAGACTCATCCACACCTGATTGCAAAACTAGTCAATTGCATATACTTTTTTATACATTAATATTGTTGTAAAAAATAGTGTGTACTGTGTGTGTGGTTGTGTTTTTTTTATATTCTCTTTGAAGTTTTTCAGAGCATATTTGCCTCTAGTACAAGTTCCACAAGTCTGCAGTTTGATTCCTTTTGCTGAATTATTTTCATGAGGTTTTTACAATTTCAAAACAGAGAAACAGTGCAATTTGCTACAACTTAATGCCACACATGGAATTTTATGTGGAACAAAACTGGCTGAAAATTACAGCAAAAACATACCCAGATTCCTTCATGACACTTTTGTCCCCACAGTCACATGCTCCACCTGCCTGGCTGCGAAACATATTGAAGTCATGTCCTTCGTGGTTTCCTCTTTGAAAGCAGTCCGAACACAAAGACATGCACGGAGATATTCCACACGTGCGACATCGATAGGCAACAAAATTTGCAGTCCATACAAGTCCACAGGTGGTAGCATTGTCATACCGCCTAACTGCAACAGAGAAAATCACAATCAGAAAAAAACTTAACTAATAAATTACAAAGCTGCCATTACACAAAAATGAATTACAAAATTAATCCTACTATCCTGTGCAACAATAT--------------------------------------------------------------------------------------------------------------------------------------------------------------------------------------------------------------------------------------------------------------------------------------------------------------------------------------------------------------------------------------------------------------------------------------------------------
>APH_0622
--------------------------------------------------------------------------------------------------------------------------------------------------------------------------------------------------------------AAAAAATAGTGTGTACTGTGTGTGTGGTTGTGTTTTTTTTATATTCTCTTTGAAGTTTTTCAGAGCATATTTGCCTCTAGTACAAGTTCCACAAGTCTGCAGTTTGATTCCTTTTGCTGAATTATTTTCATGAGGTTTTTACAATTTCAAAACAGAGAAACAGTGCAATTTGCTACAACTTAATGCCACACATGGAATTTTATGTGGAACAAAACTGGCTGAAAATTACAGCAAAAACATACCCAGATTCCTTCATGACACTTTTGTCCCCACAGTCACATGCTCCACCTGCCTGGCTGCGAAACATATTGAAGTCATGTCCTTCGTGGTTTCCTCTTTGAAAGCAGTCCGAACACAAAGACATGCACGGAGATATTCCACACGTGCGACATCGATAGGCAACAAAATTTGCAGTCCATACAAGTCCACAGGTGGTAGCATTGTCATACCGCCTAACTGCAACAGAGAAAATCACAATCAGAAAAAAACTTAACTAATAAATTACAAAGCTGCCATTACACAAAAATGAATTACAAAATTAATCCTACTATCCTGTGCAACAATATATACATCAAGGAAAGAAATTTCATGTTTCATTCTACTAGCCAAAACAAAATTTTACTTGCCTGTATATCCCCACCCCCTCTTTTTTCCTTCCTTTGCTAAATAGAGAACAGCCTGTAAAAAAAAAAGCCTTTCGGTTCCTAGGCTACTCACATATACTGAAATTGTACAATGGAGAATTGTTTCACTAACCAGAGAGGAATGAGCATTATTGACTGCAGACCCCCCCCCCCCAGCTGTCAGTGTGACTGCACGACCACATAGCTTGACTTTTTGGTCATCAGCTGAAGTTCCTGTAGGTTTTCACTTCCTATAAATCAGTTACTTCATTTGAAAAGTTAAAATTTTCAGAGATGAAAAAACATTTTAACAGACCTATGAATTCGCCACTTTTAGAACATTC---------------------------------------
>APH_1602
--------------------------------------------------------------------------------------------------------------------------------------------------------------------------------------TTTTTT--------------------------------------------------TTTTTTTTATATTCTCTTTGAAGTTTTTCAGAGCATATTTGCCTCTAGTACAAGTTCCACAAGTCTGCAGTTTGATTCCTTTTGCTGAATTATTTTCATGAGGTTTTTACAATTTCAAAACAGAGAAACAGTGCAATTTGCTACAACTTAATGCCACACATGGAATTTTATGTGGAACAAAACTGGCTGAAAATTACAGCAAAAACATACCCAGATTCCTTCATGACACTTTTGTCCCCACAGTCACATGCTCCACCTGCCTGGCTGCGAAACATATTGAAGTCATGTCCTTCGTGGTTTCCTCTTTGAAAGCAGTCCGAACACAAAGACATGCACGGAGATATTCCACACGTGCGACATCGATAGGCAACAAAATTTGCAGTCCATACAAGTCCACAGGTGGTAGCATTGTCATACCGCCTAACTGCAACAGAGAAAATCACAATCAGAAAAAAACTTAACTAATAAATTACAAAGCTGCCATTACACAAAAATGAATTACAAAATTAATCCTACTATCCTGTGCAACAATATATACATCAAGGAAAGAAATTTCATGTTTCATTCTACTAGCCAAAACAAAATTTTACTTGCCTGTATATCCCCACCCCCTCTTTTTTCCTTCCTTTGCTAAATAGAGAACAGCCTGTAAAAAAAAAAGCCTTTCGGTTCCTAGGCTACTCACATATACTGAAATTGTACAATGGAGAATTGTTTCACTAACCAGAGAGGAATGAGCATTATTGACTGCAGACCCCCCCCCCCCAGCTGTCAGTGTGACTGCACGACCACATAGCTTGACTTTTTGGTCATCAGCTGAAGTTCCTGTAGGTTTTCACTTCCTATAAATCAGTTACTTCATTTGAAAAGTTAAAATTTTCAGAGATGAAAAAACATTTTAACAGACCTATGAATTTGCCACTTTTAGAACATTCTAACAAACCTCTGAGTATCATGGTAACTGATCATCCAGA
>APH_0136
---------------------------------------------------------------------------------------------------------------------------------------------------------------------------------------TTTTT--------------------------------------------------TTTTTTTTATATTCTCTTTGAAGTTTTTCAGAGCATATTTGCCTCTAGTACAAGTTCCACAAGTCTGCAGTTTGATTCCTTTTGCTGAATTATTTTCATGAGGTTTTTACAATTTCAAAACAGAGAAACAGTGCAATTTGCTACAACTTAATGCCACACATGGAATTTTATGTGGAACAAAACTGGCTGAAAATTACAGCAAAAACATACCCAGATTCCTTCATGACACTTTTGTCCCCACAGTCACATGCTCCACCTGCCTGGCTGCGAAACATATTGAAGTCATGTCCTTCGTGGTTTCCTCTTTGAAAGCAGTCCGAACACAAAGACATGCACGGAGATATTCCACACGTGCGACATCGATAGGCAACAAAATTTGCAGTCCATACAAGTCCACAGGTGGTAGCATTGTCATACCGCCTAACTGCAACAGAGAAAATCACAATCAGAAAAAAACTTAACTAATAAATTACAAAGCTGCCATTACACAAAAATGAATTACAAAATTAATCCTACTATCCTGTGCAACAATATATACATCAAGGAAAGAAATTTCATGTTTCATTCTACTAGCCAAAACAAAATTTTACTTGCCTGTATATCCCCACCCCCTCTTTTTTCCTTCCTTTGCTAAATAGAGAACAGCCTGTAAAAAAAAAAGCCTTTCGGTTCCTAGGCTACTCACATATACTGAAATTGTACAATGGAGAATTGTTTCACTAACCAGAGAGGAATGAGCATTATTGACTGCAGACCCCCCCCCCCCAGCTGTCAGTGTGACTGCACGACCACATAGCTTGACTTTTTGGTCATCAGCTGAAGTTCCTGTAGGTTTTCACTTCCTATAAATCAGTTACTTCATTTGAAAAGTTAAAATTTTCAGAGATGAAAAAACATTTTAACAGACCTATGAATTCGCCACTTTTAGAACATTCTAACAAACCTCTGAGTATCATGGTAACTGATCGTCCAGA
>APH_4021
---------------------------------------------------------------------------------------------------------------------------------------------------------------------------------------TTTTT--------------------------------------------------TTTTTTTTATATTCTCTTTGAAGTTTTTCAGAGCATATTTGCCTCTAGTACAAGTTCCACAAGTCTGCAGTTTGATTCCTTTTGCTGAATTATTTTCATGAGGTTTTTACAATTTCAAAACAGAGAAACAGTGCAATTTGCTACAACTTAATGCCACACATGGAATTTTATGTGGAACAAAACTGGCTGAAAATTACAGCAAAAACATACCCAGATTCCTTCATGACACTTTTGTCCCCACAGTCACATGCTCCACCTGCCTGGCTGCGAAACATATTGAAGTCATGTCCTTCGTGGTTTCCTCTTTGAAAGCAGTCCGAACACAAAGACATGCACGGAGATATTCCACACGTGCGACATCGATAGGCAACAAAATTTGCAGTCCATACAAGTCCACAGGTGGTAGCATTGTCATACCGCCTAACTGCAACAGAGAAAATCACAATCAGAAAAAAACTTAACTAATAAATTACAAAGCTGCCATTACACAAAAATGAATTACAAAATTAATCCTACTATCCTGTGCAACAATATATACATCAAGGAAAGAAATTTCATGTTTCATTCTACTAGCCAAAACAAAATTTTACTTGCCTGTATATCCCCACCCCCTCTTTTTTCCTTCCTTTGCTAAATAGAGAACAGCCTGTAAAAAAAAAAGCCTTTCGGTTCCTAGGCTACTCACATATACTGAAATTGTACAATGGAGAATTGTTTCACTAACCAGAGAGGAATGAGCATTATTGACTGCAGACCCCCCCCCCCCAGCTGTCAGTGTGACTGCACGACCACATAGCTTGACTTTTTGGTCATCAGCTGAAGTTCCTGTAGGTTTTCACTTCCTATAAATCAGTTACTTCATTTGAAAAGTTAAAATTTTCAGAGATGAAAAAACATTTTAACAGACCTATGAATTCGCCACTTTTAGAACATTCTAACAAACCTCTGAGTATCATGGTAACTGATCGTCCAGA
