# Supplementary material for: ﻿Discovery of a new tarantula species from the Madrean Sky Islands and the first documented instance of syntopy between two montane endemics (Araneae, Theraphosidae, Aphonopelma): a case of prior mistaken identity
Source: Zookeys. 2024 Aug 16;1210:61–98. doi: 10.3897/zookeys.1210.125318 (PMC11344175; doi:10.3897/zookeys.1210.125318)
Supplement: Supplementary material 8 — Phylogenomics files [file zookeys-1210-061_article-125318__-s008.zip › Suppl8/individual_UCE_loci/sl_realigned_uce_2001208.fas]

>APH_0185
ATACCATTCCAAATGAATACAGTGAATACAATTAAAAAAAAAAAAGCATTAGTTGAGCTAAGAGGGTGATGTGTCTTCTGTCAGTAGTAAATACATCATGCCTAAAAGTGCTGTGTTGTGCTATGCAAAATTGCATTATCTGCTGTAGCTTATAGTTTGTTCATGTATCTTGAATTGTGATTTATATATTAATTTGACATTTTTAATATTTCAAATTATTGTTTAGATTTTTTATGCTTTGAATTCTTTGCTCTTTGTTATTTTTATTATTAGTATAATTTATGATGTACTTTTATTGTTTCAGATTATTAATATTTCAAATTATTGTTTAAAATATAAATTTTTAATATTTCAAATTATTGTTTAGATT-TTTTTATGCTTTGAATTATTTGCTGTTTGTTATTTTTATTATTAGTATAATTTATGATGTACTTTTATTGTTTCAGGGTTACCATAGTGAAGGATAGAGACACACACAGAAGTAAAGGAGTGGCATTTGTTTTATTTTTGGAGAAAGAAGGAGCATATAAATGTGTTCGGGCATTGAACAATACGCAGTTGTTTGGTCGCACAATTAAATGTTCAATTGCAAAAGACAATGGCCGAGCAGTGGAATTCATCCGTCGAAAAGATTACAAAGATAAGTCAAGGTGCTATGAATGTGGTGTAAGTTTTTTTTTTTCAGATAAGTGTACCACATTTCCTGGTACTGATTAAAAGGTTGTTTAGTTAGTGCAATTAATGAGATGTAGTTTGGATTCATGGACTCAATGCTGAAACAATGGTAAGCTCATGAAACACAGACTGCAATGCTGCAGAAGTATTACAGCACTTTCACTGAAACGGCCACTTGGACAAAGACTCATGTTCTAGCCAAGCTGTGCTTGATTTAATGAATAAATTTGAAGGGACAGGCTACATGTGCAATAGAAGACAGTATGGTCAACCAGGAACAGCCATGAAAGTCATGGCACAGGTTCACCAACCACCACTGACAAAATCAACACTACTGCCTGTTGACTGACCATACTGAACATTATCATGAGCAAAGCTCTTTGCTCAACATTGCACAT---------------------------------------------------------------------------------------------------------------------------------------------------------------------------------------------------------------------------------------------------------
>APH_0772
ATACCATTCCAAATGAATACAGTGAATACAATT--AAAAAAAAAAGCATTAGTTGAGCTAAGAGGGTGATGTGTCTTCTGTCAGTAGTAAATACATCATGCCTAAAAGTGCTGTGTTGTGCTATGAAAAATTGCATTATCTGCTGTAGCTTATAGTTTGTTCATGTATCTTGAATTGTGATTTATATATTAATTTGACATTTTTAATATTTCAAATTATTGTTTAGATTTTTTATGCTTTGAATTCTTTGCTCTTTGTTATTTTTATTATTAGTATAATTTATGATGTACTTTTATTGTTTCAGATTATTAATATTTCAAATTATTGTTTAAAATATAAATTTTTAATATTTCAAATTATTGTTTAGATT-TTTTTATGCTTTGAATTATTTGCTGTTTGTTATTTTTATTATTAGTATAATTTATGATGTACTTTTATTGTTTCAGGGTTACCATAGTGAAGGATAGAGACACACACAGAAGTAAAGGAGTGGCATTTGTTTTATTTTTGGAGAAAGAAGGAGCATATAAATGTGTTCGGGCATTAAACAATACGCAGTTGTTTGGTCGCACAATTAAATGTTCAATTGCAAAAGACAATGGCCGAGCAGTGGAATTCATCCGTCGAAAAGATTACCAAGATAAGTCAAGGTGCTATGAATGTGGTGTAAGTTTTTTTTTTTCAGATAAGTGTACCACATTTCCTGGTACTGATTAAAAGGTTGTTTAGTTAGTGCAATTAATGAGATGTAGTTTGGATTCATGGACTCAATGCTGAAACAATGGTAAGCTCATGAAACACAGACTGCAATGCTGCAGAAGTATTACAGCACTTTCACTGAAACTGCCACTTGCACAAAGACTCATGTTCTAGCCAAGCTGTGCTTGATTTAATGCATAAATTTGAAGGGACAGGCTACATGTGCAATAGAAGACAGTATGGTCAACCAGGAACAGCCATGAAAGTCATGGCACAGGTTCACCAACCACCACTGACAAAATCAACACTACTGCCTGTTGACTGACCATACTGAACATTATCATGAGCAAAGCTCTTTGCTCAACATTGCACATGTCCCATACTGGTTTCATCAAGTGCAAAGCTTGCACCAAGGGGATATTGCTGTCTGACATCATGTGCTGGCAGAGTGGGTGATGGTTAGTTGCCTAATCCCATTTCACAGCACTATAACTCAGTCATTTCCAAGTCTCATGACACGATTCCACCACCATATGAT-TTTTTCAGTGGGCTTGACACAATGACATCACTGAATTTGGCTCTTTCATTTGCACATAACCCTCCTTGTATCTCCTTCAAAATT
>APH_1535
------------------------------------------AAAGTATTAGTTGAGCTAAGAGGGTGATGTGTCTTCTGTCAGTAGTAAATACATCATGCCTAAAAGTGCTGTGTTGTGCTATGCAAAATTGCATTATCTGCTGTAGCTTATAGTTTGTTCATGTATCTTGAATTGTGATTTATATATTAATTTGACATTTTTAATATTTCAAATTATTGTTTAGATTTTTTATGCTTTGAATTCTTTGCTGTTTGTTATTTTTATTATTAGTATAATTTATGATGTACTTTTATTGTTTCAGATTATTAATATTTCAAATTATTGTTTAAAATATAAATTTTTAATATTTCAAATTATTGTTTAGATT-TTTTTATGCTTTGAATTATTTGCTGTTTGTTATTTTTATTATTAGTATAATTTATGATGTACTTTTATTGTTTCAGGGTTACCATAGTGAAGGATAGAGACACACACAGAAGTAAAGGAGTGGCATTTGTTTTATTTTTGGAGAAAGAAGGAGCATATAAATGTGTTCGGGCATTAAACAATACGCAGTTGTTTGGTCGCACAATTAAATGTTCAATTGCAAAAGACAATGGCCGAGCAGTGGAATTCATCCGTCGAAAAGATTACCAAGATAAGTCAAGGTGCTATGAATGTGGTGTAAGTTTTTTTTTTTCAGATAAGTGTACCACATTTCCTGGTACTGATTAAAAGGTTGTTTAGTTAGTGCAATTAATGAGATGTAGTTTGGATTCATGGACTCAATGCTGAAACAATGGTAAGCTCATGAAACACAGACTGCAATGCTGCAGAAGTATTACAGCACTTTCACTGAAACTGCCACTTGCACAAAGACTCATGTTCTAGCCAAGCTGTGCTTGATTTAATGCATAAATTTGAAGGGACAGGCTACATGTGCAATAGAAGACAGTATGGTCAACCAGGAACAGCCATGAAAGTCATGGCACAGGTTCACCAACCACCACTGACAAAATCAACACTACTGCCTGTTGACTGACCATACTGAACATTATCATGAGCAAAGCTCTTTGCTCAACATTGCACATGTCCCATACTGGTTTCATCAAGTGCAAAGCTTGCACCAAGGGGATATTTCTGTCTGACATCATGTGCTGGCAGAGTGGGTGATGGTTAGTTGCCTAATCCCATTTCACAGCACTATAACTCAGTCATTTCCAAGTCTCATGACACGATTCCACCACCATATGAT-TTTTTCAGTGGGC-----------------------------------------------------------------------
>APH_0674
---------------------------------------------------------------------------------------------------------------------------------------------------------------------------------------------------------------------------------------------------------GCTCTTTGTTATTTTTATTATTAGTATAATTTATGATGTACTTTTATTGTTTCAGATTATTAATATTTCAAATTATTGTTTAAAATATAAATTTTTAATATTTCAAATTATTGTTTAGATT-TTTTTATGCTTTGAATTATTTGCTGTTTGTTATTTTTATTATTAGTATAATTTATGATGTACTTTTATTGTTTCAGGGTTACCATAGTGAAGGATAGAGACACACACAGAAGTAAAGGAGTGGCATTTGTTTTATTTTTGGAGAAAGAAGGAGCATATAAATGTGTTCGGGCATTAAACAATACGCAGTTGTTTGGTCGCACAATTAAATGTTCAATTGCAAAAGACAATGGCCGAGCAGTGGAATTCATCCGTCGAAAAGATTACAAAGATAAGTCAAGGTGCTATGAATGTGGTGTAAG-TTTTTTTTTTCAGATAAGTGTACCACATTTCCTGGTACTGATTAAAAGGTTGTTTAGTTAATGCAGTTAATGAGATGTAGTTTGGATTCATGGACTCAATGCTGAAACAATGGTAAGCTCATGAAACACAGACTGCAATGTTGCAGAAGTATTACAGCACTTTCACTGAAACGGCCACTTGGACAAAGACTCATGTTCCAGCCAAGCTGTGCTTGATTTAATGCATAAATTTGAAGAGACAGGCTACATGTGCAATAGAAGACAGTATGGTCAACCAGGAACAGCCATGTAAGTCATGGCACAGGTTCACCAACCACCACTGACAAAATCAACACTACTGCCTGTCGACTGACCATACTGAACATTATCACGAGCAAAGCTCTTTGCTCAACATTGCACATGTCCCATACTGGTTTCATCGAATGCAAAACTTGCACCAAGGGGATATTGCTTTCTGACATCATGTGCTGGCAGAGTGGGTGATGGTTAGTTGCCTAATCCCATTTCACAGCACTATAACTCAGTCATTTCCAAGTCTCATGACACGATTCCACCACCATATGATGTTTTTCAGTGGGCTTGACACAATGACATCACTGAATTTGGCTCTTTCATTTGCACATAACCTTACTTGTATCTCCTTCAAAATT
>APH_0186
ATACCATTCCAAATGAATACAGTGAATACAATTAAAAAAAAAAAAGCATTAGTTGAGCTAAGAGGGTGATGTGTCTTCTGTCAGTAGTAAATACATCATGCCTAAAAGTGCTGTGTTGTGCTATGCAAAATTGCATTATCTGCTGTAGCTTATAGTTTGTTCGTGTATCTTGAATTGTGATTTATATATTAATTTGACATTTTTAATATTTCAAATTATTGTTTAGATTTTTTATGCTTTGAATTCTTTGCTCTTTGTTATTTTTATTATTAGTATAATTTATGATGTACTTTTATTGTTTCAGATTATTAATATTTCAAATTATTGTTTAAAATATAAATTTTTAATATTTCAAATTATTGTTTAGATT-TTTTTATGCTTTGAATTATTTGCTGTTTGTTATTTTTATTATTAGTATAATTTATGATGTACTTTTATTGTTTCAGGGTTACCATAGTGAAGGATAGAGACACACACAGAAGTAAAGGAGTGGCATTTGTTTTATTTTTGGAGAAAGAAGGAGCATATAAATGTGTTCGGGCATTAAACAATACGCAGTTGTTTGGTCGCACAATTAAATGTTCAATTGCAAAAGACAATGGCCGAGCAGTGGAATTCATCCGTCGAAAAGATTACAAAGATAAGTCAAGGTGCTATGAATGTGGTGTAAG-TTTTTTTTTTCAGATAAGTGTACCACATTTCCTGGTACTGATTAAAAGGTTGTTTAGTTAATGCAGTTAATGAGATGTAGTTTGGATTCATGGACTCAATGCTGAAACAATGGTAAGCTCATGAAACACAGACTGCAATGTTGCAGAAGTATTACAGCACTTTCACTGAAACGGCCACTTGGACAAAGACTCATGTTCCAGCCAAGCTGTGCTTGATTTAATGCATAAATTTGAAGAGACAGGCTACATGTGCAATAGAAGACAGTATGGTCAACCAGGAACAGCCATGTAAGTCATGGCACAGGTTCACCAACCACCACTGACAAAATCAACACTACTGCCTGTCGACTGACCATACTGAACATTATCACGAGCAAAGCTCTTTGCTCAACATTGCACATGTCCCATACTGGTTTCATCGAATGCAAAGCTTGCACCAAGCGGATATTGCTTTCTGACATCATGTGCTGGCAGAGTGGGTGATGGTTAGTTGCCTAATCCCATTTCACAGCACTATAACTCAGTCATTTCCAAGTCTCATGACACGATTCCACCACCATATGATGTTTTTCAGTGGGCTTGACACAATGACATCACTGAATTTGGCTCTTTCATTTGCACATAACCTTCCTTGTATCTCCTTCAAAATT
>APH_0717
ATACCATTCCAAATGAATACAGTGAATACAATTAAAAAAAAAAAAGCATTAGTTGAGCTAAGAGGGTGATGTGTCTTCTGTCAGTAGTAAATACATCATGCCTAAAAGTGCTGTGTTGTGCTATGCAAAATTGCATTATCTGCTGTAGCTTATAGTTTGTTCGTGTATCTTGAATTGTGATTTATATATTAATTTGACATTTTTAATATTTCAAATTATTGTTTAGATTTTTTATGCTTTGAATTCTTTGCTCTTTGTTATTTTTATTATTAGTATAATTTATGATGTACTTTTATTGTTTCAGATTATTAATATTTCAAATTATTGTTTAAAATATAAATTTTTAATATTTCAAATTATTGTTTAGATT-TTTTTATGCTTTGAATTATTTGCTGTTTGTTATTTTTATTATTAGTATAATTTATGATGTACTTTTATTGTTTCAGGGTTACCATAGTGAAGGATAGAGACACACACAGAAGTAAAGGAGTGGCATTTGTTTTATTTTTGGAGAAAGAAGGAGCATATAAATGTGTTCGGGCATTAAACAATACGCAGTTGTTTGGTCGCACAATTAAATGTTCAATTGCAAAAGACAATGGCCGAGCAGTGGAATTCATCCGTCGAAAAGATTACAAAGATAAGTCAAGGTGCTATGAATGTGGTGTAAG-TTTTTTTTTTCAGATAAGTGTACCACATTTCCTGGTACTGATTAAAAGGTTGTTTAGTTAATGCAGTTAATGAGATGTAGTTTGGATTCATGGACTCAATGCTGAAACAATGGTAAGCTCATGAAACACAGACTGCAATGTTGCAGAAGTATTACAGCACTTTCACTGAAACGGCCACTTGGACAAAGACTCATGTTCCAGCCAAGCTGTGCTTGATTTAATGCATAAATTTGAAGAGACAGGCTACATGTGCAATAGAAGACAGTATGGTCAACCAGGAACAGCCATGTAAGTCATGGCACAGGTTCACCAACCACCACTGACAAAATCAACACTACTGCCTGTCGACTGACCATACTGAACATTATCACGAGCAAAGCTCTTTGCTCAACATTGCACATGTCCCATACTGGTTTCATCGAATGCAAAGCTTGCACCAAGCGGATATTGCTTTCTGACATCATGTGCTGGCAGAGTGGGTGATGGTTAGTTGCCTAATCCCATTTCACAGCACTATAACTCAGTCATTTCCAAGTCTCATGACACGATTCCACCACCATATGATGTTTTTCAGTGGGCTTGACACAATGACATCACTGAATTTGGCTCTTTCATTTGCACATAACCTTCCTTGTATCTCCTTCAAAATT
>APH_3188
---------------------------------------------------------------------------------------------------------------------------------------------------------------------------------------------------------------------------------------------------------GCTCTTTGTTATTTTTATTATTAGTATAATTTATGATGTACTTTTATTGTTTCAGATTATTAATATTTCAAATTATTGTTTAAAATATAAATTTTTAATATTTCAAATTATTGTTTAGATT-TTTTTATGCTTTGAATTATTTGCTGTTTGTTATTTTTATTATTAGTATAATTTATGATGTACTTTTATTGTTTCAGGGTTACCATAGTGAAGGATAGAGACACACACAGAAGTAAAGGAGTGGCATTTGTTTTATTTTTGGAGAAAGAAGGAGCATATAAATGTGTTCGGGCATTAAACAATACGCAGTTGTTTGGTCGCACAATTAAATGTTCAATTGCAAAAGACAATGGCCGAGCAGTGGAATTCATCCGTCGAAAAGATTACAAAGATAAGTCAAGGTGCTATGAATGTGGTGTAAGTTTTTTTTTTTCAGATAAGTGTACCACATTTCCTGGTACTGATTAAAAGGTTGTTTAGTTAATGCAGTTAATGAGATGTAGTTTGGATTCATGGACTCAATGCTGAAACAATGGTAAGCTCATGAAACACAGACTGCAATGTTGCAGAAGTATTACAGCACTTTCACTGAAACGGCCACTTGGACAAAGACTCATGTTCCAGCCAAGCTGTGCTTGATTTAATGCATAAATTTGAAGAGACAGGCTACATGTGCAATAGAAGACAGTATGGTCAACCAGGAACAGCCATGTAAGTCATGGCACAGGTTCACCAACCACCACTGACAAAATCAACACTACTGCCTGTCGACTGACCATACTGAACATTATCACGAGCAAAGCTCTTTGCTCAACATTGCACATGTCCCATACTGGTTTCATCGAATGCAAAGCTTGCACCAAGCGGATATTGCTTTCTGACATCATGTGCTGGCAGAGTGGGTGATGGTTAGTTGCCTAATCCCATTTCACAGCACTATAACTCAGTCATTTCCAAGTCTCATGACACGATTCCACCACCATATGATGTTTTTCAGTGGGCTTGACACAATGACATCACTGAATTTGGCTCTTTCATTTGCACATAACCCTCCTTGTTTCTCCTTCAAAATT
>APH_0880
------------------------------------------------------------------------------------------------------------------------------------------------------------------------------------------------------------------------------------TTTTTATGCTTTGAATTCTTTGCTCTTTGTTATTTTTATTATTAGTATAATTTATGATGTACTTTTATTGTTTCAGATTATTAATATTTAAAATTATTGTTTAAAATATAAATTTTTAATATTTCAAATTATTGTTTAGATTATTTTTATGCTTTGAATTCTTTGCTCTTTGTTATTTTTATTATTAGTATAATTTATGATGTACTTTTATTGTTTCAGGGTTACCATAGTGAAGGATAGAGACACACACAGAAGTAAAGGAGTGGCATTTGTTTTATTTTTGGAGAAAGAAGGAGCATATAAATGTGTTCGAGCATTAAACAATACGCAGTTGTTTGGTCGCACAATTAAATGTTCCATTGCAAAAGACAATGGCCGAGCAGTGGAATTCATCCGTCGAAAAGATTACAAAGATAAGTCAAGGTGCTATGAATGTGGTGTAAG--TTTTTTTTTCAGATAAGTGTACCACATTTCCTGGTACTGATTAAAAGGTTGTTTAGTTAATGCAGTTAATGAGATGTAGTTTGGATTCATGGACTCAATGCTGAAACAATGGTAAGATCATGAAACACAGACTGCAATGCTGCAGAAGTATTACAGCACTTTCACTGAAACGGCCACTTGCACAAAGACTCATGTTCCAGCCAAGCTGTGCTTGATTTAATGCATAAATTTGAAGAGACAGGCTACATGTGCAATAGAAGACAGTATGGTCAATTAGGAACAGCCATGTAAGTCATGGCACAGGTTCACCAA-CACCACTGACAAAATCAACACTACTGCCTGTCGACTGACCATACTGAACGTTATCATGAGCAAAGCTCTTTGCTCAACATTGCACATGTCCCATACTGGTTTCATCGAATGCAAAGCTTGCACCAAGGGGATATTGCTTTCTGACATCATGTGCTGGCAGAGTGGGTGATGGTTAGTTGCCTAATCCCATTTCACAGCACTATAACTCAGTCATTTCCAAGTCTCATGACACGATTCCACCACCATATGATGTTTTTCACTGGGCTTGACACAATGACATCACTGAATTTGGCTCTTTCATTTGCACATAACCCTCCTTGTATCTCCTTCAAAATT
>APH_1602
ATACCATTCCAAATGAATACAGTGAATACAATTAAAAAAAAAAAAGCATTAGTTGAGCTAAGAGGGTGATGTGTCTTCTGTCAGTAGTAAATACATCATGCCTAAAAGTGCTGTGTTGTGCTATGCAAAATTGCATTATCTGCTGTAGCTTATAGTTTGTTCATGTATCTTGAATTGTGATTTATATATTAATTTGACATTT---------------------------------------------------------------------------------------------------------------------------------------------TTAATATTTCAAATTATTGTTTAGATT-TTTTTATGCTTTGAATTATTTGCTGTTTGTTATTTTTATTATTAGTATAATTTATGATGTACTTTTATTGTTTCAGGGTTACCATAGTGAAGGATAGAGACACACACAGAAGTAAAGGAGTGGCATTTGTTTTATTTTTGGAGAAAGAAGGAGCATATAAATGTGTTCGAGCATTAAACAATACGCAGTTGTTTGGTCGCACAATTAAATGTTCCATTGCAAAAGACAATGGCCGAGCAGTGGAATTCATCCGTCGAAAAGATTACAAAGATAAGTCAAGGTGCTATGAATGTGGTGTAAGTTTTTTTTTTTCAGATAAGTGTACCACATTTCCTGGTACTGATTAAAAGGTTGTTTAGTTAATGCAGTTAATGAGATATAGTTTGGATTCATGGACTCAATGCTGAAACAATGGTAAGCTCATGAAACACAGACTGCAATGTTGCAGAAGTATTACAGCACTTTCACTGAAACGGCCACTTGCACAAAGACTCATGTTCCAGCCAAGCTGTGCTTGATTTAATGCATAAATTTGAAGAGACAGGCTACATGTGCAATAGAAGACAGTATGGTCAACCAGGAACAGCCATGTAAGTCATGGCACAGGTTCACCAACCACCACTGACAAAATCAACACTACTGCCTGTCGACTGACCATACTGAACGTTATCATGAGCAAAGCTCTTTGCTCAACATTGCACATGTCCCATACTGGTTTCATCGAGTGCAAAGCTTGCACCAAGGGGATATTGCTTTCTGACATCATGTGCTGGCAGAGTGGGTGATGGTTAGTTGCCTAATCCCATTTCACAGCACTATAACTCAGTCATTTCCAAGTCTCATGACACGATTCCACCACCATATGATGTTTTTCACTGGGCTTGACACAATGACATCACTGAATTTGGCTCTTTCATTTGCACATAACCTTCCTTGTATCTCCTTCAAAATT
>APH_1438
-------------------------------------------------------------------------------------------------------------------------------------------------------------------------------------------------------------------------------------------------------------------------------------------------------------------------------------------------------------------------------------------------------------------TTTTTATTATTAGTATAATTTATGATGTACTTTTATTGTTTCAGGGTTACCATAGTGAAGGATAGAGACACACACAGAAGTAAAGGAGTGGCATTTGTTTTATTTTTGGAGAAAGAAGGAGCATATAAATGTGTTCGAGCATTAAACAATACGCAGTTGTTTGGTCGCACAATTAAATGTTCCATTGCAAAAGACAATGGCCGAGCAGTGGAATTCATCCGTCGAAAAGATTACAAAGATAAGTCAAGGTG---------------------------------------------------------------------------------------------------------------------------------------------------------------------------------------------------------------------------------------------------------------------------------------------------------------------------------------------------------------------------------------------------------------------------------------------------------------------------------------------------------------------------------------------------------------------------------------------------------------------------------------------------------------------------------------------
>APH_0622
ATAACATGCCCACTGAAGAGAATAAATACAATTAAAAAAAAAAAAGCATTAGTTGAGCTAAGAGGGTGATGTGTCTTCTGTAACTAGTAAATACATCATGCCTAAAAGTGCTGTGTTGTGCTATGCAAAATTGCATTATCTGCTGTAGCTTATAGTTTGTTCATGTATCTTGAATTGTGATTTATATATTAATTTGACATTT---------------------------------------------------------------------------------------------------------------------------------------------TTAATATTTCAAATTATTGTTTAGATT-TTTTTATGCTTTGAATTCTTTGCTCTTTGTTATTTTTATTATTAGTATAATTTATGATGTACTTTTATTGTTTCAGGGTTACCATAGTGAAGGATAGAGACACACACAGAAGTAAAGGAGTGGCATTTGTTTTATTTTTGGAGAAAGAAGGAGCATATAAATGTGTTCGAGCATTAAACAATACGCAGTTGTTTGGTCGCACAATTAAATGTTCCATTGCAAAAGACAATGGCCGAGCAGTGGAATTCATCCGTCGAAAAGATTACAAAGATAAGTCAAGGTGCTATGAATGTGGTGTAAGTTTTTTTTTTTCAGATAAGTGTACCACATTTCCTGGTACTGATTAAAAGGTTGTTTAGTTAATGCAATTAATGAGATGTAGTTTGGATTCATGGACTCAATGCTGAAACAATGGTAAGATCATGAAACACAGACTGCAATGCTGCAGAAGTATTACAGCACTTTCACTGAAACGGCCACTTGCACAAAGACTCATGTTCCAGCCAAGCTGTGCTTGATTTAATGCATAAATTTGAAGAGACAGGCTACATGTGCAATAGAAGACAGTATGGTCAATTAGGAACAGCCATGTAAGTCATGGCACAGGTTCACCAACCACCACTGACAAAATCAACACTACTGCCTGTCGACTGACCATACTGAACGTTATCATGAGCAAAGCTCTTTGCTCAACATTGCACATGTCCCATACTGGTTTCATCGAGTGCAAAGCTTGCACCAAGGGGATATTGCTTTCTGACATCATGTGCTGGCAGAGTGGGTGATGGTTAGTTGCCTAATCCCATTTCACAGCACTATAACTCAGTCATTTCCAAGTCTCATGACACGATTCCACCACCATATGATGTTTTTCACT---------------------------------------------------------------------------
>APH_3191
-------------------------ATACAATT-AAAAAAAAAAAGCATTAGTTGAGCTAAGAGGGTGATGTGTCTTCTGTAACTAGTAAATACATCATGCCTAAAAGTGCTGTGTTGTGCTATGCAAAATTGCATTATCTGCTGTAGCTTATAGTTTGTTCATGTATCTTGAATTGTGATTTATATATTAATTTGACATTTTTAATATTTCAAATTATTGTTTAGATTTTTTATGCTTTGAATTCTTTGCTCTTTGTTATTTTTATTATTAGTATAATTTATGATGTACTTTTATTGTTTCAGATTATTAATATTTAAAATTATTGTTTAAAATATAAATTTTTAATATTTCAAATTATTGTTTAGATTTTTTTTATGCTTTGAATTCTTTGCTCTTTGTTATTTTTATTATTAGTATAATTTATGATGTACTTTTATTGTTTCAGGGTTACCATAGTGAAGGATAGAGACACACACAGAAGTAAAGGAGTGGCATTTGTTTTATTTTTGGAGAAAGAAGGAGCATATAAATGTGTTCGAGCATTAAACAATACGCAGTTGTTTGGTCGCACAATTAAATGTTCCATTGCAAAAGACAATGGCCGAGCAGTGGAATTCATCCGTCGAAAAGATTACAAAGATAAGTCAAGGTGCTATGAATGTGGTGTAAGTTTTTTTTTTTCAGATAAGTGTACCACATTTCCTGGTACTGATTAAAAGGTTGTTTAGTTAATGCAATTAATGAGATGTAGTTTGGATTCATGGACTCAATGCTGAAACAATGGTAAGATCATGAAACACAGACTGCAATGCTGCAGAAGTATTACAGCACTTTCACTGAAACGGCCACTTGCACAAAGACTCATGTTCCAGCCAAGCTGTGCTTGATTTAATGCATAAATTTGAAGAGACAGGCTACATGTGCAATAGAAGACAGTATGGTCAATTAGGAACAGCCATGTAAGTCATGGCACAGGTTCACCAACCACCACTGACAAAATCAACACTACTGCCTGTCGACTGACCATACTGAACGTTATCATGAGCAAAGCTCTTTGCTCAACATTGCACATGTCCCATACTGGTTTCATCGAGTGCAAAGCTTGCACCAAGGGGATATTGCTTTCTGACATCATGTGCTGGCAGAGTGGGTGATGGTTAGTTGCCTAATCCCATTTCACAGCACTATAACTCAGTCATTTCCAAGTCTCATGACACGATTCCACCACCATATGATGTTTTTCACTGGGCTTGACACAATGACATCACTGAATTTGGCTCTTTCATTTGCACATAACCC----------------------
>APH_0136
ATACCATTCCAAATGAATACAGTGAATACAATTAAAAAAAAAAAAGCATTAGTTGAGCTAAGAGGGTGATGTGTCTTCTGTAACTAGTAAATACATCATGCCTAAAAGTGCTGTGTTGTGCTATGCAAAATTGCATTATCTGCTGTAGCTTATAGTTTGTTCATGTATCTTGAATTGTGATTTATATATTAATTTGACATTTTTAATATTTCAAATTATTGTTTAGATTTTTTATGCTTTGAATTCTTTGCTCTTTGTTATTTTTATTATTAGTATAATTTATGATGTACTTTTATTGTTTCAGATTATTAATATTTAAAATTATTGTTTAAAATATAAATTTTTAATATTTCAAATTATTGTTTAGATTTTTTTTATGCTTTGAATTCTTTGCTCTTTGTTATTTTTATTATTAGTATAATTTATGATGTACTTTTATTGTTTCAGGGTTACCATAGTGAAGGATAGAGACACACACAGAAGTAAAGGAGTGGCATTTGTTTTATTTTTGGAGAAAGAAGGAGCATATAAATGTGTTCGAGCATTAAACAATACGCAGTTGTTTGGTCGCACAATTAAATGTTCCATTGCAAAAGACAATGGCCGAGCAGTGGAATTCATCCGTCGAAAAGATTACAAAGATAAGTCAAGGTGCTATGAATGTGGTGTAAGTTTTTTTTTTTCAGATAAGTGTACCACATTTCCTGGTACTGATTAAAAGGTTGTTTAGTTAATGCAATTAATGAGATGTAGTTTGGATTCATGGACTCAATGCTGAAACAATGGTAAGATCATGAAACACAGACTGCAATGCTGCAGAAGTATTACAGCACTTTCACTGAAACGGCCACTTGCACAAAGACTCATGTTCCAGCCAAGCTGTGCTTGATTTAATGCATAAATTTGAAGAGACAGGCTACATGTGCAATAGAAGACAGTATGGTCAATTAGGAACAGCCATGTAAGTCATGGCACAGGTTCACCAACCACCACTGACAAAATCAACACTACTGCCTGTCGACTGACCATACTGAACGTTATCATGAGCAAAGCTCTTTGCTCAACATTGCACATGTCCCATACTGGTTTCATCGAGTGCAAAGCTTGCACCAAGGGGATATTGCTTTCTGACATCATGTGCTGGCAGAGTGGGTGATGGTTAGTTGCCTAATCCCATTTCACAGCACTATAACTCAGTCATTTCCAAGTCTCATGACACGATTCCACCACCATATGATGTTTTTCACTGGGCTTGACACAATGACATCACTGAATTTGGCTCTTTCATTTGCACATAACCCTCCTTGTATCTCCTTCAAAATT
>APH_4021
ATACCATTCCAAATGAATACAGTGAATACAATTAAAAAAAAAAAAGCATTAGTTGAGCTAAGAGGGTGATGTGTCTTCTGTAACTAGTAAATACATCATGCCTAAAAGTGCTGTGTTGTGCTATGCAAAATTGCATTATCTGCTGTAGCTTATAGTTTGTTCATGTATCTTGAATTGTGATTTATATATTAATTTGACATTTTTAATATTTCAAATTATTGTTTAGATTTTTTATGCTTTGAATTCTTTGCTCTTTGTTATTTTTATTATTAGTATAATTTATGATGTACTTTTATTGTTTCAGATTATTAATATTTAAAATTATTGTTTAAAATATAAATTTTTAATATTTCAAATTATTGTTTAGATTTTTTTTATGCTTTGAATTCTTTGCTCTTTGTTATTTTTATTATTAGTATAATTTATGATGTACTTTTATTGTTTCAGGGTTACCATAGTGAAGGATAGAGACACACACAGAAGTAAAGGAGTGGCATTTGTTTTATTTTTGGAGAAAGAAGGAGCATATAAATGTGTTCGAGCATTAAACAATACGCAGTTGTTTGGTCGCACAATTAAATGTTCCATTGCAAAAGACAATGGCCGAGCAGTGGAATTCATCCGTCGAAAAGATTACAAAGATAAGTCAAGGTGCTATGAATGTGGTGTAAGTTTTTTTTTTTCAGATAAGTGTACCACATTTCCTGGTACTGATTAAAAGGTTGTTTAGTTAATGCAATTAATGAGATGTAGTTTGGATTCATGGACTCAATGCTGAAACAATGGTAAGATCATGAAACACAGACTGCAATGCTGCAGAAGTATTACAGCACTTTCACTGAAACGGCCACTTGCACAAAGACTCATGTTCCAGCCAAGCTGTGCTTGATTTAATGCATAAATTTGAAGAGACAGGCTACATGTGCAATAGAAGACAGTATGGTCAATTAGGAACAGCCATGTAAGTCATGGCACAGGTTCACCAACCACCACTGACAAAATCAACACTACTGCCTGTCGACTGACCATACTGAACGTTATCATGAGCAAAGCTCTTTGCTCAACATTGCACATGTCCCATACTGGTTTCATCGAGTGCAAAGCTTGCACCAAGGGGATATTGCTTTCTGACATCATGTGCTGGCAGAGTGGGTGATGGTTAGTTGCCTAATCCCATTTCACAGCACTATAACTCAGTCATTTCCAAGTCTCATGACACGATTCCACCACCATATGATGTTTTTCACTGGGCTTGACACAATGACATCACTGAATTTGGCTCTTTCATTTGCACATAACCCTCCTTGTATCTCCTTCAAAATT
>APH_3177
ATACCATTCCAAATGAATACAGTGAATACAATTAAAAAAAAAAAAGCATTAGTTGAGCTAAGAGGGTGATGTGTCTTCTGTAACTAGTAAATACATCATGCCTAAAAGTGCTGTGTTGTGCTATGCAAAATTGCATTATCTGCTGTAGCTTATAGTTTGTTCATGTATCTTGAATTGTGATTTATATATTAATTTGACATTTTTAATATTTCAAATTATTGTTTAGATTTTTTATGCTTTGAATTCTTTGCTCTTTGTTATTTTTATTATTAGTATAATTTATGATGTACTTTTATTGTTTCAGATTATTAATATTTAAAATTATTGTTTAAAATATAAATTTTTAATATTTCAAATTATTGTTTAGATTTTTTTTATGCTTTGAATTCTTTGCTCTTTGTTATTTTTATTATTAGTATAATTTATGATGTACTTTTATTGTTTCAGGGTTACCATAGTGAAGGATAGAGACACACACAGAAGTAAAGGAGTGGCATTTGTTTTATTTTTGGAGAAAGAAGGAGCATATAAATGTGTTCGAGCATTAAACAATACGCAGTTGTTTGGTCGCACAATTAAATGTTCCATTGCAAAAGACAATGGCCGAGCAGTGGAATTCATCCGTCGAAAAGATTACAAAGATAAGTCAAGGTGCTATGAATGTGGTGTAAGTTTTTTTTTTTCAGATAAGTGTACCACATTTCCTGGTACTGATTAAAAGGTTGTTTAGTTAATGCAATTAATGAGATGTAGTTTGGATTCATGGACTCAATGCTGAAACAATGGTAAGATCATGAAACACAGACTGCAATGCTGCAGAAGTATTACAGCACTTTCACTGAAACGGCCACTTGCACAAAGACTCATGTTCCAGCCAAGCTGTGCTTGATTTAATGCATAAATTTGAAGAGACAGGCTACATGTGCAATAGAAGACAGTATGGTCAATTAGGAACAGCCATGTAAGTCATGGCACAGGTTCACCAACCACCACTGACAAAATCAACACTACTGCCTGTCGACTGACCATACTGAACGTTATCATGAGCAAAGCTCTTTGCTCAACATTGCACATGTCCCATACTGGTTTCATCGAGTGCAAAGCTTGCACCAAGGGGATATTGCTTTCTGACATCATGTGCTGGCAGAGTGGGTGATGGTTAGTTGCCTAATCCCATTTCACAGCACTATAACTCAGTCATTTCCAAGTCTCATGACACGATTCCACCACCATATGATGTTTTTCACTGGGCTTGACACAATGACATCACTGAATTTGGCTCTTTCATTTGCACATAACCCTCCTTGTATCTCCTTCAAAATT
>APH_4005
ATACCATTCCAAATGAATACAGTGAATACAATTAAAAAAAAAAAAGCATTAGTTGAGCTAAGAGGGTGATGTGTCTTCTGTAACTAGTAAATACATCATGCCTAAAAGTGCTGTGTTGTGCTATGCAAAATTGCATTATCTGCTGTAGCTTATAGTTTGTTCATGTATCTTGAATTGTGATTTATATATTAATTTGACATTTTTAATATTTCAAATTATTGTTTAGATTTTTTATGCTTTGAATTCTTTGCTCTTTGTTATTTTTATTATTAGTATAATTTATGATGTACTTTTATTGTTTCAGATTATTAATATTTAAAATTATTGTTTAAAATATAAATTTTTAATATTTCAAATTATTGTTTAGATTTTTTTTATGCTTTGAATTCTTTGCTCTTTGTTATTTTTATTATTAGTATAATTTATGATGTACTTTTATTGTTTCAGGGTTACCATAGTGAAGGATAGAGACACACACAGAAGTAAAGGAGTGGCATTTGTTTTATTTTTGGAGAAAGAAGGAGCATATAAATGTGTTCGAGCATTAAACAATACGCAGTTGTTTGGTCGCACAATTAAATGTTCAATTGCAAAAGACAATGGCCGAGCAGTGGAATTCATCCGTCGAAAAGATTACAAAGATAAGTCAAGGTGCTATGAATGTGGTGTAAGTTTTTTTTTTTCAGATAAGTGTACCACATTTCCTGGTACTGATTAAAAGGTTGTTTAGTTAATGCAATTAATGAGATGTAGTTTGGATTCATGGACTCAATGCTGAAACAATGGTAAGATCATGAAACACAGACTGCAATGCTGCAGAAGTATTACAGCACTTTCACTGAAACGGCCACTTGCACAAAGACTCATGTTCCAGCCAAGCTGTGCTTGATTTAATGCATAAATTTGAAGAGACAGGCTACATGTGCAATAGAAGACAGTATGGTCAATTAGGAACAGCCATGTAAGTCATGGCACAGGTTCACCAACCACCACTGACAAAATCAACACTACTGCCTGTCGACTGACCATACTGAACGTTATCATGAGCAAAGCTCTTTGCTCAACATTGCACATGTCCCATACTGGTTTCATCGAGTGCAAAGCTTGCACCAAGGGGATATTGCTTTCTGACATCATGTGCTGGCAGAGTGGGTGATGGTTAGTTGCCTAATCCCATTTCACAGCACTATAACTCAGTCATTTCCAAGTCTCATGACACGATTCCGCCACCATATGATGTTTTTCACTGGGCTTGACACAATGACATCACTGAATTTGGCTCTTTCATTTGCACATAACCCTCCTTGTATCTCCTTCAAAATT
>APH_4029
---------------------------------------------------------------------------------------------------------------------------------------------------------------------------------------------------------------------------------------------------------GCTCTTTGTTATTTTTATTATTAGTATAATTTATGATGTACTTTTATTGTTTCAGATTATTAATATTTAAAATTATTGTTTAAAATATAAATTTTTAATATTTCAAATTATTGTTTAGATTTTTTTTATGCTTTGAATTCTTTGCTCTTTGTTATTTTTATTATTAGTATAATTTATGATGTACTTTTATTGTTTCAGGGTTACCATAGTGAAGGATAGAGACACACACAGAAGTAAAGGAGTGGCATTTGTTTTATTTTTGGAGAAAGAAGGAGCATATAAATGTGTTCGAGCATTAAACAATACGCAGTTGTTTGGTCGCACAATTAAATGTTCAATTGCAAAAGACAATGGCCGAGCAGTGGAATTCATCCGTCGAAAAGATTACAAAGATAAGTCAAGGTGCTATGAATGTGGTGTAAGTTTTTTTTTTTCAGATAAGTGTACCACATTTCCTGGTACTGATTAAAAGGTTGTTTAGTTAATGCAATTAATGAGATGTAGTTTGGATTCATGGACTCAATGCTGAAACAATGGTAAGATCATGAAACACAGACTGCAATGCTGCAGAAGTATTACAGCACTTTCACTGAAACGGCCACTTGCACAAAGACTCATGTTCCAGCCAAGCTGTGCTTGATTTAATGCATAAATTTGAAGAGACAGGCTACATGTGCAATAGAAGACAGTATGGTCAATTAGGAACAGCCATGTAAGTCATGGCACAGGTTCACCAACCACCACTGACAAAATCAACACTACTGCCTGTCGACTGACCATACTGAACGTTATCATGAGCAAAGCTCTTTGCTCAACATTGCACATGTCCCATACTGGTTTCATCGAGTGCAAAGCTTGCACCAAGGGGATATTGCTTTCTGACATCATGTGCTGGCAGAGTGGGTGATGGTTAGTTGCCTAATCCCATTTCACAGCACTATAACTCAGTCATTTCCAAGTCTCATG------------------------------------------------------------------------------------------------------------
>APH_5003
-----------------------GAATACAATTAAAAAAAAAAAAGCATTAGTTGAGCTAAGAGGGTGATGTGTCTTCTGTAACTAGTAAATACATCATGCCTAAAAGTGCTGTGTTGTGCTATGCAAAATTGCATTATCTGCTGTAGCTTATAGTTTGTTCATGTATCTTGAATTGTGATTTATATATTAATTTGACATTTTTAATATTTCAAATTATTGTTTAGATTTTTTATGCTTTGAATTCTTTGCTCTTTGTTATTTTTATTATTAGTATAATTTATGATGTACTTTTATTGTTTCAGATTATTAATATTTAAAATTATTGTTTAAAATATAAATTTTTAATATTTCAAATTATTGTTTAGATTTTTTTTATGCTTTGAATTCTTTGCTCTTTGTTATTTTTATTATTAGTATAATTTATGATGTACTTTTATTGTTTCAGGGTTACCATAGTGAAGGATAGAGACACACACAGAAGTAAAGGAGTGGCATTTGTTTTATTTTTGGAGAAAGAAGGAGCATATAAATGTGTTCGAGCATTAAACAATACGCAGTTGTTTGGTCGCACAATTAAATGTTCAATTGCAAAAGACAATGGCCGAGCAGTGGAATTCATCCGTCGAAAAGATTACAAAGATAAGTCAAGGTGCTATGAATGTGGTGTAAG-TTTTTTTTTTCAGATAAGTGTACCACATTTCCTGGTACTGATTAAAAGGTTGTTTAGTTAATGCAATTAATGAGATGTAGTTTGGATTCATGGACTCAATGCTGAAACAATGGTAAGATCATGAAACACAGACTGCAATGCTGCAGAAGTATTACAGCACTTTCACTGAAACGGCCACTTGCACAAAGACTCATGTTCCAGCCAAGCTGTGCTTGATTTAATGCATAAATTTGAAGAGACAGGCTACATGTGCAATAGAAGACAGTATGGTCAATTAGGAACAGCCATGTAAGTCATGGCACAGGTTCACCAACCACCACTGACAAAATCAACACTACTGCCTGTCGACTGACCATACTGAACGTTATCATGAGCAAAGCTCTTTGCTCAACATTGCACATGTCCCATACTGGTTTCATCGAGTGCAAAGCTTGCACCAAGGGGATATTGCTTTCTGACATCATGTGCTGGCAGAGTGGGTGATGGTTAGTTGCCTAATCCCATTTCACAGCACTATAACTCAGTCATTTCCAAGTCTCATGACACGATTCC--------------------------------------------------------------------------------------------------
>APH_4024
ATACCATTCCAAATGAATACAGTGAATACAATTAAAAAAAAAAAAGCATTAGTTGAGCTAAGAGGGTGATGTGTCTTCTGTAACTAGTAAATACATCATGCCTAAAAGTGCTGTGTTGTGCTATGCAAAATTGCATTATCTGCTGTAGCTTATAGTTTGTTCATGTATCTTGAATTGTGATTTATATATTAATTTGACATTTTTAATATTTCAAATTATTGTTTAGATTTTTTATGCTTTGAATTCTTTGCTCTTTGTTATTTTTATTATTAGTATAATTTATGATGTACTTTTATTGTTTCAGATTATTAATATTTAAAATTATTGTTTAAAATATAAATTTTTAATATTTCAAATTATTGTTTAGATTTTTTTTATGCTTTGAATTCTTTGCTCTTTGTTATTTTTATTATTAGTATAATTTATGATGTACTTTTATTGTTTCAGGGTTACCATAGTGAAGGATAGAGACACACACAGAAGTAAAGGAGTGGCATTTGTTTTATTTTTGGAGAAAGAAGGAGCATATAAATGTGTTCGAGCATTAAACAATACGCAGTTGTTTGGTCGCACAATTAAATGTTCAATTGCAAAAGACAATGGCCGAGCAGTGGAATTCATCCGTCGAAAAGATTACAAAGATAAGTCAAGGTGCTATGAATGTGGTGTAAGTTTTTTTTTTTCAGATAAGTGTACCACATTTCCTGGTACTGATTAAAAGGTTGTTTAGTTAATGCAATTAATGAGATGTAGTTTGGATTCATGGACTCAATGCTGAAACAATGGTAAGATCATGAAACACAGACTGCAATGCTGCAGAAGTATTACAGCACTTTCACTGAAACAGCCACTTGCACAAAGACTCATGTTCCAGCCAAGCTGTGCTTGATTTAATGCATAAATTTGAAGAGACAGGCTACATGTGCAATAGAAGACAGTATGGTCAATTAGGAACAGCCATGTAAGTCATGGCACAGGTTCACCAACCACCACTGACAAAATCAACACTACTGCCTGTCGACTGACCATACTGAACGTTATCATGAGCAAAGCTCTTTGCTCAACATTGCACATGTCCCATACTGGTTTCATCGAGTGCAAAGCTTGCACCAAGGGGATATTGCTTTCTGACATCATGTGCTGGCAGAGTGGGTGATGGTTAGTTGCCTAATCCCATTTCACAGCACTATAACTCAGTCATTTCCAAGTCTCATGACACGATTCCACCACCATATGATGTTTTTCACTGGGCTTGACACAATGACATCACTGAATTTGGCTCTTTCATTTGCACATAACCCTCCTTGTATCTCCTTCAAAATT
>APH_5079
ATACCATTCCAAATGAATACAGTGAATACAATTAAAAAAAAAAAAGCATTAGTTGAGCTAAGAGGGTGATGTGTCTTCTGTAACTAGTAAATACATCATGCCTAAAAGTGCTGTGTTGTGCTATGCAAAATTGCATTATCTGCTGTAGCTTATAGTTTGTTCATGTATCTTGAATTGTGATTTATATATTAATTTGACATTTTTAATATTTCAAATTATTGTTTAGATTTTTTATGCTTTGAATTCTTTGCTCTTTGTTATTTTTATTATTAGTATAATTTATGATGTACTTTTATTGTTTCAGATTATTAATATTTCAAATTATTGTTTAAAATATAAATTTTTAATATTTCAAATTATTGTTTAGATTTTTTTTATGCTTTGAATTCTTTGCTCTTTGTTATTTTTATTATTAGTATAATTTATGATGTACTTTTATTGTTTCAGGGTTACCATAGTGAAGGATAGAGACACACACAGAAGTAAAGGAGTGGCATTTGTTTTATTTTTGGAGAAAGAAGGAGCATATAAATGTGTTCGAGCATTAAACAATACGCAGTTGTTTGGTCGCACAATTAAATGTTCAATTGCAAAAGACAATGGCCGAGCAGTGGAATTCATCCGTCGAAAAGATTACAAAGATAAGTCAAGGTGCTATGAATGTGGTGTAAG-TTTTTTTTTTCAGATAAGTGTACCACATTTCCTGGTACTGATTAAAAGGTTGTTTAGTTAATGCAATTAATGAGATGTAGTTTGGATTCATGGACTCAATGCTGAAACAATGGTAAGATCATGAAACACAGACTGCAATGCTGCAGAAGTATTACAGCACTTTCACTGAAACAGCCACTTGCACAAAGACTCATGTTCCAGCCAAGCTGTGCTTGATTTAATGCATAAATTTGAAGAGACAGGCTACATGTGCAATAGAAGACAGTATGGTCAATTAGGAACAGCCATGTAAGTCATGGCACAGGTTCACCAACCACCACTGACAAAATCAACACTACTGCCTGTCGACTGACCATACTGAACGTTATCATGAGCAAAGCTCTTTGCTCAACATTGCACATGTCCCATACTGGTTTCATCGAGTGCAAAGCTTGCACCAAGGGGATATTGCTTTCTGACATCATGTGCTGGCAGAGTGGGTGATGGTTAGTTGCCTAATCCCATTTCACAGCACTATAACTCAGTCATTTCCAAGTCTCATGACACGATTCCACCACCATATGATGTTTTTCACTGGGCTTGACACAATGACATCACTGAATT-----------------------------------------------
>APH_5001
---------------------------------------------------------------------------------------------------------------------------------------------------------------------------------------------------------------------------------------------------------GCTCTTTGTTATTTTTATTATTAGTATAATTTATGATGTACTTTTATTGTTTCAGATTATTAATATTTCAAATTATTGTTTAAAATATAAATTTTTAATATTTCAAATTATTGTTTAGATTTTTTTTATGCTTTGAATTCTTTGCTCTTTGTTATTTTTATTATTAGTATAATTTATGATGTACTTTTATTGTTTCAGGGTTACCATAGTGAAGGATAGAGACACACACAGAAGTAAAGGAGTGGCATTTGTTTTATTTTTGGAGAAAGAAGGAGCATATAAATGTGTTCGAGCATTAAACAATACGCAGTTGTTTGGTCGCACAATTAAATGTTCAATTGCAAAAGACAATGGCCGAGCAGTGGAATTCATCCGTCGAAAAGATTACAAAGATAAGTCAAGGTGCTATGAATGTGGTGTAAG-TTTTTTTTTTCAGATAAGTGTACCACATTTCCTGGTACTGATTAAAAGGTTGTTTAGTTAATGCAATTAATGAGATGTAGTTTGGATTCATGGACTCAATGCTGAAACAATGGTAAGATCATGAAACACAGACTGCAATGCTGCAGAAGTATTACAGCACTTTCACTGAAACAGCCACTTGCACAAAGACTCATGTTCCAGCCAAGCTGTGCTTGATTTAATGCATAAATTTGAAGAGACAGGCTACATGTGCAATAGAAGACAGTATGGTCAATTAGGAACAGCCATGTAAGTCATGGCACAGGTTCACCAACCACCACTGACAAAATCAACACTACTGCCTGTCGACTGACCATACTGAACGTTATCATGAGCAAAGCTCTTTGCTCAACATTGCACATGTCCCATACTGGTTTCATCGAGTGCAAAGCTTGCACCAAGGGGATATTGCTTTCTGACATCATGTGCTGGCAGAGTGGGTGATGGTTAGTTGCCTAATCCCATTTCACAGCACTATAACTCAGTCATTTCCAAGTCTCATGACACGATTCCACCACCATATGATG------------------------------------------------------------------------------------
>APH_0723
ATACCATTCCAAATGAATACAGTGAATACAATTAAAAAAAAAAAAGCATTAGTTGAGCTAAGAGGGTGATGTGTCTTCTGTCAGTAGTAAATACATCATGCCTAAAAGTGCTGTGTTGTGCTATGCAAAATTGCATTATCTGCTGTAGCTTATAGTTTGTTCATGTATCTTGAATTGTGATTTATATATTAATTTGACATTTTTAATATTTCAAATTATTGTTTAGATTTTTTATGCTTTGAATTCTTTGCTCTTTGTTATTTTTATTATTAGTATAATTTATGATGTACTTTTATTGTTTCAGATTA-----------------------------------TTAATATTTCAAATTATTGTTTAGATTATTTTTATGCTTTGAATTCTTTGCTCTTTGTTATTTTTATTATTAGTATAATTTATGATGTACTTTTATTGTTTCAGGGTTACCATAGTGAAGGATAGAGACACACACAGAAGTAAAGGAGTGGCATTTGTTTTATTTTTGGAGAAAGAAGGAGCATATAAATGTGTTCGAGCATTAAACAATACGCAGTTGTTTGGTCGCACAATTAAATGTTCAATTGCAAAAGACAATGGCCGAGCAGTGGAATTCATCCGTCGAAAAGATTACAAAGATAAGTCAAGGTGCTATGAATGTGGTGTAAG--TTTTTTTTTCAGATAAGTGTACCACATTTCCTGGTACTGATTAAAAGGTTGTTTAGTTAATGCAGTTAATGAGATGTAGTTTGGATTCATGGACTCAATGCTGAAACAATGGTAAGCTCATGAAACACAGACTGCAATGCTGCAGAAGTATTACAGCACTTTCACTGAAACGGCCACTTGGACAAAGACTCATGT---------GCTGTGCTTGATTTAATGCATAAATTTGAAGAGACAGGCTACATGTGCAATAGAAGACAGTATGGTCAACCAGGAACAGCCATGTAAGTCATGGCACAGGTTCACCAACCACCACTGACAAAATCAACACTACTGCCTGTCGACTGACCATACTGAACATTATCACGAGCAAAGCTCTTTGCTCAACATTGCACATGTCCCATACTGGTTTCATCGAATGCAAAGCTTGCACCAAGGGGATATTGCTTTCTGACATCATGTGCTGGCAGAGTGGGTGATGGTTAGTTGCCTAATCCCATTTCACAGCACTATAACTCAGTCATTTCCAAGTCTCATGACACGATTCCACCACCATATGATGTTTATCAGTGGGCTTGACACAATGACATCACTGAATTTGGCTCTTTCATTTGCACATAACCTTGCTTGTATCTCCTTCAAAATT
>APH_0683
ATACCATTCCAAATGAATACAGTGAATACAATTAAAAAAAAAAAAGCATTAGTTGAGCTAAGAGGGTGATGTATCTTCTGTCAGTAGTAAATACATCATGCCTAAAAGTGCTGTGTTGTGCTATGCAAAATTGCATTATCTGCTGTAGCTTATAGTTTGTTCATGTATCTTGAATTGTGATTTATATATTAATTTGACATTTTTAATATTTCAAATTATTGTTTAGATTTTTTATGCTTTGAATTCTTTGCTCTTTGTTATTTTTATTATTAGTATAATTTATGATGTACTTTTATTGTTTCAGATTA-----------------------------------TTAATATTTCAAATTATTGTTTAGATTATTTTTATGCTTTGAATTCTTTGCTCTTTGTTATTTTTATTATTAGTATAATTTATGATGTACTTTTATTGTTTCAGGGTTACCATAGTGAAGGATAGAGACACACACAGAAGTAAAGGAGTGGCATTTGTTTTATTTTTGGAGAAAGAAGGAGCATATAAATGTGTTCGAGCATTAAACAATACGCAGTTGTTTGGTCGCACAATTAAATGTTCAATTGCAAAAGACAATGGCCGAGCAGTGGAATTCATCCGTCGAAAAGATTACAAAGATAAGTCAAGGTGCTATGAATGTGGTGTAAG-TTTTTTTTTTCAGATAAGTGTACCACATTTCCTGGTACTGATTAAAAGGTTGTTTAGTTAATGCAGTTAATGAGATGTAGTTTGGATTCATGGACTCAATGCTGAAACAATGGTAAGCTCATGAAACACAGACTGCAATGCTGCAGAAGTATTACAGCACTTTCACTGAAACGGCCACTTGGACAAAGACTCATGTTCCAGCCAAGCTGTGCTTGATTTAATGCATAAATTTGAAGAGACAGGCTACATGTGCAATAGAAGACAGTATGGTCAACCAGGAACAGCCATGTAAGTCATGGCACAGGTTCACCAACCACCACTGACAAAATCAACACTACTGCCTGTCGACTGACCATACTGAACATTATCACGAGCAAAGCTCTTTGCTCAACATTGCACATGTCCCATACTGATTTCATCGAATGCAAAGCTTGCACCAAGGGGATATTGCTTTCTGACATCATGTGCTGGCAGAGTGGGTGATGGTTAGTTGCCTAATCCCATTTCACAGCACTATAACTCAGTCATTTCCAAGTCTCATGACACGATTCCACCACCATATGATGTTTTTCAGTGGGCTTGACACAATGACATCACTGAATTTGGCTCTTTCATTTGCACATAACCTTCCTTGTATCTCCTTCAAAATT
