# Supplementary material for: ﻿Discovery of a new tarantula species from the Madrean Sky Islands and the first documented instance of syntopy between two montane endemics (Araneae, Theraphosidae, Aphonopelma): a case of prior mistaken identity
Source: Zookeys. 2024 Aug 16;1210:61–98. doi: 10.3897/zookeys.1210.125318 (PMC11344175; doi:10.3897/zookeys.1210.125318)
Supplement: Supplementary material 8 — Phylogenomics files [file zookeys-1210-061_article-125318__-s008.zip › Suppl8/individual_UCE_loci/sl_realigned_uce_2001212.fas]

>APH_1357
--------------------------------------------------------------------------------------------------------------------------------------------------------------------------------------------------------------------------------------------------------------------------------------------------------------------------------------------------------------------------------------------------------------------------------------------------------------------------------------------------------------------------------------------------------------------------------------------------------------------------------------------------------------------------------------------------------------------------------------------CTCGTTTCAAAGAGAGTCATGTATTTTACTGTATTATTTCTTGCTGTATATTTAACTGTTGTTCACTTCCTTTATTTTTTCATAGAATTTGGCTGAAGCTGAATATGTTGTTGGAGTGTATATGTACATGAGGATTCTTGGTTATCCAGCTGAAAAGATTTCCATTCTTACAACTTACAATGGGCAGAAGCATCTCATCCGTGATGTTGTGAACAAAAGATGTGTAGACAACCCACTGATTGGTCGACCACACAAAGTAACAACTGTGGATAAATACCAGGGCCAGCAAAATGACTACATTCTCTTATCTTTAGTTCGTACCC------TTGACTATCC------------ACCCCTCAGTGTTGTCAC----------------------CACATATCT--TAGCG--------------ATGTGTGATGAGCT-------------------------------------GAAGTTACCTCACCCCGGCAAGG----TAACCAAGCTCAC----------------ACCAAAT------------------------------------------------------------------------------------------------------------------------------------------------------------------------------------------------------------------------------CTCTAT-------------------------------------------------------------------------------------------------------------------------------------------------
>APH_3188
CACTCCCTCCACCGGCTTGTTTTCTTCCCACAGTGCAGCCTGGTGCCATCTCTTCCCCAGGTAAATGGTGCACACATACCCGGCCATCCACATGATGCAGCAGAAAATGGGATTCATCAGACCAGGCAACCTTCTTCCGTTGATCCATAGTCCGGTTCTGATGCTTGCATGCCCATTGTGGGTGCTTTCAACCGTGGACAGGGGGTAGTATGGGCACTCTGACTGGCCTGCAACAGTGCAACCCCATTTGCAGAAAGGTTTGATGCATTATGTGTTGTAGCACATTACTCCCATCACCAGCATTAAAATTTCTGTTTGTGCCAGTCATGATAGCCTTCATTCAATGACCTCTCACGTTGATGAGTCTTGGCCGTCCAACACTTTTTCAGCTGTTCGTGGTTTTTCTCTCCTCAGACCACTGTCAGTAGGTACTCACTATGGCTGACCCTGAGCACCCCACAAGCCTTGCCATTTTGGAAATGCTCTGACCCAGTCATCTGGCCATAACGATTTGGCTCTTGTCCAAGTCACTCAGGTCTTTACATCTGCTCGTAACTTCTGCATTCAACACATAGATTATGGGGACCTAATGTCAGTTTTTATATATCCCTAACCTTGACATGTGCTGCTGTTATGAGACATGTCATTCACTTCATATGTAATTGGTGTGTGTGTATGTGTGTTATAATAAAGTATCATGCACAGTCATCGTGATACTCATTTCAAAGAGAGTCATGTATTTTACTGTATTATTTCTTGCTGTATATTTAACTGTTGTTCACTTCCTTTATTTTTTCATAGAATTTGGCTGAAGCTGAATATGTTGTTGGAGTGTATATGTACATGAGGATTCTTGGTTATCCAGCTGAAAAGATTTCCATTCTTACAACTTACAATGGGCAGAAGCATCTCATCCGTGATGTTGTGAACAAAAGATGTGTAGGCAACCCACTGATTGGTCGACCACACAAAGTAACAACTGTGGATAAATACCAGGGCCAGCAAAATGACTACATTCTCTTATCTTTAGTTCGTACCAAAGCTGTTGGACATCTTCGAGATGTTAGGCGTCTTGTTGTTGCCATGTCTAGAGCAAGACTTGGATTGTACATATTTGCTAGAGTATCCTTATTCCAAAACTGTTTTGAGCTGACTCCCTCTTTTAACATACTGATGCATAGGCCACTGGAACTCTTCCTACTCCCACATGAGACTTATCCATGTTCAAGAAGATCAGAGCAGCGACCAAATGGGGAACCATTTATCATACACGAGATGCCTCAGATGGCTTCATTTGTGTATGAATTTTATCAGCAGAAAGTTGAACTGGCAAAAGCGCAATTTGCTAATAGGTAAAATATGTAGATAAACAAAGTTGTGTGAAATAATGAATTTCTTTTGTGAAAAATGTGTCCACCTAATAATATGTGAAATAAATAATATGTTTTTTTTTTCTCCAGTGTTCTAACGTTTCTCTGTAATTACACTTTGAGGTCCGCTTGAGAAAAAGAGATGTGTGTGCTTGTAACTAGTAAGCTTACGAAGTGATAAATTGTGTGTGTGTGTGAGAGAGTGAGAAGGAACACCAGCAATGAATTCTCATCCTAAAAGTGAACAAGATGTA
>APH_0185
CACTCCCTCCACCAGCTTGTTTTCTTCCCACAGTGCAGCCTGGTGCCATCTCTTCCCCAGGTAAATGGTGTACACATACCCGGCCATCCACCTGATGCAGCAGAAAATGGGATTCATCAGACCAGGCAACCTTCTTCCGTTGATCCATAGTCCGGTTCTGATGCTTGCATGCCCATTGTGGGTGCTTTCAACCGTGGACAGGGGTTAGTATGGGCACTCTGACTGGCCTGCAACAGTGCAACCCCATTTGCAGAAAGGTTTGATGCATTATGTGTTGTAGCACATTACTCCCATCACCAGCATTAAAATTTCTGTTTGTGCCAGTCATGATAGCCTTCATTCAATGACCTCTCACGTTGATGAGTCTTGGCCGTCCAACACTTTTTCAGCTGTTCGTGGTTTTTCTCTCCTCAGACCACTGTCAGTAGGTACTCACTATGGCTGACCCTGAGCACCCCACAAGCCTTGCCATTTTGGAAATGCTCTGACCCAGTCATCTGGCCATAACGATTTGGCTCTTGTCCAAGTCACTCAGGTCTTTACATCTGCTCGTAACTTCTGCATTCAACACATAGATTATGGGGACCTAATGTCAGTTTTTATATATCCCTAACCTTGACATGTGCTGCTGTTATGAGACATGTCATTCACTTCATATGTAATTGGTGTGTGTGTATGTGTGTTATAATAAAGTATCATGCACAGTCATCGTGATACTCATTTCAAAGAGAGTCATGTATTTTACTGTATTATTTCTTGCTGTATATTTAACTGTTGTTCACTTCCTTTATTTTTTCATAGAATTTGGCTGAAGCTGAATATGTTGTTGGAGTGTATATGTACATGAGGATTCTTGGTTATCCAGCTGAAAAGATTTCCATTCTTACAACTTACAATGGGCAGAAGCATCTCATCCGTGATGTTGTGAACAAAAGATGTGTAGGCAACCCACTGATTGGTCGACCACACAAAGTAACAACTGTGGATAAATACCAGGGCCAGCAAAATGACTACATTCTCTTATCTTTAGTTCGTACCAAAGCTGTTGGACATCTTCGAGATGTTAGGCGTCTTGTTGTTGCCATGTCTAGAGCAAGACTTGGATTGTACATATTTGCTAGAGTATCCTTATTCCAAAACTGTTTTGAGCTGACTCCCTCTTTTAACATACTGATGCATAGGCCACTGGAACTCTTCCTACTCCCACATGAGACTTATCCATGTTCAAGAAGATCAGAGCAGCGACCAAATGGGGAACCATTTATCATACACGAGATGCCTCAGATGGCTTCATTTGTGTATGAATTTTATCAGCAGAAAGTTGAACTGGCAAAAGCGCAATTTGCTAATAGGTAAAATATGTAGATAAACAAAGTTGTGTGAAATAATGAATTTCTTTTGTGAAAAATGTGTCCACCTAATAATATGTGAAATAAATAATATGTTTTTTTTTTCTCCAGTGTTCTAACGTTTCTCTGTAATTACACTTTGAGGTCCGCTTGAGAAAAAGAGATGTGTGTGCTTGTAACTAGTAAGCTTACGAAGTGATAAATTGTGTGTGTGTGAGAGAGAGTGAGAAGGAACACCAGCAATGAATTCTCATCCTAAAAGTGAACAAGATGTA
>APH_0674
-------------------------------------------------------------------GTGTACACATACCCGGCCATCCACCTGATGCAGCAGAAAATGGGATTCATCAGACCAGGCAACCTTCTTCCGTTGATCCATAGTCCGGTTCTGATGCTTGCATGCCCATTGTGGGTGCTTTCAACCGTGGACAGGGGTTAGTATGGGCACTCTGACTGGCCTGCAACAGTGCAACCCCATTTGCAGAAAGGTTTGATGCATTATGTGTTGTAGCACATTACTCCCATCACCAGCATTAAAATTTCTGTTTGTGCCAGTCATGATAGCCTTCATTCAATGACCTCTCACGTTGATGAGTCTTGGCCGTCCAACACTTTTTCAGCTGTTCGTGGTTTTTCTCTCCTCAGACCACTGTCAGTAGGTACTCACTATGGCTGACCCTGAGCACCCCACAAGCCTTGCCATTTTGGAAATGCTCTGACCCAGTCATCTGGCCATAACGATTTGGCTCTTGTCCAAGTCACTCAGGTCTTTACATCTGCTCGTAACTTCTGCATTCAACACATAGATTATGGGGACCTAATGTCAGTTTTTATATATCCCTAACCTTGACATGTGCTGCTGTTATGAGACATGTCATTCACTTCATATGTAATTGGTGTGTGTGTATGTGTGTTATAATAAAGTATCATGCACAGTCATCGTGATACTCATTTCAAAGAGAGTCATGTATTTTACTGTATTATTTCTTGCTGTATATTTAACTGTTGTTCACTTCCTTTATTTTTTCATAGAATTTGGCTGAAGCTGAATATGTTGTTGGAGTGTATATGTACATGAGGATTCTTGGTTATCCAGCTGAAAAGATTTCCATTCTTACAACTTACAATGGGCAGAAGCATCTCATCCGTGATGTTGTGAACAAAAGATGTGTAGGCAACCCACTGATTGGTCGACCACACAAAGTAACAACTGTGGATAAATACCAGGGCCAGCAAAATGACTACATTCTCTTATCTTTAGTTCGTACCAAAGCTGTTGGACATCTTCGAGATGTTAGGCGTCTTGTTGTTGCCATGTCTAGAGCAAGACTTGGATTGTACATATTTGCTAGAGTATCCTTATTCCAAAACTGTTTTGAGCTGACTCCCTCTTTTAACATACTGATGCATAGGCCACTGGAACTCTTCCTACTCCCACATGAGACTTATCCATGTTCAAGAAGATCAGAGCAGCGACCAAATGGGGAACCATTTATCATACACGAGATGCCTCAGATGGCTTCATTTGTGTATGAATTTTATCAGCAGAAAGTTGAACTGGCAAAAGCGCAATTTGCTAATAGGTAAAATATGTAGATAAACAAAGTTGTGTGAAATAATGAATTTCTTTTGTGAAAAATGTGTCCACCTAATAATATGTGAAATAAATAATATGTTTTTTTTTTCTCCAGTGTTCTAACGTTTCTCTGTAATTACACTTTGAGGTCCGCTTGAGAAAAAGAGATGTGTGTGCTTGTAACTAGTAAGCTTACGAAGTGATAAATTGTGTGTGTGTGTGAGAGAGTGAGAAGGAACACCAGCAATGAATTCTCATCCTAAAAGTGAACAAGATGTA
>APH_5003
CACTTCCTCCACCATCTTGTTTTCTTCCCACAGTGCAGCCTGGTGCCATCTCTTCCCCAGGTAAATGGTGTACACATACCCGGCCATCCACATGATGCAGCCAAAAATAGGATTCATCAGACCAGGCAACCTTCTTCCATTGATCCATAGTCCGGTTCTGATGCTTGCATGCCCATTGCAGGCACTTTCAACAGTAGACAGGGGTTAGCATGGGCACTCTGACTGGCCTGCAACAGTGCAACCCCATTTGCAGAAAGGTTTGATGCATTATGTGTTGTAGCACATTACCCCCATCACCAGCATTAAAATTTCTGTTTGTGCCAGTCGTGATAGCCTTCATTCAATGACCTCTCACGTTGATGAGTCTTAGCCGTCCAACACTTTTTCAGCTGTTCGTGGTTTTTCTCTCCTCAGACCACTGTCAGTAGGTACTCACTATGGCTGACCATGAGCACCCCACAAGCCTTGCCATTTTGGAAATGCTCTGACCCAGTCATCTGGCCATAACGATTTGGCTCTTGTCCAAGTCACTCAGGTCTTTACATCTGCCTGTATCTTCTGCATTCAACACGTCGACTATGGGGACCTAATGTCAGTTTTTATATATCCCTAACCTTGACATGTGCCGCTGTTATGAGAC--GTCATTCACTTCATATGTAATTGGTGTGTGTGTATGCGTGTTATAATAAAGTATCATGCACAGTCATCATGATACTCGTTTCAAAGAGAGTCATGTATTTTACTGTATTATTTCTTGCTGTATATTTAACTGTTGTTCACTTCCTTTATTTTTTCATAGAATTTGGCTGAAGCTGAATATGTTGTTGGAGTGTATATGTACATGAGGATTCTTGGTTATCCAGCTGAAAAGATTTCCATTCTTACAACTTACAATGGGCAGAAGCATCTCATCCGTGATGTTGTGAACAAAAGATGTGTAGACAACCCACTGATTGGTCGACCACACAAAGTAACAACTGTGGATAAATACCAGGGCCAGCAAAATGACTACATTCTCTTATCTTTAGTTCGTACCAAAGCTGTTGGACATCTTCGAGATGTTAGGCGTCTTGTTGTTGCCATGTCTAGAGCAAGACTTGGATTGTACATATTTGCTAGAGTATCCTTATTCCAAAACTGTTTTGAGCTGACTCCCTCTTTTAACATACTGATGCATAGGCCACTCGAACTCTTCCTACTCCCACATGAGACTTATCCATGTTCAAGAAGATCAGAGCAGCGACCAAATGGTGAACCATTTATCATACACGAGATGCCTCAGATGGCTTCATTTGTGTATGAATTTTATCAGCAAAAAGTTGAACTGGCAAAAGCGCAATTTGCTAATAGGTAAAATATGTAGAGAAACAAAGTTGTGTGAAATAATGAATTTCTTTTGTGAAAAATGTGTCCACCTAATAATATGTGAAATAAATAATATGTTTTTTTTTTCTCTGGTGTTCTAACGTTTCTCTGTAATTACACTTTGAGGTCTGCTCGAGAAAAAGAGATGTGTGTGCTTGTAACTAGTAAGCTTAGGAAGTGATAAATTATGTGTGTGTGAGAGAGAGAGAGAAGAAACACCAGCAATGAATTCTCACCCTAAAAGTGAACAAGATGTA
>APH_4005
CACTCCCTCCACTAGCTTGTTTTCTTCCCACAGTGCAGCCTGGTGCCATCTCTTCCGCAGGTAAACGGTACACACGTACCCGGCCGTCCACATGATGCAGCAGAAAATGGGATTCATCAGACCAGGCAACCTTCTTCCATTGATCCATAGTCCGGTTCTGATGCTTGCATGCCCATTGTGGGTGCTTTCAACCGTGGACAGGGGTTAGTATGGGCACTCTGACTGGCCTGCAACAGTGCAACCCCATTTGCAGAAAGGTTTGATGCATTATGTGTTGTAGCACATTACCCCCATCACCAGCATTAAAATTTCTGTTTGTGCCAGTCGTGATAGCCTTCATTCAATGACCTCTCACGTTGATGAGTCTTAGCCGTCCAACACTTTTTCAGCTGTTCGTGGTTTTTCTCTCCTCAGACCACTGTCAGTAGGTACTCACTATGGCTGACCATGAGCACCCCACAAGCCTTGCCATTTTGGAAATGCTCTGACCCAGTCATCTGGCCATAACGATTTGGCTCTTGTCCAAGTCACTCAGGTCTTTACATCTGCCTGTATCTTCTGCATTCAACACGTCGACTATGGGGACCTAATGTCAGTTTTTATATATCCCTAACCTTGACATGTGCCACTGTTATGAGACATGTCATTCACTTCATATGTAATTGGTGTGTGTGTATGCGTGTTATAATAAAGTATCATGCACAGTCATCATGATACTCGTTTCAAAGAGAGTCATGTATTTTACTGTATTATTTCTTGCTGTATATTTAACTGTTGTTCACTTCCTTTATTTTTTCATAGAATTTGGCTGAAGCTGAATATGTTGTTGGAGTGTATATGTACATGAGGATTCTTGGTTATCCAGCTGAAAAGATTTCCATTCTTACAACTTACAATGGGCAGAAGCATCTCATCCGTGATGTTGTGAACAAAAGATGTGTAGACAACCCACTGATTGGTCGACCACACAAAGTAACAACTGTGGATAAATACCAGGGCCAGCAAAATGACTACATTCTCTTATCTTTAGTTCGTACCAAAGCTGTTGGACATCTTCGAGATGTTAGGCGTCTTGTTGTTGCCATGTCTAGAGCAAGACTTGGATTGTACATATTTGCTAGAGTATCCTTATTCCAAAACTGTTTTGAGCTGACTCCCTCTTTTAACATACTGATGCATAGGCCACTCGAACTCTTCCTACTCCCACATGAGACTTATCCATGTTCAAGAAGATCAGAGCAGCGACCAAATGGTGAACCATTTATCATACACGAGATGCCTCAGATGGCTTCATTTGTGTATGAATTTTATCAGCAAAAAGTTGAACTGGCAAAAGCGCAATTTGCTAATAGGTAAAATATGTAGAGAAACAAAGTTGTGTGAAATAATGAATTTCTTTTGTGAAAAATGTGTCCACCTAATAATATGTGAAATAAATAATATGTTTTTTTTTTCTCTGGTGTTCTAACGTTTCTCTGTAATTACACTTTGAGGTCTGCTCGAGAAAAAGAGATGTGTGTGCTTGTAACTAGTAAGCTTAGGAAGTGATAAATTATGTGTGTGTGAGAGAGAGAGAGAAGAAACACCAGCAATGAATTCTCACCCTAAAAGTGAACAAGATGTA
>APH_1535
CACTCCCTCCACTGGCTTGTTTTCTTCCCACAGTGCAGCCTGGTGCCATCTCTTCCCCAGGTAAACGGCGCACACGTACCCGGCCGTCCACATGATGCAGCAGAAAATGGGATTCATCGGACCAGGCAACCTTCTTCCATTGATCCATAGTCCGGTTCTGATGCTTGCATGCCCATTGTGGGTGCTTTCAACCGTGAACAGGGGTTATTATGGGCACTCTGACTGGCCTGCAACAGTGCAACCCCATTTGCAGAAAGGTTTGATGCATTATGTGTTGTAGCACATTACCCCCATCACCAGCATTAAAATTTCTGTTTGTGCCAGTCGTGATAGCCTTCATTCAATGACCTCTCACGTTGATGAGTCTTAGCCGTCCAACACTTTTTCAGCTGTTCATGGTTTTTCTCTCCTCAGACCACTGTCAGTAGGTACTCACTATGGCTGACCATGAGCACCCCACAAGCCTTGCCATTTTGGAAATGCTCTGACCCAGTCATCTGGCCATAACGATTTGGCTCTTGTCCAAGTCACTCAGGTCTTTACATCTGCCTGTATCTTCTGCATTCAACACGTCGACTATGGGGACCTAATGTCAGTTTTTATATATCCCTAACCTTGACATGTGCCGCTGTTATGAGACATGTCATTCACTTCATATGTAATTGGTGTGTGTGTATGTGTGTTATAATAAAGTATCATGTACAGTCATCATGATACTCGTTTCAAAGAGAGTCGTGTATTTTACTGTATTATTTCTTGCTGTATATTTAACTGTTGTTCACTTCCTTTATTTTTTCATAGAATTTGGCTGAAGCTGAATATGTTGTTGGAGTGTATATGTACATGAGGATTCTTGGTTATCCAGCTGAAAAGATTTCCATTCTTACAACTTACAATGGGCAGAAGCATCTCATCCGTGATGTTGTGAACAAAAGATGTGTAGACAACCCACTGATTGGTCGACCACACAAAGTAACAACTGTGGATAAATACCAGGGCCAGCAAAATGACTACATTCTCTTATCTTTAGTTCGTACCAAAGCTGTTGGACATCTTCGAGATGTTAGGCGTCTTGTTGTTGCCATGTCTAGAGCAAGACTTGGATTGTACATATTTGCTAGAGTATCCTTATTCCAAAACTGTTTTGAGCTGACTCCCTCTTTTAACATACTGATGCATAGGCCACTCGAACTCTTCCTACTCCCACATGAGACTTATCCATGTTCAAGAAGATCAGAGCAGCGACCAAATGGTGAACCATTTATCATACACGAGATGCCTCAGATGGCTTCATTTGTGTATGAATTTTATCAGCAAAAAGTTGAACTGGCAAAAGCGCAATTTGCTAATAGGTAAAATATGTAGAGAAACAAAGTTGTGTGAAATAATGAATTTCTTTTGTGAAAAATGTGTCCACCTAATAATATGTGAAATAAATAATATGTTTTTTTTTTCTCTGGTGTTCTAACGTTTCTCTGTAACTACACTTTGAGGTCTGCTCGAGAAAAAGAGATGTGTGTGCTTGTAACTAGTAAGCTTAGGAAGTGATAAATTGTGTGTGTGAGAGAGAGAGAGAGAAGAAACACCAGCAATGAATTCTCACC--------------------
>APH_4024
CACTCCCTCCGCTGGCTTGTTTTCTTCCCACAGTGCAGCCTGGTGCCATCTCTTCCCCAGGTAAACGGTGTACACATACCCGGCCATCCACCTGATGCAGCAGAAAATGGGATTCATCAGACCAGGCAACCTTCTTCCATTGATCCATAGTCCGGTTCTGATGCTTGCATGCCCATTGTGGGTGCTTTCAACCGTGGACAGGGGTTAGTATGGGCACTCTGACTGGCCTGCAACAGTGCAACCCCATTTGCAGAAAGGTTTGATGCATTATGTGTTGTAGCACATTACCCCCATCACCAGCATTAAAATTTCTGTTTGTGCCAGTCGTGATAGCCTTCATTCAATGACCTCTCACGTTGATGAGTCTTAGCCGTCCAACACTTTTTCAGCTGTTCGTGGTTTTTCTCTCCTCAGACCACTGTCAGTAGGTACTCACTATGGCTGACCATGAGCACCCCACAAGCCTTGCCATTTTGGAAATGCTCTGACCCAGTCATCTGGCCATAACGATTTGGCTCTTGTCCAAGTCACTCAGGTCTTTACATCTGCCTGTATCTTCTGCATTCAACACGTCGACTATGGGGACCTAATGTCAGTTTTTATATATCCCTAACCTTGACATGTGCCGCTGTTATGAGACATGTCATTCACTTCATATGTAATTGGTGTGTGTGTATGCGTGTTATAATAAAGTATCATGCACAGTCATCATGATACTCGTTTCAAAGAGAGTCATGTATTTTACTGTATTATTTCTTGCTGTATATTTAACTGTTGTTCACTTCCTTTATTTTTTCATAGAATTTGGCTGAAGCTGAATATGTTGTTGGAGTGTATATGTACATGAGGATTCTTGGTTATCCAGCTGAAAAGATTTCCATTCTTACAACTTACAATGGGCAGAAGCATCTCATCCGTGATGTTGTGAACAAAAGATGTGTAGACAACCCACTGATTGGTCGACCACACAAAGTAACAACTGTGGATAAATACCAGGGCCAGCAAAATGACTACATTCTCTTATCTTTAGTTCGTACCAAAGCTGTTGGACATCTTCGAGATGTTAGGCGTCTTGTTGTTGCCATGTCTAGAGCAAGACTTGGATTGTACATATTTGCTAGAGTATCCTTATTCCAAAACTGTTTTGAGCTGACTCCCTCTTTTAACATACTGATGCATAGGCCACTCGAACTCTTCCTACTCCCACATGAGACTTATCCATGTTCAAGAAGATCAGAGCAGCGACCAAATGGTGAACCATTTATCATACACGAGATGCCTCAGATGGCTTCATTTGTGTATGAATTTTATCAGCAAAAAGTTGAACTGGCAAAAGCGCAATTTGCTAATAGGTAAAATATGTAGAGAAACAAAGTTGTGTGAAATAATGAATTTCTTTTGTGAAAAATGTGTCCACCTAATAATATGTGAAATAAATAATATGTTTTTTTTTTCTCTGGTGTTCTAACGTTTCTCTGTAATTACACTTTGAGGTCTGCTCGAGAAAAAGAGATGTGTGTGCTTGTAACTAGTAAGCTTAGGAAGTGATAAATTATGTGTGTGTGAGAGAGAGAGAGAAGAAACACCAGCAATGAATTCTCACCCTAAAAGTGAACAAGATGTA
>APH_0880
CACTCCCTCCACCGGCTTGTTTTCTTCCCACAGTGCAGCCTGGTGCCATCTCTTCCCCAGGTAAACGCTGTACACATACCCGGCCATCCACATGATGCAGCAGAAAATGGGATTCATCAGACCAGGCAACCTTCTTCCATTGATCCATAGTCCGGTTCTGATGCTTGCATGCCCATTGTGGGTGCTTTCAACCGTGGAC--GGGTTAGTATGGGCACTCTGACTGGCCTGCAACAGTGCAACCCCATTTGCAGAAAGGTTTGATGCATTATGTGTTGTAGCACATTACCCCCATCACCAGCATTAAAATTTCTGTTTGTGCCAGTCGTGATAGCCTTCATTCAATGACCTCTCACGTTGATGAGTCTTAGCCGTCCAACATTTTTTCAGCTGTTCGTGGTTTTTCTCTCCTCAGACCACTGTCAGTAGGTACTCACTATGGCTGACCATGAGCACCCCACAAGCCTTGCCATTTTGGAAATGCTCTGACCCAGTCATCTGGCCATAACGATTTGGCTCTTGTCCAAGTCACTCAGGTTTTTACATCTGCCTGTATCTTCTGGATTCAACACATCGACTATGGGGACCTAATGTCAGTTTTTATATATCCCTAACCTTGACATGTGCCGCTGTTATGAGACATGTCATTCACTTCATATGTAATTGGTGTGTGTGTATGTGTGTTATAATAAAGTATCATGCACAGTCATCATGATACTCGTTTCAAAGAGAGTCATGTATTTTACTGTATTATTTCTTGCTGTATATTTAACTGTTGTTCACTTCCTTTATTTTTTCATAGAATTTGGCTGAAGCTGAATATGTTGTTGGAGTGTATATGTACATGAGGATTCTTGGTTATCCAGCTGAAAAGATTTCCATTCTTACAACTTACAATGGGCAGAAGCATCTCATCCGTGATGTTGTGAACAAAAGATGTGTAGACAACCCACTGATTGGTCGACCACACAAAGTAACAACTGTGGATAAATACCAGGGCCAGCAAAATGACTACATTCTCTTATCTTTAGTTCGTACCAAAGCTGTTGGACATCTTCGAGATGTTAGGCGTCTTGTTGTTGCCATGTCTAGAGCAAGACTTGGATTGTACATATTTGCTAGAGTATCCTTATTCCAAAACTGTTTTGAGCTGACTCCCTCTTTTAACATACTGATGCATAGGCCACTCGAACTCTTCCTACTCCCACATGAGACTTATCCATGTTCAAGAAGATCAGAGCAGCGACCAAATGGTGAACCATTTATCATACACGAGATGCCTCAGATGGCTTCATTTGTGTATGAATTTTATCAGCAAAAAGTTGAACTGGCAAAAGCGCAATTTGCTAATAGGTAAAATATGTAGAGAAACAAAGTTGTGTGAAATAATGAATTTCTTTTGTGAAAAATGTGTCCACCTAATAATATGTGAAATAAATAATATGTTTTTTTTTTCTCTGGTGTTCTAACGTTTCTCTGTAATTACACTTTGAGGTCTGCTCGAGAAAAAGAGATGTGTGTGCTTGTAACTAGTAAGCTTAGGAAGTGATAAATTATGTGTGTGTGAGAGAGAGAGAGAAGAAACACCAGCAATGAATTCTCACCCTAAAAGTGAACAAGATGTA
>APH_0723
CACTCCCTCCACTGGCTTGTTTTCTTCCCACAGTGCAGCCTGGTGCCATCTCTTCCCCAGGTAAACGCTGTACACATACCCGGCCATCCACCTGATGCAGCAGAAAATGGGATTCATCAGACCAGGCAACCTTCTTCCATTGATCCATAGTCCGGTTCTGATGCTTGCATGCCCATTGTGGGTGCTTTCAACCGTGGAC--GGGTTAGTATGGGCACTCTGACTGGCCTGCAACAGTGCAACCCCATTTGCAGAAAGGTTTGATGCATTATGTGTTGTAGCACATTACCCCCATCACCAGCATTAAAATTTCTGTTTGTGCCAGTCGTGATAGCCTTCATTCAATGACCTGTCACGTTGATGAGTCTTAGCCGTCCAACATTTTTTCAGCTGTTCGTGGTTTTTCTCTCCTCAGACCACTGTCAGTAGGTACTCACTATGGCTGACCATGAGCACCCCACAAGCCTTGCCATTTTGGAAATGCTCTGACCCAGTCATCTGGCCATAACGATTTGGCTCTTGTCCAAGTCACTCAGGTTTTTACATCTGCCTGTATCTTCTGGATTCAACACATCGACTATGGGGACCTAATGTCAGTTTTTATATATCCCTAACCTTGACATGTGCCGCTGTTATGAGACATGTCATTCACTTCATATGTAATTGGTGTGTGTGTATGTGTGTTATAATAAAGTATCATGCACAGTCATCATGATACTCGTTTCAAAGAGAGTCATGTATTTTACTGTATTATTTCTTGCTGTATATTTAACTGTTGTTCACTTCCTTTATTTTTTCATAGAATTTGGCTGAAGCTGAATATGTTGTTGGAGTGTATATGTACATGAGGATTCTTGGTTATCCAGCTGAAAAGATTTCCATTCTTACAACTTACAATGGGCAGAAGCATCTCATCCGTGATGTTGTGAACAAAAGATGTGTAGACAACCCACTGATTGGTCGACCACACAAAGTAACAACTGTGGATAAATACCAGGGCCAGCAAAATGACTACATTCTCTTATCTTTAGTTCGTACCAAAGCTGTTGGACATCTTCGAGATGTTAGGCGTCTTGTTGTTGCCATGTCTAGAGCAAGACTTGGATTGTACATATTTGCTAGAGTATCCTTATTCCAAAACTGTTTTGAGCTGACTCCCTCTTTTAACATACTGATGCATAGGCCACTCGAACTCTTCCTACTCCCACATGAGACTTATCCATGTTCAAGAAGATCAGAGCAGCGACCAAATGGTGAACCATTTATCATACACGAGATGCCTCAGATGGCTTCATTTGTGTATGAATTTTATCAGCAAAAAGTTGAACTGGCAAAAGCGCAATTTGCTAATAGGTAAAATATGTAGAGAAACAAAGTTGTGTGAAATAATGAATTTCTTTTGTGAAAAATGTGTCCACCTAATAATATGTGAAATAAATAATATGTTTTTTTTTTCTCTGGTGTTCTAACGTTTCTCTGTAATTACACTTTGAGGTCTGCTCGAGAAAAAGAGATGTGTGTGCTTGTAACTAGTAAGCTTAGGAAGTGATAAATTATGTGTGTGTGAGAGAGAGAGAGAAGAAACACCAGCAATGAATTCTCACCCTAAAAGTGAACAAGATGTA
>APH_0683
--------------------------------------------------------------------TGTACACATACCCGGCCATCCACCTGATGCAGCAGAAAATGGGATTCATCAGACCAGGCAACCTTCTTCCATTGATCCATAGTCCGGTTCTGATGCTTGCATGCCCATTGTGGGTGCTTTCAACCGTGGAC--GGGTTAGTATGGGCACTCTGACTGGCCTGCAACAGTGCAACCCCATTTGCAGAAAGGTTTGATGCATTATGTGTTGTAGCACATTACCCCCATCACCAGCATTAAAATTTCTGTTTGTGCCAGTCGTGATAGCCTTCATTCAATGACCTCTCACGTTGATGAGTCTTAGCCGTCCAACACTTTTTCAGCTGTTCGTGGTTTTTCTCTCCTCAGACCACTGTCAGTAGGTACTCACTATGGCTGACCATGAGCACCCCACAAGCCTTGCCATTTTGGAAATGCTCTGACCCAGTCATCTGGCCATAACGATTTGGCTCTTGTCCAAGTCACTCAGGTTTTTACATCTGCCTGTATCTTCTGGATTCAACACATCGACTATGGGGACCTAATGTCAGTTTTTATATATCCCTAACCTTGACATGTGCCGCTGTTATGAGACATGTCATTCACTTCATATGTAATTGGTGTGTGTGTATGTGTGTTATAATAAAGTATCATGCACAGTCATCATGATACTCGTTTCAAAGAGAGTCATGTATTTTACTGTATTATTTCTTGCTGTATATTTAACTGTTGTTCACTTCCTTTATTTTTTCATAGAATTTGGCTGAAGCTGAATATGTTGTTGGAGTGTATATGTACATGAGGATTCTTGGTTATCCAGCTGAAAAGATTTCCATTCTTACAACTTACAATGGGCAGAAGCATCTCATCCGTGATGTTGTGAACAAAAGATGTGTAGACAACCCACTGATTGGTCGACCACACAAAGTAACAACTGTGGATAAATACCAGGGCCAGCAAAATGACTACATTCTCTTATCTTTAGTTCGTACCAAAGCTGTTGGACATCTTCGAGATGTTAGGCGTCTTGTTGTTGCCATGTCTAGAGCAAGACTTGGATTGTACATATTTGCTAGAGTATCCTTATTCCAAAACTGTTTTGAGCTGACTCCCTCTTTTAACATACTGATGCATAGGCCACTCGAACTCTTCCTACTCCCACATGAGACTTATCCATGTTCAAGAAGATCAGAGCAGCGACCAAATGGTGAACCATTTATCATACACGAGATGCCTCAGATGGCTTCATTTGTGTATGAATTTTATCAGCAAAAAGTTGAACTGGCAAAAGCGCAATTTGCTAATAGGTAAAATATGTAGAGAAACAAAGTTGTGTGAAATAATGAATTTCTTTTGTGAAAAATGTGTCCACCTAATAATATGTGAAATAAATAATATGTTTTTTTTTTCTCTGGTGTTCTAACGTTTCTCTGTAATTACACTTTGAGGTCTGCTCGAGAAAAAGAGATGTGTGTGCTTGTAACTAGTAAGCTTAGGAAGTGATAAATTATGTGTGTGTGAGAGAGAGAGAGAAGAAACACCAGCAATGAATTCTCACCCTAAAAGTGAACAAGATGTA
>APH_4021
CACTCCCTCCACCGGCTTGTTTTCTTCCCACAGTGCAGCCTGGTGCCATCTCTTCCCCAGGTAAACGGTGTACACATACCCGGCCATCCACCTGATGCAGCAGAAAATGGGATTCATCAGACCAGGCAACCTTCTTCCATTGATCCATAGTCCGGTTCTGATGCTTGCATGCCCATTGTGGGTGCTTTCAACCGTGGAC--GGGTTAGTATGGGCACTCTGACTGGCCTGCAACAGTGCAACCCCATTTGCAGAAAGGTTTGATGCATTATGTGTTGTAGCACATTACCCCCATCACCAGCATTAAAATTTCTGTTTGTGCCAGTCGTGATAGCCTTCATTCAATGACCTCTCACGTTGATGAGTCTTAGCCGTCCAACACTTTTTCAGCTGTTCGTGGTTTTTCTCTCCTCAGACCACTGTCAGTAGGTACTCACTATGGCTGACCATGAGCACCCCACAAGCCTTGCCATTTTGGAAATGCTCTGACCCAGTCATCTGGCCATAACGATTTGGCTCTTGTCCAAGTCACTCAGGTTTTTACATCTGCCTGTATCTTCTGGATTCAACACATCGACTATGGGGACCTAATGTCAGTTTTTATATATCCCTAACCTTGACATGTGCCGCTGTTATGAGACATGTCATTCACTTCATATGTAATTGGTGTGTGTGTATGTGTGTTATAATAAAGTATCATGCACAGTCATCATGATACTCGTTTCAAAGAGAGTCATGTATTTTACTGTATTATTTCTTGCTGTATATTTAACTGTTGTTCACTTCCTTTATTTTTTCATAGAATTTGGCTGAAGCTGAATATGTTGTTGGAGTGTATATGTACATGAGGATTCTTGGTTATCCAGCTGAAAAGATTTCCATTCTTACAACTTACAATGGGCAGAAGCATCTCATCCGTGATGTTGTGAACAAAAGATGTGTAGACAACCCACTGATTGGTCGACCACACAAAGTAACAACTGTGGATAAATACCAGGGCCAGCAAAATGACTACATTCTCTTATCTTTAGTTCGTACCAAAGCTGTTGGACATCTTCGAGATGTTAGGCGTCTTGTTGTTGCCATGTCTAGAGCAAGACTTGGATTGTACATATTTGCTAGAGTATCCTTATTCCAAAACTGTTTTGAGCTGACTCCCTCTTTTAACATACTGATGCATAGGCCACTCGAACTCTTCCTACTCCCACATGAGACTTATCCATGTTCAAGAAGATCAGAGCAGCGACCAAATGGTGAACCATTTATCATACACGAGATGCCTCAGATGGCTTCATTTGTGTATGAATTTTATCAGCAAAAAGTTGAACTGGCAAAAGCGCAATTTGCTAATAGGTAAAATATGTAGAGAAACAAAGTTGTGTGAAATAATGAATTTCTTTTGTGAAAAATGTGTCCACCTAATAATATGTGAAATAAATAATATGTTTTTTTTTTCTCTGGTGTTCTAACGTTTCTCTGTAATTACACTTTGAGGTCTGCTCGAGAAAAAGAGATGTGTGTGCTTGTAACTAGTAAGCTTAGGAAGTGATAAATTATGTGTGTGTGAGAGAGAGAGAGAAG--------------------------------------------
>APH_3177
CACTCCCTCCACTGGCTTGTTTTCTTCCCACAGTGCAGCCTGGTGCCATCTCTTCCCCAGGTAAACGGTGTACACATACCCGGCCATCCACCTGATGCAGCAGAAAATGGGATTCATCAGACCAGGCAACCTTCTTCCATTGATCCATAGTCCGGTTCTGATGCTTGCATGCCCATTGTGGGTGCTTTCAACCGTGGAC--GGGTTAGTATGGGCACTCTGACTGGCCTGCAACAGTGCAACCCCATTTGCAGAAAGGTTTGATGCATTATGTGTTGTAGCACATTACCCCCATCACCAGCATTAAAATTTCTGTTTGTGCCAGTCGTGATAGCCTTCATTCAATGACCTCTCACGTTGATGAGTCTTAGCCGTCCAACATTTTTTCAGCTGTTCGTGGTTTTTCTCTCCTCAGACCACTGTCAGTAGGTACTCACTATGGCTGACCATGAGCACCCCACAAGCCTTGCCATTTTGGAAATGCTCTGACCCAGTCATCTGGCCATAACGATTTGGCTCTTGTCCAAGTCACTCAGGTTTTTACATCTGCCTGTATCTTCTGGATTCAACACATCGACTATGGGGACCTAATGTCAGTTTTTATATATCCCTAACCTTGACATGTGCCGCTGTTATGAGAGATGTCATTCACTTCATATGTAATTGGTGTGTGTGTATGTGTGTTATAATAAAGTATCATGCACAGTCATCATGATACTCGTTTCAAAGAGAGTCATGTATTTTACTGTATTATTTCTTGCTGTATATTTAACTGTTGTTCACTTCCTTTATTTTTTCATAGAATTTGGCTGAAGCTGAATATGTTGTTGGAGTGTATATGTACATGAGGATTCTTGGTTATCCAGCTGAAAAGATTTCCATTCTTACAACTTACAATGGGCAGAAGCATCTCATCCGTGATGTTGTGAACAAAAGATGTGTAGACAACCCACTGATTGGTCGACCACACAAAGTAACAACTGTGGATAAATACCAGGGCCAGCAAAATGACTACATTCTCTTATCTTTAGTTCGTACCAAAGCTGTTGGACATCTTCGAGATGTTAGGCGTCTTGTTGTTGCCATGTCTAGAGCAAGACTTGGATTGTACATATTTGCTAGAGTATCCTTATTCCAAAACTGTTTTGAGCTGACTCCCTCTTTTAACATACTGATGCATAGGCCACTCGAACTCTTCCTACTCCCACATGAGACTTATCCATGTTCAAGAAGATCAGAGCAGCGACCAAATGGTGAACCATTTATCATACACGAGATGCCTCAGATGGCTTCATTTGTGTATGAATTTTATCAGCAAAAAGTTGAACTGGCAAAAGCGCAATTTGCTAATAGGTAAAATATGTAGAGAAACAAAGTTGTGTGAAATAATGAATTTCTTTTGTGAAAAATGTGTCCACCTAATAATATGTGAAATAAATAATATG-TTTTTTTTTCTCTGGTGTTCTAACGTTTCTCTGTAATTACACTTTGAGGTCTGCTCGAGAAAAAGAGATGTGTGTGCTTGTAACTAGTAAGCTTAGGAAGTGATAAATTATGTGTGTGTGAGAGAGAGAGAGAAGAAACACCAGCAATGAATTCTCACCCTAAAAGTGAACAAGATGTA
>APH_0136
CACTCCCTCCACTGGCTTGTTTTCTTCCCACAGTGCAGCCTGGTGCCATCTCTTCCCCAGGTAAACGGTGTACACATACCCGGCCATCCACCTGATGCAGCAGAAAATGGGATTCATCAGACCAGGCAACCTTCTTCCATTGATCCATAGTCCGGTTCTGATGCTTGCATGCCCATTGTGGGTGCTTTCAACCGTGGAC--GGGTTAGTATGGGCACTCTGACTGGCCTGCAACAGTGCAACCCCATTTGCAGAAAGGTTTGATGCATTATGTGTTGTAGCACATTACCCCCATCACCAGCATTAAAATTTCTGTTTGTGCCAGTCGTGATAGCCTTCATTCAATGACCTCTCACGTTGATGAGTCTTAGCCGTCCAACATTTTTTCAGCTGTTCGTGGTTTTTCTCTCCTCAGACCACTGTCAGTAGGTACTCACTATGGCTGACCATGAGCACCCCACAAGCCTTGCCATTTTGGAAATGCTCTGACCCAGTCATCTGGCCATAACGATTTGGCTCTTGTCCAAGTCACTCAGGTTTTTACATCTGCCTGTATCTTCTGGATTCAACACATCGACTATGGGGACCTAATGTCAGTTTTTATATATCCCTAACCTTGACATGTGCCGCTGTTATGAGACATGTCATTCACTTCATATGTAATTGGTGTGTGTGTATGTGTGTTATAATAAAGTATCATGCACAGTCATCATGATACTCGTTTCAAAGAGAGTCATGTATTTTACTGTATTATTTCTTGCTGTATATTTAACTGTTGTTCACTTCCTTTATTTTTTCATAGAATTTGGCTGAAGCTGAATATGTTGTTGGAGTGTATATGTACATGAGGATTCTTGGTTATCCAGCTGAAAAGATTTCCATTCTTACAACTTACAATGGGCAGAAGCATCTCATCCGTGATGTTGTGAACAAAAGATGTGTAGACAACCCACTGATTGGTCGACCACACAAAGTAACAACTGTGGATAAATACCAGGGCCAGCAAAATGACTACATTCTCTTATCTTTAGTTCGTACCAAAGCTGTTGGACATCTTCGAGATGTTAGGCGTCTTGTTGTTGCCATGTCTAGAGCAAGACTTGGATTGTACATATTTGCTAGAGTATCCTTATTCCAAAACTGTTTTGAGCTGACTCCCTCTTTTAACATACTGATGCATAGGCCACTCGAACTCTTCCTACTCCCACATGAGACTTATCCATGTTCAAGAAGATCAGAGCAGCGACCAAATGGTGAACCATTTATCATACACGAGATGCCTCAGATGGCTTCATTTGTGTATGAATTTTATCAGCAAAAAGTTGAACTGGCAAAAGCGCAATTTGCTAATAGGTAAAATATGTAGAGAAACAAAGTTGTGTGAAATAATGAATTTCTTTTGTGAAAAATGTGTCCACCTAATAATATGTGAAATAAATAATATGTTTTTTTTTTCTCTGGTGTTCTAACGTTTCTCTGTAATTACACTTTGAGGTCTGCTCGAGAAAAAGAGATGTGTGTGCTTGTAACTAGTAAGCTTAGGAAGTGATAAATTATGTGTGTGTGAGAGAGAGAGAGAAGAAACACCAGCAATGAATTCTCACCCTAAAAGTGAACAAGATGTA
>APH_0717
-----------------------------------------------------------------------------------------------------AGAAAACGGGATTCATCAGACCAGGCGACCTTCTTCCATTGATCCATAGTCCGGTTCTGATGCTTGCATGCCCATTGTGGGTGCTTTCAACCGTGGAC--GGGTTAGTATGGGCACTCTGACTGGCCTGCAACAGTGCAACCCCATTTGCAGAAAGGTTTGATGCATTATGTGTTGTAGCACATTACCCCCATCACCAGCATTAAAATTTCTGTTTGTGCCAGTCGTGATAGCCTTCATTCAATGACCTCTCACGTTGATGAGTCTTAGCCGTCCAACACTTTTTCAGCTGTTCGTGGTTTTTCTCTCCTCAGACCACTGTCAGTAGGTACTCACTATGGCTGACCATGAGCACCCCACAAGCCTTGCCATTTTGGAAATGCTCTGACCCAGTCATCTGGCCATAACGATTTGGCTCTTGTCCAAGTCACTCAGGTTTTTACATCTGCCTGTATCTTCTGGATTCAACACATCGACTATGGGGACCTAATGTCAGTTTTTATATATCCCTAACCTTGACATGTGCCGCTGTTATGAGACATGTCATTCACTTCATATGTAATTGGTGTGTGTGTATGTGTGTTATAATAAAGTATCATGCACAGTCATCATGATACTCGTTTCAAAGAGAGTCATGTATTTTACTGTATTATTTCTTGCTGTATATTTAACTGTTGTTCACTTCCTTTATTTTTTCATAGAATTTGGCTGAAGCTGAATATGTTGTTGGAGTGTATATGTACATGAGGATTCTTGGTTATCCAGCTGAAAAGATTTCCATTCTTACAACTTACAATGGGCAGAAGCATCTCATCCGTGATGTTGTGAACAAAAGATGTGTAGACAACCCACTGATTGGTCGACCACACAAAGTAACAACTGTGGATAAATACCAGGGCCAGCAAAATGACTACATTCTCTTATCTTTAGTTCGTACCAAAGCTGTTGGACATCTTCGAGATGTTAGGCGTCTTGTTGTTGCCATGTCTAGAGCAAGACTTGGATTGTACATATTTGCTAGAGTATCCTTATTCCAAAACTGTTTTGAGCTGACTCCCTCTTTTAACATACTGATGCATAGGCCACTCGAACTCTTCCTACTCCCACATGAGACTTATCCATGTTCAAGAAGATCAGAGCAGCGACCAAATGGTGAACCATTTATCATACACGAGATGCCTCAGATGGCTTCATTTGTGTATGAATTTTATCAGCAAAAAGTTGAACTGGCAAAAGCGCAATTTGCTAATAGGTAAAATATGTAGAGAAACAAAGTTGTGTGAAATAATGAATTTCTTTTGTGAAAAATGTGTCCACCTAATAATATGTGAAATAAATAATATGTTTTTTTTTTCTCTGGTGTTCTAACGTTTCTCTGTAATTACACTTTGAGGTCTGCTCGAGAAAAAGAGATGTGTGTGCTTGTAACTAGTAAGCTTAGGAAGTGATAAATTATGTGTGTGTGAGAGAGAGAGAGAAGAAACACCAGCAATGAATTCTCTCCCTAAAAGTGAACAAGATGTA
>APH_0622
-----------------------------------------------------------------------------------------------------------------------------------------------------------------------CATGCCCATTGTGGGTGCTTTCAACCGTGGAC--GGGTTAGTATGGGCACTCTGACTGGCCTGCAACAGTGCAACCCCATTTGCAGAAAGGTTTGATGCATTATGTGTTGTAGCACATTACCCCCATCACCAGCATTAAAATTTCTGTTTGTGCCAGTCGTGATAGCCTTCATTCAATGACCTCTCACGTTGATGAGTCTTAGCCGTCCAACACTTTTTCAGCTGTTCGTGGTTTTTCTCTCCTCAGACCACTGTCAGTAGGTACTCACTATGGCTGACCATGAGCACCCCACAAGCCTTGCCATTTTGGAAATGCTCTGACCCAGTCATCTGGCCATAACGATTTGGCTCTTGTCCAAGTCACTCAGGTTTTTACATCTGCCTGTATCTTCTGGATTCAACACATCGACTATGGGGACCTAATGTCAGTTTTTATATATCCCTAACCTTGACATGTGCCGCTGTTATGAGACATGTCATTCACTTCATATGTAATTGGTGTGTGTGTATGTGTGTTATAATAAAGTATCATGCACAGTCATCATGATACTCGTTTCAAAGAGAGTCATGTATTTTACTGTATTATTTCTTGCTGTATATTTAACGGTTGTTCACTTCCTTTATTTTTTCATAGAATTTGGCTGAAGCTGAATATGTTGTTGGAGTGTATATGTACATGAGGATTCTTGGTTATCCAGCTGAAAAGATTTCCATTCTTACAACTTACAATGGGCAGAAGCATCTCATCCGTGATGTTGTGAACAAAAGATGTGTAGACAACCCACTGATTGGTCGACCACACAAAGTAACAACTGTGGATAAATACCAGGGCCAGCAAAATGACTACATTCTCTTATCTTTAGTTCGTACCAAAGCTGTTGGACATCTTCGAGATGTTAGGCGTCTTGTTGTTGCCATGTCTAGAGCAAGACTTGGATTGTACATATTTGCTAGAGTATCCTTATTCCAAAACTGTTTTGAGCTGACTCCCTCTTTTAACATACTGATGCATAGGCCACTCGAACTCTTCCTACTCCCACATGAGACTTATCCATGTTCAAGAAGATCAGAGCAGCGACCAAATGGTGAACCATTTATCATACACGAGATGCCTCAGATGGCTTCATTTGTGTATGAATTTTATCAGCAAAAAGTTGAACTGGCAAAAGCGCAATTTGCTAATAGGTAAAATATGTAGAGAAACAAAGTTGTGTGAAATAATGAA----------------------------------------------------------------------------------------------------------------------------------------------------------------------------------------------------------------------------------------
>APH_1602
CACTCCCTCAACCGGCTTGTTTTCTTCCCACAGTGCAGCCTGGTGCCATCTCTTCCCCAGGTAAACGGCGCACACATACCCGGCCATCCACCTGATGCAGCAGAAAATGGGATTCATCAGACCAGGCAACCTTCTTCCATTGATCCATAGTCCGGTTCTGATGCTTGCATGCCCATTGTGGGTGCTTTCAACCGTGGAC--GGGTTAGTATGGGCACTCTGACTGGCCTGCAACAGTGCAACCCCATTTGCAGAAAGGTTTGATGCATTATGTGTTGTAGCACATTACCCCCATCACCAGCATTAAAATTTCTGTTTGTGCCAGTCGTGATAGCCTTCATTCAATGACCTCTCACGTTGATGAGTCTTAGCCGTCCAACATTTTTTCAGCTGTTCATGGTTTTTCTCTCCTCAGACCACTGTCAGTAGGTACTCACTATGGCTGACCATGAGCACCCCACAAGCCTTGCCATTTTGGAAATGCTCTGACCCAGTCATCTGGCCATAACGATTTGGCTCTTGTCCAAGTCACTCAGGTTTTTACATCTGCCTGTATCTTCTGGATTCAACACATCGACTATGGGGACCTAATGTCAGTTTTTATATATCCCTAACCTTGACATGTGCCGCTGTTATGAGACATGTCATTCACTTCATATGTAATTGGTGTGTGTGTATGTGTGTTATAATAAAGTATCATGCACAGTCATCATGATACTCGTTTCAAAGAGAGTCATGTATTTTACTGTATTATTTCTTGCTGTATATTTAACTGTTGTTCACTTCCTTTATTTTTTCATAGAATTTGGCTGAAGCTGAATATGTTGTTGGAGTGTATATGTACATGAGGATTCTTGGTTATCCAGCTGAAAAGATTTCCATTCTTACAACTTACAATGGGCAGAAGCATCTCATCCGTGATGTTGTGAACAAAAGATGTGTAGACAACCCACTGATTGGTCGACCACACAAAGTAACAACTGTGGATAAATACCAGGGCCAGCAAAATGACTACATTCTCTTATCTTTAGTTCGTACCAAAGCTGTTGGACATCTTCGAGATGTTAGGCGTCTTGTTGTTGCCATGTCTAGAGCAAGACTTGGATTGTACATATTTGCTAGAGTATCCTTATTCCAAAACTGTTTTGAGCTGACTCCCTCTTTTAACATACTGATGCATAGGCCACTCGAACTCTTCCTACTCCCACATGAGACTTATCCATGTTCAAGAAGATCAGAGCAGCGACCAAATGGTGAACCATTTATCATACACGAGATGCCTCAGATGGCTTCATTTGTGTATGAATTTTATCAGCAAAAAGTTGAACTGGCAAAAGCGCAATTTGCTAATAGGTAAAATATGTAGAGAAACAAAGTTGTGTGAAATAATGAATTTCTTTTGTGAAAAATGTGTCCACCTAATAATATGTGAAATAAATAATATGTTTTTTTTTTCTCTGGTGTTCTAACGTTTCTCTGTAATTACACTTTGAGGTCTGCTCGAGAAAAAGAGATGTGTGTGCTTGTAACTAGTAAGCTTAGGAAGTGATAAATTGTGTGTGTGTGAGAGAGAGAGAGAAGAAACACCAGCAATGAATTCTCACCCTAAAAGTGAACAAGATGTA
>APH_3191
-------------------------------------------------------------------------------------------------------------------------------------------------------------------------------------------------------------------------------------------------------------------------------------------------------------------------------------------------------------------------------------------------------------GGTTTTTCTCTCCTCAGACCACTGTCAGTAGGTACTCACTATGGCTGACCATGAGCACCCCACAAGCCTTGCCATTTTGGAAATGCTCTGACCCAGTCATCTGGCCATAACGATTTGGCTCTTGTCCAAGTCACTCAGGTTTTTACATCTGCCTGTATCTTCTGGATTCAACACATCGACTATGGGGACCTAATGTCAGTTTTTATATATCCCTAACCTTGACATGTGCCGCTGTTATGAGACATGTCATTCACTTCATATGTAATTGGTGTGTGTGTATGTGTGTTATAATAAAGTATCATGCACAGTCATCATGATACTCGTTTCAAAGAGAGTCATGTATTTTAATGTATTATTTCTTGCTGTATATTTAACTGTTGTTCACTTCCTTTATTTTTTCATAGAATTTGGCTGAAGCTGAATATGTTGTTGGCGTGTATATGTACATGAGGATTCTTGGTTATCCAGCTGAAAAGATTTCCATTCTTACAACTTACAATGGGCAGAAGCATCTCATCCGTGATGTTGTGAACAAAAGATGTGTAGACAACCCACTGATTGGTCGACCACACAAAGTAACAACTGTGGATAAATACCAGGGCCAGCAAAATGACTACATTCTCTTATCTTTAGTTCGTACCAAAGCTGTTGGACATCTTCGAGATGTTAGGCGTCTTGTTGTTGCCATGTCTAGAGCAAGACTTGGATTGTACATATTTGCTAGAGTATCCTTATTCCAAAACTGTTTTGAGCTGACTCCCTCTTTTAACATACTGATGCATAGGCCACTCGAACTCTTCCTACTCCCACATGAGACTTATCCATGTTCAAGAAGATCAGAGCAGCGACCAAATGGTGAACCATTTATCATACACGAGATGCCTCAGATGGCTTCATTTGTGTATGAATTTTATCAGCAAAAAGTTGAACTGGCAAAAGCGCAATTTGCTAATAGGTAAAATATGTAGAGAAACAAAGTTGTGTGAAATAATGAATTTCTTTTGTGAAAAATGTGTCCACCTAATAATATGTGAAATAAATAATATGTTTTTTTTTTCTCTGGTGTTCTAACGTTTCTCTGTAATTACACTTTGAGGTCTGCTCGAGAAAAAGAGATGTGTGTGCTTG---------------------------------------------------------------------------------------------------
>APH_0772
-----------------------------------------------------------------------ACACATACCCGGCCATCCACATGATGCAGCAGAAAATGGGATTCATCGGACCAGGCGACCTTCTTCCATTGATCCATGGTCCAGTTCCAATGCTTGCATGCCCATTGTAGGTGCTTTCAACGGTGGACAGGGGTTAGTATGGGCACTCTGACTGGCCTGCAACAGTGCAACCCCATTTGCAGAAAGGTTTGATGCATTATGTGTTGTAGCACATTACCCCCATCACCAGCATTAAAATTTCTGTTTGTGCCAGTCGTGATAGCCTTCATTCAATGACCTCTCACGTTGATGAGTCTTAGCCGTCCAACACTTTTTCAGCTGTTCATGGTTTTTCTCTCCTCAGACCACTGTCAGTAGGTACTCACTATGGCTGACCATGAGCACCCCACAAGCCTTGCCATTTTGGAAATGCTCTGACCCAGTCATCTGGCCATAACGATTTGGCTCTTGTCCAAGTCACTCAGGTCTTTACATCTGCCTGTATCTTCTGCATTCAACACGTCGACTATGGGGACCTAATGTCAGTTTTTATATATCCCTAACCTTGACATGTGCCGCTGTTATGAGAC--GTCATTCACTTCATATGTAATTGGTGTGTGTGTATGTGTGTTATAATAAAGTATCATGTACAGTCATCATGATACTCGTTTCAAAGAGAGTCATGTATTTTACTGTATTATTTCTTGCTGTATATTTAACTGTTGTTCACTTCCTTTATTTTTTCATAGAATTTGGCTGAAGCTGAATATGTTGTTGGAGTGTATATGTACATGAGGATTCTTGGTTATCCAGCTGAAAAGATTTCCATTCTTACAACTTACAATGGGCAGAAGCATCTCATCCGTGATGTTGTGAACAAAAGATGTGTAGACAACCCACTGATTGGTCGACCACACAAAGTAACAACTGTGGATAAATACCAGGGCCAGCAAAATGACTACATTCTCTTATCTTTAGTTCGTACCAAAGCTGTTGGACATCTTCGAGATGTTAGGCGTCTTGTTGTTGCCATGTCTAGAGCAAGACTTGGATTGTACATATTTGCTAGAGTATCCTTATTCCAAAACTGTTTTGAGCTGACTCCCTCTTTTAACATACTGATGCATAGGCCACTCGAACTCTTCCTACTCCCACATGAGACTTATCCATGTTCAAGAAGATCAGAGCAGCGACCAAATGGTGAACCATTTATCATACACGAGATGCCTCAGATGGCTTCATTTGTGTATGAATTTTATCAGCAAAAAGTTGAACTGGCAAAAGCGCAATTTGCTAATAGGTAAAATATGTAGAGAAACAAAGTTGTGTGAAATAATGAATTTCTTTTGTGAAAAATGTGTCCACCTAATAATATGTGAAATAAATAATATGTTTTTTTTTTCTCTGGTGTTCTAACGTTTCTCTGTAATTACACTTTGAGGTCTGCTCGAGAAAAAGAGATGTGTGTGCTTGTAACTAGTAAGCTTAGGAAGTGATAAATTGTGTGTGAGAGAGAGAGAGAGAGAAGAAACACCAGCAATGAATTCTCACCCTA-----------------
>APH_5001
CACTCTCTCCACCGGCTTGTTTTCTTCCCATAGTGCTGCCTGGTGCCATCTCTTCCCCAGGTAAACGGCGCACACATACCCAGCCATCCACATGATGCAGCAGAAAATGGGATTCATCGGACCAGGCAACCTTCTTCCATTGATCCATGGTCCAGTTCTGATGCTCGCATGCCCATTGTAGGTGCTTTCAACGGTGGACAGGGGTTAGCATGGGCACTCTGACTGGCCTGCAACAGTGCAACCCCATTTGCAGAAAGGTTTGATGCATTATGTGTTGTAGCACATTACCCCCATCACCAGCATTAAAATTTCTGTTTGTGCCAGTCGTGATAGCCTTCATTCAATGACCTCTCACGTTGATGAGTCTTAGCCGTCCAACACTTTTTCAGCTGTTCGTGGTTTTTCTCTCCTCAGACCACTGTCAGTAGGTACTCACTATGGCTGACCATGAGCACCCCACAAGCCTTGCCATTTTGGAAATGCTCTGACCCAGTCATCTGGCCATAACGATTTGGCTCTTGTCCAAGTCACTCAGGTCTTTACATCTGCCTGTATCTTCTGCATTCAACACGTCGACTATGGGGACCTAATGTCAGTTTTTATATATCCCTAACCTTGACATGTGCCGCTGTTATGAGAC--GTCATTCACTTCATATGTAATTGGTGTGTGTGTATGTGTGTTATAATAAAGTATCATGCACAGTCATCATGATACTCGTTTCAAAGAGAGTCATGTATTTTACTGTATTATTTCTTGCTGTATATTTAACTGTTGTTCACTTCCTTTATTTTTTCATAGAATTTGGCTGAAGCTGAATATGTTGTTGGAGTGTATATGTACATGAGGATTCTTGGTTATCCAGCTGAAAAGATTTCCATTCTTACAACTTACAATGGGCAGAAGCATCTCATCCGTGATGTTGTGAACAAAAGATGTGTAGACAACCCACTGATTGGTCGACCACACAAAGTAACAACTGTGGATAAATACCAGGGCCAGCAAAATGACTACATTCTCTTATCTTTAGTTCGTACCAAAGCTGTTGGACATCTTCGAGATGTTAGGCGTCTTGTTGTTGCCATGTCTAGAGCAAGACTTGGATTGTACATATTTGCTAGAGTATCCTTATTCCAAAACTGTTTTGAGCTGACTCCCTCTTTTAACATACTGATGCATAGGCCACTCGAACTCTTCCTACTCCCACATGAGACTTATCCATGTTCAAGAAGATCAGAGCAGCGACCAAATGGTGAACCATTTATCATACACGAGATGCCTCAGATGGCTTCATTTGTGTATGAATTTTATCAGCAAAAAGTTGAACTGGCAAAAGCGCAATTTGCTAATAGGTAAAATATGTAGAGAAACAAAGTTGTGTGAAATAATGAATTTCTTTTGTGAAAAATGTGTCCACCTAATAATATGTGAAATAAATAATATGTTTTTTTTTTCTCTGGTGTTCTAACGTTTCTCTGTAATTACACTTTGAGGTCTGCTCGAGAAAAAGAGATGTGTGTGCTTGTAACTAG--------------------------------------------------------------------------------------------
>APH_4029
------------------------------------------------------------------GGTGTACACATACCCGGTCATCCACATGATGCAGCAGAAAATGGGATTCATCAGACCAGGCAACCTTCTTCCATTGATCCATGGTCCAGTTCTGATGCTTGCATGCCCATTGTGGGTGCTTTCAACCGTGGACAGGGGTTAGTATGGGCACTCTGACTGGCCTGCAACAGTGCAACCCCATTTGCAGAAAGGTTTGATGCATTATGTGTTGTAGCACATTACCCCCATCACCAGCATTAAAATTTCTGTTTGTGCCAGTCGTGATAGCCTTCATTCAATGACCTCTCACGTTGATGAGTCTTAGCCGTCCAACACTTTTTCAGCTGTTCATGGTTTTTCTCTCCTCAGACCACTGTCAGTAGGTACTCACTATGGCTGACCATGAGCACCCCACAAGCCTTGCCATTTTGGAAATGCTCTGACCCAGTCATCTGGCCATAACGATTTGGCTCTTGTCCAAGTCACTCAGGTCTTTACATCTGCCTGTATCTTCTGCATTCAACACGTCGACTATGGGGACCTAATGTCAGTTTTTATATATCCCTAACCTTGACATGTGCCGCTGTTATGAGAC--GTCATTCACTTCATATGTAATTGGTGTGTGTGTATGTGTGTTATAATAAAGTATCATGCACAGTCATCATGATACTCGTTTCAAAGAGAGTCATGTATTTTACTGTATTATTTCTTGCTGTATATTTAACTGTTGTTCACTTCCTTTATTTTTTCATAGAATTTGGCTGAAGCTGAATATGTTGTTGGAGTGTATATGTACATGAGGATTCTTGGTTATCCAGCTGAAAAGATTTCCATTCTTACAACTTACAATGGGCAGAAGCATCTCATCCGTGATGTTGTGAACAAAAGATGTGTAGACAACCCACTGATTGGTCGACCACACAAAGTAACAACTGTGGATAAATACCAGGGCCAGCAAAATGACTACATTCTCTTATCTTTAGTTCGTACCAAAGCTGTTGGACATCTTCGAGATGTTAGGCGTCTTGTTGTTGCCATGTCTAGAGCAAGACTTGGATTGTACATATTTGCTAGAGTATCCTTATTCCAAAACTGTTTTGAGCTGACTCCCTCTTTTAACATACTGATGCATAGGCCACTCGAACTCTTCCTACTCCCACATGAGACTTATCCATGTTCAAGAAGATCAGAGCAGCGACCAAATGGTGAACCATTTATCATACACGAGATGCCTCAGATGGCTTCATTTGTGTATGAATTTTATCAGCAAAAAGTTGAACTGGCAAAAGCGCAATTTGCTAATAGGTAAAATATGTAGAGAAACAAAGTTGTGTGAAATAATGAATTTCTTTTGTGAAAAATGTGTCCACCTAATAATATGTGAAATAAATAATATGTTTTTTTTTTCTCTGGTGTTCTAACGTTTCTCTGTAATTACACTTTGAGGTCTGCTCGAGAAAAAGAGATGTGTGTGCTTGTAACTAGTAAGCTTAG-----------------------------------------------------------------------------------
>APH_5079
-------------------------------------------------------------------------------------------------------------------------------------------------------------------------------------------TCAACCGTGGACAGGGGTTAGCATGGGCACTCTGACTGGCCTGCAACAGTGCAACCCCATTTGCAGAAAGGTTTGATGCATTATGTGTTGTAGCACATTACCCCCATCACCAGCATTAAAATTTCTGTTTGTGCCAGTCGTGATAGCCTTCATTCAATGACCTCTCACGTTGATGAGTCTTAGCCGTCCAACACTTTTTCAGCTGTTCATGGTTTTTCTCTCCTCAGACCACTGTCAGTAGGTACTCACTATGGCTGACCATGAGCACCCCACAAGCCTTGCCATTTTGGAAATGCTCTGACCCAGTCATCTGGCCATAACGATTTGGCTCTTGTCCAAGTCACTCAGGTCTTTACATCTGCCTGTATCTTCTGCATTCAACACGTCGACTATGGGGACCTAATGTCAGTTTTTATATATCCCTAACCTTGACATGTGCCGCTGTTATGAGAC--GTCATTCACTTCATATGTAATTGGTGTGTGTGTATGTGTGTTATAATAAAGTATCATGCACAGTCATCATGATACTCGTTTCAAAGAGAGTCATGTATTTTACTGTATTATTTCTTGCTGTATATTTAACTGTTGTTCACTTCCTTTATTTTTTCATAGAATTTGGCTGAAGCTGAATATGTTGTTGGAGTGTATATGTACATGAGGATTCTTGGTTATCCAGCTGAAAAGATTTCCATTCTTACAACTTACAATGGGCAGAAGCATCTCATCCGTGATGTTGTGAACAAAAGATGTGTAGACAACCCACTGATTGGTCGACCACACAAAGTAACAACTGTGGATAAATACCAGGGCCAGCAAAATGACTACATTCTCTTATCTTTAGTTCGTACCAAAGCTGTTGGACATCTTCGAGATGTTAGGCGTCTTGTTGTTGCCATGTCTAGAGCAAGACTTGGATTGTACATATTTGCTAGAGTATCCTTATTCCAAAACTGTTTTGAGCTGACTCCCTCTTTTAACATACTGATGCATAGGCCACTCGAACTCTTCCTACTCCCACATGAGACTTATCCATGTTCAAGAAGATCAGAGCAGCGACCAAATGGTGAACCATTTATCATACACGAGATGCCTCAGATGGCTTCATTTGTGTATGAATTTTATCAGCAAAAAGTTGAACTGGCAAAAGCGCAATTTGCTAATAGGTAAAATATGTAGAGAAACAAAGTTGTGTGAAATAATGAATTTCTTTTGTGAAAAATGTGTCCACCTAATAATATGTGAAATAAATAATATGTTTTTTTTTTCTCTGGTGTTCTAACGTTTCTCTGTAATTACACTTTGAGGTCTGCTCGAGAAAAAGAGATGTGTGTGCTTGTAACTAGTAAGCTTAGGAAGTGATAAATTGTGTGTGTGAGAGAGAGAGAGAGAAGAAACACCAGCAATGAATTCTCACC--------------------
