# Supplementary material for: ﻿Discovery of a new tarantula species from the Madrean Sky Islands and the first documented instance of syntopy between two montane endemics (Araneae, Theraphosidae, Aphonopelma): a case of prior mistaken identity
Source: Zookeys. 2024 Aug 16;1210:61–98. doi: 10.3897/zookeys.1210.125318 (PMC11344175; doi:10.3897/zookeys.1210.125318)
Supplement: Supplementary material 8 — Phylogenomics files [file zookeys-1210-061_article-125318__-s008.zip › Suppl8/individual_UCE_loci/sl_realigned_uce_2001216.fas]

>APH_1357
------------------------------------------------------------------------------------------------------------------------------------------------------------------------------------------------------------------------------------------------------------------------------------------------------------------------------------------------------------------------------------------------------------------------------------------------------------------------------------------------------------------------------------------------------------------------------------------------------------------------CTATATCAGAAGAAAAAACAGATTTGATTACAAGAAAGAAATATGTTCATTACGAACGAACTCACCTTTCCCGCACCTGGATCCTCCTTCAAAACAGAATTTTCCATCAACGACCCCAAACCTTCTCAGCTCTTTCAGCGGCCACACTCCCAAAAGTTTAGGAGGCACACCGGCTGTAAGGCAAAACATGTAATACAATAAATGTAGCCTCGCTG--TCGAGGGTCATATCGCC-----------------------GGATCGGAATTTTTTG--------------------------AACCATCGAG--------------------------------------------------------------------------------------------------------------------------------------------------------------------------ATCGGAAGAGC-------------------------------------------------------------------------------------------------------------------------------------------------------------------------------------------------------------------------------------------------------------------------------------------------------------
>APH_1602
CTGCTTGACACGTTGCACTGGAGAATCTGAAAAAGGAAGTGAGAACATACGATTTAGCAGCCGTGTATTCTTACTTTCCGATCAACCCTCGTAGATGTTATGCCTCAGAAACTCTCTGTGAAACAGGTGAGTTTGGTGAACCTTTGCTCCACGATAAGACGCGTCCTCATGTCGCGAAAATCCTTGTGGAAAACTTGAGCGCAATGGGCTGTGAAACTCTTTCACATCCGCCTTACACTCCTGACTTGTTACCTACGAATTACCACTTCTTCAAGAATTTATTTGATTTCTTTTGTGAGAAATCCTTTTTTAAATAAAACGCTATGGAAAATGCTTCCAGAAGTTTGTTTCGCTTTGCAGCGGAGATTTCTTCAAAGGAAGCATAAATAATCTTGTTGCACGTTGGGAGAAATGTATCGACGCCCATGATTCTTACTTTGATTAAATATCCTTAATACAAGTGAGTCTGTAGTCTTGTTTATCGACTTACGGGTAAACGGACATTTCATCTTGTACAACCAAGAAGCTGTGTTCTCATAGCAAGGGTTTTAAAATAATATATGATACATAGACCGAGAAGAAGAAGAAACGGATACTTTTATATATCAGAAGCAAAAACAGATTTGATTACAAGGAAGAAATATGTTCATTACGAACGAACTCACCTTTCCCGCACCTGGATCCTCCTTCAAAACAGAATTTTCCATCAACGACCCCAAACCTTCTCAGCTCTTTCAGCGGCCACACTCCCAAAAGTTTAGGAGGCACACCGGCTGTAAGGCAAAACATGTAATCCAATAAATGTAGCCTCGCTGGACCGCTGGCCAGTTTGCTCCGACTTGGAACGTGAGCTATTTGGACCAGGAACTGTTGTTCTGTAAACAGAAAGCGTAGAGCGTAAACATTGAGTGCTTCGTTGTATTAAGAACATGAATCTTCCAGAACTACTTCACCATTAACTTGAAAAAAATTGCTTCATTAATATGAAGAAAAAAAAACGAAGATTAAAGCACAAAATGTGTACGTACGTAACTCTTAAGAAAGTACTGTTAAGCCTTTATAACCAGAATGTCACTTGAATTGGAAGAAGAATGTTCTCTAGTTGTGCAACTCATTTGGAACCGATCTATTTCACAGTAAATTTATCACAAAATTTTAAGTTAATACAAAATTATCCAGCAGTACTTGACATAAAACTTTGAATAACATGAACATAAACTAGCACAATAAAACAAACACTTTTACTGCGTGTAAATTATAAAATATGTACATAGAATTTGATGCAACTTAGTGGTTGTAGACGACATGCTTTTGTAATTAATCACAGTGGGAACTTGACATGAAATTTCAAATAACACACTCATAAACTAATACAATAAAAACTACCATTT
>APH_1438
-----------------------------------------------------------------------------------------------------------------------------------------------------------------------------------------------------------------------------------------------------------------------------------------------------------------------------------------------------------------------------------------------------------------------AGAAATGTATCGACGCCCATGATTCTTACTTTGATTAAATATCCTTAACACAAGTGAGTCTGTAGTCTTGTTTAACGACGTACGGGTAAACGGACATTTCATCTTGTACAACCAAGAAGCTGTGTTCTCATAGCAAGGGTATTAAAATAATATATGATGCATAGACTGAGAAGAAGAAGAAACGGATTCGTTTATATATCAGAAGAAAAAACAGATTTGATTACCAGGAAGAAATATGTTCATTACGAAAGAACTCACCTTTCCCGCACCTGGATCCTCCTTCAAAACAGAATTTTCCATCAACGACCCCAAACCTTCTCAGCTCTTTCAGCGGCCACACTCCCAAAAGTTTAGGAGGCACACCGGCTGTAAGGCAAAACATGTAATCCAATAAATGTAGCCTCGCTGGACCGCTGGCCAGTTTGCTC----------------------------------------------------------------------------------------------------------------------------------------------------------------------------------------------------------------------------------------------------------------------------------------------------------------------------------------------------------------------------------------------------------------------------------------------------------------------------------------------------------------------------------------------------------------------------
>APH_0683
CTGCTTGACACGTTGCACTGGAGAACCTGAAAAAGGAAGTGCAAACATACGATTTAGCAGCCGTGTATTCTTACTTTCCGATCATCCCTCGTAGATGTTATGCCCCAGAAACTCTCTGTGAAACAGGTGAGTTTGGTGAACCTTTGCTCCACGATAAGACGCGTCCTCATGTCGCGAAAATCCTTGTGGAAAACTTGAGCGCAATGGGCTGTGAAACTCTTTCACATCCACCTTACACTCCTGACTTGTTACCTACGAATTACCACTTCTTCAAGAATTTATTTGGTTTCTTTTGTGAGAAATCCTTTTTTAAATAAAACGCTATGGAAAATGCTTCCAGAAGTTTGTTTCGCTTTGCAGCGGAGATTTCTTCAAAGGAAGCATAAATAATCTTGTTGCACGTTGGGAGAAATGTATCGACGCCCATGATTCTTACTTTGATTAAATATCCTTAACACAAGTGAGTCTGTAGTCTTGTTTAACGACGTACGGGTAAACGGACATTTCATCTTGTACAACCAAGAAGTTGTGTTCTCATAGCAGGGGTTTTAAAATAATATATGATACATAGACCGAGAAGAAGAAGAAACGGATTCGTTTATATATCAGAAGAAAAAACAGATTTGATTACAAGAAAGAAATATGTTCATTACGAACGAACTCACCTTTCCCGCACCTGGATCCTCCTTCAAAACAGAATTTTCCATCAACGACCCCAAACCTTCTCAGCTCTTTCAGCGGCCACACTCCCAAAAGTTTAGGAGGCACACCGGCTGTAAGGCAAAACATGTAATCCAATAAATGTAGCCTCGCTGGACCGCTGGCCAGTTTGCTCCGACTTGGAACGTGAGCTATTTGGACCAGGAACTGTTGTTCTGTAAACAGAAAGCGTAGAGCGTAAACATTGAGTGCTTCGTTGTATTAAGAACATGAATCTTCCAGAACTACTTCACCATTAACTTGAAAAAAATTGCTTCATTAATATGAAGAAAAAAAAACGAAGATTAAAGCTCAAAATGTGTACGTACGTAACTCTTAAGAAAGTACTGTTAAGCCTTTATAGCGAGAATGTCACTTGAATTGGAAGAAGAATGTTCTCTAGTTGTGCAACTCATTTGAAACCGATCTATTTCACAGTAAATTTATCACAAAATTTTAAGTTAATGCAAAATTATCCAGCTGTACTTGACATAAAACTTTGAATAACATGAACATAAACTAGCACAATAAAAAAAAAACACTTACTGCGTGTAAATTATAAAATATGTACATAGAATTTGATGCAACTTAGTGGTTGTAGACGACATGCTTTTGTAATTAATCACAGTGGGAACATGACATGAAATTTCAAATAACACACTCATAAACTAATACAATAAAAACAACCACTT
>APH_0723
CCGCTTGACACGTTGCACTGGAGAACCTGAAAAAGGAAGTGCGAACATACGATTTAGCAGCCGTGTATTCTTACTTTCCGATCATCCCTCGTAGATGTTATGCCCCAGAAACTCTCTGTGAAACAGGTGAGTTTGGTGAACCTTTGCTCCACGATAAGACGCGTCCTCATGTCGCGAAAATCCTTGTGGAAAACTTGAGCGCAATGGGCTGTGAAACTCTTTCACATCCACCTTACACTCCTGACTTGTTACCTACGAATTACCACTTCTTCAAGAATTTATTTGATTTCTTTTGTGAGAAATCCTTTTTTAAATAAAACGCTATGGAAAATGCTTCCAGAAGTTTGTTTCGCTTTGCAGCGGAGATTTCTTCAAAGGAGGCATAAATAACCTTGTTGCACGTTGGGAGAAATGTATCGACGCCCATGATTCTTACTTTGATTAAATATCCTGAACACAAGTGAGTCTGTAGTCTTGTTTAACGACGTACGGGTAAACGGACATTTCATGTTGTACAACCAAGAAGCTGTGTTCTCATAGCAAGGGTTTTAAAATAATATATGATACATAGACCGAGAAGAAGAAGAAACGGATTCGTTTATATATCAGAAGAAAAAACAGATTTGATTACAAGAAAGAAATATGTTCATTACGAACGAACTCACCTTTCCCGCACCTGGATCCTCCTTCAAAACAGAATTTTCCATCAACGACCCCAAACCTTCTCAGCTCTTTCAGCGGCCACACTCCCAAAAGTTTAGGAGGCACACCGGCTGTAAGGCAAAACATGTAATCCAATAAATGTAGCCTCGCTGGACCGCTGGCCAGTTTGCTCCGACTTGGAACGTGAGCTATTTGGACCAGGAACTGTTGTTCTGTAAACAGAAAGCGTAGAGCGTAAACATTGAGTGCTTCGTTGTATTAAGAACATGAATCTTCCAGAACTACTTCACCATTAACTTGAAAAAAATTGCTTCATTAATATGAAGAAAAAAAAACGAAGATTAAAGCACAAAATGTGTACGTACGTAACTCTTAAGAAAGTACTGTTAAGACTTTATAACGAGAATGTCACTTGAATTGGAAGAAGAATGTTCTCTAGTTGTGCAACTCATTTGGAACCGATCTATTTCACAGTAAATTTATCACAAAATCTTAAGTTAATGCAAAATTATCCAGCAGTACTTGACATAAAACTTTGAATAACATGAACATAAACTAGCACAATAAAACAACCACTTTTACTGCGTGTAAATTATAAAATATGCACATAGAATTTGATGCAACTTAGTGGTTGTAGACGACATGCTTTTGTAATTAATCACAGTGGGAACTTGACATGGAATTTCAAATAACACACTCATAAACTAATACAATAAAAACAACCACTT
>APH_3191
--------------------------------------------------------------------------------------CCTCGTAGATGTTATGCACCAGAAACTCTCTGTGAAACAGGTGAGTTAGGTGAACCTTTGCTCCACGATAAGACGCGTCGTCATGTCGCGAAAATCCTTGTGGAAAACTTGAGCGCAATGGGCTGTGAAACTCTTTCACATCCACCTTACACTCCTGACTTGTTACCTACGAATTACCACTTCTTCAAGAATTTATTTGATTTCTTTTGTGAGAAATCCTTTTTTAAATAAAACGCTATGGAAAATGCTTCCAGAAGTTTGTTTCGCTTTGCAGCGGAGATTTCTTCAAAGGAGGCATAAATAACCTTGTTGCACGTTGGGAGAAATGTATCGACGCCCATGATTCTTACTTTGATTAAATATCCTTAACACAAGTGAGTCTGTAGTTTTGTTTAACAACGTACGGGTAAACGGACATTTCATGTTGTACAACCAAGAAGCTGTGTTCTCATAGCAAGGGTTTTAAAATAATATATGATACACAGACCGAGAAGAAGAAGAAACGGATTCATTTATATATCAGAAGAAAAAACAGATTTGATTACAAGAAAGAAATATGTTCATTACGAACGAACTCACCTTTCCCGCACCTGGATCCTCCTTCAAAACAGAATTTTCCATCAACGACCCCAAACCTTCTCAGCTCTTTCAGCGGCCACACTCCCAAAAGTTTAGGAGGCACACCGGCTGTAAGGCAAAACATGTAATCCAATAAATGTAGCCTCGCTGGACCGCTGGCCAGTTTGCTCCGACTTGGAACGTGAGCTATTTGGACCAGGAACTGTTGTTCTGTAAACATAAAGCGTAGAGCGTAAACATTGAGTGCTTCGTTGTATTAAGAACATGAATCTTCCAGAACTACTTCACCATTAACTTGAAAAAAATTGCTTCATTAATATGAAGAAAAAAAAA-GAAGATTAAAGCACAAAATGTGTACGTACGTAACTCTTAAGAAAGTACTGTTAAGCCTTTATAGCCAGAATGTCACTTGAATTGGAAGAAGAATGTTCTCTAGTTGTGCAACTCATTTGGAACCGATCTATTTCACAGTAAATTTATCACAAAATTTTAAGTTAATGCAAAATTATCCAGCAGTACTTGACATAAAACTTTGAATAACATGAACATAAACTAGCACAATAAAAAAATCACTTTTACTGCGTGTAAATTATAAAATATGTACATAGAATTTGATGCAACTTAGTGGTTGTAGACGACATGCTTTTGTAATTAATCACAGTGGGAACTTGACATGAAACTTCAAATAACACACTCATAAACTAATACAATAAA-----------
>APH_5079
CTGCTTGACACGTTGCACTGGAGAATCTGAAAAAGGAAGTGAGAACATGCGATTTAGCAGCCGTGTATTCTTACTTTCCGATCATCCCTCGTAGATGTTATGCACCAGAAACTCTCTGTGAAACAGGTGAGTTAGGTGAACCTTTGCTCCACGATAAGACGCGTCGTCATGTCGCGAAAATCCTTGTGGAAAACTTGAGCGCAATGGGCTGTGAAACTCTTTCACATCCACCTTACTCTCCTGACTTGTTACCTACGAATTACCACTTCTTCAAGAATTTATTAGATTTCTTTTGTGAGAAATCCTTTTTTAAATAAAACGCTATGGAAAATGCTTCCAGAAGTTTGTTTCGCTTTGCAGCGGAGATTTCTTCAAAGGAAGCATAAATAATCTTGTTGCACGTTGGGAGAAATGTATTGACGCCCATGATTCTTACTTTGATTAAATATCCTTAACACAAGTGAGTCTGTAGTCTTGTTTAACGACGTACGGGTAAACGGACATTTCATCTTGTACAACCAAGAAGCTGTGTTCTCATAGCAAGGGTTTTAAAATAATATATGATACATAGACCGAGAAGAAGAAGAAACGGATTCGTTTATATATCAGAAGAAAAAACAGATTTGATTACAAGAAAGAAATATGTTCATTACGAACGAACTCACCTTTCCCGCACCTGGATCCTCCTTCAAAACAGAATTTTCCATCAACGACCCCAAACCTTCTCAGCTCTTTCAGCGGCCACACTCCCAAAAGTTTAGGAGGCACACCGGCTGTAAGGCAAAACATGTAATCCAATAAATGTAGCCTCGCTGGACCGCTGGCCAGTTTGCTCCGACTTGGAACGTGAGCTATTTGGACCAGGAACTGTTGTTCTGTAAACAGAAAGCGTAGAGCGTAAACA--GAGTGCTTCGTTGTATTAAGAACATGAATCTTCCAGAACTACTTCACCATTAACTTGAAAAAAATTGCTTCATTAATACGAAAAAAAAAAA--GAAGATTAAAGCACAAGATGTGTACGTACGTAACTCTTAAGAAAGTACTGTTAAGCCTTTATAGCCAGAATG--------------------------------------------------------------------------------------------------------------------------------------------------------------------------------------------------------------------------------------------------------------------------------------------------------------------------------
>APH_0136
-----------GTTGCACTGGAGAATCCGAAAAAGAAAGTAAGAACATACGATTTAGCAGCCGTGTATTCTTACTTTCCGATCATCCCTCGTAGATGTTATGCACCAGAAACTCTCTGTGAAACAGGTGAGTTAGGTGAACCTTTGCTCCACGATAAGACGCGTCGTCATGTCGCGAAAATCCTTGTGGAAAACTTGAGCGCAATGGGCTGTGAAACTCTTTCACATCCACCTTACACTCCTGACTTGTTACCTACGAATTACCACTTCTTCAAGAATTTATTTGATTTCTTTTGTGAGAAATCCTTTTTTAAATAAAACGCTATGGAAAATGCTTCCAGAAGTTTGTTTCGCTTTGCAGCGGAGATTTCTTCAAAGGAGGCATAAATAATCTTGTTGCACGTTGGGAGAAATGTATTGACGCCCATGATTCTTACTTTGATTAAATATCCTTAACACAAGTGAGTCTGTAGTCTTGTTTAACGACGTACGGGTAAACGGACATTTCATCTTGTACAACCAAGAAGCTGTGTTCTCATAGCAAGGGTTTTAAAATAATATATGATACATAGACCGAGAAGAAGAAGAAACGGATTCGTTTATATATCAGAAGAAAAAACAGATTTGATTACAAGAAAGAAATATGTTCATTACGAACGAACTCACCTTTCCCGCACCTGGATCCTCCTTCAAAACAGAATTTTCCATCAACGACCCCAAACCTTCTCAGCTCTTTCAGCGGCCACACTCCCAAAAGTTTAGGAGGCACACCGGCTGTAAGGCAAAACATGTAATCCAATAAATGTAGCCTCGCTGGACCGCTGGCCAGTTTGCTCCGACTTGGAACGTGAGCTATTTGGACCAGGAACTGTTGTTCTGTAAACATAAAGCGTAGAGCGTAAACA--GAGTGCTTCGTTGTATTAAGAACATGAATCTTCCAGAACTACTTCAACATTAACTTGAAAAAAATTGCTTCATTAATACGAAGAAAAAAAAAAGAAGATTAAAGCACAAGATGTGTACGTACGTAACTCTTAAGAAAGTACTGTTAAGCCTTTATAGCCAGAATGTCACTTGAATTGGAAGAAGAATGTTCTCTAGTTGTGCAACTCATTTGGAACCGATCTATTTCACAGTAAATTTATCACAAAATTTTAAGTTAATGCAAAATTATCCAGCAGTACTTGACATA------------------------------------------------------------------------------------------------------------------------------------------------------------------------------------------------------
>APH_3177
CTGCTTGACACGTTGCACTGGAGAATCTGAAAAAGGAAGTGAGAACATGCGATTTAGCAGCCGTGTATTCTTACTTTCCGATCATCCCTCGTAGATGTTATGCACCAGAAACTCTCTGTGAAACAGGTGAGTTAGGTGAACCTTTGCTCCACGATAAGACGCGTCGTCATGTCGCGAAAATCCTTGTGGAAAACTTGAGCGCAATGGGCTGTGAAACTCTTTCACATCCACCTTACACTCCTGACTTGTTACCTACGAATTACCACTTCTTCAAGAATTTATTTGATTTCTTTTGTGAGAAATCCTTTTTTAAATAAAACGCTATGAAAAATGCTTCCAGAAGTTTGTTTCGCTTTGCAGCGGAGATTTCTTCAAAGGAGGCATAAATAATCTTGTTGCACGTTGGGAGAAATGTATTGACGCCCATGATTCTTACTTTGATTAAATATCCTTAACACAAGTGAGTCTGTAGTCTTGTTTAACGACGTACGGGTAAACGGACATTTCATCTTGTACAACCAAGAAGCTGTGTTCTCATAGCAAGGGTTTTAAAATAATATATGATACATAGACCGAGAAGAAGAAGAAACGGATTCGTTTATATATCAGAAGAAAAAACAGATTTGATTACAAGAAAGAAATATGTTCATTACGAACGAACTCACCTTTCCCGCACCTGGATCCTCCTTCAAAACAGAATTTTCCATCAACGACCCCAAACCTTCTCAGCTCTTTCAGCGGCCACACTCCCAAAAGTTTAGGAGGCACACCGGCTGTAAGGCAAAACATGTAATCCAATAAATGTAGCCTCGCTGGACCGCTGGCCAGTTTGCTCCGACTTGGAACGTGAGCTATTTGGACCAGGAACTGTTGTTCTGTAAACATAAAGCGTAGAGCGTAAACA--GAGTGCTTCGTTGTATTAAGAACATGAATCTTCCAGAACTACTTCAACATTAACTTGAAAAAAATTGCTTCATTAATACGAAAAAAAAAAA----------------------------------------------------------------------------------------------------------------------------------------------------------------------------------------------------------------------------------------------------------------------------------------------------------------------------------------------------------------------------------------------------------
>APH_4024
CTGCTTGATACGTTGCACTGGAGAATCTGAAAAAGGAAGTGAGAACATGCGATTTAGCAGCCGTGTATTCTTACTTTCCGATCATCCCTCGTAGATGTTATGCACCAGAAACTCTCTGTGAAACAGGTGAGTTAGGTGAACCTTTGCTCCACGATAAGACGCGTCGTCATGTCGCGAAAATCCTTGTGGAAAACTTGAGCGCAATGGGCTGTGAAACTCTTTCACATCCACCTTACACTCCTGACTTGTTACCTACGAATTACCACTTCTTCAAGAATTTATTTGATTTCTTTTGTGAGAAATCCTTTTTTAAATAAAACGCTATGGAAAATGCTTCCAGAAGTTTGTTTCGCTTTGCAGCGGAGATTTCTTCAAAGGAGGCATAAATAATCTTGTTGCACGTTGGGAGAAATGTATCGACGCCCATGATTCTTACTTTGATTAAATATCCTTAACACAAGTGAGTCTGTAGTCTTGTTTAACGACGTACGGGTAAACGGACATTTCATCTTGTACAACCAAGAAGCTGTGTTCTCATAGCAAGGGTTTTAAAATAATATATGATACATAGACCGAGAAGAAGAAGAAACGGATTCGTTTATATATCAGAAGAAAAAACAGATTTGATTACAAGAAAGAAATATGTTCATTACGAACGAACTCACCTTTCCCGCACCTGGATCCTCCTTCAAAACAGAATTTTCCATCAACGACCCCAAACCTTCTCAGCTCTTTCAGCGGCCACACTCCCAAAAGTTTAGGAGGCACACCGGCTGTAAGGCAAAACATGTAATCCAATAAATGTAGCCTCGCTGGACCGCTGGCCAGTTTGCTCCGACTTGGAACGTGAGCTATTTGGACCAGGAACTGTTGTTCTGTAAACATAAAGCGTAGAGCGTAAACA--GAGTGCTTCGTTGTATTAAGAACATGAATCTTCCAGAACTACTTCAACATTAACTTGAAAAAAATTGCTTCATTAATACGAAGAAAAAAAAAAGAAGATTAAAGCACAAGATGTGTACGTACGTAACTCTTAAGAAAGTACTGTTAAGCCTTTATAGCCAGAATGTCACTTGAATTGGAAGAAGAATGTTCTCTAGTTGTGCAACTCATTTGGAACCGATCTATTTCACAGTAAATTTATCACAAAATTTTAAGTTAATGCAAAATTATCCAGCAGTACTTGACATAAAACTTTGAATAACATGAACATAAACTAGCACAATAAAAAAATCACTTTTACTGCGTGTAAATTATAAAATATGTACATAGAATTTGATGCAACTTAGTGGTTGTAGACGACATGCTTTTGTAATTAATCACAGTGGGAACTTGACATGAAACTTCAAATAACACACTCATAAACTAATACAATAAAAACAACCACTT
>APH_5003
CTGCTTGACACGTTGCACTGGAGAATCTGAAAAAGAAAG----AACATACGAGTTAGCAGTCATGTATTCTTACTTTCCGATCATCCCTCGTAGATGTTATGCACCAGAAACTCTCTGTGAAACAGGTGAGTTAGGTGAACCTTTGCTCCACGATAAGACGCGTCCTCATGTCGCGAAAATCCTTGTGGAAAACTTGAGCGCAATGGGCTGTGAAACTCTTTCACATCCACCTTACACTCCTGACTTGTTACCTACGAATTACCACTTCTTCAAGAATTTATTTGATTTCTTTTGTGAAAAATCCTTTTTTAAATAAAACGCTATGGAAAATGCTTCCAGAAGTTTGTTTCGCTTTGCAGCGGAGATTTCTTCAAAGGAGGCATAAATAACCTTGTTGCACGTTGTGAGAAATGTATCGACGCCCATGATTCTTACTTTGATTAAATATCCTTAACACAAGTGAGTCTGTAGTGTTGTTTAACGACGTACGGGTAAACGGACATTTCATCTTGTACAACCAAGAAGCTGTGTTCTCATAGCAAGGGTTTTAAAATAATATATGATACATAGACCGAGAAGAAGAAGAAACGGATTCGTTTATATATCAGAAGAAAAAACAGATTTGATTGCAAGAAAGAAATATGTTCATTACGAACGAACTCACCTTTCCCGCACCTGGATCCTCCTTCAAAACAGAATTTTCCATCAACGACCCCAAACCTTCTCAGCTCTTTCAGCGGCCACACTCCCAAAAGTTTAGGAGGCACACCGGCTGTAAGGCAAAACATGTAATCCAATAAATGTAGCCTCGCTGGACCGCTGGCCAGTTTGCTCCGACTTGGAACGTGAGCTATTTGGACCAGGAACTGTTGTTCTGTAAACATAAAGCGTAGAGCGTAAACA--GAGTGCTTCGTTGTATTAAGAACATGAATCTTCCAGAACTACTTCACCATTAACTTGAAAAAAATTGCTTCATTAATATGAAGAAAAAAAAAAGAAGATTAAAGCACAAGATGTGTACGTACGTAACTCTTAAGAAAGTACTGTTAAGCCTTTATAGCCAGAATGTCACTTGAATTGGAAGAAGAATGTTCTCTAGTTGTGCAACTCATTTGGAACCGATCTATTTCACAGGAAATTTATCACAAAATTTTAAGTTAATGCAAAATTATCCAGCAGTACTTGACATAAAACTTTGAATAACATGAACATAAACTAGCACAATAAAAAAAACACTTTTACTGCGTGTAAATTATAAAATATGTACATAGAATTTGATGCAACTTAGTGGTTGTAGACGACATGCTTTTGTAATTAATCACAGTGGGAACTTGACATGAAATTTCAAATAACACACTCATAAACTAATACAATAAAAACAACCACTT
>APH_0622
--------------------------------------------------------------------------------ATCATCCCTCGTAGATGTTATGCCCCAGAAACTCTCTGTGAAACAGGTGAGTTAGGTGAACCTTTGCTCCACGATAAGACGCGTCCTCATGTCGCGAAAATCCTTGTGGAAAACTTGAGCGCAATGGGCTGTGAAACTCTTTCACATCCACCTTACACTCCTGACTTGTTACCTACGAATTACCACTTCTTCAAGAATTTATTTGATTTCTTTTGTGAGAAATCCTTTTTTAAATAAAACGCTATGGAAAATGCTTCCAGAAGTTTGTTTCGCTTTGCAGCGGAGATTTCTTCAAAGGAAGCATAAATAATCTTGTTGCACGTTGGGAGAAATGTATCGACGCCCATGATTCTTACTTTGATTAAATATCCTTAACACAAGTGAGTCTGTAGTTTTGTTTAACGACGTACGGGTAAACGGACATTTCATCTTGTACAACCAAGAAGCTGTGTTCTCATAGCAAGGGTTTTAAAATAATATATGATACATAGACCGAGAAGAAGAAGAAACGGATTCGTTTATATATCAGAAGAAAAAACAGATTTGATTGCAAGAAAGAAATATGTTCATTACGAACGAACTCACCTTTCCCGCACCTGGATCCTCCTTCAAAACAGAATTTTCCATCAACGACCCCAAACCTTCTCAGCTCTTTCAGCGGCCACACTCCCAAAAGTTTAGGAGGCACACCGGCTGTAAGGCAAAACATGTAATCCAATAAATGTAGCCTCGCTGGACCGCTGGCCAGTTTGCTCCGACTTGGAACGTGAGCTATTTGGACCAGGAACTGTTGTTCTGTAAACAGAAAGCGTAGAGCGTAAACACTGAGTGCTTCGTTGTATTAAGAACATGAATCTTCCAGAACTACTTCACCATTAACTTGAAAAAAATTGCTTCATTAATATGAAGAAAAAAAAACGAAGATTAAAGCACAAAATGTGTACGTACGTAACTCTTAAGAAAGTACTGTTAAGCCTTTATAGTGAGAATGTCACTTGAATTGGAAGAA---TGTTCTCTATTTGTGCAACTCATTTGGAACCGATCTATTTCACAGGAAATTTATCACAAAATTTT------------------------------------------------------------------------------------------------------------------------------------------------------------------------------------------------------------------------------------------
>APH_4005
CTGCTTGATACGTTGCACTGGAGAATCTGAAAAAGGAAGTGAGGACATGCGATTTAGCAGCCGTGTATTCTTACTTTCCGATCATCCCTCGTAGATGTTATGCACCAGAAACTCTGTGTGAAACAGGTGAGTTAGGTGAACCTTTGCTCCACGATAAGACGCGTCCTCATGTCGCGAAAATCCTTGTGGAAAACTTGAGCGCAATGGGCTGTGAAACTCTTTCACATCCACCTTACACTCCTGACTTGTTACCTACGAATTACCACTTCTTCAAGAATTTATTTGATTTCTTTTGTGAAAAATCCTTTTTTAAATAAAACGCTATGGAAAATGCTTCCAGAAGTTTGTTTCGCTTTGCAGCGGAGATTTCTTCAAAGGAGGCATAAATAACCTTGTTGCACGTTGTGAGAAATTTATCGACGCCCATGATTCTTACTTTGATTAAATATCCTTAACACAAGTGAGTCTGTAGTGTTGTTTAACGACGTACGGGTAAACGGACATTTCATCTTGTACAACCAAGAAGCTGTGTTCTCATAGCAAGGGTTTTAAAATAATATATGATACATAGACCGAGAAGAAGAAGAAACGGATTCGTTTATATATCAGAAGAAAAAACAGATTTGATTGCAAGAAAGAAATATGTTCATTACGAACGAACTCACCTTTCCCGCACCTGGATCCTCCTTCAAAACAGAATTTTCCATCAACGACCCCAAACCTTCTCAGCTCTTTCAGCGGCCACACTCCCAAAAGTTTAGGAGGCACACCGGCTGTAAGGCAAAACATGTAATCCAATAAATGTAGCCTCGCTGGACCGCTGGCCAGTTTGCTCCGACTTGGAACGTGAGCTATTTGGACCAGGAACTGTTGTTCTGTAAACAGAAAGCGTAGAGCGTAAACACTGAGTGCTTCGTTGTATTAAGAACATGAATCTTCCAGAACTACTTCACCATTAACTTGAAAAAAATTGCTTCATTAATATGAAGAAAAAAAAACGAAGATTAAAGCACAAAATGTGTACGTACGTAACTCTTAAGAAAGTACTGTTAAGCCTTTATAGCCAGAATGTCACTTGAATTGGAAGAAGAATGTCCTCTAGTTGTGCAACTCATTTAGAACCGATCTATTTCACAGTAAATTTATCACAAAATTTTAAGTTAATGCAAAATTATCCAGCAGTACTTGACATAAAACTTTGAATAACATGAACATAAACTAGCACAATAAAAAAAACACTTTTACTGCGTGTAAATTATAAAATATGTACATAGAATTTGATGCAACTTAGTTGTTGTAGACGACATGCTTTTGTAATTAATCACAGTGGGAACTTGACATGAAACTTAAAATAACACACTCATAAACTAATACAATAAAAACAACCACTT
>APH_0717
-------------------------------------------------------------------------CTTTCCGATCATCCCTCGTAGATGTTATGCACCAGAAACTCTCTGTGAAACAGGTGAGTTAGGTGAACCTTTGCTCCACGATAAGACGCGTCCTCATGTCGCGAAAATCCTTGTGGAAAACTTGAGCGCAATGGGCTGTGAAACTCTTTCACATCCACCTTACACTCCTGACTTGTTACCTACGAATTACCACTTCTTCAAGAATTTATTTGATTTCTTTTGTGAGAAATCC-TTTTTAAATAAAACGCTATGGAAAATGCTTCCAGAAGTTTGTTTCGCTTTGCAGCGGAGATTTCATCAAAGGAGGCATAAATAATCTTGTTGCACGTTGGGAGAAATGTATCGACGCCCATGATTCTTACTTTGATTAAATATCCTTAACACAAGTGAGTCTGTAGTCTTGTTTAACGACGTACGGGTAAACGGACATTTCATCTTGTACAACCAAGAAGCTGTGTTCTCATAGCAAGGGTTTTAAAATAATATATGATACATAGACCGAGAAGAAGAAGAAACGGATTCGTTTATATATCAGAAGAAAAAACAGATTTGATTACAAGAAAGAAATATGTTCATTACGAACGAACTCACCTTTCCCGCACCTGGATCCTCCTTCAAAACAGAATTTTCCATCAACGACCCCAAACCTTCTCAGCTCTTTCAGCGGCCACACTCCCAAAAGTTTAGGAGGCACACCGGCTGTAAGGCAAAACATGTAATCCAATAAATGTAGCCTCGCTGGACCGCTGGCCAGTTTGCTCCGACTTGGAACGTGAGCTATTTGGACCAGGAACTGTTGTTCTGTAAACAGAAAGCGTAGAGCGTAAACACTGAGTGCTTCGTTGTATTAAGAACATGAATCTTCCAGAACTACTTCACCATTAACTTGAAAAAAATTGCTTCATTAATATGAAGGAAAAAAAACGAAGATTAAAGCACAAAATGTGTACGTACGTAACTCTTAAGAAAGTACTGTTAAGCCTTTATAGCAAGAATGTCACTTGAATTGGAAGAAGAATGTTCTCTAGTTGTGCAACTCATTTGGAACCGATCTATTTCACAGGAAATTTATCACAAAATTTTAAGTTAATGCAAAATTATCCAGCAGTACTTGACATAAAACTTTGAATAACATGAACATAAACTAGCACAATAAAAAAA-CACTTTTACTGCGTGTAAATTATAAAATATGTACATAGAATTTGATGCAACTTAGTGGTTGTAGACGACATGCTTTTGTAATTAATCACAGTGGGAACTTGACATGAAATTTCAAATAACACACTCATAAACTAATACAATGTAAACAACCACTT
>APH_0186
CTGCTTGACACGTTGCACTGGAGAATCTGAAAAAGAAAGTGAGAACATGCGATTTAGCAGCCGTGTATTCTTACTTTCCGATCATCCCTCGTAGATGTTATGCACCAGAAACTCTCTGTGAAACAGGTGAGTTAGGTGAACCTTTGCTCCACGATAAGACGCGTCCTCATGTCGCGAAAATCCTTGTGGAAAACTTGAGCGCAATGGGCTGTGAAACTCTTTCACATCCACCTTACACTCCTGACTTGTTACCTACGAATTACCACTTCTTCAAGAATTTATTTGATTTCTTTTGTGAGAAATCC-TTTTTAAATAAAACGCTATGGAAAATGCTTCCAGAAGTTTGTTTCGCTTTGCAGCGGAGATTTCATCAAAGGAGGCATAAATAATCTTGTTGCACGTTGGGAGAAATGTATCGACGCCCATGATTCTTACTTTGATTAAATATCCTTAACACAAGTGAGTCTGTAGTCTTGTTTAACGACGTACGGGTAAACGGACATTTCATCTTGTACAACCAAGAAGCTGTGTTCTCATAGCAAGGGTTTTAAAATAATATATGATACATAGACCGAGAAGAAGAAGAAACGGATTCGTTTATATATCAGAAGAAAAAACAGATTTGATTACAAGAAAGAAATATGTTCATTACGAACGAACTCACCTTTCCCGCACCTGGATCCTCCTTCAAAACAGAATTTTCCATCAACGACCCCAAACCTTCTCAGCTCTTTCAGCGGCCACACTCCCAAAAGTTTAGGAGGCACACCGGCTGTAAGGCAAAACATGTAATCCAATAAATGTAGCCTCGCTGGACCGCTGGCCAGTTTGCTCCGACTTGGAACGTGAGCTATTTGGACCAGGAACTGTTGTTCTGTAAACAGAAAGCGTAGAGCGTAAACACTGAGTGCTTCGTTGTATTAAGAACATGAATCTTCCAGAACTACTTCACCATTAACTTGAAAAAAATTGCTTCATTAATATGAAGAAAAAAAAACGAAGATTAAAGCACAAAATGTGTACGTACGTAACTCTTAAGAAAGTACTGTTAAGCCTTTATAGCAAGAATGTCACTTGAATTGGAAGAAGAATGTTCTCTAGTTGTGCAACTCATTTGGAACCGATCTATTTCACAGGAAATTTATCACAAAATTTTAAGTTAATGCAAAATTATCCAGCAGTACTTGACATAAAACTTTGAATAACATGAACATAAACTAGCACAATAAAAAAAACACTTTTACTGCGTGTAAATTATAAAATATGTACATAGAATTTGATGCAACTTAGTGGTTGTAGACGACATGCTTTTGTAATTAATCACAGTGGGAACTTGACATGAAATTTCAAATAACACACTCATAAACTAATACAATAAAAACAACCACTT
>APH_0185
CTGCTTGACACGTTGCACTGGAGAATCTGAAAAAGGAAGTGAGAACATGCGATTTAGCAGCCGTGTATTCTTACTTTCCGATCATCCCTCGTAGATGTTATGCACCAGAAACTCTCTGTGAAACAGGTGAGTTAGGTGAACCTTTGCTCCACGATAAGACGCGTCCTCATGTCGCGAAAATCCTTGTGGAAAACTTGAGCGCAATGGGCTGTGAAACTCTTTCACATCCACCTTACACTCCTGACTTGTTACCTACGAATTACCACTTCTTCAAGAATTTATTTGATTTCTTTTGTGAGAAATCC-TTTTTAAATAAAACGCTATGGAAAATGCTTCCAGAAGTTTGTTTCGCTTTGCAGCGGAGATTTCATCAAAGGAGGCATAAATAATCTTGTTGCACGTTGGGAGAAATGTATCGACGCCCATGATTCTTACTTTGATTAAATATCCTTAACACAAGTGAGTCTGTAGTCTTGTTTAACGACGTACGGGTAAACGGACATTTCATCTTGTACAACCAAGAAGCTGTGTTCTCATAGCAAGGGTTTTAAAATAATATATGATACATAGACCGAGAAGAAGAAGAAACGGATTCGTTTATATATCAGAAGAAAAAACAGATTTGATTACAAGAAAGAAATATGTTCATTACGAACGAACTCACCTTTCCCGCACCTGGATCCTCCTTCAAAACAGAATTTTCCATCAACGACCCCAAACCTTCTCAGCTCTTTCAGCGGCCACACTCCCAAAAGTTTAGGAGGCACACCGGCTGTAAGGCAAAACATGTAATCCAATAAATGTAGCCTCGCTGGACCGCTGGCCAGTTTGCTCCGACTTGGAACGTGAGCTATTTGGACCAGGAACTGTTGTTCTGTAAACAGAAAGCGTAGAGCGTAAACACTGAGTGCTTCGTTGTATTAAGAACATGAATCTTCCAGAACTACTTCACCATTAACTTGAAAAAAATTGCTTCATTAATATGAAGGAAAAAAAACGAAGATTAAAGCACAAAATGTGTACGTACGTAACTCTTAAGAAAGTACTGTTAAGCCTTTATAGCAAGAATGTCACTTGAATTGGAAGAAGAATGTTCTCTAGTTGTGCAACTCATTTGGAACCGATCTATTTCACAGGAAATTTATCACAAAATTTTAAGTTAATGCAAAATTATCCAGCAGTACTTGACATAAAACTTTGAATAACATGAACATAAACTAGCACAATAAAAAAAACACTTTTACTGCGTGTAAATTATAAAATATGTACATAGAATTTGATGCAACTTAGTGGTTGTAGACGACATGCTTTTGTAATTAATCACAGTGGGAACTTGACATGAAATTTCAAATAACACACTCATAAACTAATACAATAAAAACAACCACTT
>APH_0674
--------------GCACTGGAGAATCTGAAAAAGGAAGTGAGAACATGCGATTTAGCAGCCGTGTATTCTTACTTTCCGATCATCCCTCGTAGATGTTATGCACCAGAAACTCTCTGTGAAACAGGTGAGTTAGGTGAACCTTTGCTCCACGATAAGACGCGTCCTCATGTCGCGAAAATCCTTGTGGAAAACTTGAGCGCAATGGGCTGTGAAACTCTTTCACATCCACCTTACACTCCTGACTTGTTACCTACGAATTACCACTTCTTCAAGAATTTATTTGATTTCTTTTGTGAGAAATCC-TTTTTAAATAAAACGCTATGGAAAATGCTTCCAGAAGTTTGTTTCGCTTTGCAGCGGAGATTTCATCAAAGGAGGCATAAATAATCTTGTTGCACGTTGGGAGAAATGTATCGACGCCCATGATTCTTACTTTGATTAAATATCCTTAACACAAGTGAGTCTGTAGTCTTGTTTAACGACGTACGGGTAAACGGACATTTCATCTTGTACAACCAAGAAGCTGTGTTCTCATAGCAAGGGTTTTAAAATAATATATGATACATAGACCGAGAAGAAGAAGAAACGGATTCGTTTATATATCAGAAGAAAAAACAGATTTGATTACAAGAAAGAAATATGTTCATTACGAACGAACTCACCTTTCCCGCACCTGGATCCTCCTTCAAAACAGAATTTTCCATCAACGACCCCAAACCTTCTCAGCTCTTTCAGCGGCCACACTCCCAAAAGTTTAGGAGGCACACCGGCTGTAAGGCAAAACATGTAATCCAATAAATGTAGCCTCGCTGGACCGCTGGCCAGTTTGCTCCGACTTGGAACGTGAGCTATTTGGACCAGGAACTGTTGTTCTGTAAACAGAAAGCGTAGAGCGTAAACACTGAGTGCTTCGTTGTATTAAGAACATGAATCTTCCAGAACTACTTCACCATTAACTTGAAAAAAATTGCTTCATTAATATGAAGGAAAAAAAACGAAGATTAAAGCACAAAATGTGTACGTACGTAACTCTTAAGAAAGTACTGTTAAGCCTTTATAGCAAGAATGTCACTTGAATTGGAAGAAGAATGTTCTCTAGTTGTGCAACTCATTTGGAACCGATCTATTTCACAGGAAATTTATCACAAAATTTTAAGTTAATGCAAAATTATCCAGCAGTACTTGACATAAAACTTTGAATAACATGAACATAAACTAGCACAATAAAAAAA-CACTTTTACTGCGTGTAAATTATAAAATATGTACATAGAATTTGATGCAACTTAGTGGTTGTAGACGACATGCTTTTGTAATTAATCACAGTGGGAACTTGACATGAAATTTCAAATAACACACTCATAAACTAATACAATAAAAACAACCACTT
>APH_3188
-------------------------------------------------------AGCAGCCGTGTATTCTTACTTTCCGATCATCCCTCGTAGATGTTATGCACCAGAAACTCTCTGTGAAACAGGTGAGTTAGGTGAACCTTTGCTCCACGATAAGACGCGTCCTCATGTCGCGAAAATCCTTGTGGAAAACTTGAGCGCAATGGGCTGTGAAACTCTTTCACATCCACCTTACACTCCTGACTTGTTACCTACGAATTACCACTTCTTCAAGAATTTATTTGATTTCTTTTGTGAGAAATCC-TTTTTAAATAAAACGCTATGGAAAATGCTTCCAGAAGTTTGTTTCGCTTTGCAGCGGAGATTTCATCAAAGGAGGCATAAATAATCTTGTTGCACGTTGGGAGAAATGTATCGACGCCCATGATTCTTACTTTGATTAAATATCCTTAACACAAGTGAGTCTGTAGTCTTGTTTAACGACGTACGGGTAAACGGACATTTCATCTTGTACAACCAAGAAGCTGTGTTCTCATAGCAAGGGTTTTAAAATAATATATGATACATAGACCGAGAAGAAGAAGAAACGGATTCGTTTATATATCAGAAGAAAAAACAGATTTGATTACAAGAAAGAAATATGTTCATTACGAACGAACTCACCTTTCCCGCACCTGGATCCTCCTTCAAAACAGAATTTTCCATCAACGACCCCAAACCTTCTCAGCTCTTTCAGCGGCCACACTCCCAAAAGTTTAGGAGGCACACCGGCTGTAAGGCAAAACATGTAATCCAATAAATGTAGCCTCGCTGGACCGCTGGCCAGTTTGCTCCGACTTGGAACGTGAGCTATTTGGACCAGGAACTGTTGTTCTGTAAACAGAAAGCGTAGAGCGTAAACACTGAGTGCTTCGTTGTATTAAGAACATGAATCTTCCAGAACTACTTCACCATTAACTTGAAAAAAATTGCTTCATTAATATGAAGGAAAAAAAACGAAGATTAAAGCACAAAATGTGTACGTACGTAACTCTTAAGAAAGTACTGTTAAGCCTTTATAGCAAGAATGTCACTTGAATTGGAAGAAGAATGTTCTCTAGTTGTGCAACTCATTTGGAACCGATCTATTTCACAGGAAATTTATCACAAAATTTTAAGTTAATGCAAAATTATCCAGCAGTACTTGACATAAAACTTTGAATAACATGAACATAAACTAGCACAATAAAAAAA-CACTTTTACTGCGTGTAAATTATAAAATATGTACATAGAATTTGATGCAACTTAGTGGTTGTAGACGACATGCTTTTGTAATTAATCACAGTGGGAACTTGACATGAAATTTCAAATAACACACTCATAAACTAATACAATAAAAACAACCACTT
>APH_4029
-----------------CTGGAGAATCTGAAAAAGGAAGTGAGGACATGCGATTTAGCAGCCGTGTATTCTTACTTTCCGATCATCCCTCGTAGATGTTATGCACCAGAAACTCTGTGTGAAACAGGTGAGTTAGGTGAACCTTTGCTCCACGATAAGACGCGTCCTCATGTCGCGAAAATCCTTGTGGAAAACTTGAGCGCAATGGGCTGTGAAACTCTTTCACATCCACCTTACACTCCTGACTTGTTACCTACGAATTACCACTTCTTCAAGAATTTATTTGATTTCTTTTGTGAAAAATCCTTTTTTAAATAAAACGCTATGGAAAATGCTTCCAGAAGTTTGTTTCGCTTTGCAGCGGAGATTTCTTCAAAGGAGGCATAAATAACCTTGTTGCACGTTGTGAGAAATGTATCGACGCCCATGATTCTTACTTTGATTAAATATCCTTAACACAAGTGAGTCTGTAGTGTTGTTTAACGACGTACGGGTAAACGGACATTTCATCTTGTACAACCAAGAAGCTGTGTTCTCATAGCAAGGGTTTTAAAATAATATATGATACATAGACCGAGAAGAAGAAGAAACGGATTCGTTTATATATCAGAAGAAAAAACAGATTTGATTGCAAGAAAGAAATATGTTCATTACGAACGAACTCACCTTTCCCGCACCTGGATCCTCCTTCAAAACAGAATTTTCCATCAACGACCCCAAACCTTCTCAGCTCTTTCAGCGGCCACACTCCCAAAAGTTTAGGAGGCACACCGGCTGTAAGGCAAAACATGTAATCCAATAAATGTAGCCTCGCTGGACCGCTGGCCAGTTTGCTCCGACTTGGAACGTGAGCTATTTGGACCAGGAACTGTTGTTCTGTAAACAGAAAGCGTAGAGCGTAAACACTGAGTGCTTCGTTGTATTAAGAACATGAATCTTCCAGAACTACTTCACCATTAACTTGAAAAAAATTGCTTCATTAATATGAAGAAAAAAAAACGAAGATTAAAGCACAAAATATGTACGTACGTAACTCTTAAGAAAGTACTGTTAAGCCTTTATAGCGAGAATGTCACTTGAATTGGAAGAAGAATGTTCTCTAGTTGTGCAACTCATTTGGAACCGATCTATTTCACAGGAAATTTATCACAAAATTTTAAGTTAATGCAAAATTATCCAGCAGTACTTGACATAAAACTTTGAACAGCACGTGCATACACT-GAATGATAACAGAATCCGGACACCTGCATAT-----------TATGTCCATGGAAACGCATTCAGTCCTGTGTCCTTTGA-AATGTATTTACAGAAACAATTGCA-------CTTGACCAAAGTTTCAGAAT----------------------------------CCTT
>APH_5001
CTGCTTGATACGTTGCACTGGAGAATCTGAAAAAGGAAGTGAGAACATGCGATTTAGCAGCCGTGTATTCTTACTTTCCGATCATCCCTCGTAGATGTTATGCACCAGAAACTCTCTGTGAAACAGGTGAGTTAGGTGAACCTTTGCTCCACGATAAGACGCGTCGTCATGTCGCGAAAATCCTTGTGGAAAACTTGAGCGCAATGGGCTGTGAAACTCTTTCACATCCACCTTACACTCCTGACTTGTTACCTACGAATTACCACTTCTTCAAGAATTTATTTGATTTCTTTTGTGAAAAATCCTTTTTTAAATAAAACGCTATGGAAAATGCTTCCAGAAGTTTGTTTCGCTTTGCAGCGGAGATTTCTTCAAAGGAGGCATAAATAACCTTGTTGCACGTTGTGAGAAATGTATCGACGCCCATGATTCTTACTTTGATTAAATATCCTTAACACAAGTGAGTCTGTAGTCTTGTTTAACGACGTACGGGTAAACGGACATTTCATCTTGTACAACCAAGAAGCTGTGTTCTCATAGCAAGGGTTTTAAAATAATATATGATACATAGACCGAGAAGAAGAAGAAACGGATTCGTTTATATATCAGAAGAAAAAACAGATTTGATTGCAAGAAAGAAATATGTTCATTACGAACGAACTCACCTTTCCCGCACCTGGATCCTCCTTCAAAACAGAATTTTCCATCAACGACCCCAAACCTTCTCAGCTCTTTCAGCGGCCACACTCCCAAAAGTTTAGGAGGCACACCGGCTGTAAGGCAAAACATGTAATCCAATAAATGTAGCCTCGCTGGACCGCTGGCCAGTTTGCTCCGACTTGGAACGTGAGCTATTTGGACCAGGAACTGTTGTTCTGTAAACAGAAAGCGTAGAGCGTAAACA--GAGTGCTTCGTTGTATTAAGAACATGAATCTTCCAGAACTACTTCACCATTAACTTGAAAAAAATTGCTTCATTAATATGAAGAAAAAAAAAAGAAGATTAAAGCACAAAATATGTACGTACGTAACTCTTAAGAAAGTACTGTTAAGCCTTTATAGCGAGAATGTCACTTGAATTGGAAGAAGAATGTTCTCTAGTTGTGCAACTTATTTGGAACCGATCTATTTCACAGTAAATTTATCACAAAATTTTAAGTTAATGCAAAATTATCCAGCAGTACTTGACATA------------------------------------------------------------------------------------------------------------------------------------------------------------------------------------------------------
>APH_4021
CTGCTTGACACGTTGCACTGGAGAATCTGAAAAAGGAAGTGAGGACATGCGATTTAGCAGCCGTGTATTCTTACTTTCCGATCATCCCTCGTAGATGTTATGCACCAGAAACTCTCTGTGAAACAGGTGAGTTAGGTGAACCTTTGCTCCACGATAAGACGCGTCCTCATGTCGCGAAAATCCTTGTGGAAAACTTGAGCGCAATGGGCTGTGAAACTCTTTCACATCCACCTTACACTCCTTACTTGTTACCTACGAATTACCACTTCTTCAAGAATTTATTTGATTTCTTTTGTGAGAAATCCTTTTTTAAATAAAACGCTATGGAAAATGCTTCCAGAAGTTTGTTTCGCTTTGCAGCGGAGATTTCTTCAAAGGAGGCATAAATAACCTTGTTGCACGTTGGGAGAAATGTATCGACGCCCATGATTCTTACTTTGATTAAATATCCTGAACACAAGTGAGTCTGTAGTGTTGTTTAACGACGTACGGGTAAACGGACATTTCATCTTGTACAACCAAGAAGCTGTGTTCTCATAGCAAGGGTTTTAAAATAATATATGATACATAGACCGAGAAGAAGAAGAAACGGATTCGTTTATATATCAGAAGAAAAAACAGATTTGATTACAAGAAAGAAATATGTTCATTACGAACGAACTCACCTTTCCCGCACCTGGATCCTCCTTCAAAACAGAATTTTCCATCAACGACCCCAAACCTTCTCAGCTCTTTCAGCGGCCACACTCCCAAAAGTTTAGGAGGCACACCGGCTGTAAGGCAAAACATGTAATCCAATAAATGTAGCCTCGCTGGACCGCTGGCCAGTTTGCTCCGACTTGGAACGTGAGCTATTTGGACCAGGAACTGTTGTTCTGTAAACAGAAAGCGTAGAGCGTAAACA--GAGTGATTCGTTGTATTAAGAACATGAATCTTCCAGAACTACTTCACCATTAACTTGAAAAAAATTGCTTCATTAATATGAAGAAAAAAAAAAGAAGATTAAAGCACAAGATGTGTACGTACGTAACTCTTAAGAAAGTACTGTTAAGCCTTTATAGCGAGAATGTCACTTGAATTGGAAGAAGAATGTTCTCTAGTTGTGCAACTCATTTGGAACCGATCTATTTCACAGGAAATTTATCACAAAATTTTAAGTTAATGCAAAATTATCCAGCAGTACTTGACATAAAACTTTGAATAACATGAACATAAACTAGCACAATAAAAAAAACACTTTTACTGCGTGTAAATTATAAAATATGTACATAGAATTTGATGCAACTTAGTGGTTGTAGACGACATGCTTTTGTAATTAATCACAGTGGGAACTTGACATGAAACTTCAAATAACACACTCATAAACTAATACAATAAAAACAACCACTT
>APH_1535
CTGCTTGATACGTTGCACTGGAGAATCTGAAAAAGGAAGTGAGGACATGCGATTTAGCAGCCATGTGTTCTTACTTTCCGATCATCCCTCGTAGATGTTATGCACCAGAAACTCTGTGTGAAACAGGTGAGTTAGGTGAACCTTTGCTCCACGATAAGACGCGTCCTCATGTCGCGAAAATCCTTGTGGAAAACTTGAGCGCAATGGGCTGTGAAACTCTTTCACATCCACCTTACACTCCTGACTTGTTACCTACGAATTACCACTTCTTCAAGAATTTATTTGATTTCTTTTGTGAAAAATCCTTTTTTAAATAAAACGCTATGGAAAATGCTTCCAGAAGTTTGTTTCGCTTTGCAGCGGAGATTTCTTCAAAGGAGGCATAAATAACCTTGTTGCACGTTGTGAGAAATGTATCGACGCCCATGATTCTTACTTTGATTAAATATCCTTAACACAAGTGAGTCTGTAGTGTTGTTTAACGACGTACGGGTAAACGGACATTTCATCTTGTACAACCAAGAAGCTGTGTTCTCATAGCAAGGGTTTTAAAATAATATATGATACATAGACCGAGAAGAAGAAGAAACGGATTCGTTTATATATCAGAAGAAAAAACAGATTTGATTGC----AAGAAATATGTTCATTACGAACGAACTCACCTTTCCCGCACCTGGATCCTCCTTCAAAACAGAATTTTCCATCAACGACCCCAAACCTTCTCAGCTCTTTCAGCGGCCACACTCCCAAAAGTTTAGGAGGCACACCGGCTGTAAGGCAAAACATGTAATCCAATAAATGTAGCCTCGCTGGACCGCTGGCCAGTTTGCTCCGACTTGGAACGTGAGCTATTTGGACCAGGAACTGTTGTTCTGTAAACAGAAAGCGTAGAGCGTAAACACTGAGTGCTTCGTTGTATTAAGAACATGAATCTTCCAGAACTACTTCACCATTAACTTGAAAAAAATTGCTTCATTAATATGAAGAAAAAAAAACGAAGATTAAAGCACAAAATATGTACGTACGTAACTCTTAAGAAAGTACTGTTAAGCCTTTATAGCGAGAATGTCACTTGAATTGGAAGAAGAATGTTCTCTAGTTGTGCAACTCATTTGGAACCGATCTATTTCACAGGAAATTTATCACAAAATTTTAAGTTAATGCAAAATTATCCAGCAGTACTTGACATAAAACTTTGAATAACATGAACATAAACTAGCACAATAAAAAAAACACTTTTACTGCGTGTAAATTATAAAATATGTACATAGAATTTGATGCAACTTAGTGGTTGTAGACGACATGCTTTTGTAATTAATCACAGTGGGAACTTGACATGAAATTTCAAATAACACACTCATAAACTAATACAATAAAAACAACCACTT
>APH_0772
CTGCTTGATACGTTGCACTGGAGAATCTGAAAAAGGAAGTGAGGACATGCGATTTAGCAGCCGTGTATTCTTACTTTCCGATCATCCCTCGTAGATGTTATGCACCAGAAACTCTGTGTGAAACAGGTGAGTTAGGTGAACCTTTGCTCCACGATAAGACGCGTCCTCATGTCGCGAAAATCCTTGTGGAAAACTTGAGCGCAATGGGCTGTGAAACTCTTTCACATCCACCTTACACTCCTGACTTGTTACCTACGAATTACCACTTCTTCAAGAATTTATTTGATTTCTTTTGTGAAAAATCCTTTTTTAAATAAAACGCTATGGAAAATGCTTCCAGAAGTTTGTTTCGCTTTGCAGCGGAGATTTCTTCAAAGGAGGCATAAATAACCTTGTTGCACGTTGTGAGAAATGTATCGACGCCCATGATTCTTACTTTGATTAAATATCCTTAACACAAGTGAGTCTGTAGTGTTGTTTAACGACGTACGGGTAAACGGACATTTCATCTTGTACAACCAAGAAGCTGTGTTCTCATAGCAAGGGTTTTAAAATAATATATGATACATAGACCGAGAAGAAGAAGAAACGGATTCGTTTATATATCAGAAGAAAAAACAGATTTGATTGC----AAGAAATATGTTCATTACGAACGAACTCACCTTTCCCGCACCTGGATCCTCCTTCAAAACAGAATTTTCCATCAACGACCCCAAACCTTCTCAGCTCTTTCAGCGGCCACACTCCCAAAAGTTTAGGAGGCACACCGGCTGTAAGGCAAAACATGTAATCCAATAAATGTAGCCTCGCTGGACCGCTGGCCAGTTTGCTCCGACTTGGAACGTGAGCTATTTGGACCAGGAACTGTTGTTCTGTAAACAGAAAGCGTAGAGCGTAAACACTGAGTGCTTCGTTGTATTAAGAACATGAATCTTCCAGAACTACTTCACCATTAACTTGAAAAAAATTGCTTCATTAATATGAAGAAAAAAAAACGAAGATTAAAGCACAAAATATGTACGTACGTAACTCTTAAGAAAGTACTGTTAAGCCTTTATAGCGAGAATGTCACTTGAATTGGAAGAAGAATGTTCTCTAGTTGTGCAACTCATTTGGAACCGATCTATTTCACAGGAAATTTATCACAAAATTTTAAGTTAATGCAAAATTATCCAGCAGTACTTGACATAAAACTTTGAATAACATGAACATAAACTAGCACAATAAAAAAAACACTTTTACTGCGTGTAAATTATAAAATATGTACATAGAATTTGATGCAACTTAGTGGTTGTAGACGACATGCTTTTGTAATTAATCACAGTGGGAACTTGACATGAAATTTCAAATAACACACTCATAAACTAATACAATAAAAACAACCACTT
>APH_0880
------------------------------------------------------------------------------------------------------------------------------------------------------------------------------------------------------------------------------------------------------------------------------------------------------------------------------------TGGAAAATGCTTCCAGAAGTTTGTTTCGCTTTGCAGCGGAGATTTCTTCAAAGGAGGCATAAATAACCTTGTTGCACGTTGGGAGAAATGTATCGACGCCCATGATTCTTACTTTGATTAAATATCCTGAACACAAGTGAGTCTGTAGTGTTGTTTAACGACGTACGGGTAAACGGACATTTCATCTTGTACAACCAAGAAGCTGTGTTCTCATAGCAAGGGTTTTAAAATAATATATGATACATAGACCGAGAAGAAGAAGAAACGGATTCGTTTATATATCAGAAGAAAAAACAGATTTGATTACAAGAAAGAAATATGTTCATTACGAACGAACTCACCTTTCCCGCACCTGGATCCTCCTTCAAAACAGAATTTTCCATCAACGACCCCAAACCTTCTCAGCTCTTTCAGCGGCCACACTCCCAAAAGTTTAGGAGGCACACCGGCTGTAAGGCAAAACATGTAATCCAATAAATGTAGCCTCGCTGGACCGCTGGCCAGTTTGCTCCGACTTGGAACGTGAGCTATTTGGACCAGGAACTGTTGTTCTGTAAACAGAAAGCGTAGAGCGTAAACACTGAGTGCTTCGTTGTATTAAGAACATGAATCTTCCAGAACTACTTCACCATTAACTTGAAAAAAATTGCTTCATTAATATGAAGAAAAAAAAACGAAGATTAAAGCACAAAATATGTACGTACGTAACTCTTAAGAAAGTACTGTTAAGCCTTTATAGCGAGAATGTCACTTGAATTGGAAGAAGAATGTTCTCTAGTTGTGCAACTCATTTGGAACCGATCTATTTCACAGGAAATTTATCACAAAATTTTAAGTTAATGCAAAATTATCCAGCAGTACTTGACATAAAACTTTGAATAACATGAACATAAACTAGCACAATAAAAAAAACACTTTTACTGCGTGTAAATTATAAAATATGTACATAGAATTTGATGCAACTTAGTGGTTGTAGACGACATGCTTTTGTAATTAATCACAGTGGG------------------------------------------------------------
