# Supplementary material for: ﻿Discovery of a new tarantula species from the Madrean Sky Islands and the first documented instance of syntopy between two montane endemics (Araneae, Theraphosidae, Aphonopelma): a case of prior mistaken identity
Source: Zookeys. 2024 Aug 16;1210:61–98. doi: 10.3897/zookeys.1210.125318 (PMC11344175; doi:10.3897/zookeys.1210.125318)
Supplement: Supplementary material 8 — Phylogenomics files [file zookeys-1210-061_article-125318__-s008.zip › Suppl8/individual_UCE_loci/sl_realigned_uce_2001245.fas]

>APH_1357
--------------------------------------------------------------------------------------------------------------------------------------------------------------TCCTGTAATTTA-------------------------------------------------------------------------------------------------------TAACAATAATTATCAGATCAAACCCCAAA----------TGAACATTTATATCTT----------------------------------------------------------------------------------------------------------AAAAAAAGC---AAAGACAA---ACCTGTAGCCTTCGGGTTATCTAAACTTTTTCCTTTATATATGCTATTTATATCCAATGCGACATACTTCGACTTGCCTTTCTCCGCCCTTGCATTTAACCCCGAAACTGTAGACATGCTGAACAGAAGAAGTCATTGAGTACACAGCACTGCACCCAGGGAACGGCCCGCTCCTTAA-----------------------------------------------------------------------------------------TTGAAAGAAAA----------TTCACATTAC--------------------------------------------------------------------TGTTTTATGTCAAAT-------------------------------------------------AGGAC----------------------------------------------------------------
>APH_0683
CACTGACTTGACTTTGGTCATCTATTGTTTTGTTTTTCCATAGCTTTTCTTTTTCTGTACCTCAATTCCTTTTTCAAAAGCAAAACTGAATGCTTGTAAAATTTTGAAAAATAAAATTAAAAAATTGTAGGAAACAAAATTTTAAAAATGGTCCCAATTTCTGCAACTTGGACAGTATTTTAATTGGTCTGCAACCATCCCAATTTCCTGTTTTCAGACACTAACTTCTCTCTTAATATTACAGCAAACTAAAACCAGGATTTTTACCATCACTAAAAATTAATATCTGATCAACACTGCAAGCAAGCGAGTTGAAATTTCATAACTTGCTGTTAAGAATTCTTTAAAATCATTAATGGAAATTTTTCCAACAGTATGAACACCACGTTATAAAGCATAAAACATCTGGAAACAATTACTCCAAAGGTTAAAAAAAAAAAAACTTAAAAAGCAACTTACCTGTTGCCTTTGGATTTTCTAAACTTTTCCCCTTATAGAGACTATTTATATCCAATGCGACATACTTCGACTTGCCTTTCTCCGCCCTTGCATTTAACCCCGAAACTGTAGACATGCTGAACAGAAGAAGTCATTGAGTACACAGCACTGCACCCAGGGAACGGCCCGCTCCCTAAAGAAATAATACGGACAAACTAAATATAACTTATTTCAGATGTTGCAACGGCTGTACATTAAAAAATAATAATAATAAATTGCTCCTTTGTTGTAAAGAAAAAAGTAGCACTTCAGATTATAACACTGAATGCCAGAAAAACTTATCTACTCTGTAAGATCATTCATAGCTCCAGCACAGTTCAAATAATCTTTTGTGCCAAACTTTTAAATACCAGGTTGAGTCAAAAGCTGTTTCGTATTTAGACCTAGAAAGGAAAAGCAAAAAACACACATACCAGAAAGATTTTATTCCTCGAAGTACAGTCCATCATGAAGTATGG
>APH_0136
CACTGACTTGACTTTGGTCATCTATTGTTTTGTTTTTCCATAGCTTTTCTTTTTCTGTACCTCAATTCCTTTTTCAAAAGCAAAACTGAATGCTTGTAAAATTTTGAAAAATAAAATTAAAAAATTGTAGGAAACAAAATTTTAAAAATGGTCCCAATTTCTGCAACTTGGACAGTATTTTAATTGGTCTGCAACCATCCCAATTTCCTGTTTTCAGACACTAACTTCTCTCTTAATATTACAGCAAACTAAAACCAGGATTTTTACCATCACTAAAAATTAATATCTGATCAACACTGCAAGCAAGCGAGTTGAAATTTCATAACTTGCTGTTAAGAATTCTTTAAAATCATTAATGGAAATTTTTCCAACAGTATGAACACCACGTTATAAAGCATAAAACATCTGGAAACAATTACTCCAAAGGTTAAAAAAAAAAAAACTTAAAAAGCAACTTACCTGTTGCCTTTGGATTTTCTAAACTTTTCCCCTTATAGAGACTATTTATATCCAATGCGACATACTTCGACTTGCCTTTCTCCGCCCTTGCATTTAACCCCGAAACTGTAGACATGCTGAACAGAAGAAGTCATTGAGTACACAGCACTGCACCCAGGGAACGGCCCGCTCCCTAAAGAAATAATACGGACAAACTAAATATAACTTATTTCAGATGTTGCAACGGCTGTACATTAAAAAATAATAATAATAAATTGCTCCTTTGTTGTAAAGAAAAAAGTAGCACTTCAGATTATAACACTGAATGCCAGAAAAACTTATCTACTCTGTAAGATCATTCATAGCTCCAGCACAGTTCAAATAATCTTTTGTGCCAAACTTTTAAATACCAGGTTGAGTCAAAAGCTGTTTCGTATTTAGACCTAGAAAGGAAAAGCAAAAAACACACATACCAGAAAGATTTTATTCCTCGAAGTACAGTCCATCATGAAGTATGG
>APH_3177
CACTGACTTGACTTTGGTCATCTATTGTTTTGTTTTTCCATAGCTTTTCTTTTTCTGTACCTCAATTCCTTTTTCAAAAGCAAAACTGAATGCTTGTAAAATTTTGAAAAATAAAATTAAAAAATTGTAGGAAACAAAATTTTAAAAATGGTCCCAATTTCTGCAACTTGGACAGTATTTTAATTGGTCTGTAACCATCCCAATTTCCTGTTTTCAGACACTAACTTCTCTCTTAATATTACAGCAAACTAAAACCAGGATTTTTACCATCACTAAAAATTAATATCTGATCAACACTGCAAGCAAGCGAGTTGAAATTTCATAACTTGCTGTTAAGAATTCTTTAAAATCATTAATGGAAATTTTTCCAACAGTATGAACACCACGTTATAAAGCATAAAACATCTGGAAACAATTACTCCAAAGGTTAAAAAAAAAAAAACTTAAAAAGCAACTTACCTGTTGCCTTTGGATTTTCTAAACTTTTCCCCTTATAGAGACTATTTATATCCAATGCGACATACTTCGACTTGCCTTTCTCCGCCCTTGCATTTAACCCCGAAACTGTAGACATGCTGAACAGAAGAAGTCATTGAGTACACAGCACTGCACCCAGGGAACGGCCCGCTCCCTAAAGAAATAATACGGACAAACTAAATATAACTTATTTCAGATGTTGCAACGGCTGTACATTAAAAAATAATAATAATAAATTGCTCCTTTGTTGTAAAGAAAAAAGTAGCACTTCAGATTATAACACTGAATGCCAGAAAAACTTATCTACTCTGTAAGATCATTCATAGCTCCAGCACAGTTCAAATAATCTTTTGTGCCAAACTTTTAAATACCAGGTTGAGTCAAAAGCTGTTTCGTATTTAGACCTAGAAAGGAAAAGCAAAAAACACACATACCAGAAAGATTTTATTCCTCGAAGTACAGTCCATCATGAAGTATGG
>APH_3191
-------------------------------------------------------------------------------------------------------------------------------------------------------------------------------------------------------------------------------------------------------------ACCAGGATTTTTACCATCACTAAAAATTAATATCTGATCAACACTGCAAGCAAGCGAGTTGAAATTTCATAACTTGCTGTTAAGAATTCTTTAAAATCATTAATGGAAATTTTTCCAACAGTATGAACACCACGTTATAAAGCATAAAACATCTGGAAACAATTACTCCAAAGGTTAAAAAAAAAAAAACTTAAAAAGCAACTTACCTGTTGCCTTTGGATTTTCTAAACTTTTCCCCTTATAGAGACTATTTATATCCAATGCGACATACTTCGACTTGCCTTTCTCCGCCCTTGCATTTAACCCCGAAACTGTAGACATGCTGAACAGAAGAAGTCATTGAGTACACAGCACTGCACCCAGGGAACGGCCCGCTCCCTAAAGAAATAATACGGACAAACTAAATATAACTTATTTCAGATGTTGCAACTGCTGTACATTAAAAAATAATAATAATAAACTGCTCCTTCATTGTAAAGAAAAAAGTAGCACTTCAGATTATAACACTGAATGCCAGAAAAACTTATCTACTCTGTAAGATCATTTATAGCTCCAGCACAGTTCAAATAATCTTTTGTGCCAAACTTTTAAATACCAGGTTGAGTCAAAAGCTGTTTCGTATTTAGACCTAGAAAGGAAAAGCAAAAAACACACATACCAGAAAGAT------------------------------------
>APH_0622
-----------------------------------------------------------------------------------------------------------------------------------------------------------------------------------------------------------------------------------------------------------------------------------------------------------------------------------------------------------------------------------CAGTATGAACACCACGTTATAAAGCATAAAACATCTGGAAACAATTACTCCAAAGGTTAAAAAAAAAAAAACTTAAAAAGCAACTTACCTGTTGCCTTTGGATTTTCTAAACTTTTCCCCTTATAGAGACTATTTATATCCAATGCGACATACTTCGACTTGCCTTTCTCCGCCCTTGCATTTAACCCCGAAACTGTAGACATGCTGAACAGAAGAAGTCATTGAGTACACAGCACTGCACCCAGGGAACGGCCCGCTCCCTAAAGAAATAATACGGACAAACTAAATATAACTTATTTCAGATGTTGCAACTGCTGTACATTAAAA---AATAATAATAAACTGCTCCTTCATTGTAAAGAAAAAAGTAGCACTTCAGATTATAACACTGAATGCCAGAAAAACTTATCTACTCTGTAAGATCATTTATAGCTCCAGCACAGTTCAAATAATCTTTTGTGCCAAACTTTTAAATACCAGGTTGAGTCAAAAGCTGTTTCGTATTTAGACCTAGAAAGGAAAAGCAAAAAACACACATACCAGAAAGAT------------------------------------
>APH_4029
--------------------------------------CACA------------CTGTACCTCAATTCCTTTTTCAAAAGCAAAACTGAATGCTTGTAAAATTTTGAAAAATAAAATTAAAAAATTGTAGGAAACAAAATTTTAAAAATGGTCCCAATTTCTGCAACTTGGACAGTATTTTAATTGGTCTGCAAACATCCCAATTACCTGTTTTCAGACACTAACTTCTCTCTTAATATTACAGCAAACTGAAACCAGGATTTTTACCATCACTAAAAATTAATATCTGATCAACACTGCAAGCAAGCGAGTTGAAATTTCATAACTTGCTGTTAAGAATTCTTTAAAATCATTAATGGAAATTTTTCCAACAGTATGAACACCACGTCATAAAGCATAAAACATCTGGAAACAATTACTCCAAAGTTTAAAAAAAAAAAAACTTAAAAAGCAACTTACCTGTTGCCTTTGGATTTTCTAAACTTTTCCCCTTATAGAGACTATTTATATCCAATGCGACATACTTCGACTTGCCTTTCTCCGCCCTTGCATTTAACCCCGAAACTGTAGACATGCTGAACAGAAGAAGTCATTGAGTACACAGCACTGCACCCAGGGAACGGCCCGCTCCCTAAAGAAATAATACGGACAAACTAAATATAACTTATTTCAGATGTTGCAACTGCTGTACATTAAAAAATAATAATAATAAACTGCTCCTTCATTGTAAAAAAAAAAGTAGCACTTCAGATTATAACACTGAATGCCAGAAAAACTTATCT------------------------------------------------------------------------------------------------------------------------------------------------------------------------------
>APH_4005
--------------------------GTTTTGTTTTTTCATAGCTTTTCTTTTTCTGTACCTCAATTCCTTTTTCAAAAGCAAAACTGAATGCTTGTAAAATTTTGAAAAATAAAATTAAAAAATTGTAGGAAACAAAATTTTAAAAATGGTCCCAATTTCTGCAACTTGGACAGTATTTTAATTGGTCTGCAAACATCCCAATTACCTGTTTTCAGACACTAACTTCTCTCTTAATATTACAGCAAACTGAAACCAGGATTTTTACCATCACTAAAAATTAATATCTGATCAACACTGCAAGCAAGCGAGTTGAAATTTCATAACTTGCTGTTAAGAATTCTTTAAAATCATTAATGGAAATTTTTCCAACAGTATGAACACCACGTCATAAAGCATAAAACATCTGGAAACAATTACTCCAAAGTTTAAAAAAAAAAAAACTTAAAAAGCAACTTACCTGTTGCCTTTGGATTTTCTAAACTTTTCCCCTTATAGAGACTATTTATATCCAATGCGACATACTTCGACTTGCCTTTCTCCGCCCTTGCATTTAACCCCGAAACTGTAGACATGCTGAACAGAAGAAGTCATTGAGTACACAGCACTGCACCCAGGGAACGGCCCGCTCCCTAAAGAAATAATACGGACAAACTAAATATAACTTATTTCAGATGTTGCAACTGCTGTACATTAAAA---AATAATAATAAACTGCTCCTTCATTGTAAAAAAAAAAGTAGCACTTCAGATTATAACACTGAATGCCAGAAAAACTTATCTACTCTGTAAGATCATTCATAGCTCCAGCACAGTTCAAATAATCTTTTGTGCCAAACTTTTAAATACCAGGTTGAGTCAAAAGCTGTTTTGTATTTAGACCTAGAAAGGAAAAGCAAAAAACACACATACCAGAAAGATTTTATTCCTCGAAGTACAGTCCATCATGAAGTATGG
>APH_1535
CGCTGACTTGACTTTGGTCATCTATTGTTTTGTTTTTTCATAGCTTTTCTTTTTCTGTACCTCAATTCCTTTTTCAAAAGCAAAACTGAATGCTTGTAAAATTTTGAAAAATAAAATTAAAAAATTGTAGGAAACAAAATTTTAAAAATGGTCCCAATTTCTGCAACTTGGACAGTATTTTAATTGGTCTGCAAACATCCCAATTACCTGTTTTCAGACACTAACTTCTCTCTTAATATTACAGCAAACTGAAACCAGGATTTTTACCATCACTAAAAATTAATATCTGATCAACACTGCAAGCAAGCGAGTTGAAATTTCATAACTTGCTGTTAAGAATTCTTTAAAATCATTAATGGAAATTTTTCCAACAGTATGAACACCACGTCATAAAGCATAAAACATCTGGAAACAATTACTCCAAAGTTTAAAAAAAAAAAAACTTAAAAAGCAACTTACCTGTTGCCTTTGGATTTTCTAAACTTTTCCCCTTATAGAGACTATTTATATCCAATGCGACATACTTCGACTTGCCTTTCTCCGCCCTTGCATTTAACCCCGAAACTGTAGACATGCTGAACAGAAGAAGTCATTGAGTACACAGCACTGCACCCAGGGAACGGCCCGCTCCCTAAAGAAATAATACGGACAAACTAAATATAACTTATTTCAGATGTTGCAACTGCTGTACATTAAAA---AATAATAATAAACTGCTCCTTCATTGTAAAAAAAAAAGTAGCACTTCAGATTATAACACTGAATGCCAGAAAAACTTATCTACTCTGTAAGATCATTCATAGCTCCAGCACAGTTCAAATAATCTTTTGTGCCAAACTTTTAAATACCAGGTTGAGTCAAAAGCTGTTTTGTATTTAGACCTAGAAAGGAAAAGCAAAAAACACACATACCAGAAAGATTTTATTCCTCGAAGTACAGTCCATCATGAAGTATGG
>APH_5079
CGCTGACTTGACTTTGGTCATCTATTGTTTTGTTTTTTCATAGCTTTTCTTTTTCTGTACCTCAATTCCTTTTTCAAAAGCAAAACTGAATGCTTGTAAAATTTTGAAAAATAAAATTAAAAAATTGTAGGAAACAAAATTTTAAAAATGGTCCCAATTTCTGCAACTTGGACAGTATTTTAATTGGTCTGCAAACATCCCAATTACCTGTTTTCAGACACTAACTTCTCTCTTAATATTACAGCAAACTGAAACCAGGATTTTTACCATCACTAAAAATTAATATCTGATCAACACTGCAAGCAAGCGAGTTGAAATTTCATAACTTGCTGTTAAGAATTCTTTAAAATCATTAATGGAAATTTTTCCAACAGTATGAACACCACGTCATAAAGCATAAAACATCTGGAAACAATTACTCCAAAGTTTAAAAAAAAAAAAACTTAAAAAGCAACTTACCTGTTGCCTTTGGATTTTCTAAACTTTTCCCCTTATAGAGACTATTTATATCCAATGCGACATACTTCGACTTGCCTTTCTCCGCCCTTGCATTTAACCCCGAAACTGTAGACATGCTGAACAGAAGAAGTCATTGAGTACACAGCACTGCACCCAGGGAACGGCCCGCTCCCTAAAGAAATAATACGGACAAACTAAATATAACTTATTTCAGATGTTGCAACTGCTGTACATTAAAA---AATAATAATAAACTGCTCCTTCATTGTAAAAAAAAAAGTAGCACTTCAGATTATAACACTGAATGCCAGAAAAACTTATCTACTCTGTAAGATCATTCATAGCTCCAGCACAGTTCAAATAATCTTTTGTGCCAAACTTTTAAATACCAGGTTGAGTCAAAAGCTGTTTTGTATTTAGACCTAGAAAGGAAAAGCAAAAAACACACATACCAGAAAGATTTTATTCCTCGAAGTACAGTCCATCATGAAGTATGG
>APH_5003
CGCTGACTTGACTTTGGTCATCTATTGTTTTGTTTTTTCATAGCTTTTCTTTTTCTGTACCTCAATTCCTTTTTCAAAAGCAAAACTGAATGCTTGTAAAATTTTGAAAAATAAAATTAAAAAATTGTAGGAAACAAAATTTTAAAAATGGTCCCAATTTCTGCAACTTGGACAGTATTTTAATTGGTCTGCAAACATCCCAATTACCTGTTTTCAGACACTAACTTCTCTCTTAATATTACAGCAAACTGAAACCAGGATTTTTACCATCACTAAAAATTAATATCTGATCAACACTGCAAGCAAGCGAGTTGAAATTTCATAACTTGCTGTTAAGAATTCTTTAAAATCATTAATGGAAATTTTTCCAACAGTATGAACACCACGTCATAAAGCATAAAACATCTGGAAACAATTACTCCAAAGTTTAAAAAAAAAAAAACTTAAAAAGCAACTTACCTGTTGCCTTTGGATTTTCTAAACTTTTCCCCTTATAGAGACTATTTATATCCAATGCGACATACTTCGACTTGCCTTTCTCCGCCCTTGCATTTAACCCCGAAACTGTAGACATGCTGAACAGAAGAAGTCATTGAGTACACAGCACTGCACCCAGGGAACGGCCCGCTCCCTAAAGAAATAATACGGACAAACTAAATATAACTTATTTCAGATGTTGCAACTGCTGTACATTAAAA---AATAATAATAAACTGCTCCTTCATTGTAAAAAAAAAAGTAGCACTTCAGATTATAACACTGAATGCCAGAAAAACTT----------------------------------------------------------------------------------------------------------------------------------------------------------------------------------
>APH_5001
CGCTGACTTGACTTTGGTCATCTATTGTTTTGTTTTTTCATAGCTTTTCTTTTTCTGTACCTCAATTCCTTTTTCAAAAGCAAAACTGAATGCTTGTAAAATTTTGAAAAATAAAATTAAAAAATTGTAGGAAACAAAATTTTAAAAATGGTCCCAATTTCTGCAACTTGGACAGTATTTTAATTGGTCTGCAAACATCCCAATTACCTGTTTTCAGACACTAACTTCTCTCTTAATATTACAGCAAACTGAAACCAGGATTTTTACCATCACTAAAAATTAATATCTGATCAACACTGCAAGCAAGCGAGTTGAAATTTCATAACTTGCTGTTAAGAATTCTTTAAAATCATTAATGGAAATTTTTCCAACAGTATGAACACCACGTCATAAAGCATAAAACATCTGGAAACAATTACTCCAAAGTTTAAAAAAAAAAAAACTTAAAAAGCAACTTACCTGTTGCCTTTGGATTTTCTAAACTTTTCCCCTTATAGAGACTATTTATATCCAATGCGACATACTTCGACTTGCCTTTCTCCGCCCTTGCATTTAACCCCGAAACTGTAGACATGCTGAACAGAAGAAGTCATTGAGTACACAGCACTGCACCCAGGGAACGGCCCGCTCCCTAAAGAAATAATACGGACAAACTAAATATAACTTATTTCAGATGTTGCAACTGCTGTACATTAAAA---AATAATAATAAACTGCTCCTTCATTGTAAAAAAAAAAGTAGCACTTCAGATTATAACACTGAATGCCAGAAAAACTTATCTACTCTGTAAGATCATTCATAGCTCCAGCACAGTTCAAATAATCTTTTGTGCCAAACTTTTAAATACCAGGTTGAGTCAAAAGCTGTTTTGTATTTAGACCTAGAAAGGAAAAGCAAAAAACACACATACCAGAAAGATTTTATTCCTCGAAGTACAGTCCATCATGAAGTATGG
>APH_4024
CGCTGACTTGACTTTGGTCATCTATTGTTTTGTTTTTTCATAGCTTTTCTTTTTCTGTACCTCAATTCCTTTTTCAAAAGCAAAACTGAATGCTTGTAAAATTTTGAAAAATAAAATTAAAAAATTGTAGGAAACAAAATTTTAAAAATGGTCCCAATTTCTGCAACTTGGACAGTATTTTAATTGGTCTGCAAACATCCCAATTACCTGTTTTCAGACACTAACTTCTCTCTTAATATTACAGCAAACTGAAACCAGGATTTTTACCATCACTAAAAATTAATATCTGATCAACACTGCAAGCAAGCGAGTTGAAATTTCATAACTTGCTGTTAAGAATTCTTTAAAATCATTAATGGAAATTTTTCCAACAGTATGAACACCACGTCATAAAGCATAAAACATCTGGAAACAATTACTCCAAAGTTTAAAAAAAAAAAAACTTAAAAAGCAACTTACCTGTTGCCTTTGGATTTTCTAAACTTTTCCCCTTATAGAGACTATTTATATCCAATGCGACATACTTCGACTTGCCTTTCTCCGCCCTTGCATTTAACCCCGAAACTGTAGACATGCTGAACAGAAGAAGTCATTGAGTACACAGCACTGCACCCAGGGAACGGCCCGCTCCCTAAAGAAATAATACGGACAAACTAAATATAACTTATTTCAGATGTTGCAACTGCTGTACATTAAAA---AATAATAATAAACTGCTCCTTCATTGTAAAAAAAAAAGTAGCACTTCAGATTATAACACTGAATGCCAGAAAAACTTATCTACTCTGTAAGATCATTCATAGCTCCAGCACAGTTCAAATAATCTTTTGTGCCAAACTTTTAAATACCAGGTTGAGTCAAAAGCTGTTTTGTATTTAGACCTAGAAAGGAAAAGCAAAAAACACACATACCAGAAAGATTTTATTCCTCGAAGTACAGTCCATCATGAAG-----
>APH_1602
CACTGACTTAATTTTGGTCATCTATTGTTTTGTTTTTCCATAGCTTTTCTTTTTCTGTACCTCAATTCCTTTTTCAAAAGCAAAACTGAATGCTTGTGAAATTTTGAAAAATAAAATTAAAAAATTGCAGGAAACAAAATTTTAAAAATGGTCCCAATTTCTGCAACTTGGACAGTATTTTAATTGGTCTGCAAACATCCCAATTACCTGTTTTCAGACACTAACTTCTCTCTTAATATTACAGCAAACTGAAACCAGGATTTTTACCATCACTAAAAATTAATATCTGATCAACACTGCAAGCAAGCGAGTTGAAATTTCATAACTTGCTGTTAAGAATTCTTTAAAATCATTAATGGAAATTTTTCCAACAGTATGAACACCACGTTATAAAGCATAAAACATCTGGAAACAATTACTCCAAAGTTTTTAAAAAAAAAAACTTAAAAAGCAACTTACCTGTTGCCTTTGGATTTTCTAAACTTTTCCCCTTATAGAGACTATTTATATCCAATGCGACATACTTCGACTTGCCTTTCTCCGCCCTTGCATTTAACCCCGAAACTGTAGACATGCTGAACAGAAGAAGTCATTGAGTACACAGCACTGCACCCAGGGAACGGCCCGCTCCCTAAAGAAATAATACGGACAAACTAAATATAACTTATTTCAGATGTTGCAACTGCTGTACATTAAAAAATAATAATAATAAACTGCTCCTTCATTGTAAAAAAAAAAGTAGCACTTCAGATTATAACACTGAATGCCAGAAAAACTTATCTACTCTGTAAGATCATTTATAGCTCCAGCACAGTTCAAATAATCTTTTGTGCCAAACTTTTAAATACCAGGTTGAGTCAAAAGCTGTTTCGTATTTAGACCTAGAAAGGAAAAGCAAAAAACACACATACCAGAAAGATTTTATTCCTC--------------------------
>APH_0723
CACTGACTGACTTTTGGTCATCTATTGTTTTGTTTTTCCATAGCTTTTCTTTTTCTGTACCTCAATTCCTTTTTCAAAAGCAAAACTGAATGCTTGTAAAATTTTGAAAAATAAAATTAAAAAATTGTAGGAAACAAAATTTTAAAAATGGTCCCAATTTCTGCAACTTGGACAGTATTTTAATTGGTCTGCAAACATCCCAATTACCTGTTTTCAGACACTAACTTCTCTCTTAATATTACAGCAAACTGAAACCAGGATTTTTACCATCACTAAAAATTAATATCTGATCAACACTGCAAGCAAGCGAGTTGAAATTTCATAACTTGCTGTTAAGAATTCTTTAAAATCATTAATGGAAATTTTTCCAACAGTATGAACACCACGTTATAAAGCATAAAACATCTGGAAACAATTACTCCAAAGGTTTAAAAAAAAAAAACTTAAAAAGCAACTTACCTGTTGCCTTTGGATTTTCTAAACTTTTCCCCTTATAGAGACTATTTATATCCAATGCGACATACTTCGACTTGCCTTTCTCCGCCCTTGCATTTAACCCCGAAACTGTAGACATGCTGAACAGAAGAAGTCATTGAGTACACAGCACTGCACCCAGGGAACGGCCCGCTCCCTAAAGAAATAATACGGACAAACTAAATATAACTTATTTCAGATGTTGCAACTGCTGTACATTAAAAAATAATAATAATAAACTGCTCCTTCATTGTAAAGAAAAAAGTAGCACTTCAGATTATAACACTGAATGCCAGAAAAACTTATCTACTCTGTAAGATCATTCATAGCTCCAGCACAGTTCAAATAATCTTTTGTGCCAAACTTTTAAATACCAGGTTGAGTCAAAAGCTGTTTCGTATTTAGACCTAGAAAGGAAAAGCAAAAAACACACATACCAGAAAGATTTTATTCCTCGAAGTACAGTCCATCATGAAGTATGG
>APH_0880
CACTGACTTGACTTTGGTCATCTATTGTTTTGTTTTTCCATAGCTTTTCTTTTTCTGTACCTCAATTCCTTTTTCAAAAGCAAAACTGAATGCTTGTAAAATTTTGAAAAATAAAATTAAAAAATTGTAGGAAAC--AATTTTAAAAATGGTCCCAATTTCTGCAACTTGGACAGTATTTTAATTGGTCTGCAACCATCCCAATTTCCTGTTTTCAGACACTAACTTCTCTCTTAATATTACAGCAAACTGAAACCAGGATTTTTACCATCACTAAAAATTAATATCTGATCAACACTGCAAGCAAGCGAGTTGAAATTTCATAACTTGCTGTTAAGAATTCTTTAAAATCATTAATGGAAATTTTTCCAACAGTATGAACACCACGTTATAAAGCATAAAACATCTGGAAACAATTACTCCAAAGTTTAAAAAAAAAAAAACTTAAAAAGCAACTTACCTGTTGCCTTTGGATTTTCTAAACTTTTCCCCTTATAGAGACTATTTATATCCAATGCGACATACTTCGACTTGCCTTTCTCCGCCCTTGCATTTAACCCCGAAACTGTAGACATGCTGAACAGAAGAAGTCATTGAGTACACAGCACTGCACCCAGGGAACGGCCCGCTCCCTAAAGAAATAATACGGACAAACTAAATATAACTTATTTCAGATGTTGCAACTGCTGTACATTAAAAAATAATAATAATAAACTGCTCCTTCATTGTAAAAAAAAAAGTAGCACTTCAGATTATAACACTGAATGCCAGAAAAACTTATCTACTCTGTAAGATCATTCATAGCTCCAGCACAGTTCAAATAATCTTTTGTGCCAAACTTTTAAATACCAGGTTGAGTCAAAAGTTGTTTCGTATTTAGACCTAGAAAGGAAAAGCAAAAAACACACATACCAGAAAGATTTTATTCCTCGAAGTACAGTCCATCATGAAGTATGG
>APH_3188
CACTGACTTGACTTTGGTCATCTATTGTTTTGTTTTTCCATAGCTTTTCTTTTTCTGTACCTCAATTCCTTTTTCAAAAGCAAAACTGAATGCTTGTAAAATTTTGAAAAATAAAATTAAAAAATTGTAGGAAAC--AATTTTAAAAATGGTCCCAATTTCTGCAACTTGGACAGTATTTTAATTGGTCTGCAACCATCCCAATTTCCTGTTTTCAGACACTAACTTCTCTCTTAATATTACAGCAAACTGAAACCAGGATTTTTACCATCACTAAAAATTAATATCTGATCAACACCGCAAGCAAGCGAGTTGAAATTTCATAACTTGCTGTTAAGAATTCTTTAAAATCATTAATGGAAATTTTTCCAACAGTATGAACACCACGTTATAAAGCATAAAACATCTGGAAACAATTACTCCAAAGTTTAAAAAAAAAAAAACTTAAAAAGCAACTTACCTGTTGCCTTTGGATTTTCTAAACTTTTCCCCTTATAGAGACTATTTATATCCAATGCGACATACTTCGACTTGCCTTTCTCCGCCCTTGCATTTAACCCCGAAACTGTAGACATGCTGAACAGAAGAAGTCATTGAGTACACAGCACTGCACCCAGGGAACGGCCCGCTCCCTAAAGAAATAATACGGACAAACTAAATATAACTTATTTCAGATGTTGCAACTGCTGTACATTAAAAAAAAATAATAATAAATTGCTCCTTCGTTGTAAAAAAAAAAGTAGCACTTCAGATTATAACACTGAATGCCAGAAAAACTTATCTACTCTGTAAGATCATTCATAGCTCCAGCACAGTTCAAATAATCTTTTGTGCCAAACTTTTAAATACCAGGTTGAGTCAAAAGCTGTTTCGTATTTAGACCTAGAAAGGAAAAGCAAAAAACACACATACCAGAAAGATTTTATTCCTCGAAGTACAGTTCATCATGAAGTATGG
>APH_0186
-------------------------------------------------------------------------------------------------------------------------------------------------------------------------------------------------------------------------------------------------------------------------------------------------------------------------------------------------------------------------------------------------------------------------------------------TTAAAAAAAAAAAAACTTAAAAAGCAACTTACCTGTTGCCTTTGGATTTTCTAAACTTTTCCCCTTATAGAGACTATTTATATCCAATGCGACATACTTCGACTTGCCTTTCTCCGCCCTTGCATTTAACCCCGAAACTGTAGACATGCTGAACAGAAGAAGTCATTGAGTACACAGCACTGCACCCAGGGAACGGCCCGCTCCCTAAAGAAATAATACGGACAAACTAAATATAACTTATTTCAGATGTTGCAACTGCTGTACATTAAAAAATAATAATAATAAACTGCTCCTTCATTGTAAAAAAAAAAGTAGCACTTCAGATTATAACACTGAATGCCAGAAAAACCTATCTACTCTGTAAGATCATTCATAGCTCCAGCACAGTTCAAATAATCTTTTGTGCCAAACTTTTAAATACCAGGTTGAGTCAAAAGCTGTTTCGTATTTAGACCTAGAAAGGAAAAGCAAAAAACACACATACCAGAAAGATTTTATTCCTCGAAGTACAGTCCATCATGAAGTATGG
>APH_0772
---------------------------------------------------------------------------------------------------------------------------------------------------------------------------------------------------------------------------------------------------------------------------------------------------------------------------------------------------------------------------------------------------------------------------------------------AAAAAAAAAAAAACTTAAAAAGCAACTTACCTGTTGCCTTTGGATTTTCTAAACTTTTCCCCTTATAGAGACTATTTATATCCAATGCGACATACTTCGACTTGCCTTTCTCCGCCCTTGCATTTAACCCCGAAACTGTAGACATGCTGAACAGAAGAAGTCATTGAGTACACAGCACTGCACCCAGGGAACGGCCCGCTCCCTAAAGAAATAATACGGACAAACTAAATATAACTTATTTCAGATGTTGCAACTGCTGTACATTAAAAAATAATAATAATAAAATGCTCCTTCATTGTAAAAAAAAAAGTAGCACTTCAGATTATAACACTGAATGCCAGAAAAACTTATCTACTCTGTAAGATCATTCATAGCTCCAGCACAGTTCAAATAATCTTTTGTGCCAAACTTTTAAATACCAGGTTGAGTCAAAAGCTGTTTTGTATTTAGACCTAGAAAGGAAAAGCAAAAA--ACACATACCAGAAAGATTTTATTCCTCGAAGTACAGTCCATCATGAAGTATGG
>APH_1438
---------------------------------------------------------------------------------------------------------------------------------------------------------------------------------------------------------------------------------------------------------------------------------------------------------------------------------------------------------------------------------------------------------------------------------------------------------ACTTAAAAAGCAACTTACCTGTTGCCTTTGGATTTTCTAAACTTTTCCCCTTATAGAGACTATTTATATCCAATGCGACATACTTCGACTTGCCTTTCTCCGCCCTTGCATTTAACCCCGAAACTGTAGACATGCTGAACAGAAGAAGTCATTGAGTACACAGCACTGCACCCAGGGAACGGCCCGCTCCCTAAAGAAATAATACGGACAAACTAAATATAACTTATTTCAGATGTTGCAACTGCTGTACATTAAAA---AATAATAATAAATTGCTCCTTTATTGTAAAAAAAAAAGTAGCACTTCAGATTATAACACTGAATGCCAGAAAAACTTATCTACTCTGTAAGATCATTTATAGCTCCAGCACAGTTCAAATAATCTTTTGTGCCAAACTTTTAAATACCAGGTTGAGTCAAAAGCTGTTTCGTATTTAGACCTAGAAAGGAAAAGCAAAAAACACACATACCAGGAAGATTTTATTCCTCGAAGTACAGTCCATCATGAAGTATGG
>APH_4021
-----------------------------------------------------------------------------------------------------------------------------------------------------------------------------------------------------------------------------------------------------------------------------------------------------------------------------------------------------------------------------------------------------------------------------------------TTAAAAAAAAAAAAAAACTTAAAAAGCAACTTACCTGTTGCCTTTGGATTTTCTAAACTTTTCCCCTTATAGAGACTATTTATATCCAATGCGACATACTTCGACTTGCCTTTCTCCGCCCTTGCATTTAACCCCGAAACTGTAGACATGCTGAACAGAAGAAGTCATTGAGTACACAGCACTGCACCCAGGGAACGGCCCGCTCCCTAAAGAAATAATACGGACAAACTAAATATAACTTATTTCAGATGTTGCAACTGCTGTACATT-----------------------------------AAAAAA-----------------------------------------------------------------------------------------------------------------------------------------------------------------------------------------------------------------------------
>APH_0717
---------------------------------------------------------------------------------------------------------------------------------------------------------------------------------------------------------------------------------------------------------------------------------------------------------------------------------------------------------------------------------------------------------------------------------------------AAAAAAAAAAAACCTTAAAAAGCAACTTACCTGTTGCCTTTGGATTTTCTAAACTTTTCCCCTTATAGAGACTATTTATATCCAATGCGACATACTTCGACTTGCCTTTCTCCGCCCTTGCATTTAACCCCGAAACTGTAGACATGCTGAACAGAAGAAGTCATTGAGTACACAGCACTGCACCCAGGGAACGGCCCGCTCCCTAAAGAAATAATACGGACAAACTAAATATAACTTATTTCAGATGTTGCAACTGCTGTACATTAAAAAAAAATAATAATAAATTGCTCCTTCGTTGTAAAGAAAAAAGTAGCACTTCAGATTATAACACTGAATGCCAGAAAAACTTATCTACTCTGTAAGATCATTCATAGCTCCAGCACAGTTCAAATAATCTTTTGTGCCAAACTTTTAAATACCAGGTTGAGTCAAAAGTTGTTTCGTATTTAGACCTAGAAAGGAAAAGCAAAAAACACACATACCAGAAAGATTTTATTCCTCGAAGTACAGTTCATCATGAAGTATGG
>APH_0674
CACTGACTTGACTTTGGTCATCTATTGTTTTGTTTTTCCATAGCTTTTCTTTTTCTGTACCTCAATTCCTTTTTCAAAAGCAAAACTGAATGCTTGTAAAATTTTGAAAAATAAAATTAAAAAATTGTAGGAAAC--AATTTTAAAAATGGTCCCAATTTCTGCAACTTGGACAGTATTTTAATTGGTCTGCAACCATCCCAATTTCCTGTTTTCAGACACTAACTTCTCTCTTAATATTACAGCAAACTGAAACCAGGATTTTTACCATCACTAAAAATTAATATCTGATCAACACTGCAAGCAAGCGAGTTGAAATTTCATAACTTGCTGTTAAGAATTCTTTAAAATCATTAATGGAAATTTTTCCAACAGTATGAACACCACGTTATAAAGCATAAAACATCTGGAAACAATTACTCCAAAGTTTAAAAAAAAAAAACCTTAAAAAGCAACTTACCTGTTGCCTTTGGATTTTCTAAACTTTTCCCCTTATAGAGACTATTTATATCCAATGCGACATACTTCGACTTGCCTTTCTCCGCCCTTGCATTTAACCCCGAAACTGTAGACATGCTGAACAGAAGAAGTCATTGAGTACACAGCACTGCACCCAGGGAACGGCCCGCTCCCTAAAGAAATAATACGGACAAACTAAATATAACTTATTTCAGATGTTGCAACTGCTGTACATTAAAAAATAATAATAATAAATTGCTCCTTCGTTGTAAAGAAAAAAGTAGCACTTCAGATTATAACACTGAATGCCAGAAAAACTTATCTACTCTGTAAGATCATTCATAGCTCCAGCACAGTTCAAATAATCTTTTGTGCCAAACTTTTAAATACCAGGTTGAGTCAAAAGCTGTTTCGTATTTAGACCTAGAAAGGAAAAGCAAAAAACACACATACCAGAAAGATTTTATTCCTCGAAGTACAGTTCATCATGAAGTATGG
>APH_0185
CACTGACTTGACTTTGGTCATCTATTGTTTTGTTTTTCCATAGCTTTTCTTTTTCTGTACCTCAATTCCTTTTTCAAAAGCAAAACTGAATGCTTGTAAAATTTTGAAAAATAAAATTAAAAAATTGTAGGAAAC--AATTTTAAAAATGGTCCCAATTTCTGCAACTTGGACAGTATTTTAATTGGTCTGCAACCATCCCAATTTCCTGTTTTCAGACACTAACTTCTCTCTTAATATTACAGCAAACTGAAACCAGGATTTTTACCATCACTAAAAATTAATATCTGATCAACACTGCAAGCAAGCGAGTTGAAATTTCATAACTTGCTGTTAAGAATTCTTTAAAATCATTAATGGAAATTTTTCCAACAGTATGAACACCACGTTATAAAGCATAAAACATCTGGAAACAATTACTCCAAAGTTTAAAAAAAAAAAACCTTAAAAAGCAACTTACCTGTTGCCTTTGGATTTTCTAAACTTTTCCCCTTATAGAGACTATTTATATCCAATGCGACATACTTCGACTTGCCTTTCTCCGCCCTTGCATTTAACCCCGAAACTGTAGACATGCTGAACAGAAGAAGTCATTGAGTACACAGCACTGCACCCAGGGAACGGCCCGCTCCCTAAAGAAATAATACGGACAAACTAAATATAACTTATTTCAGATGTTGCAACTGCTGTACATTAAAAAAAAATAATAATAAATTGCTCCTTCGTTGTAAAGAAAAAAGTAGCACTTCAGATTATAACACTGAATGCCAGAAAAACTTATCTACTCTGTAAGATCATTCATAGCTCCAGCACAGTTCAAATAATCTTTTGTGCCAAACTTTTAAATACCAGGTTGAGTCAAAAGCTGTTTCGTATTTAGACCTAGAAAGGAAAAGCAAAAAACACACATACCAGAAAGATTTTATT------------------------------
