# Supplementary material for: ﻿Discovery of a new tarantula species from the Madrean Sky Islands and the first documented instance of syntopy between two montane endemics (Araneae, Theraphosidae, Aphonopelma): a case of prior mistaken identity
Source: Zookeys. 2024 Aug 16;1210:61–98. doi: 10.3897/zookeys.1210.125318 (PMC11344175; doi:10.3897/zookeys.1210.125318)
Supplement: Supplementary material 8 — Phylogenomics files [file zookeys-1210-061_article-125318__-s008.zip › Suppl8/individual_UCE_loci/sl_realigned_uce_2001246.fas]

>APH_1357
---------------------------------------------------------------------------------------------------------------------------------------------------------------------------------------------------------------------------------------------------------------------------------------------------------------------------------------------------------------------------------------------------------------------------------------------------------------------------------------------------------------------------------------------------------------------------------------------------------------------------------------------------------------------------------------------------ATTCCCAGTGCTTTCTTCTGTTTTGCCTTTTTCTTTGGTGGCACTGCCCCATCCTTGACCTCCACTAGGTACGAGGCTAATATTTGGGTTATTGCCGCTGTTTTCACTTTTTAAACTTGGTAAATTAGCTGGAGGAGGCATGCGGCGCCCCGCGCCAACTTTCCCCAATGATTGCAG--------TAGATCGGA-------------------------------------------------------------------AGAGCGTCGTGTAGGGAAAGAGTGTA--------------------------------------------GGCTTAGGTGT----------------------------------------------------------------------------------------------------------------------------------------------------------------------------------------------------------------------AGAT---------------------------------------------------------------------------------------------------------------------------------------------------------------------------------------------------------------------------------
>APH_0772
TGCTATTTTCACTGCATACAACACAGCATTCCAAACTCCCAGAATTCTTCAAATGGAATTCCAGTATCATTTCTAGTCAATTCAGCCCTTCCCATTCCAGTATCACAATGAATTTCAACCACCTGCAGTCTCACTCCAGTGTTCATATGACAGAGAAAGAGTTGTCTTGCGCACAATCAGCAAGGTTTGCCAAGCTGATTATCTGTCCTCATACCATTTGATAACTCTGATGCATTTTTTAAAGATATTAATTATAATTAATATATTAATTGACTGCATAACTTTACCATGCTTCATTTATGGAAAGCAGAATGTCACCTTTATGCAAAATGTTTTGCATTTTGTTTAGTCACATTAAAACTTGTAAAGATACTTTATGCATTGAAATCAAGGTAATTCAGATACAAAAATCATTAAAACAATCTGAGTACCAAATTCAACAAATTCGCAAGCAGGATCCTAAGTGTATCTACATAGGGGCAAAAAAATATAAGAAACCTGATCTACAAATCAACCAAAAAATTCATGTTCTCAACTGACAGCCATCTCTACACTTAATTTGAATTTTAAACAAAGGCAATACAAAATTAAGAACTGTGAAAAGTTTGATTAATTTACCTTCTGTAATGTTTGTGAATGCGAGGAAGCTGGTTGTGATTGTGAAGATTGCTGCTGATTCCCAGTGTTTTCTTCTGTTTTGCCTTTTTCTTTGGTGGCACTGCCCCATCCTTGACCTCCACTAGGTACGAGGCTAATATTTGGGTTATTGCCGCTGTTTTCACTTTTTAAACTTGGTAAATTAGCTGGAGGAGGCATGCGGCGCCCCGCGCCAACTTTCCCCAATGATTGCAGTCCATGTTTAGGTTGAACTGAAAAATGAAAAAGAAAAAAACATGCTAATAGCTACAGGTAGCTTTATATATATAACACTATATTAGTATGTTGCATAGTGGAACAGTGCATCCTGAAAAACTGGCAAAACATGCAACACACTTTTCACACGAGTGTCATAGATGTGACATTCCTGATGGAATACATACAGAAGTACTAGCAACTGAAACCACCCTGGAGACACTCAAAACACATTCAACGTGTAGCTCCACATTGTTCGAAAGACTACTAAAAGTGGTCTTCTAAAACACAAAGTGCTCATGGAAGTTTTCGGTGAATGCTGATATTAACTGAATTTAAACACTATTGCATCAGTTTGTATCTTAGATAGCCAACTGAAAGATCTACTGTGGCAAAATATATAGAGCAACAGGATATAAAAATCTAGAATAGGCACTTTGCAGTGACCAAAAAGAACAAAGGTTAAGTGGACTGCAAATATTCGCCTCTGTGTATGAGATATGTGAATGCAGACCAATTGCCTCTGTGTATGTTATATATATAATCTGAATACAGGAAAGGAAGTAATACTTCTGTGTAACACATACAAAGGAAATCTTGAAGAACAG
>APH_5003
----------------------------------------------------------------------------TCAATTCAGCCCTTCCCATTCCAGTATCACAATGAATTTCAACCACCTGCAGTCTCACTCCAGTGTTCATATGACAGAGAAAGAGTTGTCTTGCGCACAATCAGCAAGGTTTGCCAAGCTGATTATCTGTCCTCATACCATCTGATAACTCTGATGCATTTTTTAAAGATATTAATTATAATTAATATATTAATTGACTGCATAACTTTACCATGCTTCATTTATGGAAAGCAGAAAGTCACCTTTATGCAAAATGTTTTGCATTTTGTTTAGTCACATTAAAACTTGTAAAGATACTTTATGCATTGAAATCAAGGTAATTCAGATACAAAAATCATTAAAACAATCTGAGTACCAAATTCAACAAATTCGCAAGCAGGATCCTAAGTGTATCTACATAGGGGCAAAAAAATATAAGAAACCTGATCTACAAATCAACCAAAAAATTCATGTTCTCAACTGACAGCCATCTCTACACTTAATTTGAATTTTAAACAAAGGCAATACAAAATTAAGAACTGTGAAAAGTTTGATTAATTTACCTTCTGTAATGTTTGTGAATGCGAGGAAGCTGGTTGTGATTGTGAAGATTGCTGCTGATTCCCAGTGCTTTCTTCTGCTTTGCCTTTTTCTTTGGTGGCACTGCCCCATCCTTGACCTCCACTAGGTACGAGGCTAATATTTGGGTTATTGCCGCTGTTTTCACTTTTTAAACTTGGTAAATTAGCTGGAGGAGGCATGCGGCGCCCCGCGCCAACTTTCCCCAATGATTGCAGTCCATGTTTAGGTTGAACTGAAAAATGAAAAAGAAAAAAACATGCTAATAGCTACAGGTAGCTTTATATATATAACACTATATTAGTATGTTGCATAGTGGAACAGTGCATCCTGAAAAACTGGCAAAACATGCAACACACTTTTCACACGAGTGTCATAGATGTGACATTCCTGATGGAATACATACAGAAGTACTAGCAACTGAAACCACCCTGGAGACACTCAAAACACATTCAACGTATAGCTCCACATTGTTCGAAAGACTACTAAAAGTGGTCTTCTAAAACACAAAGTGCTCATGGAAGTTTTCGGTGAATGCTGATATTAACTGAATTTAAACACTATTGCATCAGTTTGTATCTTAGATAGCCAACTGAAAGATCTACTGTGGCAAAATATATAGAGCAACAGGATATAAAAATCTAGAATAGGCACTTTGCAGTGACCAAAAAGAACAAAGGTTAAGTGGACTGCAAATATTCGCCTCTGTGTATGAGATATGTGAATGCAGAC----------------------------------------------------------------------------------------------
>APH_4005
TGCTATTTTCACTGCATACAACACAGCATTCCAAACTCCCAGAATTCTTCAAATGGAATTCCGGTATCATTTCTAGTCAATTCAGCCCTTCCCATTCCAGTATCACAATGAATTTCAACCACCTGCAGTCTCACTCCAGTGTTCATATGACAGAGAAAGAGTTGTCTTGCGCACAATCAGCAAGGTTTGCCAAGCTGATTATCTGTCCTCATACCATTTGATAACTCTGATGCATTTTTTAAAGATATTAATTATAATTAATATATTAATTGACTGCATAACTTTACCATGCTTCATTTATGGAAAGCAGAATGTCACCTTTATGCAAAATGTTTTGCATTTTGTTTAGTCACATTAAAACTTGTAAAGATACTTTATGCATTGAAATCAAGGTAATTCAGATACAAAAATCATTAAAACAATCTGAGTACCAAATTCAACAAATTCGCAAGCAGGATCCTAAGTGTATCTACATAGGGGCAAAAAAATATAAGAAACCTGATCTACAAATCAACCAAAAAATTCATGTTCTCAACTGACAGCCATCTCTACACTTAATTTGAATTTTAAACAAAGGCAATACAAAATTAAGAACTGTGAAAAGTTTGATTAATTTACCTTCTGTAATGTTTGTGAATGCGAGGAAGCTGGTTGTGATTGTGAAGATTGCTGCTGATTCCCAGTGCTTTCTTCTGCTTTGCCTTTTTCTTTGGTGGCACTGCCCCATCCTTGACCTCCACTAGGTACGAGGCTAATATTTGGGTTATTGCCGCTGTTTTCACTTTTTAAACTTGGTAAATTAGCTGGAGGAGGCATGCGGCGCCCCGCGCCAACTTTCCCCAATGATTGCAGTCCATGTTTAGGTTGAACTGAAAAATGAAAAAGAAAAAAACATGCTAATAGCTACAGGTAGCTTTATATATATAACACTATATTAGTATGTTGCATAGTGGAACAGTGCATCCTGAAAAACTGGCAAAACATGCAACACACTTTTCACACGAGTGTCATAGATGTGACATTCCTGATGGAATACATACAGAAGTACTAGCAACTGAAACCACCCTGGAGACACTCAAAACACATTCAACGTATAGCTCCACATTGTTCGAAAGACTACTAAAAGTGGTCTTCTAAAACACAAAGTGCTCATGGAAGTTTTCGGTGAATGCTGATATTAACTGAATTTAAACACTATTGCATCAGTTTGTATCTTAGATAGCCAACTGAAAGATCTACTGTGGCAAAATATATAGAGCAACAGGATATAAAAATCTAGAATAGGCACTTTGCAGTGACCAAAAAGAACAAAGGTTAAGTGGACTGCAAATATTCGCCTCTGTGTATGAGATATGTGAATGCAGACCAATTGCCTCTGTGTATGTTATATATATAATCTGAATACAGGAAAGGAAGTAATACTTCTGTGTAACACATACAAAGGAAATCTTGAAGAACAG
>APH_4029
-----------------------------------------------------------------------------------------------------------------------------------------------------------AAAGAGTTGTCTTGCGCACAATCAGCAAGGTTTGCCAAGCTGATTATCTGTCCTCATACCATTTGATAACTCTGATGCATTTTTTAAAGATATTAATTATAATTAATATATTAATTGACTGCATAACTTTACCATGCTTCATTTATGGAAAGCAGAATGTCACCTTTATGCAAAATGTTTTGCATTTTGTTTAGTCACATTAAAACTTGTAAAGATACTTTATGCATTGAAATCAAGGTAATTCAGATACAAAAATCATTAAAACAATCTGAGTACCAAATTCAACAAATTCGCAAGCAGGATCCTAAGTGTATCTACATAGGGGCAAAAAAATATAAGAAACCTGATCTACAAATCAACCAAAAAATTCATGTTCTCAACTGACAGCCATCTCTACACTTAATTTGAATTTTAAACAAAGGCAATACAAAATTAAGAACTGTGAAAAGTTTGATTAATTTACCTTCTGTAATGTTTGTGAATGCGAGGAAGCTGGTTGTGATTGTGAAGATTGCTGCTGATTCCCAGTGCTTTCTTCTGCTTTGCCTTTTTCTTTGGTGGCACTGCCCCATCCTTGACCTCCACTAGGTACGAGGCTAATATTTGGGTTATTGCCGCTGTTTTCACTTTTTAAACTTGGTAAATTAGCTGGAGGAGGCATGCGGCGCCCCGCGCCAACTTTCCCCAATGATTGCAGTCCATGTTTAGGTTGAACTGAAAAATGAAAAAGAAAAAAACATGCTAATAGCTACAGGTAGCTTTATATATATAACACTATATTAGTATGTTGCATAGTGGAACAGTGCATCCTGAAAAACTGGCAAAACATGCAACACACTTTTCACACGAGTGTCATAGATGTGACATTCCTGATGGAATACATACAGAAGTACTAGCAACTGAAACCACCCTGGAGACACTCAAAACACATTCAACGTATAGCTCCACATTGTTCGAAAGACTACTAAAAGTGGTCTTCTAAAACACAAAGTGCTCATGGAAGTTTTCGGTGAATGCTGATATTAACTGAATTTAAACACTATTGCATCAGTTTGTATCTTAGATAGCCAACTGAAAGATCTACTGTGGCAAAATATATAGAGCAACAGGATATAAAAATCTAGAATAGGCACTTTGCAGTGACCAAAAAGAACAAAGGTTAAGTGGACTGCAAATATTCGCCTCTGTGTATGAGATATGTGAATGCA-------------------------------------------------------------------------------------------------
>APH_1535
TGCTATTTTCACTGCATACAACACAGCATTCCAAACTCCCAGAATTCTTCAAATGGAATTCCGGTATCATTTCTAGTCAATTCAGCCCTTCCCATTCCAGTATCACAATGAATTTCAACCACCTGCAGTCTCACTCCAGTGTTCATATGACAGAGAAAGAGTTGTCTTGCGCACAATCAGCAAGGTTTGCCAAGCTGATTATCTGTCCTCATACCATCTGATAACTCTGATGCATTTTTTAAAGATATTAATTATAATTAATATATTAATTGACTGCATAACTTTACCATGCTTCATTTATGGAAAGCAGAATGTCACCTTTATGCAAAATGTTTTGCATTTTGTTTAGTCACATTAAAACTTGTAAAGATACTTTATGCATTGAAATCAAGGTAATTCAGATACAAAAATCATTAAAACAATCTGAGTACCAAATTCAACAAATTCGCAAGCAGGATCCTAAGTGTATCTACATAGGGGCAAAAAAATATAAGAAACCTGATCTACAAATCAACCAAAAAATTCATGTTCTCAACTGACAGCCATCTCTACACTTAATTTGAATTTTAAACAAAGGCAATACAAAATTAAGAACTGTGAAAAGTTTGATTAATTTACCTTCTGTAATGTTTGTGAATGCGAGGAAGCTGGTTGTGATTGTGAAGATTGCTGCTGATTCCCAGTGCTTTCTTCTGCTTTGCCTTTTTCTTTGGTGGCACTGCCCCATCCTTGACCTCCACTAGGTACGAGGCTAATATTTGGGTTATTGCCGCTGTTTTCACTTTTTAAACTTGGTAAATTAGCTGGAGGAGGCATGCGGCGCCCCGCGCCAACTTTCCCCAATGATTGCAGTCCATGTTTAGGTTGAACTGAAAAATGAAAAAGAAAAAAACATGCTAATAGCTACAGGTAGCTTTATATATATAACACTATATTAGTATGTTGCATAGTGGAACAGTGCATCCTGAAAAACTGGCAAAACATGCAACACACTTTTCACACGAGTGTCATAGATGTGACATTCCTGATGGAATACATACAGAAGTACTAGCAACTGAAACCACCCTGGAGACACTCAAAACACATTCAACGTATAGCTCCACATTGTTCGAAAGACTACTAAAAGTGGTCTTCTAAAACACAAAGTGCTCATGGAAGTTTTCGGTGAATGCTGATATTAACTGAATTTAAACACTATTGCATCAGTTTGTATCTTAGATAGCCAACTGAAAGATCTACTGTGGCAAAATATATAGAGCAACAGGATATAAAAATCTAGAATAGGCACTTTGCAGTGACCAAAAAGAACAAAGGTTAAGTGGACTGCAAATATTCGCCTCTGTGTATGAGATATGTGAATGCAGACCAATTGCCTCTGTGTATATTATATATATAATCTGAATACAGGAAAGGAAGTAATACTTCTGTGTAACACATACAAAGGAAATCTTGAAGAACAG
>APH_4024
TGCTATTTTCACTGCATACAACACAGCATTCCAAACTCCCAGAATTCTTCAAATGGAATTCCGGTATCATTTCTAGTCAATTCAGCCCTTCCCATTCCAGTATCACAATGAATTTCAACCACCTGCAGTCTCACTCCAGTGTTCATATGACAGAGAAAGAGTTGTCTTGCGCACAATCAGCAAGGTTTGCCAAGCTGATTATCTGTCCTCATACCATCTGATAACTCTGATGCATTTTTTAAAGATATTAATTATAATTAATATATTAATTGACTGCATAACTTTACCATGCTTCATTTATGGAAAGCAGAATGTCACCTTTATGCAAAATGTTTTGCATTTTGTTTAGTCACATTAAAACTTGTAAAGATACTTTATGCATTGAAATCAAGGTAATTCAGATACAAAAATCATTAAAACAATCTGAGTACCAAATTCAACAAATTCGCAAGCAGGATCCTAAGTGTATCTACATAGGGGCAAAAAAATATAAGAAACCTGATCTACAAATCAACCAAAAAATTCATGTTCTCAACTGACAGCCATCTCTACACTTAATTTGAATTTTAAACAAAGGCAATACAAAATTAAGAACTGTGAAAAGTTTGATTAATTTACCTTCTGTAATGTTTGTGAATGCGAGGAAGCTGGTTGTGATTGTGAAGATTGCTGCTGATTCCCAGTGCTTTCTTCTGCTTTGCCTTTTTCTTTGGTGGCACTGCCCCATCCTTGACCTCCACTAGGTACGAGGCTAATATTTGGGTTATTGCCGCTGTTTTCACTTTTTAAACTTGGTAAATTAGCTGGAGGAGGCATGCGGCGCCCCGCGCCAACTTTCCCCAATGATTGCAGTCCATGTTTAGGTTGAACTGAAAAATGAAAAAGAAAAAAACATGCTAATAGCTACAGGTAGCTTTATATATATAACACTATATTAGTATGTTGCATAGTGGAACAGTGCATCCTGAAAAACTGGCAAAACATGCAACACACTTTTCACACGAGTGTCATAGATGTGACATTCCTGATGGAATACATACAGAAGTACTAGCAACTGAAACCACCCTGGAGACACTCAAAACACATTCAACGTATAGCTCCACATTGTTCGAAAGACTACTAAAAGTGGTCTTCTAAAACACAAAGTGCTCATGGAAGTTTTCGGTGAATGCTGATATTAACTGAATTTAAACACTATTGCATCAGTTTGTATCTTAGATAGCCAACTGAAAGATCTACTGTGGCAAAATATATAGAGCAACAGGATATAAAAATCTAGAATAGGCACTTTGCAGTGACCAAAAAGAACAAAGGTTAAGTGGACTGCAAATATTCGCCTCTGTGTATGAGATATGTGAATGCAGACCAATTGCCTCTGTGTATGTTATATATATAATCTGAATACAGGAAAGGAAGTAATACTTCTGTGTAACACATACAAAGGAAATCTTGAAGAACAG
>APH_5001
--------------------------------------------TTCTTCAAATGGAATTCCGGTATCATTTCTAGTCAATTCAGCCCTTCCCATTCCAGTATCACAATGAATTTCAACCACCTGCAGTCTCACTCCAGTGTTCATATGACAGAGAAAGAGTTGTCTTGCGCACAATCAGCAAGGTTTGCCAAGCTGATTATCTGTCCTCATACCATCTGATAACTCTGATGCATTTTTTAAAGATATTAATTATAATTAATATATTAATTGACTGCATAACTTTACCATGCTTCATTTATGGAAAGCAGAATGTCACCTTTATGCAAAATGTTTTGCATTTTGTTTAGTCACATTAAAACTTGTAAAGATACTTTATGCATTGAAATCAAGGTAATTCAGATACAAAAATCATTAAAACAATCTGAGTACCAAATTCAACAAATTCGCAAGCAGGATCCTAAGTGTATCTACATAGGGGCAAAAAAATATAAGAAACCTGATCTACAAATCAACCAAAAAATTCATGTTCTCAACTGACAGCCATCTCTACACTTAATTTGAATTTTAAACAAAGGCAATACAAAATTAAGAACTGTGAAAAGTTTGATTAATTTACCTTCTGTAATGTTTGTGAATGCGAGGAAGCTGGTTGTGATTGTGAAGATTGCTGCTGATTCCCAGTGCTTTCTTCTGCTTTGCCTTTTTCTTTGGTGGCACTGCCCCATCCTTGACCTCCACTAGGTACGAGGCTAATATTTGGGTTATTGCCGCTGTTTTCACTTTTTAAACTTGGTAAATTAGCTGGAGGAGGCATGCGGCGCCCCGCGCCAACTTTCCCCAATGATTGCAGTCCATGTTTAGGTTGAACTGAAAAATGAAAAAGAAAAAAACATGCTAATAGCTACAGGTAGCTTTATATATATAACACTATATTAGTATGTTGCATAGTGGAACAGTGCATCCTGAAAAACTGGCAAAACATGCAACACACTTTTCACACGAGTGTCATAGATGTGACATTCCTGATGGAATACATACAGAAGTACTAGCAACTGAAACCACCCTGGAGACACTCAAAACACATTCAACGTATAGCTCCACATTGTTCGAAAGACTACTAAAAGTGGTCTTCTAAAACACAAAGTGCTCATGGAAGTTTTCGGTGAATGCTGATATTAACTGAATTTAAACACTATTGCATCAGTTTGTATCTTAGATAGCCAACTGAAAGATCTACTGTGGCAAAATATATAGAGCAACAGGATATAAAAATCTAGAATAGGCACTTTGCAGTGACCAAAAAGAACAAAGGTTAAGTGGACTGCAAATATTCGCCTCTGTGTATGAGATATGTGAATGCAGACCAATTGCCTCTGTGTATGTTATATATATAATCTGAATACAGGAAAGGAAGTAATACTTCTGTGTAACACATACAAA------------------
>APH_5079
TGCTATTTTCACTGCATACAACACAGCATTCCAAACTCCCAGAATTCTTCAAATGGAATTCCGGTATCATTTCTAGTCAATTCAGCCCTTCCCATTCCAGTATCACAATGAATTTCAACCACCTGCAGTCTCACTCCAGTGTTCATATGACAGAGAAAGAGTTGTCTTGCGCACAATCAGCAAGGTTTGCCAAGCTGATTATCTGTCCTCATACCATCTGATAACTCTGATGCATTTTTTAAAGATATTAATTATAATTAATATATTAATTGACTGCATAACTTTACCATGCTTCATTTATGGAAAGCAGAATGTCACCTTTATGCAAAATGTTTTGCATTTTGTTTAGTCACATTAAAACTTGTAAAGATACTTTATGCATTGAAATCAAGGTAATTCAGATACAAAAATCATTAAAACAATCTGAGTACCAAATTCAACAAATTCGCAAGCAGGATCCTAAGTGTATCTACATAGGGGCAAAAAAATATAAGAAACCTGATCTACAAATCAACCAAAAAATTCATGTTCTCAACTGACAGCCATCTCTACACTTAATTTGAATTTTAAACAAAGGCAATACAAAATTAAGAACTGTGAAAAGTTTGATTAATTTACCTTCTGTAATGTTTGTGAATGCGAGGAAGCTGGTTGTGATTGTGAAGATTGCTGCTGATTCCCAGTGCTTTCTTCTGCTTTGCCTTTTTCTTTGGTGGCACTGCCCCATCCTTGACCTCCACTAGGTACGAGGCTAATATTTGGGTTATTGCCGCTGTTTTCACTTTTTAAACTTGGTAAATTAGCTGGAGGAGGCATGCGGCGCCCCGCGCCAACTTTCCCCAATGATTGCAGTCCATGTTTAGGTTGAACTGAAAAATGAAAAAGAAAAAAACATGCTAATAGCTACAGGTAGCTTTATATATATAACACTATATTAGTATGTTGCATAGTGGAACAGTGCATCCTGAAAAACTGGCAAAACATGCAACACACTTTTCACACGAGTGTCATAGATGTGACATTCCTGATGGAATACATACAGAAGTACTAGCAACTGAAACCACCCTGGAGACACTCAAAACACATTCAACGTATAGCTCCACATTGTTCGAAAGACTACTAAAAGTGGTCTTCTAAAACACAAAGTGCTCATGGAAGTTTTCGGTGAATGCTGATATTAACTGAATTTAAACACTATTGCATCAGTTTGTATCTTAGATAGCCAACTGAAAGATCTACTGTGGCAAAATATATAGAGCAACAGGATATAAAAATCTAGAATAGGCACTTTGCAGTGACCAAAAAGAACAAAGGTTAAGTGGACTGCAAATATTCGCCTCTGTGTATGAGATATGTGAATGCAGACCAATTGCCTCTGTGTATGTTATATATATAATCTGAATACAGGAAAGGAAGTAATACTTCTGTGTAACACATACAAAGGAAATCTTGAAGAACAG
>APH_0136
TGCTATTTTCACTGCATACAACACAGCATTCCAAACTCCCAGAATTCTTCAAATGGAATTCCAGTATCATTTCTAGTCAATTCAGCCCTTCCCATTCCAGTATCACAATGAATTTCAACCACCTGCAGTCTCACTCCAGTGTTCATATGACAGAGAAAGAGTTGTCTTGCGCACAATCAGCAAGGTTTGCCAAGCTGATTATCTGTCCTCATACCATTTGATAACTCTGATGCA-TTTTTAAAGATATTAATTATAATTAATATATTAATTGACTACATAACTTTACCATGCTTCATTTATGGAAAGCAGAATGTCACC-TAATGCAAAATGTTTTGAATTTTGTTTAGTCACATTAAAACTTGTAAAGATACTTTATGCATTGAAATCAAGGTAATTCAGATACAAAAATCATTAAAACAATCTGAGTACCAAATTCAACAAATTCGCAAGAAGGATCATAAGTGTATCTACATAGGGGCAAAAAAATATAAGAAACCTGATCTACAAATCAACCAAAAATTTCATGTTCTCAACTGACAGCCATCTCTACACTTAATTTGAATTTTAAACAAAGGCAATACAAAATTAAGAACTGTGAAAAGTTTGATTAATTTACCTTCTGTAATGTTTGTGAATGCGAGGAAGCTGGTTGTGATTGTGAAGATTGCTGCTGATTCCCAGTGCTTTCTTCTGTTTTGCCTTTTTCTTTGGTGGCACTGCCCCATCCTTGACCTCCACTAGGTACGAGGCTAATATTTGGGTTATTGCCGCTGTTTTCACTTTTTAAACTTGGTAAATTAGCTGGAGGAGGCATGCGGCGCCCCGCGCCAACTTTCCCCAATGATTGCAGTCCATGTTTAGGTTGAACTGAAAAA------AAAAAAAAACATGCTAATAGCTACAGGTAGCTTTATATATATAACACTATATTAGTATGTTGCATAGTGGAACAGTGCATCCTGAAAAACTGGCAAAACATGCAACACACTTTTCACATGAGTGTCATAGATGTGACATTCCTGATGGAATACATACAGAAGTACTAGCAACTGAAACCA-CCTGGAGACACTCAAAACACATTCAACGTGTAGCTCCACATTGTTCGAAAGACTACTAAAAGTGGTCTTCTAAAACACAAAGTGCTCATGGAAGTTTTCGGTGAATGCTGATATTAACTGAATTTAAACACTATTGCATCAGCTTGTATCTTAGATAGGCAACTGAAAGATCTACTGTGGCAAAATATATAGAGCAACAGGATATAAAAATCTAGAATAGGCACTTTGCAGTGACCAAAAAGAACAAAGGTTAAGTGGACTGCAAATATTCGCCTCTGTATATGAGATATGTGAATGCAGACCAACTGCCTCTGTGTATGTTATATATATAATCTGAATACAGGAAAGGAAGTAATACTTCTGTGTAACACATACAAAGGAAATCTTGAAGAACAG
>APH_0683
TGCTATTTTCACTGCATACAACACAGCATTCCAAACTCCCAGAATTCTTCAAATGGAATTCCAGTATCATTTCTAGTCAATTCAGCCCTTCCCATTCCAGTATCACAATGAATTTCAACCACCTGCAGTCTCACTCCAGTGTTCATATGACAGAGAAAGAGTTGTCTTGCGCACAATCAGCAAGGTTTGCCAAGCTGATTATCTGTCCTCATACCATTTGATAACTCTGATGCA-TTTTTAAAGATATTAATTATAATTAATATATTAATTGACTACATAACTTTACCATGCTTCATTTATGGAAAGCAGAATGTCACC-TAATGCAAAATGTTTTGAATTTTGTTTAGTCACATTAAAACTTGTAAAGATACTTTATGCATTGAAATCAAGGTAATTCAGATACAAAAATCATTAAAACAATCTGAGTACCAAATTCAACAAATTCGCAAGAAGGATCCTAAGTGTATCTACATAGGGGCAAAAAAATATAAGAAACCTGATCTACAAATCAACCAAAAATTTCATGTTCTCAACTGACAGCCATCTCTACACTTAATTTGAATTTTAAACAAAGGCAATACAAAATTAAGAACTGTGAAAAGTTTGATTAATTTACCTTCTGTAATGTTTGTGAATGCGAGGAAGCTGGTTGTGATTGTGAAGATTGCTGCTGATTCCCAGTGCTTTCTTCTGTTTTGCCTTTTTCTTTGGTGGCACTGCCCCATCCTTGACCTCCACTAGGTACGAGGCTAATATTTGGGTTATTGCCGCTGTTTTCACTTTTTAAACTTGGTAAATTAGCTGGAGGAGGCATGCGGCGCCCCGCGCCAACTTTCCCCAATGATTGCAGTCCATGTTTAGGTTGAACTGAAAAA-------AAAAAAAACATGCTAATA------------------------------------------------------------------------------------------------------------------------------------------------------------------------------------------------------------------------------------------------------------------------------------------------------------------------------------------------------------------------------------------------------------------------------------------------------------------------------------------------------------------------------------------------------------------------------
>APH_3177
TGCTATTTTCACTGCATACAACACAGCATTCCAAACTCCCAGAATTCTTCAAATGGAATTCCAGTATCATTTCTAGTCAATTCAGCCCTTCCCATTCCAGTATCACAATGAATTTCAACCACCTGCAGTCTCACTCCAGTGTTCATATGACAGAGAAAGAGTTGTCTTGCGCACAATCAGCAAGGTTTGCCAAGCTGATTATCTGTCCTCATACCATTTGATAACTCTGATGCA-TTTTTAAAGATATTAATTATAATTAATATATTAATTGACTACATAACTTTACCATGCTTCATTTATGGAAAGCAGAATGTCACC-TAATGCAAAATGTTTTGAATTTTGTTTAGTCACATTAAAACTTGTAAAGATACTTTATGCATTGAAATCAAGGTAATTCAGATACAAAAATCATTAAAACAATCTGAGTACCAAATTCAACAAATTCGCAAGAAGGATCCTAAGTGTATCTACATAGGGGCAAAAAAATATAAGAAACCTGATCTACAAATCAACCAAAAATTTCATGTTCTCAACTGACAGCCATCTCTACACTTAATTTGAATTTTAAACAAAGGCAATACAAAATTAAGAACTGTGAAAAGTTTGATTAATTTACCTTCTGTAATGTTTGTGAATGCGAGGAAGCTGGTTGTGATTGTGAAGATTGCTGCTGATTCCCAGTGCTTTCTTCTGTTTTGCCTTTTTCTTTGGTGGCACTGCCCCATCCTTGACCTCCACTAGGTACGAGGCTAATATTTGGGTTATTGCCGCTGTTTTCACTTTTTAAACTTGGTAAATTAGCTGGAGGAGGCATGCGGCGCCCCGCGCCAACTTTCCCCAATGATTGCAGTCCATGTTTAGGTTGAACTGAAAAA-----AAAAAAAAAACATGCTAATAGCTACAGGTAGCTTTATATATATAACACTATATTAGTATGTTGCATAGTGGAACAGTGCATCCTGAAAAACTGGCAAAACATGCAACACACTTTTCACATGAGTGTCATAGATGTGACATTCCTGATGGAATACATACAGAAGTACTAGCAACTGAAACCACCCTGGAGACACTCAAAACACATTCAACGTGTAGCTCCACATTGTTCGAAAGACTACTAAAAGTGGTCTTCTAAAACACAAAGTGCTCATGGAAGTTTTCGGTGAATGCTGATATTAACTGAATTTAAACACTATTGCATCAGCTTGTATCTTAGATAGCCAACTGAAAGATCTACTGTGGCAAAATATATAGAGCAACAGGATATAAAAATCTAGAATAGGCACTTTGCAGTGACCAAAAAGAACAAAGGTTAAGTGGACTGCAAATATTCGCCTCTGTATATGAGATATGTGAATGCAGACCAACTGCCTCTGTGTATGTTATATATATAATCTGAATACAGGAAAGGAAGTAATACTTCTGTGTAACACATACAAAGGAAATCTTGAAGAACAG
>APH_0717
--------------------------------------------------------------------------------------CCTTCCCATTCCAGTATCACAATGAATTTCAACCACCTGCAGTCTCACTCCAGTGTTCATATGACAGAGAAAGAGTTGTCTTGCGCACAATCAGCAAGGTTTGCCAAGCTGATTATCTGTCCTCATACCATTTGATAACTCTGATGCATTTTTTAAAGATATTAATTATAATTAATATATTAATTGACTGCATAACTTTACCATGCTTCATTTATGGAAAGCAGAATGTCACC-TAATGCAAAATGTTTTGAATTTTGTTTAGTCACATTAAAACTTGTAAAGATACTTTATGCATTGAAATCAAGGTAATTCAGATACAAAAATCATTAAAACAATCTGAGTACCAAATTCAACAAATTCGCAAGAAGGATCCTAAGTGTATCTACATAGGGGCAAAAAAATATAAGAAACCTGATCTACAAATCAACCAAAAATTTCATGTTCTCAACTGACGGCCATCTCTACACTTAATTTGAATTTTAAACAAAGGCAATACAAAATTAAGAACTGTGAAAAGTTTGATTAATTTACCTTCTGTAATGTTTGTGAATGCGAGGAAGCTGGTTGTGATTGTGAAGATTGCTGCTGATTCCCAGTGCTTTCTTCTGTTTTGCCTTTTTCTTTGGTGGCACTGCCCCATCCTTGACCTCCACTAGGTACGAGGCTAATATTTGGGTTATTGCCGCTGTTTTCACTTTTTAAACTTGGTAAATTAGCTGGAGGAGGCATGCGGCGCCCCGCGCCAACTTTCCCCAATGATTGCAGTCCATGTTTAGGTTGAACTGAAAAATGAAAAAGAAAAAAACATGCTAATAGCTACAGGTAGCTTTATATATATAACACTATATTAGTATGTTGCATAGTGGAACAGTGCATCCTGAAAAACTGGCAAAACATGCAACACACTTTTCACATGAGTGTCATAGATGTGACATTCCTGATGGAATACATACAGAAGTACTAGCAACTGAAACCACCCTGGAGACACTCAAAACACATTCAACGTGTAGCTCCACATTGTTCGAAAGACTACTAAAAGTGGTCTTCTAAAACACAAAGTGCTCATGGAAGTTTTCGGTGAATGCTGATATTAACTGAATTTAAACACTATTGCATCAGCTTGTATCTTAGATAGCCAACTGAAAGAT---CTGTGGCAAAATATATAGAGCAACAGGATATAAAAATCTAGAATAGGCACTTTGCAGTGACCAAAAAGAACAAAGGTTAAGTGGACTGCAAATATTTGCCTCTGTATATGAGATATGTGAATGCAGACCAACTGCCTCTGTGTATGTTATATATATAATCTGAATACAGGAAAGGAAGTAATACTTCTGTGTAACACATCCAACGGAAATCTTG--------
>APH_0880
TGCTATTTTCACTGCATACAACACAGCATTCCAAACTCCCAGAATTCTTCAAATGGAATTCCAGTATCATTTCTAGTCAATTCAGCCCTTCCCATTCCAGTATCACAATGAATTTCAACCACCTGCAGTCTCACTCCAGTGTTCATATGACAGAGAAAGAGTTGTCTTGCGCACAATCAGCAAGGTTTGCCAAGCTGATTATCTGTCCTCATACCATTTGATAACTCTGATGCATTTTTTAAAGATAT------TAATTAATATATTAATTGACTGCATAACTTTACCATGCTTCATTTATGGAAAGCAGAATGTCACCTTAATGCAAAATGTTTTGAATTTTGTTTAGTCACATTAAAACTTGTAAAGATACTTTATGCATTGAAATCAAGGTAATTCAGATACAAAAATCATTAAAACAATCTGAGTACCAAATTCAACAAATTCGCAAGCAGGATCTTAAGTGTATCTACATAGGGGCAAAAAAATATAAGAAACCTGATCTACAAATCAACCAAAAATTTCATGTTCTCAACTGACGGCCATCTCTACACTTAATTTGAATTTTAAACAAAGGCAATACAAAATTAAGAACTGTGAAAAGTTTGATTAATTTACCTTCTGTAATGTTTGTGAATGCGAGGAAGCTGGTTGTGATTGTGAAGATTGCTGCTGATTCCCAGTGCTTTCTTCTGTTTTGCCTTTTTCTTTGGTGGCACTGCCCCATCCTTGACCTCCACTAGGTACGAGGCTAATATTTGGGTTATTGCCGCTGTTTTCACTTTTTAAACTTGGTAAATTAGCTGGAGGAGGCATGCGGCGCCCCGCGCCAACTTTCCCCAATGATTGCAGTCCATGTTTAGGTTGAACTGAAAAATGAAAAAGAAAAAAACATGCTAATAGCTACAGGTAGCTTTATATATATAACACTATATTAGTATGTTGCATAGTGGAACAGTGCATCCTGAAAAACTGGCAAAACATGCAACACACTTTTCACATGAGTGTCATAGATGTGACATTCCTGATGGAATACATACAGAAGTACTAGCAACTGAAACCACCCTGGAGACACTCAAAACACATTCAACGTGTAGCTCCACATTGTTCGAAAGACTACTAAAAGTGGTCTCCTAAAACACAAAGTGCTCATGGAAGTTTTCGGTGAATGCTGATATTAACTGAATTTAAACACTATTGCATCAGCTTGTATCTTAGATAGCCAACTGAAAGATCTACTGTGGCAAAATATATAGAGCAACAGGATATAAAAATCTAGAATAGGCACTTTGCAGTGACCAAAAAGAACAAAGGTTAAGTGGACTGCAAATATTCGCCTCTGTATATGAGATATGTGAATGCAGACCAACTGCCTCTGTGTATGTTATATATATAATCTGAATACAGGAAAGGAAGTAATACTTCTGTGTAACACATACAAAGGAAATCTTGAAGAACAG
>APH_0185
TGCTATTTTCACTGCATACAACACAGCATTCCAAACTCCCAGAATTCTTCAAATGGAATTCCAGTATCATTTCTAGTCAATTCAGCCCTTCCCATTCCAGTATCACAATGAATTTCAACCACCTGCAGTCTCACTCCAGTGTTCATATGACAGAGAAAGAGTTGTCTTGCGCACAATCAGCAAGGTTTGCCAAGCTGATTATCTGTCCTCATACCATTTGATAACTCTGATGCATTTTTTAAAGATATTAATTATAATTAATATATTAATTGACTGCATAACTTTACCATGCTTCATTTATGGAAAGCAGAATGTCACC-TAATGCAAAATGTTTTGAATTTTGTTTAGTCACATTAAAACTTGTAAAGATACTTTATGCATTGAAATCAAGGTAATTCAGATACAAAAATCATTAAAACAATCTGAGTACCAAATTCAACAAATTCGCAAGAAGGATCCTAAGTGTATCTACATAGGGGCAAAAAAATATAAGAAACCTGATCTACAAATCAACCAAAAATTTCATGTTCTCAACTGACGGCCATCTCTACACTTAATTTGAATTTTAAACAAAGGCAATACAAAATTAAGAACTGTGAAAAGTTTGATTAATTTACCTTCTGTAATGTTTGTGAATGCGAGGAAGCTGGTTGTGATTGTGAAGATTGCTGCTGATTCCCAGTGCTTTCTTCTGTTTTGCCTTTTTCTTTGGTGGCACTGCCCCATCCTTGACCTCCACTAGGTACGAGGCTAATATTTGGGTTATTGCCGCTGTTTTCACTTTTTAAACTTGGTAAATTAGCTGGAGGAGGCATGCGGCGCCCCGCGCCAACTTTCCCCAATGATTGCAGTCCATGTTTAGGTTGAACTGAAAAATGAAAAAGAAAAAAACATGCTAATAGCTACAGGTAGCTTTATATATATAACACTATATTAGTATGTTGCATAGTGGAACAGTGCATCCTGAAAAACTGGCAAAACATGCAACACACTTTTCACATGAGTGTCATAGATGTGACATTCCTGATGGAATACATACAGAAGTACTAGCAACTGAAACCACCCTGGAGACACTCAAAACACATTCAACGTGTAGCTCCACACTGTTCGAAAGACTACTAAAAGTGGTCTTCTAAAACACAAAGTGCTCATGGAAGTTTTCGGTGAATGCTGATATTAACTGAATTTAAACACTATTGCATCAGCTTGTATCTTAGATAGCCAACTGAAAGAT---CTGTGGCAAAATATATAGAGCAACAGGATATAAAAATCTAGAATAGGCACTTTGCAGTGACCAAAAAGAACAAAGGTTAAGTGGACTGCAAATATTCGCCTCTGTATATGAGATATGTGAATGCAGACCAACTGCCTCTGTGTATGTTATATATATAATCTGAATACAGGAAAGGAAGTAATACTTCTGTGTAACACATACAAAGGAAATCTTGAAGAACAG
>APH_0674
TGCTATTTTCACTGCATACAACACAGCATTCCAAACTCCCAGAATTCTTCAAATGGAATTCCAGTATCATTTCTAGTCAATTCAGCCCTTCCCATTCCAGTATCACAATGAATTTCAACCACCTGCAGTCTCACTCCAGTGTTCATATGACAGAGAAAGAGTTGTCTTGCGCACAATCAGCAAGGTTTGCCAAGCTGATTATCTGTCCTCATACCATTTGATAACTCTGATGCATTTTTTAAAGATATTAATTATAATTAATATATTAATTGACTGCATAACTTTACCATGCTTCATTTATGGAAAGCAGAATGTCACC-TAATGCAAAATGTTTTGAATTTTGTTTAGTCACATTAAAACTTGTAAAGATACTTTATGCATTGAAATCAAGGTAATTCAGATACAAAAATCATTAAAACAATCTGAGTACCAAATTCAACAAATTCGCAAGAAGGATCCTAAGTGTATCTACATAGGGGCAAAAAAATATAAGAAACCTGATCTACAAATCAACCAAAAATTTCATGTTCTCAACTGACGGCCATCTCTACACTTAATTTGAATTTTAAACAAAGGCAATACAAAATTAAGAACTGTGAAAAGTTTGATTAATTTACCTTCTGTAATGTTTGTGAATGCGAGGAAGCTGGTTGTGATTGTGAAGATTGCTGCTGATTCCCAGTGCTTTCTTCTGTTTTGCCTTTTTCTTTGGTGGCACTGCCCCATCCTTGACCTCCACTAGGTACGAGGCTAATATTTGGGTTATTGCCGCTGTTTTCACTTTTTAAACTTGGTAAATTAGCTGGAGGAGGCATGCGGCGCCCCGCGCCAACTTTCCCCAATGATTGCAGTCCATGTTTAGGTTGAACTGAAAAATGAAAAAGAAAAAAACATGCTAATAGCTACAGGTAGCTTTATATATATAACACTATATTAGTATGTTGCATAGTGGAACAGTGCATCCTGAAAAACTGGCAAAACATGCAACACACTTTTCACATGAGTGTCATAGATGTGACATTCCTGATGGAATACATACAGAAGTACTAGCAACTGAAACCACCCTGGAGACACTCAAAACACATTCAACGTGTAGCTCCACATTGTTCGAAAGACTACTAAAAGTGGTCTTCTAAAACACAAAGTGCTCATGGAAGTTTTCGGTGAATGCTGATATTAACTGAATTTAAACACTATTGCATCAGCTTGTATCTTAGATAGCCAACTGAAAGAT---CTGTGGCAAAATATATAGAGCAACAGGATATAAAAATCTAGAATAGGCACTTTGCAGTGACCAAAAAGAACAAAGGTTAAGTGGACTGCAAATATTCGCCTCTGTATATGAGATATGTGAATGCAGACCAACTGCCTCTGTGTATGTTATATATATAATCTGAATACAGGAAAGGAAGTAATACTTCTGTGTAACACATACAAAGGAAATCTTGAAGAACAG
>APH_0186
TGCTATTTTCACTGCATACAACAGAGCATTCCAAACTCCCAGAATTCTTCAAATGGAATTCCAGTATCATTTCTAGTCAATTCAGCCCTTCCCATTCCAGTATCACAATGAATTTCAACCACCTGCAGTCTCACTCCAGTGTTCATATGTCAGAGAAAGAGTTGTCTTGTGCACAATCAGCAAGGTTTGCCAAGCTGATTATCTGTCCTCATACCATTTGATAACTCTGATGCATTTTTTAAAGATATTAATTATAATTAATATATTAATTGACTGCATAACTTTACCATGCTTCATTTATGGAAAGCAGAATGCCACCTTTATGTAAAATGTTTTGCATTTTGTTTAGTCACATTGAAACTTGTGAAGATACTTTATGCATTGAAATCAAGGTAATTCAGATACAAATATCATTAAAACAATCTGAGTACCAAATTCAACAAATTCGCAAGCAGGATCCTAAGTGTATCTACATAGGGGCAAAAAAATATAAGAAACCTGATCTACAAATCAACCAAAAATTTCATGTTCTCAACTGACAGCCATCTCTACACTTAATTTGAATTTTAAACAAAGGCAATACAAAATTAAGAACTGTG--AAGTTTGATTAATTTACCTTCTGTAATGTTTGTGAATGCGAGGAAGCTGGTTGTGATTGTGAAGATTGCTGCTGATTCCCAGTGCTTTCTTCTGTTTTGCCTTTTTCTTTGGTGGCACTGCCCCATCCTTGACCTCCACTAGGTACGAGGCTAATATTTGGGTTATTGCCGCTGTTTTCACTTTTTAAACTTGGTAAATTAGCTGGAGGAGGCATGCGGCGCCCCGCGCCAACTTTCCCCAATGATTGCAGTCCATGTTTAGGTTGAACTGAAAAATGAAAAAGAAAAAAACATGCTAATAGCTACAGGTAGCTTTATATATATAACACTATATTAGTATGTTGCATAGTGGAACAGTGCATCCTGAAAAACTGGCAAAACATGCAACACACTTTTCACATGAGTGTCATAGATGTGACATTCCTGATGGAATACATACAAAAGTACTAGCAACTGAAACCACCCTGGAAACACTCAAAACACATTCAACGTGTAGCTCCACATTGTTCGAAAGACTACTAAAAGTGGTCTTCTAAAACACAAAGTGCTCATGGAAGTTTTCGGTGAATGCTGATATTAACTGAATTTAAACACTATTGCATCAGCTTGTATCTTAGATAGCCAACTGAAAGATCTACTGTGGCAAAATATATAGAGCAACAGGATATAAAAATCTAGAATAGGCACTTTGCAGTGACCAAAAAGAACAAAGGTTAAGTGGACTGCAAATATTCGTCTCTGTGCATGAGATATGTGAATGCAGACCAATTGCCTCTGTGTATGTTATATATATAATCTGAATACAAGAAAGGAAGTAATACTTCTGTGTAACACATACAAAGGAAATCTTGAAGAACAG
>APH_3188
---------------------------------------------------------------------------------------------------------------------------------------------------------------------------------------------------------------------------------------------------------------------------------------------------------------------------------------------------------------------------------------------------------------------------------------------------------------------AGGATCCTAAGTGTATCTACATAGGGGCAAAAAAATATAAGAAACCTGATCTACAAATCAACCAAAAATTTCATGTTCTCAACTGACGGCCATCTCTACACTTAATTTGAATTTTAAACAAAGGCAATACAAAATTAAGAACTGTG--AAGTTTGATTAATTTACCTTCTGTAATGTTTGTGAATGCGAGGAAGCTGGTTGTGATTGTGAAGATTGCTGCTGATTCCCAGTGCTTTCTTCTGTTTTGCCTTTTTCTTTGGTGGCACTGCCCCATCCTTGACCTCCACTAGGTACGAGGCTAATATTTGGGTTATTGCCGCTGTTTTCACTTTTTAAACTTGGTAAATTAGCTGGAGGAGGCATGCGGCGCCCCGCGCCAACTTTCCCCAATGATTGCAGTCCATGTTTAGGTTGAACTGAAAAATGAAAAAGAAAAAAACATGCTAATAGCTACAGGTAGCTTTATATATATAACACTATATTAGTATGTTGCATAGTGGAACAGTGCATCCTGAAAAACTGGCAAAACATGCAACACACTTTTCACATGAGTGTCATAGATGTGACATTCCTGATGGAATACATACAGAAGTACTAGCAACTGAAACCACCCTGGAGACACTCAAAACACATTCAACGTGTAGCTCCACATTGTTCGAAAGACTACTAAAAGTGGTCTTCTAAAACACAAAGTGCTCATGGAAGTTTTCGGTGAATGCTGATATTAACTGAATTTAAACACTATTGCATCAGCTTGTATCTTAGATAGCCAACTGAAAGAT---CTGTGGCAAAATATATAGAGCAACAGGATATAAAAATCTAGAATAGGCACTTTGCAGTGACCAAAAAGAACAAAGGTTAAGTGGACTGCAAATATTCGTCTCTGTGCATGAGATATGTGAATGCAGACCAATTGCCTCTGTGTATGTTATATATATAATCTGAATACAAGAAAGGAAGTAATACTTCTGTGTAACACATACAAAGGAAATCTTGAAGAACAG
>APH_0723
TGCTATTTTCACTGCATACAACACAGCATTCCAAACTCCCAGAATTCTTCAAATGGAATTCTAGTATCATTTCTAGTCAATTCAGCCCTTCCCATTCCAGTATCACAATGAATTTCAACCACCTGCAGTCTCACTCCAGTGTTCATATGACAGAGAAAGAGTTGTCTTGCGCACAATCAGCAAGGTTTGCCAAGCTGATTATCTGTCCTCATACCATTTGATAACTCTGATGTA-TTTTTAAAGATATTAATTATAATTAATATATTAATTGACTGCATAACTTTAGCATGCTTCATTTATGGAAAGCAGAATGTCACC-TTATGCAAAATGTTTTGCATTTTGTTTAGTCACATTAAAACTTGTAAAGATACTTTATGCATTGAAATCAAGGTAATTCAGATACAAAAATCATTAAAACAATCTGAGTACCAAATTCAACAAATTCGCAAGCAGGATCCTAAGTGTATCTACATAGGGGCAAAAAAATATAAGAAACCTGATCTACAAATCAACCAAAAATTTCATGTTCTCAACTGACAGCCATCTCTACACTTAATTTGAATTTTAAACAAAGGCAATACAAAATTAAGAACTGTGAAAAGTTTGATTAATTTACCTTCTGTAATGTTTGTGAATGCGAGGAAGCTGGTTGTGATTGTGAAGATTGCTGCTGATTCCCAGTGCTTTCTTCTGTTTTGCCTTTTTCTTTGGTGGCACTGCCCCATCCTTGACCTCCACTAGGTACGAGGCTAATATTTGGGTTATTGCCGCTGTTTTCACTTTTTAAACTTGGTAAATTAGCTGGAGGAGGCATGCGGCGCCCCGCGCCAACTTTCCCCAATGATTGCAGTCCATGTTTAGGTTGAACTGAAAAA--------AAAAAAACATGCTAATAGCTACAGGTAGCTTTATATATATAACACTATATTAGTA----------------------------------------------------------------------------------------------------------------------------------------------------------------------------------------------------------------------------------------------------------------------------------------------------------------------------------------------------------------------------------------------------------------------------------------------------------------------------------------------------------------------------------------
>APH_3191
------------------------------------------------------------------------------------------------------------------------------------------------------------------TGTCTTGCACACAATCGGCAAGGTTTGCCAAGCTGATTATCTGTCCTCATACCATTTGATAACTCTGATGTATTTTTTAAAGATAT------TAATTAATATATTAATTGACTGCATAACTTTAGCATGCTTCATTTATGGAAAGCAGAATGTCACC-TTATGCAAAATGTTTTGCATTTTGTTTAGTCACATTAAAACTTGTAAAGATACTTTATGCATTGAAATCAAGGTAATTCAGATACAAAAATCATTAAAACAATCTGAGTACCAAATTCAACAAATTCGCAAGAAGGATCCTAAGTGTATCTACATAGGTGCAAAAAAATATAAGAAACCTGATCTACAAATCAACCAAAAATTTCATGTTCTCAACTGACAGCCATCTCTACACTTAATTTGAATTTTAAACAAAGGCAATACAAAATTAAGAACTGTGAAAAGTTTGATTAATTTACCTTCTGTAATGTTTGTGAATGCGAGGAAGCTGGTTGTGATTGTGAAGATTGCTGCTGATTCCCAGTGCTTTCTTCTGTTTTGCCTTTTTCTTTGGTGGCACTGCCCCATCCTTGACCTCCACTAGGTACGAGGCTAATATTTGGGTTATTGCCGCTGTTTTCACTTTTTAAACTTGGTAAATTAGCTGGAGGAGGCATGCGGCGCCCCGCGCCAACTTTCCCCAATGATTGCAGTCCATGTTTAGGTTGAACTGAAAAA--------AAAAAAACATGCTAATAGCTACAGGTAGCTTTATATATATAACACTATATTAGTA----------------------------------------------------------------------------------------------------------------------------------------------------------------------------------------------------------------------------------------------------------------------------------------------------------------------------------------------------------------------------------------------------------------------------------------------------------------------------------------------------------------------------------------
>APH_0622
------------------------------------------------------------------------------------------------------------------------------------------------------------AAGAGTTGTCTTGCGCACAATCAGCAAGGTTTGCCAAGCTGATTATCTGTCCTCATACCATTTGATAACTCTGATGCA-TTTTTAAAGATATTAATTATAATTAATATATTAATTGACTACATAACTTTACCATGCTTCATTTATGGAAAGCAGAATGTCACCTATATGCAAAATGTTTTGAATTTTGTTTAGTCACATTAAAACTTGTAAAGATACTTTATGCATTGAAATCAAGGTAATTCAGATACAAAAATCATTAAAACAATCTGAGTACCAAATTCAACAAATTCGCAAGCAGGATCCTAAGTGTATCTACATAGGTGCAAAAAAATATAAGAAACCTGATCTACAAATCAACCAAAAATTTCATGTTCTCAACTGACAGCCATCTCTACACTTAATTTGAATTTTAAACAAAGGCAATACAAAATTAAGAACTGTGAAAAGTTTGATTAATTTACCTTCTGTAATGTTTGTGAATGCGAGGAAGCTGGTTGTGATTGTGAAGATTGCTGCTGATTCCCAGTGCTTTCTTCTGTTTTGCCTTTTTCTTTGGTGGCACTGCCCCATCCTTGACCTCCACTAGGTACGAGGCTAATATTTGGGTTATTGCCGCTGTTTTCACTTTTTAAACTTGGTAAATTAGCTGGAGGAGGCATGCGGCGCCCCGCGCCAACTTTCCCCAATGATTGCAGTCCATGTTTAGGTTGAACTGAAAAATGAAAAAGAAAAAAACATGCTAATAGCTACAGGTAGCTTTATATATATAACACTATATTAGTATGTTGCATAGTGGAACAGTGCATCCTGAAAAACTGGCAAAACATGCAACACACTTTTCACATGAGTGTCATAGATGTGACATTCCTGATGGAATACATACAGAAGTACTAGCAACTGAAACCACCCTGGAGACACTCAAAACACATTCAACGTGTAGCTCCACATTGTTCGAAAGACTACTAAAAGTGGTCTTCTAAAACACAAAGTGCTCATGGAAGTTTTCGGTGAATGCTGATATTAACTGAATTTAAACACTATTGCATCAGCTTGTATCTTAGATAGCCAACTGAAAGATCTACTGTGGCAAAATATATAGAGCAACAGGATATAAAAATCTAGAATAGGCACTTTGCAGTGACCAAAAAGAACAAAGGTTAAGTCGACTGCAAATATTCGCCTCTGTGTATGAGATATGTGAATGCAGACCAATTGCCTCTGTGTATGTTATATATATAATCTGAATACAGGAAAGGAAGTAATAC--------------------------------------
>APH_1602
TGCTATTTTCACTGCATACAACACAGCATTCCAAACTCCCAGAATTCTTCAAATGGAATTCCAGTATCATTTCTAGTCAATTCAGCCCTTCCCATTCCAGTATCACAATGAATTTCAACCACCTGCAGTCTCACTCCAGTGTTCATATGACAGAGAAAGAGTTGTCTTGCACACAATCGGCAAGGTTTGCCAAGCTGATTATCTGTCCTCATACCATTTGATAACTCTGATGTATTTTTTAAAGATAT------TAATTAATATATTAATTGACTGCATAACTTTAGCATGCTTCATTTATGGAAAGCAGAATGTCACCTTTATGCAAAATGTTTTGCATTTTGTTTAGTCACATTAAAACTTGTAAAGATACTTTATGCATTGAAATCAAGGTAATTCAGATACAAAAATCATTAAAACAATCTGAGTACCAAATTCAACAAATTCGCAAGCAGGATCCTAAGTGTATCTACATAGGTGCAAAAAAATATAAGAAACCTGATCTACAAATCAACCAAAAATTTCATGTTCTCAACTGACAGCCATCTCTACACTTAATTTGAATTTTAAACAAAGGCAATACAAAATTAAGAACTGTGAAAAGTTTGATTAATTTACCTTCTGTAATGTTTGTGAATGCGAGGAAGCTGGTTGTGATTGTGAAGATTGCTGCTGATTCCCAGTGCTTTCTTCTGTTTTGCCTTTTTCTTTGGTGGCACTGCCCCATCCTTGACCTCCACTAGGTACGAGGCTAATATTTGGGTTATTGCCGCTGTTTTCACTTTTTAAACTTGGTAAATTAGCTGGAGGAGGCATGCGGCGCCCCGCGCCAACTTTCCCCAATGATTGCAGTCCATGTTTAGGTTGAACTGAAAAATGAAAAAGAAAAAAACATGCTAATAGCTACAGGTAGCTTTATATATATAACACTATATTAGTATGTTGCATAGTGGAACAGTGCATCCTGAAAAACTGGCAAAACATGCAACACACTTTTCACATGAGTGTCATAGATGTGACATTCCTGATGGAATACATACAGAAGTACTAGCAACTGAAACCACCCTGGAGACACTCAAAACACATTCAACGTGTAGCTCCACATTGTTCGAAAGACTACTAAAAGTGGTCTTCTAAAACACAAAGTGCTCATGGAAGTTTTCGGTGAATGCTGATATTAACTGAATTTAAACACTATTGCATCAGCTTGTATCTTAGATAGCCAACTGAAAGATCTACTGTGGCAAAATATATAGAGCAACAGGATATAAAAATCTAGAATAGGCACTTTGCAGTGACCAAAAAGAACAAAGGTTAAGTCGACTGCAAATATTCGCCTCTGTGTATGAGATATGTGAATGCAGACCAATTGCCTCTGTGTATGTTATATATATAATCTGAATACAGGAAAGGAAGTAATACTTCTGTGTAACACATACAAAGGAAATCTTGAAGAACAG
>APH_4021
--------------------------------------------------------------------------------------------------------------------------------------------------------------------------------------------------------------------------------------------------------------------------------------TAACTTTAGCATGCTTCATTTATGGAAAGCAGAATGTCACCTTTATGCAAAATGTTTTGCATTTTGTTTAGTCACATTAAAACTTGTAAAGATACTTTATGCATTGAAATCAAGGTAATTCAGATACAAAAATCATTAAAACAATCTGAGTACCAAATTCAACAAATTCGCAAGCAGGATCCTAAGTGTATCTACATAGGTGCAAAAAAATATAAGAAACCTGATCTACAAATCAACCAAAAATTTCATGTTCTCAACTGACAGCCATCTCTACACTTAATTTGAATTTTAAACAAAGGCAATACAAAATTAAGAACTGTGAAAAGTTTGATTAATTTACCTTCTGTAATGTTTGTGAATGCGAGGAAGCTGGTTGTGATTGTGAAGATTGCTGCTGATTCCCAGTGCTTTCTTCTGTTTTGCCTTTTTCTTTGGTGGCACTGCCCCATCCTTGACCTCCACTAGGTACGAGGCTAATATTTGGGTTATTGCCGCTGTTTTCACTTTTTAAACTTGGTAAATTAGCTGGAGGAGGCATGCGGCGCCCCGCGCCAACTTTCCCCAATGATTGCAGTCCATGTTTAGGTTGAACTGAAAAATGAAAAAGAAAAAAACATGCTAATAGCTACAGGTAGCTTTATATATATAACACTATATTAGTATGTTGCATAGTGGAACAGTGCATCCTGAAAAACTGGCAAAACATGCAACACACTTTTCACATGAGTGTCATAGATGTGACATTCCTGATGGAATACATACAGAAGTACTAGCAACTGAAACCACCCTGGAGACACTCAAAACACATTCAACGTGTAGCTCCACATTGTTCGAAAGACTACTAAAAGTGGTCTTCTAAAACACAAAGTGCTCATGGAAGTTTTCGGTGAATGCTGATATTAACTGAATTTAAACACTATTGCATCAGCTTGTATCTTAGATAGCCAACTGAAAGATCTACTGTGGCAAAATATATAGAGCAACAGGATATAAAAATCTAGAATAGGCACTTTGCAGTGACCAAAAAGAACAAAGGTTAAGTGGACTGCAAATATTCGCCTCTGTGTATGAGATATGTGAATGCAGACCAATTGCCTCTGTGTATGTTATATATATAATCTGAATACAGGAAAGGAAGTAATACTTCTGTGTAACACATACAAAGGAAATCTTGAAGAACAG
>APH_1438
--------------------------------------------------------------------------------------------------------------------------------------------------------------------------------------------------------------------------------------------------------------------------------------------------------------------------------------------------ATTTTGTTTAGTCACATTAAAACTTGTAAAGATACTTTATGCATTGAAATCAAGGTAATTCAGATACAAAAATCATTAAAACAATCTGAGTACCAAATTCAACAAATTCGCAAGCAGGATCCTAAGTGTATCTACATAGGTGCAAAAAAATATAAGAAACCTGATCTACAAATCAACCAAAAATTTCATGTTCTCAACTGACAGCCATCTCTACACTTAATTTGAATTTTAAACAAAGGCAATACAAAATTAAGAACTGTGAAAAGTTTGATTAATTTACCTTCTGTAATGTTTGTGAATGCGAGGAAGCTGGTTGTGATTGTGAAGATTGCTGCTGATTCCCAGTGCTTTCTTCTGTTTTGCCTTTTTCTTTGGTGGCACTGCCCCATCCTTGACCTCCACTAGGTACGAGGCTAATATTTGGGTTATTGCCGCTGTTTTCACTTTTTAAACTTGGTAAATTAGCTGGAGGAGGCATGCGGCGCCCCGCGCCAACTTTCCCCAATGATTGCAGTCCATGTTTAGGTTGAACTGAAAAATGAAAAAGAAAAAAACATGCTAATAGCTACAGGTAGCTTTATATATATAACACTATATTAGTATGTTGCATAGTGGAACAGTGCATCCTGAAAAACTGGCAAAACATGCAACACACTTTTCACATGAGTGTCATAGATGTGACATTCCTGATGGAATACATACAGAAGTACTAGCAACTGAAACCA-------------------------------------------------------------------------------------------------------------------------------------------------------------------------------------------------------------------------------------------------------------------------------------------------------------------------------------------------------------------------------------------------------------
