# Supplementary material for: ﻿Discovery of a new tarantula species from the Madrean Sky Islands and the first documented instance of syntopy between two montane endemics (Araneae, Theraphosidae, Aphonopelma): a case of prior mistaken identity
Source: Zookeys. 2024 Aug 16;1210:61–98. doi: 10.3897/zookeys.1210.125318 (PMC11344175; doi:10.3897/zookeys.1210.125318)
Supplement: Supplementary material 8 — Phylogenomics files [file zookeys-1210-061_article-125318__-s008.zip › Suppl8/individual_UCE_loci/sl_realigned_uce_2001247.fas]

>APH_0723
------------------------------------------------------------------------------------------------------------------------------------------------------------------------------------------------------------------------------------------------------------------------------------------------------------AGA--------------------------------------------------------------------------------------------------------------------GCGTTCGGCTG-CAGCGGAAATGTCCTGGG--TGATTCCCAGTTGTCACAAGTGGCGCCCGAACAGGGA------------CGCTGTTCTCTCATATGTTGCTGGGA-TGAAGGGAGAGTTTGAGACTCTGTTGGAGTCTGT----GGACCGTTCACGCCACTGC-------------------CACTGTTCTGTTGCAGACCGCCTGC---TGTTCCAGGTGGCTGCTG-CTGCTGCTGGTGTTGCTGGAGAGTACCTCGCAACTGCCTTCCG-----TCTGTGGTCTTAAACTTGGTCCTGGCCCATATTGGGTATCTGCACTTGATTTCTGGGTGCCTTCGGTTGGTACATCTCCACCAGCTAATTTCGGGAATTCCTGAGGAAAAAATGGCGACTGCTGGCCCAAGAAGGTCCGTTCTTGACCACCATCCTCTTGGTTTGACGTAACACTGCCCCATATTTTGCTAGTTACAGTTTCTACTGTTGTTTAGTGGACTGAATCAAATGTAAAATCAAGGAAGAAAATACTCTTCTATATTATTTCCAACTTGTTATACATTCATCTGA--ATTAGTAACATCTGTATTTACATGATTCAGTAGATGGTATGCTTCCTGCTCTTTGGAGTAATTATTTTTCATTGCTGGGCGA--TGAACGTTGAGATGAGGCTGCTGATGCAGGCTGATCACTACA------TCTATACCACTATCATGCTGGTCACTACGGTCAAAACTGCTGGACAATCTGCATGTCTGTAGTCATAGTTGCTGAGGTGGTTGGTGTAACTGCACCAGAATTGTTAACTGCTTGCAGATGATATCTGGCCAACATTTTGTGAATGGGATGCATTCACAGACGAGATGAATCTCCAATACCAACTAACAGCTGCTAGGTCTGGCATTTTGAGTCGGCACATTTTGTACTCTATTATATCGTGGCACTTGTTGTGTCCTCACATTTATGAATAATCATTACTAATACTTGAATGTCTTTCGTCATATCTACTTA
>APH_4021
ACATATGAAACCACTATTTTTTATATGACAGCACAGCATACTATATATTTTTTCAGGGCCTATCGTAAGCTATGTATTTCAAAAGATGACGTAGCACAAGGACAATATTCAAACGCATAATAGTGTAAAGCAAGAACTGCAAACTGAACAGTCGCACATTTAGTGACATATAGCTGACAATGCTTTTTTTACACAGTACTAAAAAACACACTTAAAAATAGAATATTTGAATTCTGG-----CTTTACCTG---------CACAATTTTGGAATTACATCCATTTGCAGG-------AAAAGAATTCTATA---------TATTCAAAACTTGTAACTGGCCG--TTTAAAGCCATAAATGAGACTACATAAATGT----GACAATAGCTCAGTGGTAGA-------------------GCGTTCGGCTG-CAGCGGAAATGTCCTGGGTTCGATTCCCAGTTGTCACAAGTGGCGCCCGAACAGGGA------------CGCTGTTCTCTCATATGTTGCTGGGA-TGAAGGGAGAGTTTGAGACTCTGTTGGAGTCTGT----GGACCGTTCACGCCACTGC-------------------CACTGTTCTGTTGCAGACCGCCTGC---TGTTCCAGGTGGCTGCTG-CTGCTGCTGGTGTTGCTGGAGAGTACCTCGCAACTGCCTTCCG-----TCTGTGGTCTTAAACTTGGTCCTGGCCCATATTGGGTATCTGCACTTGATTTCTGGGTGCCTTCGGTTGGTACATCTCCACCAGCTAATTTCGGGAATTCCTGAGGAAAAAATGGCGACTGCTGGCCCAAGAAGGTCCGTTCTTGACCACCATCCTCTTGGTTTGACGTAACACTGCCCCATATTTTGCTAGTTACAGTTTCTACTGTTGTTTAGTGGACTGAATCAAATGTAAAATCAAGGAAGAAAATACTCTTCTATATTATTTCCAACTTGTTATACATTCATATGA--ATTAGTAACATCTGTATTTACATGATTCAGTAGATGGTATGCTTCCTGCTCTTTGGAGTAATTATTTTTCATTGCTGGGCGA--TGAACGTTGAGATGAGGCTGCTGATGCAGGCTGATCACTACA------TCTATACCACTATCATGCTGGTCACTACGGTCAAAACTGCTGGACAATCTGCATGTCTGTAGTCATAGTTGCTGAGGTGGTTGGTGTAACTGCACCAGAATTGTTAACTGCTTGCAGATGATATCTGGCCAACATTTTGTGAATGGGATGCATTCACAGACGAGATGAATCTCCAATACCAACTAACAGCTGCTAGGTCTGGCATTTTGAGTCGGCACATTTTGGACTCTATTATATCGTGGCACTTGTTGTGTCCTCACATTTATGAATAATCATTACTAATACTTGAATGTCT-----------------
>APH_0880
AAATATGCAATGTTTTTTTTTTTTACGAGTGCAGCTGTGGTTACGTATCTGTTTATGACCAGTTTAATACTGTGTTGTGCAAGATCCTGGGTAATGCTAAAATTACCTTTAAATGCACAGTATCATGAAATAAAAGTCACACTTAAACCAGTCATAGTTTTAAAGATACATTGCAGATAATGTTTATATTATGCAGTATTAGGCAACACTATTATAACTGTCATGTGCAATTTCCAATTCTTTTTCACCTGATTGTTATTCACAGCTGTGAAATTACATCCGGCTGCAAGTGTGACTAAAAGAATTTCATAGGTGTTTCCCAGTCACAAAATACAACTGGTTGATATTTCATCTACAAATTAAACTAAAAACATCTTTTATCCAACAGCTTATTTATAAGTATTTTTTCAGGTCACTACATATTAAGCTGTTTGCAAGTATATTTCAGTGTTTTTTTTTTTTCATCACACAAAATGACTGAATTCTGATCTTATTTTAAACACTGTCTTAAGAAAATTTTCTGGCAGTTTTGCCAAATTTTAAAACTTTTTTTGCACCCTTTTCAGTCATATTTGCTACAGTGCAAAAATTGCCAGCTTACTTCACAACTCTGGTTCATACTATTTACAATTAATACAAATGCAAGTAAAATAGTTTGCATCTTCCTGATATGTAACACACAAAATCTTTCTACATACTCTGTGGTCTTAAACTTGGTCCTGGCCCATATTGGGTATCTGCACTTGATTTCTGGGTGCCTTCGGTTGGTACATCTCCACCAGCTAATTTCGGGAATTCCTGAGGAAAAAATGGCGACTGCTGGCCCAAGAAGGTCCGTTCTTGACCACCATCCTCTTGGTTTGACGTAACACTGCTCCACGTTTTGCTTGTTGTAGGTGCAACTGTTGTGTAGTAGACTGGGTCTAACGGGACAGAAAGAAATAAAATACTCTCCTGAATAATTTCCAGTTTCTTGAACATCAATTTAATTACAAGTAAGAAAAGGTTTTATGAAGTGCAACAAAATGGCTTTTACCTGCACTTTAAATAAATTATTTTTCATTTCAGTGCAAATCAGAAATCTAGAACTGATTACCAATCAGGGAAAAAAAAAAAAATGGTGTCAGTTCCACTAGAAAATTACTTAGCAAGGACAGAGGCAAGGGACATTTGACATTCATTCATTATCAGTTAATTTAGTAATTTTTTTAACTGTATCTGGGATGTAAATTTGTTTTAGTTATTTTCGACTGAAGTTTCTGAAAATAAAACAAATTTACATGCCAGATACAACTAAAAAAAAAATTAACTGAACTTAAGAGGCATGTATTAAATAGGTTAAAATATAAGCCTATGAAATAATGATATTCAGTATAGTTTCACACCTGTGTACCAATGTTATTCAGGCTTAAATGGCATGCATTAAAATAACAGA
>APH_1438
--------------------------------------------------------------------------------------------------------------------------------------------------------------------------------------------------------------------------------------------------------------------------------------------------------------------------------------CAAAATACAACTGGTTGATATTTCATCTACAAATTAAACTAAAAACATCTTTTATCCAACAGCTTATTTATAAGTATTTTTTCAGGTCACTACATATTAAGCTGTTTGCAAGTATATTTCAGTGTTGTTTTTTTTTCATCACACAAAATGACTGAATTCTGATCTTATTTTAAACACTGTCTTAAGAAAATTTTCTGGCAGTTTTGCCAAATTTTAAAACTTTTTTTGCACCCTTTTCAGTCATATTTGCTACAGTGCAAAAATTGCCAGCTTACTTCACAACTCTGGTTCATACGATTTACAATTAATACAAATGCAAGTAGAATAGTTTGCATCTTCCTGATATGTAACACACAAAATCTTTCTACATACTCTGTGGTCTTAAACTTGGTCCTGGCCCATATTGGGTATCTGCACTTGATTTCTGGGTGCCTTCGGTTGGTACATCTCCACCAGCTAATTTCGGGAATTCCTGAGGAAAAAATGGCGACTGCTGGCCCAAGAAGGTCCGTTCTTGACCACCATCCTCTTGGTTTGACGTAACACTGCTCCACGTTTTGCTTGTTGTAGGTGCAACTGTTGTGTAGTAGACTGGGTCTAACGGGACAGAAAGAAATAAAATACTCTCCTGAATAATTTCCAGTTTCTTGAACATCAATTTAATTACAAGTAAGAAAAGGTTTTATGAAGTGCAACAAAATGGCTTTTACCTGCACTTTAAATAAATTATTTTTCATTTCAGTGCAAATCAGAAATCTAGAACTGATTACCAATCAGGGAAAAAAAAAAAAATGGTGTCAGTTCCACTGGAAAATTACTCAGCAAGGACAGAGGCAAGGGACATTTGACATTCATTCATTATCAGTTAATT----------------------------------------------------------------------------------------------------------------------------------------------------------------------------------------------------------------------------------------------
>APH_1602
AAATATGCAATGTTTTTTTTTTTTACGAGTGCAGCTGTGGTTACGTATCTGTTTATGACCAGTTTAATACTGTGTTGTGCAAGATCCTGGGTAATGCTAAAATTACCTTTAAATGCACAGTATCATGAAATAAAAGTCACACCTAAACCAGTCATAGTTTTAAAGATACATTGCAGATAATGTTTATATTATGCAGTATTAGGCAACACTATTATAATTGTCATGTGCAATTTCCAATTCTTTTTCACCTGATTGTTATTCACAGCTGTGAAATTACATCCGGCTGCAAGTGTGACTAAAAGAATTTCATAGGTGTTTCCCAGTCACAAAATACAACTGGTTGATATTTCATCTACAAATTAAACTAAAAACATCTTTTATCCAACAGCTTATTTATAAGTATTTTTTCAGGTCACTACATATTAAGCTGTTTGCAAGTATATTTCAGTGTTGTTTTTTTTTCATCACACAAAATGACTGAATTCTGATCTTATTTTAAACACTGTCTTAAGAAAATTTTCTGGCAGTTTTGCCAAATTTTAAAACTTTTTTTGCACCCTTTTCAGTCATATTTGCTACAGTGCAAAAATTGCCAGCTTACTTCACAACTCTGGTTCATACTATTTACAATTAATACAAATGCAAGTAGAATAGTTTGCATCTTCCTGATATGTAA--CACAAAATCTTTCTACATACTCTGTGGTCTTAAACTTGGTCCTGGCCCATATTGGGTATCTGCACTTGATTTCTGGGTGCCTTCGGTTGGTACATCTCCACCAGCTAATTTCGGGAATTCCTGAGGAAAAAATGGCGACTGCTGGCCCAAGAAGGTCCGTTCTTGACCACCATCCTCTTGGTTTGACGTAACACTGCTCCACGTTTTGCTTGTTGTAGGTGCAACTGTTGTGTAGTAGACTGGGTCTAACGGGACAGAAAGAAATAAAATACTCTCCTGAATAATTTCCAGTTTCTTGAACATCAATTTAATTACAAGTAAGAAAAGGTTTTATGAAGTGCAACAAAATGGCTTTTACCTGCACTTTAAATAAATTATTTTTCATTTCAGTGCAAATCAGAAATCTAGAACTGATTACCAATCAGGGAAAAAAAAAAAAATGGTGTCAGTTCCACTGGAAAATTACTCAGCAAGGACAGAGGCAAGGGACATTTGACATTCATTCATTATCAGTTAATTTAGTAATTTTTTTTACTGTATCTGGGATGTAAATTTGTTTTAGTTATTTTCAACTGAAGTTTCTGAAAATAAAACAAATTTACATGCCAGATACAACTAAAAAAAAAATTAACTGAACTTAAGAGGAATGTATTAAATAGGTTAAAATATAAGCCTATGAAATAATGATATTCAGTATAGTTTCACACCTGTGTACCAATGTTATTCAGGCTTAAATGGCATGCATTAAAATAACAGA
>APH_0186
AAATATGCAATGTTTTTTTTTTTTACGAGTGCAGCTGTGGTTACGTATCTGTTTATGACCAGTTTAATACTGTGTTGTGCAAGATCCTGGGTAATGCTAAAATTACCTTTAAATGCACAGTATCATGAAATAAAAGTCACACCTAAACTAGTCATAGTTTTAAAGATACATTGCAGATAATGTTTATATTATGCAGTATTAGGGAACACTATTATAACT--CATGTGCAATTTCCAATTCTTTTTCACCTGATTGTTATTCACAGCTGTGAAATTACATCCTGCTGCAAGTGTGACTAAAAGAATTTCATAGGTGTTTCCCAGTCACAAAATACAACTGGTTGAGGTTTCATCTACAAATTAAACTAAAAACATCTTTTATCCAACAGCTTATTTATAAGTATTTTTTCAGGTCACTACATATTAAGCTGTTTGCAAGTATATTTCAGTGTTTTTTTTTTATCATCACACAAAATGACTGAACTGTGATCTTATTTTAAACACTGTCTTAAGAAAATTTTCTGGCAGTTTTGCCAAATTTTAAAACTTTTTTTGCACCCTTTTCAGTCACATTTGCTACAGTGCAAAAATTGCCAG---ATTTCACAA--CTAGTTCATACTATTTACAATTAATACAAATGCAAGTAAAATAGTTTGCATCTTACTGATATGTAACACACAAAATCTTTCTACATACTCTGTGGTCTTAAACTTGGTCCTGGCCCATATTGGGTATCTGCACTTGATTTCTGGGTGCCTTCGGTTGGTACATCTCCACCAGCTAATTTCGGGAATTCCTGAGGAAAAAATGGCGACTGCTGGCCCAAGAAGGTCCGTTCTTGACCACCATCCTCTTGGTTTGACGTAACACTGCTCCACGTTTTGCTTGTTGTAGGTGCAACTGTTGTGTAGTAGACTGGGTCTAACGGGACAGAAAGAAATAAAATACTCTCCTGAATAATTTCCAGTTTCTTGAACATCAATTTAATTACAACTAAGAAAAGGTTTTATGAAGTGCAACAAAATGGCTTTTACCTGCATTTTAAATAAATTATTTTTCATTTCAGTGCAAATCAGAAATCTAGAACTGATTACCAATCAGGG---AAAAAAAAAATGGTGTC----------------------------------------------------------------------------------------------------------------------------------------------------------------------------------------------------------------------------------------------------------------------------------------------------------------------
>APH_4029
--------------------------------------------------------------------------------AAGATCCTGGGTAATGCTAAAATTACCTTTAAATGCACAGTATCATGAAATAAAAGTCACACCTAAACCAGTCATAGTTTTAAAGATACATTGCAGAT-ATGTTTATATTATGCAGTATTAGGCAACACTATTATAACTGTCATGTGCAATTTCCAATTCTTTTTCACCTGACTGTTATTCACAGCTGTGAAATTACATCCTGCTGCAAGTGTGACTAAAAGAATTTCATAGGTGTTTCCCAGTCACAAAATACAACTGGTTGATGTTTCATCTACAAATTAAACTAAAAACATCTTTTATCCAACAGCTTATTTATAAGTATTTTTTCAGGTCACTACATATTAAGCTGTTTGCAAGTATATTTCAGTGTTTGTTTTTTTTCATCACACAAAATGACTGAACTCTGATCTTATTTTAAACACTGTCTTAAGAAAATTTTCTGGCAGTTTTGCCAAATTTTAAAACTTT-TTTGCACCCTTTTCAGTCATATTTGCTACAGTGCAAAAATTGCCAGCTTATTTCACAACTCTGGTTCATACTATTTACAATTAATACAAATGCAAGTAAAATAGTTTGCATCTTCCTGATATGTAACACACAAAATCTTTCTACATACTCTGTGGTCTTAAACTTGGTCCTGGCCCATATTGGGTATCTGCACTTGATTTCTGGGTGCCTTCGGTTGGTACATCTCCACCAGCTAATTTCGGGAATTCCTGAGGAAAAAATGGCGACTGCTGGCCCAAGAAGGTCCGTTCTTGACCACCATCCTCTTGGTTTGACGTAACACTGCTCCACGTTTTGCTTGTTGTAGGTGCAACTGTTGTGTAGTAGACTGGGTCTAACAGGACAGAAAGAAATAAAATACTCTCCTGAATAATTTCCAGTTTCTTGAACATCAATTTAATTACAAGTAAGAAAAGCTTTTATGAAGTGCAACAAAATGGCTTTTACCTGCATTTTAAATAAATTATTTTTCATTTCAGTGCAAATCAGAAATCTAGAACTGATTACCAATCAGGGAAAAAAAAAAAAAAGGTGTCAGTTCCACTGGAAAATTACTTAGCAAGGACAGAGGCAAGGGACATTTGACATTCATTCATTATCAGTTAATTTAGTAATTTTTTTAACTGTATCTGGGATGTAAATTTGTTTTAGATATTTTCGACTGAAGTTTCTGAAAATAAAACAAATTTACATGCCAAATACAACT-AAAAAAAAATTAACTGAACTTAAGAGGCATGTATTAAATAGGTTAAAATATAAGCCTATGAAATAATGATATTCAGTATAGTTTCACACCTGTGTACCAATGTTGTTCAGGCTTAAATGGCATGCATCAAA--------
>APH_1535
AAATATGCAATGTTTTTTTTTTTTACGAGTGCAGCTGTGGTTACGTATCTGTTTATGACCAGTTTAATAGTGTGTTGTGCAAGATCCTGGGTAATGCTAAAATTACCTTTAAATGCACAGTATCATGAAATAAAAGTCACACCTAAACCAGTCATAGTTTTAAAGATACATTGCAGAT-ATGTTTATATTATGCAGTATTAGGCAACACTATTATAACTGTCATGTGCAATTTCCAATTCTTTTTCACCTGACTGTTATTCACAGCTGTGAAATTACATCCTGCTGCAAGTGTGACTAAAAGAATTTCATAGGTGTTTCCCAGTCACAAAATACAACTGGTTGATGTTTCATCTACAAATTAAACTAAAAACATCTTTTATCCAACAGCTTATTTATAAGTATTTTTTCAGGTCACTACATATTAAGCTGTTTGCAAGTATATTTCAGTGTTGTTTTTTTTTCATCACACAAAATGACTGAACTCTGATCTTATTCTAAACACTGTCTTAAGAAAATTTTCTGGCAGTTTTGCCAAATTTTAAAACTTT-TTTGCACCCTTTTCAGTCATATTTGCTACAGTGCAAAAATTGCCAGCTTATTTCACAACTCTAGTTCATACTATTTACAATTAATACAAATGCAAGTAAAATAGTTTGCATCTTCCTGATATGTAACACACAAAATCTTTCTACATACTCTGTGGTCTTAAACTTGGTCCTGGCCCATATTGGGTATCTGCACTTGATTTCTGGGTGCCTTCGGTTGGTACATCTCCACCAGCTAATTTCGGGAATTCCTGAGGAAAAAATGGCGACTGCTGGCCCAAGAAGGTCCGTTCTTGACCACCATCCTCTTGGTTTGACGTAACACTGCTCCACGTTTTGCTTGTTGTAGGTGCAACTGTTGTGTAGTAGACTGGGTCTAACAGGACAGAAAGAAATAAAATACTCTCCTGAATAATTTCCAGTTTCTTGAACATCAATTTAATTACAAGTAAGAAAAGCTTCTATGAAGTGCAACAAAATGGCTTTTACCTGCATTTTAAATAAATTATTTTTCATTTCAGTGCAAATCAGAAATCTAGAACTGATTACCAATCAGGGAAAAAAAAAAAAACGGTGTCAGTTCCACTGGAAAATTACTTAGCAAGGACAGAGGCAAGGGACATTTGACATTCATTCATTATCAGTTAATTTAGTAATTTTTTAAACTGTATCTGGGATGTAAATTTGTTTTAGATATTTTCGACTGAAGTTTCTGAAAATAAAACACATTTACATGCCAGATACAACTAAAAAAAAAATTAACTGAACTTAAGAGGCATGTATTAAATAGGTTAAAATATAAGCCTATGAAATAATGATATTCAGTATAGTTTCACACCTGTGTACCAATGTTATTCAGGCTTAAATGGAATGCATTAAAATAACAGA
>APH_5001
-------------------------------------------------------------------------------------------TAATGCTAAAATTACCTTTAAATGCACAGTATCGTGAAATAAAAGTCACACCTAAACCAGTCATAGTTTTAAAGATACATTGCAGAT-ATGTTTATATTATGCAGTATTAGGCAACACTATTATAACTGTCATGTGCAATTTCCAATTCTTTTTCACCTGACTGTTATTCACAGCTGTGAAATTACATCCTGCTGCAAGTGTGACTAAAAGAATTTCATAGGTGTTTCCCAGTCACAAAATACAACTGGTTGATGTTTCATCTACAAATTAAACTAAAAACATCTTTTATCCAACAGCTTATTTATAAGTATTTTTTCAGGTCACTACATATTAAGCTGTTTGCAAGTATATTTCAGTGTTGTTTTTTTTTCATCACACAAAATGACTGAACTCTGATCTTATTTTAAACACTGTCTTAAGAAAATTTTCTGGCAGTTTTGCCAAATTTTAAAACTTT-TTTGCACCCTTTTCAGTCATATTTGCTACAGTGCAAAAATTGCCAGCTTATTTCACAACTCTGGTTCATACTATTTACAATTAATACAAATGCAAGTAAAATAGTTTGCATCTTCCTGATATGTAACACACAAAATCTTTCTACATACTCTGTGGTCTTAAACTTGGTCCTGGCCCATATTGGGTATCTGCACTTGATTTCTGGGTGCCTTCGGTTGGTACATCTCCACCAGCTAATTTCGGGAATTCCTGAGGAAAAAATGGCGACTGCTGGCCCAAGAAGGTCCGTTCTTGACCACCATCCTCTTGGTTTGACGTAACACTGCTCCACGTTTTGCTTGTTGTAGGTGCAACTGTTGTGTAGTAGACTGGGTCTAACAGGACAGAAAGAAATAAAATACTCTCCTGAATAATTTCCAGTTTCTTGAACATCAATTTAATTACAAGTAAGAAAAGCTTCTATGAAGTGCAACAAAATGGCTTTTACCTGCATTTTAAATAAATTATTTTTCATTTCAGTGCAAATCAGAAATCTAGAACTGATTACCAATCAGGGAAAAAAAATAAAACGGTGTCAGTTCCACTGGAAAATTACTTAGCAAGGACAGAGGCAAGGGACATTTGACATTCATTCATTATCAGTTAATTTAGTAATTTTTTTAACTGTATCTGGGATGTAAATTTGTTTTAGATATTTTCGACTGAAGTTTCTGAAAATAAAACACATTTACATGCCAGATACAACTAAAAAAAAAATTAACTGAACTTAAGAGGCATGTATTAAATAGGTTAAAATATAAGCCTATGAAATAATGATATTCAGTATAGTTTCACACCTGTGTACCAATGTTATTCAGGCTTAAATGGAATGCATTAAAATAACAGA
>APH_4024
AAATATGCAATGTTTTTTTTTTTTACGAGTGCAGCTGTGGTTACGTATCTGTTTATGACCAGTTTAATACTGTGTTGTGCAAGATCCTGGGTAATGCTAAAATTACCTTTAAATGCACAGTATCATGAAATAAAAGTCACACCTAAACCAGTCATAGTTTTAAAGATACATTGCAGAT-ATGTTTATATTATGCAGTATTAGGCAACACTATTATAACTGTCATGTGCAATTTCCAATTCTTTTTCACCTGACTGTTATTCACAGCTGTGAAATTACATCCTGCTGCAAGTGTGACTAAAAGAATTTCATAGGTGTTTCCCAGTCACAAAATACAACTGGTTGATGTTTCATCTACAAATTAAACTAAAAACATCTTTTATCCAACAGCTTATTTATAAGTATTTTTTCAGGTCACTACATATTAAGCTGTTTGCAAGTATATTTCAGTGTTGTTTTTTTTTCATCACACAAAATGACTGAACTCTGATCTTATTTTAAACACTGTCTTAAGAAAATTTTCTGGCAGTTTTGCCAAATTTTAAAACTTT-TCTGCACCCTTTTCAGTCATATTTGCTACAGTGCAAAAATTGCCAGCTTATTTCACAACTCTGGTTCATACTATTTACAATTAATACAAATGCAAGTAAAATAGTTTGCATCTTCCTGATATGTAACACACAAAATCTTTCTACATACTCTGTGGTCTTAAACTTGGTCCTGGCCCATATTGGGTATCTGCACTTGATTTCTGGGTGCCTTCGGTTGGTACATCTCCACCAGCTAATTTCGGGAATTCCTGAGGAAAAAATGGCGACTGCTGGCCCAAGAAGGTCCGTTCTTGACCACCATCCTCTTGGTTTGACGTAACACTGCTCCACGTTTTGCTTGTTGTAGGTGCAACTGTTGTGTAGTAGACTGGGTCTAACAGGACAGAAAGAAATAAAATACTCTCCTGAATAATTTCCAGTTTCTTGAACATCAATTTAATTACAAGTAAGAAAAGCTTCTATGAAGTGCAACAAAATGGCTTTTACCTGCATTTTAAATAAATTATTTTTCATTTCAGTGCAAATCAGAAATCTAGAACTGATTACCAATCAGGGAAAAAAAAAAAAACGGTGTCAGTTCCACTGGAAAATTACTTAGCAAGGACAGAGGCAAGGGACATTTGACATTCATTCATTATCAGTTAATTTAGTAATTTTTTTAACTGTATCTGGGATGTAAATTTGTTTTAGATATTTTCGACTGAAGTTTCTGAAAATAAAACACATTTACATGCCAGATACAACTAAAAAAAAAATTAACTGAACTTAAGAGGCATGTATTAAATAGGTTAAAATATAAGCCTATGAAATAATGATATTCAGTATAGTTTCACACCTGTGTACCAATGTTATTCAGGCTTAAAT---------------------
>APH_5079
AAATATGCAATGTTTTTTTTTTTTACGAGTGCAGCTGTGGTTACGTATCTGTTTATGACCAGTTTAATACTGTGTTGTGCAAGATCCTGGGTAATGCTAAAATTACCTTTAAATGCACAGTATCATGAAATAAAAGTCACACCTAAACCAGTCATAGTTTTAAAGATACATTGCAGAT-ATGTTTATATTATGCAGTATTAGGCAACACTATTATAACTGTCATGTGCAATTTCCAATTCTTTTTCACCTGACTGTTATTCACAGCTGTGAAATTACATCCTGCTGCAAGTGTGACTAAAAGAATTTCATAGGTGTTTCCCAGTCACAAAATACAACTGGTTGATGTTTCATCTACAAATTAAACTAAAAACATCTTTTATCCAACAGCTTATTTATAAGTATTTTTTCAGGTCACTACATATTAAGCTGTTTGCAAGTATATTTCAGTGTTGTTTTTTTTTCATCACACAAAATGACTGAACTCTGATCTTATTTTAAACACTGTCTTAAGAAAATTTTCTGGCAGTTTTGCCAAATTTTAAAACTTT-TTTGCACCCTTTTCAGTCATATTTGCTACAGTGCAAAAATTGCCAGCTTATTTCACAACTCTGGTTCATACTATTTACAATTAATACAAATGCAAGTAAAATAGTTTGCATCTTCCTGATATGTAACACACAAAATCTTTCTACATACTCTGTGGTCTTAAACTTGGTCCTGGCCCATATTGGGTATCTGCACTTGATTTCTGGGTGCCTTCGGTTGGTACATCTCCACCAGCTAATTTCGGGAATTCCTGAGGAAAAAATGGCGACTGCTGGCCCAAGAAGGTCCGTTCTTGACCACCATCCTCTTGGTTTGACGTAACACTGCTCCACGTTTTGCTTGTTGTAGGTGCAACTGTTGTGTAGTAGACTGGGTCTAACAGGACAGAAAGAAATAAAATACTCTCCTGAATAATTTCCAGTTTCTTGAACATCAATTTAATTACAAGTAAGAAAAGCTTCTATGAAGTGCAACAAAATGGCTTTTACCTGCATTTTAAATAAATTATTTTTCATTTCAGTGCAAATCAGAAATCTAGAACTGATTACCAATCAGGGAAAAAAAAAAAAACGGTGTCAGTTCCACTGGAAAATTACTTAGCAAGGACAGAGGCAAGGGACATTTGACATTCATTCATTATCAGTTAATTTAGTAATTTTTTTAACTGTATCTGGGATGTAAATTTGTTTTAGATATTTTCGACTGAAGTTTCTGAAAATAAAACACATTTACATGCCAGATACAACTAAAAAAAAAATTAACTGAAC------------------------------------------------------------------------------------------------------------------------
>APH_5003
AAATATGCAATGTTTTTTTTTTTTACGAGTGCAGCTGTGGTTACGTATCTGTTTATGACCAGTTTAATACTGTGTTGTGCAAGATCCTGGGTAATGCTAAAATTACCTTTAAATGCACAGTATCATGAAATAAAAGTCACACCTAAACCAGTCATAGTTTTAAAGATACATTGCAGAT-ATGTTTATATTATGCAGTATTAGGCAACACTATTATAACTGTCATGTGCAATTTCCAATTCTTTTTCACCTGACTGTTATTCACAGCTGTGAAATTACATCCTGCTGCAAGTGTGACTAAAAGAATTTCATAGGTGTTTCCCAGTCACAAAATACAACTGGTTGATGTTTCATCTACAAATTAAACTAAAAACATCTTTTATCCAACAGCTTATTTATAAGTATTTTTTCAGGTCACTACATATTAAGCTGTTTGCAAGTATATTTCAGTGTTGTTTTTTTTTCATCACACAAAATGACTGAACTCTGATCTTATTTTAAACACTGTCTTAAGAAAATTTTCTGGCAGTTTTGCCAAATTTTAAAACTTT-TTTGCACCCTTTTCAGTCATATTTGCTACAGTGCAAAAATTGCCAGCTTATTTCACAACTCTGGTTCATACTATTTACAATTAATACAAATGCAAGTAAAATAGTTTGCATCTTCCTGATATGTAACACACAAAATCTTTCTACATACTCTGTGGTCTTAAACTTGGTCCTGGCCCATATTGGGTATCTGCACTTGATTTCTGGGTGCCTTCGGTTGGTACATCTCCACCAGCTAATTTCGGGAATTCCTGAGGAAAAAATGGCGACTGCTGGCCCAAGAAGGTCCGTTCTTGACCACCATCCTCTTGGTTTGACGTAACACTGCTCCACGTTTTGCTTGTTGTAGGTGCAACTGTTGTGTAGTAGACTGGGTCTAACAGGACAGAAAGAAATAAAATACTCTCCTGAATAATTTCCAGTTTCTTGAACATCAATTTAATTACAAGTAAGAAAAGCTTCTATGAAGTGCAACAAAATGGCTTTTACCTGCATTTTAAATAAATTATTTTTCATTTCAGTGCAAATCAGAAATCTAGAACTGATTACCAATCAGGGAAAAAAAAAAAAACGGTGTCAGTTCCACTGGAAAATTACTTAGCAAGGACAGAGGCAAGGGACATTTGACATTCATTCATTATCAGTTAATTTAGTAATTTTTTTAACTGTATCTGGGATGTAAATTTGTTTTAGATATTTTCGACTGAAGTTTCTGAAAATAAAACACATTTACATGCCAGATACAACTAAAAAAAAAATTAACTGAACTTAAGAGGCATGTATTAAATAGGTTAAAATATAAGCCTATGAAATAATGATATTCAGTATAGTTTCACACCTGTGTACCAATGTTATTCAGGCTTAAATGGAATGCATTAAAATA-----
>APH_0185
AAATATGCAATGTTTTTTTTTTTTACGAGTGCAGCTGTGGTTACGTATCTGTTTATGACCAATTTAATACTGTGTTGTGCAAGATCCTGGGTAATGCTAAAATTACCTTTAAATGCACAGTATTATGAAATAAAAGTCACACCTAAACCAGTCATAGTTTTAAAGATACATTGCAGATAATGTTTATATTATGCAGTATTAGGAAACACTATTATAACTGTCATGTGCAATTTCCAATTCTTTTTCACCTGACTGTTATTCACAGCTGTGAAATTACATCCTGCTGCAAGTGTGACTAAAAGAATTTCATAGGTGTTTCCCAGTCACAAAATACAACTGGTTGATGTTTCATCTACAAATTAAACTAAAAACATCTTTTATCCAACAGCTTATTTATAAGTATTTTTTCAGGTCACTACATATTAAGCTGTTTGCAAGTATATTTCAGTGTTTGTTTTTTTTCATCACACAAAATGACTGAACTCCGATCTTATTTTAAACACTGTCTTAAGAAAATTTTCTGGCAGTTTTGCCAAATTTTAAAACTTTTTTTGCACCCTTTTCAGTCATATTTGCTACAGTGCAAAAATTGCCAGCTTATTTCACAACTCTGGTTCATACTATTTACAATTAATACAAATGGAAGTAAAATTGTTTGCATCTTCCTGATATGTAACACACAAAATCTTTCTACATACTCTGTGGTCTTAAACTTGGTCCTGGCCCATATTGGGTATCTGCACTTGATTTCTGGGTGCCTTCGGTTGGTACATCTCCACCAGCTAATTTCGGGAATTCCTGAGGAAAAAATGGCGACTGCTGGCCCAAGAAGGTCCGTTCTTGACCACCATCCTCTTGGTTTGACGTAACACTGCTCCACGTTTTGCTTGTTGTAGGTGCAACTGTTGTGTAGTAGACTGGGTCTAACGGGACAGAAAGAAATAAAATACTCTCCTGAATAATTTCCAGTTTCTTGAACATCAATTTAATTACAAGTAAGAAAAGCTTTTATGAAGTGCAACAAAATGGGTTTTACCTGCATTTTAAATAAATTATTTTTCATTTCAGTGCAAATCAGAAATCTAGAACTGATTACCAATCAGGG---AAAAAAAAAATGGTGTCAGTTCCACTGGAAAATTACTTAGCAAGGACAGAGGCAAGGGACATTTGACATTCATTCATTATCAGTTAATTTAGTAATTTTTTTAACTGTATCTGGGATGTAAATTTGTTTTAGATATTTTCGACTGAAGTTTCTGAAAATAAAACAAATTTACATGCCAGATACAACTAAAAAAAAAATTAACTGAACTTAAGAGGCATGTATTAAATAGGTTAAAATATAAGCCTATGAAATAATGATATTCAGTATAGTTTCACACCTGTGTACCAATGTTATTCAGGCTTAAATGGCATGCATTAAAATAACAGA
>APH_0717
-----------------------------------------TACGTATCTGTTTATGACCAATTTAATACTGTGTTGTGCAAGATCCTGGGTAATGCTAAAATTACCTTTAAATGCACAGTATTATGAAATAAAAGTCACACCTAAACCAGTCATAGTTTTAAAGATACATTGCAGATAATGTTTATATTATGCAGTATTAGGAAACACTATTATAACTGTCATGTGCAATTTCCAATTCTTTTTCACCTGACTGTTATTCACAGCTGTGAAATTACATCCTGCTGCAAGTGTGACTAAAAGAATTTCATAGGTGTTTCCCAGTCACAAAATACAACTGGTTGATGTTTCATCTACAAATTAAACTAAAAACATCTTTTATCCAACAGCTTATTTATAAGTATTTTTTCAGGTCACTACATATTAAGCTGTTTGCAAGTATATTTCAGTGTTTGTTTTTTTTCATCACACAAAATGACTGAACTCCGATCTTATTTTAAACACTGTCTTAAGAAAATTTTCTGGCAGTTTTGCCAAATTTTAAAACTTTTTTTGCACCCTTTTCAGTCATATTTGCTACAGTGCAAAAATTGCCAGCTTATTTCACAACTCTGGTTCATACTATTTACAATTAATACAAATGGAAGTAAAATTGTTTGCATCTTCCTGATATGTAACACACAAAATCTTTCTACATACTCTGTGGTCTTAAACTTGGTCCTGGCCCATATTGGGTATCTGCACTTGATTTCTGGGTGCCTTCGGTTGGTACATCTCCACCAGCTAATTTCGGGAATTCCTGAGGAAAAAATGGCGACTGCTGGCCCAAGAAGGTCCGTTCTTGACCACCATCCTCTTGGTTTGACGTAACACTGCTCCACGTTTTGCTTGTTGTAGGTGCAACTGTTGTGTAGTAGACTGGGTCTAACGGGACAGAAAAAAATAAAATACTCTCCTGAATAATTTCCAGTTTCTTGAACATCAATTTAATTACAAGTAAGAAAAGCTTTTATGAAGTGCAACAAAATGGGTTTTACCTGCATTTTAAATAAATTATTTTTCATTTCAGTGCAAATCAGAAATCTAGAACTGATTACCAATCAGGG---AAAAAAAAAATGGTGTCAGTTCCACTGGAAAATTACTTAGCAAGGACAGAGGCAAGGGACATTTGACATTCATTCATTATCAGTTAATTTAGTAATTTTTTTAACTGTATCTGGGATGTAAATTTGTTTTAGATATTTTCGACTGAAGTTTCTGAAAATAAAACAAATTTACATGCCAGATACAACTAAAAAAAAAATTAACTGAACTTAAGAGGCATGTATTAAATAGGTTAAAATATAAGCCTATGAAATAATGATATTCAGTATAGTTTCACACCTGTGTACCAATGTTATTCAGGCTTAAATGGCATGCATTAAAATAACAGA
>APH_0674
AAATATGCAATGTTTTTTTTTTTTACGAGTGCAGCTGTGGTTACGTATCTGTTTATGACCAATTTAATACTGTGTTGTGCAAGATCCTGGGTAATGCTAAAATTACCTTTAAATGCACAGTATTATGAAATAAAAGTCACACCTAAACCAGTCATAGTTTTAAAGATACATTGCAGATAATGTTTATATTATGCAGTATTAGGAAACACTATTATAACTGTCATGTGCAATTTCCAATTCTTTTTCACCTGACTGTTATTCACAGCTGTGAAATTACATCCTGCTGCAAGTGTGACTAAAAGAATTTCATAGGTGTTTCCCAGTCACAAAATACAACTGGTTGATGTTTCATCTACAAATTAAACTAAAAACATCTTTTATCCAACAGCTTATTTATAAGTATTTTTTCAGGTCACTACATATTAAGCTGTTTGCAAGTATATTTCAGTGTTTGTTTTTTTTCATCACACAAAATGACTGAACTCCGATCTTATTTTAAACACAGTCTTAAGAAAATTTTCTGGCAGTTTTGCCAAATTTTAAAACTTTTTTTGCACCCTTTTCAGTCATATTTGCTACAGTGCAAAAATTGCCAGCTTATTTCACAACTCTGGTTCATACTATTTACAATTAATACAAATGGAAGTAAAATAGTTTGCATCTTCCTGATATGTAACACACAAAATCTTTCTACATACTCTGTGGTCTTAAACTTGGTCCTGGCCCATATTGGGTATCTGCACTTGATTTCTGGGTGCCTTCGGTTGGTACATCTCCACCAGCTAATTTCGGGAATTCCTGAGGAAAAAATGGCGACTGCTGGCCCAAGAAGGTCCGTTCTTGACCACCATCCTCTTGGTTTGACGTAACACTGCTCCACGTTTTGCTTGTTGTAGGTGCAACTGTTGTGTAGTAGACTGGGTCTAACGGGACAGAAAGAAATAAAATACTCTCCTGAATAATTTCCAGTTTCTTGAACATCAATTTAATTACAAGTAAGAAAAGCTTTTATGAAGTGCAACAAAATGGGTTTTACCTGCATTTTAAATAAATTATTTTTCATTTCAGTGCAAATCAGAAATCTAGAACTGATTACCAATCAGGG---AAAAAAAAAATGGTGTCAGTTCCACTGGAAAATTACTTAGCAAGGACAGAGGCAAGGGACATTTGACATTCATTCATTATCAGTTAATTTAGTAATTTTTTTAACTGTATCTGGGATGTAAATTTGTTTTAGATATTTTCGACTGAAGTTTCTGAAAATAAAACAAATTTACATGCCAGATACAACTAAAAAAAAAATTAACTGAACTTAAGAGGCATGTATTAAATAGGTTAAAATATAAGCCTATGAAATAATGATATTCAGTATAGTTTCACACCTGTGTACCAATGTTATTCAGGCTTAAATGGCATGCATTAAAATAACAGA
>APH_1357
------------------------------------------------------------------------------------------------------------------------------------------------------------------------------------------------------------------------------------------------------------------------------------------------------------------------------------------------------------------------------------------------------------------------------------------------------------------------------------------------------------------------------------------------------------------------------------------------------------------------------------------------------------------------------------------------------------------------------------------------------------------------------------------------------CCGATCTGCTAATTTCGGGAATTCCTGAGGAAAAAATGGCGACTGCTGGCCCAAGAAGGTCC-----------------------------------------------------------------------------------------------------------------------------------------------------------------------------------------------------------------------------------------------------------------------------------------------------------------------------------------------------------------------------------------------------------------------------------------------------------------------------------------------------------------------------------------------------------------------------------------------------------------------
>APH_3188
AAATATGCAATGTTTTTTTTTTTTACGAGTGCAGCTGTGGTTACGTATCTGTTTATGACCAATTTAATACTGTGTTGTGCAAGATCCTGGGTAATGCTAAAATTACCTTTAAATGCACAGTATTATGAAATAAAAGTCACACCTAAACCAGTCATAGTTTTAAAGATACATTGCAGATAATGTTTATATTATGCAGTATTAGGGAACACTATTATAACTGTCATGTGCAATTTCCAATTCTTTTTCACCTGACTGTTATTCACAGCTGTGAAATTACATCCTGCTGCAAGTGTGACTAAAAGAATTTCATAGGTGTTTCCCAGTCACAAAATACAACTGGTTGATGTTTCATCTACAAATTAAACTAAAAACATCTTTTATCCAACAGCTTATTTATAAGTATTTTTTCAGGTCACTACATATTAAGCTGTTTGCAAGTATATTTCAGTGTTTTTTTTTTATCATCACACAAAATGACTGAACTCCGATCTTATTTTAAACACAGTCTTAAGAAAATTTTCTGGCAGTTTTGCCAAATTTTAAAACTTTTTTTGCACCCTTTTCAGTCATATTTGCTACAGTGCAAAAATTGCCAG---ATTTCACAACTC--GTTCATACTATTTACAATTAATACAAATGGAAGTAAAATAGTTTGCATCTTCCTGATATGTAACACACAAAATCTTTCTACATACTCTGTGGTCTTAAACTTGGTCCTGGCCCATATTGGGTATCTGCACTTGATTTCTGGGTGCCTTCGGTTGGTACATCTCCACCAGCTAATTTCGGGAATTCCTGAGGAAAAAATGGCGACTGCTGGCCCAAGAAGGTCCGTTCTTGACCACCATCCTCTTGGTTTGACGTAACACTGCTCCACGTTTTGCTTGTTGTAGGTGCAACTGTTGTGTAGTAGACTGGGTCTAACGGGACAGAAAGAAATAAAATACTCTCCTGAATAATTTCCAGTTTCTTGAACATCAATTTAATTACAACTAAGAAAAGGTTTTATGAAGTGCAACAAAATGGCTTTTACCTGCATTTTAAATAAATTATTTTTCATTTCAGTGCAAATCAGAAATCTAGAACTGATTACCAATCAGGG---AAAAAAAAAATGGTGTCAGTTCCACTGGAAAATTACTTAGCAAGGACAGAGGCAAGGGACATTTGACATTCATTCATTATCAGTTAATTTAATAATTTTTTTAACTGTATCTGGGATGTAAATTTGTTTTAGTTATTTTCGACTGAAGTTTCTGAAAATAAAACAAATTTACATGCCAGATACAACTAAAAAAAAATTTAACTGAATTTAAGAGGCATGTATTAAATAGGTTAAAATATAAGCCTATGAAATAATGATATTCAGTATAGTTTCACACCTGTGTACCAATGTTATTCAGGCTTAAATGGCATGCATTAAAATAACAGA
>APH_0136
AAATATGCAATGTTTTTTTTTTTTACGAGTGCAGCTGTGGTTACGTATCTGTTTATGACCAGTTTAATACTGTGTTGTGCAAGATCCTGGGTAATGCTAAAATTACCTTTAAATGCACAGTATTACGAAATAAAAGTCACACCTAAACCAGTCATAGTTTTAAAGATACATTGCAGATAATGTTTATATTATGCAGTATTAGGAAACACTATT----------------ATTTCCAATTCTTTTTCACCTGACTGTTATTCACAGCTGTGAAATTACATCCAGCTGCAAGTGTGACTAAAAGAATTTCATAGGTGTTTCCCAGTCACAAAATACAACTGGTTGATGTTTCATCTACAAATTAAACTAAAAACATCTTTTATCCAACAGCTTATTTATAAGTATTTTTTCAGGTCACTACATATTAAGCTGTTTGCAAGTATATTTCAGTGTTTGTTTTTTTTCATCACACAAAATGACTGAACTCTGATCTTATTTTAAACACTGTCTTAAGAAAATTTTCTGGCAGTTTTGCCAAATTTTAAAACTTTTTTTGCACCCTTTTCAGTCATATTTGCTACAGTGCAAAAATTGCTAGCTTATTTCACAACTCTGGTTCATACTATTTACAATTAATACAAATGGAAGTAAAATAGTTTTCATCTTCCTGATATGTAACACACAAAATCTTTCTACATACTCTGTGGTCTTAAACTTGGTCCTGGCCCATATTGGGTATCTGCACTTGATTTCTGGGTGCCTTCGGTTGGTACATCTCCACCAGCTAATTTCGGGAATTCCTGAGGAAAAAATGGCGACTGCTGGCCCAAGAAGGTCCGTTCTTGACCACCATCCTCTTGGTTTGACGTAACACTGCTCCACGTTTTGCTTGTTGTAGGTGCAACTGTTGTGTAGTAGACTGGGTCTAACGGGACAGAAAGAAATAAAATACTCTCCTGAATAATTTCCAGTTTCTTTAACATCAATTTAATTACAAGTAAGAAAAGCTTTTATGAAGTGCAACAAAATGGCTTTTACCTGCATTTTAAATAAATTATTTTTCATTTCAGTACAAATCAGAAATCTAGAACTGATTACCAATCAGGGAAAAAAAAAAAAATGGTGTCAGTTCCACTGGAAAATTACTTAGCAAGGACAGAGGCAAGGGACATTTGACATTCATTCATTATCAGTTAATTTAGTAATTTTTTTAACTGTATCTGGGATGTAAATTTGTTTTAGATATTTTCGACTGAAGTTTCTGAAAATAAAACAAATTTACATGCCAGATACAACTAAAAAAAAAA------------------------------------------AAGCCTATGAAATAATGATATTCAGTATAGTTTCACACCTGTGTACCAATGTTATTCAGGCTTAAATGGCATGCATTAAA---ACAGA
>APH_0683
AAATATGCAATGTTTTTTTTTTTTACGAGTGCAGCTGTGGTTACGTATCTGTTTATGACCAGTTTAATACTGTGTTGTGCAAGATCCTGGGTAATGCTAAAATTACCTTTAAATGCACAGTATTACGAAATAAAAGTCACACCTAAACCAGTCATAGTTTTAAAGATACATTGCAGATAATGTTTATATTATGCAGTATTAGGAAACACTATT----------------ATTTCCAATTCTTTTTCACCTGACTGTTATTCACAGCTGTGAAATTACATCCAGCTGCAAGTGTGACTAAAAGAATTTCATAGGTGTTTCCCAGTCACAAAATACAACTGGTTGATGTTTCATCTACAAATTAAACTAAAAACATCTTTTATCCAACAGCTTATTTATAAGTATTTTTTCAGGTCACTACATATTAAGCTGTTTGCAAGTATATTTCAGTGTTTGTTTTTTTTCATCACACAAAATGACTGAACTCTGATCTTATTTTAAACACTGTCTTAAGAAAATTTTCTGGCAGTTTTGCCAAATTTTAAAACTTTTTTTGCACCCTTTTCAGTCATATTTGCTACAGTGCAAAAATTGCCAGCTTATTTCACAACTCTGGTTCATACTATTTACAATTAATACAAATGGAAGTAAAATAGTTTTCATCTTCCTGATATGTAACACACAAAATCTTTCTACATACTCTGTGGTCTTAAACTTGGTCCTGGCCCATATTGGGTATCTGCACTTGATTTCTGGGTGCCTTCGGTTGGTACATCTCCACCAGCTAATTTCGGGAATTCCTGAGGAAAAAATGGCGACTGCTGGCCCAAGAAGGTCCGTTCTTGACCACCATCCTCTTGGTTTGACGTAACACTGCTCCACGTTTTGCTTGTTGTAGGTGCAACTGTTGTGTAGTAGACTGGGTCTAACGGGACAGAAAGAAATAAAATACTCTCCTGAATAATTTCCAGTTTCTTTAACATCAATTTAATTACAAGTAAGAAAAGCTTTTATGAAGTGCAACAAAATGGCTTTTACCTGCATTTTAAATAAATTATTTTTCATTTCAGTGCAAATCAGAAATCTAGAACTGATTACCAATCAGGG---AAAAAAAAAATGGTGTCAGTTCCACTGGAAAATTACTTAGCAAGGACAGAGGCAAGGGACATTTGACATTCATTCATTATCAGTTAATTTAGTAATTTTTTTAACTGTATCTGGGATGTAAATTTGTTTTAGATATTTTCGACTGAAGTTTCTGAAAATAAAACAAATTTACATGCCAGATACAACTAAAAAAAAAA------------------------------------------AAGCCTATGAAATAATGATATTCAGTATAGTTTCACACCTGTGTACCAATGTTATTCAGGCTTAAATGGCATGCATTAAA---ACAGA
>APH_3177
AAATATGCAATGTTTTTTTTTTTTACGAGTGCAGCTGTGGTTACGTATCTGTTTATGACCAGTTTAATACTGTGTTGTGCAAGATCCTGGGTAATGCTAAAATTACCTTTAAATGCACAGTATTACGAAATAAAAGTCACACCTAAACCAGTCATAGTTTTAAAGATACATTGCAGATAATGTTTATATTATGCAGTATTAGGAAACACTATT----------------ATTTCCAATTCTTTTTCACCTGACTGTTATTCACAGCTGTGAAATTACATCCAGCTGCAAGTGTGACTAAAAGAATTTCATAGGTGTTTCCCAGTCACAAAATACAACTGGTTGATGTTTCATCTACAAATTAAACTAAAAACATCTTTTATCCAACAGCTTATTTATAAGTATTTTTTCAGGTCACTACATATTAAGCTGTTTGCAAGTATATTTCAGTGTTTGTTTTTTTTCATCACACAAAATGACTGAACTCTGATCTTATTTTAAACACTGTCTTAAGAAAATTTTCTGGCAGTTTTGCCAAATTTTAAAACTTTTTTTGCACCCTTTTCAGTCATATTTGCTACAGTGCAAAAATTGCCAGCTTATTTCACAACTCTGGTTCATACTATTTACAATTAATACAAATGGAAGTAAAATAGTTTTCATCTTCCTGATATGTAACACACAAAATCTTTCTACATACTCTGTGGTCTTAAACTTGGTCCTGGCCCATATTGGGTATCTGCACTTGATTTCTGGGTGCCTTCGGTTGGTACATCTCCACCAGCTAATTTCGGGAATTCCTGAGGAAAAAATGGCGACTGCTGGCCCAAGAAGGTCCGTTCTTGACCACCATCCTCTTGGTTTGACGTAACACTGCTCCACGTTTTGCTTGTTGTAGGTGCAACTGTTGTGTAGTAGACTGGGTCTAACGGGACAGAAAGAAATAAAATACTCTCCTGAATAATTTCCAGTTTCTTTAACATCAATTTAATTACAAGTAAGAAAAGCTTTTATGAAGTGCAACAAAATGGCTTTTACCTGCATTTTAAATAAATTATTTTTCATTTCAGTGCAAATCAGAAATCTAGAACTGATTACCAATCAGGGAAAAAAAAAAAAATGGTGTCAGTTCCACTGGAAAATTACTTAGCAAGGACAGAGGCAAGGGACATTTGACATTCATTCATTATCAGTTAATTTAGTAATTTTTTTAACTGTATCTGGGATGTAAATTTGTTTTAGATATTTTCGACTGAAGTTTCTGAAAATAAAACAAATTTACATGCCAGATACAACTAAAAAAAAAA------------------------------------------AAGCCTATGAAATAATGATATTCAGTATAGTTTCACACCTGTGTACCAATGTTATTCAGGCTTAAATGGCATGCATTAAA---ACAGA
>APH_3191
-----------------------------------------------------------------------------------------------------------------------------------------------------------------------ACATTGCAGATAATGTTTATATTATGCAGTATTAGGAAACACTATT----------------ATTTCCAATTCTTTTTCACCTGACTGTTATTCACAGCTGTGAAATTACATCCAGCTGCAAGTGTGACTAAAAGAATTTCATAGGTGTTTCCCAGTCACAAAATACAACTGGTTGATGTTTCATCTACAAATTAAACTAAAAACATCTTTTATCCAACAGCTTATTTATAAGTATTTTTTCAGGTCACTACATATTAAGCTGTTTGCAAGTATATTTCAGTGTTTGTTTTTTTTCATCACACAAAATGACTGAACTCTGATCTTATTTTAAACACTGTCTTAAGAAAATTTTCTGGCAGTTTTGCCAAATTTTAAAACTTTTTTTGCACCCTTTTCAGTCATATTTGCTACAGTGCAAAAATTGCCAGCTTATTTCACAACTCTGGTTCATACTATTTACAATTAATACAAATGGAAGTAAAATAGTTTTCATCTTCCTGATATGTAACACACAAAATCTTTCTACATACTCTGTGGTCTTAAACTTGGTCCTGGCCCATATTGGGTATCTGCACTTGATTTCTGGGTGCCTTCGGTTGGTACATCTCCACCAGCTAATTTCGGGAATTCCTGAGGAAAAAATGGCGACTGCTGGCCCAAGAAGGTCCGTTCTTGACCACCATCCTCTTGGTTTGACGTAACACTGCTCCACGTTTTGCTTGTTGTAGGTGCAACTGTTGTGTAGTAGACTGGGTCTAACGGGACAGAAAGAAATAAAATACTCTCCTGAATAATTTCCAGTTTCTTTAACATCAATTTAATTACAAGTAAGAAAAGCTTTTATGAAGTGCAACAAAATGGCTTTTACCTGCATTTTAAATAAATTATTTTTCATTTCAGTGCAAATCAGAAATCTAGAACTGATTACCAATCAGGGAAAAAAAAAAAAATGGTGTCAGTTCCACTGGAAAATTACTTAGCAAGGACAGAGGCAAGGGACATTTGA---------------------------------------------------------------------------------------------------------------------------------------------------------------------------------------------------------------------------------------------------------------------
>APH_4005
-------------------TTTTTACGAGTGCAGCTGTGGTTACGTATCTGTTTATGACCAGTTTAATACTGTGTTGTGCAAGATCCTGGGTAATGCTAAAATTACCTTTAAATGCACAGTATCATGAAATAAAAGTCACACCTAAACCAGTCATAGTTTTAAAGATACATTGCAGAT-ATGTTTATATTATGCAGTATTAGGAAACACTATTATAACTGTCATGTGCAATTTCCAATTCTTTTTCACCTGACTGTTATTCACAGCTGTGAAATTACATCCTGCTGCAAGTGTGACTAAAAGAATTTCATAGGTGTTTCCCAGTCACAAAATACAACTGGTTGATGTTTCATCTACAAATTAAACTAAAAACATCTTTTATCCAACAGCTTATTTATAAGTATTTTTTCAGGTCACTACATATTAAGCTGTTTGCAAGTATATTTCAGTGTTTGTTTTTTTTCATCACACAAAATGACTGAACTCTGATCTTATTTTAAACACTGTCTTAAGAAAATTTTCTGGCAGTTTTGCCAAATTTTAAAACTTTTTTTGCACCCTTTTCAGTCATATTTGCTACAGTGCAAAAATTGCCAGCTTATTTCACAACTCTGGTTCATACTATTTACAATTAATACAAATGGAAGTAAAATAGTTTGCATCTTCCTGATATGTAACACACAAAATCTTTCTACATACTCTGTGGTCTTAAACTTGGTCCTGGCCCATATTGGGTATCTGCACTTGATTTCTGGGTGCCTTCGGTTGGTACATCTCCACCAGCTAATTTCGGGAATTCCTGAGGAAAAAATGGCGACTGCTGGCCCAAGAAGGTCCGTTCTTGACCACCATCCTCTTGGTTTGACGTAACACTGCTCCACGTTTTGCTTGTTGTAGGTGCAACTGTTGTGTAGTAGACTGGGTCTAACGGGACAGAAAGAAATAAAATACTCTCCTGAATAATTTCCAGTTTCTTGAACATCAATTTAATTACAAGTAAGAAAAGCTTTTATGAAGTGCAACAAAATGGCTTTTACCTGCATTTTAAATAAATTATTTTTCATTTCAGTGCAAATCAGAAATCTAGAACTGATTACCAATCAGGGAAAAAAAAAAAAATGGTGTCAGTTCCACTAAAAAATTACTTAGCAAGGACAGAGGCAAGGGACATTTGACATTCATTCATTATCAGTTAATTTAGTAATTTTTTTAACTGTATCTGGGATGTAAATTTGTTTTAGATATTTTCGACTGAAGTTTCTGAAAATAAAACACATTTACATGCCAGATACAACT-AAAAAAAAATTAACTGAACTTAAGAGGCATGTATTAAATAGGTTAAAATATAAGCCTATGAAATAATGATATTCAGTATAGTTTCACACCTGTGTACCAATGTTATTCAGGCTTAAATGGAATGCATTAAAATAACAGA
>APH_0772
-----------------------TATGAGTGCAGCTGTGGTTACGTATCTGTTTATGACCAGTTTAATACTGTGTTGTGCAAGATCCTGGGTAATGCTAAAATTACCTTTAAATGCACAGTATTATGAAATAAAAGTCACACCTAAACCAGTCATAGTTTTAAAGATACATTGCAGATAATGTTTATATTATGCAGTATTAGGAAACACTATTATAACTGTCATGTGCAATTTCCAATTCTTTTTCACCTGACTGTTATTCACAGCTGTGAAATTACATCCTGCTGCAAGTGTGACTAAAAGAATTTCATAGGTGTTTCCCAGTCACAAAATACAACTGGTTGATGTTTCATCTACAAATTAAACTAAAAACATCTTTTATCCAACAGCTTATTTATAAGTATTTTTTCAGGTCACTACATATTAAGCTGTTTGCAAGTATATTTCAGTGTTTGTTTTTTTTCATCACACAAAATGACTGAACTCTGATCTTATTTTAAACACTGTCTTAAGAAAATTTTCTGGCAGTTTTGCCAAATTTTAAAACTTTTTTTGCACCCTTTTCAGTCATATTTGCTACAGTGCAAAAATTGCCAGCTTATTTCACAACTCTGGTTCATACTATTTACAATTAATACAAATGGAAGTAAAATAGTTTGCATCTTCCTGATATGTAACACACAAAATCTTTCTACATACTCTGTGGTCTTAAACTTGGTCCTGGCCCATATTGGGTATCTGCACTTGATTTCTGGGTGCCTTCGGTTGGTACATCTCCACCAGCTAATTTCGGGAATTCCTGAGGAAAAAATGGCGACTGCTGGCCCAAGAAGGTCCGTTCTTGACCACCATCCTCTTGGTTTGACGTAACACTGCTCCACGTTTTGCTTGTTGTAGGTGCAACTGTTGTGTAGTAGACTGGGTCTAACGGGACAGAAAGAAATAAAATACTCTCCTGAATAATTTCCAGTTTCTTGAACATCAATTTAATTACAAGTAAGAAAAGCTTTTATGAAGTGCAACAAAATGGCTTTTACCTGCATTTTAAATAAATTATTTTTCATTTCAGTGCAAATCAGAAATCTAGAACTGATTACCAATCAGGGAAAAAAAAAAAAATGGTGTCAGTTCCACTAAAAAATTACTTAGCAAGGACAGAGGCAAGGGACATTTGACATTCATTCATTATCAGTTAATTTAGTAATT-TTTTAACTGTATCTGGGATGTAAATTTGTTTTAGATATTTTCGACTGAAGTTTCTGAAAATAAAACAAATTTACATGCCAAATACAACTAAAAAAAAAATTAACTGAACTTAAGAGGCATGTATTAAATAGGTTAAAATATAAGCCTATGAAATAATGATATTCAGTATAGTTTCACACCTGTGTACCAATGTTATTCAGGCTTAAATGGCATGCATTACAATAACAGA
