# Supplementary material for: ﻿Discovery of a new tarantula species from the Madrean Sky Islands and the first documented instance of syntopy between two montane endemics (Araneae, Theraphosidae, Aphonopelma): a case of prior mistaken identity
Source: Zookeys. 2024 Aug 16;1210:61–98. doi: 10.3897/zookeys.1210.125318 (PMC11344175; doi:10.3897/zookeys.1210.125318)
Supplement: Supplementary material 8 — Phylogenomics files [file zookeys-1210-061_article-125318__-s008.zip › Suppl8/individual_UCE_loci/sl_realigned_uce_2001249.fas]

>APH_0880
AGCAAACAAAGGAAATAAAAATCTAGACCACTTACTGCCTTTCTGCGATGATTGTCTTTGATGCCTCATCCAACCTTAGCTGCAACATGGCCACTTTCTGCTCCACTAGCTCTGGTGGTGGGCTACTGAAGTCATCGATGCTTTTCTGAGAAGTCCTACTGACTTTTCGTTCATTGGCAGTGGGAACTGTATTTACAGAATTACCTTCTTTGTCTCGCTGAGTGAGCAGTCTGTCTAAAAACTGTAAGTCCTTACTAGCTTGCTCCCCTACATGCACAACATCATGTGCTTCTATCACACTTGAAGTAATATCTGAAGTTTTATTTGAAAGAAATTCTAAAGTTAAGGGTTTTAATCCTAGGGGAGATGAGGCTTCTGCAGTTTCTGAGGGTTTTTCCCCAGGACCAAAGTCTCTCTCAGCAACAACTCTCTCTGTCTGTCCACTCATAAAACTGAGTTCATCTTTCTTTTCATCACAGTAGTCATCTTTACTAGACAACAGCTGAAACTCTTTTCTCAGCTTATCCAACTCTGTACGTAAGTCATCTTTCTCACGCTTCAGGGTGTTGCATTCTTTTGCAGCTAATTCTAACTTCCCTCGTAGCAGTCTGGACTCCTCGCGGGCTTTATTCCTCTCCGTTCGTACCTTGCTCCACTTTTCACGCCAGTTGGCTGTGCAGTCAGACCACCAGCGCATGGTCTTCTCCATTTGTGCCGCCCGCGCTCGGGCTTCCTCGAGTTCCCGCAGACGCAGCTCTTCTTTGGCATCCCATTCAGGGTCATAGCTATGGTGGTGGTGGTGGTGGGAAGGAGCAGACTGTTGGGAAATGTCACTAGACATGTTTCCATGCTCCGACCACTGAGAAAGACTACTGCTCACATGGCGACGGACGGAGCTCGCAGTTGATCCAGCATGAGACATTGTCACTTCATACCTACATAAATTGGAAAAGAAAACATCGGTATCAGAGAATACAAGTACATACATATAACACATGAAGAACCAGCAGACTCAAGTACTGATGTTTTACCAATAATCAAAACTACAACAGAAATGATCACTGAAAATAGCAATAAAGGAGCACCACATAACCCAAGGATTATTTGGAAGTTTACTTTTGAGCTGTTTTTGGCATGTTGCATATCACTTCATGCTTTCAGAAAACATGTAAGCTTCTGAAAACATAAAATAATAATATATAACATGCCAAAAAAAAGCTCAAACATAAACTTCCAAATCAACTAAGTATAAGGCATGTATTTGATCAAAAGTAGGTTAAATTTGATAAAACTTGTGAATGAACATAATCCAAGGAATTTTCAACATTCACCCATACTTCAATGAGTAAAGTAGCAACCGCTTATGTTAGACACACTGACAGACACTGCCTACACTGAAAGACC-TTAAGAGTCACAGTGGAATACCATATGTAGTAGGGCCTGATGATTAAAAACAACATGATGTCCTTACATGGGATCCTCTTCTGCTGAACAGTGCTGTAAGACTAAACCAGCTG--------------------------------------------
>APH_0717
-----------------------------------------------------------------------------------------------------------------------GGGCTACTGAAGTCATCGATGCTTTTCTGAGAAGTCCTAATGACTTTTCGTTCATTGGCAGTGGGAACTGTATTTACAGAATTACCTTCTTTGTCTCGCTGAGTGAGCAGTCTGTCTAAAAACTGTAAGTCCTTACTAGCTTGCTCCCCTACATGCACAACATCATGTGCTTCTATCACACTTGAAGTAATATCTGAAGTTTTATTTGAAAGAAATTCTAAAGTTAAGGGTTTTAATCCTAGGGGAGATGAGGCTTCTGCAGTTTCTGAGGGTTTTTCCCCAGGACCAAAGTCTCTCTCAGCAACAACTCTCTCTGTCTGTCCACTCATAAAACTGAGTTCATCTTTCTTTTCATCACAGTAGTCATCTTTACTAGACAACAGCTGAAACTCTTTTCTCAGCTTATCCAACTCTGTACGTAAGTCATCTTTCTCACGCTTCAGGGTGTTGCATTCTTTTGCAGCTAATTCTAACTTCCCTCGTAGCAGTCTGGACTCCTCGCGGGCTTTATTCCTCTCCGTTCGTACCTTGCTCCACTTTTCACGCCAGTTGGCTGTGCAGTCAGACCACCAGCGCATGGTCTTCTCCATTTGTGCCGCCCGCGCTCGGGCTTCCTCGAGTTCCCGCAGACGCAGCTCTTCTTTGGCATCCCATTCAGGGTCATAGCTATGGTGGTGGTGGTGGTGGGAAGGAGCAGACTGTTGGGAAATGTCACTAGACATGTCTCCATGCTCCGACCACTGAGAAAGACTACTGCTCACATGGCGACGGACGGAGCTCGCAGTTGATCCAGCATGAGACATTGTCACTTCATACCTACATAAATTGGAAAAGAAAACATCGGTATCAGAGAATACAAGTACATACATATAACACATGAAGAACCAGCAGACTCAAGTACTGATGTTTTACCAATAATCAAAACTACAACAGAAATGATCACTGAAAATAGCAATAAAGGAGCACCACATAACCCAAGGATTATTTGGAAGTTTACTTTTGAGCTGTTTTTGGCATGTTGCATATCACTTCATGCTTTCAGAAAACATGTAAGCTTCTGAAAACATAAAATAATAATATATAACATGCCAAAAAAAAGCTCAAACATAAACTTCCAAATCAACTAAGTATAAGGCATGTATTTGATCAAAAGTAGGTTAAATTTGATAAAACCTGTGAATGAACATAATCCAAGGAATTTTCAACATTCACCCATACTTCAATGAGTAAAGTAGCAACCGCTTATGTTAGACACACTGACAGACACTGCC----------------------------------------------------------------------------------------------------------------------------------------------------------------------------
>APH_3188
--------------------------------------------GCGATGATTGTCTTTGATGCCTCATCCAACCTTAGCTGCAACATGGCCACTTTCTGCTCCACTAGCTCTGGTGGTGGGCTACTGAAGTCATCGATGCTTTTCTGAGAAGTCCTACTGACTTTTCGTTCATTGGCAGTGGGAACTGTATTTACAGAATTACCTTCTTTGTCTCGCTGAGTGAGCAGTCTGTCTAAAAACTGTAAGTCCTTACTAGCTTGCTCCCCTACATGCACAACATCATGTGCTTCTATCACACTTGAAGTAATATCTGAAGTTTTATTTGAAAGAAATTCTAAAGTTAAGGGTTTTAATCCTAGGGGAGATGAGGCTTCTGCAGTTTCTGAGGGTTTTTCCCCAGGACCAAAGTCTCTCTCAGCAACAACTCTCTCTGTCTGTCCACTCATAAAACTGAGTTCATCTTTCTTTTCATCACAGTAGTCATCTTTACTAGACAACAGCTGAAACTCTTTTCTCAGCTTATCCAACTCTGTACGTAAGTCATCTTTCTCACGCTTCAGGGTGTTGCATTCTTTTGCAGCTAATTCTAACTTCCCTCGTAGCAGTCTGGACTCCTCGCGGGCTTTATTCCTCTCCGTTCGTACCTTGCTCCACTTTTCACGCCAGTTGGCTGTGCAGTCAGACCACCAGCGCATGGTCTTCTCCATTTGTGCCGCCCGCGCTCGGGCTTCCTCGAGTTCCCGCAGACGCAGCTCTTCTTTGGCATCCCATTCAGGGTCATAGCTATGGTGGTGGTGGTGGTGGGAAGAAGCAGACTGTTGGGAAATGTCACTAGACATGTCTCCATGCTCCGACCACTGAGAAAGACTACTGCTCACATGGCGACGGACGGAGCTCGCAGTTGATCCAGCATGAGACATTGTCACTTCATACCTACATAAATTGGAAAAGAAAACATCGGTATCAGAGAATACAAGTACATACATATAACACATGAAGAACCAGCAGACTCAAGTACTGATGTTTTACCAATAATCAAAACTACAACAGAAATGATCACTGAAAATAGCAATAAAGGAGCACCACATAACCCAAGGATTATTTGGAAGTTTACTTTTGAGCTGTTTTTGGCATGTTGCATATCACTTCATGCTTTCAGAAAACATGTAAGCTTCTGAAAACATAAAATAATAATATATAACATGCCAAAAAAAAGCTCAAACATAAACTTCCAAATCAACTAAGTATAAGGCATGTATTTGATCAAAAGTAGGTTAAATTTGATAAAACCTGTGAATGAACATAATCCAAGGAATTTTCAACATTCACCCATACTTCAATGAGTAAAGTAGCAACCGCTTATGTTAGACACACTGACAGACACTGCCTACACTGAAAGACC-TTAAGAGTCACAGTGGAATACCATATGTAGTAGGGCCTGATGATTAAAAACAACATGATGTCCTTACATGGGATCCTCTTCTGCTGAACAGTGCTGTAAGACTAAACCAGCTGAAATTTACAGGAGACTG---------------------------
>APH_0674
AGCAAACAAAGGAAATAAAAATCTAGACCACTTACTGCCTTTCTGCGATGATTGTCTTTGATGCCTCATCCAACCTTAGCTGCAACATGGCCACTTTCTGCTCCACTAGCTCTGGTGGTGGGCTACTGAAGTCATCGATGCTTTTCTGAGAAGTCCTACTGACTTTTCGTTCATTGGCAGTGGGAACTGTATTTACAGAATTACCTTCTTTGTCTCGCTGAGTGAGCAGTCTGTCTAAAAACTGTAAGTCCTTACTAGCTTGCTCCCCTACATGCACAACATCATGTGCTTCTATCACACTTGAAGTAATATCTGAAGTTTTATTTGAAAGAAATTCTAAAGTTAAGGGTTTTAATCCTAGGGGAGATGAGGCTTCTGCAGTTTCTGAGGGTTTTTCCCCAGGACCAAAGTCTCTCTCAGCAACAACTCTCTCTGTCTGTCCACTCATAAAACTGAGTTCATCTTTCTTTTCATCACAGTAGTCATCTTTACTAGACAACAGCTGAAACTCTTTTCTCAGCTTATCCAACTCTGTACGTAAGTCATCTTTCTCACGCTTCAGGGTGTTGCATTCTTTTGCAGCTAATTCTAACTTCCCTCGTAGCAGTCTGGACTCCTCGCGGGCTTTATTCCTCTCCGTTCGTACCTTGCTCCACTTTTCACGCCAGTTGGCTGTGCAGTCAGACCACCAGCGCATGGTCTTCTCCATTTGTGCCGCCCGCGCTCGGGCTTCCTCGAGTTCCCGCAGACGCAGCTCTTCTTTGGCATCCCATTCAGGGTCATAGCTATGGTGGTGGTGGTGGTGGGAAGGAGCAGACTGTTGGGAAATGTCACTAGACATGTCTCCATGCTCCGACCACTGAGAAAGACTACTGCTCACATGGCGACGGACGGAGCTCGCAGTTGATCCAGCATGAGACATTGTCACTTCATACCTACATAAATTGGAAAAGAAAACATCGGTATCAGAGAATACAAGTACATACATATAACACATGAAGAACCAGCAGACTCAAGTACTGATGTTTTACCAATAATCAAAACTACAACAGAAATGATCACTGAAAATAGCAATAAAGGAGCACCACATAACCCAAGGATTATTTGGAAGTTTACTTTTGAGCTGTTTTTGGCATGTTGCATATCACTTCATGCTTTCAGAAAACATGTAAGCTTCTGAAAACATAAAATAATAATATATAACATGCCAAAAAAAAGCTCAAACATAAACTTCCAAATCAACTAAGTATAAGGCATGTATTTGATCAAAAGTAGGTTAAATTTGATAAAACCTGTGAATGAACATAATCCAAGGAATTTTCAACATTCACCCATACTTCAATGAGTAAAGTAGCAACCGCTTATGTTAGACACACTGACAGACACTGCCTACACTGAAAGACC-TTAAGAGTCACAGTGGAATACCATATGTAGTAGGGCCTGATGATTAAAAACAACATGATGTCCTTACATGGGATCCTCTTCTGCTGAACAGTGCTGTAAGACTAAACCAGCTGAAATTTACAGGAGATTGAACTGTCATTTATAGTAGAACACCTTT
>APH_0186
AGCAAACAAAGGAAATAAAAATCTAGACCACTTACTGCCTTTCTGCGATGATTGTCTTTGATGCCTCATCCAACCTTAGCTGCAACATGGCCACTTTCTGCTCCACTAGCTCTGGTGGTGGGCTACTGAAGTCATCGATGCTTTTCTGAGAAGTCCTACTGACTTTTCGTTCATTGGCAGTGGGAACTGTATTTACAGAATTACCTTCTTTGTCTCGCTGAGTGAGCAGTCTGTCTAAAAACTGTAAGTCCTTACTAGCTTGCTCCCCTACATGCACAACATCATGTGCTTCTATCACACTTGAAGTAATATCTGAAGTTTTATTTGAAAGAAATTCTAAAGTTAAGGGTTTTAATCCTAGGGGAGATGAGGCTTCTGCAGTTTCTGAGGGTTTTTCCCCAGGACCAAAGTCTCTCTCAGCAACAACTCTCTCTGTCTGTCCACTCATAAAACTGAGTTCATCTTTCTTTTCATCACAGTAGTCATCTTTACTAGACAACAGCTGAAACTCTTTTCTCAGCTTATCCAACTCTGTACGTAAGTCATCTTTCTCACGCTTCAGGGTGTTGCATTCTTTTGCAGCTAATTCTAACTTCCCTCGTAGCAGTCTGGACTCCTCGCGGGCTTTATTCCTCTCCGTTCGTACCTTGCTCCACTTTTCACGCCAGTTGGCTGTGCAGTCAGACCACCAGCGCATGGTCTTCTCCATTTGTGCCGCCCGCGCTCGGGCTTCCTCGAGTTCCCGCAGACGCAGCTCTTCTTTGGCATCCCATTCAGGGTCATAGCTATGGTGGTGGTGGTGGTGGGAAGGAGCAGACTGTTGGGAAATGTCACTAGACATGTCTCCATGCTCCGACCACTGAGAAAGACTACTGCTCACATGGCGACGGACGGAGCTCGCAGTTGATCCAGCATGAGACATTGTCACTTCATACCTACATAAATTGGAAAAGAAAACATCGGTATCAGAGAATACAAGTACATACATATAACACATGAAGAACCAGCAGACTCAAGTACTGATGTTTTACCAATAATCAAAACTACAACAGAAATGATCACTGAAAATAGCAATAAAGGAGCACCACATAACCCAAGGATTATTTGGAAGTTTACTTTTGAGCTGTTTTTGGCATGTTGCATATCACTTCATGCTTTCAGAAAACATGTAAGCTTCTGAAAACATAAAATAATAATATATAACATGCCAAAAAAAAGCTCAAACATAAACTTCCAAATCAACTAAGTATAAGGCATGTATTTGATCAAAAGTAGGTTAAATTTGATAAAACCTGTGAATGAACATAATCCAAGGAATTTTCAACATTCACCCATACTTCAATGAGTAAAGTAGCAACCGCTTATGTTAGACACACTGACAGACACTGCCTACACTGAAAGACC-TTAAGAGTCACAGTGGAATACCATATGTAGTAGGGCCTGATGATTAAAAACAACATGATGTCCTTACATGGGATCCTCTTCTGCTGAACAGTGCTGTAAGACTAAACCAGCTGAAATTTACAGGAGATTGAACTGTCATTTATAGTAGAACACCTTT
>APH_0185
AGCAAACAAAGGAAATAAAAATCTAGACCACTTACTGCCTTTCTGCGATGATTGTCTTTGATGCCTCATCCAACCTTAGCTGCAACATGGCCACTTTCTGCTCCACTAGCTCTGGTGGTGGGCTACTGAAGTCATCGATGCTTTTCTGAGAAGTCCTACTGACTTTTCGTTCATTGGCAGTGGGAACTGTATTTACAGAATTACCTTCTTTGTCTCGCTGAGTGAGCAGTCTGTCTAAAAACTGTAAGTCCTTACTAGCTTGCTCCCCTACATGCACAACATCATGTGCTTCTATCACACTTGAAGTAATATCTGAAGTTTTATTTGAAAGAAATTCTAAAGTTAAGGGTTTTAATCCTAGGGGAGATGAGGCTTCTGCAGTTTCTGAGGGTTTTTCCCCAGGACCAAAGTCTCTCTCAGCAACAACTCTCTCTGTCTGTCCACTCATAAAACTGAGTTCATCTTTCTTTTCATCACAGTAGTCATCTTTACTAGACAACAGCTGAAACTCTTTTCTCAGCTTATCCAACTCTGTACGTAAGTCATCTTTCTCACGCTTCAGGGTGTTGCATTCTTTTGCAGCTAATTCTAACTTCCCTCGTAGCAGTCTGGACTCCTCGCGGGCTTTATTCCTCTCCGTTCGTACCTTGCTCCACTTTTCACGCCAGTTGGCTGTGCAGTCAGACCACCAGCGCATGGTCTTCTCCATTTGTGCCGCCCGCGCTCGGGCTTCCTCGAGTTCCCGCAGACGCAGCTCTTCTTTGGCATCCCATTCAGGGTCATAGCTATGGTGGTGGTGGTGGTGGGAAGAAGCAGACTGTTGGGAAATGTCACTAGACATGTCTCCATGCTCCGACCACTGAGAAAGACTACTGCTCACATGGCGACGGACGGAGCTCGCAGTTGATCCAGCATGAGACATTGTCACTTCATACCTACATAAATTGGAAAAGAAAACATCGGTATCAGAGAATACAAGTACATACATATAACACATGAAGAACCAGCAGACTCAAGTACTGATGTTTTACCAATAATCAAAACTACAACAGAAATGATCACTGAAAATAGCAATAAAGGAGCACCACATAACCCAAGGATTATTTGGAAGTTTACTTTTGAGCTGTTTTTGGCATGTTGCATATCACTTCATGCTTTCAGAAAACATGTAAGCTTCTGAAAACATAAAATAATAATATATAACATGCCAAAAAAAAGCTCAAACATAAACTTCCAAATCAACTAAGTATAAGGCATGTATTTGATCAAAAGTAGGTTAAATTTGATAAAACCTGTGAATGAACATAATCCAAGGAATTTTCAACATTCACCCATACTTCAATGAGTAAAGTAGCAACCGCTTATGTTAGACACACTGACAGACACTGCCTACACTGAAAGACC-TTAAGAGTCACAGTGGAATACCATATGTAGTAGGGCCTGATGATTAAAAACAACATGATGTCCTTACATGGGATCCTCTTCTGCTGAACAGTGCTGTAAGACTAAACCAGCTGAAATTTACAGGAGATTGAACTGTCATTTATAGTAGAACACCTTT
>APH_4024
AGCAAACAAAGGAAATAAAAATCTAGACCACTTACTGCCTTTCTGCGATGATTGTCTTTGATGCCTCATCCAACCTTAGCTGCAACATGGCCACTTTCTGCTCCACTAGCTCTGGTGGTGGGCTACTGAAGTCATCGATGCTTTTCTGAGAAGTCCTACTGACTTTTCGTTCATTGGCAGTGGGAACTGTATTTACAGAATTACCTTCTTTGTCTCGCTGAGTGAGCAGTCTGTCTAAAAACTGTAAGTCCTTACTAGCTTGCTCCCCTACATGCACAACATCGTGTGCTTCTATCACACTTGAAGTAATATCTGAAGTTTTATTTGAAAGAAATTCTAAAGTTAAGGGTTTTAATCCTAGGGGAGACGAGGCTTCTGCAGTTTCTGAGGGTTTTTCCCCAGGACCAAAGTCTCTCTCAGCAACAACTCTCTCTGTCTGTCCACTCATGAAACTGAGTTCATCTTTCTTTTCATCACAGTAGTCATCTTTACTAGACAACAGATGAAACTCTTTTCTCAGCTTATCCAACTCTGTACGTAAGTCATCTTTCTCACGCTTCAGGGTGTTGCATTCTTTTGCAGCTAATTCTAACTTCCCTCGTAGCAGTCTGGACTCCTCGCGGGCTTTATTCCTCTCCGTTCGTACCTTGCTCCACTTTTCACGCCAGTTGGCTGTGCAGTCAGACCACCAGCGCATGGTCTTCTCCATTTGTGCCGCCCGCGCTCGGGCTTCCTCGAGTTCCCGCAGACGCAGCTCTTCTTTGGCATCCCATTCAGGGTCATAGCTATGGTGGTGGTGGTGGTGGGAAGGAGCAGACTGTTGGGAAATGTCACTAGACATGTCTCCATGCTCCGACCACTGAGAAAGACTACTGCTCACATGGCGACGGACGGAGCTCGCAGTTGATCCAGCATGAGACATTGTCACTTCATACCTACATAAATTGGAAAAGAAAACATCGGTATCAGAGAATACAAGTACATACATATAACACATGAAGAACCAGCAGACTCAAGTACTGATGTTTTACCAATAATCAAAACTACAACAGAAATGATCACTGAAAATAGCAATAAAGGAGCACCACATAACCCAAGGATTATTTGGAAGTTTACTTTTGAGCTGTTTTTGGCATGTTGCATATCACTTCATGCTTTCAGAAAACATGTAAGCTTCTGAAAACATAAAATGATAATATATAACATGCCAAAAAAAAGCTCAAACATAAACTTCCAAATCAACTAAGTGTAAGGCATGTATTTGATCAAAAGTAGGTTAAATTTGATAAAACTTGTGAATGAACATAATCCAAGGAAGGTTCAACATTCACCCATACTTCAGTGAGTAAAGTAGCAACCACTTATGTTAGACACACTGACAGACACTGCCTACACTGAAAGACCTTTATGAGTCACAGTGGAATACCATATGTAGTAGGGCCTGATGATTAAAAACAACATGGTGTCCTTACATGGGATCCTCTTCTGCTGAACAGTGCTGTAAGACTAAACCAGCTGAAATTTACAGGAGACTGAACTGTCATTTGTAGTAGAACACCTTT
>APH_4005
AGCAAACAAAGGAAATAAAAATCTAGACCACTTACTGCCTTTCTGCGATGATTGTCTTTGATGCCTCATCCAACCTTAGCTGCAACATGGCCACTTTCTGCTCCACTAGCTCTGGTGGTGGGCTACTGAAGTCATCGATGCTTTTCTGAGAAGTCCTACTGACTTTTCGTTCATTGGCAGTGGGAACTGTATTTACAGAATTACCTTCTTTGTCTCGCTGAGTGAGCAGTCTGTCTAAAAACTGTAAGTCCTTACTAGCTTGCTCCCCTACATGCACAACATCGTGTGCTTCTATCACACTTGAAGTAATATCTGAAGTTTTATTTGAAAGAAATTCTAAAGTTAAGGGTTTTAATCCTAGGGGAGACGAGGCTTCTGCAGTTTCTGAGGGTTTTTCCCCAGGACCAAAGTCTCTCTCAGCAACAACTCTCTCTGTCTGTCCACTCATGAAACTGAGTTCATCTTTCTTTTCATCACAGTAGTCATCTTTACTAGACAACAGATGAAACTCTTTTCTCAGCTTATCCAACTCTGTACGTAAGTCATCTTTCTCACGCTTCAGGGTGTTGCATTCTTTTGCAGCTAATTCTAACTTCCCTCGTAGCAGTCTGGACTCCTCGCGGGCTTTATTCCTCTCCGTTCGTACCTTGCTCCACTTTTCACGCCAGTTAGCTGTGCAGTCAGACCACCAGCGCATGGTCTTCTCCATTTGTGCCGCCCGCGCTCGGGCTTCCTCGAGTTCCCGCAGACGCAGCTCTTCTTTGGCATCCCATTCAGGGTCATAGCTATGGTGGTGGTGGTGGTGGGAAGGAGCAGACTGTTGGGAAATGTCACTAGACATGTCTCCATGCTCCGACCACTGAGAAAGACTACTGCTCACATGGCGACGGACGGAGCTCGCAGTTGATCCAGCATGAGACATTGTCACTTCATACCTACATAAATTGGAAAAGAAAACATCGGTATCAGAGAATACAAGTACATACATATAACACATGAAGAACCAGCAGACTCAAGTACTGATGTTTTACCAATAATCAAAACTACAACAGAAATGATCACTGAAAATAGCAATAAAGGAGCACCACATAACCCAAGGATTATTTGGAAGTTTACTTTTGAGCTGTTTTTGGCATGTTGCATATCACTTCATGCTTTCAGAAAACATGTAAGCTTCTGAAAACATAAAATGATAATATATAACATGCCAAAAAAAAGCTCAAACATAAACTTCCAAATCAACTAAGTGTAAGGCATGTATTTGATCAAAAGTAGGTTAAATTTGATAAAACTTGTGAATGAACATAATCCAAGGAAGGTTCAACATTCACCCATACTTCAGTGAGTAAAGTAGCAACCACTTATGTTAGACACACTGACAGACACTGCCTACACTGAAAGACCTTTAAGAGTCACACTGGAATACCATATGTAGTAGGGCCTGATGATTAAAAACAACATGGTGTCCTTACATGGGATCCTCTTCTGCTGAACAGTGCTGTAAGACTAAACCAGCTGAAATTTACAGGAGACTGAACTGTCATTTGTAGTAGAACACCTTT
>APH_5003
---------------------------------------------------------------CCTCATCCAACCTTAGCTGCAACATGGCCACTTTCTGCTCCACTAGCTCTGGTGGTGGGCTACTGAAGTCATCGATGCTTTTCTGAGAAGTCCTACTGACTTTTCGTTCATTGGCAGTGGGAACTGTATTTACAGAATTACCTTCTTTGTCTCGCTGAGTGAGCAGTCTGTCTAAAAACTGTAAGTCCTTACTAGCTTGCTCCCCTACATGCACAACATCGTGTGCTTCTATCACACTTGAAGTAATATCTGAAGTTTTATTTGAAAGAAATTCTAAAGTTAAGGGTTTTAATCCTAGGGGAGACGAGGCTTCTGCAGTTTCTGAGGGTTTTTCCCCAGGACCAAAGTCTCTCTCAGCAACAACTCTCTCTGTCTGTCCACTCATGAAACTGAGTTCATCTTTCTTTTCATCACAGTAGTCATCTTTACTAGACAACAGATGAAACTCTTTTCTCAGCTTATCCAACTCTGTACGTAAGTCATCTTTCTCACGCTTCAGGGTGTTGCATTCTTTTGCAGCTAATTCTAACTTCCCTCGTAGCAGTCTGGACTCCTCGCGGGCTTTATTCCTCTCCGTTCGTACCTTGCTCCACTTTTCACGCCAGTTAGCTGTGCAGTCAGACCACCAGCGCATGGTCTTCTCCATTTGTGCCGCCCGCGCTCGGGCTTCCTCGAGTTCCCGCAGACGCAGCTCTTCTTTGGCATCCCATTCAGGGTCATAGCTATGGTGGTGGTGGTGGTGGGAAGGAGCAGACTGTTGGGAAATGTCACTAGACATGTCTCCATGCTCCGACCACTGAGAAAGACTACTGCTCACATGGCGACGGACGGAGCTCGCAGTTGATCCAGCATGAGACATTGTCACTTCATACCTACATAAATTGGAAAAGAAAACATCGGTATCAGAGAATACAAGTACATACATATAACACATGAAGAACCAGCAGACTCAAGTACTGATGTTTTACCAATAATCAAAACTACAACAGAAATGATCACTGAAAATAGCAATAAAGGAGCACCACATAACCCAAGGATTATTTGGAAGTTTACTTTTGAGCTGTTTTTGGCATGTTGCATATCACTTCATGCTTTCAGAAAACATGTAAGCTTCTGAAAACATAAAATGATAATATATAACATGCCAAAAAAAAGCTCAAACATAAACTTCCAAATCAACTAAGTGTAAGGCATGTATTTGATCAAAAGTAGGTTAAATTTGATAAAACTTGTGAATGAACATAATCCAAGGAAGGTTCAACATTCACCCATACTTCAGTGAGTAAAGTAGCAACCACTTATGTTAGACACACTGACAGACACTGCCTACACTGAAAGACCTTTAAGAGTCACACTGGAATACCATATGTAGTAGGGCCTGATGATTAAAAACAACATGGTGTCCTTACATGGGATCCTCTTCTGCTGAACAGTGCTG-------------------------------------------------------------
>APH_1535
-----------------------------------------------------------------------------------------------------------------------------CTGAAGTCATCGATGCTTTTCTGAGAAGTCCTACTGACTTTTCGTTCATTGGCAGTGGGAACTGTATTTACAGAATTACCTTCTTTGTCTCGCTGAGTGAGCAGTCTGTCTAAAAACTGTAAGTCCTTACTAGCTTGCTCCCCTACATGCACAACATCGTGTGCTTCTATCACACTTGAAGTAATATCTGAAGTTTTATTTGAAAGAAATTCTAAAGTTAAGGGTTTTAATCCTAGGGGAGACGAGGCTTCTGCAGTTTCTGAGGGTTTTTCCCCAGGACCAAAGTCTCTCTCAGCAACAACTCTCTCTGTCTGTCCACTCATAAAACTGAGTTCATCTTTCTTTTCATCACAGTAGTCATCTTTACTAGACAACAGATGAAACTCTTTTCTCAGCTTATCCAACTCTGTACGTAAGTCATCTTTCTCACGCTTCAGGGTGTTGCATTCTTTTGCAGCTAATTCTAACTTCCCTCGTAGCAGTCTGGACTCCTCGCGGGCTTTATTCCTCTCCGTTCGTACCTTGCTCCACTTTTCACGCCAGTTGGCTGTGCAGTCAGACCACCAGCGCATGGTCTTCTCCATTTGTGCCGCCCGCGCTCGGGCTTCCTCGAGTTCCCGCAGACGCAGCTCTTCTTTGGCATCCCATTCAGGGTCATAGCTATGGTGGTGGTGGTGGTGGGAAGGAGCAGACTGTTGGGAAATGTCACTAGACATGTCTCCATGCTCCGACCACTGAGAAAGACTACTGCTCACATGGCGACGGACGGAGCTCGCAGTTGATCCAGCATGAGACATTGTCACTTCATACCTACATAAATTGGAAAAGAAAACATCGGTATCAGAGAATACAAGTACATACATATAACACATGAAGAACCAGCAGACTCAAGTACTAATGTTTTACCAATAATCAAAACTACAACAGAAATGATCACTGAAAATAGCAATAAAGGAGCACCACACAACCCAAGGATTATTTGGAAGTTTACTTTTGAGCTGTTTTTGGCATGTTGCATATCACTTCATGCTTTCAGAAAACATGTAAGCTTCTGAAAACATAAAATAATAATATATAACATGCCAAAAAAAAGCTCAAACATAAACTTCCAAATCAACTAAGTATAAGGCATGTATTTGATCAAAAGTAGGTTAAATTTGATAAAACTTGTGAATGAACATAATCCAAGGAAGGTTCAACATTCACCCATACTTCAGTGAGTAAAGTAGCAACCACTTATGTTAGACACACTGACAGACACTGCCTACACTGAAAGACCTTTATGAGTCACAGTGGAATACCATATGTAGTAGGGCCTGATGATTAAAAACAACATGGTGTCCTTACATGGGATCCTCTTCTGCTGAACAGTGCTGTAAGACTAAACCAGCTGAAATTTACAGGAGACTGAACTGTCATTTGTAGTAGAACACCTTT
>APH_0772
-------------------------------------CCTTTCTGCGATGATTGTCTTTGATGCCTCATCCAACCTTAGCTGCAACATGGCCACTTTCTGCTCCACTAGCTCTGGTGGTGGGCTACTGAAGTCATCGATGCTTTTCTGAGAAGTCCTACTGACTTTTCGTTCATTGGCAGTGGGAACTGTATTTACAGAATTACCTTCTTTGTCTCGCTGAGTGAGCAGTCTGTCTAAAAACTGTAAGTCCTTACTAGCTTGCTCCCCTACATGCACAACATCGTGTGCTTCTATCACACTTGAAGTAATATCTGAAGTTTTATTTGAAAGAAATTCTAAAGTTAAGGGTTTTAATCCTAGGGGAGACGAGGCTTCTGCAGTTTCTGAGGGTTTTTCCCCAGGACCAAAGTCTCTCTCAGCAACAACTCTCTCTGTCTGTCCACTCATAAAACTGAGTTCATCTTTCTTTTCATCACAGTAGTCATCTTTACTAGACAACAGATGAAACTCTTTTCTCAGCTTATCCAACTCTGTACGTAAGTCATCTTTCTCACGCTTCAGGGTGTTGCATTCTTTTGCAGCTAATTCTAACTTCCCTCGTAGCAGTCTGGACTCCTCGCGGGCTTTATTCCTCTCCGTTCGTACCTTGCTCCACTTTTCACGCCAGTTGGCTGTGCAGTCAGACCACCAGCGCATGGTCTTCTCCATTTGTGCCGCCCGCGCTCGGGCTTCCTCGAGTTCCCGCAGACGCAGCTCTTCTTTGGCATCCCATTCAGGGTCATAGCTATGGTGGTGGTGGTGGTGGGAAGGAGCAGACTGTTGGGAAATGTCACTAGACATGTCTCCATGCTCCGACCACTGAGAAAGACTACTGCTCACATGGCGACGGACGGAGCTCGCAGTTGATCCAGCATGAGACATTGTCACTTCATACCTACATAAATTGGAAAAGAAAACATCGGTATCAGAGAATACAAGTACATACATATAACACATGAAGAACCAGCAGACTCAAGTACTGATGTTTTACCAATAATCAAAACTACAACAGAAATGATCACTGAAAATAGCAATAAAGGAGCACCACACAACCCAAGGATTATTTGGAAGTTTACTTTTGAGCTGTTTTTGGCATGTTGCATATCACTTCATGCTTTCAGAAAACATGTAAGCTTCTGAAAACATAAAATAATAATATATAACATGCCAAAAAAAAGCTCAAACATAAACTTCCAAATCAACTAAGTATAAGGCATGTATTTGATCAAAAGTAGGTTAAATTTGATAAAACTTGTGAATGAACATAATCCAAGGAAGGTTCAACATTCACCCATACTTCAGTGAGTAAAGTAGCAACCACTTATGTTAGACACACTGACAGACACTGCCTACACTGAAAGACCTTTATGAGTCACAGTGGAATACCATATGTAGTAGGGCCTGATGATTAAAAACAACATGGTGTCCTTACATGGGATCCTCTTCTGCTGAACAGTGCTGTAAGACTAAACCAGCTGAAATTTACAGGAGACTGAACTGTCATTTGTAGTAGAACACCTTT
>APH_3191
----------------------------------------------------------------------------------------------------------------------------------------------------------------------------------------------------------------------------------------------------------------------CTCCCCTACATGCACAACATCGTGTGCTTCTATCACACTTGAAGTAATATCTGAAGTTTTATTTGAAAGAAATTCTAAAGTTAAGGGTTTTAATCCTAGGGGAGACGAGGCTTCTGCAGTTTCTGAGGGTTTTTCCCCAGGACCAAAGTCTCTCTCAGCAACAACTCTCTCTGTCTGTCCACTCATAAAACTGAGTTCATCTTTCTTTTCATCACAGTAGTCATCTTTACTAGACAACAGATGAAACTCTTTTCTCAGCTTATCCAACTCTGTACGTAAGTCATCTTTCTCACGCTTCAGGGTGTTGCATTCTTTTGCAGCTAATTCTAACTTCCCTCGTAGCAGTCTGGACTCCTCGCGGGCTTTATTCCTCTCCGTTCGTACCTTGCTCCACTTTTCACGCCAGTTGGCTGTGCAGTCAGACCACCAGCGCATGGTCTTCTCCATTTGTGCCGCCCGCGCTCGGGCTTCCTCGAGTTCCCGCAGACGCAGCTCTTCTTTGGCATCCCATTCAGGGTCATAGCTATGGTGGTGGTGGTGGTGGGAAGGAGCAGACTGTTGGGAAATGTCACTAGACATGTCTCCATGCTCCGACCACTGAGAAAGACTACTGCTCACATGGCGACGGACGGAGCTCGCAGTTGATCCAGCATGAGACATTGTCACTTCATACCTACATAAATTGGAAAAGAAAACATCGGTATCAGAGAATACAAGTACATACATATAACACATGAAGAACCAGCAGACTCAAGTACTGATGTTTTACCAATAATCAAAACTACAACAGAAATGATCACTGAAAATAGCAATAAAGGAGCACCACATAACCCAAGGATTATTTGGAAGTTTACTTTTGAGCTGTTTTTGGCATGTTGCATATCACTTCATGCTTTCAGAAAACATGTAAGCTTCTGAAAACATAAAATAATAATATATAACATGCCAAAAAAAAGCTCAAACATAAGCTTCCAAATCAACTAAGTATTAGGCATGTATTTGATCAA-----------------------------------------------------------------------------------------------------------------------------------------------------------------------------------------------------------------------------------------------------------------------------------------------------
>APH_4029
-------------------------------------------------------------------------------------------------CTGCTCCACTAGCTCTGGTGGTGGGCTACTGAAGTCATCGATGCTTTTCTGAGAAGTCCTACTGACTTTTCGTTCATTGGCAGTGGGAACTGTATTTACAGAATTACCTTCTTTGTCTCGCTGAGTGAGCAGTCTGTCTAAAAACTGTAAGTCCTTACTAGCTTGCTCCCCTACATGCACAACATCGTGTGCTTCTATCACACTTGAAGTAATATCTGAAGTTTTATTTGAAAGAAATTCTAAAGTTAAGGGTTTTAATCCTAGGGGAGACGAGGCTTCTGCAGTTTCTGAGGGTTTTTCCCCAGGACCAAAGTCTCTCTCAGCAACAACTCTCTCTGTCTGTCCACTCATAAAACTGAGTTCATCTTTCTTTTCATCACAGTAGTCATCTTTACTAGACAACAGATGAAACTCTTTTCTCAGCTTATCCAACTCTGTACGTAAGTCATCTTTCTCACGCTTCAGGGTGTTGCATTCTTTTGCAGCTAATTCTAACTTCCCTCGTAGCAGTCTGGACTCCTCGCGGGCTTTATTCCTCTCCGTTCGTACCTTGCTCCACTTTTCACGCCAGTTAGCTGTGCAGTCAGACCACCAGCGCATGGTCTTCTCCATTTGTGCCGCCCGCGCTCGGGCTTCCTCGAGTTCCCGCAGACGCAGCTCTTCTTTGGCATCCCATTCAGGGTCATAGCTATGGTGGTGGTGGTGGTGGGAAGGAGCAGACTGTTGGGAAATGTCACTAGACATGTCTCCATGCTCCGACCACTGAGAAAGACTACTGCTCACATGGCGACGGACGGAGCTCGCAGTTGATCCAGCATGAGACATTGTCACTTCATACCTACATAAATTGGAAAAGAAAACATCGGTATCAGAGAATACAAGTACATACATATAACACATGAAGAACCAGCAGACTCAAGTACTGATGTTTTACCAATAATCAAAACTACAACAGAAATGATCACTGAAAATAGCAATAAAGGAGCACCACATAACCCAAGGATTATTTGGAAGTTTACTTTTGAGCTGTTTTTGGCATGTTGCATATCACTTCATGCTTTCAGAAAACATGTAAGCTTCTGAAAACATAAAATGATAATATATAACATGCCAAAAAAAAGCTCAAACATAAACTTCCAAATCAACTAAGTATAAGGCATGTATTTGATCAAAAGTAGGTTAAATTTGATAAAACTTGTGAATGAACATAATCCAAGGAAGGTTCAACATTCACCCATACTTCAGTGAGTAAAGTAGCAACCACTTATGTTAGACACACTGACAGACACTGCCTACACTGAAAGACCTTTAAGAGTCACAGTGGAATACCATATGTAGTAGGGCCTG----------------------------------------------------------------------------------------------------------------------
>APH_3177
AGCAAACAAAGGAAATAAAAATCTAGACCACTTACTGCCTTTCTGCGATGATTGTCTTTGATGCCTCATCCAACCTTAGCTGCAACATGGCCACTTTCTGCTCCACTAGCTCTGGTGGTGGGCTACTGAAGTCATCGATGCTTTTCTGAGAAGTCCTACTGACTTTTCGTTCATTGGCAGTGGGAACTGTATTTACAGAATTACCTTCTTTGTCTCGCTGAGTGAGCAGTCTGTCTAAAAACTGTAAGTCCTTACTAGCTTGCTCCCCTACATGCACAACATCGTGTGCTTCTATCACACTTGAAGTAATATCTGAAGTTTTATTTGAAAGAAATTCTAAAGTTAAGGGTTTTAATCCTAGGGGAGACGAGGCTTCTGCAGTTTCTGAGGGTTTTTCCCCAGGACCAAAGTCTCTCTCTGCAACAACTCTCTCTGTCTGTCCACTCATAAAACTGAGTTCATCTTTCTTTTCATCACAGTAGTCATCTTTACTAGACAACAGATGAAACTCTTTTCTCAGCTTATCCAACTCTGTACGTAAGTCATCTTTCTCACGCTTCAGGGTGTTGCATTCTTTTGCAGCTAATTCTAACTTCCCTCGTAGCAGTCTGGACTCCTCGCGGGCTTTATTCCTCTCCGTTCGTACCTTGCTCCACTTTTCACGCCAGTTGGCTGTGCAGTCAGACCACCAGCGCATGGTCTTCTCCATTTGTGCCGCCCGCGCTCGGGCTTCCTCGAGTTCCCGCAGACGCAGCTCTTCTTTGGCATCCCATTCAGGGTCATAGCTATGGTGGTGGTGGTGGTGGGAAGGAGCAGACTGTTGGGAAATGTCACTAGACATGTCTCCATGCTCCGACCACTGAGAAAGACTACTGCTCACATGGCGACGGACGGAGCTCGCAGTTGATCCAGCATGAGACATTGTCACTTCATACCTACATAAATTGGAAAAGAAAACATCGGTATCAGAGAATACAAGTACATACATATAACACATGAAGAACCAGCAGACTCAAGTACTGATGTTTTACCAATAATCAAAACTACAACAGAAATGATCACTGAAAATAGCAATAAAGGAGCACCACATAACCCAAGGATTATTTGGAAGTTTACTTTTGAGCTGTTTTTGGCATGTTGCATATCACTTCATGCTTTCAGAAAACATGTAAGCTTCTGAAAACATAAAATAATAATATATAACATGCCAAAAAAAAGCTCAAACATAAACTTCCAAATCAACTAAGTATTAGGCATGTATTTGATCAAAAGTAGGTTAAATTTGATAAAACTTGTGAATGAACATAATCCAAGGAAGGTTCAACATTCACCCATACTTCAGTGAGTAAAGTAGCAACCACTTATGTTAGACACACTGACAGACACTGCCTACACTGAAAGACCTTTAAGAGTCACAGTGGAATACCATATGTAGTAGGGCCTGATGATTAAAAACAACATGGTATCCTTACATGGGATCCTCTTCTGCTGAACAGTGCTGTAAGACTAAACCAGCTGAAATTTACAGGAGACTGAACTGTCATTTGTAGTAGAACACCTTT
>APH_1602
AGCAAACAAAGGAAATAAAAATCTAGACCACTTACTGCCTTTCTGCGATGATTGTCTTTGATGCCTCATCCAACCTTAGCTGCAACATGGCCACTTTCTGCTCCACTAGCTCTGGTGGTGGGCTACTGAAGTCATCGATGCTTTTCTGAGAAGTCCTACTGACTTTTCGTTCATTGGCAGTGGGAACTGTATTTACAGAATTACCTTCTTTGTCTCGCTGAGTGAGCAGTCTGTCTAAAAACTGTAAGTCCTTACTAGCTTGCTCCCCTACATGCACAACATCGTGTGCTTCTATCACACTTGAAGTAATATCTGAAGTTTTATTTGAAAGAAATTCTAAAGTTAAGGGTTTTAATCCTAGGGGAGACGAGGCTTCTGCAGTTTCTGAGGGTTTTTCCCCAGGACCAAAGTCTCTCTCTGCAACAACTCTCTCTGTCTGTCCACTCATAAAACTGAGTTCATCTTTCTTTTCATCACAGTAGTCATCTTTACTAGACAACAGATGAAACTCTTTTCTCAGCTTATCCAACTCTGTACGTAAGTCATCTTTCTCACGCTTCAGGGTGTTGCATTCTTTTGCAGCTAATTCTAACTTCCCTCGTAGCAGTCTGGACTCCTCGCGGGCTTTATTCCTCTCCGTTCGTACCTTGCTCCACTTTTCACGCCAGTTGGCTGTGCAGTCAGACCACCAGCGCATGGTCTTCTCCATTTGTGCCGCCCGCGCTCGGGCTTCCTCGAGTTCCCGCAGACGCAGCTCTTCTTTGGCATCCCATTCAGGGTCATAGCTATGGTGGTGGTGGTGGTGGGAAGGAGCAGACTGTTGGGAAATGTCACTAGACATGTCTCCATGCTCCGACCACTGAGAAAGACTACTGCTCACATGGCGACGGACGGAGCTCGCAGTTGATCCAGCATGAGACATTGTCACTTCATACCTACATAAATTGGAAAAGAAAACATCGGTATCAGAGAATACAAGTACATACATATAACACATGAAGAACCAGCAGACTCAAGTACTGATGTTTTACCAATAATCAAAACTACAACAGAAATGATCACTGAAAATAGCAATAAAGGAGCACCACATAACCCAAGGATTATTTGGAAGTTTACTTTTGAGCTGTTTTTGGCATGTTGCATATCACTTCATGCTTTCAGAAAACATGTAAGCTTCTGAAAACATAAAATAATAATATATAACATGCCAAAAAAAAGCTCAAACATAAACTTCCAAATCAACTAAGTATTAGGCATGTATTTGATCAAAAGTAGGTTAAATTTGATAAAACTTGTGAATGAACATAATCCAAGGAAGGTTCAACATTCACCCATACTTCAGTGAGTAAAGTAGCAACCACTTATGTTAGACACACTGACAGACACTGCCTACACTGAAAGACCTTTAAGAGTCACAGTGGAATACCATATGTAGTAGGGCCTGATGATTAAAAACAACATGGTATCCTTACATGGGATCCTCTTCTGCTGAACAGTGCTGTAAGACTAAACCAGCTGAAATTTACAGGAGACTGAACTGTCATTTGTAGTAGAACACCTTT
>APH_0723
AGCAAACAAAGGAAATAAAAATCTAGACCACTTACTGCCTTTCTGCGATGATTGTCTTTGATGCCTCATCCAACCTTAGCTGCAACATGGCCACTTTCTGCTCCACTAGCTCTGGTGGTGGGCTACTGAAGTCATCGATGCTTTTCTGAGAAGTCCTACTGACTTTTCGTTCATTGGCAGTGGGAACTGTATTTACAGAATTACCTTCTTTGTCTCGCTGAGTGAGCAGTCTGTCTAAAAACTGTAAGTCCTTACTAGCTTGCTCCCCTACATGCACAACATCGTGTGCTTCTATCACACTTGAAGTAATATCTGAAGTTTTATTTGAAAGAAATTCTAAAGTTAAGGGTTTTAATCCTAGGGGAGACGAGGCTTCTGCAGTTTCTGAGGGTTTTTCCCCAGGACCAAAGTCTCTCTCAGCAACAACTCTCTCTGTCTGTCCACTCATAAAACTGAGTTCATCTTTCTTTTCATCACAGTAGTCATCTTTACTAGACAACAGATGAAACTCTTTTCTCAGCTTATCCAACTCTGTACGTAAGTCATCTTTCTCACGCTTCAGGGTGTTGCATTCTTTTGCAGCTAATTCTAACTTCCCTCGTAGCAGTCTGGACTCCTCGCGGGCTTTATTCCTCTCCGTTCGTACCTTGCTCCACTTTTCACGCCAGTTGGCTGTGCAGTCAGACCACCAGCGCATGGTCTTCTCCATTTGTGCCGCCCGCGCTCGGGCTTCCTCGAGTTCCCGCAGACGCAGCTCTTCTTTGGCATCCCATTCAGGGTCATAGCTATGGTGGTGGTGGTGGTGGGAAGGAGCAGACTGTTGGGAAATGTCACTAGACATGTCTCCATGCTCCGACCACTGAGAAAGACTACTGCTCACATGGCGACGGACGGAGCTCGCAGTTGATCCAGCATGAGACATTGTCACTTCATACCTACATAAATTGGAAAAGAAAACATCGGTACCAGAGAATACAAGTACATACATATAACACATGAAGAACCAGCAGACTCAAGTACTGATGTTTTACCAATAATCAAAACTACAACAGAAATGATCACTGAAAATAGCAATAAAGGAGCACCACATAACCCAAGGATTATTTGGAAGTTTACTTTTGAGCTGTTTTTGGCATGTTGCATATCACTTCATGCTTTCAGAAAACATGTAAGCTTCTGAAAACATAAAATAATAATATATAACATGCCAAAAAAAAGCTCAAACATAAACTTCCAAATCAACTAAGTATAAGGCATGTATTTGATCAAAAGTAGGTTAAATTTGATAAAACTTGTGAATGAACATAATCCAAGGAAGGTTCAACATTCACCCATACTTCAGTGAGTAAAGTAGCAACCACTTATGTTAGACACACTGACAGACACTGCCTACACTGAAAGACC-TTAAGAGTCACAGTGGAATACCATATGTAGTAGGGCCTGATGATTAAAAACAACATGGTATCCTTACATGGGATCCTCTTCTGCTGAACAGTGCTGTAAGACTAAACCAGCTGAAATTTACAGGAGACTGAACTGTCATTTGTAGTAGAACACCTTT
>APH_5079
AGCAAACAAAGGAAATAAAAATCTAGACCACTTACTGCCTTTCTGCGATGATTGTCTTTGATGCCTCATCCAACCTTAGCTGCAACATGGCCACTTTCTGCTCCACTAGCTCTGGTGGTGGGCTACTGAAGTCATCGATGCTTTTCTGAGAAGTCCTACTGACTTTTCGTTCATTGGCAGTGGGAACTGTATTTACAGAATTACCTTCTTTGTCTCGCTGAGTGAGCAGTCTGTCTAAAAACTGTAAGTCCTTACTAGCTTGCTCCCCTACATGCACAACATCGTGTGCTTCTATCACACTTGAAGTAATATCTGAAGTTTTATTTGAAAGAAATTCTAAAGTTAAGGGTTTTAATCCTAGGGGAGACGAGGCTTCTGCAGTTTCTGAGGGTTTTTCCCCAGGACCAAAGTCTCTCTCAGCAACAACTCTCTCTGTCTGTCCACTCATAAAACTGAGTTCATCTTTCTTTTCATCACAGTAGTCATCTTTACTAGACAACAGATGAAACTCTTTTCTCAGCTTATCCAACTCTGTACGTAAGTCATCTTTCTCACGCTTCAGGGTGTTGCATTCTTTTGCAGCTAATTCTAACTTCCCTCGTAGCAGTCTGGACTCCTCGCGGGCTTTATTCCTCTCCGTTCGTACCTTGCTCCACTTTTCACGCCAGTTGGCTGTGCAGTCAGACCACCAGCGCATGGTCTTCTCCATTTGTGCCGCCCGCGCTCGGGCTTCCTCGAGTTCCCGCAGACGCAGCTCTTCTTTGGCATCCCATTCAGGGTCATAGCTATGGTGGTGGTGGTGGTGGGAAGGAGCAGACTGTTGGGAAATGTCACTAGACATGTCTCCATGCTCCGACCACTGAGAAAGACTACTGCTCACATGGCGACGGACGGAGCTCGCAGTTGATCCAGCATGAGACATTGTCACTTCATACCTACATAAATTGGAAAAGAAAACATCGGTACCAGAGAATACAAGTACATACATATAACACATGAAGAACCAGCAGACTCAAGTACTGATGTTTTACCAATAATCAAAACTACAACAGAAATGATCACTGAAAATAGCAATAAAGGAGCACCACATAACCCAAGGATTATTTGGAAGTTTACTTTTGAGCTGTTTTTGGCATGTTGCATATCACTTCATGCTTTCAGAAAACATGTAAGCTTCTGAAAACATAAAATAATAATATATAACATGCCAAAAAAAAGCTCAAACATAAACTTCCAAATCAACTAAGTATAAGGCATGTATTTGATCAAAAGTAGGTTAAATTTGATAAAACTTGTGAATGAACATAATCCAAGGAAGGTTCAACATTCACCCATACTTCAGTGAGTAAAGTAGCAACCACTTATGTTAGACACACTGACAGACACTGCCTACACTGAAAGACCTTTAAGAGTCACAGTGGAATACCATATGTAG-------------------------------------------------------------------------------------------------------------------------------
>APH_0136
AGCAAACAAAGGAAATAAAAATCTAGACCACTTACTGCCTTTCTGCGATGATTGTCTTTGATGCCTCATCCAACCTTAGCTGCAACATGGCCACTTTCTGCTCCACTAGCTCTGGTGGTGGGCTACTGAAGTCATCGATGCTTTTCTGAGAAGTCCTACTGACTTTTCGTTCATTGGCAGTGGGAACTGTATTTACAGAATTACCTTCTTTGTCTCGCTGAGTGAGCAGTCTGTCTAAAAACTGTAAGTCCTTACTAGCTTGCTCCCCTACATGCACAACATCGTGTGCTTCTATCACACTTGAAGTAATATCTGAAGTTTTATTTGAAAGAAATTCTAAAGTTAAGGGTTTTAATCCTAGGGGAGACGAGGCTTCTGCAGTTTCTGAGGGTTTTTCCCCAGGACCAAAGTCTCTCTCAGCAACAACTCTCTCTGTCTGTCCACTCATAAAACTGAGTTCATCTTTCTTTTCATCACAGTAGTCATCTTTACTAGACAACAGATGAAACTCTTTTCTCAGCTTATCCAACTCTGTACGTAAGTCATCTTTCTCACGCTTCAGGGTGTTGCATTCTTTTGCAGCTAATTCTAACTTCCCTCGTAGCAGTCTGGACTCCTCGCGGGCTTTATTCCTCTCCGTTCGTACCTTGCTCCACTTTTCACGCCAGTTGGCTGTGCAGTCAGACCACCAGCGCATGGTCTTCTCCATTTGTGCCGCCCGCGCTCGGGCTTCCTCGAGTTCCCGCAGACGCAGCTCTTCTTTGGCATCCCATTCAGGGTCATAGCTATGGTGGTGGTGGTGGTGGGAAGGAGCAGACTGTTGGGAAATGTCACTAGACATGTCTCCATGCTCCGACCACTGAGAAAGACTACTGCTCACATGGCGACGGACGGAGCTCGCAGTTGATCCAGCATGAGACATTGTCACTTCATACCTACATAAATTGGAAAAGAAAACATCGGTATCAGAGAATACAAGTACATACATATAACACATGAAGAACCAGCAGACTCAAGTACTGATGTTTTACCAATAATCAAAACTACAACAGAAATGATCACTGAAAATAGCAATAAAGGAGCACCACATAACCCAAGGATTATTTGGAAGTTTACTTTTGAGCTGTTTTTGGCATGTTGCATATCACTTCATGCTTTCAGAAAACATGTAAGCTTCTGAAAACATAAAATAATAATATATAACATGCC-AAAAAAAGCTCAAACATAAACTTCCAAATCAACTAAGTATAAGGCATGTATTTGATCAAAAGTAGGTTAAATTTGATAAAACTTGTGAATGAACATAATCCAAGGAAGGTTCAATATTCACCCATACTTCAGTGAGTAAAGTAGCAACCACTTATGTTAGACACACTGACAGACACTGCCTACACTGAAAGACCTTTAAGAGTCACAGTGGAATACCATATGTAGTAGGGCCTGATGATTAAAAACAACATGGTATCCTTACATGGGATCCTCTTCTGCTGAACAGTGCTGTAAGACTAAACCAGCTGAAATTTACAGGAGACTGAACTGTCATTTGTAGTAGAACACCTTT
>APH_4021
AGCAAACAAAGGAAATAAAAATCTAGACCACTTACTGCCTTTCTGCGATGATTGTCTTTGATGCCTCATCCAACCTTAGCTGCAACATGGCCACTTTCTGCTCCACTAGCTCTGGTGGTGGGCTACTGAAGTCATCGATGCTTTTCTGAGAAGTCCTACTGACTTTTCGTTCATTGGCAGTGGGAACTGTATTTACAGAATTACCTTCTTTGTCTCGCTGAGTGAGCAGTCTGTCTAAAAACTGTAAGTCCTTACTAGCTTGCTCCCCTACATGCACAACATCGTGTGCTTCTATCACACTTGAAGTAATATCTGAAGTTTTATTTGAAAGAAATTCTAAAGTTAAGGGTTTTAATCCTAGGGGAGACGAGGCTTCTGCAGTTTCTGAGGGTTTTTCCCCAGGACCAAAGTCTCTCTCAGCAACAACTCTCTCTGTCTGTCCACTCATAAAACTGAGTTCATCTTTCTTTTCATCACAGTAGTCATCTTTACTAGACAACAGATGAAACTCTTTTCTCAGCTTATCCAACTCTGTACGTAAGTCATCTTTCTCACGCTTCAGGGTGTTGCATTCTTTTGCAGCTAATTCTAACTTCCCTCGTAGCAGTCTGGACTCCTCGCGGGCTTTATTCCTCTCCGTTCGTACCTTGCTCCACTTTTCACGCCAGTTGGCTGTGCAGTCAGACCACCAGCGCATGGTCTTCTCCATTTGTGCCGCCCGCGCTCGGGCTTCCTCGAGTTCCCGCAGACGCAGCTCTTCTTTGGCATCCCATTCAGGGTCATAGCTATGGTGGTGGTGGTGGTGGGAAGGAGCAGACTGTTGGGAAATGTCACTAGACATGTCTCCATGCTCCGACCACTGAGAAAGACTACTGCTCACATGGCGACGGACGGAGCTCGCAGTTGATCCAGCATGAGACATTGTCACTTCATACCTACATAAATTGGAAAAGAAAACATCGGTATCAGAGAATACAAGTACATACATATAACACATGAAGAACCAGCAGACTCAAGTACTGATGTTTTACCAATAATCAAAACTACAACAGAAATGATCACTGAAAATAGCAATAAAGGAGCACCACATAACCCAAGGATTATTTGGAAGTTTACTTTTGAGCTGTTTTTGGCATGTTGCATATCACTTCATGCTTTCAGAAAACATGTAAGCTTCTGAAAACATAAAATAATAATATATAACATGCCAAAAAAAAGCTCAAACATAAACTTCCAAATCAACTAAGTATAAGGCATGTATTTGATCAAAAGTAGGTTAAATTTGATAAAACTTGTGAATGAACATAATCCAAGGAAGGTTCAACATTCACCCATACTTCAGTGAGTAAAGTAGCAACCACTTATGTTAGACACACTGACAGACACTGCCTACACTGAAAGACCTTTAAGAGTCACAGTGGAATACCATATGTAGTAGGGCCTGATGATTAAAAACAACATGGTATCCTTACATGGGATCCTCTTCTGCTGAACAGTGCTGTAAGACTAAACCAGCTGAAATTTACAGGAGACTGAACTGTCATTTGTAGTAGAACACCTTT
>APH_0683
AGCAAACAAAGGAAATAAAAATCTAGACCACTTACTGCCTTTCTGCGATGATTGTCTTTGATGCCTCATCCAACCTTAGCTGCAACATGGCCACTTTCTGCTCCACTAGCTCTGGTGGTGGGCTACTGAAGTCATCGATACTTTTCTGAGAAGTCCTACTGACTTTTCGTTCATTGGCAGTGGGAACTGTATTTACAGAATTACCTTCTTTGTCTCGCTGAGTGAGCAGTCTGTCTAAAAACTGTAAGTCCTTACTAGCTTGCTCCCCTACATGCACAACATCGTGTGCTTCTATCACACTTGAAGTAATATCTGAAGTTTTATTTGAAAGAAATTCTAAAGTTAAGGGTTTTAATCCTAGGGGAGACGAGGCTTCTGCAGTTTCTGAGGGTTTTTCCCCAGGACCAAAGTCTCTCTCAGCAACAACTCTCTCTGTCTGTCCACTCATAAAACTGAGTTCCTCTTTCTTTTCATCACAGTAGTCATCTTTACTAGACAACAGCTGAAACTCTTTTCTCAGCTTATCCAACTCTGTACGTAAGTCATCTTTCTCACGCTTCAGGGTGTTGCATTCTTTTGCAGCTAATTCTAACTTCCCTCGTAGCAGTCTGGACTCCTCGCGGGCTTTATTCCTCTCCGTTCGTACCTTGCTCCACTTTTCACGCCAGTTGGCTGTGCAGTCAGACCACCAGCGCATGGTCTTCTCCATTTGTGCCGCCCGCGCTCGGGCTTCCTCGAGTTCCCGCAGACGCAGCTCTTCTTTGGCATCCCATTCAGGGTCATAGCTATGGTGGTGGTGGTGGTGGGAAGGAGCAGACTGTTGGGAAATGTCACTAGACATGTCTCCATGCTCCGACCACTGAGAAAGACTACTGCTCACATGGCGACGGACGGAGCTCGCAGTTGATCCAGCATGAGACATTGTCACTTCATACCTACATAAATTGGAAAAGAAAACATCGGTATCAGAGAATACAAGTACATACATATAACACATGAAGAACCAGCAGACTCAAGTACTGATGTTTTACCAATAATCAAAACTACAACAGAAATGATCACTGAAAATAGCAATAAAGGAGCACCACATAACCCAAGGATTATTTGGAAGCTTACTTTTGAGCTGTTTTTGGCATGTTGCATATCACTTCATGCTTTCAGAAAACATGTAAGCTTCTGAAAACATAAAATAATAATATATAACATGCCAAAAAAAAGCTCAAACATAAACTTCCAAATCAACTAAGTATAAGGCATGTATTTGATCAAAAGTAGGTTAAATTTGATAAAACTTGTGAATGAACATAATCCAAGGAAGGTTCAACATTCACCCATACTTCAATGAGTAAAGTAGCAACCGCTTATGTTAGACACACTGACAGACACTGCCTACACTGAAAGACCTTTAAGAGTCACAGTGGAATACCATATGTAGTAGGGCCTGATGATTAAAAACAACATGGTATCCTTACATGGGATCCTTTTCTGTTGAACAGTACTGTAAGACTAAACCAGCTGAAATTTACAGGAGACTGAACTGTCATTTGTAGTAGAACACCTTT
>APH_0622
ATCTAACAAAGGAAATAAAAATCTAGACCACTTACTGCCTTTCTGCGATGATTGTCTTTGATGCCTCATCCAACCTTAGCTGCAACATGGCCACTTTCTGCTCCACTAGCTCTGGTGGTGGGCTACTGTAGTCATCGATGCTTTTCTGAGAAGTCCTACTGACTTTTCGTTCATTGGCAGTGGGAACTGTATTTACAGAATTACCTTCTTTGTCTCGCTGAGTGAGCAGTCTGTCTAAAAACTGTAAGTCCTTACTAGCTTGCTCCCCTACATGCACAACATCATGTGCTTCTATCACACTTGAAGTAATATCTGAAGTTTTATTTGAAAGAAATTCTAAAGTTAAGGGTTTTAATCCTAGGGGAGATGAGGCTTCTGCAGTTTCTGAGGGTTTTTCCCCAGGACCAAAGTCTCTCTCAGCAACAACTCTCTCTGTCTGTCCACTCATAAAACTGAGTTCATCTTTCTTTTCATCACAGTAGTCATCTTTACTAGACAACAGATGAAACTCTTTTCTCAGCTTATCCAACTCTGTACGTAAGTCATCTTTCTCACGCTTCAGGGTGTTGCATTCTTTTGCAGCTAATTCTAACTTCCCTCGTAGCAGTCTGGACTCCTCGCGGGCTTTATTCCTCTCCGTTCGTACCTTGCTCCACTTTTCACGCCAGTTGGCTGTGCAGTCAGACCACCAGCGCATGGTCTTCTCCATTTGTGCCGCCCGCGCTCGGGCTTCCTCGAGTTCCCGCAGACGCAGCTCTTCTTTGGCATCCCATTCAGGGTCATAGCTATGGTGGTGGTGGTGGTGGGAAGGAGCAGACTGTTGGGAAATGTCACTAGACATGTCTCCATGCTCCGACCACTGAGAAAGACTACTGCTCACATGGCGACGGACGGAGCTCGCAGTTGATCCAGCATGAGACATTGTCACTTCATACCTACATAAATTGGAAAAGAAAACATCGGTATCAGAGAATACAAGTACATACATATAACACATGAAGAACCAGCAGACTCAAGTACTGATGTTTTACCAATAATCAAAACTACAACAGAAATGATCACTGAAAATAGCAATAAAGGAGCACCACATAACCCAAGGATTATTTGGAAGTTTACTTTTGAGCTGTTTTTGGCATGTTGCATATCACTTCATGCTTTCAGAAAACATGTAAGCTTCTGAAAACATAAAATAATAATATATAACATGCCAAAAAAAAGCTCAAACATAAACTTCCAAATCAACTAAGTATAAGGCATGTATTTGATCAAAAGTAGGTTAAATTTGATAAAACTTGTGAATGAACATAATCCAAGGAAGGTTCAACATTCACCC-------------------------------------------------------------------------------------------------------------------------------------------------------------------------------------------------------------------------------------
>APH_5001
----------------------------------------------------------------------------------------------------------------------------------------------------------------GACTTTTCGTTCATTGGCAGTGGGAACTGTATTTACAGAATTACCTTCTTTGTCACGCTGAGTGAGCAGTCTGTCTAAAAACTGTAAGTCCTTACTAGCTTGCTCCCCTACATGCACAACATCGTGTGCTTCTATCACACTTGAAGTAATATCTGAAGTTTTATTTGAAAGAAATTCTAAAGTTAAGGGTTTTAATCCTAGGGGAGACGAGGCTTCTGCAGTTTCTGAGGGTTTTTCCCCAGGCCCAAAGTCTCTCTCAGCAACAACTCTCTCTGTCTGTCCACTCATAAAACTGAGTTCATCTTTCTTTTCATCACAGTAGTCATCTTTACTAGACAACAGATGAAACTCTTTTCTCAGCTTATCCAACTCTGTACGTAAGTCATCTTTCTCACGCTTCAGGGTGTTGCATTCTTTTGCAGCTAATTCTAACTTCCCTCGTAGCAGTCTGGACTCCTCGCGGGCTTTATTCCTCTCCGTTCGTACCTTGCTCCACTTTTCACGCCAGTTGGCTGTGCAGTCAGACCACCAGCGCATGGTCTTCTCCATTTGTGCCGCCCGCGCTCGGGCTTCCTCGAGTTCCCGCAGACGCAGCTCTTCTTTGGCATCCCATTCAGGGTCATAGCTATGGTGGTGGTGGTGGTGGGAAGGAGCAGACTGTTGGGAAATGTCACTAGACATGTCTCCATGCTCCGACCACTGAGAAAGACTACTGCTCACATGGCGACGGACGGAGCTCGCAGTTGATCCAGCATGAGACATTGTCACTTCATACCTACATAAATTGGAAAAGAAAACATCGGTATCAGAGAATACAAGTACATACATATAACACATGAAGAACCAGCAGACTCAAGTACTGATGTTTTACCAATAATCAAAACTACAACAGAAATGATCACTGAAAATAGCAATAAAGGAGCACCACATAACCCAAGGATTATTTGGAAGTTTACTTTTGAGCTGTTTTTGGCATGTTGCATATCACTTCATGCTTTCAGAAAACATGTAAGCTTCTGAAAACATAAAATAATAATATATAACATGCCAAAAAAAAGCTCAAACATAAACTTCCAAATCAACTAAGTATAAGGCATGTATTTGATCAAAAATAGGTTAAATTTGATAAAACCTATGAGTGAACATTATCTGAAAATAATTCAA------------GTGGAATGAGTATGATCGAATCCAGTTATATGAAAAATTATTACAAAAATTG---AAACTGCA----TTTTAAAACTAACAGTGTGTTCATATATGTAGAATAACTGTTTATTTCCTGTTTGAATGTTTTTCAT-CCTGGTTTTCTGTTTTTCTGAATATTATTAT----------------------------GCCAGAATTATTAGCTGTACTATTGAAAAGTT
>APH_1438
--------------------------------------------------------------------------------------------------------------------------------------------------------------------------------------------------------------------------------------------------------------------------------------------------------------------------------------------------------------------------------------------------------------------------------------------------------------------------------------------------------------------------------TTTCTCAGCTTATCCAACTCTGTACGTAAGTCATCTTTCTCACGCTTCAGGGTGTTGCATTCTTTTGCAGCTAATTCTAACTTCCCTCGTAGCAGTCTGGACTCCTCGCGGGCTTTATTCCTCTCCGTTCGTACCTTGCTCCACTTTTCACGCCATTTGGCTGTGCAGTCAGACCACCAGCGCATGGTCTTCTCCATTTGTGCCGCCCGCGCTCGGGCTTCCTCGAGTTCCCGCAGACGCAGCTCTTCTTTGGCATCCCATTCAGGGTCATAGCTATGGTGGTGGTGGTGGTGGGAAGGAGCAGACTGTTGGGAAATGTCACTAGACATGTCTCCATGCTCCGACCACTGAGAAAGACTACTGCTCACATGGCGACGGACGGAGCTCGCAGTTGATCCAGCATGAGACATTGTCACTTCATACCTACATAAATTGGAAAAGAAAACATCGG-----------------------------------------------------------------------------------------------------------------------------------------------------------------------------------------------------------------------------------------------------------------------------------------------------------------------------------------------------------------------------------------------------------------------------------------------------------------------------------------------------------------------------------------------------------------------------------------------------------------------
