# Supplementary material for: ﻿Discovery of a new tarantula species from the Madrean Sky Islands and the first documented instance of syntopy between two montane endemics (Araneae, Theraphosidae, Aphonopelma): a case of prior mistaken identity
Source: Zookeys. 2024 Aug 16;1210:61–98. doi: 10.3897/zookeys.1210.125318 (PMC11344175; doi:10.3897/zookeys.1210.125318)
Supplement: Supplementary material 8 — Phylogenomics files [file zookeys-1210-061_article-125318__-s008.zip › Suppl8/individual_UCE_loci/sl_realigned_uce_200126.fas]

>APH_1357
--------------------------------------------------------------------------------------------------------------------------------------------------------------------------------------------------------------------------------------------------------------------------------------------------------------------------------------------------------------------------TGCTCTTCCGATCT-------------------------------------------------------------------------------------------------------------------------------------------------------------------------------------------------------------------------------------------------------------------------GGTTGTTAAATCCGGGAAATAAATAAAGTTAATTCGACTTGATGTCCAAGCTACGGCGAAATAGCAGTGGCGTTAGCAGTGTCAGTGTAATTACAGTTTAGACCTAGGTAAACCGGGTGATAAT---------------------------------------------------------------------------------------GGGTT---------------------------------------------------------------------------------------------CAGTGTCTTTGTGGCG---------------------------------------------------------------------------------------------------------------------------TCGA-----------------------------------------------------------------------------GACGTTACG----------TACTGCCGTGA-----------------------------ATTGTTGCCG----TGTAC------------------------------------------------------------------------------------------------------------------------------------------------------------------------------------------------------------------------------
>APH_4029
-------TTCACAGGAATTAAGAGCAGGAAATGCACTTCAAACCAAATTCTCAACTTTTCCGCTGATTGAAGCAAGCAGTTTTTCTTCACAGTGGGTTTTTTTTCCTGGGTGGAATACATAAAGTTAAAAATACTCTGAACTGACTGAGAATGTTTGAAAAGGACCTATTCTGAACTGTACCAAAGCGAGCTTTCCTTTTTAGAAAGCGAAAAACATCTCGTTTGTAAAAGACAGCATGTTAATTTTACTGTTCCACGGCCATAAACGTTTATAAGCAAGCGAGTGAGTGAGCATCGCATGCCCTCCTCCCCCTTTGCTTAATGTTTCTTTGCGTCTTAACGTTTTCGAAAATCATCCACACCGCTCTTATAATATTTTTCTTGTCCTCTTTTTTATTTTATTTTTTTGCTTTTTTTTCCGTACCGGCCATTATATGCTCGAACAGGAAGAAGGTTGCTTTAACGCCCAACTCATAAAACATGTTTAGTTACCCACTCAGACCAAAAGTTTAGATTTTGGAAGTTGGATTTGTAAAAATTAAAGTAATTAAAGTACTAGAAGAGGAGGTTGAGAGGAAAAAAATATAAAAAAGCAAAATAAATAAATAATAAAAAAGAAAAACTTTTTGCGGAGAGACGCAGGTTGTTAAATCCGGGAAATAAATAAAGTTAATTCGACTTGATGTCCAAGCTACGGCGAAATAGCAGTGGCGTTAGCAGTGTCAGTGTAATTACAGTTTAGACCTAGGTAAACCGGGTGATAATTTATCTTGTAGATTACTGTAATTGAGCAGGCTCGTACAAGCCGCTTGCTCGGGAGCATATTTCGCATTTGGGCACGTGCACGAAGAAGGGTTCTTCGGCGGCCGAATCAATAGATCATAATTCATTTAAAACTCGCTACGACCAGTAATTATAAACGTATAAATCATTTGGAAAAGTGGGACGTGCGTTGCCCTGGTGGTGGAATCCCAGATACTTGCTGCCTCGTCACTTCATTCGTGTCACACTTGCTGTTACAGCTCGCGTGAATGACACAGGGATACACTGCATTAAGATTCGTCCTCAGTTCAAGATCGTGTTTGTCAGTCGACCGGAAGACGGAACGTAATTTCA-----TCCGGTGAAAGGATACAAAAAGATCAGGAAGGAAGGCAGGGAATAACTTAACGTTATGGTTAGAACACTAGTTCCGTAACAACGAATTCCTGT-GGGGGAAAATATACATTATTATCGGAATTATACCTTCTGAAATCAGCTCTGGCTGGACTTTCTACTGAACACGAACTTAGCTG----------------------------------------------------------------------------------------------------------------------------------------------------------------------------
>APH_0723
TTACTTTTTCACAGGAATTAAGAGCAGGAAATGCACTTCAAACCAAATTCTCAACTTTTCCGCTGATTGAAGCGAGCAGTTTTTCTTCACAGTGGGTTTTTTTTCCTGGGTGGAATACATAAAGTTAAAAATACTCTGAACTGACTGAGAATGTTTGAAAAGGAACTATTCTGAAATGTACCAAAGCGAGCTTTCCTTTTTAGAAAGCGAAAAACATCTCGTTTGTAAAAGACAGCATGTTAATTTTACTGTTCCACGGCCATAAACGTTTATAAGCAAGCGAGTGAGTGAGCATCGCATGCCCTCCTCCCCCTTTGCTTAATGTTTCTTTGCGTCTTAACGTTTTCGAAAATCATCCACACCGCTCTTATAATATTTTTCTTGTCCTCTTTTTTATTTTATTTTTTTGCTTTTTTTTCCGTACCGGCCATTATATGCTCGAACAGGAAGAAGGTTGCTTTAACGCCCAACTCATAAAACATGTTTAGTTACCCACTCAGACCAAAAGTTTAGATTTTGGAAGTTGGATTTGTAAAAATTAAAGTAATTAAAGTACTAGAAGAGGAGGTTGAGAGGAAAAAAATATAAAAAAGCAAAATAAATAAATAATAAAAAAGAAAAACTTTTTGCGGAGAGACGTAGGTTGTTAAATCCGGGAAATAAATAAAGTTAATTCGACTTGATGTCCAAGCTACGGCGAAATAGCAGTGGCGTTAGCAGTGTCAGTGTAATTACAGTTTAGACCTAGGTAAACCGGGTGATAATTTATCTTGTAGATTACTGTAATTGAGCAGGCTCGTACAAGCCGCTTGCTCGGGAGCATATTTCGCATTTGGGCACGTGCACGAAGAAGGGTTCTTCGGCGGCCGAATCAATAGATCATAATTCATTTAAAACTCGCTACGACCAGTAATTATAAACGTATAAATCATTTGGAAAAGTGGGACGTGCGTTGCCCTGGTGGTGGAATCCCAGATACTTGCTGCCTCGTCACTTCATTCGTGTCACACTGGCTGTTACAGCTCGCGTGAATGACACAGGGATACACTGCATTAAGATTCGTCCTCAGTTCAAGATCGTGTTTGTCAGTCGACCGGAAGACGGAACGTAATTTCATCCAGTCCGGTGAAAGGATACAAAAAGATCAGGAAGGAAGGCAGGGAATAACTTAACGTTATGGTTAGAACACTAGTTCCGTAACAACGAATTCCTGTGGGGGGAAAATATACATTATTATCGGAATTATACCTTCTGAAATCAGCTCTGGCTGGACTTTCTACTGAACACGAACTTAGCTGTATCTAATGCCGAAGAAGTAATTTTACGATTAATCCAGGAACACCGAATTAGTGGTGCAGTTGAAACTTTACAAGGAACCATTACACAAGAGAGAGAGAGAGACGTCTGAGTGGTTTAGTGGTTCATGAACCTTAAGGCCGCTGGTTCGAATCCAGTATGGAACCTCTTACA
>APH_0683
TTACTTTTTCACAGGAATTAAGAGCAGGAAATGCACTTCAAACCAAATTCTCAACTTTTCCGCTGATTGAAGCGAGCAGTTTTTCTTCACAGTGGGTTTTTTTTCCTGGGTGGAATACATAAAGTTAAAAATACTCTGAACTGACTGAGAATGTTTGAAAAGGAACTATTCTGAAATGTACCAAAGCGAGCTTTCCTTTTTAGAAAGCGAAAAACATCTCGTTTGTAAAAGACAGCATGTTAATTTTACTGTTCCACGGCCATAAACGTTTATAAGCAAGCGAGTGAGTGAGCATCGCATGCCCTCCTCCCCCTTTGCTTAATGTTTCTTTGCGTCTTAACGTTTTCGAAAATCATCCACACCGCTCTTATAATATTTTTCTTGTCCTCTTTTTTATTTTATTTTTTTGCTTTTTTTTCCGTACCGGCCATTATATGCTCGAACAGGAAGAAGGTTGCTTTAACGCCCAACTCATAAAACATGTTTAGTTACCCACTCAGACCAAAAGTTTAGATTTTGGAAGTTGGATTTGTAAAAATTAAAGTAATTAAAGTACTAGAAGAGGAGGTTGAGAGGAAAAAAATATAAAAAAGCAAAATAAATAAATAATAAAAAAGAAAAACTTTTTGCGGAGAGACGTAGGTTGTTAAATCCGGGAAATAAATAAAGTTAATTCGACTTGATGTCCAAGCTACGGCGAAATAGCAGTGGCGTTAGCAGTGTCAGTGTAATTACAGTTTAGACCTAGGTAAACCGGGTGATAATTTATCTTGTAGATTACTGTAATTGAGCAGGCTCGTACAAGCCGCTTGCTCGGGAGCATATTTCGCATTTGGGCACGTGCACGAAGAAGGGTTCTTCGGCGGCCGAATCAATAGATCATAATTCATTTAAAACTCGCTACGACCAGTAATTATAAACGTATAAATCATTTGGAAAAGTGGGACGTGCGTTGCCCTGGTGGTGGAATCCCAGATACTTGCTGCCTCGTCACTTCATTCGTGTCACACTGGCTGTTACAGCTCGCGTGAATGACACAGGGATACACTGCATTAAGATTCGTCCTCAGTTCAAGATCGTGTTTGTCAGTCGACCGGAAGACGGAACGTAATTTCATCCAGTCCGGTGAAAGGATACAAAAAGATCAGGAAGGAAGGCAGGGAATAACTTAACGTTATGGTTAGAACACTAGTTCCGTAACAACGAATTCCTGTGGGGGGAAAATATACATTATTATCGGAATTATACCTTCTGAAATCAGCTCTGGCTGGACTTTCTACTGAACACGAACTTAGCTGTATCTAATGCCGAAGAAGTAATTTTACGATTAATCCAGGAACACCGAATTAGTGGTGCAGTTGAAACTTTACAAGGAACCATTACACAAGAGAGAGAGAGAGACGTCTGAGTGGTTTAGTGGTTCATGAACCTTAAGGCCGCTGGTTCGAATCCAGTATGGAACCTCTTACA
>APH_0880
TTACTTTTTCACAGGAATTAAGAGCAGGAAATGCACTTCAAACCAAATTCTCAACTTTTCCGCTGATTGAAGCGAGCAGTTTTTCTTCACAGTGAGTTTTTTTTCCTGGGTGGAATACATAAAGTTAAAAATACTCTGAACTGACTGAGAATGTTTGAAAAGGAACTATTCTGAAATGTACCAAAGCGAGCTTTCCTTTTTAGAAAGCGAAAAACATCTCGTTTGTAAAAGACAGCATGTTAATTTTACTGTTCCACGGCCATAAACGTTTATAAGCAAGCGAGTGAGTGAGCATCGCATGCCCTCCTCCCCCTTTGCTTAATGTTTCTTTGCGTCTTAACGTTTTCGAAAATCATCCACACCGCTCTTATAATATTTTTCTTGTCCTCTTTTTTATTTTATTTTTTTGCTTTTTTTTCCGTACCGGCCATTATATGCTCGAACAGGAAGAAGGTTGCTTTAACGCCCAACTCATAAAACATGTTTAGTTACCCACTCAGACCAAAAGTTTAGATTTTGGAAGTTGGATTTGTAAAAATTAAAGTAATTAAAGTACTAGAAGAGGAGGTTGAGAGGAAAAAAATATAAAAAAGCAAAATAAATAAATAATAAAAAAGAAAAACTTTTTGCGGAGAGACGTAGGTTGTTAAATCCGGGAAATAAATAAAGTTAATTCGACTTGATGTCCAAGCTACGGCGAAATAGCAGTGGCGTTAGCAGTGTCAGTGTAATTACAGTTTAGACCTAGGTAAACCGGGTGATAATTTATCTTGTAGATTACTGTAATTGAGCAGGCTCGTACAAGCCGCTTGCTCGGGAGCATATTTCGCATTTGGGCACGTGCACGAAGAAGGGTTCTTCGGCGGCCGAATCAATAGATCATAATTCATTTAAAACTCGCTACGACCAGTAATTATAAACGTATAAATCATTTGGAAAAGTGGGACGTGCGTTGCCCTGGTGGTGGAATCCCAGATACTTGCTGCCTCGTCACTTCATTCGTGTCACACTGGCTGTTACAGCTCGCGTGAATGACACAGGGATACACTGCATTAAGATTCGTCCTCAGTTCAAGATCGTGTTTGTCAGTCGACCGGAAGACGGAACGTAATTTCATCCAGTCCGGTGAAAGGATACAAAAAGATCAGGAAGGAAGGCAGGGAATAACTTAACGTTATGGTTAGAACACTAGTTCCGTAACAACGAATTCCTGTGGGGGAAAAATATACATTATTATCGGAATTATACCTTCTGAAATCAGCTCTGGCTGGACTTTCTACTGAACACGAACTTAGCTGTATCTAATGCCGAAGAAGTAATTTTACGATTAATCCAGGAACACCGAATTAGTGGTGCAGTTGAAACTTTACAAGGAACCATTACACAAGAGAGAGAGAGAGACGTCTGAGTGGTTTAGTGGTTCATGAACCATAAGGCCGCTGGTTCGAATCCAGTCTGTGATCTTTTACA
>APH_4021
TTACTTTTTCACAGGAATTAAGAGCAGGAAATGCACTTCAAACCAAATTCTCAACTTTTCCGCTGATTGAAGCGAGCAGTTTTTCTTCACAGTGGTTTTTTTTTCCTGGGTGGAATACATAAAGTTAAAAATACTCTGAACTGACTGAGAATGTTTGAAAAGGAACTATTCTGAAATGTACCAAAGCGAGCTTTCCTTTTTAGAAAGCGAAAAACATCTCGTTTGTAAAAGACAGCATGTTAATTTTACTGTTCCACGGCCATAAACGTTTATAAGCAAGCGAGTGAGTGAGCATCGCATGCCCTCCTCCCCCTTTGCTTAATGTTTCTTTGCGTCTTAACGTTTTCGAAAATCATCCACACCGCTCTTATAATATTTTTCTTGTCCTCTTTTTTATTTTATTTTTTTGCTTTTTTTTCCGTACCGGCCATTATATGCTCGAACAGGAAGAAGGTTGCTTTAACGCCCAACTCATAAAACATGTTTAGTTACCCACTCAGACCAAAAGTTTAGATTTTGGAAGTTGGATTTGTAAAAATTAAAGTAATTAAAGTACTAGAAGAGGAGGTTGAGAGGAAAAAAATATAAAAAAGCAAAATAAATAAATAATAAAAAAGAAAAACTTTTTGCGGAGAGACGTAGGTTGTTAAATCCGGGAAATAAATAAAGTTAATTCGACTTGATGTCCAAGCTACGGCGAAATAGCAGTGGCGTTAGCAGTGTCAGTGTAATTACAGTTTAGACCTAGGTAAACCGGGTGATAATTTATCTTGTAGATTACTGTAATTGAGCAGGCTCGTACAAGCCGCTTGCTCGGGAGCATATTTCGCATTTGGGCACGTGCACGAAGAAGGGTTCTTCGGCGGCCGAATCAATAGATCATAATTCATTTAAAACTCGCTACGACCAGTAATTATAAACGTATAAATCATTTGGAAAAGTGGGACGTGCGTTGCCCTGGTGGTGGAATCCCAGATACTTGCTGCCTCGTCACTTCATTCGTGTCACACTGGCTGTTACAGCTCGCGTGAATGACACAGGGATACACTGCATTAAGATTCGTCCTCAGTTCAAGATCGTGTTTGTCAGTCGACCGGAAGACGGAACGTAATTTCATCCAGTCCGGTGAAAGGATACAAAAAGATCAGGAAGGAAGGCAGGGAATAACTTAACGTTATGGTTAGAACACTAGTTCCGTAACAACGAATTCCTGTGGGGGGAAAATATACATTATTATCGGAATTATACCTTCTGAAATCAGCTCTGGCTGGACTTTCTACTGAACACGAACTTAGCTGTATCTAATGCCGAAGAAGTAATTTTACGATTAATCCAGGAACACCGAATTAGTGGTGCAGTTGAAACTTTACAAGGAACCATTACACAAGAGAGAGAGAGAGACGTCTGAGTGGTTTAGTGGTTCATGAACCATAAGGCCGCTGGTTCGAATCCAGTATGGAACCTCTTACA
>APH_0136
TTA--TTTTCACAGGAATTAAGAGCAGGAAATGCACTTCAAACCAAATTCTCAACTTTTCCGCTGATTGAAGCGAGCAGTTTTTCTTCACAGTGGGTTTTTTTTCCTGGGTGGAATACATAAAGTTAAAAATACTCTGAACTGACTGAGAATGTTTGAAAAGGAACTATTCTGAAATGTACCAAAGCGAGCTTTCCTTTTTAGAAAGCGAAAAACATCTCGTTTGTAAAAGACAGCATGTTAATTTTACTGTTCCACGGCCATAAACGTTTATAAGCAAGCGAGTGAGTGAGCATCGCATGCCCTCCTCCCCCTTTGCTTAATGTTTCTTTGCGTCTTAACGTTTTCGAAAATCATCCACACCGCTCTTATAATATTTTTCTTGTCCTCTTTTTTATTTTATTTTTTTGCTTTTTTTTCCGTACCGGCCATTATATGCTCGAACAGGAAGAAGGTTGCTTTAACGCCCAACTCATAAAACATGTTTAGTTACCCACTCAGACCAAAAGTTTAGATTTTGGAAGTTGGATTTGTAAAAATTAAAGTAATTAAAGTACTAGAAGAGGAGGTTGAGAGGAAAAAAATATAAAAAAGCAAAATAAATAAATAATAAAAAAGAAAAACTTTTTGCGGAGAGACGTAGGTTGTTAAATCCGGGAAATAAATAAAGTTAATTCGACTTGATGTCCAAGCTACGGCGAAATAGCAGTGGCGTTAGCAGTGTCAGTGTAATTACAGTTTAGACCTAGGTAAACCGGGTGATAATTTATCTTGTAGATTACTGTAATTGAGCAGGCTCGTACAAGCCGCTTGCTCGGGAGCATATTTCGCATTTGGGCACGTGCACGAAGAAGGGTTCTTCGGCGGCCGAATCAATAGATCATAATTCATTTAAAACTCGCTACGACCAGTAATTATAAACGTATAAATCATTTGGAAAAGTGGGACGTGCGTTGCCCTGGTGGTGGAATCCCAGATACTTGCTGCCTCGTCACTTCATTCGTGTCACACTGGCTGTTACAGCTCGCGTGAATGACACAGGGATACACTGCATTAAGATTCGTCCTCAGTTCAAGATCGTGTTTGTCAGTCGACCGGAAGACGGAACGTAATTTCATCCAGTCCGGTGAAAGGATACAAAAAGATCAGGAAGGAAGGCAGGGAATAACTTAACGTTATGGTTAGAACACTAGTTCCGTAACAACGAATTCCTGTGGGGGGAAAATATACATTATTATCGGAATTATACCTTCTGAAATCAGCTCTGGCTGGACTTTCTACTGAACACGAACTTAGCTGTATCTAATGCCGAAGAAGTAATTTTACGATTAATCCAGGAACACCGAATTAGTGGTGCAGTTGAAACTTTACAAGGAACCATTACACAAGAGAGAGAGAGAGACGTCTGAGTGGTTTAGTGGTTCATGAACCATAAGGCCGCTGGTTCGAATCCAGTATGGAACCTCTTACA
>APH_3177
TTACTTTTTCACAGGAATTAAGAGCAGGAAATGCACTTCAAACCAAATTCTCAACTTTTCCGCTGATTGAAGCGAGCAGTTTTTCTTCACAGTGGGTTTTTTTTCCTGGGTGGAATACATAAAGTTAAAAATACTCTGAACTGACTGAGAATGTTTGAAAAGGAACTATTCTGAAATGTACCAAAGCGAGCTTTCCTTTTTAGAAAGCGAAAAACATCTCGTTTGTAAAAGACAGCATGTTAATTTTACTGTTCCACGGCCATAAACGTTTATAAGCAAGCGAGTGAGTGAGCATCGCATGCCCTCCTCCCCCTTTGCTTAATGTTTCTTTGCGTCTTAACGTTTTCGAAAATCATCCACACCGCTCTTATAATATTTTTCTTGTCCTCTTTTTTATTTTATTTTTTTGCTTTTTTTTCCGTACCGGCCATTATATGCTCGAACAGGAAGAAGGTTGCTTTAACGCCCAACTCATAAAACATGTTTAGTTACCCACTCAGACCAAAAGTTTAGATTTTGGAAGTTGGATTTGTAAAAATTAAAGTAATTAAAGTACTAGAAGAGGAGGTTGAGAGGAAAAAAATATAAAAAAGCAAAATAAATAAATAATAAAAAAGAAAAACTTTTTGCGGAGAGACGTAGGTTGTTAAATCCGGGAAATAAATAAAGTTAATTCGACTTGATGTCCAAGCTACGGCGAAATAGCAGTGGCGTTAGCAGTGTCAGTGTAATTACAGTTTAGACCTAGGTAAACCGGGTGATAATTTATCTTGTAGATTACTGTAATTGAGCAGGCTCGTACAAGCCGCTTGCTCGGGAGCATATTTCGCATTTGGGCACGTGCACGAAGAAGGGTTCTTCGGCGGCCGAATCAATAGATCATAATTCATTTAAAACTCGCTACGACCAGTAATTATAAACGTATAAATCATTTGGAAAAGTGGGACGTGCGTTGCCCTGGTGGTGGAATCCCAGATACTTGCTGCCTCGTCACTTCATTCGTGTCACACTGGCTGTTACAGCTCGCGTGAATGACACAGGGATACACTGCATTAAGATTCGTCCTCAGTTCAAGATCGTGTTTGTCAGTCGACCGGAAGACGGAACGTAATTTCATCCAGTCCGGTGAAAGGATACAAAAAGATCAGGAAGGAAGGCAGGGAATAACTTAACGTTATGGTTAGAACACTAGTTCCGTAACAACGAATTCCTGTGGGGGGAAAATATACATTATTATCGGAATTATACCTTCTGAAATCAGCTCTGGCTGGACTTTCTACTGAACACGAACTTAGCTGTATCTAATGCCGAAGAAGTAATTTTACGATTAATCCAGGAACACCGAATTAGTGGTGCAGTTGAAACTTTACAAGGAACCATTACACAAGAGAGAGAGAGAGACGTCTGAGTGGTTTAGTGGTTCATGAACCATAAGGCCGCTGGTTCGAATCCAGTATGGAACCTCTTACA
>APH_3188
TTACTTTTTCACAGGAATTAAGAGCAGGAAATGCACTTCAAACCAAATTCTCAACTTTTCCGCTGATTGAAGCGAGCAGTTTTTCTTCACAGTGGGTTTTTTTTCCTGGGTGGAATACATAAAGTTAAAAATACTCTGAACTGACTGAGAATGTTTGAAAAGGAACTATTCTGAAATGTACCAAAGCGAGCTTTCCTTTTTAGAAAGCGAAAAACATCTCGTTTGTAAAAGACAGCATGTTAATTTTACTGTTCCACGGCCATAAACGTTTATAAGCAAGCGAGTGAGTGAGCATCGCATGCCCTCCTCCCCCTTTGCTTAATGTTTCTTTGCGTCTTAACGTTTTCGAAAATCATCCACACCGCTCTTATAATATTTTTCTTGTCCTCTTTTTTATTTTATTTTTTTGCTTTTTTTTCCGTACCGGCCATTATATGCTCGAACAGGAAGAAGGTTGCTTTAACGCCCAACTCATAAAACATGTTTAGTTACCCACTCAGACCAAAAGTTTAGATTTTGGAAGTTGGATTTGTAAAAATTAAAGTAATTAAAGTACTAGAAGAGGAGGTTGAGAGGAAAAAAATATAAAAAAGCAAAATAAATAAATAATAAAAAAGAAAAACTTTTTGCGGAGAGACGTAGGTTGTTAAATCCGGGAAATAAATAAAGTTAATTCGACTTGATGTCCAAGCTACGGCGAAATAGCAGTGGCGTTAGCAGTGTCAGTGTAATTACAGTTTAGACCTAGGTAAACCGGGTGATAATTTATCTTGTAGATTACTGTAATTGAGCAGGCTCGTACAAGCCGCTTGCTCGGGAGCATATTTCGCATTTGGGCACGTGCACGAAGAAGGGTTCTTCGGCGGCCGAATCAATAGATCATAATTCATTTAAAACTCGCTACGACCAGTAATTATAAACGTATAAATCATTTGGAAAAGTGGGACGTGCGTTGCCCTGGTGGTGGAATCCCAGATACTTGCTGCCTCGTCACTTCATTCGTGTCACACTGGCTGTTACAGCTCGCGTGAATGACACAGGGATACACTGCATTAAGATTCGTCCTCAGTTCAAGATCGTGTTTGTCAGTCGACCGGAAGACGGAACGTAATTTCATCCAGTCCGGTGAAAGGATACAAAAAGATCAGGAAGGAAGGCAGGGAATAACTTAACGTTATGGTTAGAACACTAGTTCCGTAACAACGAATTCCTGTGGGGGGAAAATATACATTATTATCGGAATTATACCTTCTGAAATCAGCTCTGGCTGGACTTTCTACTGAACACGAACTTAGCTGTATCTAATGCCGAAGAAGTAATTTTACGATTAATCCAGGAACACCGAATCAGTGGTGCAGTTGAAACTTTACAAGGAACCATTACACAAGAGAGAGAGA-------------------------------------------------------------------------
>APH_0717
------------------------------------------------------CTTTTCCGCTGATTGAAGCGAGCAGTTTTTCTTCACAGTGGGTTTTTTTTCCTGGGTGGAATACATAAAGTTAAAAATACTCTGAACTGACTGAGAATGTTTGAAAAGGAACTATTCTGAAATGTACCAAAGCGAGCTTTCCTTTTTAGAAAGCGAAAAACATCTCGTTTGTAAAAGACAGCATGTTAATTTTACTGTTCCACGGCCATAAACGTTTATAAGCAAGCGAGTGAGTGAGCATCGCATGCCCTCCTCCCCCTTTGCTTAATGTTTCTTTGCGTCTTAACGTTTTCGAAAATCATCCACACCGCTCTTATAATATTTTTCTTGTCCTCTTTTTTATTTTATTTTTTTGCTTTTTTTTCCGTACCGGCCATTATATGCTCGAACAGGAAGAAGGTTGCTTTAACGCCCAACTCATAAAACATGTTTAGTTACCCACTCAGACCAAAAGTTTAGATTTTGGAAGTTGGATTTGTAAAAATTAAAGTAATTAAAGTACTAGAAGAGGAGGTTGAGAGGAAAAAAATATAAAAAAGCAAAATAAATAAATAATAAAAAAGAAAAACTTTTTGCGGAGAGACGTAGGTTGTTAAATCCGGGAAATAAATAAAGTTAATTCGACTTGATGTCCAAGCTACGGCGAAATAGCAGTGGCGTTAGCAGTGTCAGTGTAATTACAGTTTAGACCTAGGTAAACCGGGTGATAATTTATCTTGTAGATTACTGTAATTGAGCAGGCTCGTACAAGCCGCTTGCTCGGGAGCATATTTCGCATTTGGGCACGTGCACGAAGAAGGGTTCTTCGGCGGCCGAATCAATAGATCATAATTCATTTAAAACTCGCTACGACCAGTAATTATAAACGTATAAATCATTTGGAAAAGTGGGACGTGCGTTGCCCTGGTGGTGGAATCCCAGATACTTGCTGCCTCGTCACTTCATTCGTGTCACACTGGCTGTTACAGCTCGCGTGAATGACACAGGGATACACTGCATTAAGATTCGTCCTCAGTTCAAGATCGTGTTTGTCAGTCGACCGGAAGACGGAACGTAATTTCATCCAGTCCGGTGAAAGGATACAAAAAGATCAGGAAGGAAGGCAGGGAATAACTTAACGTTATGGTTAGAACACTAGTTCCGTAACAACGAATTCCTGTGGGGGGAAAATATACATTATTATCGGAATTATACCTTCTGAAATCAGCTCTGGCTGGACTTTCTACTGAACACGAACTTAGCTGTATCTAATGCCGAAGAAGTAATTTTACGATTAATCCAGGAACACCGAATCAGTGGTGCAGTTGAAACTTTACAAGGAACCATT-----------------------------------------------------------------------------------------
>APH_0186
TTACTTTTTCACAGGAATTAAGAGCAGGAAATGCACTTCAAACCAAATTCTCAACTTTTCCGCTGATTGAAGCGAGCAGTTTTTCTTCACAGTGGGTTTTTTTTCCTGGGTGGAATACATAAAGTTAAAAATACTCTGAACTGACTGAGAATGTTTGAAAAGGAACTATTCTGAAATGTACCAAAGCGAGCTTTCCTTTTTAGAAAGCGAAAAACATCTCGTTTGTAAAAGACAGCATGTTAATTTTACTGTTCCACGGCCATAAACGTTTATAAGCAAGCGAGTGAGTGAGCATCGCATGCCCTCCTCCCCCTTTGCTTAATGTTTCTTTGCGTCTTAACGTTTTCGAAAATCATCCACACCGCTCTTATAATATTTTTCTTGTCCTCTTTTTTATTTTATTTTTTTGCTTTTTTTTCCGTACCGGCCATTATATGCTCGAACAGGAAGAAGGTTGCTTTAACGCCCAACTCATAAAACATGTTTAGTTACCCACTCAGACCAAAAGTTTAGATTTTGGAAGTTGGATTTGTAAAAATTAAAGTAATTAAAGTACTAGAAGAGGAGGTTGAGAGGAAAAAAATATAAAAAAGCAAAATAAATAAATAATAAAAAAGAAAAACTTTTTGCGGAGAGACGTAGGTTGTTAAATCCGGGAAATAAATAAAGTTAATTCGACTTGATGTCCAAGCTACGGCGAAATAGCAGTGGCGTTAGCAGTGTCAGTGTAATTACAGTTTAGACCTAGGTAAACCGGGTGATAATTTATCTTGTAGATTACTGTAATTGAGCAGGCTCGTACAAGCCGCTTGCTCGGGAGCATATTTCGCATTTGGGCACGTGCACGAAGAAGGGTTCTTCGGCGGCCGAATCAATAGATCATAATTCATTTAAAACTCGCTACGACCAGTAATTATAAACGTATAAATCATTTGGAAAAGTGGGACGTGCGTTGCCCTGGTGGTGGAATCCCAGATACTTGCTGCCTCGTCACTTCATTCGTGTCACACTGGCTGTTACAGCTCGCGTGAATGACACAGGGATACACTGCATTAAGATTCGTCCTCAGTTCAAGATCGTGTTTGTCAGTCGACCGGAAGACGGAACGTAATTTCATCCAGTCCGGTGAAAGGATACAAAAAGATCAGGAAGGAAGGCAGGGAATAACTTAACGTTATGGTTAGAACACTAGTTCCGTAACAACGAATTCCTGTGGGGGGAAAATATACATTATTATCGGAATTATACCTTCTGAAATCAGCTCTGGCTGGACTTTCTACTGAACACGAACTTAGCTGTATCTAATGCCGAAGAAGTAATTTTACGATTAATCCAGGAACACCGAATCAGTGGTGCAGTTGAAACTTTACAAGGAACCATTACACAAGAGAGAGAGAGAGACGTCTGAGTGGTTTAGTGGTTCATGAACCATAAGGCCGCTGGTTCGAATCCAGTATGGAACCTCTTACA
>APH_0185
TTACTTTTTCACAGGAATTAAGAGCAGGAAATGCACTTCAAACCAAATTCTCAACTTTTCCGCTGATTGAAGCGAGCAGTTTTTCTTCACAGTGGGTTTTTTTTCCTGGGTGGAATACATAAAGTTAAAAATACTCTGAACTGACTGAGAATGTTTGAAAAGGAACTATTCTGAAATGTACCAAAGCGAGCTTTCCTTTTTAGAAAGCGAAAAACATCTCGTTTGTAAAAGACAGCATGTTAATTTTACTGTTCCACGGCCATAAACGTTTATAAGCAAGCGAGTGAGTGAGCATCGCATGCCCTCCTCCCCCTTTGCTTAATGTTTCTTTGCGTCTTAACGTTTTCGAAAATCATCCACACCGCTCTTATAATATTTTTCTTGTCCTCTTTTTTATTTTATTTTTTTGCTTTTTTTTCCGTACCGGCCATTATATGCTCGAACAGGAAGAAGGTTGCTTTAACGCCCAACTCATAAAACATGTTTAGTTACCCACTCAGACCAAAAGTTTAGATTTTGGAAGTTGGATTTGTAAAAATTAAAGTAATTAAAGTACTAGAAGAGGAGGTTGAGAGGAAAAAAATATAAAAAAGCAAAATAAATAAATAATAAAAAAGAAAAACTTTTTGCGGAGAGACGTAGGTTGTTAAATCCGGGAAATAAATAAAGTTAATTCGACTTGATGTCCAAGCTACGGCGAAATAGCAGTGGCGTTAGCAGTGTCAGTGTAATTACAGTTTAGACCTAGGTAAACCGGGTGATAATTTATCTTGTAGATTACTGTAATTGAGCAGGCTCGTACAAGCCGCTTGCTCGGGAGCATATTTCGCATTTGGGCACGTGCACGAAGAAGGGTTCTTCGGCGGCCGAATCAATAGATCATAATTCATTTAAAACTCGCTACGACCAGTAATTATAAACGTATAAATCATTTGGAAAAGTGGGACGTGCGTTGCCCTGGTGGTGGAATCCCAGATACTTGCTGCCTCGTCACTTCATTCGTGTCACACTGGCTGTTACAGCTCGCGTGAATGACACAGGGATACACTGCATTAAGATTCGTCCTCAGTTCAAGATCGTGTTTGTCAGTCGACCGGAAGACGGAACGTAATTTCATCCAGTCCGGTGAAAGGATACAAAAAGATCAGGAAGGAAGGCAGGGAATAACTTAACGTTATGGTTAGAACACTAGTTCCGTAACAACGAATTCCTGTGGGGGGAAAATATACATTATTATCGGAATTATACCTTCTGAAATCAGCTCTGGCTGGACTTTCTACTGAACACGAACTTAGCTGTATCTAATGCCGAAGAAGTAATTTTACGATTAATCCAGGAACACCGAATCAGTGGTGCAGTTGAAACTTTACAAGGAACCATTACACAAGAGAGAGAGAGAGACGTCTGAGTGGTTTAGTGGTTCATGAACCATAAGGCCGCTGGTTCGAATCCAGTATGGAACCTCTTACA
>APH_0674
--------------------------GGAAATGCACTTCAAACCAAATTCTCAACTTTTCCGCTGATTGAAGCGAGCAGTTTTTCTTCACAGTGGGTTTTTTTTCCTGGGTGGAATACATAAAGTTAAAAATACTCTGAACTGACTGAGAATGTTTGAAAAGGAACTATTCTGAAATGTACCAAAGCGAGCTTTCCTTTTTAGAAAGCGAAAAACATCTCGTTTGTAAAAGACAGCATGTTAATTTTACTGTTCCACGGCCATAAACGTTTATAAGCAAGCGAGTGAGTGAGCATCGCATGCCCTCCTCCCCCTTTGCTTAATGTTTCTTTGCGTCTTAACGTTTTCGAAAATCATCCACACCGCTCTTATAATATTTTTCTTGTCCTCTTTTTTATTTTATTTTTTTGCTTTTTTTTCCGTACCGGCCATTATATGCTCGAACAGGAAGAAGGTTGCTTTAACGCCCAACTCATAAAACATGTTTAGTTACCCACTCAGACCAAAAGTTTAGATTTTGGAAGTTGGATTTGTAAAAATTAAAGTAATTAAAGTACTAGAAGAGGAGGTTGAGAGGAAAAAAATATAAAAAAGCAAAATAAATAAATAATAAAAAAGAAAAACTTTTTGCGGAGAGACGTAGGTTGTTAAATCCGGGAAATAAATAAAGTTAATTCGACTTGATGTCCAAGCTACGGCGAAATAGCAGTGGCGTTAGCAGTGTCAGTGTAATTACAGTTTAGACCTAGGTAAACCGGGTGATAATTTATCTTGTAGATTACTGTAATTGAGCAGGCTCGTACAAGCCGCTTGCTCGGGAGCATATTTCGCATTTGGGCACGTGCACGAAGAAGGGTTCTTCGGCGGCCGAATCAATAGATCATAATTCATTTAAAACTCGCTACGACCAGTAATTATAAACGTATAAATCATTTGGAAAAGTGGGACGTGCGTTGCCCTGGTGGTGGAATCCCAGATACTTGCTGCCTCGTCACTTCATTCGTGTCACACTGGCTGTTACAGCTCGCGTGAATGACACAGGGATACACTGCATTAAGATTCGTCCTCAGTTCAAGATCGTGTTTGTCAGTCGACCGGAAGACGGAACGTAATTTCATCCAGTCCGGTGAAAGGATACAAAAAGATCAGGAAGGAAGGCAGGGAATAACTTAACGTTATGGTTAGAACACTAGTTCCGTAACAACGAATTCCTGTGGGGGGAAAATATACATTATTATCGGAATTATACCTTCTGAAATCAGCTCTGGCTGGACTTTCTACTGAACACGAACTTAGCTG----------------------------------------------------------------------------------------------------------------------------------------------------------------------------
>APH_5001
---------------------------------------------------------------------------------------------------------------------------------------------------------------------CTATTCTGAAATGTACCAAAGCGAGCTTTCCTTTTTAGAAAGCGAAAAACATCTCGTTTGTAAAAGACAGCATGTTAATTTTACTGTTCCACGGCCATAAACGTTTATAAGCAAGCGAGTGAGTGAGCATCGCATGCCCTCCTCCCCCTTTGCTTAATGTTTCTTTGCGTCTTAACGTTTTCGAAAATCATCCACACCGCTCTTATAATATTTTTCTTGTCCTCTTTTTTATTTTATTTTTTTGCTTTTTTTTCCGTACCGGCCATTATATGCTCGAACAGGAAGAAGGTTGCTTTAACGCCCAACTCATAAAACATGTTTAGTTACCCACTCAGACCAAAAGTTTAGATTTTGGAAGTTGGATTTGTAAAAATTAAAGTAATTAAAGTACTAGAAGAGGAGGTTGAGAGGAAAAAAATATAAAAAAGCAAAATAAATAAATAATAAAAAAGAAAAACTTTTTGCGGAGAGACGTAGGTTGTTAAATCCGGGAAATAAATAAAGTTAATTCGACTTGATGTCCAAGCTACGGCGAAATAGCAGTGGCGTTAGCAGTGTCAGTGTAATTACAGTTTAGACCTAGGTAAACCGGGTGATAATTTATCTTGTAGATTACTGTAATTGAGCAGGCTCGTACAAGCCGCTTGCTCGGGAGCATATTTCGCATTTGGGCACGTGCACGAAGAAGGGTTCTTCGGCGGCCGAATCAATAGATCATAATTCATTTAAAACTCGCTACGACCAGTAATTATAAACGTATAAATCATTTGGAAAAGTGGGACGTGCGTTGCCCTGGTGGTGGAATCCCAGATACTTGCTGCCTCGTCACTTCATTCGTGTCACACTGGCTGTTACAGCTCGCGTGAATGACACAGGGATACACTGCATTAAGATTCGTCCTCAGTTCAAGATCGTGTTTGTCAGTCGACCGGAAGACGGAACGTAATTTCA-----TCCGGTGAAAGGATACAAAAAGATCAGGAAGGAAGGCAGGGAATAACTTAACGTTATGGTTAGAACACTAGTTCCGTAACAACGAATTCCTGT-GGGGGAAAATATACATTATTATCGGAATTATACCTTCTGAAATCAGCTCTGGCTGGACTTTCTACTGAACACGAACTTAGCTGTATCTAATGCCGAAGAAGTAATTTTAC-------------------------------------------------------------------------------------------------------------------------------------------------
>APH_4024
TTACTTTTTCACAGGAATTAAGAGCAGGAAATGCACTTCAAACCAAATTCTCAACTTTTCCGCTGATTGAAGCAAGCAGTTTTTCTTCACAGTGGGTTTTTTTTCCTGGGTGGAATACATAAAGTTAAAAATACTCTGAACTGACTGAGAATGTTTGAAAAGGAACTATTCTGAAATGTACCAAAGCGAGCTTTCCTTTTTAGAAAGCGAAAAACATCTCGTTTGTAAAAGACAGCATGTTAATTTTACTGTTCCACGGCCATAAACGTTTATAAGCAAGCGAGTGAGTGAGCATCGCATGCCCTCCTCCCCCTTTGCTTAATGTTTCTTTGCGTCTTAACGTTTTCGAAAATCATCCACACCGCTCTTATAATATTTTTCTTGTCCTCTTTTTTATTTTATTTTTTTGCTTTTTTTTCCGTACCGGCCATTATATGCTCGAACAGGAAGAAGGTTGCTTTAACGCCCAACTCATAAAACATGTTTAGTTACCCACTCAGACCAAAAGTTTAGATTTTGGAAGTTGGATTTGTAAAAATTAAAGTAATTAAAGTACTAGAAGAGGAGGTTGAGAGGAAAAAAATATAAAAAAGCAAAATAAATAAATAATAAAAAAGAAAAACTTTTTGCGGAGAGACGTAGGTTGTTAAATCCGGGAAATAAATAAAGTTAATTCGACTTGATGTCCAAGCTACGGCGAAATAGCAGTGGCGTTAGCAGTGTCAGTGTAATTACAGTTTAGACCTAGGTAAACCGGGTGATAATTTATCTTGTAGATTACTGTAATTGAGCAGGCTCGTACAAGCCGCTTGCTCGGGAGCATATTTCGCATTTGGGCACGTGCACGAAGAAGGGTTCTTCGGCGGCCGAATCAATAGATCATAATTCATTTAAAACTCGCTACGACCAGTAATTATAAACGTATAAATCATTTGGAAAAGTGGGACGTGCGTTGCCCTGGTGGTGGAATCCCAGATACTTGCTGCCTCGTCACTTCATTCGTGTCACACTGGCTGTTACAGCTCGCGTGAATGACACAGGGATACACTGCATTAAGATTCGTCCTCAGTTCAAGATCGTGTTTGTCAGTCGACCGGAAGACGGAACGTAATTTCA-----TCCGGTGAAAGGATACAAAAAGATCAGGAAGGAAGGCAGGGAATAACTTAACGTTATGGTTAGAACACTAGTTCCGTAACAACGAATTCCTGT-GGGGGAAAATATACATTATTATCGGAATTATACCTTCTGAAATCAGCTCTGGCTGGACTTTCTACTGAACACGAACTTAGCTGTATCTAATGCCGAAGAAGTAATTTTACGATTAATCCAGGAACACTGAATTAGTGGTGCAGTTGAAACTTTACAAGGAACCATTACACAAGAGGGAGAGAGAGACGTCTGAGTGGTTTAGTGGTTCATGAACCATAAGGCCGCTGGTTCGAATCCAGTATGGAACCTCTTACA
>APH_5003
TTACGTTTTCAAAGGAATTAATATCAGGAACTTCACTTCAAACCAAATTCTCAACTTTTCCGCTGATTGAAGCAAGCAGTTTTTCTTCACAGTGGGTTTTTTTTCCTGGGTGGAATACATAAAGTTAAAAATACTCTGAACTGACTGAGAATGTTTGAAAAGGAACTATTCTGAAATGTACCAAAGCGAGCTTTCCTTTTTAGAAAGCGAAAAACATCTCGTTTGTAAAAGACAGCATGTTAATTTTACTGTTCCACGGCCATAAACGTTTATAAGCAAGCGAGTGAGTGAGCATCGCATGCCCTCCTCCCCCTTTGCTTAATGTTTCTTTGCGTCTTAACGTTTTCGAAAATCATCCACACCGCTCTTATAATATTTTTCTTGTCCTCTTTTTTATTTTATTTTTTTGCTTTTTTTTCCGTACCGGCCATTATATGCTCGAACAGGAAGAAGGTTGCTTTAACGCCCAACTCATAAAACATGTTTAGTTACCCACTCAGACCAAAAGTTTAGATTTTGGAAGTTGGATTTGTAAAAATTAAAGTAATTAAAGTACTAGAAGAGGAGGTTGAGAGGAAAAAAATATAAAAAAGCAAAATAAATAAATAATAAAAAAGAAAAACTTTTTGCGGAGAGACGTAGGTTGTTAAATCCGGGAAATAAATAAAGTTAATTCGACTTGATGTCCAAGCTACGGCGAAATAGCAGTGGCGTTAGCAGTGTCAGTGTAATTACAGTTTAGACCTAGGTAAACCGGGTGATAATTTATCTTGTAGATTACTGTAATTGAGCAGGCTCGTACAAGCCGCTTGCTCGGGAGCATATTTCGCATTTGGGCACGTGCACGAAGAAGGGTTCTTCGGCGGCCGAATCAATAGATCATAATTCATTTAAAACTCGCTACGACCAGTAATTATAAACGTATAAATCATTTGGAAAAGTGGGACGTGCGTTGCCCTGGTGGTGGAATCCCAGATACTTGCTGCCTCGTCACTTCATTCGTGTCACACTGGCTGTTACAGCTCGCGTGAATGACACAGGGATACACTGCATTAAGATTCGTCCTCAGTTCAAGATCGTGTTTGTCAGTCGACCGGAAGACGGAACGTAATTTCA-----TCCGGTGAAAGGATACAAAAAGATCAGGAAGGAAGGCAGGGAATAACTTAACGTTATGGTTAGAACACTAGTTCCGTAACAACGAATTCCTGT-GGGGGAAAATATACATTATTATCGGAATTATACCTTCTGAAATCAGCTCTGGCTGGACTTTCTACTGAACACGAACTTAGCTGTATCTAATGCCGAAGAAGTAATTTTACGATTAATCCAGGAACACTGAATTAGTGGTGCAGTTGAAACTTTACAAGGA-----------------------------------------------------------------------------------------------
>APH_5079
----------------------------------------------------------------------------------------------------------------------------------------TGAACTGACTGAGAATGTTTGAAAAGGAACTATTCTGAAATGTACCAAAGCGAGCTTTCCTTTTTAGAAAGCGAAAAACATCTCGTTTGTAAAAGACAGCATGTTAATTTTACTGTTCCACGGCCATAAACGTTTATAAGCAAGCGAGTGAGTGAGCATCGCATGCCCTCCTCCCCCTTTGCTTAATGTTTCTTTGCGTCTTAACGTTTTCGAAAATCATCCACACCGCTCTTATAATATTTTTCTTGTCCTCTTTTTTATTTTATTTTTTTGCTTTTTTTTCCGTACCGGCCATTATATGCTCGAACAGGAAGAAGGTTGCTTTAACGCCCAACTCATAAAACATGTTTAGTTACCCACTCAGACCAAAAGTTTAGATTTTGGAAGTTGGATTTGTAAAAATTAAAGTAATTAAAGTACTAGAAGAGGAGGTTGAGAGGAAAAAAATATAAAAAAGCAAAATAAATAAATAATAAAAAAGAAAAACTTTTTGCGGAGAGACGTAGGTTGTTAAATCCGGGAAATAAATAAAGTTAATTCGACTTGATGTCCAAGCTACGGCGAAATAGCAGTGGCGTTAGCAGTGTCAGTGTAATTACAGTTTAGACCTAGGTAAACCGGGTGATAATTTATCTTGTAGATTACTGTAATTGAGCAGGCTCGTACAAGCCGCTTGCTCGGGAGCATATTTCGCATTTGGGCACGTGCACGAAGAAGGGTTCTTCGGCGGCCGAATCAATAGATCATAATTCATTTAAAACTCGCTACGACCAGTAATTATAAACGTATAAATCATTTGGAAAAGTGGGACGTGCGTTGCCCTGGTGGTGGAATCCCAGATACTTGCTGCCTCGTCACTTCATTCGTGTCACACTGGCTGTTACAGCTCGCGTGAATGACACAGGGATACACTGCATTAAGATTCGTCCTCAGTTCAAGATCGTGTTTGTCAGTCGACCGGAAGACGGAACGTAATTTCA-----TCCGGTGAAAGGATACAAAAAGATCAGGAAGGAAGGCAGGGAATAACTTAACGTTATGGTTAGAACACTAGTTCCGTAACAACGAATTCCTGT-GGGGGAAAATATACATTATTATCGGAATTATACCTTCTGAAATCAGCTCTGGCTGGACTTTCTACTGAACACGAACTTAGCTGTATCTAATGCCGAAGAAGTAATTTTACGATTAATCCAGGAACACTGAATTAGTGGTGCAGTTGAAACTTTACAAGGAACCATTACACAAGAGGGAGAGAGAGACGTCTGAGTGGTTTAGTGGTTCATGAACCATAAGGCCGCTGGTTCGAATCCAGTATGGAACCTCTTACA
>APH_3191
-------------------------------------------------------TTTTCCGCTGATTGAAGCGAGCAGTTTTTCTTCACAGTGGGTTTTTTTTCCTGGGTGGAATACATAAAGTTAAAAATACTCTGAACTGACTGAGAATGTTTGAAAAGGAACTATTCTGAAATGTACCAAAGCGAGCTTTCCTTTTTAGAAAGCGAAAAACATCTCGTTTGTAAAAGACAGCATGTTAATTTTACTGTTCCACGGCCATAAACGTTTATAAGCAAGCGAGTGAGTGAGCATCGCATGCCCTCCTCCCCCTTTGCTTAATGTTTCTTTGCGTCGTAACGTTTTCGAAAATCATCCACACCGCTCTTATAATATTTTTCTTGTCCTCTTTTTTATTTTATTTTTTTGCTTTTTTTTCCGTACCGGCCATTATATGCTCGAACAGGAAGAAGGTTGCTTTAACGCCCAACTCATAAAACATGTTTAGTTACCCACTCAGACCAAAAGTTTAGATTTTGGAAGTTGGATTTGTAAAAATTAAAGTAATTAAAGTACTAGAAGAGGAGGTTGAGAGGAAAAAAATATAAAAAAGCAAAATAAATAAATAATAAAAAAGAAAAACTTTTTGCGGAGAGACGTAGGTTGTTAAATCCGGGAAATAAATAAAGTTAATTCGACTTGATGTCCAAGCTACGGCGAAATAGCAGTGGCGTTAGCAGTGTCAGTGTAATTACAGTTTAGACCTAGGTAAACCGGGTGATAATTTATCTTGTAGATTACTGTAATTGAGCAGGCTCGTACAAGCCGCTTGCTCGGGAGCATATTTCGCATTTGGGCACGTGCACGAAGAAGGGTTCTTCGGCGGCCGAATCAATAGATCATAATTCATTTAAAACTCGCTACGACCAGTAATTATAAACGTATAAATCATTTGGAAAAGTGGGACGTGCGTTGCCCTGGTGGTGGAATCCCAGATACTTGCTGCCTCGTCACTTCATTCGTGTCACACTGGCTGTTACAGCTCGCGTGAATGACACAGGGATACACTGCATTAAGATTCGTCCTCAGTTCAAGATCGTGTTTGTCAGTCGACCGGAAGACGGAACGTAATTTCATCCAGTCCGGTGAAAGGATACAAAAAGATCAGGAAGGAAGGCAGGGAATAACTTAACGTTATGGTTAGAACACTAGTTCCGTAACAACGAATTCCTGTGGGGGGAAAATATACATTATTATCGGAATTATACCTTCTGAAATCAGCTCTGGCTGGACTTTCTACTGAACACGAACTTAGCTGTATCTAATGCCGAAGAAGTAATTTTACGATTAATCCAGGAACACCGAATTAGTGGTGCAGTTGAAACTTTACAAGGAACCATTACACAAGAGAGAGAGAGAGACGTCTGAGTGGTTTAGTGGTTCATGAACCATAAGGCCGCTGGTTCGAATCCAGTATGGAACCTCTTACA
>APH_0622
----------------------------------------------------------------------------------------------------------------------------------ATACTCTGAACTGACTGAGAATGTTTGAAAAGGAACTATTCTGAAATGTACCAAAGCGAGCTTTCCTTTTTAGAAAGCGAAAAACATCTCGTTTGTAAAAGACAGCATGTTAATTTTACTGTTCCACGGCCATAAACGTTTATAAGCAAGCGAGTGAGTGAGCATCGCATGCCCTCCTCCCCCTTTGCTTAATGTTTCTTTGCGTCTTAACGTTTTCGAAAATCATCCACACCGCTCTTATAATATTTTTCTTGTCCTCTTTTTTATTTTATTTTTTTGCTTTTTTTTCCGTACCGGCCATTATATGCTCGAACAGGAAGAAGGTTGCTTTAACGCCCAACTCATAAAACATGTTTAGTTACCCACTCAGACCAAAAGTTTAGATTTTGGAAGTTGGATTTGTAAAAATTAAAGTAATTAAAGTACTAGAAGAGGAGGTTGAGAGGAAAAAAATATAAAAAAGCAAAATAAATAAATAATAAAAAAGAAAAACTTTTTGCGGAGAGACGTAGGTTGTTAAATCCGGGAAATAAATAAAGTTAATTCGACTTGATGTCCAAGCTACGGCGAAATAGCAGTGGCGTTAGCAGTGTCAGTGTAATTACAGTTTAGACCTAGGTAAACCGGGTGATAATTTATCTTGTAGATTACTGTAATTGAGCAGGCTCGTACAAGCCGCTTGCTCGGGAGCATATTTCGCATTTGGGCACGTGCACGAAGAAGGGTTCTTCGGCGGCCGAATCAATAGATCATAATTCATTTAAAACTCGCTACGACCAGTAATTATAAACGTATAAATCATTTGGAAAAGTGGGACGTGCGTTGCCCTGGTGGTGGAATCCCAGATACTTGCTGCCTCGTCACTTCATTCGTGTCACACTGGCTGTTACAGCTCGCGTGAATGACACAGGGATACACTGCATTAAGATTCGTCCTCAGTTCAAGATCGTGTTTGTCAGTCGACCGGAAGACGGAACGTAATTTCATCCAGTCCGGTGAAAGGATACAAAAAGATCAGGAAGGAAGGCAGGGAATAACTTAACGTTATGGTTAGAACACTAGTTCCGTAACAACGAATTCCTGTGGGGGGGAAACATACATTATTATCGGAATTATACCTTCTGAAATCAGCTCTGGCTGGACTTTCTACTGAACACGAACTTAGCTGTATCTAATGCCGAAGAAGTAATTTTACGATTAATCCAGGAACACCGAATTAGTGGTGCAGTTGAAACTTTACAAGGAACCATTACACAAGAGAGAGAGAGAGACGTCTGAGTGGTTTAGTGG--------------------------------------------------
>APH_1602
---------------------GAGCAGGAAATGCACTTCAAACCAAATTCTCAACTTTTCCGCTGATTGAAGCGAGCAGTTTTTCTTCACAGTGGGTTTTTTTTCCTGGGTGGAATACATAAAGTTAAAAATACTCTGAACTGACTGAGAATGTTTGAAAAGGAACTATTCTGAAATGTACCAAAGCGAGCTTTCCTTTTTAGAAAGCGAAAAACATCTCGTTTGTAAAAGACAGCATGTTAATTTTACTGTTCCACGGCCATAAACGTTTATAAGCAAGCGAGTGAGTGAGCATCGCATGCCCTCCTCCCCCTTTGCTTAATGTTTCTTTGCGTCTTAACGTTTTCGAAAATCATCCACACCGCTCTTATAATATTTTTCTTGTCCTCTTTTTTACTTTATTTTTTTGCTTTTTTTTCCGTACCGGCCATTATATGCTCGAACAGGAAGAAGGTTGCTTTAACGCCCAACTCATAAAACATGTTTAGTTACCCACTCAGACCAAAAGTTTAGATTTTGGAAGTTGGATTTGTAAAAATTAAAGTAATTAAAGTACTAGAAGAGGAGGTTGAGAGGAAAAAAATATAAAAAAGCAAAATAAATAAATAATAAAAAAGAAAAACTTTTTGCGGAGAGACGTAGGTTGTTAAATCCGGGAAATAAATAAAGTTAATTCGACTTGATGTCCAAGCTACGGCGAAATAGCAGTGGCGTTAGCAGTGTCAGTGTAATTACAGTTTAGACCTAGGTAAACCGGGTGATAATTTATCTTGTAGATTACTGTAATTGAGCAGGCTCGTACAAGCCGCTTGCTCGGGAGCATATTTCGCATTTGGGCACGTGCACGAAGAAGGGTTCTTCGGCGGCCGAATCAATAGATCATAATTCATTTAAAACTCGCTACGACCAGTAATTATAAACGTATAAATCATTTGGAAAAGTGGGACGTGCGTTGCCCTGGTGGTGGAATCCCAGATACTTGCTGCCTCGTCACTTCATTCGTGTCACACTGGCTGTTACAGCTCGCGTGAATGACACAGGGATACACTGCATTAAGATTCGTCCTCAGTTCAAGATCGTGTTTGTCAGTCGACCGGAAGACGGAACGTAATTTCATCCAGTCCGGTGAAAGGATACAAAAAGATCAGGAAGGAAGGCATGGAATAACTTAACGTTATGGTTAGAACACTAGTTCCGTAACAACGAATTCCTGTGGGGGGGAAACATACATTATTATCGGAATTATACCTTCTGAAATCAGCTCTGGCTGGACTTTCTACTGAACACGAACTTAGCTGTATCTAATGCCGAAGAAGTAATTTTACGATTAATCCAGGAACACCGAATTAGTGGTGCAGTTGAAACTTTACAAGGAACCATTACACAAGAGAGAGAGAGAGACGTCTGAGTGGTTTAGTGGTTCATGAACCATAAGGCCGCTGGTTCGAATCCAGTATGGAACCTCTTACA
>APH_4005
TTACTTTTTCACAGGAATTAAGAGCAGGAAATGCACTTCAAACCAAATTCTCAACTTTTCCGCTGATTGAAGCAAGCAGTTTTTCTTCACAGTGAGTTTTTTTTCCTGGGTGGAATACATAAAGTTAAAAATACTCTGAACTGACTGAGAATGTTTGAAAAGGAACTATTCTGAAATGTACCAAAGCGAGCTTTCCTTTTTAGAAAGCGAAAAACATCTCGTTTGTAAAAGACAGCATGTTAATTTTACTGTTCCACGGCCATAAACGTTTATAAGCAAGCGAGTGAGTGAGCATCGCATGCCCTCCTCCCCCTTTGCTTAATGTTTCTTTGCGTCTTAACGCTTTCGAAAATCATCCACACCGCTCTTATAATATTTTTCTTGTCCTCTTTTTTATTTTATTTTTTTGCTTTTTTTTCCGTACCGGCCATTATATGCTCGAACAGGAAGAAGGTTGCTTTAACGCCCAACTCATAAAACATGTTTAGTTACCCACTCAGACCAAAAGTTTAGATTTTGGAAGTTGGATTTGTAAAAATTAAAGTAATTAAAGTACTAGAAGAGGAGGTTGAGAGGAAAAAAATATAAAAAAGCAAAATAAATAAATAATAAAAAAGAAAAACTTTTTGCGGAGAGACGTAGGTTGTTAAATCCGGGAAATAAATAAAGTTAATTCGACTTGATGTCCAAGCTACGGCGAAATAGCAGTGGCGTTAGCAGTGTCAGTGTAATTACAGTTTAGACCTAGGTAAACCGGGTGATAATTTATCTTGTAGATTACTGTAATTGAGCAGGCTCGTACAAGCCGCTTGCTCGGGAGCATATTTCGCATTTGGGCACGTGCACGAAGAAGGGTTCTTCGGCGGCCGAATCAATAGATCATAATTCATTTAAAACTCGCTACGACCAGTAATTATAAACGTATAAATCATTTGGAAAAGTGGGACGTGCGTTGCCCTGGTGGTGGAATCCCAGATACTTGCTGCCTCGTCACTTCATTCGTGTCACACTGGCTGTTACAGCTCGCGTGAATGACACAGGGATACACTGCATTAAGATTCGTCCTCAGTTCAAGATCGTGTTTGTCAGTCGACCGGAAGACGGAACGTAATTTCA-----TCCGGTGAAAGGATACAAAAAGATCAGGAAGGAAGGCAGGGAATAACTTAACGTTATGGTTAGAACACTAGTTCCGTAACAACGAATTCCTGT-GGGGGAAAATATACATTATTATCGGAATTATACCTTCTGAAATCAGCTCTGGCTGGACTTTCTACTGAACACGAACTTAGCTGTATCTAATGCCGAAGAAGTAATTTTACGATTAATCCAGGAACACTGAATTAGTGGTGCAGTTGAAACTTTACAAGGAACCATTACACAGGAGGGAGAGAGAGACGTCTGAGTGGTTTAGTGGTTCATGAACCATAAGGCCGCTGGTTCGAATCCGGTATGGAACCTCTTAC-
>APH_1535
TTACTTTTTCACAGGAATTAAGAGCAGGAAATGCACTTCAAACCAAATTCTCAACTTTTCCGCTGATTGAAGCAAGCAGTTTTTCTTCACAGTGGGTTTTTTTTCCTGGGTGGAATACATAAAGTTAAAAATACTCTGAACTGACTGAGAATGTTTGAAAAGGAACTATTCTGAAATGTACCAAAGCGAGCTTTCCTTTTTAGAAAGCGAAAAACATCTCGTTTGTAAAAGACAGCATGTTAATTTTACTGTTCCAGGGCCATAAACGTTTATAAGCAAGCGAGTGAGTGAGCATCGCATGCCCTCCTCCCCCTTTGCTTAATGTTTCTTTGCGTCTTAACGTTTTCGAAAATCATCCACACCGCTCTTATAATATTTTTCTTGTCCTCTTTTTTATTTTATTTTTTTGCTTTTTTTTCCGTACCGGCCATTATATGCTCGAACAGGAAGAAGGTTGCTTTAACGCCCAACTCATAAAACATGTTTAGTTACCCACTCAGACCAAAAGTTTAGATTTTGGAAGTTGGATTTGTAAAAATTAAAGTAATTAAAGTACTAGAAGAGGAGGTTGAGAGGAAAAAAATATAAAAAAGCAAAATAAATAAATAATAAAAAAGAAAAACTTTTTGCGGAGAGACGTAGGTTGTTAAATCCGGGAAATAAATAAAGTTAATTCGACTTGATGTCCAAGCTACGGCGAAATAGCAGTGGCGTTAGCAGTGTCAGTGTAATTACAGTTTAGACCTAGGTAAACCGGGTGATAATTTATCTTGTAGATTACTGTAATTGAGCAGGCTCGTACAAGCCGCTTGCTCGGGAGCATATTTCGCATTTGGGCACGTGCACGAAGAAGGGTTCTTCGGCGGCCGAATCAATAGATCATAATTCATTTAAAACTCGCTACGACCAGTAATTATAAACGTATAAATCATTTGGAAAAGTGGGACGTGCGTTGCCCTGGTGGTGGAATCCCAGATACTTGCTGCCTCGTCACTTCATTCGTGTCACACTGGCTGTTACAGCTCGCGTGAATGACACAGGGATACACTGCATTAAGATTCGTCCTCAGTTCAAGATCGTGTTTGTCAGTCGACCGGAAGACGGAACGTAATTTCA-----TCCGGTGAAAGGATACAAAAAGATCAGGAAGGAAGGCAGGGAATAACTTAACGTTATGGTGAGAACACTAGTTCCGTAACAACGAATTCCTGT--GGGGAAAATATACATTATTATCGGAATTATACCTTCTGAAATCAGCTCTGGCTGGACATTCTACTGAACACGAACTTAGCTGTATCTAATGCCGAAGAAGTAATTTTACGATTAATCCAGGAACACTGAATTAGTGGTGCAGTTGAAACTTTACAAGGAACCATTACACAAGAGGGAGAGAGAGACGTCTGAGTGGTTTAGTGGTTCATGAACCATAAGGCCGCTGGTTCGAATCCAGTAAGGAACCTCTTACA
>APH_0772
TTACTTTTTCACAGGAATTAAGAGCAGGAAATGCACTTCAAACCAAATTCTCAACTTTTCCGCTGATTGAAGCAAGCAGTTTTTCTTCACAGTGGGTTTTTTTTCCTGGGTGGAATACATAAAGTTAAAAATACTCTGAACTGACTGAGAATGTTTGAAAAGGAACTATTCTGAAATGTACCAAAGCGAGCTTTCCTTTTTAGAAAGCGAAAAACATCTCGTTTGTAAAAGACAGCATGTTAATTTTACTGTTCCAGGGCCATAAACGTTTATAAGCAAGCGAGTGAGTGAGCATCGCATGCCCTCCTCCCCCTTTGCTTAATGTTTCTTTGCGTCTTAACGTTTTCGAAAATCATCCACACCGCTCTTATAATATTTTTCTTGTCCTCTTTTTTATTTTATTTTTTTGCTTTTTTTTCCGTACCGGCCATTATATGCTCGAACAGGAAGAAGGTTGCTTTAACGCCCAACTCATAAAACATGTTTAGTTACCCACTCAGACCAAAAGTTTAGATTTTGGAAGTTGGATTTGTAAAAATTAAAGTAATTAAAGTACTAGAAGAGGAGGTTGAGAGGAAAAAAATATAAAAAAGCAAAATAAATAAATAATAAAAAAGAAAAACTTTTTGCGGAGAGACGTAGGTTGTTAAATCCGGGAAATAAATAAAGTTAATTCGACTTGATGTCCAAGCTACGGCGAAATAGCAGTGGCGTTAGCAGTGTCAGTGTAATTACAGTTTAGACCTAGGTAAACCGGGTGATAATTTATCTTGTAGATTACTGTAATTGAGCAGGCTCGTACAAGCCGCTTGCTCGGGAGCATATTTCGCATTTGGGCACGTGCACGAAGAAGGGTTCTTCGGCGGCCGAATCAATAGATCATAATTCATTTAAAACTCGCTACGACCAGTAATTATAAACGTATAAATCATTTGGAAAAGTGGGACGTGCGTTGCCCTGGTGGTGGAATCCCAGATACTTGCTGCCTCGTCACTTCATTCGTGTCACACTGGCTGTTACAGCTCGCGTGAATGACACAGGGATACACTGCATTAAGATTCGTCCTCAGTTCAAGATCGTGTTTGTCAGTCGACCGGAAGACGGAACGTAATTTCA-----TCCGGTGAAAGGATACAAAAAGATCAGGAAGGAAGGCAGGGAATAACTTAACGTTATGGTGAGAACACTAGTTCCGTAACAACGAATTCCTGT--GGGGAAAATATACATTATTATCGGAATTATACCTTCTGAAATCAGCTCTGGCTGGACATTCTACTGAACACGAACTTAGCTGTATCTAATGCCGAAGAAGTAATTTTACGATTAATCCAGGAACACTGAATTAGTGGTGCAGTTGAAACTTTACAAGGAACCATTACACAAGAGGGAGAGAGAGACGTCTGAGTGGTTTAGTGGTTCATGAACCATAAGGCCGCTGGTTCGAATCCAGTAAGGAACCTCTTACA
>APH_1438
-------------------------------------------------------------------------------------------------------------------------------------------------------------------------------------------------------------------------------------------------------------------------------------------------------------------------------------------------------------------------------------------------------------------------------------------------------------GGAAGAAGGTTGCTTTAACGCCCAACTCATAAAACATGTTTAGTTACCCACTCAGACCAAAAGTTTAGATTTTGGAAGTTGGATTTGTAAAAATTAAAGTAATTAAAGTACTAGAAGAGGAGGTTGAGAGGAAAAAAATATAAAAAAGCAAAATAAATAAATAATAAAAAAGAAAAACTTTTTGCGGAGAGACGTAGGTTGTTAAATCCGGGAAATAAATAAAGTTAATTCGACTTGATGTCCAAGCTACGGCGAAATAGCAGTGGCGTTAGCAGTGTCAGTGTAATTACAGTTTAGACCTAGGTAAACCGGGTGATAATTTATCTTGTAGATTACTGTAATTGAGCAGGCTCGTACAAGCCGCTTGCTCGGGAGCATATTTCGCATTTGGGCACGTGCACGAAGAAGGGTTCTTCGGCGGCCGAATCAATAGATCATAATTCATTTAAAACTCGCTACGACCAGTAATTATAAACGTATAAATCATTTGGAAAAGTGGGACGTGCGTTGCCCTGGTGGTGG-----------------------------------------------------------------------------------------------------------------------------------------------------------------------------------------------------------------------------------------------------------------------------------------------------------------------------------------------------------------------------------------------------------------------------------------------------------------------------------------------------------------------
