# Supplementary material for: ﻿Discovery of a new tarantula species from the Madrean Sky Islands and the first documented instance of syntopy between two montane endemics (Araneae, Theraphosidae, Aphonopelma): a case of prior mistaken identity
Source: Zookeys. 2024 Aug 16;1210:61–98. doi: 10.3897/zookeys.1210.125318 (PMC11344175; doi:10.3897/zookeys.1210.125318)
Supplement: Supplementary material 8 — Phylogenomics files [file zookeys-1210-061_article-125318__-s008.zip › Suppl8/individual_UCE_loci/sl_realigned_uce_2001263.fas]

>APH_1357
-------------------------------------------------------------------------------------------------------------------------------------------------------------------------------------------------------------------------------------------------------------------------------------------------------------------------------------------------------------------------CTCTTCCGATCTGGT------------------------GGTATGCTTCAAATAAAG-------------------------------------------------------------------------------------------------------------TCCAC------------------GTGAATGACCAGACC------------------CAGGACCAGAAGAAACATATTGCAGTGCTTTGGATATCAATAGTCATCAAGGAGATCCGAGATTTCCCTGGCAAAGAGATGCAGCTGTTCAATGCGATCTTTCGCCATCAGGAGAAGGGTATCGTTATACCAGGGACTGGGGTTTC----------------------------------------------------------------------------------------------------------CAACACATCACATCACATC----------AAGTCCAAAA--------------------------------------TACCCACAAAGC-------------------------------------AATGGTTTTGTGG---AAGCAGTAGT-----------------------------------------------------------------------------------------------------------------------------------------------------------------------------------------------------------------------------------------------------------------------------------
>APH_0674
GTTACATGACACAATACTGTCGGTCATTGCGTTAATACACCGATTAACCACTGGCCCCCACTAGTTGAATACCGATAACAAACGAATATTTTTTATATGTGCATATATTAGTGACAGTGAAAAGACGAAAGTTTTGCATGTGTTAAGAAAAAATGTGCTGATTTGATTAGTGACTAATATTTCCTGGAAGAGATTCAGAGAAGAATTTAGAAATAGGTATCAGTTTCTTTTTAAAACTATGAGTGCTTAGTGTATGTTCGCTTTTGTAATGTGCTAAAGTACTTTAGAAATTAAATTCCCTTTTTGACTCTTCCCTTTAGTGACAGTCAAGGACAAAAAGACAGGATGAACGCAGTTAAGCCTTCTCCATTCTCATCTCGCACAAAATCCCTCAGAGAACGGTTTGCCTCAAAAAGAAGTTATTCTGAAAACTTCAAGGATCCTCCCCCTGCTGCCGGTGTTCCAGCAAAGGAAGCCCGAGAAGTGAGACCTTCGCTCCCATCTATTGGATTAGGGGAAACAGCATCTCCACCTCAGCGTCGTCAGGTCAGTGTATTGGCTGACCATTTTAATCCATTCGCTGCATTACCAGAAGAAACATATTGCAGTGCTTTGGATATCAACAGTCATCAAGGAGATCCGAGATTTCCCTGGCAAAGAGATGCAGCTGTTCAATGCGATCTTTCGCCATCAGGAGAAGGGTATCGTTATACCAGGAAGGACAGCTTCTATATGCTGTCAAAAGAGGCCAACAAGTTTCAACTGGAGCAAGATACAAAGCTTAACCCAGCTTCATCTTCTTCGCCAATATCGTACTCGGGACCTAACACAGCATCAGCAGATAATGTCGCTTCCATGGCGGAAAAGTTTAAAGAGGTAATACTTAGTTTCTTTTAATCTTTCCAGAACAGTTATTCACTAAACTTGAACAGAATATAAATAGTGAAAGTAACATTTCTTAAATTGTTTCCTGATTCAGGTAGCAATTGCTGTTTCCAGAGAATAACTTTAGGAAATTGGTAGATTCTCTTAACCGATTTGACAATGATCTTATCAACCGTAAAATGATCTCATCAGCAAGAAGACACATCGAAACTGACTCTGAATAGATTCTCTACCTAAATATTGTTATATTCTGAATTTAAATTTTGTTTAATAATGAATTAATGGATATTACCAACAAAAAACTAATTTTAACTTTTACTCTCCCGGATTCACTACAAATCAC--CAGACCCGACCCCACCTCCAAAAAAAAATTTT
>APH_0717
----------------------------------------------------------CACTAGTTGAATACCGATAACAAACGAATATTTTTTATATGTGCATATATTAGTGACAGTGAAAAGACGAAAGTTTTGCATGTGTTAAGAAAAAATGTGCTGATTTGATTAGTGACTAATATTTCCTGGAAGAGATTCAGAGAAGAATTTAGAAATAGGTATCAGTTTCTTTTTAAAACTATGAGTGCTTAGTGTATGTTCGCTTTTGTAATGTGCTAAAGTACTTTAGAAATTAAATTCCCTTTTTGACTCTTCCCTTTAGTGACAGTCAAGGACAAAAAGACAGGATGAACGCAGTTAAGCCTTCTCCATTCTCATCTCGCACAAAATCCCTCAGAGAACGGTTTGCCTCAAAAAGAAGTTATTCTGAAAACTTCAAGGATCCTCCCCCTGCTGCCGGTGTTCCAGCAAAGGAAGCCCGAGAAGTGAGACCTTCGCTCCCATCTATTGGATTAGGGGAAACAGCATCTCCACCTCAGCGTCGTCAGGTCAGTGTATTGGCTGACCATTTTAATCCATTCGCTGCATTACCAGAAGAAACATATTGCAGTGCTTTGGATATCAACAGTCATCAAGGAGATCCGAGATTTCCCTGGCAAAGAGATGCAGCTGTTCAATGCGATCTTTCGCCATCAGGAGAAGGGTATCGTTATACCAGGAAGGACAGCTTCTATATGCTGTCAAAAGAGGCCAACAAGTTTCAACTGGAGCAAGATACAAAGCTTAACCCAGCTTCATCTTCTTCGCCAATATCGTACTCGGGACCTAACACAGCATCAGCAGATAATGTCGCTTCCATGGCGGAAAAGTTTAAAGAGGTAATACTTAGTTTCTTTTAATCTTTCCAGAACAGTTATTCACTAAACTTGAACAGAATATAAATAGTGAAAGTAACATTTCTTAAATTGTTTCCTGATTCAGGTAGCAATTGCTGTTTCCAGAGAATAACTTTAGGAAATTGGTAGATTCTCTTAACCGATTTGACAATGATCTTATCAACCGTAAAATGATCTCATCAGCAAGAAGACACATCGAAACTGACTCTGAATAGATTCTCTACCTAAATATTGTTATATTCTGAATTTAAATTTTGTTTAATAATGAATTAATGGATATTACCAACAAAAAACTAATTTTAACTTTTACTCTCCCGGATTCACTACAAATCAC--CAGACCCGACCCCACCTCCAAAAAAAATTTTT
>APH_3188
GTTACATGACACAATACTGTCGGTCATTGCGTTAATACACCGATTAACCACTGGCCCCCACTAGTTGAATACCGATAACAAACGAATATTTTTTATATGTGCATATATTAGTGACAGTGAAAAGACGAAAGTTTTGCATGTGTTAAGAAAAAATGTGCTGATTTGATTAGTGACTAATATTTCCTGGAAGAGATTCAGAGAAGAATTTAGAAATAGGTATCAGTTTCTTTTTAAAACTATGAGTGCTTAGTGTATGTTCGCTTTTGTAATGTGCTAAAGTACTTTAGAAATTAAATTCCCTTTTTGACTCTTCCCTTTAGTGACAGTCAAGGACAAAAAGACAGGATGAACGCAGTTAAGCCTTCTCCATTCTCATCTCGCACAAAATCCCTCAGAGAACGGTTTGCCTCAAAAAGAAGTTATTCTGAAAACTTCAAGGATCCTCCCCCTGCTGCCGGTGTTCCAGCAAAGGAAGCCCGAGAAGTGAGACCTTCGCTCCCATCTATTGGATTAGGGGAAACAGCATCTCCACCTCAGCGTCGTCAGGTCAGTGTATTGGCTGACCATTTTAATCCATTCGCTGCATTACCAGAAGAAACATATTGCAGTGCTTTGGATATCAACAGTCATCAAGGAGATCCGAGATTTCCCTGGCAAAGAGATGCAGCTGTTCAATGCGATCTTTCGCCATCAGGAGAAGGGTATCGTTATACCAGGAAGGACAGCTTCTATATGCTGTCAAAAGAGGCCAACAAGTTTCAACTGGAGCAAGATACAAAGCTTAACCCAGCTTCATCTTCTTCGCCAATATCGTACTCGGGACCTAACACAGCATCAGCAGATAATGTCGCTTCCATGGCGGAAAAGTTTAAAGAGGTAATACTTAGTTTCTTTTAATCTTTCCAGAACAGTTATTCACTAAACTTGAACAGAATATAAATAGTGAAAGTAACATTTCTTAAATTGTTTCCTGATTCAGGTAGCAATTGCTGTTTCCAGAGAATAACTTTAGGAAATTGGTAGATTCTCTTAACCGATTTGACAATGATCTTATCAACCGTAAAATGATCTCATCAGCAAGAAGACACATCGAAACTGACTCTGAATAGATTCTCTACCTAAATATTGTTATATTCTGAATTTAAATTTTGTTTAATAATGAATTAATGGATATTACCAACAAAAAACTAATTTTAACTTTTACTCTCCCGGATTCACTACAAATCAC--CAGACCCGACCCCACCTCCAAAAAAAATTT--
>APH_0186
GTTACATGACACAATACTGTCGGTCATTGCGTTAATACACCGATTAACCACTGGCCCCCACTAGTTGAATACCGATAACAAACGAATATTTTTTATATGTGCATATATTAGTGACAGTGAAAAGACGAAAGTTTTGCGTGTGTTAAGAAAAAATGTGCTGATTTGATTAGTGACTAATATTTCCTGGAAGAGATTCAGAGAAGAATTTAGAAATAGGTATCAGTTTCTTTTTAAAACTATGAGTGCTTAGTGTATGTTCGCTTTTGTAATGTGCTAAAGTACTTTAGAAATTAAATTCCCTTTTTGACTCTTCCCTTTAGTGACAGTCAAGGACAAAAAGACAGGATGAACGCAGTTAAGCCTTCTCCATTCTCATCTCGCACAAAATCCCTCAGAGAACGGTTTGCCTCAAAAAGAAGTTATTCTGAAAACTTCAAGGATCCTCCCCCTGCTGCCGGTGTTCCAGCAAAGGAAGCCCGAGAAGTGAGACCTTCGCTCCCATCTATTGGATTAGGGGAAACAGCATCTCCACCTCAGCGTCGTCAGGTCAGTGTATTGGCTGACCATTTTAATCCATTCGCTGCATTACCAGAAGAAACATATTGCAGTGCTTTGGATATCAACAGTCATCAAGGAGATCCGAGATTTCCCTGGCAAAGAGATGCAGCTGTTCAATGCGATCTTTCGCCATCAGGAGAAGGGTATCGTTATACCAGGAAGGACAGCTTCTATATGCTGTCAAAAGAGGCCAACAAGTTTCAACTGGAGCAAGATACAAAGCTTAACCCAGCTTCATCTTCTTCGCCAATATCGTACTCGGGACCTAACACAGCATCAGCAGATAATGTCGCTTCCATGGCGGAAAAGTTTAAAGAGGTAATACTTAGTTTCTTTTAATCTTTCCAGAACAGTTATTCACTAAACTTGAACAGAATATAAATAGTGAAAGTAACATTTCTTAAATTGTTTCCTGATTCAGGTAGCAATTGCTGTTTCCAGAGAATAACTTTAGGAAATTGGTAGATTCTCTTAACCGATTTGACAATGATCTTATCAACCGTAAAATGATCTCATCAGCAAGAAGACACATCGAAACTGACTCTGAATAGATTCTCTACCTAAATATATAGATGTGCCAAATACCAAATACACAAAATAATAAACTAATTACTTTTTCCAGTAAAACACCAATTTTAAGTTTTACTAAGAAGGCTTT-------ATAACTAAGTACCTTACACAAGTTTTAGACAGTCGTCTT
>APH_0185
GTTACATGACACAATACTGTCGGTCATTGCGTTAATACACCGATTAACCACTGGCCCCCACTAGTTGAATACCGATAACAAACGAATATTTTTTATATGTGCATATATTAGTGACAGTGAAAAGACGAAAGTTTTGCATGTGTTAAGAAAAAATGTGCTGATTTGATTAGTGACTAATATTTCCTGGAAGAGATTCAGAGAAGAATTTAGAAATAGGTATCAGTTTCTTTTTAAAACTATGAGTGCTTAGTGTATGTTCGCTTTTGTAATGTGCTAAAGTACTTTAGAAATTAAATTCCCTTTTTGACTCTTCCCTTTAGTGACAGTCAAGGACAAAAAGACAGGATGAACGCAGTTAAGCCTTCTCCATTCTCATCTCGCACAAAATCCCTCAGAGAACGGTTTGCCTCAAAAAGAAGTTATTCTGAAAACTTCAAGGATCCTCCCCCTGCTGCCGGTGTTCCAGCAAAGGAAGCCCGAGAAGTGAGACCTTCGCTCCCATCTATTGGATTAGGGGAAACAGCATCTCCACCTCAGCGTCGTCAGGTCAGTGTATTGGCTGACCATTTTAATCCATTCGCTGCATTACCAGAAGAAACATATTGCAGTGCTTTGGATATCAACAGTCATCAAGGAGATCCGAGATTTCCCTGGCAAAGAGATGCAGCTGTTCAATGCGATCTTTCGCCATCAGGAGAAGGGTATCGTTATACCAGGAAGGACAGCTTCTATATGCTGTCAAAAGAGGCCAACAAGTTTCAACTGGAGCAAGATACAAAGCTTAACCCAGCTTCATCTTCTTCGCCAATATCGTACTCGGGACCTAACACAGCATCAGCAGATAATGTCGCTTCCATGGCGGAAAAGTTTAAAGAGGTAATACTTAGTTTCTTTTAATCTTTCCAGAACAGTTATTCACTAAACTTGAACAGAATATAAATAGTGAAAGTAACATTTCTTAAATTGTTTCCTGATTCAGGTAGCAATTGCTGTTTCCAGAGAATAACTTTAGGAAATTGGTAGATTCTCTTAACCGATTTGACAATGATCTTATCAACCGTAAAATGATCTCATCAGCAAGAAGACACATCGAAACTGACTCTGAATAGATTCTCTACCTAAATATATAGATGTGCCAAATACCAAATACACAAGATAATAAACTAATTACTTTTTCCAGTAAAACACCAATTTTAAGT---------------------------------------------------------------
>APH_5001
---------------------------------------------------------------------------------------------------------TATTAGTGGCAGTGAAAAGACGAAAGTTTTACATGTGTTAAGAAAAAATGTGCTGATTTGATTAGTGACTAATATTTCCTGGAAGAGATTCAGAGAAGAATTTAGAAATAGGTATCAGTTTCTTTTTAAAACTGTGAGTGCTTAGTGTATGTTCGCTTTTGTAATGTGCTAAAGTACTTTAGAAATTAAATTCCCTTTTTGACTCTTCCCTTTAGTGACAGTCAAGGACAAAAAGACAGGATGAACGCAGTTAAGCCTTCTCCATTCTCATCTCGCACAAAATCCCTCAGAGAACGGTTTGCCTCAAAAAGAAGTTATTCTGAAAACTTCAAGGATCCTCCCCCTGCTGCCGGTGTTCCAGCAAAGGAAGCCCGAGAAGTGAGACCTTCGCTCCCATCTATTGGATTAGGGGAAACAGCATCTCCACCTCAGCGTCGTCAGGTCAGTGTATTGGCTGACCATTTTAATCCATTCGCTGCATTACCAGAAGAAACATATTGCAGTGCTTTGGATATCAACAGTCATCAAGGAGATCCGAGATTTCCCTGGCAAAGAGATGCAGCTGTTCAATGTGATCTTTCGCCATCAGGAGAAGGGTATCGTTATACCAGGAAGGACAGCTTCTATATGCTGTCAAAAGAGGCCAACAAGTTTCAACTGGAGCAAGATACAAAGCTTAACCCAGCTTCAACTTCTTCGCCAGTATCGTACTCGGGACCTAACACAGCATCAGCAGATAATGTCGCTTCCATGGCGGAAAAGTTTAAAGAGGTAATACTTAGTTTCTTTTAATCTTTCCAGAACAGTTATTCACTAAACTTGAACAGAATATAAATAGTGAAAGTAACATTTCTTAAATTGTTTCCTGATTCAGGTAGCAATTGCTGTTTCCAGAGAATAAATTTAGGAAATTGGTAGATTCTCTTAACCGATTTGACTATGATCTTATCAACCGTAAAATCATCTTATCAGCAAGAAGACACATCGAAACTGACTCTGAATAGATTCTCTACCTAAATATACAGATGTGCCGAATATCAA--ACACAAGATAATAAACTAATTACCTTTTCCAGTAAAACACTAATTTTAAGTTTCACTAAGAAGGCTTTATTGAAAATAA-----------------------------------
>APH_4029
--TACATGACACAACACTGTCGGTCATTGCGTTAATACACCGATTAACCACTGGCCCCCACTAGTTCAATACCGATAACAAACGAATATTTTTTATATATGCGTATATTAGTGACAGTGAAAAGACGAAAGTTTTACATGTGTTAAGAAAAAATGTGCTGATTTGATTAGTGACTAATATTTCCTGGAAGAGATTCAGAGAAGAATTTAGAAATAGGTATCAGTTTCTTTTTAAAACTGTGAGTGCTTAGTGTATGTTCGCTTTTGTAATGTGCTAAAGTACTTTAGAAATTAAATTCCCTTTTTGACTCTTCCCTTTAGTGACAGTCAAGGACAAAAAGACAGGATGAACGCAGTTAAGCCTTCTCCATTCTCATCTCGCACAAAATCCCTCAGAGAACGGTTTGCCTCAAAAAGAAGTTATTCTGAAAACTTCAAGGATCCTCCCCCTGCTGCCGGTGTTCCAGCAAAGGAAGCCCGAGAAGTGAGACCTTCGCTCCCATCTATTGGATTAGGGGAAACAGCATCTCCACCTCAGCGTCGTCAGGTCAGTGTATTGGCTGACCATTTTAATCCATTCGCTGCGTTACCAGAAGAAACATATTGCAGTGCTTTGGATATCAACAGTCATCAAGGAGATCCGAGATTTCCCTGGCAAAGAGATGCAGCTGTTCAATGCGATCTTTCGCCATCAGGAGAAGGGTATCGTTATACCAGGAAGGACAGCTTCTATATGCTGTCAAAAGAGGCCAACAAGTTTCAACTGGAGCAAGATACAAAGCTTAACCCAGCTTCAACTTCTTCGCCAGTATCGTACTCGGGACCTAACACAGCATCAGCAGATAATGTCGCTTCCATGGCGGAAAAGTTTAAAGAGGTAATACTTAGTTTCTTTTAATCTTTCCAGAACAGTTATTCACTAAACTTGAACAGAATATAAATAGTGAAAATAACATTTCTTAAATTGTTTCCTGATTCAGGTAGCAATTGCTGTTTCCAGAGAATAAATTTAGGAAATTGGTAGATTCTCTTAACCGATTTGACTATGATCTTATCAACCGTAAAATGATCTCATCAGCAAGAAGACACATCGAAACTGACTCTGAATAGATTCTCTACCTAAATATATAGATGTGCCAAATACCAAATACAC--------------------------------------------------------------------------------------------------------------
>APH_1602
GTTACATGACACAACACTGTCGGTCATTGCGTTAATACACCGATTAACCACTGGCCCCCACTAGTTCAATACCGATAACAAACGAATATTTTTTATATATGCGTATATTAGTGACAGTGAAAAGACGAAAGTTTTACATGTGTTAAGAAAAAATGTGCTGATTTGATTAGTGACTAATATTTCCTGGAAGAGATTCAGAGAAGAATTTAGAAATAGGTATCAGTTTCTTTTTAAAACTGTGAGTGCTTAGTGTATGTTCGCTTTTGTAATGTGCTAAAGTACTTTAGAAATTAAATTCCCTTTTTGACTCTTCCCTTTAGTGACAGTCAAGGACAAAAAGACAGGATGAACGCAGTTAAGCCTTCTCCATTCTCATCTCGCACAAAATCCCTCAGAGAACGGTTTGCCTCAAAAAGAAGTTATTCTGAAAACTTCAAGGATCCTCCCCCTGCTGCCGGTGTTCCAGCAAAGGAAGCCCGAGAAGTGAGACCTTCGCTCCCATCTATTGGATTAGGGGAAACAGCATCTCCACCTCAGCGTCGTCAGGTCAGTGTATTGGCTGACCATTTTAATCCATTCGCTGCATTACCAGAAGAAACATATTGCAGTGCTTTGGATATCAACAGTCATCAAGGAGATCCGAGATTTCCCTGGCAAAGAGATGCAGCTGTTCAATGCGATCTTTCGCCATCAGGAGAAGGGTATCGTTATACCAGGAAGGACAGCTTCTATATGCTGTCAAAAGAGGCCAACAAGTTTCAACTGGAGCAAGATACAAAGCTTAACCCAGCTTCAACTTCTTCGCCAGTATCGTACTCGGGACCTAACACAGCATCAGCAGATAATGTCGCTTCCATGGCGGAAAAGTTTAAAGAGGTAATACTTAGTTTCTTTTAATCTTTCCAGAACAGTTATTCACTAAACTTGAACAGAATATAAATAGTGAAAGTAACATTTCTTAAATTGTTTCCTGATTCAGGTAGCAATTGCTGTTTCCAGAGAATAAATTTAGGAAATTGGTAGATTCTCTTAACCGATTTGACACTGATCTTATCAACCGTAAAATGATCTCATCAGCAAGAAGACACATCGAAACTGACTCTGAATAGATTCTCTACCTAAATATATAGATGTGCCAAATATCAAATACACAAAATAATAAACTAATTACTTTTTCCAGTAAAACACCAATTTTAAGTTTTACTAAGAAGGCTTTATTGAAAATAACTACGTACCTTACACAAGTTTCAGACAGTCGTCTT
>APH_4005
GTTACATGACACAACACTGTCGGTCATTGCGTTAATACACCGATTAACCACTGGCCCCCACTAGTTCAATACCGATAACAAACGAATATTTTTTATATATGCGTATATTAGTGACAGTGAAAAGACGAAAGTTTTACATGTGTTAAGAAAAAATGTGCTGATTTGATTAGTGACTAATATTTCCTGGAAGAGATTCAGAGAAGAATTTAGAAATAGGTATCAGTTTCTTTTTAAAACTGTGAGTGCTTAGTGTATGTTCGCTTTTGTAATGTGCTAAAGTACTTTAGAAATTAAATTCCCTTTTTGACTCTTCCCTTTAGTGACAGTCAAGGACAAAAAGACAGGATGAACGCAGTTAAGCCTTCTCCATTCTCATCTCGCACAAAATCCCTCAGAGAACGGTTTGCCTCAAAAAGAAGTTATTCTGAAAACTTCAAGGATCCTCCCCCTGCTGCCGGTGTTCCAGCAAAGGAAGCCCGAGAAGTGAGACCTTCGCTCCCATCTATTGGATTAGGGGAAACAGCATCTTCACCTCAGCGTCGTCAGGTCAGTGTATTGGCTGACCATTTTAATCCATTCGCTGCGTTACCAGAAGAAACATATTGCAGTGCTTTGGATATCAACAGTCATCAAGGAGATCCGAGATTTCCCTGGCAAAGAGATGCAGCTGTTCAATGTGATCTTTCGCCATCAGGAGAAGGGTATCGTTATACCAGGAAGGACAGCTTCTATATGCTGTCAAAAGAGGCCAACAAGTTTCAACTGGAGCAAGATACAAAGCTTAACCCAGCTTCAACTTCTTCGCCAGTATCGTACTCGGGACCTAACACAGCATCAGCAGATAATGTCGCTTCCATGGCGGAAAAGTTTAAAGAGGTAATACTTAGTTTCTTTTAATCTTTCCAGAACAGTTATTCACTAAACTTGAACAGAATATAAATAGTGAAAGTAACATTTCTTAAATTGTTTCCTGATTCAGGTAGCAATTGCTGTTTCCAGAGAATAAATTTAGGAAATTGGTAGATTCTCTTAACCGATTTGACACTGATCTTATCAACCGTAAAATGATCTCATCAGCAAGAAGACACATCGAAACTGACTCTGAATAGATTCTCTACCTAAATATATAGATGTGCCAAATATCAAATACACAAGATAATAAACTAATTACTTTTTCCAGTAAAACACCAATTTTAAGTTTTACTAAGAAGGCTTTATTGAAAATAACTACGTACCTTACACAAGTTTCAGACAGTCGTCTT
>APH_4024
GTTACATGACACAACACTGTCGGTCATTGCGTTAATACACCGATTAACCACTGGCCCCCACTAGTTCAATACCGATAACAAACGAATATTTTTTATATATGCGTATATTAGTGACAGTGAAAAGACGAAAGTTTTACATGTGTTAAGAAAAAATGTGCTGATTTGATTAGTGACTAATATTTCCTGGAAGAGATTCAGAGAAGAATTTAGAAATAGGTATCAGTTTCTTTTTAAAACTGTGAGTGCTTAGTGTATGTTCGCTTTTGTAATGTGCTAAAGTACTTTAGAAATTAAATTCCCTTTTTGACTCTTCCCTTTAGTGACAGTCAAGGACAAAAAGACAGGATGAACGCAGTTAAGCCTTCTCCATTCTCATCTCGCACAAAATCCCTCAGAGAACGGTTTGCCTCAAAAAGAAGTTATTCTGAAAACTTCAAGGATCCTCCCCCTGCTGCCGGTGTTCCAGCAAAGGAAGCCCGAGAAGTGAGACCTTCGCTCCCATCTATTGGATTAGGGGAAACAGCATCTTCACCTCAGCGTCGTCAGGTCAGTGTATTGGCTGACCATTTTAATCCATTCGCTGCGTTACCAGAAGAAACATATTGCAGTGCTTTGGATATCAACAGTCATCAAGGAGATCCGAGATTTCCCTGGCAAAGAGATGCAGCTGTTCAATGTGATCTTTCGCCATCAGGAGAAGGGTATCGTTATACCAGGAAGGACAGCTTCTATATGCTGTCAAAAGAGGCCAACAAGTTTCAACTGGAGCAAGATACAAAGCTTAACCCAGCTTCAACTTCTTCGCCAGTATCGTACTCGGGACCTAACACAGCATCAGCAGATAATGTCGCTTCCATGGCGGAAAAGTTTAAAGAGGTAATACTTAGTTTCTTTTAATCTTTCCAGAACAGTTATTCACTAAACTTGAACAGAATATAAATAGTGAAAGTAACATTTCTTAAATTGTTTCCTGATTCAGGTAGCAATTGCTGTTTCCAGAGAATAAATTTAGGAAATTGGTAGATTCTCTTAACCGATTTGACACTGATCTTATCAACCGTAAAATGATCTCATCAGCAAGAAGACACATCGAAACTGACTCTGAATAGATTCTCTACCTAAATATATAGATGTGCCAAATATCAAATACACAAGATAATAAACTAATTACTTTTTCCAGTAAAACACCAATTTTAAGTTTTACTAAAAAGGCTTTATTGAAAATAACTACGTACCTTACACAAGTTTCAGACAGTCGTCTT
>APH_5079
GTTACATGACACAACACTGTCGGTCATTGCGTTAATACACCGATTAACCACTGGCCCCCACTAGTTCAATACCGATAACAAACGAATATTTTTTATATATGCGTATATTAGTGACAGTGAAAAGACGAAAGTTTTACATGTGTTAAGAAAAAATGTGCTGATTTGATAGGTGACTAATATTTCCTGGAAGAGATTCAGAGAAGAATTTAGAAATAGCTATCAGTTTCTTTTTAAAACTATGAGTGCTTAGTGTTTGTTCGCTTTTGTAATGTGCCAAAGTACTTTAGAAATTAAATTCCCTTTTTGACTCTTCCCTTTAGTGACAGTCAAGGACAAAAAGACAGGATGAACGCAGTTAAGCCTTCTCCATTCTCATCTCGCACAAAATCCCTCAGAGAACGGTTTGCCTCAAAAAGAAGTTATTCTGAAAACTTCAAGGATCCTCCCCCTGCTGCCGGTGTTCCAGCAAAGGAAGCCCGAGAAGTGAGACCTTCGCTCCCATCTATTGGATTAGGGGAAACAGCATCTTCACCTCAGCGTCGTCAGGTCAGTGTATTGGCTGACCATTTTAATCCATTCGCTGCATTACCAGAAGAAACATATTGCAGTGCTTTGGATATCAACAGTCATCAAGGAGATCCGAGATTTCCCTGGCAAAGAGATGCAGCTGTTCAATGCGATCTTTCGCCATCAGGAGAAGGGTATCGTTATACTAGGAAGGACAGCTTCTATATGCTGTCAAAAGAGGCCAACAAGTTTCAGCTGGAGCAAGATACAAAGCTTAACCCAGCTTCATCTTCTTCGCCAATATCGTACTCGGGACCTAGCACAGCATCAGCAGATAATGTCGCTTCCATGGCGGAAAAGTTTAAAGAGGTAATACTTAATTTCTTTTAATCTTTCCAGAACAGTTATTCACTAAACTTGAACAGAATATAAATAGTGAAAATAACATTTCTTAAATTGTTTCCTGATTCAGGTAGCAATTGCTGTTTCCAGAGAATAAATTTAGGAAATTGGTAGATTCTCTTAACCGATTTGACTATGATCTTATCAACCGTAAAATCATCTTATCAGCAAGAAGACACATCGAAACTGACTCTGAATAGATTCTCTACCTAAATATATAGATGTGCCAAATATCAAATACACAAGATAATAAACTAATTACTTTTTCCAGTAAAACACCAATTTTAAGTTTTACCAGAAAGGCTTTTTTGAAAATAACTGCGTACCTTACACAAGTTTCAGACAGTCGTCTT
>APH_0772
----------ACATTACTGTTGGAAACTTTCCGAATATTTCGTTGGACCCGTAACCCCCCATAGCTCACTGCCGATAACAAACGAATATTTTTTATATATGCGTATATTAGTGGCAGTGAAAAGACGAAAGTTTTACATGTGTTAAGAAAAAATGTGCTGATTTGATAGGTGACTAATATTTCCTGGAAGAGATTCAGAGAAGGATTTAGAAATAGGTATCAGTTTCTTTTTAAAACTATGAGTGCTTAGTGTTTGTTCGCTTTTGAAATGTGCCAAAGTACTTTAGAAATTAAATTCCCTTTTTGACTCTTCCCTTTAGTGACAGTCAAGGACAAAAAGACAGGATGAACGCAGTTAAGCCTTCTCCATTCTCATCTCGCACAAAATCCCTCAGAGAACGGTTTGCCTCAAAAAGAAGTTATTCTGAAAACTTCAAGGATCCTCCCCCTGCTGCCGGTGTTCCAGCAAAGGAAGCCCGAGAAGTGAGACCTTCGCTCCCATCTATTGGATTAGGGGAAACAGCATCTCCACCTCAGCGTCGTCAGGTCAGTGTATTGGCTGAACATTTTAATCCATTCGCTGCATTACCAGAAGAAACATATTGCAGTGCTTTGGATATCAATAGTCATCAAGGAGATCCGAGATTTCCCTGGCAAAGAGATGCAGCTGTTCAATGCGATCTTTCGCCATCAGGAGAAGGGTATCGTTATACCAGGAAGGACAGCTTCTATATGCTGTCAAAAGAGGCCAACAAGTTTCAGCTGGAGCAAGATACAAAGCTTAACCCAGCTTCATCTTCTTCGCCAATATCGTACTCGGGACCTAGCACAGCATCAGCAGATAATGTCGCTTCCATGGCGGAAAAGTTTAAAGAGGTAATACTTAGTTTCTTTTAATCTTTCCAGAACAGTTATTCACTAAACTTGAACAGAATATAAATAGTGAAAGTAACATTTCTTAAATTGTTTCCTGATTCAGGTAGCAATTGCTGTTTCCAGAGAATAAATTTAGGAAATTGGTAGATTCTCTTAACCGATTTGACTATGATCTTATCAACCGTAAAATCATCTTATCAGCAAGAAGACACATCGAAACTGACTCTGAATAGATTCTCTACCTAAATATATAGATGTGCCAAATACCAAATACACAAGATAATAAACTAATTACTTTTTCCAGTAAAACACCAATTTTAAGTTTTACTAAGAAGGCTTTATTGAAAATAACTACGTACCTTACACAAGTTTCAGACAGTCGTCTT
>APH_1535
GATATCCGACACATTACTGTTGGAAACTTTCCGAATATTTCGTTGGACCCGTAACCCCCCATAGCTCACTGCCGATAACAAACGAATATTTTTTATATATGCGTATATTAGTGGCAGTGAAAAGACGAAAGTTTTACATGTGTTAAGAAAAAATGTGCTGATTTGATAGGTGACTAATATTTCCTGGAAGAGATTCAGAGAAGGATTTAGAAATAGGTATCAGTTTCTTTTTAAAACTATGAGTGCTTAGTGTTTGTTCGCTTTTGAAATGTGCCAAAGTACTTTAGAAATTAAATTCCCTTTTTGACTCTTCCCTTTAGTGACAGTCAAGGACAAAAAGACAGGATGAACGCAGTTAAGCCTTCTCCATTCTCATCTCGCACAAAATCCCTCAGAGAACGGTTTGCCTCAAAAAGAAGTTATTCTGAAAACTTCAAGGATCCTCCCCCTGCTGCCGGTGTTCCAGCAAAGGAAGCCCGAGAAGTGAGACCTTCGCTCCCATCTATTGGATTAGGGGAAACAGCATCTCCACCTCAGCGTCGTCAGGTCAGTGTATTGGCTGAACATTTTAATCCATTCGCTGCATTACCAGAAGAAACATATTGCAGTGCTTTGGATATCAATAGTCATCAAGGAGATCCGAGATTTCCCTGGCAAAGAGATGCAGCTGTTCAATGCGATCTTTCGCCATCAGGAGAAGGGTATCGTTATACCAGGAAGGACAGCTTCTATATGCTGTCAAAAGAGGCCAACAAGTTTCAGCTGGAGCAAGATACAAAGCTTAACCCAGCTTCATCTTCTTCGCCAATATCGTACTCGGGACCTAGCACAGCATCAGCAGATAATGTCGCTTCCATGGCGGAAAAGTTTAAAGAGGTAATACTTAGTTTCTTTTAATCTTTCCAGAACAGTTATTCACTAAACTTGAACAGAATATAAATAGTGAAAGTAACATTTCTTAAATTGTTTCCTGATTCAGGTAGCAATTGCTGTTTCCAGAGAATAAATTTAGGAAATTGGTAGATTCTCTTAACCGATTTGACTATGATCTTATCAACCGTAAAATCATCTTATCAGCAAGAAGACACATCGAAACTGACTCTGAATAGATTCTCTACCTAAATATATAGATGTGCCAAATACCAAATACACAAGATAATAAACTAATTACTTTTTCCAGGAAAAAACCAATTTTAAGTTTTACTAAAAAGGCTTTATTGAAAATAACTACGTACCTTACACAAGTTTCAGACAGTCGTCTT
>APH_5003
--------------------------------GAATATTTCGTTGGACCCGTAACCCCCCATAGCTCACTGCCGATAACAAACGACTATTTTTTATATATGCGTATATTAGTGGCAGTGAAAAGACGAAAGTTTTACATGTGTTAAGAAAAAATGTGCTGATTTGATAGGTGACTAATATTTCCTGGAAGAGATTCAGGGAAGGATTTAGAAATAGCTATCAGTTTCTTTTTAAAACTATGAGTGCTTAGTGTTTGTTCGCTTTTGTAATGTGCCAAAGTACTTTAGAAATTAAATTCCCTTTTTGACTCTTCCCTTTAGTGACAGTCAAGGACAAAAAGACAGGATGAACGCAGTTAAGCCTTCTCCATTCTCATCTCGCACAAAATCCCTCAGAGAACGGTTTGCCTCAAAAAGAAGTTATTCTGAAAACTTCAAGGATCCTCCCCCTGCTGCCGGTGTTCCAGCAAAGGAAGCCCGAGAAGTGAGACCTTCGCTCCCATCTATTGGATTAGGGGAAACAGCATCTCCACCTCAGCGTCGTCAGGTCAGTGTATTGGCTGACCATTTTAATCCATTCGCTGCATTACCAGAAGAAACATATTGCAGTGCTTTGGATATCAACAGTCATCAAGGAGATCCGAGATTTCCCTGGCAAAGAGATGCAGCTGTTCAATGCGATCTTTCGCCATCAGGAGAAGGGTATCGTTATACTAGGAAGGACAGCTTCTATATGCTGTCAAAAGAGGCCAACAAGTTTCAGCTGGAGCAAGATACAAAGCTTAACCCAGCTTCATCTTCTTCGCCAATATCGTACTCGGGACCTAGCACAGCATCAGCAGATAATGTCGCTTCCATGGCGGAAAAGTTTAAAGAGGTAATACTTAATTTCTTTTAATCTTTCCAGAACAGTTATTCACTAAACTTGAACAGAATATAAATAGTAAAAGTAACATTTCTTAAATTGTTTCCTGATTCAGGTAGCAATTGCTGTTTCCAGAGAATAAATTTAGGAAATTGGTAGATTCTCTTAACCGATTTGACTATGATCTTATCAACCGTAAAATCATCTTATCAGCAAGAAGACACATCGAAACTGACTCTGAATAGATTCTCTACCTAAATATACAGATGTGCCGAATATCAA--ACACAAGATAATAAACTAATTACTTTTTCCAGTAAAACACCAATTTTAAGTTTTACTA--------------------------------------------------------
>APH_0136
GATATCCGACACATTACTGTTGGAAACTTTCCGAATATTTCGTTGGACCCGTAACCCCCCATAGCTCACTGCCGATAACAAACGAATATTTTTTATATATGCGTATATTAGTGGCAGTGAAAAGACGAAAGTTTTACATGTGTTGAGAAAAAATATGCTGATTTGATAGGTGACTAATATTTCCTGGAAGAGATTCAGAGAAGGATTTAGAAATAGCTATCAGTTTCTTTTTAAAACTATGAGTGCTTAGTGTTTGTTCGCTTTTGTAATGTGCCAAAGTACTTTAGAAATTAAATTCCCTTTTTGACTCTTCCCTTTAGTGACAGTCAAGGACAAAAAGACAGGATGAACGCAGTTAAGCCTTCTCCATTCTCATCTCGCACAAAATCCCTCAGAGAACGGTTTGCCTCAAAAAGAAGTTATTCTGAAAACTTCAAGGATCCTCCCCCTGCTGCCGGTGTTCCAGCAAAGGAAGCCCGAGAAGTGAGACCTTCGCTCCCATCTATTGGATTAGGGGAAACAGCATCTCCACCTCAGCGTCGTCAGGTCAGTGTATTGGCTGACCATTTTAATCCATTCGCTGCATTACCAGAAGAAACATATTGCAGTGCTTTGGATATCAACAGTCATCAAGGAGATCCGAGATTTCCCTGGCAAAGAGATGCAGCTGTTCAATGCGATCTTTCGCCATCAGGAGAAGGGTATCGTTATACTAGGAAGGACAGCTTCTATATGCTGTCAAAAGAGGCCAACAAGTTTCAGCTGGAGCAAGATACAAAGCTTAACCCAGCTTCATCTTCTTCGCCAATATCGTACTCGGGACCTAACACAGCATCAGCAGATAATGTCGCTTCCATGGCGGAAAAGTTTAAAGAGGTATTACTTAGTTTCTTTTAATCTTTCCAGAACAGTTATTCACTAAACTTGAACAGAATATAAATAGTGAAAGTAACATTTCTTAAATTGTTTCCTGATTCAGGTAGCAATTGCTGTTTCCAGAGAATAAATTTAGGAAATTGGTAGATTCTCTTAACCGATTTGACTATGATCGTATCAACCGTAAAATGATCTTATCAGCAAGAAGACATATCGAAACTGACTCTGAATAGATTCTCTACCTAAATATACAGATGTGCCGAATATCAAACACACAAGATAATAAACTGATTACTTTTTCCAGTAAAACACCAATTTTAAGTCTTACTAAAAAGGCTTTATTGAAAATAACTGCCTACCTTACACATTTTTTAGACAGTCGTCTT
>APH_0880
GATATCCGACACATTACTGTTGGAAACTTTCCGAATATTTCGTTGGACCCGTAACCTCCCATAGCTCACTGCCGATAACAAACGAATATTTTTTATATATGCGTATATTAGTGGCAGTGAAAAGACGAAAGTTTTACATGGGTTAAGAAAAAATGTGCTGATTTGATAGGTGACTAATATTTCCTGGAAGAGATTCAGAGAAGGAGTTAGAAATAGCTATCAGTTTCTTTTTAAAACTATGAGTGCTTAGTGTTTGTTCGCTTTTGTAATGTGCCAAAGTACTTTAGAAATTAAATTCCCTTTTTGACTCTTCCCTTTAGTGACAGTCAAGGACAAAAAGACAGGATGAACGCAGTTAAGCCTTCTCCATTCTCATCTCGCACAAAATCCCTCAGAGAACGGTTTGCCTCAAAAAGAAGTTATTCTGAAAACTTCAAGGATCCTCCCCCTGCTGCCGGTGTTCTAGCAAAGGAAGCCCGAGAAGTGAGACCTTCGCTCCCATCTATTGGATTAGGGGAAACAGCATCTCCACCTCAGCGTCGTCAGGTCAGTGTATTGGCTGACCATTTTAATCCATTCGCTGCATTACCAGAAGAAACATATTGCAGTGCTTTGGATATCAACAGTCATCAAGGAGATCCGAGATTTCCCTGGCAAAGAGATGCAGCTGTTCAATGCGATCTTTCGCCATCAGGAGAAGGGTATCGTTATACTAGGAAGGACAGCTTCTATATGCTGTCAAAAGAGGCCAATAAGTTTCAGCTGGAGCAAGATACAAAGCTTAACCCAGCTTCATCTTCTTCGCCAATATCGTACTCGGGACCTAACATAGCATCAGCAGATAATGTCGCTTCCATGGCGGAAAAGTTTAAAGAGGTAATACTTAGTTTCTTTTAATCTTTCCAGAACAGTTATTCACTAAACTTGAACAGAATATAAATAGTGAAAGTAACATTTCTTAAATTGTTTCCTGATTCAGGTAGCAATTGCTGTTTCCAGAGAATAAATTTAGGAAATTGGTAGATTCTCTTAACCGATTTGACTATGATCGTATCAACCGTAAAATGATCTTATCAGCAAGAAGACATATCGAAACTGACTCTGAATAGATTCTCTACCTAAATATACAGATGTGCCGAATATCAAACACACAAGATAATAAACTAATTACTTTTTCCAGTAAAACACCAATTTTAAGTCTTACTAAAAAGGCTTTATTGAAAATAACTACGTACCTTACACAAGTTTCAGACAGTCGTCTT
>APH_0723
----------------------GTAACCCCC-----------------------CCCCCCATAGCTCACTGCCGATAACAAACGAATATTTTTTATATATGCGTATATTAGTGGCAGTGAAAAGACGAAAGTTTTACATGTGTTGAGAAAAAATATGCTGATTTGATAGGTGACTAATATTTCCTGGAAGAGATTCAGAGAAGGATTTAGAAATAGCTATCAGTTTCTTTTTAAAACTATGAGTGCTTAGTGTTTGTTCGCTTTTGTAATGTGCCAAAGTACTTTAGAAATTAAATTCCCTTTTTGACTCTTCCCTTTAGTGACAGTCAAGGACAAAAAGACAGGATGAACGCAGTTAAGCCTTCTCCATTCTCATCTCGCACAAAATCCCTCAGAGAACGGTTTGCCTCAAAAAGAAGTTATTCTGAAAACTTCAAGGATCCTCCCCCTGCTGCCGGTGTTCCAGCAAAGGAAGCCCGAGAAGTGAGACCTTCGCTCCCATCTATTGGATTAGGGGAAACAGCATCTCCACCTCAGCGTCGTCAGGTCAGTGTATTGGCTGACCATTTTAATCCATTCGCTGCATTACCAGAAGAAACATATTGCAGTGCTTTGGATATCAACAGTCATCAAGGAGATCCGAGATTTCCCTGGCAAAGAGATGCAGCTGTTCAATGCGATCTTTCGCCATCAGGAGAAGGGTATCGTTATACTAGGAAGGACAGCTTCTATATGCTGTCAAAAGAGGCCAACAAGTTTCAGCTGGAGCAAGATACAAAGCTTAACCCAGCTTCATCTTCTTCGCCAATATCGTACTCGGGACCTAACACAGCATCAGCAGATAATGTCGCTTCCATGGCGGAAAAGTTTAAAGAGGTAATACTTAGTTTCTTTTAATCTTTCCAGAACAGTTATTCACTAAACTTGAACAGAATATAAATAGTGAAAGTAACATTTCTTAAATTGTTTCCTGATTCAGGTAGCAATTGCTGTTTCCAGAGAATAAATTTAGGAAATTGGTAGATTCTCTTAACCAATTTGACTATGATCGTATCAACCGTAAAATGATCTTATCAGCAAGAAGACATATCGAAACTGACTCTGAATAGATTCTCTACCTAAATATACAGATGTGCCGAATATCAAACACACAAGATAATAAACTAATTACTTTTTCCAGTAAAACACCAATTTTAAGTCTTAC----------------------------------------------------------
>APH_3191
---------------------------------------------------------------------------------------------------------------------------------AGTTTTACATGGGTTAAGAAAAAATGTGCTGATTTGATAGGTGACTAATATTTCCTGGAAGAGATTCAGAGAAGGATTTAGAAATAGCTATCAGTTTCTTTTTAAAACTATGAGTGCTTAGTGTTTGTTCGCTTTTGTAATGTGCCAAAGTACTTTAGAAATTAAATTCCCTTTTTGACTCTTCCCTTTAGTGACAGTCAAGGACAAAAAGACAGGATGAACGCAGTTAAGCCTTCTCCATTCTCATCTCGCACAAAATCCCTCAGAGAACGGTTTGCCTCAAAAAGAAGTTATTCTGAAAACTTCAAGGATCCTCCCCCTGCTGCCGGTGTTCCAGCAAAGGAAGCCCGAGAAGTGAGACCTTCGCTCCCATCTATTGGATTAGGGGAAACAGCATCTCCACCTCAACGTCGTCAGGTCAGTGTATTGGCTGACCATTTTAATCCATTCGCTGCATTACCAGAAGAAACATATTGCAGTGCTTTGGATATCAACAGTCATCAAGGAGATCCGAGATTTCCCTGGCAAAGAGATGCAGCTGTTCAATGCGATCTTTCGCCATCAGGAGAAGGGTATCGTTATACTAGGAAGGACAGCTTCTATATGCTGTCAAAAGAGGCCAATAAGTTTCAGCTGGAGCAAGATACAAAGCTTAACCCAGCTTCATCTTCTTCGCCAATATCGTACTCGGGACCTAACATAGCATCAGCAGATAATGTCGCTTCCATGGCGGAAAAGTTTAAAGAGGTAATACTTAGTTTCTTTTAATCTTTCCAGAACAGTTATTCACTAAACTTGAACAGAATATAAATAGTGAAAGTAACATTTCTTAAATTGTTTCCTGATTCAGGTAGCAATTGCTGTTTCCAGAGAATAAATTTAGGAAATTGGTAGATTCTCTTAACCGATTTGACTATGATCTTATCAACCGTAAAATGATCTTATCAGCAAGAAGACATATCGAAACTGACTCTGAATAGATTCTCTACCTAAATATACAGATGTGCCGAATATCAAACACACAAAACAATAAACTAATTACTTTTTCCAGTAAAACACCAATTTTAAGTTTTACTAAGAAGGCTTTATTGAA----------------------------------------
>APH_3177
GATATCCGACACATTACTGTTGGAAACTTTCCGAATATTTCGTTGGACCCGTAACCCCCCATAGCTCACTGCCGATAACAAACGAATATTTTTTATATATGCGTATATTAGTGGCAGTGAAAAGACGAAAGTTTTACATGTGTTAAGAAAAAATGTGCTGATTTGATAGGTGACTAATATTTCCTGGAAGAGATTCAGAGAAGGATTGAGAAATAGCTATCAGTTTCTTTTTAAAACTATGAGTGCTTAGTGTTTGTTCGCTTTTGTAATGTGCCAAAGTACTTTAGAAATTAAATTCCCTTTTTGACTCTTCCCTTTAGTGACAGTCAAGGACAAAAAGACAGGATGAACGCAGTTAAGCCTTCTCCATTCTCATCTCGCACAAAATCCCTCAGAGAACGGTTTGCCTCAAAAAGAAGTTATTCTGAAAACTTCAAGGATCCTCCCCCTGCTGCCGGTGTTCCAGCAAAGGAAGCCCGAGAAGTGAGACCTTCGCTCCCATCTATTGGATTAGGGGAAACAGCATCTCCACCTCAGCGTCGTCAGGTCAGTGTATTGGCTGACCATTTTAATCCATTCGCTGCATTACCAGAAGAAACATATTGCAGTGCTTTGGATATCAACAGTCATCAAGGAGATCCGAGATTTCCCTGGCAAAGAGATGCAGCTGTTCAATGCGATCTTTCGCCATCAGGAGAAGGGTATCGTTATACTAGGAAGGACAGCTTCTATATGCTGTCAAAAGAGGCCAACAAGTTTCAGCTGGAGCAAGATACAAAGCTTAACCCAGCTTCATCTTCTTCGCCAATATCGTACTCGGGACCTAACACAGCATCAGCAGATAATGTCGCTTCCATGGCGGAAAAGTTTAAAGAGGTAATACTTAGTTTCTTTTAATCTTTCCAGAACAGTTATTCACTAAACTTGAACAGAATATAAATAGTGAAAGTAACATTTCTTAAATTGTTTCCTGATTCAGGTAGCAATTGCTGTTTCCAGAGAATAAATTTAGGAAATTGGTAGATTCTCTTAACCGATTTGACTATAATCTTATCAACCGTAAAATGATCTTATCAGCAAGAAGACATATCGAAACTGACTCTGAATAGATTCTCTACCTAAATATACAGATGTGCCGAATATCAAACACACAAGATAATAAACTGATTACTTTTTCCAGTAAAACACCAATTTTAAGTCTTACTAAAAAGGCTTTATTGAAAATAACTGCCTACCTTAAACAATTTTCAGACAGTCGTCTT
>APH_4021
GATATCCGACACATTACTGTTGGAAACTTTCCGAATATTTCGTTGGACCCGTAACCCCCCATAGCTCACTGCCGATAACAAACGAATATTTTTTATATATGCGTATATTAGTGGCAGTGAAAAGACGAAAGTTTTACATGTGTTAAGAAAAAATGTGCTGATTTGATAGGTGACTAATATTTCCTGGAAGAGATTCAGAGAAGGATTTAGAAATAGCTATCAGTTTCTTTTTAAAACTATGAGTGCTTAGTGTTTGTTCGCTTTTGTAATGTGCCAAAGTACTTTAGAAATTAAATTCCCTTTTTGACTCTTCCCTTTAGTGACAGTCAAGGACAAAAAGACAGGATGAACGCAGTTAAGCCTTCTCCATTCTCATCTCGCACAAAATCCCTCAGAGAACGGTTTGCCTCAAAAAGAAGTTATTCTGAAAACTTCAAGGATCCTCCCCCTGCTGCCGGTGTTCCAGCAAAGGAAGCCCGAGAAGTGAGACCTTCGCTCCCATCTATTGGATTAGGGGAAACAGCATCTCCACCTCAACGTCGTCAGGTCAGTGTATTGGCTGACCATTTTAATCCATTCGCTGCATTACCAGAAGAAACATATTGCAGTGCTTTGGATATCAACAGTCATCAAGGAGATCCGAGATTTCCCTGGCAAAGAGATGCAGCTGTTCAATGCGATCTTTCGCCATCAGGAGAAGGGTATCGTTATACTAGGAAGGACAGCTTCTATATGCTGTCAAAAGAGGCCAATAAGTTTCAGCTGGAGCAAGATACAAAGCTTAACCCAGCTTCATCTTCTTCGCCAATATCGTACTCGGGACCTAACATAGCATCAGCAGATAATGTCGCTTCCATGGCGGAAAAGTTTAAAGAGGTAATACTTAGTTTCTTTTAATCTTTCCAGAACAGTTATTCACTAAACTTGAACAGAATATAAATAGTGAAAGTAACATTTCTTAAATTGTTTCCTGATTCAGGTAGCAATTGCTGTTTCCAGAGAATAAATTTAGGAAATTGGTAGATTCTCTTAACCGATTTGACTATGATCGTATCAACCGTAAAATGATCTTATCAGCAAGAAGACATATCGAAACTGACTCTGAATAGATTCTCTACCTAAATATACAGATGTGCCGAATATCAAACACACAAGATAATAAACTAATTACTTTTTCCAGTAAAACACCAATTTTAAGTCTTACTAAAAAGGCTTTATTGAAAATAACGACGAACAATAGGAAAGATTCAGACAGTCGTCTT
>APH_0622
----------------------------------------------------------------------------------CGAATATTTTTTATATATGCGTATATTAGTGGCAGTGAAAAGACGAAAGTTTTACATGTGTTAAGAAAAAATGTGCTGATTTGATAGGTGACTAATATTTCCTGGAAGAGATTCAGAGAAGGATTTAGAAATAGCTATCAGTTTCTTTTTAAAACTATGAGTGCTTAGTGTTTGTTCGCTTTTGTAATGTGCCAAAGTACTTTAGAAATTAAATTCCCTTTTTGACTCTTCCCTTTAGTGACAGTCAAGGACAAAAAGACAGGATGAACGCAGTTAAGCCTTCTCCATTCTCATCTCGCACAAAATCCCTCAGAGAACGGTTTGCCTCAAAAAGAAGTTATTCTGAAAACTTCAAGGATCCTCCCCCTGCTGCCGGTGTTCCAGCAAAGGAAGCCCGAGAAGTGAGACCTTCGCTCCCATCTATTGGATTAGGGGAAACAGCATCTCCACCTCAGCGTCGTCAGGTCAGTGTATTGGCTGACCATTTTAATCCATTCGCTGCATTACCAGAAGAAACATATTGCAGTGCTTTGGATATCAACAGTCATCAAGGAGATCCGAGATTTCCCTGGCAAAGAGATGCAGCTGTTCAATGCGATCTTTCGCCATCAGGAGAAGGGTATCGTTATACTAGGAAGGACAGCTTCTATATGCTGTCAAAAGAGGCCAATAAGTTTCAGCTGGAGCAAGATACAAAGCTTAACCCAGCTTCATCTTCTTCGCCAATATCGTACTCGGGACCTAACACAGCATCAGCAGATAATGTCGCTTCCATGGCGGAAAAGTTTAAAGAGGTAATACTTAGTTTCTTTTAATCTTTCCAGAACAGTTATTCACTAAACTTGAACAGAATATAAATAGTGAAAGTAACATTTCTTAAATTGTTTCCTGATTCAGGTAGCAATTGCTGTTTCCAGAGAATAAATTTAGGAAATTGGTAGATTCTCTTAACCGATTTGACTATGATCTTATCAACCGTAAAATGATCTTATCAGCAAGAAGACATATCGAAACTGACTCTGAATAGATTCTCTACCTAAATATACAGATGTGCCGAATATCAAACACACAAGATAATAAACGAATTACTTTTTCCAGTAAAAC----------------------------------------------------------------------------
>APH_0683
GATATCCGACACATTACTGTTGGAAACTTTCCGAATATTTCGTTGGACCCGTAACCCCCCATAGCTCACTGCCGATAACAAACGAATATTTTTTATATATGCGTATATTAGTGGCAGTGAAAAGACGAAAGTTTTACATGTGTTAAGAAAAAATGTGCTGATTTGATAGGTGACTAATATTTCCTGGAAGAGATTCAGAGAAGGATTTAGAAATAGCTATCAGTTTCTTTTTAAAACTATGAGTGCTTAGTGTTTGTTCGCTTTTGTAATGTGCCAAAGTACTTTAGAAATTAAATTCCCTTTTTGACTCTTCCCTTTAGTGACAGTCAAGGACAAAAAGACAGGATGAACGCAGTTAAGCCTTCTCCATTCTCATCTCGCACAAAATCCCTCAGAGAACGGTTTGCCTCAAAAAGAAGTTATTCTGAAAACTTCAAGGATCCTCCCCCTGCTGCCGGTGTTCCAGCAAAGGAAGCCCGAGAAGTGAGACCTTCGCTCCCATCTATTGGATTAGGGGAAACAGCATCTCCACCTCAACGTCGTCAGGTCAGTGTATTGGCTGACCATTTTAATCCATTCGCTGCATTACCAGAAGAAACATATTGCAGTGCTTTGGATATCAACAGTCATCAAGGAGATCCGAGATTTCCCTGGCAAAGAGATGCAGCTGTTCAATGCGATCTTTCGCCATCAGGAGAAGGGTATCGTTATACTAGGAAGGACAGCTTCTATATGCTGTCAAAAGAGGCCAATAAGTTTCAGCTGGAGCAAGATACAAAGCTTAACCCAGCTTCATCTTCTTCGCCAATATCGTACTCGGGACCTAACACAGCATCAGCAGATAATGTCGCTTCCATGGCGGAAAAGTTTAAAGAGGTAATACTTAGTTTCTTTTAATCTTTCCAGAACAGTTATTCACTAAACTTGAACAGAATATAAATAGTGAAAGTAACATTTCTTAAATTGTTTCCTGATTCAGGTAGCAATTGCTGTTTCCAGAGAATAAATTTAGGAAATTGGTAGATTCTCTTAACCGATTTGACTATGATCTTATCAACCGTAAAATGATCTTATCAGCAAGAAGACATATCGAAACTGACTCTGAATAGATTCTCTACCTAAATATACAGATGTGCCGAATATCAAACACACAAGATAATAAACTAATTACTTTTTCCAGTAAAACACCAATTTTAAGTCTTACTAAGAAGGCTTTATTGAAAATAACTACGTACCTTACACAAGTTTCAGACAGTCGTCTT
