# Supplementary material for: ﻿Discovery of a new tarantula species from the Madrean Sky Islands and the first documented instance of syntopy between two montane endemics (Araneae, Theraphosidae, Aphonopelma): a case of prior mistaken identity
Source: Zookeys. 2024 Aug 16;1210:61–98. doi: 10.3897/zookeys.1210.125318 (PMC11344175; doi:10.3897/zookeys.1210.125318)
Supplement: Supplementary material 8 — Phylogenomics files [file zookeys-1210-061_article-125318__-s008.zip › Suppl8/individual_UCE_loci/sl_realigned_uce_200127.fas]

>APH_3191
CAAGTCAATTTTTGAAAAATTGGTGTGTTCATAATGTTTTAATTTACCAACATAATTTATGAAAGTATTAACAGTACAAACCCAATGCTCCACCTCCAGCTCCAGGATCATCAAGATATGGATCTTCAATGGGTAACCTGAGAAAATGTAAAATGCACTCATCTTGAGTACGACTACCCACATGTTCACATACTTTATTCCAGTCATCTTTGAACATTTCTAAGGCCTCTAGCAAAAGCAGTGTTTCCTGTTCAGTCCACTCCCTGGACACAGTAGCTGCTGCTTTATTCTGCAAAGAGAAGTTTAAAGTTCATACTAAATACAATGTACTTGCACACAGTGAATGTAAAAGGCATTTCAAAGTAATTTCAGGGGACAACTTTCTCATTCTGGTGATAATCAAAGACTTCAAAATGTGGAAGTAAACCCACTATATCACAATATCATTATTAATCTTCTGTACTAGGAGAATTTCACAATGTATGAATTAAGTTAGACAACAACAGTTAATAATACTACCACACTTACTGCACATTGTTTATTTATTAAATAGGCCTAGGCCCACCCTAGCATGATCACAGGCTTACTATTATCACAAAGTGAAGAATACTAAGTCTGTGATCATGCTAGGGTCCTAGTGTAACATGTTACATGTATTTAATAAATAAACAGTGTACAATAGGTGTGGTCATGCTTGTTGTCTAACTTACACAGAAGTGCCAAAAGGCATGGGATAGCAGTATGCAAATTTTCATGTGGCGCTAGTGTCGCGTACAAACAGGTATAAATACCAAGTGCATTAGCAGTCGTGAGTAATAAATACCCTTGTGAGTCTTGTGAGGCAGAGTTCTGGTTGAGTATGGCACGACAACGGGAATTATCTGATTTC---------------------------------------------
>APH_0622
CAAGTCAATTTTTGAAAAATTGGTGTGTTCATAATGTTTTAATTTACCAACATAATTTATGAAAGTATTAACAGTACAAACCCAATGCTCCACCTCCAGCTCCAGGATCATCAAGATATGGATCTTCAATGGGTAACCTGAGAAAATGTAAAATGCACTCATCTTGAGTACGACTACCCACATGTTCACATACTTTATTCCAGTCATCTTTGAACATTTCTAAGGCCTCTAGCAAAAGCAGTGTTTCCTGTTCAGTCCACTCCCTGGACACAGTAGCTGCTGCTTTATTCTGCAAAGAGAAGTTTAAAGTTCATACTAAATACAATGTACTTGCACACAGTGAATGTAAAAGGCATTTCAAAGTAATTTCAGGGGACAACTTTCTCATTCTGGTGATAATCAAAGACTTCAAAATGTGGAAGTAAACCCACTATATCACAATATCATTATTAATCTTCTGTACTAGGAGAATTTCACAATGTATGAATTAAGTTAGACAACAACAGTTAATAATACTACCACACTTACTGCACATTGTTTATTTATTAAATAGGCCTAGGCCCACCCTAGTATGATCACAGGCTTACTATTATCACAGAGTGAAGAATACTAAGTCTGTGATCATGCTAGGGTCCTAGTGTAACATGTTACGTGTACTTAATAAATAAACAGTGTACAATAGGTGTGGTCATGCTTGTTGTCTAACTTACACAGAAGTGCCAAAAGGCATGGGATAACAGTATGCAAATTTTCATGTGGCGCTAGTGTCGCGTACTAGCAGGTATAAATACCAAGTGCATTAGC----------------------------------------------------------------------------------------------------------------------------------
>APH_3177
CAAGTCAATTTTTGAAAAATTGGTGTGTTCATAATGTTTTAATTTACCAACATAATTTATGAAAGTATTAACAGTACAAACCCAATGCTCCACCTCCAGCTCCAGGATCATCAAGATATGGATCTTCAATGGGTAACCTGAGAAAATGTAAAATGCACTCATCTTGAGTACGACTACCCACATGTTCACATACTTTATTCCAGTCATCTTTGAACATTTCTAAGGCCTCTAGCAAAAGCAGTGTTTCCTGTTCAGTCCACTCCCTGGACACAGTAGCTGCTGCTTTATTCTGCAAAGAGAAGTTTAAAGTTCATACTAAATACAATGTACTTGCACACAGTGAATGTAAAAGGCATTTCAAAGTAATTTCAGGGGACAACTTTCTCATTCTGGTGATAATCAAAGACTTCAAAATGTGGAAGTAAACCCACTATATCACAATATCATTATTAATCTTCTGTACTAGGAGAATTTCACAATGTATGAATTAAGTTAGACAACAACAGTTAATAATACTACCACACTTACTGCACATTGTTTATTTATTAAATAGGCCTAGGCCCACCCTAGCATGATCACAGGCTTACTATTATCACAGAGTGAAGAATACTAAGTCTGTGATCATGCTAGGGTCCTAGTGTAACATGTTACATGTATTTAATAAATAAACAGTGTACAATAGGTGTGGTCATGCTTGTTGTCTAACTTACACAGAAGTGCCAAAAGGCATGGGATAGCAGTATGCAAATTTTCATGTGGCGCTAGTGTCGCGTACTAGCAGGTATAAATACCAAGTGCATTAGCAGTCGTGAGTAATAAATACCCTTGTGAGTCTTGTGAGGCAGAGTTCTGGTTGAGTATGGCACGACAACGGGAATTATCTGATTTCAAATGTGGCATGATAGTTGGAGCTCACCAGATGGGACATGCAATT
>APH_0683
CAAGTAAATTTTTGAAAAATTGGTGTGTTCATAATGTTTTAATTTACCAACATAATTTATGAAAGTATTAACAGTACAAACCCAATGCTCCACCTCCAGCTCCAGGATCATCAAGATATGGATCTTCAATGGGTAACCTGAGAAAATGTAAAATGCACTCATCTTGAGTACGACTACCCACATGTTCACATACTTTATTCCAGTCATCTTTGAACATTTCTAAGGCCTCTAGCAAAAGCAGTGTTTCCTGTTCAGTCCACTCCCTGGACACAGTAGCTGCTGCTTTATTCTGCAAAGAGAAGTTTAAAGTTCATACTAAATACAATGTACTTGCACACAGTGAATGTAAAAGGCATTTCAAAGTAATTTCAGGGGACAACTTTCTCATTCTGGTGATAATCAAAGACTTCAAAATGTGGAAGTAAACCCACTATATCACAATATCATTATTAATCTTCTGTACTAGGAGAATTTCACAATGTATGAATTAAGTTAGACAACAACAGTTAATAATACTACCACACTTACTGCACATTGTTTATTTATTAAATAGGCCTAGG-CCACCCTAGCATGATCACAGGCTTACTATTATCACAAAGTGAAGAATACTAAGTCTGTGATCATGCTAGGGTCCTAGTGTAACATGTTACGTGTACTTAATAAATAAACAGTGTACAATAGGTGTGGTCATGCTTGTTGTCTAACTTACACAGAAGTGCCAAAAGGCATGGGATAGCAGTATGCAAATTTTCATGTGGCGCTAGTGTCGCGTACTAGCAGGTATAAATACCAAGTGCATTAGCAGTCGTGAGTAATAAATACCCTTGTGAGTCTTGTGAGGCAGAGTTCTGGTTGAGTATGGCACGACAACGGGAATTATCTGATTTCAAATGTGGCATGATAGTTGGAGCTCACCAGATGGGACATGCAATT
>APH_0723
CAAGTCAATTTTTGAAAAATTGGTGTGTTCATAATGTTTTAATTTACCAACATAATTTATGAAAGTATTAACAGTACAAACCCAATGCTCCACCTCCAGCTCCAGGATCATCAAGATATGGATCTTCAATGGGTAACCTGAGAAAATGTAAAATGCACTCATCTTGAGTACGACTACCCACATGTTCACATACTTTATTCCAGTCATCTTTGAACATTTCTAAGGCCTCTAGCAAAAGCAGTGTTTCCTGTTCAGTCCACTCCCTGGACACAGTAGCTGCTGCTTTATTCTGCAAAGAGAAGTTTAAAGTTCATACTAAATACAATGTACTTGCACACAGTGAATGTAAAAGGCATTTCAAAGTAATTTCAGGGGACAACTTTCTCATTCTGGTGATAATCAAAGACTTCAAAATGTGGAAGTAAACCCACTATATCACAATATCATTATTAATCTTCTGTACTAGGAGAATTTCACAATGTATGAATTAAGTTAGACAACAACAGTTAATAATACTACCACACTTACTGCACATTGTTTATTTATTAAATAGGCCTAGGCCCACCCTAGCATGATCACAGGCTTACTATTATCACAAAGTGAAGAATACTAAGTCTGTGATCATGCTAGGGTCCTAGTGTAACATGTTACGTGTACTTAATAAATAAACAGTGTACAATAGGTGTGGTCATGCTTGTTGTCTAACTTACACAGAAGTGCCAAAAGGCATGGGATAGCAGTATGCAAATTTTCATGTGGCGCTAGTGTCGCGTACTAGCAGGTATAAATACCAAGTGCATTAGCAGTCGTGAGTAATAAATACCCTTGTGAGTCTTGTGAGGCAGAGTTCTGGTTGAGTATGGCACGACAACGGGAATTATCTGATTTCAAATGTGGCATGATAGTTGGAGCTCACCAGATGGGACATGCAATT
>APH_1602
CAAGTCAATTTTTGAAAAATTGGTGTGTTCATAATGTTTTAATTTACCAACATAATTTATGAAAGTATTAACAGTACAAACCCAATGCTCCACCTCCAGCTCCAGGATCATCAAGATATGGATCTTCAATGGGTAACCTGAGAAAATGTAAAATGCACTCATCTTGAGTACGACTACCCACATGTTCACATACTTTATTCCAGTCATCTTTGAACATTTCTAAGGCCTCTAGCAAAAGCAGTGTTTCCTGTTCAGTCCACTCCCTGGACACAGTAGCTGCTGCTTTATTCTGCAAAGAGAAGTTTAAAGTTCATACTAAATACAATGTACTTGCACACAGTGAATGTAAAAGGCATTTCAAAGTAATTTCAGGGGACAACTTTCTCATTCTGGTGATAATCAAAGACTTCAAAATGTGGAAGTAAACCCACTATATCACAATATCATTATTAATCTTCTGTACTAGGAGAATTTCACAATGTATGAATTAAGTTAGACAACAACAGTTAATAATACTACCACACTTACTGCACATTGTTTATTTATTAAATAGGCCTAGGCCCACCCTAGCATGATCACAGGCTTACTATTATCACAGAGTGAAGAATACTAAGTCTGTGATCATGCTAGGGTCCTAGTGTAACATGTTACGTGTACTTAATAAATAAACAGTGTACAATAGGTGTGGTCATGCTTGTTGTCTAACTTACACAGAAGTGCCAAAAGGCATGGGATAGCAGTATGCAAATTTTCATGTGGCGCTAGTGTCACGTACTAGCAGGTATAAATACCAAGTGCATTAGCAGTCGTGAGTAATAAATACCCTTGTGAGTCTTGTGAGGCAGAGTTCTGGTTGAGTATGGCACGACAACGGGAATTATCTGATTTCAAATGTGGCATGATAGTTGGAGCTCACCAGATGGGACATGCAATT
>APH_1438
CAAGTCAATTTTTGAAAAATTGGTGTGTTCATAATGTTTTAATTTACCAACATAATTTATGAAAGTATTAACAGTACAAACCCAATGCTCCACCTCCAGCTCCAGGATCATCAAGATATGGATCTTCAATGGGTAACCTGAGAAAATGTAAAATGCACTCATCTTGAGTACGACTACCCACATGTTCACATACTTTATTCCAGTCATCTTTGAACATTTCTAAGGCCTCTAGCAAAAGCAGTGTTTCCTGTTCAGTCCACTCCCTGGACACAGTAGCTGCTGCTTTATTCTGCAAAGAGAAGTTTAAAGTTCATACTAAATACAATGTACTTGCACACAGTGAATGTAAAAGGCATTTCAAAGTAATTTCAGGGGACAACTTTCTCATTCTGGTGATAATCAAAGACTTCAAAATGTGGAAGTAAACCCACTATATCACAATATCATTATTAATCTTCTGTACTAGGAGAATTTCACAATGTATGAATTAAGTTAGACAACAACAGTTAATAATACTACCACACTTACTGCACATTGTTTATTTATTAAATAGGCCTAGGCCCACCCTAGCATGATCACAGGCTTACTATTATCACAGAGTGAAGAATACTAAGTCTGTGATCATGCTAGGGTCCTAGTGTAACATGTTACGTGTACTTAATAAATAAACAGTGTACAATAGGTGTGGTCATGCTTGTTGTCTAACTTACACAGAAGTGCCAAAAGGCATGGGATAGCAGTATGCAAATTTTCATGTGGCGCTAGTGTCGCGTACTAGCAGGTATAAATACCAAGTGCATTAGCAGTCGTGAGTAATAAATA----------------------------------------------------------------------------------------------------------------
>APH_0674
CAAGTCAATTTTTGAAAAATTGGTGTGTTCATAATGTTTTAATTTACCAACATAATTTATGAAAGTATTAACAGTACAAACCCAATGCTCCACCTCCAGCTCCAGGATCATCAAGATATGGATCTTCAATGGGTAACCTGAGAAAATGTAAAATGCACTCATCTTGAGTACGACTACCCACATGTTCACATACTTTATTCCAGTCATCTTTGAACATTTCTAAGGCCTCTAGCAAAAGCAGTGTTTCCTGTTCAGTCCACTCCCTGGACACAGTAGCTGCTGCTTTATTCTGCAAAGAGAAGTTTAAAGTTCATACTAAATACAATGTACTTGCACACAGTGAATGTAAAAGGCATTTCAAAGTAATTTCAGGGGACAACTTTCTCATTCTGGTGATAATCAAAGACTTCAAAATGTGGAAGTAAACCCACTATAT--CAATATCATTATTAATCTTCTGTACTAGGAGAATTTCACAATATATGAATTAAGTTAGACAACAACAGTTAAGAATACTACCACACTTACTGCACATTGTTTATTTATTAAGTAGGCCTAGGCCCACCCTAGCATGATCACAGGCTTACTATTATCACAAAGTGAAGAATACTAGGTCTGTGATCATGCTAGGGTCCTAGTGTAACATGTTACATGTATTTAATAAATAAACAGTGTACAATAGGTGTGGTCATGCTTGTTGTCTAACTTACACAGAAGTGCCAAAAGGCATGGGATAGCAGTATGCAAATTTTCATGTGGCGCTAGTGTCGCGTACAAGCAGGTATAAATACCAAGTGCATTACCAGTCGTGAGTAATAAATACCCTTGTGAGTCTTGTGAGGCAGAGTTCTGGTTGCGTATGGCACGACAACGGGAATCATCTGATTTCGAATGTGGCATGATA------------------------------
>APH_0717
CAAGTCAATTTTTGAAAAATTGGTGTGTTCATAATGTTTTAATTTACCAACATAATTTATGAAAATATTAACAGTACAAACCCAATGCTCCACCTCCAGCTCCAGGATCATCAAGATATGGATCTTCAATGGGTAACCTGAGAAAATGTAAAATGCACTCATCTTGAGTACGACTACCCACATGTTCACATACTTTATTCCAGTCATCTTTGAACATTTCTAAGGCCTCTAGCAAAAGCAGTGTTTCCTGTTCAGTCCACTCCCTGGACACAGTAGCTGCTGCTTTATTCTGCAAAGAGAAGTTTAAAGTTCATACTAAATACAATGTACTTGCACACAGTGAATGTAAAAAGCATTTCAAAGTAATTTCAGGGGACAACTTTCTCATTCTGGTGATAATCAAAGACTTCAAAATGTGGAAGTAAACCCACTAT------ATATCATTATTAATCTTCTGTACTAGGAGAATTTCACAATATATGAATTAAGTTAGACAACAACAGTTAAGAATACTACCACACTTACTGCACA----TTATTTATTAAGTAGGCCTAGGCCCACCCTAGCATGATCACAGGCTTACTATTATCACAAAGTGAAGAATACTAGGTCTGTGATCATGCTAGGGTCCTAGTGTAACATGTTACGTGTATTTAATAAATAAACAGTGTACAATAAGTGTGGTCATGCTTGTTGTCTAACTTACACAGAAGTGCCAAAAGGCATGGGATAGCAGTATGCAAATTTTCATGTGGCGCTAGTGTCGCGTACAAGCAGGTATAAATACCAAGTGCATTACCAGTCGTGAGTAATAAATACCCTTGTGAGTCTTGTGAGGCAGAGTTCTGGTTGCGTATGGCACGACAACGGGAATCATCTGATTTC---------------------------------------------
>APH_0186
CGAGCCCATTCTCGAGGTGTGGGGGTGGTCATAATGTTTTGGCTGATCAGTGTAATTTATGAAAATATTAACAGTACAAACCCAATGCTCCACCTCCAGCTCCAGGATCATCAAGATATGGATCTTCAATGGGTAACCTGAGAAAATGTAAAATGCACTCATCTTGAGTACGACTACCCACATGTTCACATACTTTATTCCAGTCATCTTTGAACATTTCTAAGGCCTCTAGCAAAAGCAGTGTTTCCTGTTCAGTCCACTCCCTGGACACAGTAGCTGCTGCTTTATTCTGCAAAGAGAAGTTTAAAGATCATACTAAATACAATGTACTTGCACACAGTGAATGTAAAAAGCATTTCAAAGTAATTTCAGGGGACAACTTTCTCATTCTGGTGATAATCAAAGACTTCAAAATGTGGAAGTAAACCCACTATATCACAATATCATTATTAATCTTCTGTACTAGGAGAATTTCACAATATATGAATTAAGTTAGACAACAACAGTTAAGAATACTACCACACTTACTGCACATTGTTTATTTATTAAGTAGGCCTAGGCCCACCCTAGCATGATCACAGGCTTACTATTATCACAAAGTGAAGAATACTAAGTCTGTGATCATGCTAGGGTCCTAGTGTAACATGTTATGTGTATTTAATAAATAAACAGTGTACAATAGGTGTGGTCATGTTTGTTGTCTAACTTACACAGAAGTGCCAAAAGGCATGGGATAGCAGTATGCAAATTTTCATGTGGCGCTAGTGTCGCGTACAAGCAGGTATAAATACCAAGTGCATTACCAGTCGTGAGTAATAAATACCCTTGTGAGTCTTGTGAGGCAGAGTTCTGGTTGCGTATGGCACGACAACGGGAATCATCTGATTTCGAATGTGGCATGATAGTTGGAGCTCACCAGATGGGACATGCAATT
>APH_3188
CGAGCCCATTCTCGAGGTGTGGGGGTGGTCATAATGTTTTGGCTGATCAGTGTAATTTATGAAAGTATTAACAGTACAAACCCAATGCTCCACCTCCAGCTCCAGGATCATCAAGATATGGATCTTCAATGGGTAACCTGAGAAAATGTAAAATGCACTCATCTTGAGTACGACTACCCACATGTTCACATACTTTATTCCAGTCATCTTTGAACATTTCTAAGGCCTCTAGCAAAAGCAGTGTTTCCTGTTCAGTCCACTCCCTGGACACAGTAGCTGCTGCTTTATTCTGCAAAGAGAAGTTTAAAGTTCATACTAAATACAATGTATTTGCACACAGTGAATGTAAAAGGCATTTCAAAGTAATTTCAGGGGACAACTTTCTCATTCTGGTGATAATCAAAGACTTCAAAATGTGGAAGTAAACCCACTATATCACAATATCATTATTAATCTTCTGTACTAGGAGAATTTCACAATGTATGAATTAAGTTAGACAACAACAGTTAAGAATACTACCACACTTACTGCACA----TTATTTATTAAGTAGGCCTAGGCCCACCCTAGCATGATCACAGGCTTACTATTATCACAAAGTGAAGAATACTAAGTCTGTGATCATGCTAGGGTCCTAGTGTAACATGTTATGTGTATTTAATAAATAAACAGTGTACAATAGGTGTGGTCATGTTTGTTGTCTAACTTACACAGAAGTGCCAAAAGGCATGGGATAGCAGTATGCAAATTTTCATGTGGCACTAGTGTCGCGTACAAGCAGGTATAAATACCAAGTGCATTACCAGTCGTGAGTAATAAATACCCTTGTGAGTCTTGTGAGGCAGAGTTCTGGTTGCGTATGGCACGACAACGGGAATCATCTGATTTCGAATGTGGCATGATAGTTGGAGC----------------------
>APH_5079
CGAGCCCATTCTCGAGGTGTGGGGGTGGTCATAATGTTTTGGCTGATCAGTGTAATTTATGAAAGTATTAACAGTACAAACCCAATGCTCCACCTCCAGCTCCAGGATCATCAAGATATGGATCTTCAATGGGTAACCTGAGAAAATGTAAAATGCACTCATCTTGAGTACGACTACCCACATGTTCACATACTTTATTCCAGTCATCTTTGAACATTTCTAAGGCCTCTAGCAAAAGCAGTGTTTCCTGTTCAGTCCACTCCCTGGACACAGTAGCTGCTGCTTTATTCTGCAAAGAGAAGTTTAAAGTTCATACTAAATACAATGTACTTGCACACAGTGAATGTAAAAGGCATTTCAAAGTAATTTCAGGGGACAACTTTCTCATTCTGGTGATAATCAAAAACTTCAAAATGTGGAAGTAAACCCACTATATCACAATATCATTATTAATCTTCTGTACTAGGAGAATTTCACAATGTATGAATTAAGTTAGACAACAACAGTTAATAATACTACCACACTTACTGCACATTGTTTATTTATTAAATAGGCCTAGGCCCACCCTAGCATGATCACAGGCTTACTATTATCACAAAGTGAAGAATACTAAGTCTGTGATCATGCTAGGGTCCTAGTGTAACATGTTACGTGTATTTAATAAATAAACAGTGTACAATAGGTGTGGTCATGCTTGTTGTCTAACTTACACAGAAGTGCCAAAAGTCATGGGATAGCGATATTCGAATTTTCATGTGCCGCTAGTGTCGCGTACAAGCGGGTATAAATACCAAGTACATTAGCAGTCGTGAGTAATA----CCCTTGTGAGTCTTGTG-----------------------------------------------------------------------------------------------
>APH_0185
CGAGCCCATTCTCGAGGTGTGGGGGTGGTCATAATGTTTTGGCTGATCAGTGTAATTTATGAAAGTATTAACAGTACAAACCCAATGCTCCACCTCCAGCTCCAGGATCATCAAGATATGGATCTTCAATGGGTAACCTGAGAAAATGTAAAATGCACTCATCTTGAGTACGACTACCCACATGTTCACATACTTTATTCCAGTCATCTTTGAACATTTCTAAGGCCTCTAGCAAAAGCAGTGTTTCCTGTTCAGTCCACTCCCTGGACACAGTAGCTGCTGCTTTATTCTGCAAAGAGAAGTTTAAAGTTCATACTAAATACAATGTATTTGCACACAGTGAATGTAAAAGGCATTTCAAAGTAATTTCAGGGGACAACTTTCTCATTCTGGTGATAATCAAAGACTTCAAAATGTGGAAGTAAACCCACTATATCACAATATCATTATTAATCTTCTGTACTAGGAGAATTTCACAATGTATGAATTAAGTTAGACAACAACAGTTAATAATACTACCATACTTACTGCACATTGTTTATTTATTAAATAGGCCTAGGCCCACCCTAGCATGATCACAGGCTTACTATTATCACAAAGTGAAGAATACTAAGTCTGTGATCATGCTAGGGTCCTAGTGTAACATGTTACGTGTATTTAATAAATAAACAGTGTACAATAAGTGTGGTCATGCTTGTTGTCT-ACTTACACAGAAGTGCCAAAAGGCATGGGATAGCAGTATGCAAATTTTCATGTGGCACTAGTGTCGCGTACAAGCAGGTATAAATACCAAGTGCATTAGCAGTCGTGAGTAATAAATACCCTTGTGAGTCTTGTGAGGCAGAGTTCTGGTTGAGTATGGCACGACAACAGGAATTATCTGATTTCGAATGTGGCATGATAGTTGGAGCTCACCAGATGGGACATGCAATT
>APH_5003
CGAGCCCATTCTCGAGGTGTGGGGGTGGTCATAATGTTTTGGCTGATCAGTGTAATTTATGAAAGTATTAACAGTACAAACCCAATGCTCCACCTCCAGCTCCAGGATCATCAAGATATGGATCTTCAATGGGTAACCTGAGAAAATGTAAAATGCACTCATCTTGAGTACGACTACCCACATGTTCACATACTTTATTCCAGTCATCTTTGAACATTTCTAAGGCCTCTAGCAAAAGCAGTGTTTCCTGTTCAGTCCACTCCCTGGACACAGTAGCTGCTGCTTTATTCTGCAAAGAGAAGTTTAAAGTTCATACTAAATACAATGTACTTGCACACAGTGAATGTAAAAGGCATTTCAAAGTAATTTCAGGGGACAACTTTCTCATTCTGGTGATAATCAAAAACTTCAAAATGTGGAAGTAAACCCACTATATCACAATATCATTATTAATCTTCTGTACTAGGAGAATTTCACAATGTATGAATTAAGTTAGACAACAACAGTTAATAATACTACCACACTTACTGCACATTGTTTATTTATTAAATAGGCCTAGGCCCACCCTAGCATGATCACAGGCTTACTATTATCACAAAGTGAAGAATACTAAGTCTGTGATCATGCTAGGGTCCTAGTGTAACATGTTACGTGTATTTAATAAATAAACAGTGTACAATAGGTGTGGTCATGCTTGTTGTCTAACTTACACAGAAGTGCCAAAAGGCATGGGATAGCAGTATGCAAATTTTCATGTGGCGCTAGTGTCGCGTACAAGCAGGTATAAATACCAAGTGCATTAGCAGTCGTGAGTAATAA----CCTCGTGAGTCTTGTGAGGCAGCGTTCTGGGTGAGTATGGCAAGA------------------------------------------------------------------
>APH_1535
CGAGCCCATTCTCGAGGTGTGGGGGTGGTCATAATGTTTTGGCTGATCAGTGTAATTTATGAAAGTATTAACAGTACAAACCCAATGCTCCACCTCCAGCTCCAGGATCATCAAGATATGGATCTTCAATGGGTAACCTGAGAAAATGTAAAATGCACTCATCTTGAGTACGACTACCCACATGTTCACATACTTTATTCCAGTCATCTTTGAACATTTCTAAGGCCTCTAGCAAAAGCAGTGTTTCCTGTTCAGTCCACTCCCTGGACACAGTAGCTGCTGCTTTATTCTGCAAAGAGAAGTTTAAAGTTCATACTAAATACAATGTACTTGCACACAGTGAATGTAAAAGGCATTTCAAAGTAATTTCAGGGGACAACTTTCTCATTCTGGTGATAATCAAAGACTTCAAAATGTGGAAGTAAACCCACTATATCACAATATCATTATTAATCTTCTGTACTAGGAGAATTTCACAATGTATGAATTAAGTTAGACAACAACAGTTAATAATACTACCACACTTACTGCACATTGTTTATTTATTAAATAGGCCTAGGCCCACCCTAGCATGATCACAGGCTTACTATTATCACAAAGTGAAGAATACTAAGTCTGTGATCATGCTAGGGTCCTAGTGTAACATGTTACGTGTATTTAATAAATAAACAGTGTACAATAGGTGTGGTCATGCTTGTTGTCTAACTTACACAGAAGTGCCAAAAGGCATGGGATAGCAGTATGCAAATTTTCATGTGGCGCTAGTGTCGCGTACAAGCAGGTATAAATACCAAGTGCATTAGCAGTCGTGAGTAATAAATACCCTTGTGAGTCTTGTGAGGCAGAATTCTGGTTGAGTATGGCACGACAACGGGAATTATCTGATTTCAAATGTGGCATGATAGTTGGAGCTCACCAGATGGGACATGCAATT
>APH_4005
CGAGCCCATTCTCGAGGTGTGGGGTTGGTCATAATGTTTTGGCTGATCAGTGTAATTTATGAAAGTATTAACAGTACAAACCCAATGCTCCACCTCCAGCTCCAGGATCATCAAGATATGGATCTTCAATGGGTAACCTGAGAAAATGTAAAATGCACTCATCTTGAGTACGACTACCCACATGTTCACATACTTTATTCCAGTCATCTTTGAACATTTCTAAGGCCTCTAGCAAAAGCAGTGTTTCCTGTTCAGTCCACTCCCTGGACACAGTAGCTGCTGCTTTATTCTGCAAAGAGAAGTTTAAAGTTCATACTAAATACAATGTACTTGCACACAGTGAATGTAAAAGGCATTTCAAAGTAATTTCAGGGGACAACTTTCTCATTCTGGTGATAATCAAAAACTTCAAAATGTGGAAGTAAACCCACTATATCACAATATCATTATTAATCTTCTGTACTAGGAGAATTTCACAATGTATGAATTAAGTTAGACAACAACAGTTAATAATACTACCACACTTACTGCACATTGTTTATTTATTAAATAGGCCTAGGCCCACCCTAGCATGATCACAGGCTTACTATTATCACAAAGTGAAGAATACTAAGTCTGTGATCATGCTAGGGTCCTAGTGTAACATGTTACGTGTATTTAATAAATAAACAGTGTACAATAGGTGTGGTCATGCTTGTTGTCTAACTTACACAGAAGTGCCAAAAGGCATGGGATAGCAGTATGCAAATTTTCATGTGGCGCTAGTGTCGCGTACAAGCAGGTATAAATACCAAGTGCATTAGCAGTCGTGAGTAATAAATACCCTTGTGAGTCT---------GAGTTCTGGTTGAGTATGGCATGACAACGGGAATTATCTGATTTCAAATGTGGCATGATAGTTGGAGCTCACCAGATGGGACATGCAATT
>APH_4024
CGAGCCCATTCTCGAGGTGTGGGGGTGGTCATAATGTTTTGGCTGATCAGTGTAATTTATGAAAGTATTAACAGTACAAACCCAATGCTCCACCTCCAGCTCCAGGATCATCAAGATATGGATCTTCAATGGGTAACCTGAGAAAATGTAAAATGCACTCATCTTGAGTACGACTACCCACATGTTCACATACTTTATTCCAGTCATCTTTGAACATTTCTAAGGCCTCTAGCAAAAGCAGTGTTTCCTGTTCAGTCCACTCCCTGGACACAGTAGCTGCTGCTTTATTCTGCAAAGAGAAGTTTAAAGTTCATACTAAATACAATGTACTTGCACACAGTGAATGTAAAAGGCATTTCAAAGTAATTTCAGGGGACAACTTTCTCATTCTGGTGATAATCAAAAACTTCAAAATGTGGAAGTAAACCCACTATATCACAATATCATTATTAATCTTCTGTACTAGGAGAATTTCACAATGTATGAATTAAGTTAGACAACAACAGTTAATAATACTACCACACTTACTGCACATTGTTTATTTATTAAATAGGCCTAGGCCCACCCTAGCATGATCACAGGCTTACTATTATCACAAAGTGAAGAATACTAAGTCTGTGATCATGCTAGGGTCCTAGTGTAACATGTTACGTGTATTTAATAAATAAACAGTGTACAATAGGTGTGGTCATGCTTGTTGTCTAACTTACACAGAAGTGCCAAAAGGCATGGGATAGCAGTATGCAAATTTTCATGTGGCGCTAGTGTCGCGTACAAGCAGGTATAAATACCAAGTGCATTAGCAGTCGTGAGTAATAAATACCCTTGTGAGTCT---------GAGTTCTGGTTGAGTATGGCATGACAACGGGAATTATCTGATTTCAAATGTGGCATGATAGTTGGAGCTCACCAGATGGGACATGCAATT
>APH_5001
CGAGCCCATTCTCGAGGTGTGGGGGTGGTCATAATGTTTTGGCTGATCAGTGTAATTTATGAAAGTATTAACAGTACAAACCCAATGCTCCACCTCCAGCTCCAGGATCATCAAGATATGGATCTTCAATGGGTAACCTGAGAAAATGTAAAATGCACTCATCTTGAGTACGACTACCCACATGTTCACATACTTTATTCCAGTCATCTTTGAACATTTCTAAGGCCTCTAGCAAAAGCAGTGTTTCCTGTTCAGTCCACTCCCTGGACACAGTAGCTGCTGCTTTATTCTGCAAAGAGAAGTTTAAAGTTCATACTAAATACAATGTACTTGCACACAGTGAATGTAAAAGGCATTTCAAAGTAATTTCAGGGGACAACTTTCTCATTCTGGTGATAATCAAAAACTTCAAAATGTGGAAGTAAACCCACTATATCACAATATCATTATTAATCTTCTGTACTAGGAGAATTTCACAATGTATGAATTAAGTTAGACAACAACAGTTAATAATACTACCACACTTACTGCACATTGTTTATTTATTAAATAGGCCTAGGCCCACCCTAGCATGATCACAGGCTTACTATTATCACAAAGTGAAGAATACTAAGTCTGTGATCATGCTAGGGTCCTAGTGTAACATGTTACGTGTATTTAATAAATAAACAGTGTACAATAGGTGTGGTCATGCTTGTTGTCTAACTTACACAGAAGTGCCAAAAGGCATGGGATAGCAGTATGCAAATTTTCATGTGGCGCTAGTGTCGCGTACAAGCAGGTATAAATACCAAGTGCATTAGCAGTCGTGAGTAATAAATACCCTTGTGAGTCT---------GAGTTCTGGTTGAGTATGGCATGACAACGGGAATTATCTGATTTCAAATGTGGCATGATAGTTGGAGCTCACCAGATGGGACATGCAATT
>APH_4029
CGAGCCCATTCTCGAGGTGTGGGGGTGGTCATAATGTTTTGGCTGATCAGTGTAATTGATGAAAGTATTAACAGTACAAACCCAATGCTCCACCTCCAGCTCCAGGATCATCAAGATATGGATCTTCAATGGGTAACCTGAGAAAATGTAAAATGCACTCATCTTGAGTACGACTACCCACATGTTCACATACTTTATTCCAGTCATCTTTGAACATTTCTAAGGCCTCTAGCAAAAGCAGTGTTTCCTGTTCAGTCCACTCCCTGGACACAGTAGCTGCTGCTTTATTCTGCAAAGAGAAGTTTAAAGTTCATACTAAATACAATGTACTTGCACACAGTGAATGTAAAAGGCATTTCAAAGTAATTTCAGGGGACAACTTTCTCATTCTGGTGATAATCAAAGACTTCAAAATGTGGAAGTAAACCCACTATATCACAATATCATTATTAATCTTCTGTACTAGGAGAATTTCACAATGTATGAATTAAGTTAGACAACAACAGTTAATAATACTACCACACTTACTGCACATTGTTTATTTATTAAATAGGCCTAGGCCCACCCTAGCATGATCACAGGCTTACTATTATCACAAAGTGAAGAATACTAAGTCTGTGATCATGCTAGGGTCCTAGTGTAACATGTTACGTGTATTTAATAAATAAACAGTGTACAATAGGTGTGGTCATGCTTGTTGTCTAACTTACACAGAAGTGCCAAAAGGCATGGGATAGCAGTATGCAAATTTTCATGTGGCGCTAGTGTCGCATACAAGCAGGTATAAATACCAAGTGCATTAGCAGTCGTGAGTAATAAATACCCTTGTGAGTCTTGTGAGGCAGAGTTCTGGTTGAGTATGGCACGACAACGGGAATTATCTGATTTTAAATGTGGCATGATAGTTGGAGCTCACCAGATGGGACATGCAATT
>APH_0772
CGAGCCCATTCTCGAGGTGTGGGGGTGGTCATAATGTTTTGGCTGATCAGTGTAATTGATGAAAGTATTAACAGTACAAACCCAATGCTCCACCTCCAGCTCCAGGATCATCAAGATATGGATCTTCAATGGGTAACCTGAGAAAATGTAAAATGCACTCATCTTGAGTACGACTACCCACATGTTCACATACTTTATTCCAGTCATCTTTGAACATTTCTAAGGCCTCTAGCAAAAGCAGTGTTTCCTGTTCAGTCCACTCCCTGGACACAGTAGCTGCTGCTTTATTCTGCAAAGAGAAGTTTAAAGTTCATACTAAATACAATGTACTTGCACACAGTGAATGTAAAAGGCATTTCAAAGTAATTTCAGGGGACAACTTTCTCATTCTGGTGATAATCAAAGACTTCAAAATGTGGAAGTAAACCCACTATATCACAATATCATTATTAATCTTCTGTACTAGGAGAATTTCACAATGTATGAATTAAGTTAGACAACAACAGTTAATAATACTACCACACTTACTGCACATTGTTTATTTATTAAATAGGCCTAGGCCCACCCTAGCATGATCACAGGCTTACTATTATCACAAAGTGAAGAATACTAAGTCTGTGATCATGCTAGGGTCCTAGTGTAACATGTTACGTGTATTTAATAAATAAACAGTGTACAATAGGTGTGGTCATGCTTGTTGTCTAACTTACACAGAAGTGCCAAAAGGCATGGGATAGCAGTATGCAAATTTTCATGTGGCGCTAGTGTCGCGTACAAGCAGGTATAAATACCAAGTGCATTAGCAGTCGTGAGTAATAAATACCCTTGTGAGTCTTGTGAGGCAGAGTTCTGGTTGAGTATGGCACGACAACGGGAATTATCTGATTTTGAATGTGGCACGGTAGTTGGAGCTCACCAGATGGGACATGCAATT
>APH_0136
CGAGCCCATTCTCGAGGTGTGGGGGTGGTCATAATGTTTTGGCTGATCAGTGTAATTTATGAAAGTATTAACAGTACAAACCCAATGCTCCACCTCCAGCTCCAGGATCATCAAGATATGGATCTTCAATGGGTAACCTGAGAAAATGTAAAATGCACTCATCTTGAGTACGACTACCCACATGTTCACATACTTTATTCCAGTCATCTTTGAACATTTCTAAGGCCTCTAGCAAAAGCAGTGTTTCCTGTTCAGTCCACTCCCTGGACACAGTAGCTGCTGCTTTATTCTGCAAAGAGAAGT-------TCATACTAAATACAATGTACTTGCACACAGTGAATGTAAAAGGCATTTCAAAGTAATTTCAGGGGACAACTTTCTCATTCTGGTGATAATCAAAGACTTCAAAATGTGGAAGTAAACCCACTATATCACAATATCATTATTAATCTTCTGTACTAGGAGAATTTCACAATGTATGAATTAAGTTAGACAACAACAGTTAATAATACTACCACACTTACTGCACATTGTTTATTTATTAAATAGGCCTAGGCCCACCCTAGCATGATCACAGGCTTACTATTATCACAGAGTGAAGAATACTAAGTCTGTGATCATGCTAGGGTCCTAGTGTAACATATTACGTGTACTTAATAAATAAACAGTGTACAATAGGTGTGGTCATGCTTGTTGTCTAACTTACACAGAAGTGCCAAAAGGCATGGGATAGCAGTATGCAAATTTTCATGTGGCGCTAGTGTCGCGTACAAACAGGTATAAATACCAAGTGCATTAGCAGTCGTGAGTAATAAATACCCTTGTGAGTCTTGTGAGGCAGAGTTCTAGTTGAGTATGGCACGACAACGGGAATTATCTGATTTCAAATGTGGCATGATAGTTGGAGCTCACCAGATGGGACATGCAATT
>APH_0880
CGAGCCCATTCTCGAGGTGTGGGGGTGGTCATAATGTTTTGGCTGATCAGTGTAATTTATGAAAGTATTAACAGTACAAACCCAATGCTCCACCTCCAGCTCCAGGATCATCAAGATATGGATCTTCAATGGGTAACCTGAGAAAATGTAAAATGCACTCATCTTGAGTACGACTACCCACATGTTCACATACTTTATTCCAGTCATCTTTGAACATTTCTAAGGCCTCTAGCAAAAGCAGTGTTTCCTGTTCAGTCCACTCCCTGGACACAGTAGCTGCTGCTTTATTCTGCAAAGAGAAGTTTAAAGTTCATACTAAATACAATGTACTTGCACACAGTGAATGTAAAAGGCATTTCAAAGTAATTTCAGGGGACAACTTTCTCATTCTGGTGATAATCAAAGACTTCAAAATGTGGAAGTAAACCCACTATATCACAATATCATTATTAATCTTCTGTACTAGGAGAATTTCACAATGTATGAATTAAGTTAGACAACAACAGTTAATAATACTACCACACTTACTGCACATTGTTTATTTATTAAATAGGCCTAGGCCCACCCTAGCATGATCACAGGCTTACTATTATCACAAAGTGAAGAATACTACGTCTGTGATCATGCTAGGGTCCTAGTGTAACATGTTACATGTATTTAATAAATAAACAGTGTACAATAGGTGTGGTCATGCTTGTTGTCTAACTTACACAGAAGTGCCAAAAGGCATGGGATAGCAGTATGCAAATTTTCATGTGGCGCTAGTGTCGCGTACTAGCAGGTATAAATACCAAGTGCATTAGCAGTCGTGAGTAATAAATACCCTTGTGAGTCTTGTGAGGCAGAGTTCTAGTTGAGTATGGCACGACAATGGGAATTATCTGATTTCAAATGTGGCATGATAGTTGGAGCTCACCAGATGGGACATGCAATT
>APH_4021
CGAGCCCATTCTCGAGGTGTGGGGGTGGTCATAATGTTTTGGCTGATCAGTGTAATTTATGAAAGTATTAACAGTACAAACCCAATGCTCCACCTCCAGCTCCAGGATCATCAAGATATGGATCTTCAATGGGTAACCTGAGAAAATGTAAAATGCACTCATCTTGAGTACGACTACCCACATGTTCACATACTTTATTCCAGTCATCTTTGAACATTTCTAAGGCCTCTAGCAAAAGCAGTGTTTCCTGTTCAGTCCACTCCCTGGACACAGTAGCTGCTGCTTTATTCTGCAAAGAGAAGTTTAAAGTTCATACTAAATACAATGTACTTGCACACAGTGAATGTAAAAGGCATTTCAAAGTAATTTCAGGGGACAACTTTCTCATTCTGGTGATAATCAAAGACTTCAAAATGTGGAAGTAAACCCACTATATCACAATATCATTATTAATCTTCTGTACTAGGAGAATTTCACAATGTATGAATTAAGTTAGACAACAACAGTTAATAATACTACCACACTTACTGCACATTGTTTATTTATTAAATAGGCCTAGGCCCACCCTAGCATGATCACAGGCTTACTATTATCACAAAGTGAAGAATACTAAGTCTGTGATCATGCTAGGGTCCTAGTGTAACATGTTACATGTATTTAATAAATAAACAGTGTACAATAGGTGTGGTCATGCTTGTTGTCTAACTTACACAGAAGTGCCAAAAGGCATGGGATAGCAGTATGCAAATTTTCATGTGGCGCTAGTGTCGCGTACAAACAGGTATAAATACCAAGTGCATTAGCAGTCGTGAGTAATAAATACCCTTGTGAGTCTTGTGAGGCAGAGTTCTAGTTGAGTATGGCACGACAATGGGAATTATCTGATTTCAAATGTGGCATGATAGTTGGAGCTCACCAGATGGGACATGCAATT
