# Supplementary material for: ﻿Discovery of a new tarantula species from the Madrean Sky Islands and the first documented instance of syntopy between two montane endemics (Araneae, Theraphosidae, Aphonopelma): a case of prior mistaken identity
Source: Zookeys. 2024 Aug 16;1210:61–98. doi: 10.3897/zookeys.1210.125318 (PMC11344175; doi:10.3897/zookeys.1210.125318)
Supplement: Supplementary material 8 — Phylogenomics files [file zookeys-1210-061_article-125318__-s008.zip › Suppl8/individual_UCE_loci/sl_realigned_uce_2001272.fas]

>APH_1602
TAGTGTGGAATGAACTTGCTGTCTGCATTGAGTCAGCTTTTTGTGAATACAGAAGGCTCTCTCTCTCTGCCCCAGCTACAGAACATTTTTGTCTGCACATAATGGGAAGGTATGGGACATCACTCAGGAGCATTTGAGGTTTTGCAAATTCCAGACAGACAAGGATTTGAAATGCGAAGTCCACCATTGGTTGAAACATCAGAGCCCAGATTTCTTTTACAAGGGAGTGGACGATCTCATTGTTTGACTGAATGAATGTTTCTGTGAGCATGACGACTATTGTGAGAAATAGGGGATAGATGCATCTTTCTAAAGTGAGTTATGATTTTGTTCTGGTACTTGCATTCTGTAAACAGAAAATTAGGGAAACTTATTTTCTGGTATTGTGTATCAAAGTGCATGTACTTCACTGCACCTTTGTCGGTGTGCAGTGTTTCTCTCCATGTTCTATCATAGTGAATGCTAAAATCACTAAGTGTTTTATTATTTACAGTGTTTTTTCATATCCATTATATTACTGCAGATGCTTCATATTTATTTTTATAAATGTTTTTTGAAACACGGTATCAATTATGTTATTGTAAAAATATAAGTGCATTATTTATAATAACTTGTGTCAAGATTATATGCTGTTCATTGACATTATTTTTCAGAACCAATCAATATATTTCATGGGAATCAGAAGACAGATAACGAACCTATACGACTTAGTTATCATAGAAATGTCCATTACAATTCAATCGTTGATCCATATAAGCCCACCATTGGAGTAGGTTTAGGCCTGCCATCATTCAAGCCTGGTGTAAGTTTTCTTAGTAGTTCCATTCATGTGTTATTTAAATGTCTTGCTCAAGGGGGGATAGCTGGGAATGTAGGTGCTGGGAAAAAGGGGAGGTTTGATAAATGAAAATGAAATCACTAACATGATTCCGTCAGTTTGATTTTTTCCCCTACCAGGAAAAACTTTTGAGGTAACAAAAGAAAACCAGTTGAGATTAGGTTATTGTCTGTGTCATTGTAGTCATTTCCCTATCATCAGAGGAAGAAATCTTAAGCTAGTGCAGTGTCATTTGAAATGTCTTGAGCTATTTATAGAATGCATTCTTGAAAGATGTACCATGTTTGTAATTAAT---TGTTTTGAATATTTACTAAAACTTATCAGTTTTGGTACACTAATGATTCAATATCCTCCCCACATGAATTAAGGAAGCATTATAGGATGTAATTATGGTAAAAATGAAACAAAATGGTATTCATTTACAGAAACTAAATATTTACAGCTTTAATCAGTGTGAACTGTGTTTCTTGGTGTTCGGAAATGTAAATGATATTTCCTTTTGTTTTGTTCTTACCAGACTGCTGCTTGTTGGTTGTGAGACATCAAGAATTCTATGGTATAGTGGTGGCAGAAAGTCCTACATCAATTGATTTTCTAAGTGTTTTTTCTATATACAGTGGTGGCTAAAATTGTGGACACTTTTTGAAATTGTCATGTTTTGCA
>APH_0674
TAGTGTTGAATGAAATTGCTGTCTGCATTGAGTCAGCTTTTTGTGAATACAGAAGGCTCTCTCTCTCTGCCCCAGCTACAGAACATTTTTGTCTGCACATAATGGGAAGGTATGGGACATCATTCAGGAGCATTTGAGGTTTTGCAAATTCCAGACAGACAAGGATTTGAAATGCGAAGTCCACCGTTGGTTGAAACATCAGAGCCCAGATTTCTTTTACAAGGGAGTGGACGATCTCATTGTTTGACTGAATGAATGTTTCTGCAAGCATGACGACTATTGTGAGAAATAGGGGATAGATGCATCTTTCTAAAGTGAGTTATGATTTTGTTCTGGTACTTGCATTCTGTAAACAGAAAATTAGGGAAACTTATTTTCTGGTATTGTGTATCAAAGTGCATGTACTTCACTGCACCTTTGTCGGTGTGCAGTATTTCTCTCCATGTTCTATCATAGTGAATGCTAAAATCACTAAGTGCTTTATTATTTACAGTGTTTTTTCATATCCATTATATTACTGCAGATGCTTCATATTTATTTTTATAAATGTTTTTCGAAACACAGTATCAATTATGTTATTGTAAAAATATAAGTGCATTATTTATAATAACTTGTGTCAAGATTATATGCTGTTCATTGACATTATTTTTCAGAACCAATCAATATATTTCATGGGAATCAGAAGACAGATAACGAACCTATACGACTTAGTTATCATAGAAATGTCCATTACAATTCAATCGTTGATCCATATAAGCCCACCATTGGAGTAGGTTTAGGCCTGCCATCATTCAAGCCTGGTGTAAGTTTTCTTAGCAGTTCCATTCATGTGTTATTTAAATGTCTTGCTCAAGGGGGGATAGCTGGGAATGTAGGTGCTGGGAAAAAGGGGAGGTTTGATAAATGAAAATGAAATCACTAACGTGATTCCATCATTTTGATTTTTTCCCCTACCAGGAAAAACTTTTGAGGTAACAAAAGAAAACCAGTTGAGATTAGGTTATTGTCTGTGTCATTGTAGTCATTTCCCTATCATCAGAGGAAGAAATCTTAAGCTAGTGCAGTGTCATTTGAAATGTCTCGAGCTATTTATAGAATGCATTCTTGAAAGATGTACCATGTTTGTAATTAATTGGTGTTTTGAATATTTACTAAAACTTATCAGTTTTGGTACACTAATGATTCAATATCCCCCCCACATGAATTAAGGAACCATTATAGGATGTAATTATGGTAAAAATGAAACAAAATGGTATTCATTTACAGAAACTAAACATTTACAGCTTTAATCAGTGTGAACTGTGTTTCTTGGTGTTCGGAAATGTAAATGATATTTCCTTTTGTTTTGTTCTTACCAGACTGCTGCTTGTTGGTTGTGAGACATCAAGAATTCTATGGTATAGTGGTGGCAGAAAGTCCTACATCAATTGATTTTCTAAGTATTTTTTCTATATACAGTGGTGGCTAAAATTGTGGACACTTTTTGAAATTTTCATGTTTTGCA
>APH_3188
TAGTGTTGAATGAACTTGCTGTCTGCATTGAGTCAGCTTTTTGTGAATACAGAAGGCTCTCTCTCTCTGCCCCAGCTACAGAACATTTTTGTCTGCACATAATGGGAAGGTATGGGACATCATTCAGGAGCATTTGAGGTTTTGCAAATTCCAGACAGACAAGGATTTGAAATGCGAAGTCCACCGTTGGTTGAAACATCAGAGCCCAGATTTCTTTTACAAGGGAGTGGACGATCTCATTGTTTGACTGAATGAATGTTTCTGCAAGCATGACGACTATTGTGAGAAATAGGGGATAGATGCATCTTTCTAAAGTGAGTTATGATTTTGTTCTGGTACTTGCATTCTGTAAACAGAAAATTAGGGAAACTTATTTTCTGGTATTGTGTATCAAAGTGCATGTACTTCACTGCACCTTTGTCGGTGTGCAGTATTTCTCTCCATGTTCTATCATAGTGAATGCTAAAATCACTAAGTGCTTTATTATTTACAGTGTTTTTTCATATCCATTATATTACTGCAGATGCTTCATATTTATTTTTATAAATGTTTTTCGAAACACAGTATCAATTATGTTATTGTAAAAATATAAGTGCATTATTTATAATAACTTGTGTCAAGATTATATGCTGTTCATTGACATTATTTTTCAGAACCAATCAATATATTTCATGGGAATCAGAAGACAGATAACGAACCTATACGACTTAGTTATCATAGAAATGTCCATTACAATTCAATCGTTGATCCATATAAGCCCACCATTGGAGTAGGTTTAGGCCTGCCATCATTCAAGCCTGGTGTAAGTTTTCTTAGCAGTTCCATTCATGTGTTATTTAAATGTCTTGCTCAAGGGGGGATAGCTGGGAATGTAGGTGCTGGGAAAAAGGGGAGGTTTGATAAATGAAAATGAAATCACTAACGTGATTCCATCATTTTGATTTTTTCCCCTACCAGGAAAAACTTTTGAGGTAACAAAAGAAAACCAGTTGAGATTAGGTTATTGTCTGTGTCATTGTAGTCATTTCCCTATCATCAGAGGAAGAAATCTTAAGCTAGTGCAGTGTCATTTGAAATGTCTCGAGCTATTTATAGAATGCATTCTTGAAAGATGTACCATGTTTGTAATTAATTGGTGTTTTGAATATTTACTAAAACTTATCAGTTTTGGTACACTAATGATTCAATATCCCCCCCACATGAATTAAGGAACCATTATAGGATGTAATTATGGT-AAAATGAAACAAAATGGTATTCATTTACAGAAACTAAACATTTACAGCTTTAATCAGTGTGAACTGTGTTTCTTGGTGTTCGGAAATGTAAATGATATTTCCTTTTGTTTTGTTCTTACCAGACTGCTGCTTGTTGGTTGTGAGACATCAAGAATTCTATGGTATAGTGGTGGCAGAAAGTCCTACATCAATTGATTTTCTAAGTATTTTTTCTATATACAGTGGTGGCCAAAATTGTGGACACTTTTTGAAATTTTCATGTTTTGCA
>APH_0717
----------------------------------AGCTTTTTGTGAATACAGAAGGCTCTCTCTCTCTGCCCCAGCTACAGAACATTTTTGTCTGCACATAATGGGAAGGTATGGGACATCATTCAGGAGCATTTGAGGTTTTGCAAATTCCAGACAGACAAGGATTTGAAATGCGAAGTCCACCGTTGGTTGAAACATCAGAGCCCAGATTTCTTTTACAAGGGAGTGGACGATCTCATTGTTTGACTGAATGAATGTTTCTGCAAGCATGACGACTATTGTGAGAAATAGGGGATAGATGCATCTTTCTAAAGTGAGTTATGATTTTGTTCTGGTACTTGCATTCTGTAAACAGAAAATTAGGGAAACTTATTTTCTGGTATTGTGTATCAAAGTGCATGTACTTCACTGCACCTTTGTCGGTGTGCAGTATTTCTCTCCATGTTCTATCATAGTGAATGCTAAAATCACTAAGTGCTTTATTATTTACAGTGTTTTTTCATATCCATTATATTACTGCAGATGCTTCATATTTATTTTTATAAATGTTTTTCGAAACACAGTATCAATTATGTTATTGTAAAAATATAAGTGCATTATTTATAATAACTTGTGTCAAGATTATATGCTGTTCATTGACATTATTTTTCAGAACCAATCAATATATTTCATGGGAATCAGAAGACAGATAACGAACCTATACGACTTAGTTATCATAGAAATGTCCATTACAATTCAATCGTTGATCCATATAAGCCCACCATTGGAGTAGGTTTAGGCCTGCCATCATTCAAGCCTGGTGTAAGTTTTCTTAGCAGTTCCATTCATGTGTTATTTAAATGTCTTGCTCAAGGGGGGATAGCTGGGAATGTAGGTGCTGGGAAAAAGGGGAGGTTTGATAAATGAAAATGAAATCACTAACGTGATTCCATCATTTTGATTTTTTCCCCTACCAGGAAAAACTTTTGAGGTAACAAAAGAAAACCAGTTGAGATTAGGTTATTGTCTGTGTCATTGTAGTCATTTCCCTATCATCAGAGGAAGAAATCTTAAGCTAGTGCAGTGTCATTTGAAATGTCTCGAGCTATTTATAGAATGCATTCTTGAAAGATGTACCATGTTTGTAATTAATTGGTGTTTTGAATATTTACTAAAACTTATCAGTTTTGGTACACTAATGATTCAATATCCCCCCCACATGAATTAAGGAACCATTATAGGATGTAATTATGGTAAAAATGAAACAAAATGGTATTCATTTACAGAAACTAAACATTTACAGCTTTAATCAGTGTGAACTGTGTTTCTTGGTGTTCGGAAATGTAAATGATATTTCCTTTTGTTTTGTTCTTACCAGACTGCTGCTTGTTGGTTGTGAGACATCAAGAATTCTATGGTATAGTGGTGGCAGAAAGTCCTACATCAATTGATTT----------------------------------------------------------------------
>APH_0185
TAGTGTTGAATGAACTTGCTGTCTGCATTGAGTCAGCTTTTTGTGAATACAGAAGGCTCTCTCTCTCTGCCCCAGCTACAGAACATTTTTGTCTGCACATAATGGGAAGGTATGGGACATCATTCAGGAGCATTTGAGGTTTTGCAAATTCCAGACAGACAAGGATTTGAAATGCGAAGTCCACCGTTGGTTGAAACATCAGAGCCCAGATTTCTTTTACAAGGGAGTGGACGATCTCATTGTTTGACTGAATGAATGTTTCTGCAAGCATGACGACTATTGTGAGAAATAGGGGATAGATGCATCTTTCTAAAGTGAGTTATGATTTTGTTCTGGTACTTGCATTCTGTAAACAGAAAATTAGGGAAACTTATTTTCTGGTATTGTGTATCAAAGTGCATGTACTTCACTGCACCTTTGTCGGTGTGCAGTATTTCTCTCCATGTTCTATCATAGTGAATGCTAAAATCACTAAGTGCTTTATTATTTACAGTGTTTTTTCATATCCATTATATTACTGCAGATGCGTCATATTTATTTTTATAAATGTTTTTCGAAACACAGTATCAATTATGTTATTGTAAAAATATAAGTGCATTATTTATAATAACTTGTGTCAAGATTATATGCTGTTCATTGACATTATTTTTCAGAACCAATCAATATATTTCATGGGAATCAGAAGACAGATAACGAACCTATACGACTTAGTTATCATAGAAATGTCCATTACAATTCAATCGTTGATCCATATAAGCCCACCATTGGAGTAGGTTTAGGCCTGCCATCATTCAAACCTGGTGTAAGTTTTCTTAGCAGTTCCATTCATGTGTTATTTAAATGTCTTGCTCAAGGGGGGATAGCTGGGAATGTAGGTGCTGGGAAAAAGGGGAGGTTTGATAA------ATGAAATCACTAACGTGATTCCATCATTTTGATTTTTTCCCCTACCAGGAAAAACTTTTGAGGTAACAAAAGAAAACCAGTTGAGATTAGGTTATTGTCTGTGTCATTGTAGTCATTTCCCTATCATCAGAGGAAGAAATCTTAAGCTAGTGCAGTGTCATTTGAAATGTCTCGAGCTATTTATAGAATGCATTCTTGAAAGATGTACCATGTTTGTAATTAATTGGTGTTTTGAATATTTACTAAAACTTATCAGTTTTGGTACACTAATGATTCAATATCCCCCCCACATGAATTAAGGAACCATTATAGGATGTAATTATGGTAAAAATGAAACAAAATGGTATTCATTTACAGAAACTAAACATTTACAGCTTTAATCAGTGTGAACTGTGTTTCTTGGTGTTCGGAAATGTAAATGATATTTCCTTTTGTTTTGTTCTTACCAGACTGCTGCTTGTTGGTTGTGAGACATCAAGAATTCTATGGTATAGTGGTGGCAGAAAGTCCTACATCAATTGATTTTCTAAGTATTTTTTCTATATACAGTGGTGGCTAAAATTGTGGACACTTTTTGAAATTGTCATGTTTTGCA
>APH_0186
TAGTGTTGAATGAACTTGCTGTCTGCATTGAGTCAGCTTTTTGTGAATACAGAAGGCTCTCTCTCTCTGCCCCAGCTACAGAACATTTTTGTCTGCACATAATGGGAAGGTATGGGACATCATTCAGGAGCATTTGAGGTTTTGCAAATTCCAGACAGACAAGGATTTGAAATGCGAAGTCCACCGTTGGTTGAAACATCAGAGCCCAGATTTCTTTTACAAGGGAGTGGACGATCTCATTGTTTGACTGAATGAATGTTTCTGCAAGCATGACGACTATTGTGAGAAATAGGGGATAGATGCATCTTTCTAAAGTGAGTTATGATTTTGTTCTGGTACTTGCATTCTGTAAACAGAAAATTAGGGAAACTTATTTTCTGGTATTGTGTATCAAAGTGCATGTACTTCACTGCACCTTTGTCGGTGTGCAGTATTTCTCTCCATGTTCTATCATAGTGAATGCTAAAATCACTAAGTGCTTTATTATTTACAGTGTTTTTTCATATCCATTATATTACTGCAGATGCGTCATATTTATTTTTATAAATGTTTTTCGAAACACAGTATCAATTATGTTATTGTAAAAATATAAGTGCATTATTTATAATAACTTGTGTCAAGATTATATGCTGTTCATTGACATTATTTTTCAGAACCAATCAATATATTTCATGGGAATCAGAAGACAGATAACGAACCTATACGACTTAGTTATCATAGAAATGTCCATTACAATTCAATCGTTGATCCATATAAGCCCACCATTGGAGTAGGTTTAGGCCTGCCATCATTCAAACCTGGTGTAAGTTTTCTTAGCAGTTCCATTCATGTGTTATTTAAATGTCTTGCTCAAGGGGGGATAGCTGGGAATGTAGGTGCTGGGAAAAAGGGGAGGTTTGATAAATGAAAATGAAATCACTAACGTGATTCCATCATTTTGATTTTTTCCCCTACCAGGAAAAACTTTTGAGGTAACAAAAGAAAACCAGTTGAGATTAGGTTATTGTCTGTGTCATTGTAGTCATTTCCCTATCATCAGAGGAAGAAATCTTAAGCTAGTGCAGTGTCATTTGAAATGTCTCGAGCTATTTATAGAATGCATTCTTGAAAGATGTACCATGTTTGTAATTAATTGGTGTTTTGAATATTTACTAAAACTTATCAGTTTTGGTACACTAATGATTCAATATCCCCCCCACATGAATTAAGGAACCATTATAGGATGTAATTATGGTAAAAATGAAACAAAATGGTATTCATTTACAGAAACTAAACATTTACAGCTTTAATCAGTGTGAACTGTGTTTCTTGGTGTTCGGAAATGTAAATGATATTTCCTTTTGTTTTGTTCTTACCAGACTGCTGCTTGTTGGTTGTGAGACATCAAGAATTCTATGGTATAGTGGTGGCAGAAAGTCCTACATCAATTGATTTTCTAAGTATTTTTTCTATATACAGTGGTGGCTAAAATTGTGGACACTTTTTGAAATTTTCATGTTTTGCA
>APH_1357
-------------------------------------------------------------------------------------------------------------------------------------------------------------------------------------------------------------------------------------------------------------------------------------------------------------------------------------------------------------------------------------------------------------------------------------------------------------------------------------------GTGCT----------------------------------------------CTTCCGATCT---------------------------GTATCAATTATGTTATTGTAAAAATATAAGTGCATTATTTATAATAACTTGTGTCAAGATTATATGCTGTTCATTGACATTATTTTTCAGAACCAATCAATATATTTCATGGGAATCAGAAGACAGATAATGAACCTATACGACTTAGTTATCATAGAAATGTCCATTACAATTCAATCGTTGATCCATATAAGCCCACCATTGGAGTAGGTTTAGGCCTGCCATCATTCAAGCCTGGTGTAA--------------------------------------------------------------------------------------------GATAA-------------------------------------------------------------------------------------------------------------------------------------------------------------------------------------------------------------------------------------------------------------------------------------------------------------------------TATAAGAT-----------------------------------TTCACGGAGAACAGACGTGCGTA---------AATGTGCTCTGTATT------AGATCGGAA------------------------------------------------------------------------------------------GAGCGTC--------------------------------------------------------------------------------------
>APH_0136
TAGTGTTGAATGAACTTGCTGTCTGCACTGAGTCAGCTTTTTGTGAATACAGAAGGCTCTCTCTCTCTGCCCCAGCTACAGAACATTTTTGTCTGCACATAATGGGAAGGTATGGGACATCACTCAGGAGCATTTGAGGTTTTGCAAATTCCAGACAGACAAGGATTTGAAATGCGAAGTCCACCATTGGTTGAAACATCAGAGCCCAGATTTCTTTTACAAGGGAGTGGACGATCTCATTGTTTGACTGAATGAATGTTTCTGCGAGCATGACGACTATTGTGAGAAATAGGGGATAGATGCATCTTTCTAAAGTGAGTTATGATTTTGTTCTGGTACTTGCATTCTGTAAACAGAAAATTAGGGAAACTTATTTTCTGGTATTGTGTATCAAAGTGCATGTACTTCACTGCACCTTTGTCGGTGTGCAGTGTTTCTCTCCATGTTCTATCATAGTGAATGCTAAAATCACTAAGTGCTTTATTATTTACAGTGTTTTTTCATATCCATTATATTACTGCAGATGCTTCATATTTATTTTTATAAATGTTTTTCGAAACACAGTATCAATTATGTTATTGTAAAAATATAAGTGCATTATTTATAATAACTTGTGTCAAGATTATATGCTGTTCATTGACATTATTTTTCAGAACCAATCAATATATTTCATGGGAATCAGAAGACAGATAACGAACCTATACGACTTAGTTATCATAGAAATGTCCATTACAATTCAATCGTTGATCCATATAAGCCCACCATTGGAGTAGGTTTAGGCCTGCCATCATTCAAGCCTGGTGTAAGTTTTCTTAGCAGTTCCATTCATGTGTTATTTAAATGTCTTGCTCAAGGGGGGATAGCTGGGAATGTAGGTGCTGGGAAAAAGGGAAGGTTTGATAAATGAAAATGAAATCACTAACATGATTCCATCATTTTGATTTTTTCCCCTACCAGGAAAAACTTTTGAGGTAACAAAAGAAAACCAGTTGAGATTAGGTTATTGTCTGTGTCATTGTAGTCATTTCCCTATCATCAGAGGAAGAAATCTTAAGCTAGTGCAGTGTCATTTGAAATGTCTTGAGCTATTTATAGAATGCATTCTTGAAAGATGTACCATGTTTGTAATTAAT---TGTTTTGAATATTTACTAAAACTTATCAGTTTTGGTACACTAATGATTCAATATCC-CCCCACATGAATTAAGGAAGCATTATAGGATGTAATTATGGTAAAAATGAAACAAAATGGTATTCATTTACAGAAACTAAACATTTACAGCTTTAATCAGTGTGAACTGTGTTTCTTGGTGTTCAGAAATGTAAATGATATTTCCTTTTGTTTTGTTCTTACCAGACTGCTGCTTGTTGGTTGTGAGACATCAAGAATTCTATGGTATAGTGGTGGCAGAAAGTCCTACATCAATTGATTTTCTAAGTGTTTTTTCTATATACAGTGGTGGCCAAAATTGTGGACACTTTTTGAAATTTTCATGTTTTGCA
>APH_3191
------------------------------------------------ACAGAAGGCTCTCTCTCTCTGCCCCAGCTACAGAACATTTTTGTCTGCACATAATGGGAAGGTATGGGACATCACTCAGGAGCATTTGAGGTTTTGCAAATTCCAGACAGACAAGGATTTGAAATGCGAAGTCCACCATTGGTTGAAACATCAGAGCCCAGATTTCTTTTACAAGGGAGTGGACGATCTCATTGTTTGACTGAATGAATGTTTCTGCGAGCATGACGACTATTGTGAGAAATAGGGGATAGATGCATCTTTCTAAAGTGAGTTATGATTTTGTTCTGGTACTTGTATTCTGTAAACAGAAAATTAGGGAAACTTATTTTCTGGTATTGTGTATCAAAGTGCATGTACTTCACTGCACCTTTGTCGGTGTGCAGTGTTTCTCTCCATGTTCTATCATAGTGAATGCTAAAATCACTAAGTGCTTTATTATTTACAGTGTTTTTTCATATCCATTATATTACTGCAGATGCTTCATATTTATTTTTATAAATGTTTTTCGAAACACAGTATCAATTATGTTATTGTAAAAATATAAGTGCATTATTTATAATAACTTGTGTCAAGATTATATGCTGTTCATTGACATTATTTTTCAGAACCAATCAATATATTTCATGGGAATCAGAAGACAGATAACGAACCTATACGACTTAGTTATCATAGAAATGTCCATTACAATTCAATCGTTGATCCATATAAGCCCACCATTGGAGTAGGTTTAGGCCTGCCATCATTCAAGCCTGGTGTAAGTTTTCTTAGCAGTTCCATTCATGTGTTATTTAAATGTCTTGCTCAAGGGGGGATAGCTGGGAATGTAGGTGCTGGGAAAAAGGGAAGGTTTGATAAATGAAAATGAAATCACTAACATGATTCCATCATTTTGATTTTTTCCCCTACCAGGAAAAACTTTTGAGGTAACAAAAGAAAACCAGTTGAGATTAGGTTATTGTCTGTGTCATTGTAGTCATTTCCCTATCATCAGAGGAAGAAATCTTAAGCTAGTGCAGTGTCATTTGAAATGTCTTGAGCTATTTATAGAATGCATTCTTGAAAGATGTACCATGTTTGTAATTAATTGGTGTTTTGAATATTTACTAAAACTTATCAGTTTTGGTACACTAATGATTCAATATCCTCCCCACATGAATTAAGGAAGCATTATAGGATGTAATTATGGTAAAAATGAAACAAAGTGGTATTCATTTACAGAAACTAAACATTTACAGCTTTAATCAGTGTGAACTGTGTTTCTTGGTGTTCGGAAATGTAAATGATATTTCCTTTTGTTTTGTTCTTACCAGACTGCTGCTTGTTGGTTGTGAG----------------------------------------------------------------------------------------------------------------------------
>APH_0622
----------------------------------------------ATACAGAAGGCTCTCTCTCTCTGCCCCAGCTACAGAACATTTTTGTCTGCACATAATGGGAAGGTATGGGACATCACTCAGGAGCATTTGAGGTTTTGCAAATTCCAGACAGACAAGGATTTGAAATGCGAAGTCCACCATTGGTTGAAACATCAGAGCCCAGATTTCTTTTACAAGGGAGTGGACGATCTCATTGTTTGACTGAATGAATGTTTCTGCGAGCATGACGACTATTGTGAGAAATAGGGGATAGATGCATCTTTCTAAAGTGAGTTATGATTTTGTTCTGGTACTTGTATTCTGTAAACAGAAAATTAGGGAAACTTATTTTCTGGTATTGTGTATCAAAGTGCATGTACTTCACTGCACCTTTGTCGGTGTGCAGTGTTTCTCTCCATGTTCTATCATAGTGAATGCTAAAATCACTAAGTGCTTTATTATTTACAGTGTTTTTTCATATCCATTATATTACTGCAGATGCTTCATATTTATTTTTATAAATGTTTTTCGAAACACAGTATCAATTATGTTATTGTAAAAATATAAGTGCATTATTTATAATAACTTGTGTCAAGATTATATGCTGTTCATTGACATTATTTTTCAGAACCAATCAATATATTTCATGGGAATCAGAAGACAGATAACGAACCTATACGACTTAGTTATCATAGAAATGTCCATTACAATTCAATCGTTGATCCATATAAGCCCACCATTGGAGTAGGTTTAGGCCTGCCATCATTCAAGCCTGGTGTAAGTTTTCTTAGCAGTTCCATTCATGTGTTATTTAAATGTCTTGCTCAAGGGGGGATAGCTGGGAATGTAGGTGCTGGGAAAAAGGGAAGGTTTGATAAATGAAAATGAAATCACTAACATGATTCCATCATTTTGATTTTTTCCCCTACCAGGAAAAACTTTTGAGGTAACAAAAGAAAACCAGTTGAGATTAGGTTATTGTCTGTGTCATTGTAGTCATTTCCCTATCATCAGAGGAAGAAATCTTAAGCTAGTGCAGTGTCATTTGAAATGTCTTGAGCTATTTATAGAATGCATTCTTGAAAGATGTACCATGTTTGTAATTAATTGGTGTTTTGAATATTTACTAAAACTTATCAGTTTTGGTACACTAATGATTCAATATCCCCCCCACATGAATTAAGGAAGCATTATAGGATGTAATTATGGTAAAAATGAAACAAAGTGGTATTCATTTACAGAAACTAAACATTTACAGCTTTAATCAGTGTGAACTGTGTTTCTTGGTGTTCGGAAATGTAAATGATATTTCCTTT-------------------------------------------------------------------------------------------------------------------------------------------------------------------
>APH_3177
TAGTGTTGAATGAACTTGCTGTCTGCATTGAGTCAGCTTTTTGTGAATACAGAAGGCTCTCTCTCTCTGCCCCAGCTACAGAACATTTTTGTCTGCACATAATGGGAAGGTATGGGACATCACTCAGGAGCATTTGAGGTTTTGCAAATTCCAGACAGACAAGGATTTGAAATGCGAAGTCCACCATTGGTTGAAACATCAGAGCCCAGATTTCTTTTACAAGGGAGTGGACGATCTCATTGTTTGACTGAATGAATGTTTCTGCGAGCATGACGACTATTGTGAGAAATAGGGGATAGATGCATCTTTCTAAAGTGAGTTATGATTTTGTTCTGGTACTTGTATTCTGTAAACAGAAAATTAGGGAAACTTATTTTCTGGTATTGTGTATCAAAGTGCATGTACTTCACTGCACCTTTGTCGGTGTGCAGTGTTTCTCTCCATGTTCTATCATAGTGAATGCTAAAATCACTAAGTGCTTTATTATTTACAGTGTTTTTTCATATCCATTATATTACTGCAGATGCTTCATATTTATTTTTATAAATGTTTTTCGAAACACAGTATCAATTATGTTATTGTAAAAATATAAGTGCATTATTTATAATAACTTGTGTCAAGATTATATGCTGTTCATTGACATTATTTTTCAGAACCAATCAATATATTTCATGGGAATCAGAAGACAGATAACGAACCTATACGACTTAGTTATCATAGAAATGTCCATTACAATTCAATCGTTGATCCATATAAGCCCACCATTGGAGTAGGTTTAGGCCTGCCATCATTCAAGCCTGGTGTAAGTTTTCTTAGCAGTTCCATTCATGTGTTATTTAAATGTCTTGCTCAAGGGGGGATAGCTGGGAATGTAGGTGCTGGGAAAAAGGGAAGGTTTGATAAATGAAAATGAAATCACTAACATGATTCCATCATTTTGATTTTTTCCCCTACCAGGAAAAACTTTTGAGGTAACAAAAGAAAACCAGTTGAGATTAGGTTATTGTCTGTGTCATTGTAGTCATTTCCCTATCATCAGAGGAAGAAATCTTAAGCTAGTGCAGTGTCATTTGAAATGTCTTGAGCTATTTATAGAATGCATTCTTGAAAGATGTACCATGTTTGTAATTAATTGGTGTTTTGAATATTTACTAAAACTTATCAGTTTTGGTACACTAATGATTCAATATCCCCCCCACATGAATTAAGGAAGCATTATAGGATGTAATTATGGTAAAAATGAAACAAAGTGGTATTCATTTAGAGAAACTAAACATTTACAGCTTTAATCAGTGTGAACTGTGTTTCTTGGTGTTCGGAAATGTAAATGATATTTCCTTTTGTTTTGTTCTTACCAGACTGCTGCTTGTTGGTTGTGAGACATCAAGAATTCTATGGTATAGTGGTGGCAGAAAGTCCTACATCAATTGATTTTCTAAGTGTTTTTTCTTTATACAGTGGTGGCTAAAATTGTGGACACTTTTTGAAATTTTCATGTTTTGCA
>APH_0880
TAGTGTTGAATGAACTTGCTGTCTGCATTGAGTCAGCTTTTTGTGAATACAGAAGGCTCTCTCTCTCTGCCCCAGCTACAGAACATTTTTGTCTGCACATAATGGGAAGGTATGGGACATCACTCAGGAGCATTTGAGGTTTTGCAAATTCCAGACAGACAAGGATTTGAAATGCGAAGTCCACCATTGGTTGAAACATCAGAGCCCAGATTTCTTTTACAAGGGAGTGGACGATCTCATTGTTTGACGGAATGAATGTTTCTGCGAGCATGACGACTATTGTGAGAAATAGGGGATAGATGCATCTTTCTAAAGTGAGTTATGATTTTGTTCTGGTACTTGTATTCTGTAAACAGAAAATTAGGGAAACTTATTTTCTGGTATTGTGTATCAAAGTGCATGTACTTCACTGCACCTTTGTCGGTGTGCAGTGTTTCTCTCCATGTTCTATCATAGTGAATGCTAAAATCACTAAGTGCTTTATTATTTACAGTGTTTTTTCATATCCATTATATTACTGCAGATGCTTCATATTTATTTTTATAAATGTTTTTCGAAACACAGTATCAATTATGTTATTGTAAAAATATAAGTGCATTATTTATAATAACTTGTGTCAAGATTATATGCTGTTCATTGACATTATTTTTCAGAACCAATCAATATATTTCATGGGAATCAGAAGACAGATAACGAACCTATACGACTTAGTTATCATAGAAATGTCCATTACAATTCAATCGTTGATCCATATAAGCCCACCATTGGAGTAGGTTTAGGCCTGCCATCATTCAAGCCTGGTGTAAGTTTTCTTAGCAGTTCCATTCATGTGTTATTTAAATGTCTTGCTCAAGGGGGGATAGCTGGGAATGTAGGTGCTGGGAAAAAGGGAAGGTTTGATAAATGAAAATGAAATCACTAACATGATTCCATCATTTTGATTTTTTCCCCTACCAGGAAAAACTTTTGAGGTAACAAAAGAAAACCAGTTGAGATTAGGTTATTGTCTGTGTCATTGTAGTCATTTCCCTATCATCAGAGGAAGAAATCTTAAGCTAGTGCAGTGTCATTTGAAATGTCTTGAGCTATTTATAGAATGCATTCTTGAAAGATGTACCATGTTTGTAATTAATTGGTGTTTTGAATATTTACTAAAACTTATCAGTTTTGGTACACTAATGATTCAATATCCCCCCCACATGAATTAAGGAAGCATTATAGGATGTAATTATGGTAAAAATGAAACAAAATGGTATTCATTTACAGAAACTAAACATTTACAGCTTTAATCAGTGTGAACTGTGTTTCTTGGTGTTCGGAAATGTAAATGATATTTCCTTTTGTTTTGTTCTTACCAGACTGCTGCTTGTTGGTTGTGAGACATCAAGAATTCTATGGTATAGTGGTGGCAGAAAGTCCTACATCAATTGATTTTCTAAGTGTTTTTTCTTTATACAGTGGTGGCTAAAATTGTGGACACTTTTTGAAATTGTCATGTTTTGCA
>APH_0723
TAGTGTTGAATGAACTTGCTGTCTGCATTGAGTCAGCTTTTTGTGAATACAGAAGGCTCTCTCTCTCTGCCCCAGCTACAGAACATTTTTGTCTGCACATAATGGGAAGGTATGGGACATCACTCAGGAGCATTTGAGGTTTTGCAAATTCCAGACAGACAAGGATTTGAAATGCGAAGTCCACCATTGGTTGAAACATCAGAGCCCAGATTTCTTTTACAAGGGAGTGGACGATCTCATTGTTTGACTGAATGAATGTTTCTGCGAGCATGACGACTATTGTGAGAAATAGGGGATAGATGCATCTTTCTAAAGTGAGTTATGATTTTGTTCTGGTACTTGTATTCTGTAAACAGAAAATTAGGGAAACTTATTTTCTGGTATTGTGTATCAAAGTGCATGTACTTCACTGTACCTTTGTCGGTGTGCAGTGTTTCTCTCCATGTTCTATCATAGTGAATGCTAAAATCACTAAGTGCTTTATTATTTACAGTGTTTTTTCATATCCATTATATTACTGCAGATGCTTCATATTTATTTTTATAAATGTTTTTCGAAACACAGTATCAATTATGTTATTGTAAAAATATAAGTGCATTATTTATAATAACTTGTGTCAAGATTATATGCTGTTCATTGACATTATTTTTCAGAACCAATCAATATATTTCATGGGAATCAGAAGACAGATAACGAACCTATACGACTTAGTTATCATAGAAATGTCCATTACAATTCAATCGTTGATCCATATAAGCCCACCATTGGAGTAGGTTTAGGCCTGCCATCATTCAAGCCTGGTGTAAGTTTTCTTAGCAGTTCCATTCATGTGTTATTTAAATGTCTTGCTCAAGGGGGGATAGCTGGGAATGTAGGTGCTGGGAAAAAGGGAAGGTTTGATAAATGAAAATGAAATCACTAACATGATTCCATCATTTTGATTTTTTCCCCTACCAGGAAAAACTTTTGAGGTAACAAAAGAAAACCAGTTGAGATTAGGTTATTGTCTGTGTCATTGTAGTCATTTCCCTATCATCAGAGGAAGAAATCTTAAGCTAGTGCAGTGTCATTTGAAATGTCTTGAGCTATTTATAGAATGCATTCTTGAAAGATGTACCATGTTTGTAATTAATTGGTGTTTTGAATATTTACTAAAACTTATCAGTTTTGGTACACTAATGATTCAATATCCCCCCCACATGAATTAAGGAAGCATTATAGGATGTAATTATGGTAAAAATGAAACAAAATGGTATTCATTTACAGAAACTAAACATTTACAGCTTTAATCAGTGTGAACTGTGTTTCTTGGTGTTCGGAAATGTAAATGATATTTCCTTTTGTTTTGTTCTTACCAGACTGCTGCTTGTTGGTTGTGAGACATCAAGAATTCTATGGTATAGTGGTGGCAGAAAGTCCTACATCAATTGATTTTCTAAGTGTTTTTTCTTTATACAGTGGTGGCTAAAATTGTGGACACTTTTTGAAATTGTCATGTTTTGCA
>APH_0683
TAGTGTTGAATGAACTTGCTGTCTGCATTGAGTCAGCTTTTTGTGAATACAGAAGGCTCTCTCTCTCTGCCCCAGCTACAGAACATTTTTGTCTGCACATAATGGGAAGGTATGGGACATCACTCAGGAGCATTTGAGGTTTTGCAAATTCCAGACAGACAAGGATTTGAAATGCGAAGTCCACCATTGGTTGAAACATCAGAGCCCAGATTTCTTTTACAAGGGAGTGGACGATCTCATTGTTTGACTGAATGAATGTTTCTGCGAGCATGACGACTATTGTGAGAAATAAGGGATAGATGCATCTTTCTAAAGTGAGTTATGATTTTGTTCTGGTACTTGTATTCTGTAAACAGAAAATTAGGGAAACTTATTTTCTGGTATTGTGTATCAAAGTGCATGTACTTCACTGCACCTTTGTCGGTGTGCAGTGTTTCTCTCCATGTTCTATCATAGTGAATGCTAAAATCACTAAGTGCTTTATTATTTACAGTGTTTTTTCATATCCATTATATTACTGCAGATGCTTCATATTTATTTTTATAAATGTTTTTCGAAACACAGTATCAATTATGTTATTGTAAAAATATAAGTGCATTATTTATAATAACTTGTGTCAAGATTATATGCTGTTCATTGACATTATTTTTCAGAACCAATCAATATATTTCATGGGAATCAGAAGACAGATAACGAACCTATACGACTTAGTTATCATAGAAATGTCCATTACAATTCAATCGTTGATCCATATAAGCCCACCATTGGAGTAGGTTTAGGCCTGCCATCATTCAAGCCTGGTGTAAGTTTTCTTAGCAGTTCCATTCATGTGTTATTTAAATGTCTTGCTCAAGGGGGGATAGCTGGGAATGTAGGTGCTGGGAAAAAGGGAAGGTTTGATAAATGAAAATGAAATCACTAACATGATTCCATCATTTTGATTTTTTCCCCTACCAGGAAAAACTTTTGAGGTAACAAAAGAAAACCAGTTGAGATTAGGTTATTGTCTGTGTCATTGTAGTCATTTCCCTATCATCAGAGGAAGAAATCTTAAGCTAGTGCAGTGTCATTTGAAATGTCTTGAGCTATTTATAGAATGCATTCTTGAAAGATGTACCATGTTTGTAATTAATTGGTGTTTTGAATATTTACTAAAACTTATCAGTTTTGGTACACTAATGATTCAATATCCCCCCCACATGAATTAAGGAAGCATTATAGGATGTAATTATGGTAAAAATGAAACAAAATGGTATTCATTTACAGAAACTAAACATTTACAGCTTTAATCAGTGTGAACTGTGTTTCTTGGTGTTCGGAAATGTAAATGATATTTCCTTTTGTTTTGTTCTTACCAGACTGCTGCTTGTTGGTTGTGAGACATCAAGAATTCTATGGTATAGTGGTGGCAGAAAGTCCTACATCAATTGATTTTCTAAGTGTTTTTTCTTTATACAGTGGTGGCTAAAATTGTGGACACTTTTTGAAATTGTCATGTTTTGCA
>APH_0772
TAGTGTTGAATGAACTTGCTGTCTGCATTGAGTCAGCTTTTTGTGAATACAGAAGGCTCTCTCTCTCTGCCCCAGCTACAGAACATTTTTGTCTGCACATAATGGGAAGGTATGGGACATCACTCAGGAGCATTTGAGGTTTTGCAAATTCCAGACAGACAAGGATTTGAAATGCGAAGTCCACCATTGGTTGAAACATCAGAGCCCAGATTTCTTTTACAAGGGAGTGGACGATCTCATTGTTTGACTGAATGAATGTTTCTGCGAGCATGACGACTATTGTGAGAAATAGGGGATAGATGCATCTTTCTAAAGTGAGTTATGATTTTGTTCTGGTACTTGTATTCTGTAAACAGAAAATTAGGGAAAATTATTTTCTGGTATTGTGTATCAAAGTGCATGTACTTCACTGCACCTTTGTCGGTGTGCAGTGTTTCTCTCCATGTTCTATCATAGTGAATGCTAAAATCACTAAGTGCTTTATTATTTACAGTGTTTTTTCATATCCATTATATTACTGCAGATGCTTCATATTTATTTTTATAAATGTTTTTCGAAACACAGTATCAATTATGTTATTGTAAAAATATAAGTGCATTATTTATAATAACTTGTGTCAAGATTATATGCTGTTCATTGACATTATTTTTCAGAACCAATCAATATATTTCATGGGAATCAGAAGACAGATAACGAACCTATACGACTTAGTTATCATAGAAATGTCCATTACAATTCAATCGTTGATCCATATAAGCCCACCATTGGAGTAGGTTTAGGCCTGCCATCATTCAAGCCTGGTGTAAGTTTTCTTAGCAGTTCCATTCATGTGTTATTTAAATGTCTTGCTCAAGGGGGGATAGCTGGGAATGTAGGTGCTGGGAAAAAGGGAAGGTTTGATAAATGAAAATGAAATCACTAACATGATTCCATCATTTTGATTTTTTCCCCTACCAGGAAAAACTTTTGAGGTAACAAAAGAAAACCAGTTGAGATTAGGTTATTGTCTGTGTCATTGTAGTCATTTCCCTATCATCAGAGGAAGAAATCTTAAGCTAGTGCAGTGTCATTTGAAATGTCTTGAGCTATTTATAGAATGCATTCTTGAAAGATGTACCATGTTTGTAATTAATTGGTGTTTTGAATATTTACTAAAACTTATCAGTTTTGGTACACTAATGATTCAATATCCCCCCCACATGAATTAAGGAAGCATTATAGGATGTAATTATGGTAAAAATGAAACAAAATGGTATTCATTTACAGAAACTAAACATTTACAGCTTTAATCAGTGTGAACTGTGTTTCTTGGTGTTCGGAAATGTAAATGATATTTCCTTTTGTTTTGTTCTTACCAGACTGCTGCTTGTTGGTTGTGAGACATCAAGAATTCTATGGTATAGTGGTGGCAGAAAGTCCTACATCAATTGATTTTCTAAGTGTTTTTTCTTTATACAGTGGTGGCTAAAATTGTGGACACTTTTTGAAATTGTCATGTTTTGCA
>APH_1535
TAGTGTTGAATGAACTTGCTGTCTGCATTGAGTCAGCTTTTTGTGAATACAGAAGGCTCTCTCTCTCTGCCCCAGCTACAGAACATTTTTGTCTGCACATAATGGGAAGGTATGGGACATCACTCAGGAGCATTTGAGGTTTTGCAAATTCCAGACAGACAAGGATTTGAAATGCGAAGTCCACCATTGGTTGAAACATCAGAGCCCAGATTTCTTTTACAAGGGAGTGGACGATCTCATTGTTTGACTGAATGAATGTTTCTGCGAGCATGACGACTATTGTGAGAAATAGGGGATAGATGCATCTTTCTAAAGTGAGTTATGATTTTGTTCTGGTACTTGTATTCTGTAAACAGAAAATTAGGGAAAATTATTTTCTGGTATTGTGTATCAAAGTGCATGTACTTCACTGCACCTTTGTCGGTGTGCAGTGTTTCTCTCCATGTTCTATCATAGTGAATGCTAAAATCACTAAGTGCTTTATTATTTACAGTGTTTTTTCATATCCATTATATTACTGCAGATGCTTCATATTTATTTTTATAAATGTTTTTCGAAACACAGTATCAATTATGTTATTGTAAAAATATAAGTGCATTATTTATAATAACTTGTGTCAAGATTATATGCTGTTCATTGACATTATTTTTCAGAACCAATCAATATATTTCATGGGAATCAGAAGACAGATAACGAACCTATACGACTTAGTTATCATAGAAATGTCCATTACAATTCAATCGTTGATCCATATAAGCCCACCATTGGAGTAGGTTTAGGCCTGCCATCATTCAAGCCTGGTGTAAGTTTTCTTAGCAGTTCCATTCATGTGTTATTTAAATGTCTTGCTCAAGGGGGGATAGCTGGGAATGTAGGTGCTGGGAAAAAGGGAAGGTTTGATAAATGAAAATGAAATCACTAACATGATTCCATCATTTTGATTTTTTCCCCTACCAGGAAAAACTTTTGAGGTAACAAAAGAAAACCAGTTGAGATTAGGTTATTGTCTGTGTCATTGTAGTCATTTCCCTATCATCAGAGGAAGAAATCTTAAGCTAGTGCAGTGTCATTTGAAATGTCTTGAGCTATTTATAGAATGCATTCTTGAAAGATGTACCATGTTTGTAATTAATTGGTGTTTTGAATATTTACTAAAACTTATCAGTTTTGGTACACTAATGATTCAATATCCCCCCCACATGAATTAAGGAAGCATTATAGGATGTAATTATGGTAAAAATGAAACAAAATGGTATTCATTTACAGAAACTAAACATTTACAGCTTTAATCAGTGTGAACTGTGTTTCTTGGTGTTCGGAAATGTAAATGATATTTCCTTTTGTTTTGTTCTTACCAGACTGCTGCTTGTTGGTTGTGAGACATCAAGAATTCTATGGTATAGTGGTGGCAGAAAGTCCTACATCAATTGATTTTCTAAGTGTTTTTTCTTTAT--------------------------------------------------
>APH_4021
-------GAATGAACTTGCTGTCTGCATTGAGTCAGCTTTTTGTGAATACAGAAGGCTCTCTCTCTCTGCCCCAGCTACAGAACATTTTTGTCTGCACATAATGGGAAGGTATGGGACATCACTCAGGAGCATTTGAGGTTTTGCAAATTCCAGACAGACAAGGATTTGAAATGCGAAGTCCACCATTGGTTGAAACATCAGAGCCCAGATTTCTTTTACAAGGGAGTGGACGATCTCATTGTTTGACTGAATGAATGTTTCTGCGAGTATGACGACTATTGTGAGAAATAGGGGATAGATGCATCTTTCTAAAGTGAGTTATGATTTTGTTCTGGTACTTGCATTCTGTAAACAGAAAATTAGGGAAACTTATTTTCTGGTATGGTGTATCAAAGTGCATGTACTTCACTGCACCTTTGTTGGTGTGCAGTGTTTCTCTCCATGTTCTATCATAGTGAATGCTAAAATCACTAAGTGCTTTATTATTTACAGTGTTTTTTCATATCCATTATATTACTGCAGATGCTTCATATTTATTTTTATAAATGTTTTTTGAAACACAGTATCAATTATGTTATTGTAAAAATATAAGTGCATTATTTATAATAACTTGTGTCAAGATTATATGCTGTTCATTGACATTATTTTTCAGAACCAATCAATATATTTCATGGGAATCAGAAGACAGATAACGAACCTATACGACTTAGTTATCATAGAAATGTCCATTACAATTCAATCGTTGATCCATATAAGCCCACCATTGGAGTAGGTTTAGGCCTGCCATCATTCAAGCCTGGTGTAAGTTTTCTTAGCAGTTCCATTCATGTGTTATTTAAATGTCTTGCTCAAGGGGGGATAGCTGGGAATGTAGGTGCTGGCAAAAAGGGGAGGTTTGATAAATGAAAATGAAATCACTAACATGATTCCATCATTTTGATTTTTTCCCCTACCAGGAAAAACTTTTGAGGTAACAAAAGAAAACCAGTTGAGATTAGGTTATTGTCTGTGTCATTGTAGTCATTTCTCTATCATCAGAGGAAGAAATCTTAAGCTAGTGCAGTGTCATTTGAAATGTCTTGAGCTATTTATAGAATGCATTCTTGAAAGATGTACCATGTTTGTAATTAAT---TGTTTTGAATATTTACTAAAACTTATCAGTTTTGGTACACTAATGATTCAATATCCTCCCCACATGAATTAAGGAAGCATTATAGGATGTAATTATGGTAAAAATGAAACAAAATGGTATTCATTTACAGAAACTAAATATTTACAGCTTTAATCAGTGTGAACTGT--TTCTTGGTGTTCGGAAATGTAAATGATATTTCCTTTTGTTTTGTTCTTACCAGACTGCTGCTTGTTGGTTGTGAGACATCAAGAATTCTATGGTATAGTGGTGGCAGAAAGTCCTACATCAATTGATTTTCTAAGTGTTTTTTCTATATACAGTGGTGGCTAAAATTGTGGACACTTTTTGAAATTGTCATGTTTTGCA
>APH_5003
-------------------------------GTCAGCTTTTTGTGAATACAGAAGGCTCTCTCTCTCTGCCCCAGCTACAGAACATTTTTGTCTGCACATAATGGGAAGGTATGGGACGTCACTCAGGAGCATTTGAGGTTTTGCAAATTCCAGACAGACAAGGATTTGAAATGCAAAGTCCACCATTGGTGGAAACATCAGAGCCCAGATTTCTTTTACAAGGGAGTGGACGATCTCATTGTTCGACTGAATGAATGTTTCTGCCAGCATGACGACTATTGTGAGAAATAGGGGATAGATGCATCTTTCTAAAGTGAGTTATGATTTTGTTCTGGTACTTGCATTCTGTAAACAGAAAATTAGGGAAACTTATTTTCTGGTATTGTGTATCAAAGTGCATGTACTTCACTGCACCGTTGTCAGTGTGCAGTGTTTCTCTCCATGTTCTATCATAGTGAATGCTAAAATCACTAAGTGCTTTATTATTTACAGTGTTTTTTCATATCCATTATATTACTGCAGATGCTTCATATTTATTTTTATAAATGTTTTTTGAAACACAGTATCAATTATGTTATTGTAAAAATATAAGTGCATTATTTATAATAACTCGTGTCAAGATTATATGCTGTTCATTGACATTATTTTTCAGAACCAATCAATATATTTCATGGGAATCAGAAGACAGATAACGAACCTATACGACTTAGTTATCATAGAAATGTCCATTACAATTCAATCGTTGATCCATATAAGCCCACCATTGGAGTAGGTTTAGGCCTGCCATCATTCAAGCCTGGTGTAAGTTTTCTTAGCAGTTCCATTCATGTGTTATTTAAATGTCTTGCTCAAAGGGGGATAGCTGGGAATGTAGGTGCTGGGAAAAAGGGGAGGTTTGATAAATGAAAATGAAATCACTAACATGATTCCATCATTTTGATTTTTTCCCCTACCAGGAAAAACTTTTGAGGTAACAAAAGAAAACCAGTTGAGATTAGGTTATTGT--------TTGTAGTCATTTCCCTATCATCAGAGGAAGAAATCTTAAGCTAGTGCAGTGTCATTTGAAATGTCTTGAGCTATTTATAGAATGCATTCTTGAAAGATGTACCATGTTTGTAATTAATTGGTGTTTTGAATATTTACCAAAACTTGTGAGTTTTGGTACACTAATGATTCAATATCCCCCCCACATGAATTAAGGAAGCATTATAGGATGTAATTATGGTAAAAATGAAACAAAATGGTATTCATTTACAGAAACTAATCATTTACAGCTTTAATCAGTGTGAACTGTGTTTCTTG--GTTCGGAAATGTAAATGATATTTCCTATTGTTTTGTTCTTACCAGACTGCTGCTTGTTGGTTGTGAGACGTCAAGAATTCTATGGTATAGTGGTGGCAGAAAGTCCTACATCAATTGATTTCCTAAGTG--------------------------------------------------------------
>APH_5079
------------------------------------------------------------------------------------------------------------------------------TGAGCATTTGAGGTTTTGCAAATTCCAGACAGACAAGGATTTGAAATGCAAAGTCCACCATTGGTGGAAACATCAGAGCCCAGATTTCTTTTACAAGGGAGTGGACGATCTCATTGTTCGACTGAATGAATGTTTCTGCCAGCATGACGACTATTGTGAGAAATAGGGGATAGATGCATCTTTCTAAAGTGAGTTATGATTTTGTTCTGGTACTTGCATTCTGTAAACAGAAAATTAGGGAAACTTATTTTCTGGTATTGTGTATCAAAGTGCATATACTTCACTGCACCTTTGTCGGTGTGCAGTGTTTCTCTCCATGTTCTATCATAGTGAATGCTAAAATCACTAAGTGCTTTATTATTTACAGTGTTTTTTCATATCCATTATATTACTGCAGATGCTTCATATTTATTTTTATAAATGTTTTTCGAAACACAGTATCAATTATGTTATTGTAAAAATATAAGTGCATTATTTATAATAACTTGTGTCAAGATTATATGCTGTTCATTGACATTATTTTTCAGAACCAATCAATATATTTCATGGGAATCAGAAGACAGATAACGAACCTATACGACTTAGTTATCATAGAAATGTCCATTACAATTCAATCGTTGATCCATATAAGCCCACCATTGGAGTAGGTTTAGGCCTGCCATCATTCAAGCCTGGTGTAAGTTTTCTTAGCAGTTCCATTCATGTGTTATTTAAATGTCTTGCTCAAAGGGGGATAGCTGGGAATGTAGGTGCTGGGAAAAAGGGGAGGTTTGATAAATGAAAATGAAATCACTAACATGATTCCATCATTTTGATTTTTTCCCCTACCAGGAAAAACTTTTGAGGTAATAAAAGAAAACCAGTTGAGATTAGGTTATTGT--------TTGTAGTCATTTCCCTGTCATCAGAGGAAGAAATCTTAAGCTAGTGCAGTGTCATTTGAAATGGCTTGAGCTATTTATAGAATGCATTCTTGAAAGATGTACCATGTTTGTAATTAATTGGTGTTTTGAATATTTACTAAAACTTATCAGTTTTGGTACACTAATGATTCAATATCCCCCCCACATGAATTAAGGAAGTATTATAGGATGTAATTATGGTAAAAATGAAACAAAATGGTATTCATTTACAGAAACTAAACATTTACAGCTTTAATCAGTGTGAACTGTGTTTCTTGGTGTTCGGAAATGTAAATGATATTTCCTTTTGTTTTGTTCTTACCAGACTGCTGCTTGTTGGTTGTGAGACATCAAGAATTCTATGGTATAGTGGTGGCAGAAAGTCCTACATCAATTGATTTTCTAAGTGTTTTTTCTAT---TGGGTTGTTCCATAATTATTGGCCGCTCCCG------------------
>APH_4005
TAGTGTTGAATGAACTTGCTGTCTGCATTGAGTCAGCTTTTTGTGAATACAGAAGGCTCTCTCTCTCTGCCCCAGCTACAGAACATTTTTGTCTGCACATAATGGGAAGGTATGGGACGTCACTCAGGAGCATTTGAGGTTTTGCAAATTCCAGACAGACAAGGATTTGAAATGCAAAGTCCACCATTGGTTGAAACATCAGAGCCCAGATTTCTTTTACAGGGGAGTGGACGATCTCATTGTTTGACTGAATGAATGTTTCTGCGAGCATGACGACTATTGTGAGAAATAGGGGATAGATGCATCTTTCTAAAGTGAGTTATGATTTTGTTCTGGTACTTGCATTCTGTAAACAGAAAATTAGGGAAACTTATTTTCTGGTATTGTGTATCAAAGTGCATATACTTCACTGCACCTTTGTCGGTGTGCAGTGTTTCTCTCCATGTTCTATCATAGTGAATGCTAAAATCACTAAGTGCTTTATTATTTACAGTGTTTTTTCATATCCATTATATTACTGCAGATGCTTCATATTTATTTTTATAAATGTTTTTCGAAACACAGTATCAATTATGTTATTGTAAAAATATAAGTGCATTATTTATAATAACTTGTGTCAAGATTATATGCTGTTCATTGACATTATTTTTCAGAACCAATCAATATATTTCATGGGAATCAGAAGACAGATAACGAACCTATACGACTTAGTTATCATAGAAATGTCCATTACAATTCAATCGTTGATCCATATAAGCCCACCATTGGAGTAGGTTTAGGCCTGCCATCATTCAAGCCTGGTGTAAGTTTTCTTAGCAGTTCCATTCATGTGTTATTTAAATGTCTTGCTCAAAGGGGGATAGCTGGGAATGTAGGTGCTGGGAAAAAGGGGAGGTTTGATAAATGAAAATGAAATCACTAACATGATTCCATCATTTTGATTTTTTCCCCTACCAGGAAAAACTTTTGAGGTAACAAAAGAAAACCAGTTGAGATTAGGTTATTGT--------TTGTAGTCATTTCCCTGTCATCAGAGGAAGAAATCTTAAGCTAGTGCAGTGTCATTTGAAATGTCTTGAGCTATTTATAGAATGCATTCTTGAAAGATGTACCATGTTTGTAATTAATTGGTGTTTTGAATATTTACCAAAACTTGTGAGTTTTGGTACACTAATGATTCAATATCCCCCCCACATGAATTAAGGAAGTATTATAGGATGTAATTATGGTAAAAATGAAACAAAATGGTATTCATTTACAGAAACTAATCATTTACAGCTTTAATCAGTGTGAACTGTGTTTCTTGGTGTTCGGAAATGTAAATGATATTTCCTATTGTTTTGTTCTTACCAGACTGCTGCTTGTTGGTTGTGAGACGTCAAGAATTCTATGGTATAGTGGTGGCAGAAAGTCCTACATCAATTGATTTTCTAAGTGTTTTTTCTAT---TGGGTTGTTCCATAATTATTGGCCGCTCCCGAGAGAGGCAACTTCAACA
>APH_4024
TAGTGTTGAATGAACTTGCTGTCTGCATTGAGTCAGCTTTTTGTGAATACAGAAGGCTCTCTCTCTCTGCCCCAGCTACAGAACATTTTTGTCTGCACATAATGGGAAGGTATGGGACGTCACTCAGGAGCATTTGAGGTTTTGCAAATTCCAGACAGACAAGGATTTGAAATGCAAAGTCCACCATTGGTTGAAACATCAGAGCCCAGATTTCTTTTACAGGGGAGTGGACGATCTCATTGTTTGACTGAATGAATGTTTCTGCGAGCATGACGACTATTGTGAGAAATAGGGGATAGATGCATCTTTCTAAAGTGAGTTATGATTTTGTTCTGGTACTTGCATTCTGTAAACAGAAAATTAGGGAAACTTATTTTCTGGTATTGTGTATCAAAGTGCATATACTTCACTGCACCTTTGTCGGTGTGCAGTGTTTCTCTCCATGTTCTATCATAGTGAATGCTAAAATCACTAAGTGCTTTATTATTTACAGTGTTTTTTCATATCCATTATATTACTGCAGATGCTTCATATTTATTTTTATAAATGTTTTTCGAAACACAGTATCAATTATGTTATTGTAAAAATATAAGTGCATTATTTATAATAACTTGTGTCAAGATTATATGCTGTTCATTGACATTATTTTTCAGAACCAATCAATATATTTCATGGGAATCAGAAGACAGATAACGAACCTATACGACTTAGTTATCATAGAAATGTCCATTACAATTCAATCGTTGATCCATATAAGCCCACCATTGGAGTAGGTTTAGGCCTGCCATCATTCAAGCCTGGTGTAAGTTTTCTTAGCAGTTCCATTCATGTGTTATTTAAATGTCTTGCTCAAAGGGGGATAGCTGGGAATGTAGGTGCTGGGAAAAAGGGGAGGTTTGATAAATGAAAATGAAATCACTAACATGATTCCATCATTTTGATTTTTTCCCCTACCAGGAAAAACTTTTGAGGTAACAAAAGAAAACCAGTTGAGATTAGGTTATTGT--------TTGTAGTCATTTCCCTATCATCAGAGGAAGAAATCTTAAGCTAGTGCAGTGTCATTTGAAATGGCTTGAGCTATTTATAGAATGCATTCTTGAAAGATGTACCATGTTTGTAATTAATTGGTGTTTTGAATATTTACTAAAACTTATCAGTTTTGGTACACTAATGATTCAATATCCCCCCCACATGAATTAAGGAAGCATTATAGGATGTAATTATGGTAAAAATGAAACAAAATGGTATTCATTTACAGAAACTAAACATTTACAGCTTTAATCAGTGTGAACTGTGTTTCTTGGTGTTCGGAAATGTAAATGATATTTCCTTTTGTTTTGTTCTTACCAGACTGCTGCTTGTTGGTTGTGAGACATCAAGAATTCTATGGTATAGTGGTGGCAGAAAGTCCTACATCAATTGATTTTCTAAGTGTTTTTTCTATATGCAGTGGTGGCCAAAATTGCGGACACTTTTTGAAATTTTCATGTTTTGCA
>APH_5001
------------------------------------------------------------------------------------------------------------------------------------------------------------------------GAAATGCAAAGTCCACCATTGGTTGAAACATCAGAGCCCAGATTTCTTTTACAGGGGAGTGGACGATCTCATTGTTTGACTGAATGAATGTTTCTGCGAGCATGACGACTATTGTGAGAAATAGGGGATAGATGCATCTTTCTAAAGTGAGTTATGATTTTGTTCTGGTACTTGCATTCTGTAAACAGAAAATTAGGGAAACTTATTTTCTGGTATTGTGTATCAAAGTGCATATACTTCACTGCACCTTTGTCGGTGTGCAGTGTTTCTCTCCATGTTCTATCATAGTGAATGCTAAAATCACTAAGTGCTTTATTATTTACAGTGTTTTTTCATATCCATTATATTACTGCAGATGCTTCATATTTATTTTTATAAATGTTTTTCGAAACACAGTATCAATTATGTTATTGTAAAAATATAAGTGCATTATTTATAATAACTTGTGTCAAGATTATATGCTGTTCATTGACATTATTTTTCAGAACCAATCAATATATTTCATGGGAATCAGAAGACAGATAACGAACCTATACGACTTAGTTATCATAGAAATGTCCATTACAATTCAATCGTTGATCCATATAAGCCCACCATTGGAGTAGGTTTAGGCCTGCCATCATTCAAGCCTGGTGTAAGTTTTCTTAGCAGTTCCATTCATGTGTTATTTAAATGTCTTGCTCAAAGGGGGATAGCTGGGAATGTAGGTGCTGGGAAAAAGGGGAGGTTTGATAAATGAAAATGAAATCACTAACATGATTCCATCATTTTGATTTTTTCCCCTACCAGGAAAAACTTTTGAGGTAACAAAAGAAAACCAGTTGAGATTAGGTTATTGT--------TTGTAGTCATTTCCCTATCATCAGAGGAAGAAATCTTAAGCTAGTGCAGTGTCATTTGAAATGGCTTGAGCTATTTATAGAATGCATTCTTGAAAGATGTACCATGTTTGTAATTAATTGGTGTTTTGAATATTTACTAAAACTTATCAGTTTTGGTACACTAATGATTCAATATCCCCCCCACATGAATTAAGGAAGCATTATAGGATGTAATTATGGTAAAAATGAAACAAAATGGTATTCATTTACAGAAACTAAACATTTACAGCTTTAATCAGTGTGAACTGTGTTTCTTGGTGTTCGGAAATGTAAATGATATTTCCTTTTGTTTTGTTCTTACCAGACTGCTGCTTGTTGGTTGTGAGACATCAAGAATTCTA-------------------------------------------------------------------------------------------------------------
>APH_1438
-----------------------------------------------------------------------------------------------------------------------------------------------------------------------------------------------------------------------------------------------------------------------------------------------------------------------------------------------------------------------------------------------------------------------------------------------------------------------------------------------------------------------------------------------------------------------------------------------------------------------------------------------------CTGTTCATTGACATTATTTTTCAGAACCAATCAATATATTTCATGGGAATCAGAAGACAGATAACGAACCTATACGACTTAGTTATCATAGAAATGTCCATTACAATTCAATCGTTGATCCATATAAGCCCACCATTGGAGTAGGTTTAGGCCTGCCATCATTCAAGCCTGGTGTAAGTTTTCTTAGCAGTTCCATTCATGTGTTATTTAAATGTCTTGCTCAAGGGGGGATAGCTGGGAATGTAGGTGCTGGGAAAAAGGGGAGGTTTGATAAATGAAAATGAAATCACTAACATGATTCCATCATTTTGATTTTTTCCCC-------------------------------------------------------------------------------------------------------------------------------------------------------------------------------------------------------------------------------------------------------------------------------------------------------------------------------------------------------------------------------------------------------------------------------------------------------------------------------------------------------------------------------------------------------------------------
>APH_4029
-------------------------------ACCGAGATCTACACACTGCATAACACTCTTTCCCT-----------ACCCGACGCTCTT-----------------------------CCGATCTGGAGCATTTGAGGTTTTGCAAATTCCAGACAGACAAGGATTTGAAATGCAAAGTCCACCATTGGTGGAAACATCAGAGCCCAGATTTCTTTTACAAGGGAGTGGACGATCTCATTGTTCGACTGAATGAATGTTTCTGCCAGCATGACGACTATTGTGAGAAATAGGGGATAGATGCATCTTTCTAAAGTGAGTTATGATTTTGTTCTGGTACTTGCATTCTGTAAACAGAAAATTAGGGAAACTTATTTTCTGGTATTGTGTATCAAAGTGCATGTACTTCACTGCACCGTTGTCAGTGTGCAGTGTTTCTCTCCATGTTCTATCATAGTGAATGCTAAAATCACTAAGTGCTTTATTATTTACAGTGTTTTTTCATATCCATTATATTACTGCAGATGCTTCATATTTATTTTTATAAATGTTTTTTGAAACACAGTATCAATTATGTTATTGTAAAAATATAAGTGCATTATTTATAATAACTTGTGTCAAGATTATATGCTGTTCATTGACATTATTTTTCAGAACCAATCAATATATTTCATGGGAATCAGAAGACAGATAACGAACCTATACGACTTAGTTATCATAGAAATGTCCATTACAATTCAATCGTTGATCCATATAAGCCCACCATTGGAGTAGGTTTAGGCCTGCCATCATTCAAGCCTGGTGTAAGTTTTCTTAGCAGTTCCATTCATGTGTTATTTAAATGTCTTGCTCAAGGGGGGATAGCTGGGAATGTAGGTGCTGGGAAAAAGGGGAGGTTTGATAAATGAAAATGAAATCACTAACATGATTCCATCATTTTGATTTTTTCCCCTACCAGGAAAAACTTTTGAGGTAACAAAAGAAAACCAGTTGAGATTAGGTTATTGTCTGTGTCATTGTAGTCATTTCCCTATCATCAGAGGAAGAAATCTTAAGCTAGTGCAGTGTCATTTGAAATGTCTTGAGCTATTTATAGAATGCATTCTTGAAAGATGTACCATGTTTGTAATTAAT---TGTTTTGAATATTTACTAAAACTTATCAGTTTC-------------------------------------------------------------------AAAATCAACGAACA------CCATGTGCAGATCCTG---GTTTACCTCATAAAACTAATTTAACAGT-----------TTCAAAA---------------------------------------------------------------------------------------------------------------------------------------------------------------------------------------
