# Supplementary material for: ﻿Discovery of a new tarantula species from the Madrean Sky Islands and the first documented instance of syntopy between two montane endemics (Araneae, Theraphosidae, Aphonopelma): a case of prior mistaken identity
Source: Zookeys. 2024 Aug 16;1210:61–98. doi: 10.3897/zookeys.1210.125318 (PMC11344175; doi:10.3897/zookeys.1210.125318)
Supplement: Supplementary material 8 — Phylogenomics files [file zookeys-1210-061_article-125318__-s008.zip › Suppl8/individual_UCE_loci/sl_realigned_uce_2001273.fas]

>APH_1357
-----------------------------------------------------------------------------------------------------------------------------------ATTCAGACTTTC--------------------------------------------------------------------------------------------------------TTTGATGTTC----CTATTTCTTCAACGCCGAAT----------------------------GCACAGGT----------------------------------------------------------TTCCTCAAGCAGAGGA------------------------------------------------------TATATATATATATGATATTTCATGTGCTTTAATTACCTTTTCATGTTATAGGCTATGCTTGAAGATAAGCTCAGAGCAACAGACTGGGAAGCCACAAATGAAGCAATCGAAGAACAGGTTGCCCGGGAATCATATTTGGAGTGGTTAAGGGAAAATGAAATGAGATCAAGAAAAACGGTATGTTTTGTTA-----------------------------------TTCGTATATTCG-----------------------------GAA---------CGATCCAAATGGCG------------------------------------GGCGATACGGCGCGCCGACCA---------------------------------------------------------------ACCTGTGGTT-------------------------------CTCATCC--------------------------------------------------------------------------------------------------------------------------------------------------------------------------------------------------------------------------------------------------------------------------------------------------
>APH_4005
CATCGTTGAAAAATTTCTTATTGTTAAATAAAATTAAATGAACAAATGAGATTAGTTGTATTTTTTCTTTTATAGTAATTCGCATTGGTCGTAAAAAAAGTTTTTTTCTTTTGGTAACATATGCAACTGAAATTCTGTGTTCCAGTTCAGTTGAAGAATCATCTGTTGGATTAGTAACTGGTCTGGTCATTAGGTACTGTCAATAATCTC--TAAGTCCCTTCTCCCCATGTGTACCATTTATGTAATTTCATATTCTCTTCTGTTTCTTCTTCCATGGATTTCCCAAAACATGTATTACAAGCAAGCAACTCAGGCTTCTCACTGGAATTTGTGGTTTTTGAAAGGGGGTTGGAGGCTGGATAATGTCTTTATATTCCTAACTTAGAGAAAATATAATGGTAACTTGTTTCAGTCTACCATATCTTATTTGACATTG-------TATATATATAAATGTTATTTCATGTGCTTTAATTACCTTTTCATGTTATAGGCTATGCTTGAAGATAAGCTCAGAGCAACAGACTGGGAAGCCACAAATGAAGCAATCGAAGAACAGGTTGCCCGGGAATCATATTTGGAGTGGTTAAGGGAAAATGAAATGAGATCAAGAAAAACGGTATGTTTTGTTATTATGTGTGACTGTATAAACATGAGCATGTATTGCTTCATGTGTTTGATTGCTTACCAGTCACTGATAAAATCTGTGAATGTATAAGTTGATCCTAATAACACCTATTTAGGCAAAAATTTATTAGAATTGGTTAACAAGCAACATGGTGGACTGTTTACAAACTAAATTTTAAAAGGGGAAGGAGTCCTGGGAAAATCAGCATTGCACAGGATTGTTGCATACTTATGTTTTTGTAACTTTTTTAATGTTGACTGACACCAGCTTATCTAAAAATCGCTGTCAAATAAAAAATTCCTATGTAATTTATTTTTAGTGTTGTCTCTGTCAGTCTTCTATGTTTCCTTAATTATGTGACTGCTGATATCATTAAATCCTGTTT-----------------------------------------------------------------------------------------------------------------------------------------------------------------------------------
>APH_4029
----------------------------------------------------------------------------------------------------------------GTTAACATATGCAACTGAAATTCTGTGTTCCAGTTCAATTGAAGAATCATCTGTTGGATTAGTAACTGGTCTGGTCATTAGGTACTGTCAATAATCTCTTTAAGTCCCTTCTCCCCATGTGTACCATTTATATAATTTTATATTCTCTTCTGTTTCTTCTTCCATGGATTTCCCAAAACATGTATTACAAGCAGGCAACTCAGGCTTCTCACTGGAATTTGTGGTTTTTGAAAGGGGGGTGGAGGCTGGATAATGTCTTTATATTCCTAACTTAGAGAAAATATAATGGTAACTTGTTTCAGTCTACCATATCTTATTTGACCTTGATATAGATATATATATATATGATATTTCATGTGCTTTAATTACCTTTTCATGTTATAGGCTATGCTTGAAGATAAGCTCAGAGCAACAGACTGGGAAGCCACAAATGAAGCAATCGAAGAACAGGTTGCCCGGGAATCATATTTGGAGTGGTTAAGGGAAAATGAAATGAGATCAAGAAAAACGGTATGTTTTGTTATTATGTGTGACTGTATAAACATGAGCATGTATTGCTTCATGTGTTTGATTGCTTATCAGTCACTGATAAAATCTGTGAATGTATAAGTTGATCCTAATAACACCTATTTAGGCAAACATTTATTAGAATTGGTTAACAAGCAACACGGTGGACTGTTTACAAACTAAATTTTAAAAGGGGAAGGAGTCCTGGGAAAATCAGCATTGCACAGGATTTTTGCATACTTATGTTTTTGTAACTTTTTTAATATTGACTGACATCAGCTTATCTAAAAATCGCTGCCAAATAAAAAACTCCTATGTAATTTATATTTAGTGTTGTCTCTATCAGTCTTCTATGTTTCCTTAATTATGTGACTGCTGATATCATTATGTTGAAGTTTTATGC-----------------------------------------------------AACTCCTCAGCACACCGGATTGGAATGAA----CACGGAAAA------------------------AGTTCCGTA----ACAGTTGAATCAAACTTTGC---------------------
>APH_5079
------------------------------------------------------GTTGTATTTTTTCTTTTATAGTAATTCGCATTGGTCGTAAAAAAAGTTGTGTTCTTTTGTTAACATATGCAACTGAAATTCTGTGTTCCAGTTCAGTTGAAGAATCATCTGTTGGATTAGTAACTGGTCTGGTCATTAGGTACTGTCAATAATCTC--TAAGTCCCTTCTCCCCATGTGTACCATTTATGTAATTTCATATTCTCTTCTGTTTCTTCTTCCATGGATTTCCCAAAACATGTATTACAAGCAGGCAACTCAGGCTTCTCACTGGAATTTGTGGTTTTTGAAAGGGGGGTGGAGGCTGGATAATGTCTTTATATTCCTAACTTAGAGAAAATATAATGGTAACTTGTTTCAGTCTACCATATCTTATTTGACATTG-------TATATATATAAATGATATTTCATGTGCTTTAATTACCTTTTCATGTTATAGGCTATGCTTGAAGATAAGCTCAGAGCAACAGACTGGGAAGCCACAAATGAAGCAATCGAAGAACAGGTTGCCCGGGAATCATATTTGGAGTGGTTAAGGGAAAATGAAATGAGATCAAGAAAAACGGTATGTTTTGTTATTATGTGTGACTGTATAAACATGAGAATGTATTGCTTCATGTGTTTGATTGCTTATCAGTCACTGATAAAATCTGTGAATGTATAAGTTGATCCTAATAACACCTATTTAGGCAAACATTTATTAGAATTGGTTAACAAGCCACACGATGTACTGTTTACAAACTAAATTTTAAAAGGGGAAGGAGTCCTGGGAAAATCAGCATTGCACAGGATTGTTGCATACTTATGTTTTTGTAACTTTTTTAATGTTGACTGACACCAGCTTATCTAAAAATCGCTGTCAAATAAAAAACTCCTATGTAATTTATATTTAGTGTTGTCTCTATCAATCTTCTATGTTTCCTTAATTATGTGACTGCTGATATCATTAAATCCTGTTTGTATACTTTTTTCTTTCCTACCTCTAACCATCCATCTATCCAGGTAATCCTACAGCTGGAAATCTTCTGCAGATCTGAGTGCAATAAAATGTTACAAAAAAGCATAGTTTGTTTTGGCATTGCACAATTACATAATGCACTGTTGAAGTAATGTTCTCCCATACTTCATTTTAAGTAGT
>APH_4024
CATCGTTGAAAAATTTCTTATTGTTAAATAAAATTAAATGAACAAATGAGATTAGTTGTATTTTTTCTTTTATAGTAATTCGCATTGGTCGTAAAAAAAGTTTTTTTCTTTTGGTAACATATGCAACTGAAATTCTGTGTTCCAGTTCAGTTGAAGAATCATCTGTTGGATTAGTAACTGGTCTGGTCATTAGGTACTGTCAATAATCTC--TAAGTCCCTTCTCCCCATGTGTACCATTTATGTAATTTCATATTCTCTTCTGTTTCTTCTTCCATGGATTTCCCAAAACATGTATTACAAGCAGGCAACTCAGGCTTCTCACTGGAATTTGTGGTTTTTGAAAGGGGGGTGGAGGCTGGATAATGTCTTTATATTCCTAACTTAGAGAAAATATAATGGTAACTTGTTTCAGTCTACCATATCTTATTTGACATTG-------TATATATATAAATGATATTTCATGTGCTTTAATTACCTTTTCATGTTATAGGCTATGCTTGAAGATAAGCTCAGAGCAACAGACTGGGAAGCCACAAATGAAGCAATCGAAGAACAGGTTGCCCGGGAATCATATTTGGAGTGGTTAAGGGAAAATGAAATGAGATCAAGAAAAACGGTATGTTTTGTTATTATGTGTGACTGTATAAACATGAGAATGTATTGCTTCATGTGTTTGATTGCTTATCAGTCACTGATAAAATCTGTGAATGTATAAGTTGATCCTAATAACACCTATTTAGGCAAACATTTATTAGAATTGGTTAACAAGCCACACGATGTACTGTTTACAAACTAAATTTTAAAAGGGGAAGGAGTCCTGGGAAAATCAGCATTGCACAGGATTGTTGCATACTTATGTTTTTGTAACTTTTTTAATGTTGACTGACACCAGCTTATCTAAAAATCGCTGTCAAATAAAAAACTCCTATGTAATTTATATTTAGTGTTGTCTCTATCAGTCTTCTATGTTTCCTTAATTATGTGACTGCTGATATCATTAAATCCTGTTTGTATACTTTTTTCTTTCCTACCTCTAACCATCCATCTATCCAGGTAATCCTACAGCTGGAAATCTTCTGCAGATCTGAGTGCAATAAAATGTTACAAAAAAGCATAGTTTGTTTTGGCATTGCACAATTACATAATGCACTGTTGAAGTAATGTTCTCCCATACTTCATTTTAAGTAGT
>APH_5001
-----------------------------------------------------------------------------------------CGTAAAAAAAGTTTTTTTCTTTTGGTAACATATGCAACTGAAATTCTGTGTTCCAGTTCAGTTGAAGAATCATCTGTTGGATTAGTAACTGGTCTGGTCATTAGGTACTGTCAATAATCTC--TAAGTCCCTTCTCCCCATGTGTACCATTTATGTAATTTCATATTCTCTTCTGTTTCTTCTTCCATGGATTTCCCAAAACATGTATTACAAGCAGGCAACTCAGGCTTCTCACTGGAATTTGTGGTTTTTGAAAGGGGGGTGGAGGCTGGATAATGTCTTTATATTCCTAACTTAGAGAAAATATAATGGTAACTTGTTTCAGTCTACCATATCTTATTTGACATTG-------TATATATATAAATGATATTTCATGTGCTTTAATTACCTTTTCATGTTATAGGCTATGCTTGAAGATAAGCTCAGAGCAACAGACTGGGAAGCCACAAATGAAGCAATCGAAGAACAGGTTGCCCGGGAATCATATTTGGAGTGGTTAAGGGAAAATGAAATGAGATCAAGAAAAACGGTATGTTTTGTTATTATGTGTGACTGTATAAACATGAGAATGTATTGCTTCATGTGTTTGATTGCTTATCAGTCACTGATAAAATCTGTGAATGTATAAGTTGATCCTAATAACACCTATTTAGGCAAACATTTATTAGAATTGGTTAACAAGCCACACGATGTACTGTTTACAAACTAAATTTTAAAAGGGGAAGGAGTCCTGGGAAAATCAGCATTGCACAGGATTGTTGCATACTTATGTTTTTGTAACTTTTTTAATGTTGACTGACACCAGCTTATCTAAAAATCGCTGTCAAATAAAAAACTCCTATGTAATTTATATTTAGTGTTGTCTCTATCAGTCTTCTATGTTTCCTTAATTATGTGACTGCTGATATCATTAAATCCTGTTTGTATACTTTTTTCTTTCCTACCTCTAACCATCCATCTATCCAGGTAATCCTACAGCTGGAAATCTTCTGCAGATCTGAGTGCAATAAAATGTTACAAAAAAGCATAGTTTGTTTTGGCATTGCA-------------------------------------------------------
>APH_5003
--------------------------------------------------------------------------------------------------------------------------------------------------------------------------------------------------------------------------------------------------------------------------------------------------------------------------------------------------------------------GCTGGATAATGTCTTTATATTCCTAACTTAGAGAAAATATAATGGTAACTTGTTT--GCCTACCATATCTTATTTGGCCTTGATATATATATATATATAAATGATATTTCATGTGCTTTAATTACCTTTTCATGTTATAGGCTATGCTTGAAGATAAGCTCAGAGCAACAGACTGGGAAGCCACAAATGAAGCAATCGAAGAACAGGTTGCCCGGGAATCATATTTGGAGTGGTTAAGGGAAAATGAAATGAGATCAAGAAAAACGGTATGTTTTGTTATTATGTGTGACTGTATAAACATGAGAATGTATTGCTTCATGTGTTTGATTGCTTATCAGTCACTGATAAAATCTGTGAATGTATAAGTTGATCCTAATAACACCTATTTAGGCAAA------------------------------------------------------------------------------------------------------------------------------------------------------------------------------------------------------------------------------------------------------------------------------------------------------------------------------------------------------------------------------------------------------------------------------------------------------------
>APH_3191
CATCGTTGAAAAATTTCTTATTGTTAAATAAAATTAAATGAACAAATGAGATTAGTTGTATTTTTTCTTTTATAGTAATTCGCATTGGTCGTAAAAAAAGTTGTGTTCTTTTGTTAACATATGCAACTGAAATTCTGTGTTCCAGTTCAGTTGAAGAATCATCTGTTGGATTAGTAACTGGTCTGGTCATTAGGTACTGTCAATAATCTCTTTAAGTCCCTTCTCCCCATGTGTACCATTTATGTAATTTCATATTCTCTTCTGTTTCTTCTTCCATGGATTTCCCAAAACATGTATTACAAGCAGGCAACTCAGGCTTCTCACTGGAATTTGTGGTTTTTGAAAGGGGGATGGAGGCTGGATAATGTCTTTATATTCCTAACTTAGAGAAAATATAATTGTAACTTGTTTCAGTCTACCATATCTTATTTGACCTTGATATATATGTATATATAAATGATATTTCATGTGCTTTAATTACCTTTTCATGTTATAGGCTATGCTTGAAGATAAGCTCAGAGCAACAGATTGGGAAGCCACAAATGAAGCAATCGAAGAACAGGTTGCCCGGGAATCATATTTGGAGTGGTTAAGGGAAAATGAAATGAGATCAAGAAAAACGGTATGTTTTGTTATTATGTGTGACTGTATAAACATGAGCATGTATTGCTTCACGTGTTTGATTGCTTATCAGTCACTGATAAAATCTGTGAATGTATAAGTTGATCCTAATAACACCTATTTAGGCAAACATTTATTAGAATTGGTTAACAAGCAACACGGTGGACTGTTTACAAACTAAATTTTAAAAGGGGAAGGAGTCCTGGGAAAATCAGCATTGCACAGGATTTTTGCATACTTATGTTTTTGTAACTTTTTTAATGTTGACTGACATCAGCTTATCTAAAAATCGCTGCCAAATAAAAAACTCCTATGTAATTTATATTTAGTGTTGTCTCTATAAGTCTTCTATGTTTCCTTAATTATGTGACTGCTGATATCATTAAATCCTGTTTGTATACTTTTTTCTTTCCTACCTCTAACCATCCATCTATCCAGGTAATCCTACAGCAGGAAATCTTCTGCAGATCTGAGTGCAATAAAAGGTTACAAAAAAGCATAGTTTTTTTTGGCATTGCACAATTACATAATGCACTGTTGAAGTAATGTTCTCCCATACTTCATTTTAAGTAGT
>APH_4021
CATCGTTGAAAAATTTCTTATTGTTAAATAAAATTAAATGAACAAATGAGATTAGTTGTATTTTTTCTTTTATAGTAATTCGCATTGGTCGTAAAAAAAGTTGTGTTCTTTTGTTAACATATGCAACTGAAATTCTGTGTTCCAGTTCAGTTGAAGAATCATCTATTGGATTAGTAACTGGTCTGGTCATTAGGTACTGTCAATAATCTCTTTAAGTCCCTTCTTCCCATGTGTACCATTTATGTAATTTCATATTCTCTTCTGTTTCTTCTTCCATGGATTTCCCAAAACATGTATTACAAGCAGGCAACTCAGGCTTCTCACTGGAATTTGTGGTTTTTGAAAGGGGGATGGAGGCTGGATAATGTCTTTATATTCCTAACTTAGAGAAAATATAATTGTAACTTGTTTCAGTCTACCATATCTTATTTGACCTTGATATATATGTATATATAAATGATATTTCATGTGCTTTAATTACCTTTTCATGTTATAGGCTATGCTTGAAGATAAGCTCAGAGCAACAGATTGGGAAGCCACAAATGAAGCAATCGAAGAACAGGTTGCCCGGGAATCATATTTGGAGTGGTTAAGGGAAAATGAAATGAGATCAAGAAAAACGGTATGTTTTGTTATTATGTGTGACTGTATAAACATGAGCATGTATTGCTTCACGTGTTTGATTGCTTATCAGTCACTGATAAAATCTGTGAATGTATAAGTTGATCCTAATAACACCTATTTAGGCAAACATTTATTAGAATTGGTTAACAAGCAACACGGTGGACTGTTTACAAACTAAATTTTAAAAGGGGAAGGAGTCCTGGGAAAATCAGCATTGCACAGGATTTTTGCATACTTATGTTTTTGTAACTTTTTTAATGTTGACTGACATCAGCTTATCTAAAAATCGCTGCCAAATAAAAAACTCCTATGTAATTTATATTTAGTGTTGTCTCTATAAGTCTTCTATGTTTCCTTAATTATGTGACTGCTGATATCATTAAATCCTGTTTGTATACTTTTTTCTTTCCTACCTCTAACCATCCATCTATCCAGGTAATCCTACAGCAGGAAATCTTCTGCAGATCTGAGTGCAATAAAAGGTTACAAAAAAGCATAGTTTTTTTTGGCATTGCACAATTACATAATGCACTGTTGAAGTAATGTTCTCCCATACTTCATTTTAAGTAGT
>APH_3177
CATGGTTGAAAAATTTCTTATTGTTAAATAAAATTAAATGAACAAATGAGATTAGTTGTATTTTTTCTTTTATAGTAATTCGCATTGGTCGTAAAAAAAGTCGTGTTCTTTTGTTAACATATGCAACTGAAATTCTGTGTTCCAGTTCAATTGAAGAATCATCTGTTGGATTAGTAACTGGTCTGGTCATTAGGTACTGTCAATAATCTCTTTAAGTCCCTTCTCCCCATGTGTACCATTTATATAATTTTATATTCTCTTCTGTTTCTTCTTCCATGGATTTCCCAAAACATGTATTACAAGCAGGCAACTCAGGCTTCTCACTGGAATTTGTGGTTTTTGAAAGGGGGGTGGAGGCTGGATAATGTCTTTATATTCCTAACTTAGAGAAAATATAATGGTAACTTGTTTCAGTCTGCCATATCTTATTTGACCTTGATATAA-TATATATATATGTGATATTTCATGTGCTTTAATTACCTTTTCATGTTATAGGCTATGCTTGAAGATAAGCTCAGAGCAACAGACTGGGAAGCCACAAATGAAGCAATCGAAGAACAGGTTGCCCGGGAATCATATTTGGAGTGGTTAAGGGAAAATGAAATGAGATCAAGAAAAACGGTATGTTTTGTTATTATGTGTGACTGTATAAACATGAGCATGTATTGCTTCATGTGTTTGATTGCTTATCAGTCACTGATAAAATCTGTGAATGTATAAGTTGATCCTAATAACACCTATTTAGGCAAACATTTATTAGAATTGGTTAACAAGCAACACGGTGGACTGTTTACAAACTAAATTTTAAAAGGGGAAGGAGTCCTGGGAAAATCAGCATTGCACAGGATTTTTGCATACTTATGTTTTTGTAACTTTTTTAATATTGACTGACATCAGCTTATCTAAAAATCGCTGCCAAATAAAAAACTCCTATGTAATTTATATTTAGTGTTGTCTCTATCAGTCTTCTATGTTTCCTTAATTATGTGACTGCTGATATCATTAAATCCTGTTTGCATACTTTTTTCTTTCCTACCTCTAACCATCCATCTATCCAGGTAATCCTACAGCTGGAAATCTTCTGCAGATCTGAGTGCAATAAAAGGTTACAAAAAAGCATAGTTTTTTTTGGCATTGCACAATTACATAATGCACTGTTGAAGTAATGTTCTCCCATACTTCATTTTAAGTAGT
>APH_0723
CATGGTTGAAAAATTTCTTATTGTTAAATAAAATTAAATGAACAAATGAGATTAGTTGTATTTTTTCTTTTATAGTAATTCGCATTGGTCGTAAAAAAAGTTGTGTTCTTTTGTTAACATATGCAACTGAAATTCTGTGTTCCAGTTCAATTGAAGAATCATCTGTTGGATTAGTAACTGGTCTGGTCATTAGGTACTGTCAGTAATCTCTTTAAGTCCCTTCTCCCCATGTGTACCATTTATATAATTTTATATTCTCTTCTGTTTCTTCTTCCATGGATTTCCCAAAACATGTATTACAAGCAGGCAACTCAGGCTTCTCACTGGAATTTGTGGTTTTTGAAAGGGGGGTGGAGGCTGGATAATGTCTTTATATTCCTAACTTAGAGAAAATATAATGGTAACTTGTTTCAGTCTACCATATCTTATTTGACCTTGATA----TAGATATATATATGATATTTCATGTGCTTTAATTACCTTTTCATGTTATAGGCTATGCTTGAAGATAAGCTCAGAGCAACAGACTGGGAAGCCACAAATGAAGCAATCGAAGAACAGGTTGCCCGGGAATCATATTTGGAGTGGTTAAGGGAAAATGAAATGAGATCAAGAAAAACGGTATGTTTTGTTATTATGTGTGACTGTATAAACATGAGCATGTATTGCTTCATGTGTTTGATTGCTTATCAGTCACTGATAAAATCTGTGAATGTATAAGTTGATCCTAATAACACCTATTTAGGCAAACATTTATTAGAATTGGTTAACAAGCAACACGGTGGACTGTTTACAAACTAAATTTTAAAAGGGGAAGGAGTCCTGGGAAAATCAGCATTGCACAGGATTTTTGCATACTTATGTTTTTGTAACTTTTTTAATATTGACTGACATCAGCTTATCTAAAAATCGCTGCCAAATAAAAAACTCCTATGTAATTTATATTTAGTGTTGTCTCTATCAGTCTTCTATGTTTCCTTAATTATGTGACTGCTGATATCATTAAATCCTGTTTGCATACTTTTTTCTTTCCTACCTCTAACCATCCATCTATCCAGGTAATCCTACAGCTGGAAATCTTCTGCAGATCTGAGTGCAATAAAAGGTTACAAAAAAGCATAGTTTTTTTTGGCATTGCACAATTACATAATGCACTGTTGAAGTAATGTTCTCCCATACTTCATTTTAAGTAGT
>APH_0136
CGTGGTTGAAAAATTTCTTATTGTTAAATAAAATTAAATGAACAAATGAGATTAGTTGTATTTTTTCTTTTATAGTAATTCGCATTGGTCGTAAAAAAAGTTGTGTTCTTTTGTTAACATATGCAACTGAAATTCTGTGTTCCAGTTCAATTGAAGAATCATCTGTTGGATTAGTAACTGGTCTGGTCATTAGGTACTGTCAGTAATCTCTTTAAGTCCCTTCTCCCCATGTGTACCATTTATATAATTTTATATTCTCTTCTGTTTCTTCTTCCATGGATTTCCCAAAACATGTATTACAAGCAGGCAACTCAGGCTTCTCACTGGAATTTGTGGTTTTTGAAAGGGGGGTGGAGGCTGGATAATGTCTTTATAATCCTAACTTAGAGAAAATATAATGGTAACTTGTTTCAGTCTACCATATCTTATTTGACCTTGATATA--GATATATATATATGATATTTCATGTGCTTTAATTACCTTTTCATGTTATAGGCTATGCTTGAAGATAAGCTCAGAGCAACAGACTGGGAAGCCACAAATGAAGCAATCGAAGAACAGGTTGCCCGGGAATCATATTTGGAGTGGTTAAGGGAAAATGAAATGAGATCAAGAAAAACGGTATGTTTTGTTATTATGTGTGACTGTATAAACATGAGCATGTATTGCTTCATGTGTTTGATTGCTTATCAGTCACTGATAAAATCTGTGAATGTATAAGTTGATCCTAATAACACCTATTTAGGCAAACATTTATTAGAATTGGTTAACAAGCAACACGGTGGACTGTTTACAAACTAAATTTTAAAAGGGGAAGGAGTCCTGGGAAAATCAGCATTGCACAGGATTTTTGCATACTTATGTTTTTGTAACTTTTTTAATATTGACTGACATCAGCTTATCTAAAAATCGCTGCCAAATAAAAAACTCCTATGTAATTTATATTTAGTGTTGTCTCTATCAGTCTTCTATGTTTCCTTAATTATGTGACTGCTGATATCATTAAATCCTGTTTGCATACTTTTTTCTTTCCTACCTCTAACCATCCATCTATCCAGGTAATCCTACAGCTGGAAATCTTCTGCAGATCTGAGTGCAATAAAAGGTTACAAAAAAGCATAGTTTTTTTTGCCATTGCACAATTACATAATGCACTGTTGAAGTAATGTTCTCCCATACTTCATTTTAAGTAGT
>APH_0772
CATGGTTGAAAAATTTCTTATTGTTAAATAAAATTAAATGAACAAATGAGATTAGTTGTATTTTTTCTTTTATAGTAATTCGCATTGGTCGTAAAAAAAGTTGTGTTCTTTTGTTAACATGTGCAACTGAAATTCTGTGTTCCAGTTCAACTGAAGAATCATCTGTTGGATTAGTAACTGGTCTGGTCATTAGGTACTGTCAATAATCTCTTTAAGTCCCTTCTCCCCATGTGTACTATTTATATAATTTTATATTCTCTTCTGTTTCTTCTTCCATGGATTTCCCAAAACATGTATTACAAGCAGGCAACTCAGGCTTCTCACTGGAATTTGTGGTTTTTGAAAGGGGGGTGGAGGCTGGATAATGTCTTTATATTCCTAACTTAGAGAAAATATAATGGTAACTTGTTTCAGTCTACCATATCTTATTTGACCTTGATATAGATATATATATATATGATATTTCATGTGCTTTAATTACCTTTTCATGTTATAGGCTATGCTTGAAGATAAGCTCAGAGCAACAGACTGGGAAGCCACAAATGAAGCAATCGAAGAACAGGTTGCCCGGGAATCATATTTGGAGTGGTTAAGGGAAAATGAAATGAGATCAAGAAAAACGGTATGTTTTGTTATTATGTGTGACTGTATAAACATGAGCATGTATTGCTTCATGTGTTTGATTGCTTATCAGTCACTGATAAAATCTGTGAATGTATAAGTTGATCCTAATAACACCTATTTAGGCAAACATTTATTAGAATTGGTTAACAAGCAACACGGTGGACTGTTTACAAACTAAATTTTAAAAGGGGAAGGAGTCCTGGGAAAATCAGCATTGCACAGGATTTTTGCATACTTATGTTTTTGTAACTTTTTTAATATTGACTGACATCAGCTTATCTAAAAATCGCTGCCAAATAAAAAACTCCTATGTAATTTATATTTAGTGTTGTCTCTATCAGTCTTCTATGTTTCCTTAATTATGTGACTGCTGATATCATTAAATCCTGTTTGCATACTTTTTTCTTTCCTACCTCTAACCATCCATCTATCCAGGTAATCCTACAGCTGGAAATCTTCTGCAGATCTGAGTGCAATAAAAGGTTACAAAAAAGCATAGTTTTTTTTGGCATTGCACAATTACACAATGCACTGTTGAAGTAATGTTCTCCCATACTTCAT----------
>APH_1535
-----------------------------------------------------------------------------------------------------------------------------------------------------------------------------------------------------------------------------------------------------------------------------------------------------------------------------------------------------------------------------------------------------------------TAACTTGTTTCAGTCTACCATATCTTATTTGACCTTGATATA--GATATATATATATGATATTTCATGTGCTTTAATTACCTTTTCATGTTATAGGCTATGCTTGAAGATAAGCTCAGAGCAACAGACTGGGAAGCCACAAATGAAGCAATCGAAGAACAGGTTGCCCGGGAATCATATTTGGAGTGGTTAAGGGAAAATGAAATGAGATCAAGAAAAACGGTATGTTTTGTTATTATGTGTGACTGTATAAACATGAGCATGTATTGCTTCATGTGTTTGATTGCTTATCAGTCACTGATAAAATCTGTGAATGTATAAGTTGATCCTAATAACACCTATTTAGGCAAACATTTATTAGAATTGGTTAACAAGCAACACAGTGGACTGTTTACAAACTAAATTTTAAAAGGGGAAGGAGTCCTGGGAAAATCAGCATTGCACAGGATTTTTGCATACTTATGTTTTTGTAACTTTTTTAATATTGACTGACATCAGCTTATCTAAAAATCGCTGCCAAATAAAAAACTCCTATGTAATTTATATTTAGTGTTGTCTCTATCAGTCTTCTATGTTTCCTTAATTATGTGACTGCTGATATCATTAAATCCTGTTTGCATACTTTTTTCTTTCCTACCTCTAACCATCCATCTATCCAGGTAATCCTACAGCTGGAAATCTTCTGCAGATCTGAGTGCAATAAAAGGTTACAAAAAAGCATAGT-----------------------------------------------------------------------
>APH_0880
CATCGTTGAAAAATTTCTTATTGTTAAATAAAATTAAATGAACAAATGAGATTAGTTGTATTTTTTCTTTTATAGTAATTCGCATTGGTCGTAAAAAAAGTTGTGTTCTTTTGTTAACATATGCAACTGAAATTCTGTGTTCCAGTTCAATTGAAGAATCATCTGTTGGATTAGTAACTGGTCTGGTCATTAGGTACTGTCAATAATCTCTTTAAGTCCCTTCTCCCCATGTGTACCATTTATATAATTTTATATTCTCTTCTGTTTCTTCTTCCATGGATTTCCCAAAACATGTATTACAAGCAGGCAACTCAGGCTTCTCACTGGAATTTGTGGTTTTTGAAAGGGGGGTGGAGGCTGGATAATGTCTTTATATTCCTAACTTAGAGAAAATATAATGGTAACTTGTTTCAGTCTACCATATCTTATTTGACCTTGATATATATATATATATAAATGATATTTCATGTGCTTTAATTACCTTTTCATGTTATAGGCTATGCTTGAAGATAAGCTCAGAGCAACAGACTGGGAAGCCACAAATGAAGCAATCGAAGAACAGGTTGCCCGGGAATCATATTTGGAGTGGTTAAGGGAAAATGAAATGAGATCAAGAAAAACGGTATGTTTTGTTATTATGTGGGACTGTATAAACATGAGCATGTATTGCTTCATGTGTTTGATTGCTTATCAGTCACTGATAAAATCTGTGAATGTATAAGTTGATCCTAATAACACCTATTTAGGCAAACATTTATTAGAATTGGTTAACAAGCAACACGGTGGACTGTTTACAAACTAAATTTTAAAAGGGGAAGGAGTCCTGGGAAAATCAGCATTGCACAGGATTTTTGCATACTTATGTTTTTGTAACTTTTTTAATATTGACTGACATCAGCTTATCTAAAAATCGCTGCCAAATAAAAAACTCCTATGTAATTTATATTTAGTGTTGTCTCTATCAGTCTTCTATGTTTCCTTAATTATGTGACTGCTGATATCATTAAATCCTGTTTGCATACTTTTTTCTTTCCTACCTCTAACCATCCATCTATCCGGGTAATCCTACAGCTGGAAATCTTCTGCAGATCTGAGTGCAATAAAAGGTTACAAAAAAGCATAGTTTTTTTTGGCATTGCACAATTACATAATGCACTGTT-----------------------------------
>APH_0622
CATCGTTGAAAAATTTCTTATTGTTAAATAAAATTAAATGAACAAATGAGATTAGTTGTATTTTTTCTTTTATAGTAATTCACATTGGTCGTAAAAAAAGTTGTGTTCTTTTGTTAACATATGCAACTGAAATTCTGTGTTCCAGTTCAGTTGAAGAATCATCTGTTGGATTAGTAACTGGTCTGGTCATTAGGTACTGTCAATAATCTCTTTAAGTCCCTTCTCCCCATGTGTACCATTTATGTAATTTCATATTCTCTTCTGTTTCTTCTTCCATGGATTTCCCAAAACATGTATTACAAGCAGGCAACTCAGGCTTCTCACTGGAATTTGTGGTTTTTGAAAGGGGGGTGGAGGCTGGATAATGTCTTTATATTCCTAACTTAGAGAAAATATAATGGTAACTTGTTTCAGTCTACCATATCTTATTTGACCTTGATATATATATATATATAAATGATATTTCATGTGCTTTAATTACCTTTTCATGTTATAGGCTATGCTTGAAGATAAGCTCAGAGCAACAGACTGGGAAGCCACAAATGAAGCAATCGAAGAACAGGTTGCCCGGGAATCATATTTGGAGTGGTTAAGGGAAAATGAAATGAGATCAAGAAAAACGGTATGTTTTGTTATTATGTGTGACTGTATTAACATGAGCATGTATTGCTTCATGTGTTTGATTGCTTATCAGTCACTGATAAAATCTGTGAATGTATAAGTTGATCCTAATAACACCTATTTAGGCAAACATTTATTAGAATTGGTTAACAAGCAACACAGTGGACTGTTTACAAACTAAATTTTAAAGGGGGAAGGAGTCCTGGGAAAATCAGCTTTGCACAGGATTTTTGCATACTTATGTTTTTGTAACTTTTTTAATGTTGACTGACATCAGCTTATCTAAAAATCGCTGCCAAATAAAAAACTCCTATGTAATTTATATTTAGTGTTGTCTCTATCAGTCTTCTATGTTTCCTTAATTATGTGACTGCTGATATCATTAAATCCTGTTTGCATACTTTTTTCTTTCCTACCTCTAACCATCCATCTATCCAGGTAATCCTACAGCTGGAAATCTTCTGCAGATCTGAGTGCAATAAAAGGTTACAAAAAAGCATAGTTTTTTTTGGCATTGCACAATTACATAATGCACTGTTGAAGTAATGTTCTCCCATACGTCATTTTAAGTAGT
>APH_1602
CATCGTTGAAAAATTTCTTATTGTTAAATAAAATTAAATGAACAAATGAGATTAGTTGTATTTTTTCTTTTATAGTAATTCGCATTGGTCGTAAAAAAAGTTGTGTTCTTTTGTTAACATATGCAACTGAAATTCTGTGTTCCAGTTCAGTTGAAGAATCATCTGTTGGATTAGTAACTGGTCTGGTCATTAGGTACTGTCAATAATCTCTTTAAGTCCCTTCTCCCCATGTGTACCATTTATGTAATTTCATATTCTCTTCTGTTTCTTCTTCCATGGATTTCCCAAAACATGTATTACAAGCAGGCAACTCAGGCTTCTCACTGGAATTTGTGGTTTTTGAAAGGGGGGTGGAGGCTGGATAATGTCTTTATATTCCTAACTTAGAGAAAATATAATGGTAACTTGTTTCAGTCTACCATATCTTATTTGACCTTGATATATATATATATATAAATGATATTTCATGTGCTTTAATTACCTTTTCATGTTATAGGCTATGCTTGAAGATAAGCTCAGAGCAACAGACTGGGAAGCCACAAATGAAGCAATCGAAGAACAGGTTGCCCGGGAATCATATTTGGAGTGGTTAAGGGAAAATGAAATGAGATCAAGAAAAACGGTATGTTTTGTTATTATGTGTGACTGTATAAACATGAGCATGTATTGCTTCATGTGTTTGATTGCTTATCAGTCACTGATAAAATCTGTGAATGTATAAGTTGATCCTAATAACACCTATTTAGGCAAACATTTATTAGAATTGGTTAACAAGCAACACGGTGGACTGTTTACAAACTAAATTTTAAAAGGGGAAGGAGTCCTGGGAAAATCAGCATTGCACAGGATTTTTGCATACTTATGTTTTTGTAACTTTTTTAATGTTGACTGACATCAGCTTATCTAAAAATCGCTGCCAAATAAAAAACTCCTATGTAATTTATATTTAGTGTTGTCTCTATCAGTCTTCTATGTTTCCTTAATTATGTGACTGCTGATATCATTAAATCCTGTTTGCATACTTTTTTCTTTCCTACCTCTAACCATCCATCTATCCAGGTAATCCTACAGCTGGAAATCTTCTGCAGATCTGAGTGCAATAAAAGGTTACAAAAAAGCATAGTTTTTTTTGGCATTGCACAATTACATAATGCACTGTTGAAGTAATGTTCTCCCATACTTCATTTTAAGTAGT
>APH_0683
CATCGTTGAAAAATTTCTTATTGTTAAATAAAATTAAATGAACAAATGAGATTAGTTGTATTTTTTCTTTTATAGTAATTCGCATTGGTCGTAAAAAAAGTTGTGTTCTTTTGTTAACATATGCAACTGAAATTCTGTGTTCCAGTTCAGTTGAAGAATCATCTGTTGGATTAGTAACTGGTCTGGTCATTAGGTACTGTCAATAATCTCTTTAAGTCCCTTCTCCCCATGTGTACCATTTATGTAATTTCATATTCTCTTCTGTTTCTTCTTCCATGGATTTCCCAAAACATGTATTACAAGCAGGCAACTCAGGCTTCTCACTGGAATTTGTGGTTTTTGAAAGGGGGGTGGAGGCTGGATAATGTCTTTATATTCCTAACTTAGAGAAAATATAATGGTAACTTGTTTCAGTCTACCATATCTTATTTGACCTTGATATATATGTATATATAAATGATATTTCATGTGCTTTAATTACCTTTTCATGTTATAGGCTATGCTTGAAGATAAGCTCAGAGCAACAGACTGGGAAGCCACAAATGAAGCAATCGAAGAACAGGTTGCCCGGGAATCATATTTGGAGTGGTTAAGGGAAAATGAAATGAGATCAAGAAAAACGGTATGTTTTGTTATTATGTGTGACTGTATAAACATGAGCATGTATTGCTTCATGTGTTTGATTGCTTATCAGTCACTGATAAAATCTGTGAATGTATAAGTTGATCCTAATAACACCTATTTAGGCAAACATTTATTAGAATTGGTTAACAAGCAACACGGTGGACTGTTTACAAACTAAATTTTAAAAGGGGAAGGAGTCCTGGGAAAATCAGCATTGCACAGGATTTTTGCATACTTATGTTTTTGTAACTTTTTTAATGTTGACTGACATCAGCTTATCTAAAAATCGCTGCCAAATAAAAAACTCCTATGTAATTTATATTTAGTGTTGTCTCTATCAGTCTTCTATGTTTCCTTAATTATGTGACTGCTGATATCATTAAATCCTGTTTGCATACTTTTTTCTTTCCTACCTCTAACCATCCATCTATCCAGGTAATCCTACAGCTGGAAATCTTCTGCAGATCTGAGTGCAATAAAAGGTTACAAAAAAGCATAGTTTTTTTTGGCATTGCACAATTACATAATGCACTGTTGAAGTAATGTTCTCCCATACTTCATTTTAAGTAGT
>APH_0186
CATCGTTGAAAAATTTCTTATTGTTAAATAAAATTAAATGAACAAATGAGATTAGTTGTATTTTTTCTTTTATAGTAATTCGCATTGGTCGTAAAAAAAGTTGTGTTCTTTTGTTAACATATGCAACTGAAATTCTGTGTTCCAGTTCAGTTGAAGAATCATCTATTGGATTAGTAACTGGTCTGGTCATTAGGTACTGTCAATAATCTCTTTAAGTCCCCTCTCCCCATGTGTACCATTTATGTAATTTCATATTCTCTTCTGTTTCTTCTTCCATGGATTTCCCAAAACATGTATTACAAGCAGGCAACTCAGGCTTCTCACTGGAATTTGTGGTTTTTGAAAGGGGGGTGGAGGCTGGATAATGTCTTTATATTCCTAACTTAGAGAAAATATAATGGTAACTTGTTTCAGTCTACCATATCTTATTTGACCTTGATATATATATATATATAAATGATATTTCATGTGCTTTAATTACCTTTTCATGTTATAGGCTATGCTTGAAGATAAGCTCAGAGCAACAGATTGGGAAGCCACAAATGAAGCAATCGAAGAACAGGTTGCCCGGGAATCATATTTGGAGTGGTTAAGGGAAAATGAAATGAGATCAAGAAAAACGGTATGTTTTGTTATTATGTGTGACTGTATAAACATGAGCATGTATTGCTTCATGTGTTTGATTGCTTATCAGTCACTGATAAAATCTGTGAATGTATAAGTTGATCCTAATAACACCTATTTAGGCAAACATTTATTAGAATTGGTTAACAAGCAACACAGTGGACTGTTTATAAACTAAATTTTAAAAGGGGAAGGAGTCCTGGGAAAATCAGCATTGCACAGGATTTTTGCATACTTATGTTTTTGTAACTTTTTTAATGTTGACTGATATCAGCTTATCTAAAAATCGCTGCCAAATAAAAAACTCCTATGCAATTTATATTTAGTGTTGTCTCTATCAGTCTTCTATGTTTCCTTAATTATGTGACTGCTGATATCATTAAATCCTGTTTGTATACTTTTTTCTTTCCTACCTCTAACCATCCATCTATCCAGGTAATCCTACAGCTGGAAATCTTCTGCAGATCTGAGTGCAATAAAAGGTTACAAAAAAGCATAGTTTTTTTTGGCATTGCACAATTACATAATGTACTGTTGAAGTAATGTTCTCCCATACTTCATTTTAAGTAGT
>APH_3188
-------------------------------------------------------------------------------------------------------------------------------------------------------------------------------------------------------------ATCTCTTTAAGTCCCTTCTCCCCATGTGTACCATTTATGTAATTTCATATTCTCTTCTGTTTCTTCTTCCATGGATTTCCCAAAACATGTATTACAAGCAGGCAACTCAGGCTTCTCACTGGAATTTGTGGTTTTTGAAAGGGGGGTGGAGGCTGGATAATGTCTTTATATTCCTAACTTAGAGAAAATATAATGGTAACTTGTTTCAGTCTACCATATCTTATTTGACCTTGATATATATATATATATATATGATATTTCATGTGCTTTAATTACCTTTTCATGTTATAGGCTATGCTTGAAGATAAGCTCAGAGCAACAGATTGGGAAGCCACAAATGAAGCAATCGAAGAACAGGTTGCCCGGGAATCATATTTGGAGTGGTTAAGGGAAAATGAAATGAGATCAAGAAAAACGGTATGTTTTGTTATTATGTGTGACTGTATAAACATGAGCATGTATTGCTTCATGTGTTTG----CTTATCAGTCACTGATAAAATCTGTGAATGTATAAGTTGATCCTAATAACACCTATTTAGGCAAACATTTATTAGAATTGGTTAACAAGCAACACGGTGGACTGTTTACAAACTAAATTTTAAAAGGGGAAGGAGTCCTGGGAAAATCAGCATTGCACAGGATTTTTGCATACTTATGTTTTTGTAACTTTTTTAATGTTGACTGATATCAGCTTATCTAAAAATCGCTGCCAAATAAAAAACTCCTATGTAATTTATATTTAGTGTTGTCTCTATCAGTCTTCTATGTTTCCTTAATTATGTGACTGCTGATATCATTAAATCCTGTTTGTATACTTTTTTCTTTCCTACCTCTAACCATCCATCTATCCAGGTAATCCTACAGCTGGAAATCTTCTGCAGATCTGAGTGCAATAAAAGGTTACAAAAAAGCATAGTTTTTTTTGGCATTGCACAATT--------------------------------------------------
>APH_0185
CATCGTTGAAAAATTTCTTATTGTTAAATAAAATTAAATGAACAAATGAGATTAGTTGTATTTTTTCTTTTATAGTAATTCGCATTGGTCGTAAAAAAAGTTGTGTTCTTTTGTTAACATATGCAACTGAAATTCTGTGTTCCAGTTCAGTTGAAGAATCATCTATTGGATTAGTAACTGGTCTGGTCATTAGGTACTGTCAATAATCTCTTTAAGTCCCTTCTCCCCATGTGTACCATTTATGTAATTTCATATTCTCTTCTGTTTCTTCTTCCATGGATTTCCCAAAACATGTATTACAAGCAGGCAACTCAGGCTTCTCACTGGAATTTGTGGTTTTTGAAGGGGGGGTGGAGGCTGGATAATGTCTTTATATTCCTAACTTAGAGAAAATATAATGGTAACTTGTTTCAGTCTACCATATCTTATTTGACCTTGATATATATATATATATAAATGATATTTCATGTGCTTTAATTACCTTTTCATGTTATAGGCTATGCTTGAAGATAAGCTCAGAGCAACAGATTGGGAAGCCACAAATGAAGCAATCGAAGAACAGGTTGCCCGGGAATCATATTTGGAGTGGTTAAGGGAAAATGAAATGAGATCAAGAAAAACGGTATGTTTTGTTATTATGTGTGACTGTATAAACATGAGCATGTATTGCTTCATGTGTTTGATTGCTTATCAGTCACTGATAAAATCTGTGAATGTATAAGTTGATCCTAATAACACCTATTTAGGCAAACATTTATTAGAATTGGTTAACAAGCAACACGGTGGACTGTTTACAAACTAAATTTTAAAAGGGGAAGGAGTCCTGGGAAAATCAGCATTGCACAGGATTTTTGCATACTTATGTTTTTGTAACTTTTTTAATGTTGACTGATATCAGCTTATCTAAAAATCGCTGCCAAATAAAAAACTCCTATGTAATTTATATTTAGTGTTGTCTCTATCAGTCTTCTATGTTTCCTTAATTATGTGACTGCTGATATCATTAAATCCTGTTTGTATACTTTTTTCTTTCCTACCTCTAACCATCCATCTATCCAGGTAATCCTACAGCTGGAAATCTTCTGCAGATCTGAGTGCAATAAAAGGTTACAAAAAAGCATAGTTTTTTTTGGCATTGCACAATTACATAATGTACTGTTGAAGTAATGTTCTCCCATACTTCATTTTAAGTAGT
>APH_0674
-------------------------------------------------------------------------------------TGGTCGTAAAAAAAGTTGTGTTCTTTTGTTAACATATGCAACTGAAATTCTGTGTTCCAGTTCAGTTGAAGAATCATCTATTGGATTAGTAACTGGTCTGGTCATTAGGTACTGTCAATAATCTCTTTAAGTCCCTTCTCCCCATGTGTACCATTTATGTAATTTCATATTCTCTTCTGTTTCTTCTTCCATGGATTTCCCAAAACATGTATTACAAGCAGGCAACTCAGGCTTCTCACTGGAATTTGTGGTTTTTGAAAGGGGGGTGGAGGCTGGATAATGTCTTTATATTCCTAACTTAGAGAAAATATAATGGTAACTTGTTTCAGTCTACCATATCTTATTTGACCTTGATATATATATATATATAAATGATATTTCATGTGCTTTAATTACCTTTTCATGTTATAGGCTATGCTTGAAGATAAGCTCAGAGCAACAGATTGGGAAGCCACAAATGAAGCAATCGAAGAACAGGTTGCCCGGGAATCATATTTGGAGTGGTTAAGGGAAAATGAAATGAGATCAAGAAAAACGGTATGTTTTGTTATTATGTGTGACTGTATAAACATGAGCATGTATTGCTTCATGTGTTTGATTGCTTATCAGTCACTGATAAAATCTGTGAATGTATAAGTTGATCCTAATAACACCTATTTAGGCAAACATTTATTAGAATTGGTTAACAAGCAACACGGTGGACTGTTTACAAACTAAATTTTAAAAGGGGAAGGAGTCCTGGGAAAATCAGCATTGCACAGGATTTTTGCATACTTATGTTTTTGTAACTTTTTTAATGTTGACTGATATCAGCTTATCTAAAAATCGCTGCCAAATAAAAAACTCCTATGTAATTTATATTTAGTGTTGTCTCTATCAGTCTTCTATGTTTCCTTAATTATGTGACTGCTGATATCATTAAATCCTGTTTGTATACTTTTTTCTTTCCTACCTCTAACCATCCATCTATCCAGGTAATCCTACAGCTGGAAATCTTCTGCAGATCTGAGTGCAATAAAAGGTTACAAAAAAGCATAGTTTTTTTTGGCATTGCACAATTACATAATGTACTGTTGAAGTAATGTTCTCCCATACTTCATTTTAAGTAGT
>APH_0717
CATCGTTGAAAAATTTCTTATTGTTAAATAAAATTAAATGAACAAATGAGATTAGTTGTATTTTTTCTTTTATAGTAATTCGCATTGGTCGTAAAAAAAGTTGTGTTCTTTTGTTAACATATGCAACTGAAATTCTGTGTTCCAGTTCAGTTGAAGAATCATCTATTGGATTAGTAACTGGTCTGGTCATTAGGTACTGTCAATAATCTCTTTAAGTCCCTTCTCCCCATGTGTACCATTTATGTAATTTCATATTCTCTTCTGTTTCTTCTTCCATGGATTTCCCAAAACATGTATTACAAGCAGGCAACTCAGGCTTCTCACTGGAATTTGTGGTTTTTGAAAGGGGGGTGGAGGCTGGATAATGTCTTTATATTCCTAACTTAGAGAAAATATAATGGTAACTTGTTTCAGTCTACCATATCTTATTTGACCTTGATATATATATATATATAAATGATATTTCATGTGCTTTAATTACCTTTTCATGTTATAGGCTATGCTTGAAGATAAGCTCAGAGCAACAGATTGGGAAGCCACAAATGAAGCAATCGAAGAACAGGTTGCCCGGGAATCATATTTGGAGTGGTTAAGGGAAAATGAAATGAGATCAAGAAAAACGGTATGTTTTGTTATTATGTGTGACTGTATAAACATGAGCATGTATTGCTTCATGTGTTTGATTGCTTATCAGTCACTGATAAAATCTGTGAATGTATAAGTTGATCCTAATAACACCTATTTAGGCAAACATTTATTAGAATTGGTTAACAAGCAACACGGTGGACTGTTTACAAACTAAATTTTAAAAGGGGAAGGAGTCCTGGGAAAATCAGCATTGCACAGGATTTTTGCATACTTATGTTTTTGTAACTTTTTTAATGTTGACTGATATCAGCTTATCTAAAAATCGCTGCCAAATAAAAAACTCCTATGTAATTTATATTTAGTGTTGTCTCTATCAGTCTTCTATGTTTCCTTAATTATGTGACTGCTGATATCATTAAATCCTGTTTGTATACTTTTTTCTTTCCTACCTCTAACCATCCATCTATCCAGGTAATCCTACAGCTGGAAATCTTCTGCAGATCTGAGTGCAATAAAAGGTTACAAAAAAGCATAGTTTTTTTTGGCATTGCACAATTACATAATGTACTGTTGAAGTAATGTTCTCCCATACTTCATTTTAAGTAGT
