# Supplementary material for: ﻿Discovery of a new tarantula species from the Madrean Sky Islands and the first documented instance of syntopy between two montane endemics (Araneae, Theraphosidae, Aphonopelma): a case of prior mistaken identity
Source: Zookeys. 2024 Aug 16;1210:61–98. doi: 10.3897/zookeys.1210.125318 (PMC11344175; doi:10.3897/zookeys.1210.125318)
Supplement: Supplementary material 8 — Phylogenomics files [file zookeys-1210-061_article-125318__-s008.zip › Suppl8/individual_UCE_loci/sl_realigned_uce_2001274.fas]

>APH_4029
---------------------------------------------------------------------------------------------------------------------CATTTAACAGATGATGCCAAATTTCTTACTTATGTTTTTTTTTTTTTTCACCAAGCATTAACACTTTAAACATCCATCTAAAATTAATTCCACAACTGTTTAGGGAAACATGTCTTGACATACTAACAACAACAACAACACTGGAAATTTAACAGAAATTAGAAACCAGAAAGTATGGCAAAATAAAAACAATAAGGAAAGAAAATTAAATTCCCGTGTCACATATTATGAACCTGCAAAGGAAAGAGAATACTGAAAACATTCAGTACTCTTTTGAACAACATCATGATTTTAAATAAATAAAAACTTTTCTACTCATTTTCTACTTGGAACAAATAACAGTGGCATTTGCTCATAATTTAAATACAATCTGCTTACAATTTAAGAGTTGTATAAATATCAGAAAATAAAAAATACAAAGATCAATCAGATACCAATTATCACATGTCCACAACAAATTATATCACAATGTTTGCCTTGAGGCAATAAGTACACAAAAGCAGACCAAATTTCTGTCTATAGTTCTATAACACTTTTATTTTTACTTGGAACAATATTCTGGTTGGTCTGATCATTTTCATATTCAACAAAATCATCAAAAAGACTTGGCCATGCCTCACTGTCGTCATAAGTACTAAGATCATTACCAACAGTTTCTGAAAAATTTAAAAACATATTCCAAGTGTCCCTTGTTATACTATGGATGCTCGGGTGCTTCTCCAAGAAAGCCAACCACCTTTCCAAGATTGGAGGCTCACGGTAGTAAAAAACCAGTTTCCACAGCTGAATAGCCATCTCAGACATTAAAACCCTCTGGCCACTTTCAAGCCCAAATTTAAATGTAAAACGATAGAAGTCCTTGAATTTTTCTGCTTCCTGGATTTCATTCAGCATTTCTGGAAATCTCGCTTGTATATCCTGAATAGAATCAGCTTTCAGTTTCTTGCAGCCATCCACAAACTCTTCCTTTGTGAAACAACACATCTGCTTGGCACTAAATTTCCATGCCAATAAAAGTGTTCTGAATTCCTCTGGTCTAATATTTAAGTCACTGCACAATCTTTCAATACCATCACTGAGAATGGCATCTTCATCTGGGTCTTTGTACACTTCAAATAAGGCGCTGATTTTACTTTCAGAAAATTCTCTGCTACAATGACTAGATCGTTTATCTGTACAACTACTGCTAAGGATAGGTGGTATTCGAGGATAGAACATTAATTTCTCAGGAAGACTAACACTTGTGCTACAACTATGAGTG--------------------------------------------------------------------------------------------------------------
>APH_0723
CCAATAAAATATTCTTATTAAACTACTGCCAAGCTGTCAATATTGGTGGGAAGAAGGCAGAAGACAGTAACAGTAGAACCAAGAGACTCTACACAAAAATTAAAATCTATGCCTTAACATTTAACAGATGATGCCAAATTTCTTACTTATGTTTTTTTTTTTTTTCACCAAGCATTAACACTTTAAACATCCATCTAAAATTAATTCCACAACTGTTTAGGGAAACATGTCTTGACATACTAACAACAACAACAACACTGTTAATTTAACAGAAATTAGAAACCAGAAAGTATGGCAAAATAAAAACAATAAGGAAAGAAAATTAAATTCCCATGTCACATATTATGAACCTGCAAAGGAAAGAGAATACTGAAAACATTCAGTACTCTTTTGAACAACATCATGATTTTAAATAAATAAAAACTTTTCTACTCGTTTTCTACTTGGAACAAATAACAGTGGCATTTGCTCATAATTTAAATACAATCTGCTTACAATTTAAGAGTTGTATAAATATCAGAAAATAAAAAATACAAAGATCAATCAGATACCAATTATCACATGTCCACAACAAATTATATCACAATGTTTGCCTTGAGGCAATAAGTACACAAAAGCAGACCAAATTTCTGTCTATAGTTCTATAACACTTTTATTTTTACTTGGAACAATATTCTGGTTGGTCTGATCATTTTCATATTCAACAAAATCATCAAAAAGACTTGGCCATGCCTCACTGTCATCATAAGTACTAAGATCATTACCAACAGTTTCTGAAAAATTTAAAAACATATTCCAAGTGTCCCTTGTTATACTATGGATGCTCGGGTGCTTCTCCAAGAAAGCCAACCACCTTTCCAAGATTGGAGGCTCACGGTAGTAAAAAACCAGTTTCCACAGCTGAATAGCCATCTCAGACATTAAAACCCTCTGGCCACTTTCAAGCCCAAATTTAAATGTAAAACGATAGAAGTCCTTGAATTTTTCTGCTTCCTGGATTTCATTCAGCATTTCTGGAAATCTCGCTTGTATATCCTGAATAGAATCAGCTTTCAGTTTCTTGCAGCCATCCACAAACTCTTCCTTTGTGAAACAACACATCTGCTTGGCACTAAATTTCCATGCCAATAAAAGTGTTCTGAATTCCTCTGGTCTAATATTTAAGTCACTGCACAATCTTTCAATACCATCACTGAGAATGGCATCTTCATCTGGGTCTTTGTACACTTCAAATAAGGCGCTGATTTTACTTTCAGAAAATTCTCTGCTACAATGACTAGATCGTTTATCTGTACAACTACTGCTAAGGATAGGTGGTATTCGAGGATAGAACATTAATTTCTCAGTAAGACTAACACTTTTGCTACAACTATTAGTGTGGGTTTCGCCATTACTATTCAATGAAAGTGAAGTTTCAGCATTAACAGTTCTTCCTCGCCATGGCTCAGTAACATTTGCTGATGGCATATTATTGCCACAGTCTAATTT
>APH_5079
---------------------------------------------------------------------------------------TCTACACAAAAATTAAAATCTATGCCTTAACATTTAACAGATGATGCCAAATTTCTTACTTATGTTTTTTTTTTTTTTCACCAAGCATTAACACTTTAAACATCCATCTAAAATTAATTCCACAACTGTTTAGGGAAACATGTCTTGACATACTAACAACAACAACAACACTGGAAATTTAACAGAAATTAGAAACCAGAAAGTATGGCAAAATAAAAACAATAAGGAAAGAAAATTAAATTCCCATGTCACATATTATGAACCTGCAAAGGAAAGAGAATACTGAAAACATTCAGTACTCTTTTGAACAACATCATGATTTTAAATAAATAAAAACTTTTCTACTCATTTTCTACTTGGAACAAATAACAGTGGCATTTGCTCATAATTTAAATACAATCTGCTTACAATTTAAGAGTTGTATAAATATCAGAAAATAAAAAATACAAAGATCAATCAGATACCAATTATCACATGTCCACAACAAATTATATCACAATGTTTGCCTTGAGGCAATAAGTACACAAAAGCAGACCAAATTTCTGTCTATAGTTCTATAACACTTTTATTTTTACTTGGAACAATATTCTGGTTGGTCTGATCATTTTCATATTCAACAAAATCATCAAAAAGACTTGGCCATGCCTCACTGTCGTCGTAAGTACTAAGATCATTACCAACAGTTTCTGAAAAATTTAAAAACATATTCCAAGTGTCCCTTGTTATACTATGGATGCTCGGGTGCTTCTCCAAGAAAGCCAACCACCTTTCCAAGATTGGAGGCTCACGGTAGTAAAAAACCAGTTTCCACAGCTGAATAGCCATCTCGGACATTAAAACCCTCTGGCCACTTTCAAGCCCAAATTTAAATGTAAAACGATAGAAGTCCTTGAATTTTTCTGCTTCCTGGATTTCATTCAGCATTTCTGGAAATCTTGCTTGTATATCCTGAATAGAATCAGCTTTCAGTTTCTTGCAGCCATCCACAAACTCTTCCTTTGTGAAACAACACATCTGCTTGGCACTAAATTTCCATGCCAATAAAAGTGTTCTGAATTCCTCTGGTCTAATATTTAAGTCACTGCACAATCTTTCAATACCATCACTGAGAATGGCATCTTCATCTGGGTCTTTGTACACTTCAAATAAGGCGCTGATTTTACTTTCAGAAAATTCTCTGCTACAATGACTAGATCGTTTATCTGTACAACTACTGCTAAGGATAGGTGGTATTCGAGGATAGAACATTAATTTCTCAGTAAGACTAACACTTTTGCTACAACTATTAGTGTGGGTTTCGCCATTACTATT------------------------------------------------------------------------------------------
>APH_4024
CCAATAAAATATTCTTATTAAACTACTGCCAAGCTGTCAATATTGGTGGGAAGAAGGCAGAAGACAGTAACAGTAGAACCAAGAGACTACACACAAAAATTAAAATCTATGCCTTAACATTTAACAGATGATGCCAAATTTCTTACTTATGTTTTTTTTTTTTTTCACCAAGCATTAACACTTTAAACATCCATCTAAAATTAATTCCACAACTGTTTAGGGAAACATGTCTTGACATACTAACAACAACAACAACACTGGAAATTTAACAGAAATTAGAAACCAGAAAGTATGGCAAAATAAAAACAATAAGGAAAGAAAATTAAATTCCCATGTCACATATTATGAACCTGCAAAGGAAAGAGAATACTGAAAACATTCAGTACTCTTTTGAACAACATCATGATTTTAAATAAATAAAAACTTTTCTACTCATTTTCTACTTGGAACAAATAACAGTGGCATTTGCTCATAATTTAAATACAATCTGCTTACAATTTAAGAGTTGTATAAATATCAGAAAATAAAAAATACAAAGATCAATCAGATACCAATTATCACATGTCCACAACAAATTATATCACAATGTTTGCCTTGAGGCAATAAGTACACAAAAGCAGACCAAATTTCTGTCTATAGTTCTATAACACTTTTATTTTTACTTGGAACAATATTCTGGTTGGTCTGATCATTTTCATATTCAACAAAATCATCAAAAAGACTTGGCCATGCCTCACTGTCGTCGTAAGTACTAAGATCATTACCAACAGTTTCTGAAAAATTTAAAAACATATTCCAAGTGTCCCTTGTTATACTATGGATGCTCGGGTGCTTCTCCAAGAAAGCCAACCACCTTTCCAAGATTGGAGGCTCACGGTAGTAAAAAACCAGTTTCCACAGCTGAATAGCCATCTCGGACATTAAAACCCTCTGGCCACTTTCAAGCCCAAATTTAAATGTAAAACGATAGAAGTCCTTGAATTTTTCTGCTTCCTGGATTTCATTCAGCATTTCTGGAAATCTCGCTTGTATATCCTGAATAGAATCAGCTTTCAGTTTCTTGCAGCCATCCACAAACTCTTCCTTTGTGAAACAACACATCTGCTTGGCACTAAATTTCCATGCCAATAAAAGTGTTCTGAATTCCTCTGGTCTAATATTTAAGTCACTGCACAATCTTTCAATACCATCACTGAGAATGGCATCTTCATCTGGGTCTTTGTACACTTCAAATAAGGCGCTGATTTTACTTTCAGAAAATTCTCTGCTACAATGACTAGATCGTTTATCTGTACAACTACTGCTAAGGATAGGTGGTATTCGAGGATAGAACATTAATTTCTCAGTAAGACTAACACTTTTGCTACAACTATTAGTGTGGGTTTCGCCATTACTATTCAATGAAAGTGAAGTTTCAGCATTAACAGTTCTTCCTCGCCATGGCTCAGTAACATTTGCTGATGGCATATTATTGCCACAGTCTAATTT
>APH_0622
-------------------------------------------------------------------------------------------------------------------------------------------------------------------------------------------CATCCATCTAAAATTAATTCCACAACTGTTTAGGGAAACATGTCTTGACATACTAACAACAACAACAACACTGGAAATTTAACAGAAATTAGAAACCAGAAAGTATGGCAAAATAAAAACAATAAGGAAAGAAAATTAAATTCCCATGTCACATATTATGAACCTGCAAAGGAAAGAGAATACTGAAAACATTCAGTACTCTTTTGAACAACATCATGATTTTAAATAAATAAAAACTTTTCTACTCATTTTCTACTTGGAACAAATAACAGTGGCATTTGCTCATAATTTAAATACAATCTGCTTACAATTTAAGAGTTGTATAAATATCAGAAAATAAAAAATACAAAGATCAATCAGATACCAATTATCACATGTCCACAACAAATTATATCACAATGTTTGCCTTGAGGCAATAAGTACACAAAAGCAGACCAAATTTCTGTCTATAGTTCTATAACACTTTTATTTTTACTTGGAACAATATTCTGGTTGGTCTGATCATTTTCATATTCAACAAAATCATCAAAAAGACTTGGCCATGCCTCACTGTCGTCGTAAGTACTAAGATCATTACCAACAGTTTCTGAAAAATTTAAAAACATATTCCAAGTGTCCCTTGTTATACTATGGATGCTCGGGTGCTTCTCCAAGAAAGCCAACCACCTTTCCAAGATTGGAGGCTCACGGTAGTAAAAAACCAGTTTCCACAGCTGAATAGCCATCTCGGACATTAAAACCCTCTGGCCACTTTCAAGCCCAAATTTAAATGTAAAACGATAGAAGTCCTTGAATTTTTCTGCTTCCTGGATTTCATTCAGCATTTCTGGAAATCTCGCTTGTATATCCTGAATAGAATCAGCTTTCAGTTTCTTGCAGCCATCCACAAACTCTTCCTTTGTGAAACAACACATCTGCTTGGCACTAAATTTCCATGCCAATAAAAGTGTTCTGAATTCCTCTGGTCTAATATTTAAGTCACTGCACAATCTTTCAATACCATCACTGAGAATGGCATCTTCATCTGGGTCTTTGTACACTTCAAATAAGGCGCTGATTTTACTTTCAGAAAATTCTCTGCTACAATGACTAGATCGTTTATCTGTACAACTACTGC----------------------------------------------------------------------------------------------------------------------------------------------------------------------------------------
>APH_3191
-----------------------------------------------------------------------------------------------------------------------------------------------TACTTATGTTTTTTTTTTTTTTCACCAAGCATTAACACTTTAAACATCCATCTAAAATTAATTCCACAACTGTTTAGGGAAACATGTCTTGACATACTAACAACAACAACAACACTGGAAATTTAACAGAAATTAGAAACCAGAAAGTATGGCAAAATAAAAACAATAAGGAAAGAAAATTAAATTCCCATGTCACATATTATGAACCTGCAAAGGAAAGAGAATACTGAAAACATTCAGTACTCTTTTGAACAACATCATGATTTTAAATAAATAAAAACTTTTCTACTCATTTTCTACTTGGAACAAATAACAGTGGCATTTGCTCATAATTTAAATACAATCTGCTTACAATTTAAGAGTTGTATAAATATCAGAAAATAAAAAATACAAAGATCAATCAGATACCAATTATCACATGTCCACAACAAATTATATCACAATGTTTGCCTTGAGGCAATAAGTACACAAAAGCAGACCAAATTTCTGTCTATAGTTCTATAACACTTTTATTTTTACTTGGAACAATATTCTGGTTGGTCTGATCATTTTCATATTCAACAAAATCATCAAAAAGACTTGGCCATGCCTCACTGTCGTCGTAAGTACTAAGATCATTACCAACAGTTTCTGAAAAATTTAAAAACATATTCCAAGTGTCCCTTGTTATACTATGGATGCTCGGGTGCTTCTCCAAGAAAGCCAACCACCTTTCCAAGATTGGAGGCTCACGGTAGTAAAAAACCAGTTTCCACAGCTGAATAGCCATCTCGGACATTAAAACCCTCTGGCCACTTTCAAGCCCAAATTTAAATGTAAAACGATAGAAGTCCTTGAATTTTTCTGCTTCCTGGATTTCATTCAGCATTTCTGGAAATCTCGCTTGTATATCCTGAATAGAATCAGCTTTCAGTTTCTTGCAGCCATCCACAAACTCTTCCTTTGTGAAACAACACATCTGCTTGGCACTAAATTTCCATGCCAATAAAAGTGTTCTGAATTCCTCTGGTCTAATATTTAAGTCACTGCACAATCTTTCAATACCATCACTGAGAATGGCATCTTCATCTGGGTCTTTGTACACTTCAAATAAGGCGCTGATTTTACTTTCAGAAAATTCTCTGCTACAATGACTAGATCGTTTATCTGTACAACTACTGCTAAGGATAGGTGGTATTCGAGGATAGAACATTAATTTCTCAGTAAGACTAACACTTTTGCTACAACTATTAGTGTGGGTTTCGCCATTACTATTCAATGAAAGTGAAGTTTCAGCATTAACAGTTCTTCCTCGCCATGGCTCAGTAACATTTGCTGATG-------------------------
>APH_0880
CCAATAAAATATTCTTATTAAACTACTGCCAAGCTGTCAATATTGGTGGGAAGAAGGCAGAAGACAGTAACAGTAGAACCAAGAGACTCTACACAAAAATTAAAATCTATGCCTTAACATTTAACAGATGATGCCAAATTTCTTACTTATG-TTTTTTTTTTTTTCACCAAGCATTAACACTTTAAACATCCATCTAAAATTAATTCCACAACTGTTTAGGGAAACATGTCTTGACATACTAACAACAACAACAACACTGGAAATTTAACAGAAATTAGAAACCAGAAAGTATGGCAAAATAAAAACAATAAGGAAAGAAAATTAAATTCCCATGTCACATATTATGAACCTGCAAAGGAAAGAGAATACTGAAAACATTCAGTACTCTTTTGAACAACATCATGATTTTAAATAAATAAAAACTTTTCTACTCATTTTCTACTTGGAACAAATAACAGTGGCATTTGCTCATAATTTAAATACAATCTGCTTACAATTTAAGAGTTGTATAAATATCAGAAAATAAAAAATACAAAGATCAATCAGATACCAATTATCACATGTCCACAACAAATTATATCACAATGTTTGCCTTGAGGCAATAAGTACACAAAAGCAGACCAAATTTCTGTCTATAGTTCTATAACACTTTTATTTTTACTTGGAACAATATTCTGGTTGGTCTGATCATTTTCATATTCAACAAAATCATCAAAAAGACTTGGCCATGCCTCACTGTCGTCGTAAGTACTAAGATCATTACCAACAGTTTCTGAAAAATTTAAAAACATATTCCAAGTGTCCCTTGTTATACTATGGATGCTCGGGTGCTTCTCCAAGAAAGCCAACCACCTTTCCAAGATTGGAGGCTCACGGTAGTAAAAAACCAGTTTCCACAGCTGAATAGCCATCTCGGACATTAAAACCCTCTGGCCACTTTCAAGCCCAAATTTAAATGTAAAACGATAGAAGTCCTTGAATTTTTCTGCTTCCTGGATTTCATTCAGCATTTCTGGAAATCTCGCTTGTATATCCTGAATAGAATCAGCTTTCAGTTTCTTGCAGCCATCCACAAACTCTTCCTTTGTGAAACAACACATCTGCTTGGCACTAAATTTCCATGCCAATAAAAGTGTTCTGAATTCCTCTGGTCTAATATTTAAGTCACTGCACAATCTTTCAATACCATCACTGAGAATGGCATCTTCATCTGGGTCTTTGTACACTTCAAATAAGGCGCTGATTTTACTTTCAGAAAATTCTCTGCTACAATGACTAGATCGTTTATCTGTACAACTACTGCTAAGGATAGGTGGTATTCGAGGATAGAACATTAATTTCTCAGTAAGACTAACACTTTTGCTACAACTATTAGTGTGGGTTTCGCCATTACTATTCAATGAAAGTGAAGTTTCAGCATTAACAGTTCTTCCTCGCCATGGCTCAGTAACATTTGCTGATGGCATATTATTGCCACAGTCTAATTT
>APH_4021
--------------------------TGCCAAGCTGTCAATATTGGTGGGAAGAAGGCAGAAGACAGTAACAGTAGAACCAAGAGACTCTACACAAAAATTAAAATCTATGCCTTAACATTTAACAGATGATGCCAAATTTCTTACTTATGTTTTTTTTTTTTTTCACCAAGCATTAACACTTTAAACATCCATCTAAAATTAATTCCACAACTGTTTAGGGAAACATGTCTTGACATACTAACAACAACAACAACACTGGAAATTTAACAGAAATTAGAAACCAGAAAGTATGGCAAAATAAAAACAATAAGGAAAGAAAATTAAATTCCCATGTCACATATTATGAACCTGCAAAGGAAAGAGAATACTGAAAACATTCAGTACTCTTTTGAACAACATCATGATTTTAAATAAATAAAAACTTTTCTACTCATTTTCTACTTGGAACAAATAACAGTGGCATTTGCTCATAATTTAAATACAATCTGCTTACAATTTAAGAGTTGTATAAATATCAGAAAATAAAAAATACAAAGATCAATCAGATACCAATTATCACATGTCCACAACAAATTATATCACAATGTTTGCCTTGAGGCAATAAGTACACAAAAGCAGACCAAATTTCTGTCTATAGTTCTATAACACTTTTATTTTTACTTGGAACAATATTCTGGTTGGTCTGATCATTTTCATATTCAACAAAATCATCAAAAAGACTTGGCCATGCCTCACTGTCGTCGTAAGTACTAAGATCATTACCAACAGTTTCTGAAAAATTTAAAAACATATTCCAAGTGTCCCTTGTTATACTATGGATGCTCGGGTGCTTCTCCAAGAAAGCCAACCACCTTTCCAAGATTGGAGGCTCACGGTAGTAAAAAACCAGTTTCCACAGCTGAATAGCCATCTCGGACATTAAAACCCTCTGGCCACTTTCAAGCCCAAATTTAAATGTAAAACGATAGAAGTCCTTGAATTTTTCTGCTTCCTGGATTTCATTCAGCATTTCTGGAAATCTCGCTTGTATATCCTGAATAGAATCAGCTTTCAGTTTCTTGCAGCCATCCACAAACTCTTCCTTTGTGAAACAACACATCTGCTTGGCACTAAATTTCCATGCCAATAAAAGTGTTCTGAATTCCTCTGGTCTAATATTTAAGTCACTGCACAATCTTTCAATACCATCACTGAGAATGGCATCTTCATCTGGGTCTTTGTACACTTCAAATAAGGCGCTGATTTTACTTTCAGAAAATTCTCTGCTACAATGACTAGATCGTTTATCTGTACAACTACTGCTAAGGATAGGTGGTATTCGAGGATAGAACATTAATTTCTCAGTAAGACTAACACTTTTGCTACAACTATTAGTGTGGGTTTCGCCATTACTATTCAATGAAAGTGAAGTTTCAGCATTAACAGTTCTTCCTCGCCATGGCTCAGTAACATTTGCTGATGGCATATTATTGCCACAGTCTAATTT
>APH_5001
-------------------------------------------------------------------------------------------------------------------------------------------------CTTATGTTTTTTTTTTTTTTCACCAAGCATTAACACTTTAAACATCCATCTAAAATTAATTCCACAACTGTTTAGGGAAACATGTCTTGACATACTAACAACAACAACAACACTGGAAATTTAACAGAAATTAGAAACCAGAAAGTATGGCAAAATAAAAACAATAAGGAAAGAAAATTAAATTCCCATGTCACATATTATGAACCTGCAAAGGAAAGAGAATACTGAAAACATTCAGTACTCTTTTGAACAACATCATGATTTTAAATAAATAAAAACTTTTCTACTCATTTTCTACTTGGAACAAATAACAGTGGCATTTGCTCATAATTTAAATACAATCTGCTTACAATTTAAGAGTTGTATAAATATCAGAAAATAAAAAATACAAAGATCAATCAGATACCAATTATCACATGTCCACAACAAATTATATCACAATGTTTGCCTTGAGGCAATAAGTACACAAAAGCAGACCAAATTTCTGTCTATAGTTCTATAACACTTTTATTTTTACTTGGAACAATATTCTGGTTGGTCTGATCATTTTCATATTCAACAAAATCATCAAAAAGACTTGGCCATGCCTCACTGTCGTCGTAAGTACTAAGATCATTACCAACAGTTTCTGAAAAATTTAAAAACATATTCCAAGTGTCCCTTGTTATACTATGGATGCTCGGGTGCTTCTCCAAGAAAGCCAACCACCTTTCCAAGATTGGAGGCTCACGGTAGTAAAAAACCAGTTTCCACAGCTGAATAGCCATCTCGGACATTAAAACCCTCTGGCCACTTTCAAGCCCAAATTTAAATGTAAAACGATAGAAGTCCTTGAATTTTTCTGCTTCCTGGATTTCATTCAGCATTTCTGGAAATCTCGCTTGTATATCCTGAATAGAATCAGCTTTCAGTTTCTTGCAGCCATCCACAAACTCTTCCTTTGTGAAACAACACATCTGCTTGGCACTAAATTTCCATGCCAATAAAAGTGTTCTGAATTCCTCTGGTCTAATATTTAAGTCACTGCACAATCTTTCAATACCATCACTGAGAATGGCATCTTCATCTGGGTCTTTGTACACTTCAAATAAGGCGCTGATTTTACTTTCAGAAAATTCTCTGCTACAATGACTAGATCGTTTATCTGTACAACTACTGCTAAGGATAGGTGGTATTCGAGGATAGAACATTAATTTCTCAGTAAGACTAACACTTTTGCTACAACTATTAGTGTGGGTTTCGCCATTACTATTCAATG-------------------------------------------------------------------------------------
>APH_5003
CCAATAAAATATTCTTATTAAACTACTGCCAAGCTGTCAATATTGGTGGGAAGAAGGCAGAAGACAGTAACAGTAGAACCAAGAGACTCTACACAAAAATTAAAATCTATGCCTTAACATTTAACAGATGATGCCAAATTTCTTACTTATGTTTTTTTTTTTTTTCACCAAGCATTAACACTTTAAACATCCATCTAAAATTAATTCCACAACTGTTTAGGGAAACATGTCTTGACATACTAACAACAACAACAACACTGGAAATTTAACAGAAATTAGAAACCAGAAAGTATGGCAAAATAAAAACAATAAGGAAAGAAAATTAAATTCCCATGTCACATATTATGAACCTGCAAAGGAAAGAGAATACTGAAAACATTCAGTACTCTTTTGAACAACATCATGATTTTAAATAAATAAAAACTTTTCTACTCATTTTCTACTTGGAACAAATAACAGTGGCATTTGCTCATAATTTAAATACAATCTGCTTACAATTTAAGAGTTGTATAAATATCAGAAAATAAAAAATACAAAGATCAATCAGATACCAATTATCACATGTCCACAACAAATTATATCACAATGTTTGCCTTGAGGCAATAAGTACACAAAAGCAGACCAAATTTCTGTCTATAGTTCTATAACACTTTTATTTTTACTTGGAACAATATTCTGGTTGGTCTGATCATTTTCATATTCAACAAAATCATCAAAAAGACTTGGCCATGCCTCACTGTCGTCGTAAGTACTAAGATCATTACCAACAGTTTCTGAAAAATTTAAAAACATATTCCAAGTGTCCCTTGTTATACTATGGATGCTCGGGTGCTTCTCCAAGAAAGCCAACCACCTTTCCAAGATTGGAGGCTCACGGTAGTAAAAAACCAGTTTCCACAGCTGAATAGCCATCTCGGACATTAAAACCCTCTGGCCACTTTCAAGCCCAAATTTAAATGTAAAACGATAGAAGTCCTTGAATTTTTCTGCTTCCTGGATTTCATTCAGCATTTCTGGAAATCTCGCTTGTATATCCTGAATAGAATCAGCTTTCAGTTTCTTGCAGCCATCCACAAACTCTTCCTTTGTGAAACAACACATCTGCTTGGCACTAAATTTCCATGCCAATAAAAGTGTTCTGAATTCCTCTGGTCTAATATTTAAGTCACTGCACAATCTTTCAATACCATCACTGAGAATGGCATCTTCATCTGGGTCTTTGTACACTTCAAATAAGGCGCTGATTTTACTTTCAGAAAATTCTCTGCTACAATGACTAGATCGTTTATCTGTACAACTACTGCTAAGGATAGGTGGTATTCGAGGATAGAAC-----------------------------------------------------------------------------------------------------------------------------------------------------------
>APH_1602
CCAATAAAATATTCTTATTAAACTACTGCCAAGCTGTCAATATTGGTGGGAAGAAGGCAGAAGACAGTAACAGTAGAACCAAGAGACTCTACACAAAAATTAAAATCTATGCCTTAACATTTAACAGATGATGCCAAATTTCTTACTTATGTTTTTTTTTTTTTTCACCAAGCATTAACACTTTAAACATCCATCTAAAATTAATTCCACAACTGTTTAGGGAAACATGTCTTGACATACTAACAACAACAACAACACTGGAAATTTAACAGAAATTAGAAACCAGAAAGTATGGCAAAATAAAAACAATAAGGAAAGAAAATTAAATTCCCATGTCACATATTATGAACCTGCAAAGGAAAGAGAATACTGAAAACATTCAGTACTCTTTTGAACAACATCATGATTTTAAATAAATAAAAACTTTTCTACTCATTTTCTACTTGGAACAAATAACAGTGGCATTTGCTCATAATTTAAATACAATCTGCTTACAATTTAAGAGTTGTATAAATATCAGAAAATAAAAAATACAAAGATCAATCAGATACCAATTATCACATGTCCACAACAAATTATATCACAATGTTTGCCTTGAGGCAATAAGTACACAAAAGCAGACCAAATTTCTGTCTATAGTTCTATAACACTTTTATTTTTACTTGGAACAATATTCTGGTTGGTCTGATCATTTTCATATTCAACAAAATCATCAAAAAGACTTGGCCATGCCTCACTGTCGTCGTAAGTACTAAGATCATTACCAACAGTTTCTGAAAAATTTAAAAACATATTCCAAGTGTCCCTTGTTATACTATGGATGCTCGGGTGCTTCTCCAAGAAAGCCAACCACCTTTCCAAGATTGGAGGCTCACGGTAGTAAAAAACCAGTTTCCACAGCTGAATAGCCATCTCGGACATTAAAACCCTCTGGCCACTTTCAAGCCCAAATTTAAATGTAAAACGATAGAAGTCCTTGAATTTTTCTGCTTCCTGGATTTCATTCAGCATTTCTGGAAATCTCGCTTGTATATCCTGAATAGAATCAGCTTTCAGTTTCTTGCAGCCATCCACAAACTCTTCCTTTGTGAAACAACACATCTGCTTGGCACTAAATTTCCATGCCAATAAAAGTGTTCTGAATTCCTCTGGTCTAATATTTAAGTCACTGCACAATCTTTCAATACCATCACTGAGAATGGCATCTTCATCTGGGTCTTTGTACACTTCAAATAAGGCGCTGATTTTACTTTCAGAAAATTCTCTGCTACAATGACTAGATCGTTTATCTGTACAACTACTGCTAAGGATAGGTGGTATTCGAGGATAGAACATTAATTTCTCAGTAAGACTAACACTTTTGCTACAACTATTAGTGTGGGTTTCGCCATTACTATTCAATGAAAGTGAAGTTTCAGCATTAACAGTTCTTCCTCGCCATGGCTCAGTAACATTTGCTGATGGCATATTATTGCCACAGTCTA----
>APH_3177
CCAATAAAATATTCTTATTAAACTACTGCCAAGCTGTCAATATTGGTGGGAAGAAGGCAGAAGACAGTAACAGTAGAACCAAGAGACTCTACACAAAAATTAAAATCTATGCCTTAACATTTAACAGATGATGCCAAATTTCTTACTTATGTTTTTTTTTTTTTTCACCAAGCATTAACACTTTAAACATCCATCTAAAATTAATTCCACAACTGTTTAGGGAAACATGTCTTGACATACTAACAACAACAACAACACTGGAAATTTAACAGAAATTAGAAACCAGAAAGTATGGCAAAATAAAAACAATAAGGAAAGAAAATTAAATTCCCATGTCACATATTATGAACCTGCAAAGGAAAGAGAATACTGAAAACATTCAGTACTCTTTTGAACAACATCATGATTTTAAATAAATAAAAACTTTTCTACTCATTTTCTACTTGGAACAAATAACAGTGGCATTTGCTCATAATTTAAATACAATCTGCTTACAATTTAAGAGTTGTATAAATATCAGAAAATAAAAAATACAAAGATCAATCAGATACCAATTATCACATGTCCACAACAAATTATATCACAATGTTTGCCTTGAGGCAATAAGTACACAAAAGCAGACCAAATTTCTGTCTATAGTTCTATAACACTTTTATTTTTACTTGGAACAATATTCTGGTTGGTCTGATCATTTTCATATTCAACAAAATCATCAAAAAGACTTGGCCATGCCTCACTGTCGTCGTAAGTACTAAGATCATTACCAACAGTTTCTGAAAAATTTAAAAACATATTCCAAGTGTCCCTTGTTATACTATGGATGCTCGGGTGCTTCTCCAAGAAAGCCAACCACCTTTCCAAGATTGGAGGCTCACGGTAGTAAAAAACCAGTTTCCACAGCTGAATAGCCATCTCGGACATTAAAACCCTCTGGCCACTTTCAAGCCCAAATTTAAATGTAAAACGATAGAAGTCCTTGAATTTTTCTGCTTCCTGGATTTCATTCAGCATTTCTGGAAATCTCGCTTGTATATCCTGAATAGAATCAGCTTTCAGTTTCTTGCAGCCATCCACAAACTCTTCCTTTGTGAAACAACACATCTGCTTGGCACTAAATTTCCATGCCAATAAAAGTGTTCTGAATTCCTCTGGTCTAATATTTAAGTCACTGCACAATCTTTCAATACCATCACTGAGAATGGCATCTTCATCTGGGTCTTTGTACACTTCAAATAAGGCGCTGATTTTACTTTCAGAAAATTCTCTGCTACAATGACTAGATCGTTTATCTGTACAACTACTGCTAAGGATAGGTGGTATTCGAGGATAGAACATTAATTTCTCAGTAAGACTAACACTTTTGCTACAACTATTAGTGTGGGTTTCGCCATTACTATTCAATGAAAGTGAAGTTTCAGCATTAACAGTTCTTCCTCGCCATGGCTCAGTAACATTTGCTGATGGCATATTATTGCCACAGTCTAATTT
>APH_1438
---------------------------------------------------------------------------------------------------------------------------------------------------------------------------------------------------------------------------------------------------CAACAACAACAACACTGGAAATTTAACAGAAATTAGAAACCAGAAAGTATGGCAAAATAAAAACAATAAGGAAAGAAAATTAAATTCCCATGTCACATATTATGAACCTGCAAAGGAAAGAGAATACTGAAAACATTCAGTACTCTTTTGAACAACATCATGATTTTAAATAAATAAAAACTTTTCTACTCATTTTCTACTTGGAACAAATAACAGTGGCATTTGCTCATAATTTAAATACAATCTGCTTACAATTTAAGAGTTGTATAAATATCAGAAAATAAAAAATACAAAGATCAATCAGATACCAATTATCACATGTCCACAACAAATTATATCACAATGTTTGCCTTGAGGCAATAAGTACACAAAAGCAGACCAAATTTCTGTCTATAGTTCTATAACACTTTTATTTTTACTTGGAACAATATTCTGGTTGGTCTGATCATTTTCATATTCAACAAAATCATCAAAAAGACTTGGCCATGCCTCACTGTCGTCGTAAGTACTAAGATCATTACCAACAGTTTCTGAAAAATTTAAAAACATATTCCAAGTGTCCCTTGTTATACTATGGATGCTCGGG-----------------------------------------------------------------------------------------------------------------------------------------------------------------------------------------------------------------------------------------------------------------------------------------------------------------------------------------------------------------------------------------------------------------------------------------------------------------------------------------------------------------------------------------------------------------------------------------------------------------------------------------------------------------------------------
>APH_3188
---------------------------------------------------------------------------------------------------------TCTATGCCTTAACATTTAACAGATGATGCCAAATTT----CTTATGTTTTTTTTTTTTTTCACCAAGCATTAACACTTTAAACATCCATCTAAAATTAATTCCACAACTGTTTAGGGAAACATGTCTTGACATACTAACAACAACAACAACACTGGAAATTTAACAGAAATTAGAAACCAGAAAGTATGGCAAAATAAAAACAATAAGGAAAGAAAATTAAATTCCCATGTCACATATTATGAACCTGCAAAGGAAAGAGAATACTGAAAACATTCAGTACTCTTTTGAACAACATCATGATTTTAAATAAATAAAAACTTTTCTACTCGTTTTCTACTTGGAACAAATAACAGTGGCATTTGCTCATAATTTAAATACAATCTGCTTACAATTTAAGAGTTGTATAAATATCAGAAAATAAAAAATACAAAGATCAATCAGATACCAATTATCACATGTCCACAACAAATTATATCACAATGTTTGCCTTGAGGCAATAAGTACACAAAAGCAGACCAAATTTCTGTCTATAGTTCTATAACACTTTTATTTTTACTTGGAACAATATTCTGGTTGGTCTGATCATTTTCATATTCAACAAAATCATCAAAAAGACTTGGCCATGCCTCACTGTCATCATAAGTACTAAGATCATTACCAACAGTTTCTGAAAAATTTAAAAACATATTCCAAGTGTCCCTTGTTATACTATGGATGCTCGGGTGCTTCTCCAAGAAAGCCAACCACCTTTCCAAGATTGGAGGCTCACGGTAGTAAAAAACCAGTTTCCACAGCTGAATAGCCATCTCTGACATTAAAACCCTCTGGCCACTTTCAAGCCCAAATTTAAATGTAAAACGATAGAAGTCCTTGAATTTTTCTGCTTCCTGGATTTCATTCAGCATTTCTGGAAATCTCGCTTGTATATCCTGAATAGAATCAGCTTTCAGTTTCTTGCAGCCATCCACAAACTCTTCCTTTGTGAAACAACACATCTGCTTGGCACTAAATTTCCATGCCAATAAAAGTGTTCTGAATTCCTCTGGTCTAATATTTAAGTCACTGCACAATCTTTCAATACCATCACTGAGAATGGCATCTTCATCTGGGTCTTTGTACACTTCAAATAAGGCGCTGATTTTACTTTCAGAAAATTCTCTGCTACAATGACTAGATCGTTTATCTGTACAACTACTGCTAAGGATAGGTGGTATTCGAGGATAGAACATTAATTTCTCAGTAAGACTAACACTTTTGCTACAACTATTAGTGTGGGTTTCGCCATTACTATTCAATGAAAGTGAAGTTTCAGCATTAACAGTTCTTCCTCGCCATGGCTCAGTAACATTTGCTGATGGCATATTATTGCCACAGTCTAATTT
>APH_0186
CCAATAAAATATTCTTATTAAACTACTGCCAAGCTGTCAATATTGGTGGGAAGAAGGCAGAAGGCAGTAACAGTAGAACCAAGAGACTCTACACAAAAATTAAAATCTATGCCTTAACATTTAACAGATGATGCCAAATTTCTTACTTATGTTTTTTTTTTTTTTCACCAAGCATTAACACTTTAAACATCCATCTAAAATTAATTCCACAACTGTTTAGGGAAACATGTCTTGACATACTAACAACAACAACAACACTGGAAATTTAACAGAAATTAGAAACCAGAAAGTATGGCAAAATAAAAACAATAAGGAAAGAAAATTAAATTCCCATGTCACATATTATGAACCTGCAAAGGAAAGAGAATACTGAAAACATTCAGTACTCTTTTGAACAACATCATGATTTTAAATAAATAAAAACTTTTCTACTCGTTTTCTACTTGGAACAAATAACAGTGGCATTTGCTCATAATTTAAATACAATCTGCTTACAATTTAAGAGTTGTATAAATATCAGAAAATAAAAAATACAAAGATCAATCAGATACCAATTATCACATGTCCACAACAAATTATATCACAATGTTTGCCTTGAGGCAATAAGTACACAAAAGCAGACCAAATTTCTGTCTATAGTTCTATAACACTTTTATTTTTACTTGGAACAATATTCTGGTTGGTCTGATCATTTTCATATTCAACAAAATCATCAAAAAGACTTGGCCATGCCTCACTGTCATCATAAGTACTAAGATCATTACCAACAGTTTCTGAAAAATTTAAAAACATATTCCAAGTGTCCCTTGTTATACTATGGATGCTCGGGTGCTTCTCCAAGAAAGCCAACCACCTTTCCAAGATTGGAGGCTCACGGTAGTAAAAAACCAGTTTCCACAGCTGAATAGCCATCTCAGACATTAAAACCCTCTGGCCACTTTCAAGCCCAAATTTAAATGTAAAACGATAGAAGTCCTTGAATTTTTCTGCTTCCTGGATTTCATTCAGCATTTCTGGAAATCTCGCTTGTATATCCTGAATAGAATCAGCTTTCAGTTTCTTGCAGCCATCCACAAACTCTTCCTTTGTGAAACAACACATCTGCTTGGCACTAAATTTCCATGCCAATAAAAGTGTTCTGAATTCCTCTGGTCTAATATTTAAGTCACTGCACAATCTTTCAATACCATCACTAAGAATGGCATCTTCATCTGGGTCTTTGTACACTTCAAATAAGGCGCTGATTTTACTTTCAGAAAATTCTCTGCTACAATGACTAGATCGTTTATCTGTACAACTACTGCTAAGGATAGGTGGTATTCGAGGATAGAACATTAATTTCTCAGTAAGACTAACACTTTTGCTACAACTATTAGTGTGGGTTTCGCCATTACTATTCAATGAAAGTGAAGTTTCAGCATTAACAGTTCTTCCTCGCCATGGCTCAGTAACATTTGCTGATGGCATATTATTGCCACAGTCTAATTT
>APH_0185
CCAATAAAATATTCTTATTAAACTACTGCCAAGCTGTCAATATTGGTGGGAAGAAGGCAGAAGACAGTAACAGTAGAACCAAGAGACTCTACACAAAAATTAAAATCTATGCCTTAACATTTAACAGATGATGCCAAATTTCTTACTTATGTTTTTTTTTTTTTTCACCAAGCATTAACACTTTAAACATCCATCTAAAATTAATTCCACAACTGTTTAGGGAAACATGTCTTGACATACTAACAACAACAACAACACTGGAAATTTAACAGAAATTAGAAACCAGAAAGTATGGCAAAATAAAAACAATAAGGAAAGAAAATTAAATTCCCATGTCACATATTATGAACCTGCAAAGGAAAGAGAATACTGAAAACATTCAGTACTCTTTTGAACAACATCATGATTTTAAATAAATAAAAACTTTTCTACTCGTTTTCTACTTGGAACAAATAACAGTGGCATTTGCTCATAATTTAAATACAATCTGCTTACAATTTAAGAGTTGTATAAATATCAGAAAATAAAAAATACAAAGATCAATCAGATACCAATTATCACATGTCCACAACAAATTATATCACAATGTTTGCCTTGAGGCAATAAGTACACAAAAGCAGACCAAATTTCTGTCTATAGTTCTATAACACTTTTATTTTTACTTGGAACAATATTCTGGTTGGTCTGATCATTTTCATATTCAACAAAATCATCAAAAAGACTTGGCCATGCCTCACTGTCATCATAAGTACTAAGATCATTACCAACAGTTTCTGAAAAATTTAAAAACATATTCCAAGTGTCCCTTGTTATACTATGGATGCTCGGGTGCTTCTCCAAGAAAGCCAACCACCTTTCCAAGATTGGAGGCTCACGGTAGTAAAAAACCAGTTTCCACAGCTGAATAGCCATCTCAGACATTAAAACCCTCTGGCCACTTTCAAGCCCAAATTTAAATGTAAAACGATAGAAGTCCTTGAATTTTTCTGCTTCCTGGATTTCATTCAGCATTTCTGGAAATCTCGCTTGTATATCCTGAATAGAATCAGCTTTCAGTTTCTTGCAGCCATCCACAAACTCTTCCTTTGTGAAACAACACATCTGCTTGGCACTAAATTTCCATGCCAATAAAAGTGTTCTGAATTCCTCTGGTCTAATATTTAAGTCACTGCACAATCTTTCAATACCATCACTAAGAATGGCATCTTCATCTGGGTCTTTGTACACTTCAAATAAGGCGCTGATTTTACTTTCAGAAAATTCTCTGCTACAATGACTAGATCGTTTATCTGTACAACTACTGCTAAGGATAGGTGGTATTCGAGGATAGAACATTAATTTCTCAGTAAGACTAACACTTTTGCTACAACTATTAGTGTGGGTTTCGCCATTACTATTCAATGAAAGTGAAGTTTCAGCATTAACAGTTCTTCCTCGCCATGGCTCAGTAACATTTGCTGATGGCATATTATTGCCACAGTCTAATTT
>APH_0717
-------AATATTCTTATTAAACTACTGCCAAGCTGTCAATATTGGTGGGAAGAAGGCAGAAGACAGTAACAGTAGAACCAAGAGACTCTACACAAAAATTAAAATCTATGCCTTAACATTTAACAGATGATGCCAAATTTCTTACTTATGTTTTTTTTTTTTTTCACCAAGCATTAACACTTTAAACATCCATCTAAAATTAATTCCACAACTGTTTAGGGAAACATGTCTTGACATACTAACAACAACAACAACACTGGAAATTTAACAGAAATTAGAAACCAGAAAGTATGGCAAAATAAAAACAATAAGGAAAGAAAATTAAATTCCCATGTCACATATTATGAACCTGCAAAGGAAAGAGAATACTGAAAACATTCAGTACTCTTTTGAACAACATCATGATTTTAAATAAATAAAAACTTTTCTACTCGTTTTCTACTTGGAACAAATAACAGTGGCATTTGCTCATAATTTAAATACAATCTGCTTACAATTTAAGAGTTGTATAAATATCAGAAAATAAAAAATACAAAGATCAATCAGATACCAATTATCACATGTCCACAACAAATTATATCACAATGTTTGCCTTGAGGCAATAAGTACACAAAAGCAGACCAAATTTCTGTCTATAGTTCTATAACACTTTTATTTTTACTTGGAACAATATTCTGGTTGGTCTGATCATTTTCATATTCAACAAAATCATCAAAAAGACTTGGCCATGCCTCACTGTCATCATAAGTACTAAGATCATTACCAACAGTTTCTGAAAAATTTAAAAACATATTCCAAGTGTCCCTTGTTATACTATGGATGCTCGGGTGCTTCTCCAAGAAAGCCAACCACCTTTCCAAGATTGGAGGCTCACGGTAGTAAAAAACCAGTTTCCACAGCTGAATAGCCATCTCAGACATTAAAACCCTCTGGCCACTTTCAAGCCCAAATTTAAATGTAAAACGATAGAAGTCCTTGAATTTTTCTGCTTCCTGGATTTCATTCAGCATTTCTGGAAATCTCGCTTGTATATCCTGAATAGAATCAGCTTTCAGTTTCTTGCAGCCATCCACAAACTCTTCCTTTGTGAAACAACACATCTGCTTGGCACTAAATTTCCATGCCAATAAAAGTGTTCTGAATTCCTCTGGTCTAATATTTAAGTCACTGCACAATCTTTCAATACCATCACTAAGAATGGCATCTTCATCTGGGTCTTTGTACACTTCAAATAAGGCGCTGATTTTACTTTCAGAAAATTCTCTGCTACAATGACTAGATCGTTTATCTGTACAACTACTGCTAAGGATAGGTGGTATTCGAGGATAGAACATTAATTTCTCAGTAAGACTAACACTTTTGCTACAACTATTAGTGTGGGTTTCGCCATTACTATTCAATGAAAGTGAAGTTTCAGCATTAACAGTTCTTCCTCGCCATGGCTCAGTAACATTTGCTGATGGCATATTATTGCCACAGTCTAATTT
>APH_0683
CCAATAAAATATTCTTATTAAACTACTGCCAAGCTGTCAATATTGGTGGGAAGAAGGCAGAAGACAGTAACAGTAGAACCAAGAGACTCTACACAAAAATTAAAATCTATGCCTTAACATTTAACAGATGATGCCAAATTTCTTACTTATG-TTTTTTTTTTTTTCACCAAGCATTAACACTTTAAACATCCATCTAAAATTAATTCCACAACTGTTTAGGGAAACATGTCTTGACATACTAACAACAACAACAACACTGGAAATTTAACAGAAATTAGAAACCAGAAAGTATGGCAAAATAAAAACAATAAGGAAAGAAAATTAAATTCCCATGTCACATATCATGAACCTGCAAAGGAAAGAGAATACTGAAAACATTCAGTACTCTTTTGAACAACATCATGATTTTAAATAAATAAAAACTTTTCTACTCGTTTTCTACTTGGAACAAATAACAGTGGCATTTGCTCATAATTTAAATACAATCTGCTTACAATTTAAGAGTTGTATAAATATCAGAAAATAAAAAATACAAAGATCAATCAGATACCAATTATCACATGTCCACAACAAATTATATCACAATGTTTGCCTTGAGGCAATAAGTACACAAAAGCAGACCAAATTTCTGTCTATAGTTCTATAACACTTTTATTTTTACTTGGAACAATATTCTGGTTGGTCTGATCATTTTCATATTCAACAAAATCATCAAAAAGACTTGGCCATGCCTCACTGTCGTCATAAGTACTAAGATCATTACCAACAGTTTCTGAAAAATTTAAAAACATATTCCAAGTGTCCCTTGTTATACTATGGATGCTCGGGTGCTTCTCCAAGAAAGCCAACCACCTTTCCAAGATTGGAGGCTCACGGTAGTAAAAAACCAGTTTCCACAGCTGAATAGCCATCTCAGACATTAAAACCCTCTGGCCACTTTCAAGCCCAAATTTAAATGTAAAACGATAGAAGTCCTTGAATTTTTCTGCTTCCTGGATTTCATTCAGCATTTCTGGAAATCTCGCTTGTATATCCTGAATAGAATCAGCTTTCAGTTTCTTGCAGCCATCCACAAACTCTTCCTTTGTGAAACAACACATCTGCTTGGCACTAAATTTCCATGCCAATAAAAGTGTTCTGAATTCCTCTGGTCTAATATTTAAGTCACTGCACAATCTTTCAATACCATCACTGAGAATGGCATCTTCATCTGGGTCTTTGTACACTTCAAATAAGGCGCTGATTTTACTTTCAGAAAATTCTCTGCTACAATGACTAGATCGTTTATCTGTACAACTACTGCTAAGGATAGGTGGTATTCGAGGATAGAACATTAATTTCTCAGTAAGACTAACACTTTTGCTACAACTATTAGTGTGGGTTTCGCCATTACTATTCAATGAAAGTGAAGTTTCAGCATTAACAGTTCTTCCTCGCCATGGCTCAGTAACATTTGCTGAAGGCATATTATTGCCACAGTCTAATTT
>APH_0674
CCAATAAAATATTCTTATTAAACTACTGCCAAGCTGTCAATATTGGTGGGAAGAAGGCAGAAGACAGTAACAGTAGAACCAAGAGACTCTACACAAAAATTAAAATCTATGCCTTAACATTTAACAGATGATGCCAAATTT----CTTATGTTTTTTTTTTTTTTCACCAAGCATTAACACTTTAAACATCCATCTAAAATTAATTCCACAACTGTTTAGGGAAACATGTCTTGACATACTAACAACAACAACAACACTGGAAATTTAACAGAAATTAGAAACCAGAAAGTATGGCAAAATAAAAACAATAAGGAAAGAAAATTAAATTCCCATGTCACATATTATGAACCTGCAAAGGAAAGAGAATACTGAAAACATTCAGTACTCTTTTGAACAACATCATGATTTTAAATAAATAAAAACTTTTCTACTCGTTTTCTACTTGGAACAAATAACAGTGGCATTTGCTCATAATTTAAATACAATCTGCTTACAATTTAAGAGTTGTATAAATATCAGAAAATAAAAAATACAAAGATCAATCAGATACCAATTATCACATGTCCACAACAAATTATATCACAATGTTTGCCTTGAGGCAATAAGTACACAAAAGCAGACCAAATTTCTGTCTATAGTTCTATAACACTTTTATTTTTACTTGGAACAATATTCTGGTTGGTCTGATCATTTTCATATTCAACAAAATCATCAAAAAGACTTGGCCATGCCTCACTGTCGTCATAAGTACTAAGATCATTACCAACAGTTTCTGAAAAATTTAAAAACATATTCCAAGTGTCCCTTGTTATACTATGGATGCTCGGGTGCTTCTCCAAGAAAGCCAACCACCTTTCCAAGATTGGAGGCTCACGGTAGTAAAAAACCAGTTTCCACAGCTGAATAGCCATCTCAGACATTAAAACCCTCTGGCCACTTTCAAGCCCAAATTTAAATGTAAAACGATAGAAGTCCTTGAATTTTTCTGCTTCCTGGATTTCATTCAGCATTTCTGGAAATCTCGCTTGTATATCCTGAATAGAATCAGCTTTCAGTTTCTTGCAGCCATCCACAAACTCTTCCTTTGTGAAACAACACATCTGCTTGGCACTAAATTTCCATGCCAATAAAAGTGTTCTGAATTCCTCTGGTCTAATATTTAAGTCACTGCACAATCTTTCAATACCATCACTGAGAATGGCATCTTCATCTGGGTCTTTGTACACTTCAAATAAGGCGCTGATTTTACTTTCAGAAAATTCTCTGCTACAATGACTAGATCGTTTATCTGTACAACTACTGCTAAGGATAGGTGGTATTCGAGGATAGAACATTAATTTCTCAGTAAGACTAACACTTTTGCTACAACTATTAGTGTGGGTTTCGCCATTACTATTCAATGAAAGTGAAGTTTCAGCATTAACAGTTCTTCCTCGCCATGGCTCAGTAACATTTGCTGATGGCATATTATTGCCACAGTCTAATTT
>APH_0136
CCAATAAAATATTCTTATTAAACTACTGCCAAGCTGTCAATATTGGTGGGAAGAAGGCAGAAGACAGTAACAGTAGAACCAAGAGACTCTACACAAAAATTAAAATCTATGCTTTAACATTTAACAGATGATGCCAAATTTCTTACTTATGTTTTTTTTTTTTTTCACCAAGCATTAACACTTTAAACATCCATCTAAAATTAATTCCACAACTGTTTAGGGAAACATGTCTTGACATACTAACAACAACAACAACACTGGAAATTTAACAGAAATTAGAAACCAGAAAGTATGGCAAAATAAAAACAATAAGGAAAGAAAATTAAATTCCCATGTCACATATTATGAACCTGCAAAGGAAAGAGAATACTGAAAACATTCAGTACTCTTTTGAACAACATCATGATTTTAAATAAATAAAAACTTTTCTACTCATTTTCTACTTGGAACAAATAACAGTGGCATTTGCTCATAATTTAAATACAATCTGCTTACAATTTAAGAGTTGTATAAATATCAGAAAATAAAAAATACAAAGATCAATCAGATACCAATTATCACATGTCCACAACAAATTATATCACAATGTTTGCCTTGAGGCAATAAGTACACAAAAGCAGACCAAATTTCTGTCTATAGTTCTATAACACTTTTATTTTTACTTGGAACAATATTCTGGTTGGTCTGATCATTTTCATATTCAACAAAATCATCAAAAAGACTTGGCCATGCCTCACTGTCGTCATAAGTACTAAGATCATTACCAACAGTTTCTGAAAAATTTAAAAACATATTCCAAGTGTCCCTTGTTATACTATGGATGCTCGGGTGCTTCTCCAAGAAAGCCAACCACCTTTCCAAGATTGGAGGCTCACGGTAGTAAAAAACCAGTTTCCACAGCTGAATAGCCATCTCAGACATTAAAACCCTCTGGCCACTTTCAAGCCCAAATTTAAATGTAAAACGATAGAAGTCCTTGAATTTTTCTGCTTCCTGGATTTCATTCAGCATTTCTGGAAATCTCGCTTGTATATCCTGAATAGAATCAGCTTTCAGTTTCTTGCAGCCATCCACAAACTCTTCCTTTGTGAAACAACACATCTGCTTGGCACTAAATTTCCATGCCAATAAAAGTGTTCTGAATTCCTCTGGTCTAATATTTAAGTCACTGCACAATCTTTCAATACCATCACTGAGAATGGCATCTTCATCTGGGTCTTTGTACACTTCAAATAAGGCGCTGATTTTACTTTCAGAAAATTCTCTGCTACAATGACTAGATCGTTTATCTGTACAACTACTGCTAAGGATAGGTGGTATTCGAGGATAGAACATTAATTTCTCAGTAAGACTAACACTTTTGCTACAACTATTAGTGTGGGTTTCGCCATTACTATTCAATGAAAGTGAAGTTTCAGCATTAACAGTTCTTCCTCGCCATGGCTCAGTAACATTTGCTGATGGCATATTATTGCCACAGTCTAATTT
>APH_4005
CCAATAAAATATTCTTATTAAACTACTGCCAAGCTGTCAATATTGGTGGGAAGAAGGCAGAAGACAGTAACAGTAGAACCAAGAGACTCTACACAAAAATTAAAATCTATGCCTTAACATTTAACAGATGATGCCAAATTTCTTACTTATGTTTTTTTTTTTTTTCACCAAGCATTAACACTTTAAACATCCATCTAAAATTAATTCCACAACTGTTTAGGGAAACATGTCTTGACATACTAACAACAACAACAACACTGGAAATTTAACAGAAATTAGAAACCAGAAAGTATGGCAAAATAAAAACAATAAGGAAAGAAAATTAAATTCCCGTGTCACATATTATGAACCTGCAAAGGAAAGAGAATACTGAAAACATTCAGTACTCTTTTGAACAACATCATGATTTTAAATAAATAAAAACTTTTCTACTCATTTTCTACTTGGAACAAATAACAGTGGCATTTGCTCATAATTTAAATACAATCTGCTTACAATTTAAGAGTTGTATAAATATCAGAAAATAAAAAATACAAAGATCAATCAGATACCAATTATCACATGTCCACAACAAATTATATCACAATGTTTGCCTTGAGGCAATAAGTACACAAAAGCAGACCAAATTTCTGTCTATAGTTCTATAACACTTTTATTTTTACTTGGAACAATATTCTGGTTGGTCTGATCATTTTCATATTCAACAAAATCATCAAAAAGACTTGGCCATGCCTCACTGTCGTCATAAGTACTAAGATCATTACCAACAGTTTCTGAAAAATTTAAAAACATATTCCAAGTGTCCCTTGTTATACTATGGATGCTCGGGTGCTTCTCCAAGAAAGCCAACCACCTTTCCAAGATTGGAGGCTCACGGTAGTAAAAAACCAGTTTCCACAGCTGAATAGCCATCTCAGACATTAAAACCCTCTGGCCACTTTCAAGCCCAAATTTAAATGTAAAACGATAGAAGTCCTTGAATTTTTCTGCTTCCTGGATTTCATTCAGCATTTCTGGAAATCTCGCTTGTATATCCTGAATAGAATCAGCTTTCAGTTTCTTGCAGCCATCCACAAACTCTTCCTTTGTGAAACAACACATCTGCTTGGCACTAAATTTCCATGCCAATAAAAGTGTTCTGAATTCCTCTGGTCTAATATTTAAGTCACTGCACAATCTTTCAATACCATCACTGAGAATGGCATCTTCATCTGGGTCTTTGTACACTTCAAATAAGGCGCTGATTTTACTTTCAGAAAATTCTCTGCTACAATGACTAGATCGTTTATCTGTACAACTACTGCTAAGGATAGGTGGTATTCGAGGATAGAACATTAATTTCTCAGTAAGACTAACACTTTTGCTACAACTATTAGTGTGGGTTTCGCCATTACTATTCAATGAAAGTGAAGTTTCAGCATTAACAGTTCTTCCTCGCCATGGCTCAGTAACATTTGCTGATGGCATATTATTGCCACAGTCTAATTT
>APH_0772
CCAATAAAATATTCTTATTAAACTACTGCCAAGCTGTCAATATTGGTGGGAAGAAGGCAGAAGACAGTAACAGTAGAACCAAGAGACTCTACACAAAAATTAAAATCTATGCCTTAACATTTAACAGATGATGCCAAATTTCTTACTTATG-TTTTTTTTTTTTTCACCAAGCATTAACACTTTAAACATCCATCTAAAATTAATTCCACAACTGTTTAGGGAAACATGTCTTGACATACTAACAACAACAACAACACTGGAAATTTAACAGAAATTAGAAACCAGAAAGTATGGCAAAATAAAAACAATAAGGAAAGAAAATTAAATTCCCGTGTCACATATTATGAACCTGCAAAGGAAAGAGAATACTGAAAACATTCAGTACTCTTTTGAACAACATCATGATTTTAAATAAATAAAAACTTTTCTACTCATTTTCTACTTGGAACAAATAACAGTGGCATTTGCTCATAATTTAAATACAATCTGCTTACAATTTAAGAGTTGTATAAATATCAGAAAATAAAAAATACAAAGATCAATCAGATACCAATTATCACATGTCCACAACAAATTATATCACAATGTTTGCCTTGAGGCAATAAGTACACAAAAGCAGACCAAATTTCTGTCTATAGTTCTATAACACTTTTATTTTTACTTGGAACAATATTCTGGTTGGTCTGATCATTTTCATATTCAACAAAATCATCAAAAAGACTTGGCCATGCCTCACTGTCGTCATAAGTACTAAGATCATTACCAACAGTTTCTGAAAAATTTAAAAACATATTCCAAGTGTCCCTTGTTATACTATGGATGCTCGGGTGCTTCTCCAAGAAAGCCAACCACCTTTCCAAGATTGGAGGCTCACGGTAGTAAAAAACCAGTTTCCACAGCTGAATAGCCATCTCAGACATTAAAACCCTCTGGCCACTTTCAAGCCCAAATTTAAATGTAAAACGATAGAAGTCCTTGAATTTTTCTGCTTCCTGGATTTCATTCAGCATTTCTGGAAATCTCGCTTGTATATCCTGAATAGAATCAGCTTTCAGTTTCTTGCAGCCATCCACAAACTCTTCCTTTGTGAAACAACACATCTGCTTGGCACTAAATTTCCATGCCAATAAAAGTGTTCTGAATTCCTCTGGTCTAATATTTAAGTCACTGCACAATCTTTCAATACCATCACTGAGAATGGCATCTTCATCTGGGTCTTTGTACACTTCAAATAAGGCGCTGATTTTACTTTCAGAAAATTCTCTGCTACAATGACTAGATCGTTTATCTGTACAACTACTGCTAAGGATAGGTGGTATTCGAGGATAGAACATTAATTTCTCAGTAAGACTCACACTTTTGCTACAACTATTAGTGTGGGTTTCGCCATTACTATTCAATGAAAGTGAAGTTTCAGCATTAACAGTTCTTCCTCGCCATGGCTCAGTAACATTTG-------------------------------
>APH_1535
CCAATAAAATATTCTTATTAAACTACTGCCAAGCTGTCAATATTGGTGGGAAGAAGGCAGAAGACAGTAACAGTAGAACCAAGAGACTCTACACAAAAATTAAAATCTATGCCTTAACATTTAACAGATGATGCCAAATTTCTTACTTATGTTTTTTTTTTTTTTCACCAAGCATTAACACTTTAAACATCCATCTAAAATTAATTCCACAACTGTTTAGGGAAACATGTCTTGACATACTAACAACAACAACAACACTGGAAATTTAACAGAAATTAGAAACCAGAAAGTATGGCAAAATAAAAACAATAAGGAAAGAAAATTAAATTCCCGTGTCACATATTATGAACCTGCAAAGGAAAGAGAATACTGAAAACATTCAGTACTCTTTTGAACAACATCATGATTTTAAATAAATAAAAACTTTTCTACTCATTTTCTACTTGGAACAAATAACAGTGGCATTTGCTCATAATTTAAATACAATCTGCTTACAATTTAAGAGTTGTATAAATATCAGAAAATAAAAAATACAAAGATCAATCAGATACCAATTATCACATGTCCACAACAAATTATATCACAATGTTTGCCTTGAGGCAATAAGTACACAAAAGCAGACCAAATTTCTGTCTATAGTTCTATAACACTTTTATTTTTACTTGGAACAATATTCTGGTTGGTCTGATCATTTTCATATTCAACAAAATCATCAAAAAGACTTGGCCATGCCTCACTGTCGTCATAAGTACTAAGATCATTACCAACAGTTTCTGAAAAATTTAAAAACATATTCCAAGTGTCCCTTGTTATACTATGGATGCTCGGGTGCTTCTCCAAGAAAGCCAACCACCTTTCCAAGATTGGAGGCTCACGGTAGTAAAAAACCAGTTTCCACAGCTGAATAGCCATCTCAGACATTAAAACCCTCTGGCCACTTTCAAGCCCAAATTTAAATGTAAAACGATAGAAGTCCTTGAATTTTTCTGCTTCCTGGATTTCATTCAGCATTTCTGGAAATCTCGCTTGTATATCCTGAATAGAATCAGCTTTCAGTTTCTTGCAGCCATCCACAAACTCTTCCTTTGTGAAACAACACATCTGCTTGGCACTAAATTTCCATGCCAATAAAAGTGTTCTGAATTCCTCTGGTCTAATATTTAAGTCACTGCACAATCTTTCAATACCATCACTGAGAATGGCATCTTCATCTGGGTCTTTGTACACTTCAAATAAGGCGCTGATTTTACTTTCAGAAAATTCTCTGCTACAATGACTAGATCGTTTATCTGTACAACTACTGCTAAGGATAGGTGGTATTCGAGGATAGAACATTAATTTCTCAGTAAGACTCACACTTTTGCTACAACTATTAGTGTGGGTTTCGCCATTACTATTCAATGAAAGTGAAGTTTCAGCATTAACAGTTCTTCCTCGCCATGGCTCAGTAACATTTGCTGATGGCATATTATTGCCACAGTCTAATTT
