# Supplementary material for: ﻿Discovery of a new tarantula species from the Madrean Sky Islands and the first documented instance of syntopy between two montane endemics (Araneae, Theraphosidae, Aphonopelma): a case of prior mistaken identity
Source: Zookeys. 2024 Aug 16;1210:61–98. doi: 10.3897/zookeys.1210.125318 (PMC11344175; doi:10.3897/zookeys.1210.125318)
Supplement: Supplementary material 8 — Phylogenomics files [file zookeys-1210-061_article-125318__-s008.zip › Suppl8/individual_UCE_loci/sl_realigned_uce_2001281.fas]

>APH_1357
------------------------------------------------------------------------------------------------------------------------------------------------------------------------------------------------------------------------------------------------------------------------------------------------------------------------------------------------------------------------------------------------------------------------------------------------------------------------------------------------------------------------GTCCCCGTGCGGGTGGCCGGCCCCTCGGCTCCGAAGACGGGGTCTCCGGGGCCGTCCAACTGCCCACAACCCTCCGTAATGGGACTGCCTGTGTTGTTGTTCGGAAATGAATAGCGCAGCAGTAATAGGCCGGCAACTGCGGCAACAGCAGACTACAGGCCGAACGTCAGGACCACTAGTGCCCCCTTCTCCGCACAGGGGGCGGCCACGCACGCCGTCC------------------------------------------------------------------------------------------------GGCTTG----------------------------------------TCTGC-------------------------------------------------------------------------------------------------------------------------TGATGGATG------------------------------------------CCGTGT------------GTGGT----------------CTCGCGTTATCCTGTTGGAAAACG--------------------------------------------------------------------------------------------------------------------------------------------
>APH_0136
GTTACACTTCAGTAGTCCATTTTCATAACTTTCTCCCTCCCTCCTCTGTGTGTGTGTGTTAGGGTTCTTTTCATTCATACAGGAGGAAGAAATGGAAGAGATGGGAAACGTGAGTTTAAGAGACTTGTTTGTAGAAAAGTCCGAAGGTGGATGCTGCAAGATATCAAGCGTGCGTCCTATCAGCTATTCACGAGCACTTTGAGCGTTTTGAGGAGGAGGAAGGAAGGAAGGCGAAGAACATAACAAACATGAAAGAGTGGCTCGGCCAGTGCTTTGCAGAAAGGAGGATGGCCAATCAATAACGTCGCCATGGATGGCGGTCGTGATGCGGCTCCCGAGACCTCCGGAGCACGGTGATCGACGCAAGCGCAGATCCCAACCCCCCATCACGAGATTCCTCCGCACTCGAGCAAAGACGGACTCGTGTGTTTCCCTTCATGGCGTTCGGACGTCCGACAATCTCTCATCACGGCACGCCATCGTCCACCATGCCCCCCTTCGACGGTCCCCGTGCGGGTGGCCGGCCCCTCGGCTCCGAAGACGGGGTCTCCGGGGCCGTCCAACTGCCCACAACCCTCCGTAATGGGACTGCCTGAGTTGTTGTTCGGAAATGAATAGCGCAGCAGTAATAGGCCGGCAACTGCGGCAACAGCAGACTACAGGCCGAACGTCAGGACCACTAGTGCCCCCTTCTCCGCACAGGGGGCGGCCACGCACGCCGTCCCATCAGCCGCCGCCGCAAGCACCCGTTGTCCACCAAAGCAGCCAACAGCAGCAGCAGCAAGGCAAAGATAAAAAGAAGGAGGAGGAGAAGAAGAAAGGCTTAGCAAAGATGAAGGATTGCATTTCTTGTCGGTGCATCTGTCTCTGCGTCAGGGCACTCAGCGGGGGAATCATAATGATAGCCATCGGCGTAGGGATGACTGTCTTCGGTTTCTACGCCGACACTTTCGCCGTCCAAAAAGTCCAGGAGGGAAACAAGACCGTCGAAGTGATAAACGAAAACTACAAGTACCACATTCACAACTTGTCTTTTGTGGGACCCGTGTTCATGGGTCTCGGTGGTATGCTCATTGTAGCTGCTTGTGTGATGACTTTCGATAACGAACCCAACGCTCGAGTAGCGCCCATACCGGGCAGGAGACCCTCAGACGCAGAGGGCATGCTCACCGAACATCTCATAGATGGGCCCGTAACAAAGACAGAGAAACTCAACGGGCCTACTAGTCCTTTCATGAACCTTTCA
>APH_0880
GTTACACTTCAGTAGTCCATTTTCAGAACTTTCTCCCTCCCTCCTCTGTGTGTGTGTGTTAAGGTTCTTTTCATTCATACAGGAGGAAGAAATGGAAGAGATGGGAAACGTGAGTTTAAGAGACTTGTTTGTAGAAAAGTCCGAAGGTGGATGCTGCAAGATATCAAGCGTGCGTCCTATCAGCTATTCACGAGCACTTTGAGCGTTTTGAGGAGGAGGAAGGAAGGAAGGCGAAGAACATAACAAACATGAAAGAGTGGCTCGGCCAGTGCTTTGCAGAAAGGAGGATGGCCAATCAATAACGTCGCCATGGATGGCGGTCGTGATGCGGCTCCCGAGACCTCCGGAGCACGGTGATCGACGCAAGCGCAGATCCCAACCCCCCATCACGAGATTCCTCCGCACTCGAGCAAAGACGGACTCGTGTGTTTCCCTTCATGGCGTTCGGACGTCCGACAATCTCTCATCACGGCACGCCATCGTCCACCATGCCCCCCTTCGACGGTCCCCGTGCGGGTGGCCGGCCCCTCGGCTCCGAAGACGGGGTCTCCGGGGCCGTCCAACTGCCCACAACCCTCCGTAATGGGACTGCCTGAGTTGTTGTTCGGAAATGAATAGCGCAGCAGTAATAGGCCGGCAACTGCGGCAACAGCAGACTACAGGCCGAACGTCAGGACCACTAGTGCCCCCTTCTCCGCACAGGGGGCGGCCACGCACGCCGTCCCATCAGCCGCCGCCGCAAGCACCCGTTGTCCACCAAAGCAGCCAACAGCAGCAGCAGCAAGGCAAAGATAAAAAGAAGGAGGAGGAGAAGAAGAAAGGCTTAGCAAAGATGAAGGATTGCATTTCTTGTCGGTGCATCTGTCTCTGCGTCAGGGCACTCAGCGGGGGAATCATAATGATAGCCATCGGCGTAGGGATGACTGTCTTCGGTTTCTACGCCGACACTTTCGCCGTCCAAAAAGTCCAGGAGGGAAACAAGACCGTCGAAGTGATAAACGAAAACTACAAGTACCACATTCACAACTTGTCTTTTGTGGGACCCGTGTTCATGGGTCTCGGTGGTATGCTCATTGTAGCTGCTTGTGTGATGACTTTCGATAACGAACCCAACGCTCGAGTAGCGCCCATACCGGGCAGGAGACCCTCAGACGCAGAGGGCATGCTCACCGAACATCTCATAGATGGGCCCGTAACAAAGACAGAGAAACTCAACGGGCCTACTAGTCCTTTCTTGAACCTTTCA
>APH_4029
----------------------------------------------------------------------------------------------------------------------------------GTAGAAAAGTCCGAAGGTGGATGCTGCAAGATATCAAGCGTGCGTCCTATCAGCTATTCACGAGCACTTTGAGCGTTTTGAGGAGGAGGAAGGAAGGAAGGCGAAGAACATAACAAACATGAAAGAGTGGCTCGGCCAGTGCTTTGCAGAAAGGAGGATGGCCAATCAATAACGTCGCCATGGATGGCGGTCGTGATGCGGCTCCCGAGACCTCCGGAGCACGGTGATCGACGCAAGCGCAGATCCCAACCCCCCATCACGAGATTCCTCCGCACTCGAGCAAAGACGGACTCGTGTGTTTCCCTTCATGGCGTTCGGACGTCCGACAATCTCTCATCACGGCACGCCATCGTCCACCATGCCCCCCTTCGACGGTCCCCGTGCGGGTGGCCGGCCCCTCGGCTCCGAAGACGGGGTCTCCGGGGCCGTCCAACTGCCCACAACCCTCCGTAATGGGACTGCCTGAGTTGTTGTTCGGAAATGAATAGCGCAGCAGTAATAGGCCGGCAACTGCGGCAACAGCAGACTACAGGCCGAACGTCAGGACCACTAGTGCCCCCTTCTCCGCACAGGGGGCGGCCACGCACGCCGTCCCATCAGCCGCCGCCGCAAGCACCCGTTGTCCACCAAAGCAGCCAACAGCAGCAGCAGCAAGGCAAAGATAAAAAGAAGGAGGAGGAGAAGAAGAAAGGCTTAGCAAAGATGAAGGATTGCATTTCTTGTCGGTGCATCTGTCTCTGCGTCAGGGCACTCAGCGGGGGAATCATAATGATAGCCATCGGCGTAGGGATGACTGTCTTCGGTTTCTACGCCGACACTTTCGCCGTCCAAAAAGTCCAGGAGGGAAACAAGACCGTCGAAGTGATAAACGAAAACTACAAGTACCACATTCACAACTTGTCTTTTGTGGGACCCGTGTTCATGGGTCTCGGTGGTATGCTCATTGTAGCTGCTTGTGTGATGACTTTCGATAACGAACCCAACGCTCGAGTAGCGCCCATACCGGGCAGGAGACCCTCAGACGCAGAGGGCATGCTCACC---------------------------------------------------------------------------
>APH_3191
-----------------------------------------------------------------------------------------------------------------------------------------------------------------------------------------------------------------------------------------------------------------------------------------------------------------------------------------------------------AGCACGGTGGTCGACGCAAGCGCAGATCCCAACCCCCCATCACGAGATTCCTCCGCACTCGAGCAAAGACGGACTCGTGTGTTTCCCTTCATGGCGTTCGGACGTCCGACAATCTCTCATCACGGCACGCCATCGTCCACCATGCCCCCCTTCGACGGTCCCCGTGCGGGTGGCCGGCCCCTCGGCTCCGAAGACGGGGTCTCCGGGGCCGTCCAACTGCCCACAACCCTCCGTAATGGGACTGCCTGAGTTGTTGTTCGGAAATGAATAGCGCAGCAGTAATAGGCCGGCAACTGCGGCAACAGCAGACTACAGGCCGAACGTCAGGACCACTAGTGCCCCCTTCTCCGCACAGGGGGCGGCCACGCACGCCGTCCCATCAGCCGCCGCCGCAAGCACCCGTTGTCCACCAAAGCAGCCAACAGCAGCAGCAGCAAGGCAAAGATAAAAAGAAGGAGGAGGAGAAGAAGAAAGGCTTAGCAAAGATGAAGGATTGCATTTCTTGTCGGTGCATCTGTCTCTGCGTCAGGGCACTCAGCGGGGGAATCATAATGATAGCCATCGGCGTAGGGATGACTGTCTTCGGTTTCTACGCCGACACTTTCGCCGTCCAAAAAGTCCAGGAGGGAAACAAGACCGTCGAAGTGATAAACGAAAACTACAAGTACCACATTCACAACTT-------------------------------------------------------------------------------------------------------------------------------------------------------------------------------------------------------------------------
>APH_0683
GTTACACTTCAGTAGTCCATTTTCAGAACTTTCTCCCTCCCTCCTCTGTGTGTGTGTGTTAGGGTTCTTTTCATTCATACAGGAGGAAGAAATGGAAGAGATGGGAAACGTGAGTTTAAGAGACTTGTTTGTAGAAAAGTCCGAAGGTGGATGCTGCAAGATATCAAGCGTGCGTCCTATCAGCTATTCACGAGCACTTTGAGCGTTTTGAGGAGGAGGAAGGAAGGAAGGCGACGAACATAACAAACATGAAAGAGTGGCTCGGCCAGTGCTTTGCAGAAAGGAGGATGGCCAATCAATAACGTCGCCATGGATGGCGGTCGTGATGCGGCTCCCGAGACCTCCGGAGCACGGTGGTCGACGCAAGCGCAGATCCCAACCCCCCATCACGAGATTCCTCCGCACTCGAGCAAAGACGGACTCGTGTGTTTCCCTTCATGGCGTTCGGACGTCCGACAATCTCTCATCACGGCACGCCATCGTCCACCATGCCCCCCTTCGACGGTCCCCGTGCGGGTGGCCGGCCCCTCGGCTCCGAAGACGGGGTCTCCGGGGCCGTCCAACTGCCCACAACCCTCCGTAATGGGACTGCCTGAGTTGTTGTTCGGAAATGAATAGCGCAGCAGTAATAGGCCGGCAACTGCGGCAACAGCAGACTACAGGCCGAACGTCAGGACCACTAGTGCCCCCTTCTCCGCACAGGGGGCGGCCACGCACGCCGTCCCATCAGCCGCCGCCGCAAGCACCCGTTGTCCACCAAAGCAGCCAACAGCAGCAGCAGCAAGGCAAAGATAAAAAGAAGGAGGAGGAGAAGAAGAAAGGCTTAGCAAAGATGAAGGATTGCATTTCTTGTCGGTGCATCTGTCTCTGCGTCAGGGCACTCAGCGGGGGAATCATAATGATAGCCATCGGCGTAGGGATGACTGTCTTCGGTTTCTACGCCGACACTTTCGCCGTCCAAAAAGTCCAGGAGGGAAACAAGACCGTCGAAGTGATAAACGAAAACTACAAGTACCACATTCACAACTTGTCTTTTGTGGGACCCGTGTTCATGGGTCTCGGTGGTATGCTCATTGTAGCTGCTTGTGTGATGACTTTCGATAACGAACCCAACGCTCGAGTAGCGCCCATACCGGGCAGGAGACCCTCAGACGCAGAGGGCATGCTCACCGAACATCTCATAGATGGGCCCGTAACAAAGACAGAGAAACTCAACGGGCCTACTAGTCCTTTCATGAACCTT---
>APH_5079
-------------------------------------------------------------------------------------------------------------------------------------------------------------------------GTGCGTCCTATCAGCTATTCACGAGCACTTTGAGCGTTTTGAGGAGGAGGACGGAAGGAAGGCGAAGAACATAACAAACATGAAAGAGTGGCTCGGCCAGTGCTTTGCAGAAAGGAGGATGGCCAATCAATAACGTCGCCATGGATGGCGGTCGTGATGCGGCTCCCGAGACCTCCGGAGCACGGTGGTCGACGCAAGCGCAGATCCCAACCCCCCATCACGAGATTCCTCCGCACTCGAGCAAAGACGGACTCGTGTGTTTCCCTTCATGGCGTTCGGACGTCCGACAATCTCTCATCACGGCACGCCATCGTCCACCATGCCCCCCTTCGACGGTCCCCGTGCGGGTGGCCGGCCCCTCGGCTCCGAAGACGGGGTCTCCGGGGCCGTCCAACTGCCCACAACCCTCCGTAATGGGACTGCCTGAGTTGTTGTTCGGAAATGAATAGCGCAGCAGTAATAGGCCGGCAACTGCGGCAACAGCAGACTACAGGCCGAACGTCAGGACCACTAGTGCCCCCTTCTCCGCACAGGGGGCGGCCACGCACGCCGTCCCATCAGCCGCCGCCGCAAGCACCCGTTGTCCACCAAAGCAGCCAACAGCAGCAGCAGCAAGGCAAAGATAAAAAGAAGGAGGAGGAGAAGAAGAAAGGCTTAGCAAAGATGAAGGATTGCATTTCTTGTCGGTGCATCTGTCTCTGCGTCAGGGCACTCAGCGGGGGAATCATAATGATAGCCATCGGCGTAGGGATGACTGTCTTCGGTTTCTACGCCGACACTTTCGCCGTCCAAAAAGTCCAGGAGGGAAACAAGACCGTCGAAGTGATAAACGAAAACTACAAGTACCACATTCACAACTTGTCTTTTGTGGGACCCGTGTTCATGGGTCTCGGTGGTATGCTCATTGTAGCTGCTTGTGTGATGACTTTCGATAACGAACCCAACGCTCGAGTAGCGCCCATACCGGGCAGGAGACCCTCAGACGCAGAGGGCATGCTCACCGAACATCTCATAGATGGGCCCGTAACAAAGACAGAGAAACTCAACGGGCCTACTAGTCCTTTCATGAACCTTTCA
>APH_1602
GTTACACTTCAGTAGTCCATTTTCAGAACTTTCTCCCTCCCTCCTCTGTGTGTGTGTGTTAGGGTTCTTTTCATTCATACAGGAGGAAGAAATGGAAGAGATGGGAAACGTGAGTTTAAGAGACTTGTTTGTAGAAAAGTCCGAAGGTGGATGCTGCAAGATATCAAGCGTGCGTCCTATCAGCTATTCACGAGCACTTTGAGCGTTTTGAGGAGGAGGAAGGAAGGAAGGCGAAGAACATAACAAACATGAAAGAGTGGCTCGGCCAGTGCTTTGCAGAAAGGAGGATGGCCAATCAATAACGTCGCCATGGATGGCGGTCGTGATGCGGCTCCCGAGACCTCCGGAGCACGGTGGTCGACGCAAGCGCAGATCCCAACCCCCCATCACGAGATTCCTCCGCACTCGAGCAAAGACGGACTCGTGTGTTTCCCTTCATGGCGTTCGGACGTCCGACAATCTCTCATCACGGCACGCCATCGTCCACCATGCCCCCCTTCGACGGTCCCCGTGCGGGTGGCCGGCCCCTCGGCTCCGAAGACGGGGTCTCCGGGGCCGTCCAACTGCCCACAACCCTCCGTAATGGGACTGCCTGAGTTGTTGTTCGGAAATGAATAGCGCAGCAGTAATAGGCCGGCAACTGCGGCAACAGCAGACTACAGGCCGAACGTCAGGACCACTAGTGCCCCCTTCTCCGCACAGGGGGCGGCCACGCACGCCGTCCCATCAGCCGCCGCCGCAAGCACCCGTTGTCCACCAAAGCAGCCAACAGCAGCAGCAGCAAGGCAAAGATAAAAAGAAGGAGGAGGAGAAGAAGAAAGGCTTAGCAAAGATGAAGGATTGCATTTCTTGTCGGTGCATCTGTCTCTGCGTCAGGGCACTCAGCGGGGGAATCATAATGATAGCCATCGGCGTAGGGATGACTGTCTTCGGTTTCTACGCCGACACTTTCGCCGTCCAAAAAGTCCAGGAGGGAAACAAGACCGTCGAAGTGATAAACGAAAACTACAAGTACCACATTCACAACTTGTCTTTTGTGGGACCCGTGTTCATGGGTCTCGGTGGTATGCTCATTGTAGCTGCTTGTGTGATGACTTTCGATAACGAACCCAACGCTCGAGTAGCGCCCATACCGGGCAGGAGACCCTCAGACGCAGAGGGCATGCTCACCGAACATCTCATAGATGGGCCCGTAACAAAGACAGAGAAACTCAACGGGCCTACTAGTCCTTTCATGAACCTTTCA
>APH_0723
GTTACACTTCAGTAGTCCATTTTCAGAACTTTCTCCCTCCCTCCTCTGTGTGTGTGTGTTAAGGTTCTTTTCATTCATACAGGAGGAAGAAATGGAAGAGATGGGAAACGTGAGTTTAAGAGACTTGTTTGTAGAAAAGTCCGAAGGTGGATGCTGCAAGATATCAAGCGTGCGTCCTATCAGCTATTCACGAGCACTTTGAGCGTTTTGAGGAGGAGGAAGGAAGGAAGGCGAAGAACATAACAAACATGAAAGAGTGGCTCGGCCAGTGCTTTGCAGAAAGGAGGATGGCCAATCAATAACGTCGCCATGGATGGCGGTCGTGATGCGGCTCCCGAGACCTCCGGAGCACGGTGGTCGACGCAAGCGCAGATCCCAACCCCCCATCACGAGATTCCTCCGCACTCGAGCAAAGACGGACTCGTGTGTTTCCCTTCATGGCGTTCGGACGTCCGACAATCTCTCATCACGGCACGCCATCGTCCACCATGCCCCCCTTCGACGGTCCCCGTGCGGGTGGCCGGCCCCTCGGCTCCGAAGACGGGGTCTCCGGGGCCGTCCAACTGCCCACAACCCTCCGTAATGGGACTGCCTGAGTTGTTGTTCGGAAATGAATAGCGCAGCAGTAATAGGCCGGCAACTGCGGCAACAGCAGACTACAGGCCGAACGTCAGGACCACTAGTGCCCCCTTCTCCGCACAGGGGGCGGCCACGCACGCCGTCCCATCAGCCGCCGCCGCAAGCACCCGTTGTCCACCAAAGCAGCCAACAGCAGCAGCAGCAAGGCAAAGATAAAAAGAAGGAGGAGGAGAAGAAGAAAGGCTTAGCAAAGATGAAGGATTGCATTTCTTGTCGGTGCATCTGTCTCTGCGTCAGGGCACTCAGCGGGGGAATCATAATGATAGCCATCGGCGTAGGGATGACTGTCTTCGGTTTCTACGCCGACACTTTCGCCGTCCAAAAAGTCCAGGAGGGAAACAAGACCGTCGAAGTGATAAACGAAAACTACAAGTACCACATTCACAACTTGTCTTTTGTGGGACCCGTGTTCATGGGTCTCGGTGGTATGCTCATTGTAGCTGCTTGTGTGATGACTTTCGATAACGAACCCAACGCTCGAGTAGCGCCCATACCGGGCAGGAGACCCTCAG-----------------------------------------------------------------------------------------------
>APH_3177
GTTACACTTCAGTAGTCCATTTTCAGAACTTTCTCCCTCCCTCCTCTGTGTGTGTGTGTTAGGGTTCTTTTCATTCATACAGGAGGAAGAAATGGAAGAGATGGGAAACGTGAGTTTAAGAGACTTGTTTGTAGAAAAGTCCGAAGGTGGATGCTGCAAGATATCAAGCGTGCGTCCTATCAGCTATTCACGAGCACTTTGAGCGTTTTGAGGAGGAGGAAGGAAGGAAGGCGAAGAACATAACAAACATGAAAGAGTGGCTCGGCCAGTGCTTTGCAGAAAGGAGGATGGCCAATCAATAACGTCGCCATGGATGGCGGTCGTGATGCGGCTCCCGAGACCTCCGGAGCACGGTGGTCGACGCAAGCGCAGATCCCAACCCCCCATCACGAGATTCCTCCGCACTCGAGCAAAGACGGACTCGTGTGTTTCCCTTCATGGCGTTCGGACGTCCGACAATCTCTCATCACGGCACGCCATCGTCCACCATGCCCCCCTTCGACGGTCCCCGTGCGGGTGGCCGGCCCCTCGGCTCCGAAGACGGGGTCTCCGGGGCCGTCCAACTGCCCACAACCCTCCGTAATGGGACTGCCTGAGTTGTTGTTCGGAAATGAATAGCGCAGCAGTAATAGGCCGGCAACTGCGGCAACAGCAGACTACAGGCCGAACGTCAGGACCACTAGTGCCCCCTTCTCCGCACAGGGGGCGGCCACGCACGCCGTCCCATCAGCCGCCGCCGCAAGCACCCGTTGTCCACCAAAGCAGCCAACAGCAGCAGCAGCAAGGCAAAGATAAAAAGAAGGAGGAGGAGAAGAAGAAAGGCTTAGCAAAGATGAAGGATTGCATTTCTTGTCGGTGCATCTGTCTCTGCGTCAGGGCACTCAGCGGGGGAATCATAATGATAGCCATCGGCGTAGGGATGACTGTCTTCGGTTTCTACGCCGACACTTTCGCCGTCCAAAAAGTCCAGGAGGGAAACAAGACCGTCGAAGTGATAAACGAAAACTACAAGTACCACATTCACAACTTGTCTTTTGTGGGACCCGTGTTCATGGGTCTCGGTGGTATGCTCATTGTAGCTGCTTGTGTGATGACTTTCGATAACGAACCCAACGCTCGAGTAGCGCCCATACCGGGCAGGAGACCCTCAGACGCAGAGGGCATGCTCACCGAACATCTCATAGATGGGCCCGTAACAAAGACAGAGAAACTCAACGGGCCTACTAGTCCTTTCATGAACCTTTCA
>APH_4021
GTTACACTTCAGTAGTCCATTTTCAGAACTTTCTCCCTCCCTCCTCTGTGTGTGTGTGTTAGGGTTCTTTTCATTCATACAGGAGGAAGAAATGGAAGAGATGGGAAACGTGAGTTTAAGAGACTTGTTTGTAGAAAAGTCCGAAGGTGGATGCTGCAAGATATCAAGCGTGCGTCCTATCAGCTATTCACGAGCACTTTGAGCGTTTTGAGGAGGAGGAAGGAAGGAAGGCGAAGAACATAACAAACATGAAAGAGTGGCTCGGCCAGTGCTTTGCAGAAAGGAGGATGGCCAATCAATAACGTCGCCATGGATGGCGGTCGTGATGCGGCTCCCGAGACCTCCGGAGCACGGTGGTCGACGCAAGCGCAGATCCCAACCCCCCATCACGAGATTCCTCCGCACTCGAGCAAAGACGGACTCGTGTGTTTCCCTTCATGGCGTTCGGACGTCCGACAATCTCTCATCACGGCACGCCATCGTCCACCATGCCCCCCTTCGACGGTCCCCGTGCGGGTGGCCGGCCCCTCGGCTCCGAAGACGGGGTCTCCGGGGCCGTCCAACTGCCCACAACCCTCCGTAATGGGACTGCCTGAGTTGTTGTTCGGAAATGAATAGCGCAGCAGTAATAGGCCGGCAACTGCGGCAACAGCAGACTACAGGCCGAACGTCAGGACCACTAGTGCCCCCTTCTCCGCACAGGGGGCGGCCACGCACGCCGTCCCATCAGCCGCCGCCGCAAGCACCCGTTGTCCACCAAAGCAGCCAACAGCAGCAGCAGCAAGGCAAAGATAAAAAGAAGGAGGAGGAGAAGAAGAAAGGCTTAGCAAAGATGAAGGATTGCATTTCTTGTCGGTGCATCTGTCTCTGCGTCAGGGCACTCAGCGGGGGAATCATAATGATAGCCATCGGCGTAGGGATGACTGTCTTCGGTTTCTACGCCGACACTTTCGCCGTCCAAAAAGTCCAGGAGGGAAACAAGACCGTCGAAGTGATAAACGAAAACTACAAGTACCACATTCACAACTTGTCTTTTGTGGGACCCGTGTTCATGGGTCTCGGTGGTATGCTCATTGTAGCTGCTTGTGTGATGACTTTCGATAACGAACCCAACGCTCGAGTAGCGCCCATACCGGGCAGGAGACCCTCAGACGCAGAGGGCATGCTCACCGAACATCTCATAGATGGGCCCGTAACAAAGACAGAGAAACTCAACGGGCCTACTAGTCCTTTCATGAACCTTTCA
>APH_5003
--------------GTCCATTTTTAGAACTTTCTCCCTCCCTCCTCTGTGTGTGTGTGTTAGGGTTCTTTTCATTCATACAGGAGGAAGAAATGGAAGAGATGGGAAACGTGAGTTTAAGAGACTTGTTTGTAGAAAAGTCCGAAGGTGGATGCTGCAAGATATCAAGCGTGCGTCCTATCAGCTATTCACGAGCACTTTGAGCGTTTTGAGGAGGAGGAAGGAAGGAAGGCGAAGAACATAACAAACATGAAAGAGTGGCTCGGCCAGTGCTTTGCAGAAAGGAGGATGGCCAATCAATAACGTCGCCATGGATGGCGGTCGTGATGCGGCTCCCGAGACCTCCGGAGCACGGTGGTCGACGCAAGCGCAGATCCCAACCCCCCATCACGAGATTCCTCCGCACTCGAGCAAAGACGGACTCGTGTGTTTCCCTTCATGGCGTTCGGACGTCCGACAATCTCTCATCACGGCACGCCATCGTCCACCATGCCCCCCTTCGACGGTCCCCGTGCGGGTGGCCGGCCCCTCGGCTCCGAAGACGGGGTCTCCGGGGCCGTCCAACTGCCCACAACCCTCCGTAATGGGACTGCCTGAGTTGTTGTTCGGAAATGAATAGCGCAGCAGTAATAGGCCGGCAACTGCGGCAACAGCAGACTACAGGCCGAACGTCAGGACCACTAGTGCCCCCTTCTCCGCACAGGGGGCGGCCACGCACGCCGTCCCATCAGCCGCCGCCGCAAGCACCCGTTGTCCACCAAAGCAGCCAACAGCAGCAGCAGCAAGGCAAAGATAAAAAGAAGGAGGAGGAGAAGAAGAAAGGCTTAGCAAAGATGAAGGATTGCATTTCTTGTCGGTGCATCTGTCTCTGCGTCAGGGCACTCAGCGGGGGAATCATAATGATAGCCATCGGCGTAGGGATGACTGTCTTCGGTTTCTACGCCGACACTTTCGCCGTCCAAAAAGTCCAGGAGGGAAACAAGACCGTCGAAGTGATAAACGAAAACTACAAGTACCACATTCACAACTTGTCTTTTGTGGGACCCGTGTTCATGGGTCTCGGTGGTATGCTCATTGTAGCTGCTTGTGTGATGACTTTCGATAACGAACCCAACGCTCGAGTAGCGCCCATACCGGGCAGGAGACCCTCAGACGCAGAGGGCATGCTCACCGAACATCTCATAGATGGGCCCGTAACAAAGACAGAGAAACTCAACGGGCCTACTAGTCCTTTCATGAACCTTTCA
>APH_4024
------------------------------------------------------------------------------------------------AGAGATGGGAAACGTGAGTTTAAGAGACTTGTTTGTAGAAAAGTCCGAAGGTGGATGCTGCAAGATATCAAGCGTGCGTCCTATCAGCTATTCACGAGCACTTTGAGCGTTTTGAGGAGGAGGAAGGAAGGAAGGCGAAGAACATAACAAACATGAAAGAGTGGCTCGGCCAGTGCTTTGCAGAAAGGAGGATGGCCAATCAATAACGTCGCCATGGATGGCGGTCGTGATGCGGCTCCCGAGACCTCCGGAGCACGGTGGTCGACGCAAGCGCAGATCCCAACCCCCCATCACGAGATTCCTCCGCACTCGAGCAAAGACGGACTCGTGTGTTTCCCTTCATGGCGTTCGGACGTCCGACAATCTCTCATCACGGCACGCCATCGTCCACCATGCCCCCCTTCGACGGTCCCCGTGCGGGTGGCCGGCCCCTCGGCTCCGAAGACGGGGTCTCCGGGGCCGTCCAACTGCCCACAACCCTCCGTAATGGGACTGCCTGAGTTGTTGTTCGGAAATGAATAGCGCAGCAGTAATAGGCCGGCAACTGCGGCAACAGCAGACTACAGGCCGAACGTCAGGACCACTAGTGCCCCCTTCTCCGCACAGGGGGCGGCCACGCACGCCGTCCCATCAGCCGCCGCCGCAAGCACCCGTTGTCCACCAAAGCAGCCAACAGCAGCAGCAGCAAGGCAAAGATAAAAAGAAGGAGGAGGAGAAGAAGAAAGGCTTAGCAAAGATGAAGGATTGCATTTCTTGTCGGTGCATCTGTCTCTGCGTCAGGGCACTCAGCGGGGGAATCATAATGATAGCCATCGGCGTAGGGATGACTGTCTTCGGTTTCTACGCCGACACTTTCGCCGTCCAAAAAGTCCAGGAGGGAAACAAGACCGTCGAAGTGATAAACGAAAACTACAAGTACCACATTCACAACTTGTCTTTTGTGGGACCCGTGTTCATGGGTCTCGGTGGTATGCTCATTGTAGCTGCTTGTGTGATGACTTTCGATAACGAACCCAACGCTCGAGTAGCGCCCATACCGGGCAGGAGACCCTCAGACGCAGAGGGCATGCTCACCGAACATCTCATAGATGGGCCCGTAACAAAGACAGAGAAACTCAACGGGCCTA-----------------------
>APH_0622
-------------------------------------------------------------------------------------------------------------------------------------------------GGTGGATGCTGCAAGATATCAAGCGTGCGTCCTATCAGCTATTCACGAGCACTTTGAGCGTTTTGAGGAGGAGGAAGGAAGGAAGGCGAAGAACATAACAAACATGAAAGAGTGGCTCGGCCAGTGCTTTGCAGAAAGGAGGATGGCCAATCAATAACGTCGCCATGGATGGCGGTCGTGATGCGGCTCCCGAGACCTCCGGAGCACGGTGGTCGACGCAAGCGCAGATCCCAACCCCCCATCACGAGATTCCTCCGCACTCGAGCAAAGACGGACTCGTGTGTTTCCCTTCATGGCGTTCGGACGTCCGACAATCTCTCATCACGGCACGCCATCGTCCACCATGCCCCCCTTCGACGGTCCCCGTGCGGGTGGCCGGCCCCTCGGCTCCGAAGACGGGGTCTCCGGGGCCGTCCAACTGCCCACAACCCTCCGTAATGGGACTGCCTGAGTTGTTGTTCGGAAATGAATAGCGCAGCAGTAATAGGCCGGCAACTGCGGCAACAGCAGACTACAGGCCGAACGTCAGGACCACTAGTGCCCCCTTCTCCGCACAGGGGGCGGCCACGCACGCCGTCCCATCAGCCGCCGCCGCAAGCACCCGTTGTCCACCAAAGCAGCCAACAGCAGCAGCAGCAAGGCAAAGATAAAAAGAAGGAGGAGGAGAAGAAGAAAGGCTTAGCAAAGATGAAGGATTGCATTTCTTGTCGGTGCATCTGTCTCTGCGTCAGGGCACTCAGCGGGGGAATCATAATGATAGCCATCGGCGTAGGGATGACTGTCTTCGGTTTCTACGCCGACACTTTCGCCGTCCAAAAAGTCCAGGAGGGAAACAAGACCGTCGAAGTGATAAACGAAAACTACAAGTACCACATTCACAACTTGTCTTTTGTGGGACCCGTGTTCATGGGTCTCGGTGGTATGCTCATTGTAGCTGCTTGTGTGATGACTTTCGATAACGAACCCAACGCTCGAGTAGCGCCCATACCGGGCAGGAGACCCTCAGACGCAGAGGGCATGCTCACCGAACATCTCATAGATGGGCCCGTAACAAAGACAGAGAAACTCAACGGGCCTACT---------------------
>APH_0772
GTTACACTTCAGTAGTCCATTTTCAGAACTTTCTTCCTTCCTCCTCTGTGTGTGTGTGTTAGGGTTCTTTTCATTCATACAGGAGGAAGAAATGGAAGAGATGGGAAACGTGAGTTTAAGAGACTTGTTTGTAGAAAAGTCCGAAGGTGGATGCTGCAAGATATCAAGCGTGCGTCCTATCAGCTATTCACGAGCACTTTGAGCGTTTTGAGGAGGAGGAAGGAAGGAAGGCGAAGAACATAACAAACATGAAAGAGTGGCTCGGCCAGTGCTTTGCAGAAAGGAGGATGGCCAATCAATAACGTCGCCATGGATGACGGTCGTGATGCGGCTCCCGAGACCTCCGGAGCACGGTGATCGACGCAAGCGCAGATCCCAACCCCCCATCACGAGATTCCTCCGCACTCGAGCAAAGACGGACTCGTGTGTTTCCCTTCATGGCGTTCGGACGTCCGACAATCTCTCATCACGGCACGCCATCGTCCACCATGCCCCCCTTCGACGGTCCCCGTGCGGGTGGCCGGCCCCTCGGCTCCGAAGACGGGGTCTCCGGGGCCGTCCAACTGCCCACAACCCTCCGTAATGGGACTGCCTGAGTTGTTGTTCGGAAATGAATAGCGCAGCAGTAATAGGCCGGCAACTGCGGCAACAGCAGACTACAGGCCGAACGTCAGGACCACTAGTGCCCCCTTCTCCGCACAGGGGGCGGCCACGCACGCCGTCCCATCAGCCGCCGCCGCAAGCACCCGTTGTCCACCAAAGCAGCCAACAGCAGCAGCAGCAAGGCAAAGATAAAAAGAAGGAGGAGGAGAAGAAGAAAGGCTTAGCAAAGATGAAGGATTGCATTTCTTGTCGGTGCATCTGTCTCTGCGTCAGGGCACTCAGCGGGGGAATCATAATGATAGCCATCGGCGTAGGGATGACTGTCTTCGGTTTCTACGCCGACACTTTCGCCGTCCAAAAAGTCCAGGAGGGAAACAAGACCGTCGAAGTGATAAACGAAAACTACAAGTACCACATACACAACTTGAGTTTTGTGGGACCCGTGTTCATGGGTCTCGGTGGTATGCTCATTGTAGCTGCTTGTGTGATGACTTTCGATAACGAACCCAACGCTCGAGTAGCGCCCATACCGGGCAGGAGACCCTCAGACGCAGAGGGCATGCTCACCGAACATCTCATAGATGGGCCCGTAACAAAGACAGAGAAACTCAACGGGCCTACTAGTCCTTTCATGAACCTTTCA
>APH_1535
GTTACACTTCAGTAGTCCATTTTCAGAACTTTCTCCCTCCCTCCTCTGTGTGTGTGTGTTAGGGTTCTTTTCATTCATACAGGAGGAAGAAATGGAAGAGATGGGAAACGTGAGTTTAAGAGACTTGTTTGTAGAAAAGTCCGAAGGTGGATGCTGCAAGATATCAAGCGTGCGTCCTATCAGCTATTCACGAGCACTTTGAGCGTTTTGAGGAGGAGGAAGGAAGGAAGGCGAAGAACATAACAAACATGAAAGAGTGGCTCGGCCAGTGCTTTGCAGAAAGGAGGATGGCCAATCAATAACGTCGCCATGGATGGCGGTCGTGATGCGGCTCCCGAGACCTCCGGAGCACGGTGATCGACGCAAGCGCAGATCCCAACCCCCCATCACGAGATTCCTCCGCACTCGAGCAAAGACGGACTCGTGTGTTTCCCTTCATGGCGTTCGGACGTCCGACAATCTCTCATCACGGCACGCCATCGTCCACCATGCCCCCCTTCGACGGTCCCCGTGCGGGTGGCCGGCCCCTCGGCTCCGAAGACGGGGTCTCCGGGGCCGTCCAACTGCCCACAACCCTCCGTAATGGGACTGCCTGAGTTGTTGTTCGGAAATGAATAGCGCAGCAGTAATAGGCCGGCAACTGCGGCAACAGCAGACTACAGGCCGAACGTCAGGACCACTAGTGCCCCCTTCTCCGCACAGGGGGCGGCCACGCACGCCGTCCCATCAGCCGCCGCCGCAAGCACCCGTTGTCCACCAAAGCAGCCAACAGCAGCAGCAGCAAGGCAAAGATAAAAAGAAGGAGGAGGAGAAGAAGAAAGGCTTAGCAAAGATGAAGGATTGCATTTCTTGTCGGTGCATCTGTCTCTGCGTCAGGGCACTCAGCGGGGGAATCATAATGATAGCCATCGGCGTAGGGATGACTGTCTTCGGTTTCTACGCCGACACTTTCGCCGTCCAAAAAGTCCAGGAGGGAAACAAGACCGTCGAAGTGATAAACGAAAACTACAAGTACCACATTCACAACTTGAGTTTTGTGGGACCCGTGTTCATGGGTCTCGGTGGTATGCTCATTGTAGCTGCTTGTGTGATGACTTTCGATAACGAACCCAACGCTCGAGTAGCGCCCATACCGGGCAGGAGACCCTCAGACGCAGAGGGCATGCTCACCGAACATCTCATAGATGGGCCCGTAACAAAGACAGAGAAACTCAACGGGCCTACTAGTCCTTTCATGAACCTTTCA
>APH_4005
GTTACACTTCAGTAGTCCATTTTCAGAACTTTCTCCCTCCCTCCTCTGTGTGTGTGTGTTAGGGTTCTTTTCATTCATACAGGAGGAAGAAATGGAAGAGATGGGAAACGTGAGTTTAAGAGACTTGTTTGTAGAAAAGTCCGAAGGTGGATGCTGCAAGATATCAAGCGTGCGTCCTATCAGCTATTCACGAGCACTTTGAGCGTTTTGAGGAGGAGGAAGGAAGGAAGGCGAAGAACATAACAAACATGAAAGAGTGGCTCGGCCAGTGCTTTGCAGAAAGGAGGATGGCCAATCAATAACGTCGCCATGGATGGCGGTCGTGATGCGGCTCCCGAGACCTCCGGAGCACGGTGATCGACGCAAGCGCAGATCCCAACCCCCCATCACGAGATTCCTCCGCACTCGAGCAAAGACGGACTCGTGTGTTTCCCTTCATGGCGTTCGGACGTCCGACAATCTCTCATCACGGCACGCCATCGTCCACCATGCCCCCCTTCGACGGTCCCCGTGCGGGTGGCCGGCCCCTCGGCTCCGAAGACGGGGTCTCCGGGGCCGTCCAACTGCCCACAACCCTCCGTAATGGGACTGCCTGAGTTGTTGTTCGGAAATGAATAGCGCAGCAGTAATAGGCCGGCAACTGCGGCAACAGCAGACTACAGGCCGAACGTCAGGACCACTAGTGCCCCCTTCTCCGCACAGGGGGCGGCCACGCACGCCGTCCCATCAGCCGCCGCCGCAAGCACCCGTTGTCCACCAAAGCAGCCAACAGCAGCAGCAGCAAGGCAAAGATAAAAAGAAGGAGGAGGAGAAGAAGAAAGGCTTAGCAAAGATGAAGGATTGCATTTCTTGTCGGTGCATCTGTCTCTGCGTCAGGGCACTCAGCGGGGGAATCATAATGATAGCCATCGGCGTAGGGATGACTGTCTTCGGTTTCTACGCCGACACTTTCGCCGTCCAAAAAGTCCAGGAGGGAAACAAGACCGTCGAAGTGATAAACGAAAACTACAAGTACCACATACACAACTTGAGTTTTGTGGGACCCGTGTTCATGGGTCTCGGTGGTATGCTCATTGTAGCTGCTTGTGTGATGACTTTCGATAACGAACCCAACGCTCGAGTAGCGCCCATACCGGGCAGGAGACCCTCAGACGCAGAGGGCATGCTCACCGAACATCTCATAGATGGGCCCGTAACAAAGACAGAGAAACTCAACGGGCCTACTAGTCCTTTCATGAACCTTTCA
>APH_5001
---------------------------------------------------------------------------------------------------------------------------------------------------------------------------------------------------------------------AGGAGGAAGGAAGGAAGGCGAAGAACATAACAAACATGAAAGAGTGGCTCGGCCAGTGCTTTGCAGAAAGGAGGATGGCCAATCAATAACGTCGCCATGGATGGCGGTCGTGATGCGGCTCCCGAGACCTCCGGAGCACGGTCGTCGACGCAAGCGCAGATCCCAACCCCCCATCACGAGATTCCTCCGCACTCGAGCAAAGACGGACTCGTGTGTTTCCCTTCATGGCGTTCGGACGTCCGACAATCTCTCATCACGGCACGCCATCGTCCACCATGCCCCCCTTCGACGGTCCCCGTGCGGGTGGCCGGCCCCTCGGCTCCGAAGACGGGGTCTCCGGGGCCGTCCAACTGCCCACAACCCTCCGTAATGGGACTGCCTGAGTTGTTGTTCGGAAATGAATAGCGCAGCAGTAATAGGCCGGCAACTGCGGCAACAGCAGACTACAGGCCGAACGTCAGGACCACTAGTGCCCCCTTCTCCGCACAGGGGGCGGCCACGCACGCCGTCCCATCAGCCGCCGCCGCAAGCACCCGTTGTCCACCAAAGCAGCCAACAGCAGCAGCAGCAAGGCAAAGATAAAAAGAAGGAGGAGGAGAAGAAGAAAGGCTTAGCAAAGATGAAGGATTGCATTTCTTGTCGGTGCATCTGTCTCTGCGTCAGGGCACTCAGCGGGGGAATCATAATGATAGCCATCGGCGTAGGGATGACTGTCTTCGGTTTCTACGCCGACACTTTCGCCGTCCAAAAAGTCCAGGAGGGAAACAAGACCGTCGAAGTGATAAACGAAAACTACAAGTACCACATTCACAACTTGTCTTTTGTGGGACCCGTGTTCATGGGTCTCGGTGGTATGCTCATTGTAGCTGCTTGTGTGATGACTTTCGATTACGAACCCAACGCTCGAGTAGCGCCCATACCGGGCAGGAGACCCTCAGACGCAGAGGGCATG---------------------------------------------------------------------------------
>APH_1438
----------------------------------------------------------------------------------------------------------------------------------------------------------------------------------------------------------------------------------------------------------------------------------------------------------------------------------------------------------------------------------------------------------------------------------------------------------------------------------------------------------------------------------GGGTGGCCGGCCCCTCGGCTCCGAAGACGGGGTCTCCGGGGCCGTCCAACTGCCCACAACCCTCCGTAATGGGACTGCCTGAGTTGTTGTTCGGAAATGAATAGCGCAGCAGTAATAGGCCGGCAACTGCGGCAACAGCAGACTACAGGCCGAACGTCAGGACCACTAGTGCCCCCTTCTCCGCACAGGGGGCGGCCACGCACGCCGTCCCATCAGCCGCCGCCGCAAGCACCCGTTGTCCACCAAAGCAGCCAACAGCAGCAGCAGCAAGGCAAAGATAAAAAGAAGGAGGAGGAGAAGAAGAAAGGCTTAGCAAAGATGAAGGATTGCATTTCTTGTC--------------------------------------------------------------------------------------------------------------------------------------------------------------------------------------------------------------------------------------------------------------------------------------------------------------------------------------------------------------------------------------------------------
>APH_0674
GTTACACTTCAGTAGTCCATTTTCAGAACTTTCTCCCTCCCTCCTATGTGTGTGTGTGTTAGGGTTCTTTTCATTCATACAGGAGGAAGAAATGGAAGAGATGGGAAACGTGAGTTTGAGAGACTTGTTTGTAGAAAAGTCCGAAGGTGGATGCTGCAAGATATCAAGCGTGCGTCCTATCAGCTATTCACGAGCACTTTGAGCGTTTTGAGGAGGAGGAAGGAAGGAAGGCGAAGAACATAACAAACATGAAAGAGTGGCTCGGCCAGTGCTTTGCAGAAAGGAGGATGGCCAATCAATAACGTCGCCATGGATGGCGGTCGTGATGCGGCTCCCGAGACCTCCGGAGCACGGTGATCGACGCAAGCGCAGATCCCAGCCCCCCATCACGAGATTCCTCCGCACTCGAGCAAAGACGGACTCGTGTGTTTCCCTTCATGGCGTTCGGACGTCCGACAATCTCTCATCACGGCACGCCATCGTCCACCATGCCCCCCTTCGACGGTCCCCGTGCGGGTGGCCGGCCCCTCGGCTCCGAAGACGGGGTCTCCGGGGCCGTCCAACTGCCCACAACCCTCCGTAATGGGACTGCCTGAGTTGTTGTTCGGAAATGAATAGCGCAGCAGTAATAGGCCGGCAACTGCGGCAACAGCAGACTACAGGCCGAACGTCAGGACCACTAGTGCCCCCTTCTCCGCACAGGGGGCGGCCACGCACGCCGTCCCAACAGCCGCCGCCGCAAGCACCCGTTGTCCACCAAAGCAGCCAACAGCAGCAGCAGCAAGGCAAAGATAAAAAGAAGGAGGAGGAGAAGAAGAAAGGCTTAGCAAAGATGAAGGATTGCATTTCTTGTCGGTGCATCTGTCTCTGCGTCAGGGCACTCAGCGGGGGAATCATAATGATAGCCATCGGCGTAGGGATGACTGTCTTCGGTTTCTACGCCGACACTTTCGCCGTCCAAAAAGTCCAGGAGGGAAACAAGACCGTCGAAGTGATAAACGAAAACTACAAGTACCACATGCACAACTTGACTTTTGTGGGACCCGTGTTCATGGGTCTCGGTGGTATGCTCATTGTAGCTGCTTGTGTGATGACTTTCGATAACGAACCCAACGCTCGAGTAGCGCCCATACCGGGCAGGAGACCCTCAGACGCAGAGGGCATGCTCACCGAACATCTCATAGACGGGCCCGTAACAAAGACAGAGAAACTCAACGGGCCTACTAGTCCTTTCATGAACCTTTCA
>APH_0185
GTTACACTTCAGTAGTCCATTTTCAGAACTTTCTCCCTCCCTCCTCTGTGTGTGTGTGTTAGGGTTCTTTTCATTCATACAAGAGGAAGAAATGGAAGAGATGGGAAACGTGAGTTTAAGAGACTTGTTTGTAGAAAAGTCCGAAGGTGGATGCTGCAAGATATCAAGCGTGCGTCCTATCAGCTATTCACGAGCACTTTGAGCGTTTTGAGGAGGAGGAAGGAAGGAAGGCGAAGAACATAACAAACATGAAAGAGTGGCTCGGCCAGTGCTTTGCAGAAAGGAGGATGGCCAATCAATAACGTCGCCATGGATGGCGGTCGTGATGCGGCTCCCGAGACCTCCGGAGCACGGTGATCGACGCAAGCGCAGATCCCAACCCCCCATCACGAGATTCCTCCGCACTCGAGCAAAGACGGACTCGTGTGTTTCCCTTCATGGCGTTCGGACGTCCGACAATCTCTCATCACGGCACGCCATCGTCCACCATGCCCCCCTTCGACGGTCCCCGTGCGGGTGGCCGGCCCCTCGGCTCCGAAGACGGGGTCTCCGGGGCCGTCCAACTGCCCACAACCCTCCGTAATGGGACTGCCTGAGTTGTTGTTCGGAAATGAATAGCGCAGCAGTAATAGGCCGGCAACTGCGGCAACAGCAGACTACAGGCCGAACGTCAGGACCACTAGTGCCCCCTTCTCCGCACAGGGGGCGGCCACGCACGCCGTCCCAACAGCCGCCGCCGCAAGCACCCGTTGTCCACCAAAGCAGCCAACAGCAGCAGCAGCAAGGCAAAGATAAAAAGAAGGAGGAGGAGAAGAAGAAAGGCTTAGCAAAGATGAAGGATTGCATTTCTTGTCGGTGCATCTGTCTCTGCGTCAGGGCACTCAGCGGGGGAATCATAATGATAGCCATCGGCGTAGGGATGACTGTCTTCGGTTTCTACGCCGACACTTTCGCCGTCCAAAAAGTCCAGGAGGGAAACAAGACCGTCGAAGTGATAAACGAAAACTACAAGTACCACATGCACAACTTGACTTTTGTGGGACCCGTGTTCATGGGTCTCGGTGGTATGCTCATTGTAGCTGCTTGTGTGATGACTTTCGATAACGAACCCAACGCTCGAGTAGCGCCCATACCGGGCAGGAGACCCTCAGACGCAGAGGGCATGCTCACCGAACATCTCATAGACGGGCCCGTAACAAAGACAGAGAAACTCAACGGGCCTACTAGTCCTTTCATGAACCTTTCA
>APH_0186
GTTACACTTCAGTAGTCCATTTTCAGAACTTTCTCCCTCCCTCCTGTGTGTGTGTGTGTTAGGGTTCTTTTCATTCATACAAGAGGAAGAAATGGAAGAGATGGGAAACGTGAGTTTAAGAGACTTGTTTGTAGAAAAGTCCGAAGGTGGATGCTGCAAGATATCAAGCGTGCGTCCTATCAGCTATTCACGAGCACTTTGAGCGTTTTGAGGAGGAGGAAGGAAGGAAGGCGAAGAACATAACAAACATGAAAGAGTGGCTCGGCCAGTGCTTTGCAGAAAGGAGGATGGCCAATCAATAACGTCGCCATGGATGGCGGTCGTGATGCGGCTCCCGAGACCTCCGGAGCACGGTGATCGACGCAAGCGCAGATCCCAACCCCCCATCACGAGATTCCTCCGCACTCGAGCAAAGACGGACTCGTGTGTTTCCCTTCATGGCGTTCGGACGTCCGACAATCTCTCATCACGGCACGCCATCGTCCACCATGCCCCCCTTCGACGGTCCCCGTGCGGGTGGCCGGCCCCTCGGCTCCGAAGACGGGGTCTCCGGGGCCGTCCAACTGCCCACAACCCTCCGTAATGGGACTGCCTGAGTTGTTGTTCGGAAATGAATAGCGCAGCAGTAATAGGCCGGCAACTGCGGCAACAGCAGACTACAGGCCGAACGTCAGGACCACTAGTGCCCCCTTCTCCGCACAGGGGGCGGCCACGCACGCCGTCCCAACAGCCGCCGCCGCAAGCACCCGTTGTCCACCAAAGCAGCCAACAGCAGCAGCAGCAAGGCAAAGATAAAAAGAAGGAGGAGGAGAAGAAGAAAGGCTTAGCAAAGATGAAGGATTGCATTTCTTGTCGGTGCATCTGTCTCTGCGTCAGGGCACTCAGCGGGGGAATCATAATGATAGCCATCGGCGTAGGGATGACTGTCTTCGGTTTCTACGCCGACACTTTCGCCGTCCAAAAAGTCCAGGAGGGAAACAAGACCGTCGAAGTGATAAACGAAAACTACAAGTACCACATGCACAACTTGACTTTTGTGGGACCCGTGTTCATGGGTCTCGGTGGTATGCTCATTGTAGCTGCTTGTGTGATGACTTTCGATAACGAACCCAACGCTCGAGTAGCGCCCATACCGGGCAGGAGACCCTCAGACGCAGAGGGCATGCTCACCGAACATCTCATAGACGGGCCCGTAACAAAGACAGAGAAACTCAACGGGCCTACTAGTCCTTTCATGAACCTTTCA
>APH_0717
GTTACACTTCAGTAGTCCATTTTCAGAACTTTCTCACTCCCTCCTCTGTGTGTGTGTGTTAGGGTTCTTTTCATTCATACAAGAGGAAGAAATGGAAGAGATGGGAAACGTGAGTTTAAGAGACTTGTTTGTAGAAAAGTCCGAAGGTGGATGCTGCAAGATATCAAGCGTGCGTCCTATCAGCTATTCACGAGCACTTTGAGCGTTTTGAGGAGGAGGAAGGAAGGAAGGCGAAGAACATAACAAACATGAAAGAGTGGCTCGGCCAGTGCTTTGCAGAAAGGAGGATGGCCAATCAATAACGTCGCCATGGATGGCGGTCGTGATGCGGCTCCCGAGACCTCCGGAGCACGGTGATCGACGCAAGCGCAGATCCCAGCCCCCCATCACGAGATTCCTCCGCACTCGAGCAAAGACGGACTCGTGTGTTTCCCTTCATGGCGTTCGGACGTCCGACAATCTCTCATCACGGCACGCCATCGTCCACCATGCCCCCCTTCGACGGTCCCCGTGCGGGTGGCCGGCCCCTCGGCTCCGAAGACGGGGTCTCCGGGGCCGTCCAACTGCCCACAACCCTCCGTAATGGGACTGCCTGAGTTGTTGTTCGGAAATGAATAGCGCAGCAGTAATAGGCCGGCAACTGCGGCAACAGCAGACTACAGGCCGAACGTCAGGACCACTAGTGCCCCCTTCTCCGCACAGGGGGCGGCCACGCACGCCGTCCCAACAGCCGCCGCCGCAAGCACCCGTTGTCCACCAAAGCAGCCAACAGCAGCAGCAGCAAGGCAAAGATAAAAAGAAGGAGGAGGAGAAGAAGAAAGGCTTAGCAAAGATGAAGGATTGCATTTCTTGTCGGTGCATCTGTCTCTGCGTCAGGGCACTCAGCGGGGGAATCATAATGATAGCCATCGGCGTAGGGATGACTGTCTTCGGTTTCTACGCCGACACTTTCGCCGTCCAAAAAGTCCAGGAGGGAAACAAGACCGTCGAAGTGATAAACGAAAACTACAAGTACCACATGCACAACTTGACTTTTGTGGGACCCGTGTTCATGGGTCTCG-----------------------------------------------------------------------------------------------------------------------------------------------------------------------------------------
>APH_3188
-------------------------------------------------------------------------------------------------------------GTGAGTTTAAGAGACTTGTTTGTAGAAAAGTCCGAAGGTGGATGCTGCAAGATATCAAGCGTGCGTCCTATCAGCTATTCACGAGCACTTTGAGCGTTTTGAGGAGAAGGAAGGAAGGAAGGCGAAGAACATAACAAACATGAAAGAGTGGCTCGGCCAGTGCTTTGCAGAAAGGAGGATGGCCAATCAATAACGTCGCCATGGATGGCGGTCGTGATGCGGCTCCCGAGACCTCCGGAGCACGGTGATCGACGCAAGCGCAGATCCCAGCCCCCCATCACGAGATTCCTCCGCACTCGAGCAAAGACGGACTCGTGTGTTTCCCTTCATGGCGTTCGGACGTCCGACAATCTCTCATCACGGCACGCCATCGTCCACCATGCCCCCCTTCGACGGTCCCCGTGCGGGTGGCCGGCCCCTCGGCTCCGAAGACGGGGTCTCCGGGGCCGTCCAACTGCCCACAACCCTCCGTAATGGGACTGCCTGAGTTGTTGTTCGGAAATGAATAGCGCAGCAGTAATAGGCCGGCAACTGCGGCAACAGCAGACTACAGGCCGAACGTCAGGACCACTAGTGCCCCCTTCTCCGCACAGGGGGCGGCCACGCACGCCGTCCCAACAGCCGCCGCCGCAAGCACCCGTTGTCCACCAAAGCAGCCAACAGCAGCAGCAGCAAGGCAAAGATAAAAAGAAGGAGGAGGAGAAGAAGAAAGGCTTAGCAAAGATGAAGGATTGCATTTCTTGTCGGTGCATCTGTCTCTGCGTCAGGGCACTCAGCGGGGGAATCATAATGATAGCCATCGGCGTAGGGATGACTGTCTTCGGTTTCTACGCCGACACTTTCGCCGTCCAAAAAGTCCAGGAGGGAAACAAGACCGTCGAAGTGATAAACGAAAACTACAAGTACCACATGCACAACTTGACTTTTGTGGGACCCGTGTTCATGGGTCTCGGTGGTATGCTCATTGTAGCTGCTTGTGTGATGACTTTCGATAACGAACCCTACGCTCGAGTAGCGCCCATACCGGGCAGGAGACCCTCAGACGCAGAGGGCATGCTCACCGAACATCTCATAGACGGGCCCGTAACAAAGACAGAGAAACTCAACGGGCCTACTAGTCCTTTCATGAACCTTTCA
