# Supplementary material for: ﻿Discovery of a new tarantula species from the Madrean Sky Islands and the first documented instance of syntopy between two montane endemics (Araneae, Theraphosidae, Aphonopelma): a case of prior mistaken identity
Source: Zookeys. 2024 Aug 16;1210:61–98. doi: 10.3897/zookeys.1210.125318 (PMC11344175; doi:10.3897/zookeys.1210.125318)
Supplement: Supplementary material 8 — Phylogenomics files [file zookeys-1210-061_article-125318__-s008.zip › Suppl8/individual_UCE_loci/sl_realigned_uce_200129.fas]

>APH_1357
-------------------------------------------------------------------------------------------------------------------------------------GCTGCTTC-------------TTCGTTTTGTTTTCTCC---CCATCTG------------------------------------TTCGCCAT------------------------------------------AACTTCTATAACTTTA-------------------------------------------------------------------TAATTCTTCGC-----------------------------------------------------------------------------------------------------------------------------------------------------------------------------------------------------------------------------------------------------------------------------CGCGGAAAGTT----------------ATGAAGCAGAAAAAGAAAAAATCGTTAACAGCAATTAAGTCACTTATTAATTACGTTATGATGAGAAATAAGCTTACGTTAATCTCGGCAGAAGCCGCTTCCAAAGTAATAAAATTAACC------------------------------------------------------------GTAGCACCTCTCATT-------------------CTGTCCG-----------------------------------------------------------------------------------------------GCAGATGGCGT----------------------------------------------------------------------------------------------------------TGCACAATAGGAAAG--------------------------------------------------------------------CAGAAC-----------------------------------------------------------------------------------------------------------------------------------------------------------------------------
>APH_0136
CTCCAAATCGAGATAAAAAACTAAGAACGTCTACTGGTTTCATAGTGTCCCTGTGTTCACCCTACATCCTGGCCCCACTGGATAAACGGATTTTAGTAACACGTATGAATGAATACATGTATGTCTCTTGAGGGCTACCATTGGATACAACAAATTTGTACTGCATTCCCCAAGCCATCTAGCGACAAATCTCAAACTGATTGGCAGGGACGCAAGTTTTAGCATGCGGAAACCATTAATTAATGTAGAACTCTCGTTTCCATGAGAAACTTCGGTATCTTGAAATCAGAGTGCGGAGTGCCGCTGCAGGTATCTTCCTTCCTTCCTGCGCATAGCATTTCCAGTTTCTTTAATTCTCTGCCTGGCGCTTGTTTACAGATGGTTATGACATGACTCTTTGACTTGCTTGTATTTTCTTGGTCCCCTGGGCTGTTTTTATCACGTTCGACTCATTCGACGTCTGTTAATAACGAGCAACTAAGAAACACATCTGGATCGATACTAGTGTAAATTTTACTGCGTCCATGATGCAGCAAAAGAGGAAATCCAGAAAATCAAATCTGAAATGTATCTTTCTCTTTAATGAAGCCCGCTGCTCAGCCCTTTTTGGAGGTTTGAACATTAATTACGCGCCAAAAGTCTTAATGACATGAAGAGACGAAGCAGAAAAAGAAAAAATCGTTAACAGCAATTAAGTCACTTATTAATTACGTTATGATGAGAAATAAGCTTACGTTAATCTCGGCAGAAGCCGCTTCCAAAGTAATAAAATTAACCTAGGCATGGACCAATGTTGAAAGAAAGATCCTTTATTTATTTATTTTTCTTTTTTTTTTCTTCGCAACCCTCATCGTCTTCATAATGTTCAGTGTTGTCCAGAATCTTCTTGGACTGATAATGCAGGTACAGAAATGTAATTTCACGATGTATTTTTTCTTAAAACAGAATTCTGCCGATGGTACAGTACTCAGGCGAAAATGGCGTACGTCTCAAGACGAAACGTCCCACTTCTCATTCAAGGTTACCACTTATGAATTTACCATTAGCAGACTAACGAAGATGCAGCGCCCAAACTCCTTAAGTCAATACACACAAAAGAACAAAGAATTCTGTTAACAAGTTCTAACAGAAGCTTTATTTACGGTTGACACACCTTCCACGCGTTTCGACGGACAGCACCTCCGTCTGGAGTCACAGGTAGGACGGTTTTCTTCACATGATACTGGGGATTCAGCTTTGTCCAACGCTCCCAGTTTCCAGGTCAAATCTTCGATTATTTTATTTTCTAATACGCACTCCACATTTATGGACAAAACAGTTTCTGTACGCTTTGATATATATAAATATGGCTT
>APH_0185
CTCCAAATCGAGATAAAAAACTAAGAACGTCTACTGGTTTCATAGTGTCCCTCTGTTCACCTTACATAATGGCCCCACTGGATAAACGGATTTTAGTAACACGTATGAATGAATACATGTATGTCTCTTGAGGGCTACCATTGGATACAACAAATTTGTACTGCATTCCCCAAGCCATCTAGCGACAAATCACAAACTGATTGCCAGGGACGCAAGTTTTAGCATGCGGAAACCATTAATTAATGTAGAACTCTCGTTTCCATGAGAAACTTCGGTATCTTGAAATCAGAGTGCGGAGTGCCGCTGCAGGTATCTTCCTTCCTTCCTGCGCATAGCATTTCCAGTTTCTTTAATTCTCTGCCTGGCGCTTGTTTACAGATGGTTATGACATGACTCTTTGACTTGCTTGTATTTTCTTGGTCCCCTGGGCTGTTTTTATCACGTTCGACTCATTCGACGTCTGTTAATAACGAGCAACTAAGAAACACATCTGGATCGATACTAGTGTAAATTTTACTGCGTCCATGATGCAGCAAAAGAGGAAATCCAGAAAATCAAATCTGAAATGTATCTTTCTCTTTAATGAAGCCCGCTGCTCAGCCCTTTTTGGAGGTTTGAACATTAATTACGCGCCAAAAGTCTTAATGACATGAAGAGACGAAGCAGAAAAAGAAAAAATCGTTAACAGCAATTAAGTCACTTATTAATTACGTTATGATGAGAAATAAGCTTACGTTAATCTCGGCAGAAGCCGCTTCCAAAGTAATAAAATTAACCTAGGCATGGACCAATGTTGAAAGAAAGATCCTTTATTTATTTATTTTTCTTTTTTTTTTCTTCGCAACCCTCATCGTCTTCATAATGTTCTGTGTTGTCCAGAATCTTCTTGGACTGATAATGCAGGTACAGAAATGTAATTTCACGATCTATTTTTTCTT-AAACAGAATTCTGCCGATGGTACAGTACTCAGGCGAAAATGGCGTACGTCTCAAGACGAAACGTCCCGCTTCTCCTTCAAGGTTACCACTTATGAATTTACCATTAGCAGACTAACGAAGAGGCAGCGCCCAAACTCCTTAAGTCAATACACACACAAGAACAAAGAATTCTGTTAATAAGTTCTAACAGAAGCTTTATTTACGGTTGACACACCTTTCACGCCTTTCGACGGACAGCACCTCCGTCTGGAGTCACAGGTAGGACGGTTTTCTTCACATGATACTGGGGATTCAGCTTTGTCCAACGCTCCCAGTTTCCAGGTCAAATCTTCGATTATTTTATTTTCTAATACGCACTCCACATTTATGGACAAAACAGTTTCTGTACGCTTTGATATATATAAATATGGCTT
>APH_0186
CTCCAAATCGAGATAAAAAACTAAGAACGTCTACTGGTTTCATAGTGTCCCTCTGTTCACCTTACATAATGGCCCCACTGGATAAACGGATTTTAGTAACACGTATGAATGAATACATGTATGTCTCTTGAGGGCTACCATTGGATACAACAAATTTGTACTGCATTCCCCAAGCCATCTAGCGACAAATCACAAACTGATTGGCAGGGACGCAAGTTTTAGCATGCGGAAACCATTAATTAATGTAGAACTCTCGTTTCCATGAGAAACTTCGGTATCTTGAAATCAGAGTGCGGAGTGCCGCTGCAGGTATCTTCCTTCCTTCCTGCGCATAGCATTTCCAGTTTCTTTAATTCTCTGCCTGACGCTTGTTTACAGATGGTTATGACATGACTCTTTGACTTGCTTGTATTTTCTTGGTCCCCTGGGCTGTTTTTATCACGTTCGACTCATTCGACGTCTGTTAATAACGAGCAACTAAGAAACACATCTGGATCGATACTAGTGTAAATTTTACTGCGTCCATGATGCAGCAAAAGAGGAAATCCAGAAAATCAAATCTGAAATGTATCTTTCTCTTTAATGAAGCCCGCTGCTCAGCCCTTTTTGGAGGTTTGAACATTAATTACGCGCCAAAAGTCTTAATGACATGAAGAGACGAAGCAGAAAAAGAAAAAATCGTTAACAGCAATTAAGTCACTTATTAATTACGTTATGATGAGAAATAAGCTTACGTTAATCTCGGCAGAAGCCGCTTCCAAAGTAATAAAATTAACCTAGGCATGGACCAATGTTGAAAGAAAGATCCTTTATTTATTTATTTTTCTTTTTTTTTTCTTCGCAACCCTCATCGTCTTCATAATGTTCTGTGTTGTCCAGAATCTTCTTGGACTGATAATGCAGGTACAGAAATGTAATTTCACGATCTATTTTTTCTT-AAACAGAATTCTGCCGATGGTACAGTACTCAGGCGAAAATGGCGTACGTCTCAAGACGAAACGTCCCGCTTCTCCTTCAAGGTTACCACTTATGAATTTACCATTAGCAGACTAACGAAGAGGCAGCGCCCAAACTCCTTAAGTCAATACACACACAAGAACAAAGAATTCTGTTAATAAGTTCTAACAGAAGCTTTATTTACGGTTGACACACCTTTCACGCCTTTCGACGGACAGCACCTCCGTCTGGAGTCACAGGTAGGACGGTTTTCTTCACATGATACTGGGGATTCAGCTTTGTCCAACGCTCCCAGTTTCCAGGTCAAATCTTCGATTATTTTATTTTCTAATACGCACTCCACATTTATGGACAAAACCGTTTCTGTACGCTTTGATATATATAAATATGGCTT
>APH_0622
CTCCAAATCGAGATAAAAAACTAAGAACGTCTACTGGTTTCATAGTGTCCCTGTGTTCACCTTACATCCTGGCCCCACTGGATAAACGGATTTTAGTAACACGTATGAATGAATACATGTATGTCTCTTGAGGGCTACCATTGGATACAACAAATTTGTACTGCATTCCCCAAGCCATCTAGCGACAAATCACAAACTGATTGGCAGGGACGCAAGTTTTAGCATGCGGAAACCATTAATTAATGCAGAACTCTCGTTTCCATGAGAAACTTCGGTATCTTGAAATCAGAGTGCGGAGTGCCGCTGCAGGTATCTTCCTTCCTTCCTGCGCATAGCATTTCCAGTTTCTTTAATTCTCTGCCTGGCGCTTGTTTACAGATGGTTATGACATGACTCTTTGACTTGCTTGTATTTTCTTGGTCCCCTGGGCTGTTTTTATCACGTTCGACTCATTCGACGTCTGTTAATAACGAGCAACTAAGAAACACATCTGGATCGATACTAGTGTAAATTTTACTGCGTCCATGATGCAGCAAAAGAGGAAATCCAGAAAATCAAATCTGAAATGTATCTTTCTCTTTAATGAAGCCCGCTGCTCAGCCCTTTTTGGAGGTTTGAACATTAATTACGCGCCAAAAGTCTTAATGACATGAAGAGACGAAGCAGAAAAAGAAAAAATCGTTAACAGCAATTAAGTCACTTATTAATTACGTTATGATGAGAAATAAGCTTACGTTAATCTCGGCAGAAGCCGCTTCCAAAGTAATAAAATTAACCTAGGCATGGACCAATGTTGAAAGAAAGATCCTTTATTTATTTATTTTTCTTTTTTTTTTCTTCGCAACCCTCATCGTCTTCATAATGTTCAGTGTTGTCCAGAATCTTCTTGGACTGATAATGCAGGTACAGAAATGTAATTTCACGATGTATTTTTTCTTAAAACAGAATTCTGCCGATGGTACAGTACTCAGGCGAAAATGGCGTACGTCTCAAGACGAAACGTCCCGCTTCTCATTCAAGGTTACCACTTATGAATTTACCATTAGCAGACTAACGAAGATGCAGCGCCCAAACTCCTTAAGTCAATACACACACAAGAACAAAGAATTCTGTTCATAAGTTCTAACAGAAGCTTTATTTACGGTTGACACACCTTCCACGCGTTTCGACGGACAGCACCTCCGTCTGGAGTCACAGGTAGGACGGTTTTCTTCACATGATACTGGGGATTCAG----------------------------------------------------------------------------------------------------------------------
>APH_0674
CTCCAAATCGAGATAAAAAACTAAGAACGTCTACTGGTTTCATAGTGTCCCTCTGTTCACCTTACATAATGGCCCCACTGGATAAACGGATTTTAGTAACACGTATGAATGAATACATGTATGTCTCTTGAGGGCTACCATTGGATACAACAAATTTGTACTGCATTCCCCAAGCCATCTAGCGACAAATCACAAACTGATTGGCAGGGACGCAAGTTTTAGCATGCGGAAACCATTAATTAATGTAGAACTCTCGTTTCCACGAGAAACTTCGGTATCTTGAAATCAGAGTGCGGAGTGCCGCTGCAGGTATCTTCCTTCCTTCCTGCGCATAGCATTTCCAGTTTCTTTAATTCTCTGCCTGGCGCTTGTTTACAGATGGTTATGACATGACTCTTTGACTTGCTTGTATTTTCTTGGTCCCCTGGGCTGTTTTTATCACGTTCGACTCATTCGACGTCTGTTAATAACGAGCAACTAAGAAACACATCTGGATCGATACTAGTGTAAATTTTACTGCGTCCATGATGCAGCAAAAGAGGAAATCCAGAAAATCAAATCTGAAATGTATCTTTCTCTTTAATGAAGCCCGCTGCTCAGCCCTTTTTGGAGGTTTGAACATTAATTACGCGCCAAAAGTCTTAATGACATGAAGAGACGAAGCAGAAAAAGAAAAAATCGTTAACAGCAATTAAGTCACTTATTAATTACGTTATGATGAGAAATAAGCTTACGTTAATCTCGGCAGAAGCCGCTTCCAAAGTAATAAAATTAACCTAGGCATGGACCAATGTTGAAAGAAAGATCCTTTATTTATTTATTTTTCTTTTTTTTTTCTTCGCAACCCTCATCGTCTTCATAATGTTCTGTGTTGTCCAGAATCTTCTTGGACTGATAATGCAGGTACAGAAATGTAATTTCACGATCTATTTTTTCTT-AAACAGAATTCTGCCGATGGTACAGTACTCAGGCGAAAATGGCGTACGTCTCAAGACGAAACGTCCCGCTTCTCCTTCAAGGTTACCACTTATGAATTTACCATTAGCAGACTAACGAAGATGCAGCGCCCAAACTCCTTAAGTCAATACACACACAAGAACAAAGAATTCTGTTAATAAGTTCTAACAGAAGCTTTATTTACGGTTGACACACCTTTCACGCCTTTCGACGGACAGCACCTCCGTCTGGAGTCACAGGTAGGACGGTTTTCTTCACATGATACTGGGGATTCAGCTTTGTCCAACGCTCCCAGTTTCCAGGTCAAATCTTCGATTATTTTATTTTCTAATACGCACTCCACATTTATGGACAAAACAGTTTCTGTACGCTTTGATATATATAAATATGGCTT
>APH_0683
------------------------------------------------------------CTTACATCCTGGCCCCACTGGATAAACGGATTTTAGTAACACGTATGAATGAATACATGTATGTCTCTTGAGGGCTACCATTGGATACAACAACTTTGTACTGCATTCCCCAAGCCATCTAGCGACAAATCACAAACTGATTGGCAGGGACGCAAGTTTTAGCATGCGGAAACCATTAATTAATGTAGAACTCTCGTTTCCATGAGAAACTTCGGTATCTTGAAATCAGAGTGCGGAGTGCCGCTGCAGGTATCTTCCTTCCTTCCTGCGCATAGCATTTCCAGTTTCTTTAATTCTCTGCCTGGCGCTTGTTTACAGATGGTTATGACATGACTCTTTGACTTGCTTGTATTTTCTTGGTCCCCTGGGCTGTTTTTATCACGTTCGACTCATTCGACGTCTGTTAATAACGAGCAACTAAGAAACACATCTGGATCGATACTAGTGTAAATTTTACTGCGTCCATGATGCAGCAAAAGAGGAAATCCAGAAAATCAAATCTGAAATGTATCTTTCTCTTTAATGAAGCCCGCTGCTCAGCCCTTTTTGGAGGTTTGAACATTAATTACGCGCCAAAAGTCTTAATGACATGAAGAGACGAAGCAGAAAAAGAAAAAATCGTTAACAGCAATTAAGTCACTTATTAATTACGTTATGATGAGAAATAAGCTTACGTTAATCTCGGCAGAAGCCGCTTCCAAAGTAATAAAATTAACCTAGGCATGGACCAATGTTGAAAGAAAGATCCTTTATTTATTTATTTTTCTTTTTTTTTTCTTCGCAACCCTCATCGTCTTCATAATGTTCAGTGTTGTCCAGAATCTTCTTGGACTGATAATGCAGGTACAGAAATGTAATTTCACGATGTATTTTTTCTTAAAACAGAATTCTGCCGATGGTACAGTACTCAGGCGAAAATGGAGTACGTCTCAAGACGAAACGTCCCGCTTCTCATTCAAGGTTACCACTTATGAATTTACCATTAGCAGACTGACGAAGATGCAGCGCCCAAACTCCTTAAGTCAATACACACACAAGAACAAAGAATTCTGTTCATAAGTTCTAACAGAAGCTTTATTTACGGTTGACACACCTTCCACGCGTTTCGACGGACAGCACCTCCGTCTGGAGTCACAGGTAGGACGGTTTTCTTCACATGATACTGGGGATTCAGCTTTGTCCAACGCTCCCAGTTTCCAGGTCAAATCTGCGATTATTTTATTTTCTAATACGCACTCCACATTTATGGACAAAACAGTTTCTGTACGCTTTGATATATATAAATATGGCTT
>APH_0717
----------------------------------TGGTTTCATAGTGTCCCTCTGTTCACCTTACATAATGGCCCCACTGGATAAACGGATTTTAGTAACACGTATGAATGAATACATGTATGTCTCTTGAGGGCTACCATTGGATACAACAAATTTGTACTGCATTCCCCAAGCCATCTAGCGACAAATCACAAACTGATTGGCAGGGACGCAAGTTTTAGCATGCGGAAACCATTAATTAATGTAGAACTCTCGTTTCCACGAGAAACTTCGGTATCTTGAAATCAGAGTGCGGAGTGCCGCTGCAGGTATCTTCCTTCCTTCCTGCGCATAGCATTTCCAGTTTCTTTAATTCTCTGCCTGGCGCTTGTTTACAGATGGTTATGACATGACTCTTTGACTTGCTTGTATTTTCTTGGTCCCCTGGGCTGTTTTTATCACGTTCGACTCATTCGACGTCTGTTAATAACGAGCAACTAAGAAACACATCTGGATCGATACTAGTGTAAATTTTACTGCGTCCATGATGCAGCAAAAGAGGAAATCCAGAAAATCAAATCTGAAATGTATCTTTCTCTTTAATGAAGCCCGCTGCTCAGCCCTTTTTGGAGGTTTGAACATTAATTACGCGCCAAAAGTCTTAATGACATGAAGAGACGAAGCAGAAAAAGAAAAAATCGTTAACAGCAATTAAGTCACTTATTAATTACGTTATGATGAGAAATAAGCTTACGTTAATCTCGGCAGAAGCCGCTTCCAAAGTAATAAAATTAACCTAGGCATGGACCAATGTTGAAAGAAAGATCCTTTATTTATTTATTTTTCTTTTTTTTTTCTTCGCAACCCTCATCGTCTTCATAATGTTCTGTGTTGTCCAGAATCTTCTTGGACTGATAATGCAGGTACAGAAATGTAATTTCACGATGTATTTTTTCTT-AAACAGAATTCTGCCGATGGTACAGTACTCAGGCGAAAATGGCGTACGTCTCAAGACGAAACGTCCCGCTTCTCCTTCAAGGTTACCACTTATGAATTTACCATTAGCAGACTAACGAAGATGCAGCGCCCAAACTCCTTAAGTCAATACACACACAAGAACAAAGAATTCTGTTAATAAGTTCTAACAGAAGCTTTATTTACGGTTGACACACCTTTCACGCCTTTCGACGGACAGCACCTCCGTCTGGAGTCACAGGTAGGACGGTTTTCTTCACATGATACTGGGGATTCAGCTTTGTCCAACGCTCCCAGTTTCCAGGTCAAATCTTCGATTATTTTATTTTCTAATACGCACTCCACATTTATGGACAAAACAGTTTCTGTACGCTTTGATATATATAAATATGGCTT
>APH_0723
CTCCAAATCGAGATAAAAAACTAAGAACGTCTACTGGTTTCATAGTGTCCCTGTGTTCACCCTACATCCTGGCCCCACTGGATAAACGGATTTTAGTAACACGTATGAATGAATACATGTATGTCTCTTGAGGGCTACCATTGGATACAACAAATTTGTACTGCATTCCCCAAGCCATCTAGCGACAAATCACAAACTGATTGGCAGGGACGCAAGTTTTAGCATGCGGAAACCATTAATTAATGTAGAACTCTCGTTTCCATGAGAAACTTCGGTATCTTGAAATCAGAGTGCGGAGTGCCGCTGCAGGTATCTTCCTTCCTTCCTGCGCATAGCATTTCCAGTTTCTTTAATTCTCTGCCTGGCGCTTGTTTACAGATGGTTATGACATGACTCTTTGACTTGCTTGTATTTTCTTGGTCCCTTGGGCTGTTTTTATCACGTTCGACTCATTCGACGTCTGTTAATAACGAGCAACTAAGAAACACATCTGGATCGATACTAGTGTAAATTTTACTGCGTCCATGATGCAGCAAAAGAGGAAATCCAGAAAATCAAATCTGAAATGTATCTTTCTCTTTAATGAAGCCCGCTGCTCAGCCCTTTTTGGAGGTTTGAACATTAATTACGCGCCAAAAGTCTTAATGACATGAAGAGACGAAGCAGAAAAAGAAAAAATCGTTAACAGCAATTAAGTCACTTATTAATTACGTTATGATGAGAAATAAGCTTACGTTAATCTCGGCAGAAGCCGCTTCCAAAGTAATAAAATTAACCTAGGCATGGACCAATGTTGAAAGAAAGATCCTTTATTTATTTATTTTTCTTTTTTTTTTCTTCGCAACCCTCATCGTCTTCATAATGTTCAGTGTTGTCCAGAATCTTCTTGGACTGATAATGCAGGTACAGAAATGTAATTTCACGATGTATTTTTTCTTAAAACAGAATTCTGCCGATGGTACAGTACTCAGGCGAAAATGGCGTACGTCTCAAGACGAAACGTCCCGCTTCTCATTCAAGGTTACCACTTATGAATTTACCATTAGCAGACTAACGAAGATGCACCGCCCAAACTCCTTAAGTCAATACACACACAAGAACAAAGAATTCTGTTCATAAGTTCTAACAGAAGCTTTATTTACGGTTGACACACCTTCCACGCGTTTCGACGGACAGCACCTCCGTCTGGAGTCACAGGTAGGACGGTTTTCTTCACATGATACTGGGGATTCAGCTTTGTCCAATGCTCCCAGTTTCCAGGTCAAATCTTCGATTATTTTATTTTCTAATACGCACTCCACATTTATGGACAAAACAGTTTCTGTACGCTTTGATATATATAAATATGGCTT
>APH_0772
--------------------------------------TTCATAGTGTCCCTTTGTTCACCTTACATCCTGGCCCCACTGGATAAACGGATTTTAGTAACACGTATGAATGAATACATGTATGTCTCTTGAGGGCTACCATTGGATACAACAACTTTGTACTGCATTCCCCAAGCCATCTAGCGACAAATCACAAACTGATTGGCAGGGACGCAAGTTTTAGCATGCGGAAACCATTAATTAATGTAGAACTCTCGTTTCCATGAGAAACTTCGGTATCTTGAAATCAGAGTGCGGAGTGCCGCTGCAGGTATCTTCCTTCCTTCCTGCGCATAGCATTTCCAGTTTCTTTAATTCTCTGCCTGGCGCTTGTTTACAGATGGTTATGACATGACTCTTTGACTTGCTTGTATTTTCTTGGTCCCCTGGGCTGTTTTTATCACGTTCGACTCATTCGACGTCTGTTAATAACGAGCAACTAAGAAACACATCTGGATCGATACTAGTGTAAATTTTACTGCGTCCATGATGCAGCAAAAGAGGAAATCCAGAAAATCAAATCTGAAATGTATCTTTCTCTTTAATGAAGCCCGCTGCTCAGCCCTTTTTGGAGGTTTGAACATTAATTACGCGCCAAAAGTCTTAATGACATGAAGAGACGAAGCAGAAAAAGAAAAAATCGTTAACAGCAATTAAGTCACTTATTAATTACGTTATGATGAGAAATAAGCTTACGTTAATCTCGGCAGAAGCCGCTTCCAAAGTAATAAAATTAACCTAGGCATGGACCAATGTTGAAAGAAAGATCCTTTATTTATTTATTTTTCTTTTTTTTTTCTTCGCAACCCTCATCGTCTTCATAATGTTCAGTGTTGTCCAGAATCTTCTTGGACTGATAATGCAGGTACAGAAATGTAATTTCACGATGTATTTTTTCTT-AAACAGAATTCTGCCGATGGTACAGTACTCAGGCGAAAATGGCGTACGTCTCAAGACGAAACGTCCCGCTTCTCCTTCAAGGTTACCACTTATGAATTTACCATTAGCAGACTAACGAAGATGCAGTGCCCAAA---CTTAAGTCAATACACACACAAGAACAAAGAATTCTGTTAATAAGTTCTAACAGAAGCTTTATTTACGGTTGACACACCTTTCACGCGTTTCGACGGACAGCACCTCCGTCTGGAGTCACAGGTAGGACGGTTTTCTTCACATGATACTGGGGATTCAGCTTTGTCC--------------------------------------------------------------------------------------------------------------
>APH_0880
CTCCAAATCGAGATAAAAAACTAAGAACGTCTACTGGTTTCATAGTGTCCCTCTGTTCACCTTACATCCTGGCCCCACTGGATAAACGGATTTTAGTAACACGTATGAATGAATACATGTATGTCTCTTGAGGGCTACCATTGGATACAACAAATTTGTACTGCATTCCCCAAGCCATCTAGCGACAAATCACAAACTGATTGGCAGGGACGCAAGTTTTAGCATGCGGAAACCATTAATTAATGTAGAACTCTCGTTTCCATGAGAAACTTCGGTATCTTGAAATCAGAGTGCGGAGTGCCGCTGCAGGTATCTTCCTTCCTTCCTGCGCATAGCATTTCCAGTTTCTTTAATTCTCTGCCTGGCGCTTGTTTACAGATGGTTATGACATGACTCTTTGACTTGCTTGTATTTTCTTGGTCCCCTGGGCTGTTTTTATCACGTTCGACTCATTCGACGTCTGTTAATAACGAGCAACTAAGAAACACATCTGGATCGATACTAGTGTAAATTTTACTGCGTCCATGATGCAGCAAAAGAGGAAATCCAGAAAATCAAATCTGAAATGTATCTTTCTCTTTAATGAAGCCCGCTGCTCAGCCCTTTTTGGAGGTTTGAACATTAATTACGCGCCAAAAGTCTTAATGACATGAAGAGACGAAGCAGAAAAAGAAAAAATCGTTAACAGCAATTAAGTCACTTATTAATTACGTTATGATGAGAAATAAGCTTACGTTAATCTCGGCAGAAGCCGCTTCCAAAGTAATAAAATTAACCTAGGCATGGACCAATGTTGAAAGAAAGATCCTTTATTTATTTATTTTTCTTTTTTTTTTCTTCGCAACCCTCATCGTCTTCATAATGTTCAGTGTTGTCCAGAATCTTCTTGGACTGATAATGCAGGTACAGAAATGTAATTTCACGATGTATTTTTTCTTAAAACAGAATTCTGCCGATGGTACAGTACTCAGGCGAAAATGGCGTACGTCTCAAGACGAAACGTCCCGCTTCTCATTCAAGGTTACCACTTATGAATTTACCATTAGCAGACTAACGAAGACGCAGCGCCCAAACTCCTTAAGTCAATACACACAAAAGAACAAAGAATTCTGTTAACAAGTTCTAACAGAAGCTTTATTTACGGTTGACACACCTTTCACGCGTTTCGACGGACAGCACCTCCGTCTGGAGTCACAGGTAGGACGGTTTTCTTCACATGATACTGTGGATTCAGCTTTGTCCAACGCTCCCAGTTTCCAGGTCAAATCTTCGATTATTTTATTTTCTAATACGCACTCCACATTTATGGACAAAACAGTTTCTGTACGCTTTGATATATATAAATATGGCTT
>APH_1535
CTCCAAATCGAGATAAAAAACTAAGAACGTCTACTGGTTTCATAGTGTCCCTCTGTTCACCTTACATCCTGGCCCCACTGGATAAACGGATTTTAGTAACACGTATGAATGAATACATGTATGTCTCCAGAGGGCTACCATTGGATACAACAACTTTGTACTGCATTCCCCAAGCCATCTAGCGACAAATCACAAACTGATTGGCAGGGACGCAAGTTTTAGCATGCGGAAACCATTAATTAATGTAGAACTCTCGTTTCCATGAGAAACTTCGGTATCTTGAAATCAGAGTGCGGAGTGCCGCTGCAGGTATCTTCCTTCCTTCCTGCGCATAGCATTTCCAGTTTCTTTAATTCTCTGCCTGGCGCTTGTTTACAGATGGTTATGACATGACTCTTTGACTTGCTTGTATTTTCTTGGTCCCCTGGGCTGTTTTTATCACGTTCGACTCATTCGACGTCTGTTAATAACGAGCAACTAAGAAACACATCTGGATCGATACTAGTGTAAATTTTACTGCGTCCATGATGCAGCAAAAGAGGAAATCCAGAAAATCAAATCTGAAATGTATCTTTCTCTTTAATGAAGCCCGCTGCTCAGCCCTTTTTGGAGGTTTGAACATTAATTACGCGCCAAAAGTCTTAATGACATGAAGAGACGAAGCAGAAAAAGAAAAAATCGTTAACAGCAATTAAGTCACTTATTAATTACGTTATGATGAGAAATAAGCTTACGTTAATCTCGGCAGAAGCCGCTTCCAAAGTAATAAAATTAACCTAGGCATGGACCAATGTTGAAAGAAAGATCCTTTATTTATTTATTTTTCTTTTTTTTTTCTTCGCAACCCTCATCGTCTTCATAATGTTCAGTGTTGTCCAGAATCTTCTTGGACTGATAATGCAGGTACAGAAATGTAATTTCACGATGTATTTTTTCTT-AAACAGAATTCTGCCGATGGTACAGTACTCAGGCGAAAATGGCGTACGTCTCAAGACGAAACGTCCCGCTTCTCCTTCAAGGTTACCACTTATGAATTTACCATTAGCAGACTAACGAAGATGCAGTGCCCAAA---CTTAAGTCAATACACACACAAGAACAAAGAATTCTGTTAATAAGTTCTAACAGAAGCTTTATTTACGGTTGACACACCTTTCACGCGTTTCGACGGACAGCACCTCCGTCTGGAGTCACAGGTAGGACGGTTTTCTTCACATGATACTGGGGATTCAGCTTTGTCCAACGCTCCCAGTTTCCAGGTCAAATCTTCGATTATTTTATTTTCTAATACGCACTCCACATTTATGGACAAAACAGTTTCTGTACGCTTTGATATATATAAATATGGCTT
>APH_1602
-------------------------AACGTCTACTGGTTTCATAGTGTCCCTGTGTTCACCTTACATCCTGGCCCCACTGGATAAACGGATTTTAGTAACACGTATGAATGAATACATGTATGTCTCTTGAGGGCTACCATTGGATACAACAAATTTGTACTGCATTCCCCAAGCCATCTAGCGACAAATCACAAACTGATTGGCAGGGACGCAAGTTTTAGCATGCGGAAACCATTAATTAATGCAGAACTCTCGTTTCCATGAGAAACTTCGGTATCTTGAAATCAGAGTGCGGAGTGCCGCTGCAGGTATCTTCCTTCCTTCCTGCGCATAGCATTTCCAGTTTCTTTAATTCTCTGCCTGGCGCTTGTTTACAGATGGTTATGACATGACTCTTTGACTTGCTTGTATTTTCTTGGTCCCCTGGGCTGTTTTTATCACGTTCGACTCATTCGACGTCTGTTAATAACGAGCAACTAAGAAACACATCTGGATCGATACTAGTGTAAATTTTACTGCGTCCATGATGCAGCAAAAGAGGAAATCCAGAAAATCAAATCTGAAATGTATCTTTCTCTTTAATGAAGCCCGCTGCTCAGCCCTTTTTGGAGGTTTGAACATTAATTACGCGCCAAAAGTCTTAATGACATGAAGAGACGAAGCAGAAAAAGAAAAAATCGTTAACAGCAATTAAGTCACTTATTAATTACGTTATGATGAGAAATAAGCTTACGTTAATCTCGGCAGAAGCCGCTTCCAAAGTAATAAAATTAACCTAGGCATGGACCAATGTTGAAAGAAAGATCCTTTATTTATTTATTTTTCTTTTTTTTTTCTTCGCAACCCTCATCGTCTTCATAATGTTCAGTGTTGTCCAGAATCTTCTTGGACTGATAATGCAGGTACAGAAATGTAATTTCACGATGTATTTTTTCTTAAAACAGAATTCTGCCGATGGTACAGTACTCAGGCGAAAATGGCGTACGTCTCAAGACGAAACGTCCCGCTTCTCATTCAAGGTTACCACTTATGAATTTACCATTAGCAGACTAACGAAGATGCAGCGCCCAAACTCCTTAAGTCAATACACACAAAAGAACAAAGAATTCTGTTAACAAGTTCTAACAGAAGCTTTATTTACTGTTGACACACCTTTCACGCGTTTCGACGGACAGCACCTCCGTCTGGAGTCACAGGTAGGACGGTTTTCTTCACATGATACTGGGGATTCAGCTTTGTCCAACGCTCCCAGTTTCCAGGTC-----------------------------------------------------------------------------------------
>APH_3177
CTCCAAATCGAGATAAAAAACTAAGAACGTCTACTGGTTTCATAGTGTCCCTGTGTTCACCTTACATCCTGGCCCCACTGGATAAACGGATTTTAGTAACACGTATGAATGAATACATGTATGTCTCTTGAGGGCTACCATTGGATACAACAAATTTGTACTGCATTCCCCAAGCCATCTAGCGACAAATCACAAACTGATTGGCAGGGACGCAAGTTTTAGCATGCGGAAACCATTAATTAATGTAGAACTCTCGTTTCCATGAGAAACTTCGGTATCTTGAAATCAGAGTGCGGAGTGCCGCTGCAGGTATCTTCCTTCCTTCCTGCGCATAGCATTTCCAGTTTCTTTTATTCTCTGCCTGGCGCTTGTTTACAGATGGTTATGACATGACTCTTTGACTTGCTTGTATTTTCTTGGTCCCCTGGGCTGTTTTTATCACGTTCGACTCATTCGACGTCTGTTAATAACGAGCAACTAAGAAACACATCTGGATCGATACTAGTGTAAATTTTACTGCGTCCATGATGCAGCAAAAGAGGAAATCCAGAAAATCAAATCTGAAATGTATCTTTCTCTTTAATGAAGCCCGCTGCTCAGCCCTTTTTGGAGGTTTGAACATTAATTACGCGCCAAAAGTCTTAATGACATGAAGAGACGAAGCAGAAAAAGAAAAAATCGTTAACAGCAATTAAGTCACTTATTAATTACGTTATGATGAGAAATAAGCTTACGTTAATCTCGGCAGAAGCCGCTTCCAAAGTAATAAAATTAACCTAGGCATGGACCAATGTTGAAAGAAAGATCCTTTATTTATTTATTTTTCTTTTTTTTTTCTTCGCAACCCTCATCGTCTTCATAATGTTCAGTGTTGTCCAGAATCTTCTTGGACTGATAATGCAGGTACAGAAATGTAATTTCACGATGTATTTTTTCTTAAAACAGAATTCTGCCGATGGTACAGTACTCAGGCGAAAATGGCGTACGTCTCAAGACGAAACGTCCCGCTTCTCATTCAAGGTTACCACTTATGAATTTACCATTAGCAGACTAACGAAGATGCAGCGCCCAAACTCCTTAAGTCAATACACACACAAGAACAAAGAATTCTGTTCATAAGTTCTAACAGAAGCTTTATTTACGGTTGACACACCTTCCACGCGTTTCGACGGACAGCACCTCCGTCTGGAGTCACAGGTAGGACGGTTTTCTTCACATGATACTGGGGATTCAGCTTTGTCCAATGCTCCCAGTTTCCAGGTCAAATCTTCGATTATTTTATTTTCTAATACGCACTCCACATTTATGGACAAAACAGTTTCTGTACGCTTTGATATATATAAATATGGCTT
>APH_3188
CTCCAAATCGAGATAAAAAACTAAGAACGTCTACTGGTTTCATAGTGTCCCTCTGTTCACCTTACATAATGGCCCCACTGGATAAACGGATTTTAGTAACACGTATGAATGAATACATGTATGTCTCTTGAGGGCTACCATTGGATACAACAAATTTGTACTGCATTCCCCAAGCCATCTAGCGACAAATCACAAACTGATTGCCAGGGACGCAAGTTTTAGCATGCGGAAACCATTAATTAATGTAGAACTCTCGTTTCCACGAGAAACTTCGGTATCTTGAAATCAGAGTGCGGAGTGCCGCTGCAGGTATCTTCCTTCCTTCCTGCGCATAGCATTTCCAGTTTCTTTAATTCTCTGCCTGACGCTTGTTTACAGATGGTTATGACATGACTCTTTGACTTGCTTGTATTTTCTTGGTCCCCTGGGCTGTTTTTATCACGTTCGACTCATTCGACGTCTGTTAATAACGAGCAACTAAGAAACACATCTGGATCGATACTAGTGTAAATTTTACTGCGTCCATGATGCAGCAAAAGAGGAAATCCAGAAAATCAAATCTGAAATGTATCTTTCTCTTTAATGAAGCCCGCTGCTCAGCCCTTTTTGGAGGTTTGAACATTAATTACGCGCCAAAAGTCTTAATGACATGAAGAGACGAAGCAGAAAAAGAAAAAATCGTTAACAGCAATTAAGTCACTTATTAATTACGTTATGATGAGAAATAAGCTTACGTTAATCTCGGCAGAAGCCGCTTCCAAAGTAATAAAATTAACCTAGGCATGGACCAATGTTGAAAGAAAGATCCTTTATTTATTTATTTTTCTTTTTTTTTTCTTCGCAACCCTCATCGTCTTCATAATGTTCTGTGTTGTCCAGAATCTTCTTGGACTGATAATGCAGGTACAGAAATGTAATTTCACGATCTATTTTTTCTT-AAACAGAATTCTGCCGATGGTACAGTACTCAGGCGAAAATGGCGTACGTCTCAAGACGAAACGTCCCGCTTCTCCTTCAAGGTTACCACTTATGAATTTACCATTAGCAGACTAACGAAGAGGCAGCGCCCAAACTCCTTAAGTCAATACACACACAAGAACAAAGAATTCTGTTAATAAGTTCTAACAGAAGCTTTATTTACGGTTGACACACCTTTCACGCCTTTCGACGGACAGCACCTCCGTCTGGAGTCACAGGTAGGACGGTTTTCTTCACATGATACTGGGGATTCAGCTTTGTCCAACGCTCCCAGTTTCCAGGTCAAATCTTCGATTATTTTATTTTCTAATACGCACTCCACATT------------------------------------------------
>APH_4005
CTCCAAATCGAGATAAAAAACTAAGAACGTCTACTGGTTTCATAGTGTCCCTCTGTTCACCTTACATAATGGCCCCACTGGATAAACGGATTTTAGTAACACGTATGAATGAATACATGTATGTCTCTTGAGGGCTACCATTAGATACAACAAATTTGTACTGCATTCCCCAAGCCATCTAGCGACAAATCACAAACTGATTGGCAGGGACGCAAGTTTTAGCATGCGGAAACCATTAATTAATGTAGAACTCTCGTTTCCATGAGAAACTTCGGTATCTTGAAATCAGAGTGCGGAGTGCCGCTGCAGGTATCTTCCTTCCTTCCTGCGCATAGCATTTCCAGTTTCTTTAATTCTCTGCCTGGCGCTTGTTTACAGATGGTTATGACATGACTCTTTGACTTGCTTGTATTTTCTTGGTCCCCTGGGCTGTTTTTATCACGTTCGACTCATTCGACGTCTGTTAATAACGAGCAACTAAGAAACACATCTGGATCGATACTAGTGTAAATTTTACTGCGTCCATGATGCAGCAAAAGAGGAAATCCAGAAAATCAAATCTGAAATGTATCTTTCTCTTTAATGAAGCCCGCTGCTCAGCCCTTTTTGGAGGTTTGAACATTAATTACGCGCCAAAAGTCTTAATGACATGAAGAGACGAAGCAGAAAAAGAAAAAATCGTTAACAGCAATTAAGTCACTTATTAATTACGTTATGATGAGAAATAAGCTTACGTTAATCTCGGCAGAAGCCGCTTCCAAAGTAATAAAATTAACCTAGGCATGGACCAATGTTGAAAGAAAGATCCTTTATTTATTTATTTTTCTTTTTTTTTTCTTCGCAACCCTCATCGTCTTCATAATGTTCAGTGTTGTCCAGAATCTTCTTGGACTGATAATGCAGGTACAGAAATGTAATTTCACGATGTATTTTTTCTTAAAACAGAATTCTGCCGATGGTACAGTACTCAGGCGAAAATGGCGTACGTCTCAAGACGAAACGTCCCGCTTCTCATTCAAGGTTACCACTTATGAATTTACCATTAGCAGACTAACGAAGATGCAGTGCCCAAA---CTTAAGTCAATACACACACAAGAACAAAGAATTCTGTTAATAAGTTCTAACAGAAGCTTTATTTACGGTTGACACACCTTTCACGCGTTTCGACGGACAGCACCTCCGTCTGGAGTCACAGGTAGGACGGTTTTCTTCACATGATACTGGGGATTCAGCTTTGTCCAATGCTCCCAGTTTCCAGGTCAAATCTTCGATTATTTTATTTTCTA----------------------------------------------------------------
>APH_4024
CTCCAAATCGAGATAAAAAACTAAGAACGTCTACTGGTTTCATAGTGTCCCTCTGTTCACCTTACATCCTGGCCCCACTGGATAAACGGATTTTAGTAACACGTATGAATGAATACATGTATGTCTCTTGAGGGCTACCATTGGATACAACAAATTTGTACTGCATTCCCCAAGCCATCTAGCGACAAATCACAAACTGATTGGCAGGGACGCAAGTTTTAGCATGCGGAAATCATTAATTAATGTAGAACTCTCGTTTCCATGAGAAACTTCGGTATCTTGAAATCAGAGTGCGGAGTGCCGCTGCAGGTATCTTCCTTCCTTCCTGCGCATAGCATTTCCAGTTTCTTTAATTCTCTGCCTGGCGCTTGTTTACAGATGGTTATGACATGACTCTTTGACTTGCTTGTATTTTCTTGGTCCCCTGGGCTGTTTTTATCACGTTCGACTCATTCGACGTCTGTTAATAACGAGCAACTAAGAAACACATCTGGATCGATACTAGTGTAAATTTTACTGCGTCCATGATGTAGCAAAAGAGGAAATCCAGAAAATCAAATCTGAAATGTATCTTTCTCTTTAATGAAGCCCGCTGCTCAGCCCTTTTTGGAGGTTTGAACATTAATTACGCGCCAAAAGTCTTAATGACATGAAGAGACGAAGCAGAAAAAGAAAAAATCGTTAACAGCAATTAAGTCACTTATTAATTACGTTATGATGAGAAATAAGCTTACGTTAATCTCGGCAGAAGCCGCTTCCAAAGTAATAAAATTAACCTAGGCATGGACCAATGTTGAAAGAAAGATCCTTTATTTATTTATTTTTCTTTTTTTTTTCTTCGCAACCCTCATCGTCTTCATAATGTTCAGTGTTGTCCAGAATCTTCTTGGACTGATAATGCAGGTACAGAAATGTAATTTCACGATGTATTTTTTCTTAAAACAGAATTCTGCCGATGGTACAGTACTCAGGCGAAAATGGCGTACGTCTCAAGACGAAACGTCCCGCTTCTCCTTCAAGGTTACCACTTATGAATTTACCATTAGCAGACTAACGAAGATGCAGTGCCCAAA---CTTAAGTCAATACACACACAAGAACAAAGAATTCTGTTAATAAGTTCTAACAGAAGCTTTATTTACGGTTGACACACCTTTCACGCGTTTCGACGGACAGCACCTCCGTCTGGAGTCACAGGTAGGACGGTTTTCTTCACATGATACTGGGGATTCAGCTTTGTCCAACGCTCCCAGTTTCCAGGTCAAATCTTCGATTATTTTATTTTCTAATACGCACTCCACATTTATGGACAAAACAGTTTCTGTACGCTTTGATATATATAAATATGGCTT
>APH_4029
-----------------------------------------------------------------------------------------------------------AATGAATACATGTATGTCTCTTGAGGGCTACCATTGGATACAACAACTTTGTACTGCATTCCCCAAGCCATCTAGCGACAAATCACAAACTGATTGGCAGGGACGCAAGTTTTAGCATGCGGAAACCATTAATTAATGTAGAACTCTCGTTTCCATGAGAAACTTCGGTATCTTGAAATCAGAGTGCGGAGTGCCGCTGCAGGTATGTTCCTTCCTTCCTGCGCATAGCATTTCCAGTTTCTTTAATTCTCTGCCTGGCGCTTGTTTACAGATGGTTATGACATGACTCTTTGACTTGCTTGTATTTTCTTGGTCCCCTGGGCTGTTTTTATCACGTTCGACTCATTCGACGTCTGTTAATAACGAGCAACTAAGAAACACATCTGGATCGATACTAGTGTAAATTTTACTGCGTCCATGATGCAGCAAAAGAGGAAATCCAGAAAATCAAATCTGAAATGTATCTTTCTCTTTAATGAAGCCCGCTGCTCAGCCCTTTTTGGAGGTTTGAACATTAATTACGCGCCAAAAGTCTTAATGACATGAAGAGACGAAGCAGAAAAAGAAAAAATCGTTAACAGCAATTAAGTCACTTATTAATTACGTTATGATGAGAAATAAGCTTACGTTAATCTCGGCAGAAGCCGCTTCCAAAGTAATAAAATTAACCTAGGCATGGACCAATGTTGAAAGAAAGATCCTTTATTTATTTATTTTTCTTTTTTTTTTCTTCCCAACCCTCATCGTCTTCATAATGTTCAGTGTTGTCCAGAATCTTCTTGGACTGATAATGCAGGTACAGAAATGTAATTTCACGATGTATTTTTTCTTAAAACAGAATTCTGCCGATGGTACAGTACTCAGGCGAAAATGGCGTACGTCTCAAGACGAAACGTCCCGCTTCTCCTTCAAGGTTACCACTTATGAATTTACCATTAGCAGACTAACGAAGATGCAGTGCCCAAA---CTTAAGTCAATACACACACAAGAACAAAGAATTCTGTTAATAAGTTCTAACAGAAGCTTTATTTACGGTTGACACACCTTTCACGCGTTTCGACGGACAGCACCTCCGTCTGGAGTCACAGGTAGGACGGTTTTCTTCA-----------------------------------------------------------------------------------------------------------------------------------------
>APH_5001
CTCCAAATCGAGATAAAAAACTAAGAACGTCTACTGGTTTCATAGTGTCCCTTTGTTCACCTTACATCCTGGCCCCACTGGATAAACGGATTTTAGTAACACGTATGAATGAATACATGTATGTCTCTTGAGGGCTACCATTGGATACAACAACTTTGTACTGCATTCCCCAAGCCATCTAGCGACAAATCACAAACTGATTGGCAGGGACGCAAGTTTTAGCATGCGGAAACCATTAATTAATGTAGAACTCTCGTTTCCATGAGAAACTTCGGTATCTTGAAATCAGAGTGCGGAGTGCCGCTGCAGGTATCTTCCTTCCTTCCTGCGCATAGCATTTCCAGTTTCTTTAATTCTCTGCCTGGCGCTTGTTTACAGATGGTTATGACATGACTCTTTGACTTGCTTGTATTTTCTTGGTCCCCTGGGCTGTTTTTATCACGTTCGACTCATTCGACGTCTGTTAATAACGAGCAACTAAGAAACACATCTGGATCGATACTAGTGTAAATTTTACTGCGTCCATGATGCAGCAAAAGAGGAAATCCAGAAAATCAAATCTGAAATGTATCTTTCTCTTTAATGAAGCCCGCTGCTCAGCCCTTTTTGGAGGTTTGAACATTAATTACGCGCCAAAAGTCTTAATGACATGAAGAGACGAAGCAGAAAAAGAAAAAATCGTTAACAGCAATTAAGTCACTTATTAATTACGTTATGATGAGAAATAAGCTTACGTTAATCTCGGCAGAAGCCGCTTCCAAAGTAATAAAATTAACCTAGGCATGGACCAATGTTGAAAGAAAGATCCTTTATTTATTTATTTTTCTTTTTTTTTTCTTCGCAACCCTCATCGTCTTCATAATGTTCAGTGTTGTCCAGAATCTTCTTGGACTGATAATGCAGGTACAGAAATGTAATTTCACGATGTATTTTTTCTTAAAACAGAATTCTGCCGATGGTACAGTACTCAGGCGAAAATGGCGTACGTCTCAAGACGAAACGTCCCGCTTCTCATTCAAGGTTACCACTTATGAATTTACCATTAGCAGACTAACGAAGATGCAGCGCCCAAA---CTTAAGTCAATACACACACAAGAACAAAGAATTCTGTTCATAAGTTCTAACAGAAACTTTATTTACGGTTGACACACCTTCCACGCGTTTCGACGGACAGCACCTCCGTCTGGAGTCACAGGTAGGACGGTTTTCTTCACATGATACTGGGGATTCAGCTTTGTCCAATGCTCCCAGTTTCCAGGTCAAATCTTCGATTATTTTATTTTCTAATACGCACTCCACATTTATGGACAAAACAGTTTCTGTACGCTTTG-------------------
>APH_5003
CTCCAAATCGAGATAAAAAACTAAGAACGTCTACTGGTTTCATAGTGTCCCTCTGTTCACCTTACATAATGGCCCCACTGGATAAACGGATTTTAGTAACACGTATGAATGAATACATGTATGTCTCTTGAGGGCTACCATTAGATACAACAAATTTGTACTGCATTCCCCAAGCCATCTAGCGACAAATCACAAACTGATTGGCAGGGACGCAAGTTTTAGCATGCGGAAACCATTAATTAATGTAGAACTCTCGTTTCCATGAGAAACTTCGGTATCTTGAAATCAGAGTGCGGAGTGCCGCTGCAGGTATCTTCCTTCCTTCCTGCGCATAGCATTTCCAGTTTCTTTAATTCTCTGCCTGGCGCTTGTTTACAGATGGTTATGACATGACTCTTTGACTTGCTTGTATTTTCTTGGTCCCCTGGGCTGTTTTTATCACGTTCGACTCATTCGACGTCTGTTAATAACGAGCAACTAAGAAACACATCTGGATCGATACTAGTGTAAATTTTACTGCGTCCATGATGCAGCAAAAGAGGAAATCCAGAAAATCAAATCTGAAATGTATCTTTCTCTTTAATGAAGCCCGCTGCTCAGCCCTTTTTGGAGGTTTGAACATTAATTACGCGCCAAAAGTCTTAATGACATGAAGAGACGAAGCAGAAAAAGAAAAAATCGTTAACAGCAATTAAGTCACTTATTAATTACGTTATGATGAGAAATAAGCTTACGTTAATCTCGGCAGAAGCCGCTTCCAAAGTAATAAAATTAACCTAGGCATGGACCAATGTTGAAAGAAAGATCCTTTATTTATTTATTTTTCTTTTTTTTTTCTTCGCAACCCTCATCGTCTTCATAATGTTCAGTGTTGTCCAGAATCTTCTTGGACTGATAATGCAGGTACAGAAATGTAATTTCACGATGTATTTTTTCTTAAAACAGAATTCTGCCGATGGTACAGTACTCAGGCGAAAATGGCGTACGTCTCAAGACGAAACGTCCCGCTTCTCATTCAAGGTTACCACTTATGAATTTACCATTAGCAGACTAACGAAGATGCAGCGCCCAAACTCCTTAAGTCAATACACACACAAGAACAAAGAATTCTGTTCATAAGTTCTAACAGAAACTTTATTTACGGTTGACACACCTTCCACGCGTTTCGACGGACAGCACCTCCGTCTGGAGTCACAGGTAGGACGGTTTTCTTCACATGATACTGGGGATTCAGCTTTGTACAATGCTCCCAGTGTCCAGGTCAAATCTTCGATTATTTTATTTTCTAATACGCACTCCACATTTATGGACAAAACAGTTTCTGTACGCTTTGATATATATAAATATGGCTT
>APH_5079
-----------------------------------------------------------------ATCCTGGCCCCACTGGATAAACGGATTTTAGTAACACGTATGAATGAATACATGTATGTCTCTTGAGGGCTACCATTGGATACAACAAATTTGTACTGCATTCCCCAAGCCATCTAGCGACAAATCACAAACTGATTGGCAGGGACGCAAGTTTTAGCATGCGGAAACCATTAATTAATGTAGAACTCTCGTTTCCATGAGAAACTTCGGTATCTTGAAATCAGAGTGCGGAGTGCCGCTGCAGGTATCTTCCTTCCTTCCTGCGCATAGCATTTCCAGTTTCTTTAATTCTCTGCCTGGCGCTTGTTTACAGATGGTTATGACATGACTCTTTGACTTGCTTGTATTTTCTTGGTCCCCTGGGCTGTTTTTATCACGTTCGACTCATTCGACGTCTGTTAATAACGAGCAACTAAGAAACACATCTGGATCGATACTAGTGTAAATTTTACTGCGTCCATGATGCAGCAAAAGAGGAAATCCAGAAAATCAAATCTGAAATGTATCTTTCTCTTTAATGAAGCCCGCTGCTCAGCCCTTTTTGGAGGTTTGAACATTAATTACGCGCCAAAAGTCTTAATGACATGAAGAGACGAAGCAGAAAAAGAAAAAATCGTTAACAGCAATTAAGTCACTTATTAATTACGTTATGATGAGAAATAAGCTTACGTTAATCTCGGCAGAAGCCGCTTCCAAAGTAATAAAATTAACCTAGGCATGGACCAATGTTGAAAGAAAGATCCTTTATTTATTTATTTTTCTTTTTTTTTTCTTCGCAACCCTCATCGTCTTCATAATGTTCAGTGTTGTCCAGAATCTTCTTGGACTGATAATGCAGGTACAGAAATGTAATTTCACGATGTATTTTTTCTTAAAACAGAATTCTGCCGATGGTACAGTACTCAGGCGAAAATGGCGTACGTCTCAAGACGAAACGTCCCGCTTCTCATTCAAGGTTACCACTTATGAATTTACCATTAGCAGACTAACGAAGATGCAGTGCCCAAA---CTTAAGTCAATACACACACAAGAACAAAGAATTCTGTTAATAAGTTCTAACAGAAGCTTTATTTACGGTTGACACACCTTCCACGCGTTTCGACGGACAGCACCTCCGTCTGGAGTCACAGGTAGGACGGTTTTCTTCACATGATACTGGGGATTCAGCTTTGTCCAATGCTCCCAGTTTCCAGGTCAAATCTTCGATTATTTTATTTTCTAATACGCACTCCACATTTATGGACAAAACAGTTTCTGTACGCTTTGATATATATAAATATGGCTT
>APH_1438
-----------------------------------------------------------------------------------------------------------------------------------------------------------------------------------------------------------------------------------------------------------------------------------------------------------------------------------------------------------------------------------------------------------------------------------------------------------------------------------------------------------------------------------------------------------------TCCAGAAAATCAAATCTGAAATGTATCTTTCTCTTTAATGAAGCCCGCTGCTCAGCCCTTTTTGGAGGTTTGAACATTAATTACGCGCCAAAAGTCTTAATGACATGAAGAGACGAAGCAGAAAAAGAAAAAATCGTTAACAGCAATTAAGTCACTTATTAATTACGTTATGATGAGAAATAAGCTTACGTTAATCTCGGCAGAAGCCGCTTCCAAAGTAATAAAATTAACCTAGGCATGGACCAATGTTGAAAGAAAGATCCTTTATTTATTTATTTTTCTTTTTTTT--------------------------------------------------------------------------------------------------------------------------------------------------------------------------------------------------------------------------------------------------------------------------------------------------------------------------------------------------------------------------------------------------------------------------------------------------------------------------------------------------------------------------------------
>APH_4021
-------------------ACTAAGAACGTCTACTGGTTTCATAGTGTCCCTGTGTTCACCTTACATCCTGGCCCCACTGGATAAACGGATTTTAGTAACACGTATGAATGAATACATGTATGTCTCTTGAGGGCTACCATTGGATACAACAAATTTGTACTGCATTCCCCAAGCCATCTAGCGACAAATCACAAACTGATTGGCAGGGACGCAAGTTTTAGCATGCGGAAACCATTAATTAATGTAGAACTCTCGTTTCCATGAGAAACTTCGGTATCTTGAAATCAGAGTGCGGAGTGCCGCTGCAGGTATCTTCCTTCCTTCCTGCGCATAGCATTTCCAGTTTCTTTAATTCTCTGCCTGGCGCTTGTTTACAGATGGTTATGACATGACTCTTTGACTTGCTTGTATTTTCTTGGTCCCCTGGGCTGTTTTTATCACGTTCGACTCATTCGACGTCTGTTAATAACGAGCAACTAAGAAACACATCTGGATCGATACTAGTGTAAATTTTACTGCGTCCATGATGCAGCAAAAGAGGAAATCCAGAAAATCAAATCTGAAATGTATCTTTCTCTTTAATGAAGCCCGCTGCTCAGCCCTTTTTGGAGGTTTGAACATTAATTACGCGCCAAAAGTCTTAATGACATGAAGAGACGAAGCAGAAAAAGAAAAAATCGTTAACAGCAATTAAGTCACTTATTAATTACGTTATGATGAGAAATAAGCTTACGTTAATCTCGGCAGAAGCCGCTTCCAAAGTAATAAAATTAACCTAGGCATGGACCAATGTTGAAAGAAAGATCCTTTATTTATTTATTTTTCTTTTTTTTTTCTTCGCAACCCTCATCGTCTTCATAATGTTCAGTGTTGTCCAGAATCTTCTTGGACTGATAATGCAGGTACAGAAATGTAATTTCACGATGTATTTTTTCTTAAAACAGAATTCTGCCGATGGTACAGTACTCAGGCGAAAATGGCGTACGTCTCAAGACGAAACGTCCCGCTTCTCATTCAAGGTTACCACTTATGAATTTACCATTAGCAGACTAACGAAGATGCAGCGCCCAAACTCCTTAAGTCAATACACACACAAGAACAAAGAATTCTGTTCATAAGTTCTAACAGAAGCTTTATTTACGGTTGACACACCTTTCACGAGTTTCGACGGACAGCACCTCCGTCTGGAGTCACAGGTAGGACGGTTTTCTTCACATGATACTGGGGATTCAGCTTTGTCCAACGCTCCCAGTTTCCAGGTCAAATCTTCGATTATTTTATTTTCTAATACGCACTCCACATTTATGGACAAAACAGTTTCTGTACGCTTTGATATATATAAATATGGCTT
>APH_3191
----------------------AAGAACGTCTACTGGTTTCATAGTGTCCCTGTGTTCACCTTACATCCTGGCCCCACTGGATAAACGGATTTTAGTAACACGTATGAATGAATACATGTATGTCTCTTGAGGGCTACCATTGGATACAACAAATTTGTACTGCATTCCCCAAGCCATCTAGCGACAAATCACAAACTGATTGGCAGGGACGCAAGTTTTAGCATGCGGAAACCATTAATTAATGTAGAACTCTCGTTTCCATGAGAAACTTCGGTATCTTGAAATCAGAGTGCGGAGTGCCGCTGCAGGTATCTTCCTTCCTTCCTGCGCATAGCATTTCCAGTTTCTTTAATTCTCTGCCTGGCGCTTGTTTACAGATGGTTATGACATGACTCTTTGACTTGCTTGTATTTTCTTGGTCCCCTGGGCTGTTTTTATCACGTTCGACTCATTCGACGTCTGTTAATAACGAGCAACTAAGAAACACATCTGGATCGATACTAGTGTAAATTTTACTGCGTCCATGATGCAGCAAAAGAGGAAATCCAGAAAATCAAATCTGAAATGTATCTTTCTCTTTAATGAAGCCCGCTGCTCAGCCCTTTTTGGAGGTTTGAACATTAATTACGCGCCAAAAGTCTTAATGACATGAAGAGACGAAGCAGAAAAAGAAAAAATCGTTAACAGCAATTAAGTCACTTATTAATTACGTTATGATGAGAAATAAGCTTACGTTAATCTCGGCAGAAGCCGCTTCCAAAGTAATAAAATTAACCTAGGCATGGACCAATGTTGAAAGAAAGATCCTTTATTTATTTATTTTTCTTTTTTTTTTCTTCGCAACCCTCATCGTCTTCATAATGTTCAGTGTTGTCCAGAATCTTCTTGGACTGATAATGCAGGTACAGAAATGTAATTTCACGATGTATTTTTTCTTAAAACAGAATTCTGCCGATGGTACAGTACTCAGGCGAAAATGGCGTACGTCTCAAGACGAAACGTCCCGCTTCTCATTCAAGGTTACCACTTATGAATTTACCATTAGCAGACTAACGAAGATGCAGCGCCCAAACTCCTTAAGTCAATACACACACAAGAACAAAGAATTCTGTTCATAAGTTCTAACAGAAGCTTTATTTACGGTTGACACACCTTTCACGAGTTTCGACGGACAGCACCTCCGTCTGGAGTCACAGGTAGGACGGTTTTCTTCACATGATACTGGGGATTCAGCTTTGTCCAACGCTCCCAGTTTCCAGGTCAAATCTTCGATTATTTTATTTTCTAATAC------------------------------------------------------------
