# Supplementary material for: ﻿Discovery of a new tarantula species from the Madrean Sky Islands and the first documented instance of syntopy between two montane endemics (Araneae, Theraphosidae, Aphonopelma): a case of prior mistaken identity
Source: Zookeys. 2024 Aug 16;1210:61–98. doi: 10.3897/zookeys.1210.125318 (PMC11344175; doi:10.3897/zookeys.1210.125318)
Supplement: Supplementary material 8 — Phylogenomics files [file zookeys-1210-061_article-125318__-s008.zip › Suppl8/individual_UCE_loci/sl_realigned_uce_2001293.fas]

>APH_0185
--------------------ATTTTTCTGCGGTCCCTTCAGCTTCAAATTACTCAAGTTTTACTTTACTGTATTTTCTTCGGTAATCGCCTGCGTTTAAAAATGACGAGGTAAAACGTACCTTTACAGAATAATGACGAGGTAAAACGTACCTTTACAGAGTTATGACGAGGTAAAACATACCTTTACAGAGTATGCTAATGCCAGTGTTACTGCGAGAGGTAAACCCTCTGGAACAGCTACGACTAGCACCGTGACTCCGATAATGAGGAACTTGACCAAGTGTTGCGTGTGTTCTGCTTTCCACGTCTCTCCTTTCACGACAAATGTTGTGATGGCGAACCGAACTATGAGAATGATCACTGTGAACACAGCTATCGTGGAGCCTGTGAAAAAAAAGGAAAAGAGAATTCAGAGGGGTAATTACACAATTACCTGAAAACTTCATACTACACAATTACCTGTAAACATCCATACTTAATACGACGTGAAATAATGTCGTATAAATCATACATGAACAGGTTAACTGCCCTCAAGGGGACTAATTTTAAGCCGTAATACAAAATCAGAAATTAACAATAATTCCGTTAGATGGCGTTACTGCCAAAAGTAAGCACAATAATTATGCTTTTGACGACTTACTTATCTGTCAAATACAGCATTACTCAAGAATCCTGGTACTGGACCAAACAGCTGCCCAAAGCATAATTAGTGTGCTTACTTTTGCCAGTAACGCCATCTAACGGAATTACTGTTAATTTCTGATTTTGTATTATGGTGGAAAATTCGTCCCTTTAAGGGCAGTTAGCCTGGTCATGAAATATCAGGTAACTGATTGTTCATTTTCAGAGCGGTGATGAAAACGTTGCATCTATGTATGTGAAAAAACAACCACTATTTTGTGGTAAAAAATCTGGCCAAAAGTTACTGATTTGCTTATCGGCCAAA
>APH_3188
GAAATATGTAACTTTAAAAAATTTTTCTGCGGTCCCTTCAGCTTCAAATTACTCAAGTTTTACTTTACTGTATTTTCTTCGGTAATCGCCTGCGTTTAAAAATGACGAGGTAAAACGTACCTTTACAGAATAATGACGAGGTAAAACGTACCTTTACAGAGTTATGACGAGGTAAAACATACCTTTACAGAGTATGCTAATGCCAGTGTTACTGCGAGAGGTAAACCCTCTGGAACAGCTACGACTAGCACCGTGACTCCGATAATGAGGAACTTGACCAAGTGTTGCGTGTGTTCTGCTTTCCACGTCTCTCCTTTCACGACAAATGTTGTGATGGCGAACCGAACTATGAGAATGATCACTGTGAACACAGCTATCGTGGAGCCTGTGAAAAAAAAGGAAAAGAGAATTCAGAGGGGTAATTACACAATTACCTGAAAACTTCATACTACACAATTACCTGTAAACATCCATACTTAATACGACGTGAAATAATGTCGTATAAATCATACATGAACAGGTTAACTGCCCTCAAGGGGACTAATTTTAAGCCGTAATACAAAATCAGAAATTAACAATAATTCCGTTAGATGGCGTTACTGCCAAAAGTAAGCACAATAATTATGCTTTTGACGACTTACTTATCTGTCAAATACAGCATTACTCAAGAATCCTGGTACTGGACCAAACAGCTGCCCAAAGCATAATTAGTGTGCTTACTTTTGCCAGTAACGCCATCTAACGGAATTACTGTTAATTTCTGATTTTGTATTATGGTGGAAAATTCGTCCCTTTAAGGGCAGTTAGCCTGGTCATGAAATATCAGGTAACTGATTGTTCATTTTCAGAGCGGTGATGAAAACGTTGCATCTATGTATGTGAAAAAACAACCACTATTTTGTGGTAAAAAAT-----------------------------------
>APH_1357
----------------------------------------------------------------------------------------------------------------------------------------------------------------------------------------------------------------------CTAGAGGTAAACCCTCTGGAACAGCTACGACTAGCACCGTGACTCCGATAATGAGGAACTTGACCAAGTGTTGCGTGTGTTCTGCTTTCCACGTCTCTCCTTTCACGACAAATGTTGTGATGGCGAACCGAACTATGAGAATGATCACTGTGAACACAGCTATCGTGGAGCCTGTGAAAAAAAAGGAAAAGAGAATTCAGAGGGGTAATTAC-----------------------------------------------------------------------------------------------------------------------------------------------------------------------------------------------------------------------------------------------------------------------------------------------------------------------------------------------------------------------------------------------------------------------------------------------------------------------------------------------------------------------------------------
>APH_3177
GAAATATGTAACTTTAAAAAATTTTTCTGCGGTCCCTTCAGTTTCAAATTACTCAAGTTTTACTTTACTGTATTTCATTCGGTAATCGTCTGCGTTTAAAAATGACGAGGTAAAACGTACCTTTACAGAATAATGACGAGGTAAAACATACCTTTACAGAGTAATGACGAGGTAAAACATACCTTTACAGAGTATGCTAATGCCAGTGTTACTGCGAGAGGTAAACCCTCTGGAACAGCTACGACTAGCACCGTGACTCCGATAATGAGGAACTTGACCAAGTGTTGCGTGTGTTCTGCTTTCCACGTCTCTCCTTTCACGACAAATGTTGTGATGGCGAACCGAACTATGAGAATGATCACTGTGAACACGGCTATCGTGGAGCCTGTGAAAAAAAAGGAAAAGAGAATTCAGAGGGGTAATTACACAATTACCTGAAAACTTCATACTACACAATTACCTGTAAACATCCATACTTAATACTACGTGAAATAATGTCGTATAAATCATACATGAACAGGTTAACTGCCCTTAAGGGGACTAATTTTGAGCCGTAATACAAAATCAAAAATTAACAATAATTCCGTTAGATGGCGTTACTGCCAAAAGTAAGCACAATAATTATGCTTTTGACGACTTACTTATCTGTCAAATACAGCATTACTCACGAATCCTGGTACTGGACCAAACAGCTGCCCAAAGCATAATTATTGTGCTTACTTTTGCCAGTAACGCCATCTAACGGAATTACTGTTAATTTCTGATTTTGTATTATGGTGGAAAATTCGTCTCTTTAAGGGCAGTTAACCTGGTTATGAAATATCAGGTAACTGATTGTTTATTTTCAGAGCGGTGATGAAAACGTTGCATCTATGTATGTGAAAAAACAACTACTATTTTGTGGTAAAAAATCTGGCCAAAAGTTACTGATCTGCTTATCGGCCAAA
>APH_3191
GTAAAACATACCTTTACAGAACCTTTCAGAGT--------------------------------------------------------------------AATGACGAGGTAAAACGTACCTTTACAGAGTAATGACGAGGTAAAACATACCTTTACAGAGTAATGACGAGGTAAAACATACCTTTACAGAGTATGCTAATGCCAGTGTTACTGCGAGAGGTAAACCCTCTGGAACAGCTACGACTAGCACCGTGACTCCGATAATGAGGAACTTGACCAAGTGTTGCGTGTGTTCTGCTTTCCACGTCTCTCCTTTCACGACAAATGTTGTGATGGCGAACCGAACTATGAGAATGATCACTGTGAACACAGCTATCGTGGAGCCTGTGAAAAAAAAGGAAAAGAGAATTCAGAGGGGTAATTACACAATTACCTGAAAACTTCATACTACACAATTACCTGTAAACATCCATACTTAATACTACGTGAAATAATGTCGTATAAATCATACATGAACAGGTTAACTGCCCTTAAGGGGACTAATTTTAAGCCGTAATACAAAATCAGAAATTAACAATAATTCCGTTAGATGGCGTTACTGCCAAAAGTAAGCACAATAATTATGCTTTTGACGACTTACTTATCTGTCAAATACAGCATTACTCACGAATCCTGGTACTGGACCAAACAGCTGCACAAAGCATAATTATTGTGCTTACTTTTGCCAGTAACGCCATCTAACGGAATTACTGTTAATTTCTGATTTTGTATTATGGTGGAAAATTCGTCCCTTTAAGGGCAGTTAACCTGGTTATGAAATACCAGGTAACTGATTGTT------------------------------------------------------------------------------------------------------------
>APH_0186
GAAATATGTAACTTTAAAAAATTTTTCTGCGGTCCCTTCAGCTTCAAATTACTCAAGTTTTACTTTACTGTATTTTCTTCGGTAATCGTCTGCGTTTAAAAATGACGAGGTAAAACGTACCTTTACAGAATAATGACGAGGCAAAACGTACCTTTACAGAGTAATGAAGAGGTAAAACATACCTTTACAGAGTATGCTAATGCCAGTGTTACTGCGAGAGGTAAACCCTCTGGAACAGCTACGACTAGCACCGTGACTCCGATAATGAGGAACTTGACCAAGTGTTGCGTGTGTTCTGCTTTCCACGTCTCTCCTTTCACGACAAATGTTGTGATGGCGAACCGAACTATGAGAATGATCACTGTGAACACAGCTATCGTGGAGCCTGTGAAAAAAAAGGAAAAGAGAATTCAGATTGGTAATTACACAATTACCTGAAAACTTCATACTACACAATTACCTGTAAACATCCATACTTAATACTACGTGAAATAATGTCGTATAAATCATACATGAACAGATTAACTCCCCTTAAAGGGACTAATTTTGAGCCGTAATACAAAATCAAAAATTAACAATAATTCCGTTAGATGGCGTTACTGCCAAAAGTAAGCACAATAATTATGCTTTTGACGACTTACTTATCTGTCAAATACAGCATTACTCACGAATCCTGGTACTGGACCAAACAGCTGCCCAAAGCATAATTATTGTGCTTACTTTTGCCAGTAACGCCATCTAACGGAATTACTGTTAATTTCTGATTTTGTATTATGGTGGAAAATTCGTCTCTTTAAGGGCAGTTAACCTGGTTATGAAATATCAGGTAACTGATTGTTTATTTTCAGAGCGGTGATGAAAACGTTGCATCTATGTATGTGAAAAAACAACCACTATTTTGTGGTAAAAAATCTAGCCAAAACTTACTGATTTGCTTATCCGCCAAA
>APH_0622
--------------------------------------------------------------------------------------------------------------------------------------------------------------------------GGTAAAACATACCTTTACAGAGTATGCTAATGCCAGTGTTACTGCGAGAGGTAAACCCTCTGGAACAGCTACGACTAGCACCGTGACTCCGATAATGAGGAACTTGACCAAGTGTTGCGTGTGTTCTGCTTTCCACGTCTCTCCTTTCACGACAAATGTTGTGATGGCGAACCGAACTATGAGAATGATCACTGTGAACACAGCTATCGTGGAGCCTGTGAAAAAAAAGGAAAAGAGAATTCAGAGGGGTAATTACACAATTACCTGAAAACTTCATACTACACAATTACCTGTAAACATCCATACTTAATACTACGTGAAATAATGTCGTACAAATCATACATGAACAGGTTAACTGCCCTTAAGGGGACTAATTTTAAGCCGTAATACAAAATCAGAAATTAACAATAATTCCGTTAGATGGCGTTACTGCCAAAAGTAAGCACAATAATTATGCTTTTGACGACTTACTTATCTGTCAAATACAGCATTACTCACGAATCCTGGTACTGGACCAAACAGCTGCCCAAAGCATAATTATTGTGCTTACTTTTGCCAGTAACGCCATCTAACGGAATTACTGTTAATTTCTGATTTTGTATTATGGTGGAAAATTCGTCT------------------------------------------------------------------------------------------------------------------------------------------------------------
>APH_0674
------------------------------------------------------------------------------------------------------------------------------------------------------------------------GAGGTAAAACATACCTTTACAGAGTATGCTAATGCCAGTGTTACTGCGAGAGGTAAACCCTCTGGAACAGCTACGACTAGCACCGTGACTCCGATAATGAGGAACTTGACCAAGTGTTGCGTGTGTTCTGCTTTCCACGTCTCTCCTTTCACGACAAATGTTGTGATGGCGAACCGAACTATGAGAATGATCACTGTGAACACAGCTATCGTGGAGCCTGTGAAAAAAAAGGAAAAGAGAATTCAGATGGGTAATTACACAATTACCTGAAAACTTCATACTATACAATTACCTGAAAACTTC--------ATACTACACA--------------------------------------------------------------------------------------------------------------------------------------------------------------------------------------------------------------------------------------------------------------------------------------------------------------------------------------------------------------------------------------------------------------------------------------------------------------------------
>APH_0723
-----------------------------------------------------------------------------------------------------------------------------------------------------------------TAATGACGAGGTAAAACATACCTTTACAGAGTATGCTAATGCCAGTGTTACTGCGAGAGGTAAACCCTCTGGAACAGCTACGACTAGCACCGTGACTCCGATAATGAGGAACTTGACCAAGTGTTGCGTGTGTTCTGCTTTCCACGTCTCTCCTTTCACGACAAATGTTGTGATGGCGAACCGAACTATGAGAATGATCACTGTGAACACAGCTATCGTGGAGCCTGTGAAAAAAAAGGAAAAGAGAATTCAGAGGGGTAATTACACAATTACCTGAAAACTTCATACTACACAATTACCTGTAAACATCCATACTTAATACTACGTGAAATAATGTCGTATAAATCATACATGAACAGGTTAACTGCCCTTAAGGGGACTAATTTTGAGCCGTAATACAAAATCAAAAATTAACAATAATTCCGTTAGATGGCGTTACTGCCAAAAGTAAGCACAATAATTATGCTTTTGACGACTTACTTATCTGTCAAATACAGCATTACTCACGAATCCTGGTACTGGACCAAACAGCTGCCCAAAGCATAATTATTGTGCTTACTTTTGCCAGTAACGCCATCTAACGGAATTACTGTTAATTTCTGATTTTGTATTATGGTGGAAAATTCGTCTCTTTAAGGGAAGTTAACCTGGTTATGAAATATCAGGTAACTGATTGTTTATTTTCAGAGCGGTGATGAAAACGTTGCATCTATGTATGTGAAAAAACAACCACTATTTTGTGGTAAAAAATCTGGCCAAAAGTTACTGATCTGCTTATCGGCCAAA
>APH_0772
GAAATATGTAACTTTAAAAAATTTTTCTGCGGTCCCTTCAGTTTCAAATTACTCAAGTTTTACTTTACTGTATTTCATTCGGTAATCGTCTGCGTTTAAAAATGACGAGGTAAAACGTACCTTTACAGAGTAATGACGAGGTAAAACATACCTTTACAGAGTAATGACGAGGTAAAACATACCTTTACAGAGTATGCTAATGCCAGTGTTACTGCGAGAGGTAAACCCTCTGGAACAGCTACGACTAGCACCGTGACTCCGATAATGAGGAACTTGACCAAGTGTTGCGTGTGTTCTGCTTTCCACGTCTCTCCTTTCACGACAAATGTTGTGATGGCGAACCGAACTATGAGAATGATCACTGTGAACACAGCTATCGTGGAGCCTGTGAAAAAAAAGGAAAAGAGAATTCAGAGGGGTAATTACACAATTACCTGAAAACTTCATACTACACAATTACCTGTAAACATCCATACTTAATACTACGTGAAATAATGTCGTATAAATCATACATGAACAGGTTAACTGCCCTTAAGGGGACTAATTTTGAGCCGTAATACAAAATCAAAAATTAACAATAATTCCGTTAGATGGCGTTACTGCCAAAAGTAAGCACAATAATTATGCTTTTGACGACTTACTTATCTGTCAAATACAGCATTACTCACGAATCCTGGTACTGGACCAAACAGCTGCCCAAAGCATAATTATTGTGCTTACTTTTGCCAGTAACGCCATCTAACGGAATTACTGTTAATTTCTGATTTTGTATTATGGTGGAAAATTCGTCTCTTTAAGGGCAGTTAACCTGGTTATGAAATATCAGGTAACTGATTGTTTATTTTCAGAGCGGTGATGAAAACCTTGCATCTAGGAATGTGAAAAAACAACCACTATTTTGTGGTAAAAAATCTGGCTAAAAGTTAATGATCTGCTTAT--------
>APH_0880
GAAATATGTAACTTTAAAAAATTTTTCTGCGGTCCCTTCAGTTTCAAATTACTCAAGTTTTACTTTACTGTATTTCATTCGGTAATCGTCTGCGTTTAAA-------------------------------AATGACGAGGTAAAACATACCTTTACAGAGTAATGACGAGGTAAAACATACCTTTACAGAGTATGCTAATGCCAGTGTTACTGCGAGAGGTAAACCCTCTGGAACAGCTACGACTAGCACCGTGACTCCGATAATGAGGAACTTGACCAAGTGTTGCGTGTGTTCTGCTTTCCACGTCTCTCCTTTCACGACAAATGTTGTGATGGCGAACCGAACTATGAGAATGATCACTGTGAACACAGCTATCGTGGAGCCTGTGAAAAAAAAGGAAAAGAGAATTCAGAGGGCTAATTACACAATTACCTGAAAACTTCATACTACACAATTACCTGTAAACATCCATACTTAATACTACGTGAAATAATGTCGTATAAATCATACATGAACAGGTTAACTGCCCTTAAGGGGACTAATTTTAAGCCGTAATACAAAATCAGAAATTAACAATAATTCCGTTAGATGGCGTTACTGCCAAAAGTAAGCACAATAATTATGCTTTTGACGACTTACTTATCTGTCAAATACAGCATTACTCACGAATCCTGGTACTGGACCAAACAGCTGCCCAAAGCATAATTATTGTGCTTACTTTTGCCAGTAACGCCATCTAACGGAATTACTGTTAATTTCTGATTTTGTATTATGGTGGAAAATTCGTCTCTTTAAGGGCAGTTAACCTGGTTATGAAATATCAGGTAACTGATTGTTTATTTTCAGAGCGGTGATGAAAACGTTGCATCTATGTATGTGAAAAAACAACCACTATTTTGTGGTAAAAAATCTGGCCAAAAGTTACTGATCTGCTTATCGGCCAAA
>APH_1438
GTAAAACATACCTTTACAGA------CTGCGA--------------------------------------------------------------------------GAGGTAAAACGTACCTTTACAGAATAATGACGAGGTAAAACATACCTTTACAGAGTAATGACGAGGTAAAACATACCTTTACAGAGTATGCTAATGCCAGTGTTACTGCGAGAGGTAAACCCTCTGGAACAGCTACGACTAGCACCGTGACTCCGATAATGAGGAACTTGACCAAGTGTTGCGTGTGTTCTGCTTTCCACGTCTCTCCTTTCACGACAAATGTTGTGATGGCGAACCGAACTATGAGAATGATCACTGTGAACACAGCTATCGTGGAGCCTGTGAAAAAAAAGGAAAAGAGAATTCAGAGGGGTAATTACACAATTACCTGAAAACTTCATACTACACAATTACCTGTAAACATCCATACTTAATACTACGTGAAATAATGTCGTATAAATCATACATGAACAGGTTAACTGCCCTTAAGGGGACTAATTTTAAGCCGTAATACAAAATCAGAAATTAACAATAATTCCGTTAGATGGCGTTACTGCCAAAAGTAAGCACAATAATTATGCTTTTGACGACTTACTTATCTGTCAAATACAGCATTACTCACGAATCCTGGTACTGGACCAAACAGCTGCCCAAAGCATAATTATTGTGCTTACTTTTGCCAG--------------------------------------------------------------------------------------------------------------------------------------------------------------------------------------------------------------------------
>APH_1602
-----------------------------------------------------------------------------------------------------------------------------------------------------------------TAATGACGAGGTAAAACATACCTTTACAGAGTATGCTAATGCCAGTGTTACTGCGAGAGGTAAACCCTCTGGAACAGCTACGACTAGCACCGTGACTCCGATAATGAGGAACTTGACCAAGTGTTGCGTGTGTTCTGCTTTCCACGTCTCTCCTTTCACGACAAATGTTGTGATGGCGAACCGAACTATGAGAATGATCACTGTGAACACAGCTATCGTGGAGCCTGTGAAAAAAAAGGAAAAGAGAATTCAGAGGGGTAATTACACAATTACCTGAAAACTTCATACTACACAATTACCTGTAAACATCCATACTTAATACTACGTGAAATAATGTCGTATAAATCATACATGAACAGGTTAACTGCCCTTAAGGGGACTAATTTTGAGCCGTAATACAAAATCAAAAATTAACAATAATTCCGTTAGATGGCGTTACTGCCAAAAGTAAGCACAATAATTATGCTTTTGACGACTTACTTATCTGTCAAATACAGCATTACTCACGAATCCTGGTACTGGACCAAACAGCTACCCAAAGCATAATTATTGTGCTTACTTTTGCCAGTAACGCCATCTAACGGAATTACTGTTAATTTCTGATTTTGTATTATGGTGGAAAATTCGTCTCTTTAAGGGCAGTTAACCTGGTTATGAAATATCAGGTAACTGATTGTTTATTTTCAGAGCGGTGATGAAAACGTTGCATCTATGTATGTGAAAAAACAACCACTATTTTGTGGTAAAAAATCTGGCCAAAAGTTACTGATCTGCTTATCGGCCAAA
>APH_4005
------------------------------------------------------------------------------------------------------------GGTAAAACGTACCTTTACAGAATAATGACGAGGTAAAACATACCTTTACAGAGTAATGACGAGGTAAAACATACCTTTACAGAGTATGCTAATGCCAGTGTTACTGCGAGAGGTAAACCCTCTGGAACAGCTACGACTAGCACCGTGACTCCGATAATGAGGAACTTGACCAAGTGTTGCGTGTGTTCTGCTTTCCACGTCTCTCCTTTCACGACAAATGTTGTGATGGCGAACCGAACTATGAGAATGATCACTGTGAACACAGCTATCGTGGAGCCTGTGAAAAAAAAGGAAAAGAGAATTCAGAGGGGTAATTACACAATTACCTGAAAACTTCATACTACACAATTACCTGTAAACATCCATACTTAATACTACGTGAAATAATGTCGTACAAATCATACATGAACAGGTTAACTGCCCTTAAGGGGACTAATTTTAAGCCGTAATACAAAATCAGAAATTAACAATAATTCCGTTAGATGGCGTTACTGCCAAAAGTAAGCACAATAATTATGCTTTTGACGACTTACTTATCTGTCAAATACAGCATTACTCAAGAATCCTGGTACTGGACCAAACAGCTGCACAAAGCATAATTATTGTGCTTACTTTTGCCAGTAACGCCATCTAACGGAATTACTGTTAATTTCTGATTTTGTATTATGGTGGAAAATTCGTCCCTTTAAGGGCAGTTAACCTGGTTATGAAATACCAGGTAACTGATTGTTTATTTTCAGAGCGGTGATGAAAACGTTGCATCTATGTATGTGAAAAAACAACCACTATTTTGTGGTAAAAAATCTGGCTAAAAGTTACTGATCTGCTTATCGGCCAAA
>APH_4021
GAAATATGTAACTTTAAAAAATTTTTCTGCGGTCCCTTCAGCTTTAAATTACTCAAGTTTTACTTTACTGTATTTTCTTCGGTAATCGTCTGCGTTTAAA-------------------------------AATGACGAGGTAAAACATACCTTTACAGAGTAATGACGAGGTAAAACATACCTTTACAGAGTATGCTAATGCCAGTGTTACTGCGAGAGGTAAACCCTCTGGAACAGCTACGACTAGCACCGTGACTCCGATAATGAGGAACTTGACCAAGTGTTGCGTGTGTTCTGCTTTCCACGTCTCTCCTTTCACGACAAATGTTGTGATGGCGAACCGAACTATGAGAATGATCACTGTGAACACAGCTATCGTGGAGCCTGTGAAAAAAAAGGAAAAGAGAATTCAGAGGGGTAATTACACAATTACCTGAAAACTTCATACTACACAATTACCTGTAAACATCCATACTTAATACTACGTGAAATAATGTCGTATAAATCATACATGAACAGGTTAACTGCCCTTAAGGGGACTAATTTTAAGCCGTAATACAAAATCAGAAATTAACAATAATTCCGTTAGATGGCGTTACTGCCAAAAGTAAGCACAATAATTATGCTTTTGACGACTTACTTATCTGTCAAATACAGCATTACTCACGAATCCTGGTACTGGACCAAACAGCTGCCCAAAGCATAATTATTGTGCTTACTTTTGCCAGTAACGCCATCTAACGGAATTACTGTTAATTTCTGATTTTGTATTATGGTGGAAAATTCGTCTCTTTAAGGGCAGTTAACCTGGTTATGAAATATCAGGTAACTGATTGTTTATTTTCAGAGCGGTGATGAAAACGTTGCATCTATGTATGTGAAAAAACAACCACTATTTTGTGGTAAAAAATCTGGCCAAAAGTTACTGATCTGCTTATCGGCCAAA
>APH_4029
GAAATATGTAACTTTAAAAAATTTTTCTGCGGTCCCTTCAGTTTCAAATTACTCAAGTTTTACTTTACTGTATTTCATTCGGTAATCGTCTGCGTTTAAAAATGACGAGGTAAAACGTACCTTTACAGAATAATGACGAGGTAAAACATACCTTTACAGAGTAATGACGAGGTAAAACATACCTTTACAGAGTATGCTAATGCCAGTGTTACTGCGAGAGGTAAACCCTCTGGAACAGCTACGACTAGCACCGTGACTCCGATAATGAGGAACTTGACCAAGTGTTGCGTGTGTTCTGCTTTCCACGTCTCTCCTTTCACGACAAATGTTGTGATGGCGAACCGAACTATGAGAATGATCACTGTGAACACAGCTATCGTGGAGCCTGTGAAAAAAAAGGAAAAGAGAATTCAGAGGGGTAATTACACAATTACCTGAAAACTTCATACTACACAATTACCTGTAAACATCCATACTTAATACTACGTGAAATAATGTCGTATAAATCATACATGAACAGGTTAACTGCCCTTAAGGGGACTAATTTTGAGCCGTAATACAAAATCAAAAATTAACAATAATTTCTTTAGATGGCGTTACTGCCAAAAGTAAGCACAATAATTATGCTTTTGACGACTTACTTATCTGTCAAATACAGCATTACTCAGGAATCCTGGTACTGGGCCAAACAGCTGCCCAAGGCATAATTATTGTGCTTACTTTTGCCAGTAACGCCATCTAACGGAATTACTGTTAATTTCTGATTTTGTATTATGGTGGAAAATTCGTCTCTTTAAGGGCAGTTAACCTGGTTATGAAATATCAGGTAACTGATTGTTTATTTTCAGAGCGGTGATGAAAACGTTGCATCTATGTATGTGAAAAAACAACCACTATTTTGTGGTAAAAAATCTGGCCAAAAGTTACTGATCTGCTTATCGGCCAAA
>APH_5079
GTAAAACATACCTTTACAGAAGTGTTCTGCGA--------------------------------------------------------------------------GAGGTAAAACGTACCTTTACAGAGTAATGACGAGGTAAAACATACCTTTACAGAGTAATGACGAGGTAAAACATACCTTTACAGAGTATGCTAATGCCAGTGTTACTGCGAGAGGTAAACCCTCTGGAACAGCTACGACTAGCACCGTGACTCCGATAATGAGGAACTTGACCAAGTGTTGCGTGTGTTCTGCTTTCCACGTCTCTCCTTTCACGACAAATGTTGTGATGGCGAACCGAACTATGAGAATGATCACTGTGAACACAGCTATCGTGGAGCCTGTGAAAAAAAAGGAAAAGAGAATTCAGAGGGGTAATTACACAATTACCTGAAAACTTCATACTACACAATTACCTGTAAACATCCATACTTAATACTACGTGAAATAATGTCGTATAAATCATACATGAACAGGTTAACTGCCCTTAAGGGGACTAATTTTAAGCCGTAATACAAAATCAGAAATTAACAATAATTCCGTTAGATGGCGTTACTGCCAAAAGTAAGCACAATAATAATGCTTTTGACGACTTACTTATCTGTCAAATACAGCATTACTCACGAATCCTGGTACTGGACCAAACAGATGCCCAAAGCATAATTATTGTGCTTACTTTTGCCAGTAACGCCATCTAACGGAATTACTGTTAATTTCTGATTTTGTATTATGGTGGAAAATTCGTCTGTTTAAGGGCAGTTAACCTGGTTATGAAATATCAGGTAACTGATTGTTTATTTTCAGAGCGGTGATGAAAACGTTGCATCTAGGTATGTGAAAAAACAACCACTATTTTGTGGTAAAAAATCTGGCTAAAAGTTAATGATCTGCTTATCGGCCAAA
>APH_1535
GAAATATGTAACTTTAAAAAATTTTTCTGCGGTCCCTTCAGTTTCAAATTACTCAAGTTTTACTTTACTGTATTTCATTCGGTAATCGTCTGCGTTTAAAAATGACGAGGTAAAACGTACCTTTACAGAATAATGACGAGGTAAAACATACCTTTACAGAGTAATGACGAGGTAAAACATACCTTTACAGAGTATGCTAATGCCAGTGTTACTGCGAGAGGTAAACCCTCTGGAACAGCTACGACTAGCACCGTGACTCCGATAATGAGGAACTTGACCAAGTGTTGCGTGTGTTCTGCTTTCCACGTCTCTCCTTTCACGACAAATGTTGTGATGGCGAACCGAACTATGAGAATGATCACTGTGAACACAGCTATCGTGGAGCCTGTGAAAAAAAAGGAAAAGAGAATTCAGAGGGGTAATTACACAATTACCTGAAAACTTCATACTACACAATTACCTGTAAACATCCATACTTAATACTACGTGAAATAATGTCGTATAAATCATACATGAACAGGTTAACTGCCCTTAAGGGGACTAATTTTGAGCCGTAATACAAAATCAAAAATTAACAATAATTCCGTTAGATGGCGTTACTGCCAAAAGTAAGCACAATAATTATGCTTTTGACGACTTACTTATCTGTCAAATACAGCATTACTCACGAATCCTGGTACTGGACCAAACAGCTGCCCAAAGCATAATTATTGTGCTTACTTTTGCCAGTAACGCCATCTAACGGAATTACTGTTAATTTCTGATTTTGTATTATGGTGGAAAATTCGTCTCTTTAAGGGCAGTTAACCTGGTTATGAAATATCAGGTAACTGATTGTTTATTTTCAGAGCGGTGATGAAAACGTTGCATCTATGTATGTGAAAAAACAACCACTATTTTGTGGTAAAAAATCTGGCTAAAAGTTACTGATCTGCTTATCGGCCAAA
>APH_5003
GAAATATGTAACTTTAAAAAATTTTTCTGCGGTCCCTTCAGTTTCAAATTACTCAAGTTTTACTTTACTGTATTTCATTCGGTAATCGTCTGCGTTTAAAAATGACGAGGTAAAACGTACCTTTACAGAATAATGACGAGGTAAAACATACCTTTACAGAGTAATGACGAGGTAAAACATACCTTTACAGAGTATGCTAATGCCAGTGTTACTGCGAGAGGTAAACCCTCTGGAACAGCTACGACTAGCACCGTGACTCCGATAATGAGGAACTTGACCAAGTGTTGCGTGTGTTCTGCTTTCCACGTCTCTCCTTTCACGACAAATGTTGTGATGGCGAACCGAACTATGAGAATGATCACTGTGAACACAGCTATCGTGGAGCCTGTGAAAAAAAAGGAAAAGAGAATTCAGAGGGGTAATTACACAATTACCTGAAAACTTCATACTACACAATTACCTGTAAACATCCATACTTAATACTACGTGAAATAATGTCGTATAAATCATACATGAACAGGTTAACTGCCCTTAAGGGGACTAATTTTGAGCCGTAATACAAAATCAAAAATTAACAATAATTCCGTTAGATGGCGTTACTGCCAAAAGTAAGCACAATAATTATGCTTTTGACGACTTACTTATCTGTCAAATACAGCATTACTCACGAATCCTGGTACTGGACCAAACAGCTGCCCAAAGCATAATTATTGTGCTTACTTTTGCCAGTAACGCCATCTAACGGAATTACTGTTAATTTCTGATTTTGTATTATGGTGGAAAATTCGTCTCTTTAAGGGCAGTTAACCTGGTTATGAAATATCAGGTAACTGATTGTTTATTTTCAGAGCGGTGATGAAAACGTTGCATCTATGTATGTGAAAAAACAACCACTATTTTGTGGTAAAAAATCTGGCTAAAAGTTACTGATCTGCTTATCGGCCAAA
>APH_5001
GAAATATGTAACTTTAAAAAATTTTTCTGCGGTCCCTTCAGTTTCAAATTACTCAAGTTTTACTTTACTGTATTTCATTCGGTAATCGTCTGCGTTTAAAAATGACGAGGTAAAACGTACCTTTACAGAATAATGACGAGGTAAAACATACCTTTACAGAGTAATGACGAGGTAAAACATACCTTTACAGAGTATGCTAATGCCAGTGTTACTGCGAGAGGTAAACCCTCTGGAACAGCTACGACTAGCACCGTGACTCCGATAATGAGGAACTTGACCAAGTGTTGCGTGTGTTCTGCTTTCCACGTCTCTCCTTTCACGACAAATGTTGTGATGGCGAACCGAACTATGAGAATGATCACTGTGAACACAGCTATCGTGGAGCCTGTGAAAAAAAAGGAAAAGAGAATTCAGAGGGGTAATTACACAATTACCTGAAAACTTCATACTACACAATTACCTGTAAACATCCATACTTAATACTACGTGAAATAATGTCGTATAAATCATACATGAACAGGTTAACTGCCCTTAAGGGGACTAATTTTGAGCCGTAATACAAAATCAAAAATTAACAATAATTCCGTTAGATGGCGTTACTGCCAAAAGTAAGCACAATAATTATGCTTTTGACGACTTACTTATCTGTCAAATACAGCATTACTCACGAATCCTGGTACTGGACCAAACAGCTGCCCAAAGCATAATTATTGTGCTTACTTTTGCCAGTAACGCCATCTAACGGAATTACTGTTAATTTCTGATTTTGTATTATGGTGGAAAATTCGTCTCTTTAAGGGCAGTTAACCTGGTTATGAAATATCAGGTAACTGATTGTTTATTTTCAGAGCGGTGATGAAAACGTTGCATCTATGTATGTGAAAAAACAACCACTATTTTGTGGTAAAAAATCTGGCTAAAAGTTACTGATCTGCTTATCGGCCAAA
>APH_0717
--------------------------------------------------------------------------------------------------------------------------------------------------------------------------GGTAAAACATACCTTTACAGAGTATGCTAATGCCAGTGTTACTGCGAGAGGTAAACCCTCTGGAACAGCTACGACTAGCACCGTGACTCCGATAATGAGGAACTTGACCAAGTGTTGCGTGTGTTCTGCTTTCCACGTCTCTCCTTTCACGACAAATGTTGTGATGGCGAACCGAACTATGAGAATGATCACTGTGAACACAGCTATCGTGGAGCCTGTGAAAAAAAA---------------------------------------------------------------------------------------------------------------------------------------------------------------------------------------------------------------------------------------------------------------------------------------------------------------------------------------------------------------------------------------------------------------------------------------------------------------------------------------------------------------------------------------------------------------------
