# Supplementary material for: ﻿Discovery of a new tarantula species from the Madrean Sky Islands and the first documented instance of syntopy between two montane endemics (Araneae, Theraphosidae, Aphonopelma): a case of prior mistaken identity
Source: Zookeys. 2024 Aug 16;1210:61–98. doi: 10.3897/zookeys.1210.125318 (PMC11344175; doi:10.3897/zookeys.1210.125318)
Supplement: Supplementary material 8 — Phylogenomics files [file zookeys-1210-061_article-125318__-s008.zip › Suppl8/individual_UCE_loci/sl_realigned_uce_2001295.fas]

>APH_5001
-----------------------------------------------------------------------------------------------------------------------------------------------------------------------------------------ATAATTTCA-TATTTTTTTCAGGTGATCTCTTCTGATGCCTAGGTGACTAAAGGGGAGCGTCCCAATGGGCGTGCTATTTTCGGACCCCGTAGCAGGCTGGCGCTGGCGCCTCAGCAGCCTGCTCTTGGGAATCTTGCTGAATTCGTGTACATGTACGATGTCAACACAGAACATTGAGTTCACTTCTGCAGTGTACAATACAACAGTACCGGAGAACTCTGTAGGAAGAACATACGTGACTCCATCTGAGAAAATGGGTATCTTTATTTCCGACCCTTCTCTTCTGGTGAGGTACAGAATCGTCAGTGGTGACCCCAAGAAGATGTTCAAAGCAGAGGCTCGAACAGTTGGAGACTTTTGCTTCTTGTTACTAAGGACACGAACAGAAGAACAAGTAGTACTAAACAGGGAATACCAAGACTATTACAAACTTGGAATTCGTGCAACAGTAACTTCTCACTATAGGCGATCCGTCAAGTTAAAAGCTCATACAGAAGTTCATGTTCATATCTTAGATACCAACGATCTTAATCCACTCTTTTATCCCATTGATTACAAAAGCACAGTCTCGGAAGATATGCCTCTGCATAAAAGCATTCTCCAAGTTACAGCCTCTGATCCTGATATAGGTATTAATGGTGATATATATTACAGGTTGCGCGAAAGTTCACTGCAGTTTGCCGTCCACCCCACAAGCGGAGTCTTGACACTTACTCGGCCGTTGGACTACCAAAAAGAATCTCTTCACCAGCTAACCGTGACTGCCGAAGACAGAGGCCCAAAATTCCGTGCTGCCGATATACGTTTCAGTACTGCTTCAGTTCAAGTGAAAGTGATTCCTGTCAATTTATATTCCCCAGAAATACATGTAAGACAGCTTCCATTTATTTTAGAGCACAGTGACCCTGATGTGTATGCCATAGTGCGTGTTGTGGACAAGGACAAGGGTATTCATGGTCAAGTGGAAAACCTGGATATCGTTGATGGTGACCCTGATGGATACTTTCGTGTGGTGGCTGGACGAAAACCTAGTGAATTCAATGTCGAATTGGATCGAGGGAGAGATCTCGCTCCTGGAGATTATTCTCTCACCCTGAAGGCTACGGACAAAGGAACACCTCCTCGTTCAACAACTCAAAAAGTGCATATAAAGGTTCCTGAGATAACTCAACCGTTGCCTGTCTTCAGCCAGTCGGATTACGACGTCGAAATCGAAGAAGTGTCACCTGTTGGATTTCCTGTTGTTCGTGTTCATGCTGAAGCTGGTGATAAATTTCTCCATTAT------------------------------------------
>APH_5003
-----------------------------------------------------------------------CCTTACATTCCAGTTTGTTTCTCAGTGCTATCGTAAAGCTTTATGTTCAGTGTCTTATAAAAGCAAGAAATTTTGCGAAAGTTTATAATAATTTTGTAAGGGTTTTCTTTTTGTATAATTTCA-TTTTTTTTTCAGGTGATCTCTTCTGATGCCTAGGTGACTAAAGGGGAGCGTCCCAATGGGCGTGCTATTTTCGGACCCCGTAGCAGGCTGGCGCTGGCGCCTCAGCAGCCTGCTCTTGGGAATCTTGCTGAATTCGTGTACATGTACGATGTCAACACAGAACATTGAGTTCACTTCTGCAGTGTACAATACAACAGTACCGGAGAACTCTGTAGGAAGAACATACGTGACTCCATCTGAGAAAATGGGTATCTTTATTTCCGACCCTTCTCTTCTGGTGAGGTACAGAATCGTCAGTGGTGACCCCAAGAAGATGTTCAAAGCAGAGGCTCGAACAGTTGGAGACTTTTGCTTCTTGTTACTAAGGACACGAACAGAAGAACAAGTAGTACTAAACAGGGAATACCAAGACTATTACAAACTTGGAATTCGTGCAACAGTAACTTCTCACTATAGGCGATCCGTCAAGTTAAAAGCTCATACAGAAGTTCATGTTCATATCTTAGATACCAACGATCTTAATCCACTCTTTTATCCCATTGATTACAAAAGCACAGTCTCGGAAGATATGCCTCTGCATAAAAGCATTCTCCAAGTTACAGCCTCTGATCCTGATATAGGTATTAATGGTGATATATATTACAGGTTGCGCGAAAGTTCACTGCAGTTTGCCGTCCACCCCACAAGCGGAGTCTTGACACTTACTCGGCCGTTGGACTACCAAAAAGAATCTCTTCACCAGCTAACCGTGACTGCCGAAGACAGAGGCCCAAAATTCCGTGCTGCCGATATACGTTTCAGTACTGCTTCAGTTCAAGTGAAAGTGATTCCTGTCAATTTATATTCCCCAGAAATACATGTAAGACAGCTTCCATTTATTTTAGAGCACAGTGACCCTGATGTGTATGCCATAGTGCGTGTTGTGGACAAGGACAAGGGTATTCATGGTCAAGTGGAAAACCTGGATATCGTTGATGGTGACCCTGATGGATACTTTCGTGTGGTGGCTGGACGAAAACCTAGTGAATTCAATGTCGAATTGGATCGAGGGAGAGATCTCGCTCCTGGAGATTATTCTCTCACCCTGAAGGCTACGGACAAAGGAACACCTCCTCGTTCAACAACTCAAAAAGTGCATATAAAGGTTCCTGAGATAACTCAACCGTTGCCTGTCTTCAGCCAGTCGGATTACGACGTCGAAATCGAAGAAGTGTCACCTGTTGGATTTCCTGTTGTTCGTGTTCATGCTGAAGCTGGTGATACATTTCTCCATTAGTCCATAGAGAGTGGAAACGATG--------------------
>APH_4005
CTTGGTACGAAAAATGTAAAAAGTAACCAAAGTCTTCGGAGTTTTTGTTGTTGCGTGAATCGCGAGAAGTTCCTTACATTCCAGTTTGTTTCTCAGTGCTATCGTAAAGCTTTATGTTCAGTGTCTTATAAAAGCAAGAAATTTTGCGAAAGTTTATAATAATTTTGTAAGGGTTTTCTTTTTGTATAATTTCA-TTTTTTTTTCAGGTGATCTCTTCTGATGCCTAGGTGACTAAAGGGGAGCGTCCCAATGGGCGTGCTATTTTCGGACCCCGTAGCAGGCTGGCGCTGGCGCCTCAGCAGCCTGCTCTTGGGAATCTTGCTGAATTCGTGTACATGTACGATGTCAACACAGAACATTGAGTTCACTTCTGCAGTGTACAATACAACAGTACCGGAGAACTCTGTAGGAAGAACATACGTGACTCCATCTGAGAAAATGGGTATCTTTATTTCCGACCCTTCTCTTCTGGTGAGGTACAGAATCGTCAGTGGTGACCCCAAGAAGATGTTCAAAGCAGAGGCTCGAACAGTTGGAGACTTTTGCTTCTTGTTACTAAGGACACGAACAGAAGAACAAGTAGTACTAAACAGGGAATACCAAGACTATTACAAACTTGGAATTCGTGCAACAGTAACTTCTCACTATAGGCGATCCGTCAAGTTAAAAGCTCATACAGAAGTTCATGTTCATATCTTAGATACCAACGATCTTAATCCACTCTTTTATCCCATTGATTACAAAAGCACAGTCTCGGAAGATATGCCTCTGCATAAAAGCATTCTCCAAGTTACAGCCTCTGATCCTGATATAGGTATTAATGGTGATATATATTACAGGTTGCGCGAAAGTTCACTGCAGTTTGCCGTCCACCCCACAAGCGGAGTCTTGACACTTACTCGGCCGTTGGACTACCAAAAAGAATCTCTTCACCAGCTAACCGTGACTGCCGAAGACAGAGGCCCAAAATTCCGTGCTGCCGATATACGTTTCAGTACTGCTTCAGTTCAAGTGAAAGTGATTCCTGTCAATTTATATTCCCCAGAAATACATGTAAGACAGCTTCCATTTATTTTAGAGCACAGTGACCCTGATGTGTATGCCATAGTGCGTGTTGTGGACAAGGACAAGGGTATTCATGGTCAAGTGGAAAACCTGGATATCGTTGATGGTGACCCTGATGGATACTTTCGTGTGGTGGCTGGACGAAAACCTAGTGAATTCAATGTCGAATTGGATCGAGGGAGAGATCTCGCTCCTGGAGATTATTCTCTCACCCTGAAGGCTACGGACAAAGGAACACCTCCTCGTTCAACAACTCAAAAAGTGCATATAAAGGTTCCTGAGATAACTCAACCGTTGCCTGTCTTCAGCCAGTCGGATTACGACGTCGAAATCGAAGAAGTGTCACCTGTTGGATTTCCTGTTGTTCGTGTTCATGCTGAAGCTGGTGATAAATTTCTCCATTATTCCATAGAGAGTGGAAACGATGAAAACATGTTTATTGTAAAT
>APH_5079
--------------------------------------------------------------------------------------------------------------------------GTCTTATAAAAGCAAGAAATTTTGCGAAAGTTTATAATAATTTTGTAAGGGTTTTCTTTTTGTATAATTTCA-TTTTTTTTTCAGGTGATCTCTTCTGATGCCTAGGTGACTAAAGGGGAGCGTCCCAATGGGCGTGCTATTTTCGGACCCCGTAGCAGGCTGGCGCTGGCGCCTCAGCAGCCTGCTCTTGGGAATCTTGCTGAATTCGTGTACATGTACGATGTCAACACAGAACATTGAGTTCACTTCTGCAGTGTACAATACAACAGTACCGGAGAACTCTGTAGGAAGAACATACGTGACTCCATCTGAGAAAATGGGTATCTTTATTTCCGACCCTTCTCTTCTGGTGAGGTACAGAATCGTCAGTGGTGACCCCAAGAAGATGTTCAAAGCAGAGGCTCGAACAGTTGGAGACTTTTGCTTCTTGTTACTAAGGACACGAACAGAAGAACAAGTAGTACTAAACAGGGAATACCAAGACTATTACAAACTTGGAATTCGTGCAACAGTAACTTCTCACTATAGGCGATCCGTCAAGTTAAAAGCTCATACAGAAGTTCATGTTCATATCTTAGATACCAACGATCTTAATCCACTCTTTTATCCCATTGATTACAAAAGCACAGTCTCGGAAGATATGCCTCTGCATAAAAGCATTCTCCAAGTTACAGCCTCTGATCCTGATATAGGTATTAATGGTGATATATATTACAGGTTGCGCGAAAGTTCACTGCAGTTTGCCGTCCACCCCACAAGCGGAGTCTTGACACTTACTCGGCCGTTGGACTACCAAAAAGAATCTCTTCACCAGCTAACCGTGACTGCCGAAGACAGAGGCCCAAAATTCCGTGCTGCCGATATACGTTTCAGTACTGCTTCAGTTCAAGTGAAAGTGATTCCTGTCAATTTATATTCCCCAGAAATACATGTAAGACAGCTTCCATTTATTTTAGAGCACAGTGACCCTGATGTGTATGCCATAGTGCGTGTTGTGGACAAGGACAAGGGTATTCATGGTCAAGTGGAAAACCTGGATATCGTTGATGGTGACCCTGATGGATACTTTCGTGTGGTGGCTGGACGAAAACCTAGTGAATTCAATGTCGAATTGGATCGAGGGAGAGATCTCGCTCCTGGAGATTATTCTCTCACCCTGAAGGCTACGGACAAAGGAACACCTCCTCGTTCAACAACTCAAAAAGTGCATATAAAGGTTCCTGAGATAACTCAACCGTTGCCTGTCTTCAGCCAGTCGGATTACGACGTCGAAATCGAAGAAGTGTCACCTGTTGGATTTCCTGTTGTTCGTGTTCATGCTGAAGCTGGTGATAAATTTCTCCATTATTCCATAGAGAGTGG----------------------------
>APH_0772
CTTGGTACGTAAAATGTAAAAAGTAACCAAAGTCTTCGGAGTTTTTGTTGTTGCGTGAATCGCGAGAAGTTCCTTACATGCCAGTTTGTTTCTCAGTGCTATCGTAAAGCTTTATGTTCAGTGTCTTATAAAAGCAAGAAATTTTGCGAAAGTTTATAATAATTTTGTAAGGGTTTTCTTTTTGTATAATTTCA-TTTTTTTTTCAGGTGATCTCTTCTGATGCCTAGGTGACTAAAGGGGAGCGTCCCAATGGGCGTGCTATTTTCGGACCCCGTAGCAGGCTGGCGCTGGCGCCTCAGCAGCCTGCTCTTGGGAATCTTGCTGAATTCGTGTACATGTACGATGTCAACACAGAACATTGAGTTCACTTCTGCAGTGTACAATACAACAGTACCGGAGAACTCTGTAGGAAGAACATACGTGACTCCATCTGAGAAAATGGGTATCTTTATTTCCGACCCTTCTCTTCTGGTGAGGTACAGAATCGTCAGTGGTGACCCCAAGAAGATGTTCAAAGCAGAGGCTCGAACAGTTGGAGACTTTTGCTTCTTGTTACTAAGGACACGAACAGAAGAACAAGTAGTACTAAACAGGGAATACCAAGACTATTACAAACTTGGAATTCGTGCAACAGTAACTTCTCACTATAGGCGATCCGTCAAGTTAAAAGCTCATACAGAAGTTCATGTTCATATCTTAGATACCAACGATCTTAATCCACTCTTTTATCCCATTGATTACAAAAGCACAGTCTCGGAAGATATGCCTCTGCATAAAAGCATTCTCCAAGTTACAGCCTCTGATCCTGATATAGGTATTAATGGTGATATATATTACAGGTTGCGCGAAAGTTCACTGCAGTTTGCCGTCCACCCCACAAGCGGAGTCTTGACACTTACTCGGCCGTTGGACTACCAAAAAGAATCTCTTCACCAGCTAACCGTGACTGCCGAAGACAGAGGCCCAAAATTCCGTGCTGCCGATATACGTTTCAGTACTGCTTCAGTTCAAGTGAAAGTGATTCCTGTCAATTTATATTCCCCAGAAATACATGTAAGACAGCTTCCAATTATTTTAGAGCACAGTGACCCTGATGTGTATGCCATAGTGCGTGTTGTGGACAAGGACAAGGGTATTCATGGTCAAGTGGAAAACCTGGATATCGTTGATGGTGACCCTGATGGATACTTTCGTGTGGTGGCTGGACGAAAACCTAGTGAATTCAATGTCGAATTGGATCGAGGGAGAGATCTCGCTCCTGGAGATTATTCTCTCACCCTGAAGGCTACGGACAAAGGAACACCTCCTCGTTCAACAACTCAAAAAGTGCATATAAAGGTTCCTGAGATAACTCAACCGTTGCCTGTCTTCAGCCAGTCGGATTACGACGTCGAAATCGAAGAAGTGTCACCTGTTGGATTTCCTGTTGTTCGTGTTCATGCTGAAGCTGG-------------------------------------------------------------
>APH_1535
--------------------------------------------------------------------GTTCCTTACATTCCAGTTTGTTTCTCAGTGCTATCGTAAAGCTTTATGTTCAGTGTCTTATAAAAGCAAGAAATTTTGCGAAAGTTTATAATAATTTTGTAAGGGTTTTCTTTTTGTATAATTTCA-TTTTTTTTTCAGGTGATCTCTTCTGATGCCTAGGTGACTAAAGGGGAGCGTCCCAATGGGCGTGCTATTTTCGGACCCCGTAGCAGGCTGGCGCTGGCGCCTCAGCAGCCTGCTCTTGGGAATCTTGCTGAATTCGTGTACATGTACGATGTCAACACAGAACATTGAGTTCACTTCTGCAGTGTACAATACAACAGTACCGGAGAACTCTGTAGGAAGAACATACGTGACTCCATCTGAGAAAATGGGTATCTTTATTTCCGACCCTTCTCTTCTGGTGAGGTACAGAATCGTCAGTGGTGACCCCAAGAAGATGTTCAAAGCAGAGGCTCGAACAGTTGGAGACTTTTGCTTCTTGTTACTAAGGACACGAACAGAAGAACAAGTAGTACTAAACAGGGAATACCAAGACTATTACAAACTTGGAATTCGTGCAACAGTAACTTCTCACTATAGGCGATCCGTCAAGTTAAAAGCTCATACAGAAGTTCATGTTCATATCTTAGATACCAACGATCTTAATCCACTCTTTTATCCCATTGATTACAAAAGCACAGTCTCGGAAGATATGCCTCTGCATAAAAGCATTCTCCAAGTTACAGCCTCTGATCCTGATATAGGTATTAATGGTGATATATATTACAGGTTGCGCGAAAGTTCACTGCAGTTTGCCGTCCACCCCACAAGCGGAGTCTTGACACTTACTCGGCCGTTGGACTACCAAAAAGAATCTCTTCACCAGCTAACCGTGACTGCCGAAGACAGAGGCCCAAAATTCCGTGCTGCCGATATACGTTTCAGTACTGCTTCAGTTCAAGTGAAAGTGATTCCTGTCAATTTATATTCCCCAGAAATACATGTAAGACAGCTTCCAATTATTTTAGAGCACAGTGACCCTGATGTGTATGCCATAGTGCGTGTTGTGGACAAGGACAAGGGTATTCATGGTCAAGTGGAAAACCTGGATATCGTTGATGGTGACCCTGATGGATACTTTCGTGTGGTGGCTGGACGAAAACCTAGTGAATTCAATGTCGAATTGGATCGAGGGAGAGATCTCGCTCCTGGAGATTATTCTCTCACCCTGAAGGCTACGGACAAAGGAACACCTCCTCGTTCAACAACTCAAAAAGTGCATATAAAGGTTCCTGAGATAACTCAACCGTTGCCTGTCTTCAGCCAGTCGGATTACGACGTCGAAATCGAAGAAGTGTCACCTGTTGGATTTCCTGTTGTTCGTGTTCATGCTGAAGCTGGTGATAAATTTCTCCATTATTCCATAGAGAGTGGAAACGATGAAAACATGTTTATTGTAAAT
>APH_4024
CTTGGTACGAAAAATGTAAAAAGTAACCAAAGTCTTCGGAGTTTTTGTTGTTGCGTGAATCGCGAGAAGTTCCTTACATTCCAGTTTGTTTCTCAGTGCTATCGTAAAGCTTTATGTTCAGTGTCTTATAAAAGCAAGAAATTTTGCGAAAGTTTATAATAATTTTGTAAGGGTTTTCTTTTTGTATAATTTCA-TTTTTTTTTCAGGTGATCTCTTCTGATGCCTAGGTGACTAAAGGGGAGCGTCCCAATGGGCGTGCTATTTTCGGACCCCGTAGCAGGCTGGCGCTGGCGCCTCAGCAGCCTGCTCTTGGGAATCTTGCTGAATTCGTGTACATGTACGATGTCAACACAGAACATTGAGTTCACTTCTGCAGTGTACAATACAACAGTACCGGAGAACTCTGTAGGAAGAACATACGTGACTCCATCTGAGAAAATGGGTATCTTTATTTCCGACCCTTCTCTTCTGGTGAGGTACAGAATCGTCAGTGGTGACCCCAAGAAGATGTTCAAAGCAGAGGCTCGAACAGTTGGAGACTTTTGCTTCTTGTTACTAAGGACACGAACAGAAGAACAAGTAGTACTAAACAGGGAATACCAAGACTATTACAAACTTGGAATTCGTGCAACAGTAACTTCTCACTATAGGCGATCCGTCAAGTTAAAAGCTCATACAGAAGTTCATGTTCATATCTTAGATACCAACGATCTTAATCCACTCTTTTATCCCATTGATTACAAAAGCACAGTCTCGGAAGATATGCCTCTGCATAAAAGCATTCTCCAAGTTACAGCCTCTGATCCTGATATAGGTATTAATGGTGATATATATTACAGGTTGCGCGAAAGTTCACTGCAGTTTGCCGTCCACCCCACAAGCGGAGTCTTGACACTTACTCGGCCGTTGGACTACCAAAAAGAATCTCTTCACCAGCTAACCGTGACTGCCGAAGACAGAGGCCCAAAATTCCGTGCTGCCGATATACGTTTCAGTACTGCTTCAGTTCAAGTGAAAGTGATTCCTGTCAATTTATATTCCCCAGAAATACATGTAAGACAGCTTCCAATTATTTTAGAGCACAGTGACCCTGATGTGTATGCCATAGTGCGTGTTGTGGACAAGGACAAGGGTATTCATGGTCAAGTGGAAAACCTGGATATCGTTGATGGTGACCCTGATGGATACTTTCGTGTGGTGGCTGGACGAAAACCTAGTGAATTCAATGTCGAATTGGATCGAGGGAGAGATCTCGCTCCTGGAGATTATTCTCTCACCCTGAAGGCTACGGACAAAGGAACACCTCCTCGTTCAACAACTCAAAAAGTGCATATAAAGGTTCCTGAGATAACTCAACCGTTGCCTGTCTTCAGCCAGTCGGATTACGACGTCGAAATCGAAGAAGTGTCACCTGTTGGATTTCCTGTTGTTCGTGTTCATGCTGAAGCTGGTGATAAATTTCTCCATTATTCCATAGAGAGTGGAAACGATGAAAACATGTTTATTGTAAAT
>APH_4029
--------------------------------------------------------------------------------------------------------------------------GTCTTATAAAAGCAAGAAATTTTGCGAAAGTTTATAATAATTTTGTAAGGGTTTTCTTTTTGTATAATTTCATTTTTTTTTTCAGGTGATCTCTTCTGATGCCTAGGTGACTAAAGGGGAGCGTCCCAATGGGCGTGCTATTTTCGGACCCCGTAGCAGGCTGGCGCTGGCGCCTCAGCAGCCTGCTCTTGGGAATCTTGCTGAATTCGTGTACATGTACGATGTCAACACAGAACATTGAGTTCACTTCTGCAGTGTACAATACAACAGTACCGGAGAACTCTGTAGGAAGAACATACGTGACTCCATCTGAGAAAATGGGTATCTTTATTTCCGACCCTTCTCTTCTGGTGAGGTACAGAATCGTCAGTGGTGACCCCAAGAAGATGTTCAAAGCAGAGGCTCGAACAGTTGGAGACTTTTGCTTCTTGTTACTAAGGACACGAACAGAAGAACAAGTAGTACTAAACAGGGAATACCAAGACTATTACAAACTTGGAATTCGTGCAACAGTAACTTCTCACTATAGGCGATCCGTCAAGTTAAAAGCTCATACAGAAGTTCATGTTCATATCTTAGATACCAACGATCTTAATCCACTCTTTTATCCCATTGATTACAAAAGCACAGTCTCGGAAGATATGCCTCTGCATAAAAGCATTCTCCAAGTTACAGCCTCTGATCCTGATATAGGTATTAATGGTGATATATATTACAGGTTGCGCGAAAGTTCACTGCAGTTTGCCGTCCACCCCACAAGCGGAGTCTTGACACTTACTCGGCCGTTGGACTACCAAAAAGAATCTCTTCACCAGCTAACCGTGACTGCCGAAGACAGAGGCCCAAAATTCCGTGCTGCCGATATACGTTTCAGTACTGCTTCAGTTCAAGTGAAAGTGATTCCTGTCAATTTATATTCCCCAGAAATACATGTAAGACAGCTTCCAATTATTTTAGAGCACAGTGACCCTGATGTGTATGCCATAGTGCGTGTTGTGGACAAGGACAAGGGTATTCATGGTCAAGTGGAAAACCTGGATATCGTTGATGGTGACCCTGATGGATACTTTCGTGTGGTGGCTGGACGAAAACCTAGTGAATTCAATGTCGAATTGGATCGAGGGAGAGATCTCGCTCCTGGAGATTATTCTCTCACCCTGAAGGCTACGGACAAAGGAACACCTCCTCGTTCAACAACTCAAAAAGTGCATATAAAGGTTCCTGAGATAACTCAACCGTTGCCTGTCTTCAGCCAGTCGGATTACGACGTCGAAATCGAAGAAGTGTCACCTGTTGGATTTCCTGTTGTTCGTG-----------------------------------------------------------------------------
>APH_0185
CTTGGTACGAAAAATGTAAAAAGTAACCAAAGTCTTCGGAGTTTTTCTTGTTGCGTGGATCGTGAGAAGTTCCTTACATTCCAGTTTGTTTCTCAGTGCTATCGTAAAGCTTTATGTTCAGTGTCTTATAAAAGCAAGAAATTTTGCGAAAGTTTATAATAATTTTGTAAGGGTTTTCTTTTTGTATAATTTCATTTTTTTTTTCAGGTGATCTCTTCTGATGCCTAGGTGACTAAAGGGGAGCGTCCCAATGGGCGTGCTATTTTCGGACCCCGTAGCAGGCTGGCGCTGGCGCCTCAGCAGCCTGCTCTTGGGAATCTTGCTGAATTCGTGTACATGTACGATGTCTACACAGAACATTGAGTTCACTTCTGCAGTGTATAATACAACAGTACCGGAGAACTCTGTAGGAAGAACATACGTGACTCCATCTGAGAAAATGGGTATCTTTATTTCCGACCCTTCTCTTCTGGTGAGGTACAGAATCGTCAGTGGTGACCCCAAGAAGATGTTCAAAGCAGAGTCTCGAACAGTTGGAGACTTTTGCTTCTTGTTACTAAGGACACGAACAGAAGAACAAGTAGTACTAAACAGGGAATACCAAGACTATTACAAACTTGGAATTCGTGCAACAATAACTTCTCACTATAGGCGATCCGTCAAGTTAAAAGCTCATACAGAAGTTCATGTTTATATCTTAGATACCAACGATCTTAATCCACTCTTTTATCCCATTGATTACAAAAGCACAGTCTCGGAAGATATGCCTCTGCATAAAAGCATTCTCCAAGTTACAGCCTCTGATCCTGATATAGGTATTAATGGTGATATATATTACAGGTTGCGCGAAAGTTCACTGCAGTTTGCCGTCCACCCCACAAGCGGAGTCTTGACACTTACTCGGCCGTTGGACTACCAAAAAGAATCTCTTCACCAGCTAACCGTGACTGCCGAAGACAGAGGCCCAAAATTCCGTGCTGCCGATATACGTTTCAGTACTGCTTCAGTTCAAGTGAAAGTAATTCCTGTCAATTTATATTCCCCAGAAATACATGTAAGACAGCTTCCATTTATTTTAGAGCACAGTGACCCTGATGTGTATGCCATAGTGCGTGTTGTGGACAAGGACAAGGGTATTCATGGTCAAGTGGAAAACCTGGATATCGTTGATGGTGACCCTGATGGATACTTCCGTGTGGTGGCTGGACGAAAACCTAGTGAATTCAATGTCGAATTGGATCGAGGGAGAGATCTCGCTCCTGGAGATTATTCTCTCACCCTGAAGGCTACGGACAAAGGAACACCTCCTCGTTCAACAACTCAAAAAGTGCATATAAAGGTTCCTGAGATAACTCAACCGTTGCCTGTCTTCAGCCAGTCGGATTACGACGTCGAAATCGAAGAAGTGTCACCAGTTGGATTTCCTGTTGTTCGTGTTCATGCTGAAGCTGGTGATAAATTTCTCCATTATTCCATAGAAAGTGGAAACGATGAAAATATGTTTATTGTAAAT
>APH_0674
CTTGGTACGAAAAATGTAAAAAGTAACCAAAGTCTTCGGAGTTTTTCTTGTTGCGTGGATCGTGAGAAGTTCCTTACATTCCAGTTTGTTTCTCAGTGCTATCGTAAAGCTTTATGTTCAGTGTCTTATAAAAGCAAGAAATTTTGCGAAAGTTTATAATAATTTTGTAAGGGTTTTCTTTTTGTATAATTTCATTTTTTTTTTCAGGTGATCTCTTCTGATGCCTAGGTGACTAAAGGGGAGCGTCCCAATGGGCGTGCTATTTTCGGACCCCGTAGCAGGCTGGCGCTGGCGCCTCAGCAGCCTGCTCTTGGGAATCTTGCTGAATTCGTGTACATGTACGATGTCTACACAGAACATTGAGTTCACTTCTGCAGTGTATAATACAACAGTACCGGAGAACTCTGTAGGAAGAACATACGTGACTCCATCTGAGAAAATGGGTATCTTTATTTCCGACCCTTCTCTTCTGGTGAGGTACAGAATCGTCAGTGGTGACCCCAAGAAGATGTTCAAAGCAGAGTCTCGAACAGTTGGAGACTTTTGCTTCTTGTTACTAAGGACACGAACAGAAGAACAAGTAGTACTAAACAGGGAATACCAAGACTATTACAAACTTGGAATTCGTGCAACAATAACTTCTCACTATAGGCGATCCGTCAAGTTAAAAGCTCATACAGAAGTTCATGTTTATATCTTAGATACCAACGATCTTAATCCACTCTTTTATCCCATTGATTACAAAAGCACAGTCTCGGAAGATATGCCTCTGCATAAAAGCATTCTCCAAGTTACAGCCTCTGATCCTGATATAGGTATTAATGGTGATATATATTACAGGTTGCGCGAAAGTTCACTGCAGTTTGCCGTCCACCCCACAAGCGGAGTCTTGACACTTACTCGGCCGTTGGACTACCAAAAAGAATCTCTTCACCAGCTAACCGTGACTGCCGAAGACAGAGGCCCAAAATTCCGTGCTGCCGATATACGTTTCAGTACTGCTTCAGTTCAAGTGAAAGTAATTCCTGTCAATTTATATTCCCCAGAAATACATGTAAGACAGCTTCCATTTATTTTAGAGCACAGTGACCCTGATGTGTATGCCATAGTGCGTGTTGTGGACAAGGACAAGGGTATTCATGGTCAAGTGGAAAACCTGGATATCGTTGATGGTGACCCTGATGGATACTTCCGTGTGGTGGCTGGACGAAAACCTAGTGAATTCAATGTCGAATTGGATCGAGGGAGAGATCTCGCTCCTGGAGATTATTCTCTCACCCTGAAGGCTACGGACAAAGGAACACCTCCTCGTTCAACAACTCAAAAAGTGCATATAAAGGTTCCTGAGATAACTCAACCGTTGCCTGTCTTCAGCCAGTCGGATTACGACGTCGAAATCGAAGAAGTGTCACCAGTTGGATTTCCTGTTGTTCGTGTTCATGCTGAAGCTGGTGATAAATTTCTCCATTATTCCATAGAAAGTGGAAACGATGAAAATATGTTTATTGTAAAT
>APH_3188
CTTGGTACGAAAAATGTAAAAAGTAACCAAAGTCTTCGGAGTTTTTCTTGTTGCGTGGATCGTGAGAAGTTCCTTACATTCCAGTTTGTTTCTCAGTGCTATCGTAAAGCTTTATGTTCAGTGTCTTATAAAAGCAAGAAATTTTGCGAAAGTTTATAATAATTTTGTAAGGGTTTTCTTTTTGTATAATTTCATTTTTTTTTTCAGGTGATCTCTTCTGATGCCTAGGTGACTAAAGGGGAGCGTCCCAATGGGCGTGCTATTTTCGGACCCCGTAGCAGGCTGGCGCTGGCGCCTCAGCAGCCTGCTCTTGGGAATCTTGCTGAATTCGTGTACATGTACGATGTCTACACAGAACATTGAGTTCACTTCTGCAGTGTATAATACAACAGTACCGGAGAACTCTGTAGGAAGAACATACGTGACTCCATCTGAGAAAATGGGTATCTTTATTTCCGACCCTTCTCTTCTGGTGAGGTACAGAATCGTCAGTGGTGACCCCAAGAAGATGTTCAAAGCAGAGTCTCGAACAGTTGGAGACTTTTGCTTCTTGTTACTAAGGACACGAACAGAAGAACAAGTAGTACTAAACAGGGAATACCAAGACTATTACAAACTTGGAATTCGTGCAACAATAACTTCTCACTATAGGCGATCCGTCAAGTTAAAAGCTCATACAGAAGTTCATGTTCATATCTTAGATACCAACGATCTTAATCCACTCTTTTATCCCATTGATTACAAAAGCACAGTCTCGGAAGATATGCCTCTGCATAAAAGCATTCTCCAAGTTACAGCCTCTGATCCTGATATAGGTATTAATGGTGATATATATTACAGGTTGCGCGAAAGTTCACTGCAGTTTGCCGTCCACCCCACAAGCGGAGTCTTGACACTTACTCGGCCGTTGGACTACCAAAAAGAATCTCTTCACCAGCTAACCGTGACTGCCGAAGACAGAGGCCCAAAATTCCGTGCTGCCGATATACGTTTCAGTACTGCTTCAGTTCAAGTGAAAGTAATTCCTGTCAATTTATATTCCCCAGAAATACATGTAAGACAGCTTCCGTTTATTTTAGAGCACAGTGACCCTGATGTGTATGCCATAGTGCGTGTTGTGGACAAGGACAAGGGTATTCATGGTCAAGTGGAAAACCTGGATATCGTTGATGGTGACCCTGATGGATACTTCCGTGTGGTGGCTGGACGAAAACCTAGTGAATTCAATGTCGAATTGGATCGAGGGAGAGATCTCGCTCCTGGAGATTATTCTCTCACCCTGAAGGCTACGGACAAAGGAACACCTCCTCGTTCAACAACTCAAAAAGTGCATATAAAGGTTCCTGAGATAACTCAACCGTTGCCTGTCTTCAGCCAGTCGGATTACGACGTCGAAATCG-----------------------------------------------------------------------------------------------------------------
>APH_3191
-----------------------------AAGTCTTCGGAGTTTTTCTTGTTGCGTGGATCGTGAGAAGTTCCTTACATTCCAGTTTGTTTCTCAGTGCTATCGTAAAGCTTTATGTTCAGTGTCTTATAAAAGCAAGAAATTTTGCGAAAGTTTATAATAATTTTGTAAGGGTTTTCTTTTTGTATAATTTCATTTTTTTTTTCAGGTGATCTCTTCTGATGCCTAGGTGACTAAAGGGGAGCGTCCCAATGGGCGTGCTATTTTCGGACCCCGTAGCAGGCTGGCGCTGGCGCCTCAGCAGCCTGCTCTTGGGAATCTTGCTGAATTCGTGTACATGTACGATGTCTACACAGAACATTGAGTTCACTTCTGCAGTGTACAATACAACAGTACCGGAGAACTCTGTAGGAAGAACATACGTGACTCCATCTGAGAAAATGGGTATCTTTATTTCCGACCCTTCTCTTCTGGTGAGGTACAGAATCGTCAGTGGTGACCCCAAGAAGATGTTCAAAGCAGAGTCTCGAACAGTTGGAGACTTTTGCTTCTTGTTACTAAGGACACGAACAGAAGAACAAGTAGTACTAAACAGGGAATACCAAGACTATTACAAACTTGGAATTCGTGCAACAATAACTTCTCACTATAGGCGATCCGTCAAGTTAAAAGCTCATACAGAAGTTCATGTTCATATCTTAGATACCAACGATCTTAATCCACTCTTTTATCCCATTGATTACAAAAGCACAGTCTCGGAAGATATGCCTCTGCATAAAAGCATTCTGCAAGTTACAGCCTCTGATCCTGATATAGGTATTAATGGTGATATATATTACAGGTTGCGCGAAAGTTCACTGCAGTTTGCCGTCCACCCCACAAGCGGAGTCTTGACACTTACTCGGCCGTTGGACTACCAAAAAGAATCTCTTCACCAGCTAACCGTGACTGCCGAAGACAGAGGCCCAAAATTCCGTGCTGCCGATATACGTTTCAGTACTGCTTCAGTTCAAGTGAAAGTAATTCCTGTCAATTTATATTCCCCAGAAATACATGTAAGACAGCTTCCATTTATTTTAGAGCACAGTGACCCTGATGTGTATGCCATAGTGCGTGTTGTGGACAAGGACAAGGGTATTCATGGTCAAGTGGAAAACCTGGATATCGTTGATGGTGACCCTGATGGATACTTCCGTGTGGTGGCTGGACGAAAACCTAGTGAATTCAATGTCGAATTGGATCGAGGGAGAGATCTCGCTCCTGGAGATTATTCTCTCACCCTGAAGGCTACGGACAAAGGAACACCTCCTCGTTCAACAACTCAAAAAGTGCATATAAAGGTTCCTGAGATAACTCAACCGTTGCCTGTCTTCAGCCAGTCGGATTACGACGTCGAAATCGAAGAAGTGTCACCAGTTGGATTTCCTGTTGTTCGTGTTCATGCTGAAGCTGGTGATAAATTTCTCCATTATTCCATA------------------------------------
>APH_0136
CTTGGTACGAAAAATGTAAAAAGTAACCAAAGTCTTCGGAGTTTTTCTTGTTGCGTGGATCGTGAGAAGTTCCTTACATTCCAGTTTGTTTCTCAGTGCTATCGTAAAGCTTTATGTTCAGTGTCTTATAAAAGCAAGAAATTTTGCGAAAGTTTATAATAATTTTGTAAGGGTTTTCTTTTTGTATAATTTAATTTTTTTTTTCAGGTGATCTCTTCTGATGCCTAGGTGACTAAAGGGGAGCGTCCCAATGGGCGTGCTATTTTCGGACCCCGTAGCAGGCTGGCGCTGGCGCCTCAGCAGCCTGCTCTTGGGAATCTTGCTGAATTCGTGTACATGTACGATGTCTACACAGAACATTGAGTTCACTTCTGCAGTGTACAATACAACAGTACCGGAGAACTCTGTAGGAAGAACATACGTGACTCCATCTGAGAAAATGGGTATCTTTATTTCCGACCCTTCTCTTCTGGTGAGGTACAGAATCGTCAGTGGTGACCCCAAGAAGATGTTCAAAGCAGAGTCTCGAACAGTTGGAGACTTTTGCTTCTTGTTACTAAGGACACGAACAGAAGAACAAGTAGTACTAAACAGGGAATACCAAGACTATTACAAACTTGGAATTCGTGCAACAATAACTTCTCACTATAGGCGATCCGTCAAGTTAAAAGCTCATACAGAAGTTCATGTTCATATCTTAGATACCAACGATCTTAATCCACTCTTTTATCCCATTGATTACAAAAGCACAGTCTCGGAAGATATGCCTCTGCATAAAAGCATTCTCCAAGTTACAGCCTCTGATCCTGATATAGGTATTAATGGTGATATATATTACAGGTTGCGCGAAAGTTCACTGCAGTTTGCCGTCCACCCCACAAGCGGAGTCTTGACACTTACTCGGCCGTTGGACTACCAAAAAGAATCTCTTCACCAGCTAACCGTGACTGCCGAAGACAGAGGCCCAAAATTCCGTGCTGCCGATATACGTTTCAGTACTGCTTCAGTTCAAGTGAAAGTAATTCCTGTCAATTTATATTCCCCAGAAATACATGTAAGACAGCTTCCATTTATTTTAGAGCACAGTGACCCTGATGTGTATGCCATAGTGCGTGTTGTGGACAAGGACAAGGGTATTCATGGTCAAGTGGAAAACCTGGATATCGTTGATGGTGACCCTGATGGATACTTCCGTGTGGTGGCTGGACGAAAACCTAGTGAATTCAATGTCGAATTGGATCGAGGGAGAGATCTCGCTCCTGGAGATTATTCTCTCACCCTGAAGGCTACGGACAAAGGAACACCTCCTCGTTCAACAACTCAAAAAGTGCATATAAAGGTTCCTGAGATAACTCAACCGTTGCCTGTCTTCAGCCAGTCGGATTACGACGTCGAAATCGAAGAAGTGTCACCAGTTGGATTTCCTGTTGTTCGTGTTCATGCTGAAGCTGGTGATAAATTTCTCCATTATTCCATAGAGAGTGGAAACGATGAAAATGTGTTTATTGTAAAT
>APH_0622
-------------------------------------------------------------------------------------------------------------------------------------------------------------AATAATTTTGTAAGGGTTTTCTTTTTGTATAATTTCATTTTTTTTTTCAGGTGATCTCTTCTGATGCCTAGGTGACTAAAGGGGAGCGTCCCAATGGGCGTGCTATTTTCGGACCCCGTAGCAGGCTGGCGCTGGCGCCTCAGCAGCCTGCTCTTGGGAATCTTGCTGAATTCGTGTACATGTACGATGTCTACACAGAACATTGAGTTCACTTCTGCAGTGTACAATACAACAGTACCGGAGAACTCTGTAGGAAGAACATACGTGACTCCATCTGAGAAAATGGGTATCTTTATTTCCGACCCTTCTCTTCTGGTGAGGTACAGAATCGTCAGTGGTGACCCCAAGAAGATGTTCAAAGCAGAGTCTCGAACAGTTGGAGACTTTTGCTTCTTGTTACTAAGGACACGAACAGAAGAACAAGTAGTACTAAACAGGGAATACCAAGACTATTACAAACTTGGAATTCGTGCAACAATAACTTCTCACTATAGGCGATCCGTCAAGTTAAAAGCTCATACAGAAGTTCATGTTCATATCTTAGATACCAACGATCTTAATCCACTCTTTTATCCCATTGATTACAAAAGCACAGTCTCGGAAGATATGCCTCTGCATAAAAGCATTCTCCAAGTTACAGCCTCTGATCCTGATATAGGTATTAATGGTGATATATATTACAGGTTGCGCGAAAGTTCACTGCAGTTTGCCGTCCACCCCACAAGCGGAGTCTTGACACTTACTCGGCCGTTGGACTACCAAAAAGAATCTCTTCACCAGCTAACCGTGACTGCCGAAGACAGAGGCCCAAAATTCCGTGCTGCCGATATACGTTTCAGTACTGCTTCAGTTCAAGTGAAAGTAATTCCTGTCAATTTATATTCCCCAGAAATACATGTAAGACAGCTTCCATTTATTTTAGAGCACAGTGACCCTGATGTGTATGCCATAGTGCGTGTTGTGGACAAGGACAAGGGTATTCATGGTCAAGTGGAAAACCTGGATATCGTTGATGGTGACCCTGATGGATACTTCCGTGTGGTGGCTGGACGAAAACCTAGTTAATTCAATGTCGAATTGGATCGAGGGAGAGATCTCGCTCCTGGAGATTATTCTCTCACCCTGAAGGCTACGGACAAAGGAACACCTCCTCGTTCAACAACTCAAAAAGTGCATATAAAGGTTCCTGAGATAACTCAACCGTTGCCTG--------------------------------------------------------------------------------------------------------------------------------------------------
>APH_1602
CTTGGTACGAAAAATGTCAAAAGTAACCAAAGTCTTCGGAGTTTTTCTTGTTGCGTGGATCGTGAGAAGTTCCTTACATTCCAGTTTGTTTCTCAGTGCTATCGTAAAGCTTTATGTTCAGTGTCTTATAAAAGCAAGAAATTTTGCGAAAGTTTATAATAATTTTGTAAGGGTTTTCTTTTTGTATAATTTCATTTTTTTTTTCAGGTGATCTCTTCTGATGCCTAGGTGACTAAAGGGGAGCGTCCCAATGGGCGTGCTATTTTCGGACCCCGTAGCAGGCTGGCGCTGGCGCCTCAGCAGCCTACTCTTGGGAATCTTGCTGAATTCGTGTACATGTACGATGTCTACACAGAACATTGAGTTCACTTCTGCAGTGTACAATACAACAGTACCGGAGAACTCTGTAGGAAGAACATACGTGACTCCATCTGAGAAAATGGGTATCTTTATTTCCGACCCTTCTCTTCTGGTGAGGTACAGAATCGTCAGTGGTGACCCCAAGAAGATGTTCAAAGCAGAGTCTCGAACAGTTGGAGACTTTTGCTTCTTGTTACTAAGGACACGAACAGAAGAACAAGTAGTACTAAACAGGGAATACCAAGACTATTACAAACTTGGAATTCGTGCAACAATAACTTCTCACTATAGGCGATCCGTCAAGTTAAAAGCTCATACAGAAGTTCATGTTCATATCTTAGATACCAACGATCTTAATCCACTCTTTTATCCCATTGATTACAAAAGCACAGTCTCGGAAGATATGCCTCTGCATAAAAGCATTCTCCAAGTTACAGCCTCTGATCCTGATATAGGTATTAATGGTGATATATATTACAGGTTGCGCGAAAGTTCACTGCAGTTTGCCGTCCACCCCACAAGCGGAGTCTTGACACTTACTCGGCCGTTGGACTACCAAAAAGAATCTCTTCACCAGCTAACCGTGACTGCCGAAGACAGAGGCCCAAAATTCCGTGCTGCCGATATACGTTTCAGTACTGCTTCAGTTCAAGTGAAAGTAATTCCTGTCAATTTATATTCCCCAGAAATACATGTAAGACAGCTTCCATTTATTTTAGAGCACAGTGACCCTGATGTGTATGCCATAGTGCGTGTTGTGGACAAGGACAAGGGTATTCATGGCCAAGTGGAAAACCTGGATATCGTTGATGGTGACCCTGATGGATACTTCCGTGTGGTGGCTGGACGAAAACCTAGTGAATTCAATGTCGAATTGGATCGAGGGAGAGATCTCGCTCCTGGAGATTATTCTCTCACCCTGAAGGCTACGGACAAAGGAACACCTCCTCGTTCAACAACTCAAAAAGTGTATATAAAGGTTCCTGAGATAACTCAACCGTTGCCTGTCTTCAGCCAGTCGGATTACGACGTCGAAATCGAAGAAGTGTCACCAGTTGGATTTCCTGTTGTTCGTGTTCATGCTGAAGCTGGTGATAAATTTCTCCATTATTCCATAGAGAGTGGAAACGATGAAAATATGTTTATTGTAAAT
>APH_3177
CTTGGTACGAAAAATGTAAAAAGTAACCAAAGTCTTCGGAGTTTTTCTTGTTGCGTGGATCGTGAGAAGTTCCTTACATTCCAGTTTGTTTCTCAGTGCTATCGTAAAGCTTTATGTTCAGTGTCTTATAAAAGCAAGAAATTTTGCGAAAGTTTATAATAATTTTGTAAGGGTTTTCTTTTTGTATAATTTCATTTTTTTTTTCAGGTGATCTCTTCTGATGCCTAGGTGACTAAAGGGGAGCGTCCCAATGGGCGTGCTATTTTCGGACCCCGTAGCAGGCTGGCGCTGGCGCCTCAGCAGCCTGCTCTTGGGAATCTTGCTGAATTCGTGTACATGTACGATGTCTACACAGAACATTGAGTTCACTTCTGCAGTGTACAATACAACAGTACCGGAGAACTCTGTAGGAAGAACATACGTGACTCCATCTGAGAAAATGGGTATCTTTATTTCCGACCCTTCTCTTCTGGTGAGGTACAGAATCGTCAGTGGTGACCCCAAGAAGATGTTCAAAGCAGAGTCTCGAACAGTTGGAGACTTTTGCTTCTTGTTACTAAGGACACGAACAGAAGAACAAGTAGTACTAAACAGGGAATACCAAGACTATTACAAACTTGGAATTCGTGCAACAATAACTTCTCACTATAGGCGATCCGTCAAGTTAAAAGCTCATACAGAAGTTCATGTTCATATCTTAGATACCAACGATCTTAATCCACTCTTTTATCCCATTGATTACAAAAGCACAGTCTCGGAAGATATGCCTCTGCATAAAAGCATTCTCCAAGTTACAGCCTCTGATCCTGATATAGGTATTAATGGTGATATATATTACAGGTTGCGCGAAAGTTCACTGCAGTTTGCCGTCCACCCCACAAGCGGAGTCTTGACACTTACTCGGCCGTTGGACTACCAAAAAGAATCTCTTCACCAGCTAACCGTGACTGCCGAAGACAGAGGCCCAAAATTCCGTGCTGCCGATATACGTTTCAGTACTGCTTCAGTTCAAGTGAAAGTAATTCCTGTCAATTTATATTCCCCAGAAATACATGTAAGACAGCTTCCATTTATTTTAGAGCACAGTGACCCTGATGTGTATGCCATAGTGCGTGTTGTGGACAAGGACAAGGGTATTCATGGCCAAGTGGAAAACCTGGATATCGTTGATGGTGACCCTGATGGATACTTCCGTGTGGTGGCTGGACGAAAACCTAGTGAATTCAATGTCGAATTGGATCGAGGGAGAGATCTCGCTCCTGGAGATTATTCTCTCACCCTGAAGGCTACGGACAAAGGAACACCTCCTCGTTCAACAACTCAAAAAGTGCATATAAAGGTTCCTGAGATAACTCAACCGTTGCCTGTCTTCAGCCAGTCGGATTACGACGTCGAAATCGAAGAAGTGTCACCAGTTGGATTTCCTGTTGTTCGTGTTCATGCTGAAGCTGGTGATAAATTTCTCCATTATTCCATAGAGAGTGGAAACGATGAAAATATGTTTATTGTAAAT
>APH_4021
CTTGGTACGAAAAATGTCAAAAGTAACCAAAGTCTTCGGAGTTTTTCTTGTTGCGTGGATCGTGAGAAGTTCCTTACATTCCAGTTTGTTTCTCAGTGCTATCGTAAAGCTTTATGTTCAGTGTCTTATAAAAGCAAGAAATTTTGCGAAAGTTTATAATAATTTTGTAAGGGTTTTCTTTTTGTATAATTTCATTTTTTTTTTCAGGTGATCTCTTCTGATGCCTAGGTGACTAAAGGGGAGCGTCCCAATGGGCGTGCTATTTTCGGACCCCGTAGCAGGCTGGCGCTGGCGCCTCAGCAGCCTGCTCTTGGGAATCTTGCTGAATTCGTGTACATGTACGATGTCTACACAGAACATTGAGTTCACTTCTGCAGTGTACAATACAACAGTACCGGAGAACTCTGTAGGAAGAACATACGTGACTCCATCTGAGAAAATGGGTATCTTTATTTCCGACCCTTCTCTTCTGGTGAGGTACAGAATCGTCAGTGGTGACCCCAAGAAGATGTTCAAAGCAGAGTCTCGAACAGTTGGAGACTTTTGCTTCTTGTTACTAAGGACACGAACAGAAGAACAAGTAGTACTAAACAGGGAATACCAAGACTATTACAAACTTGGAATTCGTGCAACAATAACTTCTCACTATAGGCGATCCGTCAAGTTAAAAGCTCATACAGAAGTTCATGTTCATATCTTAGATACCAACGATCTTAATCCACTCTTTTATCCCATTGATTACAAAAGCACAGTCTCGGAAGATATGCCTCTGCATAAAAGCATTCTCCAAGTTACAGCCTCTGATCCTGATATAGGTATTAATGGTGATATATATTACAGGTTGCGCGAAAGTTCACTGCAGTTTGCCGTCCACCCCACAAGCGGAGTCTTGACACTTACTCGGCCGTTGGACTACCAAAAAGAATCTCTTCACCAGCTAACCGTGACTGCCGAAGACAGAGGCCCAAAATTCCGTGCTGCCGATATACGTTTCAGTACTGCTTCAGTTCAAGTGAAAGTAATTCCTGTCAATTTATATTCCCCAGAAATACATGTAAGACAGCTTCCATTTATTTTAGAGCACAGTGACCCTGATGTGTATGCCATAGTGCGTGTTGTGGACAAGGACAAGGGTATTCATGGTCAAGTGGAAAACCTGGATATCGTTGATGGTGACCCTGATGGATACTTCCGTGTGGTGGCTGGACGAAAACCTAGTGAATTCAATGTCGAATTGGATCGAGGGAGAGATCTCGCTCCTGGAGATTATTCTCTCACCCTGAAGGCTACGGACAAAGGAACACCTCCTCGTTCAACAACTCAAAAAGTGCATATAAAGGTTCCTGAGATAACTCAACCGTTGCCTGTCTTCAGTCAGTCGGATTACGACGTCGAAATCGAAGAAGTGTCACCAGTTGGATTTCCTGTTGTTCGTGTTCATGCTGAAGCTGGTGATAAATTTCTCCATTATTCCATAGAGAGTGGAAACGATGAAAATATGTTTATTGTAAAT
>APH_0683
CTTGGTACGAAAAATGTAAAAAGTAACCAAAGTCTTCGGAGTTTTTCTTGTTGCGTGGATCGTGAGAAGTTCCTTACATTCCAGTTTGTTTCTCAGTGCTATCGTAAAGCTTTATGTTCAGTGTCTTATAAAAGCAAGAAATTTTGCGAAAGTTTATAATAATTTTGTAAGGGTTTTCTTTTTGTATAATTTCATTTTTTTTTTCAGGTGATCTCTTCTGATGCCTAGGTGACTAAAGGGGAGCGTCCCAATGGGCGTGCTATTTTCGGACCCCGTAGCAGGCTGGCGCTGGCGCCTCAGCAGCCTGCTCTTGGGAATCTTGCTGAATTCGTGTACATGTACGATGTCTACACAGAACATTGAGTTCACTTCTGCAGTGTACAATACAACAGTACCGGAGAACTCTGTAGGAAGAACATACGTGACTCCATCTGAGAAAATGGGTATCTTTATTTCCGACCCTTCTCTTCTGGTGAGGTACAGAATCGTCAGTGGTGACCCCAAGAAGATGTTCAAAGCAGAGTCTCGAACAGTTGGAGACTTTTGCTTCTTGTTACTAAGGACACGAACAGAAGAACAAGTAGTACTAAACAGGGAATACCAAGACTATTACAAACTTGGAATTCGTGCAACAATAACTTCTCACTATAGGCGATCCGTCAAGTTAAAAGCTCATACAGAAGTTCATGTTCATATCTTAGATACCAACGATCTTAATCCACTCTTTTATCCCATTGATTACAAAAGCACAGTCTCGGAAGATATGCCTCTGCATAAAAGCATTCTCCAAGTTACAGCCTCTGATCCTGATATAGGTATTAATGGTGATATATATTACAGGTTGCGCGAAAGTTCACTGCAGTTTGCCGTCCACCCCACAAGCGGAGTCTTGACACTTACTCGGCCGTTGGACTACCAAAAAGAATCTCTTCACCAGCTAACCGTGACTGCCGAAGACAGAGGCCCAAAATTCCGTGCTGCCGATATACGTTTCAGTACTGCTTCAGTTCAAGTGAAAGTAATTCCTGTCAATTTATATTCCCCAGAAATACATGTAAGACAGCTTCCATTTATTTTAGAGCACAGTGACCCTGATGTGTATGCCATAGTGCGTGTTGTGGACAAGGACAAGGGTATTCATGGTCAAGTGGAAAACCTGGATATCGTTGATGGTGACCCTGATGGATACTTCCGTGTGGTGGCTGGACGAAAACCTAGTGAATTCAATGTCGAATTGGATCGAGGGAGAGATCTCGCTCCTGGAGATTATTCTCTCACCCTGAAGGCTACGGACAAAGGAACACCTCCTCGTTCAACAACTCAAAAAGTGCATATAAAGGTTCCTGAGATAACTCAACCGTTGCCTGTCTTCAGCCAGTCGGATTACGACGTCGAAATCGAAGAAGTGTCACCAGTTGGATTTCCTGTTGTTCGTGTTCATGCTGAAGCTGGTGATAAATTTCTCCATTATTCCATAGAGAGTGGAAACGATGAAAATATGTTTATTGTAAAT
>APH_0723
CTTGGTACGAAAAATGTAAAAAGTAACCAAAGTCTTCGGAGTTTTTCTTGTTGCGTGGATCGTGAGAAGTTCCTTACATTCCAGTTTGTTTCTCAGTGCTATCGTAAAGCTTTATGTTCAGTGTCTTATAAAAGCAAGAAATTTTGCGAAAGTTTATAATAATTTTGTAAGGGTTTTCTTTTTGTATAATTTCATTTTTTTTTTCAGGTGATCTCTTCTGATGCCTAGGTGACTAAAGGGGAGCGTCCCAATGGGCGTGCTATTTTCGGACCCCGTAGCAGGCTGGCGCTGGCGCCTCAGCAGCCTGCTCTTGGGAATCTTGCTGAATTCGTGTACATGTACGATGTCTACACAGAACATTGAGTTCACTTCTGCAGTGTACAATACAACAGTACCGGAGAACTCTGTAGGAAGAACATACGTGACTCCATCTGAGAAAATGGGTATCTTTATTTCCGACCCTTCTCTTCTGGTGAGGTACAGAATCGTCAGTGGTGACCCCAAGAAGATGTTCAAAGCAGAGTCTCGAACAGTTGGAGACTTTTGCTTCTTGTTACTAAGGACACGAACAGAAGAACAAGTAGTACTAAACAGGGAATACCAAGACTATTACAAACTTGGAATTCGTGCAACAATAACTTCTCACTATAGGCGATCCGTCAAGTTAAAAGCTCATACAGAAGTTCATGTTCATATCTTAGATACCAACGATCTTAATCCACTCTTTTATCCCATTGATTACAAAAGCACAGTCTCGGAAGATATGCCTCTGCATAAAAGCATTCTCCAAGTTACAGCCTCTGATCCTGATATAGGTATTAATGGTGATATATATTACAGGTTGCGCGAAAGTTCACTGCAGTTTGCCGTCCACCCCACAAGCGGAGTCTTGACACTTACTCGGCCGTTGGACTACCAAAAAGAATCTCTTCACCAGCTAACCGTGACTGCCGAAGACAGAGGCCCAAAATTCCGTGCTGCCGATATACGTTTCAGTACTGCTTCAGTTCAAGTGAAAGTAATTCCTGTCAATTTATATTCCCCAGAAATACATGTAAGACAGCTTCCATTTATTTTAGAGCACAGTGACCCTGATGTGTATGCCATAGTGCGTGTTGTGGACAAGGACAAGGGTATTCATGGTCAAGTGGAAAACCTGGATATCGTTGATGGTGACCCTGATGGATACTTCCGTGTGGTGGCTGGACGAAAACCTAGTGAATTCAATGTCGAATTGGATCGAGGGAGAGATCTCGCTCCTGGAGATTATTCTCTCACCCTGAAGGCTACGGACAAAGGAACACCTCCTCGTTCAACAACTCAAAAAGTGCATATAAAGGTTCCTGAGATAACTCAACCGTTGCCTGTCTTCAGCCAGTCGGATTACGACGTCGAAATCGAAGAAGTGTCACCAGTTGGATTTCCTGTTGTTCGTGTTCATGCTGAAGCTGGTGATAAATTTCTCCATTATTCCATAGAGAGTGGAAACGATGAAAATATGTTTATTGTAAAT
>APH_1438
----------------------------------------------------------------------------------------------------------------------------------------------------------------------------------------------------------------------------------------------------------------------------------------------------------------------------------------------------------------------------------------------------------------------------------------ACTCCATCTGAGAAAATGGGTATCTTTATTTCCGACCCTTCTCTTCTGGTGAGGTACAGAATCGTCAGTGGTGACCCCAAGAAGATGTTCAAAGCAGAGTCTCGAACAGTTGGAGACTTTTGCTTCTTGTTACTAAGGACACGAACAGAAGAACAAGTAGTACTAAACAGGGAATACCAAGACTATTACAAACTTGGAATTCGTGCAACAATAACTTCTCACTATAGGCGATCCGTCAAGTTAAAAGCTCATACAGAAGTTCATGTTCATATCTTAGATACCAACGATCTTAATCCACTCTTTTATCCCATTGATTACAAAAGCACAGTCTCGGAAGATATGCCTCTGCATAAAAGCATTCTCCAAGTTACAGCCTCTGATCCTGATATAGGTATTAATGGTGATATATATTACAGGTTGCGCGAAAGTTCACTGCAGTTTGCCGTCCACCCCACAAGCGGAGTCTTGACACTTACTCGGCCGTTGGACTACCAAAAAGAATCTCTTCACCAGCTAACCGTGACTGCCGAAGACAGAGGCCCAAAATTCCGTGCTGCCGATATACGTTTCAGTACTGCTTCAGTTCAAGTGAAAGTAATTCCTGTCAATTTATATTCCCCAGAAATACATGTAAGACAGCTTCCATTTATTTTAGAGCACAGTGACCCTGATGTGTATGCCATAGTGCGTGTTGTGGACAAGG--------------------------------------------------------------------------------------------------------------------------------------------------------------------------------------------------------------------------------------------------------------------------------------------------------------------------------------------------------------------------------------------------
>APH_0717
---------------------------------------------------TGCGTGGATCGTGAGAAGTTCCTTACATTCCAGTTTGTTTCTCAGTGCTATCGTAAAGCTTTATGTTCAGTGTCTTATAAAAGCAAGAAATTTTGCGAAAGTTTATAATAATTTTGTAAGGGTTTTCTTTTTGTATAATTTCATTTTTTTTTTCAGGTGATCTCTTCTGATGCCTAGGTGACTAAAGGGGAGCGTCCCAATGGGCGTGCTATTTTCGGACCCCGTAGCAGGCTGGCGCTGGCGCCTCAGCAGCCTGCTCTTGGGAATCTTGCTGAATTCGTGTACATGTACGATGTCTACACAGAACATTGAGTTCACTTCTGCAGTGTATAATACAACAGTACCGGAGAACTCTGTAGGAAGAACATACGTGACTCCATCTGAGAAAATGGGTATCTTTATTTCCGACCCTTCTCTTCTGGTGAGGTACAGAATCGTCAGTGGTGACCCCAAGAAGATGTTCAAAGCAGAGTCTCGAACAGTTGGAGACTTTTGCTTCTTGTTACTAAGGACACGAACAGAAGAACAAGTAGTACTAAACAGGGAATACCAAGACTATTACAAACTTGGAATTCGTGCAACAATAACTTCTCACTATAGGCGATCCGTCAAGTTAAAAGCTCATACAGAAGTTCATGTTCATATCTTAGATACCAACGATCTTAATCCACTCTTTTATCCCATTGATTACAAAAGCACAGTCTCGGAAGATATGCCTCTGCATAAAAGCATTCTCCAAGTTACAGCCTCTGATCCTGATATAGGTATTAATGGTGATATATATTACAGGTTGCGCGAAAGTTCACTGCAGTTTGCCGTCCACCCCACAAGCGGAGTCTTGACACTTACTCGGCCGTTGGACTACCAAAAAGAATCTCTTCACCAGCTAACCGTGACTGCCGAAGACAGAGGCCCAAAATTCCGTGCTGCCGATATACGTTTCAGTACTGCTTCAGTTCAAGTGAAAGTAATTCCTGTCAATTTATATTCCCCAGAAATACATGTAAGACAGCTTCCATTTATTTTAGAGCACAGTGACCCTGATGTGTATGCCATAGTGCGTGTTGTGGACAAGGACAAGGGTATTCATGGTCAAGTGGAAAACCTGGATATCGTTGATGGTGACCCTGATGGATACTTCCGTGTGGTGGCTGGACGAAAACCTAGTGAATTCAATGTCGAATTGGATCGAGGGAGAGATCTCGCTCCTGGAGATTATTCTCTCACCCTGAAGGCTACGGACAAAGGAACACCTCCTCGTTCAACAACTCAAAAAGTGCATATAAAGGTTCCTGAGATAACTCAACCGTTGCCTGTCTTCAGCCAGTCGGATTACGACGTCGAAATCGAAGAAGTGTCACCAGTTGGATTTCCTGTTGTTCGTGTTCATGCTGAAGCTGGTGATAAATTTCTCCATTATTCCATAGAGAGTGGAAACGATGAAAATATGTTTATTGTAAAT
>APH_0186
CTTGGTACGAAAAATGTAAAAAGTAACCAAAGTCTTCGGAGTTTTTCTTGTTGCGTGGATCGTGAGAAGTTCCTTACATTCCAGTTTGTTTCTCAGTGCTATCGTAAAGCTTTATGTTCAGTGTCTTATAAAAGCAAGAAATTTTGCGAAAGTTTATAATAATTTTGTAAGGGTTTTCTTTTTGTATAATTTCATTTTTTTTTTCAGGTGATCTCTTCTGATGCCTAGGTGACTAAAGGGGAGCGTCCCAATGGGCGTGCTATTTTCGGACCCCGTAGCAGGCTGGCGCTGGCGCCTCAGCAGCCTGCTCTTGGGAATCTTGCTGAATTCGTGTACATGTACGATGTCTACACAGAACATTGAGTTCACTTCTGCAGTGTATAATACAACAGTACCGGAGAACTCTGTAGGAAGAACATACGTGACTCCATCTGAGAAAATGGGTATCTTTATTTCCGACCCTTCTCTTCTGGTGAGGTACAGAATCGTCAGTGGTGACCCCAAGAAGATGTTCAAAGCAGAGTCTCGAACAGTTGGAGACTTTTGCTTCTTGTTACTAAGGACACGAACAGAAGAACAAGTAGTACTAAACAGGGAATACCAAGACTATTACAAACTTGGAATTCGTGCAACAATAACTTCTCACTATAGGCGATCCGTCAAGTTAAAAGCTCATACAGAAGTTCATGTTCATATCTTAGATACCAACGATCTTAATCCACTCTTTTATCCCATTGATTACAAAAGCACAGTCTCGGAAGATATGCCTCTGCATAAAAGCATTCTCCAAGTTACAGCCTCTGATCCTGATATAGGTATTAATGGTGATATATATTACAGGTTGCGCGAAAGTTCACTGCAGTTTGCCGTCCACCCCACAAGCGGAGTCTTGACACTTACTCGGCCGTTGGACTACCAAAAAGAATCTCTTCACCAGCTAACCGTGACTGCCGAAGACAGAGGCCCAAAATTCCGTGCTGCCGATATACGTTTCAGTACTGCTTCAGTTCAAGTGAAAGTAATTCCTGTCAATTTATATTCCCCAGAAATACATGTAAGACAGCTTCCATTTATTTTAGAGCACAGTGACCCTGATGTGTATGCCATAGTGCGTGTTGTGGACAAGGACAAGGGTATTCATGGTCAAGTGGAAAACCTGGATATCGTTGATGGTGACCCTGATGGATACTTCCGTGTGGTGGCTGGACGAAAACCTAGTGAATTCAATGTCGAATTGGATCGAGGGAGAGATCTCGCTCCTGGAGATTATTCTCTCACCCTGAAGGCTACGGACAAAGGAACACCTCCTCGTTCAACAACTCAAAAAGTGCATATAAAGGTTCCTGAGATAACTCAACCGTTGCCTGTCTTCAGCCAGTCGGATTACGACGTCGAAATCGAAGAAGTGTCACCAGTTGGATTTCCTGTTGTTCGTGTTCATGCTGAAGCTGGTGATAAATTTCTCCATTATTCCATAGAGAGTGGAAACGATGAAAATATGTTTATTGTAAAT
>APH_0880
CTTGGTACGAAAAATGTAAAAAGTAACCAAAGTCTTCGGAGTTTTTCTTGTTGCGTGGATCGTGAGAAGTTCCTTACATTCCAGTTTGTTTCTCAGTGCTATCGTAAAGCTTTATGTTCAGTGTCTTATAAAAGCAAGAAATTTTGCGAAAGTTTATAATAATTTTGTAAGGGTTTTCTTTTTGTATAATTTCATTTTTTTTTTCAGGTGATCTCTTCTGATGCCTAGGTGACTAAAGGGGAGCGTCCCAATGGGCGTGCTATTTTCGGACCCCGTAGCAGGCTGGCGCTGGCGCCTCAGCAGCCTGCTCTTGGGAATCTTGCTGAATTCGTGTACATGTACGATGTCTACACAGAACATTGAGTTCACTTCTGCAGTGTATAATACAACAGTACCGGAGAACTCTGTAGGAAGAACATACGTGACTCCATCTGAGAAAATGGGTATCTTTATTTCCGACCCTTCTCTTCTGGTGAGGTACAGAATCGTCAGTGGTGACCCCAAGAAGATGTTCAAAGCAGAGTCTCGAACAGTTGGAGACTTTTGCTTCTTGTTACTAAGGACACGAACAGAAGAACAAGTAGTACTAAACAGGGAATACCAAGACTATTACAAACTTGGAATTCGTGCAACAATAACTTCTCACTATAGGCGATCCGTCAAGTTAAAAGCTCATACAGAAGTTCATGTTCATATCTTAGATACCAACGATCTTAATCCACTCTTTTATCCCATTGATTACAAAAGCACAGTCTCGGAAGATATGCCTCTGCATAAAAGCATTCTCCAAGTTACAGCCTCTGATCCTGATATAGGTATTAATGGTGATATATATTACAGGTTGCGCGAAAGTTCACTGCAGTTTGCCGTCCACCCCACAAGCGGAGTCTTGACACTTACTCGGCCGTTGGACTACCAAAAAGAATCTCTTCACCAGCTAACCGTGACTGCCGAAGACAGAGGCCCAAAATTCCGTGCTGCCGATATACGTTTCAGTACTGCTTCAGTTCAAGTGAAAGTAATTCCTGTCAATTTATATTCCCCAGAAATACATGTAAGACAGCTTCCATTTATTTTAGAGCACAGTGACCCTGATGTGTATGCCATAGTGCGTGTTGTGGACAAGGACAAGGGTATTCATGGTCAAGTGGAAAACCTGGATATCGTTGATGGTGACCCTGATGGATACTTCCGTGTGGTGGCTGGACGAAAACCTAGTGAATTCAATGTCGAATTGGATCGAGGGAGAGATCTCGCTCCTGGAGATTATTCTCTCACCCTGAAGGCTACGGACAAAGGAACACCTCCTCGTTCAACAACTCAAAAAGTGCATATAAAGGTTCCTGAGATAACTCAACCGTTGCCTGTCTTCAGCCAGTCGGATTACGACGTCGAAATCGAAGAAGTGTCACCAGTTGGATTTCCTGTTGTTCGTGTTCATGCTGAAGCTGGTGATAAATTTCTCCATTATTCCATAGAGAGTGGAAACGATGAAAATATGTTTATTGTAAAT
