# Supplementary material for: ﻿Discovery of a new tarantula species from the Madrean Sky Islands and the first documented instance of syntopy between two montane endemics (Araneae, Theraphosidae, Aphonopelma): a case of prior mistaken identity
Source: Zookeys. 2024 Aug 16;1210:61–98. doi: 10.3897/zookeys.1210.125318 (PMC11344175; doi:10.3897/zookeys.1210.125318)
Supplement: Supplementary material 8 — Phylogenomics files [file zookeys-1210-061_article-125318__-s008.zip › Suppl8/individual_UCE_loci/sl_realigned_uce_2001306.fas]

>APH_0683
GGTAC------------------------------------------------------------------------------------------------------------------------------------------------------------TTTACTGATTAAAATCCTTT---------------------ACTTT----------------------------------CTCTGTGAC-----------------------------------------------------------------------------------TCCTGTTTTCTT-----------------------TTGTTGTTGCTCTTGCGGCCAATAATTATGGATATATTTTCATGACTTGCCTAGTTTTCCATGCATGAAAAGAAGGGACTTCTGAAAAAAAA--AAAACTTAAAAAAAACCAAAGGACTTCTGTTGAGACTTTTTTTCCCTTGACTGTTTCAGGATCTTCCAAATAATATGATACACCAAGTGAATATTAAATCCCTTCCTCAGGAGTGGTTATGGTGTGAAACATGGTGTGATGATGAGTCTAAACAACATGCAAAAACTATTGATCTGGTGAGTGCAGACACTTCCTTTAGAATTTGATTGATTTGAATAGATTTGTGTATTCACAGGTATTTCTCCTATGTGCAGGTAACTAAAGGATGAGACATTACATGTAAACATACACTTTTGCAGTTCCACTAAGCAGGAAACTGAGGTAAACTTATGGATCTGTATATGTCATGTTTTCCTGGTTTCTTTGTTCTGTGATTTCTCAATGGTAAAGACCTGATGAAGTGAAATCTTTACTGACCAATGGACATGGTGCTACCCAAAAGTTTTTGGAATAATGTGTGTTTTCTGTACACTTTTGTGATG--------AGTTGGTTATCTTCAAAGTGATTTCTATGTCTAAGTAGATTATTGCATTGGTGAATCTGATGGATTCATGGGGT----TGTTCAAGTGT------CTTC------TTTTAACCTAATTAATTCGTTTTCTCTTTCAGGTCAGCATTCGAATG-----------TTAATATATCGTATGT-----ATAATTTGGGTTG-----------GATTGGATATTGTGGGAT---------------GGTAGAGTTCTCTGCATTACAGCTTTGGCAAACAGACTACTCAAGGGCAAGCCCGTGGTA
>APH_0772
GTCACCCTTTGCGGACCCAATTCTTGCAAAGCAGAATGCAAGAATAGCTCATATTTGAAAAAGATCATGTGCTGTATGTGTGTGTTCCCTTCAGCCTAGAAATAAAAAAATCTACTACTGTGGTTAGTAAAAATAAAATGAGATGAAACAACTGATTACAATTTACCTGTAAAAATTTGTTTATTATTTTTCACACATTACAACTTTAACACACGATACACATTTTGCCATGAAGCCATGACTTTGTGGCAAAATGTGTACCATATGTTAAAGTTGTAACATATAAAAAATAGTAAATAAATTTTTATGGATAACTTGTAATCAATTGTTTCATTCCATTTTCTTAACCAGTTGCATGTAATTAAGAATTTTCGATCATACTGTAGCTAGTGGTTATGTTTATATTTTCATGACTTGCCTAGTTTTCCATGCATGAAAAGAAGGGACTTCTGAAAAAAAAAAAAAACTTAAAAAAAACCAAAGGACTTCTGTTGAGACTTTTTTTCCCTTGACTGTTTCAGGATCTTCCAAATAATATGATACACCAAGTGAATATTAAATCCCTTCCTCAGGAGTGGTTATGGTGTGAAACATGGTGTGATGATGAGTCTAAACAACATGCAAAAACTATTGATTTGGTGAGTGCAGACACTTCCTTTAGAATTTGATTGATTTGAATAGATTTGTGTATTCACAGGTATTTCTCCTATGTGCAGGTAACTAAAGGATGAGACATTACATATAAACATACACTTTTGCAGTTCCACTAAGCAGGAAACTGAGGTAAACTTATGGATCTGTATATGTCATGTTTTCCTGGTTTCTTTGTTCTGTGATTTCTCAATGGTAAAGACCTGATGAAGTGAAATCTTTACTGACCAATGTACATGGTGCTACCCAAAAGTTTTCAGAATACTGTGATTACTCAGGAACTTCTTATGAGGCGTGATCAAATGAAACATGTTCAAAGTGATTGATTAATATGAATGAACAGTTACATAAAAAAGTGTGATAGGAACAGAAAGGTCAATGTTCAAGGATGCAAGAATTCACTAGGTTTCATCAGAAGAAGTCTCTGTAAGCATTCAGGCAGGCATACCACTACTTGCAGAGGTGTCGGATACCGTCCGCGAAAAGCGACTTTGTCTGCTCCTTGAACCATTTGAACACCGCGGCCTTTA----------TGTGAGGAATCTTTCCCTTGAGAGCTTTCTTTAAGGGTCTGACCAAATGAAAGTCACTGGTG
>APH_1535
GACATCATTAATGAAATATTTGTTTAAAAAGCAGAATGCAAGAATAGCTCATATTTGAAAAAGATCATGTGCTGTATGTGTGTGTTCCCTTCAGCCTAGAAATAAAAAAATCTACTACTGTGGTTAGTAAAAATAAAATGAGATGAAACAACTGATTACAATTTACCTGTAAAAATTTGTTTATTATTTTTCACACATTACAACTTTAACACACGATACACATTTTGCCATGAAGCCATGACTTTGTGGCAAAATGTGTACCATATGTTAAAGTTGTAACATATAAAAAATAGTAAATAAATTTTTATGGATAACTTGTAATCAATTGTTTCATTCCATTTTCTTAACCAGTTGCATGTAATTAAGAATTTTCGATCATACTGTAGCTAGTGGTTATGTTTATATTTTCATGACTTGCCTAGTTTTCCATGCATGAAAAGAAGGGACTTCTGAAAAAAAAAAAAAACTTAAAAAAAAACAAAGGACTTCTGTTGAGACTTTTTTTCCCTTGACTGTTTCAGGATCTTCCAAATAATATGATACACCAAGTGAATATTAAATCCCTTCCTCAGGAGTGGTTATGGTGTGAAACATGGTGTGATGATGAGTCTAAACAACATGCAAAAACTATTGATTTGGTGAGTGCAGACACTTCCTTTAGAATTTGATTGATTTGAATAGATTTGTGTATTCACAGGTATTTCTCCTATGTGCAGGTAACTAAAGGATGAGACATTACGTATAAACATACACTTTTGCAGTTCCACTAAGCAGGAAACTGAGGTAAACTTATGGATCTGTATATGTCATGTTTTCCTGGTTTCTTTGTTCTGTGATTTCTCAATGGTAAAGACCTGATGAAGTGAAATCTTTACTGACCAATGTACATGGTGCTACCCAAAAGTTTTCAGAATACTGTGATTACTCAGGAACTTCTTATGAGGCGTGATCAAATGAAACATGTTCAAAGTGATTGATTAATATGAATGAACAGTTACATAAAAAAGTGTGATAGGAACAGAAAGGTCAATGTTCAAGGATGCAAGAATTCACTAGGTTTCATCAGAAGAAGTCTCTGTAAGCATTCAGGCAGGCATACCACTACTTGCAGAGGTTTCGGATACCATCTGCGAAAAACAACTTTGGCTGCTCCTTGAACCATTTGAACACCGTGGCCTTTACTTTATCATCTGGGTGGAATCTTCCCCTTTAGTGCTTTCTTTAAGGGTCCAAACAAATGAAAGTCAGT----
>APH_5003
GTCACCCTTTGCGGACCCAATTCTTGCAAAGCAGAATGCAAGAATAGCTCATATTTGAAAAAGATCATGTGCTGTATGTGTGTGTTCCCTTCAGCCTAGAAATAAAAAAATCTACTACTGTGGTTAGTAAAAATAAAATGAGATGAAACAACTGATTACAATTTACCTGTAAAAATTTGTTTATTATTTTTCACACATTACAACTTTAACACACGATACACATTTTGCCATGAAGCCATGACTTTGTGGCAAAATGTGTACCATATGTTAAAGTTGTAACATATAAAAAATAGTAAATAAATTTTTATGGATAACTTGTAATCAATTGTTTCATTCCATTTTCTTAACCAGTTGCATGTAATTAAGAATTTTCGATCATACTGTAGCTAGTGGTTATGTTTATATTTTCATGACTTGCCTAGTTTTCCATGCATGAAAAGAAGGGACTTCTGAAAAAAAAAAAAAACTTAAAAAAAACCAAAGGACTTCTGTTGAGACTTTTTTTCCCTTGACTGTTTCAGGATCTTCCAAATAATATGATACACCAAGTGAATATTAAATCCCTTCCTCAGGAGTGGTTATGGTGTGAAACATGGTGTGATGATGAGTCTAAACAACATGCAAAAACTATTGATTTGGTGAGTGCAGACACTTCCTTTAGAATTTGATTGATTTGAATAGATTTGTGTATTCACAGGTATTTCTCCTATGTGCAGGTAACTAAAGGATGAGACATTACATATAAACATACACTTTTGCAGTTCCACTAAGCAGGAAACTGAGGTAAACTTATGGATCTGTATATGTCATGTTTTCCTGGTTTCTTTGTTCTGTGATTTCTCAATGGTAAAGACCTGATGAAGTGAAATCTTTACTGACCAATGTACATGGTGCTACCCAAAAGTTTTCAGAATACTGTGATTACTCAGGAACTTCTTATGAGGCGTGATCAAATGAAACATGTTCAAAGTGATTGATTAATATGAATGAACAGTTACATAAAAAAGTGTGATAGGAACAGAAAGGTCAATGTTCAAGGATGCAAGAATTCACTAGGTTTCATCAGAAGAAGTCTCTGTAAGCATTCAGGCAGGCATACCACTACTTGCAGAGGTTTCGGATACCATCTGCGAAAAACAACTTTGGCTGCTCCTTGAACCATTTGAACACCGTGGCCTTTACTTTATCATCTGGGTGGAATCTTCCCCTTTAGAGCTTTCTTTAAGGGTCCAAACAAATG--AGTCAATGGTG
>APH_4005
GTCACCCTTTGCGGACCCAATTCTTGCAAAGCAGAATGCAAGAATAGCTCATATTTGAAAAAGATCATGTGCTGTATGTGTGTGTTCCCTTCAGCCTAGAAATAAAAAAATCTACTACTGTGGTTAGTAAAAATAAAATGAGATGAAACAACTGATTACAATTTACCTGTAAAAATTTGTTTATTATTTTTCACACATTACAACTTTAACACACGATACACATTTTGCCATGAAGCCATGACTTTGTGGCAAAATGTGTACCATATGTTAAAGTTGTAACATATAAAAAATAGTAAATAAATTTTTATGGATAACTTGTAATCAATTGTTTCATTCCATTTTCTTAACCAGTTGCATGTAATTAAGAATTTTCGATCATACTGTAGCTAGTGGTTATGTTTATATTTTCATGACTTGCCTAGTTTTCCATGCATGAAAAGAAGGGACTTCTGAAAAAAAAAAAAAACTTAAAAAAAACCAAAGGACTTCTGTTGAGACTTTTTTTCCCTTGACTGTTTCAGGATCTTCCAAATAATATGATACACCAAGTGAATATTAAATCCCTTCCTCAGGAGTGGTTATGGTGTGAAACATGGTGTGATGATGAGTCTAAACAACATGCAAAAACTATTGATTTGGTGAGTGCAGACACTTCCTTTAGAATTTGATTGATTTGAATAGATTTGTGTATTCACAGGTATTTCTCCTATGTGCAGGTAACTAAAGGATGAGACATTACATATAAACATACACTTTTGCAGTTCCACTAAGCAGGAAACTGAGGTAAACTTATGGATCTGTATATGTCATGTTTTCCTGGTTTCTTTGTTCTGTGATTTCTCAATGGTAAAGACCTGATGAAGTGAAATCTTTACTGACCAATGTACATGGTGCTACCCAAAAGTTTTCAGAATACTGTGATTACTCAGGAACTTCTTATGAGGCGTGATCAAATGAAACATGTTCAAAGTGATTGATTAATATGAATGAACAGTTACATAAAAAAGTGTGATAGGAACAGAAAGGTCAATGTTCAAGGATGCAAGAATTCACTAGGTTTCATCAGAAGAAGTCTCTGTAAGCATTCAGGCAGGCATACCACTACTTGCAGAGGTTTCGGATACCATCTGCGAAAAACAACTTTGGCTGCTCCTTGAACCATTTGAACACCGTGGCCTTTACTTTATCATCTGGGTGGAATCTTCCCCTTTAGTGCTTTCTTTAAGGGTCCAAACAAATGAAAGTCAGTGGTG
>APH_4024
GTCACCCTTTGCGGACCCAATTCTTGCAAAGCAGAATGCAAGAATAGCTCATATTTGAAAAAGATCATGTGCTGTATGTGTGTGTTCCCTTCAGCCTAGAAATAAAAAAATCTACTACTGTGGTTAGTAAAAATAAAATGAGATGAAACAACTGATTACAATTTACCTGTAAAAATTTGTTTATTATTTTTCACACATTACAACTTTAACACACGATACACATTTTGCCATGAAGCCATGACTTTGTGGCAAAATGTGTACCATATGTTAAAGTTGTAACATATAAAAAATAGTAAATAAATTTTTATGGATAACTTGTAATCAATTGTTTCATTCCATTTTCTTAACCAGTTGCATGTAATTAAGAATTTTCGATCATACTGTAGCTAGTGGTTATGTTTATATTTTCATGACTTGCCTAGTTTTCCATGCATGAAAAGAAGGGACTTCTGAAAAAAAAAAAAAACTTAAAAAAAACCAAAGGACTTCTGTTGAGACTTTTTTTCCCTTGACTGTTTCAGGATCTTCCAAATAATATGATACACCAAGTGAATATTAAATCCCTTCCTCAGGAGTGGTTATGGTGTGAAACATGGTGTGATGATGAGTCTAAACAACATGCAAAAACTATTGATTTGGTGAGTGCAGACACTTCCTTTAGAATTTGATTGATTTGAATAGATTTGTGTATTCACAGGTATTTCTCCTATGTGCAGGTAACTAAAGGATGAGACATTACATATAAACATACACTTTTGCAGTTCCACTAAGCAGGAAACTGAGGTAAACTTATGGATCTGTATATGTCATGTTTTCCTGGTTTCTTTGTTCTGTGATTTCTCAATGGTAAAGACCTGATGAAGTGAAATCTTTACTGACCAATGTACATGGTGCTACCCAAAAGTTTTCAGAATACTGTGATTACTCAGGAACTTCTTATGAGGCGTGATCAAATGAAACATGTTCAAAGTGATTGATTAATATGAATGAACAGTTACATAAAAAAGTGTGATAGGAACAGAAAGGTCAATGTTCAAGGATGCAAGAATTCACTAGGTTTCATCAGAAGAAGTCTCTGTAAGCATTCAGGCAGGCATACCACTACTTGCAGAGGTTTCGGATACCATCTGCGAAAAACAACTTTGGCTGCTCCTTGAACCATTTGAACACCGTGGCCTTTACTTTATCATCTGGGTGGAATCTTCCCCTTTAGTGCTTTCTTTAAGGGTCCAAACAAATGAAAGTCAGTGGTG
>APH_4029
GTCACCCTTTGCGGACCCAATTCTTGCAAAGCAGAATGCAAGAATAGCTCATATTTGAAAAAGATCATGTGCTGTATGTGTGTGTTCCCTTCAGCCTAGAAATAAAAAAATCTACTACTGTGGTTAGTAAAAATAAAATGAGATGAAACAACTGATTACAATTTACCTGTAAAAATTTGTTTATTATTTTTCACACATTACAACTTTAACACACGATACACATTTTGCCATGAAGCCATGGCTTTGTGGCAAAATGTGTACCATATGTTAAAGTTGTAACATATAAAAAATAGTAAATAAATTTTTATGGATAACTTGTAATCAATTGTTTCATTCCATTTTCTTAACCAGTTGCATGTAATTAAGAATTTTCGATCATACTGTAGCTAGTGGTTATGTTTATATTTTCATGACTTGCCTAGTTTTCCATGCATGAAAAGAAGGGACTTCTGAAAAAAAAAAAAAACTTAAAAAAAACCAAAGGACTTCTGTTGAGACTTTTTTTCCCTTGACTGTTTCAGGATCTTCCAAATAATATGATACACCAAGTGAATATTAAATCCCTTCCTCAGGAGTGGTTATGGTGTGAAACATGGTGTGATGATGAGTCTAAACAACATGCAAAAACTATTGATTTGGTGAGTGCAGACACTTCCTTTAGAATTTGATTGATTTGAATAGATTTGTGTATTCACAGGTATTTCTCCTATGTGCAGGTAACTAAAGGATGAGACATTACATATAAACATACACTTTTGCAGTTCCACTAAGCAGGAAACTGAGGTAAACTTATGGATCTGTATATGTCATGTTTTCCTGGTTTCTTTGTTCTGTGATTTCTCAATGGTAAAGACCTGATGAAGTGAAATCTTTACTGACCAATGTACATGGTGCTACCCAAAAGTTTTCAGAATACTGTGATTACTCAGGAACTTCTTATGAGGCGTGATCAAATGAAACATGTTCAAAGTGATTGATTAATATGAATGAACAGTTACATAAAAAAGTGTGATAGGAACAGAAAGGTCAATGTTCAAGGATGCAAGAATTCACTAGGTTTCATCAGAAGAAGTCTCTGTAAGCATTCAGGCAGGCATACCACTACTTGCAGAGGTTTCGGATACCATCTG---------------------------------------------------------------------------------------------------------------------------
>APH_5079
GACACCCTTTGCGGACCCAATTCTTGCAAAGCAGAATGCAAGAATAGCTCATATTTGAAAAAGATCATGTGCTGTATGTGTGTGTTCCCTTCAGCCTAGAAATAAAAAAATCTACTACTGTGGTTAGTAAAAATAAAATGAGATGAAACAACTGATTACAATTTACCTGTAAAAATTTGTTTATTATTTTTCACACATTACAACTTTAACACACGATACACATTTTGCCATGAAGCCATGACTTTGTGGCAAAATGTGTACCATATGTTAAAGTTGTAACATATAAAAAATAGTAAATAAATTTTTATGGATAACTTGTAATCAATTGTTTCATTCCATTTTCTTAACCAGTTGCATGTAATTAAGAATTTTCGATCATACTGTAGCTAGTGGTTATGTTTATATTTTCATGACTTGCCTAGTTTTCCATGCATGAAAAGAAGGGACTTCTGAAAAAAAAAAAAAACTTAAAAAAAACCAAAGGACTTCTGTTGAGACTTTTTTTCCCTTGACTGTTTCAGGATCTTCCAAATAATATGATACACCAAGTGAATATTAAATCCCTTCCTCAGGAGTGGTTATGGTGTGAAACATGGTGTGATGATGAGTCTAAACAACATGCAAAAACTATTGATTTGGTGAGTGCAGACACTTCCTTTAGAATTTGATTGATTTGAATAGATTTGTGTATTCACAGGTATTTCTCCTATGTGCAGGTAACTAAAGGATGAGACATTACATATAAACATACACTTTTGCAGTTCCACTAAGCAGGAAACTGAGGTAAACTTATGGATCTGTATATGTCATGTTTTCCTGGTTTCTTTGTTCTGTGATTTCTCAATGGTAAAGACCTGATGAAGTGAAATCTTTACTGACCAATGTACATGGTGCTACCCAAAAGTTTTCAGAATACTGTGATTACTCAGGAACTTCTTATGAGGCGTGATCAAATGAAACATGTTCAAAGTGATTGATTAATATGAATGAACAGTTACATAAAAAAGTGTGATAGGAACAGAAAGGTCAATGTTCAAGGATGCAAGAATTCACTAGGTTTCATCAGAAGAAGTCTCTGTAAGCATTCAGGCAGGCATACCACTACTTGCAGAGGTTTCGGATACCATCTGCGAAAAACAACTTTGGCTGCTCCTTGAACCATTTGAACACCGTGGCCTTTACTTCATCATCTGGGTGGAATCTTCCCCTTTAGTGCTTTCTTTAAGGGTCC----------------------
>APH_5001
-----------------------------AGCAGAATGCAAGAATAGCTCATATTTGAAAAAGATCATGTGCTGTATGTGTGTGTTCCCTTCAGCCTAGAAATAAAAAAATCTACTACTGTGGTTAGTAAAAATAAAATGAGATGAAACAACTGATTACAATTTACCTGTAAAAATTTGTTTATTATTTTTCACACATTACAACTTTAACACACGATACACATTTTGCCATGAAGCCATGACTTTGTGGCAAAATGTGTACCATATGTTAAAGTTGTAACATATAAAAAATAGTAAATAAATTTTTATGGATAACTTGTAATCAATTGTTTCATTCCATTTTCTTAACCAGTTGCATGTAATTAAGAATTTTCGATCATACTGTAGCTAGTGGTTATGTTTATATTTTCATGACTTGCCTAGTTTTCCATGCATGAAAAGAAGGGACTTCTGAAAAAAAAAAAAAACTTAAAAAAAACCAAAGGACTTCTGTTGAGACTTTTTTTCCCTTGACTGTTTCAGGATCTTCCAAATAATATGATACACCAAGTGAATATTAAATCCCTTCCTCAGGAGTGGTTATGGTGTGAAACATGGTGTGATGATGAGTCTAAACAACATGCAAAAACTATTGATTTGGTGAGTGCAGACACTTCCTTTAGAATTTGATTGATTTGAATAGATTTGTGTATTCACAGGTATTTCTCCTATGTGCAGGTAACTAAAGGATGAGACATTACATATAAACATACACTTTTGCAGTTCCACTAAGCAGGAAACTGAGGTAAACTTATGGATCTGTATATGTCATGTTTTCCTGGTTTCTTTGTTCTGTGATTTCTCAGTGGTAAAGACCTGATGAAGTGAAATCTTTACTGACCAATGTACATGGTGCTACCCAAAAGTTTTCAGAATACTGTGATTACTCAGGAACTTCTTATGAGGCGTGATCAAATGAAACATGTTCAAAGTGATTGATTAATATGAATGAACAGTTACATAAAAAAGTGTGATAGGAACAGAAAGGTCAATGTTCAAGGATGCAAGAATTCACTAGGTTTCATCAGAAGAAGTCTCTGTAAGCATTCAGGCAGGCATACCACTACTTGCAGAGGTTTCGGATACCATCTGCGAAAAAC-------------------------------------------------------------------------------------------------------------------
>APH_0186
-----------------------------------------------------------------------------------------------------------------------------------------------------------------------------------------------------------------------------------------------------------------------------------------------------------------------------------------------------------------------------------------------------------------------------------------------------------------------AAAAA-----------AAAAAAACAAAGGACTTCTGTTGAGACTTTTTTTCCCTTGACTGTTTCAGGATCTTCCAAATAATATGATACACCAAGTGAATATTAAATCCCTTCCTCAGGAGTGGTTATGGTGTGAAACATGGTGTGATGATGAGTCTAAACAACATGCAAAAACTATTGATTTGGTGAGTGCAGACACTTCCTTTAGAATTTGATTGATTTGAATAGATTTGTGTATCCACAGGTATTTCTCCTATGTGCAGGTAACTAAAGGATGAGACATTACATATAAACATACACTTTTGCAGTTCCACTAAGCAGGAAACTGAGGTAAACTTATGGATCTGTATATGTCATGTTTTCCTGGTTTCTTTGTTCTATGATTTCTCAATGGCAAAGACCTGATGAAGTGAAATCTTTACTGACCAATGTACATGGTGCTACTCAAAAGTTTTCAAAATACTGTGATTACTCAGGAACTTCTTATGAGGCGTGATCAAATGAAACATGTTCAAAGTGATTGATTAATATGAATGAACAGTTACATAAAAAAGTGTGATAGGAACAGAAAGGTCAATGTTCAAGGATGCAAGAATTCACTAGGTTTCATCAGAAGAAGTCTCTGTAAGCATTCAGGCAGGAATACCACTGCTTGCAGAGGTTTCGGATACCATCTGCGAAAAACAACTTTGGCTGCTCCTTGAACCATTTGAACACCGTGGCCTTTACTTTATCATCTGTGTGGAATCTTCCCCTTTAGTGCGTTCTTTAAGGGTCCAAACAAATGAAAGTCAGTGGTG
>APH_0674
---------------------------------------------------------------------------------------------------------------------------------------------------------------------------------------------------------------------------------------------------------------------------------------------------------------------------------------------------------------------------------------------------------------------------GACTTGCCTAGTTTTCCATGCATGAAAAGAAGGGACTTCTGAAAAAAAA---------AAAAAAAACCAAAGGACTTCTGTTGAGACTTTTTTTCCCTTGACTGTTTCAGGATCTTCCAAATAATATGATACACCAAGTGAATATTAAATCCCTTCCTCAGGAGTGGTTATGGTGTGAAACATGGTGTGATGATGAGTCTAAACAACATGCAAAAACTATTGATTTGGTGAGTGCAGACACTTCCTTTAGAATTTGATTGATTTGAATAGATTTGTGTATCCACAGGTATTTCTCCTATGTGCAGGTAACTAAAGGATGAGACATTACATATAAACATACACTTTTGCAGTTCCACTAAGCAGGAAACTGAGGTAAACTTATGGATCTGTATATGTCATGTTTTCCTGGTTTCTTTGTTCTATGATTTCTCAATGGCAAAGACCTGATGAAGTGAAATCTTTACTGACCAATGTACATGGTGCTACCCAAAAGTTTTCAAAATACTGTGATTACTCAGGAACTTCTTATGAGGCGTGATCAAATGAAACATGTTCAAAGTGATTGATTAATATGAATGAACAGTTACATAAAAAAGTGTGATAGGAACAGAAAGGTCAATGTTCAAGGATGCAAGAATTCACTAGGTTTCATCAGAAGAAGTCTCTGTAAGCATTCAGGCAGGCATACCACTGCTTGCAGAGGTTTCGGATACCATCTGCGAAAAACAACTTTGGCTGCTCCTTGAACCATTTGAACACCGTGGCCTTTACTTTATCATCTGTGTGGAATCTTCCCCTTTAGTGCGTTCTTTAAGGG-------------------------
>APH_3188
--------------------------------------------------------------------------------------------------------------------------------------------------------------------ATCTGTTGAAGTTGCCT----------------------------------------CTCTCGGGAGCGGCCAATAATTATGGAACA--------------------------ACCCAATAAAAAATAGTAAATAAATTTTTATGGATAACTTGTAATCAATTGTTTCATTCCATTTTCTTAACCAGTTGCATGTAATTAAGAATTTTCGATCATACTGTAGCTAGTGGTTATGTTTATATTATCATGACTTGCCTAGTTTTCCATGCATGAAAAGAAGGGACTTCTGAAAAAAAA----------AAAAAAACCAAAGGACTTCTGTTGAGACTTTTTTTCCCTTGACTGTTTCAGGATCTTCCAAATAATATGATACACCAAGTGAATATTAAATCCCTTCCTCAGGAGTGGTTATGGTGTGAAACATGGTGTGATGATGAGTCTAAACAACATGCAAAAACTATTGATTTGGTGAGTGCAGACACTTCCTTTAGAATTTGATTGATTTGAATAGATTTGTGTATCCACAGGTATTTCTCCTATGTGCAGGTAACTAAAGGATGAGACATTACATATAAACATACACTTTTGCAGTTCCACTAAGCAGGAAACTGAGGTAAACTTATGGATCTGTATATGTCATGTTTTCCTGGTTTCTTTGTTCTATGATTTCTCAATGGCAAAGACCTGATGAAGTGAAATCTTTACTGACCAATGTACATGGTGCTACCCAAAAGTTTTCAAAATACTGTGATTACTCAGGAACTTCTTATGAGGCGTGATCAAATGAAACATGTTCAAAGTGATTGATTAATATGAATGAACAGTTACATAAAAAAGTGTGATAGGAACAGAAAGGTCAATGTTCAAGGATGCAAGAATTCACTAAGTTTCATCAGAAGAAGTCTCTGTAAGCATTCAGGCAGGCATACCACTGCTTGCAGAGGTTTCGGATACCATCTGCGAAAAACAACTTTGGCTGCTCCTTGAACCATTTGAACATCGTGGCCTTTACTTTATCATCTGTGTGGAATCTTCCCCTTTAGTGCGTTCTTTAAGGGTCCAAACAAATGAAAGTCAGTGGTG
>APH_0185
--------------------------------------------------------------------------------------------------------------------------------------------------------------------ATCTGTTGAAGTTGCCT----------------------------------------CTCTCGGGAGCGGCCAATAATTATGGAACA--------------------------ACCCAATAAAAAATAGTAAATAAATTTTTATGGATAACTTGTAATCAATTGTTTCATTCCATTTTCTTAACCAGTTGCATGTAATTAAGAATTTTCGATCATACTGTAGCTAGTGGTTATGTTTATATTATCATGACTTGCCTAGTTTTCCATGCATGAAAAGAAGGGACTTCTGAAAAAAAA-----------AAAAAACCAAAGGACTTCTGTTGAGACTTTTTTTCCCTTGACTGTTTCAGGATCTTCCAAATAATATGATACACCAAGTGAATATTAAATCCCTTCCTCAGGAGTGGTTATGGTGTGAAACATGGTGTGATGATGAGTCTAAACAACATGCAAAAACTATTGATTTGGTGAGTGCAGACACTTCCTTTAGAATTTGATTGATTTGAATAGATTTGTGTATCCACAGGTATTTCTCCTATGTGCAGGTAACTAAAGGATGAGACATTACATATAAACATACACTTTTGCAGTTCCACTAAGCAGGAAACTGAGGTAAACTTATGGATCTGTATATGTCATGTTTTCCTGGTTTCTTTGTTCTATGATTTCTCAATGGCAAAGACCTGATGAAGTGAAATCTTTACTGACCAATGTACATGGTGCTACCCAAAAGTTTTCAAAATACTGTGATTACTCAGGAACTTCTTATGAGGCGTGATCAAATGAAACATGTTCAAAGTGATTGATTAATATGAATGAACAGTTACATAAAAAAGTGTGATAGGAACAGAAAGGTCAATGTTCAAGGATGCAAGAATTCACTAAGTTTCATCAGAAGAAGTCTCTGTAAGCATTCAGGCAGGCATACCACTGCTTGCAGAGGTTTCGGATACCATCTGCGAAAAACAACTTTGGCTGCTCCTTGAACCATTTGAACATCGTGGCCTTTACTTTATCATCTGTGTGGAATCTTCCCCTTTAGTGCGTTCTTTAAGGGTCCAAACAAATGAAAGTCAGTGGTG
>APH_0717
--------------------------------------------------------------------------------------------------------------------------------------------------------------------ATCTGTTGAAGTTGCCT----------------------------------------CTCTCGGGAGCGGCCAATAATTATGGAACA--------------------------ACCCAATAAAAAATAGTAAATAAATTTTTATGGATAACTTGTAATCAATTGTTTCATTCCATTTTCTTAACCAGTTGCATGTAATTAAGAATTTTCGATCATACTGTAGCTAGTGGTTATGTTTATATTATCATGACTTGCCTAGTTTTCCATGCATGAAAAGAAGGGACTTCTGAAAAAAAA-----------AAAAAACCAAAGGACTTCTGTTGAGACTTTTTTTCCCTTGACTGTTTCAGGATCTTCCAAATAATATGATACACCAAGTGAATATTAAATCCCTTCCTCAGGAGTGGTTATGGTGTGAAACATGGTGTGATGATGAGTCTAAACAACATGCAAAAACTATTGATTTGGTGAGTGCAGACACTTCCTTTAGAATTTGATTGATTTGAATAGATTTGTGTATCCACAGGTATTTCTCCTATGTGCAGGTAACTAAAGGATGAGACATTACATATAAACATACACTTTTGCAGTTCCACTAAGCAGGAAACTGAGGTAAACTTATGGATCTGTATATGTCATGTTTTCCTGGTTTCTTTGTTCTATGATTTCTCAATGGCAAAGACCTGATGAAGTGAAATCTTTACTGACCAATGTACATGGTGCTACCCAAAAGTTTTCAAAATACTGTGATTACTCAGGAACTTCTTATGAGGCGTGATCAAATGAAACATGTTCAAAGTGATTGATTAATATGAATGAACAGTTACATAAAAAAGTGTGATAGGAACAGAAAGGTCAATGTTCAAGGATGCAAGAATTCACTAAGTTTCATCAGAAGAAGTCTCTGTAAGCATTCAGGCAGGCATACCACTGCTTGCAGAGGTTTCGGATACCATCTGCGAAAAACAACTTTGGCTGCTCCTTGAACCATTTGAACATCGTGGCCTTTACTTTATCATCTGTGTGGAATCTTCCCCTTTAGTGCGTTCTTTAAGGGT------------------------
>APH_0880
GACATCACTAATGAAATATTTGTTTAAAAAGCAGAATGCAAGAATAGCTCATGTTTGAAAAAGATCATGTGCTGTATGTGTGTGTTCCCTTCAGCCTAGAAATAAAAAAATCTACTACTGTGGTTAGTAAAAATAAAATGAGATGAAACAACTGATTACAATTTACCTGTAAAAATTTGTTTATTATTTTTCACACATTACAACTTTAACACACAATACACATTTTGCCATGAAGCCATGACTTTGTGGCAAAATGTGTACCATATGTTAAAGTTGTAACATATAAAAAATAGTAAATAAATTTTTATGGATAACTTGTAATCAATTGTTTCATTTCATTTTCTTAACCAGTTGCATGTAATTAAGAATTTTTGATCATACTGTAGTTAGTGGTTATGTTTATATTTTCATGACTTGCCTAGTTTTCCATGCATGAAAAGAAGGGACTTCCGAAAAAAAAAAAAAACTTAAAAAAAACCAAAGGACTTCTGTTGAGACTTTTTTTCCCTTGACTGTTTCAGGATCTTCCAAATAATATGATACACCAAGTGAATATTAAATCCCTTCCTCAGGAGTGGTTATGGTGTGAAACATGGTGTGATGATGAGTCTAAACAACATGCAAAAACTATTGATCTGGTGAGTGCAGACACTTCCTTTAGAATTTGATTGATTTGAATAGATTTGTGTATTCACAGGTATTTCTCCTATGTGCAGGTAACTAAAGGATGAGACATTACATATAAACATACACTTTTGCAGTTCCACTAAGCAGGAAACTGAGGTAAACTTATGGATCTGTATATGTCATGTTTTCCTGGTTTCTTTGTTCTATGATTTCTCAATGGTAAAGACCTGATGAAGTGAAATCTTTACTGACCAATGGACATGGTGCTACCCAAAAGTTTTCAAAATACTGTGATTACTCAGGAACTGCTTATGAGGCGTGATCAAATGAAACATGTTCAAAGTGATTGATTAATATGAATGAACAGTTACATAAAAAAATGTGATAGGAACAGAAAGGTCAATGTTCAAGGATGCAAGAATTCACTAGGTTTCATCAGAAGAAGTCTCTGTAAGCATTCAGGCAGGCATACCACTGCTTGCAGAGGTTTCATATACCATCTGCGAAAAACAACTTTGGCTGCTCCTTGAACCATTTGAACACCGTGGCCTTTACTTTATCATCTGTGTGGAATGTTCCCCTTTAATGCTTTCTTTAAGGGTCCAAACAAATGAAAGTCAGTGGTG
>APH_3191
GACATCACTAATGAAATATTTGTTTAAAAAGCAGAATGCAAGAATAGCTCATATTTGAAAAAGATCATGTGCTGTATGTGTGTGTTCCCTTCAGCCTAGAAATAAAAAAATCTACTACTGTGGTTAGTAAAAATAAAATGAGATGAAACAACTGATTACAATTTACCTGTAAAAATTTGTTTATTATTTTTCACACATTACAACTTTAACACACGATACACATTTTGCCATGAAGCCATGACTTTGTGGCAAAATGTGTACCATATGTTAAAGTTGTAACATATAAAAAATAGTAAATAAATTTTTATGGATAACTTGTAATCAATTGTTTCATTTCATTTTCTTAACCAGTTGCATGTAATTAAGAATTTTTGATCATACTGTAGTTAGTGGTTATGTTTATATTTTCATGACTTGCCTAGTTTTCCATGCATGAAAAGAAGGGACTTCTGAAAAAAAAAAAAAACTTAAAAAAAACCAAAGGACTTCTGTTGAGACTTTTTTTCCCTTGACTGTTTCAGGATCTTCCAAATAATATGATACACCAAGTGAATATTAAATCCCTTCCTCAGGAGTGGTTATGGTGTGAAACATGGTGTGATGATGAGTCTAAACAACATGCAAAAACTATTGATTTGGTGAGTGCAGACACTTCCTTTAGAATTTGATTGATTTGAATAGATTTGTGTATTCACAGGTATTTCTCCTATGTGCAGGTAACTAAAGGATGAGACATTACATATAAACATACACTTTTGCAGTTCCACTAAGCAGGAAACTGAGGTAAACTTATGGATCTGTATATGTCATGTTTTCCTGGTTTCTTTGTTCTGTGATTTCTCAATGGTAAAGACCTGATGAAGTGAAATCTTTACTGACCAATGGACATGGTGCTACCCAAAAGTTTTCAAAATACTGTGATTACTCAGGAACTGCTTATGAGGCGTGATCAAATGAAACATGTTCAAAGTGATTGATTAATATGAATGAACAGTTACATAAAAAAATGTGATAGGAACAGAAAGGTCAATGTTCAAGGATGCAAGAATTCACTAGGTTTCATCAGAAGAAATCTCTGTAAGCATTCAGGCAGGCATACCACTGCTTGCAGAGGTTTCGTATACCATCTGCGAAAAACAACTTTGGCTGCTCCTTGAACCATTTGAACACCGTGGCCTTTACTTCATCATCTGTGCGGAATCTTCCCCTTTAGAGCTTTCTTTAAGGGTCCGAACAAATGAAAGTCAGTGGTG
>APH_0723
GACATCACTAATGAAATATTTGTTTAAAAAGCAGAATGCAAGAATAGCTCATATTTGAAAAAGATCATGTGCTGTATGTGTGTGTTCCCTTCAGCCTAGAAATAAAAAAATCTACTACTGTGGTTAGTAAAAATAAAATGAGATGAAACAACTGATTACAATTTACCTGTAAAAATTTGTTTATTATTTTTCACACATTACAACTTTAATACACAATACACATTTTGCCATGAAGCCATGACTTTGTGGCAAAATGTGTACCATATGTTAAAGTTGTAACATATAAAAAATAGTAAATAAATTTTTATGGATAACTTGTAATCAATTGTTTCATTTCATTTTCTTAACCAGTTGCATGTAATTAAGAATTTTTGATCATACTGTAGTTAGTGGTTATGTTTATATTTTCATGACTTGCCTAGTTTTCCATGCATGAAAAGAAGGGACTTCTGAAAAAAAA--AAAACTTAAAAAAAACCAAAGGACTTCTGTTGAGACTTTTTTTCCCTTGACTGTTTCAGGATCTTCCAAATAATATGATACACCAAGTGAATATTAAATCCCTTCCTCAGGAGTGGTTATGGTGTGAAACATGGTGTGATGATGAGTCTAAACAACATGCAAAAACTATTGATCTGGTGAGTGCAGACACTTCCTTTAGAATTTGATTGATTTGAATAGATTTGTGTATTCACAGGTATTTCTCCTATGTGCAGGTAACTAAAGGATGAGACATTACATATAAACATACACTTTTGCAGTTCCACTAAGCAGGAAACTGAGGTAAACTTATGGATCTGTATATGTCATGTTTTCCTGGTTTCTTTGTTCTGTGATTTCTCAATGGTAAAGACCTGATGAAGTGAAATCTTTACTGACCAATGGACATGGTGCTACCCAAAAGTTTTCAAAATACTGTGATTACTCAGGAACTGCTTATGAGGCGTGATCAAATGAAACATGTTCAAAGTGATTGATTAATATGAATGAACAGTTACATAAAAAAATGTGATAGGAACAGAAAGGTCAATGTTCAAGGATGCAAGAATTCACTAGGTTTCATCAGAAGAAGTCTCTGTAAGCATTCAGGCAGGCATACCACTGCTTGCAGAGGTTTCGTATACCATCTGCGAAAAACCACTTTGGCTGCTCCTTGAACCATTTGAACACCGTGGCCTTTACTTTATCATCTGTGTGGAATCTTCCCCTTTAGTGCTTTCTTTAAGGGTCCAAACAAATGAAAGTCAGTGGTG
>APH_0136
GACATCACTAATGAAATATTTGTTTAAAAAGCAGAATGCAAGAATAGCTCATATTTGAAAAAGATCATGTGCTGTATGTGTGTGTTCCCTTCAGCCTAGAAATAAAAAAATCTACTACTGTGGTTAGTAAAAATAAAATGAGATGAAACAACTGATTACAATTTACCTGTAAAAATTTGTTTATTATTTTTCACACATTACAACTTTAACACACGATACACATTTTGCCATGAAGCCATGACTTTGTGGCAAAATGTGTACCATATGTTAAAGTTGTAACATATAAAAAATAGTAAATAAATTTTTATGGATAACTTGTAATCAATTGTTTCATTTCATTTTCTTAACCAGTTGCATGTAATTAAGAATTTTTGATCATACTGTAGTTAGTGGTTATGTTTATATTTTCATGACTTGCCTAGTTTTCCATGCATGAAAAGAAGGGACTTCTGAAAAAAAAAAAAAACTTAAAAAAAACCAAAGGACTTCTGTTGAGACTTTTTTTCCCTTGACTGTTTCAGGATCTTCCAAATAATATGATACACCAAGTGAATATTAAATCCCTTCCTCAGGAGTGGTTATGGTGTGAAACATGGTGTGATGATGAGTCTAAACAACATGCAAAAACTATTGATTTGGTGAGTGCAGACACTTCCTTTAGAATTTGATTGATTTGAATAGATTTGTGTATTCACAGGTATTTCTCCTATGTGCAGGTAACTAAAGGATGAGACATTACATATAAACATACACTTTTGCAGTTCCACTAAGCAGGAAACTGAGGTAAACTTATGGATCTGTATATGTCATGTTTTCCTGGTTTCTTTGTTCTGTGATTTCTCAATGGTAAAGACCTGATGAAGTGAAATCTTTACTGACCAATGGACATGGTGCTACCCAAAAGTTTTCAAAATACTGTGATTACTCAGGAACTGCTTATGAGGCGTGATCAAATGAAACATGTTCAAAGTGATTGATTAATATGAATGAACAGTTACATAAAAAAATGTGATAGGAACAGAAAGGTCAATGTTCAAGGATGCAAGAATTCACTAGGTTTCATCAGAAGAAGTCTCTGTAAGCATTCAGGCAGGCATACCACTGCTTGCAGAGGTTTCGTATACCATCTGCGAAAAACAACTTTGGCTGCTCCTTGAACCATTTGAACACCGTGGCCTTTACTTTATCATCTGTGTGGAATCTTCCCCTTTAGTGCTTTCTTTAAGGGTCCAAACAAATGAAAGTCAGTGGTG
>APH_4021
GACATCACTAATGAAATATTTGTTTAAAAAGCAGAATGCAAGAATAGCTCATATTTGAAAAAGATCATGTGCTGTATGTGTGTGTTCCCTTCAGCCTAGAAATAAAAAAATCTACTACTGTGGTTAGTAAAAATAAAATGAGATGAAACAACTGATTACAATTTACCTGTAAAAATTTGTTTATTATTTTTCACACATTACAACTTTAACACACGATACACATTTTGCCATGAAGCCATGACTTTGTGGCAAAATGTGTACCATATGTTAAAGTTGTAACATATAAAAAATAGTAAATAAATTTTTATGGATAACTTGTAATCAATTGTTTCATTTCATTTTCTTAACCAGTTGCATGTAATTAAGAATTTTTGATCATACTGTAGTTAGTGGTTATGTTTATATTTTCATGACTTGCCTAGTTTTCCATGCATGAAAAGAAGGGACTTCTGAAAAAAAAAAAAAACTTAAAAAAAACCAAAGGACTTCTGTTGAGACTTTTTTTCCCTTGACTGTTTCAGGATCTTCCAAATAATATGATACACCAAGTGAATATTAAATCCCTTCCTCAGGAGTGGTTATGGTGTGAAACATGGTGTGATGATGAGTCTAAACAACATGCAAAAACTATTGATTTGGTGAGTGCAGACACTTCCTTTAGAATTTGATTGATTTGAATAGATTTGTGTATTCACAGGTATTTCTCCTATGTGCAGGTAACTAAAGGATGAGACATTACATATAAACATACACTTTTGCAGTTCCACTAAGCAGGAAACTGAGGTAAACTTATGGATCTGTATATGTCATGTTTTCCTGGTTTCTTTGTTCTGTGATTTCTCAATGGTAAAGACCTGATGAAGTGAAATCTTTACTGACCAATGGACATGGTGCTACCCAAAAGTTTTCAAAATACTGTGATTACTCAGGAACTGCTTATGAGGCGTGATCAAATGAAACATGTTCAAAGTGATTGATTAATATGAATGAACAGTTACATAAAAAAATGTGATAGGAACAGAAAGGTCAATGTTCAAGGATGCAAGAATTCACTAGGTTTCATCAGAAGAAGTCTCTGTAAGCATTCAGGCAGGCATACCACTGCTTGCAGAGGTTTCGTATACCATCTGCGAAAAACAACTTTGGCTGCTCCTTGAACCATTTGAACACCGTGGCCTTTACTTTATCATCTGTGTGGAATCTTCCCCTTTAGTGCTTTCTTTAAGGGTCCAAACAAATGAAAGTCAGTGGTG
>APH_3177
GACATCACTAATGAAATATTTGTTTAAAAAGCAGAATGCAAGAATAGCTCATATTTGAAAAAGATCATGTGCTGTATGTGTGTGTTCCCTTCAGCCTAGAAATAAAAAAATCTACTACTGTGGTTAGTAAAAATAAAATGAGATGAAACAACTGATTACAATTTACCTGTAAAAATTTGTTTATTATTTTTCACACATTACAACTTTAACACACGATACACATTTTGCCATGAAGCCATGACTTTGTGGCAAAATGTGTACCATATGTTAAAGTTGTAACATATAAAAAATAGTAAATAAATTTTTATGGATAACTTGTAATCAATTGTTTCATTTCATTTTCTTAACCAGTTGCATGTAATTAAGAATTTTTGATCATACTGTAGTTAGTGGTTATGTTTATATTTTCATGACTTGCCTAGTTTTCCATGCATGAAAAGAAGGGACTTCTGAAAAAAAAAAAAAACTTAAAAAAAACCAAAGGACTTCTGTTGAGACTTTTTTTCCCTTGACTGTTTCAGGATCTTCCAAATAATATGATACACCAAGTGAATATTAAATCCCTTCCTCAGGAGTGGTTATGGTGTGAAACATGGTGTGATGATGAGTCTAAACAACATGCAAAAACTATTGATTTGGTGAGTGCAGACACTTCCTTTAGAATTTGATTGATTTGAATAGATTTGTGTATTCACAGGTATTTCTCCTATGTGCAGGTAACTAAAGGATGAGACATTACATATAAACATACACTTTTGCAGTTCCACTAAGCAGGAAACTGAGGTAAACTTATGGATCTGTATATGTCATGTTTTCCTGGTTTCTTTGTTCTGTGATTTCTCAATGGTAAAGACCTGATGAAGTGAAATCTTTACTGACCAATGGACATGGTGCTACCCAAAAGTTTTCAAAATACTGTGATTACTCAGGAACTGCTTATGAGGCGTGATCAAATGAAACATGTTCAAAGTGATTGATTAATATGAATGAACAGTTACATAAAAAAATGTGATAGGAACAGAAAGGTCAATGTTCAAGGATGCAAGAATTCACTAGGTTTCATCAGAAGAAGTCTCTGTAAGCATTCAGGCAGGCATACCACTGCTTGCAGAGGTTTCGTATACCATCTGCGAAAAACAACTTTGGCTGCTCCTTGAACCATTTGAACACCGTGGCCTTTACTTTATCATCTGTGTGGAATCTTCCCCTTTAGTGCTTTCTTTAAGGGTCCAAACAAATGAAAGTCAGTGGTG
>APH_1602
GACATCACTAATGAAATATTTGTTTAAAAAGCAGAATGCAAGAATAGCTCATATTTGAAAAAGATCATGTGCTGTATGTGTGTGTTCCCTTCAGCCTAGAAATAAAAAAATCTACTACTGTGGTTAGTAAAAATAAAATGAGATGAAACAACTGATTACAATTTACCTGTAAAAATTTGTTTATTATTTTTCACACATTACAACTTTAACACACGATACACATTTTGCCATGAAGCCATGACTTTGTGGCAAAATGTGTACCATATGTTAAAGTTGTAACATATAAAAAATAGTAAATAAATTTTTATGGATAACTTGTAATCAATTGTTTCATTTCATTTTCTTAACCAGTTGCATGTAATTAAGAATTTTTGATCATACTGTAGTTAGTGGTTATGTTTATATTTTCATGACTTGCCTAGTTTTCCATGCATGAAAAGAAGGGACTTCTGAAAAAAAAAAAAAACTTAAAAAAAACCAAAGGACTTCTGTTGAGACTTTTTTTCCCTTGACTGTTTCAGGATCTTCCAAATAATATGATACACCAAGTGAATATTAAATCCCTTCCTCAGGAGTGGTTATGGTGTGAAACATGGTGTGATGATGAGTCTAAACAACATGCAAAAACTATTGATTTGGTGAGTGCAGACACTTCCTTTAGAATTTGATTGATTTGAATAGATTTGTGTATTCACAGGTATTTCTCCTATGTGCAGGTAACTAAAGGATGAGACATTACATATAAACATACACTTTTGCAGTTCCGCTAAGCAGGAAACTGAGGTAAACTTATGGATCTGTATATGTCATGTTTTCCTGGTTTCTTTGTTCTGTGATTTCTCAATGGTAAAGACCTGATGAAGTGAAATCTTTACTGACCAATGGACATGGTGCTACCCAAAAGTTTTCAAAATACTGTGATTACTCAGGAACTGCTTATGAGGCGTGATCAAATGAAACATGTTCAAAGTGATTGATTAATATGAATGAACAGTTACATAAAAAAATGTGATAGGAACAGAAAGGTCAATGTTCAAGGATGCAAGAATTCACTAGGTTTCATCAGAAGAAGTCTCTGTAAGCATTCAGGCAGGCATACCACTGCTTGCAGAGGTTTCGTATACCATCTGCGAAAAACAACTTTGGCTGCTCCTTGAACCATTTGAACACCGTGGCCTTTACTTTATCATCTGTGTGGAATCTTCCCCTTTAGTGCTTTCTTTAAGGGTCCAAACAAATGAAAGTCAGTGGTG
>APH_0622
-----------------------------TGCAGAATGCAAGAATAGCTCATATTTGAAAAAGATCATGTGCTGTATGTGTGTGTTCCCTTCAGCCTAGAAATAAAAAAATCTACTACTGTGGTTAGTAAAAATAAAATGAGATGAAACAACTGATTACAATTTACCTGTAAAAATTTGTTTATTATTTTTCACACATTACAACTTTAACACACGATACACATTTTGCCATGAAGCCATGACTTTGTGGCAAAATGTGTACCATATGTTAAAGTTGTAACATATAAAAAATAGTAAATAAATTTTTATGGATAACTTGTAATCAATTGTTTCATTTCATTTTCTTAACCAGTTGCATGTAATTAAGAATTTTTGATCATACTGTAGTTAGTGGTTATGTTTATATTTTCATGACTTGCCTAGTTTTCCATGCATGAAAAGAAGGGACTTCTGAAAAAAAAAAAAAACTTAAAAAAAACCAAAGGACTTCTGTTGAGACTTTTTTTCCCTTGACTGTTTCAGGATCTTCCAAATAATATGATACACCAAGTGAATATTAAATCCCTTCCTCAGGAGTGGTTATGGTGTGAAACATGGTGTGATGATGAGTCTAAACAACATGCAAAAACTATTGATTTGGTGAGTGCAGACACTTCCTTTAGAATTTGATTGATTTGAATAGATTTGTGTATTCACAGGTATTTCTCCTATGTGCAGGTAACTAAAGGATGAGACATTACATATAAACATACACTTTTGCAGTTCCACTAAGCAGGAAACTGAGGTAAACTTATGGATCTGTATATGTCATGTTTTCCTGGTTTCTTTGTTCTGTGATTTCTCAGTGGTAAAGACCTGATGAAGTGAAATCTTTACTGACCAATGGACATGGTGCTACCCAAAAGTTTTCAAAATACTGTGATTACTCAGGAACTGCTTATGAGGCGTGATCAAATGAAACATGTTCAAAGTGATTGATTAATATGAATGAACAGTTACATAAAAAAGTGTGATAGAAACAGAAAGGTCAATGTTCAAGGATGCAAGAATTCACTAGGTTTCATTAGAAGAAGTCTCTGTAGGCATTCAGGCAGGCATACCACTGCTTGCAGAGGTTTCGTATACCATCTGCTAAAAACGACTTTGGCTGCTTCTTGAACCATTTGAACACCGTG-------------------------------------------------------------------------------
>APH_1438
-----------------------------------------------------------------------------------------------------------------------------------------------------------------------------------------------------------------------------------------------------------------------------------------------------------------------------------------------------------------------------GAATTTTTGATCATACTGTAGTTAGTGGTTATGTTTATATTTTCATGACTTGCCTAGTTTTCCATGCATGAAAAGAAGGGACTTCTGAAAAAAAA-AAAAACTTAAAAAAAAACAAAGGACTTCTGGTGAGACTTTTTTTCCCTTGACTGTTTCAGGATCTTCCAAATAATATGATACACCAAGTGAATATTAAATCCCTTCCTCAGGAGTGGTTATGGTGTGAAACATGGTGTGATGATGAGTCTAAACAACATGCAAAAACTATTGATTTGGTGAGTGCAGACACTTCCTTTAGAATTTGATTGATTTGAATAGATTTGTGTATTCACAGGTATTTCTCCTA----------------------------------------------------------------------------------------------------------------------------------------------------------------------------------------------------------------------------------------------------------------------------------------------------------------------------------------------------------------------------------------------------------------------------------------------------------------------------------------------------------------------------------------------------------------
