# Supplementary material for: ﻿Discovery of a new tarantula species from the Madrean Sky Islands and the first documented instance of syntopy between two montane endemics (Araneae, Theraphosidae, Aphonopelma): a case of prior mistaken identity
Source: Zookeys. 2024 Aug 16;1210:61–98. doi: 10.3897/zookeys.1210.125318 (PMC11344175; doi:10.3897/zookeys.1210.125318)
Supplement: Supplementary material 8 — Phylogenomics files [file zookeys-1210-061_article-125318__-s008.zip › Suppl8/individual_UCE_loci/sl_realigned_uce_2001308.fas]

>APH_0880
GGAACGATTTAAATAATCACTCCAGCACGGCTTCCATTCCATTACCTGTTTCAAGCTATCCTGGCTATGGACTTGTTGTCCATGAAGACTGGTTCCTGAGGGTTAATAGGAGGCACCATTCACTGGGCCGCCCAATAAAAGCTTCATCTCTAAAACCAAAGCCAAGATATTGGGTTTACCGACCCCTGCAGTTCTCCGTATTCCCACCTATTCACCCTGTTTATACTGTCAACGTATTTAACCCATTTGCACCACTGTCAACCTTCTGGCCGATGAACATGGGGCAGAAGGCATCCAGCGGTATTAGAACTGTGTCTATATCACGTGTTTCGTCGACTACCATCCATCGACCAATGACTAAAGAGTTAGTCATTAATCCAGATCTTCAGCGACCAGGCCGGTTGGACATGCTGCTTGACATGCCACCAGTAGGAAGAGAGCAACAGCTAAAACATTCGTGGAATCCAGAAGACAGGTCTGTGAACATTTTTGTTAAAGAAGACGATAAACTTACCTTCCACCGACATCCAGTAGCTCAAAGTACGGACTGCATTCGTGGCAAAGTGGGATATACTAGAGGTCTTCATGCTTGGGAAATTCACTGGAGTATGCGACAGAGAGGAACCCATGCTGTAGTAGGTGTATCAACACAGGATGCACCCTTGCATTCTGCCGGCTATCAGTCCTTAGTGGGAAGCAATGCAGAATCTTGGGGATGGGACCTTGGTCGTAATAAACTTTATCATGATGTTAAAAATAATCCAGGAGTCACGTATCCTAGCCTTCTGAATTCTGATGAATCTTTTGCGGTTCCAGATACACTTCTTGTTGTGCTGGATATGGATGAAGGAACTTTATCATTTGTTGTTGATGGACAGTACCTTGGTGTGGCATTCCGTGGACTTAAAGGAAAGAAACTGTATCCTATAGTTAGCGCTGTTTGGGGACATTGTGAAATTACAATAAAGTATTTTGGAGGCCTTGATCGTAAGTATATTTTAAAGATTTTTACTAATATTTTATGCGATTGTTTGTGAATTTTTTACTGTGATATTTATTCTGTGGAAAGCTCATGCATAGTTACATGTAAGTTGATTTGCATTGCTTCTGATGACTGTGTTGCAAGTAAAAAAGAAATGTTTTCAAGATATTTTGATCAAAATTTAACAATT-----------------AGTTCTTAAATGGC-------ATTGCTGGCAAAAGTAAGCATGATAATTATGCTTGTACAGTAAATAATGC----ACTGGAATGTTGTCCAATACAGGACTTATCAGCAGACTGGATTAAACCAATAAGCAGATTATCA----TTGCATTAATTTTTAGCCAGACTTCTTTATCCCCACTGGACAGTTTGGGAGTAATGCCCCCACCGCCCGAGCTGGTCCTGTGACTGCCTGTGTCTTT
>APH_4021
GGAACGATTTAAATAATCACTCCAGCACGGCTTCCATTCCATTACCTGTTTCAAGCTATCCTGGCTATGGACTTGTTGTCCATGAAGACTGGTTCCTGAGGGTTAATAGGAGGCACCATTCACTGGGCCGCCCAATAAAAGCTTCATCTCTAAAACCAAAGCCAAGATATTGGGTTTACCGACCCCTGCAGTTCTCCGTATTCCCACCTATTCACCCTGTTTATACTGTCAACGTATTTAACCCATTTGCACCACTGTCAACCTTCTGGCCGATGAACATGGGGCAGAAGGCATCCAGCGGTATTAGAACTGTGTCTATATCACGTGTTTCGTCGACTACCATCCATCGACCAATGACTAAAGAGTTAGTCATTAATCCAGATCTTCAGCGACCAGGCCGGTTGGACATGCTGCTTGACATGCCACCAGTAGGAAGAGAGCAACAGCTAAAACATTCGTGGAATCCAGAAGACAGGTCTGTGAACATTTTTGTTAAAGAAGACGATAAACTTACCTTCCACCGACATCCAGTAGCTCAAAGTACGGACTGCATTCGTGGCAAAGTGGGATATACTAGAGGTCTTCATGCTTGGGAAATTCACTGGAGTATGCGACAGAGAGGAACCCATGCTGTAGTAGGTGTATCAACACAGGATGCACCCTTGCATTCTGCCGGCTATCAGTCCTTAGTGGGAAGCAATGCAGAATCTTGGGGATGGGACCTTGGTCGTAATAAACTTTATCATGATGTTAAAAATAATCCAGGAGTCACGTATCCTAGCCTTCTGAATTCTGATGAATCTTTTGCGGTTCCAGATACACTTCTTGTTGTGCTGGATATGGATGAAGGAACTTTATCATTTGTTGTTGATGGACAATACCTTGGTGTGGCATTCCGTGGACTTAAAGGAAAGAAACTGTATCCTATAGTTAGCGCTGTTTGGGGACATTGTGAAATTACAATAAAGTATTTTGGAGGCCTTGATCGTAAGTATATTTTAAAGATTTTTACTAATATTTTATGCGATTGTTTGTGAATTTTTTACTGTGATATTTATTCTGTGGAAAGCTCATGCATAGTTACATGTAAGTTGATTTGCATTGCTTCTGATGACTGTGTTGCAAGTAAAAAAGAAATGTTTTCAAGATATTTTGATCAAAATTTAACAATT-----------------AGTTCTTAAATGGC-------ATTGCTGGCAAAAGTAAGCATGATAATTATGCTTGTACAGTAAATAATGC----ACTGGAATGTTGTCCAATACAGGACTTATCAGCAGACTGGATTAAACCAATAAGCAGATTATCA----TTGCATTAATTTTTTGCCAGACTTCTTTATCCCCACTGGACAGTTTGGGAGTAATGCCCCCACCGCCCGAGCTGGTCCCGTGACTGCCTGTGTCTTT
>APH_3191
----------------------------------------------------------------------------------------------------------------------------------------------------------------GCCAAGATATTGGGTTTACCGACCCCTGCAGTTCTCCGTATTCCCACCTATTCACCCTGTTTATACTGTCAACGTATTTAACCCATTTGCACCACTGTCAACCTTCTGGCCGATGAACATGGGGCAGAAGGCATCCAGCGGTATTAGAACTGTGTCTATATCACGTGTTTCGTCGACTACCATCCATCGACCAATGACTAAAGAGTTAGTCATTAATCCAGATCTTCAGCGACCAGGCCGGTTGGACATGCTGCTTGACATGCCACCAGTAGGAAGAGAGCAACAGCTAAAACATTCGTGGAATCCAGAAGACAGGTCTGTGAACATTTTTGTTAAAGAAGACGATAAACTTACCTTCCACCGACATCCAGTAGCTCAAAGTACGGACTGCATTCGTGGCAAAGTGGGATATACTAGAGGTCTTCATGCTTGGGAAATTCACTGGAGTATGCGACAGAGAGGAACCCATGCTGTAGTAGGTGTATCAACACAGGATGCACCCTTGCATTCTGCCGGCTATCAGTCCTTAGTGGGAAGCAATGCAGAATCTTGGGGATGGGACCTTGGTCGTAATAAACTTTATCATGATGTTAAAAATAATCCAGGAGTCACGTATCCTAGCCTTCTGAATTCTGATGAATCTTTTGCGGTTCCAGATACACTTCTTGTTGTGCTGGATATGGATGAAGGAACTTTATCATTTGTTGTTGATGGACAATACCTTGGTGTGGCATTCCGTGGACTTAAAGGAAAGAAACTGTATCCTATAGTTAGCGCTGTTTGGGGACATTGTGAAATTACAATAAAGTATTTTGGAGGCCTTGATCGTAAGTATATTTTAAAGATTTTTACTAATATTTTATGCGATTGTTTGTGAATTTTTTACTGTGATATTTATTCTGTGGAAAGCTCATGCATAGTTACATGTAAGTTGATTTGCATTGCTTCTGATGACTGTGTTGCAAGTAAAAAAGAAATGTTTTCAAGATATTTTGATCAAAATTTAACAATT-----------------AGTTCTTAAATGGC-------ATTGCTGGCAAAAGTAAGCATGATAATTATGCTTGTACAGTAAATAATGC----ACTGGAATGTTGTCCAATACAGGACTTATCAGCAGACTGGATTAAACCAATAAGCAGATTATCA----TTGCA--------------------------------------------------------------------------------------------
>APH_1438
-----------------------------------------------------------------------------------------------------------------------------------------------------------------------------------------------------------------------------------------------------------------------------------------------------------------------------------------------------------------------------------------------------------------------------------------------------------------------------------------------------------------------------------------------------------------------------------------------------------GCTTGGGAAATTCACTGGAGTATGCGACAGAGAGGAACCCATGCTGTAGTAGGTGTATCAACACAGGATGCACCCTTGCATTCTGCCGGCTATCAGTCCTTAGTGGGAAGCAATGCAGAATCTTGGGGATGGGACCTTGGTCGTAATAAACTTTATCATGATGTTAAAAATAATCCAGGAGTCACGTATCCTAGCCTTCTGAATTCTGATGAATCTTTTGCGGTTCCAGATACACTTCTTGTTGTGCTGGATATGGATGAAGGAACTTTATCATTTGTTGTTGATGGACAATACCTTGGTGTGGCATTCCGTGGACTTAAAGGAAAGAAACTGTATCCTATAGTTAGCGCTGTTTGGGGACATTGTGAAATTACAATAAAGTATTTTGGAGGCCTTGATCGTAAGTATATTTTAAAGATTTTTACTAATATTTTATGCGATTGTTTGTGAATTTTTTACTGTGATATTTATTCTGTGGAAAGCTCATGCATAGTTACATGTAAGTTGATTTGCATTGCTTCTGATGACTGTGTTGCAAGTAAAAAAGAAATGTTTTCAAGATATTTTGATCAAAATTTAACAATT-----------------AGTTCTTAAATGGC-------ATTGCTGGCAAAAGTAAGCATGATAATTATGCTTGTACAGTAAATAATGC----ACTGGAATGTTGTCCAATACAGGACTTA-----------------------------------------------------------------------------------------------------------------------------------------
>APH_0136
GGAACGATTTAAATAATCACTCCAGCACGGCTTCCATTCCATTACCTGTTTCAAGCTATCCTGGCTATGGACTTGTTGTCCATGAAGACTGGTTCCTGAGGGTTAATAGGAGGCACCATTCACTGGGCCGCCCAATAAAAGCTTCATCTCTAAAACCAAAGCCAAGATATTGGGTTTACCGACCCCTGCAGTTCTCCGTATTCCCACCTATTCACCCTGTTTATACTGTCAACGTATTTAACCCATTTGCACCACTGTCAACCTTCTGGCCGATGAACATGGGGCAGAAGGCATCCAGCGGTATTAGAACTGTGTCTATATCACGTGTTTCGTCGACTACCATCCATCGACCAATGACTAAAGAGTTAGTCATTAATCCAGATCTTCAGCGACCAGGCCGGTTGGACATGCTGCTTGACATGCCACCAGTAGGAAGAGAGCAACAGCTAAAACATTCGTGGAATCCAGAAGACAGGTCTGTGAACATTTTTGTTAAAGAAGACGATAAACTTACCTTCCACCGACATCCAGTAGCTCAAAGTACGGACTGCATTCGTGGCAAAGTGGGATATACTAGAGGTCTTCATGCTTGGGAAATTCACTGGAGTATGCGACAGAGAGGAACCCATGCTGTAGTAGGTGTATCAACACAGGATGCACCCTTGCATTCTGCCGGCTATCAGTCCTTAGTGGGAAGCAATGCAGAATCTTGGGGATGGGACCTTGGTCGTAATAAACTTTATCATGATGTTAAAAATAATCCAGGAGTCACGTATCCTAGCCTTCTGAATTCTGATGAATCTTTTGCGGTTCCAGATACACTTCTTGTTGTGCTGGATATGGATGAAGGAACTTTATCATTTGTTGTTGATGGACAATACCTTGGTGTGGCATTCCGTGGACTTAAAGGAAAGAAACTGTATCCTATAGTTAGCGCTGTTTGGGGACATTGTGAAATTACAATAAAGTATTTTGGAGGCCTTGATCGTAAGTATATTTTAAAGATTTTTACTAATATTTTATGCGATTGTTTGTGAATTTTTTACTGTGATATTTATTCTGTGGAAAGCTCATGCATAGTTACATGTAAGTTGATTTGCATTGCTTCTGATGACTGTGTTGCAAGTAAAAAAGAAATGTTTTCAAGATATTTTGATCAAAATTTAACAATT-----------------AGTTCTTAAATGGC-------ATTGCTGGCAAAAGTAAGCATGATAATTATGCTTGTACAGTAAATAATGC----ACTGGAATGTTGTCCAATACAGGACTTATCAGCAGACTGGATTAAACCAATAAGCAGATTATCA----TTGCATTAATTTTTAGCCAGACTTCTTTATCCCCACTGGACAGTTTGGGAGTAATGCCCCCACCGCCCGAGCTGGTCCCGTGACTGCCTGTGTCTTT
>APH_1602
GGAACGATTTAAATAATCACTCCAGCACGGCTTCCATTCCATTACCTGTTTCAAGCTATCCTGGCTATGGACTTGTTGTCCATGAAGACTGGTTCCTGAGGGTTAATAGGAGGCACCATTCACTGGGCCGCCCAATAAAAGCTTCATCTCTAAAACCAAAGCCAAGATATTGGGTTTACCGACCCCTGCAGTTCTCCGTATTCCCACCTATTCACCCTGTTTATACTGTCAACGTATTTAACCCATTTGCACCACTGTCAACCTTCTGGCCGATGAACATGGGGCAGAAGGCATCCAGCGGTATTAGAACTGTGTCTATATCACGTGTTTCGTCGACTACCATCCATCGACCAATGACTAAAGAGTTAGTCATTAATCCAGATCTTCAGCGACCAGGCCGGTTGGACATGCTGCTTGACATGCCACCAGTAGGAAGAGAGCAACAGCTAAAACATTCGTGGAATCCAGAAGACAGGTCTGTGAACATTTTTGTTAAAGAAGACGATAAACTTACCTTCCACCGACATCCAGTAGCTCAAAGTACGGACTGCATTCGTGGCAAAGTGGGATATACTAGAGGTCTTCATGCTTGGGAAATTCACTGGAGTATGCGACAGAGAGGAACCCATGCTGTAGTAGGTGTATCAACACAGGATGCACCCTTGCATTCTGCCGGCTATCAGTCCTTAGTGGGAAGCAATGCAGAATCTTGGGGATGGGACCTTGGTCGTAATAAACTTTATCATGATGTTAAAAATAATCCAGGAGTCACGTATCCTAGCCTTCTGAATTCTGATGAATCTTTTGCGGTTCCAGATACACTTCTTGTTGTGCTGGATATGGATGAAGGAACTTTATCATTTGTTGTTGATGGACAATACCTTGGTGTGGCATTCCGTGGACTTAAAGGAAAGAAACTGTATCCTATAGTTAGCGCTGTTTGGGGACATTGTGAAATTACAATAAAGTATTTTGGAGGCCTTGATCGTAAGTATATTTTAAAGATTTTTACTAATATTTTATGCGATTGTTTGTGAATTTTTTACTGTGATATTTATTCTGTGGAAAGCTCATGCATAGTTACATGTAAGTTGATTTGCATTGCTTCTGATGACTGTGTTGCAAGTAAAAAAGAAATGTTTTCAAGATATTTTGATCAAAATTTAACAATT-----------------AGTTCTTAAATGGC-------ATTGCTGGCAAAAGTAAGCATGATAATTATGCTTGTACAGTAAATAATGC----ACTGGAATGTTGTCCAATACAGGACTTATCAGCAGACTGGATTAAACCAATAAGCAGATTATCA----TTGCATTAATTTTTAGCCAGACTTCTTTATCCCCACTGGACAGTTTGGGAGTAATGCCCCCACCGCCCGAGCTGGTCCCGTGACTGCCTGTGTCTTT
>APH_3177
GGAACGATTTAAATAATCACTCCAGCACGGCTTCCATTCCATTACCTGTTTCAAGCTATCCTGGCTATGGACTTGTTGTCCATGAAGACTGGTTCCTGAGGGTTAATAGGAGGCACCATTCACTGGGCCGCCCAATAAAAGCTTCATCTCTAAAACCAAAGCCAAGATATTGGGTTTACCGACCCCTGCAGTTCTCCGTATTCCCACCTATTCACCCTGTTTATACTGTCAACGTATTTAACCCATTTGCACCACTGTCAACCTTCTGGCCGATGAACATGGGGCAGAAGGCATCCAGCGGTATTAGAACTGTGTCTATATCACGTGTTTCGTCGACTACCATCCATCGACCAATGACTAAAGAGTTAGTCATTAATCCAGATCTTCAGCGACCAGGCCGGTTGGACATGCTGCTTGACATGCCACCAGTAGGAAGAGAGCAACAGCTAAAACATTCGTGGAATCCAGAAGACAGGTCTGTGAACATTTTTGTTAAAGAAGACGATAAACTTACCTTCCACCGACATCCAGTAGCTCAAAGTACGGACTGCATTCGTGGCAAAGTGGGATATACTAGAGGTCTTCATGCTTGGGAAATTCACTGGAGTATGCGACAGAGAGGAACCCATGCTGTAGTAGGTGTATCAACACAGGATGCACCCTTGCATTCTGCCGGCTATCAGTCCTTAGTGGGAAGCAATGCAGAATCTTGGGGATGGGACCTTGGTCGTAATAAACTTTATCATGATGTTAAAAATAATCCAGGAGTCACGTATCCTAGCCTTCTGAATTCTGATGAATCTTTTGCGGTTCCAGATACACTTCTTGTTGTGCTGGATATGGATGAAGGAACTTTATCATTTGTTGTTGATGGACAATACCTTGGTGTGGCATTCCGTGGACTTAAAGGAAAGAAACTGTATCCTATAGTTAGCGCTGTTTGGGGACATTGTGAAATTACAATAAAGTATTTTGGAGGCCTTGATCGTAAGTATATTTTAAAGATTTTTACTAATATTTTATGCGATTGTTTGTGAATTTTTTACTGTGATATTTATTCTGTGGAAAGCTCATGCATAGTTACATGTAAGTTGATTTGCATTGCTTCTGATGACTGTGTTGCAAGTAAAAAAGAAATGTTTTCAAGATATTTTGATCAAAATTTAACAATT-----------------AGTTCTTAAATGGC-------ATTGCTGGCAAAAGTAAGCATGATAATTATGCTTGTACAGTAAATAATGC----ACTGGAATGTTGTCCAATACAGGACTTATCAGCAGACTGGATTAAACCAATAAGCAGATTATCA----TTGCATTAATTTTTAGCCAGACTTCTTTATCCCCACTGGACAGTTTGGGAGTAATGCCCCCACCGCCCGAGCTGGTCCCGTGACTGCCTGTGTCTTT
>APH_1357
------------------------------------------------------------------------------------------------------------------------------------------------------------------------------------------------------------------------------------------------------------------------------------------------------------------------------------------------------------------------------------------------------------------------------------------------------------------------------------------------------------------------------------------------------------------------------------------------------------------------------GTATGCGACAGAGAGGAACCCATGCTGTAGTAGGTGTATCAACACAGGATGCACCCTTGCATTCTGCCGGCTATCAGTCCTTAGTGGGAAGCAATGCAGAATCTTGGGGATGGGACCTTGGTCGTAATAAACTTTATCATGATGTTAAAAATAATCCAGGAGTCACGTATCCTAGCCTTCTGAATTCTGATGAATCTTTTGCGGTTCCAGATACACTTCTTGTTGTGCTGGATATGGATGAAGGAACTTTATCATTTGTTGTTGATGGACA-----------------------GATCGGAAG-----------------------AGCGTCGTGTAGGG------------------------------------------------------AAAGAGT---------------------------------------------------------GTAGGCTTAGG------------------------------------------------------------------------------------------------------------------------------------------------------------------------------------------------------------------------------------------------------------------------------------------------------------------------------------------------------------------
>APH_4029
GGAACGATTTAAATAATCACTCCAGCACGGCTTCCATTCCATTACCTGTTTCAAGCTATCCTGGCTATGGACTTGTTGTCCATGAAGACTGGTTCCTGAGGGTTAATAGGAGGCACCATTCACTGGGCCGCCCAATAAAAGCTTCATCTCTAAAACCAAAGCCAAGATATTGGGTTTACCGACCCCTGCAGTTCTCCGTATTCCCACCTATTCACCCTGTTTATACTGTCAACGTATTTAACCCATTTGCACCACTGTCAACCTTCTGGCCGATGAACATGGGGCAGAAGGCATCCAGCGGTATTAGAACTGTGTCTATATCACGTGTTTCGTCAACTACCATCCATCGACCAATGACTAAAGAGTTAGTCATTAATCCAGATCTTCAGCGACCAGGCCGGTTGGACATGCTACTTGACATGCCACCAGTAGGAAGAGAGCAACAGCTAAAACATTCGTGGAATCCAGAAGACAGGTCTGTGAACATTTTTGTTAAAGAAGACGATAAACTTACCTTCCACCGGCATCCAGTAGCTCAAAGTACGGACTGCATTCGTGGCAAAGTGGGATATACTAGAGGTCTTCATGCTTGGGAAATTCACTGGAGTATGCGACAGAGAGGAACTCATGCTGTAGTAGGTGTATCAACACAGGATGCACCCTTGCATTCTGCCGGCTATCAGTCCTTAGTGGGAAGCAATGCAGAATCTTGGGGATGGGACCTTGGTCGTAATAAACTTTATCATGATGTTAAAAATAATCCAGGAGTCACGTATCCTAGCCTTCTGAATTCTGATGAATCTTTTGCGGTTCCAGATACACTTCTTGTTGTGCTGGATATGGATGAAGGAACTTTATCATTTGTTGTTGATGGACAATACCTTGGTGTGGCATTCCGTGGACTTAAAGGAAAGAAACTGTATCCTATAGTTAGCGCTGTTTGGGGACATTGTGAAATTACAATAAAGTATTTTGGAGGCCTTGATCGTAAGTATATTTTAAAGATTTTTACTAATATTTTATGCAATTGTTTGTGAATTTTTTACTGTGATATTTATTCTGTGGAAAGCTCATGCATAGTTACATGTAAGTTGATTTGCATTGCTTCTGATGACTGTGTTGCAAGTAAAAAAGAAATGTCTACAGTATTGATTGGTCATATTTTCTGAGTTATGTATTCAAAGTGTGGAGTTCTGAAACTGCAAGAATTATTGTCAGCAAATAAATGGATACAAGTAAGGCTGTGAGAATAGACAGTACAAAAACTACATTCGGATTAATTGAAAAGAATA-----------------------------------------------------------------------------------------------------------------------------------------
>APH_0772
-----GATTTAAATAATCACTCCAGCACGGCTTCCATTCCATTACCTGTTTCAAGCTATCCTGGCTATGGACTTGTTGTCCATGAAGACTGGTTCCTGAGGGTTAATAGGAGGCACCATTCACTGGGCCGCCCAATAAAAGCTTCATCTCTAAAACCAAAGCCAAGATATTGGGTTTACCGACCCCTGCAGTTCTCCGTATTCCCACCTATTCACCCTGTTTATACTGTCAACGTATTTAACCCATTTGCACCACTGTCAACCTTCTGGCCGATGAACATGGGGCAGAAGGCATCCAGCGGTATTAGAACTGTGTCTATATCACGTGTTTCGTCGACTACCATCCATCGACCAATGACTAAAGAGTTAGTCATTAATCCAGATCTTCAGCGACCAGGCCGGTTGGACATGCTACTTGACATGCCACCAGTAGGAAGAGAGCAACAGCTAAAACATTCGTGGAATCCAGAAGACAGGTCTGTGAACATTTTTGTTAAAGAAGACGATAAACTTACCTTCCACCGGCATCCAGTAGCTCAAAGTACGGACTGCATTCGTGGCAAAGTGGGATATACTAGAGGTCTTCATGCTTGGGAAATTCACTGGAGTATGCGACAGAGAGGAACTCATGCTGTAGTAGGTGTATCAACACAGGATGCACCCTTGCATTCTGCCGGCTATCAGTCCTTAGTGGGAAGCAATGCAGAATCTTGGGGATGGGACCTTGGTCGTAATAAACTTTATCATGATGTTAAAAATAATCCAGGAGTCACGTATCCTAGCCTTCTGAATTCTGATGAATCTTTTGCGGTTCCAGATACACTTCTTGTTGTGCTGGATATGGATGAAGGAACTTTATCATTTGTTGTTGATGGACAATACCTTGGTGTGGCATTCCGTGGACTTAAAGGAAAGAAACTGTATCCTATAGTTAGCGCTGTTTGGGGACATTGTGAAATTACAATAAAGTATTTTGGAGGCCTTGATCGTAAGTATATTTTAAAGATTTTTACTAATATTTTATGCAATTGTTTGTGAATTTTTTACTGTGAAATTTATTCTGTGGAAAGCTCATGCATAGTTACATGTAAGTTGATTTGCATTGCTTCTGATGACTGTGTTGCAAGTAAAAAAGAAATGTCTACAGTATTGATTGGTCATATTTTCTGAGTTATGTATTCAAAGTGTGGAGTTCTGAAACTGCAAGAATTATTGTCAGCAAATAAATGGATACAAGTAAGGCTGTGAGAATAGACAGTACAAAAACTACATTCGGATTAATTGAAAAGAATATACGCAGGATGCACCCTTGCATTCTGCTGGCTATCAGTCCTTACTTCATTTCTTATCAAGGCTTTATTAAATGCACTTCACAGTCTCGGAAAACAGTGTCTTCTGAAACTGTTAAGTTGGTGAATGTAAAGTTCTTT
>APH_1535
GGAACGATTTAAATAATCACTCAAGCACGGCTACCATTCAATTACCTGTTTCAAGCTATCCTGGCTATGGACTTGTTGTCCATGAAGACTGGTTCCTGAGGGTTAATAGGAGGCACCATTCACTGGGCCGCCCAATAAAAGCTTCATCTCTAAAACCAAAGCCAAGATATTGGGTTTACCGACCCCTGCAGTTCTCCGTATTCCCACCTATTCACCCTGTTTATACTGTCAACGTATTTAACCCATTTGCACCACTGTCAACCTTCTGGCCGATGAACATGGGGCAGAAGGCATCCAGCGGTATTAGAACTGTGTCTATATCACGTGTTTCGTCGACTACCATCCATCGACCAATGACTAAAGAGTTAGTCATTAATCCAGATCTTCAGCGACCAGGCCGGTTGGACATGCTACTTGACATGCCACCAGTAGGAAGAGAGCAACAGCTAAAACATTCGTGGAATCCAGAAGACAGGTCTGTGAACATTTTTGTTAAAGAAGACGATAAACTTACCTTCCACCGGCATCCAGTAGCTCAAAGTACGGACTGCATTCGTGGCAAAGTGGGATATACTAGAGGTCTTCATGCTTGGGAAATTCACTGGAGTATGCGACAGAGAGGAACTCATGCTGTAGTAGGTGTATCAACACAGGATGCACCCTTGCATTCTGCCGGCTATCAGTCCTTAGTGGGAAGCAATGCAGAATCTTGGGGATGGGACCTTGGTCGTAATAAACTTTATCATGATGTTAAAAATAATCCAGGAGTCACGTATCCTAGCCTTCTGAATTCTGATGAATCTTTTGCGGTTCCAGATACACTTCTTGTTGTGCTGGATATGGATGAAGGAACTTTATCATTTGTTGTTGATGGACAATACCTTGGTGTGGCATTCCGTGGACTTAAAGGAAAGAAACTGTATCCTATAGTTAGCGCTGTTTGGGGACATTGTGAAATTACAATAAAGTATTTTGGAGGCCTTGATCGTAAGTATATTTTAAAGATTTTTACTAATATTTTATGCAATTGTTTGTGAATTTTTTACTGTGATATTTATTCTGTGGAAAGCTCATGCATAGTTACATGTAAGTTGATTTGCATTGCTTCTGATGACTGTGTTGCAAGTAAAAAAGAAATGTCTACAGTATTGATTGGTCATATTTTCTGAGTTATGTATTCAAAGTGTGGAGTTCTGAAACTGCAAGAATTATTGTCAGCAAATAAATGGATACAAGTAAGGCTGTGAGAATAGACAGTACAAAAACTACATTCGGATTAATTGAAAAGAATATACGCAGGATGCACCCTTGCATTCTGCTGGCTATCAGTCCTTACTTCATTTCTTATCAAGGCTTTATTAAATGCACTTCACAGTCTCGGAAAACAGTGTCTTCTGAAACTGTTAAGTTGGTGAATGTAAAG------
>APH_5079
------------------------------------------------------GCTATCCTGGCTATGGACTTGTTGTCCATGAAGACTGGTTCCTGAGGGTTAATAGGAGGCACCATTCACTGGGCCGCCCAATAAAAGCTTCATCTCTAAAACCAAAGCCAAGATATTGGGTTTACCGACCCCTGCAGTTCTCCGTATTCCCACCTATTCACCCTGTTTATACTGTCAACGTATTTAACCCATTTGCACCACTGTCAACCTTCTGGCCGATGAACATGGGGCAGAAGGCATCCAGCGGTATTAGAACTGTGTCTATATCACGTGTTTCGTCGACTACCATCCATCGACCAATGACTAAAGAGTTAGTCATTAATCCAGATCTTCAGCGACCAGGCCGGTTGGACATGCTACTTGACATGCCACCAGTAGGAAGAGAGCAACAGCTAAAACATTCGTGGAATCCAGAAGACAGGTCTGTGAACATTTTTGTTAAAGAAGACGATAAACTTACCTTCCACCGGCATCCAGTAGCTCAAAGTACGGACTGCATTCGTGGCAAAGTGGGATATACTAGAGGTCTTCATGCTTGGGAAATTCACTGGAGTATGCGACAGAGAGGAACTCATGCTGTAGTAGGTGTATCAACACAGGATGCACCCTTGCATTCTGCCGGCTATCAGTCCTTAGTGGGAAGCAATGCAGAATCTTGGGGATGGGACCTTGGTCGTAATAAACTTTATCATGATGTTAAAAATAATCCAGGAGTCACGTATCCTAGCCTTCTGAATTCTGATGAATCTTTTGCGGTTCCAGATACACTTCTTGTTGTGCTGGATATGGATGAAGGAACTTTATCATTTGTTGTTGATGGACAATACCTTGGTGTGGCATTCCGTGGACTTAAAGGAAAGAAACTGTATCCTATAGTTAGCGCTGTTTGGGGACATTGTGAAATTACAATAAAGTATTTTGGAGGCCTTGATCGTAAGTATATTTTAAAGATTTTTACTAATATTTTATGCAATTGTTTGTGAATTTTTTACTGTGATATTTATTCTGTGGAAAGCTCATGCATAGTTACATGTAAGTTGATTTGCATTGCTTCTGATGACTGTGTTGCAAGTAAAAAAGAAATGTCTACAGTATTGATTGGTCATATTTTCTGAGTTATGTATTCAAAGTGTGGAGTTCTGAAACTGCAAGAATTATTGTCAGCAAATAAATGGATACAAGTAAGGCTGTGAGAATAGACAGTACAAAAACTACATTCGGATTAATTGAAAAGAATATACGCAGGATGCACCCTTGCATTCTGCTGGCTATCAGTCCTTACTTCATTTCTTATCAAGGCTTTATTAAATGCACTTCACAGTCTCGGAAAACAGTGTCTTCTGAAACTGTTAAGTTGGTGAATGTAAAGTTCTTT
>APH_5001
----------------------------------------------------------------------------------------------------------------------------------------------------------ACCAAAGCCAAGATATTGGGTTTACCGACCCCTGCAGTTCTCCGTATTCCCACCTATTCACCCTGTTTATACTGTCAACGTATTTAACCCATTTGCACCACTGTCAACCTTCTGGCCGATGAACATGGGGCAGAAGGCATCCAGCGGTATTAGAACTGTGTCTATATCACGTGTTTCGTCGACTACCATCCATCGACCAATGACTAAAGAGTTAGTCATTAATCCAGATCTTCAGCGACCAGGCCGGTTGGACATGCTACTTGACATGCCACCAGTAGGAAGAGAGCAACAGCTAAAACATTCGTGGAATCCAGAAGACAGGTCTGTGAACATTTTTGTTAAAGAAGACGATAAACTTACCTTCCACCGGCATCCAGTAGCTCAAAGTACGGACTGCATTCGTGGCAAAGTGGGATATACTAGAGGTCTTCATGCTTGGGAAATTCACTGGAGTATGCGACAGAGAGGAACTCATGCTGTAGTAGGTGTATCAACACAGGATGCACCCTTGCATTCTGCCGGCTATCAGTCCTTAGTGGGAAGCAATGCAGAATCTTGGGGATGGGACCTTGGTCGTAATAAACTTTATCATGATGTTAAAAATAATCCAGGAGTCACGTATCCTAGCCTTCTGAATTCTGATGAATCTTTTGCGGTTCCAGATACACTTCTTGTTGTGCTGGATATGGATGAAGGAACTTTATCATTTGTTGTTGATGGACAATACCTTGGTGTGGCATTCCGTGGACTTAAAGGAAAGAAACTGTATCCTATAGTTAGCGCTGTTTGGGGACATTGTGAAATTACAATAAAGTATTTTGGAGGCCTTGATCGTAAGTATATTTTAAAGATTTTTACTAATATTTTATGCAATTGTTTGTGAATTTTTTACTGTGATATTTATTCTGTGGAAAGCTCATGCATAGTTACATGTAAGTTGATTTGCATTGCTTCTGATGACTGTGTTGCAAGTAAAAAAGAAATGTCTACAGTATTGATTGGTCATATTTTCTGAGTTATGTATTCAAAGTGTGGAGTTCTGAAACTGCAAGAATTATTGTCAGCAAATAAATGGATACAAGTAAGGCTGTGAGAATAGACAGTACAAAAACTACATTCGGATTAATTGAAAAGAATATACGCAGGATGCACCCTTGCATTCTGCTGGCTATCAGTCCTTACTTCATTTCTTATCAAGGCTTTATTAAATGCACTTCACAGTCTCGGAAAACAGTGTCTTCTGAAACTGTTAAGTTGGTGAATGTAAAGTTCTTT
>APH_4005
GGAACGATTTAAATAATCACTCCAGCACGGCTTCCATTCCATTACCTGTTTCAAGCTATCCTGGCTATGGACTTGTTGTCCATGAAGACTGGTTCCTGAGGGTTAATAGGAGGCACCATTCACTGGGCCGCCCAATAAAAGCTTCATCTCTAAAACCAAAGCCAAGATATTGGGTTTACCGACCCCTGCAGTTCTCCGTATTCCCACCTATTCACCCTGTTTATACTGTCAACGTATTTAACCCATTTGCACCACTGTCAACCTTCTGGCCGATGAACATGGGGCAGAAGGCATCCAGCGGTATTAGAACTGTGTCTATATCACGTGTTTCGTCGACTACCATCCATCGACCAATGACTAAAGAGTTAGTCATTAATCCAGATCTTCAGCGACCAGGCCGGTTGGACATGCTACTTGACATGCCACCAGTAGGAAGAGAGCAACAGCTAAAACATTCGTGGAATCCAGAAGACAGGTCTGTGAACATTTTTGTTAAAGAAGACGATAAACTTACCTTCCACCGGCATCCAGTAGCTCAAAGTACGGACTGCATTCGTGGCAAAGTGGGATATACTAGAGGTCTTCATGCTTGGGAAATTCACTGGAGTATGCGACAGAGAGGAACTCATGCTGTAGTAGGTGTATCAACACAGGATGCACCCTTGCATTCTGCCGGCTATCAGTCCTTAGTGGGAAGCAATGCAGAATCTTGGGGATGGGACCTTGGTCGTAATAAACTTTATCATGATGTTAAAAATAATCCAGGAGTCACGTATCCTAGCCTTCTGAATTCTGATGAATCTTTTGCGGTTCCAGATACACTTCTTGTTGTGCTGGATATGGATGAAGGAACTTTATCATTTGTTGTTGATGGACAATACCTTGGTGTGGCATTCCGTGGACTTAAAGGAAAGAAACTGTATCCTATAGTTAGCGCTGTTTGGGGACATTGTGAAATTACAATAAAGTATTTTGGAGGCCTTGATCGTAAGTATATTTTAAAGATTTTTACTAATATTTTATGCAATTGTTTGTGAATTTTTTACTGTGATATTTATTCTGTGGAAAGCTCATGCATAGTTACATGTAAGTTGATTTGCATTGCTTCTGATGACTGTGTTGCAAGTAAAAAAGAAATGTCTACAGTATTGATTGGTCATATTTTCTGAGTTATGTATTCAAAGTGTGGAGTTCTGAAACTGCAAGAATTATTGTCAGCAAATAAATGGATACAAGTAAGGCTGTGAGAATAGACAGTACAAAAACTACATTCGGATTAATTGAAAAGAATATACGCAGGATGCACCCTTGCATTCTGCTGGCTATCAGTCCTTACTTCATTTCTTATCAAGGCTTTATTAAATGCACTTCACAGTCTCGGAAAACAGTGTCTTCTGAAACTGTTAAGTTGGTGAATGTAAAGTTCTTT
>APH_5003
GGAACGATTTAAATAATCACTCCAGCACGGCTTCCATTCCATTACCTGTTTCAAGCTATCCTGGCTATGGACTTGTTGTCCATGAAGACTGGTTCCTGAGGGTTAATAGGAGGCACCATTCACTGGGCCGCCCAATAAAAGCTTCATCTCTAAAACCAAAGCCAAGATATTGGGTTTACCGACCCCTGCAGTTCTCCGTATTCCCACCTATTCACCCTGTTTATACTGTCAACGTATTTAACCCATTTGCACCACTGTCAACCTTCTGGCCGATGAACATGGGGCAGAAGGCATCCAGCGGTATTAGAACTGTGTCTATATCACGTGTTTCGTCGACTACCATCCATCGACCAATGACTAAAGAGTTAGTCATTAATCCAGATCTTCAGCGACCAGGCCGGTTGGACATGCTACTTGACATGCCACCAGTAGGAAGAGAGCAACAGCTAAAACATTCGTGGAATCCAGAAGACAGGTCTGTGAACATTTTTGTTAAAGAAGACGATAAACTTACCTTCCACCGGCATCCAGTAGCTCAAAGTACGGACTGCATTCGTGGCAAAGTGGGATATACTAGAGGTCTTCATGCTTGGGAAATTCACTGGAGTATGCGACAGAGAGGAACTCATGCTGTAGTAGGTGTATCAACACAGGATGCACCCTTGCATTCTGCCGGCTATCAGTCCTTAGTGGGAAGCAATGCAGAATCTTGGGGATGGGACCTTGGTCGTAATAAACTTTATCATGATGTTAAAAATAATCCAGGAGTCACGTATCCTAGCCTTCTGAATTCTGATGAATCTTTTGCGGTTCCAGATACACTTCTTGTTGTGCTGGATATGGATGAAGGAACTTTATCATTTGTTGTTGATGGACAATACCTTGGTGTGGCATTCCGTGGACTTAAAGGAAAGAAACTGTATCCTATAGTTAGCGCTGTTTGGGGACATTGTGAAATTACAATAAAGTATTTTGGAGGCCTTGATCGTAAGTATATTTTAAAGATTTTTACTAATATTTTATGCAATTGTTTGTGAATTTTTTACTGTGATATTTATTCTGTGGAAAGCTCATGCATAGTTACATGTAAGTTGATTTGCATTGCTTCTGATGACTGTGTTGCAAGTAAAAAAGAAATGTCTACAGTATTGATTGGTCATATTTTCTGAGTTATGTATTCAAAGTGTGGAGTTCTGAAACTGCAAGAATTATTGTCAGCAAATAAATGGATACAAGTAAGGCTGTGAGAATAGACAGTACAAAAACTACATTCGGATTAATTGAAAAGAATATACGCAGGATGCACCCTTGCATTCTGCTGGCTATCAGTCCTTACTTCATTTCTTATCAAGGC--------------------GTGTAGGGAAAGAGTGTTATGC------------------AGTGTGTAGATC---
>APH_4024
GGAACGATTTAAATAATCACTCCAGCACGGCTTCCATTCCATTACCTGTTTCAAGCTATCCTGGCTATGGACTTGTTGTCCATGAAGACTGGTTCCTGAGGGTTAATAGGAGGCACCATTCACTGGGCCGCCCAATAAAAGCTTCATCTCTAAAACCAAAGCCAAGATATTGGGTTTACCGACCCCTGCAGTTCTCCGTATTCCCACCTATTCACCCTGTTTATACTGTCAACGTATTTAACCCATTTGCACCACTGTCAACCTTCTGGCCGATGAACATGGGGCAGAAGGCATCCAGCGGTATTAGAACTGTGTCTATATCACGTGTTTCGTCGACTACCATCCATCGACCAATGACTAAAGAGTTAGTCATTAATCCAGATCTTCAGCGACCAGGCCGGTTGGACATGCTACTTGACATGCCACCAGTAGGAAGAGAGCAACAGCTAAAACATTCGTGGAATCCAGAAGACAGGTCTGTGAACATTTTTGTTAAAGAAGACGATAAACTTACCTTCCACCGGCATCCAGTAGCTCAAAGTACGGACTGCATTCGTGGCAAAGTGGGATATACTAGAGGTCTTCATGCTTGGGAAATTCACTGGAGTATGCGACAGAGAGGAACTCATGCTGTAGTAGGTGTATCAACACAGGATGCACCCTTGCATTCTGCCGGCTATCAGTCCTTAGTGGGAAGCAATGCAGAATCTTGGGGATGGGACCTTGGTCGTAATAAACTTTATCATGATGTTAAAAATAATCCAGGAGTCACGTATCCTAGCCTTCTGAATTCTGATGAATCTTTTGCGGTTCCAGATACACTTCTTGTTGTGCTGGATATGGATGAAGGAACTTTATCATTTGTTGTTGATGGACAATACCTTGGTGTGGCATTCCGTGGACTTAAAGGAAAGAAACTGTATCCTATAGTTAGCGCTGTTTGGGGACATTGTGAAATTACAATAAAGTATTTTGGAGGCCTTGATCGTAAGTATATTTTAAAGATTTTTACTAATATTTTATGCAATTGTTTGTGAATTTTTTACTGTGATATTTATTCTGTGGAAAGCTCATGCATAGTTACATGTAAGTTGATTTGCATTGCTTCTGATGACTGTGTTGCAAGTAAAAAAGAAATGTCTACAGTATTGATTGGTCATATTTTCTGAGTTATGTATTCAAAGTGTGGAGTTCTGAAACTGCAAGAATTATTGTCAGCAAATAAATGGATACAAGTAAGGCTGTGAGAATAGACAGTACAAAAACTACATTCGGATTAATTGAAAAGAATATACGCAGGATGCACCCTTGCATTCTGCTGGCTATCAGTCCTTACTTCATTTCTTATCAA------------------------------------------------------------------------------
>APH_0622
--------------------------------------CCATTACCTGTTTCAAGCTATCCTGGCTATGGACTTGTTGTCCATGAAGACTGGTTCCTGAGGGTTAATAGGAGGCACCATTCACTGGGCCGCCCAATAAAAGCTTCATCTCTAAAACCAAAGCCAAGATATTGGGTTTACCGACCCCTGCAGTTCTCCGTATTCCCACCTATTCACCCTGTTTATACTGTCAACGTATTTAACCCATTTGCACCACTGTCAACCTTCTGGCCGATGAACATGGGGCAGAAGGCATCCAGCGGTATTAGAACTGTGTCTATATCACGTGTTTCGTCGACTACCATCCATCGACCAATGACTAAAGAGTTAGTCATTAATCCAGATCTTCAGCGACCAGGCCGGTTGGACATGCTGCTTGACATGCCACCAGTAGGAAGAGAGCAACAGCTAAAACATTCGTGGAATCCAGAAGACAGGTCTGTGAACATTTTTGTTAAAGAAGACGATAAACTTACCTTCCACCGACATCCAGTAGCTCAAAGTACGGACTGCATTCGTGGCAAAGTGGGATATACTAGAGGTCTTCATGCTTGGGAAATTCACTGGAGTATGCGACAGAGAGGAACCCATGCTGTAGTAGGTGTATCAACACAGGATGCACCCTTGCATTCTGCCGGCTATCAGTCCTTAGTGGGAAGCAATGCAGAATCTTGGGGATGGGACCTTGGTCGTAATAAACTTTATCATGATGTTAAAAATAATCCAGGAGTCACGTATCCTAGCCTTCTGAATTCTGATGAATCTTTTGCGGTTCCAGATACACTTCTTGTTGTGCTGGATATGGATGAAGGAACTTTATCATTTGTTGTTGATGGACAATACCTTGGTGTGGCATTCCGTGGACTTAAAGGAAAGAAACTGTATCCTATAGTTAGCGCTGTTTGGGGACATTGTGAAATTACAATAAAGTATTTTGGAGGCCTTGATCGTAAGTATATTTTAAAGATTTTTACTAATATTTTATGCGATTGTTTGTGAATTTTTTACTGTGATATTTATTCTGTGGAAAGCTCATGCATAGTTACATGTAAGTTGATTTGCATTGCTTCTGATGACTGTGTTGCAAGTAAAAAAGAAATGTCTACAGTACTGATTGGTCATATTTTCTGAGTTATGTATTCAAAGTGTGGAGTTCTGAAACTGCAAGAATTATTGTCAGCAAATAAATGGATACAAGTAAGGCTGTGAGAATAGACAGTACAAAAACTACATTCAGATTAATTAAAAAGAATATACGCAGGTTGCACCCTTGCATTCTGCTGGCTATCAGTCCTTAC---------------------------------------------------------------------------------------------
>APH_0683
GGAACGATTTAAATAATCACTCCAGCACGGCTTCCATTCCATTACCTGTTTCAAGCTATCCTGGCTATGGACTTGTTGTCCATGAAGACTGGTTCCTGAGGGTTAATAGGAGGCACCATTCACTGGGCCGCCCAATAAAAGCTTCATCTCTAAAACCAAAGCCAAGATATTGGGTTTACCGACCCCTGCAGTTCTCCGTATTCCCACCTATTCACCCTGTTTATACTGTCAACGTATTTAACCCATTTGCACCACTGTCAACCTTCTGGCCGATGAACATGGGGCAGAAGGCATCCAGCGGTATTAGAACTGTGTCTATATCACGTGTTTCGTCGACTACCATCCATCGACCAATGACTAAAGAGTTAGTCATTAATCCAGATCTTCAGCGACCAGGCCGGTTGGACATGCTACTTGACATGCCACCAGTAGGAAGAGAGCAACAGCTAAAACATTCGTGGAATCCAGAAGACAGGTCTGTGAACATTTTTGTTAAAGAAGACGATAAACTTACCTTCCACCGACATCCAGTAGCTCAAAGTACGGACTGCATTCGTGGCAAAGTGGGATATACTAGAGGTCTTCATGCTTGGGAAATTCACTGGAGTATGCGACAGAGAGGAACCCATGCTGTAGTAGGTGTATCAACACAGGATGCACCCTTGCATTCTGCCGGCTATCAGTCCTTAGTGGGAAGCAATGCAGAATCTTGGGGATGGGACCTTGGTCGTAATAAACTTTATCATGATGTTAAAAATAATCCAGGAGTCACGTATCCTAGCCTTCTGAATTCTGATGAATCTTTTGCGGTTCCAGATACACTTCTTGTTGTGCTGGATATGGATGAAGGAACTTTATCATTTGTTGTTGATGGACAATACCTTGGTGTGGCATTCCGTGGACTTAAAGGAAAGAAACTGTATCCTATAGTTAGCGCTGTTTGGGGACATTGTGAAATTACAATAAAGTATTTTGGAGGCCTTGATCGTAAGTATATTTTAAAGATTTTTACTAATATTTTATGCGATTGTTTGTGAATTTTTTACTGTGATATTTATTCTGTGGAAAGCTCATGCATAGTTACATGTAAGTTGATTTGCATTGCTTCTGATTACTGTGTTGCAAGTAAAAAAGAAATGTCTACAGTACTGATTGGTCATATTTTCTGAGTTATGTATTCAAAGTGTGGAGTTCTGAAACTGCAAGAATTATTGTCAGCAAATAAATGGATACAAGTAAGGCTGTGAGAATAGACAGTACAAAAACTACATTCGGATTAATTAAAAAGAATATACGCAGGTTGCACCCTTGCATTCTGCTGGCTATCAGTCCTTACTTCATTTCTTATCAAGGCTTTATTAAATGCACTTCACAGTCTCGGAAAACAGTGTCTTCTGAAACTGTTAAGTTGGTGAGTGTAAAGTTCTTT
>APH_0723
GGAACGATTTAAATAATCACTCCAGCACGGCTTCCATTCCATTACCTGTTTCAAGCTATCCTGGCTATGGACTTGTTGTCCATGAAGACTGGTTCCTGAGGGTTAATAGGAGGCACCATTCACTGGGCCGCCCAATAAAAGCTTCATCTCTAAAACCAAAGCCAAGATATTGGGTTTACCGACCCCTGCAGTTCTCCGTATTCCCACCTATTCACCCTGTTTATACTGTCAACGTATTTAACCCATTTGCACCACTGTCAACCTTCTGGCCGATGAACATGGGGCAGAAGGCATCCAGCGGTATTAGAACTGTGTCTATATCACGTGTTTCGTCGACTACCATCCATCGACCAATGACTAAAGAGTTAGTCATTAATCCAGATCTTCAGCGACCAGGCCGGTTGGACATGCTACTTGACATGCCACCAGTAGGAAGAGAGCAACAGCTAAAACATTCGTGGAATCCAGAAGACAGGTCTGTGAACATTTTTGTTAAAGAAGACGATAAACTTACCTTCCACCGACATCCAGTAGCTCAAAGTACGGACTGCATTCGTGGCAAAGTGGGATATACTAGAGGTCTTCATGCTTGGGAAATTCACTGGAGTATGCGACAGAGAGGAACCCATGCTGTAGTAGGTGTATCAACACAGGATGCACCCTTGCATTCTGCCGGCTATCAGTCCTTAGTGGGAAGCAATGCAGAATCTTGGGGATGGGACCTTGGTCGTAATAAACTTTATCATGATGTTAAAAATAATCCAGGAGTCACGTATCCTAGCCTTCTGAATTCTGATGAATCTTTTGCGGTTCCAGATACACTTCTTGTTGTGCTGGATATGGATGAAGGAACTTTATCATTTGTTGTTGATGGACAATACCTTGGTGTGGCATTCCGTGGACTTAAAGGAAAGAAACTGTATCCTATAGTTAGCGCTGTTTGGGGACATTGTGAAATTACAATAAAGTATTTTGGAGGCCTTGATCGTAAGTATATTTTAAAGATTTTTACTAATATTTTATGCGATTGTTTGTGAATTTTTTACTGTGATATTTATTCTGTGGAAAGCTCATGCATAGTTACATGTAAGTTGATTTGCATTGCTTCTGATTACTGTGTTGCAAGTAAAAAAGAAATGTCTACAGTACTGATTGGTCATATTTTCTGAGTTATGTATTCAAAGTGTGGAGTTCTGAAACTGCAAGAATTATTGTCAGCAAATAAATGGATACAAGTAAGGCTGTGAGAATAGACAGTACAAAAACTACATTCGGATTAATTAAAAAGAATATACGCAGGTTGCACCCTTGCATTCTGCTGGCTATCAGTCCTTACTTCATTTCTTATCAAGGCTT-------------------------------------------------------------------------
>APH_0674
--------------AATCACTCCAGCACGGCTTCCATTCCATTACCTGTTTCAAGCTATCCTGGCTATGGACTTGTTGTCCATGAAGACTGGTTCCTGAGGGTTAATAGGAGGCACCATTCACTGGGCCGCCCAATAAAAGCTTCATCTCTAAAACCAAAGCCAAGATATTGGGTTTACCGACCCCTGCAGTTCTCCGTATTCCCACCTATTCACCCTGTTTATACTGTCAACGTATTTAACCCATTTGCACCACTGTCAACCTTCTGGCCGATGAACATGGGGCAGAAGGCATCCAGCGGTATTAGAACTGTGTCTATATCACGTGTTTCGTCGACTACCATCCATCGACCAATGACTAAAGAGTTAGTCATTAATCCAGATCTTCAGCGACCAGGCCGGTTGGACATGCTACTTGACATGCCACCAGTAGGAAGAGAGCAACAGCTAAAACATTCGTGGAATCCAGAAGACAGGTCTGTGAACATTTTTGTTAAAGAAGACGATAAACTTACCTTCCACCGACATCCAGTAGCTCAAAGTACGGACTGCATTCGTGGCAAAGTGGGATATACTAGAGGTCTTCATGCTTGGGAAATTCACTGGAGTATGCGACAGAGAGGAACCCATGCTGTAGTAGGTGTATCAACACAGGATGCACCCTTGCATTCTGCCGGCTATCAGTCCTTAGTGGGAAGCAATGCAGAATCTTGGGGATGGGACCTTGGTCGTAATAAACTTTATCATGATGTTAAAAATAATCCAGGAGTCACGTATCCTAGCCTTCTGAATTCTGATGAATCTTTTGCGGTTCCAGATACACTTCTTGTTGTGCTGGATATGGATGAAGGAACTTTATCATTTGTTGTTGATGGACAATACCTTGGTGTGGCATTCCGTGGACTTAAAGGAAAGAAACTGTATCCTATAGTTAGCGCTGTTTGGGGACATTGTGAAATTACAATAAAGTATTTTGGAGGCCTTGATCGTAAGTATATTTTAAAGATTTTTACTAATATTTTATGCGATTGTTTGTGAATTTTTTACTGTGATATTTATTCTGTGGAAAGCTCATGCATAGTTACATGTAAGTTGATTTGCATTGCTTCTGATGACTGTGTTGCAAGTAAAAAAGAAATGTCTACAGTACTGATTGGTCATATTTTCTGAGTTATGTATTCAAAGTGTGGAGTTCTGAAACTGCAAGAATTATTGTCAGCAAATAAATGGATACAAGTAAGGCTGTGAGAATAGACAGTACAAAAACTACATTCGGATTAATTAAAAAGAATATACGCAGGTTGCACCCTTGCATTCTGCTGGCTATCAGTCCTTACTTCATTTCTTATCAAGGCTTTATTAAATGCACTTCACAGTCTCGGAAAACAGTGTCTTCTGAAACTGTTAAGTTGGTGAGTGTAAAGTTCTTT
>APH_0717
------------------------------------------------------------------------------------------------------------------ACCATTCACTGGGCCGCCCAATAAAAGCTTCATCTCTAAAACCAAAGCCAAGATATTGGGTTTACCGACCCCTGCAGTTCTCCGTATTCCCACCTATTCACCCTGTTTATACTGTCAACGTATTTAACCCATTTGCACCACTGTCAACCTTCTGGCCGATGAACATGGGGCAGAAGGCATCCAGCGGTATTAGAACTGTGTCTATATCACGTGTTTCGTCGACTACCATCCATCGACCAATGACTAAAGAGTTAGTCATTAATCCAGATCTTCAGCGACCAGGCCGGTTGGACATGCTACTTGACATGCCACCAGTAGGAAGAGAGCAACAGCTAAAACATTCGTGGAATCCAGAAGACAGGTCTGTGAACATTTTTGTTAAAGAAGACGATAAACTTACCTTCCACCGACATCCAGTAGCTCAAAGTACGGACTGCATTCGTGGCAAAGTGGGATATACTAGAGGTCTTCATGCTTGGGAAATTCACTGGAGTATGCGACAGAGAGGAACCCATGCTGTAGTAGGTGTATCAACACAGGATGCACCCTTGCATTCTGCCGGCTATCAGTCCTTAGTGGGAAGCAATGCAGAATCTTGGGGATGGGACCTTGGTCGTAATAAACTTTATCATGATGTTAAAAATAATCCAGGAGTCACGTATCCTAGCCTTCTGAATTCTGATGAATCTTTTGCGGTTCCAGATACACTTCTTGTTGTGCTGGATATGGATGAAGGAACTTTATCATTTGTTGTTGATGGACAATACCTTGGTGTGGCATTCCGTGGACTTAAAGGAAAGAAACTGTATCCTATAGTTAGCGCTGTTTGGGGACATTGTGAAATTACAATAAAGTATTTTGGAGGCCTTGATCGTAAGTATATTTTAAAGATTTTTACTAATATTTTATGCGATTGTTTGTGAATTTTTTACTGTGATATTTATTCTGTGGAAAGCTCATGCATAGTTACATGTAAGTTGATTTGCATTGCTTCTGATGACTGTGTTGCAAGTAAAAAAGAAATGTCTACAGTACTGATTGGTCATATTTTCTGAGTTATGTATTCAAAGTGTGGAGTTCTGAAACTGCAAGAATTATTGTCAGCAAATAAATGGATACAAGTAAGGCTGTGAGAATAGACAGTACAAAAACTACATTCGGATTAATTAAAAAGAATATACGCAGGTTGCACCCTTGCATTCTGCTGGCTATCAGTCCTTACTTCATTTCTTATCAAGGCTTTATTAAATGCACTTCACAGTCTCGGAAAACAGTGTCTTCTGATACTGTTAAGTTGGTGAGTGTAAAGTTCTTT
>APH_0185
------------------------------------------------------------------------------------------------------------------------------------------------------------------------------------------------------------------------------------------------------------------------------------------------------------------------------------------------------------------------------------------------------------------------------------------------------------------------------------------------------------------------------------------------------------------------------------------------------------------------------------------GAGGAACCCATGCTGTAGTAGGTGTATCAACACAGGATGCACCCTTGCATTCTGCCGGCTATCAGTCCTTAGTGGGAAGCAATGCAGAATCTTGGGGATGGGACCTTGGTCGTAATAAACTTTATCATGATGTTAAAAATAATCCAGGAGTCACGTATCCTAGCCTTCTGAATTCTGATGAATCTTTTGCGGTTCCAGATACACTTCTTGTTGTGCTGGATATGGATGAAGGAACTTTATCATTTGTTGTTGATGGACAATACCTTGGTGTGGCATTCCGTGGACTTAAAGGAAAGAAACTGTATCCTATAGTTAGCGCTGTTTGGGGACATTGTGAAATTACAATAAAGTATTTTGGAGGCCTTGATCGTAAGTATATTTTAAAGATTTTTACTAATATTTTATGCGATTGTTTGTGAATTTTTTACTGTGATATTTATTCTGTGGAAAGCTCATGCATAGTTACATGTAAGTTGATTTGCATTGCTTCTGATGACTGTGTTGCAAGTAAAAAAGAAATGTCTACAGTACTGATTGGTCATATTTTCTGAGTTATGTATTCAAAGTGTGGAGTTCTGAAACTGCAAGAATTATTGTCAGCAAATAAATGGATACAAGTAAGGCTGTGAGAATAGACAGTACAAAAACTACATTCGGATTAATTAAAAAGAATATACGCAGGTTGCACCCTTGCATTCTGCTGGCTATCAGTCCTTACTTCATTTCTTATCAAGGCTT-------------------------------------------------------------------------
>APH_3188
GGAACGATTTAAATAATCACTCCAGCACGGCTTCCATTCCATTACCTGTTTCAAGCTATCCTGGCTATGGACTTGTTGTCCATGAAGACTGGTTCCTGAGGGTTAATAGGAGGCACCATTCACTGGGCCACCCAATAAAAGCTTCATCTCTAAAACCAAAGCCAAGATATTGGGTTTACCGACCCCTGCAGTTCTCCGTATTCCCACCTATTCACCCTGTTTATACTGTCAACGTATTTAACCCATTTGCACCACTGTCAACCTTCTGGCCGATGAACATGGGGCAGAAGGCATCCAGCGGTATTAGAACTGTGTCTATATCACGTGTTTCGTCGACTACCATCCATCGACCAATGACTAAAGAGTTAGTCATTAATCCAGATCTTCAGCGACCAGGCCGGTTGGACATGCTACTTGACATGCCACCAGTAGGAAGAGAGCAACAGCTAAAACATTCGTGGAATCCAGAAGACAGGTCTGTGAACATTTTTGTTAAAGAAGACGATAAACTTACCTTCCACCGACATCCAGTAGCTCAAAGTACGGACTGCATTCGTGGCAAAGTGGGATATACTAGAGGTCTTCATGCTTGGGAAATTCACTGGAGTATGCGACAGAGAGGAACCCATGCTGTAGTAGGTGTATCAACACAGGATGCACCCTTGCATTCTGCCGGCTATCAGTCCTTAGTGGGAAGCAATGCAGAATCTTGGGGATGGGACCTTGGTCGTAATAAACTTTATCATGATGTTAAAAATAATCCAGGAGTCACGTATCCTAGCCTTCTGAATTCTGATGAATCTTTTGCGGTTCCAGATACACTTCTTGTTGTGCTGGATATGGATGAAGGAACTTTATCATTTGTTGTTGATGGACAATACCTTGGTGTGGCATTCCGTGGACTTAAAGGAAAGAAACTGTATCCTATAGTTAGCGCTGTTTGGGGACATTGTGAAATTACAATAAAGTATTTTGGAGGCCTTGATCGTAAGTATATTTTAAAGATTTTTACTAATATTTTATGCGATTGTTTGTGAATTTTTTACTGTGATATTTATTCTGTGGAAAGCTCATGCATAGTTACATGTAAGTTGATTTGCATTGCTTCTGATGACTGTGTTGCAAGTAAAAAAGAAATGTCTACAGTACTGATTGGTCATATTTTCTGAGTTATGTATTCAAAGTGTGGAGTTCTGAAACTGCAAGAATTATTGTCAGCAAATAAATGGATACAAGTAAGGCTGTGAGAATAGACAGTACAAAAACTACATTCGGATTAATTAAAAAGAATATACGCAGGTTGCACCCTTGCATTCTGCTGGCTATCAGTCCTTACTTCATTTCTTATCAAGGCTTTATTAAATGCACTTCACAGTCTCGGAAAACAGTGTCTTCTGAAACTGTTAAGTTGGTGAGTGTAAAGTTCTTT
>APH_0186
GGAACGATTTAAATAATCACTCCAGCACGGCTTCCATTCCATTACCTGTTTCAAGCTATCCTGGCTATGGACTTGTTGTCCATGAAGACTGGTTCCTGAGGGTTAATAGGAGGCACCATTCACTGGGCCACCCAATAAAAGCTTCATCTCTAAAACCAAAGCCAAGATATTGGGTTTACCGACCCCTGCAGTTCTCCGTATTCCCACCTATTCACCCTGTTTATACTGTCAACGTATTTAACCCATTTGCACCACTGTCAACCTTCTGGCCGATGAACATGGGGCAGAAGGCATCCAGCGGTATTAGAACTGTGTCTATATCACGTGTTTCGTCGACTACCATCCATCGACCAATGACTAAAGAGTTAGTCATTAATCCAGATCTTCAGCGACCAGGCCGGTTGGACATGCTACTTGACATGCCACCAGTAGGAAGAGAGCAACAGCTAAAACATTCGTGGAATCCAGAAGACAGGTCTGTGAACATTTTTGTTAAAGAAGACGATAAACTTACCTTCCACCGACATCCAGTAGCTCAAAGTACGGACTGCATTCGTGGCAAAGTGGGATATACTAGAGGTCTTCATGCTTGGGAAATTCACTGGAGTATGCGACAGAGAGGAACCCATGCTGTAGTAGGTGTATCAACACAGGATGCACCCTTGCATTCTGCCGGCTATCAGTCCTTAGTGGGAAGCAATGCAGAATCTTGGGGATGGGACCTTGGTCGTAATAAACTTTATCATGATGTTAAAAATAATCCAGGAGTCACGTATCCTAGCCTTCTGAATTCTGATGAATCTTTTGCGGTTCCAGATACACTTCTTGTTGTGCTGGATATGGATGAAGGAACTTTATCATTTGTTGTTGATGGACAATACCTTGGTGTGGCATTCCGTGGACTTAAAGGAAAGAAACTGTATCCTATAGTTAGCGCTGTTTGGGGACATTGTGAAATTACAATAAAGTATTTTGGAGGCCTTGATCGTAAGTATATTTTAAAGATTTTTACTAATATTTTATGCGATTGTTTGTGAATTTTTTACTGTGATATTTATTCTGTGGAAAGCTCATGCATAGTTACATGTAAGTTGATTTGCATTGCTTCTGATGACTGTGTTGCAAGTAAAAAAGAAATGTCTACAGTACTGATTGGTCATATTTTCTGAGTTATGTATTCAAAGTGTGGAGTTCTGAAACTGCAAGAATTATTGTCAGCAAATAAATGGATACAAGTAAGGCTGTGAGAATAGACAGTACAAAAACTACATTCGGATTAATTAAAAAGAATATACGCAGGTTGCACCCTTGCATTCTGCTGGCTATCAGTCCTTACTTCATTTCTTATCAAGGCTTTATTAAATGCACTTCACAGTCTCGGAAAACAGTGTCTTCTGAAACTGTTAAGTTGGTGAGTGTAAAGTTCTTT
