# Supplementary material for: ﻿Discovery of a new tarantula species from the Madrean Sky Islands and the first documented instance of syntopy between two montane endemics (Araneae, Theraphosidae, Aphonopelma): a case of prior mistaken identity
Source: Zookeys. 2024 Aug 16;1210:61–98. doi: 10.3897/zookeys.1210.125318 (PMC11344175; doi:10.3897/zookeys.1210.125318)
Supplement: Supplementary material 8 — Phylogenomics files [file zookeys-1210-061_article-125318__-s008.zip › Suppl8/individual_UCE_loci/sl_realigned_uce_2001309.fas]

>APH_1357
---------------------------------------------------------------------------------------------------------------------------------------------------------------------------------------------------------------------------------------------------------------------------------------------------------------------------------------------------------------------------------------------------------------------------------------------------------------------------------------------------------------------------------------------------------------------------------GTTACCAAGGAAACAATTATGAACACAACATTAACTCCGATACTAACTTTTCTGATCCAGATGGCTCATTGCTGAACATTTCAACGGGAACTGTCAAGGGGGCCTTTTCTGGCATTAGATCATGAAGAGTTTGTCTGGCTTCTAAATGTCTTTCAATTTCTTCCGATGTCATATGACCATCACCGTGACTAACAACAAGGGGC-----------------------------GTTTGCATATTATGC--------------------------------------------AATTAAAGT------------------------------------CTGTTTTCATGGGTTT----------------------------------------------------GGTGCATTTGCTTTA---------------------------------------------------------------------------------------------------------------------------------------------------------------------------------------------------------------------------TTTGAAAAT-----------------------------------------------------------------------------------------------------------------------------------------------------------------------------------------------
>APH_0186
ACTTTGAGGACTAACGGTATGTGACATTTGCAGTATACCTTTTGGTTTCTGGTGATCGAAAACGGCAATAACTTTCTTGTTTACCTTGTAATCGCACGCACGCGTCACACACACACACACAAAAAGGTAATATAAAAACTAGGGGTAGCATCTGGCAATTCTGAGACCTCTGGTGTATCAGATCAGCTGGACAGTCAAGTTTTTCTTCACTGATGAAGTTATGAAGTGTACTTCAAGAAAATGCTTTGGTATTATATTCTTCATAAAAAAAATGCTTTACATCTTATGCTTCATACCATAAATATATATCAGTATGTTGCAGATCTCTTATTTATGAGAGAAAAATTTCACTGTGCAAAAGTACTTCAAAGACAGAAAGAAGAAACCACCTTCCATTGATGGATGGCATTTATTTGTGCAGAAAGTCCCTAGTACTGCAAGTATGTATGACATTATGGCAAACATAACTGCATACTTGTCGTGCTAAAATTCTTTGGTTTCTAATACTCTGAATAAAGGTTACCTTTTCCATTCAGTTTTCCATGTACAACCACTCATACAGTTACCAAGGAAACAATTATGAACACAACATTAACTCCGATACTAACTTTTCTGATCCAGATGGCTCATTGCTGAACATTTCAACGGGAACTGTCAAGGGGGCCTTTTCTGGCATTAGATCATGAAGAGTTTGTCTGGCTTCTAAATGTCTTTCAATTTCTTCCGATGTCATATGACCATCACCGTGACTAACAACAAGGGGCTCCATTACCATGTTGGGAACACTGGGTTGGTTTCCGCTTTTTACTGGCCAAGTCTTTCTATTCTTCTTTTTCTTTGCCTCCGCAGCAGGATTAACATTCGTGGAGCAAGCTGAACTTGTTTCTTGACTTTCCACTGCTACCGTGGTTTTTTTCTTTTTAACAGCAAAGGGTTCTCCTTTAATTTCACTGTCTGAATCACTCGATGCGGTAGCTTCAGAGTCACTAGAAGATGATTCAACTATTTCATATTTAAGAAGTCGGTCCAATAGAAAACTTTTATCTCGGGAAACCTTAAGCAATTTCCTCTGAGCTTTTTTCAGTTCTTCCTGAAAACATTCATTTTCGTATATAAGGGCCTTGAGCTTCCGTTTCAGATTTCTGTATTTTTTATGACTATCTAGGCTTTCCGGCTCTGTTGACGGCATACCTGATTTTTTTTAAAATCCTGTATACCCCGTAACCTACACCTTCTGTAAATACGTAAAAACAGATACAACACCGTCTCCAGCTGAGTTACACATCCACCGCAATCCCACGCAACTATAAACAAACTC-TTTTTAAACCAGTGTTGCCAAACTGAACAATTAACATTAATCATGACTCCAATCTAGTAATTGGCGCGTTCCAGATAAAG
>APH_0674
ACTTTGAGGACTAACGGTATGTGACATTTGCAGTATACCTTTTGGTTTCTGGTGATCGAAAACGGCAATAACTTTCTTGTTTACCTTGTAATCGCACGCACGCGTCACACACACACACACAAAAAGGTAATATAAAAACTAGGGGTAGCATCTGGCAATTCTGAGACCTCTGGTGTATCAGATCAGCTGGACAGTCAAGTTTTTCTTCACTGATGAAGTTATGAAGTGTACTTCAAGAAAATGCTTTGGTATTATATTCTTCATAAAAAAAATGCTTTACATCTTATGCTTCATACCATAAATATATATCAGTATGTTGCAGATCTCTTATTTATGAGAGAAAAATTTCACTGTGCAAAAGTACTTCAAAGACAGAAAGAAGAAACCACCTTCCATTGATGGATGGCATTTATTTGTGCAGAAAGTCCCTAGTACTGCAAGTATGTATGACATTATGGCAAACATAACTGCATACTTGTCGTGCTAAAATTCTTTGGTTTCTAATACTCTGAATAAAGGTTACCTTTTCCATTCAGTTTTCCATGTACAACCACTCATACAGTTACCAAGGAAACAATTATGAACACAACATTAACTCCGATACTAACTTTTCTGATCCAGATGGCTCATTGCTGAACATTTCAACGGGAACTGTCAAGGGGGCCTTTTCTGGCATTAGATCATGAAGAGTTTGTCTGGCTTCTAAATGTCTTTCAATTTCTTCCGATGTCATATGACCATCACCGTGACTAACAACAAGGGGCTCCATTACCATGTTGGGAACACTGGGTTGGTTTCCGCTTTTTACTGGCCAAGTCTTTCTATTCTTCTTTTTCTTTGCCTCCGCAGCAGGATTAACATTCGTGGAGCAAGCTGAACTTGTTTCTTGACTTTCCACTGCTACCGTGGTTTTTTTCTTTTTAACAGCAAAGGGTTCTCCTTTAATTTCACTGTCTGAATCACTCGATGCGGTAGCTTCAGAGTCACTAGAAGATGATTCAACTATTTCATATTTAAGAAGTCGGTCCAATAGAAAACTTTTATCTCGGGAAACCTTAAGCAATTTCCTCTGAGCTTTTTTCAGTTCTTCCTGAAAACATTCATTTTCGTATATAAGGGCCTTGAGCTTCCGTTTCAGATTTCTGTATTTTTTATGACTATCTAGGCTTTCCGGCTCTGTTGACGGCATACCTGATTTTTTTTAAAATCCTGTATACCCCGTAACCTACACCTTCTGTAAATACGTAAAAACAGATACAACACCGTCTCCAGCTGAGTTACACATCCACCGCAATCCCACGCAACTATAAACAAACTC-TTTTTAAACCAGTGTTGCCAAACTGAACAATTAACATTAATCATGACTCCAATCTAGTAATTGGCGCGTTCCAGATAAAG
>APH_3188
ACTTTGAGGACTAACGGTATGTGACATTTGCAGTACACCTTTTGGTTTCTGGTGATCGAAAACGGCAATAACTTTCTTGTTTACCTTGTAATCGCACGCACGCGTCACACACACACACACAAAAAGGTAATATAAAAACTAGGGGTAGCATCTGGCAATTCTGAGACCTCTGGTGTATCAGATCAGCTGGACAGTCAAGTTTTTCTTCACTGATGAAGTTATGAAGTGTACTTCAAGAAAATGCTTTGGTATTATATTCTTCATAAAAAAAATGCTTTACATCTTATGCTTCATACCATAAATATATATCAGTATGTTGCAGATCTCTTATTTATGAGAGAAAAATTTCACTGTGCAAAAGTACTTCAAAGACAGAAAGAAGAAACCACCTTCCATTGATGGATGGCATTTATTTGTGCAGAAAGTCCCTAGTACTGCAAGTATGTATGACATTATGGCAAACATAACTGCATACTTGTCGTGCTAAAATTCTTTGGTTTCTAATACTCTGAATAAAGGTTACCTTTTCCATTCAGTTTTCCATGTACAACCACTCATACAGTTACCAAGGAAACAATTATGAACACAACATTAACTCCGATACTAACTTTTCTGATCCAGATGGCTCATTGCTGAACATTTCAACGGGAACTGTCAAGGGGGCCTTTTCTGGCATTAGATCATGAAGAGTTTGTCTGGCTTCTAAATGTCTTTCAATTTCTTCCGATGTCATATGACCATCACCGTGACTAACAACAAGGGGCTCCATTACCATGTTGGGAACACTGGGTTGGTTTCCGCTTTTTACTGGCCAAGTCTTTCTATTCTTCTTTTTCTTTGCCTCCGCAGCAGGATTAACATTCGTGGAGCAAGCTGAACTTGTTTCTTGACTTTCCACTGCTACCGTGGTTTTTTTCTTTTTAACAGCAAAGGGTTCTCCTTTAATTTCACTGTCTGAATCACTCGATGCGGTAGCTTCAGAGTCACTAGAAGATGATTCAACTATTTCATATTTAAGAAGTCGGTCCAATAGAAAACTTTTATCTCGGGAAACCTTAAGCAATTTCCTCTGAGCTTTTTTCAGTTCTTCCTGAAAACATTCATTTTCGTATATAAGGGCCTTGAGCTTCCGTTTCAGATTTCTGTATTTTTTATGACTATCTAGGCTTTCCGGCTCTGTTGACGGCATACCTGATTTTTTTTAAAATCCTGTATACCCCGTAACCTACACCTTCTGTAAATACGTAAAAACAGATACAACACCGTCTCCAGCTGAGTTACACATCCACCGCAATCCCACGCAACTATAAACAAACTC-TTTTTAAACCAGTGTTGCCAAACTGAACAATTAACATTAATCATGACTCCAATCTAGTAATTGGCGCGTTCCAGATAAAG
>APH_1438
---------------------------------------------------------------------------------------------------------------------------------------------------------------------------------------------------------------------------------------------------------------------------------------------------------------------------------------------------------------------------------------------------------------------------------------------------------------------------------------------------CTAAAATTCTTTGGTTTCTAATACTCTGAATAAAGGTTACCTTTTCCATTCAGTTTTCCATGTACAACCACTCATACAGTTACCAAGGAAACAATTATGAACACAACATTAACTCCGATACTAACTTTTCTGATCCAGATGGCTCATTGCTGAACATTTCAACAGGAACCGTCAAGGGGGCCTTTTCTGGCATTAGATCATGAAGAGTTTGTCTGGCTTCTAAATGTCTTTCAATTTCTTCCGATGTCATATGACCATCACCGTGACTAACAACAAGAGGCTCCATTACCATGTTGGGAACACTGGTTTGGTTTCCGCTTTTTACTGGCCAAGTCTTTCTATTCTTCTTTTTCTTTGCCTCCGCAGCAGGATTAACATTCGTGGAGCAAGCTGAACTTGTTTCTTGACCTTCCACTGTTACCGTGGTTTTTTTCTTTTTAACAGCAAAGGGTTCTCCTTTAATTTCACTGTC------------------------------------------------------------------------------------------------------------------------------------------------------------------------------------------------------------------------------------------------------------------------------------------------------------------------------------------------------------------------------------------------------------------------------------------------------------
>APH_0622
-------------ACGGTATGTGACATTTGCTGTATACCTTTTGGTTTCTGCCGATCGAAAACGGCAATAACTTTCTTGTTTACCTTGTAATCGCACGCACACGTCACACACACACACACAAAAAGGCAATATAAAAACTAGGGGTAGCATCTGGCAATTCTGAGACCTCTGGTGTATCAGATCAGGTGGACAGTCAAGTTTTTCTTCACTGATGAAGTTATGAAGTGTACTTCAAGAAAATGCTTTGGTATTATATTCTTCATAAAAAAAATGCTTTACATCTTATGCTTCTTACCATAAATATATATCAGTATGTTGCAGATCTCTTATTTATGAGAGAAAAATTTCACTGTGCAAAAGTACTTCAAAGACAGAAAGGAGAAACCACCTTCCATTGATGGATGGCATTTATTTGTGCGGAAAGTCCCGAGTACTGCAA----GTATGACATTATGCCAAACATAACTGCATACTTGTCATGCTAAAATTCTTTGGTTTCTAATACTCTGAATAAAGGTTACCTTTTCCATTCAGTTTTCCATGTACAACCACTCATACAGTTACCAAGGAAACAATTATGAACACAACATTAACTCCGATACTAACTTTTCTGATCCAGATGGCTCATTGCTGAACATTTCAACAGGAACTGTCAAGGGGGCCTTTTCTGGCATTAGATCATGAAGAGTTTGTCTGGCTTCTAAATGTCTTTCAATTTCTTCCGATGTCATATGACCATCACCGTGACTAACAACAAGGGGCTCCATTACCATGTTGGGAACACTGGTTTGGTTTCCGCTTTTTACTGGCCAAGTCTTTCTATTCTTCTTTTTCTTTGCCTCCGCAGCAGGATTAACATTCGTGGAGCAAGCTGAACTTGTTTCTTGACCTTCCACTGTTACCGTGGTTTTTTTCTTTTTAACAGCAAAGGGTTCTCCTTTAATTTCACTGTCTGAATCACTCGATGCAGTAGCTTCAGAGTCACTAGAAGAAGATTCAACTATTTCGTATTTAAGAAGTCGGTCCAATAGAAAACTTTTATCTCGGGAAACCTTAAGCAGTTTCCTCTGAGCTTTTTTCAGTTCTTCCTGAAAACATTCATTTTCGTATATAAGGGCCTTGAGCTTCCGTTTCAGATTTCTGTATTTTTTATGACTATCTAGGCTTTCCGGCTCTGTTGACGGCATACCTGATTTTTTTTAAAATCCTATATACCCCGTAACCTACACCTTCCGTAAATACGTAAAAAAAGTTACAACACCGTCTCCAGCTGAGTTACACATCTACCGCAATCCCACGCAACTATAAACAAACTC-TTTTTAAACCAGTGTTGCCAAACTGAACAATTAACATTAATCATGACTCCAATCTAGTAATTGGCGCGTTCCAGATAAAG
>APH_4021
ACTTTGAGGACTAACGGTATGTGACATTTGCTGTATACCTTTTGGTTTCTGGCGATCGAAAACGGCAATAACTTTCTTGTTTACCTTGTAATCGCACGCACACGTCACACACACACACACAAAAAGGCAATATAAAAACTAGGGGTAGCATCTGGCAATTCTGAGACCTCTGGTGTATCAGATCAGGTGGACAGTCAAGTTTTTCTTCACTGATGAAGTTATGAAGTGTACTTCAAGAAAATGCTTTGGTATTATATTCTTCATAAAAAAAATGCTTTACATCTTATGCTTCTTACCATAAATATATATCAGTATGTTGCAGATCTCTTATTTATGAGAGAAAAATTTCACTGTGCAAAAGTACTTCAAAGACAGAAAGGAGAAACCACCTTCCATTGATGGATGGCATTTATTTGTGCGGAAAGTCCCGAGTACTGCAA----GTATGACATTATGCCAAACATAACTGCATACTTGTCATGCTAAAATTCTTTGGTTTCTAATACTCTGAATAAAGGTTACCTTTTCCATTCAGTTTTCCATGTACAACCACTCATACAGTTACCAAGGAAACAATTATGAACACAACATTAACTCCGATACTAACTTTTCTGATCCAGATGGCTCATTGCTGAACATTTCAACAGGAACTGTCAAGGGGGCCTTTTCTGGCATTAGATCATGAAGAGTTTGTCTGGCTTCTAAATGTCTTTCAATTTCTTCCGATGTCATATGACCATCACCGTGACTAACAACAAGGGGCTCCATTACCATGTTGGGAACACTGGTTTGGTTTCCGCTTTTTACTGGCCAAGTCTTTCTATTCTTCTTTTTCTTTGCCTCCGCAGCAGGATTAACATTCGTGGAGCAAGCTGAACTTGTTTCTTGACCTTCCACTGTTACCGTGGTTTTTTTCTTTTTAACAGCAAAGGGTTCTCCTTTAATTTCACTGTCTGAATCACTCGATGCAGTAGCTTCAGAGTCACTAGAAGAAGATTCAACTATTTCGTATTTAAGAAGTCGGTCCAATAGAAAACTTTTATCTCGGGAAACCTTAAGCAGTTTCCTCTGAGCTTTTTTCAGTTCTTCCTGAAAACATTCATTTTCGTATATAAGGGCCTTGAGCTTCCGTTTCAGATTTCTGTATTTTTTATGACTATCTAGGCTTTCCGGCTCTGTTGACGGCATACCTGATTTTTTTTAAAATCCTATATACCCCGTAACCTACACCTTCCGTAAATACGTAAAAAAAGTTACAACACCGTCTCCAGCTGAGTTACACATCTACCGCAATCCCACGCAACTATAAACAAACTC-TTTTTAAACCAGTGTTGCCAAACTGAACAATTAACATTAATCATGACTCCAATCTAGTAATTGGCGCGTTCCAGATAAAG
>APH_3191
---------------------------------------------------------------------------------------------------------------------------------------------------------------------------------------------------------------------------------------------------------------------------------------------------------------ATATATCAGTATGTTGCAGATCTCTTATTTATGAGAGAAAAATTTCACTGTGCAAAAGTACTTCAAAGACAGAAAGGAGAAACCACCTTCCATTGATGGATGGCATTTATTTGTGCGGAAAGTCCCGAGTACTGCAA----GTATGACATTATGCCAAACATAACTGCATACTTGTCATGCTAAAATTCTTTGGTTTCTAATACTCTGAATAAAGGTTACCTTTTCCATTCAGTTTTCCATGTACAACCACTCATACAGTTACCAAGGAAACAATTATGAACACAACATTAACTCCGATACTAACTTTTCTGATCCAGATGGCTCATTGCTGAACATTTCAACAGGAACTGTCAAGGGGGCCTTTTCTGGCATTAGATCATGAAGAGTTTGTCTGGCTTCTAAATGTCTTTCAATTTCTTCCGATGTCATATGACCATCACCGTGACTAACAACAAGGGGCTCCATTACCATGTTGGGAACACTGGTTTGGTTTCCGCTTTTTACTGGCCAAGTCTTTCTATTCTTCTTTTTCTTTGCCTCCGCAGCAGGATTAACATTCGTGGAGCAAGCTGAACTTGTTTCTTGACCTTCCACTGTTACCGTGGTTTTTTTCTTTTTAACAGCAAAGGGTTCTCCTTTAATTTCACTGTCTGAATCACTCGATGCAGTAGCTTCAGAGTCACTAGAAGAAGATTCAACTATTTCGTATTTAAGAAGTCGGTCCAATAGAAAACTTTTATCTCGGGAAACCTTAAGCAGTTTCCTCTGAGCTTTTTTCAGTTCTTCCTGAAAACATTCATTTTCGTATATAAGGGCCTTGAGCTTCCGTTTCAGATTTCTGTATTTTTTATGACTATCTAGGCTTTCCGGCTCTGTTGACGGCATACCTGATTTTTTTTAAAATCCT--------------------------------------------------------------------------------------------------------------------------------------------------------------------------------------------
>APH_0683
ACTTTGAGGACTAATGGTATGTGACATTTGCAGTATACCTTTTGGTTTCTGGTGATCGAAAACGGCAATAACTTTCTTGTTTACCTTGTAATCGCACGCACACACCACACACACACACACAAAAAGGCAATATAAAAACTAGGGGTAGCATCTGGCAATTCTGAGACCTCTGGTGTATCAGATCAGGTGGACAGTCAAGTTTTTCTTCACTGATGAAGTTATGAAGTGTACTTCAAGAAAATGCTTTGGTATTATATTCTTCATAAAAAAAATGCTTTACATCTTATGCTTCTTACCATAAACATATATCAGTATGTTGCAGATCTCTTATTTATGAGAGAAAAATTTCACTGTGCAAAAGTACTTCAAAGACAGAAAGGAGAAACCACCTTCCATTGATGGATGGCATTTATTTGTGCGGAAAGTCCCGAGTACTGCAAGTATGTATGACATTATGGCAAACATAACTGCATACTTGTCGTGCTAAAATTCTTTGGTTTCTAATACTCTGAATAAAGGTTACCTTTTCCATTCAGTCTTCCATGTACAACCACTCATACAGTTACCAAGGAAACAATTATGAACACAACATTAACTCCGATACTAACTTTTCTGATCCAGATGGCTCATTGCTGAACATTTCAACGGGAACTGTCAAGGGGGCCTTTTCTGGCATTAGATCATGAAGAGTTTGTCTGGCTTCTAAATGTCTTTCAATTTCTTCCGATGTCATATGACCATCACCGTGACTAACAACAAGGGGCTCCATTACCATGTTGGGAACACTGGGTTGGTTTCCGCTTTTTACTGGCCAAGTCTTTCTATTCTTCTTTTTCTTTGCCTCCGCAGCAGGATTAACATTCGTGGAGCAAGCTGAACTTGTTTCTTGACTTTCCACTGCTACCGTGGTTTTTTTCTTTTTAACAGCAAAGGGTTCTCCTTTAATTTCACTGTCTGAATCACTCGATGCGGTAGCTTCAGAGTCACTAGAAGATGATTCAACTATTTCATATTTAAGAAGTCGGTCCAATAGAAAACTTTTATCTCGGGAAACCTTAAGCAATTTCCTCTGAGCTTTTTTCAGTTCTTCCTGAAAACATTCATTTTCGTATATAAGGGCCTTGAGCTTCCGTTTCAGATTTCTGTATTTTTTATGACTATCTAGGCTTTCCGGCTCTGTTGACGGCATACCTGAATTTTTTTAAAATCCTATACACCCCGTAACCTACACCTTCTGTAAATACATAAAAAAAGATACAACACCGTCTCCAGCTAAGTTACGCATCTACCGCAATCCCACGCAACTATAAACAAACTC-TTTTTAAATCACTGTTGCCAAACTGAACAATTAACATTAATCATGACTCCAATCTAGTAATTGGCGCGTTCCAGATAAAG
>APH_1602
ACTTTGAGGACTAATGGTATGTGACATTTGCAGTATACCTTTTGGTTTCTGGTGATCGAAAACGGCAATAACTTTCTTGTTTACCTTGTAATCGCACGCACGCACCACACACACACACACAAAAAGGCAATATAAAAACTAGGGGTAGCATCTGGCAATTCTGAGACCTCTGGTGTATCAGATCAGGTGGACAGTCAAGTTTTTCTTCACTGATGAAGTTATGAAGTGTACTTCAAGAAAATGCTTTGGTATTATATTCTTCATAAAAAAAATGCTTTACATCTTATGCTTCTTACCATAAATATATATCAGTATGTTGCAGATCACTTATTTATGAGAGAAAAATTTCACTGTGCAAAAGTACTTCAAAGACAGAAAGGAGAAACCACCTTCCATTGATGGATGGCATTTATTTGTGCGGAAAGTCCCGAGTACTGCAAGTATGTATGACATTATGCCAAACATAACTGCATACTTGTCGTGCTAAAATTCTTTGGTTTCTAATACTCTGAATAAAGGTTACCTTTTCCATTCAGTTTTCCATGTACAACCACTCATACAGTTACCAAGGAAACAATTATGAACACAACATTAACTCCGATACTAACTTTTCTGATCCAGATGGCTCATTGCTGAACATTTCAACGGGAACTGTCAAGGGGGCCTTTTCTGGCATTAGATCATGAAGAGTTTGTCTGGCTTCTAAATGTCTTTCAATTTCTTCCGATGTCATATGACCATCACCGTGACTAACAACAAGGGGCTCCATTACCATGTTGGGAACACTGGGTTGGTTTCCGCTTTTTACTGGCCAAGTCTTTCTATTCTTCTTTTTCTTTGCCTCCGCAGCAGGATTAACATTCGTGGAGCACGCTGAACTTGTTTCTTGACTTTCCACTGCTACCGTGGTTTTTTTCTTTTTAACAGCAAAGGGTTCTCCTTTAATTTCACTGTCTGAATCACTCGATGCAGTAGCTTCAGAGTCACTAGAAGAAGATTCAACTATTTCATATTTAAGAAGTCGGTCCAATAGAAAACTTTTATCTCGGGAAACCTTAAGCAGTTTCCTCTGAGCTTTTTTCAGTTCTTCCTGAAAACATTCATTTTCGTATATAAGGGCCTTGAGCTTCCGTTTCAGATTTCTGTATTTTTTATGACTATCTAGGCTTTCCGGCTCTGTTGACGGCATACCTGATTTTTTTTAAAATCCTATATACCCCGTAACCTACACCTTCTGTAAATACATAAAAAAAGATACAACACCGTCTCCAGCTAAGTTACGCATCTACCGCAATCCCACGCAACTATAAACAAACTCTTTTTTAAATCACTGTTGCCAAACTGAACAATTAACATTAATCATGACTCCAATCTAGTAATTGGCGCGTTCCAGATAAAG
>APH_0185
ACTTTGAGGACTAACGGTATGTGACATTTGGTGTATACCTTTTGGTTTCTGGCGATCGAAAACGGCAATAACTTTCTTGTTTACCTTGTAATTGCACACACGTGTCACACACACACACAAAAAAAGGAAATATAAAAACTAGGGGTAGCATCTGGCAATTCTGAGACCTCTGGTGTATCAGATCAGGTGGACAGTCAAGTTTTTCTTCACTGATGAAGTTATGAAGTGTACTTCAAGAAAATGCTTTGGTATTATATTCTTCATAAAAAAAATGCTTTACATCTTATGCTTCTTACCATAAATATATATCAGTATGTTGCAGATCACTTATTTATGAGAGAAAAATTTCACTGTGCAAAAGTACTTCAAAGACAGAAAGGAGAAACCACCTTCCATTGATGGATGGCATTTATTTGTGCGGAAAGTCCCGAGTACTGCAAGTATGTATGACATTATGCCAAACATAACTGCATACTTGTCGTGCTAAAATTCTTTGGTTTCTAATACTCTGAATAAAGGTTACCTTTTCCATTCAGTTTTCCATGTACAACCACTCATACAGTTACCAAGGAAACAATTATGAACATAACATTAACTCCGATACTAACTTTTCTGATCCAGATGGCTCATTGCTGAACATTTCAACGGGAACTGTCAAGGGGGCCTTTTCTGGCATTAGATCATGAAGAGTTTGTCTGGCTTCTAAATGTCTTTCAATTTCTTCCGATGTCATATGACCATCACCGTGACTAACAACAAGGGGCTCCATTACCATGTTGGGAACACTGGGTTGGTTTCCGCTTTTTACTGGCCAAGTCTTTCTATTCTTCTTTTTCTTTGCCTCCGCAGCAGGATTAACATTCGTGGAGCACGCTGAACTTGTTTCTTGACTTTCCACTGCTACCGTGGTTTTTTTCTTTTTAACAGCAAAGGGTTCTCCTTTAATTTCACTGTCTGAATCACTCGATGCAGTAGCTTCAGAGTCACTAGAAGAAGATTCAACTATTTCATATTTAAGAAGTCGGTCCAATAGAAAACTTTTATCTCGGGAAACCTTAAGCAGTTTCCTCTGAGCTTTTTTCAGTTCTTCCTGAAAACATTCATTTTCGTATATAAGGGCCTTGAGCTTCCGTTTCAGATTTCTGTATTTTTTATGACTATCTAGGCTTTCCGGCTCTGTTGACGGCATACCTGATTTTTTTAAAAACCCTATATACCCCGCAACCTACACCTTCTGTAAATACGTAAAAAAATCTACAACACCGTCTCCAGCTGAGTTACACATCAACCGCAATCCCACGCAACTATAAACAAACTC-TTTTTAAACCAGTGTTGCCAAACTGAACAATTAACATTAATCATGACTCCAATCTAGTAATTGGCCCGTTCCAGATAAAG
>APH_0717
-----------------------------------------------------------------------------------------------------------------------------------------------------------------------------------------------------------------CTGATGAAGTTATGAAGTGTACTTCAAGAAAATGCTTTGGTATTATATTCTTCATAAAAAAAATGCTTTACATCTTATGCTTCTTACCATAAATATATATCAGTATGTTGCAGATCACTTATTTATGAGAGAAAAATTTCACTGTGCAAAAGTACTTCAAAGACAGAAAGGAGAAACCACCTTCCATTGATGGATGGCATTTATTTGTGCAGAAAGTCCCTAGTACTGCAAGTATGTATGACATTATGGCAAACATAACTGCATACTTGTCGTGCTAAAATTCTTTGGTTTCTAATACTCTGAATAAAGGTTACCTTTTCCATTCAGTTTTCCATGTACAACCACTCATACAGTTACCAAGGAAACAATTATGAACACAACATTAACTCCGATACTAACTTTTCTGATCCAGATGGCTCATTGCTGAACATTTCAACGGGAACTGTCAAGGGGGCCTTTTCTGGCATTAGATCATGAAGAGTTTGTCTGGCTTCTAAATGTCTTTCAATTTCTTCCGATGTCATATGACCATCACCGTGACTAACAACAAGGGGCTCCATTACCATGTTGGGAACACTGGGTTGGTTTCCGCTTTTTACTGGCCAAGTCTTTCTATTCTTCTTTTTCTTTGCCTCCGCAGCAGGATTAACATTCGTGGAGCACGCTGAACTTGTTTCTTGACTTTCCACTGCTACCGTGGTTTTTTTCTTTTTAACAGCAAAGGGTTCTCCTTTAATTTCACTGTCTGAATCACTCGATGCGGTAGCTTCAGAGTCACTAGAAGATGATTCAACTATTTCATATTTAAGAAGTCGGTCCAATAGAAAACTTTTATCTCGGGAAACCTTAAGCAATTTCCTCTGAGCTTTTTTCAGTTCTTCCTGAAAACATTCATTTTCGTATATAAGGGCCTTGAGCTTCCGTTTCAGATTTCTGTATTTTTTATGACTATCTAGGCTTTCCGGCTCTGTTGACGGCATACCTGAATTTTTTTAAAATCCTGTATACCCCGTAACCTACACCTTCTGTAAATACGTAAAAACAGATACAACACCGTCTCCAGCTGAGTTACACATCCACCCATGTCGGACATTACCAGGAAGAGGTATACCTTCAAATGAAAGTTATCCAGCCTAA-AATTACTGTTTATTTTTGTCC----CCAGTAAAAGCATTTTTCCAAATGT--
>APH_5079
ACTTTGAGGACTAACGGTATGTGACATTTGCTGTATACCTTTTGGTTTCTGGCGATCGAAAACGGCAATAACTTTCTTGTTTACCTTGTAATCGCACGCACGCGTCACACACACACACACAAAAAGGCAATATAAAAACTAGGGGTAGCATCTGGCAATTCTGAGACCTCTGGTGTATCAGATCAGTTGGACAGTCAAGTTTTTCTTCACTGATGAAGTTATGAAGTGTACTTCAAGAAAATGCTTTGGTATTATATTCTGCATAAAAAAAATGCTTTACATCTTATGCTTCTTACTATAAATATATATCAGTATGTTGCAGATCTCTTATTTATGAGAGAAAAATTTCACTGTGCAAAAGTACTTCAAAGACAGAAAGGAGAAACCACCTTCCATTGAAGGATGGCATTTATTTGTGCGGAAAGTCCCGAGTACTGCAAGTATGTATGACATTATGCCAAACATAACTGCATACTTCTTGTGCTAAAATTCTTTGGTTTCTAATACTCTGAATAAAGGTTACCTTTTCCATTCAGTTTTCTATGTACAACCACTCATACAGTTACCAAGGAAACAATTATGAACACAACATTAACTCCGATACTAACTTTTCTGATCCAGATGGCTCATTGCTGAACATTTCAACGGGAACTGTCAAGGGGGCCTTTTCTGGCATTAGATCATGAAGAGTTTGTCTGGCTTCTAAATGTCTTTCAATTTCTTCCGATGTCATATGACCATCACCGTGATTAACAACAAGGGGCTCCATTACCATGTTGGGAACACTGGGTTGGTTTCCGCTTTTTACTGGCCAAGTCTTTCTATTCTTCTTTTTCTTTGCCTCCGCAGCAGGATTAACATTCGTGGAGCAAGCTGAACTTGTTTCTTGACTTTCCACTGCTACCGTGGTTTTTTTCTTTTTAACAGCAAAGGGTTCTCCTTTAATTTCACTGTCTGAATCACTCGATGCGGTAGCTTCAGAGTCACTAGAAGAAGATTCAACTATTTCATATTTAAGAAGTCGGTCCAATAGAAAACTTTTATCTCGGGAAACCTTAAGCAGTTTCCTCTGAGCTTTTTTCAGTTCTTCCTGAAAACATTCATTTTCGTATATAAGGGCCTTGAGCTTCCGTTTCAGATTTCTGTATTTTTTATGACTATCTAGGCTTTCCGGCTCTGTTGACGGCATACCTGAATTTTTTAAAAATCCTATACACCCCGTAACCTACACCTTCTGTAAATACATAAAAAAAGATACAACAACGTCTCCAGCTAAGTTACGCATCTACCGCAATTCCACGCAACTATAAACAAACTCTTTTTTAAATGACTGTTGCCAAACTGAACAAT-------------------------------------------------
>APH_0723
ACTTTGAGGACTAACGGTATGTGACATTTGCAGTATACCTTTTGGTTTCTGGTGATCGAAAACGGCAATAACTTTCTTGTTTACCTTGTAATTGCACACACGTGTCACACACACACAAAAAAAAAGGTAATATAAAAACTAGGGGTAGCATCTGGCAATTCTGAGACCTCTGGTGTATCAGATCAGGTGGACAGTCAAGTTTTTCTTCACTGATGAAGTTATGAAGTGTACTTCAAGAAAATGCTTTGGTATTATATTCTTCATAAAAAAAATGCTTTACATCTTATGCTTCTTACCATAAACATATATCAGTATGTTGCAGATCTCTTATTTATGAGAGAAAAATTTCACTGTGCAAAAGTACTTCAAAGACAGAAAGGAGAAACCACCTTCCATTGATGGATGGCATTTATTTGTGCGGAAAGTCCCGAGTACTGCAAGTATGTATGACATTATGCCAAACATAACTGCATACTTGTCGTGCTAAAATTCTTTGGTTTCTAATACTCTGAATAAAGGTTACCTTTTCCATTCAGTTTTCCATGTACAACCACTCATACAGTTACCAAGGAAACAATTATGAACACAACATTAACTCCGATACTAACTTTTCTGATCCAGATGGCTCATTGCTGAACATTTCAACGGGAACTGTCAAGGGGGCCTTTTCTGGCATTAGATCATGAAGAGTTTGTCTGGCTTCTAAATGTCTTTCAATTTCTTCCGATGTCATATGACCATCACCGTGACTAACAACAAGGGGCTCCATTACCATGTTGGGAACACTGGGTTGGTTTCCGCTTTTTACTGGCCAAGTCTTTCTATTCTTCTTTTTCTTTGCCTCCGCAGCAGGATTAACATTCGTGGAGCACGCTGAACTTGTTTCTTGACTTTCCACTGCTACCGTGGTTTTTTTCTTTTTAACAGCAAAGGGTTCTCCTTTAATTTCACTGTCTGAATCACTCGATGCGGTAGCTTCAGAGTCACTAGAAGAAGATTCAACTATTTCATATTTAAGAAGTCGGTCCAATAGAAAACTTTTATCTCGGGAAACCTTAAGCAGTTTCCTCTGAGCTTTTTTCAGTTCTTCCTGAAAACATTCATTTTCGTATATAAGGGCCTTGAGCTTCCGTTTCAGATTTCTGTATTTTTTATGACTATCTAGGCTTTCCGGCTCTGTTGACGGCATACCTGA------------------------------------------------------------------------------------------------------------------------------------------------------------------------------------------------------------
>APH_0136
ACTTTGAGGACTAACGGTATGTGACATTTGGTGTATACCTTTTGGTTTCTGGCGATCGAAAACGGCAATAACTTTCTTGTTTACCTTGTAATTGCACACACGTGTCACACACACACACACAAAAAGGCAATATAAAAACTAGGGGTAGCATCTGGCAATTCTGAGACCTCTGGTGTATCAGATCAGGTGGACAGTCAAGTTTTTCTTCACTGATGAAGTTATGAAGTGTACTTCAAGAAAATGCTTTGGTATTATATTCTTCATAAAAAAAATGCTTTACATCTTATGCTTCTTACCATAAATATATATCAGTATGTTGCAGATCACTTATTTATGAGAGAAAAATTTCACTGTGCAAAAGTACTTCAAAGACAGAAAGGAGAAACCACCTTCCATTGATGGATGGCATTTATTTGTGCGGAAAGTCCCGAGTACTGCAAGTATGTATGACATTATGCCAAACATAACTGCATACTTGTCGTGCTAAAATTCTTTGGTTTCTAATACTCTGAATAAAGGTTACCTTTTCCATTCAGTTTTCCATGTACAACCACTCATACAGTTACCAAGGAAACAATTATGAACACAACATTAACTCCGATACTAACTTTTCTGATCCAGATGGCTCATTGCTGAACATTTCAACGGGAACTGTCAAGGGGGCCTTTTCTGGCATTAGATCATGAAGAGTTTGTCTGGCTTCTAAATGTCTTTCAATTTCTTCCGATGTCATATGACCATCACCGTGACTAACAACAAGGGGCTCCATTACCATGTTGGGAACACTGGGTTGGTTTCCGCTTTTTACTGGCCAAGTCTTTCTATTCTTCTTTTTCTTTGCCTCCGCAGCAGGATTAACATTCGTGGAGCACGCTGAACTTGTTTCTTGACTTTCCACTGCTACCGTGGTTTTTTTCTTTTTAACAGCAAAGGGTTCTCCTTTAATTTCACTGTCTGAATCACTCGATGCAGTAGCTTCAGAGTCACTAGAAGAAGATTCAACTATTTCATATTTAAGAAGTCGGTCCAATAGAAAACTTTTATCTCGGGAAACCTTAAGCAGTTTCCTCTGAGCTTTTTTCAGTTCTTCCTGAAAACATTCATTTTCGTATATAAGGGCCTTGAGCTTCCGTTTCAGATTTCTGTATTTTTTATGACTATCTAGGCTTTCCGGCTCTGTTGACGGCATACCTGAATTTTTTTAAAATCCTATACACCCCGTAACCTACACCTTCTGTAAATACATAAAAAAATATACAACACCGTCTCCAGCTAAGTTACGCATCTACCGCAATCCCACGCAACTATAAACAAACTCTTTTTTAAATCACTGTTGCCAAACTGAACAATTAACATTAATCATGACTCCAATCTAGTAATTGGCGCGTTCCAGATAAAG
>APH_0880
ACTTTGAGGACTAATGGTATGTGACATTTGGTGTATACCTTTTGGTTTCTGGCGATCGAAAACGGCAATAACTTTCTTGTTTACCTTGTAATTGCACACACGTGTCACACACACACACACAAAAAGGCAATATAAAAACTAGGGGTAGCATCTGGCAATTCTGAGACCTCTGGTGTATCAGATCAGGTGGACAGTCAAGTTTTTCTTCACTGATGAAGTTATGAAGTGTACTTCAAGAAAATGCTTTGGTATTATATTCTTCATAAAAAAAATGCTTTACATCTTATGCTTCTTACCATAAATATATATCAGTATGTTGCAGATCACTTATTTATGAGAGAAAAATTTCACTGTGCAAAAGTACTTCAAAGACAGAAAGGAGAAACCACCTTCCATTGATGGATGGCATTTATTTGTGCGGAAAGTCCCGAGTACTGCAAGTATGTATGACATTATGCCAAACATAACTGCATACTTGTCGTGCTAAAATTCTTTGGTTTCTAATACTCTGAATAAAGGTTACCTTTTCCATTCAGTTTTCCATGTACAACCACTCATACAGTTACCAAGGAAACAATTATGAACACAACATTAACTCCGATACTAACTTTTCTGATCCAGATGGCTCATTGCTGAACATTTCAACGGGAACTGTCAAGGGGGCCTTTTCTGGCATTAGATCATGAAGAGTTTGTCTGGCTTCTAAATGTCTTTCAATTTCTTCCGATGTCATATGACCATCACCGTGACTAACAACAAGGGGCTCCATTACCATGTTGGGAACACTGGGTTGGTTTCCGCTTTTTACTGGCCAAGTCTTTCTATTCTTCTTTTTCTTTGCCTCCGCAGCAGGATTAACATTCGTGGAGCACGCTGAACTTGTTTCTTGACTTTCCACTGCTACCGTGGTTTTTTTCTTTTTAACAGCAAAGGGTTCTCCTTTAATTTCACTGTCTGAATCACTCGATGCGGTAGCTTCAGAGTCACTAGAAGAAGATTCAACTATTTCATATTTAAGAAGTCGGTCCAATAGAAAACTTTTATCTCGGGAAACCTTAAGCAGTTTCCTCTGAGCTTTTTTCAGTTCTTCCTGAAAACATTCATTTTCGTATATAAGGGCCTTGAGCTTCCGTTTCAGATTTCTGTATTTTTTATGACTATCTAGGCTTTCCGGCTCTGTTGACGGCATACCTGAATTTTTTTAAAATCCTATACACCCCGTAACCTACACCTTCTGTAAATACATAAAAAAAGATACAACACCGTCTCCAGCTAAGTTACGCATCTACCGCAATCCCACGCAACTATAAACAAACTCTTTTTTAAATCACTGTTGCCAAACTGAACAATTAACATTAATCATGACTCCAATCTAGTAATTGGCGCGTTCCAGATAAAG
>APH_5003
ACTTTGAGGACTAACGGTATGCGACATTTGCTGTATACCTTTTGGTTTCTGGCGATCGAAAACGGCAATAACTTTCTTGTTTACCTTGTAATCGCACGCACGCATCACACACACACACAAAAAAAGGCAATATAAAAACTAGGGGTAGCATCTGGCAATTCTGAGACCTCTGGTGTATCAGATCAGTTGGACAGTCAAGTTTTTCTTCACCGATGAAGTTATGAAGTGTACTTCAAGAAAATGCTTTGGTATTATATTCTTCATAAAAAAAATGCTTTACATCTTATGCTTCTTACCATAAATATATATCAGTATGTTGCAGATCTCTTATTTATGAGAGAAAAATTTCACTGTGCAAAAGTACTTCAAAGACAGAAAGGAGAAACCACCTTCCATTGATGGATGGCATTTATTTGTGCGGAAAGTCCCGAGTACTGCAAGTATGTATGACATTATGCCAAACATAACTGCATACTTGTCGTGCTAAAATTCTTTGGTTTCTAATACTCTGAATAAAGGTTTCT-------------------AATACAACCACTCATACAGTTACCAAGGAAACAATTATGAACACAACATTAACTCCGATACTAACTTTTCTGATCCAGATGGCTCATTGCTGAACATTTCAACGGGAACTGTCAAGGGGGCCTTTTCTGGCATTAGATCATGAAGAGTTTGTCTGGCTTCTAAATGTCTTTCAATTTCTTCCGATGTCATATGACCATCACCGTGATTAACAACAAGGGGCTCCATTACCATGTTGGGAACACTGGGTTGGTTTCCGCTTTTTACTGGCCAAGTCTTTCTATTCTTCTTTTTCTTTGCCTCCGCAGCAGGATTAACATTCGTGGAGCAAGCTGAACTTGTTTCTTGACTTTCCACTGCTACCGTGGTTTTTTTCTTTTTAACAGCAAAGGGTTCTCCTTTAATTTCACTGTCTGAATCACTCGATGCGGTAGCTTCAGAGTCACTAGAAGAAGATTCAACTATTTCATATTTAAGAAGTCGGTCCAATAGAAAACTTTTATCTCGGGAAACCTTAAGCAGTTTCCTCTGAGCTTTTTTCAGTTCTTCCTGAAAACATTCATTTTCGTATATAAGGGCCTTGAGCTTCCGTTTCAGATTTCTGTATTTTTTATGACTATCTAGGCTTTCCGGCTCTGTTGACGGCATACCTGAATTTTTTTAAAATCCTATACACCCCGTAACCTACACCTTCTGTAAATACATAAAAAAAGATACAACACCGTCTCCAGCTAAGTTACGCATCTACCGCAATTCCACACAACTATAAACAAACTCTTTTTTAAACGACTGTTGCCAAACTGAACAATTAACA--------------------------------------------
>APH_4005
----------------------------------------------------------------------------------------------------------------------------------------------------------------------------------------------------------------------------------------------------------------------------------------------------------------------------------------------------------------------------------------------------------------------------------------------------------------------------------ACTGCATACTTGTCGTGCTAAAATTCTTTGGTTTCTAATACTCTGAATAAAGGTTTCT-------------------AATACAACCACTCATACAGTTACCAAGGAAACAATTATGAACACAACATTAACTCCGATACTAACTTTTCTGATCCAGATGGCTCATTGCTGAACATTTCAACGGGAACTGTCAAGGGGGCCTTTTCTGGCATTAGATCATGAAGAGTTTGTCTGGCTTCTAAATGTCTTTCAATTTCTTCCGATGTCATATGACCATCACCGTGATTAACAACAAGGGGCTCCATTACCATGTTGGGAACACTGGGTTGGTTTCCGCTTTTTACTGGCCAAGTCTTTCTATTCTTCTTTTTCTTTGCCTCCGCAGCAGGATTAACATTCGTGGAGCAAGCTGAACTTGTTTCTTGACTTTCCACTGCTACCGTGGTTTTTTTCTTTTTAACAGCAAAGGGTTCTCCTTTAATTTCACTGTCTGAATCACTCGATGCGGTAGCTTCAGAGTCACTAGAAGAAGATTCAACTATTTCATATTTAAGAAGTCGGTCCAATAGAAAACTTTTATCTCGGGAAACCTTAAGCAGTTTCCTCTGAGCTTTTTTCAGTTCTTCCTGAAAACATTCATTTTCGTATATAAGGGCCTTGAGCTTCCGTTTCAGATTTCTGTATTTTTTATGACTATCTAGGCTTTCCGGCTCTGTTGACGGCATACCTGAATTTTTTTAAAATCCTATACACCCCGTAACCTACACCTTCTGTAAATACATAAAAAAAGATACAACACCGTCTCCAGCTAAGTTACGCATCTACCGCAATTCCACACAACTATAAACAAACTCTTTTTTAAACGACTGTTGCCAAACTGAACAATTAACATTAATCATGACTCCAATCTAGTAATTGGCGCGTTCCAGATAAAG
>APH_5001
----------------------GACATTTGCTGTATACCTTTTGGTTTCTGCCGATCGAAAACGGCAATAACGTTCTTGTTTACCTTGTAATCGCACGCACGCGTCACACACACACACAAAAAAAGGCAATATAAAAACTAGGGGTAGCATCTGGCAATTCTGAGACCTCTGGTGTATCAGATCAGTTGGACAGTCAAGTTTTTCTTCACCGATGAAGTTATGAAGTGTACTTCAAGAAAATGCTTTGGTATTATATTCTTCATAAAAAAAATGCTTTACATCTTATGCTTCTTACCATAAATATATATCAGTATGTTGCAGATCTCTTATTTATGAGAGAAAAATTTCACTGTGCAAAAGTACTTCAAAGACAGAAAGGAGAAACCACCTTCCATTGATGGATGGCATTTATTTGTGCGGAAAGTCCCGAGTACTGCAAGTATGTATGACATTATGCCAAACATAACTGCATACTTGTCGTGCTAAAATTCTTTGGTTTCTAATACTCTGAATAAAGGTTTCT-------------------AATACAACCACTCATACAGTTACCAAGGAAACAATTATGAACACAACATTAACTCCGATACTAACTTTTCTGATCCAGATGGCTCATTGCTGAACATTTCAACGGGAACTGTCAAGGGGGCCTTTTCTGGCATTAGATCATGAAGAGTTTGTCTGGCTTCTAAATGTCTTTCAATTTCTTCCGATGTCATATGACCATCACCGTGATTAACAACAAGGGGCTCCATTACCATGTTGGGAACACTGGGTTGGTTTCCGCTTTTTACTGGCCAAGTCTTTCTATTCTTCTTTTTCTTTGCCTCCGCAGCAGGATTAACATTCGTGGAGCAAGCTGAACTTGTTTCTTGACTTTCCACTGCTACCGTGGTTTTTTTCTTTTTAACAGCAAAGGGTTCTCCTTTAATTTCACTGTCTGAATCACTCGATGCGGTAGCTTCAGAGTCACTAGAAGAAGATTCAACTATTTCATATTTAAGAAGTCGGTCCAATAGAAAACTTTTATCTCGGGAAACCTTAAGCAGTTTCCTCTGAGCTTTTTTCAGTTCTTCCTGAAAACATTCATTTTCGTATATAAGGGCCTTGAGCTTCCGTTTCAGATTTCTGTATTTTTTATGACTATCTAGGCTTTCCGGCTCTGTTGACGGCATACCTGAATTTTTTTAAAATCCTATACACCCCGTAACCTACACCTTCTGTAAATACATAAAAAAAGATACAACACCGTCTCCAGCTAAGTTACGCATCTACCGCAATTCCACACAACTATAAACAAACTCTTTT-----------------------------------------------------------------------------
>APH_4024
----------------------------------------------------------------------------------------------------------------------------------------------------------------------------------------------------------------------------------------------------------------------------------------------------------------------------------------------------------------------------------------------------------------------------------------------------------------------------------ACTGCATACTTGTCGTGCTAAAATTCTTTGGTTTCTAATACTCTGAATAAAGGTTTCT-------------------AATACAACCACTCATACAGTTACCAAGGAAACAATTATGAACACAACATTAACTCCGATACTAACTTTTCTGATCCAGATGGCTCATTGCTGAACATTTCAACGGGAACTGTCAAGGGGGCCTTTTCTGGCATTAGATCATGAAGAGTTTGTCTGGCTTCTAAATGTCTTTCAATTTCTTCCGATGTCATATGACCATCACCGTGATTAACAACAAGGGGCTCCATTACCATGTTGGGAACACTGGGTTGGTTTCCGCTTTTTACTGGCCAAGTCTTTCTATTCTTCTTTTTCTTTGCCTCCGCAGCAGGATTAACATTCGTGGAGCAAGCTGAACTTGTTTCTTGACTTTCCACTGCTACCGTGGTTTTTTTCTTTTTAACAGCAAAGGGTTCTCCTTTAATTTCACTGTCTGAATCACTCGATGCGGTAGCTTCAGAGTCACTAGAAGAAGATTCAACTATTTCATATTTAAGAAGTCGGTCCAATAGAAAACTTTTATCTCGGGAAACCTTAAGCAGTTTCCTCTGAGCTTTTTTCAGTTCTTCCTGAAAACATTCATTTTCGTATATAAGGGCCTTGAGCTTCCGTTTCAGATTTCTGTATTTTTTATGACTATCTAGGCTTTCCGGCTCTGTTGACGGCATACCTGAATTTTTTTAAAATCCTATACACCCCGTAACCTACACCTTCTGTAAATACATAAAAAAAGATACAACACCGTCTCCAGCTAAGTTACGCATCTACCGCAATTCCACACAACTATAAACAAACTCTTTTTTAAATGACTGTTGCCAAACTGAACAATTAACATTAATCATGACTCCAATCTAGTAATTGGCGCGTTCCAGATAAAG
>APH_3177
-----------------------------------------------------------------------------------------------------------------------------------------------------------------------------------------------------------------------AAGTTATGAAGTGTACTTCAAGAAAATGCTTTGGTATTATATTCTTCATAAAAAAAATGCTTTACATCTTATGCTTCTTACCATAAATATATATCAGTATGTTGCAGATCTCTTATTTATGAGAGAAAAATTTCACTGTGCAAAAGTACTTCAAAGACAGAAAGGAGAAACCACCTTCCATTGATGGATGGCATTTATTTGTGCGGAAAGTCCCGAGTACTGCAAGTATGTATGACATTATGCCAAACATAACTGCATACTTGTCGTGCTAAAATTCTTTGGTTTCTAATACTCTGAATAAAGGTTACCTTTTCCATTCAGTTTTTCATGTACAGCCACTCATACAGTTACCAAGGAAACAATTATGAACACAACATTAACTCCGATACTAACTTTTCTGATCCAGATGGCTCATTGCTGAACATTTCAACGGGAACTGTCAAGGGGGCCTTTTCTGGCATTAGATCATGAAGAGTTTGTCTGGCTTCTAAATGTCTTTCAATTTCTTCCGATGTCATATGACCATCACCGTGATTAACAAGAAGGGGCTCCATTACCATGTTGGGAACACTGGGTTGGTTTCCGCTTTTTACTGGCCAAGTCTTTCTATTCTTCTTTTTCTTTGCCTCCGCAGCAGGATTAACATTCGTGGAGCAAGCTGAACTTGTTTCTTGACTTTCCACTGCTACCGTGGTTTTTTTCTTTTTAACAGCAAAGGGTTCTCCTTTAATTTCACTGTCTGAATCACTCGATGCGGTAGCTTCAGAGTCACTAGAAGAAGATTCAACTATTTCATATTTAAGAAGTCGGTCCAATAGAAAACTTTTATCTCGGGAAACCTTAAGCAGTTTCCTCTGAGCTTTTTTCAGTTCTTCCTGAAAACATTCATTTTCGTATATAAGGGCCTTGAGCTTCCGTTTCAGATTTCTGTATTTTTTATGACTATCTAGGCTTTCCGGCTCTGTTGACGGCATACCTGAATTTTTTTAAAATCCTATACACCCCGTAACCTACACCTTCTGTAAATACATAAAAAAAGATACAACACCGTCTCCAGCTAAGTTACGCATCTACCGCAATCCCACGCAACTATAAACAAACTCTTTTTTAAATCACTGTTGCCAAACTGAACAATTAACATTAATCATGACTCCAATCTAGTAATTGGCGCGTTCCAGATAAAG
>APH_4029
-------------------------------------CCTTTTGGTTTCTGGCGATCGAAAACGGCAATAACTTTCTTGTTTACCTTGTAA--------------CACACACACAC-----AAAAGGCAATATAAAAACTAGGGGTAGCATCTGGCAATTCTGAGACCTCTGGTGTATCACATCAGTTGGACAGTCAAGTTTTTCTTCACTGATGAAGTTATGAAGTGTACTTCAAGAAAATGCTTTGGTATTATATTCTTCATAAAAAAAATGCTTTACATCTTATGCTTCTTACCATAAATATATATCAGTATGTTGCAGATCTCTTATTTATGAGAGAAAAATTTCACTGTGCAAAAGTACTTCAAAGACAGAAAGGAGAAACCACCTTCCATTGATGGATGGCATTTATTTGTGCGGAAAGTCCCGAGTACTGCAAGTATGTATGACATTATGCCAAACATAACTGCATACTTGTCGTGCTAAAATTCTTTGGTTTCTAATACTCTGAATAAAGGTTACCTTTTCCATTCAGTTTTCCATGTACAACCACTCATACAGTTACCAAGGAAACAATTATGAACACAACATTAACTCCGATACTAACTTTTCTGATCCAGATGGCTCATTGCTGAACATTTCAACGGGAACTGTCAAGGGGGCCTTTTCTGGCATTAGATCATGAAGAGTTTGTCTGGCTTCTAAATGTCTTTCAATTTCTTCCGATGTCATATGACCATCACCGTGATTAACAACAAGGGGCTCCATTACCATGTTGGGAACACTGGGTTGGTTTCCGCTTTTTACTGGCCAAGTCTTTCTATTCTTCTTTTTCTTTGCCTCCGCAGCAGAATTAACATTCGTGGAGCAAGCTGAACTTGTTTCTTGACTTTCCACTGCTACCGTGGTTTTTTTCTTTTTAACAGCAAAGGGTTCTCCTTTAATTTCACTGTCTGAATCACTCGATGCGGTAGCTTCAGAATCACTAGAAGAAGATTCAACTATTTCATATTTAAGAAGTCGGTCCAATAGAAAACTTTTATCTCGGGAAACCTTAAGCAGTTTCCTCTGAGCTTTTTTCAGTTCTTCCTGAAAACATTCATTTTCGTATATAAGGGCCTTGAGCTTCCGTTTCAGATTTCTGTATTTTTTATGACTATCTAGGCTTTCCGGCTCTGTTGACGGCATACCTGAATTTTTTTAAAATCCTATACACCCCGTAACCTACACCTTCTGTAAATACATAAAAAAAGATACAACACCGTCTCCAGCTAAGTTACGCATCTACCGCAATTCCACGCAACTATAAACAAACTCTTTTTTAAATGACTGTTGCCAAACTGAACAATTAACATTAATCATGACTCCAATCTAGTAATTGGCGCGTTCCAGATAA--
>APH_1535
ACTTTGAGGACTAACGGTATGTGACATTTGCTGTATACCTTTTGGTTTCTGGCGATCGAAAACGGCAATAACTTTCTTGTTTACCTTGTAATCGCACGCACGCGTCACACACACACACACAAAAAGGCAATATAAAAACTAGGGGTAGCATCTGGCAATTCTGAGACCTCTGGTGTATCAGATCAGTTGGACAGTCAAGTTTTTCTTCACTGATGAAGTTATGAAGTGTACTTCAAGAAAATGCTTTGGTATTATATTCTTCATAAAAAAAATGCTTTACATCTTATGCTTCTTACCATAAATATATATCAGTATGTTGCAGATCTCTTATTTATGAGAGAAAAATTTCACTGTGCAAAAGTACTTCAAAGACAGAAAGGAGAAACCACCTTCCATTGATGGATGGCATTTATTTGTGCGGAAAGTCCCGAGTACTGCAAGTATGTATGACATTATGCCAAACATAACTGCATACTTGTCGTGCTAAAATTCTTTGGTTTCTAATACTCTGAATAAAGGTTACCTTTTCCATTCAGTTTTCCATGTACAACCACTCATACAGTTACCAAGGAAACAATTATGAACACAACATTAACTCCGATACTAACTTTTCTGATCCGGATGGCTCATTGCTGAACATTTCAACGGGAACTGTCAAGGGGGCCTTTTCTGGCATTAGATCATGAAGAGTTTGTCTGGCTTCTAAATGTCTTTCAATTTCTTCCGATGTCATATGACCATCACCGTGATTAACAACAAGGGGCTCCATTACCATGTTGGGAACACTGGGTTGGTTTCCGCTTTTTACTGGCCAAGTCTTTCTATTCTTCTTTTTCTTTGCCTCCGCAGCAGGATTAACATTCGTGGAGCAAGCTGAACTTGTTTCTTGACTTTCCACTGCTACCGTGGTTTTTTTCTTTTTAACAGCAAAGGGTTCTCCTTTAATTTCACTGTCTGAATCACTCGATGCGGTAGCTTCAGAGTCACTAGAAGAAGATTCAACTATTTCATATTTAAGAAGTCGGTCCAATAGAAAACTTTTATCTCGGGAAACCTTAAGCAGTTTCCTCTGAGCTTTTTTCAGTTCTTCCTGAAAACATTCATTTTCGTATATAAGGGCCTTGAGCTTCCGTTTCAGATTTCTGTATTTTTTATGACTATCTAGGCTTTCCGGCTCTGTTGACGGCATACCTGAATTTTTTTAAAATCCTATACACCCCGTAACCTACACCTTCTGTAAATACATAAAAAAAGATACAACACCGTCTCCAGCTAAGTTACGCATCTACCGCAATTCCACGCAACTATAAACAAAC-----------------------------------------------------------------------------------
>APH_0772
ACTTTGAGGACTAACGGTATGTGACATTTGCTGTATACCTTTTGGTTTCTGGCGATCGAAAACGGCAATAACTTTCTTGTTTACCTTGTAATCGCACGCACGCGTCACACACACACACAAAAAAAGGCAATATAAAAACTAGGGGTAGCATCTGGCAATTCTGAGACCTCTGGTGTATCAGATCAGTTGGACAGTCAAGTTTTTCTTCACTGATGAAGTTATGAAGTGTACTTCAAGAAAATGCTTTGGTATTATATTCTTCATAAAAAAAATGCTTTACATCTTATGCTTCTTACCATAAATATATATCAGTATGTTGCAGATCTCTTATTTATGAGAGAAAAATTTCACTGTGCAAAAGTACTTCAAAGACAGAAAGGAGAAACCACCTTCCATTGATGGATGGCATTTATTTGTGCGGAAAGTCCCGAGTACTGCAAGTATGTATGACATTATGCCAAACATAACTGCATACTTGTCGTGCTAAAATTCTTTGGTTTCTAATACTCTGAATAAAGGTTACCTTTTCCATTCAGTTTTCCATGTACAACCACTCATACAGTTACCAAGGAAACAATTATGAACACAACATTAACTCCAATACTAACTTTTCTGATCCGGATGGCTCATTGCTGAACATTTCAACGGGAACTGTCAAGGGGGCCTTTTCTGGCATTAGATCATGAAGAGTTTGTCTGGCTTCTAAATGTCTTTCAATTTCTTCCGATGTCATATGACCATCACCGTGATTAACAACAAGGGGCTCCATTACCATGTTGGGAACACTGGGTTGGTTTCCGCTTTTTACTGGCCAAGTCTTTCTATTCTTCTTTTTCTTTGCCTCCGCAGCAGGATTAACATTCGTGGAGCAAGCTGAACTTGTTTCTTGACTTTCCACTGCTACCGTGGTTTTTTTCTTTTTAACAGCAAAGGGTTCTCCTTTAATTTCACTGTCTGAATCACTCGATGCGGTAGCTTCAGAGTCACTAGAAGAAGATTCAACTATTTCATATTTAAGAAGTCGGTCCAATAGAAAACTTTTATCTCGGGAAACCTTAAGCAGTTTCCTCTGAGCTTTTTTCAGTTCTTCCTGAAAACATTCATTTTCGTATATAAGGGCCTTGAGCTTCCGTTTCAGATTTCTGTATTTTTTATGACTATCTAGGCTTTCCGGCTCTGTTGACGGCATACCTGAATTTTTTTAAAATCCTATACACCCCGTAACCTACACCTTCTGTAAATACATAAAAAAAGATACAACACCGTCTCCAGCTAAGTTACGCATCTACCGCAATTCCACGCAACTATAAACAAACTCTTTTTTAAATGACTGTTGCCAAACTGAACAATTAACATTAATCATGACTCCAATCTAGTAATTGGCGCGTTCCAGATAAAG
