# Supplementary material for: ﻿Discovery of a new tarantula species from the Madrean Sky Islands and the first documented instance of syntopy between two montane endemics (Araneae, Theraphosidae, Aphonopelma): a case of prior mistaken identity
Source: Zookeys. 2024 Aug 16;1210:61–98. doi: 10.3897/zookeys.1210.125318 (PMC11344175; doi:10.3897/zookeys.1210.125318)
Supplement: Supplementary material 8 — Phylogenomics files [file zookeys-1210-061_article-125318__-s008.zip › Suppl8/individual_UCE_loci/sl_realigned_uce_2001328.fas]

>APH_0723
TTACTTCCTTCTTTTGGTCTAGTGTGAGTTCATTGAATTTTCGTTTCATACTCATCTTCACAAGTTACAAAGGAATAACCTACAGTGCACACAATGACAACAACAGAACAAGTTTTAGCACCCTTTCTGAAGTTCCCATCATGCCACTTAGTTGAGGTCCGGTAGTCGTAATCGTGTTGTCCGAGATGGCAGAAAAATGGGCGTGCCCAGAGGTGGAATCGAAGTACTGACCATCGAGTTTGCGCCCGAAAATAGAAAATTTTTCTCAGAAATTGGTGTCCAAGATAAAGGGGTGTCCAGGATTGACGGGGTTTAGGCACTTATAAGATAGTACTTCTCCGGTTCCAGTGTACATGGTCCAATTTCGAGAGGTGTCCGAGATACAGGGGTGTCCAAAGTGAAGGGTTTCACTGAATTTCTAAACTTTTACTGACTTCTTGGCCAGAAAGTACCAAGAAGTCGTAATTCTACCAAGTTGATTTTAAAAGGGAAAGTTTATTTCTCTTAATTGCATGTAGATAAATGAATAATTGTTTTAAAATTTCTTTTTTGAATCAATAATGTGATATTCCAGTGCATCAGAGACTGTTACTTAGTATATAAAGTGCATGTTAATAATTATTTTCCATTTTTGTTTTAGGAAGAATGATGCTGCCAATCGTCCAAGAGACACCTATCAGCCAAAGAAACTCCATGAACTCAACATCCCATCCGTGCACGATGACATTTCACCTCAAGTTGAGATTGGAGGTAATGTTAATGGTGGTACCCTACACCCAACAATTACAGGTAATTATGTAGTTACTTTACATGCAAAAGGCTCCAAGCTTCACATAGCTTCAGCTACTCTGGCCTCTTGCACTTTCTTTGCTCTCACACACTGCTTCTAATCATCATATTCTTCTGGTACTTTGGGTTGTTGGGTAAATATGAGTACATATTCTTTATTTCATACTGTTGTGTGAAACGTTAATAGAACTACTAGGTGTATTTATTATATGTAGTGATACTACTGTTTAATTTAGAACTTGTTGTACATATTTGTATTGTTGAAATGGATTTCTGTCTTAGGGTTCACAAAAGTACTTGTAGTTA---------CTTATTTTTATTTGACATAATGTTTAATAGTTTACTGGGGACTAGTTTCCAGTATTGAAATTTATTTATTTAGTTCTGCTGCTGAACATTCTGCATGGTTTGATTTTGTAATGTTGATGCCTTATTCACAGTAGTTCCGTTTCATTTTATTTAGCTTCTTTTGCATAAAAGATACTGATTTGGATGCAGCATATTTTTGCAGTGCATTTTCAATTTGTTTTTCTACTCCACATTAGGATGTTTTGATATTTCCATTTTTAAATATATACTTTTTTAATTT
>APH_3177
TTACTTCCTTCTTTTGGTCTAGTGTCAGTTCATTGAATTTTCGTTTTGTACTCATCTTCACAAGTTACAAAGGAATAACCTACAGTGCACACAATGACAACAACAGAACAAGTTTTAGCACCCTTTCTGAAGTTCCCATCATGCCACGTAGTTGAGGTCCGGTAGTCGTAATCGTGTTGTCCGAGATTGCAGAAAAATGGGCGTGCCCGGAGGTGGAATCGAAGTACTGACCATCGAGTTTGCGCCCGAAAATAGAAAATTTTTCTCAGAAATTGGTGTCCAAGATAAAGGGGTGTCCAGGATTGACGGGGTTTAGGCACTTATAAGATAGTACTTCTCCGGTTCCAGTGTACATGGTCCAATTTCGAGAGGTGTCAGAGATACGGGGGTGTCCAAAGTGAAGGGTTTCACTGAATTTCTAAACTTTTACTGACTTCTTGGCCAGAAAGTACCAAGAAGTCATAATTCTACCAAGTTGATTTTAAAAGGGAAAGTTTATTTCTCTTAACTGCATGTAGATAAATGAATAATTGTTGTAAAATTTCTTTTTTGAATCAGTAATGTGATATTCCAGTGCATCAGAGACTGTTACTCAGTACATAAAGTGCATGTTAATAATTATTTTCCATTTTTGTTTTAGGAAGAATGATGCTGCCAATCGTCCAAGAGACACCTATCAGCCAAAGAAACTCCATGAACTCAACATCCCATCCGTGCACGATGACATTTCACCTCAAGTTGAGATTGGAGGTAATGTTAATGGTGGTACCCTACACCCAACAATTACAGGTAATTATGTAGTTACTTTACATGCAAAAGGCTCCAAGCTTCACATAGCTTCAGCTACTCTGGCCTCTTGCACTTTCTTTGCTCTCACACACTGCTTCTAATCATCATATTCTTCTGGTACTTTGGGTTGTTGGGTAAATATGAGTACATATTCTTTATTTCATACTGTTGTGTGAAACGTTAATAGAACTACTAGGTGTATTTATTATATGTAGTGATACTACTGTTTAATTTAGAACTTGTTGTACATATTTGTATTGTTGAAATGGATTTCTGTCTTAGGGTTCACAAAAGCACTTGTAGTTA---------CTTATTTTTATTTGACATAATGTTTAATAGTTTACTGGGGACTAGTTTCCAGTATTGAAATTTATTTATTTAGTTCTGCTGCTGAACATTCTGCATGGTTTGATTTTGTAATGTTGATGCGTTATTCACAGTCGTTTCATTTCATTTTATTTAGCTTCTTTTGCATAAAAGATACTGATTTGGATGCAGCATATTTTTGCAGTGCATTTTCAATTTGTTTTTCTACTCCACATTAGGATGTTTTGATATTTCCATTTTTAAATATATACTTTTTTAATTT
>APH_3191
----------------------------------------------------------------------------------------------------------------------------------------------------------------------------------------------------------------------------GAAGCACCGACCATCGAGTTTGCGCCCGAAAATAGAAAATTTTTCTCAGAAATTGGTGTCCAAGATAAAGGGGTGTCCAGGATTGACGGGGTTTAGGCACTTATAAGATAGTACTTCTCCGGTTCCAGTGTACATGGTCCAATTTTGAGAGGTGTCTGAGATACAGGGGTGTCCAAAGTGAAGGGTTTCACTGAATTTCTAAACTTTTACTGACTTCTTGGCCAGAAAGTACCAAGAAGTCGTAATTCTACCAAGTTGATTTTAAAAGGGAAAGTTTATTTCTCTTAACTGCATGTAGATAAATGAATAATTGTTGTAAAATTTCTTTTTTGAATCAGTAATGTGATATTCCAGTGCATCAGAGACTGTTACTCAGTACATAAAGTGCATGTTAATAATTATTTTCCATTTTTGTTTTAGGAAGAATGATGCTGCCAATCGTCCAAGAGACACCTATCAGCCAAAGAAACTCCATGAACTCAACATCCCATCCGTGCACGATGACATTTCACCTCAAGTTGAGATTGGAGGTAATGTTAATGGTGGTACCCTACACCCAACAATTACAGGTAATTATGTAGTTACTTTACATGCAAAAGGCTCCAAGCTTCACATAGCTTCAGCTACTCTGGCCTCTTGCACTTTCTTTGCTCTCACACACTGCTTCTAATCATCATATTCTTCTGGTACTTTGGGTTGTTGGGTAAATATGAGTACATATTCTTTATTTCATACTGTTGTGTGAAACGTTAATAGAACTACTAGGTGTATTTATTATATGTAGTGATACTACTGTTTAATTTAGAACTTGTTGTACATATTTGTATTGTTGAAATGGATTTCTGTCTTGGGGTTCACAAAAGTACTTGTAGTTA---------CTTATTTTTATTTGACATAATGTTTAATAGTTTACTGGGGACTAGTTTCCAGTATTGAAATTTATTTATTTAGTTCTGCTGCTGAACATTCTGCATGGTTTGATTTTGTAATGTTGATGCATTATTCACAGTAGTTCCATTTCATTTTATTTAGCTTCTTTTGCATAAAAGATA------------CAGCATATTTTTGCAGTGCATTTTCAGTTTGTTTTTCTACTCCACATTAGGATGTTTTGATATTTCCATTTTTAAATATATACT----------
>APH_0136
TTACTTCCTTCTTTTGGTCTAGTGTGAGTTCATTGAATTTTCGTTTCGTACTCATCTTCACAAGTTACAAAGGAATAACCTACAGTGCACACAATGACAACAACAGAACAAGTTTTAGCACCCTTTCTGAAGTTCCCATCATGCCATGTAGTTGAGGTCCGGTAGTCGTAATCGTGTTGTCCGAGATTGCAGAAAAATGGGCGTGCCCGGAGGTGGAATCGAAGTACTGACCATCGAGTTTGCGCCCGAAAATAGAAAATTTTTCTCAGAAATTGGTGTCCAAGATAAAGGGGTGTCCAGGATTGACGGGGTTTGGGCACTTATAAGATAGTACTTCTCCGGTTCCAGTGTACATGGTCCAATTTCGAGAGGTGTCCGAGATACAGGGATGTCCAAAGTGAAGGGTTTCACTGAATTTCTAAACTTTTACTGACTTCTTGGCCAGAAAGTACCAAGAAGTCGTAATTCTACCAAAATGATTTTAAAAGGGAAAGTTTATTTCTCTTAACTGCATGTAGATAAATGAATAATTGTTGTAAAATTTCTTTTTTGAATCAGTAATGTGATATTCCAGTGCATCAGAGACTGTTACTCAGTACATAAAGTGCATGTTAATAATTATTTTCCATTTTTGTTTTAGGAAGAATGATGCTGCCAATCGTCCAAGAGACACCTATCAGCCAAAGAAACTCCATGAACTCAACATCCCATCCGTGCACGATGACATTTCACCTCAAGTTGAGATTGGAGGTAATGTTAATGGTGGTACCCTACACCCAACAATTACAGGTAATTATGTAGTTACTTTACATGCAAAAGGCTCCAAGCTTCACATAGCTTCAGCTACTCTGGCCTCTTGCACTTTCTTTGCTCTCACACACTGCTTCTAATCATCATATTCTTCTGGTACTTTGGGTTGTTGGGTAAATATGAGTACATATTCTTTATTTCATACTGTTGTGTGAAACGTTAATAGAACTACTAGGTGTATTTATTATATGTAGTGATACTACTGTTTAATTTAGAACTTGTTGTACATATTTGTATTGTTGAAATGGATTTCTGTCTTGGGGTTCACAAAAGTACTTGTAGTTACTTATTTTTCTTATTTTTATTTGACATAATGTTTAATAGTTTACTGGGGACTAGTTTCCAGTATTGAAATTTATTTATTTAGTTCTGCTGCTGAACATTCTGCATGGTTTGATTTTGTAATGTTGATGCCTTATTCACAGTAGTTCCGTTTCATTTTATTTAGCTTCTTTTGCATGAAAGATACTGATTTGGATGCAGCATATTTTTGCAGTGCATTT-----------------------------------------------------------------------
>APH_0622
-------------------------------------------------------------------------------------------------------------------------------------------------------------------------------------------------------------------------------GTACTGACCATCGAGTTTGCGCCCGAAAATAGAACAATTTTCTCAGAAATGGGTGTCGAAGATAAAGGGGTGTCCAGGATTGACGGGGTTTAGGCACTTATAAGATAGTACTTCTCCGGTTCCAGTGTACATGGTCCAATTTCGAGAGGTGTCCGAGCTACAGGGGTGTCCAAAGTGAGGGGTTTCACTGAATTTCTAAACTTTTACTGACTTCTTGGCCAGAAAGTACCAAGAAGTCGTAATTCTACCAAGTTGATTTTAAAAGGGAAAGTTTATTTCTCTTAACTGCATGTAGATAAATGAATAATTGTTGTAAAATTTCTTTTTTGAATCAGTAATGTGATATTCCAGTGCATCAGAGACTGTTACTCAGTACATAAAGTGCATGTTAATAATTATTTTCCATTTTTGTTTTAGGAAGAATGATGCTGCCAATCGTCCAAGAGACACCTATCAGCCAAAGAAACTCCATGAACTCAACATCCCATCCGTGCACGATGACATTTCACCTCAAGTTGAGATTGGAGGTAATGTTAATGGTGGTACCCTACACCCAACAATTACAGGTAATTATGTAGTTACTTTACATGCAAAAGGCTCCAAGCTTCACATAGCTTCAGCTACTCTGGCCTCTTGCACTTTCTTTGCTCTCACACACTGCTTCTAATCATCATATTCTTCTGGTACTTTGGGTTGTTGGGTAAATATGAGTACATATTCTTTATTTCATACTGTTGTGTGAAACGTTAATAGAACTACTAGGTGTATTTATTATATGTAGTGATACTACTGTTTAATTTAGAACTTGTTGTACATATTTGTATTGTTGAAATGGATTTCTGTCTTGGGGTTCACAAAAGTACTTGTAGTTA---------CTTATTTTTATTTGACATAATGTTTAATAGTTTACTGGGGACTAGTTTCCAGTATTGAAATTTATTTATTTAGTTCTGCTGCTGAACATTCTGCATGGTTTGATTTTGTAATGTTGATGCCTTATTCACAGTAGTTCCGTTTCATTTTATTTAGCTTCTTTTGCATAAAAGATACTGATTTGGATGCAGCATATTTTTGCAGTGCATTTTCAATTTGTTTTTCTACTCCACATTAGGATGTTTTGATATTTCCATTTTTAAATATATACTTTTTTAATTT
>APH_0186
TTACTTCCTTCTTTTGGTCTAGTGTGAGTTCATTGAATTTTCGTTTTGTACTCATCTTCACAAGTTACAAAGGAATAACCTACAGTGCACACAATGACAACAACAGAACAAGTTTTAGCACCCTTTCTGAAGTTCCCATCATGCCACGTAGTTGAGGTCCGGTAGTCGTAATCGTGTTGTCCGAGATTGCAGAAAAATGGGCGTGCCCGGAGGTGGAATCGAAGTACTGACCATCGAGTTTGCGCCCGAAAATAGAAAATTTTTCTCAGAAATTGGTGTCCAAGATAAAGGGGTGTCCAGGATTGACGGGGTTTAGGCACTTATAAGATAGTACTTCTCCGGTTCCAGTGTACATGGTCCAATTTCGAGAGGTGTCCGAGATACAGGGGTGTCCAAAGTGAAGGGTTTCACTGAATTTCTAAACTTTTACTGACTTCTTGGCCAGAAAGTACCAAGAAGTCGTAATTCTACCAAGTTGATTTTAAAAGGGAAAGTTTATTTCTCTTAACTGCATGTAGATAAATGAATAATTGTTGTAAAATTTCTTTTTTGAATCAGTAATGTGATATTCCAGTGCATCAGAGACTGTTACTCAGTACATAAAGTGCATGTTAATAATTATTTTCCATTTTTGTTTTAGGAAGAATGATGCTGCCAATCGTCCAAGAGACACCTATCAGCCAAAGAAACTCCATGAACTCAACATCCCATCCGTGCACGATGACATTTCACCTCAAGTTGAGATTGGAGGTAATGTTAATGGTGGTACCCTACACCCAACAATTACAGGTAATTATGTAGTTACTTTACATGCAAAAGGCTCCAAGCTTCACATAGCTTCAGCTACTCTGGCCTCTTGCACTTTCTTTGCTCTCACACACTGCTTCTAATCATCATATTCTTCTGGTACTTTGGGTTGTTGGGTAAATATGAGTACATATTCTTTATTTCATACTGTTGTGTGAAACGTTAATAGAACCACTAGGTGTATTTATTATATGTAGTGATACTACTGTTTAATTTAGAACTTGTTGTACATATTTGTATTGTTGAAATGGATTTCTGTCTTAGGGTTCACAAAAGCACTTGTAGTTA---------CTTATTTTTATTTGACATAATGTTTAATAGTTTACTGGGGACTAGTTTCCAGTATTGAAATTTATTTATTTAGTTCTGCTGCTGAACATTCTGCATGGTTTGATTTTGTAATGTTGATGCCTTATTCACAGTAGTTCCGTTTCATTTTATTTAGCTTCTTTTGCATAAAAGATACTGATTTGGATGCAGCATATTTTTGCAGTGCATTTTCAATTTGTTTTTCTACTCCACATTAGGATGTTTTGATATTTCCATTTTTAAATATATACTTTTTTAATTT
>APH_1602
TTACTTCCTTCTTTTGGTCTAGTGTGAGTTCATTGAATTTTCGTTTCGTACTCATCTTCACAAGTTACAAAGGAATAACCTACAGTGCACACAATGACAACAACAGAACAAGTTTTAGCACCCTTTCTGAAGTTCCCATCATGCCACGTAGTTGAGGTCCGGTAGTCGTAATCGTGTTGTCCGAGATTGCAGAAAAATGGGCGTGCCCGGAGGTGGAATCGAAGTACTGACCATCGAGTTTGCGCCCGAAAATAGAAAATTTTTCTCAGAAATTGGTGTCCAAGATAAAGGGGTGTCCAGGATTGACGGGGTTTAGGCACTTATAAGATAGTACTTCTCCGGTTCCAGTGTACATGGTCCAATTTCGAGAGGTGTCCGAGATACAGGGGTGTCCAAAGTGAAGGGTTTCACTGAATTTCTAAACTTTTACTGACTTCTTGGCCAGAAAGTACCAAGAAGTCGTAATTCTACCAAGTTGATTTTAAAAGGGAAAGTTTATTTCTCTTAACTGCATGTAGATAAATGAATAATTGTTGTAAAATTTCTTTTTTGAATCAGTAATGTGATATTCCAGTGCATCAGAGACTGTTACTCAGTACATAAAGTGCATGTTAATAATTATTTTCCATTTTTGTTTTAGGAAGAATGATGCTGCCAATCGTCCAAGAGACACCTATCAGCCAAAGAAACTCCATGAACTCAACATCCCATCCGTGCACGATGACATTTCACCTCAAGTTGAGATTGGAGGTAATGTTAATGGTGGTACCCTACACCCAACAATTACAGGTAATTATGTAGTTACTTTACATGCAAAAGGCTCCAAGCTTCACATAGCTTCAGCTACTCTGGCCTCTTGCACTTTCTTTGCTCTCACACACTGCTTCTAATCATCATATTCTTCTGGTACTTTGGGTTGTTGGGTAAATATGAGTACATATTCTTTATTTCATACTGTTGTGTGAAACGTTAATAGAACTACTAGGTGTATTTATTATATGTAGTGATACTACTGTTTAATTTAGAACTTGTTGTACATATTTGTATTGTTGAAATGGATTTCTGTCTTGGGGTTCACAAAAGTACTTGTAGTTA---------CTTATTTTTATTTGACATAATGTTTAATAGTTTACTGGGGACTAGTTTCCAGTATTGAAATTTATTTATTTAGTTCTGCTGCTGAACATTCTGCATGGTTTGATTTTGTAATGTTGATGCCTTATTCACAGTAGTTCCGTTTCATTTTATTTAGCTTCTTTTGCATAAAAGATACTGATTTGGATGCAGCATATTTTTGCAGTGCATTTTCAATTTGTTTTTCTACTCCACATTAGGATGTTTTGATATTTCCATTTTTAAATATATACTTTTTTAATTT
>APH_4021
TTACTTCCTTCTTTTGGTCTAGTGTGAGTTCATTGAATTTTCGTTTCGTACTCATCTTCACAAGTTACAAAGGAATAACCTACAGTGCACACAATGACAACAACAGAACAAGTTTTAGCACCCTTTCTGAAGTTCCCATCATGCCACGTAGTTGAGGTCCGGTAGTCGTAATCGTGTTGTCCGAGATTGCAGAAAAATGGGCGTGCCCGGAGGTGGAATCGAAGTACTGACCATCGAGTTTGCGCCCGAAAATAGAAAATTTTTCTCAGAAATTGGTGTCCAAGATAAAGGGGTGTCCAGGATTGACGGGGTTTAGGCACTTATAAGATAGTACTTCTCCGGTTCCAGTGTACATGGTCCAATTTCGAGAGGTGTCCGAGATACAGGGGTGTCCAAAGTGAAGGGTTTCACTGAATTTCTAAACTTTTACTGACTTCTTGGCCAGAAAGTACCAAGAAGTCGTAATTCTACCAAGTTGATTTTAAAAGGGAAAGTTTATTTCTCTTAACTGCATGTAGATAAATGAATAATTGTTGTAAAATTTCTTTTTTGAATCAGTAATGTGATATTCCAGTGCATCAGAGACTGTTACTCAGTACATAAAGTGCATGTTAATAATTATTTTCCATTTTTGTTTTAGGAAGAATGATGCTGCCAATCGTCCAAGAGACACCTATCAGCCAAAGAAACTCCATGAACTCAACATCCCATCCGTGCACGATGACATTTCACCTCAAGTTGAGATTGGAGGTAATGTTAATGGTGGTACCCTACACCCAACAATTACAGGTAATTATGTAGTTACTTTACATGCAAAAGGCTCCAAGCTTCACATAGCTTCAGCTACTCTGGCCTCTTGCACTTTCTTTGCTCTCACACACTGCTTCTAATCATCATATTCTTCTGGTACTTTGGGTTGTTGGGTAAATATGAGTACATATTCTTTATTTCATACTGTTGTGTGAAACGTTAATAGAACTACTAGGTGTATTTATTATATGTAGTGATACTACTGTTTAATTTAGAACTTGTTGTACATATTTGTATTGTTGAAATGGATTTCTGTCTTGGGGTTCACAAAAGTACTTGTAGTTA---------CTTATTTTTATTTGACATAATGTTTAATAGTTTACTGGGGACTAGTTTCCAGTATTGAAATTTATTTATTTAGTTCTGCTGCTGAACATTCTGCATGGTTTGATTTTGTAATGTTGATGCCTTATTCACAGTAGTTCCGTTTCATTTTATTTAGCTTCTTTTGCATAAAAGATACTGATTTGGATGCAGCATATTTTTGCAGTGCATTTTCAATTTGTTTTTCTACTCCACATTAGGATGTTTTGATATTTCCATTTTTAAATATATACTTTTTTAATTT
>APH_4024
TTACTTCCTTCTTTTGGTCTAGTGTGAGTTCATTGAATTTTCGTTTCGTACTCATCTTCACAAGTTACAAAGGAATAACCTACAGTGCACACAATGACAACAACAGAACAAGTTTTAGCACCCTTTCTGAAGTTCCCATCATGCCACGTAGTTGAGGTCCGGTAGTCGTAATCGTGTTGTCCGAGATTGCAGAAAAATGGGCGTGCCCGGAGGTGGAATCGAAGTACTGACCATCGAGTTTGCGCCCGAAAATAGAAAATTTTTCTCAGAAATTGGTG----------------------------CGGGGTTTAGGCACTTATAAGATAGTACTTCTCCGGTTCCAGTGTACATGGTCCAATTTCGAGAGGTGTCCGAGATACAGGGGTGTCCAAAGTGAAGGGTTTCACTGAATTTCTAAACTTTTACTGACTTCTTGGCCAGAAAGTACCAAGAAGTCGTAATTCTACCAAGTTGATTTTAAAAGGGAAAGTTTATTTCTCTTAACTGCATGTAGATAAATGAATAATTGTTGTAAAATTTCTTTTTTGAATCAGTAATGTGATATTCCAGTGCATCAGAGACTGTTACTCAGTACATAAAGTGCATGTTAATAATTATTTTCCATTTTTGTTTTAGGAAGAATGATGCTGCCAATCGTCCAAGAGACACCTATCAGCCAAAGAAACTCCATGAACTCAACATCCCATCCGTGCACGATGACATTTCACCTCAAGTTGAGATTGGAGGTAATGTTAATGGTGGTACCCTACACCCAACAATTACAGGTAATTATGTAGTTACTTTACATGCAAAAGGCTCCAAGCTTCACATAGCTTCAGCTACTCTGGCCTCTTGCACTTTCTTTGCTCTCACACACTGCTTCTAATCATCATATTCTTCTGGTACTTTGGGTTGTTGGGTAAATATGAGTACATATTCTTTATTTCATACTGTTGTGTGAAACGTTAATAGAACTACTAGGTGTATTTATTATATGTAGTGATACTACTGTTTAATTTAGAACTTGTTGTACATATTTGTATTGTTGAAATGGATTTCTGTCTTGGGGTTCACAAAAGTACTTGTAGTTA---------CTTATTTTTATTTGACATAATGTTTAATAGTTTACTGGGGACTAGTTTCCAGTATTGAAATTTATTTATTTAGTTCTGCTGCTGAACATTCTGCATGGTTTGATTTTGTAATGTTGATGCCTTATTCACAGTAGTTCCGTTTCATTTTATTTAGCTTCTTTTGCATAAAAGATACTGATTTGGATGCAGCATATTTTTGCAGTGCATTTTCAATTTGTTTTTCTACTCCACATTAGGATGTTTTGATATTTCCATTTTTAAATATATACTTTTTTAATTT
>APH_0880
------------------------------------------------------------------------------------------------------------------------------------------------------GTCGAGGTCCGGTAGTCGTAATCGTGTTGTCCGAGATTGCAGAAAAATGGGCGTGCCCGGAGGTGGAATTGAAGTACTGACCATCGAGTTTGCACCCGAAAATAGAAAATTTTTCTCAGAAATTGGTGTCCAAGATAAAGGGGTGTCCAGGATTGACGGGGTTTAGGCACTTATAAGATAGTACTTCTCCAGTTCCAGTGTACATGGTCCAATTTCGAGAGGTGTCAGAGATACGGGGGTGTCCAAAGTGAAGGGTTTCACTGAATTTCTAAACTTTTACTGACTTCTTGGCCAGAAAGTACCAAGAAGTCGTAATTCTACCAAGTTGATTTTAAAAGGGAAAGTTTATTTCTCTTAACTGCATGTAGATAAATGAATAATTGTTTTAAAATTTCTTTTTTGAATCAGTAATGTGATATTCCAGTGCATCAGAGACTGTTACTCAGTACATAAAGTGCATGTTAATAATTATTTTCCATTTTTGTTTTAGGAAGAATGATGCTGCCAATCGTCCAAGAGACACCTATCAGCCAAAGAAACTCCATGAACTCAACATCCCATCCGTGCACGATGACATTTCACCTCAAGTTGAGATTGGAGGTAATGTTAATGGTGGTACCCTACACCCAACAATTACAGGTAATTATGTAGTTACTTTACATGCAAAAGGCTCCAAGCTTCACATAGCTTCAGCTACTCTGGCCTCTTGCACTTTCTTTGCTCTCACACACTGCTTCTAATCATCATATTCTTCTGGTACTTTGGGTTGTTGGGTAAATATGAGTACATATTCTTTATTTCATACTGTTGTGTGAAACGTTAATAGAACTACTAGATGTATTTATTATATGTAGTGATACTACTGTTTAATTTAGAACTTGTTGTACATATTTGTATTGTTGAAATGGATTTCTGTCTTAGGGTTCACAAAAGCACTTGTAGTTA---------CTTATTTTTATTTGACATAATGTTTAATAGTTTACTGGGGACTAGTTTCCAGTATTGAAATTTATTTATTTAGTTCTGCTGCTGAACATTCTGCATGGTTTGATTTTGTAATGTTGATGCCTTATTCACAGTAGTTCCGT--------------------------------------------------------------------------------------------------------------------------------------------
>APH_0683
TTTTCATCTAAGTTTGGTCTAGTGTGAGTTCATTGAATTTTCGTTTCGTACTCATCTTCGCAAGTTACAAAGGAATAACCTACAGTACACACAATGACAACAACAGAACAAGTTTTACCACCCCTTCTGAAGTTCCCATCATGCCACTTAGTTGAGGTCCGGTAGTCGTAATCGTGTTGTCCGAGATTGCAGAAAAATATGGATGCCCGGAGGTGGAATTGAAGCACCGACCATCGAGTTTGCGCCCGAAAATAGAAAATTTTTCTCAGAAATTGGTGTCCAAGATAAGGGGGTGTCCAGGATTGAGGGGGTTTAGGCACTTATAAGATAGTACTTCTCCGGTTCCAGTGTACATGGTCCAATTTCGAGAGGTGTCCGAGATACAGGGGTGTCCAAAGTGAAGGGTTTCACTGAATTTCTAAACTTTTACTGACTTCTTGGCCAGAAAGTACCAAGAAGTCGTAATTCTACCAAGTTGATTTTAAAAGGGAAAGTTTATTTCTCTTAACTGCATGTAGATAAATGAATAATTGTTTTAAAATTTCTTTTTTGAATCAGTAATGTGATATTCCAGTGCATCAGAGACTGTTACTTAGTACATAAAGTGCATGTTAATAATTATTTTCCATTTTTGTTTTAGGAAGAATGATGCTGCCAATCGTCCAAGAGACACCTATCAGCCAAAGAAACTCCATGAACTCAACATCCCATCCGTGCACGATGACATTTCACCTCAAGTTGAGATTGGAGGTAATGTTAATGGTGGTACCCTACACCCAACAATTACAGGTAATTATGTAGTTACTTTACATGCAAAAGGCTCCAAGCTTCACATAGCTTCAGCTACTCTGGCCTCTTGCACTTTCTTTGCTCTCACACACTGCTTCTAATCATCGTATTCTTCTGGTACTTTGGGTTGCTGGGTAAATATGAGTACATACTCTTTATTTCATACTGTTGTGTGAAACATTAATAGAACTACTAGATGTATTTATTATATGTAGTGATACCACTGTTTAATTTAGAACTTGTTGTACATATTTGTATTGTTGAAATGGATTTCTGTCTTAGGGTTCACAAAAGTACTTGTAGTTACTTATTTTTCTTATTTTTATTTGACATAATGTTTAATAGTTTACTGGGGACTAGTTTCCAGTATTGAAATTTATTTATTTAGTTCTGCTGCTGAACATTCTGCGTGGTTTGATTTTGTAATGTTGATGCCTTATTCACAGTAGTTCCATTTCATTTTATTTAGCTTCTTTTGCATAAAAGATACTGATTTGGATGCAGCATATTGT-----TGCATTTTCAATTTGTTTTTCTACTCCACATTAGGATGTTTTGATATTTCCATTTTTAAATATATACTTTTTTAATTT
>APH_0772
----------------------------------------------------------------------------------------------------------------------------------AGTTCCCATCATGCCACGTAGTTGAGGTTCGGTAGTCGTAATCGTGTTGTCCGAGATTGCAGAAAAATGGGCGTGCCCGGTGGTGGAATCGAAGCACCGACCATCGAGTTTGCGCCCGAAAATAGAAAATTTTTCTCAGAAATGGGTGTCCAAGATAAGGGGGTGTCCAGGATTGACGGGGTTTAGGCACTTATAAGATAGTACTTCTCCGGTTCCAGTGTACATGGTCCAATTTCGAGAGGTGTCCGAGATACAGGGGTGTCCAAAGTGAAGGGTTTCACTGAATTTCTAAACTTTTACTGACTTCTTGGCCAGAAAGTACCAAGAAGTTGTAATTCTACCAAGTTGATTTTAAAAGGGAAAGTTTATTTCTCTTAACTGCATGTAGATAAATGAATAATTGTTTTAAAATTTCTTTTTTGAATCAGTAATGTGATATTCCAGTGCATCAGAGACTGTTACTTAGTACATAAAGTGCATGTTAATAATTATTTTCCATTTTTGTTTTAGGAAGAATGATGCTGCCAATCGTCCAAGAGACACCTATCAGCCAAAGAAACTCCATGAACTCAACATCCCATCCGTGCACGATGACATTTCACCTCAAGTTGAGATTGGAGGTAATGTTAATGGTGGTACCCTACACCCAACAATTACAGGTAATTATGTAGTTACTTTACATGCAAAAGGCTCCAAGCTTCACATAGCTTCAGCTACTCTGGCCTCTTGCACTTTCTTTGCTCTCACACACTGCTTCTAATCATCGTATTCTTCTGGTACTTTGGGTTGCTGGGTAAATATGAGTACATACTCTTTATTTCATACTGCTGTGTGAAACATTAATAGAACTACTAGATGTATTTATTATATGTAGTGATACTACTGTTTAATTTAGAAC---TTGTACATATTTGTATTGTTGAAATGGATTTCTGTCTTGGGGTTCACAAAAGTACTTGTAGTTACTTATTTTTCTTATTTTTATTTGACATAATGTTTAATAGTTTACTGGGGACTAGTTTCCAGTATTAAAATTTATTTATTTAGTTCTGCTGCTGAACATTCTGCATGGTTTGATTTTGTAATGTTGATGCATTATTCACAGTAGTTCCATTTCATTTTATTTAGCTTCTTTTGCATAAAAGATACTGATTTGGATGCAGCATATTTTTGCAGTGCATTTTCAATTTGTTTTTCTACTCCACATTAGGATGTTTTGATATTTCCATTTTTAAATATATACTTTTTTAATTT
>APH_1535
TTACTTCCTTCTTTTGGTGTAGTGTGAGTTCATTGAATTTTCGTTTCGTACTCATCTTCACAAGTTACAAAGGAATAACCTACGGTACACACGATGACAACAACAGAACAAGTTTTACCACCCCTTCTGAAGTTCCCGTCACGCCACATAGTCGAGGTTCGGTAGTCGTAATCGTGTTGTCCGAGATTGCAGAAAAATGGGCGTGCCTGGAGGTGGAATCGAAGTACTGACCATCGAGTTTGCGCCCGAAAATAGAAAATTTTTCTCAGAAATTGGTGTCCAAGATAAAGGGGTGTCCAGGATTGACGGGGTTTAGGCACTTATAAGATAGTACTTCTCCGGTTCCAGTGTACATGGTCCAATTTCGAGAGGTGTCCGAGATACAGGGGTGTCCAAAGTGAAGGGTTTCACTGAATTTCTAAACTTTTACTGACTTCTTGGCCAGAAAGTACCAAGAAGTTGTAATTCTACCAAGTTGATTTTAAAAGGGAAAGTTTATTTCTCTTAACTGCATGTAGATAAATGAATAATTGTTTTAAAATTTCTTTTTTGAATCAGTAATGTGATATTCCAGTGCATCAGAGACTGTTACTTAGTACATAAAGTGCATGTTAATAATTATTTTCCATTTTTGTTTTAGGAAGAATGATGCTGCCAATCGTCCAAGAGACACCTATCAGCCAAAGAAACTCCATGAACTCAACATCCCATCCGTGCACGATGACATTTCACCTCAAGTTGAGATTGGAGGTAATGTTAATGGTGGTACCCTACACCCAACAATTACAGGTAATTATGTAGTTACTTTACATGCAAAAGGCTCCAAGCTTCACATAGCTTCAGCTACTCTGGCCTCTTGCACTTTCTTTGCTCTCACACACTGCTTCTAATCATCGTATTCTTCTGGTACTTTGGGTTGCTGGGTAAATATGAGTACATACTCTTTATTTCATACTGCTGTGTGAAACATTAATAGAACTACTAGATGTATTTATTATATGTAGTGATACTACTGTTTAATTTAGAAC---TTGTACATATTTGTATTGTTGAAATGGATTTCTGTCTTGGGGTTCACAAAAGTACTTGTAGTTACTTATTTTTCTTATTTTTATTTGACATAATGTTTAATAGTTTACTGGGGACTAGTTTCCAGTATTGAAATTTATTTATTTAGTTCTGCTGCTGAACATTCTGCATGGTTTGATTTTGTAATGTTGATGCATTATTCACAGTAGTTCCATTTCATTTTATTTAGCTTCTTTTGCATAAAAGATACTGATTTGGATGCAGCATATTTTTGCAGTGCATTTTCAATTTGTTTTTCTACTCCACATTAGGATGTTTT------------------------------------
>APH_4005
------------------------TGAGTTCATTGAATTTTCGTTTCGTACTCATCTTCACAAGTTACAAAGGAATAACCTACAGTGCACACAATGACAACAACAGAACAAGTTTTAGCACCCTTTCTGAAGTTCCCATCATGCCACGTAGTTGAGGTTCGGTAGTCGTAATCGTGTTGTCCGAGATTGCAGAAAAATGGGCGTGCCCGGAGGTGGAATCGAAGTACTGACCATCGAGTTTGCGCCCGAAAATAGAAAATTTTTCTCAGAAATTGGTG----------------------------CGGGGTTTAGGCACTTATAAGATAGTACTTCTCCGGTTCCAGTGTACATGGTCCAATTTCGAGAGGTGTCCGAGATACAGGGGTGTCCAAAGTGAAGGGTTTCACTGAATTTCTAAACTTTTACTGACTTCTTGGCCAGAAAGTACCAAGAAGTTGTAATTCTACCAAGTTGATTTTAAAAGGGAAAGTTTATTTCTCTTAACTGCATGTAGATAAATGAATAATTGTTTTAAAATTTCTTTTTTGAATCAGTAATGTGATATTCCAGTGCATCAGAGACTGTTACTTAGTACATAAAGTGCATGTTAATAATTATTTTCCATTTTTGTTTTAGGAAGAATGATGCTGCCAATCGTCCAAGAGACACCTATCAGCCAAAGAAACTCCATGAACTCAACATCCCATCCGTGCACGATGACATTTCACCTCAAGTTGAGATTGGAGGTAATGTTAATGGTGGTACCCTACACCCAACAATTACAGGTAATTATGTAGTTACTTTACATGCAAAAGGCTCCAAGCTTCACATAGCTTCAGCTACTCTGGCCTCTTGCACTTTCTTTGCTCTCACACACTGCTTCTAATCATCGTATTCTTCTGGTACTTTGGGTTGCTGGGTAAATATGAGTACATACTCTTTATTTCATACTGTTGTGTGAAACATTAATAGAACTACTAGATGTATTTATTATATGTAGTGATACTACTGTTTAATTTAGAACTTGTTGTACATATTTGTATTGTTGAAATGGATTTCTGTCTTGGGGTTCACAAAAGTACTTGTAGTTACTTATTTTTCTTATTTTTATTTGACATAATGTTTAATAGTTTACTGGGGACTAGTTTCCAGTATTGAAATTTATTTATTTAGTTCTGCTGCTGAACATTCTGCATGGTTTGATTTTGTAATGTTGATGCATTATTCACAGTAGTTCCATTTCATTTTATTTAGCTTCTTTTGCATAAAAGATACTGATTTGGATGCAGCATATTTTTGCAGTGCATTTTCAATTTGTTTTTCTACTCCAAATTAGGATGTTTTGATATTTCCATTTTTAAATATATACTTTTTTAATTT
>APH_5079
-----------------------------------------------------------------------------------AGTACACACAATGACAACAACAGAACAAGTTTTACCACCCTTTCTGAAGTTCCCATCATGCCACGTAGTTGAGGTCCGGTAGTCGTAATCGTGTTGTCCGAGATTGCAGAAAAATGGGCGTGCCCGGAGGTGGAATCGAAGTACTGACCATCGAGTTTGCGCCCGAAAATAGAAAATTTTTCTCAGAAATTGGTG----------------------------CGGGGTTTAGGCACTTATAAGATAGTACTTCTCCGGTTCCAGTGTACATGGTCCAATTTCGAGAGGTGTCCGAGATACAGGGGTGTCCAAAGTGAAGGGTTTCACTGAATTTCTAAACTTTTACTGACTTCTTGGCCAGAAAGTACCAAGAAGTTGTAATTCTACCAAGTTGATTTTAAAAGGGAAAGTTTATTTCTCTTAACTGCATGTAGATAAATGAATAATTGTTTTAAAATTTCTTTTTTGAATCAGTAATGTGATATTCCAGTGCATCAGAGACTGTTACTTAGTACATAAAGTGCATGTTAATAATTATTTTCCATTTTTGTTTTAGGAAGAATGATGCTGCCAATCGTCCAAGAGACACCTATCAGCCAAAGAAACTCCATGAACTCAACATCCCATCCGTGCACGATGACATTTCACCTCAAGTTGAGATTGGAGGTAATGTTAATGGTGGTACCCTACACCCAACAATTACAGGTAATTATGTAGTTACTTTACATGCAAAAGGCTCCAAGCTTCACATAGCTTCAGCTACTCTGGCCTCTTGCACTTTCTTTGCTCTCACACACTGCTTCTAATCATCGTATTCTTCTGGTACTTTGGGTTGCTGGGTAAATATGAGTACATACTCTTTATTTCATACTGTTGTGTGAAACATTAATAGAACTACTAGATGTATTTATTATATGTAGTGATACTACTGTTTAATTTAGAACTTGTTGTACATATTTGTATTGTTGAAATGGATTTCTGTCTTGGGGTTCACAAAAGTACTTGTAGTTACTTATTTTTCTTATTTTTATTTGACATAATGTTTAATAGTTTACTGGGGACTAGTTTCCAGTATTGAAATTTATTTATTTAGTTCTGCTGCTGAACATTCTGCATGGTTTGATTTTGTAATGTTGATGCATTATTCACAGTAGTTCCATTTCATTTTATTTAGCTTCTTTTGCATAAAAGATACTGATTTGGATGCAGCATATTTTTGCAGTGCATTTTCAATTTGTTTTTCTACTCCACATTAGGA------------------------------------------
>APH_5003
TTACTTCCTTCTTTTGGTCTAGTGTCAGTTCATTGAATTTTCGTTTCGTACTCATCTTCACAAGTTACAAAGGAATAACCTACAGTACACACAATGACAACAACAGAACAAGTTTTACCACCCTTTCTGAAGTTCCCATCATGCCACGTAGTTGAGGTTCGGTAGTCGTAATCGTGTTGTCCGAGATTGCAGAAAAATGGGCGTGCCCGGAGGTGGAATCGAAGTACTGACCATCGAGTTTGCGCCCGAAAATAGAAAATTTTTCTCAGAAATTGGTG----------------------------CGGGGTTTAGGCACTTATAAGATAGTACTTCTCCGGTTCCAGTGTACATGGTCCAATTTCGAGAGGTGTCCGAGATACAGGGGTGTCCAAAGTGAAGGGTTTCACTGAATTTCTAAACTTTTACTGACTTCTTGGCCAGAAAGTACCAAGAAGTTGTAATTCTACCAAGTTGATTTTAAAAGGGAAAGTTTATTTCTCTTAACTGCATGTAGATAAATGAATAATTGTTTTAAAATTTCTTTTTTGAATCAGTAATGTGATATTCCAGTGCATCAGAGACTGTTACTTAGTACATAAAGTGCATGTTAATAATTATTTTCCATTTTTGTTTTAGGAAGAATGATGCTGCCAATCGTCCAAGAGACACCTATCAGCCAAAGAAACTCCATGAACTCAACATCCCATCCGTGCACGATGACATTTCACCTCAAGTTGAGATTGGAGGTAATGTTAATGGTGGTACCCTACACCCAACAATTACAGGTAATTATGTAGTTACTTTACATGCAAAAGGCTCCAAGCTTCACATAGCTTCAGCTACTCTGGCCTCTTGCACTTTCTTTGCTCTCACACACTGCTTCTAATCATCGTATTCTTCTGGTACTTTGGGTTGCTGGGTAAATATGAGTACATACTCTTTATTTCATACTGTTGTGTGAAACATTAATAGAACTACTAGATGTATTTATTATATGTAGTGATACTACTGTTTAATTTAGAACTTGTTGTACATATTTGTATTGTTGAAATGGATTTCTGTCTTGGGGTTCACAAAAGTACTTGTAGTTACTTATTTTTCTTATTTTTATTTGACATAATGTTTAATAGTTTACTGGGGACTAGTTTCCAGTATTGAAATTTATTTATTTAGTTCTGCTGCTGAACATTCTGCATGGTTTGATTTTGTAATGTTGATGCATTATTCACAGTAGTTCCATTTCATTTTATTTAGCTTCTTTTGCATAAAAGATACTGATTTGGATGCAGCATATTTTTGCAGTGCATTTTCAATTTGTTTTTCTACTCCACATTAGGATGTTTTGATATTTCCATTTTTAAATATATACTTTTTTAATTT
>APH_4029
----------------------------------------------------------------------------------------------------------------------------------------------------------------------------------------------------------------GGAGGTGGAATCGAAGTACTGACCATCGAGTTTGCGCCCGAAAATAGAAAATTTTTCTCAGAAATTGGTG----------------------------CGGGGTTTAGGCACTTATAAGATAGTACTTCTCCGGTTCCAGTGTACATGGTCCAATTTCGAGAGGTGTCCGAGATACAGGGGTGTCCAAAGTGAAGGGTTTCACTGAATTTCTAAACTTTTACTGACTTCTTGGCCAGAAAGTACCAAGAAGTTGTAATTCTACCAAGTTGATTTTAAAAGGGAAAGTTTATTTCTCTTAACTGCATGTAGATAAATGAATAATTGTTTTAAAATTTCTTTTTTGAATCAGTAATGTGATATTCCAGTGCATCAGAGACTGTTACTTAGTACATAAAGTGCATGTTAATAATTATTTTCCATTTTTGTTTTAGGAAGAATGATGCTGCCAATCGTCCAAGAGACACCTATCAGCCAAAGAAACTCCATGAACTCAACATCCCATCCGTGCACGATGACATTTCACCTCAAGTTGAGATTGGAGGTAATGTTAATGGTGGTACCCTACACCCAACAATTACAGGTAATTATGTAGTTACTTTACATGCAAAAGGCTCCAAGCTTCACATAGCTTCAGCTACTCTGGCCTCTTGCACTTTCTTTGCTCTCACACACTGCTTCTAATCATCGTATTCTTCTGGTACTTTGGGTTGCTGGGTAAATATGAGTACATACTCTTTATTTCATACTGTTGTGTGAAACATTAATAGAACTACTAGATGTATTTATTATATGTAGTGATACTACTGTTTAATTTAGAACTTGTTGTACATATTTGTATTGTTGAAATGGATTTCTGTCTTGGGGTTCACAAAAGTACTTGTAGTTACTTATTTTTCTTATTTTTATTTGACATAATGTTTAATAGTTTACTGGGGACTAGTTTCCAGTATTGAAATTTATTTATTTAGTTCTGCTGCTGAACATTCTGCATGGTTTGATTTTGTAATGTTGATGCATTATTCACAGTAGTTCCATTTCATTTTATTTAGCTTCTTTTGCATAAAAGATACTGATTTGGATGCAGCATATTTTTGCAGTGCATTTTCAATTTGTTTTTCTACTCCACATTAGGATGTTTTGATATTTCCATTTTTAAATATATACTTTTTTAA---
>APH_5001
----------------------------------------------------------------------------------------------------------------------------------------------------------------------------------------------------------------------------------------------------------------------------GAAATTGGTG----------------------------CGGGGTTTAGGCACTTATAAGATAGTACTTCTCCGGTTCCAGTGTACATGGTCCAATTTCGAGAGGTGTCCGAGATACAGGGGTGTCCAAAGTGAAGGGTTTCACTGAATTTCTAAACTTTTACTGACTTCTTGGCCAGAAAGTACCAAGAAGTTGTAATTCTACCAAGTTGATTTTAAAAGGGAAAGTTTATTTCTCTTAACTGCATGTAGATAAATGAATAATTGTTTTAAAATTTCTTTTTTGAATCAGTAATGTGATATTCCAGTGCATCAGAGACTGTTACTTAGTACATAAAGTGCATGTTAATAATTATTTTCCATTTTTGTTTTAGGAAGAATGATGCTGCCAATCGTCCAAGAGACACCTATCAGCCAAAGAAACTCCATGAACTCAACATCCCATCCGTGCACGATGACATTTCACCTCAAGTTGAGATTGGAGGTAATGTTAATGGTGGTACCCTACACCCAACAATTACAGGTAATTATGTAGTTACTTTACATGCAAAAGGCTCCAAGCTTCACATAGCTTCAGCTACTCTGGCCTCTTGCACTTTCTTTGCTCTCACACACTGCTTCTAATCATCGTATTCTTCTGGTACTTTGGGTTGCTGGGTAAATATGAGTACATACTCTTTATTTCATACTGTTGTGTGAAACATTAATAGAACTACTAGATGTATTTATTATATGTAGTGATACTACTGTTTAATTTAGAACTTGTTGTACATATTTGTATTGTTGAAATGGATTTCTGTCTTGGGGTTCACAAAAGTACTTGTAGTTACTTATTTTTCTTATTTTTATTTGACATAATGTTTAATAGTTTACTGGGGACTAGTTTCCAGTATTGAAATTTATTTATTTAGTTCTGCTGCTGAACATTCTGCATGGTTTGATTTTGTAATGTTGATGCATTATTCACAGTAGTTCCATTTCATTTTATTTAGCTTCTTTTGCATAAAAGATACTGATTTGGATGCAGCATATTTTTGCAGTGCATTTTCAATTTGTTTT-----------------------------------------------------------
>APH_0674
TTACTTCCTTCTTTTGGTCTAGTGTCAGTTCATTGAATTTTTGTTT-GTACTCATCTTCAGAAGTTACAAAGGAATAACCTACAGTGCACACAATGACAACAACAGAACAAGTTTTAGCACCCTTTCTGAAGTTCCCATCATGCCACGTAGTCGAGGTCCGGTAGTCGTAATCGTGTTGTCCGAGATTGCAGAAAAATGGGCGTGCCCGGAGGTGGAATCGAAGTACTGACCATCGAGTTTGCGCCCGAAAATAGAAAATTTTTCTCAGAAATTGGTGTCCAAGATAAAGGGGTGTCCAGGATTGACGGGGTTTAGGCACTTATAAGATAGTACTTCTCCAGTTCCAGTGTACATGGTCCAATTTCGAGAGGTGTCCGAGATACAGGGGTGTCCAAAGTGAAGGGTTTCACTGAATTTCTAAACTTTTACTGACTTCTTGGCCAGAAAGTACCAAGAAGTCGTAATTCTACCAAGTTGATTTTAAAAGGGAAAGTTTATTTCTCTTAACTGCATGTAGATAAATGAATAATTGTTTTAAAATTTCTTTTTTGAATCAGTAATGTGATATTCCAGTGCATCAGAGACTGTTACTTAGTACATAAAGTGCATGTTAATAATTATTTTCCATTTTTGTTTTAGGAAGAATGATGCTGCCAATCGTCCAAGAGACACCTATCAGCCAAAGAAACTCCATGAACTCAACATCCCATCCGTGCACGATGACATTTCACCTCAAGTTGAGATTGGAGGTAATGTTAATGGTGGTACCCTACACCCAACAATTACAGGTAATTATGTAGTTACTTTACATGCAAAAGGCTCCAAGCTTCACATAGCTTCAGCTACTCTGGCCTCTTGCACTTTCTTTGCTCTCACACACTGCTTCTAATCATCGTATTCTTCTGGTACTTTGGGTTGCTGGGTAAATATGAGTACATACTCTTTATTTCATACTGTTGTGTGAAACATTAATAGAACTACTAGATGTATTTATTATATGTAGTGATACTACTGTTTAATTTAGAACTTGTTGTACATATTTGTATTGTTGAAATGGATTTCTGTCTTAGGGTTCACAAAAGCACTTGTAGTTACTTATTTTTCTTATTTTTATTTGACATAATGTTTAATAGTTTACTGGGGACTAGTTTCCAGTATTGAAATTTATTTATTTAGTTCTGCTGCTGAACATTCTGCATGGTTTGATTTTGTAATGTTGATGCCTTATTCACAGTAGTTTCATTTCATTTTATTTAGCTTCTTTTGCATAAAAGATACTGATTTGGATGCAGCATATTTTTGCAGTGCATTTTCAAT------------------------------------------------------------------
>APH_0185
TTACTTCCTTCTTTTGGTCTAGTGTGAGTTCATTGAATTTTCGTTTCGTACTCATCTTCACAAGTTACAAAGGAATAACCTACAGTAACAACAATGACAACAACAGAACAAGTTTTAGCACCCTTTCTGAAGTTCCCATCATGCCACGTAGTCGAGGTCCGGTAGTCGTAATCGTGTTGTCCGAGATTGCAGAAAAATGGGCGTGCCCGGAGGTGGAATTGAAGTACTGACCATCGAGTTTGCACCCGAAAATAGAAAATTTTTCTCAGAAATTGGTGTCCAAGATAAAGGGGTGTCCAGGATTGACGGGGTTTAGGCACTTATAAGGTAGTACTTCTCCAGTTCCAGTGTACATGGTCCAATTTTGAGAGGTGTCAGAGATACAGGGGTGTCCAAAGTGAAGGGTTTCACTGAATTTCTAAACTTTTACTGACTTCTTGGCCAGAAAGTACCAAGAAGTCGTAATTCTACCAAGTTGATTTTAAAAGGGAAAGTTTATTTCTCTTAACTGCATGTAGATAAATGAATAATTGTTTTAAAATTTCTTTTTTGAATCAGTAATGTGATATTCCAGTGCATCAGAGACTGTTACTTAGTACATAAAGTGCATGTTAATAATTATTTTCCATTTTTGTTTTAGGAAGAATGATGCTGCCAATCGTCCAAGAGACACCTATCAGCCAAAGAAACTCCATGAACTCAACATCCCATCCGTGCACGATGACATTTCACCTCAAGTTGAGATTGGAGGTAATGTTAATGGTGGTACCCTACACCCAACAATTACAGGTAATTATGTAGTTACTTTACATGCAAAAGGCTCCAAGCTTCACATAGCTTCAGCTACTCTGGCCTCTTGCACTTTCTTTGCTCTCACACACTGCTTCTAATCATCGTATTCTTCTGGTACTTTGGGTTGCTGGGTAAATATGAGTACATACTCTTTATTTCATACTGTTGTGTGAAACATTAATAGAACTACTAGATGTATTTATTATATGTAGTGATACTACTGTTTAATTTAGAACTTGTTGTACATATTTGTATTGTTGAAATGGATTTCTGTCTTAGGGTTCACAAAAGCACTTGTAGTTACTTATTTTTCTTATTTTTATTTGACATAATGTTTAATAGTTTACTGGGGACTAGTTTCCAGTATTGAAATTTATTTATTTAGTTCTGCTGCTGAACATTCTGCATGGTTTGATTTTGTAATTTTGATGCGTTATTCACAGTAGTTCCATTTCATTTTATTTAGCTTCTTTTGCATAAAAGATACTGATTTGGATGCAGCATATTTTTGCAGTGCATTTTCAATTTGTTTTTCTACTCCACATTAGGATGTTTTGATATTTCCATTTTTAAATATATACTTTTTTAATTT
>APH_0717
TTACTTCCTTCTTTTGGTCTAGTGTCAGTTCATTGAATTTTCGTTTCGTACACGTCTTCACAAGTTACAAAGGAATAACCTACAGTACACACAATGACAACAACAGAACAAGTTTTAGCACCCTTTCTGAAGTTCCCATCATGCCACGTAGTCGAGGTCCGGTAGTCGTAATCGTGTTGTCCGAGATTGCAGAAAAATGGGCGTGCCCGGAGGTGGAATTGAAGTACTGACCATCGAGTTTGCACCCGAAAATAGAAAATTTTTCTCAGAAATTGGTGTCCAAGATAAAGGGGTGTCCAGGATTGACGGGGTTTAGGCACTTATAAGATAGTACTTCTCCAGTTCCAGTGTACATGGTCCAATTTTGAGAGGTGTCAGAGATACGGGGGTGTCCAAAGTGAAGGGTTTCACTGAATTTCTAAACTTTTACTGACTTCTTGGCCAGAAAGTACCAAGAAGTCGTAATTCTACCAAGTTGATTTTAAAAGGGAAAGTTTATTTCTCTTAACTGCATGTAGATAAATGAATAATTGTTTTAAAATTTCTTTTTTGAATCAGTAATGTGATATTCCAGTGCATCAGAGACTGTTACTTAGTACATAAAGTGCATGTTAATAATTATTTTCCATTTTTGTTTTAGGAAGAATGATGCTGCCAATCGTCCAAGAGACACCTATCAGCCAAAGAAACTCCATGAACTCAACATCCCATCCGTGCACGATGACATTTCACCTCAAGTTGAGATTGGAGGTAATGTTAATGGTGGTACCCTACACCCAACAATTACAGGTAATTATGTAGTTACTTTACATGCAAAAGGCTCCAAGCTTCACATAGCTTCAGCTACTCTGGCCTCTTGCACTTTCTTTGCTCTCACACACTGCTTCTAATCATCGTATTCTTCTGGTACTTTGGGTTGCTGGGTAAATATGAGTACATACTCTTTATTTCATACTGTTGTGTGAAACATTAATAGAACTACTAGATGTATTTATTATATGTAGTGATACTACTGTTTAATTTAGAACTTGTTGTACATATTTGTATTGTTGAAATGGATTTCTGTCTTAGGGTTCACAAAAGCACTTGTAGTTACTTATTTTTCTTATTTTTATTTGACATAATGTTTAATAGTTTACTGGGGACTAGTTTCCAGTATTGAAATTTATTTATTTAGTTCTGCTGCTGAACATTCTGCATGGTTTGATTTTGTAATGTTGATGTGTTATTCACAGTAGTTTCATTTCATTTTATTTAGCTTCTTTTGCATAAAAGATACTGATTTGGATGCAGCATATTTTTGCAGTGCATTTTCAATTTGTTTTTCTACTC----------------------------------------------------
>APH_3188
-----------------------------------------------------------------------------------------------------------------------------------------------CCACGTAGTCGAGGTCCGGTAGTCGTAATCGTGTTGTCCGAGATTGCAGAAAAATGGGCGTGCCCGGAGGTGGAATTGAAGTACTGACCATCGAGTTTGCACCCGAAAATAGAAAATTTTTCTCAGAAATTGGTGTCCAAGATAAAGGGGTGTCCAGGATTGACGGGGTTTAGGCACTTATAAGATAGTACTTCTCCAGTTCCAGTGTACATGGTCCAATTTCGAGAGGTGTCAGAGATACGGGGGTGTCCAAAGTGAAGGGTTTCACTGAATTTCTAAACTTTTACTGACTTCTTGGCCAGAAAGTACCAAGAAGTCGTAATTCTACCAAGTTGATTTTAAAAGGGAAAGTTTATTTCTCTTAACTGCATGTAGATAAATGAATAATTGTTTTAAAATTTCTTTTTTGAATCAGTAATGTGATATTCCAGTGCATCAGAGACTGTTACTTAGTACATAAAGTGCATGTTAATAATTATTTTCCATTTTTGTTTTAGGAAGAATGATGCTGCCAATCGTCCAAGAGACACCTATCAGCCAAAGAAACTCCATGAACTCAACATCCCATCCGTGCACGATGACATTTCACCTCAAGTTGAGATTGGAGGTAATGTTAATGGTGGTACCCTACACCCAACAATTACAGGTAATTATGTAGTTACTTTACATGCAAAAGGCTCCAAGCTTCACATAGCTTCAGCTACTCTGGCCTCTTGCACTTTCTTTGCTCTCACACACTGCTTCTAATCATCGTATTCTTCTGGTACTTTGGGTTGCTGGGTAAATATGAGTACATACTCTTTATTTCATACTGTTGTGTGAAACATTAATAGAACTACTAGATGTATTTATTATATGTAGTGATACTACTGTTTAATTTAGAACTTGTTGTACATATTTGTATTGTTGAAATGGATTTCTGTCTTAGGGTTCACAAAAGCACTTGTAGTTACTTATTTTTCTTATTTTTATTTGACATAATGTTTAATAGTTTACTGGGGACTAGTTTCCAGTATTGAAATTTATTTATTTAGTTCTGCTGCTGAACATTCTGCATGGTTTGATTTTGTAATGTTGATGCGTTATTCACAGTAGTTTCATTTCATTTTATTTAGCTTCTTTTGCATAAAAGATACTGATTTGGATGCAGCATATTTTTGCAGTGCATTTTCAATTTGTTTTTCTACTCCACATTAGGATGTTTTGATATTTCCATTTTTAAATATATACTTTTTTAATTT
