# Supplementary material for: ﻿Discovery of a new tarantula species from the Madrean Sky Islands and the first documented instance of syntopy between two montane endemics (Araneae, Theraphosidae, Aphonopelma): a case of prior mistaken identity
Source: Zookeys. 2024 Aug 16;1210:61–98. doi: 10.3897/zookeys.1210.125318 (PMC11344175; doi:10.3897/zookeys.1210.125318)
Supplement: Supplementary material 8 — Phylogenomics files [file zookeys-1210-061_article-125318__-s008.zip › Suppl8/individual_UCE_loci/sl_realigned_uce_2001337.fas]

>APH_4029
ATATTCTTCGTTCCCTAATTCCCCAGTTTTGCCAATGTAAAAACTACCATATAATCT-----CAAGAGGGGACTCCAAGCTCTATTTTTAAAAAGCATTTCATTTTTCTG---GCTCCTATTTTCAACCTCCTTCCAGAGGACAT-------AAGAAAAAGCTTCTTACTTTCTTAGCGGATACTAAAGATATCAACAAGTTACCTCACCCTGACACTATTCTTCTCGCTCCCTTCCCCTACCTTTTCTTC-------------------CCCGTCCTCTCCTCTTTTTTTTTTTTATGCCTTCTTTTTTTTAGCATTTTTCTTTGTTTTCTCCCCTTTGTTATGCACACTGGACTGTAGACTAGA--------CGAGCAATTGCTCAGAATACTTACATGACCCAGTCTAGGCATCTCCCACAGAGATTCATTTGTTAATTTGTTGAAGAAATAAGGCCTGTTCTCCCTTTTGCTCCAAAATTTACGCCAACCTGCCTGAAGAAGTTCAGGAGGAAGATCATGCACTGGGTCAGCCGAGCCATACTGTGGTGACATGAAGGGTCCTTGAGCATTCTGAGGTGAAGGCACGGGATTCATGTTGGAAACGCCTGGCATTATCTCAGATGGAAGTGAACTTTGTCGATGAATAGACGACATAACTAGTAGAACAACTATTGCTGCTATTTAATCAACACACCCTAGGGGGAAAAGAAAAATAAAAAAATTAAAAACACAAATCAGAAGTCACACAATGACACTTTAGGAAGGTCATACATGTAATAGTTAAATGACACTCAAGGGAGAGAACTCCTTAATTAATTAAACAAAAGTTGCCAAGAAACCTTATACGGAGCATTTATCAAAATACAAAACCAGTACTTACTCACAGCTTTTAAAAGGATTATTTAACCAAGTTAACTGCCCTTGAAGAGACCAATAATATGCCATAATATCAAATTAGAAATTAATAATAATTCCATTAGATAGTGTTATTTGCACAAGGGTAGTTAACTTGGTATGAAATTTCCAGTAACTGTTAATGTTTTTCACAACGGTGATGCATAGTTGCATCTATGTGAAAAATA--------------------------------------------------------------------------------------------------------------------------------------------
>APH_5001
-----------TAAGAAAATTCTTACATT-----CTTAGCGGATACTAAAGATAT----CAACATTTATTCCTTTTTAACCTCACCCTGACAGGTCAGCCTTTTCT---------------------------------------------------------------ATTCTTCTCGCTCCCTTCCCCTACCCTCTTCTTTTCCCCCTTT----------TCATCCCCGTCCTCTCCTCCTTTTTTTT------------------------------------TTTTTGCCTATAGCATTTTTCTTTGT---------------TTTCTCCCCTTTGTTATGCACACTGGACTGTAGACTAGA--------CGAGCAATTGCTCAGAATACTTACATGACCCAGTCTAGGCATCTCCCACAGAGATTCATTTGTTAATTTGTTGAAGAAATAAGGCCTGTTCTCCCTTTTGCTCCAAAATTTACGCCAACCTGCCTGAAGAAGTTCAGGAGGAAGATCATGCACTGGGTCAGCCGAGCCATACTGTGGTGACATGAAGGGTCCTTGAGCATTCTGAGGTGAAGGCACGGGATTCATGTTGGAAACGCCTGGCATTATCTCAGATGGAAGTGAACTTTGTCGATGAATAGACGACATAACTAGTAGAACAACTATTGCTGCTATTTAATCAACACACCCTAGGGGGAAAAGAAAAATAAAAAAATTAAAAACACAAATCAGAAGTCACACAATGACACTTTAGGAAGGTCATACATGTAATAGTTAAATGACACTCAAGGAAGAGAACTCCTTAATTAATTAAACAAAAGTTGCCAAGAAACCTTATACGGAGCATTTATCAAAATACAAAACCAGTAATTACTCACAGCTTTTAAAAGGATTATTTAACCAAGTTAACTGCCCTTGAAGAGACCAATAATATGCCATAATATCAAATTAGAAATTAATAATAATTCCATTAGATAGTGTTATTTGCACAAGGGTAGTTAACTTGGTATGAAATTTCCAGTAACTGTTAATTTTTTTCACAATGGTGATGCATAGTTGCATCTATGTGAAAAATAACCATTTTTTGTGGTGAAAAATTTAGC-----------------------------------------------------------------------------------------------------------------
>APH_4005
AAATATTTTTTTGATTACTTTTCAAAATT-----ACATGAAGTCTCATGTAATATCTTCTAGCATTAATGCGTCCTGAATCTCATTTTCACATGCTAATTTGGCCTTTATTGCCCTTTTGCTTGCGA-----TATTAAAAGACAAATAAAACAATGGGAAATAACCTACATCCTTAC-GCACATCTAGACTAATCTCCAATATCTCCCCTTTGACTCTATCCTGATGACTGCCATTCTTTACTCTTAAGTCACACTATCATGAAATATCACATAAACTGAAATGAATGTCGGTTCAAAGAACCCTTAAATACAAAAAAAGCGGTGATTACATTTCGAACATTATTATTAATGCAGAACAGAATAGTTTTTTATTCCTGCAATTGCTCAGAATACTTACATGACCCAGTCTAGGCATCTCCCACAGAGATTCATTTGTTAATTTGTTGAAGAAATAAGGCCTGTTCTCCCTTTTGCTCCAAAATTTACGCCAACCTGCCTGAAGAAGTTCAGGAGGAAGATCATGCACTGGGTCAGCCGAGCCATACTGTGGTGACATGAAGGGTCCTTGAGCATTCTGAGGTGAAGGCACGGGATTCATGTTGGAAACGCCTGGCATTATCTCAGATGGAAGTGAACTTTGTCGATGAATAGACGACATAACTAGTAGAACAACTATTGCTGCTATTTAATCAACACACCCTAGGGGGAAAAGAAAAATAAAAAAATTAAAAACACAAATCAGAAGTCACACAATGACACTTTAGGAAGGTCATACATGTAATAGTTAAATGACACTCAAGGGAGAGAACTCCTTAATTAATTAAACAAAAGTTGCCAAGAAACCTTATACGGAGCATTTATCAAAATACAAAACCAGTACTTACTCACAGCTTTTAAAAGGATTATTTAACCAAATTAACTGCCCTTGAAGAGACCAATAATATGCCATAATATCAAATTAGAAATTAATAATAATTCCATTAGATAGTGTTATTTGCACAAGGGTAGTTAACTTGGTATGAAATTTCCAGTAACTGTTAATTTTTTTCACAATGGTGATGCATAGTTGCATCTATGTGAAAAATAACCATTTTTTGTGGTGAAAAATTTAGCTAAAAGTTAATGTATTAATGATTTGCTTATCGGCCAAATACAACACTGCCGAGGAGTCCTGGTATTGAACGAAACAGCTGT--------------------------------
>APH_5079
AAA-------------AATTT---AAAAT-----AGATG--------------ATACTTCAACATTAAT------TAAGT---ATTTT----------TTTTTTTTTTGTTGTTGTTTTTTTCTTTG-----TTTT------------------------------CTCCCCTTTGTTGCACACTGG--------------------ACTGT-AGACTAGACGAGCAATTG------CTCATAGTTCT-----ACAGCCATAC-----------------------------TTTTAAGA--CTTCCTGTACA--------------TTCCCTAAACTTTTGTGCAATAAAGAAA-------------------TTTGAAATT----TGAATACTTACATGACCCAGTCTAGGCATCTCCCACAGAGATTCATTTGTTAATTTGTTGAAGAAATAAGGCCTGTTCTCCCTTTTGCTCCAAAATTTACGCCAACCTGCCTGAAGAAGTTCAGGAGGAAGATCATGCACTGGGTCAGCCGAGCCATACTGTGGTGACATGAAGGGTCCTTGAGCATTCTGAGGTGAAGGCACGGGATTCATGTTGGAAACGCCTGGCATTATCTCAGATGGAAGTGAACTTTGTCGATGAATAGACGACATAACTAGTAGAACAACTATTGCTGCTATTTAATCAACACACCCTAGGGGGAAAAGAAAAATAAAAAAATTAAAAACACAAATCAGAAGTCACACAATGACACTTTAGGAAGGTCATACATGTAATAGTTAAATGACACTCAAGGAAGAGAACTCCTTAATTAATTAAACAAAAGTTGCCAAGAAACCTTATACGGAGCATTTATCAAAATACAAAACCAGTACTTACTCACAGCTTTTAAAAGGATTATTTAACCAAGTTAACTGCCCTTGAAGAGACCAATAATATGCCATAATATCAAATTGGAAATTAATAATAATTCCATTAGATAGTGTTATTTGCACAAGGGTAGTTAACTTGGTATGAAATTTCCAGTAACTGTTAATTTTTTTCACAATGGTGATGCATAGTTGCATCTATGTGAAAAATAACCATTTTTTGTGGTGAAAAATTTAGCTAAAAGTTAATGTATTAATGATTTGCTTATCGGCCAAATACAACACTGCCGAGGAGTCCTGGT--------------------------------------------------
>APH_4024
-AATTATTTTTTAATTAATTTCCGAAATT-----ATGTGGAGTCACTGATAGTATTTTTCAGCATTAATGCCTTGTAAATTCCGTTTTCCAACGTTAATTTATTTTTCAGTGTACTTTTATTTGTGG-----TTTTAAAAAACGTGTAACAGAAGTGGAAATAACCTACATCCTTGTGGCACACCTGTACTAACTTCAAACCACTTCCCTGTGACACTACCCTAATAGCTGTCACACCTTACCTTTTTACCACACAACCATAAAATATGACATATGCTGAAATGCATGTTGGTTT-AAGAACCCTTTTGTACAAAAAAAGTGGTAAGTTCATTTTAATTGTTTTTATTAATGGAGAGCAGAACAGATTTTTGTTCTTGAAATTACTGAGAATACTTACATGACCCAGTCTAGGCATCTCCCACAGAGATTCATTTGTTAATTTGTTGAAGAAATAAGGCCTGTTCTCCCTTTTGCTCCAAAATTTACGCCAACCTGCCTGAAGAAGTTCAGGAGGAAGATCATGCACTGGGTCAGCCGAGCCATACTGTGGTGACATGAAGGGTCCTTGAGCATTCTGAGGTGAAGGCACGGGATTCATGTTGGAAACGCCTGGCATTATCTCAGATGGAAGTGAACTTTGTCGATGAATAGACGACATAACTAGTAGAACAACTATTGCTGCTATTTAATCAACACACCCTAGGGGGAAAAGAAAAATAAAAAAATTAAAAACACAAATCAGAAGTCACACAATGACACTTTAGGAAGGTCATACATGTAATAGTTAAATGACACTCAAGGGAGAGAACTCCTTAATTAATTAAACAAAAGTTGCCAAGAAACCTTATACGGAGCATTTATCAAAATACAAAACCAGTACTTACTCACAGCTTTTAAAAGGATTATTTAACCAAGTTAACTGCCCTTGAAGAGACCAATAATATGCCATAATATCAAATTAGAAATTAATAATAATTCCATTAGATAGTGTTATTTGCACAAGGGTAGTTAACTTGGTATGAAATTTCCAGTAACTGTTAATTTTTTTCACAATGGTGATGCATAGTTGCATCTATGTGAAAAATAACCATTTTTTGTGGTGAAAAATTTAGCTAAAAGTTAATGTATTAATGATTTGCTTATCGGCCAAATACAACACTGCCGAGGAGTCCTGGTATTGAACGAAACAGCTGTTTAATGCATTATTTACAGCATAAGTATAATCA
>APH_0772
AAATTATTTTTTAATTAATTTCCAAAATT-----ACGTGGAGTCACTGATAGTATTTTTCAGCATTAATGCATTGTAAATTCCATTTTCCCACGTTAATTTATTTTTCAGTGTACTTTTATTTGTGG-----TTTTAAAAAACGTGTAACAGAAGTGGAAATAACCTACATCCTTGTGGCACACCTGTACTAACTTCAAACCACTTCCCTGTGACACTACCCTAATAGCTGTCACACCTTACCTTTTTACCACACAACCATAAAATATGACATATGCTGAAATGCATGTTGGTTTAAAGAATCCTTTTGTACAAAAAAAGTGGTAAGTTCATTTTAATTGTTTTTATTAATGGAGAGCAGAACAGATTTTTGTTCTTGAAATTACTGAGAATACTTACATGACCCAGTCTAGGCATCTCCCACAGAGATTCATTTGTTAATTTGTTGAAGAAATAAGGCCTGTTCTCCCTTTTGCTCCAAAATTTACGCCAACCTGCCTGAAGAAGTTCAGGAGGAAGATCATGCACTGGGTCAGCCGAGCCATACTGTGGTGACATGAAGGGTCCTTGAGCATTCTGAGGTGAAGGCACGGGATTCATGTTGGAAACGCCTGGCATTATCTCAGATGGAAGTGAACTTTGTCGATGAATAGACGACATAACTAGTAGAACAACTATTGCTGCTATTTAATCAACACACCCTAGGGGGAAAAGAAAAATAAAAAAATTAAAAACACAAATCAGAAGTCACACAATGACACTTTAGGAAGGTCATACATGTAATAGTTAAATGACACTCAAGGGAGAGAACTCCTTAATTAATTAAACAAAAGTTGCCAAGAAACCTTATACGGAGCATTTATCAAAATACAAAACCAGTAATTACTCACAGCTTTTAAAAGGATTATTTAACCAAGTTAACTGCCCTTGAAGAGACCAATAATATGCCATAATATCAAATTGGAAATTAATAATAATTCCATTAGATAGTGTTATTTGCACAAGGGTAGTTAACTTGGTATGAAATTTCCAGTAACTGTTAATTTTTTTCACAATGGTGATGCATAGTTGCATCTATGTGAAAAATAACCATTTTTTGTGGTGAAAAATTTAGCTAAAAGTTAATGTATTAATGATTTGCTTATCGGCCAAATACAACACTGCCGAGGAGTCCTGGTATTGAACGAAACAGCTGTTTAATGCATTATTTACAGCATAAGTATAATCA
>APH_1535
AAATTATTTTTTAATTAATTTCCAAAATT-----ACGTGGAGTCACTGATAGTATTTTTCAGCATTAATGCATTGTAAATTCCATTTTCCCACGTTAATTTATTTTTCAGTGTACTTTTATTTGTGG-----TTTTAAAAAACGTGTAACAGAAGTGGAAATAACCTACATCCTTGTGGCACACCTGTACTAACTTCAAACCACTTCCCTGTGACACTACCCTAATAGCTGTCACACCTTACCTTTTTACCACACAACCATAAAATATGACATATGCTGAAATGCATGTTGGTTTAAAGAACCCTTTTGTACAAAAAAAGTGGTAAGTTCATTTTAATTGTTTTTATTAATGGAGAGCAGAACAGATTTTTGTTCTTGAAATTACTGAGAATACTTACATGACCCAGTCTAGGCATCTCCCACAGAGATTCATTTGTTAATTTGTTGAAGAAATAAGGCCTGTTCTCCCTTTTGCTCCAAAATTTACGCCAACCTGCCTGAAGAAGTTCAGGAGGAAGATCATGCACTGGGTCAGCCGAGCCATACTGTGGTGACATGAAGGGTCCTTGAGCATTCTGAGGTGAAGGCACGGGATTCATGTTGGAAACGCCTGGCATTATCTCAGATGGAAGTGAACTTTGTCGATGAATAGACGACATAACTAGTAGAACAACTATTGCTGCTATTTAATCAACACACCCTAGGGGGAAAAGAAAAATAAAAAAATTAAAAACACAAATCAGAAGTCACACAATGACACTTTAGGAAGGTCATACATGTAATAGTTAAATGACACTCAAGGGAGAGAACTCCTTAATTAATTAAACAAAAGTTGCCAAGAAACCTTATACGGAGCATTTATCAAAATACAAAACCAGTAATTACTCACAGCTTTTAAAAGGATTATTTAACCAAGTTAACTGCCCTTGAAGAGACCAATAATATGCCATAATATCAAATTGGAAATTAATAATAATTCCATTAGATAGTGTTATTTGCACAAGGGTAGTTAACTTGGTATGAAATTTCCAGTAACTGTTAATTTTTTTCACAATGGTGATGCATAGTTGCATCTATGTGAAAAATAACCATTTTTTGTGGTGAAAAATTTAGCTAAAAGTTAATGTATTAATGATTTGCTTATCGGCCAAATACAACACTGCCGAGGAGTCCTGGTATTGAACGAAACAGCTGTTTAATGCATTATTTACAGCATAAGTATAATCA
>APH_5003
AAATTATTTTTTAATTAATTTCCGAAATT-----ACGTGGAGTCACTGATAGTATTTTTCAGCATTAATGCATTGTAAATTCCATTTTCCCACGTTAATTTATTTTTCAGTGTACTTTTATTTGTGG-----TTTTAAAAAACGTGTAACAGAAGTGGAAATAACCTACATCCTTGTGGCACACCTGTACTAACTTCAAACCACTTCCCTGTGACACTACCCTAATAGCTGTCACACCTTACCTTTTTACCACACAACCATAAAATATGACATATGCTGAAATGCATGTTGGTTT-AAGAACCCTTTTGTACAAAAAAAGTGGTAAGTTCATTTTAATTGTTTTTATTAATGGAGAGCAGAACAGATTTTTGTTCTTGAAATTACTGAGAATACTTACATGACCCAGTCTAGGCATCTCCCACAGAGATTCATTTGTTAATTTGTTGAAGAAATAAGGCCTGTTCTCCCTTTTGCTCCAAAATTTACGCCAACCTGCCTGAAGAAGTTCAGGAGGAAGATCATGCACTGGGTCAGCCGAGCCATACTGTGGTGACATGAAGGGTCCTTGAGCATTCTGAGGTGAAGGCACGGGATTCATGTTGGAAACGCCTGGCATTATCTCAGATGGAAGTGAACTTTGTCGATGAATAGACGACATAACTAGTAGAACAACTATTGCTGCTATTTAATCAACACACCCTAGGGGGAAAAGAAAAATAAAAAAATTAAAAACACAAATCAGAAGTCACACAATGACACTTTAGGAAGGTCATACATGTAATAGTTAAATGACACTCAAGGGAGAGAACTCCTTAATTAATTAAACAAAAGTTGCCAAGAAACCTTATACGGAGCATTTATCAAAATACAAAACCAGTAATTACTCACAGCTTTTAAAAGGATTATTTAACCAAGTTAACTGCCCTTGAAGAGACCAATAATATGCCATAATATCAAATTAGAAATTAATAATAATTCCATTAGATAGTGTTATTTGCACAAGGGTAGTTAACTTGGTATGAAATTTCCAGTAACTGATAATTTTTTTCACAATGGTGATGCATAGGTGCATCTATGTGAAAAACAACCACTTTATGTGGTTAAAAAGTTGGCTAAAAGTTAATGTTTTGAGGATTTACTTATC---------------------GGGATATTGATACTGGATACTGAAGCGAGCTCAGAAGCGATACTGAAGCGAAGCGGAACGA
>APH_0622
AAATTATTTTTTAATTAATTTCCGAAACC-----GCGTGGAGTCACTGATAGTATTTTTCCGCATTAATGCCTTGTAAATTCCATTTTCCCACGTTAATTTATTTTTCAGTGTACTTTTATTTGTGG-----TTTTAAAAAACGTGTAAAAGAAGTGGAAATAACCTACATCCTTGTGGCACACCTGTACTAACTTCAAACCACTTCCCTGTGACACTACCCTAATAGCTGTCACACCTTACCTTTTTACCACACAACCATAAAATATGACATATGCTGAAATGCATGTTGGTTTAAAGAACACTTTTGTACAAAAAAAGTGGTAAGTTCATTTTGATTGTTTTTATTAATGGAGAGCAGAACAGATTTTTGTTCTTGAAATTACTGAGAATACTTACATGACCCAGTCTAGGCATCTCCCACAGAGATTCATTTGTTAATTTGTTGAAGAAATAAGGCCTGTTCTCCCTTTTGCTCCAAAATTTACGCCAACCTGCCTGAAGAAGTTCAGGAGGAAGATCATGCACTGGGTCAGCCGAGCCATACTGTGGTGACATGAAGGGTCCTTGAGCATTCTGAGGCGAAGGCACGGGATTCATGTTGGAAACGCCTGGCATTATCTCAGATGGAAGTGAACTTTGTCGATGAATAGACGACATAACTAGTAGAACAACTATTGCTGCTATTTAATCAACACACCCTAGGGGGAAAATAAAAATAAAAAAATTAAAAACACAAATCAGAAGTCACAGAATGACACTTTAGGAAGGTCATACATGTAATAGTTAAATGACACTCAAGGGAGAGAACTCCTTAATTAATTAAACAAAAGTTGCCAAGAAACCTTATACGGAGCATTTATCAAAATACAAAACCAGTAATTACTCACAGCTTTTAAAAGGATTATTTAACCAAGTTAACTGCCCTTGAAGGGACCAATAATATGCCATAATATCAAATTAGAAATTAATAATAATTCCATCAAATAGTGTTATTTGCACAAGGGTAGTTAACTTGGTATGAAATTTCCAGTAACTGAAAAATTTTTTCACAATGGTGATGCATAGTTGCATCTATGTGAAAAATAACCATTTTTTGTGGTGAAAAATTTAGC-----------------------------------------------------------------------------------------------------------------
>APH_0136
AAATTATTTTTTAATTAATTTCCAAAATT-----ACGTGGAGTCACTGATAGTATTTTTCAGCATTAATGCATTGTAAATTCCATTTTCCCATGTTAATTTATTTTTCAGTGTACTTTTATTTGTGG-----TTTTAAAAAACGTGTAAAAGAAGTGGAAATAACCTACATCCTTGTGGCACACCTGTACTAACTTCAAACCACTTCCCTGTGACACTACCCTAATAGCTGTCACACCTTACCTTTTTACCACACAACCATAAAATATGACATATGCTGAAATGCATGTTGGTTTAAAGAACCCTTTTGTACAAAAAAAGTGGTAAGTTCATTTTGATTGTTTTTATTAATGGAGAGCAGAACAGATTTTTGTTCTCGAAATTACTGAGAATACTTACATGACCCAGTCTAGGCATCTCCCACAGAGATTCATTTGTTAATTTGTTGAAGAAATAAGGCCTGTTCTCCCTTTTGCTCCAAAATTTACGCCAACCTGCCTGAAGAAGTTCAGGAGGAAGATCATGCACTGGGTCAGCCGAGCCATACTGTGGTGACATGAAGGGTCCTTGAGCATTCTGAGGCGAAGGCACGGGATTCATGTTGGAAACGCCTGGCATTATCTCAGATGGAAGTGAACTTTGTCGATGAATAGACGACATAACTAGTAGAACAACTATTGCTGCTATTTAATCAACACACCCTAGGGGGAAAAGAAAAATAAAAAAATTAAAAACACAAATCAGAAGTCACAGAATGACACTTTAGGAAGGTCATACATGTAATAGTTAAATGACACTCAAGGGAGAGAACTCC----TTAATTAAACAAAAGTTGCCAAGAAACCTTATACGGAGCATTTATCAAAATACAAAACCAGTAATTACTCACAGCTTTTAAAAGGATTATTTAACCAAGTTAACTGCCCTTGAAGGGACCAATAATATGCCATAATATCAAATTAGAAATTAATAATAATTCCATCAGATAGTGTTATTTGCACAAGGGTAGTTAACTTGGTATGAAATTTCCAGTAACTGATAATTTTTTTCACAATGGTGATGCATAGTTGCATCTATGTGAAAAAAAACCATTTTTTGTGGTGAAAAATTTAGCTAAAAGTTAATGTATTGATGATTTACTTATCGGCCAAATACAACACTGCCAAGGAGTCCTGGTATTGAACGAAACAGCTGTTTAATGCATTATTTACAGCATAAGTATAATCA
>APH_0185
AAATTATTTTTTAATTAATTTCCAAAATT-----ACGTGGAGTCACTGATAGTATTTTTCAGCATTAATGCATTGTAAATTCCATTTTCCCATGTTAATTTATTTTTCAGTGTACTTTTATTTGTGG-----TTTTAAAAAACGTGTAAAAGAAGTGGAAATAACCTACATCCTTGTGGCACACCTGTACTAACTTCAAACCACTTCCCTGTGACACTACCCTAATAGCTGTCACACCTTACCTTTTTACCACACAACCATAAAATATGACATATGCTGAAATGCATGTTGGTTTAAAGAACCCTTTTGTACAAAAAAAGTGGTAAGTTCATTTTGATTGTTTTTATTAATGGAGAGCAGAACAGATTTTTGTTCTCGAAATTACTGAGAATACTTACATGACCCAGTCTAGGCATCTCCCACAGAGATTCATTTGTTAATTTGTTGAAGAAATAAGGCCTGTTCTCCCTTTTGCTCCAAAATTTACGCCAACCTGCCTGAAGAAGTTCAGGAGGAAGATCATGCACTGGGTCAGCCGAGCCATACTGTGGTGACATGAAGGGTCCTTGAGCATTCTGAGGCGAAGGCACGGGATTCATGTTGGAAACGCCTGGCATTATCTCAGATGGAAGTGAACTTTGTCGATGAATAGACGACATAACTAGTAGAACAACTATTGCTGCTATTTAATCAACACACCCTAGGGGGAAAAGAAAAATAAAAAAATTAAAAACACAAATCAGAAGTCACAGAATGACACTTTAGGAAGGTCATACATGTAATAGTTAAATGACACTCAAGGGAGAGAACTCC----TTAATTAAACAAAAGTTGCCAAGAAACCTTATACGGAGCATTTATCAAAATACAAAACCAGTAATTACTCACAGCTTTTAAAAGGATTATTTAACCAAGTTAACTGCCCTTGAAGGGACCAATAATATGCCATAATATCAAATTAGAAATTAATAATAATTCCATCAGATAGTGTTATTTGCACAAGGGTAGTTAACTTGGTATGAAATTTCCAGTAACTGATAATTTTTTTCACAATGGTGATGCATAGTTGCATCTATGTGAAAAATAACCATTTTTTGTGGTGAAAAATTTAGCTAAAAGTTAATGTATTGATGATTTACTTATCGGCCAAATACAACACTGCCGAGGAGTCCTGGTATTGAATGAAACAGCTGTTTAATGCATTATTTACAGCATAAGTATAATCA
>APH_0186
AAATTATTTTTTAATTAATTTCCAAAATT-----ACGTGGAGTCACTGATAGTATTTTTCAGCATTAATGCATTGTAAATTCCATTTTCCCATGTTAATTTATTTTTCAGTGTACTTTTATTTGTGG-----TTTTAAAAAACGTGTAAAAGAAGTGGAAATAACCTACATCCTTGTGGCACACCTGTACTAACTTCAAACCACTTCCCTGTGACACTACCCTAATAGCTGTCACACCTTACCTTTTTACCACACAACCATAAAATATGACATATGCTGAAATGCATGTTGGTTTAAAGAACCCTTTTGTACAAAAAAAGTGGTAAGTTCATTTTGATTGTTTTTATTAATGGAGAGCAGAACAGATTTTTGTTCTCGAAATTACTGAGAATACTTACATGACCCAGTCTAGGCATCTCCCACAGAGATTCATTTGTTAATTTGTTGAAGAAATAAGGCCTGTTCTCCCTTTTGCTCCAAAATTTACGCCAACCTGCCTGAAGAAGTTCAGGAGGAAGATCATGCACTGGGTCAGCCGAGCCATACTGTGGTGACATGAAGGGTCCTTGAGCATTCTGAGGCGAAGGCACGGGATTCATGTTGGAAACGCCTGGCATTATCTCAGATGGAAGTGAACTTTGTCGATGAATAGACGACATAACTAGTAGAACAACTATTGCTGCTATTTAATCAACACACCCTAGGGGGAAAAGAAAAATAAAAAAATTAAAAACACAAATCAGAAGTCACAGAATGACACTTTAGGAAGGTCATACATGTAATAGTTAAATGACACTCAAGGGAGAGAACTCC----TTAATTAAACAAAAGTTGCCAAGAAACCTTATACGGAGCATTTATCAAAATACAAAACCAGTAATTACTCACAGCTTTTAAAAGGATTATTTAACCAAGTTAACTGCCCTTGAAGGGACCAATAATATGCCATAATATCAAATTAGAAATTAATAATAATTCCATCAGATAGTGTTATTTGCACAAGGGTAGTTAACTTGGTATGAAATTTCCAGTAACTGATAATTTTTTTCACAATGGTGATGCATAGTTGCATCTATGTGAAAAATAACCATTTTTTGTGGTGAAAAATTTAGCTAAAAGTTAATGTATTGATGATTTACTTATCGGCCAAATACAACACTGCCGAGGAGTCCTGGTATTGAACGAAACAGCTGTTTAATGCATTATTTACAGCATAAGTATAATCA
>APH_3188
AAATTATTTTTTAATTAATTTCCAAAATT-----ACGTGGAGTCACTGATAGTATTTTTCAGCATTAATGCATTGTAAATTCCATTTTCCCATGTTAATTTATTTTTCAGTGTACTTTTATTTGTGG-----TTTTAAAAAACGTGTAAAAGAAGTGGAAATAACCTACATCCTTGTGGCACACCTGTACTAACTTCAAACCACTTCCCTGTGACACTACCCTAATAGCTGTCACACCTTACCTTTTTACCACACAACCATAAAATATGACATATGCTGAAATGCATGTTGGTTTAAAGAACCCTTTTGTACAAAAAAAGTGGTAAGTTCATTTTGATTGTTTTTATTAATGGAGAGCAGAACAGATTTTTGTTCTCGAAATTACTGAGAATACTTACATGACCCAGTCTAGGCATCTCCCACAGAGATTCATTTGTTAATTTGTTGAAGAAATAAGGCCTGTTCTCCCTTTTGCTCCAAAATTTACGCCAACCTGCCTGAAGAAGTTCAGGAGGAAGATCATGCACTGGGTCAGCCGAGCCATACTGTGGTGACATGAAGGGTCCTTGAGCATTCTGAGGCGAAGGCACGGGATTCATGTTGGAAACGCCTGGCATTATCTCAGATGGAAGTGAACTTTGTCGATGAATAGACGACATAACTAGTAGAACAACTATTGCTGCTATTTAATCAACACACCCTAGGGGGAAAAGAAAAATAAAAAAATTAAAAACACAAATCAGAAGTCACAGAATGACACTTTAGGAAGGTCATACATGTAATAGTTAAATGACACTCAAGGGAGAGAACTCC----TTAATTAAACAAAAGTTGCCAAGAAACCTTATACGGAGCATTTATCAAAATACAAAACCAGTAATTACTCACAGCTTTTAAAAGGATTATTTAACCAAGTTAACTGCCCTTGAAGGGACCAATAATATGCCATAATATCAAATTAGAAATTAATAATAATTCCATCAGATAGTGTTATTTGCACAAGGGTAGTTAACTTGGTATGAAATTTCCAGTAACTGATAATTTTTTTCACAATGGTGATGCATAGTTGCATCTATGTGAAAAATAACCATTTTTTGTGGTGAAAAATTTAGCTAAAAGTTAATGTATTGATGATTTACTTATCGGCCAAATACAACACTGCCGAGGAGTCCTGGTATTGAACGAAACAGCTGTTTAATGCATTATTTACAGCATAAG--------
>APH_0880
-AATTATTTTTTAATTAATTTCCAAAATT-----ACGTGGAGTCACTGATAGTATTTTTCAGCATTAATGCATTGTAAATTCCATTTTCCCACGTTAATTTATTTTTCAGTGTACTTTTATTTGTGG-----TTTTAAAAAACGTGTAAAAGAAGTGGAAATAACCTACATCCTTGTGGCACACCTGTACTAACTTCAAACCACTTCCCTGTGACACTACCCTAATAGCTGTCACACCTTACCTTTTTACCACACAACCATAAAATATGACATATGCTGAAATGCGTGTTGGTTTAAAGAACCCTTTTGTACAAAAAAAGTGGTAAGTTCATTTTGATTGTTTTTATTAATGGAGAGCAGAACAGATTTTTGTTCTTGAAATTACTGAGAATACTTACATGACCCAGTCTAGGCATCTCCCACAGAGATTCATTTGTTAATTTGTTGAAGAAATAAGGCCTGTTCTCCCTTTTGCTCCAAAATTTACGCCAACCTGCCTGAAGAAGTTCAGGAGGAAGATCATGCACTGGGTCAGCCGAGCCATACTGTGGTGACATGAAGGGTCCTTGAGCATTCTGAGGCGAAGGCACGGGATTCATGTTGGAAACGCCTGGCATTATCTCAGATGGAAGTGAACTTTGTCGATGAATAGACGACATAACTAGTAGAACAACTATTGCTGCTATTTAATCAACACACCCTAGGGGGAAAAGAAAAATAAAAAAATTAAAAACACAAATCAGAAGTCACAGAATGACACTTTAGGAAGGTCATACATGTAATAGTTAAATGACACTCAAGGGAGAGAACTCCTTAATTAATTAAACAAAAGTTGCCAAGAAACCTTATACGGAGCATTTATCAAAATACAAAACCAGTAATTACTCACAGCTTTTAAAAGGATTATTTAACCAAGTTAACTGCCCTTGAAGGGACCAATAATA-------ATATCAAATTAGAAATTAATAATAATTCCATCAGATAGTGTTATTTGCACAAGGGTAGTTAACTTGGTATGAAATTTCCAGTAACTGATAATTTTTTTCACAATGGTGATGCATAGTTGCATCTATGTGAAAAATAACCATTTTTTGTGGTGAAAAATTTAGCTAAAAGTTAATGTATTGATGATTTACTTATCGGCCAAATACAACACTGCCGAGGAGTCCTGTTATTGAACGAAACAGCTGTTTAATGCATTATTTACAGCATAAGTATAATCA
>APH_3177
AAATTATTTTTTAATTAATTTCCAAAATT-----ACGTGGAGTCACTGATAGTATTTTTCAGCATTAATGCATTGTAAATTCCATTTTCCCACGTTAATTTATTTTTCAGTGTACTTTTATTTGTGG-----TTTTAAAAAATGTGTAAAAGAAGTGGAAATAACCTACATCCTTGTGGCACACCTGTACTAACTTCAAACCACTTCCCTGTGACACTACCCTAATAGCTGTCACACCTTACCTTTTTACCACACAACCATAAAATATGACATATGCTGAAATGCATGTTGGTTTAAAGAGCCCTTTTGTACAAAAAAAGTGGTAAGTTCATTTTGATTGTTTTTATTAATGGAGAGCAGAACAGATTTTTGTTCTTGAAATTACTGAGAATACTTACATGACCCAGTCTAGGCATCTCCCACAGAGATTCATTTGTTAATTTGTTGAAGAAATAAGGCCTGTTCTCCCTTTTGCTCCAAAATTTACGCCAACCTGCCTGAAGAAGTTCAGGAGGAAGATCATGCACTGGGTCAGCCGAGCCATACTGTGGTGACATGAAGGGTCCTTGAGCATTCTGAGGCGAAGGCACGGGATTCATGTTGGAAACGCCTGGCATTATCTCAGATGGAAGTGAACTTTGTCGATGAATAGACGACATAACTAGTAGAACAACTATTGCTGCTATTTAATCAACACACCCTAGGGGGAAAAGAAAAATAAAAAAATTAAAAACACAAATCAGAAGTCACAGAATGACACTTTAGGAAGGTCATACATGTAATAGTTAAATGACACTCCATGGAGAGAACTCCTTAATTAATTAAACAAAAGTTGCCAAGAAACCTTATACGGAGCATTTATCAAAATACAAAACCAGTAATTACTCACAGCTTTTAAAAGGATTATTTAACCAAGTTAACTGCCCTTGAAGGGACCAATAATATGCCATTATATCAAATTAGAAATTAATAATAATTCCATCAGATAGTGTTATTTGCACAAGGGTAGTTAACTTGGTATGAAATTTCCAGTAACTGATAATTTTTTTCACAATGGTGATGCATAGTTGCATCTATGTGAAAAATAACCATTTTTTGTGGTGAAAAATTTAGCTAAAAGTTAATGTATTGATGATTTACTTATCGGCCAAATACAACACTGCCGAGGAGTCCTGGTATTGAACGAAACAGCTGTTTAATGCATTATTTACAGCATAAGTATAATCA
>APH_0683
-AATTATTTTTTAATTAATTTCCAAAATT-----ACGTGGAGTCACTGATAGTATTTTTCAGCATTAATGCATTGTAAATTCCATTTTCCCACGTTAATTTATTTTTCAGTGTACTTTTATTTGTGG-----TTTTAAAAAACGTGTAAAAGAAGTGGAAATAACCTACATCCTTGTGGCACACCTGTACTAACTTCAAACCACTTCCCTGTGACACTACCCTAATAGCTGTCACACCTTACCTTTTTACCACACAACCATAAAATATGACATATGCTGAAATGCATGTTGGTTTAAAGAACCCTTTTGTACAAAAAAAGTGGTAAGTTCATTTTGATTGTTTTTATTAATGGAGAGCAGAACAGATTTTTGTTCTTGAAATTACTGAGAATACTTACATGACCCAGTCTAGGCATCTCCCACAGAGATTCATTTGTTAATTTGTTGAAGAAATAAGGCCTGTTCTCCCTTTTGCTCCAAAATTTACGCCAACCTGCCTGAAGAAGTTCAGGAGGAAGATCATGCACTGGGTCAGCCGAGCCATACTGTGGTGACATGAAGGGTCCTTGAGCATTCTGAGGCGAAGGCACGGGATTCATGTTGGAAACGCCTGGCATTATCTCAGATGGAAGTGAACTTTGTCGATGAATAGACGACATAACTAGTAGAACAACTATTGCTGCTATTTAATCAACACACCCTAGGGGGAAAAGAAAAATAAAAAAATTAAAAACACAAATCAGAAGTCACAGAATGACACTTTAGGAAGGTCATACATGTAATAGTTAAATGACACTCCAGGGAGAGAACTCCTTAATTAATTAAACAAAAGTTGCCAAGAAACCTTATACGGAGCATTTATCAAAATACAAAACCAGTAATTACTCACAGCTTTTAAAAGGATTATTTAACCAAGTTAACTGCCCTTGAAGGGACCAATAATA-------ATATCAAATTAGAAATTAATAATAATTCCATCAGATAGTGTTATTTGCACAAGGGTAGTTAACTTGGTATGAAATTTCCAGTAACTGATAATTTTTTTCACAATGGTGATGCATAGTTGCATCTATGTGAAAAATAACCATTTTTTGTGGTGAAAAATTTAGCTAAAAGTTAATGTATTGATGATTTACTTATCGGCCAAATACAACACTGCCGAGGAGTCCTGGTATTGAACGAAACAGCTGTTTAATGCATTATTTACAGCATAAGTATAATCA
>APH_0723
AAATTATTTTTTAATTAATTTCCAAAATT-----ACGTGGAGTCACTGATAGTATTTTTTAGCATTAATGCATTGTAAATTCCATTTTCCCACGTTAATTTATTTTTCAGTGTACTTTTATTTGTGG-----TTTTAAAAAACGTGTAAAAGAAGTGGAAATAACCTACATCCTTGTGGCACACCTGTACTAACTTCAAACCACTTCCCTGTGACACTACCCTAATAGCTGTCACACCTTACCTTTTTACCACACAACCATAAAATATGACATATGCTGAAATGCATGTTGGTTTAAAGAACCCTTTTGTACAAAAAAAGTGGTAAGTTCATTTTGATTGTTTTTATTAATGGAGAGCAGAACAGATTTTTGTTCTTGAAATTACTGAGAATACTTACATGACCCAGTCTAGGCATCTCCCACAGAGATTCATTTGTTAATTTGTTGAAGAAATAAGGCCTGTTCTCCCTTTTGCTCCAAAATTTACGCCAACCTGCCTGAAGAAGTTCAGGAGGAAGATCATGCACTGGGTCAGCCGAGCCATACTGTGGTGACATGAAGGGTCCTTGAGCATTCTGAGGCGAAGGCACGGGATTCATGTTGGAAACGCCTGGCATTATCTCAGATGGAAGTGAACTTTGTCGATGAATAGACGACATAACTAGTAGAACAACTATTGCTGCTATTTAATCAACACACCCTAGGGGGAAAAGAAAAATAAAAAAATTAAAAACACAAATCAGAAGTCACAGAATGACACTTTAGGAAGGTCATACATGTAATAGTTAAATGACACTCAAGGGAGAGAACTCC----TTAATTAAACAAAAGTTGCCAAGAAACCTTATACGGAGCATTTATCAAAATACAAAACCAGTAATTACTCACAGCTTTTAAAAGGATTATTTAACCAAGTTAACTGCCCTTGAAGGGACCAATAATATGCCATAATATCAAATTAGAAATTAATAATAATTCCATCAGATAGTGTTATTTGCACAAGGGTAGTTAACTTGGTATGAAATTTCCAGTAACTGATAATTTTTTTCACAATGGTGATGCATAGTTGCATCTATGTGAAAAATAACCATTTTTTGTGGTGAAAAATTTAGCTAAAAGTTAATGTATTGATGATTTACTTATCGGCCAAATACAACACTGCCGAGGAGTCCTGGTATTGAACGAAACAGCTGTTCAATGCATTATTTGGTGCGTAAGTATAATCA
>APH_3191
AAATTATTTTTTAATTAATTTCCAAAATT-----ACGTGGAGTCACTGATAGTATTTTTCAGCATTAATGCATTGTAAATTCCATTTTCCCACGTTAATTTATTTTTCAGTGTACTTTTATTTGTGG-----TTTTAAAAAACGTGTAAAAGAAGTGGAAATAACCTACATCCTTGTGGCACACCTGTACTAACTTCAAACCACTTCCCTGTGACACTACCCTAATAGCTGTCACACCTTACCTTTTTACCACACAACCATAAAATATGACATATGCTGAAATGCATGTTGGTTTAAAGAACACTTTTGTACAAAAAAAGTGGTAAGTTCATTTTGATTGTTTTTATTAATGGAGAGCAGAACAGATTTTTGTTCTTGAAATTACTGAGAATACTTACATGACCCAGTCTAGGCATCTCCCACAGAGATTCATTTGTTAATTTGTTGAAGAAATAAGGCCTGTTCTCCCTTTTGCTCCAAAATTTACGCCAACCTGCCTGAAGAAGTTCAGGAGGAAGATCATGCACTGGGTCAGCCGAGCCATACTGTGGTGACATGAAGGGTCCTTGAGCATTCTGAGGCGAAGGCACGGGATTCATGTTGGAAACGCCTGGCATTATCTCAGATGGAAGTGAACTTTGTCGATGAATAGACGACATAACTAGTAGAACAACTATTGCTGCTATTTAATCAACACACCCTAGGGGGAAAATAAAAATAAAAAAATTAAAAACACAAATCAGAAGTCACAGAATGACACTTTAGGAAGGTCATACATGTAATAGTTAAATGACACTCAAGGGAGAGAACTCCTTAATTAATTAAACAAAAGTTGCCAAGAAACCTTATACGGAGCATTTATCAAAATACAAAACCAGTAATTACTCACAGCTTTTAAAAGGATTATTTAACCAAGTTAACTGCCCTTGAAGGGACCAATAATATGCCATAATATCAAATTAGAA----------------------------------------------------------------------------------------------------------------------------------------------------------------------------------------------------------------------------------------------------------------------
>APH_4021
-AATTATTTTTTAATTAATTTCCAAAATT-----ACGTGGAGTCACTGATAGTATTTTTCAGCATTAATGCATTGTAAATTCCATTTTCCCACGTTAATTTATTTTTCAGTGTACTTTTATTTGTGG-----TTTTAAAAAACGTGTAAAAGAAGTGGAAATAACCTACATCCTTGTGGCACACCTGTACTAACTTCAAACCACTTCCCTGTGACACTACCCTAATAGCTGTCACACCTTACCTTTTTACCACACAACCATAAAATATGACATATGCTGAAATGCATGTTGGTTTAAAGAACACTTTTGTACAAAAAAAGTGATAAGTTCATTTTGATTGTTTTTATTAATGGAGAGCAGAACAGATTTTTGTTCTTGAAATTACTGAGAATACTTACATGACCCAGTCTAGGCATCTCCCACAGAGATTCATTTGTTAATTTGTTGAAGAAATAAGGCCTGTTCTCCCTTTTGCTCCAAAATTTACGCCAACCTGCCTGAAGAAGTTCAGGAGGAAGATCATGCACTGGGTCAGCCGAGCCATACTGTGGTGACATGAAGGGTCCTTGAGCATTCTGAGGCGAAGGCACGGGATTCATGTTGGAAACGCCTGGCATTATCTCAGATGGAAGTGAACTTTGTCGATGAATAGACGACATAACTAGTAGAACAACTATTGCTGCTATTTAATCAACACACCCTAGGGGGAAAATAAAAATAAAAAAATTAAAAACACAAATCAGAAGTCACAGAATGACACTTTAGGAAGGTCATACATGTAATAGTTAAATGACACTCAAGGGAGAGAACTCCTTAATTAATTAAACAAAAGTTGCCAAGAAACCTTATACGGAGCATTTATCAAAATACAAAACCAGTAATTACTCACAGCTTTTAAAAGGATTATTTAACCAAGTTAACTGCCCTTGAAGGGACCAATAATATGCCATAATATCAAATTAGAAATTAATAATAATTCCATCAAATAGTGTTATTTGCACAAGGGTAGTTAACTTGGTATGAAATTTCCAGTAACTGATAATTTTTTTCACAATGGTGATGCATAGTTGCATCTATGTGAAAAATAACCATTTTTTGTGGTGAAAAATTTAGCTAAAAGTTAATGTATTGATGATTTACTTATCGGCCAAATACAACACTGCCGAGGAGCCCTGGTATTGAACGAAACAGCTGTTTAATGCATTATTTACAGCATAAGTATAATCA
>APH_1438
AAATTATTTTTTAATTAATTTCCAAAATT-----ACGTGGAGTCACTGATAGTATTTTTCAGCATTAATGCATTGTAAATTCCATTTTCCCACGTTAATTTATTTTTCAGTGTACTTTTATTTGTGG-----TTTTAAAAAATGTGTAAAAGAAGTGGAAATAACCTACATCCTTGTGGCACACCTGTACTAACTTCAAACCACTTCCCTGTGACACTACCCTAATAGCTGTCACACCTTACCTTTTTACCACACAACCATAAAATATGACATATGCTGAAATGCATGTTGGTTTAAAGAACCCTTTTGTACAAAAAAAGTGGTAAGTTCATTTTGATTGTTTTTATTAATGGAGAGCAGAACAGATTTTTGTTCTTGAAATTACTGAGAATACTTACATGACCCAGTCTAGGCATCTCCCACAGAGATTCATTTGTTAATTTGTTAAAGAAATAAGGCCTGTTCTCCCTTTTGCTCCAAAATTTACGCCAACCTGCCTGAAGAAGTTCAGGAGGAAGATCATGCACTGGGTCAGCCGAGCCATACTGTGGTGACATGAAGGGTCCTTGAGCATTCTGAGGCGAAGGCACGGGATTCATGTTGGAAACGCCTGGCATTATCTCAGATGGAAGTGAACTTTGTCGATGAATAGACGACATAACTAGTAGAACAACTATTGCTGCTATTTAATCAACACACCCTAGGGGGAAAAGAAAAATAAAAAAATTAAAAACACAAATCAGAAGTCACAGAATGACACTTTAGGAAGGTCATACATGTAATAGTTAAATGACACTCAAGGGAGAGAACTCCTTAATTAATTAAACAAAAGTTGCCAAGAAACCTTATACGGAGCATTTATCAAAATACAAAACCAGTAATTACTCACAGCTTTTAAAAGGATTATTTAACCAAGTTAACTGCCCTTGAAGGGACAAATTATATGCCATAATATCAAATTAGAAATTAATAATAATTCCATCAGATAGTGT-------------------------------------------------------------------------------------------------------------------------------------------------------------------------------------------------------------------------------------------
>APH_1602
--------------------------------------------------------------------------------------------------------------------------------------------------------------------------------------------------------------------------------------------------------------------TAAAATATGACATATGCTGAAATGCATGTTGGTTTAAAGAACCCTTTTGTACAAAAAAAATGGTAAGTTCATTTTGATTGTTTTTATTAATGGAGAGCAGAACAGATTTTTGTTCTTGAAATTACTGAGAATACTTACATGACCCAGTCTAGGCATCTCCCACAGAGATTCATTTGTTAATTTGTTAAAGAAATAAGGCCTGTTCTCCCTTTTGCTCCAAAATTTACGCCAACCTGCCTGAAGAAGTTCAGGAGGAAGATCATGCACTGGGTCAGCCGAGCCATACTGTGGTGACATGAAGGGTCCTTGAGCATTCTGAGGCGAAGGCACGGGATTCATGTTGGAAACGCCTGGCATTATCTCAGATGGAAGTGAACTTTGTCGATGAATAGACGACATAACTAGTAGAACAACTATTGCTGCTATTTAATCAACACACCCTAGGGGGAAAAGAAAAATAAAAAAATTAAAAACACAAATCAGAAGTCACAGAATGACACTTTAGGAAGGTCATACATGTAATAGTTAAATGACACTCAAGGGAGAGAACTCCTTAATTAATTAAACAAAAGTTGCCAAGAAACCTTATACGGAGCATTTATCAAAATACAAAACCAGTAATTACTCACAGCTTTTAAAAGGATTATTTAACCAAGTTAACTGCCCTTGAAGGGACCAATAATA-------ATATCAAATTAGAAATTAATAATAATTCCATCAGATAGTGTTATTTGCACAAGGGTAGTTAACTTGGTATGAAATTTCCAGTAACTGATAATTTTTTTCACAATGGTGATGCATAGTTGCATCTATGTGAAAAATAACCATTTTTTGTGGTGAAAAATTTAGCTAAAAGTTAATGTATAGATGATTTGCTTATCGGCCAAATACAACACTGCCGAGGAGTCCTGGTATTGAACGAAACTGCTGTTTAATGCATTATTTACAGCATAAGTATAATCA
>APH_0717
AAATTATTTTTTAATTAATTTCCAAAATT-----ACGTGGAGTCACTGATAGTATTTTTCAGCATTAATGCATTGTAAATTCCATTTTCCCACGTTAATTTATTTTTCAGTGTACTTTTATTTGTGG-----TTTT-AAAAATGTGTAAAAGAAGTGGAAATAACCTACATCCTTGTGGCACACCTGTACTAACTTCAAACCACTTCCCTGTGACACTACCCTAATAGCTGTCACACCTTACCTTTTTACCACACAACCATAAGATATGACATATGCTGAAATGCATGTTGGTTTAAAGAACCCTTTTGTACAAAAAAAGTGGTAAGTTCATTTTGATTGTTTTTATTAATGGAGAGCAGAACAGATTTTTGTTCTTGAAATTACTGAGAATACTTACATGACCCAGTCTAGGCATCTCCCACAGAGATTCATTTGTTAATTTGTTAAAGAAATAAGGCCTGTTCTCCCTTTTGCTCCAAAATTTACGCCAACCTGCCTGAAGAAGTTCAGGAGGAAGATCATGCACTGGGTCAGCCGAGCCATACTGTGGTGACATGAAGGGTCCTTGAGCATTCTGAGGCGAAGGCACGGGATTCATGTTGGAAACGCCTGGCATTATCTCAGATGGAAGTGAACTTTGTCGATGAATAGACGACATAACTAGTAGAACAACTATTGCTGCTATTTAATCAACACACCCTAGGGGGAAAAGAAAAATAAAGAAATTAAAAACACAAATCAGAAGTCACAGAATGACACTTTAGGAAGGTCATACATGTAATAGTTAAATGACACTCAAGGGAGAGAACTCC----TTAATTAAACAAAAGTTGCCAAGAAACCTTATACGGAGCATTTATCAAAATACAAAACCAGTAATTACTCACAGCTTTTAAAAGGATTATTTAACCAAGTTAACTGCCCTTGAAGGGACCAATAATATGCCATAATATCAAATTAGAAATTAATAATAATTCCATCAGATAGTGTTATTTGCACAAGGGTAGTTAACTTGGTATGAAATTTCCAGTAACTGATAATTTTTTTCACAATGGTGATGCATAGTTGCATCTATGTGAAAAATAACCATTTTTTGTGGTGAAAAATTTAG------------------------------------------------------------------------------------------------------------------
