# Supplementary material for: ﻿Discovery of a new tarantula species from the Madrean Sky Islands and the first documented instance of syntopy between two montane endemics (Araneae, Theraphosidae, Aphonopelma): a case of prior mistaken identity
Source: Zookeys. 2024 Aug 16;1210:61–98. doi: 10.3897/zookeys.1210.125318 (PMC11344175; doi:10.3897/zookeys.1210.125318)
Supplement: Supplementary material 8 — Phylogenomics files [file zookeys-1210-061_article-125318__-s008.zip › Suppl8/individual_UCE_loci/sl_realigned_uce_200134.fas]

>APH_1357
---------------------------------------------------------------------------------------GTTCAACATAGTGGGATAACAGGAGTTTGTGGTTACATAGAATTATTCAGTT-----------AGCATG--------------GAAAGGAGGCTTGGTACCAAGTGACTGGCAGAAG---------------------------------------------------------------------------TCTGTCAT----------TGTTCCTATTTAC---------------------------------------AAGAAGGGG-AGCAGGAAAGA-------------------------------------------------GTGTAGTAACTAC-------------CGAGGCA------------TCTCAC-------TGCTTAGTGTCCCCTGTAAAGTTTATACTA-----------------------------GTATACTGAGTA------AGAAAATCCAGAA---------GATACGAAACCCATCTCAGCCAACTTCACAAGGAAACAATATGACCAGTAATTCAATGTCTCCCATTCTCAGTGTGAAGGCAGACCAACTGGAAATGATGTTCCGTATCATTAATTCTAAAAAAAAGGAAGCGCAGCATACTTTTTGGCTCCACCCATTCTGCAAACGCTTCGGAATGTCCATCACTCTGCGTCTCCTGCAGGCGAATACATTTCCATATCATAAACGGCAAAGAAAAGACGAATAAGGCCTCACCCCTCCCTCGCACGCACACGATGATACCACTTCGCACTTTCTTTTACGCTTCTGTTATTTTCGGCACAGGAACACTTTCCTGGCGGCCGCGGATGTCGGAAAAGGGGGTGGAGCGCTCACTGCAGGGGAAAGT-------------------------------------------------------------------------------------------------------------------------------------------------------------------------------------------------------------------------------------------------------------------------------------------------------------------------------------------------------------------------------------------------------------------------------------------------
>APH_0723
AAGAACCCGATACAGGAATGGAAATGAACGGGGGGGGGGTCGAACTGTACAGTCAACTACAAAGTACCCTGGGCGGTAAATTAAATAAATGAAAACAATGCTA-AACAAAAGCGTGAAGCCACGTATGCGAATTCCATTTTCCCCTCTGAAGCAAGAAGACATACGAAACGAAAGTATTCCCATTACCCAATAAGAGGAGGGGGCAGACCATCTCACAAACAAAGAACATGATTTTAGAAAGAAACGAACTTAAAGTTGTGCTTCTCATTACCCACTTCTCTGTTGTAACAGGAGAATACTCCAATTTCCTCCCCTCTCTGATGCAAGTGTTTTTAAATCATAAAAAGAAAGAAGGGGTTACAGCAAAGATCCGCTGACATACTATGCCTCTGTTATGTATGGAACCAATGAAGACCATGAATAATGACTCCAGCCAAGCTAGAACTAGGCAGATGCCTGATGGTCGCACAACCCCTTTCATGGTGCCTTCCTTACCCCCTCCACTACGCACTCACTCACTCATTCCCTTTTCCCTGACTGTTAAGCAATTGGGAGGAGAACAAGACGCCGTCTTTGATACGAAACCCATCTCAGCCAACTTCACAAGGAAACAATATGACCAGTAATTCAATGTCTCCCATTCTCAGTGTGAAGGCAGACCAACTGGAAATGATGTTCCGTATCATTAATTCTAAAAAAAAGGAAGCGCAGCATACTTTTTGGCTCCACCCATTCTGCAAACGCTTCGGAATGTCCATCACTCTGCGTCTCCTGCAGGCGAATACATTTCCATATCATAAACGGCAAAGAAAAGACGAATAAGGCCTCACCCCTCCCTCGCACGCACACGATGATACCACTTCGCACTTTCTTTTACGCTTCTGTTATTTTCGGCACAGGAACACTTTCCTGGCGGCCGCGGATGTCGGAAAAGGGGGTGGAGCGCTCACTGCAGGGGAAAGTCGGCAGACGATGTTGCAGAAAACGCGCGGCAACGCTAACATGCCCCATCTCTCTTTTCTTTAAAGTGTTCAAAGCGAACGGCGCAGTTCCGAATAACTTATTATGCGAATCATTTGGCGAATTTATCCCTGCTAAATGTCACAGCCATTAGAAGAACCAAAGAAAAATAAATAAAAGGTGATTCAACCAAATATTACTTCGAAAACTTTATCAGATTTTTTCCCCTTTCCTTAAATAACGTTTCTTAAATTCACAATAACCAGTTCAGAGTTTCAAATCAGTTTGAAGAGGCTGAAGGCGGGGACCTGAGACTGCTAAGAGATTTAACGAGGAAACCTTTGAGTCACCTAAAACACAATTACCATCAACTAATGACGCGTTTAAAGGTGTAAAGTGTTTAAGAAATAAATTTAAAATGATATACAGTGTGGAG
>APH_0186
AAGAACCCGATACAGGAATGGAAATGAACGGGGGGGGGGTCGAACTGTACAGTCAACTACAAAGTACCCTGGGCGGTAAATTAAATAAATGAAAACAATGCTA-AACAAAAGCGTGAAGCCACGTATGCGAATTCCATTTTCCCCTCTGAAGCAAGAAGACATACGAAACGAAAGTATTCCCATTACCCAATAAGAGGAGGGGGCAGACCATCTCACAAACAAAGAACATGATTTTAGAAAGAAACGTACTTAAAGTTGTGCTTCTCATTACCCACTTCTCTGTTGTAACAGGAGAATACTCCAATTTCCTCCCCTCTCTGATGCAAGTGTTTTTAAATCATAAAAAGAAAGAAGGGGTTACAGCAAAGATCCGCTGACATACTATGCCTCTGTTATGTATGGAACCAATGAAGACCATGAATAATGACTCCAGCCAAGCTAGAACTAGGCAGATGCCTGGTGGTCGCACAACCCCTTTCATGGTGCCTTCCTTACCCCCTCCACTACGCACTCACTCACTCATTCCCTTTTCCCTGACTGTTAAGCAATTGGGAGGAGAACAAGACGCCGTCTTTGATACGAAACCCATCTCAGCCAACTTCACAAGGAAACAATATGACCAGTAATTCAATGTCTCCCATTCTCAGTGTGAAGGCAGACCAACTGGAAATGATGTTCCGTATCATTAATTCTAAAAAAAAGGAAGCGCAGCATACTTTTTGGCTCCACCCATTCTGCAAACGCTTCGGAATGTCCATCACTCTGCGTCTCCTGCAGGCGAATACATTTCCATATCATAAACGGCAAAGAAAAGACGAATAAGGCCTCACCCCTCCCTCGCACGCACACGATGATACCACTTCGCACTTTCTTTTACGCTTCTGTTATTTTCGGCACAGGAACACTTTCCTGGCGGCCGCGGATGTCGGAAAAGGGGGTGGAGCGCTCACTGCAGGGGAAAGTCGGCAGACGATGTTGCAGAAAACGCGCGGCAACGCTAACATGCCCCATCTCTCTTTTCTTTAAAGTGTTCAAAGCGAACGGCGCAGTTCCGAATAACTTATTATGCGAATCATTTGGCGAATTTATCCCTGCTAAATGTCACAGCCATTAGAAGAACCAAAGAAAAATAAATAAAAGGTGATTCAACCAAATATTACTTCGAAAACTTTATCAGATTTTTTCCCCTTTCCTTAAATACCGTTTCTTAAATTCACAATAACCAGTTCAGAGTTTCAAATCAGTTTGAAGAGGCTGAAGGCGGGGACCTAAGACTGCTAAGAGATTTAACGAGGAAACCTTTGAGTCACCTAAAACACAATTACCATCAACTAATGACGCGTTTAAAGGTGTAAAGTGTTTAAGAAATAAATTTAAAATGATATACAGTGTGGAG
>APH_0185
AAGAACCCGATACAGGAATGGAAATGAACGGGGGGGGGGTCGAACTGTACAGTCAACTACAAAGTACCCTGGGCGGTAAATTAAATAAATGAAAACAATGCTA-AACAAAAGCGTGAAGCCACGTATGCGAATTCCATTTTCCCCTCTGAAGCAAGAAGACATACGAAACGAAAGTATTCCCATTACCCAATAAGAGGAGGGGGCAGACCATCTCACAAACAAAGAACATGATTTTAGAAAGAAACGTACTTAAAGTTGTGCTTCTCATTACCCACTTCTCTGTTGTAACAGGAGAATACTCCAATTTCCTCCCCTCTCTGATGCAAGTGTTTTTAAATCATAAAAAGAAAGAAGGGGTTACAGCAAAGATCCGCTGACATACTATGCCTCTGTTATGTATGGAACCAATGAAGACCATGAATAATGACTCCAGCCAAGCTAGAACTAGGCAGATGCCTGGTGGTCGCACAACCCCTTTCATGGTGCCTTCCTTACCCCCTCCACTACGCACTCACTCACTCATTCCCTTTTCCCTGACTGTTAAGCAATTGGGAGGAGAACAAGACGCCGTCTTTGATACGAAACCCATCTCAGCCAACTTCACAAGGAAACAATATGACCAGTAATTCAATGTCTCCCATTCTCAGTGTGAAGGCAGACCAACTGGAAATGATGTTCCGTATCATTAATTCTAAAAAAAAGGAAGCGCAGCATACTTTTTGGCTCCACCCATTCTGCAAACGCTTCGGAATGTCCATCACTCTGCGTCTCCTGCAGGCGAATACATTTCCATATCATAAACGGCAAAGAAAAGACGAATAAGGCCTCACCCCTCCCTCGCACGCACACGATGATACCACTTCGCACTTTCTTTTACGCTTCTGTTATTTTCGGCACAGGAACACTTTCCTGGCGGCCGCGGATGTCGGAAAAGGGGGTGGAGCGCTCACTGCAGGGGAAAGTCGGCAGACGATGTTGCAGAAAACGCGCGGCAACGCTAACATGCCCCATCTCTCTTTTCTTTAAAGTGTTCAAAGCGAACGGCGCAGTTCCGAATAACTTATTATGCGAATCATTTGGCGAATTTATCCCTGCTAAATGTCACAGCCATTAGAAGAACCAAAGAAAAATAAATAAAAGGTGATTCAACCAAATATTACTTCGAAAACTTTATCAGATTTTTTCCCCTTTCCTTAAATACCGTTTCTTAAATTCACAATAACCAGTTCAGAGTTTCAAATCAGTTTGAAGAGGCTGAAGGCGGGGACCTAAGACTGCTAAGAGATTTAACGAGGAAACCTTTGAGTCACCTAAAACACAATTACCATCAACTAATGACGCGTTTAAAGGTGTAAAGTGTTTAAGAAATAAATTTAAAATGATATACAGTGTGGAG
>APH_0674
-------------------------------------------------------------------------------ATTAAATAAATGAAAACAATGCTA-AACAAAAGCGTGAAGCCACGTATGCGAATTCCATTTTCCCCTCTGAAGCAAGAAGACATACGAAACGAAAGTATTCCCATTACCCAATAAGAGGAGGGGGCAGACCATCTCACAAACAAAGAACATGATTTTAGAAAGAAACGTACTTAAAGTTGTGCTTCTCATTACCCACTTCTCTGTTGTAACAGGAGAATACTCCAATTTCCTCCCCTCTCTGATGCAAGTGTTTTTAAATCATAAAAAGAAAGAAGGGGTTACAGCAAAGATCCGCTGACATACTATGCCTCTGTTATGTATGGAACCAATGAAGACCATGAATAATGACTCCAGCCAAGCTAGAACTAGGCAGATGCCTGGTGGTCGCACAACCCCTTTCATGGTGCCTTCCTTACCCCCTCCACTACGCACTCACTCACTCATTCCCTTTTCCCTGACTGTTAAGCAATTGGGAGGAGAACAAGACGCCGTCTTTGATACGAAACCCATCTCAGCCAACTTCACAAGGAAACAATATGACCAGTAATTCAATGTCTCCCATTCTCAGTGTGAAGGCAGACCAACTGGAAATGATGTTCCGTATCATTAATTCTAAAAAAAAGGAAGCGCAGCATACTTTTTGGCTCCACCCATTCTGCAAACGCTTCGGAATGTCCATCACTCTGCGTCTCCTGCAGGCGAATACATTTCCATATCATAAACGGCAAAGAAAAGACGAATAAGGCCTCACCCCTCCCTCGCACGCACACGATGATACCACTTCGCACTTTCTTTTACGCTTCTGTTATTTTCGGCACAGGAACACTTTCCTGGCGGCCGCGGATGTCGGAAAAGGGGGTGGAGCGCTCACTGCAGGGGAAAGTCGGCAGACGATGTTGCAGAAAACGCGCGGCAACGCTAACATGCCCCATCTCTCTTTTCTTTAAAGTGTTCAAAGCGAACGGCGCAGTTCCGAATAACTTATTATGCGAATCATTTGGCGAATTTATCCCTGCTAAATGTCACAGCCATTAGAAGAACCAAAGAAAAATAAATAAAAGGTGATTCAACCAAATATTACTTCGAAAACTTTATCAGATTTTTTCCCCTTTCCTTAAATACCGTTTCTTAAATTCACAATAACCAGTTCAGAGTTTCAAATCAGTTTGAAGAGGCTGAAGGCGGGGACCTAAGACTGCTAAGAGATTTAACGAGGAAACCTTTGAGTCACCTAAAACACAATTACCATCAACTAATGACGC-------------------------------------------------------
>APH_4024
AAGAACCCGATACAGGAATGGAAATGAACGGGGGGGGGGTCGAACTGTACAGTCAACTACAAAGTACCCTGGGCGGTAAATTAAATAAATGAAAACAATGCTA-AACAAAAGCGTGAAGCCACGTATGCGAATTCCATTTTTCCCTCTGAAGCAAGAAGACATACGAAACGAAAGTATTCCCATTACCCAATAAGAGGAGGGGGCAGACCATCTCACAAACAAAGAACATGATTTTAGAAAGAAACGTACTTAAAGTTGCGCTTCTCATTACCCACTTCTCTGTTGTAACAGGAGAATACTCCAATTTCCTCCCCTCTCTGATGCAAGTGTTTTTAAATCATAAAAAGAAAGAAGGGGTTACAGCAAAGATCCGCTGACATACTATGCCTCTGTTATGTATGGAACCAATGAAGACCATGAATAATGACTCCAGCCAAGCTAGAACTAGGCAGATGCCTGGTGGTCGCACAACCCCTTTCATGGTGCCTTCCTTACCCCCTCCACTACGCACTCACTCACTCATTCCCTTTTCCCTGACTGTTAAGCAATTGGGAGGAGAACAAGACGCCGTCTTTGATACGAAACCCATCTCAGCCAACTTCACAAGGAAACAATATGACCAGTAATTCAATGTCTCCCATTCTCAGTGTGAAGGCAGACCAACTGGAAATGATGTTCCGTATCATTAATTCTAAAAAAAAGGAAGCGCAGCATACTTTTTGGCTCCACCCATTCTGCAAACGCTTCGGAATGTCCATCACTCTGCGTCTCCTGCAGGCGAATACATTTCCATATCATAAACGGCTAAGAAAAGACGAATAAGGCCTCACCCCTCCCTCGCACGCACACGATGATACCACTTCGCACTTTCTTTTACGCTTCTGTTATTTTCGGCACAGGAACACTTTCCTGGCGGCCGCGGATGTCGGAAAAGGGGGTGGAGCGCTCACTGCAGGGGAAAGTCGGCAGACGATGTTGCAGAAAACGCGCGGCAACGCTAACATGCCCCATCTCTCTTTTCTTTAAAGTGTTCAAAGCGAACGGCGCAATTCCGAATAACTTATTATGCGAATCATTTGGCGAATTTATCCCTGCTAAATGTCACAGCCATTAGAAGAACCAAAGAAAAACAAATAAAAGGTGATTCAACTAAATATTACTTCGAAAACTTTATCAGATTTTTTCCCCTTTCCTTAAATACCGTTTCTTAAATTCACAATAACCAGTTCAGAGTTTCAAATCAGTTTGAAGAGGCTGAAGGCGGGGACCTGAGACTGCTAAGAGATTTAACGAGGAAACCTTTGAGTCACCTAAAACACAATTACCATCAACTAATGACGCGTTTAAAGGTGTAAAGTGTTTAAGAAATAAATTTAAAATGATATACAGTGTGGAG
>APH_4029
---------------------------------------------------------TACAAAGTACCCTGGGCGGTAAATTAAATAAATGAAAAC--TGCTA-AACAAAAGCGTGAAGCCACGTATGCGAATTCCATTTTTCCCTCTGAAGCAAGAAGACATACGAAACGAAAGTATTCCCATTACCCAATAAGAGGAGGGGGCAGACCATCTCACAAACAAAGAACATGATTTTAGAAAGAAACGTACTTAAAGTTGCGCTTCTCATTACCCACTTCTCTGTTGTAACAGGAGAATACTCCAATTTCCTCCCCTCTCTGATGCAAGTGTTTTTAAATCATAAAAAGAAAGAAGGGGTTACAGCAAAGATCCGCTGACATACTATGCCTCTGTTATGTATGGAACCAATGAAGACCATGAATAATGACTCCAGCCAAGCTAGAACTAGGCAGATGCCTGGTGGTCGCACAACCCCTTTCATGGTGCCTTCCTTACCCCCTCCACTACGCACTCACTCACTCATTCCCTTTTCCCTGACTGTTAAGCAATTGGGAGGAGAACAAGACGCCGTCTTTGATACGAAACCCATCTCAGCCAACTTCACAAGGAAACAATATGACCAGTAATTCAATGTCTCCCATTCTCAGTGTGAAGGCAGACCAACTGGAAATGATGTTCCGTATCATTAATTCTAAAAAAAAGGAAGCGCAGCATACTTTTTGGCTCCACCCATTCTGCAAACGCTTCGGAATGTCCATCACTCTGCGTCTCCTGCAGGCGAATACATTTCCATATCATAAACGGCAAAGAAAAGACGAATAAGGCCTCACCCCTCCCTCGCACGCACACGATGATACCACTTCGCACTTTCTTTTACGCTTCTGTTATTTTCGGCACAGGAACACTTTCCTGGCGGCCGCGGATGTCGGAAAAGGGGGTGGAGCGCTCACTGCAGGGGAAAGTCGGCAGACGATGTTGCAGAAAACGCGCGGCAACGCTAACATGCCCCATCTCTCTTTTCTTTAAAGTGTTCAAAGCGAACGGCGCAATTCCGAATAACTTATTATGCGAATCATTTGGCGAATTTATCCCTGCTAAATGTCACAGCCATTAGAAGAACCAAAGAAAAACAAATAAAAGGTGATTCAACTAAATATTACTTCGAAAACTTTATCAGATTTTTTCCCCTTTCCTTAAATACCGTTTCTTAAATTCACAA---------------------------------------------------------------------------------------------------------------------------------------------------------------------------------
>APH_0772
AAGAACCCGATACAGGAATGGAAATGAAC-GGGGGGGGGTCGAACTGTACAGTCAACTACAAAGTACCCTGGGCGGTAAATTAAATAAATGAAAAC--TGCTA-AACAAAAGCGTGAAGCCACGTATGCGAATTCCATTTTTCCCTCTGAAGCAAGAAGACATACGAAACGAAAGTATTCCCATTACCCAATAAGAGGAGGGGGCAGACCATCTCACAAACAAAGAACATGATTTTAGAAAGAAACGTACTTAAAGTTGCGCTTCTCATTACCCACTTCTCTGTTGTAACAGGAGAATACTCCAATTTCCTCCCCTCTCTGATGCAAGTGTTTTTAAATCATAAAAAGAAAGAAGGGGTTACAGCAAAGATCCGCTGACATACTATGCCTCTGTTATGTATGGAACCAATGAAGACCATGAATAATGACTCCAGCCAAGCTAGAACTAGGCAGATGCCTGGTGGTCGCACAACCCCTTTCATGGTGCCTTCCTTACCCCCTCCACTACGCACTCACTCACTCATTCCCTTTTCCCTGACTGTTAAGCAATTGGGAGGAGAACAAGACGCCGTCTTTGATACGAAACCCATCTCAGCCAACTTCACAAGGAAACAATATGACCAGTAATTCAATGTCTCCCATTCTCAGTGTGAAGGCAGACCAACTGGAAATGATGTTCCGTATCATTAATTCTAAAAAAAAGGAAGCGCAGCATACTTTTTGGCTCCACCCATTCTGCAAACGCTTCGGAATGTCCATCACTCTGCGTCTCCTGCAGGCGAATACATTTCCATATCATAAACGGCAAAGAAAAGACGAATAAGGCCTCACCCCTCCCTCGCACGCACACGATGATACCACTTCGCACTTTCTTTTACGCTTCTGTTATTTTCGGCACAGGAACACTTTCCTGGCGGCCGCGGATGTCGGAAAAGGGGGTGGAGCGCTCACTGCAGGGGAAAGTCGGCAGACGATGTTGCAGAAAACGCGCGGCAACGCTAACATGCCCCATCTCTCTTTTCTTTAAAGTGTTCAAAGCGAACGGCGCAATTCCGAATAACTTATTATGCGAATCATTTGGCGAATTTATCCCTGCTAAATGTCACAGCCATTAGAAGAACCAAAGAAAAACAAATAAAAGGTGATTCAACTAAATATTACTTCGAAAACTTTATCAGATTTTTTCCCCTTTCCTTAAATACCGTTTCTTAAATTCACAATAACCAGTTCAGAGTTTCAAATCAATTTGAAGAGGCTGAAGGCGGGGACCTGAGACTGCTAAGAGATTTAACGAGGAAACCTTTGAGTCACCTAAAACACAATTACCATCAACTAATGACGCGTTTAAAGGTGTAAAGTGTTTAAGAAATAAATTTAAAATGATATACAGTGTGGAG
>APH_1535
AAGAACCCGATACAGGAATGGAAATGAACGGGGGGGGGGTCGAACTGTACAGTCAACTACAAAGTACCCTGGGCGGTAAATTAAATAAATGAAAAC--TGCTA-AACAAAAGCGTGAAGCCACGTATGCGAATTCCATTTTTCCCTCTGAAGCAAGAAGACATACGAAACGAAAGTATTCCCATTACCCAATAAGAGGAGGGGGCAGACCATCTCACAAACAAAGAACATGATTTTAGAAAGAAACGTACTTAAAGTTGCGCTTCTCATTACCCACTTCTCTGTTGTAACAGGAGAATACTCCAATTTCCTCCCCTCTCTGATGCAAGTGTTTTTAAATCATAAAAAGAAAGAAGGGGTTACAGCAAAGATCCGCTGACATACTATGCCTCTGTTATGTATGGAACCAATGAAGACCATGAATAATGACTCCAGCCAAGCTAGAACTAGGCAGATGCCTGGTGGTCGCACAACCCCTTTCATGGTGCCTTCCTTACCCCCTCCACTACGCACTCACTCACTCATTCCCTTTTCCCTGACTGTTAAGCAATTGGGAGGAGAACAAGACGCCGTCTTTGATACGAAACCCATCTCAGCCAACTTCACAAGGAAACAATATGACCAGTAATTCAATGTCTCCCATTCTCAGTGTGAAGGCAGACCAACTGGAAATGATGTTCCGTATCATTAATTCTAAAAAAAAGGAAGCGCAGCATACTTTTTGGCTCCACCCATTCTGCAAACGCTTCGGAATGTCCATCACTCTGCGTCTCCTGCAGGCGAATACATTTCCATATCATAAACGGCAAAGAAAAGACGAATAAGGCCTCACCCCTCCCTCGCACGCACACGATGATACCACTTCGCACTTTCTTTTACGCTTCTGTTATTTTCGGCACAGGAACACTTTCCTGGCGGCCGCGGATGTCGGAAAAGGGGGTGGAGCGCTCACTGCAGGGGAAAGTCGGCAGACGATGTTGCAGAAAACGCGCGGCAACGCTAACATGCCCCATCTCTCTTTTCTTTAAAGTGTTCAAAGCGAACGGCGCAATTCCGAATAACTTATTATGCGAATCATTTGGCGAATTTATCCCTGCTAAATGTCACAGCCATTAGAAGAACCAAAGAAAAACAAATAAAAGGTGATTCAACTAAATATTACTTCGAAAACTTTATCAGATTTTTTCCCCTTTCCTTAAATACCGTTTCTTAAATTCACAATAACCAGTTCAGAGTTTCAAATCAGTTTGAAGAGGCTGAAGGCGGGGACCTGAGACTGCTAAGAGATTTAACGAGGAAACCTTTGAGTCACCTAAAACACAATTACCATCAACTAATGACGCGTTTAAAGGTGTAAAGTGTTTAAGAAATAAATTTAAAATGATATACAGTGTGGAG
>APH_4005
AAGAACCCGATACAGGAATGGAAATGAACGGGGGGGGGGTCGAACTGTACAGTCAACTACAAAGTACCCTGGGCGGTAAATTAAATAAATGAAAAC--TGCTA-AACAAAAGCGTGAAGCCACGTATGCGAATTCCATTTTTCCCTCTGAAGCAAGAAGACATACGAAACGAAAGTATTCCCATTACCCAATAAGAGGAGGGGGCAGACCATCTCACAAACAAAGAACATGATTTTAGAAAGAAACGTACTTAAAGTTGCGCTTCTCATTACCCACTTCTCTGTTGTAACAGGAGAATACTCCAATTTCCTCCCCTCTCTGATGCAAGTGTTTTTAAATCATAAAAAGAAAGAAGGGGTTACAGCAAAGATCCGCTGACATACTATGCCTCTGTTATGTATGGAACCAATGAAGACCATGAATAATGACTCCAGCCAAGCTAGAACTAGGCAGATGCCTGGTGGTCGCACAACCCCTTTCATGGTGCCTTCCTTACCCCCTCCACTACGCACTCACTCACTCATTCCC-TTTCCCTGACTGTTAAGCAATTGGGAGGAGAACAAGACGCCGTCTTTGATACGAAACCCATCTCAGCCAACTTCACAAGGAAACAATATGACCAGTAATTCAATGTCTCCCATTCTCAGTGTGAAGGCAGACCAACTGGAAATGATGTTCCGTATCATTAATTCTAAAAAAAAGGAAGCGCAGCATACTTTTTGGCTCCACCCATTCTGCAAACGCTTCGGAATGTCCATCACTCTGCGTCTCCTGCAGGCGAATACATTTCCATATCATAAACGGCAAAGAAAAGACGAATAAGGCCTCACCCCTCCCTCGCACGCACACGATGATACCACTTCGCACTTTCTTTTACGCTTCTGTTATTTTCGGCACAGGAACACTTTCCTGGCGGCCGCGGATGTCGGAAAAGGGGGTGGAGCGCTCACTGCAGGGGAAAGTCGGCAGACGATGTTGCAGAAAACGCGCGGCAACGCTAACATGCCCCATCTCTCTTTTCTTTAAAGTGTTCAAAGCGAACGGCGCAATTCCGAATAACTTATTATGCGAATCATTTGGCGAATTTATCCCTGCTAAATGTCACAGCCATTAGAAGAACCAAAGAAAAACAAATAAAAGGTGATTCAACTAAATATTACTTCGAAAACTTTATCAGATTTTTTCCCCTTTCCTTAAATACCGTTTCTTAAATTCACAATAACCAGTTCAGAGTTTCAAATCAGTTTGAAGAGGCTGAAGGCGGGGACCTGAGACTGCTAAGAGATTTAACGAGGAAACCTTTGAGTCACCTAAAACACAATTACCATCAACTAATGACGCGTTTAAAGGTGTAAAGTGTTTAAGAAATAAATTTAAAATGATATACAGTGTGGAG
>APH_5079
---------ATACAGGAATGGAAATGAACGGGGGGGGGGTCGAACTGTACAGTCAACTACAAAGTACCCTGGGCGGTAAATTAAATAAATGAAAACAATGCTA-AACAAAAGCGTGAAGCCACGTATGCGAATTCCATTTTTCCCTCTGAAGCAAGAAGACATACGAAACGAAAGTATTCCCATTACCCAATAAGAGGAGGGGGCAGACCATCTCACAAACAAAGAACATGATTTTAGAAAGAAACGTACTTAAAGTTGCGCTTCTCATTACCCACTTCTCTGTTGTAACAGGAGAATACTCCAATTTCCTCCCCTCTCTGATGCAAGTGTTTTTAAATCATAAAAAGAAAGAAGGGGTTACAGCAAAGATCCGCTGACATACTATGCCTCTGTTATGTATGGAACCAATGAAGACCATGAATAATGACTCCAGCCAAGCTAGAACTAGGCAGATGCCTGGTGGTCGCACAACCCCTTTCATGGTGCCTTCCTTACCCCCTCCACTACGCACTCACTCACTCATTCCC-TTTCCCTGACTGTTAAGCAATTGGGAGGAGAACAAGACGCCGTCTTTGATACGAAACCCATCTCAGCCAACTTCACAAGGAAACAATATGACCAGTAATTCAATGTCTCCCATTCTCAGTGTGAAGGCAGACCAACTGGAAATGATGTTCCGTATCATTAATTCTAAAAAAAAGGAAGCGCAGCATACTTTTTGGCTCCACCCATTCTGCAAACGCTTCGGAATGTCCATCACTCTGCGTCTCCTGCAGGCGAATACATTTCCATATCATAAACGGCAAAGAAAAGACGAATAAGGCCTCACCCCTCCCTCGCACGCACACGATGATACCACTTCGCACTTTCTTTTACGCTTCTGTTATTTTCGGCACAGGAACACTTTCCTGGCGGCCGCGGATGTCGGAAAAGGGGGTGGAGCGCTCACTGCAGGGGAAAGTCGGCAGACGATGTTGCAGAAAACGCGCGGCAACGCTAACATGCCCCATCTCTCTTTTCTTTAAAGTGTTCAAAGCGAACGGCGCAATTCCGAATAACTTATTATGCGAATCATTTGGCGAATTTATCCCTGCTAAATGTCACAGCCATTAGAAGAACCAAAGAAAAACAAATAAAAGGTGATTCAACTAAATATTACTTCGAAAACTTTATCAGATTTTTTCCCCTTTCCTTAAATACCGTTTCTTAAATTCACAATAACCAGTTCAGAGTTTCAAATCAGTTTGAAGAGGCTGAAGGCGGGGACCTGAGACTGCTAAGAGATTTAACGAGGAAACCTTTGAGTCACCT------------------------------------------------------------------------------------
>APH_5003
-------------------------------------------------------------------------------------------AAAACAATGCTA-AACAAAAGCGTGAAGCCACGTATGCGAATTCCATTTTTCCCTCTGAAGCAAGAAGACATACGAAACGAAAGTATTCCCATTACCCAATAAGAGGAGGGGGCAGACCATCTCACAAACAAAGAACATGATTTTAGAAAGAAACGTACTTAAAGTTGCGCTTCTCATTACCCACTTCTCTGTTGTAACAGGAGAATACTCCAATTTCCTCCCCTCTCTGATGCAAGTGTTTTTAAATCATAAAAAGAAAGAAGGGGTTACAGCAAAGATCCGCTGACATACTATGCCTCTGTTATGTATGGAACCAATGAAGACCATGAATAATGACTCCAGCCAAGCTAGAACTAGGCAGATGCCTGGTGGTCGCACAACCCCTTTCATGGTGCCTTCCTTACCCCCTCCACTACGCACTCACTCACTCATTCCC-TTTCCCTGACTGTTAAGCAATTGGGAGGAGAACAAGACGCCGTCTTTGATACGAAACCCATCTCAGCCAACTTCACAAGGAAACAATATGACCAGTAATTCAATGTCTCCCATTCTCAGTGTGAAGGCAGACCAACTGGAAATGATGTTCCGTATCATTAATTCTAAAAAAAAGGAAGCGCAGCATACTTTTTGGCTCCACCCATTCTGCAAACGCTTCGGAATGTCCATCACTCTGCGTCTCCTGCAGGCGAATACATTTCCATATCATAAACGGCAAAGAAAAGACGAATAAGGCCTCACCCCTCCCTCGCACGCACACGATGATACCACTTCGCACTTTCTTTTACGCTTCTGTTATTTTCGGCACAGGAACACTTTCCTGGCGGCCGCGGATGTCGGAAAAGGGGGTGGAGCGCTCACTGCAGGGGAAAGTCGGCAGACGATGTTGCAGAAAACGCGCGGCAACGCTAACATGCCCCATCTCTCTTTTCTTTAAAGTGTTCAAAGCGAACGGCGCAATTCCGAATAACTTATTATGCGAATCATTTGGCGAATTTATCCCTGCTAAATGTCACAGCCATTAGAAGAACCAAAGAAAAACAAATAAAAGGTGATTCAACTAAATATTACTTCGAAAACTTTATCAGATTTTTTCCCCTTTCCTTAAATACCGTTTCTTAAATTCACAATAACCAGTTCAGAGTTTCAAATCAGTTTGAAGAGGCTGAAGGCGGGGACCTGAGACTGCTAAGAGATTTAACGAGGAAACCTTTGAG------------------------------------------------------------------------------------------
>APH_3191
AAGAACCCGATACAGGAATGGAAATGAACGGGGGGGGGGGCGAACTGTACAGTCAACTACAAAGTACCCTGGGCGGGAAATTAAATAAATGAAAACAATGCTA-AACAAAAGCGTGAAGCCACGTATGCGAATTCCATTTTCCCCTCTGAAGCAAGAAGACATACGAAACGAAAGTATTCCCATTACCCAATAAGAGGAGGGGGCAGACCATCTCACAAACAAAGAACATGATTTTAGAAAGAAACGTACTTAAAGTTGTGCTTCTCATTACCCACTTCTCTGTTGTAACAGGAGAATACTCCAATTTCCTCCCCTCTCTGATGCAAGTGTTTTTAAATCATAAAAAGAAAGAAGGGGTTACAGCAAAGATCCGCTGACATACTATGCCTCTGTTATGTATGGAACCAATGAAGACCATGAATAATGACTCCAGCCAAGCTAGAACTAGGCAGATGCCTGGTGGTCGCACAACCCCTTTCATGGTGCCTTCCTTACCCCCTCCACTACGCACTCACTCACTCATTCCCTTTTCCCTGACTGTTAAGCAATTGGGAGGAGAACAAGACGCCGTCTTTGATACGAAACCCATCTCAGCCAACTTCACAAGGAAACAATATGACCAGTAATTCAATGTCTCCCATTCTCAGTGTGAAGGCAGACCAACTGGAAATGATGTTCCGTATCATTAATTCTAAAAAAAAGGAAGCGCAGCATACTTTTTGGCTCCACCCATTCTGCAAACGCTTCGGAATGTCCATCACTCTGCGTCTCCTGCAGGCGAATACATTTCCATATCATAAACGGCAAAGAAAAGACGAATAAGGCCTCACCCCTCCCTCGCACGCACACGATGATACCACTTCGCACTTTCTTTTACGCTTCTGTTATTTTCGGCACAGGAACACTTTCCTGGCGGCCGCGGATGTCGGAAAAGGGGGTGGAGCGCTCACTGCAGGGGAAAGTCGGCAGACGATGTTGCAGAAAACGCGCGGCAACGCTAACATGCCCCATCTCTCTTTTCTTTAAAGTGTTCAAAGCGAACGGCGCAATTCCGAATAACTTATTATGCGAATCATTTGGCGAATTTATCCCTGCTAAATGTCACAGCCATTAGAAGAACCAAAGAAAAATAAATAAAAGGTGATTCAACCAAATATTACTTCGAAAACTTTATCAGATTTTTTCCCCTTTCCTTAAATACCGTTTCTTAAATTCACAATAACCAGTTCAGAGTTTCAAATCAGTTTGAAGAGGCTGAAGGCGGGGACCTGAGACTGCTAAGAGATTTAACGAGGAAACCTTTGAGTCACCTAAAACACAATTACCATCAACTAATGACGCGTTTAAAGGTGTAAA----------------------------------------
>APH_0622
------------------------------------------------------------------------------------------------------A-AACAAAAGCGTGAAGCCACGTATGCGAATTCCATTTTCCCCTCTGAAGCAAGAAGACATACGAAACGAAAGTATTCCCATTACCCAATAAGAGGAGGGGGCAGACCATCTCACAAACAAAGAACATGATTTTAGAAAGAAACGTACTTAAAGTTGTGCTTCTCATTACCCACTTCTCTGTTGTAACAGGAGAATACTCCAATTTCCTCCCCTCTCTGATGCAAGTGTTTTTAAATCATAAAAAGAAAGAAGGGGTTACAGCAAAGATCCGCTGACATACTATGCCTCTGTTATGTATGGAACCAATGAAGACCATGAATAATGACTCCAGCCAAGCTAGAACTAGGCAGATGCCTGGTGGTCGCACAACCCCTTTCATGGTGCCTTCCTTACCCCCTCCACTACGCACTCACTCACTCATTCCCTTTTCCCTGACTGTTAAGCAATTGGGAGGAGAACAAGACGCCGTCTTTGATACGAAACCCATCTCAGCCAACTTCACAAGGAAACAATATGACCAGTAATTCAATGTCTCCCATTCTCAGTGTGAAGGCAGACCAACTGGAAATGATGTTCCGTATCATTAATTCTAAAAAAAAGGAAGCGCAGCATACTTTTTGGCTCCACCCATTCTGCAAACGCTTCGGAATGTCCATCACTCTGCGTCTCCTGCAGGCGAATACATTTCCATATCATAAACGGCAAAGAAAAGACGAATAAGGCCTCACCCCTCCCTCGCACGCACACGATGATACCACTTCGCACTTTCTTTTACGCTTCTGTTATTTTCGGCACAGGAACACTTTCCTGGCGGCCGCGGATGTCGGAAAAGGGGGTGGAGCGCTCACTGCAGGGGAAAGTCGGCAGACGATGTTGCAGAAAACGCGCGGCAACGCTAACATGCCCCATCTCTCTTTTCTTTAAAGTGTTCAAAGCGAACGGCGCAATTCCGAATAACTTATTATGCGAATCATTTGGCGAATTTATCCCTGCTAAATGTCACAGCCATTAGAAGAACCAAAGAAAAATAAATAAAAGGTGATTCAACCAAATATTACTTCGAAAACTTTATCAGATTTTTTCCCCTTTCCTTAAATACCGTTTCTTAAATTCACAATAACCAGTTCAGAGTTTCAAATCAGTTTGAAGAGGCTGAAGGCGGGGACCTGAGACTGCTAAGAGATTTAACGAGGAAAATTCTGAGTCACCTAAAACACAATTACCATCAACTAATGACGCGTTTAAAGGTGTAAAGTGTTTAAGAAATAAATTTAAAATGATATACAGTGTG---
>APH_0683
AAGAACCCGATACAGGAATGGAAATGAACGGGGGGGGGGTCGAACTGTACAGTCAACTACAAAGTACCCTGGGCGGTAAATTAAATAAATGAAAACAATGCTA-AACAAAAGCGTGAAGCCACGTATGCGAATTCCATTTTCCCCTCTGAAGCAAGAAGACATACGAAACGAAAGTATTCCCATTACCCAATAAGAGGAGGGGGCAGACCATCTCACAAACAAAGAACATGATTTTAGAAAGAAACGTACTTAAAGTTGTGCTTCTCATTACCCACTTCTCTGTTGTAACAGGAGAATACTCCAATTTCCTCCCCTCTCTGATGCAAGTGTTTTTAAATCATAAAAAGAAAGAAGGGGTTACAGCAAAGATCCGCTGACATACTATGCCTCTGTTATGTATGGAACCAATGAAGACCATGAATAATGACTCCAGCCAAGCTAGAACTAGGCAGATGCCTGGTGGTCGCACAACCCCTTTCATGGTGCCTTCCTTACCCCCTCCACTACGCACTCACTCACTCATTCCCTTTTCCCTGACTGTTAAGCAATTGGGAGGAGAACAAGACGCCGTCTTTGATACGAAACCCATCTCAGCCAACTTCACAAGGAAACAATATGACCAGTAATTCAATGTCTCCCATTCTCAGTGTGAAGGCAGACCAACTGGAAATGATGTTCCGTATCATTAATTCTAAAAAAAAGGAAGCGCAGCATACTTTTTGGCTCCACCCATTCTGCAAACGCTTCGGAATGTCCATCACTCTGCGTCTCCTGCAGGCGAATACATTTCCATATCATAAACGGCAAAGAAAAGACGAATAAGGCCTCACCCCTCCCTCGCACGCACACGATGATACCACTTCGCACTTTCTTTTACGCTTCTGTTATTTTCGGCACAGGAACACTTTCCTGGCGGCCGCGGATGTCGGAAAAGGGGGTGGAGCGCTCACTGCAGGGGAAAGTCGGCAGACGATGTTGCAGAAAACGCGCGGCAACGCTAACATGCCCCATCTCTCTTTTCTTTAAAGTGTTCAAAGCGAACGGCGCAATTCCGAATAACTTATTATGCGAATCATTTGGCGAATTTATCCCTGCTAAATGTCACAGCCATTAGAAGAACCAAAGAAAAATAAATAAAAGGTGATTCAACCAAATATTACTTCGAAAACTTTATCAGATTTTTTCCCCTTTCCTTAAATACCGTTTCTTAAATTCACAATAACCAGTTCAGAGTTTCAAATCAGTTTGAAGAGGCTGAAGGCGGGGACCTGAGACTGCTAAGAGATTTAACGAGGAAACCTTTGAGTCACCTAAAACACAATTACCATCAACTAATGACGCGTTTAAAGGTGTAAAGTGTTTAAGAAATAAATTTAAAATGATATACAGTGTGGAG
>APH_0717
AAGAACCCGATACAGGAATGGAAATGAACGGGGGGGGGGTCGAACTGTACAGTCAACTACAAAGTACCCTGGGCGGTAAATTAAATAAATGAAAACAATGCTA-AACAAAAGCGTGAAGCCACGTATGCGAATTCCATTTTCCCCTCTGAAGCAAGAAGACATACGAAACGAAAGTATTCCCATTACCCAATAAGAGGAGGGGGCAGACCATCTCACAAACAAAGAACATGATTTTAGAAAGAAACGTACTTAAAGTTGCGCTTCTCATTACCCACTTCTCTGTTGTAACAGGAGAATACTCCAATTTCCTCCCCTCTCTGATGCAAGTGTTTTTAAATCATAAAAAGAAAGAAGGGGTTACAGCAAAGATCCGCTGACATACTATGCCTCTGTTATGTATGGAACCAATGAAGACCATGAATAATGACTCCAGCCAAGCTAGAACTAGGCAGATGCCTGGTGGTCGCACAACCCCTTTCATGGTGCCTTCCTTACCCCCTCCACTACGCACTCACTCACTCATTCCCTTTTCCCTGACTGTTAAGCAATTGGGAGGAGAACAAGACGCCGTCTTTGATACGAAACCCATCTCAGCCAACTTCACAAGGAAACAATATGACCAGTAATTCAATGTCTCCCATTCTCAGTGTGAAGGCAGACCAACTGGAAATGATGTTCCGTATCATTAATTCTAAAAAAAAGGAAGCGCAGCATACTTTTTGGCTCCACCCATTCTGCAAACGCTTCGGAATGTCCATCACTCTGCGTCTCCTGCAGGCGAATACATTTCCATATCATAAACGGCAAAGAAAAGACGAATAAGGCCTCACCCCTCCCTCGCACGCACACGATGATACCACTTCGCACTTTCTTTTACGCTTCTGTTATTTTCGGCACAGGAACACTTTCCTGGCGGCCGCGGATGTCGGAAAAGGGGGTGGAGCGCTCACTGCAGGGGAAAGTCGGCAGACGATGTTGCAGAAAACGCGCGGCAACGCTAACATGCCCCATCTCTCTTTTCTTTAAAGTGTTCAAAGCGAACGGCGCAGTTCCGAATAACTTATTATGCGAATCATTTGGCGAATTTATCCCTGCTAAATGTCACAGCCATTAGAAGAACCAAAGAAAAACAAATAAAAGGTGATTCAACTAAATATTACTTCGAAAACTTTATCAGATTTTTTCCCCTTTCCTTAAATACCGTTTCTTAAATTCACAATAACCAGTTCAGAGTTT----------------------------------------------------------------------------------------------------------------------------------------------------------------
>APH_0880
-----------------------------------------GAACTGTACAGTCAACTACAAAGTACCCTGGGCGGTAAATTAAATAAATGAAAACAATGCTA-AACAAAAGCGTGAAGCCACGTATGCGAATTCCATTTTCCCCTCTGAAGCAAGAAGACATACGAAACGAAAGTATTCCCATTACCCAATAAGAGGAGGGGGCAGACCATCTCACAAACAAAGAACATGATTTTAGAAAGAAACGTACTTAAAGTTGTGCTTCTCATTACCCACTTCTCTGTTGTAACAGGAGAATACTCCAATTTCCTCCCCTCTCTGATGCAAGTGTTTTTAAATCATAAAAAGAAAGAAGGGGTTACAGCAAAGATCCGCTGACATACTATGCCTCTGTTATGTATGGAACCAATGAAGACCATGAATAATGACTCCAGCCAAGCTAGAACTAGGCAGATGCCTGGTGGTCGCACAACCCCTTTCATGGTGCCTTCCTTACCCCCTCCACTACGCACTCACTCACTCATTCCCTTTTCCCTGACTGTTAAGCAATTGGGAGGAGAACAAGACGCCGTCTTTGATACGAAACCCATCTCAGCCAACTTCACAAGGAAACAATATGACCAGTAATTCAATGTCTCCCATTCTCAGTGTGAAGGCAGACCAACTGGAAATGATGTTCCGTATCATTAATTCTAAAAAAAAGGAAGCGCAGCATACTTTTTGGCTCCACCCATTCTGCAAACGCTTCGGAATGTCCATCACTCTGCGTCTCCTGCAGGCGAATACATTTCCATATCATAAACGGCAAAGAAAAGACGAATAAGGCCTCACCCCTCCCTCGCACGCACACGATGATACCACTTCGCACTTTCTTTTACGCTTCTGTTATTTTCGGCACAGGAACACTTTCCTGGCGGCCGCGGATGTCGGAAAAGGGGGTGGAGCGCTCACTGCAGGGGAAAGTCGGCAGACGATGTTGCAGAAAACGCGCGGCAACGCTAACATGCCCCATCTCTCTTTTCTTTAAAGTGTTCAAAGCGAACGGCGCAATTCCGAATAACTTATTATGCGAATCATTTGGCGAATTTATCCCTGCTAAATGTCACAGCCATTAGAAGAACCAAAGAAAAACAAATAAAAGGTGATTCAACCAAATATTACTTCGAAAACTTTATCAGATTTTTTCCCCTTTCCTTAAATACCGTTTCTTAAATTCACAATAACCAGTTCAGAGTTTCAAATCAGTTTGAAGAGGCTGAAGGCGGGGACCTGAGACTGATAAGAGATTTAACGAGGAAACCTTTGAGTCACCTAAAACACAATTACCATCAACTAATGACGCGTTTAAAGGTGTAAAGTGTTTAAGAAATAAATTTAAAATGATATACAGTGTGGAG
>APH_1602
AAGAACCCGATACAGGAATGGAAATGAACGGGGGGGGGGGCGAACGGTACAGTCAACTACAAAGTACCCTGGGCGGTAAATTAAATAAATGAAAACAATGCTA-AACAAAAGCGTGAAGCCACGTATGCGAATTCCATTTTCCCCTCTGAAGCAAGAAGACATACGAAACGAAAGTATTCCCATTACCCAATAAGAGGAGGGGGCAGACCATCTCACAAACAAAGAACATGATTTTAGAAAGAAACGTACTTAAAGTTGTGCTTCTCATTACCCACTTCTCTGTTGTAACAGGAGAATACTCCAATTTCCTCCCCTCTCTGATGCAAGTGTTTTTAAATCATAAAAAGAAAGAAGGGGTTACAGCAAAGATCCGCTGACATACTATGCCTCTGTTATGTATGGAACCAATGAAGACCATGAATAATGACTCCAGCCAAGCTAGAACTAGGCAGATGCCTGGTGGTCGCACAACCCCTTTCATGGTGCCTTCCTTACCCCCTCCACTACGCACTCACTCACTCATTCCCTTTTCCCTGACTGTTAAGCAATTGGGAGGAGAACAAGACGCCGTCTTTGATACGAAACCCATCTCAGCCAACTTCACAAGGAAACAATATGACCAGTAATTCAATGTCTCCCATTCTCAGTGTGAAGGCAGACCAACTGGAAATGATGTTCCGTATCATTAATTCTAAAAAAAAGGAAGCGCAGCATACTTTTTGGCTCCACCCATTCTGCAAACGCTTCGGAATGTCCATCACTCTGCGTCTCCTGCAGGCGAATACATTTCCATATCATAAACGGCAAAGAAAAGACGAATAAGGCCTCACCCCTCCCTCGCACGCACACGATGATACCACTTCGCACTTTCTTTTACGCTTCTGTTATTTTCGGCACAGGAACACTTTCCTGGCGGCCGCGGATGTCGGAAAAGGGGGTGGAGCGCTCACTGCAGGGGAAAGTCGGCAGACGATGTTGCAGAAAACGCGCGGCAACGCTAACATGCCCCATCTCTCTTTTCTTTAAAGTGTTCAAAGCGAACGGCGCAATTCCGAATAACTTATTATGCGAATCATTTGGCGAATTTATCCCTGCTAAATGTCACAGCCATTAGAAGAACCAAAGAAAAATAAATAAAAGGTGATTCAACCAAATATTACTTCGAAAACTTTATCAGATTTTTTCCCCTTTCCTTAAATACCGTTTCTTAAATTCACAATAACCAGTTCAGAGTTTCAAATCAGTTTGAAGAGGCTGAAGGCGGGGACCTGAGACTGCTAAGAGATTTAACGAGGAAACCTCTGAGTCACCTAAAACACAATTACCATCAACTAATGACGCGTTTAAAGGTGTAAAGTGTTTAAGAAATAAATTTAAAATGATATACAGTGTGGAG
>APH_3188
------------------------------------------------------------------------------------------------------A-AACAAAAGCGTGAAGCCACGTATGCGAATTCCATTTTTCCCTCTGAAGCAAGAAGACATACGAAACGAAAGTATTCCCATTACCCAATAAGAGGAGGGGGCAGACCATCTCACAAACAAAGAACATGATTTTAGAAAGAAACGTACTTAAAGTTGTGCTTCTCATTACCCACTTCTCTGTTGTAACAGGAGAATACTCCAATTTCCTCCCCTCTCTGATGCAAGTGTTTTTAAATCATAAAAAGAAAGAAGGGGTTACAGCAAAGATCCGCTGACATACTATGCCTCTGTTATGTATGGAACCAATGAAGACCATGAATAATGACTCCAGCCAAGCTAGAACTAGGCAGATGCCTGGTGGTCGCACAACCCCTTTCATGGTGCCTTCCTTACCCCCTCCACTACGCACTCACTCACTCATTCCCTTTTCCCTGACTGTTAAGCAATTGGGAGGAGAACAAGACGCCGTCTTTGATACGAAACCCATCTCAGCCAACTTCACAAGGAAACAATATGACCAGTAATTCAATGTCTCCCATTCTCAGTGTGAAGGCAGACCAACTGGAAATGATGTTCCGTATCATTAATTCTAAAAAAAAGGAAGCGCAGCATACTTTTTGGCTCCACCCATTCTGCAAACGCTTCGGAATGTCCATCACTCTGCGTCTCCTGCAGGCGAATACATTTCCATATCATAAACGGCAAAGAAAAGACGAATAAGGCCTCACCCCTCCCTCGCACGCACACGATGATACCACTTCGCACTTTCTTTTACGCTTCTGTTATTTTCGGCACAGGAACACTTTCCTGGCGGCCGCGGATGTCGGAAAAGGGGGTGGAGCGCTCACTGCAGGGGAAAGTCGGCAGACGATGTTGCAGAAAACGCGCGGCAACGCTAACATGCCCCATCTCTCTTTTCTTTAAAGTGTTCAAAGCGAACGGCGCAGTTCCGAATAACTTATTATGCGAATCATTTGGCGAATTTATCCCTGCTAAATGTCACAGCCATTAGAAGAACCAAAGAAAAATAAATAAAAGGTGATTCAACCAAATATTACTTCGAAAACTTTATCAGATTTTTTCCCCTTTCCTTAAATACCGTTTCTTAAATTCACAATAACCAGTTCAGAGTTTCAAATCAGTTTGAAGAGGCTGAAGGCGGGGACC-------------------------------------------------------------------------------------------------------------------------------
>APH_4021
AAGAACCCGATACAGGAATGGAAATGAACGGGGGGGGGGTCGAACTGTACAGTCAACTACAAAGTACCCTGGGCGGTAAATTAAATAAATGAAAACAATGCTA-AACAAAAGCGTGAAGCCACGTATGCGAATTCCATTTTCCCCTCTGAAGCAAGAAGACATACGAAACGAAAGTATTCCCATTACCCAATAAGAGGAGGGGGCAGACCATCTCACAAACAAAGAACATGATTTTAGAAAGAAACGTACTTAAAGTTGTGCTTCTCATTACCCACTTCTCTGTTGTAACAGGAGAATACTCCAATTTCCTCCCCTCTCTGATGCAAGTGTTTTTAAATCATAAAAAGAAAGAAGGGGTTACAGCAAAGATCCGCTGACATACTATGCCTCTGTTATGTATGGAACCAATGAAGACCATGAATAATGACTCCAGCCAAGCTAGAACTAGGCAGATGCCTGGTGGTCGCACAACCCCTTTCATGGTGCCTTCCTTACCCCCTCCACTACGCACTCACTCACTCATTCCCTTTTCCCTGACTGTTAAGCAATTGGGAGGAGAACAAGACGCCGTCTTTGATACGAAACCCATCTCAGCCAACTTCACAAGGAAACAATATGACCAGTAATTCAATGTCTCCCATTCTCAGTGTGAAGGCAGACCAACTGGAAATGATGTTCCGTATCATTAATTCTAAAAAAAAGGAAGCGCAGCATACTTTTTGGCTCCACCCATTCTGCAAACGCTTCGGAATGTCCATCACTCTGCGTCTCCTGCAGGCGAATACATTTCCATATCATAAACGGCAAAGAAAAGACGAATAAGGCCTCACCCCTCCCTCGCACGCACACGATGATACCACTTCGCACTTTCTTTTACGCTTCTGTTATTTTCGGCACAGGAACACTTTCCTGGCGGCCGCGGATGTCGGAAAAGGGGGTGGAGCGCTCACTGCAGGGGAAAGTCGGCAGACGATGTTGCAGAAAACGCGCGGCAACGCTAACATGCCCCATCTCTCTTTTCTTTAAAGTGTTCAAAGCGAACGGCGCAATTCCGAATAACTTATTATGCGAATCATTTGGCGAATTTATCCCTGCTAAATGTCACAGCCATTAGAAGAACCAAAGAAAAATAAATAAAAGGTGATTCAACCAAATATTACTTCGAAAACTTTATCAGATTTTTTCCCCTTTCCTTAAATACCGTTTCTTAAATTCACAATAACCAGTTCAGAGTTTCAAATCAGTTTGAAGAGGCTGAAGGCGGGGACCTGAGACTGCTAAGAGATTTAACGAGGAAACCTCTGAGTCACCTAAAACACAATTACCATCAACTAATGACGCGTTTAAAGGTGTAAAGTGTTTAAGAAATAAATTTAAAATGATATACAGTGTGGAG
>APH_5001
---------------------------------------------------------------------------------------AATGAAAACAAAGCTA-AACAAAAGCGTGAAGCCACGTATGCGAATTCCATTTTTCCCTCTGAAGCAAGAAGACATACGAAACGAAAGTATTCCCATTACCCAATAAGAGGAGGGGGCAGACCATCTCACAAACAAAGAACATGATTTTAGAAAGAAACGTACTTAAAGTTGCGCTTCTCATTACCCACTTCTCTGTTGTAACAGGAGAATACTCCAATTTCCTCCCCTCTCTGATGCAAGTGTTTTTAAATCATAAAAAGAAAGAAGGGGTTACAGCAAAGATCCGCTGACATACTATGCCTCTGTTATGTATGGAACCAATGAAGACCATGAATAATGACTCCAGCCAAGCTAGAACTAGGCAGATGCCTGGTGGTCGCACAACCCCTTTCATGGTGCCTTCCTTACCCCCTCCACTACGCACTCACTCACTCATTCCCTTTTCCCTGACTGTTAAGCAATTGGGAGGAGAACAAGACGCCGTCTTTGATACGAAACCCATCTCAGCCAACTTCACAAGGAAACAATATGACCAGTAATTCAATGTCTCCCATTCTCAGTGTGAAGGCAGACCAACTGGAAATGATGTTCCGTATCATTAATTCTAAAAAAAAGGAAGCGCAGCATACTTTTTGGCTCCACCCATTCTGCAAACGCTTCGGAATGTCCATCACTCTGCGTCTCCTGCAGGCGAATACATTTCCATATCATAAACGGCAAAGAAAAGACGAATAAGGCCTCACCCCTCCCTCGCACGCACACGATGATACCACTTCGCACTTTCTTTTACGCTTCTGTTATTTTCGGCACAGGAACACTTTCCTGGCGGCCGCGGATGTCGGAAAAGGGGGTGGAGCGCTCACTGCAGGGGAAAGTCGGCAGACGATGTTGCAGAAAACGCGCGGCAACGCTAACATGCCCCATCTCTCTTTTCTTTAAAGTGTTCAAAGCGAACGGCGCAATTCCGAATAACTTATTATGCGAATCATTTGGCGAATTTATCCCTGCTAAATGTCACAGCCATTAGAAGAACCAAAGAAAAACAAATAAAAGGTGATTCAACTAAATATTACTTCGAAAACTTTATCAGATTTTTTCCCCTTTCCTTAAATACCGTTTCTTAAATTCACAATAACCAGTTCAGAGTTTCAAATCAGTTTGAAGAGGCTGAAGGCGGGGACCTGAGACTGCTAAGAGATTTAACGAGGAAACCTTTGAGTCACCTAAAACACAATTACCATCAACTAATGACGCGTTTAAAGGTGTAAAGTGTTTAAGAAATAAATTTAAAATGATATACAGTGTGGAG
>APH_0136
AAGAACCCGATACAGGAATGGAAATGAACGGGGGGGGGGTCGAACTGTACAGTCAACTACAAAGTACCCTGGGCGGTAAATTAAATAAATGAAAACAATGCTA-AACAAAAGCGTGAAGCCACGTATGCGAATTCCATTTTCCCCTCTGAAGCAAGAAGACATACGAAACGAAAGTATTCCCATTACCCAATAAGAGGAGGGGGCAGACCATCTCACAAACAAAGAACATGATTTTAGAAAGAAACGTACTTAAAGTTGCGCTTCTCATTACCCACTTCTCTGTTGTAACAGGAGAATACTCCAATTTCCTCCCCTCTCTGATGCAAGTGTTTTTAAATCATAAAAAGAAAGAAGGGGTTACAGCAAAGATCCGCTGACATACTATGCCTCTGTTATGTATGGAACCAATGAAGACCATGAATAATGACTCCAGCCAAGCTAGAACTAGGCAGATGCCTGGTGGTCGCACAACCCCTTTCATGGTGCCTTCCTTACCCCCTCCACTACGCACTCACTCACTCATTCCC-TTTCCCTGACTGTTAAGCAATTGGGAGGAGAACAAGACGCCGTCTTTGATACGAAACCCATCTCAGCCAACTTCACAAGGAAACAATATGACCAGTAATTCAATGTCTCCCATTCTCAGTGTGAAGGCAGACCAACTGGAAATGATGTTCCGTATCATTAATTCTAAAAAAAAGGAAGCGCAGCATACTTTTTGGCTCCACCCATTCTGCAAACGCTTCGGAATGTCCATCACTCTGCGTCTCCTGCAGGCGAATACATTTCCATATCATAAACGGCAAAGAAAAGACGAATAAGGCCTCACCCCTCCCTCGCACGCACACGATGATACCACTTCGCACTTTCTTTTACGCTTCTGTTATTTTCGGCACAGGAACACTTTCCTGGCGGCCGCGGATGTCGGAAAAGGGGGTGGAGCGCTCACTGCAGGGGAAAGTCGGCAGACGATGTTGCAGAAAACGCGCGGCAACGCTAACATGCCCCATCTCTCTTTTCTTTAAAGTGTTCAAAGCGAACGGCGCAATTCCGAATAACTTATTATGCGAATCATTTGGCGAATTTATCCCTGCTAAATGTCACAGCCATTAGAAGAACCAAAGAAAAACAAATAAAAGGTGATTCAACTAAATATTACTTCGAAAACTTTATCAGATTTTTTCCCCTTTCCTTAAATACCGTTTCTTAAATTCACAATAACCAGTTCAGAGTTTCAAATCAGTTTGAAGAGGCTGAAGGCGGGGACCTGAGACTGCTAAGAGATTTAACGATGAAACCTTTGAGTCACCTAAAACACAATTACCATCAACTAATGACGCGTTTAAAGGTGTAAAGTGTTTAAGAAATAAATTTAAAATGATATACAGTGTGGAG
>APH_3177
AAGAACCCGATACAGGAATGGAAATGAACGGGGGGGGGGTCGAACTGTACAGTCAACTACAAAGTACCCTGGGCGGTAAATTAAATAAATGAAAACAATGCTA-AACAAAAGCGTGAAGCCACGTATGCGAATTCCATTTTCCCCTCTGAAGCAAGAAGACATACGAAACGAAAGTATTCCCATTACCCAATAAGAGGAGGGGGCAGACCATCTCACAAACAAAGAACATGATTTTAGAAAGAAACGTACTTAAAGTTGCGCTTCTCATTACCCACTTCTCTGTTGTAACAGGAGAATACTCCAATTTCCTCCCCTCTCTGATGCAAGTGTTTTTAAATCATAAAAAGAAAGAAGGGGTTACAGCAAAGATCCGCTGACATACTATGCCTCTGTTATGTATGGAACCAATGAAGACCATGAATAATGACTCCAGCCAAGCTAGAACTAGGCAGATGCCTGGTGGTCGCACAACCCCTTTCATGGTGCCTTCCTTACCCCCTCCACTACGCACTCACTCACTCATTCCC-TTTCCCTGACTGTTAAGCAATTGGGAGGAGAACAAGACGCCGTCTTTGATACGAAACCCATCTCAGCCAACTTCACAAGGAAACAATATGACCAGTAATTCAATGTCTCCCATTCTCAGTGTGAAGGCAGACCAACTGGAAATGATGTTCCGTATCATTAATTCTAAAAAAAAGGAAGCGCAGCATACTTTTTGGCTCCACCCATTCTGCAAACGCTTCGGAATGTCCATCACTCTGCGTCTCCTGCAGGCGAATACATTTCCATATCATAAACGGCAAAGAAAAGACGAATAAGGCCTCACCCCTCCCTCGCACGCACACGATGATACCACTTCGCACTTTCTTTTACGCTTCTGTTATTTTCGGCACAGGAACACTTTCCTGGCGGCCGCGGATGTCGGAAAAGGGGGTGGAGCGCTCACTGCAGGGGAAAGTCGGCAGACGATGTTGCAGAAAACGCGCGGCAACGCTAACATGCCCCATCTCTCTTTTCTTTAAAGTGTTCAAAGCGAACAGCGCAATTCCGAATAACTTATTATGCGAATCATTTGGCGAATTTATCCCTGCTAAATGTCACAGCCATTAGAAGAACCAAAGAAAAACAAATAAAAGGTGATTCAACTAAATATTACTTCGAAAACTTTATCAGATTTTTTCCCCTTTCCTTAAATACCGTTTCTTAAATTCACAATAACCAGTTCAGAGTTTCAAATCAGTTTGAAGAGGCTGAAGGCGGGGACCTGAGACTGCTAAGAGATTTAACGAGGAAACCTTTGAGTCACCTAAAACACAATTACCATCAACTAATGACGCGTTTAAAGGTGTAAAGTGTTTAAGAAATAAATTTAAAATGATATACAGTGTGGAG
>APH_1438
---------------------------------------------------------------------------------------------------------------------------------------------------------------------------------------------------------------------------------------------------------------------------------------------------------------------------------------------------------------------------------------------------------------------------AAGACCATGAATAATGACTCCAGCCAAGCTAGAACTAGGCAGATGCCTGGTGGTCGCACAACCCCTTTCATGGTGCCTTCCTTACCCCCTCCACTACGCACTCACTCACTCATTCCCTTTTCCCTGACTGTTAAGCAATTGGGAGGAGAACAAGACGCCGTCTTTGATACGAAACCCATCTCAGCCAACTTCACAAGGAAACAATATGACCAGTAATTCAATGTCTCCCATTCTCAGTGTGAAGGCAGACCAACTGGAAATGATGTTCCGTATCATTAATTCTAAAAAAAAGGAAGCGCAGCATACTTTTTGGCTCCACCCATTCTGCAAACGCTTCGGAATGTCCATCACTCTGCGTCTCCTGCAGGCGAATACATTTCCATATCATAAACGGCAAAGAAAAGACGAATAAGGCCTCACCCCTCCCTCGCACGCACACGATGATACCACTTCGCACTTTCTTTTACGCTTCTGTTATTTTCGGCACAGGAACACTTTCCTG----------------------------------------------------------------------------------------------------------------------------------------------------------------------------------------------------------------------------------------------------------------------------------------------------------------------------------------------------------------------------------------------------------------------------------------------------------------------------------------------------
