# Supplementary material for: ﻿Discovery of a new tarantula species from the Madrean Sky Islands and the first documented instance of syntopy between two montane endemics (Araneae, Theraphosidae, Aphonopelma): a case of prior mistaken identity
Source: Zookeys. 2024 Aug 16;1210:61–98. doi: 10.3897/zookeys.1210.125318 (PMC11344175; doi:10.3897/zookeys.1210.125318)
Supplement: Supplementary material 8 — Phylogenomics files [file zookeys-1210-061_article-125318__-s008.zip › Suppl8/individual_UCE_loci/sl_realigned_uce_2001375.fas]

>APH_4021
AGTTGAGACAGGAAGGCAGTATTGCTCATTACTTTCAGTGATGATTGCCATGATGGCGTAGGGCAATCTCTCTCCGGATCTTGTGTAATTAAGTCCATGGGCTGCCGAAATAATAATAACACGCAATCCATAATCCTCATGATTAAATGAGGAGGTTTTCCCAGCTTTCGAACGGTGGCAATATCGGCTGCTTTTATAGTCTGAAGCGCAGCCTCAGCTTCCTCCAAGGCTGGCCTTGCTGCTTCTAACTTTTCTTCAGCAAAAGCTTTTTCGACAGTAATTTTATCGACAATTTTCTGTGCGCGATCCTTTACAATTTGCACTTCATTTTTGACCTTTTCCGCATCGTTTGTTTTCTCTTTTACTTCTTCCACAACTTTATCTACTTCGGCAGATGTTATAACTAGATCCTTCTCCTTCACGGTCAGTTCTGCTCGCAGCTCATTGACACTCACAGTCGCCTCCTGAAGCTTCGTAAGACCACTGTTGATTCGAGTGGCTAAACTACTGATGTCATCTATTTTTTCTTTATAAATTCCTTTATAGCCATTTATGAATGACAGATATGATTTTGGCGTTACGTAAGTCAGTCTTCTAAACCTTTGAAAATATTCGTTGCACATGACCGAAACAGAGTTGTGAATAATACCCATTGCTTCCATTAATTGCTCTTTAGTCTCAGGAGCGCACTCGACCCCAAAAGGCTTAATGAAATGCTTGGATACATCAATCAGAGCATCAGTTGGCCAAGGGGTCAGCCAGTCCATAGTACATCCAGATATAAGAGCTGGAAATTTCAAAGAACGATTTCGAAATTTTTCTCCCGCAGGAGAAAAACACAAAATGACGTGAAGATTTGCCCGGGACCTTGTTAAGAAATAATCGTAAAGATTATCCTGTGTAGGGGTCCTCTTAGGAAATTCCTTCTTCATAATGGGCATCAAAAGTTCTAGGATTTCCCGCATCTCATCCTTTGCAAATAAACTCGCAACTTCACCTGATCCCAGAATAGTATTCAGATATTCTAAAAAAGATTCCTCTTTGATTTCATTGTCAGTGAAAATAAAAGTTACTCCTTTTCCTTCTTGGCCAGCCGTTCTGTACAAAAATTTGAGATCATCAACAAGATTTCCAACATTGTATGTTCTTGAAAGAGTTATCTGGAAAATAACATGCTGATAGATGGATGCAGACAAACGGGTCAGGGATTGCTTTCCAGAACCTCCAACACCCACAAGGAGAGCGCTTCCTTGAGGAGTACTGATGATTCTTGTGATTTTTATTAGATGAACCATAGCATCTTTGAAAAACACTAAATCCATTTGCTTTCCATGAGAACTTTCATTGTATCTGTTTAGAAAAAATCGCAGACGCTCAGCCAGTTCTTCGAATGATGGTATGTGTTCATATATCTGTGGCATCTCTAAAACAGCTTCAGC-----------------
>APH_0683
---------------------------ATTACTTTCAGTGATGATTGCCATGATGGCGTAGGGCAATCTCTCTCCGGATCTTGTGTAATTAAGTCCATGGGCTGCCGAAATAATAATAACACGCAATCCATAATCCTCATGATTAAATGAGGAGGTTTTCCCAGCTTTCGAACGGTGGCAATATCGGCTGCTTTTATAGTCTGAAGCGCAGCCTCAGCTTCCTCCAAGGCTGGCCTTGCTGCTTCTAACTTTTCTTCAGCAAAAGCTTTTTCGACAGTAATTTTATCGACAATTTTCTGTGCGCGATCCTTTACAATTTGCACTTCATTTTTGACCTTTTCCGCATCGTTTGTTTTCTCTTTTACTTCTTCCACAACTTTATCTACTTCGGCAGATGTTATAACTAGATCCTTCTCCTTCACGGTCAGTTCTGCTCGCAGCTCATTGACACTCACAGTTGCCTCCTGAAGCTTCGTAAGACCACTGTTGATTCGAGTGGCTAAACTACTGATGTCATCTATTTTTTCTTTATAAATTCCTTTATAGCCATTTATGAATGACAGATATGATTTTGGCGTTACGTAAGTCAGTCTTCTAAACCTTTGAAAATATTCGTTGCACATGACCGAAACAGAGTTGTGAATAATACCCATTGCTTCCATTAATTGCTCTTTAGTCTCAGGAGCGCACTCGACCCCAAAAGGCTTAATGAAATGCTTGGATACATCAATCAGAGCATCAGTTGGCCAAGGGGTCAGCCAGTCCATAGTACATCCAGATATAAGAGCTGGAAATTTCAAAGAACGATTTCGAAATTTTTCTCCCGCAGGAGAAAAACACAAAATGACGTGAAGATTTGCCCGGGACCTTGTTAAGAAATAATCGTAAAGATTATCTTGTGTAGGGGTCCTCTTAGGAAATTCCTTCTTCATAATGGGCATCAAAAGTTCTAGGATTTCCCGCATCTCATCCTTTGCAAATAAACTCGCAACTTCACCTGATCCCAGAATAGTATTCAGATATTCTAAAAAAGATTCCTCTTTGATTTCATTGTCAGTGAAAATAAAAGTTACTCCTTTTCCTTCTTGGCCAGCCGTTCTGTACAAAAATTTGAGATCATCAACAAGATTTCCAACATTGTATGTTCTTGAAAGAGTTATCTGGAAAATAACATGCTGATAGATGGATGCAGACAAACGGGTCAGGGATTGCTTTCCAGAACCTCCAACACCCACAAGGAGAGCGCTTCCTTGAGGAGTACTGATGATTCTTGTGATTTTTATTAGATGAACCATAGCATCTTTGAAAAACACTAAATCCATTTGCTTTCCATGAGAACTTTCATTGTATC---------------------------------------------------------------------------------------------------------
>APH_0880
AGTTGAGACAGGAAGGCAGTATTGCTCATTACTTTCAGTGATGATTGCCATGATGGCGTAGGGCAATCTCTCTCCGGATCTTGTGTAATTAAGTCCATGGGCTGCCGAAATAATAATAACACGCAATCCATAATCCTCATGATTAAATGAGGAGGTTTTCCCAGCTTTCGAACGGTGGCAATATCGGCTGCTTTTATAGTCTGAAGCGCAGCCTCAGCTTCCTCCAAGGCTGGCCTTGCTGCTTCTAACTTTTCTTCAGCAAAAGCTTTTTCGACAGTAATTTTATCGACAATTTTCTGTGCGCGATCCTTTACAATTTGCACTTCATTTTTGACCTTTTCCGCATCGTTTGTTTTCTCTTTTACTTCTTCCACAACTTTATCTACTTCGGCAGATGTTATAACTAGATCCTTCTCCTTCACGGTCAGTTCTGCTCGCAGCTCATTGACACTCACAGTTGCCTCCTGAAGCTTCGTAAGACCACTGTTGATTCGAGTGGCTAAACTACTGATGTCATCTATTTTTTCTTTATAAATTCCTTTATAGCCATTTATGAATGACAGATATGATTTTGGCGTTACGTAAGTCAGTCTTCTAAACCTTTGAAAATATTCGTTGCACATGACCGAAACAGAGTTGTGAATAATACCCATTGCTTCCATTAATTGCTCTTTAGTCTCAGGAGCGCACTCGACCCCAAAAGGCTTAATGAAATGCTTGGATACATCAATCAGAGCATCAGTTGGCCAAGGGGTCAGCCAGTCCATAGTACATCCAGATATAAGAGCTGGAAATTTCAAAGAACGATTTCGAAATTTTTCTCCCGCAGGAGAAAAACACAAAATGACGTGAAGATTTGCCCGGGACCTTGTTAAGAAATAATCGTAAAGATTATCTTGTGTAGGGGTCCTCTTAGGAAATTCCTTCTTCATAATGGGCATCAAAAGTTCTAGGATTTCCCGCATCTCATCCTTTGCAAATAAACTCGCAACTTCACCTGATCCCAGAATAGTATTCAGATATTCTAAAAAAGATTCCTCTTTGATTTCATTGTCAGTGAAAATAAAAGTTACTCCTTTTCCTTCTTGGCCAGCCGTTCTGTACAAAAATTTGAGATCATCAACAAGATTTCCAACATTGTATGTTCTTGAAAGAGTTATCTGGAAAATAACATGCTGATAGATGGATGCAGACAAACGGGTCAGGGATTGCTTTCCAGAACCTCCAACACCCACAAGGAGAGCGCTTCCTTGAGGAGTACTGATGATTCTTGTGATTTTTATTAGATGAACCATAGCATCTTTGAAAAACACTAAATCCATTTGCTTTCCATGAGAACTTTCATTGTATCTGTTTAGAAAAAATCGCAGACGCTCAGCCAGTTCTTCGAATGATGGTATGTGTTCATATATCTGTGGCATCTCTAAAACAGCTTCAGCTTCTTCATCAGAGGGTT
>APH_0136
AGTTGAGACAGGAAGGCAGTATTGCTCATTACTTTCAGTGATGATTGCCATGATGGCGTAGGGCAATCTCTCTCCGGATCTTGTGTAATTAAGTCCATGGGCTGCCGAAATAATAATAACACGCAATCCATAATCCTCATGATTAAATGAGGAGGTTTTCCCAGCTTTCGAACGGTGGCAATATCGGCTGCTTTTATAGTCTGAAGCGCAGCCTCAGCTTCCTCCAAGGCTGGCCTTGCTGCTTCTAACTTTTCTTCAGCAAAAGCTTTTTCGACAGTAATTTTATCGACAATTTTCTGTGCGCGATCCTTTACAATTTGCACTTCATTTTTGACCTTTTCCGCATCGTTTGTTTTCTCTTTTACTTCTTCCACAACTTTATCTACTTCGGCAGATGTTATAACTAGATCCTTCTCCTTCACGGTCAGTTCTGCTCGCAGCTCATTGACACTCACAGTTGCCTCCTGAAGCTTCGTAAGACCACTGTTGATTCGAGTGGCTAAACTACTGATGTCATCTATTTTTTCTTTATAAATTCCTTTATAGCCATTTATGAATGACAGATATGATTTTGGCGTTACGTAAGTCAGTCTTCTAAACCTTTGAAAATATTCGTTGCACATGACCGAAACAGAGTTGTGAATAATACCCATTGCTTCCATTAATTGCTCTTTAGTCTCAGGAGCGCACTCGACCCCAAAAGGCTTAATGAAATGCTTGGATACATCAATCAGAGCATCAGTTGGCCAAGGGGTCAGCCAGTCCATAGTACATCCAGATATAAGAGCTGGAAATTTCAAAGAACGATTTCGAAATTTTTCTCCCGCAGGAGAAAAACACAAAATGACGTGAAGATTTGCCCGGGACCTTGTTAAGAAATAATCGTAAAGATTATCCTGTGTAGGGGTCCTCTTAGGAAATTCCTTCTTCATAATGGGCATCAAAAGTTCTAGGATTTCCCGCATCTCATCCTTTGCAAATAAACTCGCAACTTCACCTGATCCCAGAATAGTATTCAGATATTCTAAAAAAGATTCCTCTTTGATTTCATTGTCAGTGAAAATAAAAGTTACTCCTTTTCCTTCTTGGCCAGCCGTTCTGTACAAAAATTTGAGATCATCAACAAGATTTCCAACATTGTATGTTCTTGAAAGAGTTATCTGGAAAATAACATGCTGATAGATGGATGCAGACAAACGGGTCAGGGATTGCTTTCCAGAACCTCCAACACCCACAAGGAGAGCGCTTCCTTGAGGAGTACTGATGATTCTTGTGATTTTTATTAGATGAACCATAGCATCTTTGAAAAACACTAAATCCATTTGCTTTCCATGAGAACTTTCATTGTATCTGTTTAGAAAAAATCGCAGACGCTCAGCCAGTTCTTCGAATGATGGTATGTGTTCATATATCTGTGGCATCTCTAAAACAGCTTCAGCTTCTTCATCAGAGGGTT
>APH_3177
AGTTGAGACAGGAAGGCAGTATTGCTCATTACTTTCAGTGATGATTGCCATGATGGCGTAGGGCAATCTCTCTCCGGATCTTGTGTAATTAAGTCCATGGGCTGCCGAAATAATAATAACACGCAATCCATAATCCTCATGATTAAATGAGGAGGTTTTCCCAGCTTTCGAACGGTGGCAATATCGGCTGCTTTTATAGTCTGAAGCGCAGCCTCAGCTTCCTCCAAGGCTGGCCTTGCTGCTTCTAACTTTTCTTCAGCAAAAGCTTTTTCGACAGTAATTTTATCGACAATTTTCTGTGCGCGATCCTTTACAATTTGCACTTCATTTTTGACCTTTTCCGCATCGTTTGTTTTCTCTTTTACTTCTTCCACAACTTTATCTACTTCGGCAGATGTTATAACTAGATCCTTCTCCTTCACGGTCAGTTCTGCTCGCAGCTCATTGACACTCACAGTTGCCTCCTGAAGCTTCGTAAGACCACTGTTGATTCGAGTGGCTAAACTACTGATGTCATCTATTTTTTCTTTATAAATTCCTTTATAGCCATTTATGAATGACAGATATGATTTTGGCGTTACGTAAGTCAGTCTTCTAAACCTTTGAAAATATTCGTTGCACATGACCGAAACAGAGTTGTGAATAATACCCATTGCTTCCATTAATTGCTCTTTAGTCTCAGGAGCGCACTCGACCCCAAAAGGCTTAATGAAATGCTTGGATACATCAATCAGAGCATCAGTTGGCCAAGGGGTCAGCCAGTCCATAGTACATCCAGATATAAGAGCTGGAAATTTCAAAGAACGATTTCGAAATTTTTCTCCCGCAGGAGAAAAACACAAAATGACGTGAAGATTTGCCCGGGACCTTGTTAAGAAATAATCGTAAAGATTATCCTGTGTAGGGGTCCTCTTAGGAAATTCCTTCTTCATAATGGGCATCAAAAGTTCTAGGATTTCCCGCATCTCATCCTTTGCAAATAAACTCGCAACTTCACCTGATCCCAGAATAGTATTCAGATATTCTAAAAAAGATTCCTCTTTGATTTCATTGTCAGTGAAAATAAAAGTTACTCCTTTTCCTTCTTGGCCAGCCGTTCTGTACAAAAATTTGAGATCATCAACAAGATTTCCAACATTGTATGTTCTTGAAAGAGTTATCTGGAAAATAACATGCTGATAGATGGATGCAGACAAACGGGTCAGGGATTGCTTTCCAGAACCTCCAACACCCACAAGGAGAGCGCTTCCTTGAGGAGTACTGATGATTCTTGTGATTTTTATTAGATGAACCATAGCATCTTTGAAAAACACTAAATCCATTTGCTTTCCATGAGAACTTTCATTGTATCTGTTTAGAAAAAATCGCAGACGCTCAGCCAGTTCTTCGAATGATGGTATGTGTTCATATATCTGTGGCATCTCTAAAACAGCTTCAGCTTCTTCATCAGAGGGTT
>APH_1602
AGTTGAGACAGGAAGGCAGTATTGCTCATTACTTTCAGTGATGATTGCCATGATGGCGTAGGGCAATCTCTCTCCGGATCTTGTGTAATTAAGTCCATGGGCTGCCGAAATAATAATAACACGCAATCCATAATCCTCATGATTAAATGAGGAGGTTTTCCCAGCTTTCGAACGGTGGCAATATCGGCTGCTTTTATAGTCTGAAGCGCAGCCTCAGCTTCCTCCAAGGCTGGCCTTGCTGCTTCTAACTTTTCTTCAGCAAAAGCTTTTTCGACAGTAATTTTATCGACAATTTTCTGTGCGCGATCCTTTACAATTTGCACTTCATTTTTGACCTTTTCCGCATCGTTTGTTTTCTCTTTTACTTCTTCCACAACTTTATCTACTTCGGCAGATGTTATAACTAGATCCTTCTCCTTCACGGTCAGTTCTGCTCGCAGCTCATTGACACTCACAGTTGCCTCCTGAAGCTTCGTAAGACCACTGTTGATTCGAGTGGCTAAACTACTGATGTCATCTATTTTTTCTTTATAAATTCCTTTATAGCCATTTATGAATGACAGATATGATTTTGGCGTTACGTAAGTCAGTCTTCTAAACCTTTGAAAATATTCGTTGCACATGACCGAAACAGAGTTGTGAATAATACCCATTGCTTCCATTAATTGCTCTTTAGTCTCAGGAGCGCACTCGACCCCAAAAGGCTTAATGAAATGCTTGGATACATCAATCAGAGCATCAGTTGGCCAAGGGGTCAGCCAGTCCATAGTACATCCAGATATAAGAGCTGGAAATTTCAAAGAACGATTTCGAAATTTTTCTCCCGCAGGAGAAAAACACAAAATGACGTGAAGATTTGCCCGGGACCTTGTTAAGAAATAATCGTAAAGATTATCCTGTGTAGGGGTCCTCTTAGGAAATTCCTTCTTCATAATGGGCATCAAAAGTTCTAGGATTTCCCGCATCTCATCCTTTGCAAATAAACTCGCAACTTCACCTGATCCCAGAATAGTATTCAGATATTCTAAAAAAGATTCCTCTTTGATTTCATTGTCAGTGAAAATAAAAGTTACTCCTTTTCCTTCTTGGCCAGCCGTTCTGTACAAAAATTTGAGATCATCAACAAGATTTCCAACATTGTATGTTCTTGAAAGAGTTATCTGGAAAATAACATGCTGATAGATGGATGCAGACAAACGGGTCAGGGATTGCTTTCCAGAACCTCCAACACCCACAAGGAGAGCGCTTCCTTGAGGAGTACTGATGATTCTTGTGATTTTTATTAGATGAACCATAGCATCTTTGAAAAACACTAAATCCATTTGCTTTCCATGAGAACTTTCATTGTATCTGTTTAGAAAAAATCGCAGACGCTCAGCCAGTTCTTCGAATGATGGTATGTGTTCATATATCTGTGGCATCTCTAAAACAGCTTCAGCTTCTTCATCAGAGGGTT
>APH_5003
-------------------------------------------------------------------------CCGGATCTTGTGTAATTAAGTCCATGGGCTGCCGAAATAATAATAACACGCAATCCATAATCCTCATGATTAAATGAGGAGGTTTTCCCAGCTTTCGAACGGTGGCAATATCGGCTGCTTTTATAGTCTGAAGCGCAGCCTCAGCTTCCTCCAAGGCTGGCCTTGCTGCTTCTAACTTTTCTTCAGCAAAAGCTTTTTCGACAGTAATTTTATCGACAATTTTCTGTGCGCGATCCTTTACAATTTGCACTTCATTTTTGACCTTTTCCGCATCGTTTGTTTTCTCTTTTACTTCTTCCACAACTTTATCTACTTCGGCAGATGTTATAACTAGATCCTTCTCCTTCACGGTCAGTTCTGCTCGCAGCTCATTGACACTCACAGTTGCCTCCTGAAGCTTCGTAAGACCACTGTTGATTCGAGTGGCTAAACTACTGATGTCATCTATTTTTTCTTTATAAATTCCTTTATAGCCATTTATGAATGACAGATATGATTTTGGCGTTACGTAAGTCAGTCTTCTAAACCTTTGAAAATATTCGTTGCACATGACCGAAACAGAGTTGTGAATAATACCCATTGCTTCCATTAATTGCTCTTTAGTCTCAGGAGCGCACTCGACCCCAAAAGGCTTAATGAAATGCTTGGATACATCAATCAGAGCATCAGTTGGCCAAGGGGTCAGCCAGTCCATAGTACATCCAGATATAAGAGCTGGAAATTTCAAAGAACGATTTCGAAATTTTTCTCCCGCAGGAGAAAAACACAAAATGACGTGAAGATTTGCCCGGGACCTTGTTAAGAAATAATCGTAAAGATTATCCTGTGTAGGGGTCCTCTTAGGAAATTCCTTCTTCATAATGGGCATCAAAAGTTCTAGGATTTCCCGCATCTCATCCTTTGCAAATAAACTCGCAACTTCACCTGATCCCAGAATAGTATTCAGATATTCTAAAAAAGATTCCTCTTTGATTTCATTGTCAGTGAAAATAAAAGTTACTCCTTTTCCTTCTTGGCCAGCCGTTCTGTACAAAAATTTGAGATCATCAACAAGATTTCCAACATTGTATGTTCTTGAAAGAGTTATCTGGAAAATAACATGCTGATAGATGGATGCAGACAAACGGGTCAGGGATTGCTTTCCAGAACCTCCAACACCCACAAGGAGAGCGCTTCCTTGAGGAGTACTGATGATTCTTGTGATTTTTATTAGATGAACCATAGCATCTTTGAAAAACACTAAATCCATTTGCTTTCCATGAGAACTTTCATTGTATCTGTTTAGAAAAAATCGCAGACGCTCAGCCAGTTCTTCGAATGATGGTATGT------------------------------------------------------
>APH_5079
AGTTGAGACAGGAAGGCAGTATTGCTCATTACTTTCAGTGATGATTGCCATGATGGCGTAGGGCAATCTCTCTCCGGATCTTGTGTAATTAAGTCCATGGGCTGCCGAAATAATAATAACACGCAATCCATAATCCTCATGATTAAATGAGGAGGTTTTCCCAGCTTTCGAACGGTGGCAATATCGGCTGCTTTTATAGTCTGAAGCGCAGCCTCAGCTTCCTCCAAGGCTGGCCTTGCTGCTTCTAACTTTTCTTCAGCAAAAGCTTTTTCGACAGTAATTTTATCGACAATTTTCTGTGCGCGATCCTTTACAATTTGCACTTCATTTTTGACCTTTTCCGCATCGTTTGTTTTCTCTTTTACTTCTTCCACAACTTTATCTACTTCGGCAGATGTTATAACTAGATCCTTCTCCTTCACGGTCAGTTCTGCTCGCAGCTCATTGACACTCACAGTTGCCTCCTGAAGCTTCGTAAGACCACTGTTGATTCGAGTGGCTAAACTACTGATGTCATCTATTTTTTCTTTATAAATTCCTTTATAGCCATTTATGAATGACAGATATGATTTTGGCGTTACGTAAGTCAGTCTTCTAAACCTTTGAAAATATTCGTTGCACATGACCGAAACAGAGTTGTGAATAATACCCATTGCTTCCATTAATTGCTCTTTAGTCTCAGGAGCGCACTCGACCCCAAAAGGCTTAATGAAATGCTTGGATACATCAATCAGAGCATCAGTTGGCCAAGGGGTCAGCCAGTCCATAGTACATCCAGATATAAGAGCTGGAAATTTCAAAGAACGATTTCGAAATTTTTCTCCCGCAGGAGAAAAACACAAAATGACGTGAAGATTTGCCCGGGACCTTGTTAAGAAATAATCGTAAAGATTATCCTGTGTAGGGGTCCTCTTAGGAAATTCCTTCTTCATAATGGGCATCAAAAGTTCTAGGATTTCCCGCATCTCATCCTTTGCAAATAAACTCGCAACTTCACCTGATCCCAGAATAGTATTCAGATATTCTAAAAAAGATTCCTCTTTGATTTCATTGTCAGTGAAAATAAAAGTTACTCCTTTTCCTTCTTGGCCAGCCGTTCTGTACAAAAATTTGAGATCATCAACAAGATTTCCAACATTGTATGTTCTTGAAAGAGTTATCTGGAAAATAACATGCTGATAGATGGATGCAGACAAACGGGTCAGGGATTGCTTTCCAGAACCTCCAACACCCACAAGGAGAGCGCTTCCTTGAGGAGTACTGATGATTCTTGTGATTTTTATTAGATGAACCATAGCATCTTTGAAAAACACTAAATCCATTTGCTTTCCATGAGAACTTTCATTGTATCTGTTTAGAAAAAATCGCAGACGCTCAGCCAGTTCTTCGAATGATGGTATGTGTTCATATATCTGTGGCATCTCTAAAACAGCTTCAGCTTCTTCATCAGAGGGTT
>APH_0622
----------------------------------------------------------------------------------------------------------------------------------------------------------GTTTTCCCAGCTTTCGAACGGTGGCAATATCGGCTGCTTTTATAGTCTGAAGCGCAGCCTCAGCTTCCTCCAAGGCTGGCCTTGCTGCTTCTAACTTTTCTTCAGCAAAAGCTTTTTCGACAGTAATTTTATCGACAATTTTCTGTGCGCGATCCTTTACAATTTGCACTTCATTTTTGACCTTTTCCGCATCGTTTGTTTTCTCTTTTACTTCTTCCACAACTTTATCTACTTCGGCAGATGTTATAACTAGATCCTTCTCCTTCACGGTCAGTTCTGCTCGCAGCTCATTGACACTCACAGTTGCCTCCTGAAGCTTCGTAAGACCACTGTTGATTCGAGTGGCTAAACTACTGATGTCATCTATTTTTTCTTTATAAATTCCTTTATAGCCATTTATGAATGACAGATATGATTTTGGCGTTACGTAAGTCAGTCTTCTAAACCTTTGAAAATATTCGTTGCACATGACCGAAACAGAGTTGTGAATAATACCCATTGCTTCCATTAATTGCTCTTTAGTCTCAGGAGCGCACTCGACCCCAAAAGGCTTAATGAAATGCTTGGATACATCAATCAGAGCATCAGTTGGCCAAGGGGTCAGCCAGTCCATAGTACATCCAGATATAAGAGCTGGAAATTTCAAAGAACGATTTCGAAATTTTTCTCCCGCAGGAGAAAAACACAAAATGACGTGAAGATTTGCCCGGGACCTTGTTAAGAAATAATCGTAAAGATTATCCTGTGTAGGGGTCCTCTTAGGAAATTCCTTCTTCATAATGGGCATCAAAAGTTCTAGGATTTCCCGCATCTCATCCTTTGCAAATAAACTCGCAACTTCACCTGATCCCAGAATAGTATTCAGATATTCTAAAAAAGATTCCTCTTTGATTTCATTGTCAGTGAAAATAAAAGTTACTCCTTTTCCTTCTTGGCCAGCCGTTCTGTACAAAAATTTGAGATCATCAACAAGATTTCCAACATTGTATGTTCTTGAAAGAGTTATCTGGAAAATAACATGCTGATAGATGGATGCAGACAAACGGGTCAGGGATTGCTTTCCAGAACCTCCAACACCCACAAGGAGAGCGCTTCCTTGAGGAGTACTGATGATTCTTGTGATTTTTATTAGATGAACCATAGCATCTTTGAAAAACACA----------------------------------------------------------------------------------------------------------------------------------------------
>APH_3191
------------------------------------------------------------------------------------------------------------------------------------------------------------------------------------------------------------------------------------------------------------------GCAAAAGCTTTTTCGACAGTAATTTTATCGACAATTTTCTGTGCGCGATCCTTTACAATTTGCACTTCATTTTTGACCTTTTCCGCATCGTTTGTTTTCTCTTTTACTTCTTCCACAACTTTATCTACTTCGGCAGATGTTATAACTAGATCCTTCTCCTTCACGGTCAGTTCTGCTCGCAGCTCATTGACACTCACAGTTGCCTCCTGAAGCTTCGTAAGACCACTGTTGATTCGAGTGGCTAAACTACTGATGTCATCTATTTTTTCTTTATAAATTCCTTTATAGCCATTTATGAATGACAGATATGATTTTGGCGTTACGTAAGTCAGTCTTCTAAACCTTTGAAAATATTCGTTGCACATGACCGAAACAGAGTTGTGAATAATACCCATTGCTTCCATTAATTGCTCTTTAGTCTCAGGAGCGCACTCGACCCCAAAAGGCTTAATGAAATGCTTGGATACATCAATCAGAGCATCAGTTGGCCAAGGGGTCAGCCAGTCCATAGTACATCCAGATATAAGAGCTGGAAATTTCAAAGAACGATTTCGAAATTTTTCTCCCGCAGGAGAAAAACACAAAATGACGTGAAGATTTGCCCGGGACCTTGTTAAGAAATAATCGTAAAGATTATCCTGTGTAGGGGTCCTCTTAGGAAATTCCTTCTTCATAATGGGCATCAAAAGTTCTAGGATTTCCCGCATCTCATCCTTTGCAAATAAACTCGCAACTTCACCTGATCCCAGAATAGTATTCAGATATTCTAAAAAAGATTCCTCTTTGATTTCATTGTCAGTGAAAATAAAAGTTACTCCTTTTCCTTCTTGGCCAGCCGTTCTGTACAAAAATTTGAGATCATCAACAAGATTTCCAACATTGTATGTTCTTGAAAGAGTTATCTGGAAAATAACATGCTGATAGATGGATGCAGACAAACGGGTCAGGGATTGCTTTCCAGAACCTCCAACACCCACAAGGAGAGCGCTTCCTTGAGGAGTACTGATGATTCTTGTGAT-----------------------------------------------------------------------------------------------------------------------------------------------------------------------------------
>APH_0674
-------------------------------------GTGATGATTGCCATGATGGCGTAGGGCAATCTCTCTCCGGATCTTGTGTAATTAAGTCCATGGGCTGCCGAAATAATAATAACACGCAATCCATAATCCTCATGATTAAATGAGGAGGTTTTCCCAGCTTTCGAACGGTGGCAATATCGGCTGCTTTTATAGTCTGAAGCGCAGCCTCAGCTTCCTCCAAAGCTGGCCTTGCTGCTTCTAACTTTTCTTCAGCAAAAGCTTTTTCGACAGTAATTTTATCGACAATTTTCTGTGCGCGATCCTTTACAATTTGCACTTCATTTTTGACCTTTTCCGCATCGTTTGTTTTCTCTTTTACTTCTTCCACAACTTTATCTACTTCGGCAGATGTTATAACTAGATCCTTCTCCTTCACGGTCAGTTCTGCTCGCAGCTCATTGACACTCACAGTTGCCTCCTGAAGCTTCGTAAGACCACTGTTGATTCGAGTGGCTAAACCACTGATGTCATCTATTTTTTCTTTATAAATTCCTTTATAGCCATTTATGAATGACAGATATGATTTTGGCGTTACGTAAGTCAGTCTTCTAAACCTTTGAAAATATTCGTTGCACATGACCGAAACAGAGTTGTGAATAATACCCATTGCTTCCATTAATTGCTCTTTAGTCTCAGGAGCGCACTCGACCCCAAAAGGCTTAATGAAGTGCTTGGATACATCAATCAGAGCATCAGTTGGCCAAGGGGTCAGCCAGTCCATAGTACATCCAGATATAAGAGCTGGAAATTTCAAAGAACGATTTCGAAATTTTTCTCCCGCAGGAGAAAAACACAAAATGACGTGAAGATTTGCCCGGGACCTTGTTAAGAAATAATCGTAAAGATTATCCTGTGTAGGGGTCCTCTTAGGAAATTCCTTCTTCATAATGGGCATCAAAAGTTCTAGGATTTCCCGCATCTCATCCTTTGCAAATAAACTCGCAACTTCACCTGATCCCAGAATAGTATTCAGATATTCTAAAAAAGATTCCTCTTTGATTTCATTGTCAGTGAAAATAAAAGTTACTCCTTTTCCTTCTTGGCCAGCCGTTCTGTACAAAAATTTGAGATCATCAACAAGATTTCCAACATTGTATGTTCTTGAAAGAGTTATCTGGAAAATAACATGCTGATAGATGGATGCAGACAAACGGGTCAGGGATTGCTTTCCAGAACCTCCAACACCCACAAGGAGAGCGCGTCCTTGAGGAGTACTGATGATTCTTGTGATTTTTATTAGATGAACCATAGCATCTTTGAAAAACACTAAATCCATTTGCTTTCCATGAGAACTTTCATTGTATCTGTTTAGAAAAAATCGCAGACGCTCAGCCAGTTCTTCGAATGATGG-----------------------------------------------------------
>APH_0186
AGTTGAGACAGGAAGGCAGTATTGCTCATTACTTTCAGTGATGATTGCCATGATGGAGTAGGGCAATCTCTCTCCGGATCTTGTGTAATTAAGTCCATGGGCTGCCGAAATAATAATAACACGCAATCCATAATCCTCATGATTAAATGAGGAGGTTTTCCCAGCTTTCGAACGGTGGCAATATCGGCTGCTTTTATAGTCTGAAGCGCAGCCTCAGCTTCCTCCAAAGCTGGCCTTGCTGCTTCTAACTTTTCTTCAGCAAAAGCTTTTTCGACAGTAATTTTATCGACAATTTTCTGTGCGCGATCCTTTACAATTTGCACTTCATTTTTGACCTTTTCCGCATCGTTTGTTTTCTCTTTTACTTCTTCCACAACTTTATCTACTTCGGCAGATGTTATAACTAGATCCTTCTCCTTCACGGTCAGTTCTGCTCGCAGCTCATTGACACTCACAGTTGCCTCCTGAAGCTTCGTAAGACCACTGTTGATTCGAGTGGCTAAACCACTGATGTCATCTATTTTTTCTTTATAAATTCCTTTATAGCCATTTATGAATGACAGATATGATTTTGGCGTTACGTAAGTCAGTCTTCTAAACCTTTGAAAATATTCGTTGCACATGACCGAAACAGAGTTGTGAATAATACCCATTGCTTCCATTAATTGCTCTTTAGTCTCAGGAGCGCACTCGACCCCAAAAGGCTTAATGAAGTGCTTGGATACATCAATCAGAGCATCAGTTGGCCAAGGGGTCAGCCAGTCCATAGTACATCCAGATATAAGAGCTGGAAATTTCAAAGAACGATTTCGAAATTTTTCTCCCGCAGGAGAAAAACACAAAATGACGTGAAGATTTGCCCGGGACCTTGTTAAGAAATAATCGTAAAGATTATCCTGTGTAGGGGTCCTCTTAGGAAATTCCTTCTTCATAATGGGCATCAAAAGTTCTAGGATTTCCCGCATCTCATCCTTTGCAAATAAACTCGCAACTTCACCTGATCCCAGAATAGTATTCAGATATTCTAAAAAAGATTCCTCTTTGATTTCATTGTCAGTGAAAATAAAAGTTACTCCTTTTCCTTCTTGGCCAGCCGTTCTGTACAAAAATTTGAGATCATCAACAAGATTTCCAACATTGTATGTTCTTGAAAGAGTTATCTGGAAAATAACATGCTGATAGATGGATGCAGACAAACGGGTCAGGGATTGCTTTCCAGAACCTCCAACACCCACAAGGAGAGCGCTTCCTTGAGGAGTACTGATGATTCTTGTGATTTTTATTAGATGAACCATAGCATCTTTGAAAAACACTAAATCCATTTGCTTTCCATGAGAACTTTCATTGTATCTGTTTAGAAAAAATCGCAGACGCTCAGCCAGTTCTTCGAATGATGGTATGTGTTCATATATCTGTGGCATCTCTAAAACAGCTTCAGCTTCTTCATCAGAGGGTT
>APH_0723
AGTTGAGACAGGAAGGCAGTATTGCTCATTACTTTCAGTGATGATTGCCATGATGGCGTAGGGCAATCTCTCTCCGGATCTTGTGTAATTAAGTCCATGGGCTGCCGAAATAATAATAACACGCAATCCATAATCCTCATGATTAAATGAGGAGGTTTTCCCAGCTTTCGAACGGTGGCAATATCGGCTGCTTTTATAGTCTGAAGCGCAGCCTCAGCTTCCTCCAAAGCTGGCCTTGCTGCTTCTAACTTTTCTTCAGCAAAAGCTTTTTCGACAGCAATTTTATCGACAATTTTCTGTGCGCGATCCTTTACAATTTGCACTTCATTTTTGACCTTTTCCGCATCGTTTGTTTTCTCTTTTACTTCTTCCACAACTTTATCTACTTCGGCAGATGTTATAACTAGATCCTTCTCCTTCACGGTCAGTTCTGCTCGCAGCTCATTGACACTCACAGTTGCCTCCTGAAGCTTCGTAAGACCACTGTTGATTCGAGTGGCTAAACCACTGATGTCATCTATTTTTTCTTTATAAATTCCTTTATAGCCATTTATGAATGACAGATATGATTTTGGCGTTACGTAAGTCAGTCTTCTAAACCTTTGAAAATATTCGTTGCACATGACCGAAACAGAGTTGTGAATAATACCCATTGCTTCCATTAATTGCTCTTTAGTCTCAGGAGCGCACTCGACCCCAAAAGGCTTAATGAAGTGCTTGGATACATCAATCAGAGCATCAGTTGGCCAAGGGGTCAGCCAGTCCATAGTACATCCAGATATAAGAGCTGGAAATTTCAAAGAACGATTTCGAAATTTTTCTCCCGCAGGAGAAAAACACAAAATGACGTGAAGATTTGCCCGGGACCTTGTTAAGAAATAATCGTAAAGATTATCCTGTGTAGGGGTCCTCTTAGGAAATTCCTTCTTCATAATGGGCATCAAAAGTTCTAGGATTTCCCGCATCTCATCCTTTGCAAATAAACTCGCAACTTCACCTGATCCCAGAATAGTATTCAGATATTCTAAAAAAGATTCCTCTTTGATTTCATTGTCAGTGAAAATAAAAGTTACTCCTTTTCCTTCTTGGCCAGCCGTTCTGTACAAAAATTTGAGATCATCAACAAGATTTCCAACATTGTATGTTCTTGAAAGAGTTATCTGGAAAATAACATGCTGATAGATGGATGCAGACAAACGGGTCAGGGATTGCTTTCCAGAACCTCCAACACCCACAAGGAGAGCGCTTCCTTGAGGAGTACTGATGATTCTTGTGATTTTTATTAGATGAACCATAGCATCTTTGAAAAACACTAAATCCATTTGCTTTCCATGAGAACTTTCATTGTATCTGTTTAGAAAAAATCGCAGACGCTCAGCCAGTTCTTCGAATGATGGTATGTGTTCATATATCTGTGGCATCTCTAAAACAGCTTCAGCTTCTTCATCAGAGGGTT
>APH_3188
AGTTGAGACAGGAAGGCAGTATTGCTCATTACTTTCAGTGATGATTGCCATGATGGCGTAGGGCAATCTCTCTCCGGATCTTGTGTAATTAAGTCCATGGGCTGCCGAAATAATAATAACACGCAATCCATAATCCTCATGATTAAATGAGGAGGTTTTCCCAGCTTTCGAACGGTGGCAATATCGGCTGCTTTTATAGTCTGAAGCGCAGCCTCAGCTTCCTCCAAAGCTGGCCTTGCTGCTTCTAACTTTTCTTCAGCAAAAGCTTTTTCGACAGTAATTTTATCGACAATTTTCTGTGCGCGATCCTTTACAATTTGCACTTCATTTTTAACCTTTTCCGCATCGTTTGTTTTCTCTTTTACTTCTTCCACAACTTTATCTACTTCGGCAGATGTTATAACTAGATCCTTCTCCTTCACGGTCAGTTCTGCTCGCAGCTCATTGACACTCACAGTTGCCTCCTGAAGCTTCGTAAGACCACTGTTGATTCGAGTGGCTAAACCACTGATGTCATCTATTTTTTCTTTATAAATTCCTTTATAGCCATTTATGAATGACAGATATGATTTTGGCGTTACGTAAGTCAGTCTTCTAAACCTTTGAAAATATTCGTTGCACATGACCGAAACAGAGTTGTGAATAATACCCATTGCTTCCATTAATTGCTCTTTAGTCTCAGGAGCGCACTCGACCCCAAAAGGCTTAATGAAGTGCTTGGATACATCAATCAGAGCATCAGTTGGCCAAGGGGTCAGCCAGTCCATAGTACATCCAGATATAAGAGCTGGAAATTTCAAAGAACGATTTCGAAATTTTTCTCCCGCAGGAGAAAAACACAAAATGACGTGAAGATTTGCCCGGGACCTTGTTAAGAAATAATCGTAAAGATTATCCTGTGTAGGGGTCCTCTTAGGAAATTCCTTCTTCATAATGGGCATCAAAAGTTCTAGGATTTCCCGCATCTCATCCTTTGCAAATAAACTCGCAACTTCACCTGATCCCAGAATAGTATTCAGATATTCTAAAAAAGATTCCTCCTTGATTTCATTGTCAGTGAAAATAAAAGTTACTCCTTTTCCTTCTTGGCCAGCCGTTCTGTACAAAAATTTGAGATCATCAACAAGATTTCCAACATTGTATGTTCTTGAAAGAGTTATCTGGAAAATAACATGCTGATAGATGGATGCAGACAAACGGGTCAGGGATTGCTTTCCAGAACCTCCAACACCCACAAGGAGAGCGCTTCCTTGAGGAGTACTGATGATTCTTGTGATTTTTATTAGATGAACCATAGCATCTTTGAAAAACACTAAATCCATTTGCTTTCCATGAGAACTTTCATTGTATCTGTTTAGAAAAAATCGCAGACGCTCAGCCAGTTCTTCGAATGATGGTATGTGTTCATATATCTGTGGCATCTCTAAAACAGCTTCAGCTTCTTCATCAGAGGGTT
>APH_0185
AGTTGAGACAGGAAGGCAGTATTGCTCATTACTTTCAGTGATGATTGCCATGATGGCGTAGGGCAATCTCTCTCCGGATCTTGTGTAATTAAGTCCATGGGCTGCCGAAATAATAATAACACGCAATCCATAATCCTCATGATTAAATGAGGAGGTTTTCCCAGCTTTCGAACGGTGGCAATATCGGCTGCTTTTATAGTCTGAAGCGCAGCCTCAGCTTCCTCCAAAGCTGGCCTTGCTGCTTCTAACTTTTCTTCAGCAAAAGCTTTTTCGACAGTAATTTTATCGACAATTTTCTGTGCGCGATCCTTTACAATTTGCACTTCATTTTTGACCTTTTCCGCATCGTTTGTTTTCTCTTTTACTTCTTCCACAACTTTATCTACTTCGGCAGATGTTATAACTAGATCCTTCTCCTTCACGGTCAGTTCTGCTCGCAGCTCATTGACACTCACAGTTGCCTCCTGAAGCTTCGTAAGACCACTGTTGATTCGAGTGGCTAAACCACTGATGTCATCTATTTTTTCTTTATAAATTCCTTTATAGCCATTTATGAATGACAGATATGATTTTGGCGTTACGTAAGTCAGTCTTCTAAACCTTTGAAAATATTCGTTGCACATGACCGAAACAGAGTTGTGAATAATACCCATTGCTTCCATTAATTGCTCTTTAGTCTCAGGAGCGCACTCGACCCCAAAAGGCTTAATGAAGTGCTTGGATACATCAATCAGAGCATCAGTTGGCCAAGGGGTCAGCCAGTCCATAGTACATCCAGATATAAGAGCTGGAAATTTCAAAGAACGATTTCGAAATTTTTCTCCCGCAGGAGAAAAACACAAAATGACGTGAAGATTTGCCCGGGACCTTGTTAAGAAATAATCGTAAAGATTATCCTGTGTAGGGGTCCTCTTAGGAAATTCCTTCTTCATAATGGGCATCAAAAGTTCTAGGATTTCCCGCATCTCATCCTTTGCAAATAAACTCGCAACTTCACCTGATCCCAGAATAGTATTCAGATATTCTAAAAAAGATTCCTCCTTGATTTCATTGTCAGTGAAAATAAAAGTTACTCCTTTTCCTTCTTGGCCAGCCGTTCTGTACAAAAATTTGAGATCATCAACAAGATTTCCAACATTGTATGTTCTTGAAAGAGTTATCTGGAAAATAACATGCTGATAGATGGATGCAGACAAACGGGTCAGGGATTGCTTTCCAGAACCTCCAACACCCACAAGGAGAGCGCTTCCTTGAGGAGTACTGATGATTCTTGTGATTTTTATTAGATGAACCATAGCATCTTTGAAAAACACTAAATCCATTTGCTTTCCATGAGAACTTTCATTGTATCTGTTTAGAAAAAATCGCAGACGCTCAGCCAGTTCTTCGAATGATGGTATGTGTTCATATATCTGTGGCATCTCTAAAACAGCTTCAGCTTCTTCATCAGAGGGTT
>APH_0717
AGTTGAGACAGGAAGGCAGTATTGCTCATTACTTTCAGTGATGATTGCCATGATGGCGTAGGGCAATCTCTCTCCGGATCTTGTGTAATTAAGTCCATGGGCTGCCGAAATAATAATAACACGCAATCCATAATCCTCATGATTAAATGAGGAGGTTTTCCCAGCTTTCGAACGGTGGCAATATCGGCTGCTTTTATAGTCTGAAGCGCAGCCTCAGCTTCCTCCAAAGCTGGCCTTGCTGCTTCTAACTTTTCTTCAGCAAAAGCTTTTTCGACAGTAATTTTATCGACAATTTTCTGTGCGCGATCCTTTACAATTTGCACTTCATTTTTGACCTTTTCCGCATCGTTTGTTTTCTCTTTTACTTCTTCCACAACTTTATCTACTTCGGCAGATGTTATAACTAGATCCTTCTCCTTCACGGTCAGTTCTGCTCGCAGCTCATTGACACTCACAGTTGCCTCCTGAAGCTTCGTAAGACCACTGTTGATTCGAGTGGCTAAACCACTGATGTCATCTATTTTTTCTTTATAAATTCCTTTATAGCCATTTATGAATGACAGATATGATTTTGGCGTTACGTAAGTCAGTCTTCTAAACCTTTGAAAATATTCGTTGCACATGACCGAAACAGAGTTGTGAATAATACCCATTGCTTCCATTAATTGCTCTTTAGTCTCAGGAGCGCACTCGACCCCAAAAGGCTTAATGAAGTGCTTGGATACATCAATCAGAGCATCAGTTGGCCAAGGGGTCAGCCAGTCCATAGTACATCCAGATATAAGAGCTGGAAATTTCAAAGAACGATTTCGAAATTTTTCTCCCGCAGGAGAAAAACACAAAATGACGTGAAGATTTGCCCGGGACCTTGTTAAGAAATAATCGTAAAGATTATCCTGTGTAGGGGTCCTCTTAGGAAATTCCTTCTTCATAATGGGCATCAAAAGTTCTAGGATTTCCCGCATCTCATCCTTTGCAAATAAACTCGCAACTTCACCTGATCCCAGAATAGTATTCAGATATTCTAAAAAAGATTCCTCCTTGATTTCATTGTCAGTGAAAATAAAAGTTACTCCTTTTCCTTCTTGGCCAGCCGTTCTGTACAAAAATTTGAGATCATCAACAAGATTTCCAACATTGTATGTTCTTGAAAGAGTTATCTGGAAAATAACATGCTGATAGATGGATGCAGACAAACGGGTCAGGGATTGCTTTCCAGAACCTCCAACACCCACAAGGAGAGCGCTTCCTTGAGGAGTACTGATGATTCTTGTGATTTTTATTAGATGAACCATAGCATCTTTGAAAAACACTAAATCCATTTGCTTT-------------------------------------------------------------------------------------------------------------------------------
>APH_4005
--------------------------------------------------------------------------------TTGTGTAATTAAGTCCATGGGCTGCCGAAATAATAATAACACGCAATCCATAATCCTCATGATTAAATGAGGAGGTTTTCCCAGCTTTCGAACGGTGGCAATATCGGCTGCTTTTATAGTCTGAAGCGCAGCCTCAGCTTCCTCCAAGGCTGGCCTTGCTGCTTCTAACTTTTCTTCAGCAAAAGCTTTTTCGACAGTAATTTTATCGACAATTTTCTGTGCGCGATCCTTTACAATTTGAACTTCATTTTTGACCTTTTCCGCATCGTTTGTTTTCTCTTTTACTTCTTCCACAACTTTATCTACTTCGGCAGATGTTATAACTAGATCTTTTTCCTTCACGGTCAGTTCTGCTCGCAGCTCATTGACACTCACAGTTGCCTCCTGAAGCTTCGTAAGACCACTGTTGATTCGAGTGGCTAAACCACTGATGTCATCTATTTTTTCTTTATAAATTCCTTTATAGCCATTTATGAATGACAGATATGATTTTGGCGTTACGTAAGTCAGTCTTCTAAACCTTTGAAAATATTCGTTGCACATGACCGAAACAGAGTTGTGAATAATACCCATTGCTTTCATTAATTGCTCTTTAGTCTCAGGAGCGCACTCGACCCCAAAAGGCTTAATGAAGTGCTTGGATACATCAATCAGAGCATCAGTTGGCCAAGGGGTCAGCCAGTCCATAGTACATCCAGATATAAGAGCTGGAAATTTCAAAGAACGATTTCGAAATTTTTCTCCCGCAGGAGAAAAACACAAAATGACGTGAAGATTTGCCCGGGACCTTGTTAAGAAATAATCGTAAAGATTATCCTGTGTAGGGGTCCTCTTGGGAAATTCCTTCTTCATAATGGGCATCAAAAGTTCTAGGATTTCCCGCATCTCATCCTTTGCAAATAAACTCGCAACTTCACCTGATCCCAGAATAGTATTCAGATATTCTAAAAAAGATTCCTCTTTGATTTCATTGTCAGTGAAAATAAAAGTTACTCCTTTTCCTTCTTGGCCAGCCGTTCTGTACAAAAATTTGAGATCATCAACAAGATTTCCAACATTGTATGTTCTTGAAAGAGTTATCTGGAAAATAACATGCTGATAGATGGATGCAGACAAACGGGTCAGGGATTGCTTTCCAGAACCTCCAACACCCACAAGGAGAGCGCTTCCTTGAGGAGTACTGATGATTCTTGTGATTTTTATTAGATGAACCATAGCATCTTTGAAAAACACTAAATCCATTTGCTTTCCATGAGAACTTTCATTGTATCTGTTTAGAAAAAATCGCAGACGCTCAGCCAGTTCTTCGAATGATGGTATGTGTTCATATATCTGTGGCATCTCTAAAACAGCTTCAGCTTCTTCATCAGAGGGTT
>APH_5001
AGTTGAGACAGGAAGGCAGTATTGCTCATTACTTTCAGTGATGATTGCCATGATGGCGTAGGGCAATCTCTCTCCGGATCTTGTGTAATTAAGTCCATGGGCTGCCGAAATAATAATAACACGCAATCCATAATCCTCATGATTAAATGAGGAGGTTTTCCCAGCTTTCGAACGGTGGCAATATCGGCTGCTTTTATAGTCTGAAGCGCAGCCTCAGCTTCCTCCAAGGCTGGCCTTGCTGCTTCTAACTTTTCTTCAGCAAAAGCTTTTTCGACAGTAATTTTATCGACAATTTTCTGTGCGCGATCCTTTACAATTTGAACTTCATTTTTGACCTTTTCCGCATCGTTTGTTTTCTCTTTTACTTCTTCCACAACTTTATCTACTTCGGCAGATGTTATAACTAGATCCTTCTCCTTCACGGTCAGTTCTGCTCGCAGCTCATTGACACTCACAGTTGCCTCCTGAAGCTTCGTAAGACCACTGTTGATTCGAGTGGCTAAACTACTGATGTCATCTATTTTTTCTTTATAAATTCCTTTATAGCCATTTATGAATGACAGATATGATTTTGGCGTTACGTAAGTCAGTCTTCTAAACCTTTGAAAATATTCGTTGCACATGACCGAAACAGAGTTGTGAATAATACCCATTGCTTTCATTAATTGCTCTTTAGTCTCAGGAGCGCACTCGACCCCAAAAGGCTTAATGAAGTGCTTGGATACATCAATCAGAGCATCAGTTGGCCAAGGGGTCAGCCAGTCCATAGTACATCCAGATATAAGAGCTGGAAATTTCAAAGAACGATTTCGAAATTTTTCTCCCGCAGGAGAAAAACACAAAATGACGTGAAGATTTGCCCGGGACCTTGTTAAGAAATAATCGTAAAGATTATCCTGTGTAGGGGTCCTCTTGGGAAATTCCTTCTTCATAATGGGCATCAAAAGTTCTAGGATTTCCCGCATCTCATCCTTTGCAAATAAACTCGCAACTTCACCTGATCCCAGAATAGTATTCAGATATTCTAAAAAAGATTCCTCTTTGATTTCATTGTCAGTGAAAATAAAAGTTACTCCTTTTCCTTCTTGGCCAGCCGTTCTGTACAAAAATTTGAGATCATCAACAAGATTTCCAACATTGTATGTTCTTGAAAGAGTTATCTGGAAAATAACATGCTGATAGATGGATGCAGACAAACGGGTCAGGGATTGCTTTCCAGAACCTCCAACACCCACAAGGAGAGCGCTTCCTTGAGGAGTACTGATGATTCTTGTGATTTTTATTAGATGAACCATAGCATCTTTGAAAAACACTAAATCCATTTGCTTTCCATGAGAACTTTCATTGTATCTGTTT----------------------------------------------------------------------------------------------------
>APH_4029
------------------------------------AGTGATGATTGCCATGATGGCGTAGGGCAATCTCTCTCCGGATCTTGTGTAATTAAGTCAATGGGCTGCCGAAATAATAATAACACGCAATCCATAATCCTCATGATTAAATGAGGAGGTTTTCCCAGCTTTCGAACGGTGGCAATATCGGCTGCTTTTATAGTCTGAAGCGCAGCCTCAGCTTCCTCCAAGGCTGGCCTTGCTGCTTCTAACTTTTCTTCAGCAAAAGCTTTTTCGACAGTAATTTTATCGACAATTTTCTGTGCGCGATCCTTTACAATTTGAACTTCATTTTTGACCTTTTCCGCATCGTTTGTTTTCTCTTTTACTTCTTCCACAACTTTATCTACTTCGGCAGATGTTATAACTAGATCCTTCTCCTTCACGGTCAGTTCTGCTCGCAGCTCATTGACACTCACAGTTGCCTCCTGAAGCTTCGTAAGACCACTGTTGATTCGAGTGGCTAAACTACTGATGTCATCTATTTTTTCTTTATAAATTCCTTTATAGCCATTTATGAATGACAGATATGATTTTGGCGTTACGTAAGTCAGTCTTCTAAACCTTTGAAAATATTCGTTGCACATGACCGAAACAGAGTTGTGAATAATACCCATTGCTTCCATTAATTGCTCTTTAGTCTCAGGAGCGCACTCGACCCCAAAAGGCTTAATGAAGTGCTTGGATACATCAATCAGAGCATCAGTTGGCCAAGGGGTCAGCCAGTCCATAGTACATCCAGATATAAGAGCTGGAAATTTCAAAGAACGATTTCGAAATTTTTCTCCCGCAGGAGAAAAACACAAAATGACGTGAAGATTTGCCCGGGACCTTGTTAAGAAATAATCGTAAAGATTATCCTGTGTAGGGGTCCTCTTGGGAAATTCCTTCTTCATAATGGGCATCAAAAGTTCTAGGATTTCCCGCATCTCATCCTTTGCAAATAAACTCGCAACTTCACCTGATCCCAGAATAGTATTCAGATATTCTAAAAAAGATTCCTCTTTGATTTCATTGTCAGTGAAAATAAAAGTTACTCCTTTTCCTTCTTGGCCAGCCGTTCTGTACAAAAATTTGAGATCATCAACAAGATTTCCAACATTGTATGTTCTTGAAAGAGTTATCTGGAAAATAACATGCTGATAGATGGATGCAGACAAACGGGTCAGGGATTGCTTTCCAGAACCTCCAACACCCACAAGGAGAGCGC------------------------------------------------------------------------------------------------------------------------------------------------------------------------------------------------------------------
>APH_0772
---------------------------------------------------------------------------GGATCTTGTGTAATTAAGTCCATGGGCTGCCGAAATAATAATAACACGCAATCCATAATCCTCATGATTAAATGAGGAGGTTTTCCCAGCTTTCGAACGGTGGCAATATCGGCTGCTTTTATAGTCTGAAGCGCAGCCTCAGCTTCCTCCAAGGCTGGCCTTGCTGCTTCTAACTTTTCTTCAGCAAAAGCTTTTTCGACAGTAATTTTATCGACAATTTTCTGTGCGCGATCCTTTACAATTTGAACTTCATTTTTGACCTTTTCCGCATCGTTTGTTTTCTCTTTTACTTCTTCCACAACTTTATCTACTTCGGCAGATGTTATAACTAGATCCTTCTCCTTCACGGTCAGTTCTGCTCGCAGCTCATTGACACTCACAGTTGCCTCCTGAAGCTTCGTAAGACCACTGTTGATTCGAGTGGCTAAACTACTGATGTCATCTATTTTTTCTTTATAAATTCCTTTATAGCCATTTATGAATGACAGATATGATTTTGGCGTTACGTAAGTCAGTCTTCTAAACCTTTGAAAATATTCGTTGCACATGACCGAAACAGAGTTGTGAATAATACCCATTGCTTCCATTAATTGCTCTTTAGTCTCAGGAGCGCACTCGACCCCAAAAGGCTTAATGAAGTGCTTGGATACATCAATCAGAGCATCAGTTGGCCAAGGGGTCAGCCAGTCCATAGTACATCCAGATATAAGAGCTGGAAATTTCAAAGAACGATTTCGAAATTTTTCTCCCGCAGGAGAAAAACACAAAATGACATGAAGATTTGCCCGGGACCTTGTTAAGAAATAATCGTAAAGATTATCCTGTGTAGGGGTCCTCTTGGGAAATTCCTTCTTCATAATGGGCATCAAAAGTTCTAGGATTTCCCGCATCTCATCCTTTGCAAATAAACTCGCAACTTCACCTGATCCCAGAATAGTATTCAGATATTCTAAAAAAGATTCCTCTTTGATTTCATTGTCAGTGAAAATAAAAGTTACTCCTTTTCCTTCTTGGCCAGCCGTTCTGTACAAAAATTTGAGATCATCAACAAGATTTCCAACATTGTATGTTCTTGAAAGAGTTATCTGGAAAATAACATGCTGATAGATGGATGCAGACAAACGGGTCAGGGATTGCTTTCCAGAACCTCCAACACCCACAAGGAGAGCGCTTCCTTGAGGAGTACTGATGATTCTTGTGATTTTTATTAGATGAACCATAGCATCTTTGAAAAACACTAAATCCATTTGCTTTCCATGAGAACTTTCATTGTATCTGTTTAGAAAAAATCGCAGACGCTCAGCCAGTTCTTCGAATGATGGTATGTGTTCATATATCTGTGGCATCTCTAAAACAGCTTCAGCTTCTTCATCAGAGGGTT
>APH_1535
-GTTGAGACAGGAAGGCAGTATTACTCATTACTTTCAGTGATGATTGCCATGATGGCGTAGGGCAATCTCTCTCCGGATCTTGTGTAATTAAGTCCATGGGCTGCCGAAATAATAATAACACGCAATCCATAATCCTCATGATTAAATGAGGAGGTTTTCCCAGCTTTCGAACGGTGGCAATATCGGCTGCTTTTATAGTCTGAAGCGCAGCCTCAGCTTCCTCCAAGGCTGGCCTTGCTGCTTCTAACTTTTCTTCAGCAAAAGCTTTTTCGACAGTAATTTTATCGACAATTTTCTGTGCGCGATCCTTTACAATTTGAACTTCATTTTTGACCTTTTCCGCATCGTTTGTTTTCTCTTTTACTTCTTCCACAACTTTATCTACTTCGGCAGATGTTATAACTAGATCCTTCTCCTTCACGGTCAGTTCTGCTCGCAGCTCATTGACACTCACAGTTGCCTCCTGAAGCTTCGTAAGACCACTGTTGATTCGAGTGGCTAAACTACTGATGTCATCTATTTTTTCTTTATAAATTCCTTTATAGCCATTTATGAATGACAGATATGATTTTGGCGTTACGTAAGTCAGTCTTCTAAACCTTTGAAAATATTCGTTGCACATGACCGAAACAGAGTTGTGAATAATACCCATTGCTTCCATTAATTGCTCTTTAGTCTCAGGAGCGCACTCGACCCCAAAAGGCTTAATGAAGTGCTTGGATACATCAATCAGAGCATCAGTTGGCCAAGGGGTCAGCCAGTCCATAGTACATCCAGATATAAGAGCTGGAAATTTCAAAGAACGATTTCGAAATTTTTCTCCCGCAGGAGAAAAACACAAAATGACGTGAAGATTTGCCCGGGACCTTGTTAAGAAATAATCGTAAAGATTATCCTGTGTAGGGGTCCTCTTGGGAAATTCCTTCTTCATAATGGGCATCAAAAGTTCTAGGATTTCCCGCATCTCATCCTTTGCAAATAAACTCGCAACTTCACCTGATCCCAGAATAGTATTCAGATATTCTAAAAAAGATTCCTCTTTGATTTCATTGTCAGTGAAAATAAAAGTTACTCCTTTTCCTTCTTGGCCAGCCGTTCTGTACAAAAATTTGAGATCATCAACAAGATTTCCAACATTGTATGTTCTTGAAAGAGTTATCTGGAAAATAACATGCTGATAGATGGATGCAGACAAACGGGTCAGGGATTGCTTTCCAGAACCTCCAACACCCACAAGGAGAGCGCTTCCTTGAGGAGTACTGATGATTCTTGTGATTTTTATTAGATGAACCATAGCATCTTTGAAAAACACTAAATCCATTTGCTTTCCATGAGAACTTTCATTGTATCTGTTTAGAAAAAATCGCAGACGCTCAGACAGTTCTTCGAATGATGGTATGTGTTCATATATCTGTGGCATCTCTAAAACAGCTTCAGCTTCTTCATCAGAGGGTT
>APH_4024
AGTTGAGACAGGAAGGCAGTATTACTCATTACTTTCAGTGATGATTGCCATGATGGCGTAGGGCAATCTCTCTCCGGATCTTGTGTAATTAAGTCCATGGGCTGCCGAAATAATAATAACACGCAATCCATAATCCTCATGATTAAATGAGGAGGTTTTCCCAGCTTTCGAACGGTGGCAATATCGGCTGCTTTTATAGTCTGAAGCGCAGCCTCAGCTTCCTCCAAGGCTGGCCTTGCTGCTTCTAACTTTTCTTCAGCAAAAGCTTTTTCGACAGTAATTTTATCGACAATTTTCTGTGCGCGATCCTTTACAATTTGAACTTCATTTTTGACCTTTTCCGCATCGTTTGTTTTCTCTTTTACTTCTTCCACAACTTTATCTACTTCGGCAGATGTTATAACTAGATCCTTCTCCTTCACGGTCAGTTCTGCTCGCAGCTCATTGACACTCACAGTTGCCTCCTGAAGCTTCGTAAGACCACTGTTGATTCGAGTGGCTAAACTACTGATGTCATCTATTTTTTCTTTATAAATTCCTTTATAGCCATTTATGAATGACAGATATGATTTTGGCGTTACGTAAGTCAGTCTTCTAAACCTTTGAAAATATTCGTTGCACATGACCGAAACAGAGTTGTGAATAATACCCATTGCTTCCATTAATTGCTCTTTAGTCTCAGGAGCGCACTCGACCCCAAAAGGCTTAATGAAGTGCTTGGATACATCAATCAGAGCATCAGTTGGCCAAGGGGTCAGCCAGTCCATAGTACATCCAGATATAAGAGCTGGAAATTTCAAAGAACGATTTCGAAATTTTTCTCCCGCAGGAGAAAAACACAAAATGACGTGAAGATTTGCCCGGGACCTTGTTAAGAAATAATCGTAAAGATTATCCTGTGTAGGGGTCCTCTTGGGAAATTCCTTCTTCATAATGGGCATCAAAAGTTCTAGGATTTCCCGCATCTCATCCTTTGCAAATAAACTCGCAACTTCACCTGATCCCAGAATAGTATTCAGATATTCTAAAAAAGATTCCTCTTTGATTTCATTGTCAGTGAAAATAAAAGTTACTCCTTTTCCTTCTTGGCCAGCCGTTCTGTACAAAAATTTGAGATCATCAACAAGATTTCCAACATTGTATGTTCTTGAAAGAGTTATCTGGAAAATAACATGCTGATAGATGGATGCAGACAAACGGGTCAGGGATTGCTTTCCAGAACCTCCAACACCCACAAGGAGAGCGCTTCCTTGAGGAGTACTGATGATTCTTGTGATTTTTATTAGATGAACCATAGCATCTTTGAAAAACACTAAATCCATTTGCTTTCCATGAGAACTTTCATTGTATCTGTTTAGAAAAAATCGCAGACGCTCAGCCAGTTCTTCGAATGATGGTATGTGTTCATATATCTGTGGCATCTCTAAAACAGCTTCAGCTTCTTCATCAGAGGGTT
