# Supplementary material for: ﻿Discovery of a new tarantula species from the Madrean Sky Islands and the first documented instance of syntopy between two montane endemics (Araneae, Theraphosidae, Aphonopelma): a case of prior mistaken identity
Source: Zookeys. 2024 Aug 16;1210:61–98. doi: 10.3897/zookeys.1210.125318 (PMC11344175; doi:10.3897/zookeys.1210.125318)
Supplement: Supplementary material 8 — Phylogenomics files [file zookeys-1210-061_article-125318__-s008.zip › Suppl8/individual_UCE_loci/sl_realigned_uce_2001380.fas]

>APH_1357
-----------------------------------------------------------------------------------------------------------------------------------------------------------------------------------------------------------GGTGGCCG--------------------------------------------------------------------------------------------------------TGACTTTTGAATCACCCT-----------------------------------------------------GTAGAAACAGAATTTCATCGTCATGCA-------------------------------------------AGGGATCGTGCTGATATGG--------------------------------------------------------------------------------------------------------------------------------------AGACATAAA---ACAATGAACGCATTTTA-------------------ACTTTCCTAAATCAGTTGCAGAATGGTGTCAACAGGTGGATTCGTGAAATACAGAAGGTATGTCACATCACACATATATGTATTTAAATAAGGTACAAGATGTACCTAAAAATTATCAGTCACACAAACATCACAAAGCTAT------------------------------------------------------------------------------------------------------------------------------------------------------------------------------------------------------------------------------------------------------------------------------------------------------------------------------------------------------------------------------------------------------------------------------------------------------------------------------------------------------------------------------------------------------
>APH_0772
CTTTCATCTGTTTGGGCCACATGAGGTTCATGAGGTTCTGGTTGGCATTTCCAGCTTAAGAAGTTCAACCAGACATGGCACCAAGCTATTTTCATCTGTTTGGGTCACTTAAGTGCTCTTTATGTGGTCAGCATTTCCTGTTTGACAAAGAGGTTTGGTTCTTACAAGTGGCTTCACAACCAGGCAAAAAAAGAAAGTCTTGTGGTATCCAAGCACTGGTTTCCCATTGGTGCTGGTGCATTCAGCTAAAAGAGGAAAACATTGATGATCTGAGAAGTTGTTTTACCTTGGATGTCAGCATGGCATTTTTACTGTTGTCTCTTGGCTCTCCCTTGTATGTATATAGTCATTAATTTATATATTTAACTTGTTTTGAGTTTATGTAGGTAGCAAAAATATTTCATATGGATGCATTCATGTGTAATCTGTGGAATTTTATTATCACTTTCCTGAAACAGAGATGGTGATAAGATGGCTCCCACTGTTGAAAAGAAAATTGCAGAACTTGAGATGGGATTACTCCATTTGCAGCAGAACATCGACATTCCTGAGATTACGCTTCCCATTCATACAGTTGTGGCAGTGGCGATTAAAAAAGCTGCAGAAGAAGGCCGTAAAGCTACAGTCAATGACTTTGGTGACAAGGTGGAAGATTCTACTTTCCTAAATCAGTTGCAGAATGGTGTCAACAGGTGGATTCGTGAAATACAGAAGGTATGTCACATCACACATATATGTATTTAAATAAGGTACAAGATGTTCTTAAAAATTATCAGTCACACAAACATCACAAAGCTATTAGTTACTTCATAAATTTGTGGGCTAAATATCAGTTCTTCCATGGCATTTTCAGACTTGTGTATATAATTACTGATGCTTACCATGAGATGTTTTATTAAATAGAGAATGCCAAATCATCACAACTTCTAAGCTGCTGTGACAAAGTTAAAAAACAAAAAAGGAATTAAAAGCCAACAAATAGTTATGCTTATTAAAATGAAACAATAGCAAGCCAATAAAATTTATATTACACCATGCAGTAACAGTTTATGTAGTTATTAAATGTGTGCAGCAGTTTTTATATTTAACTGAACAGTGCTGGTGACCATATAACATTGAATACACTGCGATTCAATGCTGTGGACAGTTGTAAGTAATAGGTACTATATTTTTACTTCTAGTGCTCTTAGCCTTCCAGTTGCCTGGGGAGTGTCACCTCCATGGCTCAAGCTGGTCCTGTGACTGCCCGTGTCTTCTTGGTGCTCTTTGGCAAGTCTTGCCCCTTGCACCATAAATACCCCAATAACCAACCAACCAAGC-------------
>APH_1535
CTTTCATCTGTTTGGGCCACATGAGGTTCATGAGGTTCTGGTTGGCATTTCCAGCTTAAGAAGTTCAACCAGACATGGCACCAAGCTATTTTCATCTGTTTGGGTCACTTAAGTGCTCTTTATGTGGTCAGCATTTCCTGTTTGACAAAGAGGTTTGGTTCTTACAAGTGGCTTCACAACCAGGCAAAAAAAGAAAGTCTTGTGGTATCCAAGCACTGGTTTCCCATTGGTGCTGGTGCATTCAGCTAAAAGAGGAAAACATTGATGATCTGAGAAGTTGTTTTACCTTGGATGTCAGCATGGCATTTTTACTGTTGTCTCTTGGCTCTCCCTTGTATGTATATAGTCATTAATTTATATATTTAACTTGTTTTGAGTTTATGTAGGTAGCAAAAATATTTCATATGGATGCATTCATGTGTAATCTGTGGAATTTTATTATCACTTTCCTGAAACAGAGATGGTGATAAGATGGCTCCCACTGTTGAAAAGAAAATTGCAGAACTTGAGATGGGATTACTCCATTTGCAGCAGAACATCGACATTCCTGAGATTACGCTTCCCATTCATACAGTTGTGGCAGTGGCGATTAAAAAAGCTGCAGAAGAAGGCCGTAAAGCTACAGTCAATGACTTTGGTGACAAGGTGGAAGATTCTACTTTCCTAAATCAGTTGCAGAATGGTGTCAACAGGTGGATTCGTGAAATACAGAAGGTATGTCACATCACACATATATGTATTTAAATAAGGTACAAGATGTTCTTAAAAATTATCAGTCACACAAACATCACAAAGCTATTAGTTACTTCATAAATTTGTGGGCTAAATATCAGTTCTTCCATGGCATTTTCAGACTTGTGTATATAATTACTGATGCTTACCATGAGATGTTTTATTAAATAGAGAATGCCAAATCATCACAACTTCTAAGCTGCTGTGACAAAGTTAAAAAACAAAAAAGGAATTAAAAGCCAACAAATAGTTATGCTTATTAAAATGAAACAATAGCAAGCCAATAAAATTTATATTACACCATGCAGTAACAGTTTATGTAGTTATTAAATGTGTGCAGCAGTTTTTATATTTAACTGAACAGTGCTGGTGACCATATAACATTGAATACACTGCGATTCAATGCTGTGGACAGTTGTAAGTAATAGGTACTATATTTTTACTTCTAGTGCTCTTAGCCTTCCAGTTGCCTGGGGAGTGGCACCTCCATGGCTCAAGCTGGTCCTGTGACTGCCCGTGTCTTCTTGGTGCTCTTTGGCAAGTCTTGCCCCTTGCACCATAAATACCCCAATAACCAACCAACCAAGCAATCTAGTGCACT
>APH_4024
CTTTCATCTGTTTGGGCCACATGAGGTTCATGAGGTTCTGGTTGGCATTTCCAGCTTAAGAAGTTCAACCAGACATGGCACCAAGCTATTTTCATCTGTTTGGGTCACTTAAGTGCTCTTTATGTGGTCAGCATTTCCTGTTTGACAAAGAGGTTTGGTTCTTACAAGTGGCTTCACAACCAGGCAAAAAAAGAAAGTCTTGTGGTATCCAAGCACTGGTTTCCCATTGGTGCTGGTGCATTCAGCTAAAAGAGGAAAACATTGATGATCTGAGAAGTTGTTTTACCTTGGATGTCAGCATGGCATTTTTACTGTTGTCTCTTGGCTCTCCCTTGTATGTATATAGTCATTAATTTATATATTTAACTTGTTTTGAGTTTATGTAGGTAGCAAAAATATTTCATATGGATGCATTCATATATAATCTGTGGAATTTTATTATCACTTTCCTGAAACAGAGATGGTGATAAGATGGCTCCCACTGTTGAAAAGAAAATTGCAGAACTTGAGATGGGATTACTCCATTTGCAGCAGAACATCGACATTCCTGAGATTACGCTTCCCATTCATACAGTTGTGGCAGTGGCGATTAAAAAAGCTGCAGAAGAAGGCCGTAAAGCTACAGTCAATGACTTTGGTGACAAGGTGGAAGATTCTACTTTCCTAAATCAGTTGCAGAATGGTGTCAACAGGTGGATTCGTGAAATACAGAAGGTATGTCACATCACACATATATGTATTTAAATAAGGTACAAGATGTACTTAAAAATTATCAGTCACACAAACATCACAAAGCTATTAGTTACTTCATAAATTTGTGGGCTAAATATCAGTTCTTCCATGGCATTTTCAGACTTGTGTATATAATTACTGATGCTTACCATGAGATGTCTTATTAAATAGAGAATGCCAAATCATCACAACTTCTAAGCTGCTGTGACAAAGTTAAAAAACAAAAAAGGAATTAAAAGCCAACAAATAGTTATGCATATTAAAATGAAACAATAGCAAACCAATAAAATTTATATTACACCATGCAGTAACAGTTTATGTAGTTATTAAATGTGTGCAGCAGTTTTTATATTTAACTGAACAGTGCTGGTGACCATATAACATTGAATACACTGCGATTCAATGCTGTGGACAGTTGTAAGTAATAGGTACTATATTTTTACTTCTAGTGCTCTTAGCCTTCCAGTTGCCTGGGGAGTGGCACCTCCATGGCTCAAGCTGGTCCTGTGACTGCCCGTGTCTTCTTGGTGCTCTTTGGCAAGTCTTGCCCCTTGCACCATAAATACCCCAATAACCAACCAACCAAGCAATCTAGTGCGCT
>APH_4005
-----------------------------------------------------GCTTAAGAAGTTCAACCAGACATGGCACCAAGCTATTTTCATCTGTTTGGGTCACTTAAGTGCTCTTTATGTGGTCAGCATTTCCTGTTTGACAAAGAGGTTTGGTTCTTACAAGTGGCTTCACAACCAGGCAAAAAAAGAAAGTCTTGTGGTATCCAAGCACTGGTTTCCCATTGGTGCTGGTGCATTCAGCTAAAAGAGGAAAACATTGATGATCTGAGAAGTTGTTTTACCTTGGATGTCAGCATGGCATTTTTACTGTTGTCTCTTGGCTCTCCCTTGTATGTATATAGTCATTAATTTATATATTTAACTTGTTTTGAGTTTATGTAGGTAGCAAAAATATTTCATATGGATGCATTCATGTATAATCTGTGGAATTTTATTATCACTTTCCTGAAACAGAGATGGTGATAAGATGGCTCCCACTGTTGAAAAGAAAATTGCAGAACTTGAGATGGGATTACTCCATTTGCAGCAGAACATCGACATTCCTGAGATTACGCTTCCCATTCATACAGTTGTGGCAGTGGCGATTAAAAAAGCTGCAGAAGAAGGCCGTAAAGCTACAGTCAATGACTTTGGTGACAAGGTGGAAGATTCTACTTTCCTAAATCAGTTGCAGAATGGTGTCAACAGGTGGATTCGTGAAATACAGAAGGTATGTCACATCACACATATATGTATTTAAATAAGGTACAAGATGTACTTAAAAATTATCAGTCACACAAACATCACAAAGCTATTAGTTACTTCATAAATTTGTGGGCTAAATATCAGTTCTTCCATGGCATTTTCAGACTTGTGTATATAATTACTGATGCTTACCATGAGATGTCTTATTAAATAGAGAATGCCAAATCATCACAACTTCTAAGCTGCTGTGACAAAGTTAAAAAACAAAAAAGGAATTAAAAGCCAACAAATAGTTATGCATATTAAAATGAAACAATAGCAAACCAATAAAATTTATATTACACCATGCAGTAACAGTTTATGTAGTTATTAAATGTGTGCAGCAGTTTTTATATTTAACTGAACAGTGCTGGTGACCATATAACATTGAATACACTGCGATTCAATGCTGTGGACAGTTGTAAGTAATAGGTACTATATTTTTACTTCTAGTGCTCTTAGCCTTCCAGTTGCCTGGGGAGTGGCACCTCCATGGCTCAAGCTGGTCCTGTGACTGCCCGTGTCTTCTTGGTGCTCTTTGGCAGGTCTTGCCCCTTGCACCATAAATACCCCAATAACCAACCAACCAAGCAATCTAGTGCGCT
>APH_4029
-----------------------------------------------------------GAAGTTCAACCAGACATGGCACCAAGCTATTTTCATCTGTTTGGGTCACTTAAGTGCTCTTTATGTGGTCAGCATTTCCTGTTTGACAAAGAGGTTTGGTTCTTACAAGTGGCTTCACAACCAGGCAAAAAAAGAAAGTCTTGTGGTATCCAAGCACTGGTTTCCCATTGGTGCTGGTGCATTCAGCTAAAAGAGGAAAACATTGATGATCTGAGAAGTTGTTTTACCTTGGATGTCAGCATGGCATTTTTACTGTTGTCTCTTGGCTCTCCCTTGTATGTATATAGTCATTAATTTATATATTTAACTTGTTTTGAGTTTATGTAGGTAGCAAAAATATTTCATATGGATGCATTCATGTATAATCTGTGGAATTTTATTATCACTTTCCTGAAACAGAGATGGTGATAAGATGGCTCCCACTGTTGAAAAGAAAATTGCAGAACTTGAGATGGGATTACTCCATTTGCAGCAGAACATCGACATTCCTGAGATTACGCTTCCCATTCATACAGTTGTGGCAGTGGCGATTAAAAAAGCTGCAGAAGAAGGCCGTAAAGCTACAGTCAATGACTTTGGTGACAAGGTGGAAGATTCTACTTTCCTAAATCAGTTGCAGAATGGTGTCAACAGGTGGATTCGTGAAATACAGAAGGTATGTCACATCACACATATATGTATTTAAATAAGGTACAAGATGTACTTAAAAATTATCAGTCACACAAACATCACAAAGCTATTAGTTACTTCATAAATTTGTGGGCTAAATATCAGTTCTTCCATGGCATTTTCAGACTTGTGTATATAATTACTGATGCTTACCATGAGATGTCTTATTAAATAGAGAATGCCAAATCATCACAACTTCTAAGCTGCTGTGACAAAGTTAAAAAACAAAAAAGGAATTAAAAGCCAACAAATAGTTATGCATATTAAAATGAAACAATAGCAAACCAATAAAATTTATATTACACCATGCAGTAACAGTTTATGTAGTTATTAAATGTGTGCAGCAGTTTTTATATTTAACTGAACAGTGCTGGTGACCATATAACATTGAATACACTGCGATTCAATGCTGTGGACAGTTGTAAGTAATAGGTACTATATTTTTACTTCTAGTGCTCTTAGCCTTCCAGTT-------------------------------------------------------------------------------------------------------------------------------------
>APH_5001
------------------------------------------------------------------------------------GCTATTTTCATCTGTTTGGGTCACTTAAGTGCTCTTTATGTGGTCAGCATTTCCTGTTTGACAAAGAGGTTTGGTTCTTACAAGTGGCTTCACAACCAGGCAAAAAAAGAAAGTCTTGTGGTATCCAAGCACTGGTTTCCCATTGGTGCTGGTGCATTCAGCTAAAAGAGGAAAACATTGATGATCTGAGAAGTTGTTTTACCTTGGATGTCAGCATGGCATTTTTACTGTTGTCTCTTGGCTCTCCCTTGTATGTATATAGTCATTAATTTATATATTTAACTTGTTTTGAGTTTATGTAGGTAGCAAAAATATTTCATATGGATGCATTCATGTATAATCTGTGGAATTTTATTATCACTTTCCTGAAACAGAGATGGTGATAAGATGGCTCCCACTGTTGAAAAGAAAATTGCAGAACTTGAGATGGGATTACTCCATTTGCAGCAGAACATCGACATTCCTGAGATTACGCTTCCCATTCATACAGTTGTGGCAGTGGCGATTAAAAAAGCTGCAGAAGAAGGCCGTAAAGCTACAGTCAATGACTTTGGTGACAAGGTGGAAGATTCTACTTTCCTAAATCAGTTGCAGAATGGTGTCAACAGGTGGATTCGTGAAATACAGAAGGTATGTCACATCACACATATATGTATTTAAATAAGGTACAAGATGTACTTAAAAATTATCAGTCACACAAACATCACAAAGCTATTAGTTACTTCATAAATTTGTGGGCTAAATATCAGTTCTTCCATGGCATTTTCAGACTTGTGTATATAATTACTGATGCTTACCATGAGATGTCTTATTAAATAGAGAATGCCAAATCATCACAACTTCTAAGCTGCTGTGACAAAGTTAAAAAACAAAAAAGGAATTAAAAGCCAACAAATAGTTATGCATATTAAAATGAAACAATAGCAAACCAATAAAATTTATATTACACCATGCAGTAACAGTTTATGTAGTTATTAAATGTGTGCAGCAGTTTTTATATTTAACTGAACAGTGCTGGTGACCATATAACATTGAATACACTGCGATTCAATGCTGTGGACAGTTGTAAGTAATAGGTACTATATTTTT----------------------------------------------------------------------------------------------------------------------------------------------------------------
>APH_5003
-------------------------------------CTGGTTGGCATTTCCAGCTTAAGAAGTTCAACCAGACATGGCACCAAGCTATTTTCATCTGTTTGGGTCACTTAAGTGCTCTTTATGTGGTCAGCATTTCCTGTTTGACAAAGAGGTTTGGTTCTTACAAGTGGCTTCACAACCAGGCAAAAAAAGAAAGTCTTGTGGTATCCAAGCACTGGTTTCCCATTGGTGCTGGTGCATTCAGCTAAAAGAGGAAAACATTGATGATCTGAGAAGTTGTTTTACCTTGGATGTCAGCATGGCATTTTTACTGTTGTCTCTTGGCTCTCCCTTGTATGTATATAGTCATTAATTTATATATTTAACTTGTTTTGAGTTTATGTAGGTAGCAAAAATATTTCATATGGATGCATTCATGTATAATCTGTGGAATTTTATTATCACTTTCCTGAAACAGAGATGGTGATAAGATGGCTCCCACTGTTGAAAAGAAAATTGCAGAACTTGAGATGGGATTACTCCATTTGCAGCAGAACATCGACATTCCTGAGATTACGCTTCCCATTCATACAGTTGTGGCAGTGGCGATTAAAAAAGCTGCAGAAGAAGGCCGTAAAGCTACAGTCAATGACTTTGGTGACAAGGTGGAAGATTCTACTTTCCTAAATCAGTTGCAGAATGGTGTCAACAGGTGGATTCGTGAAATACAGAAGGTATGTCACATCACACATATATGTATTTAAATAAGGTACAAGATGTACTTAAAAATTATCAGTCACACAAACATCACAAAGCTATTAGTTACTTCATAAATTTGTGGGCTAAATATCAGTTCTTCCATGGCATTTTCAGACTTGTGTATATAATTACTGATGCTTACCATGAGATGTCTTATTAAATAGAGAATGCCAAATCATCACAACTTCTAAGCTGCTGTGACAAAGTTAAAAAACAAAAAAGGAATTAAAAGCCAACAAATAGTTATGCATATTAAAATGAAACAATAGCAAACCAATAAAATTTATATTACACCATGCAGTAACAGTTTATGTAGTTATTAAATGTGTGCAGCAGTTTTTATATTTAACTGAACAGTGCTGGTGACCATATAACATTGAATACACTGCGATTCAATGCTGTGGACAGTTGTAAGTAATAGGTACTATATT-------------------------------------------------------------------------------------------------------------------------------------------------------------------
>APH_5079
CTTTCATCTGTTTGGGCCACATGAGGTTCATGAGGTTCTGGTTGGCATTTCCAGCTTAAGAAGTTCAACCAGACATGGCACCAAGCTATTTTCATCTGTTTGGGTCACTTAAGTGCTCTTTATGTGGTCAGCATTTCCTGTTTGACAAAGAGGTTTGGTTCTTACAAGTGGCTTCACAACCAGGCAAAAAAAGAAAGTCTTGTGGTATCCAAGCACTGGTTTCCCATTGGTGCTGGTGCATTCAGCTAAAAGAGGAAAACATTGATGATCTGAGAAGTTGTTTTACCTTGGATGTCAGCATGGCATTTTTACTGTTGTCTCTTGGCTCTCCCTTGTATGTATATAGTCATTAATTTATATATTTAACTTGTTTTGAGTTTATGTAGGTAGCAAAAATATTTCATATGGATGCATTCATGTATAATCTGTGGAATTTTATTATCACTTTCCTGAAACAGAGATGGTGATAAGATGGCTCCCACTGTTGAAAAGAAAATTGCAGAACTTGAGATGGGATTACTCCATTTGCAGCAGAACATCGACATTCCTGAGATTACGCTTCCCATTCATACAGTTGTGGCAGTGGCGATTAAAAAAGCTGCAGAAGAAGGCCGTAAAGCTACAGTCAATGACTTTGGTGACAAGGTGGAAGATTCTACTTTCCTAAATCAGTTGCAGAATGGTGTCAACAGGTGGATTCGTGAAATACAGAAGGTATGTCACATCACACATATATGTATTTAAATAAGGTACAAGATGTACTTAAAAATTATCAGTCACACAAACATCACAAAGCTATTAGTTACTTCATAAATTTGTGGGCTAAATATCAGTTCTTCCATGGCATTTTCAGACTTGTGTATATAATTACTGATGCTTACCATGAGATGTCTTATTAAATAGAGAATGCCAAATCATCACAACTTCTAAGCTGCTGTGACAAAGTTAAAAAACAAAAAAGGAATTAAAAGCCAACAAATAGTTATGCATATTAAAATGAAACAATAGCAAACCAATAAAATTTATATTACACCATGCAGTAACAGTTTATGTAGTTATTAAATGTGTGCAGCAGTTTTTATATTTAACTGAACAGTGCTGGTGACCATATAACATTGAATACACTGCGATTCAATGCTGTGGACAGTTGTAAGTAATAGGTACTATATTTTTACTTCTAGTGCTCTTAGC----------------------------------------------------------------------------------------------------------------------------------------------
>APH_0674
------------------------------------TCTGGTTGGCATTTCCAGCTTAAGAAGTTCAACCAGACATGGCACCAAGCTATTTTCATCTGTTTGGGTCCCTTAAGTGCTCTTTATGTGGTCAGCATTTCCTGTTTGACAAAGAGGTTTGGTTCTTACAAGTGGCTTCACAACCAGGCAAAAAAAGAAAGTCTTGTGGTATCCAAGCACTGGTTTCCCATTGGTGCTGGTGCATTCAGCTAAAAGAGGAAAACATTGATGATCTGAGAAGTTGTTTTACCTTGGATGTCAGCATGGCATTTTTACTGTTGTCTCTTGGCTCTCCCTTGTATGTATATAGTCATTAATTTATATATTTAACTTGTTTTGAGTTTATGTAGGTAGCAAAAATATTTCATATGGATGCATTCATGTATAATCTGTGGAATTTTATTATCACTTTCCTGAAACAGAGATGGTGATAAGATGGCTCCCACTGTTGAAAAGAAAATTGCAGAACTTGAGATGGGATTACTCCATTTGCAGCAGAACATCGACATTCCTGAGATTACGCTTCCCATTCATACAGTTGTGGGAGTGGCGATTAAAAAAGCTGCAGAAGAAGGCCGTAAAGCTACAGTCAATGACTTTGGTGACAAGGTGGAAGATTCTACTTTCCTAAATCAGTTGCAGAATGGTGTCAACAGGTGGATTCGTGAAATACAGAAGGTATGTCACATCACACATATATGTACTTAAATAAGGTACAAGATGTATCTAAAAATTATCAGTCACACAAACATCACAAAGCTATTAGTTACTTCATAAATTTGTGGGCTAAATATCAGTTCTTCCATGGCATTTTCAGACTTGTGTATATAATTACTGATGCTTAACATGAGATGTCTTATTAAATAGAGAATGCCAAATCATCACAACTTCTAAGCTGCTGTGACAAAGTTAAAAAACAAAAAAGGAATTAAAATCCAACAAATAGTTATGCTTATTAAAATGAAACAATAGCAAGCGAATAAAACTAATATTACACCATGCAGTAGCAGTTTAAGTAGTTATTAAATATGTGCAGTAGTTTATGTAGTTAACTGAACAGTGCAGGTGACCCTATAACATTGAATACACTGCGATTCAATGCTGTGGACAGTTGTAAGTAATAGGTACTGTATTTTTACTTCTAGTGCTCTTAGCCTTCCAGTTGCCTGGGGAGTGGCACCTCCATGGCTCAAGCTGGTCCTGTGACTGCCCGTGTCTTCTTGGTGCTCTTTGGCAAGTCTTGCCCCTTGCACCATAAATACCCCAATAACCAACCAACCAAGCAATCTAGTGCGCT
>APH_0186
CTTTCATCTGTTTGGGCCACATGAGGTTCATGAGGTTCTGGTTGGCATTTCCAGCTTAAGAAGTTCAACCAGACATGGCACCAAGCTATTTTCATCTGTTTGGGTCCCTTAAGTGCTCTTTATGTGGTCAGCATTTCCTGTTTGACAAAGAGGTTTGGTTCTTACAAGTGGCTTCACAACCAGGCAAAAAAAGAAAGTCTTGTGGTATCCAAGCACTGGTTTCCCATTGGTGCTGGTGCATTCAGCTAAAAGAGGAAAACATTGATGATCTGAGAAGTTGTTTTACCTTGGATGTCAGCATGGCATTTTTACTGTTGTCTCTTGGCTCTCCCTTGTATGTATATAGTCATTAATTTATATATTTAACTTGTTTTGAGTTTATGTAGGTAGCAAAAATATTTCATATGGATGCATTCATGTATAATCTGTGGAATTTTATTATCACTTTCCTGAAACAGAGATGGTGATAAGATGGCTCCCACTGTTGAAAAGAAAATTGCAGAACTTGAGATGGGATTACTCCATTTGCAGCAGAACATCGACATTCCTGAGATTACGCTTCCCATTCATACAGTTGTGGGAGTGGCGATTAAAAAAGCTGCAGAAGAAGGCCGTAAAGCTACAGTCAATGACTTTGGTGACAAGGTGGAAGATTCTACTTTCCTAAATCAGTTGCAGAATGGTGTCAACAGGTGGATTCGTGAAATACAGAAGGTATGTCACATCACACATATATGCACTTAAATAAGGTACAAGATGTATCTAAAAATTATCAGTCACACAAACATCACAAAGCTATTAGTTACTTCATAAATTTGTGGGCTAAATATCAGTTCTTCCATGGCATTTTCAGACTTGTGTATATAATTACTGATGCTTAACATGAGATGTCTTATTAAATAGAGAATGCCAAATCATCACAACTTCTAAGCTGCTGTGACAAAGTTAAAAAACAAAAAAGGAATTAAAATCCAACAAATAGTTATGCTTATTAAAATGAAACAATAGCAAGCGAATAAAACTAATATTACACCATGCAGTAACAGTTTATGTAGTTATTAAATGTGTGC----------------AACTGAACAGTGCAGGTGACCCTATAACATTGAATACACTGCGATTCAATGCTGTGGACAGTTGTAAGTAATAGGTACTGTATTTTTACTTCTAGTGCTCTTAGCCTTCCAGTTGCCTGGGGAGTGGCACCTCCATGGCTCAAGCTGGTCCTGTGACTGCCCGTGTCTTCTTGGTGCTCTTTGGCAAGTCTTGCCCCTTGCACCATAAATACCCCAATAACCAACCAACCAAGCAATCTAGTGCGCT
>APH_3188
CTTTCATCTGTTTGGGCCACATGAGGTTCATGAGGTTCTGGTTGGCATTTCCAGCTTAAGAAGTTCAACCAGACATGGCACCAAGCTATTTTCATCTGTTTGGGTCCCTTAAGTGCTCTTTATGTGGTCAGCATTTCCTGTTTGACAAAGAGGTTTGGTTCTTACAAGTGGCTTCACAACCAGGCAAAAAAAGAAAGTCTTGTGGTATCCAAGCACTGGTTTCCCATTGGTGCTGGTGCATTCAGCTAAAAGAGGAAAACATTGATGATCTGAGAAGTTGTTTTACCTTGGATGTCAGCATGGCATTTTTACTGTTGTCTCTTGGCTCTCCCTTGTATGTATATAGTCATTAATTTATATATTTAACTTGTTTTGAGTTTATGTAGGTAGCAAAAATATTTCATATGGATGCATTCATGTATAATCTGTGGAATTTTATTATCACTTTCCTGAAACAGAGATGGTGATAAGATGGCTCCCACTGTTGAAAAGAAAATTGCAGAACTTGAGATGGGATTACTCCATTTGCAGCAGAACATCGACATTCCTGAGATTACGCTTCCCATTCATACAGTTGTGGGAGTGGCGATTAAAAAAGCTGCAGAAGAAGGCCGTAAAGCTACAGTCAATGACTTTGGTGACAAGGTGGAAGATTCTACTTTCCTAAATCAGTTGCAGAATGGTGTCAACAGGTGGATTCGTGAAATACAGAAGGTATGTCACATCACACATATATGTACTTAAATAAGGTACAAGATGTATCTAAAAATTATCAGTCACACAAACATCACAAAGCTATTAGTTACTTCATAAATTTGTGGGCTAAATATCAGTTCTTCCATGGCATTTTCAGACTTGTGTATATAATTACTGATGCTTAACATGAGATGTCTTATTAAATAGAGAATGCCAAATCATCACAACTTCTAAGCTGCTGTGACAAAGTTAAAAAACAAAAAAGGAATTAAAATCCAACAAATAGTTATGCTTATTAAAATGAAACAATAGCAAGCGAATAAAACTAATATTACACCATGCAGTAACAGTTTATGTAGTTATTAAATGTGTGC----------------AACTGAACAGTGCAGGTGACCCTATAACATTGAATACACTGCGATTCAATGCTGTGGACAGTTGTAAGTAATAGGTACTGTATTTTTACTTCTAGTGCTCTTAGCCTTCCAGTTGCCTGGGGAGTGGCACCTCCATGGCTCAAGCTGGTCCTGTGACTGCCCGTGTCTTCTTGGTGCTCTTTGGCAAGTCTTGCCCCTTGCACCATAAATACCCCAATAACCAACCAACCAAGCAATCTA-------
>APH_0185
CTTTCATCTGTTTGGGCCACATGAGGTTCATGAGGTTCTGGTTGGCATTTCCAGCTTAAGAAGTTCAACCAGACATGGCACCAAGCTATTTTCATCTGTTTGGGTCCCTTAAGTGCTCTTTATGTGGTCAGCATTTCCTGTTTGACAAAGAGGTTTGGTTCTTACAAGTGGCTTCACAACCAGGCAAAAAAAGAAAGTCTTGTGGTATCCAAGCACTGGTTTCCCATTGGTGCTGGTGCATTCAGCTAAAAGAGGAAAACATTGATGATCTGAGAAGTTGTTTTACCTTGGATGTCAGCATGGCATTTTTACTGTTGTCTCTTGGCTCTCCCTTGTATGTATATAGTCATTAATTTATATATTTAACTTGTTTTGAGTTTATGTAGGTAGCAAAAATATTTCATATGGATGCATTCATGTATAATCTGTGGAATTTTATTATCACTTTCCTGAAACAGAGATGGTGATAAGATGGCTCCCACTGTTGAAAAGAAAATTGCAGAACTTGAGATGGGATTACTCCATTTGCAGCAGAACATCGACATTCCTGAGATTACGCTTCCCATTCATACAGTTGTGGGAGTGGCGATTAAAAAAGCTGCAGAAGAAGGCCGTAAAGCTACAGTCAATGACTTTGGTGACAAGGTGGAAGATTCTACTTTCCTAAATCAGTTGCAGAATGGTGTCAACAGGTGGATTCGTGAAATACAGAAGGTATGTCACATCACACATATATGTACTTAAATAAGGTACAAGATGTATCTAAAAATTATCAGTCACACAAACATCACAAAGCTATTAGTTACTTCATAAATTTGTGGGCTAAATATCAGTTCTTCCATGGCATTTTCAGACTTGTGTATATAATTACTGATGCTTAACATGAGATGTCTTATTAAATAGAGAATGCCAAATCATCACAACTTCTAAGCTGCTGTGACAAAGTTAAAAAACAAAAAAGGAATTAAAATCCAACAAATAGTTATGCTTATTAAAATGAAACAATAGCAAGCGAATAAAACTAATATTACACCATGCAGTAACAGTTTATGTAGTTATTAAATGTGTGC----------------AACTGAACAGTGCAGGTGACCCTATAACATTGAATACACTGCGATTCAATGCTGTGGACAGTTGTAAGTAATAGGTACTGTATTTTTACTTCTAGTGCTCTTAGCCTTCCAGTTGCCTGGGGAGTGGCACCTCCATGGCTCAAGCTGGTCCTGTGACTGCCCGTGTCTTCTTGGTGCTCTTTGGCAAGTCTTGCCCCTTGCACCATAAATACCCCAATAACCAACCAACCAAGCAATCTAGTGCGCT
>APH_0717
--------------------------------------------------------------------------------CCAAGCTATTTTCATCTGTTTGGGTCCCTTAAGTGCTCTTTATGTGGTCAGCATTTCCTGTTTGACAAAGAGGTTTGGTTCTTACAAGTGGCTTCACAACCAGGCAAAAAAAGAAAGTCTTGTGGTATCCAAGCACTGGTTTCCCATTGGTGCTGGTGCATTCAGCTAAAAGAGGAAAACATTGATGATCTGAGAAGTTGTTTTACCTTGGATGTCAGCATGGCATTTTTACTGTTGTCTCTTGGCTCTCCCTTGTATGTATATAGTCATTAATTTATATATTTAACTTGTTTTGAGTTTATGTAGGTAGCAAAAATATTTCATATGGATGCATTCATGTATAATCTGTGGAATTTTATTATCACTTTCCTGAAACAGAGATGGTGATAAGATGGCTCCCACTGTTGAAAAGAAAATTGCAGAACTTGAGATGGGATTACTCCATTTGCAGCAGAACATCGACATTCCTGAGATTACGCTTCCCATTCATACAGTTGTGGGAGTGGCGATTAAAAAAGCTGCAGAAGAAGGCCGTAAAGCTACAGTCAATGACTTTGGTGACAAGGTGGAAGATTCTACTTTCCTAAATCAGTTGCAGAATGGTGTCAACAGGTGGATTCGTGAAATACAGAAGGTATGTCACATCACACATATATGTACTTAAATAAGGTACAAGATGTATCTAAAAATTATCAGTCACACAAACATCACAAAGCTATTAGTTACTTCATAAATTTGTGGGCTAAATATCAGTTCTTCCATGGCATTTTCAGACTTGTGTATATAATTACTGATGCTTAACATGAGATGTCTTATTAAATAGAGAATGCCAAATCATCACAACTTCTAAGCTGCTGTGACAAAGTTAAAAAACAAAAAAGGAATTAAAATCCAACAAATAGTTATGCTTATTAAAATGAAACAATAGCAAGCGAATAAAACTAATATTACACCATGCAGTAACAGTTTATGTAGTTATTAAATGTGTGC----------------AACTGAACAGTGCAGGTGACCCTATAACATTGAATACACTGCGATTCAATGCTGTGGACAGTTGTAAGTAATAGGTACTGTATTTTTACTTCTAGTGCTCTTAGCCTTCCAGTTGCCTGGGGAGTGGCACCTCCATGGCTCAAGCTGGTCCTGTGACTGCCCGTGTCTTCTTGGTGCTCTTTGGCAAGTCTTGCCCCTTGCACCATAAATACCCCAATAACCAACCAACCAAGCAATCTAGTGCGCT
>APH_3177
CTTTCATCTGTTTGGGCCACATGAGGTTCATGAGGTTCTGGTTGGCATTTCCAGCTTAAGAAGTTCAACCAGACATGGCACCAAGCTATTTTCATCTGTTTGGGTCACTTAAGTGCTCTTTATGTGGTCAGCATTTCCTGTTTGACAAAGAGGTTTGGTTCTTACAAGTGGCTTCACAACCAGGCAAAAAAAGAAAGTCTTGTGGTATCCAAGCACTGGTTTCCCATTGCTGCTGGTGCATTCAGCTAAAAGAGGAAAACATTGATGATCTGAGAAGTTGTTTTACCTTGGATGTCAGCATGGCATTTTTACTGTTGTCTCTTGGCTCTCCCTTGTATGTATATAGTCATTAATTTATATATTTAACTTGTTTTGAGTTTATGTAGGTAGCAAAAATATTTCATATGGATGCATTCATGTATAATCTGTGGAATTTTATTATCACTTTCCTGAAACAGAGATGGTGATAAGATGGCTCCCACTGTTGAAAAGAAAATTGCAGAACTTGAGATGGGATTACTCCATTTGCAGCAGAACATCGACATTCCTGAGATTACGCTTCCCATTCATACAGTTGTGGCAGTGGCGATTAAAAAAGCTGCAGAAGAAGGCCGTAAAGCTACAGTCAATGACTTTGGTGACAAGGTAGAAGATTCTACTTTCCTAAATCAGTTGCAGAATGGTGTCAACAGGTGGATTCGTGAAATACAGAAGGTATGTCACATCACACATATATGTATTTAAATAAGGTACAAGATGTATCTAAAAATTATCAGTCACACAAACATCACAAAGCTATTAGTTACTTCATAAATTTGTGGGCTAAATATCATTTCTTCCATGGCATTTTCAGACTTCTGTATATAATTACTGATGCTTAACATGAGATGTCTTATTAAATAGAGAATGCCAAATCATCACAACTTCTAAGCTGCTGTGAC------AAAAAACAAAAAAGGAATTAAAAGCCAACAAATAGTTATGCTTATTAAAATGAAACAATAGCAAGCCAATAAAACTAATATTACACCATGCAGTAACAGTTTATGTAGTTATTAAATGTGTGCAGCAGTTTTTATATTTAACTGAACAGTGCAGGTGACCATATGACATTGAATACACTGCGATTCAATGCTGTGGACAGTTGTAAGTAATAGGTACTATATTTTTACTTCTAGTGCTCTTAGCCTTCCAGTTGCCTGGGGAGTGGCACCTCCATGGCTCAAGCTGGTCCTGTGACTGCCCGTGTCTTCTTGGTGCTCTTTGGCAAGTCTTGCCCCTTGCACCATAAATACCCCAATAACCAACCAACCAAGCAATCTAGTGCGCT
>APH_4021
CTTTCATCTGTTTGGGCCACATGAGGTTCATGAGGTTCTGGTTGGCATTTCCAGCTTAAGAAGTTCAACCAGACATGGCACCAAGCTATTTTCATCTGTTTGGGTCACTTAAGTGCTCTTTATGTGGTCAGCATTTCCTGTTTGACAAAGAGGTTTGGTTCTTACAAGTGGCTTCACAACCAGGCAAAAAAAGAAAGTCTTGTGGTATCCAAGCACTGGTTTCCCATTGCTGCTGGTGCATTCAGCTAAAAGAGGAAAACATTGATGATCTGAGAAGTTGTTTTACCTTGGATGTCAGCATGGCATTTTTACTGTTGTCTCTTGGCTCTCCCTTGTATGTATATAGTCATTAATTTATATATTTAACTTGTTTTGAGTTTATGTAGGTAGCAAAAATATTTCATATGGATGCATTCATGTATAATCTGTGGAATTTTATTATCACTTTCCTGAAACAGAGATGGTGATAAGATGGCTCCCACTGTTGAAAAGAAAATTGCAGAACTTGAGATGGGATTACTCCATTTGCAGCAGAACATCGACATTCCTGAGATTACGCTTCCCATTCATACAGTTGTGGCAGTGGCGATTAAAAAAGCTGCAGAAGAAGGCCGTAAAGCTACAGTCAATGACTTTGGTGACAAGGTTGAAGATTCTACTTTCCTAAATCAGTTGCAGAATGGTGTCAACAGGTGGATTCGTGAAATACAGAAGGTATGTCACATCACACATATATGTATTTAAATAAGGTACAAGATGTATCTAAAAATTATCAGTCACACAAACATCACAAAGCTATTAGTTACTTCATAAATTTGTGGGCTAAATATCAGTTCTTCCATGGCATTTTCAGACTTCTGTATATAATTACTGATGCTTAACATGAGATGTCTTATTAAATAGAGAATGCCAAATCATCACAACTTCTAAGCTGCTGTGAC------AAAAAACAAAAAAGGAATTAAAAGCCAACAAATAGTTATGCTTATTAAAATGAAACAATAGCAAGCCAATAAAACTAATATTACACCATGCAGTAACAGTTTATGTAGTTATTAAATGTGTGCAGCAGTTTTTATATTTAACTGAACAGTGCAGGTGACCATATAACATTGAATACACTGCGATTCAATGCTGTGGACAGTTGTAAGTAATAGGTACTATATTTTTACTTCTAGTGCTCTTAGCCTTCCAGTTGCCTGGGGAGTGGCACCTCCATGGCTCAAGCTGGTCCTGTGACTGCCCGTGTCTTCTTGGTGCTCTTTGGCAAGTCTTGCCCCTTGCACCATAAATACCCCAATAACCAACCAACCAAGCAATCTAGTGCGCT
>APH_3191
-----------------------------------------------------GCTTAAGAAGTTCAACCAGACATGGCACCAAGCTATTTTCATCTGTTTGGGTCACTTAAGTGCTCGTTATGTGGTCAGCATTTCCTGTTTGACAAAGAGGTTTGGTTCTTACAAGTGGCTTCACAACCAGGCAAAAAAAGAAAGTCTTGTGGTATCCAAGCACTGGTTTCCCATTGCTGCTGGTGCATTCAGCTAAAAGAGGAAAACATTGATGATCTGAGAAGTTGTTTTACCTTGGATGTCAGCATGGCATTTTTACTGTTGTCTCTTGGCTCTCCCTTGTATGTATATAGTCATTAATTTATATATTTAACTTGTTTTGAGTTTATGTAGGTAGCAAAAATATTTCATATGGATGCATTCATGTATAATCTGTGGAATTTTATTATCACTTTCCTGAAACAGAGATGGTGATAAGATGGCTCCCACTGTTGAAAAGAAAATTGCAGAACTTGAGATGGGATTACTCCATTTGCAGCAGAACATCGACATTCCTGAGATTACGCTTCCCATTCATACAGTTGTGGCAGTGGCGATTAAAAAAGCTGCAGAAGAAGGCCGTAAAGCTACAGTCAATGACTTTGGTGACAAGGTAGAAGATTCTACTTTCCTAAATCAGTTGCAGAATGGTGTCAACAGGTGGATTCGTGAAATACAGAAGGTATGTCACATCACACATATATGTATTTAAATAAGGTACAAGATGTATCTAAAAATTATCAGTCACACAAACATCACAAAGCTATTAGTTACTTCATAAATTTGTGGGCTAAATATCAGTTCTTCCATGGCATTTTCAGACTTCTGTATATAATTACTGATGCTTAACATGAGATGTCTTATTAAATAGAGAATGCCAAATCATCACAACTTCTAAGCTGCTGTGAC------AAAAAACAAAAAAGGAATTAAAAGCCAACAAATAGTTATGCTTATTAAAATGAAACAATAGCAAGCCAATAAAACTAATATTACACCATGCAGTAACAGTTTATGTAGTTATTAAATGTGTGCAGCAGTTTTTATATTTAACTGAACAGTGCAGGTGACCATATAACATTGAATACACTGCGATTCAATGCTGTGGACAGTTGTAAGTAATAGGTACTATATTTTTACTTCTAGTGCTCTTAGCCTT-------------------------------------------------------------------------------------------------------------------------------------------
>APH_0136
CTTTCATCTGTTTGGGCCACATGAGGTTCATGAGGTTCTGGTTGGCATTTCCAGCTTAAGAAGTTCAACCAGACATGGCACCAAGCTATTTTCATCTGTTTGGGTCACTTAAGTGCTCTTTATGTGGTCAGCATTTCCTGTTTGACAAAGAGGTTTGGTTCTTACAAGTGGCTTCACAACCAGGCAAAAAAAGAAAGTCTTGTGGTATCCAAGCACTGGTTTCCCATTGCTGCTGGTGCATTCAGCTAAAAGAGGAAAACATTGATGATCTGAGAAGTTGTTTTACCTTGGATGTCAGCATGGCATTTTTACTGTTGTCTCTTGGCTCTCCCTTGTATGTATATAGTCATTAATTTATATATTTAACTTGTTTTGAGTTTATGTAGGTAGCAAAAATATTTCATATGGATGCATTCATGTATAATCTGTGGAATTTTATTATCACTTTCCTGAAACAGAGATGGTGATAAGATGGCTCCCACTGTTGAAAAGAAAATTGCAGAACTTGAGATGGGATTACTCCATTTGCAGCAGAACATCGACATTCCTGAGATTACGCTTCCCATTCATACAGTTGTGGCAGTGGCGATTAAAAAAGCTGCAGAAGAAGGCCGTAAAGCTACAGTCAATGACTTTGGTGACAAGGTAGAAGATTCTACTTTCCTAAATCAGTTGCAGAATGGTGTCAACAGGTGGATTCGTGAAATACAGAAGGTATGTCACATCACACATATATGTATTTAAATAAGGTACAAGATGTATCTAAAAATTATCAGTCACACAAACATCACAAAGCTATTAGTTACTTCATAAATTTGTGGGCTAAATATCAGTTCTTCCATGGCATTTTCAGACTTCTGTATATAATTACTGATGCTTAACATGAGATGTCTTATTAAATAGAGAATGCCAAATCATCACAACTTCTAAGCTGCTGTGAC------AAAAAACAAAAAAGGAATTAAAAGCCAACAAATAGTTATGCTTATTAAAATGAAACAATAGCAAGCCAATAAAACTAATATTACACCATGCAGTAACAGTTTATGTAGTTATTAAATGTGTGCAGCAGTTTTTATATTTAACTGAACAGTGCAGGTGACCATATAACATTGAATACACTGCGATTCAATGCTGTGGACAGTTGTAAGTAATAGGTACTATATTTTTACTTCTAGTGCTCTTAGCCTTCCAGTTGCCTGGGGAGTGGCACCTCCATGGCTCAAGCTGGTCCTGTGACTGCCCGTGTCTTCTTGGTGCTCTTTGGCAAGTCTTGCCCCTTGCACCATAAATACCCCAATAACCACCCAACCAAGCAATCTCGTGCGCT
>APH_0880
CTTTCATCTGTTTGGGCCACATGAGGTTCATGAGGTTCTGGTTGGCATTTCCAGCTTAAGAAGTTCAACCAGACATGGCACCAAGCTATTTTCATCTGTTTGGGTCACTTAAGTGCTCTTTATGTGGTCAGCATTTCCTGTTTGACAAAGAGGTTTGGTTCTTACAAGTGGCTTCACAACCAGGCAAAAAAAGAAAGTCTTGTGGTATCCAAGCACTGGTTTCCCATTGCTGCTGGTGCATTCAGCTAAAAGAGGAAAACATTGATGATCTGAGAAGTTGTTTTACCTTGGATGTCAGCATGGCATTTTTACTGTTGTCTCTTGGCTCTCCCTTGTATGTATATAGTCATTAATTTATATATTTAACTTGTTTTGAGTTTATGTAGGTAGCAAAAATATTTCATATGGATGCATTCATGTATAATCTGTGGAATTTTATTATCACTTTCCTGAAACAGAGATGGTGATAAGATGGCTCCCACTGTTGAAAAGAAAATTGCAGAACTTGAGATGGGATTACTCCATTTGCAGCAGAACATCGACATTCCTGAGATTACGCTTCCCATTCATACAGTTGTGGCAGTGGCGATTAAAAAAGCTGCAGAAGAAGGCCGTAAAGCTACAGTCAATGACTTTGGTGACAAGGTAGAAGATTCTACTTTCCTAAATCAGTTGCAGAATGGTGTCAACAGGTGGATTCGTGAAATACAGAAGGTATGTCACATCACACATATATGTATTTAAATAAGGTACAAGATGTATCTAAAAATTATCAGTCACACAAACATCACAAAGCTATTAGTTACTTCATAAATTTGTGGGCTAAATATCAGTTCTTCCATGGCATTTTCAGACTTCTGTATATAATTACTGATGCTTAACATGAGATGTCTTATTAAATAGAGAATGCCAAATCATCACAACTTCTAAGCTGCTGTGAC------AAAAAACAAAAAAGGAATTAAAAGCCAACAAATAGTTATGCTTATTAAAATGAAACAATAGCAAGCCAATAAAACTAATATTACACCATGCAGTAACAGTTTATGTAGTTATTAAATGTGTGCAGCAGTTTTTATATTTAACTGAACAGTGCAGGTGACCATATAACATTGAATACACTGCGATTCAATGCTGTGGACAGTTGTAAGTAATAGGTACTATATTTTTACTTCTAGTGCTCTTAGCCTTCCAGTTGCCTGGGGAGTGGCACCTCCATGGCTCTAGCTGGTCCTGTGACTGCCCGTGTCTTCTTGGTGCTCTTTGGCAAGTCTTGCCCCTTGCACCATAAATACCCCAATAACCAACCAACCAAGCAATCTAGTGCGCT
>APH_1602
CTTTCATCTGTTTGGGCCACATGAGGTTCATGAGGTTCTGGTTGGCATTTCCAGCTTAAGAAGTTCAACCAGACATGGCACCAAGCTATTTTCATCTGTTTGGGTCACTTAAGTGCTCTTTATGTGGTCAGCATTTCCTGTTTGACAAAGAGGTTTGGTTCTTACAAGTGGCTTCACAACCAGGCAAAAAAAGAAAGTCTTGTGGTATCCAAGCACTGGTTTCCCATTGCTGCTGGTGCATTCAGCTAAAAGAGGAAAACATTGATGATCTGAGAAGTTGTTTTACCTTGGATGTCAGCATGGCATTTTTACTGTTGTCTCTTGGCTCTCCCTTGTATGTATATAGTCATTAATTTATATATTTAACTTGTTTTGAGTTTATGTAGGTAGCAAAAATATTTCATATGGATGCATTCATGTATAATCTGTGGAATTTTATTATCACTTTCCTGAAACAGAGATGGTGATAAGATGGCTCCCACTGTTGAAAAGAAAATTGCAGAACTTGAGATGGGATTACTCCATTTGCAGCAGAACATCGACATTCCTGAGATTACGCTTCCCATTCATACAGTTGTGGCAGTGGCGATTAAAAAAGCTGCAGAAGAAGGCCGTAAAGCTACAGTCAATGACTTTGGTGACAAGGTAGAAGATTCTACTTTCCTAAATCAGTTGCAGAATGGTGTCAACAGGTGGATTCGTGAAATACAGAAGGTATGTCACATCACACATATATGTATTTAAATAAGGTACAAGATGTATCTAAAAATTATCAGTCACACAAACATCACAAAGCTATTAGTTACTTCATAAATTTGTGGGCTAAATATCAGTTCTTCCATGGCATTTTCAGACTTCTGTATATAATTACTGATGCTTAACATGAGATGTCTTATTAAATAGAGAATGCCAAATCATCACAACTTCTAAGCTGCTGTGAC------AAAAAACAAAAAAGGAATTAAAAGCCAACAAATAGTTATGCTTATTAAAATGAAACAATAGCAAGCCAATAAAACTAATATTACACCATGCAGTAACAGTTTATGTAGTTATTAAATGTGTGCAGCAGTTTTTATATTTAACTGAACAGTGCAGGTGACCATATAACATTGAATACACTGCGATTCAATGCTGTGGACAGTTGTAAGTAATAGGTACTATATTTTTACTTCTAGTGCTCTTAGCCTTCCAGTTGCCTGGGGAGTGGCACCTCCATGGCTCAAGCTGGTCCTGTGACTGCCCGTGTCTTCTTGGTGCTCTTTGGCAAGTCTTGCCCCTTGCACCATAAATACCCCAATAACCAACCAACCAAGCAATCTAGTGCGCT
>APH_0622
---------------------------------------------------------------------------------------------------------------------------------------------------------------------------------------------------------------------------------------------------------------------------------------------------------GCATGGCATTTTTACTGTTGTCTCTTGGCTCTCCCTTGTATGTATATAGTCATTAATTTATATATTTAACTTGTTTTGAGTTTATGTAGGTAGCAAAAATATTTCATATGGATGCATTCATGTATAATCTGTGGAATTTTATTATCACTTTCCTGAAACAGAGATGGTGATAAGATGGCTCCCACTGTTGAAAAGAAAATTGCAGAACTTGAGATGGGATTACTCCATTTGCAGCAGAACATCGACATTCCTGAGATTACGCTTCCCATTCATACAGTTGTGGCAGTGGCGATTAAAAAAGCTGCAGAAGAAGGCCGTAAAGCTACAGTCAATGACTTTGGTGACAAGGTAGAAGATTCTACTTTCCTAAATCAGTTGCAGAATGGTGTCAACAGGTGGATTCGTGAAATACAGAAGGTATGTCACATCACACATATATGTATTTAAATAAGGTACAAGATGTATCTAAAAATTATCAGTCACACAAACATCACAAAGCTATTAGTTACTTCATAAATTTGTGGGCTAAATATCAGTTCTTCCATGGCATTTTCAGACTTCTGTATATAATTACTGATGCTTAACATGAGATGTCTTATTAAATAGAGAATGCCAAATCATCACAACTTCTAAGCTGCTGTGAC------AAAAAACAAAAAAGGAATTAAAAGCCAACAAATAGTTATGCTTATTAAAATGAAACAATAGCAAGCCAATAAAACTAATATTACACCATGCAGTAACAGTTTATGTAGTTATTAAATGTGTGCAGCAGTTTTTATATTTAACTGAACAGTGCAGGTGACCATATAACATTGAATACACTGCGATTCAATGCT--------------------------------------------------------------------------------------------------------------------------------------------------------------------------------------------------
>APH_0683
CTTTCATCTGGTTGGGCCACATGAGGTTCATGAGGTTCTGGTTGACATTTCCAGCTTAAGAAGTTCAACCAGACATGGCACCAAGCTATTTTCATCTGTTTGGGTCACTTAAGTGCTCTTTATGTGGTCAGCATTTCCTGTTTGACAAAGAGGTTTGGTTCTTACAAGTGGCTTCACAACCAGGCAAAAAAAGAAAGTCTTGTGGTATCCAAGCACTGGTTTCCCATTGGTGCTGGTGCATTCAGCTAAAAGAGGAAACCATTGATGATCTGAGAAGTTGTTTTACCTTGGATGTCAGCATGGCATTTTTACTGTTGTCTCTTGGCTCTCCCTTCTATGTATATAGTCATTAATTTATATATTTAACTTGTTTTGAGTTTATGTAGGTAGCAAAAATATTTCATATGGATGCATTCATGTATAATCTGTGGAATTTTATTATCACTTTCCTAAAACAGAGATGGTGATAAGATGGCTCCCACTGTTGAAAAGAAAATTGCAGAACTTGAGATGGGATTACTCCATTTGCAGCAGAACATCGACATTCCTGAGATTACGCTTCCCATTCATACAGTTGTGGCAGTGGCGATTAAAAAAGCTGCAGAAGAAGGCCGTAAAGCTACAGTCAATGACTTTGGTGACAAGGTGGAAGATTCTACTTTCCTAAATCAGTTGCAGAATGGTGTCAACAGGTGGATTCGTGAAATACAGAAGGTATGTCACATCACACATATATGTACTTAAATAAGGTACAAGATGTATCTAAAAATTATCAGTCACACAAACATCACAAAGCTATTAGTTACTTCATAAATTTGTGGGCTAAATATCAGTTCTTCCATGGCATTTTCAGACTTCTGTATATAATTACTGATGCTTAACATGAGATGTCTTATTAAATAGAGAATGCCAAATCATCACAACTTCTAAGCTGCTGTGACAAAGTTAAAAAACAAAAAAGGAATTAAAAGCCAACAAATAGTTATGCTTATTAAAATGAAACAATAGCAAGCCAATAAAACTAATATTACACCATGCAGTAACAGTTTATGTAGTTATTAAATGTGTGCAACAGTTTTTATATTTAACTGAACAGTGCAGGTGACCATATAACATTGAATACACTGCGATTCAATGCTGTGGACAGTTGTAAGTAATAGGTACTATATTTTTACTTCTAGTGCTCTTAGCCTTCCAGTTGCCTGGGGAGTGGCACCTCCATGGCTCTAGCTGGTCCTGTGACTGCCCGTGTCTTCTTGGTGCTCTTTGGCAAGTCTTGCCCCTTGCACCATAAATACCCCAATAACCAACCAACCAAGCAATCTAGTGCGCT
>APH_0723
CTTTCATCTGTTTGGGCCACATGAGGTTCATGAGGTTCTGGTTGACATTTCCAGCTTAAGAAGTTCAACCAGACATGGCACCAAGCTATTTTCATCTGTTTGGGTCACTTAAGTGCTCTTTATGTGGTCAGCATTTCCTGTTTGACAAAGAGGTTTGGTTCTTACAAGTGGCTTCACAACCAGGCAAAAAAAGAAAGTCTTGTGGTATCCAAGCACTGGTTTCCCATTGGTGCTGGTGCATTCAGCTAAAAGAGGAAACCATTGATGATCTGAGAAGTTGTTTTACCTTGGATGTCAGCATGGCATTTTTACTGTTGTCTCTTGGCTCTCCCTTCAATGTATATAGTCATTAATTTATATATTTAACTTGTTTTGAGTTTATGTAGGTAGCAAAAATATTTCATATGGATGCATTCATGTATAATCTGTGGAATTTTATTATCACTTTCCTGAAACAGAGATGGTGATAAGATGGCTCCCACTGTTGAAAAGAAAATTGCAGAACTTGAGATGGGATTACTCCATTTGCAGCAGAACATCGACATTCCTGAGATTACGCTTCCCATTCATACAGTTGTGGCAGTGGCGATTAAAAAAGCTGCAGAAGAAGGCCGTAAAGCTACAGTCAATGACTTTGGTGACAAGGTGGAAGATTCTACTTTCCTAAATCAGTTGCAGAATGGTGTCAACAGGTGGATTCGTGAAATACAGAAGGTATGTCACATCACACATATATGTACTTAAATAAGGTACAAGATGTATCTAAAAATTATCAGTCACACAAACATCACAAAGCTATTAGTTACTTCATAAATTTGTGGGCTAAATATCAGTTCTTCCATGGCATTTTCAGACTTCTGTATATAATTACTGATGCTTAACATGAGATGTCTTATTAAATAGAGAATGCCAAATCATCACAACTTCTAAGCTGCTGTGACAAAGTTAAAAAACAAAAAAGGAATTAAAAGCCAACAAATAGTTATGCTTATTAAAATGAAACAATAGCAAGCCAATAAAACTAATATTACACCATGCAGTAACAGTTTATGTAGTTATTAAATGTGTGCAACAGTTTTTATATTTAACTGAACAGTGCAGGTGACCATATAACATTGAATACACTGCGATTCAATGCTGTGGACAGTTGTAAGTAATAGGTACTATATTTTTACTTCTAGTGCTCTTAGCCTTCCAGTTGCCTGGGGAGTGGCACCTCCATGGCTCTAGCTGGTCCTGTGACTGCCCGTGTCTTCTTGGTGCTCTTTGGCAAGTCTTGCCCCTTGCACCATAAATACCCCAATAA----CCAACCAAGCAATCTAGTGCGCT
