# Supplementary material for: ﻿Discovery of a new tarantula species from the Madrean Sky Islands and the first documented instance of syntopy between two montane endemics (Araneae, Theraphosidae, Aphonopelma): a case of prior mistaken identity
Source: Zookeys. 2024 Aug 16;1210:61–98. doi: 10.3897/zookeys.1210.125318 (PMC11344175; doi:10.3897/zookeys.1210.125318)
Supplement: Supplementary material 8 — Phylogenomics files [file zookeys-1210-061_article-125318__-s008.zip › Suppl8/individual_UCE_loci/sl_realigned_uce_2001382.fas]

>APH_0880
CTGATGCTTTACAACATGAATTAACTGATGTTTTATAACTTGAATTAGAAGTTGTTTTATTCTGCTTATGTTGATACATGCATTTATCCTAGTTTCATTTCTCTTAAGATAGTTTCTATAGCATATTCATAGTAGATTTACAATTACTTTCTGATTCTTAAGATTACAATTTACTTTGTTAATTTTACTAATTACTTTCTAATTGGTGAATATTAGACTTTCTGTTGGGATGGCTCCACAAAGTTTGAGTATTTACTAGGTTTGGTGTATTTATTTGTGCATATTTATCAAGTCTGTAACGTAATTAAAAACATCTAGAGTCAGAATTAAAGTACATGAATAAAACTGTGTCTTGCACATGGCCTTTAATCACATTATGGCAGGCTCACCAAAGACAGAGTAAAGATTTTAGTAAAGGCAACATGCAAAGTACAGTTTTATCTGTATATTTGTTTAAATGTATCATTTTTATATATAGTTTTGTGTGAGATGTTGCTTTGTTTATCAAAAGATTTTATCTAAATGTAATACATTTTCCTTTCAGCTGTACAAAGAAGGGCAGAGAATATTAGAAAGGCAGCGCTTCCAGTTCCCCAATTCATGGCTTCATGTGGATAACATTGAAGGAGAGTGGTCTGCATTTAATGAAATCATCAGGAGAAAAGATGCCTCTATTCAGACTCAGGTTGCAAGTCTGCAGATGAAGATAGTTGCTGAGGACAAAGCTGTTGAAGCCCGTACAAATGATCTGCTTGCTGACTGGGAGAAGAGTAAACCAGTTGAGGTACATGAATTTTACACTGTTAAAACATTTTAATATGAAAATGAAATTTTTAGCTTGTGTGAAAATCCCATAGCTTAGATTGAGCGTTGAGAGACTGTGTCTCTATTGTAAATGATAAAGGCACTTCTGTCTTAAAATTATTATTACTAACAGTGCTAATAGCATGAGTGAT----------------------------------------------ATTAGTCACATATACCATGTGACGTGCCCTGGCCATATAAAGTCACACGTGATGGCTAGATAACAAATAGCTATAGCTCAGTGGTTAGAGCATTCCACTTTGCAGCAGAAGGTTCTTGGTTTGATTCCAGGTATCTACAACCATTAGTACTTCTTACATTACCTTGACTGCTCTTGATGATTGATTTGGTGCCACTAATTTCATAGAATGTGAGGTCATTTGTACATGAACTGTTTATTTGTTTAGATACTTAGTGATCCATGTATACACCTTACCTGGAATGAATATAAGCTTGTAAAAATGCCGTCTGTATACTTTAAAAAAATCTCGTGCACACACAAACACAAAATTTCCATACAGCTGTATCCCATCGGCTGGGATTGCTTGGGGGTTTTGCTGCAGT-------------------
>APH_0683
CTGATGCTTTACAACATGAATTAACTGATGTTTTATAACTTGAATTAGAAGTTGTTTTATTCTGCTTATGTTGATACATGCATTTATCCTAGTTTCATTTCTCTTAAGATAGTTTCTATAGCATATTCATAGTAGATTTACAATTACTTTCTGATTCTTAAGATTACAATTTACTTTGTTAATTTTACTAATTACTTTCTAATTGGTGAATATTAGACTTTCTGTTGGGATGGCTCCACAAAGTTTGAGTATTTACTAGGTTTGGTGTATTTATTTGTGCATATTTATCAG-TCTGTAATGTAATTAAAAACATCTAGAGTCAGAATTAAAGTACATGAATAAAACTGTGTCTTGCACATGGCCTTTAATCACATTATGGCAGGCTCACCAAAGACAGAGTAAAGATTTTAGTAAAGGCAACATGCAAAGTACAGTTTTATCTGTATATTTGTTTAAATGTATCATTTTTATATATAGTTTTGTGTGAGATGTTGCTTTGTTTACCAAAAGATTTTATCTAAATGTAATACATTTTCCTTTCAGCTGTACAAAGAAGGGCAGAGAATATTAGAAAGGCAGCGCTTCCAGTTCCCCAATTCATGGCTTCATGTGGATAACATTGAAGGAGAGTGGTCTGCATTTAATGAAATCATCAGGAGAAAAGATGCTTCTATTCAGACCCAGGTTGCAAGTCTGCAGATGAAGATAGTTGCTGAGGACAAAGCTGTTGAAGCCCGTACAAATGATCTGCTTGCTGACTGGGAGAAGAGTAAACCAGTTGAGGTACATGAATTTTACACTGTTAAAACATTTTAATATGAAAATTAAATTTTTAGCTTGTGTGAAAATCCCATAGCTTAGATTGAGCGTTGAGAGACTGTGTCTCTATTGTAAATGATAAAGGCACTTCTGTCTTAAAATTATTATTACTAACAGTGCTAATAGCATGAGTGAT----------------------------------------------ATTAGTCACATATACCATGTGACGTGCCCTGGCCATATAAAGTCACATGTGATGGCTAGATAACAAATAGCTATAGCTCAGTGGTTAGAGCATTCCACTTTGCAGCAGAAGGTTCTTGGTTTGATTCCAGGTATCTACAACCATTAGTACTTCTTACATTACCTTGACTGCTCTTGATGATTGATTTGGTGCCACTAATTTCATAGAATGTGAGGTCATTTGTACATGAACTGTTTATTTGTTTAGATACTTAGTGATCCATGTATACACCTTACCTGGAATGAATATAAGCTTGTAAAAATGCCGTCTGTATACTTTTAAAAAATCTCGTGCACACACAAACACAAAATTTCCATACAGCTGTATCCCATCGGCTGGGATTGCTTGGGGGTTTTGCTGCAGTGTGGGATTTAAGGTCTAAT
>APH_0723
CTGATGCTTTACAACATGAATTAACTGATGTTTTATAACTTGAATTAGAAGTTGTTTTATTCTGCTTATGTTGATACATGCATTTATCCTAGTTTCATTTCTCTTAAGATAGTTTCTATAGCATATTCATAGTAGATTTACAATTACTTTCTGATTCTTAAGATTACAATTTACTTTGTTAATTTTACTAATTACTTTCTAATTGGTGAATATTAGACTTTCTGTTGGGATGGCTCCACAAAGTTTGAGTATTTACTAGGTTTGGTGTATTTATTTGTGCATATTTATCAG-TCTGTAACGTAATTAAAAACATCTAGAGTCAGAATTAAAGTACATGAATAAAACTGTGTCTTGCACATGGCCTTTAATCACATTATGGCAGGCTCACCAAAGACAGAGTAAAGATTTTAGTAAAGGCAACATGCAAAGTACAGTTTTATCTGTATATTTGTTTAAATGTATCATTTTTATATATAGTTTTGTGTGAGATGTTGCTTTGTTTACCAAAAGATTTTATCTAAATGTAATACATTTTCCTTTCAGCTGTACAAAGAAGGGCAGAGAATATTAGAAAGGCAGCGCTTCCAGTTCCCCAATTCATGGCTTCATGTGGATAACATTGAAGGAGAGTGGTCTGCATTTAATGAAATCATCAGGAGAAAAGATGCCTCTATTCAGACCCAGGTTGCAAGTCTGCAGATGAAGATAGTTGCTGAGGACAAAGCTGTTGAAGCCCGTACAAATGATCTGCTTGCTGACTGGGAGAAGAGTAAACCAGTTGAGGTACATGAATTTTACACTGTTAAAACATTTTAATATGAAAATTAAATTTTTAGCTTGTGTGAAAATCCCATAGCTTAGATTGAGCGTTGAGAGACTGTGTCTCTATTGTAAATGATAAAGGCACTTCTGTCTTAAAATTATTATTACTAACAGTGCTAATAGCATGAGTGAT----------------------------------------------ATTAGTCACATATACTATGTGACGTGCCCTGGCCATATAAAGTCACATGTGATGGCTAGATAACAAATAGCTATAGCTCAGTGGTTAGAGCATTCCACTTTGCAGCAGAAGGTTCTTGGTTTGATTCCAGGTATCTACAACCATTAGTACTTCTTACATTACCTTGACTGCTCTTGATGATTGATTTGGTGCCACTAATTTCATAGAATGTGAGGTCATTTGTACATGAACTGTTTATTTGTTTAGATACTTAGTGATCCATGTATACACCTTACCTGGAATGAATATAAGCTTGTAAAAATGCCGTCTGTATACTTTAAAAAAATCTCGTGCACACACAAACACAAAATTTCCATACAGCTGTATCCCATCGGCTGGGATTGCTTGGGGGTTTTGCTGCAGTGTGGGATTTAAGGTCTAAT
>APH_0185
CTGATGCTTTACAACATGAATTAACTGATGTTTTATAACTTGAATTAGAAGTTGTTTTATTCTGCTTATGTTGATACATGCATTTATCCTAGTTTCATTTCTCTTAAGATAGTTTCTATAGCATATTCATAGTAGATTTACAATTACTTTCTGATTCTTAAGATTACAATTTACTTTGTTAATTTTACTAATTACTTTCTAATTGGTGAATATTAGACTTTCTGTTGGGATGGATCCACAAAGTTTGAGTATTTACTAGGTTTGGTGTATTTATTTGTGCATATTTATCAGTTCTGTAACGTAATTAAAAACATTTAGAGTCAGAATTAAAGTACATGAATAAAACTGTGTCTTGCACATGGCCTTTAATCACATTATGGCAGGCTCACCAAAGACAGAGTAAAGATTTTAGTAAAGGCAACATGCAAAGTACAATTTTATCTGTATATTTGTTTAAATGTATCATTTTTATATATAGTTTTGTGTGAGATGTTGCTTTGTTTACCAAAAGATTTTATCTAAATGTAATACATTTTCCTTTCAGCTGTACAAAGAAGGGCAGAGAATATTAGAAAGGCAGCGCTTCCAGTTCCCCAATTCATGGCTTCATGTGGATAACATTGAAGGAGAGTGGTCTGCATTTAATGAAATCATCAGGAGGAAAGATGCCTCTATTCAGACCCAGGTTGCAAGTCTGCAGATGAAGATAGTTGCTGAGGACAAAGCTGTTGAAGCCCGTACAAATGATCTGCTTGCTGACTGGGAGAAGAGTAAACCTGTTGAGGTACATGAATTTTACACTGTTAAAACATTTTAATATGAAAATTAAATTTTTAGCTTGTGTGAAAATCCCATAGCTTAGATTGAGCGTTGAGAGACTGTGTCTCTATTGTAAATGATAAAGGCACTTCTGTCTTAAAATTATTATTACTAACAGTGCTAATAGCATGAGTGAT----------------------------------------------ATTAGTCACATATACCATGTGACGTGCCCTGGCCATATAAAGTCACATGTGATGGCTAGATAACAAATAGCTATAGCTCAGTGGTTAGAGCATTCCACTTTGCAGCAGAAGGTTCTTGGTTTGATTCCAGGTATCTACAACCATTAGTATTTCTTACATTACCTTGACTGCTCTTGATGATTGATTTGGTGCCACTAATTTCATAGAATGTGAGGTCATTTGTACATGAACTGTTTATTTGTTTAGATACTTAGTGATCCATGTATACACCTTACCTGGAATGAATATAAGCTTGTAAAAATGCCGTCTGTATACTTTAAAAAAATCTCGTGCACACACAAACACAAAATTTCCATACAGCTGTATCCCATCGGCTGGGATTGCTTGGGGGTTTTGCTGCAGTGTGGGATTTAAGGTCTAAT
>APH_0674
CTGATGCTTTACAACATGAATTAACTGATGTTTTATAACTTGAATTAGAAGTTGTTTTATTCTGCTTATGTTGATACATGCATTTATCCTAGTTTCATTTCTCTTAAGATAGTTTCTATAGCATATTCATAGTAGATTTACAATTACTTTCTGATTCTTAAGATTACAATTTACTTTGTTAATTTTACTAATTACTTTCTAATTGGTGAATATTAGACTTTCTGTTGGGATGGATCCACAAAGTTTGAGTATTTACTAGGTTTGGTGTATTTATTTGTGCATATTTATCAGTTCTGTAACGTAATTAAAAACATTTAGAGTCAGAATTAAAGTACATGAATAAAACTGTGTCTTGCACATGGCCTTTAATCACATTATGGCAGGCTCACCAAAGACAGAGTAAAGATTTTAGTAAAGGCAACATGCAAAGTACAATTTTATCTGTATATTTGTTTAAATGTATCATTTTTATATATAGTTTTGTGTGAGATGTTGCTTTGTTTACCAAAAGATTTTATCTAAATGTAATACATTTTCCTTTCAGCTGTACAAAGAAGGGCAGAGAATATTAGAAAGGCAGCGCTTCCAGTTCCCCAATTCATGGCTTCATGTGGATAACATTGAAGGAGAGTGGTCTGCATTTAATGAAATCATCAGGAGGAAAGATGCCTCTATTCAGACCCAGGTTGCAAGTCTGCAGATGAAGATAGTTGCTGAGGACAAAGCTGTTGAAGCCCGTACAAATGATCTGCTTGCTGACTGGGAGAAGAGTAAACCTGTTGAGGTACATGAATTTTACACTGTTAAAACATTTTAATATGAAAATTAAATTTTTAGCTTGTGTGAAAATCCCATAGCTTAGATTGAGCGTTGAGAGACTGTGTCTCTATTGTAAATGATAAAGGCACTTCTGTCTTAAAATTATTATTACTAACAGTGCTAATAGCATGAGTGAT----------------------------------------------ATTAGTCACATATACCATGTGACGTGCCCTGGCCATATAAAGTCACATGTGATGGCTAGATAACAAATAGCTATAGCTCAGTGGTTAGAGCATTCCACTTTGCAGCAGAAGGTTCTTGGTTTGATTCCAGGTATCTACAACCATTAGTATTTCTTACATTACCTTGACTGCTCTTGATGATTGATTTGGTGCCACTAATTTCATAGAATGTGAGGTCATTTGTACATGAACTGTTTATTTGTTTAGATACTTAGTGATCCATGTATACACCTTACCTGGAATGAATATAAGCTTGTAAAAATGCCGTCTGTATACTTTAAAAAAATCTCGTGCACACACAAACACAAAATTTCCATACAGCTGTATCCCATCGGC-GGGATTGCTTGGGGGTTTTGCTGCAGTGTGGGATTTAAGGTCTAAT
>APH_0717
--------------------------------------------------------------------------------------------------TTCTCTTAAGATAGTTTCTATAGCATATTCATAGTAGATTTACAATTACTTTCTGATTCTTAAGATTACAATTTACTTTGTTAATTTTACTAATTACTTTCTAATTGGTGAATATTAGACTTTCTGTTGGGATGGATCCACAAAGTTTGAGTATTTACTAGGTTTGGTGTATTTATTTGTGCATATTTATCAGTTCTGTAACGTAATTAAAAACATTTAGAGTCAGAATTAAAGTACATGAATAAAACTGTGTCTTGCACATGGCCTTTAATCACATTATGGCAGGCTCACCAAAGACAGAGTAAAGATTTTAGTAAAGGCAACATGCAAAGTACAATTTTATCTGTATATTTGTTTAAATGTATCATTTTTATATATAGTTTTGTGTGAGATGTTGCTTTGTTTACCAAAAGATTTTATCTAAATGTAATACATTTTCCTTTCAGCTGTACAAAGAAGGGCAGAGAATATTAGAAAGGCAGCGCTTCCAGTTCCCCAATTCATGGCTTCATGTGGATAACATTGAAGGAGAGTGGTCTGCATTTAATGAAATCATCAGGAGGAAAGATGCCTCTATTCAGACCCAGGTTGCAAGTCTGCAGATGAAGATAGTTGCTGAGGACAAAGCTGTTGAAGCCCGTACAAATGATCTGCTTGCTGACTGGGAGAAGAGTAAACCTGTTGAGGTACATGAATTTTACACTGTTAAAACATTTTAATATGAAAATTAAATTTTTAGCTTGTGTGAAAATCCCATAGCTTAGATTGAGCGTTGAGAGACTGTGTCTCTATTGTAAATGATAAAGGCACTTCTGTCTTAAAATTATTATTACTAACAGTGCTAATAGCATGAGTGAT----------------------------------------------ATTAGTCACATATACCATGTGACGTGCCCTGGCCATATAAAGTCACATGTGATGGCTAGATAACAAATAGCTATAGCTCAGTGGTTAGAGCATTCCACTTTGCAGCAGAAGGTTCTTGGTTTGATTCCAGGTATCTACAACCATTAGTATTTCTTACATTACCTTGACTGCTCTTGATGATTGATTTGGTGCCACTAATTTCATAGAATGTGAGGTCATTTGTACATGAACTGTTTATTTGTTTAGATACTTAGTGATCCATGTATACACCTTACCTGGAATGAATAT--------------------------------------------------------------------------------------------------------------------------------------
>APH_0186
CTGATGCTTTACAACATGAATTAACTGATGTTTTATAACTTGAATTAGAAGTTGTTTTATTCTGCTTATGTTGATACATGCATTTATCCTAGTTTCATTTCTCTTAAGATAGTTTCTATAGCATATTCATAGTAGATTTACAATTACTTTCTGATTCTTAAGATTACAATTTACTTTGTTAATTTTACTAATTACTTTCTAATTGGTGAATATTAGACTTTCTGTTGGGATGGCTCCACAAAGTTTGAGTATTTACTAGGTTTGGTGTATTTATTTGTGCATATTTATCAGTTCTGTAACGTAATTAAAAACATTTAGAGTCAGAATTAAAGTACATGAATAAAACTGTGTCTTTCACATGGCCTTTAATCACATTATGGCAGGCTCACCAAAGACAGAGTAAAGATTTTAGTAAAGGCAACATGCAAAGTACAGTTTTATCTGTATATTTGTTTAAATGTATCATTTTTATATATAGTTTTGTGTGAGATGTTGCTTTGTTTACCAAAAGATTTTATCTAAATGTAATACATTTTCCTTTCAGCTGTACAAAGAAGGGCAGAGAATATTAGAAAGGCAGCGCTTCCAGTTCCCCAATTCATGGCTTCATGTGGATAACATTGAAGGAGAGTGGTCTGCATTTAATGAAATCATCAGGAGGAAAGATGCCTCTATTCAGACCCAGGTTGCAAGTCTGCAGATGAAGATAGTTGCTGAGGACAAAGCTGTTGAAGCCCGTACAAATGATCTGCTTGCTGACTGGGAGAAGAGTAAACCTGTTGAGGTACATGAATTTTACACTGTTAAAACATTTTAATATGAAAATTAAATTTTTAGCTTGTGTGAAAATCCCATAGCTTAGATTGAGCGTTGAGAGACTGTGTCTCTATTGTAAATGATAAAGGCACTTCTGTCTTAAAATTATTATTACTAACAGTGCTAATAGCATGAGTGAT----------------------------------------------ATTAGTCACATATACCATGTGACGTGCCCTGGCCATATAAAGTCACATGTGATGGCTAGATAACAAATAGCTATAGCTCAGTGGTTAGAGCATTCCACTTTGCAGTAGAAGGTTCTTGGTTTGATTCCAGGTATCTACAACCATTAGTATTTCTTACATTACCTTGACTGCTCTTGATGATTGATTTGGTGCCACTAATTTCATAGAATGTGAGGTCATTTGTACATGAACTGTTTATTTGTTTAGATACTTAGTGATCCATGTATACACCTTACCTGGAATGAATATAAGCTTGTAAAAATGCCGTCTGTATACTTTAAAAAAATCTCGTGCACACACAAACACAAAATTTCCATACAGCTGTATCCCATCGGCTGGGATTGCTTGGGGGTTTTGCTGCAGTGTGGGATTTAAGGTCTAAT
>APH_3188
-----------------------------------------------------------------------------------------------------------------------------------GTAGATTTACAATTACTTTCTGATTCTTAAGATTACAATTTACTTTGTTAATTTTACTAATTACTTTCTAATTGGTGAATATTAGACTTTCTGTTGGGATGGCTCCACAAAGTTTGAGTATTTACTAGGTTTGGTGTATTTATTTGTGCATATTTATCAGTTCTGTAACGTAATTAAAAACATTTAGAGTCAGAATTAAAGTACATGAATAAAACTGTGTCTTTCACATGGCCTTTAATCACATTATGGCAGGCTCACCAAAGACAGAGTAAAGATTTTAGTAAAGGCAACATGCAAAGTACAATTTTATCTGTATATTTGTTTAAATGTATCATTTTTATATATAGTTTTGTGTGAGATGTTGCTTTGTTTACCAAAAGATTTTATCTAAATGTAATACATTTTCCTTTCAGCTGTACAAAGAAGGGCAGAGAATATTAGAAAGGCAGCGCTTCCAGTTCCCCAATTCATGGCTTCATGTGGATAACATTGAAGGAGAGTGGTCTGCATTTAATGAAATCATCAGGAGGAAAGATGCCTCTATTCAGACCCAGGTTGCAAGTCTGCAGATGAAGATAGTTGCTGAGGACAAAGCTGTTGAAGCCCGTACAAATGATCTGCTTGCTGACTGGGAGAAGAGTAAACCTGTTGAGGTACATGAATTTTACACTGTTAAAACATTTTAATATGAAAATTAAATTTTTAGCTTGTGTGAAAATCCCATAGCTTAGATTGAGCGTTGAGAGACTGTGTCTCTATTGTAAATGATAAAGGCACTTCTGTCTTAAAATTATTATTACTAACAGTGCTAATAGCATGAGTGAT----------------------------------------------ATTAGTCACATATACCATGTGACGTGCCCTGGCCATATAAAGTCACATGTGATGGCTAGATAACAAATAGCTATAGCTCAGTGGTTAGAGCATTCCACTTTGCAGTAGAAGGTTCTTGGTTTGATTCCAGGTATCTACAACCATTAGTATTTCTTACATTACCTTGACTGCTCTTGATGATTGATTTGGTGCCACTAATTTCATAGAATGTGAGGTCATTTGTACATGAACTGTTTATTTGTTTAGATACTTAGTGATCCATGTATACACCTTACCTGGAATGAATATAAGCTTGTAAAAATGCCGTCTGTATACTTTAAAAAAATCTCGTGCACACACAAACACAAAATTTCCATACAGCTGTATCCCATCGGC-GGGATTGCTTGGGGGTTTTGCTGCAGTGTGGGATTTAAGGTCTAAT
>APH_1602
CTGATGCTTTACAACATGAATTAACTGATGTTTTATAACTTGAATTAGAAGTTGTTTTATTCTGCTTATGTTGATACATGCATTTATCCTAGTTTCATTTCTCTTAAGATAGTTTCTATAGCATATTCATAGTAGATTTACAATTACTTTCTGATTCTTAAGATTACAATTTACTTTGTTAATTTTACTAATTACTTTCTAATTGGTGAATATTAGACTTTCTGTTGGGATGGCTCCACAAAGTTTGAGTATTTACTAGGTTTGGTGTATTTATTTATGCATATTTATCAATTCTGTAACGTAATTAAAAACATTTAGAGTCAGAATTAAAGTACATGAATAAAACTGTGTCTTGCACATGGCCTTTAATCACATTATGGCAGGCTCACCAAAGACAGAGTAAAGATTTTAGTAAAGGCAACATGCAAAGTACAGTTTTATCAGTATATTTGTTTAAATGTATCATTTTTATATATAGTTTTGTGTGAGATGTTGCTTTGTTTATCAAAAGATTTTATCTAAATGTAATACATTTTCCTTTCAGCTGTACAAAGAAGGGCAGAGAATATTAGAAAGGCAGCGCTTCCAGTTCCCCAATTCATGGCTTCATGTGGATAACATTGAAGGAGAGTGGTCTGCATTTAATGAAATCATCAGGAGGAAAGATGCCTCTATTCAGACCCAGGTTGCAAGTCTGCAGATGAAGATAGTTGCTGAGGACAAAGCTGTTGAAGCCCGTACAAATGATCTGCTTGCTGACTGGGAGAAGAGTAAACCTGTTGAGGTACATGAATTTTACACTGTTAAAACATTTTAATATGAAAATGAAATTTTTAGCTTGTGTGAAAATCCCATAGCTTAGATTGAGCGTTGAGAGACTGTGTCTCTATTGTAAATGATAAAGGCACTTCTGTCTTAAAATTATTATTACTAACAGTGCTAATAGCATGAGTGATATATGAGTGTTATATACACCAGTATTATTTGGTGTATATGGTTCTAATTAGTCACATATACCATGTGACGTGCCCTGGCCATATAAAGTCACACGTGATGGCTAGATAACAAATAGCTATAGCTCAGTGGTTAGAGCATTCCACTTTGCAGCAGAAGGTTCTTGGTTTGATTCCAGGTATCTACAACCATTAGTACTTCTTACATTACCTTGACTGCTCTTGATGATTGATTTGGTGCCACTAATTTCATAGAATGTGAGGTCATTTGTACGTGAACTGTTTATTTGTTTAGATACTTAGTGATCCATGTATACACCTTACCTGGAATGAATATAAGCTTGTAAAAATGCCGTCTGTATACTTTAAAAAAATCTCGTGCACACACAAACACAAAATTTCCATACAGCTGTATCCCATCGGCTGGGATTGCTTGGGGGTTTTGCTGCAGTGTGGGATTTAAGGTCTAAT
>APH_0136
CTGATGCTTTACAACATGAATTAACTGATGTTTTATAACTTGAATTAGAAGTTGTTTTATTCTGCTTATGTTGATACATGCATTTATCCTAGTTTCATTTCTCTTAAGATAGTTTCTATAGCATATTCATAGTAGATTTACAATTACTTTCTGATTCTTAAGATTACAATTTACTTTGTTAATTTTACTAATTACTTTCTAATTGGTGAATATTAGACTTTCTGTTGGGATGGCTCCACAAAGTTTGAGTATTTACTAGGTTTGGTGTATTTATTTATGCATATTTATCAATTCTGTAACGTAATTAAAAACATTTAGAGTCAGAATTAAAGTACATGAATAAAACTGTGTCTTGCACATGGCCTTTAATCACATTATGGCAGGCTCACCAAAGACAGAGTAAAGATTTTAGTAAAGGCAACATGCAAAGTACAGTTTTATCAGTATATTTGTTTAAATGTATCATTTTTATATATAGTTTTGTGTGAGATGTTGCTTTGTTTATCAAAAGATTTTATCTAAATGTAATACATTTTCCTTTCAGCTGTACAAAGAAGGGCAGAGAATATTAGAAAGGCAGCGCTTCCAGTTCCCCAATTCATGGCTTCATGTGGATAACATTGAAGGAGAGTGGTCTGCATTTAATGAAATCATCAGGAGGAAAGATGCCTCTATTCAGACCCAGGTTGCAAGTCTGCAGATGAAGATAGTTGCTGAGGACAAAGCTGTTGAAGCCCGTACAAATGATCTGCTTGCTGACTGGGAGAAGAGTAAACCTGTTGAGGTACATGAATTTTACACTGTTAAAACATTTTAATATGAAAATGAAATTTTTAGCTTGTGTGAAAATCCCATAGCTTAGATTGAGCGTTGAGAGACTGTGTCTCTATTGTAAATGATAAAGGCACTTCTGTCTTAAAATTATTATTACTAACAGTGCTAATAGCATGAGTGATATATGAGTGTTATATACACCAGTATTATTTGGTGTATATGGTTCTAATTAGTCACATATACCATGTGACGTGCCCTGGCCATATAAAGTCACACGTGATGGCTAGATAACAAATAGCTATAGCTCAGTGGTTAGAGCATTCCACTTTGCAGCAGAAGGTTCTTGGTTTGATTCCAGGTATCTACAACCATTAGTACTTCTTACATTACCTTGACTGCTCTTGATGATTGATTTGGTGCCACTAATTTCATAGAATGTGAGGTCATTTGTACGTGAACTGTTTATTTGTTTAGATACTTAGTGATCCATGTATACACCTTACCTGGAATGAATATAAGCTTGTAAAAATGCCGTCTGTATACTTTAAAAAAATCTCGTGCACACACAAACACAAAATTTCCATACAGCTGTATCCCATCGGCTGGGATTGCTTGGGGGTTTTGCTGCAGTGTGGGATTTAAGGTCTAAT
>APH_3191
-----------------------------------------------------------------------------------------------------------------------------------------------------------------------------CTTTGTTAATTTTAATAATTACTTTCTAATTGGTGAATATTAGACTTTCTGTTGGGATGGCTCCACAAAGTTTGAGTATTTACTAGGTTTGGTGTATTTATTTATGCATATTTATCAATTCTGTAACGTAATTAAAAACATTTAGAGTCAGAATTAAAGTACATGAATAAAACTGTGTCTTGCACATGGCCTTTAATCACATTATGGCAGGCTCACCAAAGACAGAGTAAAGATTTTAGTAAAGGCAACATGCAAAGTACAGTTTTATCAGTATATTTGTTTAAATGTATCATTTTTATATATAGTTTTGTGTGAGATGTTGCTTTGTTTATCAAAAGATTTTATCTAAATGTAATACATTTTCCTTTCAGCTGTACAAAGAAGGGCAGAGAATATTAGAAAGGCAGCGCTTCCAGTTCCCCAATTCATGGCTTCATGTGGATAACATTGAAGGAGAGTGGTCTGCATTTAATGAAATCATCAGGAGGAAAGATGCCTCTATTCAGACCCAGGTTGCAAGTCTGCAGATGAAGATAGTTGCTGAGGACAAAGCTGTTGAAGCCCGTACAAATGATCTGCTTGCTGACTGGGAGAAGAGTAAACCTGTTGAGGTACATGAATTTTACACTGTTAAAACATTTTAATATGAAAATGAAATTTTTAGCTTGTGTGAAAATCCCATAGCTTAGATTGAGCGTTGAGAGACTGTGTCTCTATTGTAAATGATAAAGGCACTTCTGTCTTAAAATTATTATTACTAACAGTGCTAATAGCATGAGTGATATATGAGTGTTATATACACCAGTATTATTTGGTGTATATGGTTCTAATTAGTCACATATACCATGTGACGTGCCCTGGCCATATAAAGTCACACGTGATGGCTAGATAACAAATAGCTATAGCTCAGTGGTTAGAGCATTCCACTTTGCAGCAGAAGGTTCTTGGTTTGATTCCAGGTATCTACAACCATTAGTACTTCTTACATTACCTTGACTGCTCTTGATGATTGATTTGGTGCCACTAATTTCATAGAATGTGAGGTCATTTGTACGTGAACTGTTTATTTGTTTAGATACTTAGTGATCCATGTATACACCTTACCTGGAATGAATATAAGCTTGTAAAAATGCCGTCTGTATACTTTAAAAAAATCTCGTGCACACACAAACACAAAATTTCCATACAGCTGTAT--------------------------------------------------------
>APH_0622
-------------------------------------------------------------------------------------------------TTTCTCTTAAGATAGTTTCTATAGCATATTCATAGTAGATTTACAATTACTTTCTGATTCTTAAGATTACAATTTACTTTGTTAATTTTACTAATTACTTTCTAATTGGTGAATATTAGACTTTCTGTTGGGATGGCTCCACAAAGTTTGAGTATTTACTAGGTTTGGTGTATTTATTTATGCATATTTATCAATTCTGTAACGTAATTAAAAACATTTAGAGTCAGAATTAAAGTACATGAATAAAACTGTGTCTTGCACATGGCCTTTAATCACATTATGGCAGGCTCACCAAAGACAGAGTAAAGATTTTAGTAAAGGCAACATGCAAAGTACAGTTTTATCAGTATATTTGTTTAAATGTATCATTTTTATATATAGTTTTGTGTGAGATGTTGCTTTGTTTATCAAAAGATTTTATCTAAATGTAATACATTTTCCTTTCAGCTGTACAAAGAAGGGCAGAGAATATTAGAAAGGCAGCGCTTCCAGTTCCCCAATTCATGGCTTCATGTGGATAACATTGAAGGAGAGTGGTCTGCATTTAATGAAATCATCAGGAGGAAAGATGCCTCTATTCAGACCCAGGTTGCAAGTCTGCAGATGAAGATAGTTGCTGAGGACAAAGCTGTTGAAGCCCGTACAAATGATCTGCTTGCTGACTGGGAGAAGAGTAAACCTGTTGAGGTACATGAATTTTACACTGTTAAAACATTTTAATATGAAAATGAAATTTTTAGCTTGTGTGAAAATCCCATAGCTTAGATTGAGCATTGAGAGACTGTGTCTCTATTGTAAATGATAAAGGCACTTCTGTCTTAAAATTATTATTACTAACAGTGCTAATAGCATGAGTGATATATGAGTGTTATATACACCAGTATTATTTGGTGTATATGGTTCTAATTAGTCACATATACCATGTGACGTGCCCTGGCCATATAAAGTCACACGTGATGGCTAGATAACAAATAGCTATAGCTCAGTGGTTAGAGCATTCCACTTTGCAGCAGAAGGTTCTTGGTTTGATTCCAGGTATCTACAACCATTAGTACTTCTTACATTACCTTGACTGCTCTTGATGATTGATTTGGTGCCACTAATTTCATAGAATGTGAGGTCATTTGTACGTGAACTGTTTATTTGTTTAGATACTTAGTGATCCATGTATACACC-------------------------------------------------------------------------------------------------------------------------------------------------------
>APH_3177
CTGATGCTTTACAACATGAATTAACTGATGTTTTATAACTTGAATTAGAAGTTGTTTTATTCTGCTTATGTTGATACATGCATTTATCCTAGTTTCATTTCTCTTAAGATAGTTTCTATAGCATATTCATAGTAGATTTACAATTACTTTCTGATTCTTAAGATTACAATTTACTTTGTTAATTTTTCTAATTACTTTCTAATTGGTGAATATTAGACTTTCTGTTGGGATGGCTCCACAAAGTTTGAGTATTTACTAGGTTTGGTGTATTTATTTATGCATATTTATCAATTCTGTAACGTAATTAAAAACATTTAGAGTCAGAATTAAAGTACATGAATAAAACTGTGTCTTGCACATGGCCTTTAATCACATTATGGCAGGCTCACCAAAGACAGAGTAAAGATTTTAGTAAAGGCAACATGCAAAGTACAGTTTTATCAGTATATTTGTTTAAATGTATCATTTTTATATATAGTTTTGTGTGAGATGTTGCTTTGTTTATCAAAAGATTTTATCTAAATGTAATACATTTTCCTTTCAGCTGTACAAAGAAGGGCAGAGAATATTAGAAAGGCAGCGCTTCCAGTTCCCCAATTCATGGCTTCATGTGGATAACATTGAAGGAGAGTGGTCTGCATTTAATGAAATCATCAGGAGGAAAGATGCCTCTATTCAGACCCAGGTTGCAAGTCTGCAGATGAAGATAGTTGCTGAGGACAAAGCTGTTGAAGCCCGTACAAATGATCTGCTTGCTGACTGGGAGAAGAGTAAACCTGTTGAGGTACATGAATTTTACACTGTTAAAACATTTTAATATGAAAATGAAATTTTTAGCTTGTGTGAAAATCCCATAGTCTCTATTATGCGTTGAGAGACTGTGTCTCTATTGTAAATGATAAAGGCACTTCTGTCTTAAAATTATTATTACTAACAGTGCTAATAGCATGAGTGATATATGAGTGTTATATACACCAGTATTATTTGGTGTATATGGTTCTAATTAGTCACATATACCATGTGACGTGCCCTGGCCATATAAAGTCACACGTGATGGCTAGATAACAAATAGCTATAGCTCAGTGGTTAGAGCATTCCACTTTGCAGCAGAAGGTTCTTGGTTTGATTCCAGGTATCTACAACCATTAGTACTTCTTACATTACCTTGACTGCTCTTGATGATTGATTTGGTGCCACTAATTTCATAGAATGTGAGGTCATTTGTACGTGAACTGTTTATTTGTTTAGATACTTAGTGATCCATGTATACACCTTACCTGGAATGAATATAAGCTTGTAAAAATGCCGTCTGTATACTTTAAAAAAATCTCGTGCACACACAAACACAAAATTTCCATACAGCTGTATCCCATCGGCTGGGATTGCTTGGGGGTTTTGCTGCAGTGTGGGATTTAAGGTCTAAT
>APH_4021
CTGATGCTTTACAACATGAATTAACTGATGTTTTATAACTTGAATTAGAAGTTGTTTTATTCTGCTTATGTTGATACATGCATTTATCCTAGTTTCATTTCTCTTAAGATAGTTTCTATAGCATATTCATAGTAGATTTACAATTACTTTCTGATTCTTAAGATTACAATTTACTTTGTTAATTTTACTAATTACTTTCTAATTGGTGAATATTAGACTTTCTGTTGGGATGGCTCCACAAAGTTTGAGTATTTACTAGGTTTGGTGTATTTATTTATGCATATTTATCAATTCTGTAACGTAATTAAAAACATTTAGAGTCAGAATTAAAGTACATGAATAAAACTGTGTCTTGCACATGGCCTTTAATCACATTATGGCAGGCTCACCAAAGACAGAATAAAGATTTTAGTAAAGGCAACATGCAAAGTACAGTTTTATCAGTATATTTGTTTAAATGTATCATTTTTATATATAGTTTTGTGTGAGATGTTGCTTTGTTTATCAAAAGATTTTATCTAAATGTAATACATTTTCCTTTCAGCTGTACAAAGAAGGGCAGAGAATATTAGAAAGGCAGCGCTTCCAGTTCCCCAATTCATGGCTTCATGTGGATAACATTGAAGGAGAGTGGTCTGCATTTAATGAAATCATCAGGAGGAAAGATGCCTCTATTCAGACCCAGGTTGCAAGTCTGCAGATGAAGATAGTTGCTGAGGACAAAGCTGTTGAAGCCCGTACAAATGATCTGCTTGCTGACTGGGAGAAGAGTAAACCTGTTGAGGTACATGAATTTTACACTGTTAAAACATTTTAATATGAAAATGAAATTTTTAGCTTGTGTGAAAATCCCATAGCTTAGATTGAGCGTTGAGAGACTGTGTCTCTATTGTAAATGATAAAGGCACTTCTGTCTTAAAATTATTATTACTAACAGTGCTAATAGCATGAGTGATATATGAGTGTTATATACACCAGTATTATTTGGTGTATATGGTTCTAATTAGTCACATATACCATGTGACGTGCCCTGGCCATATAAAGTCACACGTGATGGCTAGATAACAAATAGCTATAGCTCAGTGGTTAGAGCATTCCACTTTGCAGCAGAAGGTTCTTGGTTTGATTCCAGGTATCTACAACCATTAGTACTTCTTACATTACCTTGACTGCTCTTGATGATTGATTTGGTGCCACTAATTTCATAGAATGTGAGGTCATTTGTACGTGAACTGTTTATTTGTTTAGATACTTAGTGATCCATGTATACACCTTACCTGGAATGAATATAAGCTTGTAAAAATGCCGTCTGTATACTTTAAAAAAATCTCGTGCACACACAAACACAAAATTTCCATACAGCTGTAGCCCATCAACTGGGGTAGATTGGGGGTTATACTGAAGCGTGGGGTTTAAGGCCGAAT
>APH_1438
-------------------------------------------------------------------------------------------------------------------------------------------------------------------------------------------------------------------------------------------------------------------------------------------------------------------------------------------------------------------------------------------------------------------------------------------------------------------------------CATTTTTATATATAGTTTTGTGTGAGATGTTGCTTTGTTTATCAAAAGATTTTATCTAAATGTAATACATTTTCCTTTCAGCTGTACAAAGAAGGGCAGAGAATATTAGAAAGGCAGCGCTTCCAGTTCCCCAATTCATGGCTTCATGTGGATAACATTGAAGGAGAGTGGTCTGCATTTAATGAAATCATCAGGAGGAAAGATGCCTCTATTCAGACCCAGGTTGCAAGTCTGCAGATGAAGATAGTTGCTGAGGACAAAGCTGTTGAAGCCCGTACAAATGATCTGCTTGCTGACTGGGAGAAGAGTAAACCTGTTGAGGTACATGAATTTTACACT----------------------------------------------------------------------------------------------------------------------------------------------------------------------------------------------------------------------------------------------------------------------------------------------------------------------------------------------------------------------------------------------------------------------------------------------------------------------------------------------------------------------------------------------------------------------------------------------------------------------------------------------
>APH_4029
---------------------------------------------------------------------------------ATTTATCCTAGTTTCATTTCTCTTAAGATAGTTTCTATAGCATATTCATAGTAGATTTACAATTACTTTCTGATTCTTAAGATTACAATTTACT---TTAATTTTACTAATTACTTTCTAATTGGTGAATATTAGACTTTCTGTTGGGATGGCTCCACAAAGTTTGAGTATTTACTAGGTTTGGTGTATTTATTTGTGCATATTTATCAGTTCTGTAACGTAATTAAAAACATTTAGAGTCAGAATTAAAGTACATGAATAAAACTGTGTCTTGCACATGGCCTTTAATCACATTATGGCAGGCTCACCAAAGACAGAATAAAGATTTTAGTAAAGGCAACATGCAAAGTACAGTTTTATCTGTATATTTGTTTAAATGTATCATTTTTATATATAGTTTTGTGTGAGATGTTGCTTTGTTTACCAAAAGATTTTATCTAAATGTAATACATTTTCCTTTCAGCTGTACAAAGAAGGGCAGAGAATATTAGAAAGGCAGCGCTTCCAGTTCCCCAATTCATGGCTTCATGTGGATAACATTGAAGGAGAGTGGTCTGCATTTAATGAAATCATCAGGAGGAAAGATGCCTCTATTCAGACCCAGGTTGCAAGTCTGCAGATGAAGATAGTTGCTGAGGACAAAGCTGTTGAAGCCCGTACAAATGATCTGCTTGCTGACTGGGAGAAGAGTAAACCTGTTGAGGTACATGAATTTTACACTGTTAAAACATTTTAATATGAAAATGAAATTTTTAGCTTGTGTGAAAATCCTATAGCTTAGATTGAGCGTTGAGAGACTGTGTCTCTATTGTAAATGATAAAGGCACTTCTGTCTTAAAATTATTATTACTAACAGTGCTAATAGCATGAGTGATATATGAGTGTTATATACACCAGTATTATTTGGTGTATATGGTTCTAATTAGTCACATATACCATGTGACGTGCCCTGGCCATATAAAGTCACATGTGATGGCTAGATAACAAGTAGCTATAGCTCAGTGGTTAGAGCATTCCACTTTGCAGCAGAAGGTTCTTGGTTTGATTCCAGGTATCTACAACCATTAGTACTTCTTACATTACCTTGACTGCTCTTGATGATTGATTTGGTGCCACTAATTTCGTAGAATGTGAGGTCATTTGTACATGAACTGTTTATTTGTTTAGATACTTAGTGATCCATGTATACACCTTACCTGGAATGAATATAAGCTTGTAAAAATGCCGTCTGTATACTTTA-------------------------------------------------------------------------------------------------------
>APH_5001
-----------------------------------------------------------------------------------------------------------------------------------------------------------------------------CT---TTAATTTTACTAATTACTTTCTAATTGGTGAATATTAGACTTTCTGTTGGGATGGCTCCACAAAGTTTGAGTATTTACTAGGTTTGGTGTATTTATTTGTGCATATTTATCAGTTCTGTAACGTAATTAAAAACATTTAGAGTCAGAATTAAAGTACATGAATAAAACTGTGTCTTGCACATGGCCTTTAATCACATTATGGCAGGCTCACCAAAGACAGAATAAAGATTTTAGTAAAGGCAACATGCAAAGTACAGTTTTATCTGTATATTTGTTTAAATGTATCATTTTTATATATAGTTTTGTGTGAGATGTTGCTTTGTTTACCAAAAGATTTTATCTAAATGTAATACATTTTCCTTTCAGCTGTACAAAGAAGGGCAGAGAATATTAGAAAGGCAGCGCTTCCAGTTCCCCAATTCATGGCTTCATGTGGATAACATTGAAGGAGAGTGGTCTGCATTTAATGAAATCATCAGGAGGAAAGATGCCTCTATTCAGACCCAGGTTGCAAGTCTGCAGATGAAGATAGTTGCTGAGGACAAAGCTGTTGAAGCCCGTACAAATGATCTGCTTGCTGACTGGGAGAAGAGTAAACCTGTTGAGGTACATGAATTTTACACTGTTAAAACATTTTAATATGAAAATGAAATTTTTAGCTTGTGTGAAAATCCTATAGCTTAGATTGAGCGTTGAGAGACTGTGTCTCTATTGTAAATGATAAAGGCACTTCTGTCTTAAAATTATTATTACTAACAGTGCTAATAGCATGAGTGATATATGAGTGTTATATACACCAGTATTATTTGGTGTATATGGTTCTAATTAGTCACATATACCATGTGACGTGCCCTGGCCATATAAAGTCACATGTGATGGCTAGATAACAAGTAGCTATAGCTCAGTGGTTAGAGCATTCCACTTTGCAGCAGAAGGTTCTTGGTTTGATTCCAGGTATCTACAACCATTAGTACTTCTTACATTACCTTGACTGCTCTTGATGATTGATTTGGTGCCACTAATTTCGTAGAATGTGAGGTCATTTGTACATGAACTGTTTATTTGTTTAGATACTTAGTGATCCATGTATACACCTTACCTGGAATGAATATAAGCTTGTAAAAATGCCGTCTGTATACTTTAAAAAAATCTCAT-------------------------------------------------------------------------------------------
>APH_5003
CTGATGCTTTACAACATGAATTAACTGATGTTTTATAACTTGAATTAGAAGTTGTTTTATTCTGCTTATGTTGATACATGCATTTATCCTAGTTTCATTTCTCTTAAGATAGTTTCTATAGCATATTCATAGTAGATTTACAATTACTTTCTGATTCTTAAGATTACAATTTACT---TTAATTTTACTAATTACTTTCTAATTGGTGAATATTAGACTTTCTGTTGGGATGGCTCCACAAAGTTTGAGTATTTACTAGGTTTGGTGTATTTATTTGTGCATATTTATCAGTTCTGTAACGTAATTAAAAACATTTAGAGTCAGAATTAAAGTACATGAATAAAACTGTGTCTTGCACATGGCCTTTAATCACATTATGGCAGGCTCACCAAAGACAGAATAAAGATTTTAGTAAAGGCAACATGCAAAGTACAGTTTTATCTGTATATTTGTTTAAATGTATCATTTTTATATATAGTTTTGTGTGAGATGTTGCTTTGTTTACCAAAAGATTTTATCTAAATGTAATACATTTTCCTTTCAGCTGTACAAAGAAGGGCAGAGAATATTAGAAAGGCAGCGCTTCCAGTTCCCCAATTCATGGCTTCATGTGGATAACATTGAAGGAGAGTGGTCTGCATTTAATGAAATCATCAGGAGGAAAGATGCCTCTATTCAGACCCAGGTTGCAAGTCTGCAGATGAAGATAGTTGCTGAGGACAAAGCTGTTGAAGCCCGTACAAATGATCTGCTTGCTGACTGGGAGAAGAGTAAACCTGTTGAGGTACATGAATTTTACACTGTTAAAACATTTTAATATGAAAATGAAATTTTTAGCTTGTGTGAAAATCCTATAGCTTAGATTGAGCGTTGAGAGACTGTGTCTCTATTGTAAATGATAAAGGCACTTCTGTCTTAAAATTATTATTACTAACAGTGCTAATAGCATGAGTGATATATGAGTGTTATATACACCAGTATTATTTGGTGTATATGGTTCTAATTAGTCACATATACCATGTGACGTGCCCTGGCCATATAAAGTCACATGTGATGGCTAGATAACAAGTAGCTATAGCTCAGTGGTTAGAGCATTCCACTTTGCAGCAGAAGGTTCTTGGTTTGATTCCAGGTATCTACAACCATTAGTACTTCTTACATTACCTTGACTGCTCTTGATGATTGATTTGGTGCCACTAATTTCGTAGAATGTGAGGTCATTTGTACATGAACTGTTTATTTGTTTAGATACTTAGTGATCCATGTATACACCTTACCTGGAATGAATATAAGCTTGTAAAAATGCCGTCTGTAT-------------------------------------------------------------------------------------------------------------
>APH_4024
CTGATGCTTTACAACATGAATTAACTGATGTTTTATAACTTGAATTAGAAGTTGTTTTATTCTGCTTATGTTGATACATGCATTTATCCTAGTTTCATTTCTCTTAAGATAGTTTCTATAGCATATTCATAGTAGATTTACAATTACTTTCTGATTCTTAAGATTACAATTTACT---TTAATTTTACTAATTACTTTCTAATTGGTGAATATTAGACTTTCTGTTGGGATGGCTCCACAAAGTTTGAGTATTTACTAGGTTTGGTGTATTTATTTGTGCATATTTATCAGTTCTGTAACGTAATTAAAAACATTTAGAGTCAGAATTAAAGTACATGAATAAAACTGTGTCTTGCACATGGCCTTTAATCACATTATGGCAGGCTCACCAAAGACAGAATAAAGATTTTAGTAAAGGCAACATGCAAAGTACAGTTTTATCTGTATATTTGTTTAAATGTATCATTTTTATATATAGTTTTGTGTGAGATGTTGCTTTGTTTACCAAAAGATTTTATCTAAATGTAATACATTTTCCTTTCAGCTGTACAAAGAAGGGCAGAGAATATTAGAAAGGCAGCGCTTCCAGTTCCCCAATTCATGGCTTCATGTGGATAACATTGAAGGAGAGTGGTCTGCATTTAATGAAATCATCAGGAGGAAAGATGCCTCTATTCAGACCCAGGTTGCAAGTCTGCAGATGAAGATAGTTGCTGAGGACAAAGCTGTTGAAGCCCGTACAAATGATCTGCTTGCTGACTGGGAGAAGAGTAAACCTGTTGAGGTACATGAATTTTACACTGTTAAAACATTTTAATATGAAAATGAAATTTTTAGCTTGTGTGAAAATCCTATAGCTTAGATTGAGCGTTGAGAGACTGTGTCTCTATTGTAAATGATAAAGGCACTTCTGTCTTAAAATTATTATTACTAACAGTGCTAATAGCATGAGTGATATATGAGTGTTATATACACCAGTATTATTTGGTGTATATGGTTCTAATTAGTCACATATACCATGTGACGTGCCCTGGCCATATAAAGTCACATGTGATGGCTAGATAACAAGTAGCTATAGCTCAGTGGTTAGAGCATTCCACTTTGCAGCAGAAGGTTCTTGGTTTGATTCCAGGTATCTACAACCATTAGTACTTCTTACATTACCTTGACTGCTCTTGATGATTGATTTGGTGCCACTAATTTCGTAGAATGTGAGGTCATTTGTACATGAACTGTTTATTTGTTTAGATACTTAGTGATCCATGTATACACCTTACCTGGAATGAATATAAGCTTGTAAAAATGCCGTCTGTATACTTTAAAAAAATCTCATGCACACACAAACACAAAATTTCCATACAGCTGTATCCCATCGGCTGGGATTGCTTGGGGGTTTTGCTGCAGTGTGGGATTTAAGGTCTAAT
>APH_5079
CTGATGCTTTACAACATGAATTAACTGATGTTTTATAACTTGAATTAGAAGTTGTTTTATTCTGCTTATGTTGATACATGCATTTATCCTAGTTTCATTTCTCTTAAGATAGTTTCTATAGCATATTCATAGTAGATTTACAATTACTTTCTGATTCTTAAGATTACAATTTACT---TTAATTTTACTAATTACTTTCTAATTGGTGAATATTAGACTTTCTGTTGGGATGGCTCCACAAAGTTTGAGTATTTACTAGGTTTGGTGTATTTATTTGTGCATATTTATCAGTTCTGTAACGTAATTAAAAACATTTAGAGTCAGAATTAAAGTACATGAATAAAACTGTGTCTTGCACATGGCCTTTAATCACATTATGGCAGGCTCACCAAAGACAGAATAAAGATTTTAGTAAAGGCAACATGCAAAGTACAGTTTTATCTGTATATTTGTTTAAATGTATCATTTTTATATATAGTTTTGTGTGAGATGTTGCTTTGTTTACCAAAAGATTTTATCTAAATGTAATACATTTTCCTTTCAGCTGTACAAAGAAGGGCAGAGAATATTAGAAAGGCAGCGCTTCCAGTTCCCCAATTCATGGCTTCATGTGGATAACATTGAAGGAGAGTGGTCTGCATTTAATGAAATCATCAGGAGGAAAGATGCCTCTATTCAGACCCAGGTTGCAAGTCTGCAGATGAAGATAGTTGCTGAGGACAAAGCTGTTGAAGCCCGTACAAATGATCTGCTTGCTGACTGGGAGAAGAGTAAACCTGTTGAGGTACATGAATTTTACACTGTTAAAACATTTTAATATGAAAATGAAATTTTTAGCTTGTGTGAAAATCCTATAGCTTAGATTGAGCGTTGAGAGACTGTGTCTCTATTGTAAATGATAAAGGCACTTCTGTCTTAAAATTATTATTACTAACAGTGCTAATAGCATGAGTGATATATGAGTGTTATATACACCAGTATTATTTGGTGTATATGGTTCTAATTAGTCACATATACCATGTGACGTGCCCTGGCCATATAAAGTCACATGTGATGGCTAGATAACAAGTAGCTATAGCTCAGTGGTTAGAGCATTCCACTTTGCAGCAGAAGGTTCTTGGTTTGATTCCAGGTATCTACAACCATTAGTACTTCTTACATTACCTTGACTGCTCTTGATGATTGATTTGGTGCCACTAATTTCGTAGAATGTGAGGTCATTTGTACATGAACTGTTTATTTGTTTAGATACTTAGTGATCCATGTATACACCTTACCTGGAATGAATATAAGCTTGTAAAAATGCCGTCTGTATACTTTAAAAAAATCTCATGCACACACAAACACAAAATTTCC--------------------------------------------------------------------
>APH_1535
------------------------------------------------------------TCTGCTTATGTTGATACATGCATTTATCCTAGTTTCATTTCTCTTAAGATAGTTTCTCTAGCATATTCATAGTAGATTTACAATTACTTTCTGATTCTTAAGATTACAATTTACT---TTAATTTTACTAATTACTTTCTAATTGGTGAATATTAGACTTTCTGTTGGGATGGCTCCACAAAGTTTGAGTATTTACTAGGTTTGGTGTATTTATTTGTGCATATTTATCAGTTCTGTAACGTAATTAAAAACATTTAGAGTCAGAATTAAAGTACATGAATAAAACTGTGTCTTGCACATGGCCTTTAATCACATTATGGCAGGCTCACCAAAGACAGAATAAAGATTTTAGTAAAGGCAACATGCAAAGTACAGTTTTATCTGTATATTTGTTTAAATGTATCATTTTTATATATAGTTTTGTGTGAGATGTTGCTTTGTTTACCAAAAGATTTTATCTAAATGTAATACATTTTCCTTTCAGCTGTACAAAGAAGGGCAGAGAATATTAGAAAGGCAGCGCTTCCAGTTCCCCAATTCATGGCTTCATGTGGATAACATTGAAGGAGAGTGGTCTGCATTTAATGAAATCATCAGGAGGAAAGATGCCTCTATTCAGACCCAGGTTGCAAGTCTGCAGATGAAGATAGTTGCTGAGGACAAAGCTGTTGAAGCCCGTACAAATGATCTGCTTGCTGACTGGGAGAAGAGTAAACCTGTTGAGGTACATGAATTTTACACTGTTAAAACATTTTAATATGAAAATGAAATTTTTAGCTTGTGTGAAAATCCCATAGCTTAGATTGAGCGTTGAGAGACTGTGTCTCTATTGTAAATGATAAAGGCACTTCTGTCTTAAAATTATTATTACTAACAGTGCTAATAGCATGAGTGATATATGAGTGTTATATACACCAGTATTATTTGGTGTATATGGTTCTAATTAGTCACATATACCATGTGACGTGCCCTGGCCATATAAAGTCACATGTGATGGCTAGATAACAAGTAGCTATAGCTCAGTGGTTAGAGCATTCCACTTTGCAGCAGAAGGTTCTTGGTTTGATTCCAGGTATCTACAACCATTAGTACTTCTTACATTACCTTGACTGCTCTTGATGATTGATTTGGTGCCACTAATTTCGTAGAATGTGAGGTCATTTGTACATGAACTGTTTATTTGTTTAGATACTTAGTGATCCATGTATACACCTTACCTGGAATGAATATAAGCTTGTAAAAATGCCGTCTGTATACTTTAAAAAAATCTCGTGCACACACAAACACAAAATTTCCATACAGCTGTATCCCATCGGCTGGGATTGCTTGGGGGTTTTGCTGCAGTGTGGGATTTAAGGTCTAAT
>APH_0772
----TGCTTTACAACATGAATTAACTGATGTTTTATAACTTGAATTAGAAGTTGTTTTATTCTGCTTATGTTGATACATGCATTTATCCTAGTTTCATTTCTCTTAAGATAGTTTCTCTAGCATATTCATAGTAGATTTACAATTACTTTCTGATTCTTAAGATTACAATTTACT---TTAATTTTACTAATTACTTTCTAATTGGTGAATATTAGACTTTCTGTTGGGATGGCTCCACAAAGTTTGAGTATTTACTAGGTTTGGTGTATTTATTTGTGCATATTTATCAGTTCTGTAACGTAATTAAAAACATTTAGAGTCAGAATTAAAGTACATGAATAAAACTGTGTCTTGCACATGGCCTTTAATCACATTATGGCAGGCTCACCAAAGACAGAATAAAGATTTTAGTAAAGGCAACATGCAAAGTACAGTTTTATCTGTATATTTGTTTAAATGTATCATTTTTATATATAGTTTTGTGTGAGATGTTGCTTTGTTTACCAAAAGATTTTATCTAAATGTAATACATTTTCCTTTCAGCTGTACAAAGAAGGGCAGAGAATATTAGAAAGGCAGCGCTTCCAGTTCCCCAATTCATGGCTTCATGTGGATAACATTGAAGGAGAGTGGTCTGCATTTAATGAAATCATCAGGAGGAAAGATGCCTCTATTCAGACCCAGGTTGCAAGTCTGCAGATGAAGATAGTTGCTGAGGACAAAGCTGTTGAAGCCCGTACAAATGATCTGCTTGCTGACTGGGAGAAGAGTAAACCTGTTGAGGTACATGAATTTTACACTGTTAAAACATTTTAATATGAAAATGAAATTTTTAGCTTGTGTGAAAATCCCATAGCTTAGATTGAGCGTTGAGAGACTGTGTCTCTATTGTAAATGATAAAGGCACTTCTGTCTTAAAATTATTATTACTAACAGTGCTAATAGCATGAGTGATATATGAGTGTTATATACACCAGTATTATTTGGTGTATATGGTTCTAATTAGTCACATATACCATGTGACGTGCCCTGGCCATATAAAGTCACATGTGATGGCTAGATAACAAGTAGCTATAGCTCAGTGGTTAGAGCATTCCACTTTGCAGCAGAAGGTTCTTGGTTTGATTCCAGGTATCTACAACCATTAGTACTTCTTACATTACCTTGACTGCTCTTGATGATTGATTTGGTGCCACTAATTTCGTAGAATGTGAGGTCATTTGTACATGAACTGTTTATTTGTTTAGATACTTAGTGATCCATGTATACACCTTACCTGGAATGAATATAAGCTTGTAAAAATGCCGTCTGTATACTTTAAAAAAATCTCGTGCACACACAAACACAAAATTTCCATACAGCTGTATCCCATCGGCTGGGATTGCTTGGGGGTTTTGCTGCAGTGTGGGATTTAAGGTCTAAT
