# Supplementary material for: ﻿Discovery of a new tarantula species from the Madrean Sky Islands and the first documented instance of syntopy between two montane endemics (Araneae, Theraphosidae, Aphonopelma): a case of prior mistaken identity
Source: Zookeys. 2024 Aug 16;1210:61–98. doi: 10.3897/zookeys.1210.125318 (PMC11344175; doi:10.3897/zookeys.1210.125318)
Supplement: Supplementary material 8 — Phylogenomics files [file zookeys-1210-061_article-125318__-s008.zip › Suppl8/individual_UCE_loci/sl_realigned_uce_2001383.fas]

>APH_0186
AATTAATAACTGTGTATGTAAATGAATTGAAGCTATGAGTTTAGGGAATATAAAAATCACTGATGAAGTTAGTGAATTTCATTAGTGATTTTCATAAATGAAATATCAACACATTGGTGATATCAATTGCATGTGCACCAGAATGATGTATTTTGAAGGAAAAAATGATTTCCCACTAAATACCTAATTCTTTTTTTTTTTTGATTGAAGAGTATTTAGAAACATTTTCATTTCCTAATGTTATTTCATTTTCTACCCATATTTCTCATGTACATGAAAAGTATAAACAGCCAAAACATGCAACTAAGGTGTCACCAGGAACAGAAAAATTGTGTGCATTTGAATTATTTGTATTTTCTTTGCTGTTGAATACTGGCCACTCCTGGTGAAAGTCTGACCATAGATTATAAGAAGGTGAAAAATGGAGAGTCAGCCGTCTGTCTGTTTTTATGAACATGCATGTGGTGAGTTCTTATGAAGAGGAAATTTTAAATTCTATTACATTATTAGAAATCCTATCTTTTTGTGAAAAACCAGAGGAAATTGC---TTTTTTTTTTTATAGTTATGTAAAATATACTATGTTAGTCTGTCAACATACATTTTCCAAAACATTCTTCTTTTCTCTGAATTTAGGAGTTTGAAGAAGATGCTTTGGCATGGGAAGAAAAGTTAAACCGCATCAATGCATTATTTGATGTCTGGATTGATGTTCAAAGGAGATGGGTATACTTAGAAGGCATCTTTTCTGGAAGTGCTGACATTCAGACCCTTTTGCCAGTTGAAACTTCACGATTTCAGAGGTACATATTGTTTTTTAATTGACACATGTTCAAGTATTTTGAAAGTACTTGTGCAGAACCCTTTAATTAAAGTATGAGTAATATGTCTTCATCCCCTCCAAATAAAAGCTCCAAGCAAAAGTGCATCAAGAAGTAAAGACTAAATTAACGTTTTTATAAGTGTAAGGTTGAATAACTTTGACTGTAACTTTGTATACACCAATGAGCCTAAACATTATGACCACTCCCATATGAAGCAAATGACACTGACTGCCTCATAACATTGGTGCATGTCAAGGTCAGGGATATGTAAGACAGTAAGCTGACAATTAGGTACTCATCGATATTGAATGCAGAAGATATGGGCAGATGTAAAGGCCTGGGTGACTTTGATAAGGGCCAAATCATTATGTCTAGGGGGTCAAAGCATTTCCAAAATGGCAAGGATTGTGGTGTGCTCACGGTCAGCTGTGGTGAGTACCTACTGATGGTGGTCTGAGGAGGGAAAAACCACAAACCACCGACAGGGTGTTGGGTAGCCACAATTCATTGATATGAGAGGTCAGTGAAG
>APH_0185
AATTAATAACTGTGTATGTAAATGAATTGAAGCTATGAGTTTAGGGAATATAAAAATCACTGATGAAGTTAGTGAATTTCATTAGTGATTTTCATAAATGAAATATCAACACATTGGTGATATCAATTGCATGTGCACCAGAATGATGTATTTTGAAGGAAAAAATGATTTCCCACTAAATACCTAATTCTTTTTTTTTTTTGATTGAAGAGTATTTAGAAACATTTTCATTTCCTAATGTTATTTCATTTTCTACCCATATTTCTCATGTACATGAAAAGTATAAACAGCCAAAACATGCAACTAAGGTGTCACCAGGAACAGAAAAATTGTGTGCATTTGAATTATTTGTATTTTCTTTGCTGTTGAATACTGGCCACTCCTGGTGAAAGTCTGACCATAGATTATAAGAAGGTGAAAAATGGAGAGTCAGCCGTCTGTCTGTTTTTATGAACATGCATGTGGTGAGTTCTTATGAAGAGGAAATTTTAAATTCTATTACATTATTAGAAATCCTATCTTTTTGTGAAAAACCAGAGGAAATTGC---TTTTTTTTTTTATAGTTATGTAAAATATACTATGTTAGTCTGTCAACATACATTTTCCAAAACATTCTTCTTTTCTCTGAATTTAGGAGTTTGAAGAAGATGCTTTGGCATGGGAAGAAAAGTTAAACCGCATCAATGCATTATTTGATGTCTGGATTGATGTTCAAAGGAGATGGGTATACTTAGAAGGCATCTTTTCTGGAAGTGCTGACATTCAGACCCTTTTGCCAGTTGAAACTTCACGATTTCAGAGGTACATATTGTTTTTTAATTGACACATGTTCAAGTATTTTGAAAGTACTTGTGCAGAACCCTTTAATTAAAGTATGAGTAATATGTCTTCATCCCCTCCAAATAAAAGCTCCAAGCAAAAGTGCATCAAGAAGTAAAGACTAAATTAACGTTTTTATAAGTGTAAGGTTGAATAACTTTGACTGTAACTTTGTATACACCAATGAGCCTAAACATTATGACCACTCCCATATGAAGCAAATGACACTGACTGCCTCATAACATTGGTGCATGTCAAGGTCAGGGATATGTAAGACAGTAAGCTGACAATTAGGTACTCATCGATATTGAATGCAGAAGATATGGGCAGATGTAAAGGCCTGGGTGACTTTGATAAGGGCCAAATCATTATGTCTAGGGGGTCAAAGCATTTCCAAAATGGCAAGGATTGTGGTGTGCTCACGGTCAGCTGTGGTGAGTACCTACTGATGGTGGTCTGAGGAGGGAAAAACCACAAACCACCGACAGGGTGTTGGGTAGCCACAATTCATTGATGTGAGAGGTCAGTGAAG
>APH_0674
AATTAATAACTGTGTATGTAAATGAATTGAAGCTATGAGTTTAGGGAATATAAAAATCACTGATGAAGTTAGTGAATTTCATTAGTGATTTTCATAAATGAAATATCAACACATTGGTGATATCAATTGCATGTGCACCAGAATGATGTATTTTGAAGGAAAAAATGATTTCCCACTAAATACCTAATTCTTTTTTTTTTTTGATTGAAGAGTATTTAGAAACATTTTCATTTCCTAATGTTATTTCATTTTCTACCCATATTTCTCATGTACATGAAAAGTATAAACAGCCAAAACATGCAACTAAGGTGTCACCAGGAACAGAAAAATTGTGTGCATTTGAATTATTTGTATTTTCTTTGCTGTTGAATACTGGCCACTCCTGGTGAAAGTCTGACCATAGATTATAAGAAGGTGAAAAATGGAGAGTCAGCCGTCTGTCTGTTTTTATGAACATGCATGTGGTGAGTTCTTATGAAGAGGAAATTTTAAATTCTATTACATTATTAGAAATCCTATCTTTTTGTGAAAAACCAGAGGAAATTGC---TTTTTTTTTTTATAGTTATGTAAAATATACTATGTTAGTCTGTCAACATACATTTTCCAAAACATTCTTCTTTTCTCTGAATTTAGGAGTTTGAAGAAGATGCTTTGGCATGGGAAGAAAAGTTAAACCGCATCAATGCATTATTTGATGTCTGGATTGATGTTCAAAGGAGATGGGTATACTTAGAAGGCATCTTTTCTGGAAGTGCTGACATTCAGACCCTTTTGCCAGTTGAAACTTCACGATTTCAGAGGTACATATTGTTTTTTAATTGACACATGTTCAAGTATTTTGAAAGTACTTGTGCAGAACCCTTTAATTAAAGTATGAGTAATATGTCTTCATCCCCTCCAAATAAAAGCTCCAAGCAAAAGTGCATCAAGAAGTAAAGACTAAATTAACGTTTTTATAAGTGTAAGGTTGAATAACTTTGACTGTAACTTTGTATACACCAATGAGCCTAAACATTATGACCACTCCCATATGAAGCAAATGACACTGACTGCCTCATAACATTGGTGCATGTCAAGGTCAGGGATATGTAAGACAGTAAGCTGACAATTAGGTACTCATCGATATTGAATGCAGAAGATATGGGCAGATGTAAAGGCCTGGGTGACTTTGATAAGGGCCAAATCATTATGTCTAGGGGGTCAAAGCATTTCCAAAATGGCAAGGATTGTGGTGTGCTCACGGTCAGCTGTGGTGAGTACCTACTGATGGTGGTCTGAGGAGGGAAAAACCACAAACCACCGACAGGGTGTTGGGTAGCCACAATTCATTGATGTGAGAGGTCAGTGAAG
>APH_3188
---------CTGTGTATGTAAATGAATTGAAGCTATGAGTTTAGGGAATATAAAAATCACTGATGAAGTTAGTGAATTTCATTAGTGATTTTCATAAATGAAATATCAACACATTGGTGATATCAATTGCATGTGCACCAGAATGATGTATTTTGAAGGAAAAAATGATTTCCCACTAAATACCTAATTCTTTTTTTTTTTTGATTGAAGAGTATTTAGAAACATTTTCATTTCCTAATGTTATTTCATTTTCTACCCATATTTCTCATGTACATGAAAAGTATAAACAGCCAAAACATGCAACTAAGGTGTCACCAGGAACAGAAAAATTGTGTGCATTTGAATTATTTGTATTTTCTTTGCTGTTGAATACTGGCCACTCCTGGTGAAAGTCTGACCATAGATTATAAGAAGGTGAAAAATGGAGAGTCAGCCGTCTGTCTGTTTTTATGAACATGCATGTGGTGAGTTCTTATGAAGAGGAAATTTTAAATTCTATTACATTATTAGAAATCCTATCTTTTTGTGAAAAACCAGAGGAAATTGC---TTTTTTTTTTTATAGTTATGTAAAATATACTATGTTAGTCTGTCAACATACATTTTCCAAAACATTCTTCTTTTCTCTGAATTTAGGAGTTTGAAGAAGATGCTTTGGCATGGGAAGAAAAGTTAAACCGCATCAATGCATTATTTGATGTCTGGATTGATGTTCAAAGGAGATGGGTATACTTAGAAGGCATCTTTTCTGGAAGTGCTGACATTCAGACCCTTTTGCCAGTTGAAACTTCACGATTTCAGAGGTACATATTGTTTTTTAATTGACACATGTTCAAGTATTTTGAAAGTACTTGTGCAGAACCCTTTAATTAAAGTATGAGTAATATGTCTTCATCCCCTCCAAATAAAAGCTCCAAGCAAAAGTGCATCAAGAAGTAAAGACTAAATTAACGTTTTTATAAGTGTAAGGTTGAATAACTTTGACTGTAACTTTGTATACACCAATGAGCCTAAACATTATGACCACTCCCATATGAAGCAAATGACACTGACTGCCTCATAACATTGGTGCATGTCAAGGTCAGGGATATGTAAGACAGTAAGCTGACAATTAGGTACTCATCGATATTGAATGCAGAAGATATGGGCAGATGTAAAGGCCTGGGTGACTTTGATAAGGGCCAAATCATTATGTCTAGGGGGTCAAAGCATTTCCAAAATGGCAAGGATTGTGGTGTGCTCACGGTCAGCTGTGGTGAGTACCTACTGATGGTGGTCTGAGGAGGGAAAAACCACAAACCACCGACAGGGTGTTGGGTAGCCACAATTCATTGATGTGAGAGGTCAGTGAAG
>APH_0723
AATTAATAACTGTGTATGTAAATGAATTGAAGCTATGAGTTTAGGGAATATAAAAATCACTGATGAAGTTAGTGAATTTCATTAGTGATTTTCATAAATGAAATATCAACACATTGGTGATATCAATTGCATGTGCACCAGAATGATGTATTTTGAAGGAAAAAATGATTTCCCACTAAATACCTAATTC-TTTTTTTTTTTGATTGAAGAGTATTTAGAAACATTTTCATTTCCTAATGTTATTTCATTTTCTACCCATATTTCTCATGTACATGAAAAGTATAAACAGCCAAAACATGCAACTAAGGTGTCACCAGGAACAGAAAAATTGTGTGCATTTGAATTATTTGTATTTTCTTTGCTGTTGAATACTGGCCACTTCTGGTGAAAGTCTGACCATAGATTATAAGAAGGTGAAAAATGGAGAGTCAGCCGTGTGTCTGTTTTTATGAACATGCATGTGGTGAGTTCTTATGAAGAGGAAATTTTAAATTCTATTACATTATTAGAAATCCTATCTTTTTGTGAAAAACCAGAGGAAATTGCTTTTTTTTTTTTTTATAGTTATGTAAAATATACTATGTTAGTCTGTCAACATACATTTTCCAAAACATTCTTCTTTTCTCCGAATTTAGGAGTTTGAAGAAGATGCTTTGGCATGGGAAGAAAAGTTAAACCGCATCAATGCATTATTTGATGTCTGGATTGATGTTCAAAGGAGATGGGTATACTTAGAAGGCATCTTTTCTGGAAGTGCTGACATTCAGACCCTTTTGCCAGTTGAAACTTCACGATTTCAGAGGTACATATTGTTTTTTAATTGACACATGTTCAAGTATTTTGAAAGTACTTGTGCAGAACCCTTTAATTAAAGTATGAGTAATATGTCTTCATCCCCTCCAAATAAAAGCTCCAAGCAAAAGTGCATCAAGAAGTAAAGACTAAATTAACGTTTTTATAAGTGTAAGGTTGAATAACTTTGACTGTAACTTTGTATACACCAATGAGCCTAAACATTATGACCACTCCCATATGAAGCAAATGACATTGACTGCCTCATAACATTGGTGCATGTCAAAGTCAGGGATATATAAGACAGTAAGCTGACAATTAGGTACTCATCGATATTGAATGCAGAAGATATGGGCAGATGTAAAGGCCTGGGTGACTTTGATAAGGGCCAAATCATTATGTCTAGGGGGTCAAAGCATTTCCAAAATGGCAAGGATTGTGGTGTGCTCACAGTCAGCTGTGGTGAGTACCTACTGATGGTGGTCTGAGGAGGGGAAAACCACAAACCACCGACAGGGTGTTGGGTAGCCACAATTCATTGATGTGAGAGGTCAGTGAAG
>APH_0717
AATTAATAACTGTGTATGTAAATGAATTGAAGCTATGAGTTTAGGGAATATAAAAATCACTGATGAAGTTAGTGAATTTCATTAGTGATTTTCATAAATGAAATATCAACACATTGGTGATATCAATTGCATGTGCACCAGAATGATGTATTTTGAAGGAAAAAATGATTTCCCACTAAATACCTAATTCTTTTTTTTTTTTGATTGAAGAGTATTTAGAAACATTTTCATTTCCTAATGTTATTTCATTTTCTACCCATATTTCTCATGTACATGAAAAGTATAAACAGCCAAAACATGCAACTAAGGTGTCACCAGGAACAGAAAAATTGTGTGCATTTGAATTATTTGTATTTTCTTTGCTGTTGAATACTGGCCACTCCTGGTGAAAGTCTGACCATAGATTATAAGAAGGTGAAAAATGGAGAGTCAGCCGTCTGTCTGTTTTTATGAACATGCATGTGGTGAGTTCTTATGAAGAGGAAATTTTAAATTCTATTACATTATTAGAAATCCTATCTTTTTGTGAAAAACCAGAGGAAATTGC---TTTTTTTTTTTATAGTTATGTAAAATATACTATGTTAGTCTGTCAACATACATTTTCCAAAACATTCTTCTTTTCTCTGAATTTAGGAGTTTGAAGAAGATGCTTTGGCATGGGAAGAAAAGTTAAACCGCATCAATGCATTATTTGATGTCTGGATTGATGTTCAAAGGAGATGGGTATACTTAGAAGGCATCTTTTCTGGAAGTGCTGACATTCAGACCCTTTTGCCAGTTGAAACTTCACGATTTCAGAGGTACATATTGTTTTTTAATTGACACATGTTCAAGTATTTTGAAAGTACTTGTGCAGAACCCTTTAATTAAAGTATGAGTAATATGTCTTCATCCCCTCCAAATAAAAGCTCCAAGCAAAAGTGCATCAAGAAGTAAAGACTAAATTAACGTTTTTATAAGTGTAAGGTTGAATAACTTTGACTGTAACTTTGTATACACCAATGAGCCTAAACATTATGACCACTCCCATATGAAGCAAATGACACTGACTGCCTCATAACATTGGTGCATGTCAAGGTCAGGGATATGTAAGACAGTAAGCTGACAATTAGGTACTCATCGATATTGAATGCAGAAGATATGGGCAGATGTAAAGGCCTGGGTGACTTTGATAAGGGCCAAATCATTATGTCTAGGGGGTCAAAGCATTTCCAAAATGGCAAGGATTGTGGTGTGCTCACGGTCAGCTGTGGTGAGTACCTACTGATGGTGGTCTGAGGAGGGAAAAACCACAAACCACCGACAGGGTGTTGGGCGGC--TGATTCATCGATGCGAGAGATCAACGAAG
>APH_0683
-----------------------------------------------------------GTAATAAAGTTA----------------------------------------------------------TACGTAATTCAGATTAGCGTTGTTTGAG--------------------------TTATTTCCTGTCTTTTTTTGATTGAAGAGTATTTAGAAACATTTTCATTTCCTAATGTTATTTCATTTTCTACCCATATTTCTCATGTACATGAAAAGTATAAACAGCCAAAACATGCAACTAAGGTGTCACCAGGAACAGAAAAATTGTGTGCATTTGAATTATTTGTATTTTCTTTGCTGTTGAATACTGGCCACTTCTGGTGAAAGTCTGACCATAGATTATAAGAAGGTGAAAAATGGAGAGTCAGCCGTGTGTCTGTTTTTATGAACATGCATGTGGTGAGTTCTTATGAAGAGGAAATTTTAAATTCTATTACATTATTAGAAATCCTATCTTTTTGTGAAAAACCAGAGGAAATTGCTTTTTTTTTTTTTTATAGTTATGTAAAATATACTATGTTAGTCTGTCAACATACATTTTCCAAAACATTCTTCTTTTCTCTGAATTTAGGAGTTTGAAGAAGATGCTTTGGCATGGGAAGAAAAGTTAAACCGCATCAATGCATTATTTGATGTCTGGATTGATGTTCAAAGGAGATGGGTATACTTAGAAGGCATCTTTTCTGGAAGTGCTGACATTCAGACCCTTTTGCCAGTTGAAACTTCACGATTTCAGAGGTACATATTGTTTTTTAATTGACACATGTTCAAGTATTTTGAAAGTACTTGTGCAGAACCCTTTAATTAAAGTATGAGTAATATGTCTTCATCCCCTCCAAATAAAAGCTCCAAGCAAAAGTGCATCAAGAAGTAAAGACTAAATTAACGTTTTTATAAGTGTAAGGTTGAATAACTTTGACTGTAACTTTGTATACACCAATGAGCCTAAACATTATGACCACTCCCATATGAAGCAAATGACATTGACTGCCTCATAACATTGGTTCATGTCAAGGTCAGGGATATATAAGACAGTAAGCTGACAATTAGGTACTCATCGATATTGAATGCAGAAGATATGGGCAGATGTAAAGGCCTGGGTGAC--TGATAAGGGCCAAATCATTATGTCTAGGGGGTCAAAGCATTTCCAAAATGGCAAGGATTGTGGTGTGCTCACAGTCAGCTGTGGTGAGTACCTACTGATGGTGGTCTGAGGAGGGGAAAACCACAAACCACCGACAGGGTGTTGGGTAGCCACAATTCATTGATGTGAGAGGTCAGTGAAG
>APH_4021
AATTAATAACTGTGTATGTAAATGAATTGAAGCTATGAGTTTAGGGAATATAAAAATCACTGATGAAGTTAGTGAATTTCATTAGTGATTTTCATAAATGAAATATCAACACATTAGTGATATCAATTGCATGTGCACCAGAATGATGTATTTTGAAGGAAAAAATGATTTCCCACTAAATACCTAATTCTTTTTTTTTTTTGATTGAAGAGTATTTAGAAACATTTTCATTTCCTAATGTTATTTCATTTTCTACCCATATTTCTCATGTACATGAAAAGTATAAACAGCCAAAACATGCAACTAAGGTGTCATCAGGAACAGAAAAATTGTGTGCATTTGAATTATTTGTATTTTCTTTGCTGTTGAATACTGGCCACTCCTGGTGAAAGTCTGACCATAGATTATAAGAAGGTGAAAAATGGAGAGTCAGCCATGTGTCTGTTTTTATGAACATGCATGTGGTGAGTTCTTATGAAGAGGAAATTTTAAATTCTATTACATTATTAGAAATCCTATCTTTTTGTGAAAAACCAGAGGAAATTGC-TTTTTTTTTTTTTATAGTTATGTAAAATATACTGTGTTAGTCTGTCAACATACATTTTCCAAAACATTCTTCTTTTCTCTGAATTTAGGAGTTTGAAGAAGATGCTTTGGCATGGGAAGAAAAGTTAAACCGCATCAATGCATTATTTGATGTCTGGATTGATGTTCAAAGGAGATGGGTATACTTAGAAGGCATCTTTTCTGGAAGTGCTGACATTCAGACCCTTTTGCCAGTTGAAACTTCACGATTTCAGAGGTACATATTGTTTTTTAATTGACACATGTTCAAGTATTTTGAAAGTACTTGTGCAGAACCCTTTAATTAAAGTATGAGTAATATGTCTTCATCCCCTCCAAATAAAAGCTCCAAGCAAAAGTGCATCAAGAAGTAAAGACTAAATTAACGTTTTTATAAGTGTAAGGTTGAATAACTTTGACTGTAACTTTGTATACACCAATGAGCCTAAACATTATGACCACTCCCATATGAAGCAAATGACATTGACTGCCTCATAACATTGGTGCATGTCAAGGTCAGGGATATATAAGACAGTAAGCTGACAATTAGGTACTCATCGATATTGAATGCAGAAGATATGGGCAGATGTAAAGGCCTGGGTGACTTTGATAAGGGCCAAATCATTATGTCTAGGGGGTCAAAGCATTTCCAAAATGGCAAGGATTGTGGTGTGCT--CAGTCAGCTGTGGTGAGTACCTACTGATGGTGGTCTGAGGAGGGAAAAACCACAAACCACCGACAGGGTGTTGGGTAGCCACAATTCATTGATGTGAGAGGTCAGTGAAG
>APH_3177
AATTAATAACTGTGTATGTAAATGAATTGAAGCTATGAGTTTAGGGAATATAAAAATCACTGATGAAGTTAGTGAATTTCATTAGTGATTTTCATAAATGAAATATCAACACATTAGTGATATCAATTGCATGTGCACCAGAATGATGTATTTTGAAGGAAAAAATGATTTCCCACTAAATACCTAATTCTTTTTTTTTTTTGATTGAAGAGTATTTAGAAACATTTTCATTTCCTAATGTTATTTCATTTTCTACCCATATTTCTCATGTACATGAAAAGTATAAACAGCCAAAACATGCAACTAAGGTGTCATCAGGAACAGAAAAATTGTGTGCATTTGAATTATTTGTATTTTCTTTGCTGTTGAATACTGGCCACTCCTGGTGAAAGTCTGACCATAGATTATAAGAAGGTGAAAAATGGAGAGTCAGCCATGTGTCTGTTTTTATGAACATGCATGTGGTGAGTTCTTATGAAGAGGAAATTTTAAATTCTATTACATTATTAGAAATCCTATCTTTTTGTGAAAAACCAGAGGAAATTGCTTTTTTTTTTTTTTATAGTTATGTAAAATATACTGTGTTAGTCTGTCAACATACATTTTCCAAAACATTCTTCTTTTCTCTGAATTTAGGAGTTTGAAGAAGATGCTTTGGCATGGGAAGAAAAGTTAAACCGCATCAATGCATTATTTGATGTCTGGATTGATGTTCAAAGGAGATGGGTATACTTAGAAGGCATCTTTTCTGGAAGTGCTGACATTCAGACCCTTTTGCCAGTTGAAACTTCACGATTTCAGAGGTACATATTGTTTTTTAATTGACACATGTTCAAGTATTTTGAAAGTACTTGTGCAGAACCCTTTAATTAAAGTATGAGTAATATGTCTTCATCCCCTCCAAATAAAAGCTCCAAGCAAAAGTGCATCAAGAAGTAAAGACTAAATTAACGTTTTTATAAGTGTAAGGTTGAATAACTTTGACTGTAACTTTGTATACACCAATGAGCCTAAACATTATGACCACTCCCATATGAAGCAAATGACATTGACTGCCTCATAACATTGGTGCATGTCAAGGTCAGGGATATATAAGACAGTAAGCTGACAATTAGGTACTCATCGATATTGAATGCAGAAGATATGGGCAGATGTAAAGGCCTGGGTGACTTTGATAAGGGCCAAATCATTATGTCTAGGGGGTCAAAGCATTTCCAAAATGGCAAGGATTGTGGTGTGCT--CAGTCAGCTGTGGTGAGTACCTACTGATGGTGGTCTGAGGAGGGAAAAACCACAAACCACCGACAGGGTGTTGGGTAGCCACAATTCATTGATGTGAGAGGTCAGTGAAG
>APH_1602
AATTAATAACTGTGTATGTAAATGAATTGAAGCTATGAGTTTAGGGAATATAAAAATCACTGATGAAGTTAGTGAATTTCATTAGTGATTTTCATAAATGAAATATCAACACATTAGTGATATCAATTGCATGTGCACCAGAATGATGTATTTTGAAGGAAAAAATGATTTCCCACTAAATACCTAATTCTTTTTTTTTTTTGATTGAAGAGTATTTAGAAACATTTTCATTTCCTAATGTTATTTCATTTTCTACCCATATTTCTCATGTACATGAAAAGTATAAACAGCCAAAACATGCAACTAAGGTGTCATCAGGAACAGAAAAATTGTGTGCATTTGAATTATTTGTATTTTCTTTGCTGTTGAATACTGGCCACTCCTGGTGAAAGTCTGACCATAGATTATAAGAAGGTGAAAAATGGAGAGTCAGCCATGTGTCTGTTTTTATGAACATGCATGTGGTGAGTTCTTATGAAGAGGAAATTTTAAATTCTATTACATTATTAGAAATCCTATCTTTTTGTGAAAAACCAGAGGAAATTGCTTTTTTTTTTTTTTATAGTTATGTAAAATATACTGTGTTAGTCTGTCAACATACATTTTCCAAAACATTCTTCTTTTCTCTGAATTTAGGAGTTTGAAGAAGATGCTTTGGCATGGGAAGAAAAGTTAAACCGCATCAATGCATTATTTGATGTCTGGATTGATGTTCAAAGGAGATGGGTATACTTAGAAGGCATCTTTTCTGGAAGTGCTGACATTCAGACCCTTTTGCCAGTTGAAACTTCACGATTTCAGAGGTACATATTGTTTTTTAATTGACACATGTTCAAGTATTTTGAAAGTACTTGTGCAGAACCCTTTAATTAAAGTATGAGTAATATGTCTTCATCCCCTCCAAATAAAAGCTCCAAGCAAAAGTGCATCAAGAAGTAAAGACTAAATTAACGTTTTTATAAGTGTAAGGTTGAATAACTTTGACTGTAACTTTGTATACACCAATGAGCCTAAACATTATGACCACTCCCATATGAAGCAAATGACATTGACTGCCTCATAACATTGGTGCATGTCAAGGTCAGGGATATATAAGACAGTAAGCTGACAATTAGGTACTCATCGATATTGAATGCAGAAGATATGGGCAGATGTAAAGGCCTGGGTGACTTTGATAAGGGCCAAATCATTATGTCTAGGGGGTCAAAGCATTTCCAAAATGGCAAGGATTGTGGTGTGCT--CAGTCAGCTGTGGTGAGTACCTACTGATGGTGGTCTGAGGAGGGAAAAACCACAAACCACCGACAGGGTGTTGGGTAGCCACAATTCATTGATGTGAGAGGTCAGTGAAG
>APH_0622
------------------------AATTGAAGCTATGAGTTTAGGGAATATAAAAATCACTGATGAAGTTAGTGAATTTCATTAGTGATTTTCATAAATGAAATATCAACACATTAGTGATATCAATTGCATGTGCACCAGAATGATGTATTTTGAAGGAAAAAATGATTTCCCACTAAATACCTAATTCTTTTTTTTTTTTGATTGAAGAGTATTTAGAAACATTTTCATTTCCTAATGTTATTTCATTTTCTACCCATATTTCTCATGTACATGAAAAGTATAAACAGCCAAAACATGCAACTAAGGTGTCATCAGGAACAGAAAAATTGTGTGCATTTGAATTATTTGTATTTTCTTTGCTGTTGAATACTGGCCACTCCTGGTGAAAGTCTGACCATAGATTATAAGAAGGTGAAAAATGGAGAGTCAGCCATGTGTCTGTTTTTATGAACATGCATGTGGTGAGTTCTTATGAAGAGGAAATTTTAAATTCTATTACATTATTAGAAATCCTATCTTTTTGTGAAAAACCAGAGGAAATTGC--TTTTTTTTTTTTATAGTTATGTAAAATATACTGTGTTAGTCTGTCAACATACATTTTCCAAAACATTCTTCTTTTCTCTGAATTTAGGAGTTTGAAGAAGATGCTTTGGCATGGGAAGAAAAGTTAAACCGCATCAATGCATTATTTGATGTCTGGATTGATGTTCAAAGGAGATGGGTATACTTAGAAGGCATCTTTTCTGGAAGTGCTGACATTCAGACCCTTTTGCCAGTTGAAACTTCACGATTTCAGAGGTACATATTGTTTTTTAATTGACACATGTTCAAGTATTTTGAAAGTACTTGTGCAGAACCCTTTAATTAAAGTATGAGTAATATGTCTTCATCCCCTCCAAATAAAAGCTCCAAGCAAAAGTGCATCAAGAAGTAAAGACTAAATTAACGTTTTTATAAGTGTAAGGTTGAATAACTTTGACTGTAACTTTGTATACACCAATGAGCCTAAACATTATGACCACTCCCATATGAAGCAAATGACATTGACTGCCTCATAACATTGGTGCATGTCAAGGTCAGGGATATATAAGACAGTAAGCTGACAATTAGGTACTCATCGATATTGAATGCAGAAGATATGGGCAGATGTAAAGGCCTGGGTGACTTTGATAAGGGCCAAATCATTATGTCTAGGGGGTCAAAGCATTTCCAAAATGGCAAGGATTGTGGTGTGCT--CAGTCAGCTGTGGTGAGTATCTACTGACAGTGGTCTGAGGAGGGAAAAACCACCAACTGCCGACAGGGTGTTGGGTGGCAAAAAGTCATTGATGTGAGAGGTCAGTGAAG
>APH_0880
AATTAATAACTGTGTATGTAAATGAATTGAAGCTATGAGTTTAGGGAATATAAAAATCACTGATGAAGTTAGTGAATTTCATTAGTGATTTTCATAAATGAAATATCAACACATTGGTGATATCAATTGCATGTGCACCAGAATGATGTATTTTGAAGGAAAAAATGATTTCCCACTAAATACCTAATTC-TTTTTTTTTTTGATTGAAGAGTATTTAGAAACATTTTCATTTCCTAATGTTATTTCATTTTCTACCCATATTTCTCATGTACATGAAAAGTATAAACAGCCAAAACATGCAACTAAGGTGTCACCAGGAACAGAAAAATTGTGTGCATTTGAATTATTTGTATTTTCTTTGCTGTTGAATACTGGCCACTCCTGGTGAAAGTCTGACCATAGATTATAAGAAGGTGAAAAATGGAGAGTCAGCCATGTGTCTGTTTTTATGAACATGCATGTGGTGAGTTCTTATGAAGAGGAAATTTTAAATTCTATTACATTATTAGAAATCCTATCTTTTTGTGAAAAACCAGAGGAAATTGCTTTTTTTTTTTTTTATAGTTATGTAAAATATACTGTGTTAGTCTGTCAACATACATTTTCCAAAACATTCTTCTTTTCTCTGAATTTAGGAGTTTGAAGAAGATGCTTTGGCATGGGAAGAAAAGTTAAACCGCATCAATGCATTATTTGATGTCTGGATTGATGTTCAAAGGAGATGGGTATACTTAGAAGGCATCTTTTCTGGAAGTGCTGACATTCAGACCCTTTTGCCAGTTGAAACTTCACGATTTCAGAGGTACATATTGTTTTTTAATTGACACATGTTCAAGTATTTTGAAAGTACTTGTGCAGAACCCTTTAATTAAAGTATGAGTAATATGTCTTCATCCCCTCCAAATAAAAGCTCCAAGCAAAAGTGCATCAAGAAGTAAAGACTAAATTAACGTTTTTATAAGTGTAAGGTTGAATAACTTTGACTGTAACTTTGTATACACCAATGAGCCTAAACATTATGACCACTCCCATATGAAGCAAATGACATTGACTGCCTCATAACATTGGTGCATGTCAAAGTCAGGGATATATAAGACAGTAAGCTGACAATTAGGTACTCATCGATATTGAATGCAGAAGATATGGGCAGATGTAAAGGCCTGGGTGACTTTGATAAGGGCCAAATCATTATGTCTAGGGGGTCAAAGCATTTCCAAAATGGCAAGGATTGTGGTGTGCTCACAGTCAGCTGTGGTGAGTACCTACTGATGGTGGTCTGAGGAGGGAAAAACCACAAACCACCGACAGGGTGTTGGGTAGCCACAATTCATTGATGTGAGAGGTCAGTGAAG
>APH_0136
---------------------ATCTGTTGAAGTTGCCTCTCTCGGGAGCG------------------------------GCCAATAATT-------ATGGAA---CAACCCA----------------------------------ATATTTTGAAGGAAAAAATGATTTCCCACTAAATACCTAATTCTTTTTTTTTTTTGATTGAAGAGTATTTAGAAACATTTTCATTTCCTAATGTTATTTCATTTTCTACCCATATTTCTCATGTACATGAAAAGTATAAACAGCCAAAACATGCAACTAAGGTGTCATCAGGAACAGAAAAATTGTGTGCATTTGAATTATTTGTATTTTCTTTGCTGTTGAATACTGGCCACTCCTGGTGAAAGTCTGACCATAGATTATAAGAAGGTGAAAAATGGAGAGTCAGCCATGTGTCTGTTTTTATGAACATGCATGTGGTGAGTTCTTATGAAGAGGAAATTTTAAATTCTATTACATTATTAGAAATCCTATCTTTTTGTGAAAAACCAGAGGAAATTGCTTTTTTTTTTTTTTATAGTTATGTAAAATATACTGTGTTAGTCTGTCAACATACATTTTCCAAAACATTCTTCTTTTCTCTGAATTTAGGAGTTTGAAGAAGATGCTTTGGCATGGGAAGAAAAGTTAAACCGCATCAATGCATTATTTGATGTCTGGATTGATGTTCAAAGGAGATGGGTATACTTAGAAGGCATCTTTTCTGGAAGTGCTGACATTCAGACCCTTTTGCCAGTTGAAACTTCACGATTTCAGAGGTACATATTGTTTTTTAATTGACACATGTTCAAGTATTTTGAAAGTACTTGTGCAGAACCCTTTAATTAAAGTATGAGTAATATGTCTTCATCCCCTCCAAATAAAAGCTCCAAGCAAAAGTGCATCAAGAAGTAAAGACTAAATTAACGTTTTTATAAGTGTAAGGTTGAATAACTTTGACTGTAACTTTGTATACACCAATGAGCCTAAACATTATGACCACTCCCATATGAAGCAAATGACATTGACTGCCTCATAACATTGGTGCATGTCAAGGTCAGGGATATATAAGACAGTAAGCTGACAATTAGGTACTCATCGATATTGAATGCAGAAGATATGGGCAGATGTAAAGGCCTGGGTGACTTTGATAAGGGCCAAATCATTATGTCTAGGGGGTCAAAGCATTTCCAAAATGGCAAGGATTGTGGTGTGCT--CAGTCAGCTGTGGTGAGTACCTACTGATGGTGGTCTGAGGAGGGAAAAACCACAAACCACCGACAGGGTGTTGGGTAGCCACAATTCATTGATGTGAGAGGTCAGTGAAG
>APH_3191
-----------------------------------------------------------------------------------------------------------------------------------------------------------------------------------------------------------------------------------------------------------------------------------------------------------------------------------------------------------------------------------------------------------------------------------------------------------------------------------------------------------------ATTACATTATTAGAAATCCTATCTTTTTGTGAAAAACCAGAGGAAATTGCTTTTTTTTTTTTTTATAGTTATGTAAAATATACTGTGTTAGTCTGTCAACATACATTTTCCAAAACATTCTTCTTTTCTCTGAATTTAGGAGTTTGAAGAAGATGCTTTGGCATGGGAAGAAAAGTTAAACCGCATCAATGCATTATTTGATGTCTGGATTGATGTTCAAAGGAGATGGGTATACTTAGAAGGCATCTTTTCTGGAAGTGCTGACATTCAGACCCTTTTGCCAGTTGAAACTTCACGATTTCAGAGGTACATATTGTTTTTTAATTGACACATGTTCAAGTATTTTGAAAGTACTTGTGCAGAACCCTTTAATTAAAGTATGAGTAATATGTCTTCATCCCCTCCAAATAAAAGCTCCAAGCAAAAGTGCATCAAGAAGTAAAGACTAAATTAACGTTTTTATAAGTGTAAGGTTGAATAACTTTGACTGTAACTTTGTATACACCAATGAGCCTAAACATTATGACCACTCCCATATGAAGCAAATGACATTGACTGCCTCATAACATTGGTGCATGTCAAGGTCAGGGATATATAAGACAGTAAGCTGACAATTAGGTACTCATCGATATTGAATGCAGAAGATATGGGCAGATGTAAAGGCCTGGGTGACTTTGATAAGGGCCAAATCATTATGTCTAGGGGGTCAAAGCATTTCCAAAATGGCAAGGATTGTGGTGTGCT--CAGTCAGCTGTGGTGAGTACCTACTGATGGTGGTCT--------------------------------------------------------------------------
>APH_1438
-------------------------------------------------------------------------------------------------------------------------------------------------------------------------------------------------------------------------------------------------------------------------------------------------------------------------------------------------------------------------------------------------------------------------------------------------------------------------------------------------------------------------ATTAGAAATCCTATCTTTTTGTGAAAAACCAGAGGAAATTGCTTTTTTTTTTTTTTATAGTTATGTAAAATATACTGTGTTAGTCTGTCAACATACATTTTCCAAAACATTCTTCTTTTCTCTGAATTTAGGAGTTTGAAGAAGATGCTTTGGCATGGGAAGAAAAGTTAAACCGCATCAATGCATTATTTGATGTCTGGATTGATGTTCAAAGGAGATGGGTATACTTAGAAGGCATCTTTTCTGGAAGTGCTGACATTCAGACCCTTTTGCCAGTTGA----------------------------------------------------------------------------------------------------------------------------------------------------------------------------------------------------------------------------------------------------------------------------------------------------------------------------------------------------------------------------------------------------------------------------------------------------------------------------------------------------------------------------------------------------------------------------------------
>APH_0772
------------------------AATTGAAGCTATGAGTTTAGGGAATATAAAAATCACCGATGAAGTTAGTGAATTTCATTAGTGATTTTCATAAATGAAATATCAACACATTGGTGATATCAATTGCATGTGCACCAGAATGATGTATTTTGAAGGAAAAAATGATTTCCCACTAAATACCTAATTCTTTTTTTTTTTTGATTGAAGAGTATTTAGAAACATTTTCATTTCCTAATGTTATTTCATTTTCTACCCATATTTCTCATGTACATGAAAAGTATAAACAGCCAAAACATGCAACTAAGGTGTCATCAGGAACAGAAAAATTGTGTGCATTTGAATTATTTGTATTTTCTTTGCTGTTGAATACTGGCCACTCCTGGTGAAAGTCTGACCATAGATTATAAGAAGGTGAAAAATGGAGAGTCAGCCGCGTGTCTGTTTTTATGAACATGCATGTGGTGAGTTCTTATGAAGAGGAAATTTTAAATTCTATTACATTATTAGAAATCCTATCTTTTCGTGAAAAACCAGAGGAAATTGC-----TTTTTTTTTATAGTTATGTAAAATATACTATGTTAGTCTGTCAACATACATTTTCCAAAACATTCTTCTTTTCTCTGAATTTAGGAGTTTGAAGAAGATGCTTTGGCATGGGAAGAAAAGTTAAACCGCATCAATGCATTATTTGATGTCTGGATTGATGTTCAAAGGAGATGGGTATACTTAGAAGGCATCTTTTCTGGAAGTGCTGACATTCAGACCCTTTTGCCAGTTGAAACTTCACGATTTCAGAGGTACATATTGTTTTTTAATTGACACATGTTCAAGTATTTTGAAAGTACTTGTGCAGAACCCTTTAATTAAAGTATGAGTAATATGTCTTCATCCCCTCCAAATAAAAGCTCCAAGCAAAAGTGCATCAAGAAGTAAAGACTAAATTAACGTTTTTATAAGTGTAAGGTTGAATAACTTTGACTGTAACTTTGTATACACCAATGAGCCTAAACATTATGACCACTCCCATATGAAGCAAATGACATTGACTGCCTCATAACATTGGTGCATGTCAAGGTCAGGGATATATAAGACAATAAGCTGACAATTAGGTACTCATCGATATTGAATGCAGAAGATATGGGCAGATGTAAAGGCCTGGGTGACTTTGATAAGGGCCAAATCATTATGTCTAGGGGGTCAAAGCATTTCCAAAATGGCAAGGATTGTGGTGTGCTCACAGTCAGCTGTGGTGAGTACCTACTGATGCTGGTCTGAGGAGGGAAAAACCACAAACCACCGACAGGGTGTTGGGTAGCCACAATTC-----------------------
>APH_1535
AATTAATAATTGTGTATGTAAATGAATTGAAGCTATGAGTTTAGGGAATATAAAAATCACCGATGAAGTTAGTGAATTTCATTAGTGATTTTCATAAATGAAATGTCAACACATTGGTGATATCAATTGCATGTGCACCAGAATGATGTATTTTGAAGGAAAAAATGATTTCCCACTAAATACCTAATTCTTTTTTTTTTTTGATTGAAGAGTATTTAGAAACATTTTCATTTCCTAATGTTATTTCATTTTCTACCCATATTTCTCATGTACATGAAAAGTATAAACAGCCAAAACATGCAACTAAGGTGTCATCAGGAACAGAAAAATTGTGTGCATTTGAATTATTTGTATTTTCTTTGCTGTTGAATACTGGCCACTCCTGGTGAAAGTCTGACCATAGATTATAAGAAGGTGAAAAATGGAGAGTCAGCCGCGTGTCTGTTTTTATGAACATGCATGTGGTGAGTTCTTATGAAGAGGAAATTTTAAATTCTATTACATTATTAGAAATCCTATCTTTTCGTGAAAAACCAGAGGAAATTGC-----TTTTTTTTTATAGTTATGTAAAATATACTATGTTAGTCTGTCAACATACATTTTCCAAAACATTCTTCTTTTCTCTGAATTTAGGAGTTTGAAGAAGATGCTTTGGCATGGGAAGAAAAGTTAAACCGCATCAATGCATTATTTGATGTCTGGATTGATGTTCAAAGGAGATGGGTATACTTAGAAGGCATCTTTTCTGGAAGTGCTGACATTCAGACCCTTTTGCCAGTTGAAACTTCACGATTTCAGAGGTACATATTGTTTTTTAATTGACACATGTTCAAGTATTTTGAAAGTACTTGTGCAGAACCCTTTAATTAAAGTATGAGTAATATGTCTTCATCCCCTCCAAATAAAAGCTCCAAGCAAAAGTGCATCAAGAAGTAAAGACTAAATTAACGTTTTTATAAGTGTAAGGTTGAATAACTTTGACTGTAACTTTGTATACACCAATGAGCCTAAACATTATGACCACTCCCATATGAAGCAAATGACATTGACTGCCTCATAACATTGGTGCATGTCAAGGTCAGGGATATATAAGACAATAAGCTGACAATTAGGTACTCATCGATATTGAATGCAGAAGATATGGGCAGATGTAAAGGCCTGGGTGACTTTGATAAGGGCCAAATCATTATGTCTAGGGGGTCAAAGCATTTCCAAAATGGCAAGGATTGTGGTGTGCTCACAGTCAGCTGTGGTGAGTACCTACTGATGCTGGTCTGAGGAGGGAAAAACCACAAACCACCGACAGGGTGTTGGGTAGCCACAATTCATTGATGTGAGAGGTCAGTGAAG
>APH_4029
AATTAATAATTGTGTATGTAAATGAATTGAAGCTATGAGTTTAGGGAATATAAAAATCACTGATGAAGTTAGTGAATTTCATTAGTGATTTTCATAAATGAAATATCAACACATTGGTGATATCAATTCCATGTGCACCAGAATGATGTATTTTGAAGGAAAAAATGATTTCCCACTAAATACCTAATTC-TTTTTTTTTTTGATTGAAGAGTATTTAGAAACATTTTCATTTCCTAATGTTATTTCATTTTCTACCCATATTTCTCATGTACATGAAAAGTATAAACAGCCAAAACATGCAACTAAGGTGTCATCAGGAACAGAAAAATTGTGTGCATTTGAATTATTTGTATTTTCTTTGCTGTTGAATACTGGCCACTCCTGGTGAAAGTCTGACCATAGATTATAAGAAGGTGAAAAATGGAGAGTCAGCCGCGTGTCTGTTTTTGTGAACATGCATGTGGTGAGTTCTTATGAAGAGGAAATTTTAAATTCTATTACGTTATTAGAAATCCTATCTTTTCGTGAAAAACCAGAGGAAATTGCTTTTTTTTTTTTTTATAGTTATGTAAAATATACTATGTTAGTCTGTCAACATACATTTTCCAAAACATTCTTCTTTTCTCTGAATTTAGGAGTTTGAAGAAGATGCTTTGGCATGGGAAGAAAAGTTAAACCGCATCAATGCATTATTTGATGTCTGGATTGATGTTCAAAGGAGATGGGTATACTTAGAAGGCATCTTTTCTGGAAGTGCTGACATTCAGACCCTTTTGCCAGTTGAAACTTCACGATTTCAGAGGTACATATTGTTTTTTAATTGACACATGTTCAAGTATTTTGAAAGTACTTGTGCAGAACCCTTTAATTAAAGTATGAGTAATATGTCTTCATCCCCTCCAAATAAAAGTTCCAAGCAAAAGTGCATCAAGAAGTAAAGACTAAATTAACGTTTTTATAAGTGTAAGGTTGAATAACTTTGACTGTAACTTTGTATACACCAATGAGCCTAAACATTATGACCACTCCCATATGAAGCAAATGACATTGACTGCCTCATAACATTGGTGCATGTCAAGGTCAGGGATATATAAGACAGTAAGCTGACAATTAGGTACTCATCGATATTGAATGCAGAAGATAATGGCAGATGTAAAGGCCTGGGTGACTTTGATAAGGGCCAAATCATTATGTCTAGGGGGTCAAAGCATTTCCAAAATGGCAAGGATTGTGGTGTGCTCACAGTCAGCTGTGGTGAGTACCTACTGATGCTGGTCTGAGGAGGGAAAAACCACAAACCACCGACAGGGTGTTGGGTAGCCACAATTCATTGATGTGAGAGGACAAGGAAG
>APH_5003
AATTAATAATTGTGTATGTAAATGAATTGAAGCTATGAGTTTAGGGAATATAAAAATCACTGATGAAGTTAGTGAATTTCATTAGTGATTTTCATAAATGAAATATCAACACATTGGTGATATCAATTCCATGTGCACCAGAATGATGTATTTTGAAGGAAAAAATGATTTCCCACTAAATACCTAATTCTTTTTTTTTTTTGATTGAAGAGTATTTAGAAACATTTTCATTTCCTAATGTTATTTCATTTTCTACCCATATTTCTCATGTACATGAAAAGTATAAACAGCCAAAACATGCAACTAAGGTGTCATCAGGAACAGAAAAATTGTGTGCATTTGAATTATTTGTATTTTCTTTGCTGTTGAATACTGGCCACTCCTGGTGAAAGTCTGACCATAGATTATAAGAAGGTGAAAAATGGAGAGTCAGCCGCGTGTCTGTTTTTGTGAACATGCATGTGGTGAGTTCTTATGAAGAGGAAATTTTAAATTCTATTACGTTATTAGAAATCCTATCTTTTCGTGAAAAACCAGAGGAAATTGC-TTTTTTTTTTTTTATAGTTATGTAAAATATACTATGTTAGTCTGTCAACATACATTTTCCAAAACATTCTTCTTTTCTCTGAATTTAGGAGTTTGAAGAAGATGCTTTGGCATGGGAAGAAAAGTTAAACCGCATCAATGCATTATTTGATGTCTGGATTGATGTTCAAAGGAGATGGGTATACTTAGAAGGCATCTTTTCTGGAAGTGCTGACATTCAGACCCTTTTGCCAGTTGAAACTTCACGATTTCAGAGGTACATATTGTTTTTTAATTGACACATGTTCAAGTATTTTGAAAGTACTTGTGCAGAACCCTTTAATTAAAGTATGAGTAATATGTCTTCATCCCCTCCAAATAAAAGCTCCAAGCAAAAGTGCATCAAGAAGTAAAGACTAAATTAACGTTTTTATAAGTGTAAGGTTGAATAACTTTGACTGTAACTTTGTATACACCAATGAGCCTAAACATTATGACCACTCCCATATGAAGCAAATGACATTGACTGCCTCATAACATTGGTGCATGTCAAGGTCAGGGATATATAAGACAGTAAGCTGACAATTAGGTACTCATCGATATTGAATGCAGAAGATAATGGCAGATGTAAAGGCCTGGGTGACTTTGATAAGGGCCAAATCATTATGTCTAGGGGGTCAAAGCATTTCCAAAATGGCAAGGATTGTGGTGTGCTCACAGTCAGCTGTGGTGAGTACCTACTGATGCTGGTCTGAGGAGGGAAAAACCACAAACCACCGACAGGGTGTTGGGTAGCCACAATTCATTGATGTGAGAGGTCAGTGAAG
>APH_5001
------------------TAAATGAATTGAAGCTATGAGTTTAGGGAATATAAAAATCACTGATGAAGTTAGTGAATTTCATTAGTGATTTTCATAAATGAAATATCAACACATTGGTGATATCAATTCCATGTGCACCAGAATGATGTATTTTGAAGGAAAAAATGATTTCCCACTAAATACCTAATTCTTTTTTTTTTTTGATTGAAGAGTATTTAGAAACATTTTCATTTCCTAATGTTATTTCATTTTCTACCCATATTTCTCATGTACATGAAAAGTATAAACAGCCAAAACATGCAACTAAGGTGTCATCAGGAACAGAAAAATTGTGTGCATTTGAATTATTTGTATTTTCTTTGCTGTTGAATACTGGCCACTCCTGGTGAAAGTCTGACCATAGATTATAAGAAGGTGAAAAATGGAGAGTCAGCCGCGTGTCTGTTTTTGTGAACATGCATGTGGTGAGTTCTTATGAAGAGGAAATTTTAAATTCTATTACGTTATTAGAAATCCTATCTTTTCGTGAAAAACCAGAGGAAATTGCTTTTTTTTTTTTTTATAGTTATGTAAAATATACTATGTTAGTCTGTCAACATACATTTTCCAAAACATTCTTCTTTTCTCTGAATTTAGGAGTTTGAAGAAGATGCTTTGGCATGGGAAGAAAAGTTAAACCGCATCAATGCATTATTTGATGTCTGGATTGATGTTCAAAGGAGATGGGTATACTTAGAAGGCATCTTTTCTGGAAGTGCTGACATTCAGACCCTTTTGCCAGTTGAAACTTCACGATTTCAGAGGTACATATTGTTTTTTAATTGACACATGTTCAAGTATTTTGAAAGTACTTGTGCAGAACCCTTTAATTAAAGTATGAGTAATATGTCTTCATCCCCTCCAAATAAAAGCTCCAAGCAAAAGTGCATCAAGAAGTAAAGACTAAATTAACGTTTTTATAAGTGTAAGGTTGAATAACTTTGACTGTAACTTTGTATACACCAATGAGCCTAAACATTATGACCACTCCCATATGAAGCAAATGACATTGACTGCCTCATAACATTGGTGCATGTCAAGGTCAGGGATATATAAGACAGTAAGCTGACAATTAGGTACTCATCGATATTGAATGCAGAAGATAATGGCAGATGTAAAGGCCTGGGTGACTTTGATAAGGGCCAAATCATTATGTCTAGGGGGTCAAAGCATTTCCAAAATGGCAAGGATTGTGGTGTGCTCACAGTCAGCTGTGGTGAGTACCTACTGATGCTGGTCTGAGGAGGGAAAAACCACAAACCACCGACAGGGTGTTGGGTAGCCACAATTCATTGATGTGAGAGGTCAGTGAAG
>APH_4024
AATTAATAATTGTGTATGTAAATGAATTGAAGCTATGAGTTTAGGGAATATAAAAATCACTGATGAAGTTAGTGAATTTCATTAGTGATTTTCATAAATGAAATATCAACACATTGGTGATATCAATTCCATGTGCACCAGAATGATGTATTTTGAAGGAAAAAATGATTTCCCACTAAATACCTAATTCTTTTTTTTTTTTGATTGAAGAGTATTTAGAAACATTTTCATTTCCTAATGTTATTTCATTTTCTACCCATATTTCTCATGTACATGAAAAGTATAAACAGCCAAAACATGCAACTAAGGTGTCATCAGGAACAGAAAAATTGTGTGCATTTGAATTATTTGTATTTTCTTTGCTGTTGAATACTGGCCACTCCTGGTGAAAGTCTGACCATAGATTATAAGAAGGTGAAAAATGGAGAGTCAGCCGCGTGTCTGTTTTTGTGAACATGCATGTGGTGAGTTCTTATGAAGAGGAAATTTTAAATTCTATTACGTTATTAGAAATCCTATCTTTTCGTGAAAAACCAGAGGAAATTGCTTTTTTTTTTTTTTATAGTTATGTAAAATATACTATGTTAGTCTGTCAACATACATTTTCCAAAACATTCTTCTTTTCTCTGAATTTAGGAGTTTGAAGAAGATGCTTTGGCATGGGAAGAAAAGTTAAACCGCATCAATGCATTATTTGATGTCTGGATTGATGTTCAAAGGAGATGGGTATACTTAGAAGGCATCTTTTCTGGAAGTGCTGACATTCAGACCCTTTTGCCAGTTGAAACTTCACGATTTCAGAGGTACATATTGTTTTTTAATTGACACATGTTCAAGTATTTTGAAAGTACTTGTGCAGAACCCTTTAATTAAAGTATGAGTAATATGTCTTCATCCCCTCCAAATAAAAGCTCCAAGCAAAAGTGCATCAAGAAGTAAAGACTAAATTAACGTTTTTATAAGTGTAAGGTTGAATAACTTTGACTGTAACTTTGTATACACCAATGAGCCTAAACATTATGACCACTCCCATATGAAGCAAATGACATTGACTGCCTCATAACATTGGTGCATGTCAAGGTCAGGGATATATAAGACAGTAAGCTGACAATTAGGTACTCATCGATATTGAATGCAGAAGATAATGGCAGATGTAAAGGCCTGGGTGACTTTGATAAGGGCCAAATCATTATGTCTAGGGGGTCAAAGCATTTCCAAAATGGCAAGGATTGTGGTGTGCTCACAGTCAGCTGTGGTGAGTACCTACTGATGCTGGTCTGAGGAGGGAAAAACCACAAACCACCGACAGGGTGTTGGGTAGCCACAATTCATTGATGTGAGAGGTCAGTGAAG
>APH_4005
AATTAATAATTGTGTATGTAAATGAATTGAAGCTATGAGTTTAGGGAATATAAAAATCACTGATGAAGTTAGTGAATTTCATTAGTGATTTTCATAAATGAAATATCAACACATTGGTGATATCAATTCCATGTGCACCAGAATGATGTATTTTGAAGGAAAAAATGATTTCCCACTAAATACCTAATTCTTTTTTTTTTTTGATTGAAGAGTATTTAGAAACATTTTCATTTCCTAATGTTATTTCATTTTCTACCCATATTTCTCATGTACATGAAAAGTATAAACAGCCAAAACATGCAACTAAGGTGTCATCAGGAACAGAAAAATTGTGTGCATTTGAATTATTTGTATTTTCTTTGCTGTTGAATACTGGCCACTCCTGGTGAAAGTCTGACCATAGATTATAAGAAGGTGAAAAATGGAGAGTCAGCCGCGTGTCTGTTTTTGTGAACATGCATGTGGTGAGTTCTTATGAAGAGGAAATTTTAAATTCTATTACGTTATTAGAAATCCTATCTTTTCGTGAAAAACCAGAGGAAATTGCTTTTTTTTTTTTTTATAGTTATGTAAAATATACTATGTTAGTCTGTCAACATACATTTTCCAAAACATTCTTCTTTTCTCTGAATTTAGGAGTTTGAAGAAGATGCTTTGGCATGGGAAGAAAAGTTAAACCGCATCAATGCATTATTTGATGTCTGGATTGATGTTCAAAGGAGATGGGTATACTTAGAAGGCATCTTTTCTGGAAGTGCTGACATTCAGACCCTTTTGCCAGTTGAAACTTCACGATTTCAGAGGTACATATTGTTTTTTAATTGACACATGTTCAAGTATTTTGAAAGTACTTGTGCAGAACCCTTTAATTAAAGTATGAGTAATATGTCTTCATCCCCTCCAAATAAAAGCTCCAAGCAAAAGTGCATCAAGAAGTAAAGACTAAATTAACGTTTTTATAAGTGTAAGGTTGAATAACTTTGACTGTAACTTTGTATACACCAATGAGCCTAAACATTATGACCACTCCCATATGAAGCAAATGACATTGACTGCCTCATAACATTGGTGCATGTCAAGGTCAGGGATATATAAGACAGTAAGCTGACAATTAGGTACTCATCGATATTGAATGCAGAAGATAATGGCAGATGTAAAGGCCTGGGTGACTTTGATAAGGGCCAAATCATTATGTCTAGGGGGTCAAAGCATTTCCAAAATGGCAAGGATTGTGGTGTGCTCACAGTCAGCTGTGGTGAGTACCTACTGATGCTGGTCTGAGGAGGGAAAAACCACAAACCACCGACAGGGTGTTGGGTAGCCACAATTCATTGATGTGAGAGGTCAGTGAAG
>APH_5079
------------------------------------------------------------------------TGAATTTCATTAGTGATTTTCATAAATGAAATATCAACACATTGGTGATATCAATTCCATGTGCACCAGAATGATGTATTTTGAAGGAAAAAATGATTTCCCACTAAATACCTAATTCTTTTTTTTTTTTGATTGAAGAGTATTTAGAAACATTTTCATTTCCTAATGTTATTTCATTTTCTACCCATATTTCTCATGTACATGAAAAGTATAAACAGCCAAAACATGCAACTAAGGTGTCATCAGGAACAGAAAAATTGTGTGCATTTGAATTATTTGTATTTTCTTTGCTGTTGAATACTGGCCACTCCTGGTGAAAGTCTGACCATAGATTATAAGAAGGTGAAAAATGGAGAGTCAGCCGCGTGTCTGTTTTTGTGAACATGCATGTGGTGAGTTCTTATGAAGAGGAAATTTTAAATTCTATTACGTTATTAGAAATCCTATCTTTTCGTGAAAAACCAGAGGAAATTGCTTTTTTTTTTTTTTATAGTTATGTAAAATATACTATGTTAGTCTGTCAACATACATTTTCCAAAACATTCTTCTTTTCTCTGAATTTAGGAGTTTGAAGAAGATGCTTTGGCATGGGAAGAAAAGTTAAACCGCATCAATGCATTATTTGATGTCTGGATTGATGTTCAAAGGAGATGGGTATACTTAGAAGGCATCTTTTCTGGAAGTGCTGACATTCAGACCCTTTTGCCAGTTGAAACTTCACGATTTCAGAGGTACATATTGTTTTTTAATTGACACATGTTCAAGTATTTTGAAAGTACTTGTGCAGAACCCTTTAATTAAAGTATGAGTAATATGTCTTCATCCCCTCCAAATAAAAGCTCCAAGCAAAAGTGCATCAAGAAGTAAAGACTAAATTAACGTTTTTATAAGTGTAAGGTTGAATAACTTTGACTGTAACTTTGTATACACCAATGAGCCTAAACATTATGACCACTCCCATATGAAGCAAATGACATTGACTGCCTCATAACATTGGTGCATGTCAAGGTCAGGGATATATAAGACAGTAAGCTGACAATTAGGTACTCATCGATATTGAATGCAGAAGATAATGGCAGATGTAAAGGCCTGGGTGACTTTGATAAGGGCCAAATCATTATGTCTAGGGGGTCAAAGCATTTCCAAAATGGCAAGGATTGTGGTGTGCTCACAGTCAGCTGTGGTGAGTACCTACTGATGCTGGTCTGAGGAGGGAAAAACCACAAACCACCGACAGGGTGTTGGGTAGCCACAATTCATTGATGTGAGAGGTCAGTGAAG
