# Supplementary material for: ﻿Discovery of a new tarantula species from the Madrean Sky Islands and the first documented instance of syntopy between two montane endemics (Araneae, Theraphosidae, Aphonopelma): a case of prior mistaken identity
Source: Zookeys. 2024 Aug 16;1210:61–98. doi: 10.3897/zookeys.1210.125318 (PMC11344175; doi:10.3897/zookeys.1210.125318)
Supplement: Supplementary material 8 — Phylogenomics files [file zookeys-1210-061_article-125318__-s008.zip › Suppl8/individual_UCE_loci/sl_realigned_uce_2001384.fas]

>APH_5003
-----------------------------------------------------------------------------------------------------------------------------------------------------------------------------------------------------------------------------------------------TTGTTTG-------------------------------------------------------------------------------------------------------------------------AGTTA------------------------------------------------------------------------------------------------------------------------------TTTCTTATCTGTTTCT-------------TAATTACGTGACTGCTGATATCAAT---------------------------------------------ATTTTTTTTTA-CATTTTTAGTCACAGATAGTTGTTCTAGCAGCTCAGATCTCATGGTCTGAAGATGTAGAAAATGCCCTACAGACCATCAGTAACAATGGTGATAATGACATCAAACCTGTAGAAGAAGTATTGCATTCTGTAGAATCCACTCTGAATGTTCTTGCAGACTCTGTTCTTCAGGAGCAGCCTGCACTACGGAGAAAGAAACTAGAGCATTTGGTAAGTTTATGTAAAACATCACAGAGTTAATTTAATTTTGTGAATAATTACAATGTGCTACAAAGTTGTATTTTTTTTTTTTTTTGCAAATTAATGTCTTGTAATTTTTCCATTTTAAGGGGGTAGTACACTTTGAACGACGAAAAAATAGGTCATTTTCGGGATTTTTTTTCGGCAGTAAAACACAAAGGGACGGCAAATGTTTTTGTATGGTTTTATTGTACATACTTTACTCTTTAATTACGAATTTTTTTAACCCGAACAGTTGCCCCCTGTGGCCGCTGCACCAGGTCGTGCCGATGTCCTCACGCAGTGCAGGTCAAATCAGCGTGGAGAATTGCAGCTGCCCATGTCATCCTGGAACAAAAATGAAATCAAAATCAAATTCCTGATTAAATTTCGCGTAGAAATATGTAGGGGTTTTGCAAAATATTGATTTTTAAGAAAATGGTGGCGTTCTG--AAAAAAAAGTTAATTTTTGTACCAAAAAAATCGGCACAAAATCGTGGATTAAAAATCCATTTTTGCAAATATCGCAAAACGGCTACATATTTCTTTGCAGAATTCAATTTGGAACAGCACAGTGAAGTCCGCATCGAAATTGGATGTAATGTGTTCAAGTTATTTTTCACGCCAATTTGAAAAATCCCATTTCGAGAAAAACGCGTTTAAAGAAAAAGTTTCAATTTCTTGTGCGAAAGTGATGTTTACCTTCA
>APH_3188
CAAAGACAGCTCCTAATTGCAGATTGTTCCAGTTTTCTTTAGCAAGAATGGATAATTAGCTTGACATGCACAGATGTAGTTTGTTGTGCTAACTGTGCTTCTAATGGAGGTGTTGGATGCCTGTTGATGCTGTTTGCATGTGTCTTATGTATGGCGTACTGTAGG-----AAAGAAATGTTGTGACATGAACATCATTAACACACACATTTTTA----TCATTCTTTTAAGAATAAAATTTGTTCGATGTAATACAAATTTCACTGATTCTTAGTTTGAGACAAGTATTGCAATCATATAAAATAGTGTGTCCCGTACTTCTCAAATTTTACTTTTGAGATTTCGTGAGATGTTCCTAAAAAGTTGTAGTTATACCCACACACACATATGTGTGTGGACCTCTAAATTCTTACTTTATGTAGGGCTTTGTTCCAGCTGTAAAGTAGTTCCATTGACATTGCTACATTTACTAGCCTCAGATTTGGACAGTTTTCATGTTTTCTTGTATGATTTTCACATTTTACATGTAAATATTTATTTGGTCATATTCATATGATTTGTAATTTTTTTCTATGTACAATTTTTATTTAATTTTTCATTTTTTTTTACCATTTTTAGTCACAGATAGTTGTTCTAGCAGCTCAGATCTCATGGTCTGAAGATGTAGAAAATGCCCTACAGACCATTAGTAACAATGGTGATAATGACATCAAACCTGTAGAAGAAGTATTGCATTCTGTAGAATCCACTCTGAATGTTCTTGCAGACTCTGTTCTTCAGGAGCAGCCTGCACTACGGAGAAAGAAACTAGAGCATTTGGTAAGTTTATGTAAAACATCACAGAGTTAATTTAATTTTGTGAATAATTACAATGTGCTACAAAGTTGTATTTTTTTTTTTTTTTGCAAATTAATGTCTTGTAATTTTTCCATTTTAAGGGGGTAGTACACTTTGAATGACGAAAAAATAGGTCATTTTCGGGATTTTTTT-CGGCAGTAAAACACAAAGGGACGGCAAATGTTTTTGTATGGTTTTATTGTACATACTTTACTCTTTAATTACGAATTTTTTTAACCCGAACAGTTGCCCCCTGTGGCCGCTGCACCAGGTCGCGCCGACGTCCTCACGCGGTGCAGGTCAAATCGGCGTGGAGAATTGCGGCTGCCCATGTCATCCTGGAACAAAAATGAAATCAAAATCAAATTCCTGATTAAATTTCGCGTAGAAATATGTAGGGGTTTTGCAAAATATTGATTTTTACAAAAATGGTGGCGTTCTGAAAAAAAAAAGTTAATTTTTGCACCAAAAAAATTGCCACAAAATCGTGAATTAAAAATCCATTTTTGCAAATATCGCAAAACAGCTACATATTTCTTTGCAGAATTCAATTTGGAACAGCACAGTGAAGTCCGCATCGAAATTGGATGTAATGTGTTCAAGTTATTTTTCACGCCAATTTGAAAAATCCCATTTCGAGAAAAACGCGTTTAAAGAAAAAGTTTCAATTTCTTGTGCGAAAGTGATGTTTACCTTCA
>APH_0674
CAAAGACAGCTCCTAATTGCAGATTGTTCCAGTTTTCTTTAGCAAGAATGGATAATTAGCTTGACATGCACAGATGTAGTTTGTTGTGCTAACTGTGCTTCTAATGGAGGTGTTGGATGCCTGTTGATGCTGTTTGCATGTGTCTTATGTATGGCGTACTGTAGGAAAGAAAAGAAATGTTGTGACATGAACATCATTAACACACACATTTTTA----TCATTCTTTTAAGAATAAAATTTGTTCGATGTAATACAAATTTCACTGATTCTTAGTTTGAGACAAGTATTGCAATCATATAAAATAGTGTGTCCCGTACTTCTCAAATTTTACTTTTGAGATTTCGTGAGATGTTCCTAAAAAGTTGTAGTTATACCCACACACACATATGTGTGTGGACCTCTAAATTCTTACTTTATGTAGGGCTTTGTTCCAGCTGTAAAGTAGTTCCATTGACATTGCTACATTTACTAGCCTCAGATTTGGACAGTTTTCATGTTTTCTTGTATGATTTTCACATTTTACATGTAAATATTTATTTGGTCATATTCATATAATTTGTAATTTTTTTCTATGTACAATTTTTATTTAATTTTTCATTTTTTTTTACCATTTTTAGTCACAGATAGTTGTTCTAGCAGCTCAGATCTCATGGTCTGAAGATGTAGAAAATGCCCTACAGACCATTAGTAACAATGGTGATAATGACATCAAACCTGTAGAAGAAGTATTGCATTCTGTAGAATCCACTCTGAATGTTCTTGCAGACTCTGTTCTTCAGGAGCAGCCTGCACTACGGAGAAAGAAACTAGAGCATTTGGTAAGTTTATGTAAAACATCACAGAGTTAATTTAATTTTGTGAATAATTACAATGTGCTACAAAGTTGTATTTTTTTTTTTTTTTGCAAATTAATGTCTTGTAATTTTTCCATTTTAAGGGGGTAGTACACTTTGAACGACGAAAAAATAGGTCATTTTCGGGATTTTTTT-CGGCAGTAAAACACAAAGGGACGGCAAATGTTTTTGTATGGTTTTATTGTACATACCTTACTCTTTAATTACGAATTTTTTTAACCCGAACAGTTGCCCCCTGTGGCCGCTGCACCAGGTCACGCCGATGTCCTCACGCAGTGCAGGTCAAATCAACGTGGAGAATTGCGGCTGCCCATGTCATCCTGGAACAAAAATGAAATCAAAATCAAATTCCTGATTAAATTTCGCGTAGAAATATGTAGGGGTTTTGCAAAATATTGATTTTTAAGAAAATGGTGGCGTTCTGAAAAAAAAAAGTTAATTTTTGTACCAAAAAA-TCGGCACAAAATCGTGAATTAAAAATCCATTTTTGCAAATATCGCAAAACAGCTACATATTTCTTTGCAGAATTCAATTTGGAACAGCACAGTGAAGTCCGCATCGAAATTGGATGTAATGTGTTCAAGTTATTTTTCACGCCAATGTGAAAAATCCCATTTCGAGAAAAACGCGTTTAAAGAAAAAGTTTCAATTTCTTGTGCGAAAGTGATGTTTACCTTCA
>APH_0185
-------------TAATTGCAGATTGTTCCAGTTTTCTTTAGCAAGAATGGATAATTAGCTTGACATGCACAGATGTAGTTTGTTGTGCTAACTGTGCTTCTAATGGAGGTGTTGGATGCCTGTTGATGCTGTTTGCATGTGTCTTATGTATGGCGTACTGTAGGAAAGAAAAGAAATGTTGTGACATGAACATCATTAACACACACATTTTTA----TCATTCTTTTAAGAATAAAATTTGTTCGATGTAATACAAATTTCACTGATTCTTAGTTTGAGACAAGTATTGCAATCATATAAAATAGTGTGTCCCGTACTTCTCAAATTTTACTTTTGAGATTTCGTGAGATGTTCCTAAAAAGTTGTAGTTATACCCACACACACATATGTGTGTGGACCTCTAAATTCTTACTTTATGTAGGGCTTTGTTCCAGCTGTAAAGTAGTTCCATTGACATTGCTACATTTACTAGCCTCAGATTTGGACAGTTTTCATGTTTTCTTGTATGATTTTCACATTTTACATGTAAATATTTATTTGGTCATATTCATATAATTTGTAATTTTTTTCTATGTACAATTTTTATTTAATTTTTCATTTTTTTTTACCATTTTTAGTCACAGATAGTTGTTCTAGCAGCTCAGATCTCATGGTCTGAAGATGTAGAAAATGCCCTACAGACCATTAGTAACAATGGTGATAATGACATCAAACCTGTAGAAGAAGTATTGCATTCTGTAGAATCCACTCTGAATGTTCTTGCAGACTCTGTTCTTCAGGAGCAGCCTGCACTACGGAGAAAGAAACTAGAGCATTTGGTAAGTTTATGTAAAACATCACAGAGTTAATTTAATTTTGTGAATAATTACAATGTGCTACAAAGTTGTATTTTTTTTTTTTTTTGCAAATTAATGTCTTGTAATTTTTCCATTTTAAGGGGGTAGTACACTTTGAACGACGAAAAAATAGGTCATTTTCGGGATTTTTTT-CGGCAGTAAAACACAAAGGGACGGCAAATGTTTTTGTATGGTTTTATTGTACATACTTTACTCTTTAATTACGAATTTTTTTAACCCGAACAGTTGCCCCCTGTGGCCGCTGCACCAGGTCACGCCGATGTCCTCACGCAGTGCAGGTCAAATCAACGTGGAGAATTGCGGCTGCCCATGTCATCCTGGAACAAAAATGAAATCAAAATCAAACTCCTGATTAAATTTCGCATAGAAATATGTAGGGGTTTTGCAAAATATTGATTTTTACAAAAATGGTGGCGTTCTGAAAAAAAAAAGTTAATTTTTGCACCAAAAAA-TCGCCACAAAATCGTGAATTAAAAATCCATTTTTGCAAATATCGCAAAACAGCTACATATTTCTTTGCAGAATTCAATTTGGAACAGCACAGTGAAGTCCGCATCGAAATTGGATGTAATGTGTTCAAGTTATTTTTCACGCCAATTTGAAAAATCCCATTTCGAGAAAAACGCGTTTAAAGAAAAAGTTTCAATTTCTTGTGCGAAAGTGATGTTTACCTTCA
>APH_0186
CAAAGACAGCTCCTAATTGCAGATTGTTCCAGTTTTCTTTAGCAAGAATGGATAATTAGCTTGACATGCACAGATGTAGTTTGTTGTGCTAACTGTGCTTCTAATGGAGGTGTTGGATGCCTGTTGATGCTGTTTGCATGTGTCTTATGTATGGCGTACTGTAGG-----AAAGAAATGTTGTGACATGAACATCATTAACACACACATTTTTATCAGTCATTCTTTTAAGAATAAAATTTGTTCGATGTAATACAAATTTCACTGATTCTTAGTTTGAGACAAGTATTGCAATCATATAAAATAGTGTGTCCCGTACTTCTCAAATTTTACTTTTGAGATTTCGTGAGATGTTCCTAAAAAGTTGTAGTTATACCCACACACACATATGTGTGTGGACCTCTAAATTCTTACTTTATGTAGGGCTTTGTTGCAGCTGTAAAGTAGTTCCATTGACATTGCTACATTTACTAGCCTCAGATTTGGACAGTTTTCATGTTTTCTTGTATGATTTTCACATTTTACATGTAAATATTTATTTGGTCATATTCATATGATTTGTAATTTTTTTCTATGTACAATTTTTATTTAATTTTTCATTTTTTTTTACCATTTTTAGTCACAGATAGTTGTTCTAGCAGCTCAGATCTCATGGTCTGAAGATGTAGAAAATGCCCTACAGACCATTAGTAACAATGGTGATAATGACATCAAACCTGTAGAAGAAGTATTGCATTCTGTAGAATCCACTCTGAATGTTCTTGCAGACTCTGTTCTTCAGGAGCAGCCTGCACTACGGAGAAAGAAACTAGAGCATTTGGTAAGTTTATGTAAAACATCACAGAGTTAATTTAATTTTGTGAATAATTACAATGTGCTACAAAGTTGTA---TTTTTTTTTTTTGCAAATTAATGTCTTGTAATTTTTCCATTTTAAGGGGGTAGTACACTTTGAATGACGAAAAAATAGGTCATTTTCGGGATTTTTTT-CGGCAGTAAAACACAAAGGGACGGCAAATGTTTTTGTATGGTTTTATTGTACATACTTTACTCTTTAATTACGAATTTTTTTAACCCGAACAGTTGCCCCCTGTGGCCGCTGCACCAGGTCACGCCGACGTCCTCACGCAGTGCAGGTCAAATCAACGTGGAGAATTGCGGCTGCCCATGTCATCCTGGAACAAAAATGAAATCAAAATCAAACTCCTGATTAAATTTCGCGTAGAAATATGTAGGGGTTTTGCAAAATATTGAGTTTTACAAAAATGGTGGCGTTCTGAAAAAAAAAAGTTAATTTTTGCACCAAAAAA-TCGCCACAAAATCGTGAATTAAAAATCCATTTTTGCAAATATCGCAAAACAGCTACATATTTCTTTGCAGAAT-------------------------------------------------------------------------------------------------------------------------------------------------------
>APH_0683
CAAAGACAGCTCCTAATTGCAGATTGTTCCAGTTTTCTTTAGCAAGACTGGATAATTAGCTTTACATGCACAGATGTAGTTTGTTGTGCTAACTGTGCTTCTAATGGAGGTGTTGGATGCCTGTTGATGCTGTTTGCATGTGTCTTATGTATGGCATACTGTAGGAAAGAAAAGAAATGTTGTGACATGAACATCATTAACACACACATTTTTATCAGTCATTCTTTTAAGAATAAAATTTGTTCGATGTAATACAAATTTCACTGATTCTTAGTTTGAGACAAGTATTGCAATCATATAAAATAGTGTGTCCCGTACTTCTCAGATTTTACTTTTGAGATTTCGTGAGATGTTCCTAAAAAGTTGTAGTTATACCCACACACACATATGTGTGTGGACCTCTAAATTCTTACTTTATGTAGGGCTTTGTTGCAGCTGTAAAGTAGTTCCATTGACATTGCTACATTTACTAGCCTCAGATTTGGACAGTTTTCATGTTTTCTTGTATGATTTTCACATTTTACATGTAAATATTTATTTGGTCATATTCATATGATTTGTAATTTTTTTCTATGTACAATTTTTATTTAATTTTTCATTTTTTTTTACCATTTTTAGTCACAGATAGTTGTTCTAGCAGCTCAGATCTCATGGTCTGAAGATGTAGAAAATGCCCTACAGACCATTAGTAACAATGGTGATAATGACATCAAACCTGTAGAAGAAGTATTGCATTCTGTAGAATCCACTCTGAATGTTCTTGCAGACTCTGTTCTTCAGGAGCAGCCTGCACTACGGAGAAAGAAACTAGAGCATTTGGTAAGTTTATGTAAAACATCACAGAGTTAATTTAATTTTGTGAATAATTACAATGTGCTACAAAGTTGTA-TTTTTTTTTTTTTTGCAAATTAATGTCTTGTAATTTTTCCATTTTAAGGGGGTAGTACACTTTGAATGACGAAAAAATAGGTCATTTTCGGGATTTTTTT-CGGCAGTAAAACACAAAGGGATGGCAAATGTTTTTGTATGGTTTTATTGTACATACTTTACTCTTTAATTACGAATTTTTTTAACCCGAACAGTTGCCCCCTGTGGCCGCTGCACCAGGTCACGCCGATGTCCTCACGCAGTGCAGGTCAAATCAACGTGGAGAATTGCGGCTGCCCATGTCATCCTGGAACAAAAATGAAATCAAAATCAAACTCCTGATTAAATTTCGCGTAGAAATATGTAGGGGTTTTGCAAAATATTGATTTTTACAAAAATGGTGGCGTTCTGAAAAAAAAAAGTTAATTTTTGCACCAAAAAAATCGGCACAAAATCGTGAATTTAAAATCCATTTTTGCAAATATCGCAAAACGGCTACATATTTCTTTGCAGAATTCAATTTGCAACAGCACAGTGAAGTCCGCATCGAAATTGGATGTAATGTGTTCAAGTTATTTTTCACGCCAATTTGAAAAATCCCATTTCGAGAAAAACGCGTTTAAAGAAAAAGTTTCAATTTCTTGTGCGAAAGTGATGTTTACCT---
>APH_0723
CAAAGACAGCTCCTAATTGCAGATTGTTCCAGTTTTCTTTAGCAAGAATGGATAATTAGCTTTACATGCACAGATGTAGTTTGTTGTGCTAACTGTGCTTCTAATGGAGGTGTTGGATGCCCGTTGATGCTGTTTGCATGTGTCTTATGTATGGCGTACTGTAGGAAAGAAAAGAAATGTTGTGACATGAACATCATTAACACACACATTTTTATCAGTCATTCTTTTAAGAATAAAATTTGTTCGATGTAATACAAATTTCACTGATTCTTAGTTTGAGACAAGTATTGCAATCATATAAAATAGTGTGTCCCGTACTTCTCAGATTTTACTTTTGAGATTTCGTGAGATGTTCCTAAAAAGTTGTAGTTATACCCACACACACATATGTGTGTGGACCTCTAAATTCTTACTTTATGTAGGGCTTTGTTGCAGCTGTAAAGTAGTTCCATTGACATTGCTACATTTACTAGCCTCAGATTTGGACAGTTTTCATGTTTTCTTGTATGATTTTCACATTTTACATGTAAATATTTATTTGGTCATATTCATATGATTTGTAATTTTTTTCTATGTACAATTTTTATTTAATTTTTCATTTTTTTTTACCATTTTTAGTCACAGATAGTTGTTCTAGCAGCTCAGATCTCATGGTCTGAAGATGTAGAAAATGCCCTACAGACCATTAGTAACAATGGTGATAATGACATCAAACCTGTAGAAGAAGTATTGCATTCTGTAGAATCCACTCTGAATGTTCTTGCAGACTCTGTTCTTCAGGAGCAGCCTGCACTACGGAGAAAGAAACTAGAGCATTTGGTAAGTTTATGTAAAACATCACAGAGTTAATTTAATTTTGTGAATAATTACAATGTGCTACAAAGTTGTA----TTTTTTTTTTTGCAAATTAATGTCTTGTAATTTTTCCATTTTAAGGGGGTAGTACACTTTGAATGACGAAAAAATAGGTCATTTTCGGGATTTTTTT-CGGCAGTAAAACACAAAGGGACGGCAAATGTTTTTGTATGGTTTTATTGTACATACTTTACTCTTTAATTACGAATTTTTTTAACCCGAACAGTTGCCCCCTGTGGCTGCTGCACCAGGTCACGCCGATGTCCTCACGCAGTGCAGGTCAAATCAACGTGGAGAATTGCGGCTGCCCATGTCATCCTGGAACAAAAATGAAATCAAAATCAAACTCCTGATTAAATTTCACGTAGAAATATGTAGGGGTTTTGCAAAATATTGATTTTTACAAAAATGGTGGCGTTCTGAAAAAAAAAAGTTAATTTTTGCACCAAAAAAATCGGCACAAAATCGTGAATTTAAAATCCATTTTTGCAAATATCGCAAAACGGCTACATATTTCTTTGCAGAATTCAATTTGCAACAGCACAGTGAAGTCCGCATCGAAATTGGATGTAATGTGTTCAAGTTATTTTTCACGCCAATGTGAAAAATCCCATTTCGAGAAAAACGCGTTTAAAGAAAAAGTTTCAATTTCTTGTGCGAAAGTGATGTTTACCTTCA
>APH_1602
CAAAGACAGCTCCTAATTGCAGATTGTTCCAGTTTTCTTTAGCAAGAATGGATAATTAGCTTTACATGCACAGATGTAGTTTGTTGTGCTAACTGTGCTTCTAATGGAGGTGTTGGATGCCTGTTGATGCTGTTTGCATGTGTCTTATGTATGGCGTACTGTAGGAAAGAAAAGAAATGTTGTGACATGAACATCATTAACACACACATTTTTATCAGTCATTCTTTTAAGAATAAAATTTGTTCGATGTAATACAAATTTCACTGATTCTTAGTTTGAGACAAGTATTGCAATCATATAAAATAGTGTGTCCCATACTTCTCAAATTTTACTTTTGAGATTTCGTGAGATGTTCCTAAAAAGTTGTAGTTATACCCACACACACATATGTGTGTGGACCTCTAAATTCTTACTTTATGTAGGGCTTTGTTGCAGCTGTAAAGTAGTTCCATTGACATTACTACATTTACTAGCCTCAGATTTGGACAGTTTTCATGTTTTCTTGTATGATTTTCACATTTTACATGTAAATATTTATTTGGTCATATTCATATGATTTGTAATTTTTTTCTATGTACAATTTTTATTTAATTTTTCATTTTTTTTTACCATTTTTAGTCACAGATAGTTGTTCTAGCAGCTCAGATCTCATGGTCTGAAGATGTAGAAAATGCCCTACAGACCATCAGTAACAATGGTGATAATGACATCAAACCTGTAGAAGAAGTATTGCATTCTGTAGAATCCACTCTGAATGTTCTTGCAGACTCTGTTCTTCAGGAGCAGCCTGCACTACGGAGAAAGAAACTAGAGCATTTGGTAAGTTTATGTAAAACATCACAGAGTTAATTTAATTTTGTGAATAATTACAATGTGCTACAAAGTTGTA-TTTTTTTTTTTTTTGCAAATTAATGTCTTGTAATTTTTCCATTTTAAGGGGGTAGTACACTTTGAATGACGAAAAAATAGGTCATTTTCGGGATTTTTTTTCGGCAGTAAAACACAAAGGGACGGCAAATGTTTTTGTATGGTTTTATTGTACATACTTTACTCTTTAATTACGAATTTTTTTAACCCGAACAGTTGCCCCCTGTGGCCGCTGCACCAGGTCGCGCCGATGTCCTCACGCAGTGCAGGTCAAATCAACGTGGAGAATTGCGACTGCCCATGTCATCCTGGAACAAAAATGAAATCAAAA------TCCTGATTAAATTTCGCGTAGAAATATGTAGGGGTTTTGCAAAATATTGATTTTTACGAAAATGGTGGCGTTCTG--AAAAAAAAGTAAATTTTTGCACCAAAAAAATCGGCACAAAATCGTGAATTAAAAATCCATTTTTGCAAATATCGCAAAACGGCTATATATTTCTTTGCAGAATTCAATTTGGAACAGCACAGTGAAGTCCGCATCGAAATTGGATGTAATGTGTTCAAGTTATTTTTCATGCCAATTTGAAAAATCCCATTTCGAGAAAAACGCATTTAAAGAAAAAGTTTCAATTTCTTGTGCGAAAGTGATGTTTACCTTCA
>APH_0136
CAAAGACAGCTCCTAATTGCAGATTGTTCCAGTTTTCTTTAGCAAGAATGGATAATTAGCTTTACATGCACAGATGTAGTTTGTTGTGCTAACTGTGCTTCTAATGGAGGTGTTGGATGCCTGTTGATGCTGTTTGCATGTGTCTTATGTATGGCGTACTGTAGGAAAGAAAAGAAATGTTGTGACATGAACATCATTAACACACACATTTTTATCAGTCATTCTTTTAAGAATAAAATTTGTTCGATGTAATACAAATTTCACTGATTCTTAGTTTGAGACAAGTATTGCAATCATATAAAATAGTGTGTCCCATACTTCTCAAATTTTACTTTTGAGATTTCGTGAGATGTTCCTAAAAAGTTGTAGTTATACCCACACACACATATGTGTGTGGACCTCTAAATTCTTACTTTATGTAGGGCTTTGTTGCAGCTGTAAAGTAGTTCCATTGACATTACTACATTTACTAGCCTCAGATTTGGACAGTTTTCATGTTTTCTTGTGTGATTTTCACATTTTACATGTAAATATTTATTTGGTCATATTCATATGATTTGTAATTTTTTTCTATGTACAATTTTTATTTAATTTTTCATTTTTTTTTACCATTTTTAGTCACAGATAGTTGTTCTAGCAGCTCAGATCTCATGGTCTGAAGATGTAGAAAATGCCCTACAGACCATCAGTAACAATGGTGATAATGACATCAAACCTGTAGAAGAAGTATTGCATTCTGTAGAATCCACTCTGAATGTTCTTGCAGACTCTGTTCTTCAGGAGCAGCCTGCACTACGGAGAAAGAAACTAGAGCATTTGGTAAGTTTATGTAAAACATCACAGAGTTAATTTAATTTTGTGAATAATTACAATGTGCTACAAAGTTGTA--TTTTTTTTTTTTTGCAAATTAATGTCTTGTAATTTTTCCATTTTAAGGGGGTAGTACACTTTGAATGACGAAAAAATAGGTCATTTTCGGGATTTTTTTTCGGCAGTAAAACACAAAGGGATGGCAAATGTTTTTGTATGGTTTTATTGTACATACTTTACTCTTTAATTACGAATTTTTTTAACCCGAACAGTTGCCCCCTGTGGCCGCTGCACCAGGTCGCGCCGATGTCCTCACGCAGTGCAGGTCAAATCAACGTGGAGAATTGCGACTGCCCATGTCATCCTGGAACAAAAATGAAATCAAAATCAAACTCCTGATTAAATTTTGTGTAGAAATATGTAGGGGTTTTGCAAAATATTGATTTTTACAAAAATGGTGGCGTTCTGAAAAAAAAAAGTTAATTTTTGCACCAAAAAAATCGGCACAAAATCGTGAATTAAAAATCCATTTTTGCAAATATCGCAAAACGGCTACATATTTCTTTGCAGAATTCAATTTGGAACAGCACAGTGAAGTCCGCATCGAAATTGGATGTAATGTGTTCAAGTTATTTTTCACGCCAATTTGAAAAATCCCATTTCGAGAAAAACGCGTTTAAAGAAAAAGTTTCAATTTCTTGTGCGAAAGTGATGTTTACCTTCA
>APH_3177
CAAAGACAGCTCCTAATTGCAGATTGTTCCAGTTTTCTTTAGCAAGAATGGATAATTAGCTTTACATGCACAGATGTAGTTTGTTGTGCTAACTGTGCTTCTAATGGAGGTGTTGGATGCCTGTTGATGCTGTTTGCATGTGTCTTATGTATGGCGTACTGTAGGAAAGACAAGAAATGTTGTGACATGAACATCATTAACACACACATTTTTATCAGTCATTCTTTTAAGAATAAAATTTGTTCGATGTAATACAAATTTCACTGATTCTTAGTTTGAGACAAGTATTGCAATCATATAAAATAGTGTGTCCCATACTTCTCAAATTTTACTTTTGAGATTTCGTGAGATGTTCCTAAAAAGTTGTAGTTATACCCACACACACATATGTGTGTGGACCTCTAAATTCTTACTTTATGTAGGGCTTTGTTGCAGCTGTAAAGTAGTTCCATTGACATTACTACATTTACTAGCCTCAGATTTGGACAGTTTTCATGTTTTCTTGTATGATTTTCACATTTTACATGTAAATATTTATTTGGTCATATTCATATGATTTGTAGTTTTTTTCTATGTACAATTTTTATTTAATTTTTCATTTTTTTTTACCATTTTTAGTCACAGATAGTTGTTCTAGCAGCTCAGATCTCATGGTCTGAAGATGTAGAAAATGCCCTACAGACCATCAGTAACAATGGTGATAATGACATCAAACCTGTAGAAGAAGTATTGCATTCTGTAGAATCCACTCTGAATGTTCTTGCAGACTCTGTTCTTCAGGAGCAGCCTGCACTACGGAGAAAGAAACTAGAGCATTTGGTAAGTTTATGTAAAACATCACAGAGTTAATTTAATTTTGTGAATAATTACAATGTGCTACAAAGTTGTA--TTTTTTTTTTTTTGCAAATTAATGTCTTGTAATTTTTCCATTTTAAGGGGGTAGTACACTTTGAATGACGAAAAAATAGGTCATTTTCGGGATTTTTTTTCGGCAGTAAAACACAAAGGGATGGCAAATGTTTTTGTATGGTTTTATTGTACATACTTTACTCTTTAATTACGAATTTTTTTAACCCGAACAGTTGCCCCCTGTGGCCGCTGCACCAGGTCGCGCCGATGTCCTCACGCAGTGCAGGTCAAATCAACGTGGAGAATTGCAACTGCCCATGTCATCCTGGAACAAAAATGAAATCAAAATCAAACTCCTGATTAAATTTCGTGTAGAAATATGTAGGGGTTTTGCAAAATATTGATTTTTACAAAAATGGTGGCGTTCTGAAAAAAAAAAGTTAATTTTTGCACCAAAAAAATCGGCACAAAATCGTGAATTAAAAATCCATTTTTGCAAATATCGCAAAACGGCTACATATTTCTTTGCAGAATTCAATTTGGAACAGCACAGTGAAGTCCGCATCGAAATTGGATGTAATGTGTTCAAGTTATTTTTCACGCCAATTTGAAAAATCCCATTTCGAGAAAAACGCGTTTAAAGAAAAAGTTTCAATTTCTTGTGCGAAAGTGATGTTTACCTTCA
>APH_4021
------------------------------------------------------------------------------GTTTGTTGTGCTAACTGTGCTTCTAATGGAGGTGTTGGATGCCTGTTGATGCTGTTTGCATGTGTCTTATGTATGGCGTACTGTAGGAAAGAAAAGAAATGTTGTGACATGAACATCATTAACACACACATTTTTATCAGTCATTCTTTTAAGAATAAAATTTGTTCGATGTAATACAAATTTCACTGATTCTTAGTTTGAGACAAGTATTGCAATCATATAAAATAGTGTGTCCCATACTTCTCAAATTTTACTTTTGAGATTTCGTGAGATGTTCCTAAAAAGTTGTAGTTATACCCACACACACATATGTGTGTGGACCTCTAAATTCTTACTTTATGTAGGGCTTTGTTGCAGCTGTAAAGTAGTTTCATTGACATTACTACATTTACTAGCCTCAGATTTGGACAGTTTTCATGTTTTCTTGTATGATTTTCACATTTTACATGTAAATATTTATTTGGTCATATTCATATGATTTGTAATTTTTTTCTATGTACAATTTTTATTTAATTTTTCATTTTTTTTTACCATTTTTAGTCACAGATAGTTGTTCTAGCAGCTCAGATCTCATGGTCTGAAGATGTAGAAAATGCCCTACAGACCATCAGTAACAATGGTGATAATGACATCAAACCTGTAGAAGAAGTATTGCATTCTGTAGAATCCACTCTGAATGTTCTTGCAGACTCTGTTCTTCAGGAGCAGCCTGCACTACGGAGAAAGAAACTAGAGCATTTGGTAAGTTTATGTAAAACATCACAGAGTTAATTTAATTTTGTGAATAATTACAATGTGCTACAAAGTTGTA-TTTTTTTTTTTTTTGCAAATTAATGTCTTGTAATTTTTCCATTTTAAGGGGGTAGTACACTTTGAATGACGAAAAAATAGGTCATTTTCGGGATTTTTTTTCGGCAGTAAAACACAAAGGGATGGCAAATGTTTTTGTATGGTTTTATTGTACATACTTTACTCTTTAATTACGAATTTTTTTAACCCGAACAGTTGCCCCCTGTGGCCGCTGCACCAGGTCGCGCCGATGTCCTCACGCAGTGCAGGTCAAACCAACGTGGAGAATTGCGACTGCCCATGTCATCCTGGAACAAAAATGAAATCAAAATCAAATTCCTGATTAAATTTCGCGTAGAAATATGTAGGGGTTTTGCAAAATATTGATTTTTAAGAAAATGGTGGCGTTCTG--AAAAAAAAATTAATTTTTGTACCAAAAAAATCGGCACAAAATCGTGGATTAAAAATCCATTTTTGCAAATATCGCAAAAC------------------------------------------------------------------------------------------------------------------------------------------------------------------------------
>APH_3191
----------------------------------------------------------------------------------------------------------------------------------------------------------------------------------------------------------------------------ATTCTTTTAAGAATAAAATTTGTTCGATGTAATACAAATTTCACTGATTCTTAGTTTGAGACAAGTATTGCAATCATATAAAATAGTGTGTCCCATACTTCTCAAATTTTACTTTTGAGATTTCGTGAGATGTTCCTAAAAAGTTGTAGTTATACCCACACACACATATGTGTGTGGACCTCTAAATTCTTACTTTATGTAGGGCTTTGTTGCAGCTGTAAAGTAGTTCCATTGACATTACTACATTTACTAGCCTCAGATTTGGACAGTTTTCATGTTTTCTTGTATGATTTTCACATTTTACATGTAAATATTTATTTGGTCATATTCATGTGATTTGTAATTTTTTTCTATGTACAATTTTTATTTAATTTTTCATTTTTTTTTACCATTTTTAGTCACAGATAGTTGTTCTAGCAGCTCAGATCTCATGGTCTGAAGATGTAGAAAATGCCCTACAGACCATCAGTAACAATGGTGATAATGACATCAAACCTGTAGAAGAAGTATTGCATTCTGTAGAATCCACTCTGAATGTTCTTGCAGACTCTGTTCTTCAGGAGCAGCCTGCACTACGGAGAAAGAAACTAGAGCATTTGGTAAGTTTATGTAAAACATCACAGAGTTAATTTAATTTTGTGAATAATTACAATGTGCTACAAAGTTGTA---TTTTTTTTTTTTGCAAATTAATGTCTTGTAATTTTTCCATTTTAAGGGGGTAGTACACTTTGAATGACGAAAAAATAGGTCATTTTCGGGATTTTTTTTCGGCAGTAAAACACAAAGGGATGGCAAATGTTTTTGTATGGTTTTATTGTACATACTTTACTCTTTAATTACGAATTTTTTTAACCCGAACAGTTGCCCCCTGTGGCCGCTGCACCAGGTCGCGCCGATGTCCTCACGCGGTGCAGGTCAAATCAGCGTGGAGAATTGCGGCTGCCCATGTCATCCTGGAACAAAAATGAAATCAAAATCAAATTCCTGATTAAATTTCGTGTAGAAATATGTAGGGGTTTTGCAAAATATTGATTTTTAAAAAAATGGTGGCGTTCTG--AAAAAAAAGTTAATTTTTGTACCAAAAAAATCGGCACAAAATCGTGGATTAAAAATCCATTTTTGCAAATATCGCAAAACGGCTACATATTTCTTTGCAGAATTCAATTTGGAACAGCACAGTGAAGTCCGCATCGAAATTGGATGTAATGTGTTCAAGTTATTTTTCACGCCAATTTGAAAAATCCCATTTCGAGAAAAACACGTTTAAAGAAAAAGTTTCAATTTCTTGTGCGAAAGTGATGTTTACCTTCA
>APH_0717
---------------------------------------------------------------------------GTAGTTTGTTGTGCTAACTGTGCTTCTAATGGAGGTGTTGGATGCCTGTTGATGCTGTTTGCATGTGTCTTATGTATGGCGTACTGTAGGAAAGAAAAGAAATGTTGTGACATGAACATCATTAACACACACATTTTTA----TCATTCTTTTAAGAATAAAATTTGTTCGATGTAATACAAATTTCACTGATTCTTAGTTTGAGACAAGTATTGCAATCATATAAAATAGTGTGTCCCGTACTTCTCAAATTTTACTTTTGAGATTTCGTGAGATGTTCCTAAAAAGTTGTAGTTATACCCACACACACATATGTGTGTGGACCTCTAAATTCTTACTTTATGTAGGGCTTTGTTCCAGCTGTAAAGTAGTTCCATTGACATTGCTACATTTACTAGCCTCAGATTTGGACAGTTTTCATGTTTTCTTGTATGATTTTCACATTTTACATGTAAATATTTATTTGGTCATATTCATATGATTTGTAATTTTTTTCTATGTACAATTTTTATTTAATTTTTCATTTTTTTTTACCATTTTTAGTCACAGATAGTTGTTCTAGCAGCTCAGATCTCATGGTCTGAAGATGTAGAAAATGCCCTACAGACCATTAGTAACAATGGTGATAATGACATCAAACCTGTAGAAGAAGTATTGCATTCTGTAGAATCCACTCTGAATGTTCTTGCAGACTCTGTTCTTCAGGAGCAGCCTGCACTACGGAGAAAGAAACTAGAGCATTTGGTAAGTTTATGTAAAACATCACAGAGTTAATTTAATTTTGTGAATAATTACAATGTGCTACAAAGTTGTA----TTTTTTTTTTTGCAAATTAATGTCTTGTAATTTTTCCATTTTAAGGGGGTAGTACACTTTGAATGACGAAAAAATAGGTCATTTTCGGGATTTTTTT-CGGCAGTAAAACACAAAGGGACGGCAAATGTTTTTGTATGGTTTTATTGTACATACTTTACTCTTTAATTACGAATTTTTTTAACCCGAACAGTTGCCCCCTGTGGCCGCTGCACCAGGTCGCGCCGATGTCCTCACGCGGTGCAGGTCAAATCAGCGTGGAGAATTGCGGCTGCCCATGTCATCCTGGAACAAAAATGAAATCAAAATCAAACTCCTGATTAAATTTCGCATAGAAATATGTAGGGGTTTTGCAAAATATTGATTTTTACAAAAATGGTGGCGTTCTG--AAAAAAAAGT-----------------AGATCGGAAGAGCGTCGTGTAGGGAAAGAGTGTT----------------------------------------------------------------------------------ATGCAGTGTGT---------------------------AGATCT-------------------------------------------------------------------
>APH_0880
CAAAGACAGCTCCTAATTGCAGATTGTTCCAGTTTTCTTTAGCAAGAATGGATAATTAGCTTTACATGCACAGATGTAGTTTGTTGTGCTAACTGTGCTTCTAATGGAGGTGTTGGATGCCTGTTGATGCTGTTTGCATGTGTCTTATGTATGGCGTACTGTAGGAAAGAAAAGAAATGTTGTGACATGAACATCATTAACACACACATTTTTATCAGTCATTCTTTTAAGAATAAAATTTGTTCGATGTAATACAAATTTCACTGATTCTTAGTTTGAGACAAGTATTGCAATCATATAAAATAGTGTGTCCCGTACTTCTCAGATTTTACTTTTGAGATTTCGTGAGATGTTCCTAAAAAGTTGTAGTTATACCCACACACACATATGTGTGTGGACCTCTAAATTCTTACTTTATGTAGGGCTTTGTTGCAGCTGTAAAGTAGTTCCATTGACATTGCTACATTTACTAGCCTCAGATTTGGACAGTTTTCATGTTTTCTTGTATGATTTTCACATTTTACATGTAAATATTTATTTGGTCATATTCATATGATTTGTAATTTTTTTCTATGTACAATTTTTATTTAATTTTTCATTTTTTTTTACCATTTTTAGTCACAGATAGTTGTTCTAGCAGCTCAGATCTCATGGTCTGAAGATGTAGAAAATGCCCTACAGACCATTAGTAACAATGGTGATAATGACATCAAACCTGTAGAAGAAGTATTGCATTCTGTAGAATCCACTCTGAATGTTCTTGCAGACTCTGTTCTTCAGGAGCAGCCTGCACTACGGAGAAAGAAACTAGAGCATTTGGTAAGTTTATGTAAAACATCACAGAGTTAATTTAATTTTGTGAATAATTACAATGTGCTACAAAGTTGTATTTTTTTTTTTTTTTGCAAATTAATGTCTTGTAATTTTTCCATTTTAAGGGGGTAGTACACTTTGAATGACGAAAAAATAGGTCATTTTCGGGATTTTTTT-CGGCAGTAAAACACAAAGGGATGGCAAATGTTTTTGTATGGTTTTATTGTACATACTTTACTCTTTAATTACGAATTTTTTTAACCCGAACAGTTGCCCCCTGTGGCCGCTGCACCAGGTCACGCCGATGTCCTCACGCGGTGCAGGTCAAATCAACGTGGAGAATTGCGACTGCCCATGTCATCCTGGAACAAAAATGAAATCAAAATCAAACTCCTGATTAAATTTCACGTAGAAATATGTAGGGGTTTTGCAAAATATTGATTTTTAAGAAAATGGCGGCGTTCTGAAAAAAAAAAGTTAATTTTTGTACCAAAAAAATCGGCACAAAATCGTGGATTAAAAATCCATTTTTGCAAATATCGCAAAACGGCTACATATTTCTTTGCAGAATTCAATTTGGAACAGCACAGTGAAGTCCGCATCGAAATTGGATGTAATGTGTTCAAGTTATTTTTCACGCCAATTTGAAAAATCCCATTTCGAGAAAAGCGCGTTTAAAGAAAAAGTTTCGATTTCTTGTGCGAAAGTGATGTTTACCTTCA
>APH_0622
-----------------------------------------------------------------------------------------------------------------------------------------------------------------------------------------------------------------------------TTCTTTTAAGAATAAAATTTGTTCGATGTAATACAAATTTCACTGATTCTTAGTTTGAGACAAGTATTGCAATCATATAAAATAGTGTGTCCCATACTTCTCAAATTTTACTTTTGAGATTTCGTGAGATGTTCCTAAAAAGTTGTAGTTATACCCACACACACATATGTGTGTGGACCTCTAAATTCTTACTTTATGTAGGGCTTTGTTGCAGCTGTAAAGTAGTTCCATTGACATTACTACATTTACTAGCCTCAGATTTGGACAGTTTTCATGTTTTCTTGTATGATTTTCACATTTTACATGTAAATATTTATTTGGTCATATTCATATGATTTGTAATTTTTTTCTATGTACAATTTTTATTTAATTTTTCATTTTTTTTTACCATTTTTAGTCACAGATAGTTGTTCTAGCAGCTCAGATCTCATGGTCTGAAGATGTAGAAAATGCCCTACAGACCATCAGTAACAATGGTGATAATGACATCAAACCTGTAGAAGAAGTATTGCATTCTGTAGAATCCACTCTGAATGTTCTTGCAGACTCTGTTCTTCAGGAGCAGCCTGCACTACGGAGAAAGAAACTAGAGCATTTGGTAAGTTTATGTAAAACATCACAGAGTTAATTTAATTTTGTGAATAATTACAATGTGCTACAAAGTTGTA--TTTTTTTTTTTTTGCAAATTAATGTCTTGTAATTTTTCCATTTTAAGGGGGTAGTACACTTTGAACGACGAAAAAATAGGTCATTTTCGGGATTTTTTTTCGGCAGTAAAACACAAAGGGACGGCAAATGTTTTTGTATGGTTTTATTGTACATACTTTACTCTTTAATTACGAATTTTTTTAACCCGAACAGTTGCCCCCTGTGGCCGCTGCACCAGGTCGCGCCGATGTCCTCACGCAGTGCAGGTCAAATCAACGTGGAGAATTGCGACTGCCCATGTCATCCTGGAACAAAAATGAAATCAAAATCAAACTCTTGATTAAATTTCGTGTAGAAATATGTAGGGGTTTTGCAAAATATTGATTTTTACGAAAATGGTGGCGTTCTG--AAAAAAAAGTTAATTTTTGTACCAAAAAAATCGGC--AAAATCGTGGATTAAAAATCCATTTTTGCAAATATCGCAAAACGGCTACATATTTCTTTGCAGAATTCAAT--------------------------------------------------------------------------------------------------------------------------------------------------
>APH_1535
------------------------------------------------------------------------------------------------------------GGTGTTAGATGCCGGGTGATGCTGTTTGCATGTGTCTTATGTATGGCGTACAGTAGGAAAGAAAAGAAATGTTGTGACATGAACATCATTAACACACACATTTTTATCAGTCATTCTTTTAAGAATAAAATTTGTTCGATGTAATACAAATTTCACTGATTCTTAGTTTGAGACAAGTATTGCAATCATATAAAATAGTGTGTCCCGTACTTCTCAAATTTTACTTTTGAGATTTCGTGAGATGTTCCTAAAAAGTTGTAGTTATACCCACACACACATATGTGTGTGGACCTCTAAATTCTTACTTTATGTAGGGCTTTGTTGCAGCTGTAAAGTAGTTCCATTGACATTGCTACATTTACTAGCCTCAGATTTGGACAGTTTTCATGTTTTCTTGTATGATTTTCACATTTTACATGTAAATATTTATTTGGTCATATTCATATGATTTGTAATTTTTTTCTATGTACAATTTTTATTTAATTTTTCATTTTTTTT-ACCATTTTTAGTCACAGATAGTTGTTCTAGCAGCTCAGATCTCATGGTCTGAAGATGTAGAAAATGCCCTACAGACCATCAGTAACAATGGTGATAATGACATCAAACCTGTAGAAGAAGTATTGCATTCTGTAGAATCCACTCTGAATGTTCTTGCAGACTCTGTTCTTCAGGAGCAGCCTGCACTACGGAGAAAGAAACTAGAGCATTTGGTAAGTTTATGTAAAACATCACAGAGTTAATTTAATTTTGTGAATAATTACAATGTGCTACAAAGTTGTATTTTTTTTTTTTTTTGCAAATTAATGTCTTGTAATTTTTCCATTTTAAGGGGGTAGTACACTTTGAACGACGAAAAAATAGGTCATTTTCGGGATTTTTTTCCGGCAGTAAAACACAAAGGGATGGCAAATGTTTTTGTATGGTTTTATTGTACATACTTTACTCTTTAATTACGAATTTTTTTAACCCGAACAGTTGCCCCCTGTGGCCGCTGCACCAGGTCGCGCCGATGTCCTCACGCAGTGCAGGTCAAATCAACGTGGAGAATTGCGGCTGCCCATGTCATCCTGGAACAAAAATGAAATCAAAATCAAACTCCTGATTAAATTTCGTGTAGAAATATGTAGGGGTTTTGCAAAATATTGATTTTTACAAAAATGGTGGCGTTCTGAAAAAAAAAAGTTAATTTTTGCACCAAAAAA---------------------------------------------------------------------------------------------------------------------------------------------------------------------------------------------------------------------------------
>APH_0772
CAAAGGCAGCTCCTAATTGCAGATTGTTCCAGTTTTCTTTAGCAAGAATGGATAATTAGCTTTACATGCACAGATGTAGTTTGTTGTGCTAACTGTGCTTCTAATGGAGGTGTTGGATGCCTGTTGATGCTGTTTGCATGTGTCTTATGTATGGCGTACAGTAGGAAAGAAAAGAAATGTTGTGACATGAACATCATTAACACACACATTTTTATCAGTCATTCTTTTAAGAATAAAATTTGTTCGATGTAATACAAATTTCACTGATTCTTAGTTTGAGACAAGTATTGCAATCATATAAAATAGTGTGTCCCGTACTTCTCAAATTTTACTTTTGAGATTTCGTGAGATGTTCCTAAAAAGTTGTAGTTATACCCACACACACATATGTGTGTGGACCTCTAAATTCTTACTTTATGTAGGGCTTTGTTGCAGCTGTAAAGTAGTTCCATTGACATTGCTACATTTACTAGCCTCAGATTTGGACAGTTTTCATGTTTTCTTGTATGATTTTCACATTTTACATGTAAATATTTATTTGGTCATATTCATATGATTTGTAATTTTTTTCTATGTACAATTTTTATTTAATTTTTCATTTTTTTT-ACCATTTTTAGTCACAGATAGTTGTTCTAGCAGCTCAGATCTCATGGTCTGAAGATGTAGAAAATGCCCTACAGACCATCAGTAACAATGGTGATAATGACATCAAACCTGTAGAAGAAGTATTGCATTCTGTAGAATCCACTCTGAATGTTCTTGCAGACTCTGTTCTTCAGGAGCAGCCTGCACTACGGAGAAAGAAACTAGAGCATTTGGTAAGTTTATGTAAAACATCACAGAGTTAATTTAATTTTGTGAATAATTACAATGTGCTACAAAGTTGTATTTTTTTTTTTTTTTGCAAATTAATGTCTTGTAATTTTTCCATTTTAAGGGGGTAGTACACTTTGAACGACGAAAAAATAGGTCATTTTCGGGATTTTTTTCCGGCAGTAAAACACAAAGGGATGGCAAATGTTTTTGTATGGTTTTATTGTACATACTTTACTCTTTAATTACGAATTTTTTTAACCCGAACAGTTGCCCCCTGTGGCCGCTGCACCAGGTCGCGCCGATGTCCTCACGCAGTGCAGGTCAAATCAACGTGGAGAATTGCGGCTGCCCATGTCATCCTGGAACAAAAATGAAATCAAAATCAAACTCCTGATTAAATTTCGTGTAGAAATATGTAGGGGTTTTGCAAAATATTGATTTTTACAAAAATGGTGGCGTTCTGAAAAAAAAAAGTTAATTTTTGTACCAAAAAAATTGGCACAAAATCGTGGATTAAAAATCCATTTTTGCAAATATCGCAAAACGGCTACATATTTCTTTGCAGAATTCAATTTGGAACAGCACAGTGAAGTCTGCATCGAAATTGGATGTAATGTGTTCAAGTTATTTTTCACGCCAATTTGAAAAATCCCATTTCGAGAAAAACGCGTTTAAAGAAAAAGTTTCAATTTCTTGTGCGAAAGTGATGTTTACCTTCA
>APH_5001
---------------------------------------------------------------------------------------GCTAACTGTGCTTCTAATGGAGGTGTTGGATGCCTGTTGATGCTGTTTGCATGTGTCTTATGTATGGCGTACAGTAGGAAAGAAAAGAAATGTTGTGACATGAACATCATTAACACACACATTTTTATCAGTCATTCTTTTAAGAATAAAATTTGTTCGATGTAATACAAATTTCACTGATTCTTAGTTTGAGACAAGTATTGCAATCATATAAAATAGTGTGTCCCGTACTTCTCAAATTTTACTTTTGAGATTTCGTGAGATGTTCCTAAAAAGTTGTAGTTATACCCACACACACATATGTGTGTGGACCTCTAAATTCTTACTTTATGTAGGGCTTTGTTGCAGCTGTAAAGTAGTTCCATTGACATTGCTACATTTACTAGCCTCAGATTTGGACAGTTTTCATGTTTTCTTGTATGATTTTCACATTTTACATGTAAATATTTATTTGGTCATATTCATATGATTTGTAATTTTTTTCTATGTACAATTTTTATTTAATTTTTCATTTTTTTTTA-CATTTTTAGTCACAGATAGTTGTTCTAGCAGCTCAGATCTCATGGTCTGAAGATGTAGAAAATGCCCTACAGACCATCAGTAACAATGGTGATAATGACATCAAACCTGTAGAAGAAGTATTGCATTCTGTAGAATCCACTCTGAATGTTCTTGCAGACTCTGTTCTTCAGGAGCAGCCTGCACTACGGAGAAAGAAACTAGAGCATTTGGTAAGTTTATGTAAAACATCACAGAGTTAATTTAATTTTGTGAATAATTACAATGTGCTACAAAGTTGTATTTTTTTTTTTTTTTGCAAATTAATGTCTTGTAATTTTTCCATTTTAAGGGGGTAGTACACTTTGAACGACGAAAAAATAGGTCATTTTCGGGATTTTTTTTCGGCAGTAAAACACAAAGGGACGGCAAATGTTTTTGTATGGTTTTATTGTACATACTTTACTCTTTAATTACGAATTTTTTTAACCCGAACAGTTGCCCCCTGTGGCCGCTGCACCAGGTCGTGCCGATGTCCTCACGCGGTGCAGGTCAAATCGGCGTGGAGAATTGCAGCTGCCCATGTCATCCTGGAACAAAAATGAAATCAAAATCAAACTCCTGATTAAATTTCGTGTAGAAATATGTAGGGGTTTTGCAAAATATTGATTTTTAAGAAAATGGTGGCGTTCTG--AAAAAAAAGTTCA-------------------------------------------------------------------------------------------------------------------------------------------------------------------------------------------------------------------------------------------------
>APH_5079
-------------------------------------------------------------------------------------GTGCTAACTGTGCTTCTAATGGAGGTGTTGGATGCCTGTTGATGCTGTTTGCATGTGTCTTATGTATGGCGTACAGTAGGAAAGAAAAGAAATGTTGTGACATGAACATCATTAACACACACATTTTTATCAGTCATTCTTTTAAGAATAAAATTTGTTCGATGTAATACAAATTTCACTGATTCTTAGTTTGAGACAAGTATTGCAATCATATAAAATAGTGTGTCCCGTACTTCTCAAATTTTACTTTTGAGATTTCGTGAGATGTTCCTAAAAAGTTGTAGTTATACCCACACACACATATGTGTGTGGACCTCTAAATTCTTACTTTATGTAGGGCTTTGTTGCAGCTGTAAAGTAGTTCCATTGACATTGCTACATTTACTAGCCTCAGATTTGGACAGTTTTCATGTTTTCTTGTATGATTTTCACATTTTACATGTAAATATTTATTTGGTCATATTCATATGATTTGTAATTTTTTTCTATGTACAATTTTTATTTAATTTTTCATTTTTTTTTA-CATTTTTAGTCACAGATAGTTGTTCTAGCAGCTCAGATCTCATGGTCTGAAGATGTAGAAAATGCCCTACAGACCATCAGTAACAATGGTGATAATGACATCAAACCTGTAGAAGAAGTATTGCATTCTGTAGAATCCACTCTGAATGTTCTTGCAGACTCTGTTCTTCAGGAGCAGCCTGCACTACGGAGAAAGAAACTAGAGCATTTGGTAAGTTTATGTAAAACATCACAGAGTTAATTTAATTTTGTGAATAATTACAATGTGCTACAAAGTTGTATTTTTTTTTTTTTTTGCAAATTAATGTCTTGTAATTTTTCCATTTTAAGGGGGTAGTACACTTTGAACGACGAAAAAATAGGTCATTTTCGGGATTTTTTTTCAGCAGTAAAACACAAAGGGATGGCAAATGTTTTTGTATGGTTTTATTGTACATACTTTACTCTTTAATTACGAATT------------------------------------------------------------------------------------------------------------------------------------------------------------------------------------------------------------------------------------------------------------------------------------------------------------------------------------------------------------------------------------------------------------------------------------------------------------------------------------
>APH_4029
CAAAGGCAGCTCCTAATTGCAGATTGTTCCAGTTTTCTTTAGCAAGAATGGATAATTAGCTTTACATGCACAGATGTAGTTTGTTGTGCTAACTGTGCTTCTAATGGAGGTGTTGGATGCCTGTTGATGCTGTTTGCATGTGTCTTATGTATGGCGTACAGTAGGAAAGAAAAGAAATGTTGTGACATGAACATCATTAACACACACATTTTTATCAGTCATTCTTTTAAGAATAAAATTTGTTCGATGTAATACAAATTTCACTGATTCTTAGTTTGAGACAAGTATTGCAATCATATAAAATAGTGTGTCCCGTACTTCTCAAATTTTACTTTTGAGATTTCGTGAGATGTTCCTAAAAAGTTGTAGTTATACCCACACACACATATGTGTGTGGACTTCTAAATTCTTACTTTATGTAGGGCTTTGTTGCAGCTGTAAAGTAGTTCCATTGACATTGCTACATTTACTAGCCTCAGATTTGGACAGTTTTCATGTTTTCTTGTATGATTTTCACATTTTACATGTAAATATTTATTTGGTCATATTCATATGATTTGTAATTTTTTTCTATGTACAATTTTTATTTAATTTTTCATTTTTTTTTA-CATTTTTAGTCACAGATAGTTGTTCTAGCAGCTCAGATCTCATGGTCTGAAGATGTAGAAAATGCCCTACAGACCATCAGTAACAATGGTGATAATGACATCAAACCTGTAGAAGAAGTATTGCATTCTGTAGAATCCACTCTGAATGTTCTTGCAGACTCTGTTCTTCAGGAGCAGCCTGCACTACGGAGAAAGAAACTAGAGCATTTGGTAAGTTTATGTAAAACATCACAGAGTTAATTTAATTTTGTGAATAATTACAATGTGCTACAAAGTTGTATTTTTTTTTTTTTTTGCAAATTAATGTCTTGTAATTTTTCCATTTTAAGGGGGTAGTACACTTTGAACGACGAAAAAATAGGTCATTTTCGGGATTTTTTTTCGGCAGTAAAACACAAAGGGACGGCAAATGTTTTTGTATGGTTTTATTGTACATACTTTACTCTTTAATTACGAATTTTTTTAACCCGAACAGTTGCCCCCTGTGGCCGCTGCACCAGGTCGTGCCGATGTCCTCACGCAGTGCAGGTCAAATCAACGTGGAGAATTGCAGCTGCCCATGTCATCCTGGAACAAAAATGAAATCAAAATCAAATTCCTGATTAAATTTCGCATAGAAATATGTAGGGGTTTTGCAAAATATTGATTGTTACAAAAATGGTGGCGTTCTG--AAAAAAAAGTTAATTTTTGTACCAAAAAAATCGGCACAAAATCGTGGATTAAAAATCCATTTTTGCAAATATCGCAAAACGGCTACATATTTCTTTGCAGAATTCAATTTGGAACAGCACAGTGAAGTCCGCATCGAAATTGGATGTAATGCGTTCAAGTTATTTTTCACGCCAATGTGAAAAATCCCATTTCAAGAAAAACACGTTTAAAGAAAAAGTTTCAATTTCTTGTGTGAAAGTGATGTTTACCTTCA
>APH_4005
CAAAGGCAGCTCCTAATTGCAGATTGTTCCAGTTTTCTTTAGCAAGAATGGATAATTAGCTTTACATGCACAGATGTAGTTTGTTGTGCTAACTGTGCTTCTAATGGAGGTGTTGGATGCCTGTTGATGCTGTTTGCATGTGTCTTATGTATGGCGTACAGTAGGAAAGAAAAGAAATGTTGTGACATGAACATCATTAACACACACATTTTTATCAGTCATTCTTTTAAGAATAAAATTTGTTCGATGTAATACAAATTTCACTGATTCTTAGTTTGAGACAAGTATTGCAATCATATAAAATAGTGTGTCCCGTACTTCTCAAATTTTACTTTTGAGATTTCGTGAGATGTTCCTAAAAAGTTGTAGTTATACCCACACACACATATGTGTGTGGACTTCTAAATTCTTACTTTATGTAGGGCTTTGTTGCAGCTGTAAAGTAGTTCCATTGACATTGCTACATTTACTAGCCTCAGATTTGGACAGTTTTCATGTTTTCTTGTATGATTTTCACATTTTACATGTAAATATTTATTTGGTCATATTCATATGATTTGTAATTTTTTTCTATGTACAATTTTTATTTAATTTTTCATTTTTTTTTA-CATTTTTAGTCACAGATAGTTGTTCTAGCAGCTCAGATCTCATGGTCTGAAGATGTAGAAAATGCCCTACAGACCATCAGTAACAATGGTGATAATGACATCAAACCTGTAGAAGAAGTATTGCATTCTGTAGAATCCACTCTGAATGTTCTTGCAGACTCTGTTCTTCAGGAGCAGCCTGCACTACGGAGAAAGAAACTAGAGCATTTGGTAAGTTTATGTAAAACATCACAGAGTTAATTTAATTTTGTGAATAATTACAATGTGCTACAAAGTTGTATTTTTTTTTTTTTTTGCAAATTAATGTCTTGTAATTTTTCCATTTTAAGGGGGTAGTACACTTTGAACGACGAAAAAATAGGTCATTTTCGGGATTTTTTTTCGGCAGTAAAACACAAAGGGACGGCAAATGTTTTTGTATGGTTTTATTGTACATACTTTACTCTTTAATTACGAATTTTTTTAACCCGAACAGTTGCCCCCTGTGGCCGCTGCACCAGGTCGCGCCGATGTCCTCACGCGGTGCAGGTCAAATCGGCGTGGAGAATTGCGGCTGCCCATGTCATCCTGGAACAAAAATGAAATCAAAATCAAATTCCTGATTAAATTTCGCGTAGAAATATGTAGGGGTTTTGCAAAATATTGATTTTTAAGAAAATGGTGGCGTTCTGAAAAAAAAAAGTTCATTTTTGCACCAAAAAAATCGGCACAAAATCGTGGATTAAAAATCCATTTTTGCAAATATCGCAAAACGGCTACATATTTCTTTGCAGAATTCAATTTGGAACAGCACAGTGAAGTCCGCACCGAAATTGGATATAATGTGTTCAAGTTATTTTTCACGCCAATGTGAAAAATCCCATTTCGAGAAAAACGCGTTTAAAGAAAAAGTTTCAAGTTCTTGTGCGAAAGTGATGTTTACCTTCA
>APH_4024
CAAAGGCAGCTCCTAATTGCAGATTGTTCCAGTTTTCTTTAGCAAGAATGGATAATTAGCTTTACATGCACAGATGTAGTTTGTTGTGCTAACTGTGCTTCTAATGGAGGTGTTGGATGCCTGTTGATGCTGTTTGCATGTGTCTTATGTATGGCGTACAGTAGGAAAGAAAAGAAATGTTGTGACATGAACATCATTAACACACACATTTTTATCAGTCATTCTTTTAAGAATAAAATTTGTTCGATGTAATACAAATTTCACTGATTCTTAGTTTGAGACAAGTATTGCAATCATATAAAATAGTGTGTCCCGTACTTCTCAAATTTTACTTTTGAGATTTCGTGAGATGTTCCTAAAAAGTTGTAGTTATACCCACACACACATATGTGTGTGGACTTCTAAATTCTTACTTTATGTAGGGCTTTGTTGCAGCTGTAAAGTAGTTCCATTGACATTGCTACATTTACTAGCCTCAGATTTGGACAGTTTTCATGTTTTCTTGTATGATTTTCACATTTTACATGTAAATATTTATTTGGTCATATTCATATGATTTGTAATTTTTTTCTATGTACAATTTTTATTTAATTTTTCATTTTTTTTTA-CATTTTTAGTCACAGATAGTTGTTCTAGCAGCTCAGATCTCATGGTCTGAAGATGTAGAAAATGCCCTACAGACCATCAGTAACAATGGTGATAATGACATCAAACCTGTAGAAGAAGTATTGCATTCTGTAGAATCCACTCTGAATGTTCTTGCAGACTCTGTTCTTCAGGAGCAGCCTGCACTACGGAGAAAGAAACTAGAGCATTTGGTAAGTTTATGTAAAACATCACAGAGTTAATTTAATTTTGTGAATAATTACAATGTGCTACAAAGTTGTATTTTTTTTTTTTTTTGCAAATTAATGTCTTGTAATTTTTCCATTTTAAGGGGGTAGTACACTTTGAACGACGAAAAAATAGGTCATTTTCGGGATTTTT--------------------------------------------------------------------------------------------------------------------------------------------------------------------------------------------------------------------------------------------------------------------------------------------------------------------------------------------------------------------------------------------------------------------------------------------------------------------------------------------------------------------------------------------------------------------
