# Supplementary material for: ﻿Discovery of a new tarantula species from the Madrean Sky Islands and the first documented instance of syntopy between two montane endemics (Araneae, Theraphosidae, Aphonopelma): a case of prior mistaken identity
Source: Zookeys. 2024 Aug 16;1210:61–98. doi: 10.3897/zookeys.1210.125318 (PMC11344175; doi:10.3897/zookeys.1210.125318)
Supplement: Supplementary material 8 — Phylogenomics files [file zookeys-1210-061_article-125318__-s008.zip › Suppl8/individual_UCE_loci/sl_realigned_uce_2001386.fas]

>APH_0683
CATTTAAGGCCTTTCAATTAAAACCCCCTTTTATGACTGTTGGCTGGCTTCATAACTTTTCTTGCATATTATCTAGTCATTCTAGCTCTTTCCAAGTGTATTGTCTGGTTTGAATCCGATTTTTATTCTGATTACCTTTCTATATTTACTGCCTTGTGTTCTCCTTGTCTCCATTTTGTGGTCTTGTCTGCTTATTTGTATTTGTGTTTTTTATTCCTTGTTGGGTGTCATTGAATCAACATTTTGACTAAATTTTTGTTTTAGATGTCTTTGTGTTCTTGGCACTCTTTGGCCAATCCTGGCCCCTGCACCATGAAAGCCCAGTAACAAACCAATCAACTCACCAGTCTGCATGCCATGTCTGCAACACTTGCAAAACACTAGTAAGCATCTCATGCCCTGTTAAATACCTATGGGACAGGTCTAGTTTCAACCATTCCTGAATATTCTTATTGGCCAGCAACCAGCATGTACCATTGCATCACTAATAGGTGTTGCATTTGCACCATGCAGACCACACCATTCCTTCATGGTGTTCTGTTTTCAAGAGGACAAATGTTTTCCCAAATTTGAGTATGAAATTATTTTATTTATCATTTTGTTCTGTTTGTTTAACAATGGTCTAATGTCATGTTATTTGTAATTTGTGTCATTCATAGTGAGCCAAATTTCGAGCATGAATTCCACCATTTCCTTCGTGGCAGAGAAGGAATTCTTCCTGGACAGCCTACCATACATGTTGTAGGCTTGAACCCTGACCAACTGGAAGGTGCTACTGCCCTGTCTAAACTGCCTGCATTCAGATACCTCCAAAGGAAGATCGATTCCACTAATGTGAGTTTTTGTTTTTAGACCTTATTTCACTAGATAATATTTGTCTTTGAGTTTAATTGTTCATGCATATCTGCAGTCTGTGGAAATGGACATGCATTTTGCTGTTACCTTATGTTT-AAAAAAAAATAGTCCCATAGGCAGCCAGTAACTTTTACATTCTTTGAATAGTAAATTAGAGTTTTGTGGAACTGCAACTTTAAAGAAAAGAATGATGTGCATAGTACATTTACAAAGCAGTGTTAACATAAGTGCAAATAGAAGAAATATATGTGTACAGGATATCTCTTTATTGTTTTATATTTCAAAACAAGTGAAGCAAAATTGTTGCACAAGTTGTTGACCTGTGGATTGCTAATTGTAGTACAATGGATGAAACAGTCTTCGAGCAGACACACAAGATACCAATGAAGCCCTATCCATCAATCAGCCATGAGATAAATATGAAACTACTTTACTTGTTTTATATCAAGACTTATATATACCAGGTTGAGTCAAAAGTTGTTTTGTATTTAGACCTAGAAAGAAAAAGCAAAAAATACACATACCAGAAAGATTTTATTCCTCGAAGTACAGTCCATCATGAAGTATGGTTTG
>APH_0723
CATTTAAGGCCTTTCAATTAAAACCCCCTTTTATGACTGTTGGCTGGCTTCATAACTTTTCTTGCATATTATCTAGTCATTCTAGCTCTTTCCAAGTGTATTGTCTGGTTTGAATCCGATTTTTATTCTGATTACCTTTCTATATTTACTGCCTTGTGTTCTCCTTGTCTCCATTTTGTGGTCTTGTCTGCTTATTTGTATTTGTGTTTTTTATTCCTTGTTGGGTGTCATTGAATCAACATTTTGACTAAATTTTTGTTTTAGATGTCTTTGTGTTCTTGGCACTCTTTGGCCAATCCTGGCCCCTGCACCATGAAAGCCCAGTAACAAACCAATCAACTCACCAGTCTGCATGCCATGTCTGCAACACTTGCAAAACACTAGTAAGCATCTCATGCCCTGTTAAATACCTATGGGACAGGTCTAGTTTCAACCATTCCTGAATATTCTTATTGGCCAGCAACCAGCATGTACCATTGCATCACTAATAGGTGTTGCATTTGCACCATGCAGACCACACCATTCCTTCATGGTGTTCTGTTTTCAAGAGGACAAATGTTTTCCCAAATTTGAGTATGAAATTATTTTATTTATCATTTTGTTCTGTTTGTTTAACAATGGTCTAATGTCATGTTATTTGTAATTTGTGTCATTCATAGTGAGCCAAATTTCGAGCATGAATTCCACCATTTCCTTCGTGGCAGAGAAGGAATTCTTCCTGGACAGCCTACCATACATGTTGTAGGCTTGAACCCTGACCAACTGGAAGGTGCTACTGCCCTGTCTAAACTTCCTGCATTCAGATACCTCCAAAGGAAGATCGATTCCACTAATGTGAGTTTTTGTTTTTAGACCTTATTTCACTAGATAATATTTGTCTTTGAGTTTAATTGTTCATGCATATCTGCAGTCTGTGGAAATGGACATGCATTTTGCTGTTACCTTATGTTT-AAAAAAAAATAGTCCCATAGGCAGCCAGTAACTTTTACATTCTTTGAATAGTAAATTAGAGTTTTGTGGAACTGCAACTTTAAAGAAAAGAATGATGTGCATAGTACATTTACAAAGCAGTGTTAACATAAGTGCAAATAGAAGAAATATATGTGTACAGGATATCTCTTTATTGTTTTATATTTCAAAACAAGTGAAGCAAAATTGTTGCACAAGTTGTTGACCTGTGGATTGCTAATTGTAGTACAATGGATGAAACAGTCTTCGAGCAGACACACAAGATACCAATGAAGCCCTATCCATCAATCAGCCATGAGATAAATATGAAACTACTTTACTTGTTTTATATCAAGACTTATATATACCAGGTTGAGTCAAAAGTTGTTTTGTATTTAGACCTAGAAAGAAAAAGCAAAAAATACACATACCAGGAAGATTTTATTCCTCGAAGTACAGTCCATCATGAAGTATGGTTTG
>APH_1438
--------------------------------------------------------------------------------------------------------------------------------------------------------------------------------------------------------------------------------------------------------------------------------------------------------------------------------------------------------------------------------------------------------------------------------------------------------------------------------------------------------------------------------------------------------------------------------------------------------------------------------------------------------GTTATTTGTAATTTGTGTCATTCATAGTGAGCCAAATTTCGAGCATGAATTCCACCATTACCTTCGTGGCAGAGAAGGAATTCTTCCTGGACAGCCTACCATACATGTTGTAGGCTTGAACCCTGACCAACTGGAAGGTGCTACTGCCCTGTCTAAACTGCCTGCATTCAGATACCTCCAAAGGAAGATCGATTCCACTAATGTGAGTTTTTGTTTTTAGACCTTATTTCACTAGATAATATTTGTCTTTGAGTTTAATTGTTCATGCATATCTGCAGTCTGTGGAAATGGACATGCATTTTGCTGTTACCTTATGTTTAAAAAAAAAATAGTCCCATAGGCAGTCAGTAACTTTTACATTCTTTGAATAGTAAATTAGAGTTTTGTGGAACTGCAACTTTAAAGAAAAGAATGATGTGCGTAGTACATTTACAAAGCAGTGTTAACATAAGTGCAAATAGAAGAAATA----------------------------------------------------------------------------------------------------------------------------------------------------------------------------------------------------------------------------------------------------------------------------------------------------------------------------------------
>APH_0880
---------------AATTAAAACCCCCTTTTATGACTGTTGGCTGGCTTCATAACTTTTCTTGCATATTATCTAGTCATTCTAGCTCTTTCCAAGTGTATTGTCTGGTTTGAATCCGATTTTTATTCTGATTACCTTTCTATATTTACTGCCTTGTGTTCTCCTTGTCTCCATTTTGTGGTCTTGTCTGCTTATTTGTATTTGTGTTTTTTATTCCTTGTTGGGTGTCATTGAATCAACATTTTGACTAAATTTTTGTTTTAGATGTCTTTGTGTTCTTGGCACTCTTTGGCCAATCCTGGCCCCTGCACCATGAAAGCCCAGTAACAAACCAATCAACTCACCAGTCTGCATGCCATGTCTGCAACACTTGCAAAACACTAGTAAGCATCTCATGCCCTGTTAAATACCTATGGGACAGGTCTAGTTTCAACCATTCCTGAATATTCTTATTGGCCAGCAACCAGCATGTACCATTGCATCACTAATAGGTGTTGCATTTGCACCATGCAGACCACACCATTCCTTCATGGTGTTCTGTTTTCAAGAGCACAAATGTTTTCCCAAATTTGAGTATGAAATTATTTTATTTATCATTTTGTTCTGTTTGTTTAACAATGGTCTAATGTCATGTTATTTGTAATTTGTGTCATTCATAGTGAGCCAAATTTCGAGCATGAATTCCACCATTTCCTTCGTGGCAGAGAAGGAATTCTTCCTGGACAGCCTACCATACATGTTGTAGGCTTGAACCCTGACCAACTGGAAGGTGCTACTGCCCTGTCTAAACTGCCTGCATTCAGATACCTCCAAAGGAAGATCGATTCCACTAATGTGAGTTTTTGTTTTTAGACCTTATTTCACTAGATAATATTTGTCTTTGAGTTTAATTGTTCATGCATATCTGCAGTCTGTGGAAATGGACATGCATTTTGCTGTTACCTTATGTTT-AAAAAAAAATAGTCCCATAGGCAGTCAGTAACTTTTACATTCTTTGAATAGTAAATTAGAGTTTTGTGGAACTGCAACTTTAAAGAAAAGAATGATGTGCATAGTACATTTACAAAGCAGTGTTAACATAAGTGCAAATAGAAGAAATATC--TGTACAGGATATCTCTTTATTGTTTTATATTTCAAAACAAGTGAAGCAAAATTGTTGCACAAGTTGTTGACCTGTGGATTGCTAATTGTAGTACAATGGATGAAACAGTCTTCGAGCAGACACACAAGATACCAATGAAGCCCTATCCATCAATCAGCCATGAGATAAATATGAAACTACTTTACTTGTTTTATATCAAGACTTATATATACCAGGTTGAGTCAAAAGTTGTTTTGTATTTAGACCTAGAAAGAAAAAGCAAAAAATACACATACCAGGAAGATTTTATTCCTCGAAGTACAGTCCATCATGAAGTATGGTTTG
>APH_0136
CATTTAAGGCCTTTCAATTAAAACCCCCTTTTATGACTGTTGGCTGTTTACTGTACTTTTCTTGCATATTATCTAGTCATTCTAGCTCTTTCCAAGTGTATTGTCTGGTTTGAATCCGATTTTTATTCTGATTACCTTTCTATATTTACTGCCTTGTGTTCTCCTTGTCTCCATTTTGTGGTCTTGTCTGCTTATTTGTATTTGTGTTTTTTATTCCTTGTTGGGTGTCATTGAATCAACATTTTGACTAAATTTTTGTTTTAGATGTCTTTGTGTTCTTGGCACTCTTTGGCCAATCCTGGCCCCTGCACCATGAAAGCCCAGTAACAAACCAATCAACTCACCAGTCTGCATGTCATGTCTGCAACACTTGCAAAACACTAGTAAGCATCTCATGCCCTGTTAAATACCTATGGGACAGGTCTAGTTTCAACCATTCCTGAATATTCTTATTGGCCAGCAACCAGCATGTACCATTGCATCACTAATAGGTGTTGCATTTGCACCATGCAGACCACACCATTCCTTCATGGTGTTCTGTTTTCAAGAGCACAAATGTTTTCCCAAATTTGAGTATGAAATTATTTTATTTATCATTTTGTTCTGTTTGTTTAACAATGGTCTAATCTCATGTTATTTGTAATTTGTGTCATTCATAGTGAGCCAAATTTCGAGCATGAATTCCACCATTTCCTTCGTGGCAGAGAAGGAATTCTTCCTGGACAGCCTACCATACATGTTGTAGGCTTGAACCCTGACCAACTGGAAGGTGCTACTGCCCTGTCTAAACTGCCTGCATTCAGATACCTCCAAAGGAAGATCGATTCCACTAATGTGAGTTTTTGTTTTTAGACCTTATTTCACTAGATAATATTTGTCTTTGAGTTTAATTGTTCATGCATATCTGCAGTCTGTGGAAATGGACATGCATTTTGCTGTTACCTTATGTTTAAAAAAAAAATAGTCCCATAGGCAGTCAGTAACTTTTACATTCTTTGAATAGTAAATTAGAGTTTTGTGGAACTGCAACTTTAAAGAAAAGAATGATGTGCGTAGTACATTTACAAAGCAGTGTTAACATAAGTGCAAATAGAAGAAATATC--TGTACAGGATATCTCTTTATTGTTTTATATTTCAAAACAAGTGAAGCAAAATTGTTGCACAAGTTGTTGACCTGTGGATTGCTAATTGTAGTACAATGGATGAAACAGTCTTCGAGCAGACACACAAGATACCAATGAAGCCCTATCCATCAATCAGCCATGAGATAAATATGAAACTACTTTACTTGTTTTATATCAAGACTTATATATACCAGGTTGAGTCAAAAGTTGTTTTGTATTTAGACCTAGAAAGGAAAAGCAAAAAACACACATACCAGAAAGATTTTATTCCTCGAAGTACAGTCCATCATGAAGTATGGTTTG
>APH_3177
CATTTAAGGCCTTTCAATTAAAACCCCCTTTTATGACTGTTGGCTGTTTACTGTACTTTTCTTGCATATTATCTAGTCATTCTAGCTCTTTCCAAGTGTATTGTCTGGTTTGAATCCGATTTTTATTCTGATTACCTTTCTATATTTACTGCCTTGTGTTCTCCTTGTCTCCATTTTGTGGTCTTGTCTGCTTATTTGTATTTGTGTTTTTTATTCCTTGTTGGGTGTCATTGAATCAACATTTTGACTAAATTTTTGTTTTAGATGTCTTTGTGTTCTTGGCACTCTTTGGCCAATCCTGGCCCCTGCACCATGAAAGCCCAGTAACAAACCAATCAACTCACCAGTCTGCATGTCATGTCTGCAACACTTGCAAAACACTAGTAAGCATCTCATGCCCTGTTAAATACCTATGGGACAGGTCTAGTTTCAACCATTCCTGAATATTCTTATTGGCCAGCAACCAGCATGTACCATTGCATCACTAATAGGTGTTGCATTTGCACCATGCAGACCACACCATTCCTTCATGGTGTTCTGTTTTCAAGAGCACAAATGTTTTCCCAAATTTGAGTATGAAATTATTTTATTTATCATTTTGTTCTGTTTGTTTAACAATGGTCTAATGTCATGTTATTTGTAATTTGTGTCATTCATAGTGAGCCAAATTTCGAGCATGAATTCCACCATTTCCTTCGTGGCAGAGAAGGAATTCTTCCTGGACAGCCTACCATACATGTTGTAGGCTTGAACCCTGACCAACTGGAAGGTGCTACTGCCCTGTCTAAACTGCCTGCATTCAGATACCTCCAAAGGAAGATCGATTCCACTAATGTGAGTTTTTGTTTTTAGACCTTATTTCACTAGATAATATTTGTCTTTGAGTTTAATTGTTCATGCATATCTGCAGTCTGTGGAAATGGACATGCATTTTGCTGTTACCTTATGTTTAAAAAAAAAATAGTCCCATAGGCAGTCAGTAACTTTTACATTCTTTGAATAGTAAATTAGAGTTTTGTGGAACTGCAACTTTAAAGAAAAGAATGATGTGCGTAGTACATTTACAAAGCAGTGTTAACATAAGTGCAAATAGAAGAAATATC--TGTACAGGATATCTCTTTATTGTTTTATATTTCAAAACAAGTGAAGCAAAATTGTTGCACAAGTTGTTGACCTGTGGATTGCTAATTGTAGTACAATGGATGAAACAGTCTTCGAGCAGACACACAAGATACCAATGAAGCCCTATCCATCAATCAGCCATGAGATAAATATGAAACTACTTTACTTGTTTTATATCAAGACTTATATATACCAGGTTGAGTCAAAAGTTGTTTTGTATTTAGACCTAGAAAGAAAAAGCAAA-------------------------------------------------------------
>APH_1602
CATTTAAGGCCTTTCAATTAAAACCCCCTTTTATGACTGTTGGCTGTTTACTGTACTTTTCTTGCATATTATCTAGTCATTCTAGCTCTTTCCAAGTGTATTGTCTGGTTTGAATCCGATTTTTATTCTGATTACCTTTCTATATTTACTGCCTTGTGTTCTCCTTGTCTCCATTTTGTGGTCTTGTCTGCTTATTTGTATTTGTGTTTTTTATTCCTTGTTGGGTGTCATTGAATCAACATTTTGACTAAATTTTTGTTTTAGATGTCTTTGTGTTCTTGGCACTCTTTGGCCAATCCTGGCCCCTGCACCATGAAAGCCCAGTAACAAACCAATCAACTCACCAGTCTGCATGTCATGTCTGCAACACTTGCAAAACACTAGTAAGCATCTCATGCCCTGTTAAATACCTATGGGACAGGTCTAGTTTCAACCATTCCTGAATATTCTTATTGGCCAGCAACCAGCATGTACCATTGCATCACTAATAGGTGTTGCATTTGCACCATGCAGACCACACCATTCCTTCATGGTGTTCTGTTTTCAAGAGCACAAATGTTTTCCCAAATTTGAGTATGAAATTATTTTATTTATCATTTTGTTCTGTTTGTTTAACAATGGTCTAATGTCATGTTATTTGTAATTTGTGTCATTCATAGTGAGCCAAATTTCGAGCATGAATTCCACCATTTCCTTCGTGGCAGAGAAGGAATTCTTCCTGGACAGCCTACCATACATGTTGTAGGCTTGAACCCTGACCAACTGGAAGGTGCTACTGCCCTGTCTAAACTGCCTGCATTCAGATACCTCCAAAGGAAGATCGATTCCACTAATGTGAGTTTTTGTTTTTAGACCTTATTTCACTAGATAATATTTGTCTTTGAGTTTAATTGTTCATGCATATCTGCAGTCTGTGGAAATGGACATGCATTTTGCTGTTACCTTATGTTTAAAAAAAAAATAGTCCCATAGGCAGTCAGTAACTTTTACATTCTTTGAATAGTAAATTAGAGTTTTGTGGAACTGCAACTTTAAAGAAAAGAATGATGTGCGTAGTACATTTACAAAGCAGTGTTAACATAAGTGCAAATAGAAGAAATATC--TGTACAGGATATCTCTTTATTGTTTTATATTTCAAAACAAGTGAAGCAAAATTGTTGCACAAGTTGTTGACCTGTGGATTGCTAATTGTAGTACAATGGATGAAACAGTCTTCGAGCAGACACACAAGATACCAATGAAGCCCTATCCATCAATCAGCCATGAGATAAATATGAAACTACTTTACTTGTTTTATATCAAGACTTATATATACCAGGTTGAGTCAAAAGTTGTTTTGTATTTAGACCTAGAAAGAAAAAGCAAAAAATACACATACCAGGAAGATTATATTCCTCGAAGTACAGTCCATCATGAAGTATGGTTTG
>APH_4021
CATTTAAGGCCTTTCAATTAAAACCCCCTTTTATGACTGTTGGCTGTTTACTGTACTTTTCTTGCATATTATCTAGTCATTCTAGCTCTTTCCAAGTGTATTGTCTGGTTTGAATCCGATTTTTATTCTGATTACCTTTCTATATTTACTGCCTTGTGTTCTCCTTGTCTCCATTTTGTGGTCTTGTCTGCTTATTTGTATTTGTGTTTTTTATTCCTTGTTGGGTGTCATTGAATCAACATTTTGACTAAATTTTTGTTTTAGATGTCTTTGTGTTCTTGGCACTCTTTGGCCAATCCTGGCCCCTGCACCATGAAAGCCCAGTAACAAACCAATCAACTCACCAGTCTGCATGTCATGTCTGCAACACTTGCAAAACACTAGTAAGCATCTCATGCCCTGTTAAATACCTATGGGACAGGTCTAGTTTCAACCATTCCTGAATATTCTTATTGGCCAGCAACCAGCATGTACCATTGCATCACTAATAGGTGTTGCATTTGCACCATGCAGACCACACCATTCCTTCATGGTGTTCTGTTTTCAAGAGCACAAATGTTTTCCCAAATTTGAGTATGAAATTATTTTATTTATCATTTTGTTCTGTTTGTTTAACAATGGTCTAATGTCATGTTATTTGTAATTTGTGTCATTCATAGTGAGCCAAATTTCGAGCATGAATTCCACCATTTCCTTCGTGGCAGAGAAGGAATTCTTCCTGGACAGCCTACCATACATGTTGTAGGCTTGAACCCTGACCAACTGGAAGGTGCTACTGCCCTGTCTAAACTGCCTGCATTCAGATACCTCCAAAGGAAGATCGATTCCACTAATGTGAGTTTTTGTTTTTAGACCTTATTTCACTAGATAATATTTGTCTTTGAGTTTAATTGTTCATGCATATCTGCAGTCTGTGGAAATGGACATGCATTTTGCTGTTACCTTATGTTTAAAAAAAAAATAGTCCCATAGGCAGTCAGTAACTTTTACATTCTTTGAATAGTAAATTAGAGTTTTGTGGAACTGCAACTTTAAAGAAAAGAATGATGTGCGTAGTACATTTACAAAGCAGTGTTAACATAAGTGCAAATAGAAGAAATATC--TGTACAGGATATCTCTTTATTGTTTTATATTTCAAAACAAGTGAAGCAAAATTGTTGCACAAGTTGTTGACCTGTGGATTGCTAATTGTAGTACAATGGATGAAACAGTCTTCGAGCAGACACACAAGATACCAATGAAGCCCTATCCATCAATCAGCCATGAGATAAATATGAAACTACTTTACTTGTTTTATATCAAGACTTATATATACCAGGTTGAGTCAAAAGTTGTTTTGTATTTAGACCTAGAAAGAAAAAGCAAAAAATACACATACCAGGAAGATTTTATTCCTCGAAGTACAGTCCATCATGAAGTATGGTTTG
>APH_0622
-----------------------------------------------------------------------------------AGCTCTTTACAAATGTGTCATCTGTTTTGACTCT-CTTTTTATTCTAATTACCACCCTATATTTACTGCCTTATGTTTTCGTTGTCTGTATTTTATGGTCTTGTCTGCTTATTTATATTTGTTGGTTTTATTCCTTGTTGGGTGTCATTGAATCAACATTTTGACTAAATTTTTGTTTTAGATGTCTTTGTGTTCTTGGCACTCTTTGGCCAATCCTGGCCCCTGCACCATGAAAGCCCAGTAACAAACCAATCAACTCACCAGTCTGCATGTCATGTCTGCAACACTTGCAAAACACTAGTAAGCATCTCATGCCCTGTTAAATACCTATGGGACAGGTCTAGTTTCAACCATTCCTGAATATTCTTATTGGCCAGCAACCAGCATGTACCATTGCATCACTAATAGGTGTTGCATTTGCACCATGCAGACCACACCATTCCTTCATGGTGTTCTGTTTTCAAGAGCACAAATGTTTTCCCAAATTTGAGTATGAAATTATTTTATTTATCATTTTGTTCTGTTTGTTTAACAATGGTCTAATGTCATGTTATTTGTAATTTGTGTCATTCATAGTGAGCCAAATTTCGAGCATGAATTCCACCATTTCCTTCGTGGCAGAGAAGGAATTCTTCCTGGACAGCCTACCATACATGTTGTAGGCTTGAACCCTGACCAACTGGAAGGTGCTACTGCCCTGTCTAAACTGCCTGCATTCAGATACCTCCAAAGGAAGATCGATTCCACTAATGTGAGTTTTTGTTTTTAGACCTTATTTCACTAGATAATATTTGTCTTTGAGTTTAATTGTTCATGCATATCTGCAGTCTGTGGAAATGGACATGCATTTTGCTGTTACCTTATGTTTAAAAAAAAAATAGTCCCATAGGCAGTCAGTAACTTTTACATTCTTTGAATAGTAAATTAGAGTTTTGTGGAACTGCAACTTTAAAGAAAAGAATGATGTGCGTAGTACATTTACAAAGCAGTGTTAACATAAGTGCAAATAGAAGAAATATC--TGTACAGGATATCTCTTTATTGTTTTATATTTCAAAACAAGTGAAGCAAAATTGTTGCACAAGTTGTTGACCTGTGGATTGCTAATTGTAGTACAATGGATGAAACAGTCTTCGAGCAGACACACAAGATACCAATGAAGCCCTATCCATCAATCAGCCATGAGATAAATATGAAACTACTTTACTTGTTTTATATCAAGACTTACAGATACCAGGTTGAGTCAAAAGTTGTTTAGTATTTAGACCTAGAAAAAAAAAAAAAAAAA----------------------------------------------------------
>APH_3191
-----------------------------------------------------------------------------------------------------------------------------------------------------------------------------------------------------------------------------------------------------------------GTTTTAGATGTCTTTGTGTTCTTGGCACTCTTTGGCCAATCCTGGCCCCTGCACCATGAAAGCCCAGTAACAAACCAATCAACTCACCAGTCTGCATGTCATGTCTGCAACACTTGCAAAACACTAGTAAGCATCTCATGCCCTGTTAAATACCTATGGGACAGGTCTAGTTTCAACCATTCCTGAATATTCTTATTGGCCAGCAACCAGCATGTACCATTGCATCACTAATAGGTGTTGCATTTGCACCATGCAGACCACACCATTCCTTCATGGTGTTCTGTTTTCAAGAGCACAAATGTTTTCCCAAATTTGAGTATGAAATTATTTTATTTATCATTTTGTTCTGTTTGTTTAACAATGGTCTAATGTCATGTTATTTGTAATTTGTGTCATTCATAGTGAGCCAAATTTCGAGCATGAATTCCACCATTTCCTTCGTGGCAGAGAAGGAATTCTTCCTGGACAGCCTACCATACATGTTGTAGGCTTGAACCCTGACCAACTGGAAGGTGCTACTGCCCTGTCTAAACTGCCTGCATTCAGATACCTCCAAAGGAAGATCGATTCCACTAATGTGAGTTTTTGTTTTTAGACCTTATTTCACTAGATAATATTTGTCTTTGAGTTTAATTGTTCATGCATATCTGCAGTCTGTGGAAATGGACATGCATTTTGCTGTTACCTTATGTTTAAAAAAAAAATAGTCCCATAGGCAGTCAGTAACTTTTACATTCTTTGAATAGTAAATTAGAGTTTTGTGGAACTGCAACTTTAAAGAAAAGAATGATGTGCGTAGTACATTTACAAAGCAGTGTTAACATAAGTGCAAATAGAAGAAATATC--TGTACAGGATATCTCTTTATTGTTTTATATTTCAAAACAAGTGAAGCAAAATTGTTGCACAAGTTGTTGACCTGTGGATTGCTAATTGTAGTACAATGGATGAAACAGTCTTCGAGCAGACACACAAGATACCAATGAAGCCCTATCCATCAATCAGCCATGAGATAAATATGA------------------------------------------------------------------------------------------------------------------------------------------------------
>APH_0717
CATTTAAGGCCTTTCAATTAAAACCCCCTTTTATGACTGTTGGCTGTTTACAGTACTTTTCTTGCATATTATCTAGTCATTCTAGCTCTTTCCAAGTGTATTGTCTGGTTTGAATCCGATTTTTATTCTGATTACCTTTCTATATTTACTGCCTTGTGTTCTCCTTGTCTCCATTTTGTGGTCTTGTCTGCTTATTTGTATTTGTGTTTTTTATTCCTTGTTGGGTGTCATTGAATCAACATTTTGACTAAATTTTTGTTTTAGATGTCTTTGTGTTCTTGGCACTCTTTGGCCAATCCTGGCCCCTGCACCATGAAAGCCCAGTAACAAACCAATCAACTCACCAGTCTGCATGTCATGTCTGCAACACTTGCAAAACACTAGTAAGCATCTCATGCCCTGTTAAATACCTATGGGACAGGTCTAGTTTCAACCATTCCTGAATATTCTTATTGGCCAGCAACCAGCATGTACCATTGCATCACTAATAGGTGTTGCATTTGCACCATGCAGACCACACCATTCCTTTATGGTGTTCTGTTTTCAAGAGGACAAATGTTTTCCCAAATTTGAGTATGAAATTATTTTATTTATCATTTTGTTCTGTTTGTTTAACAATGGTCTAATGTCATGTTATTTGTAATTTGTGTCATTCATAGTGAGCCAAATTTCGAGCATGAATTCCACCATTTCCTTCGTGGCAGAGAAGGAATTCTTCCTGGACAGCCTACCATACATGTTGTAGGCTTGAACCCTGACCAACTGGAAGGTGCTACTGCCCTGTCTAAACTGCCTGCATTCAGATACCTCCAAAGGAAGATCGATTCCACTAATGTGAGTTTTTGTTTTTAGACCTTATTTCACTAGATAATATTTGTCTTTGAGTTTAATTGTTCATGCATATCTGCAGTCTGTGGAAATGGACATGCATTTTGCTGTTACCTTATGTTT-AAAAAAAAATAGTCCCATAGGCAGTCAGTAACTTTTACATTCTTTGAATAGTAAATTAGAGTTTTGTGGAACTGCAACTTTAAAGAAAAGAATGATGTGCATAGTACATTTACAAAGCAGTGTTAACATAAGTGCAAATAGAAGAAATATATGTGTACAGGATATCTCTTTATTGTTTTATATTTCAAAACAAGTGAAGCAAAATTGTTGCACAAGTTGTTGACCTGTGGATTGCTAATTGTAGTACAATGGATGAAACAGTCTTCGAGCAGACACACAAGATACCAATGAAGCCCTATCCATCAATCAGCCATGAGATAAATATGAAACTACTTTACTTGTTTTATATCAAGACTTATATATACCAGGTTGAGTCAAAA---GTTTTGTATTTAGACTTAGAAAGGAAAAGCAAAAAACACACATACCAGGAAGATTTTATT----------------------------------
>APH_0186
CATTTAAGGCCTTTCAATTAAAACCCCCTTTTATGACTGTTGGCTGTTTACTGTACTTTTCTTGCATATTATCTAGTCATTCTAGCTCTTTCCAAGTGTATTGTCTGGTTTGAATCCGATTTTTATTCTGATTACCTTTCTATATTTACTGCCTTGTGTTCTCCTTGTCTCCATTTTGTGGTCTTGTCTGCTTATTTGTATTTGTGTTTTTTATTCCTTGTTGGGTGTCATTGAATCAACATTTTGACTAAATTTTTGTTTTAGATGTCTTTGTGTTCTTGGCACTCTTTGGCCAATCCTGGCCCCTGCACCATGAAAGCCCAGTAACAAACCAATCAACTCACCAGTCTGCATGTCATGTCTGCAACACTTGCAAAACACTAGTAAGCATCTCATGCCCTGTTAAATACCTATGGGACAGGTCTAGTTTCAACCATTCCTGAATATTCTTATTGGCCAGCAACCAGCATGTACCGTTGCATCACTAATAGGTGTTGCATTTGCACCATGCAGACCACACCATTCCTTTATGGTGTTCTGTTTTCAAGAGGACAAATGTTTTCCCAAATTTGAGTATGAAATTATTTTATTTATCATTTTGTTCTGTTTGTTTAACAATGGTCTAATGTCATGTTATTTGTAATTTGTGTCATTCATAGTGAGCCAAATTTCGAGCATGAATTCCACCATTTCCTTCGTGGCAGAGAAGGAATTCTTCCTGGACAGCCTACCATACATGTTGTAGGCTTGAACCCTGACCAACTGGAAGGTGCTACTGCCCTGTCTAAACTGCCTGCATTCAGATACCTCCAAAGGAAGATCGATTCCACTAATGTGAGTTTTTGTTTTTAGACCTTATTTCACTAGATAATATTTGTCTTTGAGTTTAATTGTTCATGCATATCTGCAGTCTGTGGAAGTGGACATGCATTTTGCTGTTACCTTATGTTT-AAAAAAAAATAGTCCCATAGGCAGTCAGTAACTTTTACATTCTTTGAATAGTAAATTAGAGTTTTGTGGAACTGCAACTTTAAAGAAAAGAATGATGTGCATAGTACATTTACAAAGCAGTGTTAACATAAGTGCAAATAGAAGAAATATATGTGTACAGGATATCTCTTTATTGTTTTATATTTCAAAACAAGTGAAGCAAAATTGTTGCACAAGTTGTTGACCTGTGGATTGCTAATTGTAGTACAATGGATGAAACAGTCTTCGAGCAGACACACAAGATACCAATGAAGCCCTATCCATCAATCAGCCATGAGATAAATATGAAACTACTTTACTTGTTTTATATCAAGACTTATATATACCAGGTTGAGTCAAAAGTTGTTTTGTATTTAGACCTAGAAAGAAAAAGCAAAAAATACACATACCAGGAAGATTTTATTCCTCGAAGTACAGTCCATCATGAAGTATGGTTTG
>APH_3188
------------------------------------------------------------------------------------------------------------------------------------------------------------TGTTCTCCTTGTCTCCATTTTGTGGTCTTGTCTGCTTATTTGTATTTGTGTTTTTTATTCCTTGTTGGGTGTCATTGAATCAACATTTTGACTAAATTTTTGTTTTAGATGTCTTTGTGTTCTTGGCACTCTTTGGCCAATCCTGGCCCCTGCACCATGAAAGCCCAGTAACAAACCAATCAACTCACCAGTCTGCATGTCATGTCTGCAACACTTGCAAAACACTAGTAAGCATCTCATGCCCTGTTAAATACCTATGGGACAGGTCTAGTTTCAACCATTCCTGAATATTCTTATTGGCCAGCAACCAGCATGTACCGTTGCATCACTAATAGGTGTTGCATTTGCACCATGCAGACCACACCATTCCTTTATGGTGTTCTGTTTTCAAGAGGACAAATGTTTTCCCAAATTTGAGTATGAAATTATTTTATTTATCATTTTGTTCTGTTTGTTTAACAATGGTCTAATGTCATGTTATTTGTAATTTGTGTCATTCATAGTGAGCCAAATTTCGAGCATGAATTCCACCATTTCCTTCGTGGCAGAGAAGGAATTCTTCCTGGACAGCCTACCATACATGTTGTAGGCTTGAACCCTGACCAACTGGAAGGTGCTACTGCCCTGTCTAAACTGCCTGCATTCAGATACCTCCAAAGGAAGATCGATTCCACTAATGTGAGTTTTTGTTTTTAGACCTTATTTCACTAGATAATATTTGTCTTTGAGTTTAATTGTTCATGCATATCTGCAGTCTGTGGAAGTGGACATGCATTTTGCTGTTACCTTATGTTT-AAAAAAAAATAGTCCCATAGGCAGTCAGTAACTTTTACATTCTTTGAATAGTAAATTAGAGTTTTGTGGAACTGCAACTTTAAAGAAAAGAATGATGTGCATAGTACATTTACAAAGCAGTGTTAACATAAGTGCAAATAGAAGAAATATATGTGTACAGGATATCTCTTTATTGTTTTATATTTCAAAACAAGTGAAGCAAAATTGTTGCACAAGTTGTTGACCTGTGGATTGCTAATTGTAGTACAATGGATGAAACAGTCTTCGAGCAGACACACAAGATACCAATGAAGCCCTATCCATCAATCAGCCATGAGATAAATATGAAACTACTTTACTTGTTTTATATCAAGACTTATATATACCAGGTTGAGTCAAAAGTTGTTTTGTATTTAGACCTAGAAAGAAAAAGCAAAAAATACACATACCAGGAAGATTTTATTCCTCGAAGTACAGTCCATCATGAAGTATGGTTTG
>APH_0185
CATTTAAGGCCTTTCAATTAAAACCCCCTTTTATGACTGTTGGCTGTTTACTGTACTTTTCTTGCATATTATCTAGTCATTCTAGCTCTTTCCAAGTGTATTGTCTGGTTTGAATCCGATTTTTATTCTGATTACCTTTCTATATTTACTGCCTTGTGTTCTCCTTGTCTCCATTTTGTGGTCTTGTCTGCTTATTTGTATTTGTGTTTTTTATTCCTTGTTGGGTGTCATTGAATCAACATTTTGACTAAATTTTTGTTTTAGATGTCTTTGTGTTCTTGGCACTCTTTGGCCAATCCTGGCCCCTGCACCATGAAAGCCCAGTAACAAACCAATCAACTCACCAGTCTGCATGTCATGTCTGCAACACTTGCAAAACACTAGTAAGCATCTCATGCCCTGTTAAATACCTATGGGACAGGTCTAGTTTCAACCATTCCTGAATATTCTTATTGGCCAGCAACCAGCATGTACCATTGCATCACTAATAGGTGTTGCATTTGCACCATGCAGACCACACCATTCCTTTATGGTGTTCTGTTTTCAAGAGGACAAATGTTTTCCCAAATTTGAGTAAGAAATTATTTTATTTATCATTTTGTTCTGTTTGTTTAACAATGGTCTAATGTCATGTTATTTGTAATTTGTGTCATTCATAGTGAGCCAAATTTCGAGCATGAATTCCACCATTTCCTTCGTGGCAGAGAAGGAATTCTTCCTGGACAGCCTACCATACATGTTGTAGGCTTGAACCCTGACCAACTGGAAGGTGCTACTGCCCTGTCTAAACTGCCTGCATTCAGATACCTCCAAAGGAAGATCGATTCCACTAATGTGAGTTTTTGTTTTTAGACCTTATTTCACTAGATAATATTTGTCTTTGAGTTTAATTGTTCATGCATATCTGCAGTCTGTGGAAATGGACATGCATTTTGCTGTTACCTTATGTTT-AAAAAAAAATAGTCCCATAGGCAGTCAGTAACTTTTACATTCTTTGAATAGTAAATTAGAGTTTTGTGGAACTGCAACTTTAAAGAAAAGAATGATGTGCATAGTACATTTACAAAGCAGTGTTAACATAAGTGCAAATAGAAGAAATATATGTGTACAGGATATCTCTTTATTGTTTTATATTTCAAAACAAGTGAAGCAAAATTGTTGCACAAGTTGTTGACCTGTGGATTGCTAATTGTAGTACAATGGATGAAACAGTCTTCGAGCAGACACACAAGATACCAATGAAGCCCTATCCATCAATCAGCCATGAGATAAATATGAAACTACTTTACTTGTTTTATATCAAGACTTATATATACCAGGTTGAGTCAAAAGTTGTTTCGTATTTAGACCTAGAAAGAAAAAGCAAAAAATACACATACCAGGAAGATTTTATTCCTCGAAGTACAGTCCATCATGAAGTATGGTTTG
>APH_0674
-------GGCCTTTCAATTAAAACCCCCTTTTATGACTGTTGGCTGTTTACTGTACTTTTCTTGCATATTATCTAGTCATTCTAGCTCTTTCCAAGTGTATTGTCTGGTTTGAATCCGATTTTTATTCTGATTACCTTTCTATATTTACTGCCTTGTGTTCTCCTTGTCTCCATTTTGTGGTCTTGTCTGCTTATTTGTATTTGTGTTTTTTATTCCTTGTTGGGTGTCATTGAATCAACATTTTGACTAAATTTTTGTTTTAGATGTCTTTGTGTTCTTGGCACTCTTTGGCCAATCCTGGCCCCTGCACCATGAAAGCCCAGTAACAAACCAATCAACTCACCAGTCTGCATGTCATGTCTGCAACACTTGCAAAACACTAGTAAGCATCTCATGCCCTGTTAAATACCTATGGGACAGGTCTAGTTTCAACCATTCCTGAATATTCTTATTGGCCAGCAACCAGCATGTACCATTGCATCACTAATAGGTGTTGCATTTGCACCATGCAGACCACACCATTCCTTTATGGTGTTCTGTTTTCAAGAGGACAAATGTTTTCCCAAATTTGAGTATGAAATTATTTTATTTATCATTTTGTTCTGTTTGTTTAACAATGGTCTAATGTCATGTTATTTGTAATTTGTGTCATTCATAGTGAGCCAAATTTCGAGCATGAATTCCACCATTTCCTTCGTGGCAGAGAAGGAATTCTTCCTGGACAGCCTACCATACATGTTGTAGGCTTGAACCCTGACCAACTGGAAGGTGCTACTGCCCTGTCTAAACTGCCTGCATTCAGATACCTCCAAAGGAAGATCGATTCCACTAATGTGAGTTTTTGTTTTTAGACCTTATTTCACTAGATAATATTTGTCTTTGAGTTTAATTGTTCATGCATATCTGCAGTCTGTGGAAATGGACATGCATTTTGCTGTTACCTTATGTTT-AAAAAAAAATAGTCCCATAGGCAGTCAGTAACTTTTACATTCTTTGAATAGTAAATTAGAGTTTTGTGGAACTGCAACTTTAAAGAAAAGAATGATGTGCATAGTACATTTACAAAGCAGTGTTAACATAAGTGCAAATAGAAGAAATATATGTGTACAGGATATCTCTTTATTGTTTTATATTTCAAAACAAGTGAAGCAAAATTGTTGCACAAGTTGTTGACCTGTGGATTGCTAATTGTAGTACAATGGATGAAACAGTCTTCGAGCAGACACACAAGATACCAATGAAGCCCTATCCATCAATCAGCCATGAGATAAATATGAAACTACTTTACTTGTTTTATATCAAGACTTATATATACCAGGTTGAGTCAAAAGTTGTTTTGTATTTAGACCTAGAAAGAAAAAGCAAAAAATACACATACCAGGAAGATTTTATT----------------------------------
>APH_0772
CATTTAAGGCCTTTCAATTAAAACCCCCTTTTATGACTGTTGGCTGTTTACTGTACTTTTCTTGCATATTATCTAGTCATTCTAGCTCTTTCCAAGTGTATTGTCTGGTTTGAATCCGATTTCTATTCTGATTACCTTTCTATATTTACTGCCTTGTGTTCTCCTTGTCTCCATTTTGTGGTCTTGTCTGCTTATTTGTATTTGTGTTTTTTATTCCTTGTTGGGTGTCATTGAATCAACATTTTGACTAAATTTTTGTTTTAGATGTCTTTGTGTTCTTGGCACTCTTTGGCCAATCCTGGCCCCTGCACCATGAAAGCCCAGTAACAAACCAATCAACTCACCAGTCTGCATGTCATGTCTGCAACACTTGCAAAACACTAGTAAGCATCTCATGCCCTGTTAAATACCTATGAGACAGGTCTAGTTTCAACCATTCCTGAATATTCTTATTGGCCAGCAACCAGCATGTACCATTGCATCACTAATAGGTGTTGCATTTGCACCATGCAGACCACACCATTCCTTCATGGTGTTCTGTTTTCAAGAGCACAAATGTTTTCCCAAATTTGAGTATGAAATTATTTTATTTATCATTTTGTTCTGTTTGTTTAACAATGGTCTAATGTCATGTTATTTGTAATTTGTGTCATTCATAGTGAGCCAAATTTCGAGCATGAATTCCACCATTTCCTTCGTGGCAGAGAAGGAATTCTTCCTGGACAGCCTACCATACATGTTGTAGGCTTGAACCCTGACCAACTGGAAGGTGCTACTGCCCTGTCTAAACTGCCTGCATTCAGATACCTCCAAAGGAAGATCGATTCCACTAATGTGAGTTTTTGTTTTTAGACCT--------TAGATAATATTTGTCTTTGAGTTTAATTGTTCATGCATATCTGCAGTCTGTGGAAATGGACATGCATTTTGCTGTTACCTTATATTTAAAAAAAAAATAGTCCCATAGGCAGTCAGTAACTTTTACATTCTTTGAATAGTAAATTAGAGTTTTGTGGAACTGCAACTTTAAAGAAAAGAATGATGTGCATAGTACATTTACAAAGCAGTGTTAACATAAGTGCAAATAGAAGAAATATATGTGTACAGGATATCTCTTTATTGTTTTATATTTCAAAACAAGTGAAGCAAAATTGTTGCACAAGTTGTTGACCTGTGGATTGCTAATTGTAGTACAATGGATGAAACAGTCTTCGAGCAGACACACAAGATACCAATGAAGCCCTATCCATCAATCAGCCATGAGATAAATATGAAACTGCTTTACTTGTTTTATATCAAGACTTATATATACCAGGTTGAGTCAAAAGTTGTTTCGTATTTAGACCTAGAAAGAAAAAGCAAAAAATACACATACCAGAAAGATTTTATTCCTCGAAGTACAGTCCATCATGAAGTATGGTTTG
>APH_1535
--------------------------------------------------------TTTTCTTGCATATTATCTAGTCATTCTAGCTCTTTCCAAGTGTATTGTCTGGTTTGAATCCGATTTCTATTCTGATTACCTTTCTATATTTACTGCCTTGTGTTCTCCTTGTCTCCATTTTGTGGTCTTGTCTGCTTATTTGTATTTGTGTTTTTTATTCCTTGTTGGGTGTCATTGAATCAACATTTTGACTAAATTTTTGTTTTAGATGTCTTTGTGTTCTTGGCACTCTTTGGCCAATCCTGGCCCCTGCACCATGAAAGCCCAGTAACAAACCAATCAACTCACCAGTCTGCATGTCATGTCTGCAACACTTGCAAAACACTAGTAAGCATCTCATGCCCTGTTAAATACCTATGAGACAGGTCTAGTTTCAACCATTCCTGAATATTCTTATTGGCCAGCAACCAGCATGTACCATTGCATCACTAATAGGTGTTGCATTTGCACCATGCAGACCACACCATTCCTTCATGGTGTTCTGTTTTCAAGAGCACAAATGTTTTCCCAAATTTGAGTATGAAATTATTTTATTTATCATTTTGTTCTGTTTGTTTAACAATGGTCTAATGTCATGTTATTTGTAATTTGTGTCATTCATAGTGAGCCAAATTTCGAGCATGAATTCCACCATTTCCTTCGTGGCAGAGAAGGAATTCTTCCTGGACAGCCTACCATACATGTTGTAGGCTTGAACCCTGACCAACTGGAAGGTGCTACTGCCCTGTCTAAACTGCCTGCATTCAGATACCTCCAAAGGAAGATCGATTCCACTAATGTGAGTTTTTGTTTTTAGACCT--------TAGATAATATTTGTCTTTGAGTTTAATTGTTCATGCATATCTGCAGTCTGTGGAAATGGACATGCATTTTGCTGTTACCTTATATTTAAAAAAAAAATAGTCCCATAGGCAGTCAGTAACTTTTACATTCTTTGAATAGTAAATTAGAGTTTTGTGGAACTGCAACTTTAAAGAAAAGAATGATGTGCATAGTACATTTACAAAGCAGTGTTAACATAAGTGCAAATAGAAGAAATATATGTGTACAGGATATCTCTTTATTGTTTTATATTTCAAAACAAGTGAAGCAAAATTGTTGCACAAGTTGTTGACCTGTGGATTGCTAATTGTAGTACAATGGATGAAACAGTCTTCGAGCAGACACACAAGATACCAATGAAGCCCTATCCATCAATCAGCCATGAGATAAATATGAAACTGCTTTACTTGTTTTATATCAAGACTTATATATACCAGGTTGAGTCAAAAGTTGTTTCGTATTTAGACCTAGAAAGGAAAAGCAAAAAATACACATACCAGGAAGATTTTATTCCTCGAAGTACAGTCCATCATGAAGTATGATTTG
>APH_4029
----------------------------------------------------------------------------------------------------------------------------------------------------------------------------ATTTTGTTGTCTTGTCTGCTTATTTGTATTTGTGGTTTTTTTTCCTTGTTGGGTGTCATTGAATCAACATTTTGACTAAATTTTTGTTTTAGATGTCTTTGTGTTCTTGGCACTCTGTGGCCAATCCTGGCCCTTGCACCATGAAAGCCCACTAACAAACCAATCAACTCACCAGTCTGCATGTCATGTCTGCAACACTTGCAAAACACTAGTAAGCATCTCATGCCCTGTTAAATACCTATGGGACAGGTCTAGTTTCAACCATTCCTGAATATTCTTATTGGCCAGCAACCAGCATGTACCATTGCATCACTAATAGGTGTTGCATTTGCACCATGCAGACCACACCATTCCTTCATGGTGTTCTGTTTTCAAGAGCACAAATGTTTTCCCAAATTTGAGTATGAAATTATTTTATTTATCATTTTGTTCTGTTTGTTTAACAATGGTCTAATGTCATGTTATTTGTAATTTGTGTCATTCATAGTGAGCCAAATTTCGAGCATGAATTCCACCATTTCCTTCGTGGCAGAGAAGGAATTCTTCCTGGACAGCCTACCATACATGTTGTAGGCTTGAACCCTGACCAACTGGAAGGTGCTACTGCCCTGTCTAAACTGCCTGCATTCAGATACCTCCAAAGGAAGATCGATTCCACTAATGTGAGTTTTTGTTTTTAGACCTTATTTCACTAGATAATATTTGTCTTTGAGTTTAATTGTTCATGCATATCTGCAGTCTGTGGAAATGGACATGCATTTTGCTGTTACCTTATATTTAAAAAAAAAATAGTCCCATAGGCAGTCAGTAACTTTTACATTCTTTGAATAGTAAATTAGAGTTTTGTGGAACTGCAACTTTAAAGAAAAGAATGATGTGCATAGTACATTTACAAAGCAGTGTTAACATAAGTGCAAATAGAAGAAATATATGTGTACAGGATATCTCTTTATTGTTTTATATTTCAAAACAAGTGAAGCAAAATTGTTGCACAAGTTGTTGACCTGTGGATTGCTAATTGTAGTACAATGGATGAAACAGTCTTCGAGCAGACACACAAGATACCAATGAAGCCCTATCCATCAATCAGCCATGAGATAAATATGAAACTGCTTTACTTGTTTTATATCAAGACTTATATATACCAGGTTGAGTCAAAAGTTGTTTCTTATTTAGACCTATAAAGAAAAAGCAAAAAA----------------------------------------------------------
>APH_5003
CATTTATGGTCATTCAATTAAATCATCCTTTTATGACTGTTGGCTGTTTACTGTACTTTCCTTGCTTATTATGTAGTCATTCTAGCTCTTTCCAAGTGTATTGTCTGGTTTGAATCCGATTTCTATTCTGATTACCTTTCTATATTTACTGCCTTGTGTTCTCCTTGTCTCCATTTTGTGGTCTTGTCTGCTTATTTGTATTTGTGTTTTTTATTCCTTGTTGGGTGTCATTGAATCAACATTTTGACTAAATTTTTGTTTTAGATGTCTTTGTGTTCTTGGCACTCTGTGGCCAATCCTGGCCCTTGCACCATGAAAGCCCACTAACAAACCAATCAACTCACCAGTCTGCATGTCATGTCTGCAACACTTGCAAAACACTAGTAAGCATCTCATGCCCTGTTAAATACCTATGGGACAGGTCTAGTTTCAACCATTCCTGAATATTCTTATTGGCCAGCAACCAGCATGTACCATTGCATCACTAATAGGTGTTGCATTTGCACCATGCAGACCACACCATTCCTTCATGGTGTTCTGTTTTCAAGAGCACAAATGTTTTCCCAAATTTGAGTATGAAATTATTTTATTTATCATTTTGTTCTGTTTGTTTAACAATGGTCTAATGTCATGTTATTTGTAATTTGTGTCATTCATAGTGAGCCAAATTTCGAGCATGAATTCCACCATTTCCTTCGTGGCAGAGAAGGAATTCTTCCTGGACAGCCTACCATACATGTTGTAGGCTTGAACCCTGACCAACTGGAAGGTGCTACTGCCCTGTCTAAACTGCCTGCATTCAGATACCTCCAAAGGAAGATCGATTCCACTAATGTGAGTTTTTGTTTTTAGACCTTATTTCACTAGATAATATTTGTCTTTGAGTTTAATTGTTCATGCATATCTGCAGTCTGTGGAAATGGACATGCATTTTGCTGTTACCTTATATTTAAAAAAAAAATAGTCCCATAGGCAGTCAGTAACTTTTACATTCTTTGAATAGTAAATTAGAGTTTTGTGGAACTGCAACTTTAAAGAAAAGAATGATGTGCATAGTACATTTACAAAGCAGTGTTAACATAAGTGCAAATAGAAGAAATATATGTGTACAGGATATCTCTTTATTGTTTTATATTTCAAAACAAGTGAAGCAAAATTGTTGCACAAGTTGTTGACCTGTGGATTGCTAATTGTAGTACAATGGATGAAACAGTCTTCGAGCAGACACACAAGATACCAATGAAGCCCTATCCATCAATCAGCCATGAGATAAATATGAAACTGCTTTACTTGTTTTATATCAAGACTTATATATACCAGGTTGAGTCAAAAGTTGTTTCTTATTTAGACCTAGAAAGAAAAAGCAAAAAATACACATACCAGAAAGATTTTATTC---------------------------------
>APH_4024
CATTTAAGGCCGTTCAATTAAAACCCCCTTTTATGACTGTTGGCTGTTTACTGTACTTTTCTTGCATATTATCTAGTCATTCTAGCTCTTTCCAAGTGTATTGTCTGGTTTGAATCCGATTTCTATTCTGATTACCTTTCTATATTTACTGCCTTGTGTTCTCCTTGTCTCCATTTTGTGGTCTTGTCTGCTTATTTGTATTTGTGTTTTTTATTCCTTGTTGGGTGTCATTGAATCAACATTTTGACTAAATTTTTGTTTTAGATGTCTTTGTGTTCTTGGCACTCTGTGGCCAATCCTGGCCCTTGCACCATGAAAGCCCACTAACAAACCAATCAACTCACCAGTCTGCATGTCATGTCTGCAACACTTGCAAAACACTAGTAAGCATCTCATGCCCTGTTAAATACCTATGGGACAGGTCTAGTTTCAACCATTCCTGAATATTCTTATTGGCCAGCAACCAGCATGTACCATTGCATCACTAATAGGTGTTGCATTTGCACCATGCAGACCACACCATTCCTTCATGGTGTTCTGTTTTCAAGAGCACAAATGTTTTCCCAAATTTGAGTATGAAATTATTTTATTTATCATTTTGTTCTGTTTGTTTAACAATGGTCTAATGTCATGTTATTTGTAATTTGTGTCATTCATAGTGAGCCAAATTTCGAGCATGAATTCCACCATTTCCTTCGTGGCAGAGAAGGAATTCTTCCTGGACAGCCTACCATACATGTTGTAGGCTTGAACCCTGACCAACTGGAAGGTGCTACTGCCCTGTCTAAACTGCCTGCATTCAGATACCTCCAAAGGAAGATCGATTCCACTAATGTGAGTTTTTGTTTTTAGACCTTATTTCACTAGATAATATTTGTCTTTGAGTTTAATTGTTCATGCATATCTGCAGTCTGTGGAAATGGACATGCATTTTGCTGTTACCTTATATTTAAAAAAAAAATAGTCCCATAGGCAGTCAGTAACTTTTACATTCTTTGAATAGTAAATTAGAGTTTTGTGGAACTGCAACTTTAAAGAAAAGAATGATGTGCATAGTACATTTACAAAGCAGTGTTAACATAAGTGCAAATAGAAGAAATATATGTGTACAGGATATCTCTTTATTGTTTTATATTTCAAAACAAGTGAAGCAAAATTGTTGCACAAGTTGTTGACCTGTGGATTGCTAATTGTAGTACAATGGATGAAACAGTCTTCGAGCAGACACACAAGATACCAATGAAGCCCTATCCATCAATCAGCCATGAGATAAATATGAAACTGCTTTACTTGTTTTATATCAAGACTTATATATACCAGGTTGAGTCAAAAGTTGTTTCTTATTTAGACCTAGAAAGAAAAAGCAAAAAATACACATACCAGGAAGATTTTATTCCTCGAAGTACAGTCCATCATGAAGTATGATTTG
>APH_4005
CATTTAAGGCCGTTCAATTAAAACCCCCTTTTATGACTGTTGGCTGTTTACTGTACTTTTCTTGCATATTATCTAGTCATTCTAGCTCTTTCCAAGTGTATTGTCTGGTTTGAATCCGATTTCTATTCTGATTACCTTTCTATATTTACTGCCTTGTGTTCTCCTTGTCTCCATTTTGTGGTCTTGTCTGCTTATTTGTATTTGTGTTTTTTATTCCTTGTTGGGTGTCATTGAATCAACATTTTGACTAAATTTTTGTTTTAGATGTCTTTGTGTTCTTGGCACTCTGTGGCCAATCCTGGCCCTTGCACCATGAAAGCCCACTAACAAACCAATCAACTCACCAGTCTGCATGTCATGTCTGCAACACTTGCAAAACACTAGTAAGCATCTCATGCCCTGTTAAATACCTATGGGACAGGTCTAGTTTCAACCATTCCTGAATATTCTTATTGGCCAGCAACCAGCATGTACCATTGCATCACTAATAGGTGTTGCATTTGCACCATGCAGACCACACCATTCCTTCATGGTGTTCTGTTTTCAAGAGCACAAATGTTTTCCCAAATTTGAGTATGAAATTATTTTATTTATCATTTTGTTCTGTTTGTTTAACAATGGTCTAATGTCATGTTATTTGTAATTTGTGTCATTCATAGTGAGCCAAATTTCGAGCATGAATTCCACCATTTCCTTCGTGGCAGAGAAGGAATTCTTCCTGGACAGCCTACCATACATGTTGTAGGCTTGAACCCTGACCAACTGGAAGGTGCTACTGCCCTGTCTAAACTGCCTGCATTCAGATACCTCCAAAGGAAGATCGATTCCACTAATGTGAGTTTTTGTTTTTAGACCTTATTTCACTAGATAATATTTGTCTTTGAGTTTAATTGTTCATGCATATCTGCAGTCTGTGGAAATGGACATGCATTTTGCTGTTACCTTATATTTAAAAAAAAAATAGTCCCATAGGCAGTCAGTAACTTTTACATTCTTTGAATAGTAAATTAGAGTTTTGTGGTACTGCAACTTTAAAGAAAAGAATGATGTGCATAGTACATTTACAAAGCAGTGTTAACATAAGTGCAAATAGAAGAAATATATGTGTACAGGATATCTCTTTATTGTTTTATATTTCAAAACAAGTGAAGCAAAATTGTTGCACAAGTTGTTGACCTGTGGATTGCTAATTGTAGTACAATGGATGAAACAGTCTTCGAGCAGACACACAAGATACCAATGAAGCCCTATCCATCAATCAGCCATGAGATAAATATGAAACTGCTTTACTTGTTTTATATCAAGACTTATATATACCAGGTTGAGTCAAAAGTTGTTTCTTATTTAGACCTAGAAAGAAAAAGCAAAAAATACACATACCAGGAAGATTTTATTCCTCGAAGTACAGTCCATCATGAAGTATGATTTG
>APH_5079
CATTTAAGGCCGTTCAATTAAAACCCCCTTTTATAACTGTTGGCTGTTTACTGTACTTTTCTTGCATATTATCTAGTCATTCTAGCTCTTTCCAAGTGTATTGTCTGGTTTGAATCCGATTTCTATTCTGATTACCTTTCTATATTTACTGCCTTGTGTTCTCCTTGTCTCCATTTTGTGGTCTTGTCTGCTTATTTGTATTTGTGTTTTTTATTCCTTGTTGGGTGTCATTGAATCAACATTTTGACTAAATTTTTGTTTTAGATGTCTTTGTGTTCTTGGCACTCTGTGGCCAATCCTGGCCCTTGCACCATGAAAGCCCACTAACAAACCAATCAACTCACCAGTCTGCATGTCATGTCTGCAACACTTGCAAAACACTAGTAAGCATCTCATGCCCTGTTAAATACCTATGGGACAGGTCTAGTTTCAACCATTCCTGAATATTCTTATTGGCCAGCAACCAGCATGTACCATTGCATCACTAATAGGTGTTGCATTTGCACCATGCAGACCACACCATTCCTTCATGGTGTTCTGTTTTCAAGAGCACAAATGTTTTCCCAAATTTGAGTATGAAATTATTTTATTTATCATTTTGTTCTGTTTGTTTAACAATGGTCTAATGTCATGTTATTTGTAATTTGTGTCATTCATAGTGAGCCAAATTTCGAGCATGAATTCCACCATTTCCTTCGTGGCAGAGAAGGAATTCTTCCTGGACAGCCTACCATACATGTTGTAGGCTTGAACCCTGACCAACTGGAAGGTGCTACTGCCCTGTCTAAACTGCCTGCATTCAGATACCTCCAAAGGAAGATCGATTCCACTAATGTGAGTTTTTGTTTTTAGACCTTATTTCACTAGATAATATTTGTCTTTGAGTTTAATTGTTCATGCATATCTGCAGTCTGTGGAAATGGACATGCATTTTGCTGTTACCTTATATTTAAAAAAAAAATAGTCCCATAGGCAGTCAGTAACTTTTACATTCTTTGAATAGTAAATTAGAGTTTTGTGGTACTGCAACTTTAAAGAAAAGAATGATGTGCATAGTACATTTACAAAGCAGTGTTAACATAAGTGCAAATAGAAGAAATATATGTGTACAGGATATCTCTTTATTGTTTTATATTTCAAAACAAGTGAAGCAAAATTGTTGCACAAGTTGTTGACCTGTGGATTGCTAATTGTAGTACAATGGATGAAACAGTCTTCGAGCAGACACACAAGATACCAATGAAGCCCTATCCATCAATCAGCCATGAGATAAATATGAAACTGCTTTACTTGTTTTATATCAAGACTTATATATACCAGGTTGAGTCAAAAGTTGTTTCTTATTTAGACCTAGAAAGAAAAAGCAAAAAATACACATACCAGGAAGATTTTATTCCTCGAAGTACAGTCCATCATGAAGTAT------
>APH_5001
---------------------------------------------------------------------------------------------------------------------------------------------------------------------TGTCTCCATTTTGTGGTCTTGTCTGCTTATTTGTATTTGTGTTTTTTATTCCTTGTTGGGTGTCATTGAATCAACATTTTGACTAAATTTTTGTTTTAGATGTCTTTGTGTTCTTGGCACTCTGTGGCCAATCCTGGCCCTTGCACCATGAAAGCCCACTAACAAACCAATCAACTCACCAGTCTGCATGTCATGTCTGCAACACTTGCAAAACACTAGTAAGCATCTCATGCCCTGTTAAATACCTATGGGACAGGTCTAGTTTCAACCATTCCTGAATATTCTTATTGGCCAGCAACCAGCATGTACCATTGCATCACTAATAGGTGTTGCATTTGCACCATGCAGACCACACCATTCCTTCATGGTGTTCTGTTTTCAAGAGCACAAATGTTTTCCCAAATTTGAGTATGAAATTATTTTATTTATCATTTTGTTCTGTTTGTTTAACAATGGTCTAATGTCATGTTATTTGTAATTTGTGTCATTCATAGTGAGCCAAATTTCGAGCATGAATTCCACCATTTCCTTCGTGGCAGAGAAGGAATTCTTCCTGGACAGCCTACCATACATGTTGTAGGCTTGAACCCTGACCAACTGGAAGGTGCTACTGCCCTGTCTAAACTGCCTGCATTCAGATACCTCCAAAGGAAGATCGATTCCACTAATGTGAGTTTTTGTTTTTAGACCTTATTTCACTAGATAATATTTGTCTTTGAGTTTAATTGTTCATGCATATCTGCAGTCTGTGGAAATGGACATGCATTTTGCTGTTACCTTATATTTAAAAAAAAAATAGTCCCATAGGCAGTCAGTAACTTTTACATTCTTTGAATAGTAAATTAGAGTTTTGTGGTACTGCAACTTTAAAGAAAAGAATGATGTGCATAGTACATTTACAAAGCAGTGTTAACATAAGTGCAAATAGAAGAAATATATGTGTACAGGATATCTCTTTATTGTTTTATATTTCAAAACAAGTGAAGCAAAATTGTTGCACAAGTTGTTGACCTGTGGATTGCTAATTGTAGTACAATGGATGAAACAGTCTTCGAGCAGACACACAAGATACCAATGAAGCCCTATCCATCAATCAGCCATGAGATAAATATGAAACTGCTTTACTTGTTTTATATCAAGACTTATATATACCAGGTTGAGTCAAAAGTTGTTTCTTATTTAGACCTAGAAAGAAAAAGCAAAAAATACACATACCAGGAAGATTTTATTCCTCGAAGTACAGTCCATCATGAAGTATGATTTG
