# Supplementary material for: ﻿Discovery of a new tarantula species from the Madrean Sky Islands and the first documented instance of syntopy between two montane endemics (Araneae, Theraphosidae, Aphonopelma): a case of prior mistaken identity
Source: Zookeys. 2024 Aug 16;1210:61–98. doi: 10.3897/zookeys.1210.125318 (PMC11344175; doi:10.3897/zookeys.1210.125318)
Supplement: Supplementary material 8 — Phylogenomics files [file zookeys-1210-061_article-125318__-s008.zip › Suppl8/individual_UCE_loci/sl_realigned_uce_2001387.fas]

>APH_1357
--------------------------------------------------------------------------------------------------------------------------------------------------------------------TGTCATTAGTATTATTCTACTTCTAGGCACCTGGAGAACGTGCTCGGTTATACTTTTTGCTGGCTTGGTTCCATGCTGTTGTTCAAGAACGACTTCGGTATTCTCCCCTTGGGTGGTCCAAGCGTTACGAATTCAATGAATCGGATCTGCGTGTGGCCTGTGATACATTGGATACTTGGATTGAAGCTGTTGCTATGGTAAGCTTA------------------CTTTCAAATCGGCTGTTAATTGATGA-------------------GGATCCCACTT---------GGCACACAC-----------------TTTCTTGTATCCAAG----------------------------------GTTGTGGAT--------------AATCTT-----CTCGACAGCACT------------------
>APH_0880
AAGTG-------------GTGTGTGTGTGTGTGGGGGGGGGGGGGGGT-------CCTCATTGTATTGATAACAGTTTCCAGTTTTATGCTGTATTGATTTACTTCCTGCTGTACACAGTAAACTGCAACCAGGCTTTGAGAAACATGATTTGTTTAGCCTTTGTGTCATTAGTATTATTCTACTTCTAGGCACCTGGAGAACGTGCTCGGTTATACTTTTTGCTGGCTTGGTTCCATGCTGTTGTTCAAGAACGACTTCGGTATTCTCCCCTTGGGTGGTCCAAGCGTTACGAATTCAATGAATCGGATCTGCGTGTGGCCTGTGATACATTGGATACTTGGATTGAAGCTGTTGCTATGGTAAGCTTATAAAAACTAGTTGGTCAGTTCTTACATCATTAGCAATTTAATGATTTAAAAAGAGTTAGCATCAAATAACATTTTTAGCAGAGAACATATACTAATTTTGTCCCATTAATGTCTTGCATGTGAGTTCATATTTGTAGTTCTATCACAATTTGAATGTTGTTGTGGTTTTTAATTTGAATGCAATATTTGTAGTTCTATCACAATTTGAATGTTGTTGTGGTT
>APH_3191
GTGTGTGTGTGTGTGTGTGTGTGTGTGTGTGTGTGTGTGTGTGTGTGTGTGTT-GCCTCATTTTATTGATAACAGTTTCCAGTTTTATGCTGTATTGATTTACTTCCTGCTGTACACAGTAAACTGCAACCAGGCTTTGAGAAACATGATTTGTTTTGCCTTTGTGTCATTAGTATTATTCTACTTCTAGGCACCTGGAGAACGTGCTCGGTTATACTTTTTGCTGGCTTGGTTCCATGCTGTTGTTCAAGAACGACTTCGGTATTCTCCCCTTGGGTGGTCCAAGCGTTACGAATTCAATGAATCGGATCTGCGTGTGGCCTGTGATACATTGGATACTTGGATTGAAGCTGTTGCTATGGTAAGCTTATAAAAACTAGTTGGTCAGTTCTTACATCATTAGCAATTTAATGATTTAAAAAGAGTTAGCATCAAATAACATTTTTAGCAGAGAACATATACTAATTTTGTCCCATTAATGTCTTGCATGCGAGTTCATATTTGTAGTTCTATCACAATTTGAATGTTGTTGTGGTTTTTAATTTGAATGCAATATTTGTAGTTCTATCACAATTTGAATGTTGTTGTGGTT
>APH_0136
GTGTGTGTGTGTGTGTGTGTGTGTGTGTGTGTGTGTGTGTGTGTGTGTGTGTTGTCCTCATTTTATTGATAACAGTTTCCAGTTTTATGCTGTATTGATTTACTTCCTGCTGTACACAGTAAACTGCAACCAGGCTTTGAGAAACATGATTTGTTTTGCCTTTGTGTCATTAGTATTATTCTACTTCTAGGCACCTGGAGAACGTGCTCGGTTATACTTTTTGCTGGCTTGGTTCCATGCTGTTGTTCAAGAACGACTTCGGTATTCTCCCCTTGGGTGGTCCAAGCGTTACGAATTCAATGAATCGGATCTGCGTGTGGCCTGTGATACATTGGATACTTGGATTGAAGCTGTTGCTATGGTAAGCTTATAAAAACTAGTTGGTCAGTTCTTACATCATTAGCAATTTAATGATTTAAAAAGAGTTAGCATCAAATAACATTTTTAGCAGAGAACATATACTAATTTTGTCCCATTAATGTCTTGCATGCGAGTTCATATTTGTAGTTCTATCACAATTTGAATGTTGTTGTGGTTTTTAATTTGAATGCAATATTTGTAGTTCTATCACAATTTGAATGTTGTTGTGGTT
>APH_3177
GTGTGTGTGTGTGTGTGTGTGTGTGTGTGTGTGTGTGTGTGTGTGTGTGTGTTGTCCTCATTTTATTGATAACAGTTTCCAGTTTTATGCTGTATTGATTTACTTCCTGCTGTACACAGTAAACTGCAACCAGGCTTTGAGAAACATGATTTGTTTTGCCTTTGTGTCATTAGTATTATTCTACTTCTAGGCACCTGGAGAACGTGCTCGGTTATACTTTTTGCTGGCTTGGTTCCATGCTGTTGTTCAAGAACGACTTCGGTATTCTCCCCTTGGGTGGTCCAAGCGTTACGAATTCAATGAATCGGATCTGCGTGTGGCCTGTGATACATTGGATACTTGGATTGAAGCTGTTGCTATGGTAAGCTTATAAAAACTAGTTGGTCAGTTCTTACATCATTAGCAATTTAATGATTTAAAAAGAGTTAGCATCAAATAACATTTTTAGCAGAGAACATATACTAATTTTGTCCCATTAATGTCTTGCATGCGAGTTCATATTTGTAGTTCTATCACAATTTGAATGTTGTTGTGGTTTTTAATTTGAATGCAATATTTGTAGTTCTATCACAATTTGAATGTTGTTGTGGTT
>APH_4021
GTGTGTGTGTGTGTGTGTGTGTGTGTGTGTGTGTGTGTGTGTGTGTGTGTG-----------TTATTGATAACAGTTTCCAGTTTTATGCTGTATTGATTTACTTCCTGCTGTACACAGTAAACTGCAACCAGGCTTTGAGAAACATGATTTGTTTTGCCTTTGTGTCATTAGTATTATTCTACTTCTAGGCACCTGGAGAACGTGCTCGGTTATACTTTTTGCTGGCTTGGTTCCATGCTGTTGTTCAAGAACGACTTCGGTATTCTCCCCTTGGGTGGTCCAAGCGTTACGAATTCAATGAATCGGATCTGCGTGTGGCCTGTGATACATTGGATACTTGGATTGAAGCTGTTGCTATGGTAAGCTTATAAAAACTAGTTGGTCAGTTCTTACATCATTAGCAATTTAATGATTTAAAAAGAGTTAGCATCAAATAACATTTTTAGCAGAGAACATATACTAATTTTGTCCCATTAATGTCTTGCATGCGAGTTCATATTTGTAGTTCTATCACAATTTGAATGTTGTTGTGGTTTTTAATTTGAATGCAATATTTGTAGTTCTATCACAATTTGAATGTTGTTGTGGTT
>APH_0622
------------GTGCGTGTGCGTGCGTGTGTGTGTGTGTGTGTGTGTGTGTTGTCCTCATTTTATTGATAACAGTTTCCAGTTTTATGCTGTATTGATTTACTTCCTGCTGTACACAGTAAACTGCAACCAGGCTTTGAGAAACATGATTTGTTTTGCCTTTGTGTCATTAGTATTATTCTACTTCTAGGCACCTGGAGAACGTGCTCGGTTATACTTTTTGCTGGCTTGGTTCCATGCTGTTGTTCAAGAACGACTTCGGTATTCTCCCCTTGGGTGGTCCAAGCGTTACGAATTCAATGAATCGGATCTGCGTGTGGCCTGTGATACATTGGATACTTGGATTGAAGCTGTTGCTATGGTAAGCTTATAAAAACTAGTTGGTCAGTTCTTACATCATTAGCAATTTAATGATTTAAAAAGAGTTAGCATCAAATAACATTTTTAGCAGAGAACATATACTAATTTTGTCCCATTAATGTCTTGCATGCGAGTTCATATTTGTAGTTCTATCACAATTTGAATGTTGTTGTGGTTTTTAATTTGAATGCAATATTTGTAGTTCTATCACAATTTGAATGTTGTTGTGGTT
>APH_1602
AAGTG-GTGTGTGTGTGTGTGTGTGTGTGTGTGTGTGTGTGTGTGTGTGTGTTGTCCTCATTTTATTGATAACAGTTTCCAGTTTTATGCTGTATTGATTTACTTCCTGCTGTACACAGTAAACTGCAACCAGGCTTTGAGAAACATGATTTGTTTTGCCTTTGTGTCATTAGTATTATTCTACTTCTAGGCACCTGGAGAACGTGCTCGGTTATACTTTTTGCTGGCTTGGTTCCATGCTGTTGTTCAAGAACGACTTCGGTATTCTCCCCTTGGGTGGTCCAAGCGTTACGAATTCAATGAATCGGATCTGCGTGTGGCCTGTGATACATTGGATACTTGGATTGAAGCTGTTGCTATGGTAAGCTTATAAAAACTAGTTGGTCAGTTCTTACATCATTAGCAATTTAATGATTTAAAAAGAGTTAGCATCAAATAACATTTTTAGCAGAGAACATATACTAATTTTGTCCCATTAATGTCTTGCATGCGAGTTCATATTTGTAGTTCTATCACAATTTGAATGTTGTTGTGGTTTTTAATTTGAATGCAATATTTGTAGTTCTATCACAATTTGAATGTTGTTGTGGTT
>APH_1438
------------------------------------------------------------TTTTATTGATAACAGTTTCCAGTTTTATGCTGTATTGATTTACTTCCTGCTGTACACAGTAAACTGCAACCAGGCTTTGAGAAACATGATTTGTTTTGCCTTTGTGTCATTAGTATTATTCTACTTCTAGGCACCTGGAGAACGTGCTCGGTTATACTTTTTGCTGGCTTGGTTCCATGCTGTTGTTCAAGAACGACTTCGGTATTCTCCCCTTGGGTGGTCCAAGCGTTACGAATTCAATGAATCGGATCTGCGTGTGGCCTGTGATACATTGGATACTTGGATTGAAGCTGTTGCTATGGTAAGCTTATAAAAACTAGTTGGTCAGTTCTTACATCATTAGCAATTTAATGATTTAAAAAGAGTTAGCATCAAATAACATTTTTAGCAGAGAACATATACTAATTTTGTCCCATTAATGTCTTGCATACGAGTTCATATTTGTAGTTCTATCACAATTTGAATGTTGTTGTGGTTTTTAATTTGAATGCAATATTTGTAGTTCTATCACAATTTGAATGTTGTTGTGGTT
>APH_0717
-TGTGTGTGTGTGTGTGTGTGTGTGTGTGTGTGTGTGTGTGTGTGCGCGCGCGCGCCTCATTTTATTGATAACAGTTTCCAGTTTTATATTGTATTGATTTACTTCCTGCTGCACACAGTAAACTGCAACCAGGCTTTGAGAAACATGATTGTTTTTGCCTTTGTGTCATTAGTATTATTCTACTTCTAGGCACCTGGAGAACGTGCTCGGTTATACTTTTTGCTAGCTTGGTTCCATGCTGTTGTTCAAGAACGACTTCGGTATTCTCCCCTTGGGTGGTCCAAGCGTTACGAATTCAATGAATCGGATCTGCGTGTGGCCTGTGATACATTGGATACTTGGATTGAAGCTGTTGCTATGGTAAGCTTATAAAAACTAGTTGGTCAGTTCTTACATCATTAGCAATTTAATGATTTAAAAAGAGTTAGCATCAAATAACATTTTTAGCAGAGAACATATACTAATTTTGTCCCATTAATGTCTTGCATGCGAGTTCATATTTGTAGTTCTATCACAATTTGAATGTTGTTGTGGTTTTTAATTTGAATGCAATATTTGTAGTTCTATCACAGTTTGAATGCTTTTTT----
>APH_3188
GTGTGTGTGTGTGTGTGTGTGTGTGTGTGTGTGTGTGTGTGCGCGCGCGCGCGCGCCTCATTTTATTGATAACAGTTTCCAGTTTTATATTGTATTGATTTACTTCCTGCTGCACACAGTAAACTGCAACCAGGCTTTGAGAAACATGATTGTTTTTGCCTTTGTGTCATTAGTATTATTCTACTTCTAGGCACCTGGAGAACGTGCTCGGTTATACTTTTTGCTAGCTTGGTTCCATGCTGTTGTTCAAGAACGACTTCGGTATTCTCCCCTTGGGTGGTCCAAGCGTTACGAATTCAATGAATCGGATCTGCGTGTGGCCTGTGATACATTGGATACTTGGATTGAAGCTGTTGCTATGGTAAGCTTATAAAAACTAGTTGGTCAGTTCTTACATCATTAGCAATTTAATGATTTAAAAAGAGTTAGCATCAAATAACATTTTTAGCAGAGAACATATACTAATTTTGTCCCATTAATGTCTTGCATGCGAGTTCATATTTGTAGTTCTATCACAATTTGAATGTTGTTGTGGTTTTTAATTTGAATGCAATATTTGTAGTTCTATCACAGTTTGAATGCTTTTTTTTTT
>APH_0185
-TGTGTGTGTGTGTGTGTGTGTGTGTGTGTGTGTGTGTGTGTGCGCGCGCGCGCGCCTCATTTTATTGATAACAGTTTCCAGTTTTATATTGTATTGATTTACTTCCTGCTGCACACAGTAAACTGCAACCAGGCTTTGAGAAACATGATTGTTTTTGCCTTTGTGTCATTAGTATTATTCTACTTCTAGGCACCTGGAGAACGTGCTCGGTTATACTTTTTGCTAGCTTGGTTCCATGCTGTTGTTCAAGAACGACTTCGGTATTCTCCCCTTGGGTGGTCCAAGCGTTACGAATTCAATGAATCGGATCTGCGTGTGGCCTGTGATACATTGGATACTTGGATTGAAGCTGTTGCTATGGTAAGCTTATAAAAACTAGTTGGTCAGTTCTTACATCATTAGCAATTTAATGATTTAAAAAGAGTTAGCATCAAATAACATTTTTAGCAGAGAACATATACTAATTTTGTCCCATTAATGTCTTGCATGCGAGTTCATATTTGTAGTTCTATCACAATTTGAATGTTGTTGTGGTTTTTAATTTGAATGCAATATTTGTAGTTCTATCACAGTTTGAATGCTTTTTTTTTT
>APH_0674
GTGTGTGTGTGTGTGTGTGTGTGTGTGTGTGTGTGTGTGTGTGCGCGCGCGCGCGCCTCATTTTATTGATAACAGTTTCCAGTTTTATATTGTATTGATTTACTTCCTGCTGCACACAGTAAACTGCAACCAGGCTTTGAGAAACATGATTGTTTTTGCCTTTGTGTCATTAGTATTATTCTACTTCTAGGCACCTGGAGAACGTGCTCGGTTATACTTTTTGCTAGCTTGGTTCCATGCTGTTGTTCAAGAACGACTTCGGTATTCTCCCCTTGGGTGGTCCAAGCGTTACGAATTCAATGAATCGGATCTGCGTGTGGCCTGTGATACATTGGATACTTGGATTGAAGCTGTTGCTATGGTAAGCTTATAAAAACTAGTTGGTCAGTTCTTACATCATTAGCAATTTAATGATTTAAAAAGAGTTAGCATCAAATAACATTTTTAGCAGAGAACATATACTAATTTTGTCCCATTAATGTCTTGCATGCGAGTTCATATTTGTAGTTCTATCACAATTTGAATGTTGTTGTGGTTTTTAATTTGAATGCAATATTTGTAGTTCTATCACAGTTTGAATGCTTTTTTTTTT
>APH_0186
GTGTGTGTGTGTGTGTGTGTGTGTGCGTGTGCGTGCGTGCGTGCGCGTGTGTTTGCCTCATTTTATTGATAACAGTTTCCAGTTTTATATTGTATTGATTTACTTCCTGCTGCACACAGTAAACTGCAACCAGGCTTTGAGAAACATGATTGTTTTTGCCTTTGTGTCATTAGTATTATTCTACTTCTAGGCACCTGGAGAACGTGCTCGGTTATACTTTTTGCTAGCTTGGTTCCATGCTGTTGTTCAAGAACGACTTCGGTATTCTCCCCTTGGGTGGTCCAAGCGTTACGAATTCAATGAATCGGATCTGCGTGTGGCCTGTGATACATTGGATACTTGGATTGAAGCTGTTGCTATGGTAAGCTTATAAAAACTAGTTGGTCAGTTCTTACATCATTAGCAATTTAATGATTTAAAAAGAGTTAGCATCAAATAACATTTTTAGCAGAGAACATATACTAATTTTGTCCCATTAATGTCTTGCATGCGAGTTCATATTTGTAGTTCTATCACAATTTGAATGTTGTTGTGGTTTTTAATTTGAATGCAATATTTGTAGTTCTATCACAGTTTGAATGCTTTTTTTTTT
>APH_0683
GTGCA---------------GAGTGTGTGTGTGTGTGCGTGTGCGCGTGTGTTTGCCTCATTTTATTGATAACAGTTTCCAGTTTTATATTGTATTGATTTACTTCCTGCTGCACACAGTAAACTGCAACCAGGCTTTGAGAAACATGATTTTTTTTGCCTTTGTGTCATTAGTATTATTCTACTTCTAGGCACCTGGAGAACGTGCTCGGTTATACTTTTTGCTGGCTTGGTTCCATGCTGTTGTTCAAGAACGACTTCGGTATTCTCCCCTTGGGTGGTCCAAGCGTTACGAATTCAATGAATCGGATCTGCGTGTGGCCTGTGATACATTGGATACTTGGATTGAAGCTGTTGCTATGGTAAGCTTATAAAAACTAGTTGGTCAGTTCTTACATCATTAGCAATTTAATGATTTAAAAAGAGTTAGCATCAAATAACATTTTTAGCAGAGAACATATACTAATTTTGTCCCATTAATGTCTTGCATGCGAGTTCATATTTGTAGTTCTATCACAATTTGAATGTTGTTGTGGTTTTTAATTTGAATGCAATATTTGTAGTTCTATCACAGTTTGAATGCTTTTT-----
>APH_5003
AAATGCA-----ATGTGTGTGTGTGTGTGTGTGTGTGTGT-------TTTGTTTGCCTCATTTTATTGATAACAGTTTCCAGTTTTATATTGTATTGATTTACTTCCTGCTGCACACAGTAAACTGCAACCAGGCTTTGAGAAACGTGATTTTTTTTGCCTTTGTGTCATTAGTATTATTCTACTTCTAGGCACCTGGAGAACGTGCTCGGTTATACTTTTTGCTGGCTTGGTTCCATGCTGTTGTTCAAGAACGACTTCGGTATTCTCCCCTTGGGTGGTCCAAGCGTTACGAATTCAATGAATCGGATCTGCGTGTGGCCTGTGATACATTGGATACTTGGATTGAAGCTGTTGCTATGGTAAGCTTATAAAAACTAGCTGGTCAGTTCTTACATCATTAGCAATTTAATGATTTAAAAAGAGTTAGCATCCAATAACATTTTTAGCAGAGAACATATACTAATTTTGTCCCATTAATGTCTTGCATGCGAGTTCATATTTGTAGTTCTGTCACAATTTGAATGTTGTTGTGGTTTTTAATTTGAATGCAATATTTGTAGTTCTATCACAGTTTGAATGCTTTTTGGG--
>APH_0723
GAGTGTGTGTGTGTGTGTGTGTGTGTGTGTGTGTGTGTGTGCGTGCGTGTGTTTGCCTCATTTTATTGATAACAGTTTCCAGTTTTATATTGTATTGATTTACTTCCTGCTGCACACAGTAAACTGCAACCAGGCTTTGAGAAACATGATTTTTTTTGCCTTTGTGTCATTAGTATTATTCTACTTCTAGGCACCTGGAGAACGTGCTCGGTTATACTTTTTGCTGGCTTGGTTCCATGCTGTTGTTCAAGAACGACTTCGGTATTCTCCCCTTGGGTGGTCCAAGCGTTACGAATTCAATGAATCGGATCTGCGTGTGGCCTGTGATACATTGGATACTTGGATTGAAGCTGTTGCTATGGTAAGCTTATAAAAACTAGTTGGTCAGTTCTTACATCATTAGCAATTTAATGATTTAAAAAGAGTTAGCATCAAATAACATTTTTAGCAGAGAGCATATACTAATTTTGTCCCATTAATGTCTTGCATGCGAGTTCATATTTGTAGTTCTATCACAATTTGAATGTTGTTGTGGTTTTTAATTTGAATGCAATATTTGTAGTTCTATCACAGTTTGAATGCTTTTTTTG--
>APH_0772
GTGTGTGTGTGTGTGTGTGTGTGTGTGTGTGTGTGTGTGTGTGTGTGTGTGTTTGCCTCATTTTATTGATA--AGTTTCCAGTTTTATATTGTATTGATTTACTTCCTGCTGCACACAGTAAACTGCAACCAGGCTTTGAGAAACATGATTTTTTTTGCCTTTGTGTCATTAGTATTATTCTACTTCTAGGCACCTGGAGAACGTGCTCGGTTATACTTTTTGCTGGCTTGGTTCCATGCTGTTGTTCAAGAACGACTTCGGTATTCTCCCCTTGGGTGGTCCAAGCGTTACGAATTCAATGAATCGGATCTGCGTGTGGCCTGTGATACATTGGATACTTGGATTGAAGCTGTTGCTATGGTAAGCTTATAAAAACTAGCTGGTCAGTTCTTACATCATTAGCAATTTAATGATTTAAAAAGAGTTAGCATCCAATAACATTTTTAGCAGAGAACATATACTAATTTTGTCCCATTAATGTCTTGCATGCGAGTTCATATTTGTAGTTCTATCACAATTTGAATGTTATTGTGGTTTTTAATTTGAATGCAATATTTGTAGTTCTATCACAGTTTGAATGCTTTTTTTTT-
>APH_1535
GTGTGTGTGTGTGTGTGTGTGTGTGTGTGTGTGTGTGTGTGTGTGTGTGTGTTTGCCTCATTTTATTGATAACAGTTTCCAGTTTTATATTGTATTGATTTACTTCCTGCTGCACACAGTAAACTGCAACCAGGCTTTGAGAAACATGATTTTTTTTGCCTTTGTGTCATTAGTATTATTCTACTTCTAGGCACCTGGAGAACGTGCTCGGTTATACTTTTTGCTGGCTTGGTTCCATGCTGTTGTTCAAGAACGACTTCGGTATTCTCCCCTTGGGTGGTCCAAGCGTTACGAATTCAATGAATCGGATCTGCGTGTGGCCTGTGATACATTGGATACTTGGATTGAAGCTGTTGCTATGGTAAGCTTATAAAAACTAGCTGGTCAGTTCTTACATCATTAGCAATTTAATGATTTAAAAAGAGTTAGCATCCAATAACATTTTTAGCAGAGAACATATACTAATTTTGTCCCATTAATGTCTTGCATGCGAGTTCATATTTGTAGTTCTATCACAATTTGAATGTTATTGTGGTTTTTAATTTGAATGCAATATTTGTAGTTCTATCACAGTTTGAATGCTTTTT-----
>APH_5079
GTGTGTGTGTGTGTGTGTGTGTGTGTGTGTGTGTGTGTGTGTGTGTGTGTGTTTGCCTCATTTTATTGATAACAGTTTCCAGTTTTATATTGTATTGATTTACTTCCTGCTGCACACAGTAAACTGCAACCAGGCTTTGAGAAACGTGATTTTTTTTGCCTTTGTGTCATTAGTATTATTCTACTTCTAGGCACCTGGAGAACGTGCTCGGTTATACTTTTTGCTGGCTTGGTTCCATGCTGTTGTTCAAGAACGACTTCGGTATTCTCCCCTTGGGTGGTCCAAGCGTTACGAATTCAATGAATCGGATCTGCGTGTGGCCTGTGATACATTGGATACTTGGATTGAAGCTGTTGCTATGGTAAGCTTATAAAAACTAGCTGGTCAGTTCTTACATCATTAGCAATTTAATGATTTAAAAAGAGTTAGCATCCAATAACATTTTTAGCAGAGAACATATACTAATTTTGTCCCATTAATGTCTTGCATGCGAGTTCATATTTGTAGTTCTGTCACAATTTGAATGTTGTTGTGGTTTTTAATTTGAATGCAATATTTGTAGTTCTATCACAGTTTGAATGCTTTTTGGG--
>APH_4024
GTGTGTGTGTGTGTGTGTGTGTGTGTGTGTGTGTGTGTGTGTGTGTGTTTGTTTGCCTCATTTTATTGATAACAGTTTCCAGTTTTATATTGTATTGATTTACTTCCTGCTGCACACAGTAAACTGCAACCAGGCTTTGAGAAACGTGATTTTTTTTGCCTTTGTGTCATTAGTATTATTCTACTTCTAGGCACCTGGAGAACGTGCTCGGTTATACTTTTTGCTGGCTTGGTTCCATGCTGTTGTTCAAGAACGACTTCGGTATTCTCCCCTTGGGTGGTCCAAGCGTTACGAATTCAATGAATCGGATCTGCGTGTGGCCTGTGATACATTGGATACTTGGATTGAAGCTGTTGCTATGGTAAGCTTATAAAAACTAGCTGGTCAGTTCTTACATCATTAGCAATTTAATGATTTAAAAAGAGTTAGCATCCAATAACATTTTTAGCAGAGAACATATACTAATTTTGTCCCATTAATGTCTTGCATGCGAGTTCATATTTGTAGTTCTGTCACAATTTGAATGTTGTTGTGGTTTTTAATTTGAATGCAATATTTGTAGTTCTATCACAGTTTGAATGCTTTTTTGG--
>APH_5001
GTGTGTGTGTGTGTGTGTGTGTGTGTGTGTGTGTGTGTGTGTGTGTGTGTGTTTGCCTCATTTTATTGATAACAGTTTCCAGTTTTATATTGTATTGATTTACTTCCTGCTGCACACAGTAAACTGCAACCAGGCTTTGAGAAACGTGATTTTTTTTGCCTTTGTGTCATTAGTATTATTCTACTTCTAGGCACCTGGAGAACGTGCTCGGTTATACTTTTTGCTGGCTTGGTTCCATGCTGTTGTTCAAGAACGACTTCGGTATTCTCCCCTTGGGTGGTCCAAGCGTTACGAATTCAATGAATCGGATCTGCGTGTGGCCTGTGATACATTGGATACTTGGATTGAAGCTGTTGCTATGGTAAGCTTATAAAAACTAGCTGGTCAGTTCTTACATCATTAGCAATTTAATGATTTAAAAAGAGTTAGCATCCAATAACATTTTTAGCAGAGAACATATACTAATTTTGTCCCATTAATGTCTTGCATGCGAGTTCATATTTGTAGTTCTGTCACAATTTGAATGTTGTTGTGGTTTTTAATTTGAATGCAATATTTGTAGTTCTATCACAGTTTGAATGCTTTTTTGG--
>APH_4005
GTGTGTGTGTGTGTGTGTGTGTGTGTGTGTGTGTGTGTGTGTGTGTGTGTGTTTGCCTCATTTTATTGATAACAGTTTCCAGTTTTATATTGTATTGATTTACTTCCTGCTGCACACAGTAAACTGCAACCAGGCTTTGAGAAACGTGATTTTTTTTGCCTTTGTGTCATTAGTATTATTCTACTTCTAGGCACCTGGAGAACGTGCTCGGTTATACTTTTTGCTGGCTTGGTTCCATGCTGTTGTTCAAGAACGACTTCGGTATTCTCCCCTTGGGTGGTCCAAGCGTTACGAATTCAATGAATCGGATCTGCGTGTGGCCTGTGATACATTGGATACTTGGATTGAAGCTGTTGCTATGGTAAGCTTATAAAAACTAGCTGGTCAGTTCTTACATCATTAGCAATTTAATGATTTAAAAAGAGTTAGCATCCAATAACATTTTTAGCAGAGAACATATACTAATTTTGTCCCATTAATGTCTTGCATGCGAGTTCATATTTGTAGTTCTGTCACAATTTGAATGTTGTTGTGGTTTTTAATTTGAATGCAATATTTGTAGTTCTATCACAGTTTGAATGCTTTTTTGG--
