# Supplementary material for: ﻿Discovery of a new tarantula species from the Madrean Sky Islands and the first documented instance of syntopy between two montane endemics (Araneae, Theraphosidae, Aphonopelma): a case of prior mistaken identity
Source: Zookeys. 2024 Aug 16;1210:61–98. doi: 10.3897/zookeys.1210.125318 (PMC11344175; doi:10.3897/zookeys.1210.125318)
Supplement: Supplementary material 8 — Phylogenomics files [file zookeys-1210-061_article-125318__-s008.zip › Suppl8/individual_UCE_loci/sl_realigned_uce_2001402.fas]

>APH_1357
------------------------------------------------------------------------------------------------------------------------------------------------------------------------------------------------------------------------------------------------------------------------------------------------------------------------------------------------------------------------------------------------------------------------------------------------------------------------TGTATCTTACCTCCTCGCATCATTCCAGGTGGCGGGCCTCGCATTCCAGGTGGGGGCCCACCCATTGGCTGCTGCATTCCACGTCCCATAGGTATCTGACCAGGTGGCATGCCACGACCCATCATTCCAGGAGGTGGAGGTCCCATCATACCAGGCGGTGGTCCACCGCGACCAGGCATAGATGAGGGTGGTGGAGGTGCACCCATTC---------------------AGATCGGAAGAG--------------------------------CGTCGT------------------------------------------------------------------------------------------------------------------------------------------------------------------------------------------------------------------------------------------------------------------------GTAGGGAAAGAGTGTAGG-----------------------------------------------------------------------------------------------------------------------------------------------------------------------------------
>APH_0674
TGAAATCTAGTAGCCTAGAGATCCTACAAGCAACACGTGGACATGTACTGAAGCACGGCAATAAACTTTGATAGTTGCTAGACATCACAAAATTACAGGTTCCTATCACACAGTTTTTTTACTACACAACTCTGAAATT-CTAAACATCATTTATGAACACCCTGTACATATAAGTAATTAATATATATTTAACGAAATAACACACAGTGTTAATTCTTTGCAATGTGTAATTAAATTACAAGTGGGATTAAAAAAACATAAAAAGGGAGACATATTTTGAAGAATAGCCCTTAAAGTTTGATTTTTTAATCCCATTACAAATTTAGCAATATACTGCAATAGTAGTAAAGTGATATATTGCAATACTGTAATAGTAGTAATAAATGCCACAAATTAAATAATTTCAGATGCCATAAATTCATGTTGAATTTATTCAGAGACCAATAACAGACATCAGTATCTTACCTCCTCGCATCATTCCAGGTGGCGGGCCTCGCATTCCAGGTGGGGGCCCACCCATTGGCTGCTGCATTCCACGTCCCATAGGCATCTGACCAGGTGGCATGCCACGACCCATCATTCCAGGAGGTGGAGGTCCCATCATACCAGGCGGTGGTCCACCGCGACCAGGCATAGATGAGGGTGGTGGAGGTGCACCCATTCTTGAAGCTGGTGGGGCAACTGTGACCGGTGGAGGGGGACGCATCTGTGGTGGTGTGGCTGTAGCACGTCCTTGTGGTGTCATCACTTGGGTGGAAGGACCACCCACACCACGAACAGGTCCTTGCAATCCTGAAATGAGAAATAATAATTTTGACATCGGCTGGACATGTACAATGAATAAACATTTTACACTAGCACAATTTCCTTGATGATTATTAAACATTTATTTGTTCTACAAAAATCAACTATGATTACAAGGACAAACATTTCAACCACAATAACCCCAAGTTACTTTGTTTGAATATCAAAACATGGAGCAACATTCCTCTCTAGAGGTGGGAACAAAGCAAGGGATCTGCCAATCACGTCCCACGTATGTTTGACTAAATTCAGGTTAGTGAATGGGTCTGGCTAGCCACTAAGTCACTATGATATGTAAAAGAAATATAGTG--------------------------------------------------------------------------------
>APH_3188
TGAAATCTAGTAGCCTAGAGATCCTACAAGCAACACGCGGACATGTACTGAAGCACCGCAATAAACTTTGATAGTTGCTAGACATCACAAAATTACAGGTTCCTATCACACAGTTTTTTTACTACACAACTCTGAAATT-CTAAACATCATTTATGAACACCCTGTACATATAAGTAATTAATATATATTTAACGAAATAACACACAGTGTTAATTCTTTGCAATGTGTAATTAAATTACAAGTGGGATTAAAAAAACATAAAAAGGGAGACATATTTTGAAGAATAGCCCTTAAAGTTTGATTTTTTAATCCCATTACAAATTTAGCAATATACTGCAATAGTAGTAAAGTGATATATTGCAATACTGTAATAGTAGTAATAAATGCCACAAATTAAATAATTTCAGATGCCATAAATTCATGCTGAATTTATTCAGAGACCAATAACAGACATCAGTATCTTACCTCCTCGCATCATTCCAGGTGGCGGGCCTCGCATTCCAGGTGGGGGCCCACCCATTGGCTGCTGCATTCCACGTCCCATAGGCATCTGACCAGGTGGCATGCCACGACCCATCATTCCAGGAGGTGGAGGTCCCATCATACCAGGCGGTGGTCCACCGCGACCAGGCATAGATGAGGGTGGTGGAGGTGCACCCATTCTTGAAGCTGGTGGGGCAACTGTGACCGGTGGAGGGGGACGCATCTGTGGTGGTGTGGCTGTAGCACGTCCTTGTGGTGTCATCACTTGGGTGGAAGGACCACCCACACCACGAACAGGTCCTTGCAATCCTGAAATGAGAAATAATAATTTTGACATCGGCTGGACATGTACAATGAATAAACATTTTACACTAGCACAATTTCCTTGATGATTATTAAACATTTATTTGTTCTACAAAAATCAACTATGATTACAAGGACAAACATTTCAACCACAATAACCCCAAGTTACTTTGTTTGAATATCAAAACATGGAGCAACATTCCTCTCTAGAGGTGGGAACAAAGCAAGGGATCTGCCAATCACGTCCCACGTATGTTTGACTAAATTCAGGTTAGTGAATGGGTCTGGCTAGCCACTAAGTCACTATGATATGTAAAATAAATATAGTGACTAAAGTATCCAGGCATTACAGACAGAAACTCAGACTAAATGAACACATAAAATTTTGGAATAAAAATCAGGAAAATAC
>APH_0186
TGAAATCTAGTAGCCTAGAGATCCTACAAGCAACACGCGGACATGTACTGAAGCACCGCAATAAACTTTGATAGTTGCTAGACATCACAAAATTACAGGTTCCTATCACACAGTTTTTTTACTACACAACTCTGAAATT-CTATACATCATTTATGAACACCCTGTACATATAAGTAATTAATATATATTTAACGAAATAACACACAGTGTTAATTCTTTGCAGTGTGTAATTAAATTACAAGTGGGATTAAAAAAACATAAAAAGGGAGAC--ATTTTGAAGAATAGCCCTTAAAGTTTGATTTTTTAATCCCATTACAAATTTAGCAATATACTGCAATAGTAGTAAAGTGATATATTGCAATACTGTAATAGTAGTAATAAATGCCACAAATTAAATAATTTCAGATGCCATAAATTCATGCTGAATTTATTCAGAGACCAATAACAGACATCAGTATCTTACCTCCTCGCATCATTCCAGGTGGCGGGCCTCGCATTCCAGGTGGGGGCCCACCCATTGGCTGCTGCATTCCACGTCCCATAGGCATCTGACCAGGTGGCATGCCACGACCCATCATTCCAGGAGGTGGAGGTCCCATCATACCAGGCGGTGGTCCACCGCGACCAGGCATAGATGAGGGTGGTGGAGGTGCACCCATTCTTGAAGCTGGTGGGGCAACTGTGACCGGTGGAGGGGGACGCATCTGTGGTGGTGTGGCTGTAGCACGTCCTTGTGGTGTCATCACCTGGGTGGAAGGACCACCCACACCACGAACAGGTCCTTGCAATCCTGAAATGAGAAATAATAATTTGGACATCGGCTGGACATGTACAATGAATAAACATTTTACACTAGCACAATTTCCTTGATGATTATTAAACATTTATTTGTTCTACAAAAATCAACTATGATTACAAGGACAAACATTTCAACCACAATAACCCCAAGTTACTTTGTTTGAATATCAAAACATGGAGCAACATTCCTCTCTAGAGGTGGGAACAAAGCAAGGGATCTGCCAATCACGTCCCACGTATGTTTGACTAAATTCAGGTTAGTGAATGGGTCTGGCTAGCCACTAAGTCACTATGATATGTAAAATAAATATAGTGAATAAAGTATCCAGGCATTACAGACAGAAACTCAGACTAAATGAACACATAAAATTTTGGAATAAAAATCAGGAAAATAC
>APH_0717
---------------------TCCTACAAGCAACACGCGGACATGTACTGAAGCACCGCAATAAACTTTGATAGTTGCTAGACATCACAAAATTACAGGTTCCTATC-CACAGTTTTTTTACTACACAACTCTGAAATT-GTATACATCATTTATGAACACCCTGTACATATAAGTAATTAATATATATTTAACGAAATAACACACAGTGTTAATTCTTTGCAGTGTGTAATTAAATTACAAGTGGGATTAAAAAAACATAAAAAGGGAGA--TATTTTGAAGAATAGCCCTTAAAGTTTGATTTTTTAATCCCATTACAAATTTAGCAATATACTGCAATAGTAGTAAAGTGATATATTGCAATACTGTAATAGTAGTAATAAATGCCACAAATTAAATAATTTCAAATGCCATAAATTCATGTTGAATTTATTCAGAGACCAATAACAGACATCAGTATCTTACCTCCTCGCATCATTCCAGGTGGCGGGCCTCGCATTCCAGGTGGGGGCCCACCCATTGGCTGCTGCATTCCACGTCCCATAGGCATCTGACCAGGTGGCATGCCACGACCCATCATTCCAGGAGGTGGAGGTCCCATCATACCAGGCGGTGGTCCACCGCGACCAGGCATAGATGAGGGTGGTGGAGGTGCACCCATTCTTGAAGCTGGTGGGGCAACTGTGACCGGTGGAGGGGGACGCATCTGTGGTGGTGTGGCTGTAGCACGTCCTTGTGGTGTCATCACTTGGGTGGAAGGACCACCCACACCACGAACAGGTCCTTGCAATCCTGAAATGAGAAATAATAATTTGGACATCGGCTGGACATGTACAATGAATAAACATTTCACACTAGCACAATTTCCTTGATGATTATTAAACATTTATTTGTTCTACAAAAATCAACTATGATTACAAGGACAAACATTTCAACCACAATAACCCCAAGTTACTTTGTTTGAATATCAAAACATGGAGCAACATTCCTCTCTAGAGGTGGGAACAAAGCAAGGGATCTGCCAATCACGTCCCACGTATGTTTGACTAAATTCAGGTTAGTGAATGGGTCTGGCTAGCCACTAAGTCACTATGATATGTAAAATAAAGATAGGGACTAAAGCATCCAGGCAT--------------------------------------------------------------
>APH_4021
--------------------------------------------------------------------------------------------------------------------------------------GGATC-GTA---------------------GCAGATGGAGGAGATTAGT-----------GAAATTATCCTAGGTGTTATTTCTTTTTTTTTTATACTGAATT---------------------------------------------GAATTTTCTGTAATTTTTGATGC----ATGCCATTTCAGCCTGAACACCATTTGGTAACAGGTGTGAAATGATAGAATGAATGAATGTAATAGTAGTAATAAATGCCACAAATTAAATAATTTCAAATGCCATAAATTCATGTTGAATTTATTCAGAGACCAATAACAGACATCAGTATCTTACCTCCTCGCATCATTCCAGGTGGCGGGCCTCGCATTCCAGGTGGGGGCCCACCCATTGGCTGCTGCATTCCACGTCCCATAGGCATCTGACCAGGTGGCATGCCACGACCCATCATTCCAGGAGGTGGAGGTCCCATCATACCAGGCGGTGGTCCACCGCGACCAGGCATAGATGAGGGTGGTGGAGGTGCACCCATTCTTGAAGCTGGTGGGGCAACTGTGACCGGTGGAGGGGGACGCATCTGTGGTGGTGTGGCTGTAGCACGTCCTTGTGGTGTCATCACCTGGGTGGAAGGACCACCCACACCACGAACAGGTCCTTGCAATCCTGAAATGAGAAATAATAATTTGGACATCGGCTGGACATGTACAATGAATAAACATTTCACACTAGCACAATTTCCTTGATGATTATTAAACATTTATTTGTTCTACAAAAATCAACTATGATTACAAGGACAAACATTTCAACCACAATAACCCCAAGTTACTTTGTTTGAATATCAAAACATGGAGCAACATTCCTCTCTAGAGGTGGGAACAAAGCAAGGGATCTGCCAATCACGTCCCACGTATGTTTGACTAAATTCAGGTTAGTGAATGGGTCTGGCTAGCCACTAAGTCACTATGATATGTAAAATAAATATAGTGACTAAAGCATCCAGGCATTACAGACAGAAACTCAGACTAAATGAACACATAAAATTTTGGAATAAAAATCAGGAAAATAC
>APH_4029
----------------------CCTACACG----------------------ACGCTCTTCCGATCTCTGTGAGGGATTAGCCAGAACGGTGTAAAAGAC------------------------CGAGGTGTTGGAATTAGGAGATTACCTTTATGAACACCCTGTATATATAAGTAATTAATATATATTTAACGAAATAACACACAGTGTTAATTCTTTGCAATGTGTAATTAAATTACAAGTGGGATTTAAAAAACATAAAAAGGGAGACATATTTTGAAGAATAGCCCTTAAAGTTTGATTTTTTAATCCCATTACAAATTTAGCAATATACTGCAATAGTAGTAAAGTGATATATTGCAATACCGTAATAGTAGTAATAAATGCCACAAATTAAATAATTTCAAATGCCATAAATTCATGTTGAATTTATTCAGAGACCAATAACAGACATCAGTATCTTACCTCCTCGCATCATTCCAGGTGGCGGGCCTCGCATTCCAGGTGGGGGCCCACCCATTGGCTGCTGCATTCCACGTCCCATAGGCATCTGACCAGGTGGCATGCCACGACCCATCATTCCAGGAGGTGGAGGTCCCATCATACCAGGCGGTGGTCCACCGCGACCAGGCATAGATGAGGGTGGTGGAGGTGCACCCATTCTTGAAGCTGGTGGGGCAACTGTGACCGGTGGAGGGGGACGCATCTGTGGTGGTGTGGCTGTAGCACGTCCTTGTGGTGTCATCACCTGGGTGGAAGGACCACCCACACCACGAACAGGTCCTTGCAATCCTGAAATGAGAAATAATAATTTGGACATCGGCTGGACATGTACAATGAATAAACATTTCACACTAGCACAATTTCCTTGATGATTATTAAACATTTATTTGTTCTACAAAAATCAACTATGATTACAAGGACAAACATTTCAACCACAATAACCCCAAGTTACTTTGTTTGAATATCAAAACATGGAGCAACATTCCTCTC---AGGTGGGAACAAAGCAAGGGATCTGCCAATCACGTCCCATGTATGTTTGACTAAATTCAGGTTAGTGAATGGGTCTGGCTAGCCACTAAGTCACTATGATATGTAAAATAAATATAGTGAC------------------------------------------------------------------------------
>APH_1535
-GAAATA-------------------------------------------------------AAACTTTGAATGTTGCTGAACATTGCAAAATTACAGGTTCCTAACACAT-GTTTTTTTACTACACAACTTTGAAATT-GTATACATCATTTATGAACACCCTGTATATATAAGTAATTAATATATATTTAACGAAATAACACACAGTGTTAATTCTTTGCAATGTGTAATTAAATTACAAGTGGGATTTAAAAAACATAAAAAGGGAGACATATTTTGAAGAATAGCCCTTAAAGTTTGA-TTTTTAATCCCATTACAAATTTAGCAATATACTGCAATAGTAGTAAAGTGATATATTGCAATACCGTAATAGTAGTAATAAATGCCACAAATTAAATAATTTCAAATGCCATAAATTCATGTTGAATTTATTCAGAGACCAATAACAGACATCAGTATCTTACCTCCTCGCATCATTCCAGGTGGCGGGCCTCGCATTCCAGGTGGGGGCCCACCCATTGGCTGCTGCATTCCACGTCCCATAGGCATCTGACCAGGTGGCATGCCACGACCCATCATTCCAGGAGGTGGAGGTCCCATCATACCAGGCGGTGGTCCACCGCGACCAGGCATAGATGAGGGTGGTGGAGGTGCACCCATTCTTGAAGCTGGTGGGGCAACTGTGACCGGTGGAGGGGGACGCATCTGTGGTGGTGTGGCTGTAGCACGTCCTTGTGGTGTCATCACCTGGGTGGAAGGACCACCCACACCACGAACAGGTCCTTGCAATCCTGAAATGAGAAATAATAATTTGGACATCGGCTGGACATGTACAATGAATAAACATTTCACACTAGCACAATTTCCTTGATGATTATTAAACATTTATTTGTTCTACAAAAATCAACTATGATTACAAGGACAAACATTTCAACCACAATAACCCCAAGTTACTTTGTTTGAATATCAAAACATGGAGCAACATTCCTCTC---AGGTGGGAACAAAGCAAGGGATCTGCCAATCACGTCCCATGTATGTTTGCCTAAATTCAGGTTAGTGAATGGGTCTGGCTAGCCACGAAGTCACTATGATATGTAAAATAAATATAGTGACTAAAGCATCCAGGC----------------------------------------------------------------
>APH_5079
TGAAATCTAGTAGCCTAGAGATCCTACAAGCAACACGCGGACATGTACTGAAGCACCGCAATAAACTTTGATAGTTGCTAGACATCACAAAATTACAGGTTCCTATCACATAGTTTTTTTACTACACAACTCTGAAATT-GTATACATCATTTATGAACACCCTGTATATATAAGTAATTAATATATATTTAACGAAATAACACACAGTGTTAATTCTTTGCAATGTGTAATTAAATTACAAGTGGGATTTAAAAAACATAAAAAGGGAGACATATTTTGAAGAATAGCCCTTAAAGTTTGATTTTTTAATCCCATTACAAATTTAGCAATATACTGCAATAGTAGTAAAGTGATATATTGCAATACCGTAATAGTAGTAATAAATGCCACAAATTAAATAATTTCAAATGCCATAAATTCATGTTGAATTTATTCAGAGACCAATAACAGACATCAGTATCTTACCTCCTCGCATCATTCCAGGTGGCGGGCCTCGCATTCCAGGTGGGGGCCCACCCATTGGCTGCTGCATTCCACGTCCCATAGGCATCTGACCAGGTGGCATGCCACGACCCATCATTCCAGGAGGTGGAGGTCCCATCATACCAGGCGGTGGTCCACCGCGACCAGGCATAGATGAGGGTGGTGGAGGTGCACCCATTCTTGAAGCTGGTGGGGCAACTGTGACCGGTGGAGGGGGACGCATCTGTGGTGGTGTGGCTGTAGCACGTCCTTGTGGTGTCATCACCTGGGTGGAAGGACCACCCACACCACGAACAGGTCCTTGCAATCCTGAAATGAGAAATAATAATTTGGACATCGGCTGGACATGTACAATGAATAAACATTTCACACTAGCACAATTTCCTTGATGATTATTAAACATTTATTTGTTCTACAAAAATCAACTATGATTACAAGGACAAACATTTCAACCACAATAACCCCAAGTTACTTTGTTTGAATATCAAAACATGGAGCAACATTCCTCTC---AGGTGGGAACAAAGCAAGGGATCTGCCAATCACGTCCCACGTATGTTTGACTAAATTCAGGTTAGTGAATGGGTCTGGCTAGCCACTAAGTCACTATGATATGTAAAATAAATATAGTGACTAAAGCATCCAGGCATTACAGACAGAAACTCAGACTAAATGAACACATAAATTACTGGAACAAAAATCAATAAAGCAC
>APH_4005
TGAAATCTAGTAGCCTAGAGATCCTACAAGCAACACGCGGACATGTACTGAAGCACGGCAATAAACTTTGATAGTTGCTAGACATCGCAAAATTACAGGTTCCTAACACATAGTTTTTTTACTACACAACTTTGAAATT-GTATACATCATTTATGAACACCCTGTATATATAAGTAATTAATATATATTTAACGAAATAACACACAGTGTTAATTCTTTGCAATGTGTAATTAAATTACAAGTGGGATTTAAAAAACATAAAAAGGGAGACATATTTTGAAGAATAGCCCTTAAAGTTTGATTTTTTAATCCCATTACAAATTTAGCAATATACTGCAATAGTAGTAAAGTGATATATTGCAATACCGTAATAGTAGTAATAAATGCCACAAATTAAATAATTTCAAATGCCATAAATTCATGTTGAATTTATTCAGAGACCAATAACAGACATCAGTATCTTACCTCCTCGCATCATTCCAGGTGGCGGGCCTCGCATTCCAGGTGGGGGCCCACCCATTGGCTGCTGCATTCCACGTCCCATAGGCATCTGACCAGGTGGCATGCCACGACCCATCATTCCAGGAGGTGGAGGTCCCATCATACCAGGCGGTGGTCCACCGCGACCAGGCATAGATGAGGGTGGTGGAGGTGCACCCATTCTTGAAGCTGGTGGGGCAACTGTGACCGGTGGAGGGGGACGCATCTGTGGTGGTGTGGCTGTAGCACGTCCTTGTGGTGTCATCACCTGGGTGGAAGGACCACCCACACCACGAACAGGTCCTTGCAATCCTGAAATGAGAAATAATAATTTGGACATCGGCTGGACATGTACAATGAATAAACATTTCACACTAGCACAATTTCCTTGATGATTATTAAACATTTATTTGTTCTACAAAAATCAACTATGATTACAAGGACAAACATTTCAACCACAATAACCCCAAGTTACTTTGTTTGAATATCAAAACATGGAGCAACATTCCTCTC---AGGTGGGAACAAAGCAAGGGATCTGCCAATCACGTCCCACGTATGTTTGACTAAATTCAGGTTAGTGAATGGGTCTGGCTAGCCACTAAGTCACTATGATATGTAAAATAAATATAGTGACTAAAGCATCCAGGCATTACAGACAGAAACTCAGACTAAATGAACACACAAAATTTTGGAATAAAAATCAAGAAAATAC
>APH_5003
TGAAATCAAGTAGCCTAGACATCCTACGAGCAACACGCGGACGTGTACTGAAGCACGGCAATAAACTTTGATAGTTGCTGGACATCACAAAATTACAGGTTCCTAACACATAGTTTTTTTACTACACAACTTTGAAATT-GTATACATCATTTATGAACACCCTGTATATATAAGTAATTAATATATATTTAACGAAATAACACACAGTGTTAATTCTTTGCAATGTGTAATTAAATTACAAGTGGGATTTAAAAAACATAAAAAGGGAGACATATTTTGAAGAATAGCCCTTAAAGTTTGATTTTTTAATCCCATTACAAATTTAGCAATATACTGCAATAGTAGTAAAGTGATATATTGCAATACCGTAATAGTAGTAATAAATGCCACAAATTAAATAATTTCAAATGCCATAAATTCATGTTGAATTTATTCAGAGACCAATAACAGACATCAGTATCTTACCTCCTCGCATCATTCCAGGTGGCGGGCCTCGCATTCCAGGTGGGGGCCCACCCATTGGCTGCTGCATTCCACGTCCCATAGGCATCTGACCAGGTGGCATGCCACGACCCATCATTCCAGGAGGTGGAGGTCCCATCATACCAGGCGGTGGTCCACCGCGACCAGGCATAGATGAGGGTGGTGGAGGTGCACCCATTCTTGAAGCTGGTGGGGCAACTGTGACCGGTGGAGGGGGACGCATCTGTGGTGGTGTGGCTGTAGCACGTCCTTGTGGTGTCATCACCTGGGTGGAAGGACCACCCACACCACGAACAGGTCCTTGCAATCCTGAAATGAGAAATAATAATTTGGACATCGGCTGGACATGTACAATGAATAAACATTTCACACTAGCACAATTTCCTTGATGATTATTAAACATTTATTTGTTCTACAAAAATCAACTATGATTACAAGGACAAACATTTCAACCACAATAACCCCAAGTTACTTTGTTTGAATATCAAAACCTGGAGCAACATTCCTCTC---AGGTGGGAACAAAGCAAGGGATCTGCCAATCACGTCCCACGTATGTTTGACTAAATTCAGGTTAGTGAATGGGTCTGGCTAGCCACTAAGTCACTATGATATGTAAAATAAATATAGTGACTAAAGCATCCAGGCATTACAGACAGAAACTCAGACTAAATGAACACATAAAATTTTGGAATAAAAATCAAGAAAATAC
>APH_5001
-------------------------------------------------------------------------------------------------------------------------------------GAAATT-GTATACATCATTTATGAACACCCTGTATATATAAGTAATTAATATATATTTAACGAAATAACACACAGTGTTAATTCTTTGCAATGTGTAATTAAATTACAAGTGGGATTTAAAAAACATAAAAAGGGAGACATATTTTGAAGAATAGCCCTTAAAGTTTGATTTTTTAATCCCATTACAAATTTAGCAATATACTGCAATAGTAGTAAAGTGATATATTGCAATACCGTAATAGTAGTAATAAATGCCACAAATTAAATAATTTCAAATGCCATAAATTCATGTTGAATTTATTCAGAGACCAATAACAGACATCAGTATCTTACCTCCTCGCATCATTCCAGGTGGCGGGCCTCGCATTCCAGGTGGGGGCCCACCCATTGGCTGCTGCATTCCACGTCCCATAGGCATCTGACCAGGTGGCATGCCACGACCCATCATTCCAGGAGGTGGAGGTCCCATCATACCAGGCGGTGGTCCACCGCGACCAGGCATAGATGAGGGTGGTGGAGGTGCACCCATTCTTGAAGCTGGTGGGGCAACTGTGACCGGTGGAGGGGGACGCATCTGTGGTGGTGTGGCTGTAGCACGTCCTTGTGGTGTCATCACCTGGGTGGAAGGACCACCCACACCACGAACAGGTCCTTGCAATCCTGAAATGAGAAATAATAATTTGGACATCGGCTGGACATGTACAATGAATAAACATTTCACACTAGCACAATTTCCTTGATGATTATTAAACATTTATTTGTTCTACAAAAATCAACTATGATTACAAGGACAAACATTTCAACCACAATAACCCCAAGTTACTTTGTTTGAATATCAAAACATGGAGCAACATTCCTCTC---AGGTGGGAACAAAGCAAGGGATCTGCCAATCACGTCCCACGTATGTTTGACTAAATTCAGGTTAGTGAATGGGTCTGGCTAGCCACTAAGTCACTATGATATGTAAAATAAATATAGTGACTAAAGCATCCAGGCATTACAGACAGAAACTCAGACTAAATGAACACATAAAATTTTGGAATAAAACTCAAGAAAATAC
>APH_4024
TGAAATCTAGTAGCCTAGAGATCCTACAAGCAACACGCGGACATGTACTGAAGCACCGCAATAAACTTTGATAGTTGCTAGACATCACAAAATTACAGGTTCCTATCACATAGTTTTTTTACTACACAACTCTGAAATT-GTATACATCATTTATGAACACCCTGTATATATAAGTAATTAATATATATTTAACGAAATAACACACAGTGTTAATTCTTTGCAATGTGTAATTAAATTACAAGTGGGATTTAAAAAACATAAAAAGGGAGACATATTTTGAAGAATAGCCCTTAAAGTTTGA-TTTTTAATCCCATTACAAATTTAGCAATATACTGCAATAGTAGTAAAGTGATATATTGCAATACCGTAATAGTAGTAATAAATGCCACAAATTAAATAATTTCAAATGCCATAAATTCATGTTGAATTTATTCAGAGACCAATAACAGACATCAGTATCTTACCTCCTCGCATCATTCCAGGTGGCGGGCCTCGCATTCCAGGTGGGGGCCCACCCATTGGCTGCTGCATTCCACGTCCCATAGGCATCTGACCAGGTGGCATGCCACGACCCATCATTCCAGGAGGTGGAGGTCCCATCATACCAGGCGGTGGTCCACCGCGACCAGGCATAGATGAGGGTGGTGGAGGTGCACCCATTCTTGAAGCTGGTGGGGCAACTGTGACCGGTGGAGGGGGACGCATCTGTGGTGGTGTGGCTGTAGCACGTCCTTGTGGTGTCATCACCTGGGTGGAAGGACCACCCACACCACGAACAGGTCCTTGCAATCCTGAAATGAGAAATAATAATTTGGACATCGGCTGGACATGTACAATGAATAAACATTTCACACTAGCACAATTTCCTTGATGATTATTAAACATTTATTTGTTCTACAAAAATCAACTATGATTACAAGGACAAACATTTCAACCACAATAACCCCAAGTTACTTTGTTTGAATATCAAAACATGGAGCAACATTCCTCTC---AGGTGGGAACAAAGCAAGGGATCTGCCAATCACGTCCCATGTATGTTTGACTAAATTCAGGTTAGTGAATGGGTCTGGCTAGCCACTAAGTCACTATGATATGTAAAATAAATATAGTGACTAAAGCATCCAGGCATTACAGACAGAAACTCAGATTAAATGAACACATAAAATTTTGGAATAAAAATCAGGAAAATAC
>APH_0772
--------------------------------------------------------------------------------------------------GTTCCTATCACACAGTTTTTTTACTACACAACTCTGAAATT-GTATACATCATTTATGAACACCCTGTATATATAAGTAATTAATATATATTTAACGAAATAACACACAGTGTTAATTCTTTGCAATGTGTAATTAAATTACAAGTGGGATTTAAAAAACATAAAAAGGGAGACATATTTTGAAGAATAGCCCTTAAAGTTTGA-TTTTTAATCCCATTACAAATTTAGCAATATACTGCAATAGTAGTAAAGTGATATATTGCAATACCGTAATAGTAGTAATAAATGCCACAAATTAAATAATTTCAAATGCCATAAATTCATGTTGAATTTATTCAGAGACCAATAACAGACATCAGTATCTTACCTCCTCGCATCATTCCAGGTGGCGGGCCTCGCATTCCAGGTGGGGGCCCACCCATTGGCTGCTGCATTCCACGTCCCATAGGCATCTGACCAGGTGGCATGCCACGACCCATCATTCCAGGAGGTGGAGGTCCCATCATACCAGGCGGTGGTCCACCGCGACCAGGCATAGATGAGGGTGGTGGAGGTGCACCCATTCTTGAAGCTGGTGGGGCAACTGTGACCGGTGGAGGGGGACGCATCTGTGGTGGTGTGGCTGTAGCACGTCCTTGTGGTGTCATCACCTGGGTGGAAGGACCACCCACACCACGAACAGGTCCTTGCAATCCTGAAATGAGAAATAATAATTTGGACATCGGCTGGACATGTACAATGAATAAACATTTCACACTAGCACAATTTCCTTGATGATTATTAAACATTTATTTGTTCTACAAAAATCAACTATGATTACAAGGACAAACATTTCAACCACAATAACCCCAAGTTACTTTGTTTGAATATCAAAACATGGAGCAACATTCCTCTC---AGGTGGGAACAAAGCAAGGGATCTGCCAATCACGTCCCATGTATGTTTGACTAAATTCAGGTTAGTGAATGGGTCTGGCTAGCCACTAAGTCACTATGATATGTAA---------------------------------------------------------------------------------------------
>APH_0185
TGAAATCTAGTAGCCTAGAGATCCTACAAGCAACACGCGGCCATGTACTGAAGCACCGCAATAAACTTTGATAGTTGCTAGACATCACAAAATTACAGGTTCCTATCACACAGTTTTTTTACTACACAACTCTGAAATT-CTATACATCATTTATGAACACCCTGTACATATAAGTAATTAATATATATTTAACGAAATAACACACAGTGTTAATTCTTTGCAGTGTGTAATTAAATTACAAGTGGGATTAAAAAAACATAAAAAGGGAGAC--ATTTTGAAGAATAGCCCTTAAAGTTTGATTTTTTAATCCCATTACAAATTTAGCAATATACTGCAATAGTAGTAAAGTGATATATTGCAATACTGTAATAGTAGTAATAAATGCCACAAATTAAATAATTTCAAATGCCATAAATTCATGTTGAATTTATTCAGAGACCAATAACAGACATCAGTATCTTACCTCCTCGCATCATTCCAGGTGGCGGGCCTCGCATTCCAGGTGGGGGCCCACCCATTGGCTGCTGCATTCCACGTCCCATAGGCATCTGACCAGGTGGCATGCCACGACCCATCATTCCAGGAGGTGGAGGTCCCATCATACCAGGCGGTGGTCCACCGCGACCAGGCATAGATGAGGGTGGTGGAGGTGCACCCATTCTTGAAGCTGGTGGGGCAACTGTGACCGGTGGAGGGGGACGCATCTGTGGTGGTGTGGCTGTAGCACGTCCTTGTGGTGTCATCACCTGGGTGGAAGGACCACCCACACCACGAACAGGTCCTTGCAATCCTGAAATGAGAAATAATAATTTGGACATCGGCTGGACATGTACAATGAATAAACATTTCACACTAGCACAATTTCCTTGATGATTATTAAACATTTATTTGTTCTACAAAAATCAACTATGATTACAAGGACAAACATTTCAACCACAATAACCCCAAGTTACTTTGTTTGAATATCAAAACATGGAGCAACATTCCTCTCTAGAGGTGGGAACAAAGCAAGGGATCTGCCAATCACGTCCCACGTATGTTTGACTAAATTCAGGTTAGTGAATGGGTCTGGCTAGCCACTAAGTCACTATGATATGTAAAATAAATATAGTGACTAAAGCATCCAGGCATTACAGACAGAAACTCAGACTAAATGAACACATAAAATTTTGGAATAAAAATCAGGAAAATAC
>APH_0683
TGAAATCTAGTAGCCTAGAGATCCTACAAGCAACACGCGGACATGTACTGAAGCACCGCAATAAACTTTGATAGTTGCTAGACATCACAAAATTACAGGTTCCTATCACACAGTTTTTTTACTGCACAACTCTGGAATT-GTATACATCATTTATGAACACCCTGTACATATAAGTAATTAATATATATTTAACGAAATAACACACAGTGTTAATTCTTTGCAATGTGTAATTAAATTACAAGTGGGATTTAAAAAACATAAAAAGGGAGACATATTTTGAAGAATAGCCCTTAAAGTTTGATTTTTTAATCCCATTACAAATTTAGCAATATACTGCAATAGTAGTAAAGTGATATATTGCAATACTGTAATAGTAGTAATAAATGCCACAAATTAAATAATTTCAAATGCCATAAATTCATGTTGAATTTATTCAAAGACCAATAACAGACATCAGTATCTTACCTCCTCGCATCATTCCAGGTGGCGGGCCTCGCATTCCAGGTGGGGGCCCACCCATTGGCTGCTGCATTCCACGTCCCATAGGCATCTGACCAGGTGGCATGCCACGACCCATCATTCCAGGAGGTGGAGGTCCCATCATACCAGGCGGTGGTCCACCGCGACCAGGCATAGATGAGGGTGGTGGAGGTGCACCCATTCTTGAAGCTGGTGGGGCAACTGTGACCGGTGGAGGGGGACGCATCTGTGGTGGTGTGGCTGTAGCACGTCCTTGTGGTGTCATCACCTGGGTGGAAGGACCACCCACACCACGAACAGGTCCTTGCAATCCTGAAATGAGAAATAATAATTTGGACATCGGCTGGACATGTACAATGAATAAACATTTCACACTAGCACAATTTCCTTGATGATTATTAAACATTTATTTGTTCTACAAAAATCAACTACGATTACAAGGACAAACATTTCAACCACAATAACCCCAAGTTACTTTGTTTGAATATCAAAACATGGAGCAACATTCCTCTCTAGAGGTGGGAACAAAGCAAGGGATCTGCCAATCACGTCCCACGTATGTTTGACTAAATTCAGGTTAGTGAATGGGTCTGGCTAGCCACTAAGTCACTATGATATGTAAAATAAATATAGTGACTAAAGCATCCAGGCATTACAGACAGAAACTCAGACTAAATGAACACATAAAATTTTGGAATAAAAATCAGGAAAATAC
>APH_1438
----------------------------------------------------------------------------------------------------------------------------------------------------------------------------------------------------------------------------------------------------------------------------------------------------------------------------------------------------------------------------------------------------------------------------------------------------------------------------------------GCATCATTCCAGGTGGCGGGCCTCGCATTCCAGGTGGGGGCCCACCCATTGGCTGCTGCATTCCACGTCCCATAGGCATCTGACCAGGTGGCATGCCACGACCCATCATTCCAGGAGGTGGAGGTCCCATCATACCAGGCGGTGGTCCACCGCGGCCAGGCATAGATGAGGGTGGTGGAGGTGCACCCATTCTTGAAGCTGGTGGGGCAACTGTGACCGGTGGAGGGGGACGCATCTGTGGTGGTG----------------------------------------------------------------------------------------------------------------------------------------------------------------------------------------------------------------------------------------------------------------------------------------------------------------------------------------------------------------------------------------------------------------------------------------------------------------------------------------------
>APH_1602
TGAAATCTAGTAGCCTAGAGATCCTACAAGCAACACACGGACATGTACTGAAGCACCGCAATAAACTTTGATAGTTGCTAGACATCACAAAATTACAGGTTCCTATCACACAGTTTTTTTACTACACAACTCTGAAATT-GTATACATCATTTATGAACACCCTGTACATATAAGTAATTAATATATATTTAACGAAATAACACACAGTGTTAATTCTTTGCAATGTGTAATTAAATTACAAGTGGGATTTAAAAAACATAAAAAGGGAGACATATTTTGAAGAATAGCCCTTAAAGTTTGATTTTTTAATCCCATTACAAATTTAACAATATACTGCAATAGTAGTAAAGTGATATATTGCAATACTGTAATAGTAGTAATAAATGCCACAAATTAAATAATTTCAAATGCCATAAATTCATGTTGAATTTATTCAGAGACCAATAACAGACATCAGTATCTTACCTCCTCGCATCATTCCAGGTGGCGGGCCTCGCATTCCAGGTGGGGGCCCACCCATTGGCTGCTGCATTCCACGTCCCATAGGCATCTGACCAGGTGGCATGCCACGACCCATCATTCCAGGAGGTGGAGGTCCCATCATACCAGGCGGTGGTCCACCGCGGCCAGGCATAGATGAGGGTGGTGGAGGTGCACCCATTCTTGAAGCTGGTGGGGCAACTGTGACCGGTGGAGGGGGACGCATCTGTGGTGGTGTGGCTGTAGCACGTCCTTGTGGTGTCATCACCTGGGTGGAAGGACCACCCACACCACGAACAGGTCCTTGCAATCCTGAAATGAGAAATAATAATTTGGACATCGGCTGGACATGTACAATGAATAAACATTTCACACTAGCACAATTTCCTTGATGATTATTAAACATTTATTTGTTCTACAAAAATCAACTATGATTACAAGGACAAACATTTCAACCACAATAACCCCAAGTTACTTTGTTTGAATATCAAAACATGGAGCAACATTCCTCTCTAGAGGTGGGAACAAAGCAAGGGATCTGCCAATCACGTCCCACGTATGTTTGACTAAATTCAGGTTAGTGAATGGGTCTGGCTAGCCACTAAGTCACTATGATATGTAAAATAAATATAGTGACTAAAGCATCCAGGCATTACAGACAGAAACTCAGACTAAATGAACACATAAAATTTTGGAATAAAAATCAGGAAAATAC
>APH_0622
--------------------------------------------------------------------------------------------------------------------------------------------------------------------------------------------------------------------------------------ATTAAATTACAAGTGGGATTTAAAAAACATAAAAAGGGAGACATATTTTGAAGAATAGCCCTTAAAGTTTGATTTTTTAATCCCATTACAAATTTAACAATATACTGCAATAGTAGTAAAGTGATATATTGCAATACTGTAATAGTAGTAATAAATGCCACAAATTAAATAATTTCAAATGCCATAAATTCATGTTGAATTTATTCAGAGACCAATAACAGACATCAGTATCTTACCTCCTCGCATCATTCCAGGTGGCGGGCCTCGCATTCCAGGTGGGGGCCCACCCATTGGCTGCTGCATTCCACGTCCCATAGGCATCTGACCAGGTGGCATGCCACGACCCATCATTCCAGGAGGTGGAGGTCCCATCATACCAGGCGGTGGTCCACCGCGACCAGGCATAGATGAGGGTGGTGGAGGTGCACCCATTCTTGAAGCTGGTGGGGCAACTGTGACCGGTGGAGGGGGACGCATCTGTGGTGGTGTGGCTGTAGCACGTCCTTGTGGTGTCATCACCTGGGTGGAAGGACCACCCACACCACGAACAGGTCCTTGCAATCCTGAAATGAGAAATAATAATTTGGACATCGGCTGGACATGTACAATGAATAAACATTTCACACTAGCACAATTTCCTTGATGATTATTAAACATTTATTTGTTCTACAAAAATCAACTATGATTACAAGGACAAACATTTCAACCACAATAACCCCAATTTACTTTGTTTGAATATCAAAACATGGAGCAACATTCCTCTCTAGAGGTGGGAACAAAGCAAGGGATCTGCCAATCACGTCCCACGTATGTTTGACTAAATTCAGGTTAGTGAATGGGTCTGGCTAGCCACTAAGTCACTATGATA--------------------------------------------------------------------------------------------------
>APH_0880
TGAAATCTAGTAGCCTAGAGATCCTACAAGCAACACACGGACATGTACTGAAGCACCGCAATAAACTTTGATAGTTGCTCGACATCACAAAATTACAGGTTCCTATCACACAGTTTTTTTACTACACAACTCTGAAATT-GTATACATCATTTATGAACACCCTGTACATATAAGTAATTAATATATATTTAACGAAATAACACACAGTGTTAATTCTTTGCAATGTGTAATTAAATTACAAGTGGGATTTAAAAAACATAAAAAGGGAGACATATTTTGAAGAATAGCCCTTAAAGTTTGATTTTTTAATCCCATTACAAATTTAACAATATACTGCAATAGTAGTAAAGTGATATATTGCAATACTGTAATAGTAGTAATAAATGCCACAAATTAAATAATTTCAAATGCCATAAATTCATGTTGAATTTATTCAGAGACCAATAACAGACATCAGTATCTTACCTCCTCGCATCATTCCAGGTGGCGGGCCTCGCATTCCAGGTGGGGGCCCACCCATTGGCTGCTGCATTCCACGTCCCATAGGCATCTGACCAGGTGGCATGCCACGACCCATCATTCCAGGAGGTGGAGGTCCCATCATACCAGGCGGTGGTCCACCGCGACCAGGCATAGATGAGGGTGGTGGAGGTGCACCCATTCTTGAAGCTGGTGGGGCAACTGTGACCGGTGGAGGGGGACGCATCTGTGGTGGTGTGGCTGTAGCACGTCCTTGTGGTGTCATCACCTGGGTGGAAGGACCACCCACACCACGAACAGGTCCTTGCAATCCTGAAATGAGAAATAATAATTTGGACATCGGCTGGACATGTACAATGAATAAACATTTCACACTAGCACAATTTCCTTGATGATTATTAAACATTTATTTGTTCTACAAAAATCAACTATGATTACAAGGACAAACATTTCAACCACAATAACCCCAAGTTACTTTGTTTGAATATCAAAACATGGAGCAACATTCCTCTCTAGAGGTGAGAACAAAGCAAGGGATCTGCCAATCACGTCCCACGTATGTTT-------------------------------------------------------------------------------------------------------------------------------------------------------
>APH_3177
TGAAATCTAGTAGCCTAGAGATCCTACAAGCAACACGCGGACATGTACTGAAGCACCGCAATAAACTTTGATAGTTGCTAGACATCACAAAATTACAGGTTCCTATCACACAGTTTTTTTACTACACAACTTTGAAATT-GTATACATCATTTATGAACACCCTGTACATATAAGTAATTAATATATATTTAACGAAATAACACACAGTGTTAATTCTTTGCAATGTGTAATTAAATTACAAGTGGGATTTAAAAAACATAAAAAGGGAGACATATTTTGAAGAATAGCCCTTAAAGTTTGATTTTTTAATCCCATTACAAATTTAACAATATACTGCAATAGTAGTAAAGTGATATATTGCAATACTGTAATAGTAGTAATAAATGCCACAAATTAAATAATTTCAAATGCCATAAATTCATGTTGAATTTATTCAGAGACCAATAACAGACATCAGTATCTTACCTCCTCGCATCATTCCAGGTGGTGGGCCTCGCATTCCAGGTGGGGGCCCACCCATTGGCTGCTGCATTCCACGTCCCATAGGCATCTGACCAGGTGGCATGCCACGACCCATCATTCCAGGAGGTGGAGGTCCCATCATACCAGGCGGTGGTCCACCGCGACCAGGCATAGATGAGGGTGGTGGAGGTGCACCCATTCTTGAAGCTGGTGGGGCAACTGTGACCGGTGGAGGGGGACGCATCTGTGGTGGTGTGGCTGTAGCACGTCCTTGTGGTGTCATCACCTGGGTGGAAGGACCACCCACACCACGAACAGGTCCTTGCAATCCTGAAATGAGAAATAATAATTTGGACATCGGCTGGACATGTACAATGAATAAACATTTCACACTAGCACAATTTCCTTGATGATTATTAAACATTTATTTGTTCTACAAAAATCAACTATGATTACAAGGACAAACATTTCAACCACAATAACCCCAAGTTACTTTGTTTGAATATCAAAACATGGAGCAACATTCCTCTCTAGAGGTGGGAACAAAGCAAGGGATCTGCCAATCACGTCCCACGTATGTTTGACTAAATTCAGGTTAGTGAATGGGTCTGGCTAGCCACTAAGTCACTATGATATGTAAAATAAATATAGTGACTAAAGCATCCAGGCATTACAGACAGAAACTCAGACTAAATGAACACATAAAATTTTGGAATAAAAATCAGGAAAATAC
>APH_0723
TGAAATCTAGTAGCCTAGAGATCCTACAAGCAACACGCGGACATGTACTGAAGCACCGCAATAAACTTTGATAGTTGCTAGACATCACAAAATTACAGGTTCCTATCACACAGTTTTTTTACTACACAACTCTGAAATT-GTATACATCATTTATGAACACCCTGTACATATAAGTAATTAATATATATTTAACGAAATAACACACAGTGTTAATTCTTTGCAATGTGTAATTAAATTACAAGTGGGATTTAAAAAACATAAAAAGGGAGACATATTTTGAAGAATAGCCCTTAAAGTTTGATTTTTTAATCCCATTACAAATTTAACAATATACTGCAATAGTAGTAAAGTGATATATTGCAATACTGTAATAGTAGTAATAAATGCCACAAATTAAATAATTTCAAATGCCATAAATTCATGTTGAATTTATTCAGAGACCAATAACAGACATCAGTATCTTACCTCCTCGCATCATTCCAGGTGGCGGGCCTCGCATTCCAGGTGGGGGCCCACCCATTGGCTGCTGCATTCCACGTCCCATAGGCATCTGACCAGGTGGCATGCCACGACCCATCATTCCAGGAGGTGGAGGTCCCATCATACCAGGCGGTGGTCCACCGCGACCAGGCATAGATGAGGGTGGTGGAGGTGCACCCATTCTTGAAGCTGGTGGGGCAACTGTGACCGGTGGAGGGGGACGCATCTGTGGTGGTGTGGCTGTAGCACGTCCTTGTGGTGTCATCACCTGGGTGGAAGGACCACCCACACCACGAACAGGTCCTTGCAATCCTGAAATGAGAAATAATAATTTGGACATCGGCTGGACATGTACAATGAATAAACATTTCACACTAGCACAATTTCCTTGATGATTATTAAACATTTATTTGTTCTACAAAAATCAACTATGATTACAAGGACAAACATTTCAACCACAATAACCCCAAGTTACTTTGTTTGAATATCAAAACATGGAGCAACATTCCTCTCTAGAGGTGGGAACAAAGCAAGGGATCTGCCAATCACGTCCCACGTATGTTTGACTAACTTCAGGTTAGTGAATGGGTCTGGCTAGCCACTAAGTCACTATGATATGTAAAATAAATATAGTGACTAAAGCATCCAGGCATTACAGACAGAAACTCAGACTAAATGAACACATAAAATTTTGGAATAAAAATCAGGAAAATAC
>APH_0136
TGAAATCTAGTAGCCTAGAGATCCTACAAGCAACACGCGGACATGTACTGAAGCACCGCAATAAACTTTGATAGTTGCTAGACATCACAAAATTACAGGTTCCTATCACACAGTTTTTTTACTACACAACTCTGAAATT-GTATACATCATTTATGAACACCCTGTACATATAAGTAATTAATATATATTTAACGAAATAACACACAGTGTTAATTCTTTGCAATGTGTAATTAAATTACAAGTGGGATTTAAAAAACATAAAAAGGGAGACATATTTTGAAGAATAGCCCTTAAAGTTTGATTTTTTAATCCCATTACAAATTTAACAATATACTGCAATAGTAGTAAAGTGATATATTGCAATACTGTAATAGTAGTAATAAATGCCACAAATTAAATAATTTCAAATGCCATAAATTCATGTTGAATTTATTCAGAGACCAATAACAGACATCAGTATCTTACCTCCTCGCATCATTCCAGGTGGCGGGCCTCGCATTCCAGGTGGGGGCCCACCCATTGGCTGCTGCATTCCACGTCCCATAGGCATCTGACCAGGTGGCATGCCACGACCCATCATTCCAGGAGGTGGAGGTCCCATCATACCAGGCGGTGGTCCACCGCGACCAGGCATAGATGAGGGTGGTGGAGGTGCACCCATTCTTGAAGCTGGTGGGGCAACTGTGACCGGTGGAGGGGGACGCATCTGTGGTGGTGTGGCTGTAGCACGTCCTTGTGGTGTCATCACCTGGGTGGAAGGACCACCCACACCACGAACAGGTCCTTGCAATCCTGAAATGAGAAATAATAATTTGGACATCGGCTGGACATGTACAATGAATAAACATTTCACACTAGCACAATTTCCTTGATGATTATTAAACATTTATTTGTTCTACAAAAATCAACTATGATTACAAGGACAAACATTTCAACCACAATAACCCCAAGTTACTTTGTTTGAATATCAAAACATGGAGCAACATTCCTCTCTAGAGGTGGGAACAAAGCAAGGGATCTGCCAATCACGTCCCACGTATGTTTGACTAAATTCAGGTTAGTGAATGGGTCTGGCTAGCCACTAAGTCACTATGATATGTAAAATAAATATAGTGACTAAAGCATCCAGGCATTACAGACAGAAACTCAGACTAAATGAACACATAAAATTTTGGAATAAAAATCAGGAAAATAC
>APH_3191
------------------------------------------------------------------------------------------------------------------------------------------T-GTATACATCATTTATGAACACCCTGTACATATAAGTAATTAATATATATTTAACGAAATAACACACAGTGTTAATTCTTTGCAATGTGTAATTAAATTACAAGTGGGATTTAAAAAACATAAAAAGGGAGACATATTTTGAAGAATAGCCCTTAAAGTTTGATTTTTTAATCCCATTACAAATTTAACAATATACTGCAATAGTAGTAAAGTGATATATTGCAATACTGTAATAGTAGTAATAAATGCCACAAATTAAATAATTTCAAATGCCATAAATTCATGTTGAATTTATTCAGAGACCAATAACAGACATCAGTATCTTACCTCCTCGCATCATTCCAGGTGGCGGGCCTCGCATTCCAGGTGGGGGCCCACCCATTGGCTGCTGCATTCCACGTCCCATAGGCATCTGACCAGGTGGCATGCCACGACCCATCATTCCAGGAGGTGGAGGTCCCATCATACCAGGCGGTGGTCCACCGCGACCAGGCATAGATGAGGGTGGTGGAGGTGCACCCATTCTTGAAGCTGGTGGGGCAACTGTGACCGGTGGAGGGGGACGCATCTGTGGTGGTGTGGCTGTAGCACGTCCTTGTGGTGTCATCACCTGGGTGGAAGGACCACCCACACCACGAACAGGTCCTTGCAATCCTGAAATGAGAAATAATAATTTGGACATCGGCTGGACATGTACAATGAATAAACATTTCACACTAGCACAATTTCCTTGATGATTATTAAACATTTATTTGTTCTACAAAAATCAACTATGATTACAAGGACAAACATTTCAACCACAATAACCCCAAGTTACTTTGTTTGAATATCAAAACATGGAGCAACATTCCTCTCTAGAGGTGGGAACAAAGCAAGGGATCTGCCAATCACGTCCCACGTATGTTTGACTAAATTCAGGTTAGTGAATGGGTCTGGCTAGCCACTAAGTCACTATGATATGTAAAATAAATATAGTGACTAAAGCATCCAGGC----------------------------------------------------------------
