# Supplementary material for: ﻿Discovery of a new tarantula species from the Madrean Sky Islands and the first documented instance of syntopy between two montane endemics (Araneae, Theraphosidae, Aphonopelma): a case of prior mistaken identity
Source: Zookeys. 2024 Aug 16;1210:61–98. doi: 10.3897/zookeys.1210.125318 (PMC11344175; doi:10.3897/zookeys.1210.125318)
Supplement: Supplementary material 8 — Phylogenomics files [file zookeys-1210-061_article-125318__-s008.zip › Suppl8/individual_UCE_loci/sl_realigned_uce_2001411.fas]

>APH_1357
-------------------------------------------------------------------------------------------------------------------------------------------------------------------------------------------------------------------------------------------------------------------------------------------------------------------------------------------------------------------TTTCCCTACACGACGCTCT-------------------------------------------TCCGA------------------------------TCTGCCTCTACCAGTTTTGATGCTACAACATGCATATGGGATAAAAGAAGTGGGCAGTTTGAATGTGTGGCTACTTTAGAAGGTCATGAAAATGAAGTTAAGTGTGCAGCTTGGTCACAATCAGGACAG--------------------------------------ATCGGAAG-------------------------------------------------------AGC------------------------GTCGTGTAGGGAAAGAGTGT-----------------------------------------------------------------------------------------------------------------------------------------------------------------------------AGGCTTAGGTGTAGA--------------------------------------------------------------------------------------------------------------------------------------------------------------------------------------------------------------------------------
>APH_0674
TGCCAGCAAGATCCCAGTT--------TCTTCTACATCAAGATTCTCAAGTTTCCATCATGGCAAGACTTGTGAATTA----------------CTTTGCTAACTATATGAAGAATTATCAGTTATCTATGTGCAGTGCATATTCAGTTTCACAAGTTAGTCTCGATGGCTTGTTCTTTCTATTTGAACCA---ATTATATTTTCATATTTGAACTTACTTTTGTGTAATGTTGCAACAGTTGTTTTGCCTTATATTGCATTTGTACAGTTCTAAATGCTAAAAATCAGTACT--------GCAAGTAGTGCAGTAGTTTTAATATTCAATATTATATTTTTGTCATGAATTTTTTTTTTTTACAGGTGATTCTTGGGCTTGTAAAACAATTCTAACAGATGGTCATCAGAGGACTATCCGAAATGTAGCCTGGTCTCCTTGTGGTAACTACCTTGCCTCTACCAGTTTTGATGCTACAACATGCATATGGGATAAAAGAAGTGGGCAATTTGAATGTGTGGCTACTTTAGAAGGTCATGAAAATGAAGTTAAGTGTGCAGCATGGTCACAATCAGGACAGTATTTGGCTACTTGTAGCAGAGATAAAAGCGTATGGATATGGGAAGGTAATTTTTCTGTTTTACTTGTTTAATATAAATAAGTGTACAAGATGTGCACAACAGCCGAATTCTGTAAACACCTGAAGCAGTGATATTGTAAAAAAGTGGGTAATGATAATGTATATTGCATGTAATTTATTCATGCTCTTAAAATTATGTAAGCAACTTCAGAGAGCACTTTTACCAGTGACATCTGCTAACTTCATTAGTCTTGATAGAATAACTTTACAAATATTCTTATGAAGTTTACTGTTCCTTGAGGTAATTAATCATTGTTTGTGATGCCTGAGCATAGTTTGTCGTCTTTTTTAACTGTTTTTAGTATCTATTAGCAGGCACTAGGGATGAACAAGGAGAGGGAGCTCTCCTCCGACCAAC--TAAAGTGATGGTTGGAGG--------------------------------------------------------------------------------------------------------------------------
>APH_0880
TGCCAGCAAGATCCCAGTT--------TCTTCTACATCAAGATTCTCAAGTTTCCATCATGGCAAGACTTGTGAATTA----------------CTTTGCTAACTATATGAAGAATTATCAGTTATCTATGTGCAGTGCATATTCAGTTTCACAAGTTAGTCTCGATGGCTTGTTCTTTCTATTTGAACCA---ATTATATTTTCATATTTGAACTTACTTTTGTGTAATGTTGCAACAGTTGTTTTGCCTTATATTGCATTTGTACAGTTCTAAATGCTAAAAATCAGTACT--------GCAAGTAGTGCAGTAGTTTTAATATTCAATATTATATTTTTGTCATGATTTTTTTTTTTTTACAGGTGATTCTTGGGCTTGTAAAACAATTCTAACAGATGGTCATCAGAGGGCTATCCGAAATGTAGCCTGGTCTCCTTGTGGTAACTACCTTGCCTCTACCAGTTTTGATGCTACAACATGCATATGGGATAAAAGAAGTGGGCAGTTTGAATGTGTGGCTACTTTAGAAGGTCATGAAAATGAAGTTAAGTGTGCAGCATGGTCACAATCAGGACAGTATTTGGCTACTTGTAGCAGAGATAAAAGCGTATGGATATGGGAAGGTAATTTTTCTGTTTTACTTGTTTAATATAAATAAGTGTACAAGATGTGCACAACAGCCGAATTCTGTAAACACCTGAAGCAGTGATATTGTAAAAAAGTGGGTAATGATAATGTATATTGCATGTAATTTATTCATGCTCTTAAAATTATGTAAGCAACTTCAGAGAGCACTTTTACCAGTGACATCTGCTAACTTCATTAGTCTTGATAGAATAACTTTACAAATATTCTTATGAAGTTTACTGTTCCTTGAGGTAATTAATCATTGTTTGTGATGCCTGAGCATAGTTTGTCGTCTTTTTTAACTGTTTTTAGTATCTATTAGCAGGCACTAGGGATGAACAAGGAGAGGGAACTCTCCTCCGACCAAC--TAAAGTGATGGTTGGAGGAGAGGGAACACAAATTGGGCAGATGGCCGTGTG-----------------------GGGTTTGCAGAAAGGGTGTTGGGAGAAATTCCATTCAGTGCACAAATTGCCAAAAGTGGGT-----
>APH_0136
TGCTGATGCTATTTCAGCTGTACAGGGTTCACTGAAGCAGCTTCCACAAAATGCCTTCACCACATGCTTTGAAAAGTGGATTGAACCATGGGACCGTTGCATATCATCTGAGGAAAGATACTTCGAAAAAGAATAATATATTTTTTGGTGTACATATATTTCTTGAT--TTTACTCTGTTTTTATGGAACA-CCTTTGTACTTTCATATTTGAACTCACTTTTGTTTAATGCAACAAAAGCAGTTTTGCCTTATATTGTATTTGTACAGTTCTAAATGCTAAAAATCAGTACTTCAGTACTGCAAGTAGTGCAGTAGTTTTAATATTCAGAATCATATTTGTGTCGAAGTTTTTTTTTTTTTACAGGTGATTCTTGGGCTTGTAAAACAATTCTAACAGATGGTCATCAGAGGACTGTCCGAAATGTAGCATGGTCTCCTTGTGGTAACTACCTTGCCTCTACCAGTTTTGATGCTACAACATGCATATGGGATAAAAGAAGTGGGCAGTTTGAATGTGTGGCTACTTTAGAAGGTCATGAAAATGAAGTTAAGTGTGCAGCTTGGTCACAGTCAGGACAGTATTTGGCTACTTGTAGCAGAGATAAAAGCGTGTGGATATGGGAAGGTAAATTTTCTGTTTAACTTGTTTGATATAAATAAACATGTAAGATATGCACAACAGCCTAGTTCTGTAAGCACCTGAAGCAGTGATATTGTAAAAAAGTGGGTAATGATAATGTATATTGTATGTAATTCATTCACACTCTTAAAATTATATAAGCAACTTCAGAAAGCACTTTTACCAGTAACGTCTGTTGACTTCATTGGTCTTGATGGAATAACTTTACAAATGTTCTTATGAAGTTTACTGTTCCTTGAGGTAGTCATTCATTTTTTGTGATGCCTGAGCATAGTTTGTCTTCTTTTTTAACTGTTTTTTGTATCTATTAGCAAACACCAGGGATGGACAAAGAGACGAGACTGGGCCCTGGCAGGCTTTGAGGGAAAACTTGTGGGCCTGAGCACACAAATTTGACATGTGACCTCGGGCCCGGTCACAGCAATTTCAAATTATGCACATTAAATTACGCAAGAGACAAATTATACCCAATGAGATTATCTGCAAGCAGTGTTTGTAT
>APH_3177
TGCTGACACTATTTCAGCTGTACAGGGTTCACTGAAGCAGCTTCCATAAAATGCCTTTGCCACATGCTTTGAAAAGTGGATTGAACCATGGGACCGTTGCATATCATCTGAGGAAAGATACTTTGAAAAAGAATAATATATTTTTTGCTATACATATATTTCTTGAT--TTTACTCTGTTTTTATGGAACA-CCTTTGTACTTTCATATTTGAACTCACTTTTGTTTAATGCAGCAAAAGCAGTTTTGCC-----TTGTATTTGTACAGTTCTAAATGCTAAAAATCAGTACTTCAGTACTGCAAGTAGTGCAGTAGTTTTAATATTCAGAATCATATTTTTGTCAAAGTTTTTTTTTTTTTACAGGTGATTCTTGGGCTTGTAAAACAATTCTAACAGATGGTCATCAGAGGACTATCCGAAATGTAGCATGGTCTCCTTGTGGTAACTACCTTGCTTCTACCAGTTTTGATGCTACAACATGCATATGGGATAAAAGAAGTGGGCAGTTTGAATGTGTGGCTACTTTAGAAGGTCATGAAAATGAAGTTAAGTGTGCAGCTTGGTCACAATCAGGACAGTATTTGGCTACTTGTAGCAGAGATAAAAGCGTATGGATATGGGAAGGTAAATTT--TGTTTAACTTGTTTGATATAAATAAA--TATAAGATATGCACAACAGCCTAGTTCTGTAAGCACCTGAAGCAGTGATATTGTAAAAAAGTGGGTAATGATAATGTATATTGTATGTAATTCATTCACACTCTTAAAATTATATAAGCAACTTCAGAAAGCACTTTTACCAGTAGCATCTGTTGACTTCATTGGTCTTGATGGAATAACTTTACAAATGTTCTTATGAAGATTACTGTTCCTTGAGGTAGTCATTCATTTTTTGTGATGCCTGAGCATAGTTTGTCTTCTTTTTTAACTGTTTTTTGTATCTATTAGCAAACACCAGGGATGGACAAAGAGACGAGACTGGGCCCTGGCAGGCTTTGAGGGAAAACTTGTGGGCCTGAGCACACAAATTTGACATGTGACCT---------------------------------------------------------------------------------------------
>APH_0186
----------------------------------------------------------------------------------------------------------------------------------------------------------------------------------------------------------------------------------------------------TTTGCCTTATATTGTATTTGTACAGTTCTAAATGCTAAAAATCAGTACTTCAGTACTGCAAGCTGTGCAGTAGTTTTAATATTCAGAATCATATTTGTGTCAAAG--TTTTTTTTTTTACAGGTGATTCTTGGGCTTGTAAAACAATTCTAACAGATGGTCATCAGAGGACTGTCCGAAATGTAGCATGGTCTCCTTGTGGTAACTACCTTGCCTCTACCAGTTTTGATGCTACAACATGCATATGGGATAAAAGAAGTGGGCAGTTTGAATGTGTGGCTACTTTAGAAGGTCATGAAAATGAAGTTAAGTGTGCAGCTTGGTCACAATCAGGACAGTATTTGGCTACTTGTAGCAGAGATAAAAGCGTATGGATATGGGAAGGTAAATTTTCTGTTTAACTTGTTTGATATAAATAAACATATAAGATATGCACAACAGCCTAGTTCTGTAAGCACCTGAAGCAGTGATATTGTAAAAAAGTGGGTAATGATAATGTATATTGTATGTAATTCATTCACACTCTTAAAATTATATAAGCAACTTCAGAAAGCACTTTTACCAGTAACATCTGTTAACTTCATTGGTCTTGATGGAATAACTTTACAAATGTTCTTATGAAGTTTACTGTTCCTTGAGGTAGTCATTCATTTTTTGTGATGCCTGAGCATAGTTTGTCTTCTTTTTTAACTGTTTTTTGTATCTATTAGCAAACACCAGGGATGGACAAAGAGACGAGACTGGGCCCTGGCAGGCTTTGAGGGAAAACTTGTGGGCCTGAGCACACAAATTTGACATGTGACCTTGGGCCCGGTAACAGCAATTTCAAATTATGTACATTAAATTACGCAAGAGAAAAATTATACCCAATGAGATTATCTGCAAGCAGTGTTTGTGT
>APH_4024
TGCTGACACTATTTCAGCTGTACAGGGTTCACTGAAGCAGCTTCCACAAAATGCCTTTGCCACATGCTTTGAAAAGTGGATTGAACCATGGGACCATTGCATATCGTCTGAGGAAAGATACTTTGAAAAAGAATAATATATTTTTTGCTATACATGTATTTCTTGAT--TTTACTCTGTTTTTATGGAACACCCTTTGTACTTTCATATTTGAACTCACTTTTGTTTAATGCAGCAAAAGCAGTTTTGCCTTATATTGTATTTGTACAGTTCTAAATGCTAAAAATCAGTACTTCAGTACTGCAAGCTGTGCAGTAGTTTTAATATTCAGAATCATATTTGTGTCAAAG---TTTTTTTTTTACAGGTGATTCTTGGGCTTGTAAAACAATTCTAACAGATGGTCATCAGAGGACTGTCCGAAATGTAGCATGGTCTCCTTGTGGTAACTACCTTGCCTCTACCAGTTTTGATGCTACAACATGCATATGGGATAAAAGAAGTGGGCAGTTTGAATGTGTGGCTACTTTAGAAGGTCATGAAAATGAAGTTAAGTGTGCAGCTTGGTCACAATCAGGACAGTATTTGGCTACTTGTAGCAGAGATAAAAGCGTATGGATATGGGAAGGTAAATTTTCTGTTTAACTTGTTTTATATAAATAAACATATAAGATATGCACAACAGCCTAGTTCTGTAAGCACCTGAAGCAGTGATATTGTAAAAAAGTGGGTAATGATAATGTATATTGTATGTAATTCATTCACACTCTTAAAATTATATAAGCAACTTCAGAAAGCACTTTTACCAGTAACGTCTGTTGACTTCATTGGTCTTGATGGAATAACTTTACAAATGTTCTTATGAAGTTTACTGTTCCTTGAGGTAGTAATTCAATTTTTGTGATGCCTGAGCATAGTTTGTCTTCTTTTTTAACTGTTTTTTGTATCTATTAGCAAACACCAGGGATGGACAAAGAGACGAGACTGGGCCCTGGCAGGCTTTGAGGGAAAACTTGTGGGCCTGAGCACACAAATTTGACATGTGACCTCGGGCCCGGTCACAGCAATTTCAAATTATGCACATTAAATTACGCAAGAGACAAATTATACCCAATGAGATTATCTGCAAGCAGTGTTTGTGT
>APH_5079
-------------------------GGTTCACTGAAGCAGCTTCCACAAAATGCCTTTGCCACATGCTTTGAAAAGTGGATTGAACCATGGGACCTTTGCATATCGTCTGAGGAAAGATACTTTGAAAAAGAATAATATATTTTTTGCTATACATGTATTTCTTGAT--TTTACTCTGTTTTTATGGAACACCCTTTGTACTTTCATATTTGAACTCACTTTTGTTTAATGCAGCAAAAGCAGTTTTGCCTTATATTGTATTTGTACAGTTCTAAATGCTAAAAATCAGTACTTCAGTACTGCAAGCTGTGCAGTAGTTTTAATATTCAGAATCATATTTGTGTCAAAG--TTTTTTTTTTTACAGGTGATTCTTGGGCTTGTAAAACAATTCTAACAGATGGTCATCAGAGGACTGTCCGAAATGTAGCATGGTCTCCTTGTGGTAACTACCTTGCCTCTACCAGTTTTGATGCTACAACATGCATATGGGATAAAAGAAGTGGGCAGTTTGAATGTGTGGCTACTTTAGAAGGTCATGAAAATGAAGTTAAGTGTGCAGCTTGGTCACAATCAGGACAGTATTTGGCTACTTGTAGCAGAGATAAAAGCGTATGGATATGGGAAGGTAATTTTTCTGTTTTACTTGTTTGATATAAATAAACATGTAAGATGTGCACAACAGCCTAGTTCTGTAAGCACCTGAAGCAGTGATATTGTAAAAAAGTGGGTAATGATAATGTATATTGCATGTAATTCATTCACACTCTTAAAATTATATAAGCAACTTCAGAAAGCACTTTTACCAGTAACGTCTGTTGACTTCATTGGTCTTGATGGAATAACTTTACAAATGTTCTTATGAAGTTTACTGTTCCTTGAGGTAGTAATTCATTTTTTGTGATGCCTGAGCATAGTTTGTCTTCTTTTTTAACTGTTTTTTGTATCTATTAGCAAACACCAGGGATGGACAAAGAGACGAGACTGGGCCCTGGCAGGCTTTGAGGGAAAACTTGTGGGCCTGAGCACACAAATTTGACATGTGACCTCGGGCCCGGTCACAGCAATTTCAAATTATGTACATTAAATTACGCAAGAGAAAAATTATACCCAATGAGATTATCTGCAAGCAGTGTTTGTGT
>APH_3191
TGCTGATGCTATTTCAGCTGTACAGGGTTCACTGAAGCAGCTTCCACAAAATGCCTTCACCACATGCTTTGAAAAGTGGATTGAACCATGGGACCGTTGCATATCATCTGAGGAAAGATACTTTGAAAAAGAATAATATATTTTTTGCTATACATATATTTCTTGAT--TTTACTCTGTTTTTATGGAACA-CCTTTGTACTTTCATATTTGAACTCACTTTTGTTTAATGCAACAAAAGCAGTTTTGCCTTATATTGTATTTGTACAGTTCTAAATGCTAAAAATCAGTACTTCAGTACTGCAAGTAGTGCAGTAGTTTTATTATTCAGAATCATATTTTTGTCAAAGTTTTTTTTTTTTTACAGGTGATTCTTGGGCTTGTAAAACAATTCTAACAGATGGTCATCAGAGGACTATCCGAAATGTAGCATGGTCTCCTTGTGGTAACTACCTTGCTTCTACCAGTTTTGATGCTACAACATGCATATGGGATAAAAGAAGTGGGCAGTTTGAATGTGTGGCTACTTTAGAAGGTCATGAAAATGAAGTTAAGTGTGCAGCTTGGTCACAATCAGGACAGTATTTGGCTACTTGTAGCAGAGATAAAAGCGTATGGATATGGGAAGGTAAATTTTCTGTTTAACTTGTTTGATATAAATAAACATATAAGATATGCACAACAGCCTAGTTCTGTAAGCACCTGAAGCAGTGATATTGTAAAAAAGTGGGTAATGATAATGTATATTGTATGTAATTCATTCACACTCTTAAAATTATATAAGCAACTTCAGAAAGCACTTTTACCAGTAACGTCTGTTGACTTCATTGGTCTTGATGGAATAACTTTACAAACGTTCTTATAAAGTTTACTGTTCCTTGAGGTAGTCATTCATTTTTTGTGATGCCTGAGCATAGTTTGTCTTCTTTTTTAACTGTTTTTTGTATCTATTAGCAAACACCAGGGATGGACAAAGAGACGAGACTGGGCCCTGGCAGGCTTTGAGGGAAAACTTGTGGGCCTGAGCACACAAATTTGACATGTGACCTTGGGCCCAGTCACAGCAATTTCAAATTATGTACATTAAATTACGCAAGAGAAAAATTATACCCAATGAGATTATCTGCAAGCAGTGTTTGTGT
>APH_1602
TGCTGATGCTATTTCAGCTGTACAGGGTTCACTGAAGCAGCTTCCACAAAATGCCTTCGCCACATGCTTTGAAAAGTGGATTGAACCATGGGACCGTTGCATATCATCTGAGGAAAGATACTTTGAAAAAGAATAATATATTTTTTGCTATACATATATTTCTTGAT--TTTACTCTGTTTTTATGGAACACCCTTTGTACTTTCATATTTGAACTCACTTTTGTTTAATGCAACAAAAGCAGTTTTGCCTTATATTGTATTTGTACAGTTCTAAATGCTAAAAATCAGTACTTCAGTACCTCAAGTAGTGCAGTAATTTTAATATTCAGAATCATATTTTTGTCAAAG-TTTTTTTTTTTTACAGGTGATTCTTGGGCTTGTAAAACAATTCTAACAGATGGTCATCAGAGGACTATCCGAAATGTAGCATGGTCTCCTTGTGGTAACTACCTTGCTTCTACCAGTTTTGATGCTACAACATGCATATGGGATAAAAGAAGTGGGCAGTTTGAATGTGTGGCTACTTTAGAAGGTCATGAAAATGAAGTTAAGTGTGCAGCTTGGTCACAATCAGGACAGTATTTGGCTACTTGTAGCAGAGATAAAAGCGTATGGATATGGGAAGGTAAATTT--TGTTTAACTTGTTTGATATAAATAAACATATAAGATATGCACAACAGCCTAGTTCTGTAAGCACCTGAAGCAGTGATATTGTAAAAAAGTGGGTAATGATAATGTATATTGTATGTAATTCATTCACACTCTTAAAATTATATAAGCAACTTCAGAAAGCACTTTTACCAGTAACGTCTGTTGACTTCATTGGTCTTGATGGAATAACTTTACAAACGTTCTTATAAAGTTTACTGTTCCTTGAGGTAGTCATTCATTTTTTGTGATGCCTGAGCATAGTTTGTCTTCTTTTTTAACTGTTTTTTGTATCTATTAGCAAACACCAGGGATGGACAAAGAGACGAGACTGGGCCCTGGCAGGCTTTGAGGGAAAACTTGTGGGCCTGAGCACACAAATTTGACATGTGACCTTGGGCCCAGTCACAGCAATTTCAAATTATGTACATTAAATTACGCAAGAGAAAAATTATACCCAATGAGATTATCTGCAAGCAGTGTTTGTAT
>APH_4005
------------------------------------------------------------------------------------------------TTGCATATCGTCTGAGGAAAGATACTTTGAAAAAGAATAATATATTTTTTGCTATACATATATTTCTTGAT--TTTACTCTGTTTTTATGGAACACCCTTTGTACTTTCATATTTGAACTCAC--TTGTTTAATGCAGCAAAAGCAGTTTTGCCTTATATTGTATTTGTACAGTTCTAAATGCTAAAAATCAGTACTTCAGTACTGCAAGTAGTGCAGTAGTTTTAATATTCAGAATCATATTTGTGTCAAAG---TTTTTTTTTTACAGGTGATTCTTGGGCTTGTAAAACAATTCTAACAGATGGTCATCAGAGGACTGTCCGAAATGTAGCATGGTCTCCTTGTGGTAACTACCTTGCCTCTACCAGTTTTGATGCTACAACATGCATATGGGATAAAAGAAGTGGGCAGTTTGAATGTGTGGCTACTTTAGAAGGTCATGAAAATGAAGTTAAGTGTGCAGCATGGTCACAATCAGGACAGTATTTGGCTACTTGTAGCAGAGATAAAAGTGTATGGATATGGGAAGGTAAATTTTCTGTTTAACTTGTTTTATATAAATAAACATATAAGATATGCACAACAGCCTAGTTCTGTAAGCACCTGAAGCAGTGATATTGTAAAAAAGTGGGTAATGATAATGTATATTGCACATAATTCATTCGCACTCTTAAAATTATATAAGCAACTTCAGAAAGCACTTTTACCAGTAATGTCTGTTGACTTCATTGGTCTTGATGGAATAACTTTACAAATGTTCTTATAAAGTTTACTGTTCCTTGAGGTAGTCATTCATTTTTTGTGATGCCTGAGCATAGTTTGTCTTCTTTTTTAACTGTTTTTTG------------------------------------------------------------------------------------------------------------------------------------------------------------------------------------------------------
>APH_0723
TGCTGACACTATTTCAACTGTACAGGGTTCACTGAAGCAGCTTCCACAAAATGCCTTTGCCACATGCTTTGAAAAGTGGATTGAACCATGGGACCATTGCATATCGTCTGAGGAAAGATACTTTGAAAAAGAATAATATATTTTTTGCTATACATATATTTCTTGAT--TTTACTCTGTTTTTACGGAACACCCTTTGTACTTTCATATTTGAACTCACTTTTGTTTAATGCAGCAAAAGCAGTTTTGCCTTATATTGTATTTGTACAGTTCTAAATGCTAAAAATCAGTACTTCAGTACTGCAAGTAGTGCAGTAGTTTTAATATTCAGAATCATATTTTTGTCAAAGTTTTTTTTTTTTTACAGGTGATTCTTGGGCTTGTAAAACAATTCTAACAGATGGTCATCAGAGGACTATCCGAAATGTAGCATGGTCTCCTTGTGGTAACTACCTTGCCTCTACCAGTTTTGATGCTACAACATGCATATGGGATAAAAGAAGTGGGCAGTTTGAATGTGTGGCTACATTAGAAGGTCATGAAAATGAAGTTAAGTGTGCAGCATGGTCACAGTCAGGACAGTATTTGGCTACTTGTAGCAGAGATAAAAGCGTATGGATATGGGAAGGTAA--TTTCTGTTTTACTTGTTTGATATAAATAAACGTATAAGATGTGCACAACGGCCTAGTTCTGTAAGCACCTGAAGCAGTGATATTGTAAAAAAGTGTGTAATGATAATGTATATTGCATGTAATTCATTCACACTCTTAAAATTATATAACCAACTTCAGAAAGCACTTTTACCAGTAACGTCTGTTGACTTCATTGGTCTTGATGGAATAACTTTACAAATGCTCTTATGAAGTTTACTGTTCCTTGAGGTAGTCGTTCATTTTTTGTGATGCCTGAGCATAGTTTGTCTTCTTTTTTAACTGTTTTTTGTATCTATTAGCAAACACCAGGGATGGACAAAGAGGCAAGACTGGGCCCTGGCAGGCTTTGAGGGAAAACTTCTGGGCCTGAGCACACAGATTTGACATGTGACCTCGGGCCCGGTCACAGCAATTTCAAATTATGTACATTAAATTACGCAAGAGAAAAATTATACCCAATGAGATTATCTGCAAG-AGTGTTTGTAT
>APH_5003
TGCTGACGCTATTTCAGCTGTACAGGGTTCACTGAAGCAGCTTCCACAAAATGCCTTCGACACATGCTTTGAAAAGTGGATTGCACCATGGGATTGTTGCATATCATCTAAGGAAGGATACTTTGAAAAAGAATAATATATTTTTTGCTATACATATATTTCTTGAT--TTTACTCTGTTTTTATGGAACGGCCTGTGGACTTTCATATTTGAACTCAC--TTGTTTAATGCAGCAAAAGCAGTTTTGCCTTATATTGTATTTGTACAGTTCTAAATGCTAAAAATCAGTACTT-----------------GAGTAGTTTTAATATTCAGAATCATATTTTTGTCAAAGTTTTTCTTTTTTTACAGGTGATTCTTGGGCTTGTAAAACAATTCTAACAGATGGTCATCAGAGGACTATCCGAAATGTAGCATGGTCTCCTTGTGGTAACTACCTTGCCTCTACCAGTTTTGATGCTACAACATGCATATGGGATAAAAGAAGTGGGCAGTTTGAATGTGTGGCTACTTTAGAAGGTCATGAAAATGAAGTTAAGTGTGCAGCATGGTCACAATCAGGACAGTATTTGGCTACTTGTAGCAGAGATAAAAGCGTATGGATATGGGAAGGTAAATTTTCTGTTTTACTTGTTTGATATAAATAAACATATAAGATGTGCACAACAGCCTAGTTCTGTAAGCACCTGAAGCAGTGATATTGTAAAAAAGTGGGTAATGATAATGTATATTGCATGTAATTCATTCACACCCTTAAAATTATATAAGCAACTTCAGAAAGCACTTTTACCAGTAACGTCTGTTGACTTCATTGGTCTTGATGGAATAA-TTTACAAATGTTCTTATGAAGTTTACTGTTCCTTGAGGTAGTCATTCATTTTTTGTGATGCCTGAGCATAGTTTGTCTTCTTTTTTAACTGTTTTTTGTATCTATTAGCAAACACCAGGGATGGGCAAAGAGATGAGACTGGGCCCTGGCAGGCTTTGAGGGAAAACTTGTGGGCCTGAGCACACAAATTTGACATGTGACCTTGGGCCCGGTCACAGCAATTTCAAATTATGTACATTAAATTACGCAAGAGAAAAATTATACCCAATGAGATTATCTGCAAGCAGTGTTTGTAT
>APH_4029
TGCTGATGCTATTTCAGCTGTACAGGGTTCACTGAAGCAGCTTCCACAAAATGCCTTCACCACATGCTTTGAAAAGTGGATTGAACCATGGGACCGTTGCATATCATCTGAGGAAAGATACTTTGAAAAAGAATAATATATTTTTTGCTATACATATATTTCTTGAT--TTTACTCTGTTTTTATGGAACA-CCTTTGTACTTTCATATTTGAACTCACTTTTGTTTAATGCAACAAAAGCAGTTTTGCC-----TTGTATTTGTACAGTTCTAAATGCTAAAAATCAGTACTT-----------------CAGTAGTTTTAATATTCAGAATCATATTTTTGTCAAAGTTTTTCTTTTTTTACAGGTGATTCTTGGGCTTGTAAAACAATTCTAACAGATGGTCATCAGAGGACTATCCGAAATGTAGCATGGTCTCCTTGTGGTAACTACCTTGCCTCTACCAGTTTTGATGCTACAACATGCATATGGGATAAAAGAAGTGGGCAGTTTGAATGTGTGGCTACTTTAGAAGGTCATGAAAATGAAGTTAAGTGTGCAGCATGGTCACAATCAGGACAGTATTTGGCTACTTGTAGCAGAGATAAAAGCATATGGATATGGGAAGGTAAATTTTCTGTTTTACTTGTTTGATATAAATAAACATATAAGATGTGCACAACAGCCTAGTTCTGTAAGCACCTGAAGCAGTGATATTGTAAAAAAGTGGGTAATGATAATGTATATTGCATGTAATTCATTCACACCCTTAAAA-----TAAGCAACTTCAGAAAGCACTTTTACCAGTAACGTCTGTTGACTTCATTGGTCTTGATGGAATAACTTTACAAATGTTCTTATAAAGTTTACTGTTCCTTGAGGTAGTCATTCATTTTTTGTGATGCCTGAGCATAGTTTGTCTTCTTTTTTAACTGTTTTTTGTATCTATTAGCAAACACCAGGGATGGACAAAGAGATGAGACTGGGCCCTGGAAGGCTTTGAGGGAAAACTTGTGGGCCTGAGCACACAAATTTGCCATGTAACCTTGGGCCCGGTCACAGCAATTTCAAATTATGTACATTAAATTATGCAAGAGAAAAATTATACCCAATGAGATTATCTGCAAGCAGTGTTTGTGT
>APH_0772
TGCTGACGCTATTTCAGCTGTACAGGGTTCACTGAAGCAGCTTCCACAAAATGTCTTCGCCACATGCTTTGAAAAATGGATTGAACCATGGGATCGTTGCATATCGTCTAAGGAAGGATTTTCAAAAAAAGAATAATATATTTTTTGCTATACATATATTTCTTGAT--TTTACTCTGTTTTTATGGAACACCCTTTGTACTTTCATATTTGAACTCAC--TTGTTTAATGCAACAAAAGCAGTTTTGCCTTATATTGTATTTGTACAGTTCTAAATGCTAAAAATCAGTACTT-----------------CAGTAGTTTTAATATTCAGAATCATATTTTTGTCAAAGTTTTTCTTTTTTTACAGGTGATTCTTGGGCTTGTAAAACAATTCTAACAGATGGTCATCAGAGGACTATCCGAAATGTAGCATGGTCTCCTTGTGGTAACTACCTTGCCTCTACCAGTTTTGATGCTACAACATGCATATGGGATAAAAGAAGTGGGCAGTTTGAATGTGTGGCTACTTTAGAAGGTCATGAAAATGAAGTTAAGTGTGCAGCATGGTCACAATCAGGACAGTATTTGGCTACTTGTAGCAGAGATAAAAGCGTATGGATATGGGAAGGTAAATTTTTTGTTTTACTTGTTTGATATAAATAAACATATAAGATGTGCACAACAGCCTAGTTCTGTAAGCACCT------------------------------------------------------------------------------------------------------------------------------------------------------------------------------------------------------------------------------------------------------------------------------------------------------------------------------------------------------------------------------------------------------------------------------------------------------
>APH_1535
TGCTGACACTATTTCAGCTGTACAGGGTTCACTGAAGCAGCTTCCACAAAATGCCTTTGCCACATGCTTTGAAAAGTGGATTGAACCATGGGACCATTGCATATCGTCTGAGGAAAGATACTTTGAAAAAGAATAATATATTTTTTGCTATACATATATTTCTTGAT--TTTACTCTGTTTTTATGGAACGGCCTGTGGACTTTCATATTTGAACTCACTTTTGTTTAATGCAGCAAAAGCAGTTTTGCCTTATATTGTATTTGTACAGTTCTAAATGCTAAAAATCAGTACTTCAGTACTGCAAGCTGTGCAGTAGTTTTAATATTCAGAATCATATTTTTGTCAAAG---TTTTTTTTTTACAGGTGATTCTTGGGCTTGTAAAACAATTCTAACAGATGGTCATCAGAGGACTATCCGAAATGTAGCATGGTCTCCTTGTGGTAACTACCTTGCCTCTACCAGTTTTGATGCTACAACATGCATATGGGATAAAAGAAGTGGGCAGTTTGAATGTGTGGCTACTTTAGAAGGTCATGAAAATGAAGTTAAGTGTGCAGCTTGGTCACAATCAGGACAGTATTTGGCTACTTGTAGCAGAGATAAAAGCGTATGGATATGGGAAGGTAAATTTTCTGTTTTACTTGTTTGATATAAATAAACATATAAGATGTGCACAACAGCCTAGTTCTGTAAGCACCTGCAGCAGTGATATTGTAAAAAAGTGGGTAATGATAATGTATATTGCATGTAATTCATTCACACCCTTAAAATTATATAAGCAACTTCAGAAAGCACTTTTACCAGTAACGTCTGTTGACTTCATTGGTCTTGATGGAATAA-TTTACAAATGTTCTTATGAAGTTTACTGTTCCTTGAGGTAGTAATTCATTTTTTGTGATGCCTGAGCATAGTTTGTCTTCTTTTTTAACTGTTTTTTGTATCTATTAGCAAACACCAGGGATGGACAAAGAGACGAGACTGGGCCCTGGCAGGCTTTGAGGGAAAACTTGTGGGCCTGAGCACACAAATTTGACATGTGACCTCGGGCCCGGTCACAGCAATTTCGAAGTATGTACAATAAATTACGCAAGAGAAAAATTATACCCAATGAGATTATCTGCAAGCACTGTTTGTAT
>APH_0683
TGCTGACACTATTTCAGCTGTACAGGGTTCACTGAAGCAACTTCCACAAAATGCCTTTGCCACATGCTTTGAAAAGTGGATTGAACCATGGGACCATTGCATATCGTCTGAGGAAAGATACTTTGAAAAAGAATAATATATTTTTTGCTATACATATATTTCTTAAT--TTTACTCTGTTTTTATGGAACACACTTTGTACTTTCATATTTGAACTCACTCTTGTTTAATGCAGCAAAAGCAGTTTTGCTTTATATTGTATTTGTACAGTTCTAAATGCTAAAAATCAGTACT--------GCAAGTAGTGCAGTAGTTTTAATATTCAGAATCATATTTTTGTCAAAGTTTTTTTTTTTTTACAGGTGATTCTTGGGCTTGTAAAACAATTCTAACAGATGGTCATCAGAGGACTATCCGAAATGTAGCATGGTCTCCTTGTGGTAACTACCTTGCCTCTACCAGTTTTGATGCTACAACATGCATATGGGATAAAAGAAGTGGGCAGTTTGAATGTGTGGCTACTTTAGAAGGTCATGAAAATGAAGTTAAGTGTGCAGCATGGTCACAATCAGGACAGTATTTGGCTACTTGTAGCAGAGATAAAAGCGTATGGATATGGGAAGGTAAATTTTCTGTTTTACTTGTTTGATATAAATAAACGTATAAGATGTGCACAATGGCCTAGTTCTGTAAGCACCTGAAGCAGTGATATTGTAAAAAAGTGGGTAATGATAATGTATATGGCATGTAATTCATTCACACTCTTAAAACTATATAACCAACTTCAGAAAGCACTTTTACCAGTAACGTCTGTTGACTTCATTGGTCTTGATGGAATAACTTTACAAATGCTCTTATGAAGTTTACTGTTCCTTGAGGTAGTCGTTCATTTTTTGTGATGCCTGAGCATAGTTTGTCTTCTTTTTTAACTGTTTTTTGTATCTATTAGCAAACACCAGGGATGGACAAAGAGACGAGACTGGGCCCTGGCAGGCTTTGAGGGAAAACTTGTGGGCCTGAGCACACAGATTTGACATGTGACCTCGGGCCCGGTCACAGCAATTTCAAATTATGTACATTAAATTACGCAAGAGAAAAATTATACCCAATGAGATTATCTGCAAGCACTATTTGTAT
>APH_5001
TGCTGATGCTATTTCAGCTGTACAGGGTTCACTGAAGCAGCTTCCACAAA-TGCTTTCACCACATGCTTTGAAAAGTGGATTGAACCATGGGACCTTTGCATATCGTCTGAGGAAAGATACTTTGAAAAAGAATAATGTATTTTTTGCTATACATATATTTCTTGAT--TTTACTCTGTTTTTATGGAATGCCCTTTGTACTTTCATATTTGAACTCACTTTTGTTTAATGCAGCAAAAGCAGTTTTGCCTTATATTGTATTTGTACAGTTCTAAATGCTAAAAATAAGTATTTCAGTACTGCAAGTAGTGCAGTAGTTTTAATATTCAGAATCATATTTTTGTCAAAGTTTTTTTTTTTTTACAGGTGATTCTTGGGCTTGTAAAACAATTCTAACAGATGGTCATCAGAGGACTATCCGAAATGTAGCATGGTCTCCTTGTGGTAACTACCTTGCCTCTACCAGTTTTGATGCTACAACATGCATATGGGATAAAAGAAGTGGGCAGTTTGAATGTGTGGCTACTTTAGAAGGTCATGAAAATGAAGTTAAGTGTGCAGCATGGTCACAATCAGGACAGTATTTGGCTACTTGTAGCAGAGATAAAAGTGTATGGATATGGGAAGGTAAATTTTCTGTTTTACTTGTTTGATATAAATAAAC--ATGAGATGTGCACAACAGCCTAGTTCTGTAAGCACCTGAAGCAGTGATATTGTAAAAAAGTGGGTAATGATAATGTATATTGCATGTAATTCATTCACACTCTTAAAATTATATAAGCAACTTCAGAAAGCACTTTTACCAGTAACGTCTGTTGACTTCATTGGTCTTGATGGAATAACTTTACAAACGTTCTTATGAAGTTTACTGTTCCTTGAGGTAGTCATTCATTTTTTGTGATGCCTGAGCATAGTTTGTCTTCTTTTTTAACTGTTTTTTGTATCTATTAGCAAACACCAGGGATGGACAAAGAGACGAGACTGGGCCCTGGCAGGCTTTGAGGGAAAACTTGTGGGCCTGAGCACACAAATTTGCCATGTAACCTTGGGCCCGGTCACAGCAATTTCAAATTATGTACATTAAATTACGCAAGAGAAAAATTATACCCAATGAGATTATCTGCAAGCAGTGT------
>APH_0622
TGCTGACACTATTTCAGCTGTACAGGGTTCACTGAAGCAGCTTCCATAAAATGCCTTTGCCACATGCTTTGAAAAGTGGATTGAACCATGGGACCATTGCATATCGTCTGAGGAAAGATACTTTGAAAAAGAATAATATATTTTTTGCTATACATATATTTCTTGAT--TTTACTCTGTTTTTATGGAACACCCTTTGTACTTTCATATTTGAACTCAC--TTGTTTAATGCAGCAAAAGCAGTTTTGCCTTATATTGTATTTGTACAGTTCTAAATGCTAAAAGTCAGTACTTCAGTACCTCAAGTAGTGCAGTAATTTTAATATTCAGAATCATATTTTTGTCAAAGTTTTTTTTTTTTTACAGGTGATTCTTGGGCTTGTAAAACAATTCTAACAGATGGTCATCAGAGGACTATCCGAAATGTAGCATGGTCTCCTTGTGGTAACTACCTTGCCTCTACCAGTTTTGATGCTACAACATGCATATGGGATAAAAGAAGTGGGCAGTTTGAATGTGTGGCTACTTTAGAAGGTCATGAAAATGAAGTTAAGTGTGCAGCATGGTCACAATCAGGACAGTATTTGGCTACTTGTAGCAGAGATAAAAGCGTATGGATATGGGAAGGTAATTTT--TGTTTTACTTGTTTGATATAAATAAATGTATAAAATGTGCACAACAGCCTAGTTCTGTAAGCACCTGAAGCAGTGATATTGTAAAAAAGTGGGTAATGATAATGTATATTGCATGTAATTCATTCACACTCTTAAAATTATATAAGCAACTTCAGAAAGCACTTTTACCAGTAGCATCTGTTGACTTCATTGGTCTTGATGGAATAACTTTACAAATGTTCTTATGAAGATTACTGTTCCTTGAGGTAGTCATTCATTTTTTGTGATGCCTGAGCATAGTTTGTTTTCTTTTTTAACTGCTTTTTGTATCTATTAGCAAACACCAGGGATGGACAA------------------------------------------------------------------------------------------------------------------------------------------------------------------------
>APH_4021
---------------------------------------------------------------------------------------------------------------GGAAAGATACTTTGAAAAAGAATAATATATTTTTTGCTATACATATATTTCTTGAT--TTTACTCTGTTTTTATGGAACACCCTTTGTACTTTCATATTTGAACTCACTTTTGTTTAATGCAGCAAAAGCAGTTTTGCCTTATATTGTATTTGTACAGTTCTAAATGCTAAAAATCAGTACTTCAGTACCTCAAGTAGTGCAGTAATTTTAATATTCAGAATCATATTTTTGTCAAAGTTTTTTTTTTTTTACAGGTGATTCTTGGGCTTGTAAAACAATTCTAACAGATGGTCATCAGAGGACTATCCGAAATGTAGCATGGTCTCCTTGTGGTAACTACCTTGCCTCTACCAGTTTTGATGCTACAACATGCATATGGGATAAAAGAAGTGGGCAGTTTGAATGTGTGGCTACTTTAGAAGGTCATGAAAATGAAGTTAAGTGTGCAGCATGGTCACAATCAGGACAGTATTTGGCTACTTGTAGCAGAGATAAAAGCGTATGGATATGGGAAGGTAATTTT--TGTTTTACTTGTTTGATATAAATAAATGTATAAAATGTGCACAACAGCCTAGTTCTGTAAGCACCTGAAGCAGTGATATTGTAAAAAAGTGGGTAATGATAATGTATATTGCATGTAATTCATTCACACTCTTAAAATTATATAAGCAACTTCAGAAAGCACTTTTACCAGTAGCGTCTGTTGACTTCATTGGTCTTGACGGAATAACTTTACAAATGTTCTTATGAAGATTACTGTTCCTTGAGGTAGTCATTCATTTTTTGTGATGCCTGAGCATAGTTTGTTTTCTTTTTTAACTGCTTTTTGTATCTATTAGCAAACACCAGGGATGGACAAAGAGATGAGACTGGGCCCTGGCAGGCTTTGAGGGAAAACTTGTGGGCCTGAGCACACAAAT-----------------------------------------------------------------------------------------------------------
>APH_1438
--------------------------------------------------------------------------------------------------------------------------------------------------------------------------------------------------------------------------------------------------------------------------------------------------------------------GTGCAGTAATTTTAATATTCAGAATCATATTTTTGTCAAAGTTTTTTTTTTTTTACAGGTGATTCTTGGGCTTGTAAAACAATTCTAACAGATGGTCATCAGAGGACTATCCGAAATGTAGCATGGTCTCCTTGTGGTAACTACCTTGCCTCTACCAGTTTTGATGCTACAACATGCATATGGGATAAAAGAAGTGGGCAGTTTGAATGTGTGGCTACTTTAGAAGGTCATGAAAATGAAGTTAAGTGTGCAGCATGGTCACAATCAGGACA---------------------------------------------------------------------------------------------------------------------------------------------------------------------------------------------------------------------------------------------------------------------------------------------------------------------------------------------------------------------------------------------------------------------------------------------------------------------------------------------------------------------------------------------------------------------------------
>APH_0717
-----------------------------------------------------------------------------------------------------------------------------------------------------------------------------------------------------------------------------------------------------------TATATTGTATTTGTACAGTTCTAAATGCTAAAAATCAGTACTTCAGTACTGCAAGTAGTGCAGTAATTTTAATATTCAGAATCATATTTTTGTCAAAG-TTTTTTTTTTTTACAGGTGATTCTTGGGCTTGTAAAACAATTCTAACAGATGGTCATCAGAGGACTATCCGAAATGTAGCATGGTCTCCTTGTGGTAACTACCTTGCCTCTACCAGTTTTGATGCTACAACATGCATATGGGATAAAAGAAGTGGGCAGTTTGAATGTGTGGCTACTTTAGAAGGTCATGAAAATGAAGTTAAGTGTGCAGCATGGTCACAATCAGGACAGTATTTGGCTACTTGTAGCAGAGATAAAAGCGTATGGATATGGGAAGGTAAATTTTCTGTTTTACTTGTTTGATATAAATAAACGTATAAGATGTGAACAACAGCCTAGTTCTGTAAGCACCTGAAGCAGTGATATTGTAGAAAAGTGGGTAATGATAATGTATATTGCATGTAATTCATTCACACTCTTAAAATTATATAAGCAACTTCAGAAAGCACTTTTACCAGTAGCGTCTGTTGACTTCATTGGTCTTGATGGAATAACTTTACAAATGTTCTTATGAAGATTACTGTTCCTTGAGGTAGTCATTCATTTTTTGTGATGCCTGAGCATAGTTTGTTTTCTTTTTTAACTGCTTTTTGTATCTATTAGCAAACACCAGGGATGGACAAAGAGATGAGACTGGGCCCTGGGAGGCTTTGAGGGAAAACTTGTGGGCCTGAGCACACAAATTTGACATGTGACCTTGGGCCCGGTCACAGCAATTTCGAATTATGTACAATAAATTACGGAAGAGAAAAATTATACCCAATGAGATTATTTGCAAGCATTATTTGTAT
>APH_0185
------------------------------------------------------------------------------------------------------------------------------------------------------------------------------------------------------------------------------------------CAAAAGCAGTTTTGCCTTATATTGTATTTGTACAGTTCTAAATGCTAAAAATCAGTACTTCAGTACTGCAAGTAGTGCAGTAATTTTAATATTCAGAATCATATTTTTGTCAAAG-TTTTTTTTTTTTACAGGTGATTCTTGGGCTTGTAAAACAATTCTAACAGATGGTCATCAGAGGACTATCCGAAATGTAGCATGGTCTCCTTGTGGTAACTACCTTGCCTCTACCAGTTTTGATGCTACAACATGCATATGGGATAAAAGAAGTGGGCAGTTTGAATGTGTGGCTACTTTAGAAGGTCATGAAAATGAAGTTAAGTGTGCAGCATGGTCACAATCAGGACAGTATTTGGCTACTTGTAGCAGAGATAAAAGCGTATGGATATGGGAAGGTAAATTTTCTGTTTTACTTGTTTGATATAAATAAACGTATAAGATGTGAACAACAGCCTAGTTCTGTAAGCACCTGAAGCAGTGATATTGTAGAAAAGTGGGTAATGATAATGTATATTGCATGTAATTCATTCACACTCTTAAAATTATATAAGCAACTTCAGAAAGCACTTTTACCAGTAGCGTCTGTTGACTTCATTGGTCTTGATGGAATAACTTTACAAATGTTCTTATGAAGATTACTGTTCCTTGAGGTAGTCATTCATTTTTTGTGATGCCTGAGCATAGTTTGTTTTCTTTTTTAACTGCTTTTTGTATCTATT----------------------------------------------------------------------------------------------------------------------------------------------------------------------------------------------
>APH_3188
----------------------------------------------------------------------------------------------------------------------------------------------------------------------------------------------------------------------------------------------------TTTGCCTTATATTGTATTTGTACAGTTCTAAATGCTAAAAATCAGTACTTCAGTACTGCAAGTAGTGCAGTAATTTTAATATTCAGAATCATATTTTTGTCAAAG-TTTTTTTTTTTTACAGGTGATTCTTGGGCTTGTAAAACAATTCTAACAGATGGTCATCAGAGGACTATCCGAAATGTAGCATGGTCTCCTTGTGGTAACTACCTTGCCTCTACCAGTTTTGATGCTACAACATGCATATGGGATAAAAGAAGTGGGCAGTTTGAATGTGTGGCTACTTTAGAAGGTCATGAAAATGAAGTTAAGTGTGCAGCATGGTCACAATCAGGACAGTATTTGGCTACTTGTAGCAGAGATAAAAGCGTATGGATATGGGAAGGTAAATTTTCTGTTTTACTTGTTTGATATAAATAAACGTATAAGATGTGAACAACAGCCTAGTTCTGTAAGCACCTGAAGCAGTGATATTGTAGAAAAGTGGGTAATGATAATGTATATTGCATGTAATTCATTCACACTCTTAAAATTATATAAGCAACTTCAGAAAGCACTTTTACCAGTAGCGTCTGTTGACTTCATTGGTCTTGATGGAATAACTTTACAAATGTTCTTATGAAGATTACTGTTCCTTGAGGTAGTCATTCATTTTTTGTGATGCCTGAGCATAGTTTGTTTTCTTTTTTAACTGCTTTTTGTATCTATTAGCAAACACCAGGGATGGACAAAGAGATGAGACTGGGCCCTGGCAGGCTTTGAGGGAAAACTTGTGGGCCTGAGCACACAAATTTGACATGTGACCTTGGGCCCGGTCACAGCAATTTCAAATTATGTACATTAAATTACACAAGAGACAAATTATACCCAATGAGATTATCTGCAAGCAGTGTTTGTAT
