# Supplementary material for: ﻿Discovery of a new tarantula species from the Madrean Sky Islands and the first documented instance of syntopy between two montane endemics (Araneae, Theraphosidae, Aphonopelma): a case of prior mistaken identity
Source: Zookeys. 2024 Aug 16;1210:61–98. doi: 10.3897/zookeys.1210.125318 (PMC11344175; doi:10.3897/zookeys.1210.125318)
Supplement: Supplementary material 8 — Phylogenomics files [file zookeys-1210-061_article-125318__-s008.zip › Suppl8/individual_UCE_loci/sl_realigned_uce_200142.fas]

>APH_1357
---------------------------TCTACACCT--------------------------------------------------------------------------------------AAGCCTACTCTTTCCCT-----------------------------------ACACGACGCTC--------------------------------------------TTCCGATCT---------------------------------------GTTCACTTAAATGAAATTTTGGAAAATGTTTGCAATTCACTTGATGATTACGCTCAAGCGAAACATAAAGAGACAGGAAAACTTACTTTATTGAACTTATCAAAAGATATTGAGAAGCTAAGCCTTTATGATCTTGTTCCTGATCCAGAACTTAATCGGGGTCTGAAATCTGGTGT----------------------------------------------------------------------------------------------------------------------------------------------------------------------------------------------------------------------------------------------------------------------------------------------------------------------------------------------------------------------------------------------------------------------------------------------------------------------------------------------------------------------------------------------------------------------------------------------------------------------------------------------------------------------------------------------------
>APH_0880
--------------------------------------------------------------CAGTTAAAATCTTTTGCAGTATTATTACATTGGAAAATAGTATAATTTTCAAAGTGTTAAAAATCTCTGCTTCCCTTTGTGTTATTTTGAGTGACTTACAGTTATTTGTAGAACTAGACATTTGTGCGTATTATTTAATGTTCATTATTTGTTTTCTTCAGGTTAAATTTTGATATTTGTTATTTATTTGGCAGGTTAAATATGCTGGGTCTGAAGTTCACTTAAATGAAATTTTGGAAAATGTTTGCAATTCACTTGATGATTACGCTCAAGCGAAACATAAAGAGACAGGAAAACTTACTTTATTGAACTTATCAAAAGATATTGAGAAGCTAAGCCTTTATGATCTTGTTCCTGATCCAGAACTTAATCGGGGTCTGAAATCTGGTGTAAGTATTAGCCTAACTAAGTAGTGGTAATAAACCTAGAGTTGTAAGGTTGCATTAAAATTTTGGTTTTGATAGAAGTAACTTTTGTTACATTCTCTTTACAATGTTCAGGAGTTCTTGCATAAGTAGGAGTGTGATAGTGGGATCTGTTTTCCATCTGGAACTCGGCCACCTGACATCCTAGAATTTTTGGCATAGGAAATACAAGTATTGGTCCAAAAAATAAAATTACAGGCATATAGAATAATGTATGTATTGGGTTGTTTCATAATTTTTGGCCGATTTGGACACACATAAGAAAACAGCTGTAACAGACAAAG-AAACCATTTTATTCAGCAAAATATCTGCCTTCGGCAGCAATACATTGCGCCCAAAGTGTTTTCAGTGCAAAAATGCCACGGTGGCAGAATCTGGCATCACAGTGGTCGAAGAAATCGCAAACTGCCTGAATCAGAGCCTCCTGGTTCTCAAACCATTTGTCCCTCAGAAATTTGTCCAAATGGTGAAATGTGAAAGTGGGAGGGGGCTCAGTCCGGTGAATACGCAGGGTACGAGAGGACTCGTACCCCAAGGCACTGATTTTTGCATGCTTCCAACAGACATGTGGGGTCTTGCCC------------------------------------------------------------
>APH_0772
CATTGCCCATGTCTCACTGCCATACATCATACAACTCCTCACACAGCTTTGGTAAGATTGTGCAGTTAAAATCTTTTGCAGTATTATTGCATTGGAAAATAGTATAATTTTCAAAGTGTTAAAAATCTCTGCTTCCCTTTGTGTTATTTTGAGTGACTTACAGTTATTTGTAGAGCTAGACATTTGTGCATATTATTTAATGTTCATTATTTGTTTTCTTCAGGTTAAATTTTGATATTTGTTATTTATTTGGCAGGTTAAATATGCTGGGTCTGAAGTTCACTTAAATGAAATTTTGGAAAATGTTTGCAATTCACTTGATGATTACGCTCAAGCGAAACATAAAGAGACAGGAAAACTTACTTTATTGAACTTATCAAAAGATATTGAGAAGCTAGGCCTTTATGATCTTGTTCCTGATCCAGAACTTAATCGGGGTCTGAAATCTGGTGTAAGTATTAGCCTAACTAAGTAGTGGTAATAAACCTAGAGTTGTAAGGTTGCATTAAAATTTTGGTTTTGATAGAAGTAACTTTTGTTACATTCTCTTTACAATGTTCATGAGTTCTTGCATAAGTGGGAGTGTGATAGTGGGATCTGTTTTCCATCTGGAACTCGGCCACCTGACATCCTAGAATTTTTGGCATAGGAAATACAAGTATTGGTCCAAAAAATAAGATTACAGACATATAGAATAATGTATGTATTGGGTTGTTTCATAATTTTTGGCCGATTTGGACACACATAAGAAAACAGCTGTAACAGACAAAG-AAACCATTTTATTCAGCAAAATATCTGTCTTCGGTAGCAATACATTGCGCCCAAAGTGTTTTCAGTGCGAAAATGCCACGGTGGCAGAATCTGGCATCACAGTGGTCGAACAAATCGCGAACTGCCTGAATCAGAGCCTCCTGGTTCTCAAACCATTTGTCCCTCAGAAATTTGTCCAAATGGTGAAATGTGGAAATCGGAGGGGGCTAAGTCCGGTGAATATGCAGGGTGTGGAAGGACTCATACCCCAAGGCACTGATTTTTGCATGGTTCCAACAGACATTCGGGGTCTTGCCCCATCCCGGAGGAGTATAGGACCCCAGCAATTGACGAGTGCTGGTTGTTTGGTGCATAATT
>APH_0136
CATTGCCCATGTCTCACTGCCATACATCATACAACTCCTCAGACAGCTTTGGTAAGATTATGCAGTTAAAATCTTTTGCAGTATTATTACATTGGAAAATAGTATAATTTTCAAAGTGTTAAAAATCTCTGCTTCCCTTTGTGTTATTTTGTGTGACTT--AGTTATTTGTAGAACTAGACATTTGTGCATATTATTTAATGTTCATTATTTGTTTTCTTCAGGTTAAATTTTGATATTTGTTATTTATTTGGCAGGTTAAATATGCTGGGTCTGAAGTTCACTTAAATGAAATTTTGGAAAATGTTTGCAATTCACTTGATGATTACGCTCAAGCGAAACATAAAGAGACAGGAAAACTTACTTTATTGAACTTATCAAAAGATATTGAGAAGCTAGGCCTTTATGATCTTGTTCCTGATCCAGAACTTAATCGGGGTCTGAAATCTGGTGTAAGTATTAGCCTAACTAAGTAGTGGTAATAAACCTAGAGTTGTAAGGTTGCATTAAAATTTTGGTATTGATAGAAGTAACTTTTGTTACATTCTCTTTACAATGTTCATGAGTTCTTGCATAAGTAGGAGTGTGATAGTGGGATCTGTTTTCCATCTGGAACTCGGCCACCTGACATCCTAGAATTTTTGGCATAGGAAATACAAGTATTGGTCCAAAAAATAAGATTACAGGCATATAGAATAATGTATGTATTGGGTTGTTTCATAATTTTTGGCCGATTTGGACACACATAAGAAAACAGCTGTAACAGACAAAG-AAACCATTTTATTCAGCAAAATATCTGCCTTCGGCAGCAATACATTGCGCCCAAAGTGTTTTCAGTGCAAAAATGCCACGGTGGCAGAATCTGGCTTCACAGTGGTCGAACAAATCGCAAACTGCCTGAATCAGATCCTCCTGGTTCTCAAACCATTTGTCCCTCAGAAATTTTTCCAAATGGTGAAATGTGGAAGTGGGAGGGGGCTCAGTCCGGTGAATACGCAGGGTGCGAGAGGACTTGTACCCCAAGGCACTGATTTTTGCATGCTTCCAACAGACATGTGGGGTCTTGCCCCATCCCGGAGGAGTATAGGACCCCAGCAATTGACGAGTGCTGGTTGTTTGGTGCATAATT
>APH_4021
CATTGCCCATGTCTCACTGCCATACATCATACAACTCCTCAGACAGCTTTGGTAAGATTATGCAGTTAAAATCTTTTGCAGTATTATTACATTGGAAAATAGTATAATTTTCAAAGTGTTAAAAATCTCTGCTTCCCTTTGTGTTATTTTGTGTGACTT--AGTTATTTGTAGAACTAGACATTTGTGCATATTATTTAATGTTCATTATTTGTTTTCTTCAGGTTAAATTTTGATATTTGTTATTTATTTGGCAGGTTAAATATGCTGGGTCTGAAGTTCACTTAAATGAAATTTTGGAAAATGTTTGCAATTCACTTGATGATTACGCTCAAGCGAAACATAAAGAGACAGGAAAACTTACTTTATTGAACTTATCAAAAGATATTGAGAAGCTAGGCCTTTATGATCTTGTTCCTGATCCAGAACTTAATCGGGGTCTGAAATCTGGTGTAAGTATTAGCCTAACTAAGTAGTGGTAATAAACCTAGAGTTGTAAGGTTGCATTAAAATTTTGGTTTTGATAGAAGTAACTTTTGTTACATTCTCTTTACAATGTTCATGAGTTCTTGCATAAGTAGGAGTGTGATAGTGGGATCTGTTTTCCATCTGGAACTCGGCCACCTGACATCCTAGAATTTTTGGCATAGGAAATACAAGTATTGGTCCAAAAAATAAGATTACAGGCATATAGAATAATGTATGTATTGGGTTGTTTCATAATTTTTGGCCGATTTGGACACACATAAGAAAACAGCTGTAACAGACAAAG-AAACCATTTTATTCAGCAAAATATCTGCCTTCGGCAGCAATACATTGCGCCCAAAGTGTTTTCAGTGCAAAAATGCCACGGTGGCAGAATCTGGCTTCACAGTGGTCGAATAAATCGCAAACTGCCTGAATCAGATCCTCCTGGTTCTCAAACCATTTGTCCCTCAGAAATTTTTCCAAATGGTGAAATGTGGAAGTGGGAGGGGGCTCAGTCCGGTGAATACGCAGGGTGCGAGAGGACTTGTACCCCAAGGCACTGATTTTTGCATGCTTCCAACAGACATGTGGGGTCTTGCCCCATCCCGGAGGAGTATAGGACCCCAGCAATTGACGAGTGCTGGTTGTTTGGTGCATAATT
>APH_1602
CATTGCCCATGTCTCACTGCCATACATCATACAACTCCTCAGACAGCTTTGGTAAGATTGTGCAGTTAAAATCTTTTGCAGTATTATTACATTGGAAAATAGTATAATTTTCAAAGTGTTAAAAATCTCTGCTTCCCTTTGTGTTATTTTGAGTGACTT--AGTTATTTGTAGAACTAGACATTTGTGCATATTATTTAATGTTCATTATTTGTTTTCTTCAGGTTAAATTTTGATATTTGTTATTTATTTGGCAGGTTAAATATGCTGGGTCTGAAGTTCACTTAAATGAAATTTTGGAAAATGTTTGCAATTCACTTGATGATTACGCTCAAGCGAAACATAAAGAGACAGGAAAACTTACTTTATTGAACTTATCAAAAGATATTGAGAAGCTAGGCCTTTATGATCTTGTTCCTGATCCAGAACTTAATCGGGGTCTGAAATCTGGTGTAAGTATTAGCCTAACTAAGTAGTGGTAATAAACCTAGAGTTGTAAGGTTGCATTAAAATTTTGGTTTTGATAGAAGTAACTTTTGTTACATTCTCTTTACAATGTTCATGAGTTCTTGCATAAGTAGGAGTGTGATAGTGGGATCTGTTTTCCATCTGGAACTCGGCCACCTGACATCCTAGAATTTTTGGCATAGGAAATACAAGTATTGGTCCAAAAAATAAGATTACAGGCATATAGAATAATGTATGTATTGGGTTGTTTCATAATTTTTGGCCGATTTGGACACACATAAGAAAACAGCTGTAACAGACAAAG-AAACCATTTTATTCAGCAAAATATCTGCCTTCGGCAGCAATACATTGCGCCCAAAGTGTTTTCAGTGCAAAAATGCCACGGTGGCAGAATCTGGCATCACAGTGGTCGAAGAAATCGCAAACTGCCTGAATCAGAGCCTCCTGGTTCTCGAACCATTTGTCCCTCAGAAATTTGTCCAAATGGTGAAATGTGGAAGTGGGAGGGGGCTCAGTCCGGTGAATACGCAGGGTTCGAGAGGACTTGTACCCCAAGGCACTGATTTTTGCATGCTTCCAACAGAC--GTGGGGTCTTGCCCCATCCCGGAGGAGTATAGGACCCCAGCAATTGACGAGTGCTGGTTGTTTGGTGCATAATT
>APH_3191
CATTGCCCATGTCTCACTGCCATACATCATACAACTCCTCAGACAGCTTTGGTTAGATTATGCAGTTAAAATCTTTTGCAGTATTATTACATTGGAAAATAGTATAATTTTCAAAGTGTTAAAAATCTCTGCTTCCCTTTGTGTTATTTTGAGTGACTT--AGTTATTTGTAGAACTAGACATTTGTGCATATTATTTAATGTTCATTATTTGTTTTCTTCAGGTTACATTTTGATATTTGTTATTTATTTGGCAGGTTAAATATGCTGGGTCTGAAGTTCACTTAAATGAAATTTTGGAAAATGTTTGCAATTCACTTGATGATTACGCTCAAGCGAAACATAAAGAGACAGGAAAACTTACTTTATTGAACTTATCAAAAGATATTGAGAAGCTAGGCCTTTATGATCTTGTTCCTGATCCAGAACTTAATCGGGGTCTGAAATCTGGTGTAAGTATTAGCCTAACTAAGTAGTGGTAATAAACCTAGAGTTGTAAGGTTGCATTAAAATTTTGGTTTTGATAGAAGTAACTTTTGTTACATTCTCTTTACAATGTTCATGAGTTCTTGCATAAGTAGGAGTGTGATAGTGGGATCTGTTTTCCATCTGGAACTCGGCCACCTGACATCCTAGAATTTTTGGCATAGGAAATACAAGTATTGGTCCAAAAAATAAGATTACAGGCATATAGAATAATGTATGTATTGGGTTGTTTCATAATTTTTGGCCGATTTGGACACACATAAGAAAACAGCTGTAACAGACAAAGAAAACCATT-------------------------------------------------------------------------------------------------------------------------------------------------------------------------------------------------------------------------------------------------------------------------------------------------------------------------------------------------------------
>APH_0683
CATTGCCCATGTCTCACTGCCATACATCATACAACTCCTCAGACAGCTTTGGTAAGATTATGCAGTTAAAATCTTTTGCAGTATTATTACATTGGAAAATAGTATAATTTTCAAAGTGTTAAAAATCTCTGCTTCCCTTTGTGTTATTTTGAGTGACTTA-AGTTATTTGTAGAACTAGACATTTGTGCATATTATTTAATGTTCATTATTTGTTTTCTTCAGGTTACATTTTGATATTTGTTATTTATTTGGCAGGTTAAATATGCTGGGTCTGAAGTTCACTTAAATGAAATTTTGGAAAATGTTTGCAATTCACTTGATGATTACGCTCAAGCGAAACATAAAGAGACAGGAAAACTTACTTTATTGAACTTATCAAAAGATATTGAGAAGCTAGGCCTTTATGATCTTGTTCCTGATCCAGAACTTAATCGGGGTCTGAAATCTGGTGTAAGTATTAGCCTAACTAAGTAGTGGTAATAAACCTAGAGTTGTAAGGTTGCATTAAAATTTTGGTTTTGATAGAAGTAACTTTTGTTACATTCTCTTTACAATGTTCATGAGTTCTTGCATAAGTAGGAGTGTGATAGTGGGATCTGTTTTCCATCTGGAACTCGGCCACCTGACATCCTAGAATTTTTGGCATAGGAAATACAAGTATTGGTCCAAAAAATAAGATTACAGGCATATAGAATAATGTATGTATTGGGTTGTTTCATAATTTTTGGCCGATTTGGACACACATAAGAAAACAGCTGTAACAGACAAAG-AAACCATTTTATTCAGCAAAATATCTGCCTTCGGCAGCAATACATTGCGCCCAAAGTGTTTTCAGTGCAAAAATGCCACGGTGGCAGAATCTGGCATCACAGTGGTCGAA-------------------------------------------------------------------------------------------------------------------------------------------------------------------------------------------------------------------------------------------------------
>APH_5079
CATTGCCCATGTCTCACTGCCATACATCATACAACTCCTCACACAGCTTTGGTAAGATTGTGCAGTTAAAATCTTTTGCAGTATTATTACATTGGAAAATAGTATAATTTTCAAAGTGTTAAAAATCTCTGCTTCCCTTTGTGTTATTTTGAGTGACTTACAGTTATTTGTAGAACTAGACATTTGTGCATATTATTTAATGTTCATTATTTGTTTTCTTCAGGTTAAATTTTGATATTTGTTATTTATTTGGCAGGTTAAATATGCTGGGTCTGAAGTTCACTTAAATGAAATTTTGGAAAATGTTTGCAATTCACTTGATGATTACGCTCAAGCGAAACATAAAGAGACAGGAAAACTTACTTTATTGAACTTATCAAAAGATATTGAGAAGCTAGGCCTTTATGATCTTGTTCCTGATCCAGAACTTAATCGGGGTCTGAAATCTGGTGTAAGTATTAGCCTAACTAAGTAGTGGTAATAAACCTAGAGTTGTAAGGTTGCATTAAAATTTTGGTTTTGATAGAAGTAACTTTTGTTACATTCTCTTTACAATGTTCATGAGTTCTTGCATAAGTAGGAGTGTGATAGTGGGATCTGTTTTCCATCTGGAACTCGGCCACCTGACATCCTAGAATTTTTGGCATAGGAAATACAAGTATTGGTCCAAAAAATAAGATTACAGGCATATAGAATAATGTATGTATTGGGTTGTTTCATAATTTTTGGCCGATTTGGACACACATAAGAAAACAGCTGTAACAGACAAAG-AAACCATTTTATTCAGCAAAATATCTGCCTTCGGCAGCAATACACTGCGCCCAAAGTGTTTTCAGTGCGAAAATGCCACGGTGGCAGAATCTGGCATCACAGTGGTCGAACAAATCGCGAACTG-----------------------------------------------------------------------------------------------------------------------------------------------------------------------------------------------------------------------------------------
>APH_4005
CATTGCCCATGTCTCACTGCCATACATCATACAACTCCTCACACAGCTTTGGTAAGATTGTGCAGTTAAAATCTTTTGCAGTATTATTACATTGGAAAATAGTATAATTTTCAAAGTGTTAAAAATCTCTGCTTCCCTTTGTGTTATTTTGAGTGACTTACAGTTATTTGTAGAACTAGACATTTGTGCATATTATTTAATGTTCATTATTTGTTTTCTTCAGGTTAAATTTTGATAT---TTATTTATTTGGCAGGTTAAATATGCTGGGTCTGAAGTTCACTTAAATGAAATTTTGGAAAATGTTTGCAATTCACTTGATGATTACGCTCAAGCGAAACATAAAGAGACAGGAAAACTTACTTTATTGAACTTATCAAAAGATATTGAGAAGCTAGGCCTTTATGATCTTGTTCCTGATCCAGAACTTAATCGGGGTCTGAAATCTGGTGTAAGTATTAGCCTAACTAAGTAGTGGTAATAAACCTAGAGTTGTAAGGTTGCATTAAAATTTTGGTTTTGATAGAAGTAACTTTTGTTACATTCTCTTTACAATGTTCATGAGTTCTTGCATAAGTAGGAGTGTGATAGTGGGATCTGTTTTCCATCTGGAACTCGGCCACCTGACATCCTAGAATTTTTGGCATAGGAAATACAAGTATTGGTCCAAAAAATAAGATTACAGACATATAGAATAATGTATGTATTGGGTTGTTTCATAATTTTTGGCCGATTTGGACACACATAAGAAAACAGCTGTAACAGACAAAG-AAACCATTTTATTCAGCAAAATATCTGCCTTCGGCAGCAATACATTGCGCCCAAAGTGTTTTCAGTGCGAAAATGCCACGGTGGCAGAATCTGGCATCACAGTGGTCGAAGAAATCGCGAACTGTCTGAATCAGAGCCTCCTGGTTCTCAAACCATTTGTCCCTCAGAAATTTGTCCAAATGGTGAAATGTGGAAATGGGAGGGGGCTCAGTCCGGTGAATACGCAGGGTGCGAGAGGACTCATACCCCAAGGCACTGATTTTTGCATGCTTCCAACAGACATTTGGGGTCTTGCCCCATCCCGGAGGAGTATAGGACCCCAGCAATTGACGAGTGCTG------------------
>APH_5001
CATTGCCCATGTCTCACTGCCATACATCATACAACTCCTCACACAGCTTTGGTAAGATTGTGCAGTTAAAATCTTTTGCAGTATTATTACATTGGAAAATAGTATAATTTTCAAAGTGTTAAAAATCTCTGCTTCCCTTTGTGTTATTTTGAGTGACTTACAGTTATTTGTAGAACTAGACATTTGTGCATATTATTTAATGTTCATTATTTGTTTTCTTCAGGTTAAATTTTGATATTTGTTATTTATTTGGCAGGTTAAATATGCTGGGTCTGAAGTTCACTTAAATGAAATTTTGGAAAATGTTTGCAATTCACTTGATGATTACGCTCAAGCGAAACATAAAGAGACAGGAAAACTTACTTTATTGAACTTATCAAAAGATATTGAGAAGCTAGGCCTTTATGATCTTGTTCCTGATCCAGAACTTAATCGGGGTCTGAAATCTGGTGTAAGTATTAGCCTAACTAAGTAGTGGTAATAAACCTAGAGTTGTAAGGTTGCATTAAAATTTTGGTTTTGATAGAAGTAACTTTTGTTACATTCTCTTTACAATGTTCATGAGTTCTTGCATAAGTAGGAGTGTGATAGTGGGATCTGTTTTCCATCTGGAACTCGGCCACCTGACATCCTAGAATTTTTGGCATAGGAAATACAAGTATTGGTCCAAAAAATAAGATTACAGACATATAGAATAATGTATGTATTGGGTTGTTTCATAATTTTTGGCCGATTTGGACACACATAAGAAAACAGCTGTAACAGACAAAG-AAACCATTTTATTCAGCAAAATATCTGCCTTCGGCAGCAATACATTGCGCCCAAAGTGTTTTCAGTGCGAAAATGCCACGGTGGCAGAATCTGGCATCACAGTGGTCGAACAAATCGCGAACTGTCTGAATCAGAGCCTCCTGGTTCTCAAACCATTTGTCCCTCAGAAATTTGTCCAAATGGTGAAATGTGGAAATGGGAGGGGGCTCAGTCCGGTGAATATGCAGGGTGCGAGAGGACTCATACCCCAAGGCACTGATTTTTGCATGCTTCCAACAGACATTTGGGGTCTTGCCCCATCCCGGAGGAGTATAGGACCCCAGCAATTGACGAGTGCTGGTTGTTTGGTGCATAATT
>APH_4024
CATTGCCCATGTCTCACTGCCATACATCATACAACTCCTCACACAGCTTTGGTAAGATTGTGCAGTTAAAATCTTTTGCAGTATTATTACATTGGAAAATAGTATAATTTTCAAAGTGTTAAAAATCTCTGCTTCCCTTTGTGTTATTTTGAGTGACTTACAGTTATTTGTAGAACTAGACATTTGTGCATATTATTTAATGTTCATTATTTGTTTTCTTCAGGTTAAATTTTGATATTTGTTATTTATTTGGCAGGTTAAATATGCTGGGTCTGAAGTTCACTTAAATGAAATTTTGGAAAATGTTTGCAATTCACTTGATGATTACGCTCAAGCGAAACATAAAGAGACAGGAAAACTTACTTTATTGAACTTATCAAAAGATATTGAGAAGCTAGGCCTTTATGATCTTGTTCCTGATCCAGAACTTAATCGGGGTCTGAAATCTGGTGTAAGTATTAGCCTAACTAAGTAGTGGTAATAAACCTAGAGTTGTAAGGTTGCATTAAAATTTTGGTTTTGATAGAAGTAACTTTTGTTACATTCTCTTTACAATGTTCATGAGTTCTTGCATAAGTAGGAGTGTGATAGTGGGATCTGTTTTCCATCTGGAACTCGGCCACCTGACATCCTAGAATTTTTGGCATAGGAAATACAAGTATTGGTCCAAAAAATAAGATTACAGACATATAGAATAATGTATGTATTGGGTTGTTTCATAATTTTTGGCCGATTTGGACACACATAAGAAAACAGCTGTAACAGACAAAG-AAACCATTTTATTCAGCAAAATATCTGCCTTCGGCAGCAATACATTGCGCCCAAAGTGTTTTCAGTGCGAAAATGCCACGGTGGCAGAATCTGGCATCACAGTGGTCGAACAAATCGCGAACTGTCTGAATCAGAGCCTCCTGGTTCTCAAACCATTTGTCCCTCAGAAATTTGTCCAAATGGTGAAATGTGGAAATGGGAGGGGGCTCAGTCCGGTGAATACGCAGGGTGCGAGAGGACTCATACCCCAAGGCACTGATTTTTGCATGCTTCCAACAGACATTTGGGGTCTTGCCCCATCCCGGAGGAGTATAGGACCCCAGCAATTGACGAGTGCTGGTTGTTTGGTGCATAATT
>APH_4029
-ATTGCCCATGTCTCACTGCCATACATCATACAACTCCTCACACAGCTTTGGTAAGATTGTGCAGTTAAAATCTTTTGCAGTATTATTACATTGGAAAATAGTATAATTTTCAAAGTGTTAAAAATCTCTGCTTCCCTTTGTGTTATTTTGAGTGACTTACAGTTATTTGTAGAACTAGACATTTGTGCATATTATTTAATGTTCATTATTTGTTTTCTTCAGGTTAAATTTTGATATTTGTTATTTATTTGGCAGGTTAAATATGCTGGGTCTGAAGTTCACTTAAATGAAATTTTGGAAAATGTTTGCAATTCACTTGATGATTACGCTCAAGCGAAACATAAAGAGACAGGAAAACTTACTTTATTGAACTTATCAAAAGATATTGAGAAGCTAGGCCTTTATGATCTTGTTCCTGATCCAGAACTTAATCGGGGTCTGAAATCTGGTGTAAGTATTAGCCTAACTAAGTAGTGGTAATAAACCTAGAGTTGTAAGGTTGCATTAAAATTTTGGTTTTGATAGAAGTAACTTTTGTTACATTCTCTTTACAATGTTCATGAGTTCTTGCATAAGTAGGAGTGTGATAGTGGGATCTGTTTTCCATCTGGAACTCGGCCACCTGACATCCTAGAATTTTTGGCATAGGAAATACAAGTATTGGTCCAAAAAATAAGATTACAGACATATAGAATAATGTATGTATTGGGTTGTTTCATAATTTTTGGCCGATTTGGACACACATAAGAAAACAGCTGTAACAGACAAAG-AAACCATTTTATTCAGCAAAATATCTGCCTTCGGCAGCAATACATTGCGCCCAAAGTGTTTTCAGTGCGAAAATGCCACGGTGGCAGAATCTGGCATCACAGTGGTCGAACAAATCGCGAACTGTCTGAATCAGAGCCTCCTGGTTCTCAAACCATTTGTCCCTCAGAAATTTGTCCAAATGGTGAAATGTGGAAATGGGAGGGGGCTCAGTCCGGTGAATACGCAGGGTGCGAGAGGACTCATACCCCAAGGCACTGATTTTTGCATGC---------------------------------------------------------------------------------------
>APH_0723
CATTGCCCATGTCTCACTGCCATACATCATACAACTCCTCAGACAGCTTTGGTAAGATTATGCAGTTAAAATCTTTTGCAGTATTATTACATTGGAAAATAGTATAATTTTCAAAGTGTTAAAAATCTCTGCTTCCCTTTGTGTTATTTTGAGTGACTT--AGTTATTTGTAGAACTAGACATTTGTGCATATTATTTAATGTTCATTATTTGTTTTCTTCAGGTTAAATTTTGATATTTGTTATTTATTTGGCAGGTTAAATATGCTGGGTCTGAAGTTCACTTAAATGAAATTTTGGAAAATGTTTGCAATTCACTTGATGATTACGCTCAAGCGAAACATAAAGAGACAGGAAAACTTACTTTATTGAACTTATCAAAAGATATTGAGAAGCTAGGCCTTTATGATCTTGTTCCTGATCCAGAACTTAATCGGGGTCTGAAATCTGGTGTAAGTATTAGCCTAACTAAGTAGTGGTAATAAACCTAGAGTTGTAAGGTTGCATTAAAATTTTGGTTTTGATAGAAGTAACTTTTGTTACATTCTCTTTACAATGTTCATGAGTTCTTGCATAAGTAGGAGTGTGATAGTGGGATCTGTTTTCCATCTGGAACTCGGCCACCTGACATCCTAGAATTTTTGGCATAGGAAATACAAGTATTGGTCCAAAAAATAAGATTACAGGCATATAGAATAATGTATGTATTGGGTTGTTTCATAATTTTTGGCTGATTTGGACACACATAAGAAAACAGCTGTAACAGACAAAG-AAACCATTTTATTCAGTAAAATATCTGCCTTCGGCAGCAATACATTGCGCCCAAAGTGTTTTCAGTGCAAAAATGCCACGGTGGCAGAATCTGGCTTCACAGTGGTCGAACAAATCGCAAACTGCCTGAATCAGATCCTCCTGGTTCTCAAACCATTTGTCTCTCAGAAATTTTTCCAAATGGTGAAATGTGGAAGTGGGAGGGGGCTCAGTCCGGTGAATACGCAGGGTTCGAGAGGACTTGTACCCCAAGGCACTGATTTTTGCATGCTTCCAACAGACA-GTGGGGTCTTGCCCCATCCCGGAGGAGTATAGGACACCAGCAATTGACGAGTGCTGGTTGTTTGGTGCATAATT
>APH_0622
--TTGACTATATAAGAACATAGTAAGTTATTTGACTTTTCAAGTGTTTATGTTGA-------CGATGGAATTCTTCTACATTATTATTGAACTGAGAGACATTATAATATGCACAGTATTACGA--------TTCCAGTTGCAATATATGAAGTGACTTACAGTTATTTGTAGAACTAGACATTTGTGCATATTATTTAATGTTCATTATTTGTTTTCTTCAGGTTAAATTCTGATATTTGTTATTTATTTGGCAGGTTAAATATGCTGGGTCTGAAGTTCACTTAAATGAAATTTTGGAAAATGTTTGCAATTCACTTGATGATTACGCTCAAGCGAAACATAAAGAGACAGGAAAACTTACTTTATTGAACTTATCAAAAGATATTGAGAAGCTTGGCCTTTATGATCTTGTTCCTGATCCAGAACTTAATCGGGGTCTGAAATCTGGTGTAAGTATTAGCCTAACTAAGTAGTGGTAATAAACCTAGAGTTGTAAGGTTGCATTAAAATTTTGGTTTTGATAGAAGTAACTTTTGTTACATTCTCTTTACAATGTTCATGAGTTCTTGCATAAGTAGGAGTGTGATAGTGGGATCTGTTTTCCATCTGGAACTCGACCACCTGACATCCTAGAATTTTTGGCATAGGAAATACAAGTATTGGTCCAAAAAATAAGATTACAGGCATATAGAATAATGTATGTATTGGGTTGTTTCATAATTTTTTCCCGATTTGGACACACATAAGAAAACAGCTGTAACAGACAAAG-AAACCATTTTATTCAGCAAAATATCTGCCTTCGGCAGCAATACATTGCGCCCAAAGTGTTTTCAGTGCAAAAATGCCACGGTGGCAGAATCTGGCATCACAGTGGTCGAA-------------------------------------------------------------------------------------------------------------------------------------------------------------------------------------------------------------------------------------------------------
>APH_1535
CATTGCCCATGTCTCACTGCCATACATCATACAACTCCTCACACAGCTTGGGTAAGATTGTGCAGTTAAAATCTTTTGCAGTATTATTGCATTGGAAAATAGTATAATTTTCAAAGTGTTAAAAATCTCTGCTTCCCTTTGTGTTATTTTGAGTGACTTACAGTTATTTGTAGAGCTAGACATTTGTGCATATTATTTAATGTTCATTATTTGTTTTCTTCAGGTTAAATTTTGATATTTGTTATTTATTTGGCAGGTTAAATATGCTGGGTCTGAAGTTCACTTAAATGAAATTTTGGAAAATGTTTGCAATTCACTTGATGATTACGCTCAAGCGAAACATAAAGAGACAGGAAAACTTACTTTATTGAACTTATCAAAAGATATTGAGAAGCTAGGCCTTTATGATCTTGTTCCTGATCCAGAACTTAATCGGGGTCTGAAATCTGGTGTAAGTATTAGCCTAACTAAGTAGTGGTAATAAACCTAGAGTTGTAAGGTTGCATTAAAATTTTGGTTTTGATAGAAGTAACTTTTGTTACATTCTCTTTACAATGTTCATGAGTTCTTGCATAAGTAGGAGTGTGATAGTGGGATCTGTTTTCCATCTGGAACTCGGCCACCTGACATCCTAGAATTTTTGGCATAGGAAATACAAGTATTGGTCCAAAAAATAAGATTACAGACATATAGAATAATGTATGTATTGGGTTGTTTCATAATTTTTGGCCGATTTGGACACACATAAGAAAACAGCTGTAACAGACAAAG-AAACCATTTTATTCAGCAAAATATCTGTCTTCGGTAGCAATACATTGCGCCCAAAGTGTTTTCAGTGCGAAAATGCCACGGTGGCAGAATCTGGCATCACAGTGGTCGAACAAATCGCGAACTGCCTGAATCAGAGCCTCCTGGTTCTCAAACCATTTGTCCCTCAGAAATTTGTCCAAATGGTGAAATGTGGAAATGGGAGGGGGCTCAGTCCGGTGAATATGCAGGGTGCGAGAGGACTCATACCCCAAGGCACTGATTTTTGCATGCTTCCAACAGACATTTGGGGTCTTGCCCCATCCCGGAGGAGTATAGGACCCCAGCAATTGACGAGTGCTGGTTGTTTGGTGCATAATT
>APH_3177
CATTGCCCATGTCTCACTGCCATACATCATACAACTCCTCACACAGCTTTGGTAAGATTGTGCAGTTAAAATCTTTTGCAGTATTATTACATTGGAAAATAGTATAATTTTCAAAGTGTTAAAAATCTCTGCTTCCCTTTGTGTTATTTTGAGTGACTT--AGTTATTCGTAGAACTAGACATTTGTGCATATTATTTAATGTTCATTATTTGTTTTCTTCAGGTTAAATTCTGATATTTGTTATTTATTTGGCAGGTTAAATATGCTGGGTCTGAAGTTCACTTAAATGAAATTTTGGAAAATGTTTGCAATTCACTTGATGATTACGCTCAAGCGAAACATAAAGAGACAGGAAAACTTACTTTATTGAACTTATCAAAAGATATTGAGAAGCTAGGCCTTTATGATCTTGTTCCTGATCCAGAACTTAATCGGGGTCTGAAATCTGGTGTAAGTATTAGCCTAACTAAGTAGTGGTAATAAACCTAGAGTTGTAAGGTTGCATTAAAATTTTGGTTTTGATAGAAGTAACTTTTGTTACATTCTCTTTACAATGTTCATGAGTTCTTGCATAAGTAGGAGTGTGATAGTGGGATCTGTTTTCCATCTGGAACTCGGCCACCTGACATCCTAGAATTTTTGGCATAGGAAATACAAGTATTGGTCCAAAAAATAAGATTACAGGCATATAGAATAATGTATGTATTGGGTTGTTTCATAATTTTTGGCCGATTTGGACACACATAAGAAAACAGCTGTAACAGACAAAG-AAACCATTTTATTCAGCAAAATATCTGCCTTCGGCAGCAATACATTGCGCCCAAAGTGTTTTCAGTGCAAAAATGCCACGGTGGCAGAATCTGGCATCACAGTGGTCGAACAAATCGCAAACTGCCTGAATCAGAGCCTCCTGGTTCTCAAACCATTTGTCCCTCAGAAATTTGTCCAAATGGTGAAATGTGGAAGTGGGAGGGGGCTCAGTCCGGTGAATACGCAGGGTTCGAGAGGACTCGTACCCCAAGGCACTGATTTTTGCATGCTTCCAACAGAC--GTGGGGTCTTGCCCCATCCCGGAGGAGTATAGGACCCCAGCAATTGACAAGTGCTGGTTGTTTGGTGCATAATT
>APH_5003
CATTGCCCATGTCTCACTGCCATACATCATACAACTCCTCACACAGCTTTGGTAAGATTGTGCAGTTAAAATCTTTTGCAGTATTATTACATTGGAAAATAGTATAATTTTCAAAGTGTTAAAAATCTCTGCTTCCCTTTGTGTTATTTTGAGTGACTTACAGTTATTTGTAGAACTAGACATTTGTGCATATTATTTAATGTTCATTATTTGTTTTCTTCAGGTTAAATTTTGATATTTGTTATTTATTTGGCAGGTTAAATATGCTGGGTCTGAAGTTCACTTAAATGAAATTTTGGAAAATGTTTGCAATTCACTTGATGATTACGCTCAAGCGAAACATAAAGAGACAGGAAAACTTACTTTATTGAACTTATCAAAAGATATTGAGAAGCTAGGCCTTTATGATCTTGTTCCTGATCCAGAACTTAATCGGGGTCTGAAATCTGGTGTAAGTATTAGCCTAACTAAGTAGTGGTAATAAACCTAGAGTTGTAAGGTTGCATTAAAATTTTGGTTTTGATAGAAGTAACTTTTGTTACATTCTCTTTACAATGTTCATGAGTTCTTGCATAAGTAGGAGTGTGATAGTGGGATCTGTTTTCCATCTGGAACTCGGCCACCTGACATCCTAGAATTTTTGGCATAGGAAATACAAGTATTGGTCCAAAAAATAAGATTACAGACATATAGAATAATGTATGTATTGGGTTGTTTCATAATTTTTGGCCGATTTGGACACACATAAGAAAACAGCTGTCACTTGCAATA-AGAGCTTTCAATTTTGAGTGATTGTTGAGAATGGTATTTAT----------TGAGGCACTTCAGATCTGAGAAAGTCAACAAAAAAATATCT----TTACAGTATTAGAAGAATGCACATTCTGTTTGAAGTAGCTCACCATGACTCACTG-----------CTGTGAGATTTG--CAAGTTTCAGCATGTTGGATCATGACTGTACTTGGCTCAGTCTTCTTGCAGAGTTAACAGTGGCTGATATCTAAATTAAGTGATGCTTTAATGATTTTGAGTCCTTTTATGTGTTTTTTCTATCTTTTGAAAGATGAAGTATGAAAAAAAAAAAAAAATTCTGAATACTGTATGAACAGTT
>APH_0717
CATTGCCCATGTCTCACTGCCATACATCATACAACTCCTCACACAGCTTTGGTAAGATTGTGCAGTTAAAATCTTTTGCAGTATTATTACATTGGAAAATAGTATAATTTTCAAAGTGTTAAAAATCTCTGCTTCCCTTTGTGTTATTTTGAGTGACTTACAGTTATTTGTAGAACTAGACATTTGTGCATATTATTTAATGTTCATTATTTGTTTTCTTCAGGTTAAATTCTGATATTTGTTATTTATTTGTCAGGTTAAATATGCTGGGTCTGAAGTTCACTTAAATGAAATTTTGGAAAATGTTTGCAATTCACTTGATGATTACGCTCAAGCGAAACATAAAGAGACAGGAAAACTTACTTTATTGAACTTATCAAAAGATATTGAGAAGCTAGGCCTTTATGATCTTGTTCCTGATCCAGAACTTAATCGGGGTCTGAAATCTGGTGTAAGTATTAGCCTAACTAAGTAGTGGTAATAAACCTAGAGTTGTAAGGTTGCATTAAAATTTTGGTTTTGATAGAAGTAACTTTTGTTACATTCTCTTTACAATGTTCATGAGTTCTTGCATAAGTAGGAGTGTGATAGTGGGATCTGTTTTCCATCTGGAACTCGACCACCTGACATCCTAGAATTTTTGGCATAGGAAATACAAGTATTGGTCCAAAAAATAAGATTACAGGCATATAGAATAATGTATGTATTGGGTTGTTTCATAATTTTTGGCCGATTTGGACACACATAAGAAAACAGCTGTAACAGACAAAG-AAACCATTTTATTCAGCAAAATATCTGCCTTTGGCAGCAATACATTGCGCCCAAAGTGTTTTCAGTGCAAAAATGCCACGGTGTCAGAATCTGGCATCACAGTGGTCGAACAAATCACAAACTGCCTGAATCGGAGCCTCCTGGTTCTCAAACCATTTGTCCCTCAGAAATTTGTCCAAATGGTGAAATGTGGAAGTGGGAGGGGGCTCAGTCCGGTGAATACGCAGGGTTCGAGAGGACTCGTACCCCAAGGCACTGATTTTTGCATGCTTCCAACAGACATGTGGGGTCTTGCCCCATCCCGGAGGAGTATAGGACCCCAGCAATTGACAAGT----------------------
>APH_3188
CATTGCCCATGTCTCACTGCCATACATCATACAACTCCTCACACAGCTTTGGTAAGATTGTGCAGTTAAAATCTTTTGCAGTATTATTACATTGGAAAATAGTATAATTTTCAAAGTGTTAAAAATCTCTGCTTCCCTTTGTGTTATTTTGAGTGACTTACAGTTATTTGTAGAACTAGACATTTGTGCATATTATTTAATGTTCATTATTTGTTTTCTTCAGGTTAAATTCTGATATTTGTTATTTATTTGTCAGGTTAAATATGCTGGGTCTGAAGTTCACTTAAATGAAATTTTGGAAAATGTTTGCAATTCACTTGATGATTACGCTCAAGCGAAACATAAAGAGACAGGAAAACTTACTTTATTGAACTTATCAAAAGATATTGAGAAGCTAGGCCTTTATGATCTTGTTCCTGATCCAGAACTTAATCGGGGTCTGAAATCTGGTGTAAGTATTAGCCTAACTAAGTAGTGGTAATAAACCTAGAGTTGTAAGGTTGCATTAAAATTTTGGTTTTGATAGAAGTAACTTTTGTTACATTCTCTTTACAATGTTCATGAGTTCTTGCATAAGTAGGAGTGTGATAGTGGGATCTGTTTTCCATCTGGAACTCGACCACCTGACATCCTAGAATTTTTGGCATAGGAAATACAAGTATTGGTCCAAAAAATAAGATTACAGGCATATAGAATAATGTATGTATTGGGTTGTTTCATAATTTTTGGCCGATTTGGACACACATAAGAAAACAGCTGTAACAGACAAAG-AAACCATTTTATTCAGCAAAATATCTGCCTTTGGCAGCAATACATTGCGCCCAAAGTGTTTTCAGTGCAAAAATGCCACGGTGTCAGAATCTGGCATCACAGTGGTCGAACAAATCACAAACTGCCTGAATCGGAGCCTCCTGGTTCTCAAACCATTTGTCCCTCAGAAATTTGTCCAAATGGTGAAATGTGGAAGTGGGAGGGGGCTCAGTCCGGTGAATACGCAGGGTTCGAGAGGACTCGTACCCCAAGGCACTGATTTTTGCATGCTTCCAACAGACATGTGGGGTCTTGCCCCATCCCGGAGGAGTATAGGACCCCAGCAATTGACAAGTGCTGGTTGTTTGGTGCATAATT
>APH_0185
CATTGCCCATGTCTCACTGCCATACATCATACAACTCCTCACACAGCTTTGGTAAGATTGTGCAGTTAAAATCTTTTGCAGTATTATTACATTGGAAAATAGTATAATTTTCAAAGTGTTAAAAATCTCTGCTTCCCTTTGTGTTATTTTGAGTGACTT--AGTTATTTGTAGAACTAGACATTTGTGCATATTATTTAATGTTCATTATTTGTTTTCTTCAGGTTAAATTCTGATATTTGTTATTTATTTGGCAGGTTAAATATGCTGGGTCTGAAGTTCACTTAAATGAAATTTTGGAAAATGTTTGCAATTCACTTGATGATTACGCTCAAGCGAAACATAAAGAGACAGGAAAACTTACTTTATTGAACTTATCAAAAGATATTGAGAAGCTAGGCCTTTATGATCTTGTTCCTGATCCAGAACTTAATCGGGGTCTGAAATCTGGTGTAAGTATTAGCCTAACTAAGTAGTGGTAATAAACCTAGAGTTGTAAGGTTGCATTAAAATTTTGGTTTTGATAGAAGTAACTTTTGTTACATTCTCTTTACAATGTTCATGAGTTCTTGCATAAGTAGGAGTGTGATAGTGGGATCTGTTTTCCATCTGGAACTCGACCACCTGACATCCTAGAATTTTTGGCATAGGAAATACAAGTATTGGTCCAAAAAATAAGATTACAGGCATATAGAATAATGTATGTATTGGGTTGTTTCATAATTTTTGGCCGATTTGGACACACATAAGAAAACAGCTGTAACAGACAAAG-AAACCATTTTATTCAGCAAAATATCTGCCTTCGGCAGCAATACATTGCGCCCAAAGTGTTTTCAGTGCAAAAATGCCACGGTGGCAGAATCTGGCATCACAGTGGTCGAACAAATCACAAACTGCCTGAATCAGAGCCTCCTGGTTCTCAAACCATTTGTCCCTCAGAAATTTGTCCAAATGGTGAAATGTGGAAGTGGGAGGGGGCTCAGTCCGGTGAATACGCAGGGTTCGAGAGGACTCGTACCCCAAGGCACTGATTTTTGCATGCTTCCAACAGACATGTGGGGTCTTGCCCCATCCCGGAGGAGTATAGGACCCCAGCAATTGACAAGTGCTGGTTGTTTGGTGCATAATT
>APH_0186
CATTGCCCATGTCTCACTGCCATACATCATACAACTCCTCACACAGCTTTGGTAAGATTGTGCAGTTAAAATCTTTTGCAGTATTATTACATTGGAAAATAGTATAATTTTCAAAGTGTTAAAAATCTCTGCTTCCCTTTGTGTTATTTTGAGTGACTT--AGTTATTTGTAGAACTAGACATTTGTGCATATTATTTAATGTTCATTATTTGTTTTCTTCAGGTTAAATTCTGATATTTGTTATTTATTTGTCAGGTTAAATATGCTGGGTCTGAAGTTCACTTAAATGAAATTTTGGAAAATGTTTGCAATTCACTTGATGATTACGCTCAAGCGAAACATAAAGAGACAGGAAAACTTACTTTATTGAACTTATCAAAAGATATTGAGAAGCTAGGCCTTTATGATCTTGTTCCTGATCCAGAACTTAATCGGGGTCTGAAATCTGGTGTAAGTATTAGCCTAACTAAGTAGTGGTAATAAACCTAGAGTTGTAAGGTTGCATTAAAATTTTGGTTTTGATAGAAGTAACTTTTGTTACATTCTCTTTACAATGTTCATGAGTTCTTGCATAAGTAGGAGTGTGATAGTGGGATCTGTTTTCCATCTGGAACTCGACCACCTGACATCCTAGAATTTTTGGCATAGGAAATACAAGTATTGGTCCAAAAAATAAGATTACAGGCATATAGAATAATGTATGTATTGGGTTGTTTCATAATTTTTGGCCGATTTGGGCACACATAAGAAAACAGCTGTAACAGACAAAG-AAACCATTTTATTCAGCAAAATATCTGCCTTTGGCAGCAATACATTGCGCCCAAAGTGTTTTCAGTGCAAAAATGCCACGGTGTCAGAATCTGGCATCACAGTGGTCGAACAAATCACAAACTGCCTGAATCGGAGCCTCCTGGTTCTCAAACCATTTGTCCCTCAGAAATTTGTCCAAATGGTGAAATGTGGAAGTGGGAGGGGGCTCAGTCCGGTGAATACGCAGGGTTTGAGAGGACTCGTACCCCAAGGCACTGATTTTTGCATGCTTCCAACAGACATGTGGGGTCTTGCCCCATCCCGGAGGAGTATAGGACCCCAGCAATTGACAAGTGCTGGTTGTTTGGTGCATAATT
>APH_0674
CATTGCCCATGTCTCACTGCCATACATCATACAACTCCTCACACAGCTTTGGTAAGATTGTGCAGTTAAAATCTTTTGCAGTATTATTACATTGGAAAATAGTATAATTTTCAAAGTGTTAAAAATCTCTGCTTCCCTTTGTGTTATTTTGAGTGACTTACAGTTATTTGTAGAACTAGACATTTGTGCATATTATTTAATGTTCATTATTTGTTTTCTTCAGGTTAAATTCTGATATTTGTTATTTATTTGTCAGGTTAAATATGCTGGGTCTGAAGTTCACTTAAATGAAATTTTGGAAAATGTTTGCAATTCACTTGATGATTACGCTCAAGCGAAACATAAAGAGACAGGAAAACTTACTTTATTGAACTTATCAAAAGATATTGAGAAGCTAGGCCTTTATGATCTTGTTCCTGATCCAGAACTTAATCGGGGTCTGAAATCTGGTGTAAGTATTAGCCTAACTAAGTAGTGGTAATAAACCTAGAGTTGTAAGGTTGCATTAAAATTTTGGTTTTGATAGAAGTAACTTTTGTTACATTCTCTTTACAATGTTCATGAGTTCTTGCATAAGTAGGAGTGTGATAGTGGGATCTGTTTTCCATCTGGAACTCGACCACCTGACATCCTAGAATTTTTGGCATAGGAAATACAAGTATTGGTCCAAAAAATAAGATTACAGGCATATAGAATAATGTATGTATTGGGTTGTTTCATAATTTTTGGCCGATTTGGGCACACATAAGAAAACAGCTGTAACAGACAAAG-AAACCATTTTATTCAGCAAAATATCTGCCTTTGGCAGCAATACATTGCGCCCAAAGTGTTTTCAGTGCAAAAATGCCACGGTGTCAGAATCTGGCATCACAGTGGTCGAACAAATCACAAACTGCCTGAATCGGAGCCTCCTGGTTCTCAAACCATTTGTCCCTCAGAAATTTGTCCAAATGGTGAAATGTGGAAGTGGGAGGGGGCTCAGTCCGGTGAATACGCAGGGTTCGAGAGGACTCGTACCCCAAGGCACTGATTTTTGCATGCTTCCAACAGACATGTGGGGTCTTGCCCCATCCCGGAGGAGTATAGGACCCCAGCAATTGACAAGTGCTGGTTGTTTGGTGCATAATT
>APH_1438
---------------------------------------------------------------------------------------------------------------------------------------------------------------------------------------------------------------------------------------------------------------------------------------------------------GGAAAATGTTTGCAATTCACTTGATGATTACGCTCAAGCGAAACATAAAGAGACAGGAAAACTTACTTTATTGAACTTATCAAAAGATATTGAGAAGCTAGGCCTTTATGATCTTGTTCCTGATCCAGAACTTAATCGGGGTCTGAAATCTGGTGTAAGTATTAGCCTAACTAAGTAGTGGTAATAAACCTAGAGTTGTAAGGTTGCATTAAAATTTTGGTTTTGATAGAAGTAACTTTTGTTACATTCTCTTTACAATGTTCATGAGTTCTTGCATAAGTAGGAGTGTGATAGTGGGATCTGTTTTCCATCTGGAACTCGACCACCTGACATCCTAGAATTTTTGGCATAGGAAATACAAGTATTGGTCCAAAAAATAAGA------------------------------------------------------------------------------------------------------------------------------------------------------------------------------------------------------------------------------------------------------------------------------------------------------------------------------------------------------------------------------------------------------------------------------------------------------------------
