# Supplementary material for: ﻿Discovery of a new tarantula species from the Madrean Sky Islands and the first documented instance of syntopy between two montane endemics (Araneae, Theraphosidae, Aphonopelma): a case of prior mistaken identity
Source: Zookeys. 2024 Aug 16;1210:61–98. doi: 10.3897/zookeys.1210.125318 (PMC11344175; doi:10.3897/zookeys.1210.125318)
Supplement: Supplementary material 8 — Phylogenomics files [file zookeys-1210-061_article-125318__-s008.zip › Suppl8/individual_UCE_loci/sl_realigned_uce_2001420.fas]

>APH_1357
------------------------------------------------------------------------------------------------------------------------------------------------------------------------------------------------------------------------------------------------------------------------------------------------------------------------------------------------------------------------------------------------------------------------------------------------------------------------GATCT----------------------------------------------------------------------------------------------------GTTATGTCATCATTTTATCTCTCTCTCTTTTTTCCCCCCCAGATTGCCTTCATACCCAGGACAGACAGCATTCCCTTCTTTCAAGGTTCTGCTGTGAATGAATACAGAAGACAGGACTTTGAAAGGTTTCGTTGTGGACAGGCATTTTATTCTGTTGTGCGTCCAGTACCTCCAGATGTCTGTCAAAAATACTTATACAGCATTGGCTTTTATGTGTATGATAAAGCTCATGGTAAGCGTAGAGGTACCAAACTGC-----GACAGCA-------------------TCACCCAGAGGAAGAAACATTAAAACACGTAGCTATATA--AAAT-----------------ATGAAAAACAACACAGC------------------------ACACCAAT-----------------CAACAAC--------------------------------------------------------------------------------------------------------------------------------------------------------------------------------------------------------------------------------------------------------------------------------------------------------------------------------------------------------------------------------------------------------------
>APH_0772
----------------------------------------------------GTCATTTTAATGTTTGTGTGTGGTGCATGTTGTTGCAGCCTGATGACCAGTAGGTAAGAAATGCCTGAAATGATAAATGATAATCTGTTTGTAACTGTTACTTTCCTGATGCAAGAAATTGCAAATCACATGAACTTCACTTGTGGAATGTGCCACAAACACCACACGTTTATTGG-TTTCACAGCAAAACTTCTTTTCTTTACCTTGGTCATACTCAGTGCACATGTTTAATTTAAATTCTTTAGTAAGCTCTTAATTTCAAAGTGAATTTTGATGTTTTAATTAAATTCTGTGTGTAAAAAAAAAAAAATCCTCACATCTTTCGCACATGCTTTGTCTGGTCACGTAATATGGTCATGGTTTCATGTTAAGAATAGTTGAGAACTTGAGTGAAAGATATTAGGATTTTTACAAGTGAAAGGTATGACTATTTTATTTTTCAGTTCTCAAGAATCTCTAAGCTCCTGTTGCATCATTTGACAATGTAAAAATATGCCTTACACTGCAAGTTATGTCATCATTCTATCTCTCTCTCTTTTTTCCCCCCCAGATTGCCTTCATACCCAGGACAGACAGCATTCCCTTCTTTCAAGGTTCTGCTGTGAATGAATACAGAAGACAGGACTTTGAAAGGTTTCGTTGTGGACAGGCATTTTATTCTGTTGTGCGTCCAGTACCTCCAGATGTCTGTCAAAAATACTTATACAGCATTGGCTTTTATGTGTATGATAAAGCTCATGGTAAGCGTAGAGTTATTGGGCTGTTTTTAGATAGTAAAGTCTTTATTTTTTAGGTTCTTGTAATGTATGTGGAATCAAAATTTGTAGCTGTATATTGAATGTTATCATGTGCTGCAAATGGAAATCAGTGTAATAATTTCTCATCTGTTGTCTATTTGAAAACAATTTTATTTCTTTTCAGAGCAACACCCTTCTTGGTATTGCTTTCCTCTCTCTCTCTGCATGCATATGTGTCTATGTGGGGG--------GGGGGTGCGTGTGTGCGCGCGCGCGCACATATGCCAAGGAAATGGTGTGTGGATTGTAAATTTGAGTGTTCAGAACATTTTGTATTTATGTGTTTTTGATACCCAAAGTGTGTCCTATACTCAAAACCAACCATTAGGGATAGAGAAGTCAGGACCTCCATGGTGCACAGCACAAAAGGATGTAGGGGGCCAGGTCTTTCCTCTGGCTATCTTTGACCCCAGCATCACTATTGGCACCAATCTTACATCTTGTTGGGGAGTAAACCAAGGAAGAAATCACGATTGAACCATCAAGGATTGAACCCACATTCTACAGACTGATAGCCAGTGCCTCT
>APH_1535
GGTTTTTACATTCACTTCTGATATAATTTATTAAGATTTCTGGTTAATATCAGTCATTTTAATGTTTGTGTGTGGTGCATGTTGTTGCAGCCTGATGACCAGTAGGTAAGAAATGCCTGAAATGATAAATGATAATCTGTTTGTAACTGTTACTTTCCTGATGCAAGAAATTGCAAATCACATGAACTTCACTTGTGGAATGTGCCACAAACACCACACGTTTATTGG-TTTCACAGCAAAACTTCTTTTCTTTACCTTGGTCATACTCAGTGCACATGTTTAATTTAAATTCTTTAGTAAGCTCTTAATTTCAAAGTGAATTTTGATGTTTTAATTAAATTCTGTGTGTAAAAAAAAAAAAATCCTCACATCTTTCGCACATGCTTTGTCTGGTCACGTAATATGGTCATGGTTTCATGTTAAGAATAGTTGAGAACTTGAGTGAAAGATATTAGGATTTTTACAAGTGAAAGGTATGACTATTTTATTTTTCAGTTCTCAAGAATCTCTAAGCTCCTGTTGCATCATTTGACAATGTAAAAATATGCCTTACACTGCAAGTTATGTCATCATTCTATCTCTCTCTCTTTTTTCCCCCCCAGATTGCCTTCATACCCAGGACAGACAGCATTCCCTTCTTTCAAGGTTCTGCTGTGAATGAATACAGAAGACAGGACTTTGAAAGGTTTCGTTGTGGACAGGCATTTTATTCTGTTGTGCGTCCAGTACCTCCAGATGTCTGTCAAAAATACTTATACAGCATTGGCTTTTATGTGTATGATAAAGCTCATGGTAAGCGTAGAGTTATTGGGCTGTTTTTAGATAGTAAAGTCTTTATTTTTTAGGTTCTTGTAATGTATGTGGAATCAAAATTTGTAGCTGTATATTGAATGTTATCATGTGCTGCAAATGGAAATCAGTGTAATAATTTCTCATCTGTTGTCTATTTGAAAACAATTTTATTTCTTTTCAGAGCAACACCCTTCTTGGTATTGCTTTCCTCTCTCTCTCTGCATGCATATGTGTCTATGTGGGGGGGG-----GGGTGTGCATGTGTGCGCGCGCGCGCACATATGCCAAGGAAATGGTGTGTGGATTGTAAATTTGAGTGTTCAGAACATTTTGTATTTATGTGTTTTTGATACCCAAAGTGTGTCCTATACTCAAAACCAACCATTAGGGATAGAGAAGTCAGGACCTCCATGGTGCACAGCACAAAAGGATGTAGGGGGCCAGGTCTTTCCTCTGGCTATCTTTGACCTTAGCATCACTATTGGCACCAATCTTACATCTTGTTGGGGAGTAAACCAAGGAAGAAATCACGATTGAACCATCAAGGATTGAACCCACATTCTACAGACTGATAGCCAGTGCCTCT
>APH_5003
GGTTTTTACATTAACTTATGATATAATTTATTAAGATTTCTGGTTAATATCAGTCATTTTAATGTTTGTGTGTGGTGCATGTTGTTGCAGCCTGATGACTAGTAGGTAAGAAATGCCTGAAATGATAAATGATAATCTGTTTGTAACTGTTACTTTCCTGATGCAAGAAATTGCAAATCACATGAACTTCACTTGTGGAGTATGCCACAAACACCACACGTTTATTGGTTTTCACAGCAAAACTTCTTTTCTTTACCTTGGTCATACTCAGTGCACATGTTTAATTTAAATTGTTTAGTAAGCTCTTAATTTCAACGTGAATTTTGATGTTTTAATTAAATTCTGTATCTAAAAAAAAAAAAATCCTCACATCTTTCACACATGCTTTGTCTGGTCACGTAATATGGTCATGGTATCATGTTAAGAATAGTTGAGAACTTGAGTGAAAGATATTAGGATTTTTACAAGTGAAAGGTATGACTATTTTATTTTTCAGTTCTCAAGAATTTCTAAGCTCCTGTTGCATCATTTGACAATGTAAAAATATGCCTTACACTGCAAGTTATGTCATCATTT--TCTCTCTCTCTTTTTTTCCCCCCAGATTGCCTTCATACCCAGGACAGACAGCATTCCCTTCTTTCAAGGTTCTGCTGTGAATGAATACAGAAGACAGGACTTTGAAAGGTTTCGTTGTGGACAGGCATTTTATTCTGTTGTGCGTCCGGTACCTCCTGATGTCTGTCAAAAATACTTATACAGCATTGGCTTTTATGTGTATGATAAAGCTCATGGTAAGCGTAGAGTTATTGGGCTGTTTTTAGATAGTAAAGTCTTTATTTTTTAGGTTCTTGTAATGTATGTGGAATCAAAATTTGTAGCTGTATATTGAATGTTATCATGTGCTGCAAATGGAAATCAGTGTAATAATTTCTCATCTGGTGTCTATTTGAAAACAATTTTATTTCTTTTCAGAGCAACACCCTTCTTGGTATTGCTTTCCTCTCTCTCTCTGCATGCATATGTGTCTATGTGGGGGGGGTGTGTGTGTGTGCGCACGCGCGCGCACGTGTGCATATGCCAAGGAAATGGTGTGTGGATTGTAAATTTGAGTGTTCAGAACATTTTGTATTTATGTGTTTTTGATACCAAAAGTGTGTCCTATACTCAAAACCAACCATTAGGGATAGAGAGGTCAGGACCTCCATGGTGCACAGCACAAAAGGATGTAGGGGGCCAAGTCTTTCCTCTGGCTATCTTTGACCCTAGCATCACTATTGGCACCAATCTTACATCTTGTTGGAAAGTAAACCAAGGAAGAAATCATGATTGAACCATCAAGGATTGAACCCACATTCTACAGACTGATAGCCAGTGCCTCT
>APH_4024
GGTTTTTACATTCACTTCTGATATAATTTATTAAGATTTCTGGTTAATATCAGTCATTTTAATGTTTGTGTGTGGTGCATGTTGTTGCAGCCTGATGACTAGTAGGTAAGAAATGCCTGAAATGATAAATGATAATCTGTTTGTAACTGTTACTTTCCTGATGCAAGAAATTGCAAATCACATGAACTTCACTTGTGGAGTATGCCACAAACACCACACGTTTATTGGTTTTCACAGCAAAACTTCTTTTCTTTACCTTGGTCATACTCAGTGCACATGTTTAATTTAAATTGTTTAGTAAGCTCTTAATTTCAACGTGAATTTTGATGTTTTAATTAAATTCTGTATCTAAAAAAAAAAAAATCCTCACATCTTTCACACATGCTTTGTCTGGTCACGTAATATGGTCATGGTATCATGTTAAGAATAGTTGAGAACTTGAGTGAAAGATATTAGGATTTTTACAAGTGAAAGGTATGACTATTTTATTTTTCAGTTCTCAAGAATTTCTAAGCTCCTGTTGCATCATTTGACAATGTAAAAATATGCCTTACACTGCAAGTTATGTCATCATTT--TCTCTCTCTCTTTTTTTCCCCCCAGATTGCCTTCATACCCAGGACAGACAGCATTCCCTTCTTTCAAGGTTCTGCTGTGAATGAATACAGAAGACAGGACTTTGAAAGGTTTCGTTGTGGACAGGCATTTTATTCTGTTGTGCGTCCGGTACCTCCTGATGTCTGTCAAAAATACTTATACAGCATTGGCTTTTATGTGTATGATAAAGCTCATGGTAAGCGTAGAGTTATTGGGCTGTTTTTAGATAGTAAAGTCTTTATTTTTTAGGTTCTTGTAATGTATGTGGAATCAAAATTTGTAGCTGTATATTGAATGTTATCATGTGCTGCAAATGGAAATCAGTGTAATAATTTCTCATCTGGTGTCTATTTGAAAACAATTTTATTTCTTTTCAGAGCAACACCCTTCTTGGTATTGCTTTCCTCTCTCTCTCTGCATGCATATGTGTCTATGTGGGGGGGGTGTGTGTGTGTGTGCACGCGCGCGCACGTGTGCATATGCCAAGGAAATGGTGTGTGGATTGTAAATTTGAGTGTTCAGAACATTTTGTATTTATGTGTTTTTGATACCAAAAGTGTGTCCTATACTCAAAACCAACCATTAGGGATAGAGAGGTCAGGACCTCCATGGTGCACAGCACAAAAGGATGTAGGGGGCCAAGTCTTTCCTCTGGCTATCTTTGACCCTAGCATCACTATTGGCACCAATCTTACATCTTGTTGGAAAGTAAACCAAGGAAGAAATCATGATTGAACCATCAAGGATTGAACCCACATTCTACAGACTGATAGCCAGTGCCTCT
>APH_0723
GGTTTTTACATTCACTTCTGATATAATTTATTAAGATTTCTGGTTAATATCAGTCATTTTAATGTTTGTGTGTGGTGCATGTTGTTGCAGCCTGATGACTAGTAGGTAAGAAATGCCTGAAATGATAAATGATAATCTGTTTGTAACTGTTACTTTCCTGATGCAAGAAATTGCAAATCACATGAACTTCACTTGTGGAGTATGCCACAAACACCACACGTTTATTGGTTTTCACAGCAAAACTTCTTTTCTTTACCTTGGTCATACTCAGTGCACATGTTTAATTTAAATTGTTTAGTAAGCTCTTAATTTCAACGTGAATTT---TGTTTTAATTAAATTCTGTATCTAAAAAAAAAAAAATCCTCACATCTTTCACACATGCTTTGTCTGGTCACGTAATATGGTCATGGTATCATGTTAAGAATAGTTGAGAACTTGAGTGAAAGATATTAGGATTTTTACAAGTGAAAGGTATGACTATTTTATTTTTCAGTTCTCAAGAATTTCTAAGCTCCTGTTGCATCATTTGACAATGTAAAAATATGCCTTACACTGCAAGTTATGTCATCATTTT-TCTCTCTCTCTTTTTTTCCCCCCAGATTGCCTTCATACCCAGGACAGACAGCATTCCCTTCTTTCAAGGTTCTGCTGTGAATGAATACAGAAGACAGGACTTTGAAAGGTTTCGTTGTGGACAGGCATTTTATTCTGTTGTGCGTCCGGTACCTCCTGATGTCTGTCAAAAATACTTATACAGCATTGGCTTTTATGTGTATGATAAAGCTCATGGTAAGCGTAGAGTTATTGGGCTGTTTTTAGATAGTAAAGTCTTTATTTTTTAGGTTCTTGTAATGTATGTGGAATCAAAATTTGTAGCTGTATATTGAATGTTATCATGTGCTGCAAATGGAAATCAGTGTAATAATTTCTCATCTGGTGTCTATTTGAAAACAATTTTATTTCTTTTCAGAGCAACACCCTTCTTGGTATTGCTTTCCTCTCTCTCTCTGCATGCATATGTGTCTATGTGGGGGGGGTGTGTGTGTGTGCGCACGCGCGCGCACGTGTGCATATGCCAAGGAAATGGTGTGTGGATTGTAAATTTGAGTGTTCAGAACATTTTGTATTTATGTGTTTTTGATACCAAAAGTGTGTCCTATACTCAAAACCAACCATTAGGGATAGAGAGGTCAGGACCTCCATGGTGCACAGCACAAAAGGATGTAGGGGGCCAAGTCTTTCCTCTGGCTATCTTTGACCCTAGCATCACTATTGGCACCAATCTTACATCTTGTTGGAAAGTAAACCAAGGAAGAAATCATGATTGAACCATCAAGGATTGAACCCACATTCTACAGACTGATAGCCAGTGCCTCT
>APH_0136
GGTTTTTACATTCACTTCTGATATAATTTATTAAGATTTCTGGTTAATATCAGTCATTTTAATGTTTGTGTGTGGTGCATGTTGTTGCAGCCTGATGACCAGTAGGTAAGAAATGCCTGAAATGATAAATGATAATCTGTTTGTAACTGTTACTTTCCTGATGCAAGAAATTGCAAATCACATGAACTTCACTTGTGGAGTATGCCACAAACACCACACGTTTATTGGTTTTCACAGCAAAACTTCTTTTCTTTACCTTGGTCATACTCAGTGCACATGTTTAATTTAAATTCTTTAGTAAGCTCTTAATTTCAAAGTGAATTTTGATGTTTTAATTAAATTCTGTATCTAAAAAAAAAAAAATCCTCACATCTTTCACACATGCTTTGTCTGGTCACGTAATATGGTCATGGTTTCATGTTAAGAATAGTTGAGAACTTGAGTGAAAGATATTAGGATTTTTACAAGTGAAAGGTATGACTATTTTATTTTTCAGTTCTCAAGAATTTCTAAGCTCCTGTTGCATCATTTGACAATGTAAAAATATGCCTTACACTGCAAGTTATGTCATCATTTTATCTCTCTCTCTTTTTTCCCCCCCAGATTGCCTTCATACCCAGGACAGACAGCATTCCCTTCTTTCAAGGTTCTGCTGTGAATGAATACAGAAGACAGGACTTTGAAAGGTTTCGTTGTGGACAGGCATTTTATTCTGTTGTGCGTCCGGTACCTCCTGATGTCTGTCAAAAATACTTATACAGCATTGGCTTTTATGTGTATGATAAAGCTCATGGTAAGCGTAGAGTTATTGGGCTGTTTTTAGATAGTAAAGTCTTTATTTTTTAGGTTCTTGTAATGTATGTGGAATCAAAATTTGTAGCTGTATATTGAATGTT---ATGTGCTGCAAATGGAAATCAGTGTAATAATTTCTCATCTGTTGTCTATTTGAAAACAATTTTATTTCTTTTCAGAGCAACACCCTTCTTGGTATTGCTTTC----CTCTCTCTGCATGCAT---------------------------------GTGTGTGTGTGTGCGCGCGCATATGCCAAGGAAATGGTGTGTGGATTGTAAATTTGAGTGTTCAGAACATT----------------------------------------------------------------------------------------------------------------------------------------------------------------------------------------------------------------------------------------------------------------
>APH_1602
GGTTTTTACATTCACTTCTGATATAATTTATTAAGATTTCTGGTTAATATCAGTCATTTTAATGTTTGTGTGTGGTGCATGTTGTTGCAGCCTGATGACCAGTAGGTAAGAAATGCCTGAAATGATAAATGATAATCTGTTTGTAACTGTTACTTTCCTGATGCAAGAAATTGCAAATCACATGAACTTCACTTGTGGAGTATGCCACAAACACCACACGTTTATTGGTTTTCACAGCAAAACTTCTTTTCTTTACCTTGGTCATACTCAGTGCACATGTTTAATTTAAATTCTTTAGTAAGCTCTTAATTTCAAAGTGAATTTTGATGTTTTAATTAAATTCTGTATCT-AAAAAAAAAAAATCCTCACATCTTTCACACATGCTTTGTCTGGTCACGTAATATGGTCATGGTTTCATGTTAAGAATAGTTGAGAACTTGAGTGAAAGATATTAGGATTTTTACAAGTGAAAGGTATGACTATTTTATTTTTCAGTTCTCAAGAATTTCTAAGCTCCTGTTGCATCATTTGACAATGTAAAAATATGCCTTACACTGCAAGTTATGTCATCATTTTATCTCTCTCT-TTTTTTCCCCCCCAGATTGCCTTCATACCCAGGACAGACAGCATTCCCTTCTTTCAAGGTTCTGCTGTGAATGAATACAGAAGACAGGACTTTGAAAGGTTTCGTTGTGGACAGGCATTTTATTCTGTTGTGCGTCCGGTACCTCCTGATGTCTGTCAAAAATACTTATACAGCATTGGCTTTTATGTGTATGATAAAGCTCATGGTAAGCGTAGAGTTATTGGGCTGTTTTTAGATAGTAAAGTCTTTATTTTTTAGGTTCTTGTAATGTATGTGGAATCAAAATTTGTAGCTGTATATTGAATGTTATCATGTGCTGCAAATGGAAATCAGTGTAATAATTTCTCATCTGTTGTCTATTTGAAAACAATTTTATTTCTTTTCAGAGCAACACCCTTCTTGGTATTGCTTTCCTCTCTCTCTCTGCATGCATATGTGTCTATGTGGGGG--GGGTGTGTGTGCGTGCGTGCGTGCGTGCGTGCGCATATGCCAAGGAAATGGTGTGTGGATTGTAAATTTGAGTGTTCAGAACATTTTGTATTTATGTGTTTTTGATACCCAAAGTGTGTCCTATACTCAGAACCAACCATTAGGGATAGAGAAGTCAGGACCTCCATGGTGCACAGCACAAAAGGATGTAGGGGGCCAGGTCTTTCCTCTGGCTATCTTTGACCCCAGCATCACTATTAGCACCAATCTTACATCTTGTTGGGGAGTAAACCAAGGAAGAAATCATGATTGAACCATCAAGGATTGAACCCACATTCTACAGACTGATAGCCAGTGCCTCT
>APH_0683
GGTTTTTACATTCACTTCTGATATAATTTATTAAGATTTCTGGTTAATATCAGTCATTTTAATGTTTGTGTGTGGTGCATGTTGTTGCAGCCTGATGACCAGTAGGTAAGAAATGCCTGAAATGATAAATGATAATCTGTTTGTAACTGTTACTTTCCTGATGCAAGAAATTGCAAATCACATGAACTTCACTTGTGGAGTATGCCACAAGCACCACACGTTTATTGGTTTTCACAGCAAAACTTCTTTTCTTTACCTTGGTCATACTCAGTGCACATGTTTAATTTAAATTCTTTAGTAAGCTCTTAATTTCAAAGTGAATTTTGATGTTTTAATTAAATTCTGTGTGTAAAAAAAAAAAAATCCTCACATCTTTCACACATGCTTTGTCTGGTCACGTAATATGGTCATGGTTTCATGTTAAGAATAGTTGAGAACTTGAGTGAAAGATATTAGGATTTTTACAAGTGAAAGGTATGACTATTTTATTTTTGAGTTCTCAAGAATTTGTAAGCTCCTGTTGCATCATTTGACAATGTAAAAATATGCCTTACACTGCAAGTTATGTCGTCATTTTATCTCTCTC--TTTTTTTCCCCCCAGATTGCCTTCATACCCAGGACAGACAGCATTCCCTTCTTTCAAGGTTCTGCTGTGAATGAATACAGAAGACAGGACTTTGAAAGGTTTCGTTGTGGACAGGCATTTTATTCTGTTGTGCGTCCAGTACCTCCTGATGTCTGTCAAAAATACTTATACAGCATTGGCTTTTATGTGTATGATAAAGCTCATGGTAAGCGTAGAGTTATTGGGCTGTTTTTAGATAGTAAAGTCTTTATTTTTTAGGTTCTTGTAATGTATGTGGAATCAAAATTTGTAGCTGTATATTGAATGTTATCATGTGCTGCAAATGGAAATCAGTGTAATAATTTCTCATCTGTTGTCTATTTGAAAACAATTTTATTTCTTTTCAGAGCAACACCCTTCTTGGTATTGCTTTCCTCTCTCTCTCTGCATGCATATGTGTCTA-----------------TGTGTGTGTGTGTGTGCGCGCGCGCGCATATGCCAAGGAAATGGTGTGTGGATTGTAAATTTGAGTGTTCAGAACATTTTGTATTTATGTGTTTTTGATACCCAAAGTGTGTCCTATACTCAAAACCAACCATTAGGGATAGAGAAGTCAGGACCTCCATGGTGCACAGCACAAAAGGATGTAGGGGGCCAGGTCTTTCCTCTGGCTATCTTTGACCCCAGCATCACTATTGGCACCAATCTTACATCTTGTTGGAAAGTAAACCAAGGAAGAAATCATGATTGAACCATCAAGGATTGAACCCACATTCTACAGACTGATAGCCAGTGCCTCT
>APH_5079
---------------------------------------CTGGTTAATATCAGTCATTTTAATGTTTGTGTGTGGTGCATGTTGTTGCAGCCTGATGACTAGTAGGTAAGAAATGCCTGAAATGATAAATGATAATCTGTTTGTAACTGTTACTTTCTTGATGCAAGAAATTGCAAATCACATGAACTTCACTTGTGGAGTGTGCCACAAACACCACACGTTTATTGGTTTTCACAGCAAAACTTCTTTTCTTTACCTTGGTCATACTCAGTGCACATGTTTAATTTAAATTGTTTAGTAAGCTCTTAATTTCAACGTGAATTTTGATGTTTTAATTAAATTCTGTATCTAAAAAAAAAAAAATCCTCACATCTTTCACACATGCTTTGTCTGGTCACGTAATATGGTCATGGTTTCATGTTAAGAATAGTTGAGAACTTGAGTGAAAGATATTAGGATTTTTACAAGTGAAAGGTATGACTATTTTATTTTTCAGTTCTCAAGAATTTCTAAGCTCCTGTTGCATCATTTGACAATGTAAAAATATGCCTTACACTGCAAGTTATGTCATCATTT--TCTCTCTCTCTTTTTTTCCCCCCAGATTGCCTTCATACCCAGGACAGACAGCATTCCCTTCTTTCAAGGTTCTGCTGTGAATGAATACAGAAGACAGGACTTTGAAAGGTTTCGTTGTGGACAGGCATTTTATTCTGTTGTGCGTCCGGTACCTCCTGATGTCTGTCAAAAATACTTATACAGCATTGGCTTTTATGTGTATGATAAAGCTCATGGTAAGCGTAGAGTTATTGGGCTGTTTTTAGATAGTAAAGTCTTTATTTTTTAGGTTCTTGTAATGTATGTGGAATCAAAATTTGTAGCTGTATATTGAATGTTATCATGTGCTGCAAATGGAAATCAGTGTAATAATTTCTCATCTGTTGTCTATTTGAAAACAATTTTATTTCTTTTCAGAGCAACACCCTTCTTGGTATTGCTTTCCTCTCTCTCTCTGCATGCATGTGTGTCTATGTGGGGGGGGTGTGTGTGTGTGTGCACGCGCGCGCACGTGTGCATATGCCAAGGAAATGGTGTGTGGATTGTAAATTTGAGTGTTCAGAACATTTTGTATTTATGTGTTTTTGATACCAAAAGTGTGTCCTATACTCAAAACCAACCATTAGGGATAGAGAAGTCAGGACCTCCATGGTGCACAGCACAAAAGGATGTAGGGGGCCAGGTCTTTCCTCTGGCTATCTTTGACCCCAGCATCACTATTGGCACCAATCTTACATCTTGTTGGGGAGTAAACCAAGGAAGAAATCACGATTGAACCATCAAGGATTGAACCCACATTCTACAGACTGATAGCCAGTGCCTCT
>APH_3177
--------------------------------------------------------------------------------------------------------------------------------------------------------------------------------------------------------------------------------------------------------------------------------------------------------------------------------------------------------------AAAAAAAAAAAAATCCTCACATCTTTCACACATGCTTTGTCTGGTCACGTAATATGGTCATGGTTTCATGTTAAGAATAGTTGAGAACTTGAGTGAAAGATATTAGGATTTTTACAAGTGAAAGGTATGACTATTTTATTTTTGAGTTCTCAAGAATTTCTAAGCTCCTGTTGCATCATTTGACAATGTAAAAATATGCCTTACACTGCAAGTTATGTCATCATTTTATCTCTCTCT-TTTTTTTCCCCCCAGATTGCCTTCATACCCAGGACAGACAGCATTCCCTTCTTTCAAGGTTCTGCTGTGAATGAATACAGAAGACAGGACTTTGAAAGGTTTCGTTGTGGACAGGCATTTTATTCTGTTGTGCGTCCAGTACCTCCTGATGTCTGTCAAAAATACTTATACAGCATTGGCTTTTATGTGTATGATAAAGCTCATGGTAAGCGTAGAGTTATTGGGCTGTTTTTAGATAGTAAAGTCTTTATTTTTTAGGTTCTTGTAATGTATGTGGAATTAAAATTTGTAGCTGTATATTGAATGTTATCATGTGCTGCAAATGGAAATCAGTGTAATAATTTCTCATCTGTTGTCTATTTGAAAACAATTTTATTTCTTTTCAGAGCAACACCCTTCTTGGTATTGCTTTCCTCTCTCTCTCTGCATGCATATGTGTCTATGTGGGGGGGGTGTGTGTGTGTGTGTGTGTGCGTGCGTGCGTGCGTGCGCCAAGGAAATGGTGTGTGGATTGTAAATTTGAGTGTTCAGAACATTTTGTATTTATGTGTTTTTGATACCCAAAGTGTGTCCTATACTCAAAACCAATCATTAGGGATAGAGAAGTCAGGACCTCCATGGTGCACAGCACAAAAGGATGTAGGGGGCCAGGTCTTTCCTCTGGCTATCTTTGACCCCAGCATCACTATTAGCACCAATCTTACATCTTGTTGGGGAGTAAACCAAGGAAGAAATCATGATTGAACCATCAAGGATTGAACCCACATTCTACAGACTGATAGCCAGTGCCTCT
>APH_5001
--------------------------------------------------------------------------------------------------------------------------------------------------------------------------------ATCACATGAACTTCACTTGTGGAATGTGCCACAAACACCACACGTTTATTGG-TTTCACAGCAAAATTTCTTTTCTTTACCTTGGTCATACTCAGTGCACATGTTTAATTTAAATTCTTTAGTAAGCTCTTAATTTCAAAGTGAATTTTGATGTTTTAATTAAATTCTGTGTGT----AAAAAAAAATCCTCACATCTTTCGCACATGCTTTGTCTGGTCACGTAATATGGTCATGGTTTCATGTTAAGAATAGTTGAGAACTTGAGTGAAAGATATTAGGATTTTTACAAGTGAAAGGTATGACTATTTTATTTTTCAGTTCTCAAGAATCTCTAAGCTCCTGTTGCATCATTTGACAATGTAAAAATATGCCTTACACTGCAAGTTATGTCATCATTCTATCTCTCTCTCTTTTTTCCCCCCCAGATTGCCTTCATACCCAGGACAGACAGCATTCCCTTCTTTCAAGGTTCTGCTGTGAATGAATACAGAAGACAGGACTTTGAAAGGTTTCGTTGTGGACAGGCATTTTATTCTGTTGTGCGTCCAGTACCTCCAGATGTCTGTCAAAAATACTTATACAGCATTGGCTTTTATGTGTATGATAAAGCTCATGGTAAGCGTAGAGTTATTGGGCTGTTTTTAGATAGTAAAGTCTTTATTTTTTAGGTTCTTGTAATGTATGTGGAATCAAAATTTGTAGCTGTATATTGAATGTTATCATGTGCTGCAAATGGAAATCAGTGTAATAATTTCTCATCTGTTGTCTATTTGAAAACAATTTTATTTCTTTTCAGAGCAACACCCTTCTTGGTATTGCTTTCCTCTCTCTCTCTGCATGCATATGTGTCTATAT-------GTGTGTGTGTGTGTGTGTGTGTGTGTGTGTGTGTGTGTGT----------GTGTGTGTGT-----------------------------------------------------------------------------------------------------------------------------------------------------------------------------------------------------------------------------------------------------------------------------------------
>APH_3188
GGTTTTTACATTCACTTCTGATATAATTTATTAAGATTTCTGGTTAATATCAGTCATTTTAATGTTTGTGTGTGGTGCATGTTGTTGCAGCCTGATGACCAGTAGGTAAGAAATGCCTGAAATGATAAATGATAATCTGTTTGTAACTGTTACTTTCCTGATGCAAGAAATTGCAAATCACACGAACTTCACTTGTGGAGTATGCCACAAACACCACACATTTATTGGTTTTCACAGCAAAACTTCTTTTCTTTACCTTGGTCATACTCAGTGCACATGTTTAATTTAAATTCTTTAGTAAGCTCTTAATTTCAAAGTGAATTTTGATGTTTTAATTAAATTCTGTGTGTAAAAAAAAAAAAATCCTCACATCTTTCACACATGCTTTGTCTGGTCACGTAATATGGTCATGGTTTCATGTTAAGAATAGTTGAGAACTTGAGTGAAAGATATTAGGATTTTTACAAGTGAAAGGTATGACTATTTTATTTTTCAGTTCTCAAGAATTTCTAAGCTCCTGTTGCATCATTTGACAATGTAAAAATATGCCTTACACTGCAAGTTATGTCATCATTTTATCTCTCTCTCTTTTTTCCCCCCCAGATTGCCTTCATACCCAGGACAGACAGCATTCCCTTCTTTCAAGGTTCTGCTGTGAATGAATACAGAAGACAGGACTTTGAAAGGTTTCGTTGTGGACAGGCATTTTATTCTGTTGTGCGTCCAGTACCTCCTGATGTCTGTCAAAAATACTTATACAGCATTGGCTTTTATGTGTATGATAAAGCTCATGGTAAGCGTAGAGTTATTGGGCTGTTTTTAGATAGTAAAGTCTTTATTTTTTAGGTTCTTGTAATGTATGTGGAATCAAAATTTGTAGCTGTATATTGAATGTTATCATGTGCTGCAAATGGAAATCAGTGTAATAATTTCTCATCTGTTGTCTATTTGAAAACAATTTTATTTCTTTTCAGAGCAACACCCTTCTTGGTATTGCTTTC----CTCTCTCTGCATGCAT---------------------------------GTGTGTGTGTGCGCGCACGCATATGCCAAGGAAATGGTGTGTGGATTGTAAATTTGAGTGTTCAGAACATTTTGTATTTATGTGTTTTTGATACCCAAAGTGTCTCCTATACTCAAAACCAACCATTAGGGATAGAGAAGTCAGGAACTCCATGGTGCACAGCACAAAAGGATGTAGGGGGCCAGGTCTTTCCTCTGGCTATCTTTGACCCCAGCATCACTATTGGCACCAATCTTACATCTTGTTGGGGAGTAAACCAAGGAAGAAATCCTGACTGAACCATCAAGGATTGAACCCACATTCTACAGACTGATAGCCAGTGCCTCT
>APH_4021
------------------------------------------------------------------------------------------------------------------------------------------------------------------------------------------------------------------------------------------------------------------------------------------------------------------------------------------------------------------------------------------CACATGCTTTGTCTGGTCACGTAATATGGTCATGGTTTCATGTTAAGAATAGTTGAGAACTTGAGTGAAAGATATTAGGATTTTTACAAGTGAAAGGTATGACTATTTTATTTTTGAGTTCTCAAGAATTTCTAAGCTCCTGTTGCATCATTTGACAATGTAAAAATATGCCTTACACTGCAAGTTATGTCATCATTTTATCTCTCTCTCTTTTTTTCCTCCCAGATTGCCTTCATACCCAGGACAGACAGCATTCCCTTCTTTCAAGGTTCTGCTGTGAATGAATACAGAAGACAGGACTTTGAAAGGTTTCGTTGTGGACAGGCATTTTATTCTGTTGTGCGTCCAGTACCTCCTGATGTCTGTCAAAAATACTTATACAGCATTGGCTTTTATGTGTATGATAAAGCTCATGGTAAGCGTAGAGTTATTGGGCTGTTTTTAGATAGTAAAGTCTTTATTTTTTAGGTTCTTGTAATGTATGTGGAATCAAAATTTGTAGCTGTATATTGAATGTTATCATGTGCTGCAAATGGAAATCAGTGTAATAATTTCTCATCTGTTGTCTATTTGAAAACGATTTTATTTCTTTTCAGAGCAACACCCTTCTTGGTATTGCTTTCCTCTCTCTCTCTGCATGCATATGTGTCTATGTGGGGG--------------GGGTGTGTGCGTGCGTGCGCACATGCGCCAAGGAAATGGTGTGTGGATTGTAAATTTGAGTGTTCAGAACATTTTGTATTTATGTGTTTTTGATACCCAAAGTGTGTCCTATACTCAAAACCAACCATTAGGGATAGAGAAGTCAGGACCTCCATGGTGCACAGCACAAAAGGATGTAGGGGGCCAGGTCTTTCCTCTGGCTATCTTTGACCCCAGCATCACTATTAGCACCAATCTTACATCTTGTTGGGGAGTAAACCAAGGAAGAAATCATGATTGAACCATCAAGGATTGAACCCACATTCTACAGACTGATAGCCAGTGCCTCT
>APH_0717
GGTTTTTACATTCACTTCTGATATAATTTATTAAGATTTCTGGTTAATATCAGTCATTTTAATGTTTGTGTGTGGTGCATGTTGTTGCAGCCTGATGACCAGTAGGTAAGAAATGCCTGAAATGATAAATGATAATCTGTTTGTAACTGTTACTTTCCTGATGCAAGACATTGCAAATCACATGAACTTCACTTGTGGAGTATGCCACAAACACCACACATTTATTGGTTTTCACAGCAAAACTTCTTTTCTTTACCTTGGTCATACTCAGTGCACATGTTTAATTTAAATTCTTTAGTAAGCTCTTAATTTCAAAGTGAATTTTGATGTTTTAATTAAATTCTGTGTGTAAAAAAAAAAAAATCCTCACATCTTTCACACATGCTTTGTCTGGTCACGTAATATGGTCATGGTTTCATGTTAAGAATAGTTGAGAACTTGAGTGAAAGATATTAGGATTTTTACAAGTGAAAGGTATGACTATTTTATTTTTCAGTTCTCAAGAATTTCTAAGCTCCTGTTGCATCATTTGACAATGTAAAAATATGCCTTACACTGCAAGTTATGTCATCATTTTATCTCTCTCTCTTTTTTCCCCCCCAGATTGCCTTCATACCCAGGACAGACAGCATTCCCTTCTTTCAAGGTTCTGCTGTGAATGAATACAGAAGACAGGACTTTGAAAGGTTTCGTTGTGGACAGGCATTTTATTCTGTTGTGCGTCCAGTACCTCCTGATGTCTGTCAAAAATACTTATACAGCATTGGCTTTTATGTGTATGATAAAGCTCATGGTAAGCGTAGAGTTATTGGGCTGTTTTTAGATAGTAAAGTCTTTATTTTTTAGGTTCTTGTAATGTATGTGGAATCAAAATTTGTAGCTGTATATTGAATGTTATCATGTGCTGCAAATGGAAATCAGTGTAATAATTTCTCATCTGTTGTCTATTTGAAAACAATTTTATTTCTTTT-AGAGCAACACCCTTCTTGGTATTGCTTTCCTCTCTCTCTCTGCATGCATGTGTGT-------------GTGTGTGTGTGTGTGTGTGTGTGTGTGTGTGTGTGTGT------------GTGTGTG--------------------------------------------------------------------------------------------------------------------------------------------------------------------------------------------------------------------------------------------------------------------------------------------
>APH_0185
GGTTTTTACATTCACTTCTGATATAATTTATTAAGATTTCTGGTTAATATCAGTCATTTTAATGTTTGTGTGTGGTGCATGTTGTTGCAGCCTGATGACCAGTAGGTAAGAAATGCCTGAAATGATAAATGATAATCTGTTTGTAACTGTTACTTTCCTGATGCAAGAAATTGCAAATCACATGAACTTCACTTGTGGAGTATGCCACAAACACCACACATTTATTGGTTTTCACAGCAAAACTTCTTTTCTTTACCTTGGTCATACTCAGTGCACATGTTTAATTTAAATTCTTTAGTAAGCTCTTAATTTCAAAGTGAATTTTGATGTTTTAATTAAATTCTGTGTGTAAAAAAAAAAAAATCCTCACATCTTTCACACATGCTTTGTCTGGTCACGTAATATGGTCATGGTTTCATGTTAAGAATAGTTGAGAACTTGAGTGAAAGATATTAGGATTTTTACAAGTGAAAGGTATGACTATTTTATTTTTCAGTTCTCAAGAATTTCTAAGCTCCTGTTGCATCATTTGACAATGTAAAAATATGCCTTACACTGCAAGTTATGTCATCATTTTATCTCTCTCTCTTTTTTCCCCCCCAGATTGCCTTCATACCCAGGACAGACAGCATTCCCTTCTTTCAAGGTTCTGCTGTGAATGAATACAGAAGACAGGACTTTGAAAGGTTTCGTTGTGGACAGGCATTTTATTCTGTTGTGCGTCCAGTACCTCCTGATGTCTGTCAAAAATACTTATACAGCATTGGCTTTTATGTGTATGATAAAGCTCATGGTAAGCGTAGAGTTATTGGGCTGTTTTTAGATAGTAAAGTCTTTATTTTTTAGGTTCTTGTAATGTATGTGGAATCAAAATTTGTAGCTGTATATTGAATGTTATCATGTGCTGCAAATGGAAATCAGTGTAATAATTTCTCATCTGTTGTCTATTTGAAAACAATTTTATTTCTTTT-AGAGCAACACCCTTCTTGGTATTGCTTTCCTCTCTCTCTCTGCATGCATATGTGTGTGTGTGTGTGTGGTGTGTGTGTGTGTGTGTGTGTGTGTGTGTGCGCGCGCGCCAAGGAAATGGTGTGTGGATTGTAAATTTGAGTGTTCAGAACATTTTGTATTTATGTGTTTTTGATACCCAAAGTGTGTCCTATACTCAAAACCAACCATTAGGGATAGAGAAGTCAGGACCTCCATGGTGCACAGCACAAAAGGATGTAGGGGGCCAGGTCTTTCCTCTGGCTATCTTTGACCCCAGCATCACTATTGGCACCAATCTTACATCTTGTTGGGGAGTAAACCAAGGAAGAAATCATGACTGAACCATCAAGGATTGAACCCACATTCTACAGACTGATAGCCAGTGCCTCT
>APH_0880
GGTTTTTACATTCACTTCTGATATAATTTATTAAGATTTCTGGTTAATATCAGTCATTTTAATGTTTGTGTGTGGTGCATGTTGTTGCAGCCTGATGACCAGTAGGTAAGAAATGCCTGAAATGATAAATGATAATCTGTTTGTAACTGTTACTTTCCTGATGCAAGAAATTGCAAATCACATGAACTTCACTTGTGGAGTGTGCCACAAACACCACACGTTTATTGGTTTTCACAGCAAAACTTCTTTTCTTTACCTTGGTCATACTCAGTGCACATGTTTAATTTAAATTCTTTAGTAAGCTCTTAATTTCAAAGTGAATTTTGATGTTTTAATTAAATTCTGTGTGT--AAAAAGAAAAATCCTCACATCTTTCGCACATGCTTTGTCTGGTCACGTAATATGGTCATGGTTTCATGTTAAGAATAGTTGAGAACTTGAGTGAAAGATATTAGGATTTTTACAAGTGAAAGGTATGACTATTTTATTTTTCAGTTCTCAAGAATTTCTAAGCTCCTGTTGCATCATTTGACAATGTAAAAATATGCCTTACACTGCAAGTTATGTCATCATTTTATCTCTCTCTCTTTTTTTCCCCCCAGATTGCCTTCATACCCAGGACAGACAGCATTCCCTTCTTTCAAGGTTCTGCTGTGAATGAATACAGAAGACAGGACTTCGAAAGGTTTCGTTGTGGACAGGCATTTTATTCTGTTGTGCGTCCAGTACCTCCAGATGTCTGTCAAAAATACTTATACAGCATTGGCTTTTATGTGTATGATAAAGCTCATGGTAAGCGTAGAGTTATTGGGCTGTTTTTAGATAGTAAAGTCTTTATTTTTTAGGTTCTTGTAATGTATGTGGAATCAAAATTTGTAGCTGTATATTGAATGTTATCATGTGCTGCAAATGGAAATCAGTGTAATAATTTCTCATCTGTTGTCTATTTGAAAACAATTTTATTTCTTTTCAGAGCAACACCCTTCTTGGTATTGCTTTCCTCTCTCTCTCTGCATGCATATGTGTCTATGTGGGGG--GGGTGTGTGTGCGTGTGTGCGCGCGCGCGCACACATATGCCAAGGAAATGGTGTGTGGATTGTAAATTTGAGTGTTCAGAACATTTTGTATTTATGTGTTTTTGATACCCAAAGTGTGTCCTATACTCAAAACCAACCATTAGGGATAGAGAAGTCAGGACCTCCATGGTGCACAGCACAAAAGGATGTAGGGGGCCAGGTCTTTCCTCTGGCTATCTTTGACCCCAGCATCACTATTGGCACCAATCTTACATCTTGTTGGGGAGTAAACCAAGGAAGAAATCACGATTGAACCATCAAGGATTGAACCCACATTCTACAGACTGATAGCCAGTGCCTCT
>APH_0674
GGTTTTTACATTCACTTCTGATATAATTTATTAAGATTTCTGGTTAATATCAGTCATTTTAATGTTTGTGTGTGGTGCATGTTGTTGCAGCCTGATGACCAGTAGGTAAGAAATGCCTGAAATGATAAATGATAATCTGTTTGTAACTGTTACTTTCCTGATGCAAGAAATTGCAAATCACACGAACTTCACTTGTGGAGTATGCCACAAACACCACACGTTTATTGGTTTTCACAGCAAAACTTCTTTTCTTTACCTTGGTCATACTCAGTGCACATGTTTAATTTAAATTCTTTAGTAAGCTCTTAATTTCAAAGTGAATTTTGATGTTTTAATTAAATTCTGTGTGTAAAAAAAAAAAAATCCTCACATCTTTCACACATGCTTTGTCTGGTCACGTAATATGGTCATGGTTTCATGTTAAGAATAGTTGAGAACTTGAGTGAAAGATATTAGGATTTTTACAAGTGAAAGGTATGACTATTTTATTTTTGAGTTCTCAAGAATTTCTAAGCTCCTGTTGCATCATTTGACAATGTAAAAATATGCCTTACACTGCAAGTTATGTCATCATTTTATCTCTCTCTCTTTTTTTCCCCCCAGATTGCCTTCATACCCAGGACAGACAGCATTCCCTTCTTTCAAGGTTCTGCTGTGAATGAATACAGAAGACAGGACTTTGAAAGGTTTCGTTGTGGACAGGCATTTTATTCTGTTGTGCGTCCAGTACCTCCTGATGTCTGTCAAAAATACTTATACAGCATTGGCTTTTATGTGTATGATAAAGCTCATGGTAAGCGTAGAGTTATTGGGCTGTTTTTAGATAGTAAAGTCTTTATTTTTTAGGTTCTTGTAATGTATGTGGAATCAAAATTTGTAGCTGTATATTGAATGTTATCATGTGCTGCAAATGGAAATCAGTGTAATAATTTCTCATCTGTTGTCTATTTGAAAACAATTTTATTTCTTTTCAGAGCAACACCCTTCTTGGTATTGCTTTCCTCTCTCTCTCTGCATGCATATGTGTCTGTGGGGGGGGGG-----------GCGTGTGCGTGCGTGTGTGCGCATATGCCAAGGAAATGGTGTGTGGATTGTAAATTTGAGTGTTCAGAACATTTTGTATTTATGTGTTTTTGATACCCAAAGTGTGTCCTATACTCAAAACCAATCATTAGGGATAGAGAAGTCAGGACCTCCATGGTGCACAGCACAAAAGGATGTAGGGGGCCAGGTCTTTCCTCTGGCTATCTTTGACCCCAGCATCACTATTAGCACCAATCTTACATCTTGTTGGGGAGTAAACCAAGGAAGAAATCATGATTGAACCATCAAGGATTGAACCCACATTCTACAGACTGATAGCCAGTGCCTCT
>APH_0186
GGTTTTTACATTCACTTCTGATATAATTTATTAAGATTTCTGGTTAATATCAGTCATTTTAATGTTTGTGTGTGGTGCATGTTGTTGCAGCCTGATGACCAGTAGGTAAGAAATGCCTGAAATGATAAATGATAATCTGTTTGTAACTGTTACTTTCCTGATGCAAGAAATTGCAAATCACATGAACTTCACTTGTGGAGTATGCCACAAACACCACACATTTATTGGTTTTCACAGCAAAACTTCTTTTCTTTACCTTGGTCATACTCAGTGCACATGTTTAATTTAAATTCTTTAGTAAGCTCTTAATTTCAAAGTGAATTTTGATGTTTTAATTAAATTCTGTGTGTAAAAAAAAAAAAATCCTCACATCTTTCACACATGCTTTGTCTGGTCACATAATATGGTCATGGTTTCATGTTAAGAATAGTTGAGAACTTGAGTGAAAGATATTAGGATTTTTACAAGTGAAAGGTATGACTATTTTATTTTTGAGTTCTCAAGAATTTCTAAGCTCCTGTTGCATCATTTGACAATGTAAAAATATGCCTTACACTGCAAGTTATGTCATCATTTTATCTCTCTCTCTTTTTTTCCCCCCAGATTGCCTTCATACCCAGGACAGACAGCATTCCCTTCTTTCAAGGTTCTGCTGTGAATGAATACAGAAGACAGGACTTTGAAAGGTTTCGTTGTGGACAGGCATTTTATTCTGTTGTGCGTCCAGTACCTCCTGATGTCTGTCAAAAATACTTATACAGCATTGGCTTTTATGTGTATGATAAAGCTCATGGTAAGCGTAGAGTTATTGGGCTGTTTTTAGATAGTAAAGTCTTTATTTTTTAGGTTCTTGTAATGTATGTGGAATCAAAATTTGTAGCTGTATATTGAATGTTATCATGTGCTGCAAATGGAAATCAGTGTAATAATTTCTCATCTGTTGTCTATTTGAAAACAATTTTATTTCTTTT-AGAGCAACACCCTTCTTGGTATTGCTTTCCTCTCTCTCTCTGCATGCATATGTGT-------------GTGTGTGTGTGTGTGTGTGTGTGTGTGTGTGTGTGTGT------------GTGTGTGT-------------------------------------------------------------------------------------------------------------------------------------------------------------------------------------------------------------------------------------------------------------------------------------------
>APH_3191
-------------------------------------------------------------------------------------------------------------------------------------------------------------------------------------------TTCACTTGTGGAGTGTGCCACAAACACCACACGTTTATTGGTTTTCACAGCAAAACTTCTTTTCTTTACCTTGGTCATACTCAGTGCACATGTTTAATTTAAATTCTTTAGTAAGCTCTTAATTTCAAAGTGAATTTTGATGTTTTAATTAAATTCTGTGTGT--AAAAAAAAAAATCCTCACATCTTTCGCACATGCTTTGTCTGGTCACGTAATATGGTCATGGTTTCATGTTAAGAATAGTTGAGAACTTGAGTGAAAGATATTAGGATTTTTACAAGTGAAAGGTATGACTATTTTATTTTTCAGTTCTCAAGAATTTCTAAGCTCCTGTTGCATCATTTGACAATGTAAAAATATGCCTTACACTGCAAGTTATGTCATCATTTTATCTCTCTCTCTTTTTTCCCCCCCAGATTGCCTTCATACCCAGGACAGACAGCATTCCCTTCTTTCAAGGTTCTGCTGTGAATGAATACAGAAGACAGGACTTTGAAAGGTTTCGTTGTGGACAGGCATTTTATTCTGTTGTGCGTCCAGTACCTCCAGATGTCTGTCAAAAATACTTATACAGCATTGGCTTTTATGTGTATGATAAAGCTCATGGTAAGCGTAGAGTTATTGGGCTGTTTTTAGATAGTAAAGTCTTTATTTTTTAGGTTCTTGTAATGTATGTGGAATCAAAATTTGTAGCTGTATATTGAATGTTATCATGTGCTGCAAATGGAAATCAGTGTAATAATTTCTCATCTGTTGTCTATTTGAAAACAATTTTATTTCTTTTCAGAGCAACACCCTTCTTGGTATTGCTTTCCTCTCTCTCTCTGCATGCATATGTGTCTACGTGGGGGGGGTGTGTGTGTGTGTGTGTGTGTGTGTGTGTGTGTGTGTGT----------GTGTGTGTGT-----------------------------------------------------------------------------------------------------------------------------------------------------------------------------------------------------------------------------------------------------------------------------------------
>APH_0622
--------------------------------------------------------------------------------------------------------GGTAAGAAATGCCTGAAATGATAAATGATAATCTGTTTGTAACTGTTACTTTCTTGATGCAAGAAATTGCAAATCACATGAACTTCACTTGTGGAGTGTGCCACAAACACCACACGTTTATTTGTTTTCACAGCAAAACTTCTTTTCTTTACCTTGGTCATACTCAGTGCACATGTTTAATTTAAATTCTTTAGTAAGCTCTTAATTTCAAAGTGAATTTTGATGTTTTAATTAAATTCTGTGTGTAAAAAAAAAAAAATCCTCACATCTTTCGCACATGCTTTGTCTGGTCACGTAATATGGTCATGGTTTCATGTTAAGAATAGTTGAGAACTTGAGTGAAAGATATTAGGATTTTTACAAGTGAAAGGTATGACTATTTTATTTTTCAGTTCTCAAGAATTTCTAAGCTCCTGTTGCATCATTTGACAATGTAAAAATATGCCTTACACTGCAAGTTATGTCATCATTTTATCTCTCTCTCTTTTTTTCCCCCCAGATTGCCTTCATACCCAGGACAGACAGCATTCCCTTCTTTCAAGGTTCTGCTGTGAATGAATACAGAAGACAGGACTTTGAAAGGTTTCGTTGTGGACAGGCATTTTATTCTGTTGTGCGTCCAGTACCTCCAGATGTCTGTCAAAAATACTTATACAGCATTGGCTTTTATGTGTATGATAAAGCTCATGGTAAGCGTAGAGTTATTGGGCTGTTTTTAGATAGTAAAGTCTTTATTTTTTAGGTTCTTGTAATGTATGTGGAATCAAAATTTGTAGCTGTATATTGAATGTTATCATGTGCTGCAAATGGAAATCAGTGTAATAATTTCTCATCTGTTGTCTATTTGAAAACAATTTTATTTCTTTTCAGAGCAACACCCTTCTTGGTATTGCTTTCCTCTCTCTCTCTGCATGCATGCATGT-------------GTGTGTGTGTGTGTGTGCGCGCGCGCGCGCGCACATATGCCAAGGAAATGGTGTGTGGATTGTAAATTTGAGT----------------------------------------------------------------------------------------------------------------------------------------------------------------------------------------------------------------------------------------------------------------------------
>APH_4029
--------------------------------------------------------------------------------------------------------------------------------------------------------CTTTCTTGATGCAAGAAATTGCAAATCACATGAACTTCACTTGTGGAGTGTGCCACAAACACCACACGTTTATTTGTTTTCACAGCAAAACTTCTTTTCTTTACCTTGGTCATACTCAGTGCACATGTTTAATTTAAATTCTTTAGTAAGCTCTTAATTTCAAAGTGAATTTTGATGTTTTAATTAAATTCTGTGTGT--AAAAAAAAAAATCCTCACATCTTTCGCACATGCTTTGTCTGGTCACGTAATATGGTCATGGTTTCATGTTAAGAATAGTTGAGAACTTGAGTGAAAGATATTAGGATTTTTACAAGTGAAAGGTATGACTATTTTATTTTTCAGTTCTCAAGAATTTCTAAGCTCCTGTTGCATCATTTGACAATGTAAAAATATGCCTTACACTGCAAGTTATGTCATCATTTTATCTCTCTCTCTTTTTTTCCCCCCAGATTGCCTTCATACCCAGGACAGACAGCATTCCCTTCTTTCAAGGTTCTGCTGTGAATGAATACAGAAGACAGGACTTTGAAAGGTTTCGTTGTGGACAGGCATTTTATTCTGTTGTGCGTCCAGTACCTCCAGATGTCTGTCAAAAATACTTATACAGCATTGGCTTTTATGTGTATGATAAAGCTCATGGTAAGCGTAGAGTTATTGGGCTGTTTTTAGATAGTAAAGTCTTTATTTTTTAGGTTCTTGTAATGTATGTGGAATCAAAATTTGTAGCTGTATATTGAATGTTATCATGTGCTGCAAATGGAAATCAGTGTAATAATTTCTCATCTGTTGTCTATTTGAAAACAATTTTATTTCTTTTCAGAGCAACACCCTTCTTGGTATTGCTTTCCTCTCTCTCTCTGCATGCATATGTGT-------------GTGTGTGTGTGTGTGTGTGTGTGTGTGTGTGTGTGTGT------------GTGTGTG--------------------------------------------------------------------------------------------------------------------------------------------------------------------------------------------------------------------------------------------------------------------------------------------
>APH_4005
GGTTTTTACATTCACTTCTGATATAATTTATTAAGATTTCTGGTTAATATCAGTCATTTTAATGTTTGTGTGTGGTGCATGTTGTTGCAGCCTGATGACCAGTAGGTAAGAAATGCCTGAAATGATAAATGATAATCTGTTTGTAACTGTTACTTTCTTGATGCAAGAAATTGCAAATCACATGAACTTCACTTGTGGAGTATGCCACAAACACCACACGTTTATTGGTTTTCACAGCAAAACTTCTTTTCTTTACCTTGGTCATACTCAGTGCACATGTTTAATTTAAATTCTTTAGTAAGCTCTTAATTTCAAAGTGAATTTTGATGTTTTAATTAAATTCTGTGTGT-AAAAAAAAAAAATCCTCACATCTTTCGCACATGCTTTGTCTGGTCACGTAATATGGTCATGGTATCATGTTAAGAATAGTTGAGAACTTGAGTGAAAGATATTAGGATTTTTACAAGTGAAAGGTATGACTATTTTATTTTTCAGTTCTCAAGAATTTCTAAGCTCCTGTTGCATCATTTGACAATGTAAAAATATGCCTTACACTGCAAGTTATGTCATCATTT--TCTCTCTCTCTTTTTTTCCCCCCAGATTGCCTTCATACCCAGGACAGACAGCATTCCCTTCTTTCAAGGTTCTGCTGTGAATGAATACAGAAGACAGGACTTTGAAAGGTTTCGTTGTGGACAGGCATTTTATTCTGTTGTGCGTCCAGTACCTCCAGATGTCTGTCAAAAATACTTATACAGCATTGGCTTTTATGTGTATGATAAAGCTCATGGTAAGCGTAGAGTTATTGGGCTGTTTTTAGATAGTAAAGTCTTTATTTTTTAGGTTCTTGTAATGTATGTGGAATCAAAATTTGTAGCTGTATATTGAATGTTATCATGTGCTGCAAATGGAAATCAGTGTAATAATTTCTCATCTGTTGTCTATTTGAAAACAATTTTATTTCTTTTCAGAGCAACACCCTTCTTGGTATTGCTTTCCTCTCTCTCTCTGCATGCATATGTGT-------------GTGTGTGTGTGTGTGTGTGTGTGTGTGTGTGTGTGTGT------------GTGTGTG--------------------------------------------------------------------------------------------------------------------------------------------------------------------------------------------------------------------------------------------------------------------------------------------
>APH_1438
-----------------------------------------------------------------------------------------------------------------------------------------------------------------------------------------------------------------------------------------------------------------------------------------------------------------------------------------------------------------------------------------------------------------------------------------------------------------------------------------------------------------------------------------------------CAATGTAAAAATATGCCTTACACTGCAAGTTATGTCATCATTTTATCTCTCTCTCTTTTTTTCCCCCCAGATTGCCTTCATACCCAGGACAGACAGCATTCCCTTCTTTCAAGGTTCTGCTGTGAATGAATACAGAAGACAGGACTTTGAAAGGTTTCGTTGTGGACAGGCATTTTATTCTGTTGTGCGTCCAGTACCTCCAGATGTCTGTCAAAAATACTTATACAGCATTGGCTTTTATGTGTATGATAAAGCTCATGGTAAGCGTAGAGTTATTGGGCTGTTTTTAGATAGTAAAGTCTTTATTTTTTAGGTTCTTGTAATGTATGTGGAATCAAAATTTGTAGCTGTATAT-------------------------------------------------------------------------------------------------------------------------------------------------------------------------------------------------------------------------------------------------------------------------------------------------------------------------------------------------------------------------------------------------------------------------------------------------------------------------------------------------------------
