# Supplementary material for: ﻿Discovery of a new tarantula species from the Madrean Sky Islands and the first documented instance of syntopy between two montane endemics (Araneae, Theraphosidae, Aphonopelma): a case of prior mistaken identity
Source: Zookeys. 2024 Aug 16;1210:61–98. doi: 10.3897/zookeys.1210.125318 (PMC11344175; doi:10.3897/zookeys.1210.125318)
Supplement: Supplementary material 8 — Phylogenomics files [file zookeys-1210-061_article-125318__-s008.zip › Suppl8/individual_UCE_loci/sl_realigned_uce_2001438.fas]

>APH_0186
---------------------------------------------------------------------------------------------------------------------------------------------------------------------------------------------------------------------------------------------------------------------------------------------------------------------------------------------------------------------------------------------------------------GCTATTTCACTTCAAAATTTCTG---------------------------TAGTGT-----------------------TCCATGAGTAGTTTATGTATGAAATTATGAGTACAGAATCTTAAAAATAATGACAGTAATTGATAATGTGAAATGGCACCTCTTAAGTATGAACATATGGTAAATGATTTTATTGTGGGGGTATGATGATTCAGATCCAATTTCTGTTTCTTCATTTTAATTTTGTGTGCTGTGTTGTATGGTGTTCTTGTTTAGTATGCATTTTTTTTCC---CCAACCCCAGGCTCTGGCTGATGAAAATGAATATGTCAGGGACACTGCCTTGCGAGCTGGCCAGAGAATAGTCAATATGTATGCAGACACTGCTATAGCTCTATTACTACCTGAACTTGAAAGAGGACTGTTTGATGATAACTGGCGTATACGTTATAGTTCTGTTCAGTTGCTGGGTGACCTCTTGTACAAGATATCTGGTAAGATATTTACAAAAAAAAAAAAAAGGTATCTGCTAAATTTAATGCAATCGCTTATAACTGAAACAGTTTGCTCATTTTTTGTAAT-CTAATTTTTTTTTCACTCATTGCAATATGTAGGAT---GTAAGACTGTAATCTGCTTTTGCTCCTCTTGTTTTCTATTAAGGGATTTACATTAACTATGGTTAAGGCATTTTTAGGAAGTAAAACACCTGATGCAGGAATGTTTAGGAGAGTTGACTGGTTCATTGTTAAATTGAATTCTTCTGTTATGGAAGATCTGGCATATATATGTTATGACATTATGTTAGTTCATGAGCACACTAAAATTTCAGCCACTCTTTTTATTTTTTTAAATAATCTACTTTGGTGTTCAGTGTTAGTTTGAAAAAGTTTCTTAATATAGATTTGATTGTACTCCCTATTACCATTG----TTTATCCAAGGAAAAAGAGTAGCACAGTATTACATAGTTATTTTTTCTGCATCGAC
>APH_0723
ACACTGAATAAGTGACTTAAATGGGGGATACTTCGATACATAAAGTAAGTTTTGACTTCAGTATCCTGACTGCACAGCACCAGCTGTTGATCTCCCTAGTCTCACCCTCTTATAGCTCTCATAACTGATTCCCCTAACCAGTTACTAGCCAGTCGTGAAACAATACGTCTGATTGGACAGTTAAGAGTGTTTCCTATTGGCCAATTCAGTGTTTTCTTAATCCTTTCAACTAGAGGTGGAGAACACATCGTGCTTGTTTCCTTGTGTTTATGACTTGTATTATGACTACATTTAGATGCATGGCATTAAATGTATTACCATTGAATTCAGCATTAAATTAGCTTTAAAATGATACGTTATTTCACATGTTTAGTTGTTGTTGTTTTTGGGGGGGGGGGTGCTATTTCACTTCAAAATTTCTG---------------------------TAGTGT-----------------------TCCATGAGTAGTTTATGTATGAAATTATGAGTACAGAATCTTAAAAATAATGACAGTAATTGATAATGTGAAATGGCACCTCTTAAGCATGAACATATGGTAAATGATTTTATTGTGGGGGTATGATGATTCAGATCCAATTTCTGTTTCTTCATTTTAATTTTGTGTGCTGTGTTGTATGGTGTTCTTGTTTAGTATGCATTTTATTTCC---CCAACCCCAGGCTCTGGCTGATGAAAATGAATATGTCAGGGACACTGCCTTGCGAGCTGGCCAGAGAATAGTCAATATGTATGCAGACACTGCTATAGCTCTATTACTACCTGAACTTGAAAGAGGACTGTTTGATGATAACTGGCGTATACGTTATAGTTCTGTTCAGTTGCTGGGTGACCTCTTGTACAAGATATCTGGTAAGATATTTAC--AAAAAAAAAAAGGGTATCTGCTAAATTTAATGCAATCGCTTATAACTGAAACAGTTTGCTCATTTTTTGTAAT-CTAATTTTTTTTTCACTCATTGCAATATGTAGGATGTAGTAAGACTGTAATCTGCTTTTGCTCCTCTTGTTTTCTATTAAGGGATTTACATTAACTATGGTTAAGGCATTTTTAGGAAGTAAAACACCTGATGCAGGAATGTTTAGGAGAGTTGACTGGTTCATTGTTAAATTGAATTCTTCTGTTATGGAAGATCTGGCATATA--TGTTATGACATTATGTTAGTTCATGAGCACACTAAAATTTCAGCCACTCTTTTTATTTTTTTAAATAATCTACTTTGGTGTTCAGTGTTAGTTTGAAAAAGTTTCTTAATATAGATTTGATTGTACTCCCTATTACCATTGTTTTTTTATCCAAGGAAAAAGAGTAGCACAGTATTACATAGTTATTTTTTCTGCATCGAC
>APH_0717
---------------------------------------------------------------------------------------------------------------------------------------------------------------------------------------------------------------------------------------------------------------------------------------------------------------------------------------------------------------------------------------------------------------------------------------------------------------------------------------------------------------------------------------------------------------------AATGGCACCTCTTAAGCATGAACATATGGTAAATGATTTTATTGTGGGGGTATGATGATTCAGATCCAATTTCTGTTTCTTCATTTTAATTTTGTGTGCTGTGTTGTATGGTGTTCTTGTTTAGTATGCATTTTATTTCC---CCAACCCCAGGCTCTGGCTGATGAAAATGAATATGTCAGGGACACTGCCTTGCGAGCTGGCCAGAGAATAGTCAATATGTATGCAGACACTGCTATAGCTCTATTACTACCTGAACTTGAAAGAGGACTGTTTGATGATAACTGGCGTATACGTTATAGTTCTGTTCAGTTGCTGGGTGACCTCTTGTACAAGATATCTGGTAAGATATTTACAAAAAAAAAAAAAGGGTATCTGCTAAATTTAATGCAATCGCTTATAACTGAAACAGTTTGCTCATTTTTTGTAAT-CTAAATTTTTTTTCACTCATTGCAATATGTAGGAT---GTAAGACTGTAATCTGCTTTTGC-----------------------------------------------------------------------------------------------------------------------------------------------------------------------------------------------------------------------------------------------------------------------------------------------------------------------------------------------------------
>APH_0185
ACACTGAATAAGTGACTTAAATGGGGGATACTTCGATACATAAAGTAAGTTTTGACTTCAGTATCCTGACTGCACAGCACCAGCTGTTGATCTCCCTAGTCTCACCCTCTTATAGCTCTCATAACTGATTCCCCTAACCAGTTACTAGCCAGTCGTGAAACAATACGTCTGATTGGACAGTTAAGAGTGTTTCCTATTGGCCAATTCAGTGTTTTCTTAATCCTTTCAACTAGAGGTGGAGAACACATCGTGCTTGTTTCCTTGTGTTTATGACTTGTATTATGACTACATTTAGATGCATGGCATTAAATGTATTACCATTGAATTCAGCATTAAATTAGCTTTAAAATGATACGTTATTTCACATGTTTAGTTGTTGTTGTTTTTGGGGGGGGGGGTGCTATTTCACTTCAAAATTTCTG---------------------------TAGTGT-----------------------TCCATGAGTAGTTTATGTATGAAATTATGAGTACAGAATCTTAAAAATAATGACAGTAATTGATAATGTGAAATGGCACCTCTTAAGCATGAACATATGGTAAATGATTTTATTGTGGGGGTATGATGATTCAGATCCAATTTCTGTTTCTTCATTTTAATTTTGTGTGCTGTGTTGTATGGTGTTCTTGTTTAGTATGCATTTTATTTCC---CCAACCCCAGGCTCTGGCTGATGAAAATGAATATGTCAGGGACACTGCCTTGCGAGCTGGCCAGAGAATAGTCAATATGTATGCAGACACTGCTATAGCTCTATTACTACCTGAACTTGAAAGAGGACTGTTTGATGATAACTGGCGTATACGTTATAGTTCTGTTCAGTTGCTGGGTGACCTCTTGTACAAGATATCTGGTAAGATATTTAC--AAAAAAAAAAAGGGTATCTGCTAAATTTAATGCAATCGCTTATAACTGAAACAGT-------------------------------------------------------------------------------------------------------------------------------------------------------------------------------------------------------------------------------------------------------------------------------------------------------------------------------------------------------------------------------------------------------------------------------------------
>APH_0674
ACACTGAATAAGTGACTTAAATGGGGGATACTTCGATACGTAAAGTAAGTTTTGACTTCAGTATCCTGACGGCACAGCACCAGCTGTTGATCTCCGTAGTCTTACCCTCTTATAGGTCTCATAACTGATTCCCCTAACCAGTTACTAGCCAATCGTGAAACAATACGTCTGATTGGACAGTTAAGAGTGTTTCCTACTGGCCAATTCAGTGTTTTCTTAATCCTTTCAACTAGAGGTGGAGAACACATCGTGTTTGTTTCCTTGTGTTTATGACTTGTATTATGACTACATTTAGATGCATGGCATTAAATGTATTACCATTGTATTCAGCATTAAATTAGCTTTAAAATGATACGTTATTTCACATGTTTAGTGTTGTTGTGTTTTGGGGGGGGGGGTGCTATTTCACTTCAAAATTTCTG---------------------------TAGTGT-----------------------TCCATGAGTAGTTTATGTATGAAATTGTGAGTACAGAATCTTAAAAATAATGACAGT--------------AATGGCACCTCTTAAGCATGAACATATGGTAAATGATTTTATTGTGGGGGTATGATGATTCAGATCTAATTTCTGTTTCTTCATTTTAATTTTGTGTGCTGTGTTGTATGGTGTTCTTGTTTAGTATGCATTTTTTTTTTCCCCCAACCCCAGGCTCTGGCTGATGAAAATGAATATGTCAGGGACACTGCCTTGCGAGCTGGCCAGAGAATAGTCAATATGTATGCAGACACTGCTATAGCTCTATTACTACCTGAACTTGAAAGAGGACTGTTTGATGATAACTGGCGTATACGTTATAGTTCTGTTCAGTTGCTGGGTGACCTCTTGTACAAGATATCTGGTAAGATATTTACAAAAAAAAAAAAAAGGTATCTGCTAAATTTAGTGCAATCGTTTATAACTGAAACAGTTTGCTCATTTTTTGTAAT-CTAATTTTTTTTTCACTCATTGCAATATGTAGGAT---GTAAGACTGTAATCTGCTTTTGCTCCTCTTGTTTTCTATTAAGGGATTTACATTAACTATGGATAAGGCATTTTTAGGAAGTAAAACACCTGATGCAGGAATGTTTAGGAGAGTTGACTGGTTCATTGTTAAATTGAATTCTTCTGTTATGGAAAATCTGGCATATATATGTTATGACATTATGTTAGTTCATGAGCACACTAAAATTTCAGCCACTCTTTTTATTTTTTTAAGTAATCTACTTTGGTGTTCAGTGTTAGTTTGAAAAAGTTTCTTAATATAGATTTGATTGTACTCCCTATTACCATTG----TTTATCCAAGGAAAAAGAGTAGCACAGTTTTACATAGTTATTTTTTCTGCATCGAC
>APH_3188
ACACTGAATAAGTGACTTAAATGGGGGATACTTCGATACATAAAGTAAGTTTTGACTTCAGTATCCTGACTGCACAGCACCAGCTGTTGATCTCCCTAGTCTCACCCTCTTATAGCTCTCATAACTGATTCCCCTAACCAGTTACTAGCCAGTCGTGAAACAATATGTCTGATTGGACAGTTAAGAGTGTTTCCTACTGGCCAATTCAGTGTTTTCTTAATCCTTTCAACTAGAGGTGGAGAACACATCGTGTTTGTTTCCTTGTGTTTATGACTTGTATTATGACTACATTTAGATGCATGGCATTAAATGTATTACCATTGTATTCAGCATTAAATTAGCTTTAAAATGATACGTTATTTCACATGTTTAGTTGTTGTTTTGTTTGGGGGGGGGGGTGCTATTTCACTTCAAAATTTCTG---------------------------TAGTGT-----------------------TCCATGAGTAGTTTATGTATGAAATTGTGAGTACAGAATCTTAAAAATAATGACAGT--------------AATGGCACCTCTTAAGCATGAACATATGGTAAATGATTTTATTGTGGGGGTATGATGATTCAGATCTAATTTCTGTTTCTTCATTTTAATTTTGTGTGCTGTGTTGTATGGTGTTCTTGTTTAGTATGCATTTTTTTTCC---CCAACCCCAGGCTCTGGCTGATGAAAATGAATATGTCAGGGACACTGCCTTGCGAGCTGGCCAGAGAATAGTCAATATGTATGCAGACACTGCTATAGCTCTATTACTACCTGAACTTGAAAGAGGACTGTTTGATGATAACTGGCGTATACGTTATAGTTCTGTTCAGTTGCTGGGTGACCTCTTGTACAAGATATCTGGTAAGATATTTACAAAAAAAAAAAAAAGGTATCTGCTAAATTTAGTGCAATCGTTTATAACTGAAACAGTTTGCTCATTTTTTGTAAT-CTAATTTTTTTTTCACTCATTGCAATATGTAGGAT---GTAAGACTGTAATCTGCTTTTGCTCCTCTTGTTTTCTATTAAGGGATTTACATTAACTATGGATAAGGCATTTTTAGGAAGTAAAACACCTGATGCAGGAATGTTTAGGAGAGTTGACTGGTTCATTGTTAAATTGAATTCTTCTGTTATGGAAGATCTGGCATATATATGTTATGACATTATGTTAGTTCATGAGCACACTAAAATTTCAGCCACTCTTTTTATTTTTTTAAGTAATCTACTTTGGTGTTCAGTGTTAGTTTGAAAAAGTTTCTTAATATAGATTTGATTGTACTCCCTATTACCATTG----TTTATCCAAGGAAAAAGAGTAGCACAGTTTTACATAGTTATTTTTTCTGCATCGAC
>APH_1535
ACACTGAATAAGTGACTTAAATGGGGGATACTTTGATACGTAAAAAGTGTTTTGACTTCAGTATCCTGACTGCATAGCACCAGCCGTTGATCTCCCTAGTCTCACCCTCTTATAGCTCTCATAACTGATTCCCCTAACCAGTTACTAGCCAATCGTGAAACAATACGTCTGATTGGACAGTTAAGAGTGTTTCCTACTGGCCAATTCAGTGTTTTCTTAATCCTTTTAACTAGAGGTGGAGAACACATCGTGCTTGTTTCCTTGTGTTTATGACTTGTATTATGACTACATTTAGATATATGGCATTAAATGTATTACCATTGTATTCAGCATTAAATTAGTTTTAAAATGATATGTTATTTGACATGTTTAG-----TTTTTTTTTTGGGGGGGGGGTGCTATTTCACTTCAAAATTTCTGAAGAGCAAAGAAATACTATTTGGCCACTAGTGTATTTACGGAAATTATTTTTAGTGTTCATGAGTAGTTTATGTATGAAATTGTGAGTGCAGAATCTTAAAAATAATGATAATAATTGATAATGTGAAATGGCTCCTCTTAAGCATGAACATATGATAAATGATTTTATTGTGGAGGTATGATGATTCAGATCCAATTTCTGTTTCTTCATTTTAATTTTGTGTGCTGTGTTGTATGGTGTTCTTGTTTAGTAAGCATTTTTTTTCCCTCCCAACCCCAGGCTCTGGCTGATGAAAATGAATATGTCAGGGATACTGCCTTGCGAGCTGGCCAGAGAATAGTCAATATGTATGCAGACACTGCTATAGCTCTGTTACTACCTGAACTTGAAAGAGGACTGTTTGATGATAACTGGCGTATACGTTATAGTTCTGTTCAGTTGCTGGGTGACCTCTTGTACAAGATATCTGGTAAGATATTTACAAAAAAAAAAAAAAGATATCTGCTAAATTTAATGCAATCGTTTATAACTGAAACAGTTTGCTCATTTTTTGTAATGCTAA--TTTTTTTCACTCATTGTAATATGTAGGATGTAGTAAGACTGTAATCTGCTTTTGCTCCTCTTGTTTTCCATTAAGGGATTTACATTAACTATGGATAAAGCATTTTCAGGAAGTAAAACACCTAATGCAGGAATGTTTAGGAGAGTTGACTGGTTCGTTGTTAAATTGAATTCTTCTGTTATGGAAAATCTGGCATATATGTGTAATGACATTATGTTCGTTCATGAGCACACTAAAATTTGAGCCACTGTTTTTATTTTTTTAAATAATCTACTTTGGTGTTCAGTGTTAGTTTGAAAAAGTTTCTTAATATAGATTTGATTGTACTCCCTATTACCATTGTTTTTTTATCCAAGGAAAAAGAGTAGCACAGTATTACATAGTTATTTTTTCTGCATCGAC
>APH_0136
ACACTGAATAAGTGACTTAAATGGGGGATACTTTGATACGTAAAAAGTGTTTTGACTTCAGTATCCTGACTGCATAGCACCAGCCGTTGATCTCCCTAGTCTCACCCTCTTATAGCTCTCATAACTGATTCCCCTAACCAGTTACTAGCCAATCGTGAAACAATACGTCTGATTGGACAGTTAAGAGTGTTTCCTACTGGCCAATTCAGTGTTTTCTTAATCCTTTTAACTAGAGGTGGAGAACACATCGTGCTTGTTTCCTTGTGTTTATGACTTGTATTATGACTACATTTAGATATATGGCATTAAATGTATTACCATTGTATTCAGCATTAAATTAGCTTTAAAATGATATGTTATTTGACATGTTTAGTTTTTTTTTTTTTTGGGGGGGGTGGTGCTATTTCACTTCAAAATTTCTGAAGAGCAAAGAAATACTATTTGGCCACTAGTGTATTTACGGAAATTATTTTTAGTGTTCATGAGTAGTTTATGTATGAAATTGTGAGTGCAGAATCTTAAAAATAATGATAATAATTGATAATGTGAAATGGCTCCTCTTAAGCATGAACATATGATAAATGATTTTATTGTGGAGGTATGATGATTCAGATCCAATTTCTGTTTCTTCATTTTAATTTTGTGTGCTGTGTTGTATGGTGTTCTTGTTTAGTATGCATTTTTTTTCCCTCCCAACCCCAGGCTCTGGCTGATGAAAATGAATATGTCAGGGACACTGCCTTGCGAGCTGGCCAGAGAATAGTCAATATGTATGCAGACACTGCTATAGCTCTGTTACTACCTGAACTTGAAAGAGGACTGTTTGATGATAACTGGCGTATACGTTATAGTTCTGTTCAGTTGCTGGGTGACCTCTTGTACAAGATATCTGGTAAGATATTTAC-AAAAAAAAAAAAAGATATCTGCTAAATTTAATGCAATCGTTTATAACTGAAACAGTTTGCTCATTTTTTGTAATGCTAATTTTTTTTTCACTCATTGTA-----TTGGGTATAGCAAAA--GTAA---------GTTCCGTTTGATGGTTACAAAGACATGTCTAT-----------------------------------------------------------------------------------------------------------------------------------------------------------------------------------------------------------------------------------------------------------------------------------------------------------------------------
>APH_0683
ACACTGAATAAGTGACTTAAATGGGGAATACTTTGATACGTAAAAAGTGTTTTGACTTCAGTATCCTGACTGCATAGCACCAGCCGTTGATCTCCCTAGTCTCACCCTCTTATAGCTCTCATAACTGATTCCCCTAACCAGTTACTAGCCAATCGTGAAACAATACGTCTGATTGGACAGTTAAGAGTGTTTCCTACTGGCCAATTCAGTGTTTTCTTAATCCTTTTAACTAGAGGTGGAGAACACATCGTGCTTGTTTCCTTGTGTTTATGACTTGTATTATGACTACATTTAGATATATGGCATTAAATGTATTACCATTGTATTCAGCATTAAATTAGCTTTAAAATGATATGTTATTTGACATGTTTAGTTTTTTTTTTTTTTGGGGGGGGGGGGGCTATTTCACTTCAAAATTTCTGAAGAGCAAAGAAATACTATTTGGCCACTACTGTATTTACAGAAATTATTTTTAGTGTTCATGAGTAGTTTATGTATGAAATTGTGAGTGCAGAATCTTAAAAATAATGATAATAATTGATAATGTGAAATGGCTCCTCTTAAGCATGAACATATGATAAATGATTTTATTGTGGAGGTATGATGATTCAGATCCAATT--TGTTTCTTCATTTTAATTTTGTGTGCTGTGTTGTATGGTGTTCTTGTTTAGTATGCATTTTTTTTCCCTCCCAACCCCAGGCTCTGGCTGATGAAAATGAATATGTCAGGGACACTGCCTTGCGAGCTGGCCAGAGAATAGTCAATATGTATGCAGACACTGCTATAGCTCTGTTACTACCTGAACTTGAAAGAGGACTGTTTGATGATAACTGGCGTATACGTTATAGTTCTGTTCAGTTGCTGGGTGACCTCTTGTACAAGATATCTGGTAAGATATTTAC-AAAAAAAAAAAAAGATATCTGCTAAATTTAATGCAATCGTTTATAACTGAAACACTTTGCTCATTTTTTGTAATGCTAATTTTTTTTTCACTCATTGTAATATGTAGGATGTAGTAAGACTGTAATCTGCTTTTGCTCCTCTTGTTTTCCATTAAGGGATTTACATTAACTATGGATAAAGCATTTTTAGGAAGTAAAACACCTGATGCAGGAATGTTTAGGAGAGTTGGCTGGTTCGTTGTTAAATTGAATTTTTCTGTTATGGAAAATCTGGCATATATGTGTAATGACATTATGTTCATTCATGAGCACACTAAAATTTGAGCCACTGTTTTTATTTTTTTAAATAATCTACTTTGGTGTTCAGTGTTAGTTTGAAAAAGTTTCTTAATATAGATTTGATTGTACTCCCTATTACCATTGTTTTTTTATCCAAGGAAAAAGAGTAGCACAGTATTACATAGTTATTTTTTCTGCATCGAC
>APH_0880
ACACTGAATAAGTGACTTAAATGGGGAATACTTTGATACGTAAAAAGTGTTTTGACTTCAGTATCCTGACTGCATAGCACCAGCCGTTGATCTCCCTAGTCTCACCCTCTTATAGCTCTCATAACTGATTCCCCTAACCAGTTACTAGCCAATCGTGAAACAATACGTCTGATTGGACAGTTAAGAGTGTTTCCTACTGGCCAATTCAGTGTTTTCTTAATCCTTTTAACTAGAGGTGGAGAACACATCGTGCTTGTTTCCTTGTGTTTATGACTTGTATTATGGCTACATTTAGATATATGGCATTAAATGTATTACCATTGTATTCAGCATTAAATTAGCTTTAAAATGATATGTTATTTGACATGTTTAG------TTTTTTTTAGGGGGGGGGGGGCTATTTCACTTCAAAATTTCTGAAGAGCAAAGAAATACTATTTGGCCACTAGTGTATTTACGGAAATTATTTTTAGTGTTCATGAGTAGTTTATGTATGAAATTGTGAGTGCAGAATCTTAAAAATAATGATAATAATTGATAATGTGAAATGGCTCCTCTTAAGCATGAACATATGATAAATGATTTTATTGTGGAGGTATGATGATTCAGATCCAATTTCTGTTTCTTCATTTTAATTTTGTGTGCTGTGTTGTATGGTGTTCTTGTTTAGTATGCATTTTTTTTCCCTCCCAACCCCAGGCTCTGGCTGATGAAAATGAATATGTCAGGGACACTGCCTTGCGAGCTGGCCAGAGAATAGTCAATATGTATGCAGACACTGCTATAGCTCTGTTACTACCTGAACTTGAAAGAGGACTGTTTGATGATAACTGGCGTATACGTTATAGTTCTGTTCAGTTGCTGGGTGACCTCTTGTACAAGATATCTGGTAAGATATTTACAAAAAAAAAAAAAAGATATCTGCTAAATTTAATGCAATCGTTTATAACTGAAACAGTTTGCTCATTTTTTGTAATGCTAATTTTTTTTTCACTCATTGTAATATGTAGGATGTAGTAAGACTGTAATCTGCTTTTGCTCCTCTTGTTTTCCATTAAGGGATTTACATTAACTATGGATAAAGCATTTTTAGGAAGTAAAACACCTGATGCAGGAATGTTTAGGAGAGTTGACTGGTTCGTTGTTAAATTGAATTCTTCTGTTATGGAAAATCTGGCATATATGTGTAATGACATTATGTTCGTTCATGAGCACACTAAAATTTGAGCCACTGTTTTTATTTTTTTAAATAATCTACTTTGGTGTTCAGTGTTAGTTTGAAAAAGTTTCTTAATATAGATTTGATTGTACTCCCTATTACCATTGTTTTTTTATCCAAGGAAAAAGAGTAGCACAGTATTACATAGTTATTTTTTCTGCATCGAC
>APH_3177
ACACTGAATAAGTGACTTAAATGGGGGATACTTTGATACGTAAAAAGTGTTTTGACTTCAGTATCCTGACTGCATAGCACCAGCCGTTGATCTCCCTAGTCTCACCCTCTTATAGCTCTCATAACTGATTCCCCTAACCAGTTACTAGCCAATCGTGAAACAATACGTCTGATTGGACAGTTAAGAGTGTTTCCTACTGGCCAATTCAGTGTTTTCTTAATCCTTTTAACTAGAGGTGGAGAACACATCGTGCTTGTTTCCTTGTGTTTATGACTTGTATTATGGCTACATTTAGATATATGGCATTAAATGTATTACCATTGTATTCAGCATTAAATTAGCTTTAAAATGATATGTTATTTGACATGTTTAGTTTTTTTTTTTTTTGGGGGGGGGG--GCTATTTCACTTCAAAATTTCTGAAGAGCAAAGAAATACTATTTGGCCACTAGTGTATTTACGGAAATTATTTTTAGTGTTCATGAGTAGTTTATGTATGAAATTGTGAGTGCAGAATCTTAAAAATAATGATAATAATTGATAATGTGAAATGGCTCCTCTTAAGCATGAACATATGATAAATGATTTTATTGTGGAGGTATGATGATTCAGATCCAATTTCTGTTTCTTCATTTTAATTTTGTGTGCTGTGTTGTATGGTGTTCTTGTTTAGTATGCATTTTTTTTCCCTCCCAACCCCAGGCTCTGGCTGATGAAAATGAATATGTCAGGGACACTGCCTTGCGAGCTGGCCAGAGAATAGTCAATATGTATGCAGACACTGCTATAGCTCTGTTACTACCTGAACTTGAAAGAGGACTGTTTGATGATAACTGGCGTATACGTTATAGTTCTGTTCAGTTGCTGGGTGACCTCTTGTACAAGATATCTGGTAAGATATTTACAAAAAAAAAAAAAAGATATCTGCTAAATTTAATGCAATCGTTTATAACTGAAACACTTTGCTCATTTTTTGTAATGCTAA--TTTTTTTCACTCATTGTAATATGTAGGATGTAGTAAGACTGTAATCTGCTTTTGCTCCTCTTGTTTTCCATTAAGGGATGTACATTAACTATGGATAAAGCATTTTTAGGAAGTAAAACACCTGATGCAGGAATGTTTAGGAGAGTTGACTGGTTCGTTGTTAAATTGAATTCTTCTGTTATGGAAAATCTGGCATATATGTGTAATGACATTATGTTCGTTCATGAGCACACTAAAATTTGAGCCACTGTTTTTATTTTTTTAAATAATCTACTTTGGTGTTCAGTGTTAGTTTGAAAAAGTTTCTTAATATAGATTTGATTGTACTCCCTATTACCATTGTTTTTTTATCCAAGGAAAAAGAGTAGCACAGTATTACATAGTTATTTTTTCTGCATCGAC
>APH_4005
ACATGAAATAACCGACTTAAATGAAAAATAATTTGATACGTAAAAAGTGTTTTGACTTCAGTATCCTGACTGCATAGCACCAGCCGTTGATCTCCCTAGTCTCACCCTCTTATAGCTCTCATAACTGATTCCCCTAACCAGTTACTAGCCAATCGTGAAACAATACGTCTGATTGGACAGTTAAGAGTGTTTCCTACTGGCCAATTCAGTGTTTTCTTAATCCTTTTAACTAGAGGTGGAGAACACATCGTGCTTGTTTCCTTGTGTTTATGACTTGTATTATGACTACATTTAGATATATGGCATTAAATGTATTACCATTGTATTCAGCATTAAATTAGCTTTAAAATGATATGTTATTTGACATGTTTAG------TTTTTTTTGGGGGGGGGGGTGCTATTTCACTTCAAAATTTCTGAAGAGCAAAGAAATACTATTTGGCCACTAGTGTATTTAC-----TTATTTTTAGTGTTCATGAGTAGTTTATGTATGAAATTGTGAGTGCAGAATCTTAAAAATAATGATAATAATTGATAATGTGAAATGGCTCCTCTTAAGCATGAACATATGATAAATGATTTTATTGTGGAGGTATGATGATTCAGATCCAATTTCTGTTTCTTCATTTTAATTTTGTGTGCTGTGTTGTATGGTGTTCTTGTTTAGTATGCATTTTTTTTCCCTCCCAACCCCAGGCTCTGGCTGATGAAAATGAATATGTCAGGGACACTGCCTTGCGAGCTGGCCAGAGAATAGTCAATATGTATGCAGACACTGCTATAGCTCTGTTACTACCTGAACTTGAAAGAGGACTGTTTGATGATAACTGGCGTATACGTTATAGTTCTGTTCAGTTGCTGGGTGACCTCTTGTACAAGATATCTGGTAAGATATTTACAAAAAAAAAAAAAAGATATCTGCTAAATTTAATGCAATTGTTTATAACTGAAACAGTTTGCTCATTTTTTATAATGCTAATTTTTTTTCCACTCATTGTAATATTTAGGATGTAGTAAGACTGTAATCTGCTTTTGCTCCTCTTGTTTTCCATTAAGGGATTTACATTAACTATGGATAAAGCATTTTTAGGAAGTAAAACACCTGATGCAGGAATGTTTAGGAGAGTTGACTGGTTCGTTGTTAAATTGAATTCTTCTGTTATGGAAAATCTGGCATATATGTGTAATGACAT--TGTTTGTTCATGAGCACACTAAAATTTGAGCCACTGTTTTTATTTTTTTAAATAATCTACTTTGGTGTTCAGTGTTAGTTTGAAAAAGTTTCTTAATATAGATTTGATTGTACTCCCTATTACCATTGTTTTTTTATCCAAGGAAAAAGAGTAGCACAGTATTACATAGTTATTTTTTCTGCATCGAC
>APH_4024
ACACTGAATAAGTGACTTAAATGGGGGATACTTTGATACGTAAAAAGTGTTTTGACTTCAGTATCCTGACTGCATAGCACCAGCCGTTGATCTCCCTAGTCTCACCCTCTTATAGCTCTCATAACTGATTCCCCTAACCAGTTACTAGCCAATCGTGAAACAATACGTCTGATTGGACAGTTAAGAGTGTTTCCTACTGGCCAATTCAGTGTTTTCTTAATCCTTTTAACTAGAGGTGGAGAACACATCGTGCTTGTTTCCTTGTGTTTATGACTTGTATTATGACTACATTTAGATATATGGCATTAAATGTATTACCATTGTATTCAGCATTAAATTAGCTTTAAAATGATATGTTATTTGACATGTTTAGTTTTTTTTTTTTTT-GGGGGGGGGGTGCTATTTCACTTCAAAATTTCTGAAGAGCAAAGAAATACTATTTGGCCACTAGTGTATTTACGGAAATTATTTTTAGTGTTCATGAGTAGTTTATGTATGAAATTGTGAGTGCAGAATCTTAAAAATAATGATAATAATTGATAATGTGAAATGGCTCCTCTTAAGCATGAACATATGATAAATGATTTTATTGTGGAGGTATGATGATTCAGATCCAATTTCTGTTTCTTCATTTTAATTTTGTGTGCTGTGTTGTATGGTGTTCTTGTTTAGTATGCATTTTTTTTCCCTCCCAACCCCAGGCTCTGGCTGATGAAAATGAATATGTCAGGGACACTGCCTTGCGAGCTGGCCAGAGAATAGTCAATATGTATGCAGACACTGCTATAGCTCTGTTACTACCTGAACTTGAAAGAGGACTGTTTGATGATAACTGGCGTATACGTTATAGTTCTGTTCAGTTGCTGGGTGACCTCTTGTACAAGATATCTGGTAAGATATTTACAAAAAAAAAAAAAAGATATCTGCTAAATTTAATGCAATTGTTTATAACTGAAACAGTTTGCTCATTTTTTATAATGCTAA--TTTTTTCCACTCATTGTAATATTTAGGATGTAGTAAGACTGTAATCTGCTTTTGCTCCTCTTGTTTTCCATTAAGGGATTTACATTAACTATGGATAAAGCATTTTTAGGAAGTAAAACACCTGATGCAGGAATGTTTAGGAGAGTTGACTGGTTCGTTGTTAAATTGAATTCTTCTGTTATGGAAAATCTGGCATATATGTGTAATGACATTATGTTTGTTCATGAGCACACTAAAATTTGAGCCACTGTTTTTATTTTTTTAAATAATCTACTTTGGTGTTCAGTGTTAGTTTGAAAAAGTTTCTTAATATAGATTTGATTGTACTCCCTATTACCATTGTTTTTTTATCCAAGGAAAAAGAGTAGCACAGTATTACATAGTTATTTTTTCTGCATCGAC
>APH_4029
---------------------------------------------------------------------------------------------------------------------------------------------------------------------------------------------------------------------------------------AGAGGTGGAGAACACATCGTGCTTGTTTCCTTGTGTTTATGACTTGTATTATGACTACATTTAGATATATGGCATTAAATGTATTACCATTGTATTCAGCATTAAATTTGCTTTAAAATGATATGTTATTTGACATGTTTAGTTTTTTTTTTTTTTGGGGGGGGGGTTGCTATTTCACTTCAAAATTTCTGAAGAGCAAATAAATACTATTTGGCCACTAGTGTATTTACGGAAATTATTTTTAGTGTTCATGAGTAGTTTATGTATGAAATTGTGAGTGCAGAATCTTAAAAATAATGATAATAATTGATAATGTGAAATGGCTCCTCTTAAGCATGAACATATGATAAATGATTTTATTGTGGAGGTATGATGATTCAGATCCAATTTCTGTTTCTTCATTTTAATTTTGTGTGCTGTGTTGTATGGTGTTCTTGTTTAGTATGCATTTTTTTTCCCTCCCAACCCCAGGCTCTGGCTGATGAAAATGAATATGTCAGGGACACTGCCTTGCGAGCTGGCCAGAGAATAGTCAATATGTATGCAGACACTGCTATAGCTCTGTTACTACCTGAACTTGAAAGAGGACTGTTTGATGATAACTGGCGTATACGTTATAGTTCTGTTCAGTTGCTGGGTGACCTCTTGTACAAGATATCTGGTAAGATATTTACAAAAAAAAAAAAAAGATATCTGCTAAATTTAATGCAATTGTTTATAACTGAAACAGTTTGCTCATTTTTTATAATGCTAA--TTTTTTCCACTCATTGTAATATTTAGGATGTAGTAAGACTGTAATCTGCTTTTGCTTCTCTTGTTTTCCATTAAGGGATTTACATTAACTATGGATAAAGCATTTTTAGGAAGTAAAACACCTGATGCAGGAATGTTTAGGAGAGTTGACTGGTTCGTTGTTAAATTGAATTCTTCTGTTATGGAAAATCTGGCATATATGTGTAATGACATTATGTTTGTTAATGAGCACACTAAAATTTGAGCCACTGTTTTTATTTTTTTAAATAATCTACTTTGGTGTTCAGTGTTAGTTTGAAAAAGTTTCTTAATATAGATTTGATTGTACTCCCTATTACCATTGTTTTTTTATCCAAGGAAAAAGAGTAGCACAGTATTACATAGTTATTTTTTCTGCATCGAC
>APH_5079
-----------------------------------------AAAAAGTGTTTTGACTTCAGTATCCTGACTGCATAGCACCAGCCGTTGATCTCCCTAGTCTCACCCTCTTATAGCTCTCATAACTGATTCCCCTAACCAGTTACTAGCCAATCGTGAAACAATACGTCTGATTGGACAGTTAAGAGTGTTTCCTACTGGCCAATTCAGTGTTTTCTTAATCCTTTTAACTAGAGGTGGAGAACACATCGTGCTTGTTTCCTTATGTTTATGACTTGTATTATGACTACATTCAGATATATGGCATTAAATGTATTACCATTGTATTCAGCATTAAATTTGCTTTAAAATGATATGTTATTTGACATGTTTAG------TTTTTTTTGGGGGGGGGGGTGCTATTTCACTTCAAAATTTCTGAAGAGCAAAGAAATACTATTTGGCCACTAGTGTATTTACGGAAATTATTTTTAGTGTTCATGAGTAGTTTATGTATGAAATTGTGAGTGCAGAATCTTAAAAATAATGATAATAATTGATAATGTGAAATGGCTCCTCTTAAGCATGAACATATGATAAATGATTTTATTGTGGAGGTATGATGATTCAGATCCAATTTCTGTTTCTTCATTTTAATTTTGTGTGCTGTGTTGTATGGTGTTCTTGTTTAGTATGCATTTTTTTTCCCTCCCAACCCCAGGCTCTGGCTGATGAAAATGAATATGTCAGGGACACTGCCTTGCGAGCTGGCCAGAGAATAGTCAATATGTATGCAGACACTGCTATAGCTCTGTTACTACCTGAACTTGAAAGAGGACTGTTTGATGATAACTGGCGTATACGTTATAGTTCTGTTCAGTTGCTGGGTGACCTCTTGTACAAGATATCTGGTAAGATATTTACAAAAAAAAAAAAAAGATATCTGCTAAATTTAATGCAATTGTTTATAACTGAAACAGTTTGCTCATTTTTTATAATGCTAA--TTTTTTTCACTCATTGTAATATTTAGGATGTAGTAAGACTGTAATCTGCTTTTGCTCCTCTTGTTTTCCATTAAGGGATTTACATTAACTATGGATAAAGCATTTTTAGGAAGTAAAACACCTGATGCAGGAATGTTTAGGAGAGTTGACTGGTTCGTTGTTAAATTGAATTCTTCTGTTATGGAAAATCTGGCATATATGTGTAATGACATTATGTTTGTTCATGAGCACACTAAAATTTGAGCCACTGTTTTTATTTTTTTAAATAATCTACTTTGGTGTTCAGTGTTAGTTTGAAAAAGTTTCTTAATATAGATTTGATTGTACTCCCTATTACCATTGTTTTTTTATCCAAGGAAAAAGAGTAGCACAGTATTACATAGTTATTTTTTCTGCATCGAC
>APH_3191
---------------------------------------------------------------------------------------------------------------------------------------------------------TGTGAAAAAACA---------AAACAAAACAGAAAGTTTCCT-----------------------------------------------------------------------------------------------------------------------------------------------------------------TAATTTTAAACATCACAGTTTTTTTTTTTTTGGGGGGGGGGGGGCTATTTCACTTCAAAATTTCTGAAGAGCAAAGAAATACTATTTGGCCACTAGTGTATTTACGGAAATTATTT----TGTTCATGAGTAGTTTATGTATGAAATTGTGAGTGCAGAATCTTAAAAATAATGATAATAATTGATAATGTGAAATGGCTCCTCTTAAGCATGAACATATGATAAATGATTTTATTGTGGAGGTATGATGATTCAGATCCAATTTCTGTTTCTTCATTTTAATTTTGTGTGCTGTGTTGTATGGTGTTCTTGTTTAGTATGCATTTTTTCCCC-------CCCCAGGCTCTGGCTGATGAAAATGAATATGTCAGGGACACTGCCTTGCGAGCTGGCCAGAGAATAGTCAATATGTATGCAGACACTGCTATAGCTCTGTTACTACCTGAACTTGAAAGAGGACTGTTTGATGATAACTGGCGTATACGTTATAGTTCTGTTCAGTTGCTGGGTGACCTCTTGTACAAGATATCTGGTAAGATATTTAAAAAAAAAAAAAAAAGATATCTGCTAAATTTAATGCAATCGTTTATAACTGAAACACTTTGCTCATTTTTTGTAATGCTAA--TTTTTTTCACTCATTGTAATATGTAGGATGTAGTAAGACTGTAATCTGCTTTTGCTCCTCTTGTTTTCCATTAAGGGATTT-CATTAACTATGGATAAAGCATTTTTAGGAAGTAAAACACCTGATGCAGGAATGTTTAGGAGAGTTGACTGGTTCGTTGTTAAATTGAATTCTTCTGTTATGGAAAATCTGGCATATATGTGTAATGACATTATGTTCATTCATGAGCACACTAAAATTTGAGCCACTGTTTTTATTTTTTTAAATAATCTACTTTGGTGTTCAGTGTTAGTTTGAAAAAGTTTCTTAATATAGATTTGATTGTACTCCCTATTACCATTGTTTTTTTATCCAAGGAAAAAGAGTAGCACAGTATTACATAGTTATTTTTTCTGCATCGAC
>APH_0622
-----------------------------------------------------------------------------CACCAGCCGTTGATCTCCCTAGTCTCACCCTCTTATAGCTCTCATAACTGATTCCCCTAAGCAGCTACTAGCCAATCACGAAACAATACGCCTG-TTGGACGGTTAAGAGCGTTTCCTACTGGTCAATTCAGTGTTTTCTTAATCCTTTTAACTAGAGGTGGAGAACACATCGTGCTTGTTTCCTTGTGTTTATGACTTGTATTATGACTACATTTAGATATATGGCATTAAATGTATTACCATTGTATTCAGCATTAAATTAGCTTTAAAATGATATGTTATTTGACATGTTTAGTTTTTTTTTTTTT---GGGGGGGGGGGCTATTTCACTTCAAAATTTCTGAAGAGCAAAGAAATACTATTTGGCCACTAGTGTATTTACGGAAATTATTTTTAGTGTTCATGAGTAGTTTATGTATGAAATTGTGAGTGCAGAATCTTAAAAATAATGATAATAATTGATAATGTGAAATGGCTCCTCTTAAGCATGAACATATGATAAATGATTTTATTGTGGAGGTATGATGATTCAGATCCAATTTCTGTTTCTTCATTTTAATTTTGTGTGCTGTGTTGTATGGTGTTCTTGTTTAGTATGCATTTTTTTTCC-------CCCCAGGCTCTGGCTGATGAAAATGAATATGTCAGGGACACTGCCTTGCGAGCTGGCCAGAGAATAGTCAATATGTATGCAGACACTGCTATAGCTCTGTTACTACCTGAACTTGAAAGAGGACTGTTTGATGATAACTGGCGTATACGTTATAGTTCTGTTCAGTTGCTGGGTGACCTCTTGTACAAGATATCTGGTAAGATATTTACAAAAAAAAAAAAAAGATATCTGCTAAATTTAATGCAATCGTTTATAACTGAAACACTTTGCTCATTTTTTGTAATGCTAATTTTTTTTTCACTCATTGTAATATGTAGGATGTAGTAAGACTGTAATCTGCTTTTGCTCCTCTTGTTTTCCATTAAGGGATTTACATTAACTATGGATAAAGCATTTTTAGGAAGTAAAACACCTGATGCAGGAATGTTTAGGAGAGTTGACTGGTTCGTTGTTAAATTGAATTCTTCTGTTATGGAAAATCTGGCATATATGTGTAATGACATTATGTTCGTTCATGAGCACACTAAAATTTGAGCCACTGTTTTTATTTTTTTAAATAATCTACTTTGGTGTTCAGTGTTAGT-------------------------------------------------------------------------------------------------------------
>APH_0772
ACACTGAATAAGTGACTTAAATGGGGGATACTTTGATACGTAAAAAGTGTTTTGACTTCAGTATCCTGACTGCATAGCACCAGCCGTTGATCTCCCTAGTCTCACCCTCTTATAGCTCTCATAACTGATTCCCCTAACCAGTTACTAGCCAATCGTGAAACAATACGTCTGATTGGACAGTTAAGAGTGTTTCCTACTGGCCAATTCAGTGTTTTCTTAATCCTTTTAACTAGAGGTGGAGAACACATCGTGCTTGTTTCCTTGTGTTTATGACTTGTATTATGACTACATTTAGATATATGGCATTAAATGTATTACCATTGTATTCAGCATTAAATTAGCTTTAAAATGATATGTTATTTGACATGTTTAG-----TTTTTTTTTGGGGGGGGGGGTGCTATTTCACTTCAAAATTTCTGAAGAGCAAAGAAATACTATTTGGCCACTAGTGTATTTACAGAAATTATTTTTAGTGTTCATGAGTAGTTTATGTATGAAATTGTGAGTGCAGAATCTTAAAAATAATGATAATAATTGATAATGTGAAATGGCTCCTCTTAAGCATGAACATATGATAAATGATTTTATTGTGGAGGTATGATGATTCAGATCCAATTTCTGTTTCTTCATTTTAATTTTGTGTGCTGTGTTGTATGGTGTTCTTGTTTAGTATGCATTTTTTTTCCCTCCCAACCCCAGGCTCTTGCTGATGAAAATGAATATGTCAGGGACACTGCCTTGCGAGCTGGCCAGAGAATAGTCAATATGTATGCAGACACTGCTATAGCTCTGTTACTACCTGAACTTGAAAGAGGACTGTTTGATGATAACTGGCGTATACGTTATAGTTCTGTTCAGTTGCTGGGTGACCTCTTGTACAAGATATCTGGTAAGATATTTAC---AAAAAAAAAAAGATATCTGCTAAATTTAATGCAATTGTTTATAACTGAAACAGTTTGCTCATTTTTTGTAATGCTAA--TTTTTTTCACTCATTGTAATATTTAGGATGTAGTAAGACTGTAATCTGCTTTTGCTCCTCTTGTTTTCCATTAAGGGATTTACATTAACTATGGATAAAGCATTTTTAGGAAGTAAAACACCTGATGCAGGAATGTTTAGGAGAGTTGACTGGTTCGTTGTTAAATTGAATTCTTCTGTTATGGAAAATCTGGCATATATGTGTAATGACATT-TGTTTGTTCACGAGCACACTAAAATTTGAGCCACTGTTTTTATTTTTTTAAATAATCTACTTTGGTGTTCAGTGTTAGTTTGAAAAAGTTTCTTAATATAGATTTGATTGTACTCCCTATTACCATTGTTTTTTTATCCAAGGAAAAAGAGTAGCACAGTATTACATAGTTATTTTTTCTGCATCGAC
>APH_1602
ACACTGAATAAGTGACTTAAATGGGGAATACTTTGATACGTAAAAAGTGTTTTGACTTCAGTATCCTGACTGCATAGCACCAGCCGTTGATCTCCCTAGTCTCACCCTCTTATAGCTCTCATAACTGATTCCCCTAACCAGTTACTAGCCAATCGTGAAACAATACGTCTGATTGGACAGTTAAGAGTGTTTCCTACTGGCCAATTCAGTGTTTTCTTAATCCTTTTAACTAGAGGTGGAGAACACATCGTGCTTGTTTCCTTGTGTTTATGACTTGTATTATGACTACATTTAGATATATGGCATTAAATGTATTACCATTGTATTCAGCATTAAATTAGCTTTAAAATGATATGTTATTTGACATGTTTAG------TTTTTTTTGGGGGGGGGGGGGCTATTTCACTTCAAAATTTCTGAAGAGCAAAGAAATACTATTTGGCCACTAGTGTATTTACGGAAATTATTTTTAGTGTTCATGAGTAGTTTATGTATGAAATTGTGAGTGCAGAATCTTAAAAATAATGATAATAATTGATAATGTGAAATGGCTCCTCTTAAGCATGAACATATGATAAATGATTTTATTGTGGAGGTATGATGATTCAGATCCAATTTCTGTTTCTTCATTTTAATTTTGTGTGCTGTGTTGTATGGTGTTTTTGTTTAGTATGCATTTTTTTTCCCTCCCAACCCCAGGCTCTGGCTGATGAAAATGAATATGTCAGGGACACTGCCTTGCGAGCTGGCCAGAGAATAGTCAATATGTATGCAGACACTGCTATAGCTCTGTTACTACCTGAACTTGAAAGAGGACTGTTTGATGATAACTGGCGTATACGTTATAGTTCTGTTCAGTTGCTGGGTGACCTCTTGTACAAGATATCTGGTAAGATATTTAC-AAAAAAAAAAAAAGATATCTGCTAAATTTAATGCAATCGTTTATAACTGAAACAG--------------------------------------------------------------------------------------------------------------------------------------------------------------------------------------------------------------------------------------------------------------------------------------------------------------------------------------------------------------------------------------------------------------------------------------------
>APH_4021
----------------------------------------------GTGTTTTGACTTCAGTATCCTGACTGCATAGCACCAGCCGTTGATCTCCCTAGTCTCACCCTCTTATAGCTCTCATAACTGATTCCCCTAACCAGTTACTAGCCAATCGTGAAACAATACGTCTGATTGGACAGTTAAGAGTGTTTCCTACTGGCCAATTCAGTGTTTTCTTAATCCTTTTAACTAGAGGTGGAGAACACATCGTGCTTGTTTCCTTGTGTTTATGACTTGTATTATGGCTACATTTAGATATATGGCATTAAATGTATTACCATTGTATTCAGCATTAAATTAGCTTTAAAATGATATGTTATTTGACATGTTTAGTTTTTTTTTTTTTTGGGGGGGGGGGGGCTATTTCACTTCAAAATTTCTGAAGAGCAAAGAAATACTATTTGGCCACTAGTGTATTTACGGAAATTATTTTTAGTGTTCATGAGTAGTTTATGTACGAAATTGTGAGTGCAGAATCTTAAAAATAATGATAATAATTGATAATGTGAAATGGCTCCTCTTAAGCATGAACATATGATAAATGATTTTATTGTGGAGGTATGATGATTCAGATCCAATTTCTGTTTCTTCATTTTAATTTTGTGTGCTGTGTTGTATGGTGTTCTTGTTTAGTATGCATTTTTTTCCC-------CCCCAGGCTCTGGCTGATGAAAATGAATATGTCAGGGACACTGCCTTGCGAGCTGGCCAGAGAATAGTCAATATGTATGCAGACACTGCTATAGCTCTGTTACTACCTGAACTTGAAAGAGGACTGTTTGATGATAACTGGCGTATACGTTATAGTTCTGTTCAGTTGCTGGGTGACCTCTTGTACAAGATATCTGGTAAGATATTTACAAAAAAAAAAAAAAGATATCTGCTAAATTTAATGCAATCGTTTATAACTGAAACACTTTGCTCATTTTTTGTAATGCTAATTTTTTTTTCACTCATTGTAATATGTAGGATGTAGTAAGACTGTAATCTGCTTTTGCTCCTCTTGTTTTCCATTAAGGGATTTACATTAACTATGGATAAAGCATTTTTAGGAAGTAAAACACCTGATGCAGGAATGTTTAGGAGAGTTGACTGGTTCGTTGTTAAATTGAATTCTTCTGTTATGGAAAATCTGGCATATATGTGTAATGACATTATGTTCGTTCATGAGCACACTAAAATTTGAGCCACTGTTTTTATTTTTTTAAATAATCTACTTTGGTGTTCAGTGTTAGTTTGAAAAAGTTTCTTAATATAGATTTGATTGTACTCCCTATTACCATTGTTTTTTTATCCAAGGAAAAAGAGTAGCACAGTATTACATAGTTATTTTTTCTGCATCGAC
>APH_5001
ATTCTGAAAAAATGGC-------GAGCGCATGTCGACACGT-----CTGCTGCCACCAAGGTCACCGAGGGAATGAATGCCAGGTGTTGTACCCCCC-----CCCCCTTTTAGAGCTCTCATAACTGATTCCCCTAACCAGTTACTAGCCAATCGTGAAACAATACGTCTGATTGGACAGTTAAGAGTGTTTCCTACTGGCCAATTCAGTGTTTTCTTAATCCTTTTAACTAGAGGTGGAGAACACATCGTGCTTGTTTCCTTGTGTTTATGACTTGTATTATGACTACATTTAGATGTATGGCATTAAATGTATTACCATTGTATTCAGCATTAAATTAGCTTTAAAATGATATGTTATTTGACATGTTTAGTTTTTTTTTTTTTTGGGGGGGGGGGGGGTATTTCACTTCAAAATTTCTGAAGAGCAAAGAAATACTATTTGGCCACTAGTGTATTTACGGAAATTATTTTTAGTGTTCATGAGTAGTTTATGTACGAAATTGTGAGTGCAGAATCTTAAAAATAATGATAATAATTGATAATGTGAAATGGCTCCTCTTAAGCATGAACATATGATAAATGATTTTATTGTGGAGGTATGATGATTCAGATCCAATTTCTGTTTCTTCATTTTAATTTTGTGTGCTGTGTTGTATGGTGTTCTTGTTTAGTATGCATTTTTTTCCC-------CCCCAGGCTCTGGCTGATGAAAATGAATATGTCAGGGACACTGCCTTGCGAGCTGGCCAGAGAATAGTCAATATGTATGCAGACACTGCTATAGCTCTGTTACTACCTGAACTTGAAAGAGGACTGTTTGATGATAACTGGCGTATACGTTATAGTTCTGTTCAGTTGCTGGGTGACCTCTTGTACAAGATATCTGGTAAGATATTTACAAAAAAAAAAAAAAGATATCTGCTAAATTTAATGCAATCGTTTATAACTGAAACAGTTTGCTCATTTTTTGTAATGCTAATTTTTTTTTCACTCATTGTAATATGTAGGATGTAGTAAGACTGTAATCTGCTTTTGCTCCTCTTGTTTTCCATTAAGGGA------------------------------------------------------------------------------------------------------------------------------------------------------------------------------------------------------------------------------------------------------------------------------------------------------------------------------------
>APH_5003
-------------------------------------------------------------------------------------------------------------------------------------------------------------------TACGTCTGATTGGACAGTTAAGAGTGTTTCCTACTGGCCAATTCGATGTTTTCTCAATCCTTTTAACTAGAGGTGGAGAACACATCGTGCTTGTTTCCTTGTGTTTATGACTTGTATTATGACTACATTTAGATATATGGCATTAAATGTATTACCATTGTATTCAGCATTAAATTAGCTTTAAAATGATATGTTATTTGACATGTTTAGTTTTTTTTTTTTTTGGGGGGGGGGGGGCTATTTCACTTCAAAATTTCTGAAGAGCAAAGAAATACTATTTGGCCACTAGTGTATTTACGGAAATTATTTTTAGTGTTCATGAGTAGTTTATGTATGAAATTGTGAGTGCAGAATCTTAAAAATAATGATAATAATTGATAATGTGAAATGGCTCCTCTTAAGCATGAACATATGATAAATGATTTTATTGTGGAGGTATGATGATTCAGATCCAATTTCTGTTTCTTCATTTTAATTTTGTGTGCTGTGTTGTATGGTGTTCTTGTTTAGTATGCATTTTTTTTCC-------CCCCAGGCTCTGGCTGATGAAAATGAATATGTCAGGGACACTGCCTTGCGAGCTGGCCAGAGAATAGTCAATATGTATGCAGACACTGCTATAGCTCTGTTACTACCTGAACTTGAAAGAGGACTGTTTGATGATAACTGGCGTATACGTTATAGTTCTGTTCAGTTGCTGGGTGACCTCTTGTACAAGATATCTGGTAAGATATTTACAAAAAAAAAAAAAAGATATCTGCTAAATTTAATGCAATTGTTTATAACTGAAACAGTTTGCTCATTTTTTATAATGCTAATTTTTTTTTCACTCATTGTAATATTTAGGATGTAGTAAGACTGTAATCTGCTTTTGCTCCTCTTGTTTTCCATTAAGGGA------------------------------------------------------------------------------------------------------------------------------------------------------------------------------------------------------------------------------------------------------------------------------------------------------------------------------------
>APH_1357
------------------------------------------------------------------------------------------------------------------------------------------------------------------------------------------------------------------------------------------------------------------------------------------------------------------------------------------------------------------------------------------------------------------------------------------------------------------------------------------------------------------------------------------------------------------------------------------------------------------------------------------------------------------------------------------------------------------------------------GCTGATGAAAATGAATATGTCAGGGACACTGCCTTGCGAGCTGGCCAGAGAATAGTCAATATGTATGCAGACACTGCTATAGCTCTGTTACTACCTGAACTTGAAAGAGGACTGTTTGATGATAACTGGCGTATACGTTATAGTT--------------------------------------------------------------------------------------------------------------------------------------------------------------------------------------------------------------------------------------------------------------------------------------------------------------------------------------------------------------------------------------------------------------------------------------------------------------------------------------------------------------------------------------------------------
>APH_1438
---------------------------------------------------------------------------------------------------------------------------------------------------------------------------------------------------------------------------------------------------------------------------------------------------------------------------------------------------------------------------------------------------------------------------------------------------------------------------------------------------------------------------------------------------------------ATGTGAAATGGCTCCTCTTAAGCATGAACATATGATAAATGATTTTATTGTGGAGGTATGATGATTCAGATCCAATTTCTGTTTCTTCATTTTAATTTTGTGTGCTGTGTTGTATGGTGTTCTTGTTTAGTATGCATTTTTTTTCCCTCCCAACCCCAGGCTCTGGCTGATGAAAATGAATATGTCAGGGACACTGCCTTGCGAGCTGGCCAGAGAATAGTCAATATGTATGCAGACACTGCTATAGCTCTGTTACTACCTGAACTTGAAAGAGGACTGTTTG-----------------------------------------------------------------------------------------------------------------------------------------------------------------------------------------------------------------------------------------------------------------------------------------------------------------------------------------------------------------------------------------------------------------------------------------------------------------------------------------------------------------------------------------------------------------------------------
