# Supplementary material for: ﻿Discovery of a new tarantula species from the Madrean Sky Islands and the first documented instance of syntopy between two montane endemics (Araneae, Theraphosidae, Aphonopelma): a case of prior mistaken identity
Source: Zookeys. 2024 Aug 16;1210:61–98. doi: 10.3897/zookeys.1210.125318 (PMC11344175; doi:10.3897/zookeys.1210.125318)
Supplement: Supplementary material 8 — Phylogenomics files [file zookeys-1210-061_article-125318__-s008.zip › Suppl8/individual_UCE_loci/sl_realigned_uce_2001439.fas]

>APH_3188
AAGAGATACGTATTGCAGAGGCAGTAATGATTGAAAAGAATAAGTAATTGTAATAAAAAAGATGGGGTTGTATTACCACAGAGCTACAGATTATTAATAGAGAAAGAAGGAACAACAAAGAGAGACCAAGATTGC-GTAATGCAATTAAATTGTAGCGAAACTGTCATGGTTATTTTAAAGTATTTTTT--------------AACATCATATTTTTATTTTTACATGCTTTAGTGATTTGGTTTTTAAAAAAGAAATACAACTACATATTTCTTCTATATCAAGGAAGCATGCAAAGCAGTCATGGAAAACAGCAGAGAGGAAAGAGAGACCAGGG------------------------------------------AAAGAACTACATATGAATGACAAGAACAGAGATTAAGGATTCATATACAGTACTATATGAATAATGATACTTCCATATGGTCTTGAGAAACTTCGTTTTTGGCTGAGAGATTTTTTGAAATTTGCAGACAGTAAGATTGGTTTCTTCAG-------AAACTTA---ATATGAAGTAGATGAGGCATATAGTGTTTGGACACTTTGATATG--TTTGTT------TGACAGAAACATTTTTCTGCAAAATT--AAGTGTTATTATTGTATTATGTCTTTATCTTTTATATATGTTCTTCTTGTATTTCTCTGCTGTAACAGAAAAAGTACACTTTCTTGTTGAAAATATTTAGGCGAGCCTTATGTGATCCTTTACCTGAAGTTAGACAAGCTGCTGCTACTACATTTGATAGTTTGCATTCAACTGTTGGAATCAGAGCATTGGATGACATCCTTCCTCCACTTCTTCGGCAGCTAGTAAGTACTGATATATGAA-TTTTTTTTACATAATTATTCAGCATTTTGTTTATATTTTCGCTATAGCATAACTGTGTGTGCGCGTGCGTGTGCACATTTGAACTTCAATATCCATTGCATAAAAGTATTACTCCCTAAAAGTGAAAATATGCAGATATTGAAATGGGATGTCTAGTTTAACTTCACAGCTTGTAACGGTTGTGAATGATTTCCTCTTGCTAACTGGTGACATCAGCCAAGGATGTGTAATATATGGTATATACAC-TATCTACCAGAAAGTAATTGGACACCTGTGATAGAAAAGGAAAACAAAGTTTATTCACCTTCAATAGTTGGTGGAGCCTCCACGAGC
>APH_0186
AAGAGATACGTATTGCAGAAGCAGTAATGATTGAAAAGAATAAGTAATTGTAATAAAAAAGATGGGGTTATATTACCACAGAACTATAAATTATTAATAGAGAAAGAGGGAACAACAAAGAGAGACCAAGATTGC-GTAATGCAATTGAATTGTAGCGAAACTGTCATGGTTATTTTAAAGTATTTTTT--------------AACATCATATTTTTATTTTTACATGCTTTAGTGATTTGGTTTTTAAAAAAGAAATACAACTACATATTTCTTCTATATCAAGGAAGCATGCAAAGCAGTCATGGAAAACAGCAGAGAGGAAAGAGAGACCAGGG------------------------------------------AAAGAACTACATATGAATGACAAGAACAGAGATTAAGGATTCATATACAGTACTATATGAATAATGATACTTCCATATGGTCTTGAGAAACTTCGTTTTTGGCTGAGAGATTTTTTGAAATTTGCAGACAGTAAGATTGGTTTCTTCAG-------AAACTTA---ATATGAAGTAGATGAGGCATATAGTGTTTGGACACTTTGATATG--TTTGTT------TGACAGAAACATTTTTCTGCAAAATTAAAAGTGTTATTATTGTATTATGTCTTTATCTTTTATATATGTTCTTCTTGTATTTCTCTGCTGTAACAGAAAAAGTACACTTTCTTGTTGAAAATATTTAGGCGAGCCTTATGTGATCCCTTACCTGAAGTTAGACAAGCTGCTGCTACTACATTTGATAGTTTGCATTCAACTGTTGGAATTAGAGCATTGGATGACATCCTTCCTCCACTTCTTCGGCAGCTAGTAAGTACTGATATATGAA-TTTTTTTTACATAATTATTCAGCATTTTGTTTATATTTTCGCTATAGCATAACTGTGTGTGCGCGTGCGTGTGCACATTTGAACTTCAATATCCATTGCATAAAAGTATTACTCCCTAAAAGTGAAAATATGCAGATATTGAAATGGGATGTCTAGTTTAACTTCACAGCTTGTAACGGTTGTGAATGATTTCCTCTTGCTAACTGGTGACATCAGCCAAGGATGTGTAATATATGGTATATACAC-TATCTACCAGAAAGTAATTGGACACCTGTGATAGAAAAGGAAAACAAAGTTTATTCACCTTCAATAGTTGGTAGAGCCTCCACGAGC
>APH_0185
AAGAGATACGTATTGCAGAAGCAGTAATGATTGAAAAGAATAAGTAATTGTAATAAAAGAGATGGGATAGTTTTACCACAGAGCTACAGATTACTAATAGAGAAAGAGGGAACAACAAAGAGAGACCAAGATTGC-GTAGTGCAATTGAATTGTAGCGAAACTGTCATGGTTATTTTAAAGTATTTTTT--------------AACATCATATTTTTACTTTTACATGCTTTAGTGATTTGGTTTTTAAAAAAGAAATACAACTACATATTTCTTCTATATCAAGGAAGCATGCAAAGCAGTCATGGAAAACAGCAGAGAGGAAAGAGAGACCAGGG------------------------------------------AAAGAACTACATATGAATGACAAGAACAGAGATTAAGGATTCATATACAGTACTATATGAATAATGATACTTCCATATGGTCTTGAGAAACTTCGTTTTTGGCTGAGAGATTTTTTGAAATTTGCAGACAGTAAGATTGGTTTCTTCAG-------AAACTTA---ATATGAAGTAGATGAGGCATATAGTGTTTGGACACTTTGATATG--TTTGTT------TGACAGAAACATTTTTCTGCAAAATTAAAAGTGTTATTATTGTATTATGTCTTTATCTTTTATATATGTTCTTCTTGTATTTCTCTGCTGTAACAGAAAAAGTACACTTTCTTGTTGAAAATATTTAGGCGAGCCTTATGTGATCCCTTACCTGAAGTTAGACAAGCTGCTGCTACTACATTTGATAGTTTGCATTCAACTGTTGGAATTAGAGCATTGGATGACATCCTTCCTCCACTTCTTCGGCAGCTAGTAAGTACTGATATATGAA-TTTTTTTTACATAATTATTCAGCATTTTGTTTATATTTTCGCTATAGCATAACTGTGTGTGCGCGTGCGTGTGCACATTTGAACTTCAATATCCATTGCATAAAAGTATTACTCCCTAAAAGTGAAAATATGCAGATATTGAAATGGGATGTCTAGTTTAACTTCACAGCTTGTAACGGTTGTGAATGATTTCCTCTTGCTAACTGGTGACATCAGCCAAGGATGTGTAATATATGGTATATACAC-TATCTACCAGAAAGTAATTGGACACCTGTGATAGAAAAGGAAAACAAAGTTTATTCACCTTCAATAGTTGGTAGAGCCTCCACGAGC
>APH_0674
-----------------------------------------------------------------------------------------------------------------------GAGAGACCAAGATTGC-GTAGTGCAATTGAATTGTAGCGAAACTGTCATGGTTATTTTAAAGTATTTTTT--------------AACATCATATTTTTATTTTTACATGCTTTAGTGATTTGGTTTTTAAAAAAGAAATACAACTACATATTTCTTCTATATCAAGGAAGCATGCAAAGCAGTCATGGAAAACAGCAGAGAGGAAAGAGAGACCAGGG------------------------------------------AAAGAACTACATATGAATGACAAGAACAGAGATTAAGGATTCATATACAGTATTATATGAATAATCATACTTCCATATGGTCTTGAGAAACTTCGTTTTTGGCTGAGAGATTTTTTGAAATTTGCAGACAGTAAGATTGGTTTCTTCAG-------AAACTTA---ATATGAAGTAGATGAGGCATATAGTGTTTGGACACTTTAATATG--TTTGTT------TGACAGAAACATTTTTCTGCAAAATTAAAAGTGTTATTATTGTATTATGTCTTTATCTTTTATATATGTTCTTCTTGTATTTCTCTGCTGTAACAGAAAAAGTACACTTTCTTGTTGAAAATATTTAGGCGAGCCTTATGTGATCCCTTACCTGAAGTTAGACAAGCTGCTGCTACTACATTTGATAGTTTGCATTCAACTGTTGGAATCAGAGCATTGGATGACATCCTTCCTCCACTTCTTCGGCAGCTAGTAAGTACTGATATATGAA-TTTTTTTTACATAATTATTCAGCATTTTGTTTATATTTTCGCTATAGCATAACTGTGTGTGCGCGTGCGTGTGCACATTTGAACTTCAATATCCAATGCATAAAAGTATTACTCCCTAAAAGTGAAAATATGCAGATATTGAAATGGGATGTCTAGTTTAACTTCACAGCTTGTAACGGTTGTGAATGATTTCCTCTTGCTAACTGGTGACATCAGCCAAGGATGTGTAATATATGGTATATACAC-TATCTACCAGAAAGTAATTGGACACCTGTGATAGAAAAGGAAAACAAAGTTTATTCACCTTCAATAGTTGGTGGAGCCTCCACGAGC
>APH_0717
----------------------AGTAATGATTGAAAAGAATAAGTAATTGTAATAAAAAAGATGGGGTTATATTACCACAGAACTACAGATTATTAATAGAGAAAGAAGGAACAACAAAGAGAGACCAAGATTGC-GTAATGCAATTGAATCGTAGCGAAACTGTCATGGTTATTTTAAAGTATTTTTT--------------AACATCATATTTTTATTTTTACATGCTTTAGTGATTTGGTTTTTAAAAAAGAAATACAACTACATATTTCTTCTATATCAAGGAAGAATGCAAAGCAGTCATGGAAAACAGCAGAGAGGAAAGAGAGACCAGGG------------------------------------------AAAGAACTACATATGAATGACAAGAACAGAGATTAAGGATTCATATACAGTACTATATGAATAATGATACTTCCATATGGTCTTGAGAAACTTCGTTTTTGGCTGAGAGATTTTTTGAAATTTGCAGACAGTAAGATTGGTTTCTTCAG-------AAACTTA---ATATGAAGTAGATGAGGCATATAGTGTTTGGACACTTTAATATG--TTTGTT------TGACAGAAACATTTTTCTGCAAAATTAAAAGTGTTATTATTGTATTATGTCTTTATCTTTTATATATGTTCTTCTTGTATTTCTCTGCTGTAACAGAAAAAGTACACTTTCTTGTTGAAAATATTTAGGCGAGCCTTATGTGATCCCTTACCTGAAGTTAGACAAGCTGCTGCTACTACATTTGATAGTTTGCATTCAACTGTTGGAATCAGAGCATTGGATGACATCCTTCCTCCACTTCTTCGGCAGCTAGTAAGTACTGATATATGAA-TTTTTTTTACATAATTATTCAGCATTTTGTTTATATTTTCGCTATAGCATAACTGTGTGTGCGCGTGCGTGTGCACATTTGAACTTCAATATCCAATGCATAAAAGTATTACTCCCTAAAAGTGAAAATATGCAGATATTGAAATGGGATGTCTAGTTTAACTTCACAGCTTGTAACGGTTGTGAATGATTTCCTCTTGCTAACTGGTGACATCAGCCAAGGATGTGTAATATATGGTATATACAC-TATCTACCAGAAAGTAATTGGACACCTGTGATAGAAAAGGAAAACGAAGTTTATTCACCTTCAATAGTTGGTGGAGCCTCCACGAGC
>APH_1602
ATGAAGCTATCATCCTTTCTTTTCCTAAGCTTGGTAAGGATCACAGGTTCTAATTACCAACCTATTGCCTTACT---------TTGCAGTTTGTACAAAGTCATGGAGTGTAT----------GGTCGATGCTTGTTTTACGCAGTTCCTCATCAGTGTGACTTTCATCATCAT---------TGTTCTTTGTGATTGCCTTCAGACTTCCATTCATGCTTTTTTGATCTCTGTTTTCTTCAATTT----GAAGGTTTATGCATGCATGGAGGTACAGCATTATGTGGGTAGGGGTAACCTTGACGTTGAGGGGTGTTT-----TGTGTGCTGTTGGTTCCACTCTACTTTTTT-------CTTCTCTCGCATTTCCCCAATTGACTGTACATAAATTGTCAGATTTGAGATTTTTTTTTCATATATAGTGCTTTATCAAAAGTGATATGGGCACATCCTATTTCCACACTGGCTATTTAGATCAAATAACTGACAAGAAGTACAGTGAGTAGAAAAGCTTTCACCCGTGTGTGTACACGTGCACGTGTGGAATCGATGTGCAAGATAGTTTTAAAACATCCCCAAAGGGTTTTATTATTTAATGAAAGAAACATTTTTCTGCAAAATTAAAAGTGTTATTATTGTATTATGCCTTTATCTTTTATGTATGTTCCTCTTGTATTTCTCTGCTGTAACAGAAAAAGTACACTTTCTTGTTGAAAATATTTAGGCGAGCCTTATGTGATCCCTTGCCTGAAGTTAGACAAGCTGCTGCTACTACATTTGATAGTTTGCATTCAACTGTTGGAATCAGAGCATTGGATGACATCCTTCCTCCACTTCTTCGGCAGCTAGTAAGTACTCGTATATGAATTTTTTTTTACATAATTATTCAGCATCTTGTTTATAGTTTCGCTATAGCATAACTGCGTGCGTGCGTGTGCCTGCACATTTGAACTTCAATATCCAATGCATAAAAGTATCATGTCCATAAATTAAGGAT-------------AATGAGA---------------------------------------ATTTGC------------------------AAGGATA----------------------AAGCTACAA------------------------------------------------------------------------------
>APH_3177
----------------TTCTTTTCCTAAGCTTGGTAAGGATCACAGGTTCTAATTACCAACCTATTGCCTTACT---------TTGCAGTTTGTACAAAGTCATGGAGTGTAT----------GGTCGATGCTTGTTTTACGCAGTTCCTCATCAGTGTGACTTTCATCATCAT---------TGTTCTTTGTGATTGCCTTCAGACTTCCATTCATGCTTTTTTGATCTCTGTTTTCTTCAATT-TGAAGAAGGTTTATGCATGCATGGAGGTACAGCATTATGTGGGTAGGGGTAACCTTGACGTTGAGGGGTGTTT-----TGTGTGCTGTTGGTTCCACTCTACTTTTTT-------CTTCTCTCGCATTTCCCCAATTGACTGTACATAAATTGTCAGATTTGAGATTTTTTTTTCATATATAGTGCTTTATCAAAAGTGATATGGGCACATCCTATTTCCACACTGGCTATTTAGATCAAATAACTGACAAGAAGTACAGTGAGTAGAAAAGCTTTCACCCGTGTGTGTACACGTGCACGTGTGGAATCGATGTGCAAGATAGTTTTAAAACATCCCCAAAGGGTTTTATTATTTAATGAAAGAAACATTTTTCTGCAAAATTAAAAGTGTTATTATTGTATTATGCCTTTATCTTTTATGTATGTTCCTCTTGTATTTCTCTGCTGTAACAGAAAAAGTACACTTTCTTGTTGAAAATATTTAGGCGAGCCTTATGTGATCCCTTGCCTGAAGTTAGACAAGCTGCTGCTACTACATTTGATAGTTTGCATTCAACTGTTGGAATCAGAGCATTGGATGACATCCTTCCTCCACTTCTTCGGCAGCTAGTAAGTACTCGTATATGAATTTTTTTTTACATAATTATTCAGCATCTTGTTTATAGTTTCGCTATAGCATAACTGTGTGCGTGCGTGTGCCTGCACATTTGAACTTCAATATCCAATGCATAAAAGTATCATGTCCATAAATTAAGGAT-------------AATGAGA---------------------------------------ATTTGC------------------------AAGGATA----------------------AAGCTACAACAGCACAACAAAAGCAATGT------AAACATAAACCTGGTTT-----------------------------------
>APH_3191
-------------------------------------------------------------------------------------------------------------------------------------------------------------------------------------------------------------------------------------------------------------------------CATGTATATACCATTTTAAGTAAGTAGGTGTAAAATTCATGTCATATGGCATTT-----CGAGTGTTCTTGGTTTAACTATGATCTTATCCGTGGCCTTCTATCGCATTTCCCCAATTGACTGTACATAAATTGTCAGATTTGAGATTTTTTTTTCATATATAGTGCTTCATCAAAAGTGATATGGGCACACCCTATTTCCACACTGGCTATTTAGATCAAATAACTGACAAGAAGTACAGTGAGTAGAAAAGCTTTCACCCGTGTGTGTACACGTGCACGTGTGGAATCGATGTGCAAGATAGTTTTAAAACATCCCCAAAGGGTTTTATTATTTAATGAAAGAAACATTTTTCTGCAAAATTAAAAGTGTTATTATTGTATTATGCATTTATCTTTTATGTATGTTCCTCTTGTATTTCTCTGCTGTAACAGAAAAAGTACACTTTCTTGTTGAAAATATTTAGGCGAGCCTTATGTGATCCCTTGCCTGAAGTTAGACAAGCTGCTGCTACTACATTTGATAGTTTGCATTCAACTGTTGGAATCAGAGCATTGGATGACATCCTTCCTCCACTTCTTCGGCAGCTAGTAAGTACTCGTATATGAATTTTTTTTTACATAATTATTCAGCATCTGGTTTATAGTTTCGCTATAGCATAACTGCGTGCGTGCGTGTGCCTGCACATTTGAACTTGAATATCCAATGCATAAAAGTATTACTCCCTAAAAGTGAAAATATGCAGATACCAAAATGGGATGTCTAGTTTAACTTCACAGCTTGTAACAGTTGTGATTGATTTCCTCTTGCTAACTGGTGATGTCAGCTAAGGATGTGTAATATATGGTATATACACTTATCTACCAGAAAGTAATTGGACACCTGTGATAGAAAAGGAAAACGAAGTTTATTCACCTTCAGTAGTTGGTGGAGCCTCCACGAGC
>APH_1535
---------------------------------CTTGGAACAAAAGATGCTAAATAAAAAAGTAATGTTATGCAGGCTTTTTACTGTAGCACTTAAAGAGAGAGAGAGTGAACCCCACAGAGAAACAAAAACCACTATTATGCTATTA------AGTTTAACTTTCATCATGAAATTTAAGTGTGTTTTTCCTGACTTACTGTAGTCTCCTATTAATATTTTTGCACTTTTGGATGACATGAATTGTAAATAATATTTATAAATACATGTATATACCATTTTAAGTAAGTAGGTGTAAAATTCATGTCATATGGCATTT-----CGAGTGTTCTTGGTTTAACTATGATCTTATCCGTGGCCTTCTCTCGCATTTCCCCAATTGACTGTACATAAATTGTCAGATTTGAGATTTTTTTTTCATATATAGTGCTTCATCAAAAGTGATATGGGCACATCCTATTTCCACACTGGCTATTTAGATCAAATAACTGACAAGAAGTACAGTGAGTAGAAAAGCTTTCACCCGTGTGTGTACACGTGCACGTGTGGAATCGATGTGCAAGATAGTTTTAAAACATCCCCAAAGGGTTTTATTATTTAATGAAAGAAACATTTTTCTGCAAAATTAAAAGTGTTATTATTGTATTATGCCTTTATCTTTTATGTATGTTCCTCTTGTATTTCTCTGCTGTAACAGAAAAAGTACACTTTCTTGTTGAAAATATTTAGGCGAGCCTTATGTGATCCCTTGCCTGAAGTTAGACAAGCTGCTGCTACTACATTTGATAGTTTGCATTCAACTGTTGGAATCAGAGCATTGGATGACATCCTTCCTCCACTTCTTCGGCAGCTAGTAAGTACTCGTATATGAATTTTTTTTTACATAATTATTAAGCATCTTGTTTATAGTTTCGCTATAGCATAACTGCGTGCGTGCGTGTGCCTGCACATTTGAACTTCAATATCCAATGCATAAAAGTATTACTCCCTAAAAGTGAAAATATGCAGATACCAAAATGGGATGTCTAGTTTAACTTCACAACTTGTAACAGTTGTGATTGATTTCCTCTTGCTAACTGGTGATGTCAGCTAAGGATGTGTAATATATGGTATATACACTTATCTACCAGAAAGTAATTGGACACCTGTGATAGAAAAGGAAAACAAAGTTTATTCACCTTCAATAGTTGGTGGAGCCTCCACGAGC
>APH_4021
AAAAAAATCTGGCATAGGATTACACTTAGACTACTTGGAAGAAAAGATGCTAAATAAAAAAGTAATGTTATGCAGGCTTTTTACTGTAGCACTTAAAGAGAGAGAGAGTGAACCCCACAGAGAAACAAAAACCACTATTATGCTATTGTAATGGAGTTTAACTTTCATCATGAAATTTAAGTGTGTTTTTCCTGACTTACTGTAGTCTCCTATTAATATTTTTGCACTTTTGGATGACATGAATTGTAAATAATATTTATAAATACATGTATATACCATTTTAAGTAAGTAGGTGTAAAATTCATGTCATATGGCATTT-----CGAGTGTTCTTGGTTTAACTATGATCTTATCCGTGGCCTTCTCTCGCATTTCCCCAATTGACTGTACATAAATTGTCAGATTTGAGATTTTTTTTTCATATATAGTGCTTCATCAAAAGTGATATGGGCACACCCTATTTCCACACTGGCTATTTAGATCAAATAACTGACAAGAAGTACAGTGAGTAGAAAAGCTTTCACCCGTGTGTGTACACGTGCACGTGTGGAATCGATGTGCAAGATAGTTTTAAAACATCCCCAAAGGGTTTTATTATTTAATGAAAGAAACATTTTTCTGCAAAATTAAAAGTGTTATTATTGTATTATGCCTTTATCTTTTATGTATGTTCCTCTTGTATTTCTCTGCTGTAACAGAAAAAGTACACTTTCTTGTTGAAAATATTTAGGCGAGCCTTATGTGATCCCTTGCCTGAAGTTAGACAAGCTGCTGCTACTACATTTGATAGTTTGCATTCAACTGTTGGAATCAGAGCATTGGATGACATCCTTCCTCCACTTCTTCGGCAGCTAGTAAGTACTTGTATATGAATTTTTTTTTACATAATTATTCAGCATCTTGTTTATAGTTTCGCTATAGCATAACTGCATGCGTGCGTGTGCCTGCACATTTGAACTTCAATATCCAATGCATAAAAGTATTACTCCCTAAAAGTGAAAATATGCAGATACCAAAATGGGATGTCTAGTTTAACTTCACAGCTTGTAACAGTTGTGATTGATTTCCTCTTGCTAACTGGTGATGTCAGCTAAGGATGTGTAATATATGGTATATACACTTATCTACCAGAAAGTAATTGGACACCTGTGATAGAAAAGGAAAACGAAGTTTATTCACCTTCAATAGTTGGCGGAGCCTCCACGAGC
>APH_0622
---------------AGGATTACACTTAGACTACTTGGAAGAAAAGATGCTAAATAAAAAAGTAATGTTATGCAGGCTTTTTACTGTAGCACTTAAAGAGAGAGAGAGTGAACCCCACAGAGAAACAAAAACCACTATTATGCTATTGTAATGGAGTTTAACTTTCATCATGAAATTTAAGTGTGTTTTTCCTGACTTACTGTAGTCTCCTATTAATATTTTTGCACTTTTGGATGACATGAATTGTAAATAATATTTATAAATACATGTATATACCATTTTAAGTAAGTAGGTGTAAAATTCATGTCATATGGCATTT-----CGAGTGTTCTTGGTTTAACTATGATCTTATCCGTGGCCTTCTCTCGCATTTCCCCAATTGACTGTACATAAATTGTCAGATTTGAGATTTTTTTTTCATATATAGTGCTTCATCAAAAGTGATATGGGCACACGCTATTTCCACACTGGCTATTTAGATCAAATAACTGACAAGAAGTACAGTGAGTAGAAAAGCTTTCACCCGTGTGTGTACACGTGCACGTGTGGAATCGATGTGCAAGATAGTTTTAAAACATCCCCAAAGGGTTTTATTATTTAATGAAAGAAACATTTTTCTGCAAAATTAAAAGTGTTATTATTGTATTATGCCTTTATCTTTTATGTATGTTCCTCTTGTATTTCTCTGCTGTAACAGAAAAAGTACACTTTCTTGTTGAAAATATTTAGGCGAGCCTTATGTGATCCCTTGCCTGAAGTTAGACAAGCTGCTGCTACTACATTTGATAGTTTGCATTCAACTGTTGGAATCAGAGCATTGGATGACATCCTTCCTCCACTTCTTCGGCAGCTAGTAAGTACTCGTATATGAATTTTTTTTTACATAATTATTCAGCATCTTGTTTATAGTTTCGCTATAGCATAACTGCGTGCGTGCGTGTGCCTGCACATTTGAACTTCAATATCCAATGCATAAAAGTATTACTCCCTAAAAGTGAAAATATGCAGATACCAAAATGGGATGTCTAGTTTAACTTCACAGCTTGTAACAGTTGTGATTGATTTCCTCTTGCTAACTGGTGATGTCAGCTAAGGATGTGTAATATATGGTATATACACTTATCTACCAGAAAGTAATTGGACACCTGTGATAGAAAAGGAAAACGAAGTTTATT--------------------------------
>APH_0136
---------------------------------------------------------------------------------------AGCACTTAAAGAGAGAGAGAGTGAACCCCACAGAGAAACAAAAACCACTATTATGCTATTGTAATGGAGTTTAACTTTCATCATGAAATTTAAGTGTGTTTTTCCTGACTTACTGTAGTCTCCTATTAATATTTTTGCACTTTTGGATGACATGAATTGTAAATAATATTTATAAATACATGTATATACCATTTTAAGTAAGTAGGTGTAAAATTCATGTCATATGGCATTT-----CGAGTGTTCTTGGTTTAACTATGATCTTATCCGTGGCCTTCTCTCGCATTTCCCCAATTGACTGTACATAAATTGTCAGATTTGAGATTTTTTTTTCATATATAGTGCTTCATCAAAAGTGATATGGGCACATCCTATTTCCACACTGGCTATTTAGATCAAATAACTGACAAGAAGTACAGTGAGTAGAAAAGCTTTCACCCGTGTGTGTACACGTGCACGTGTGGAATTGATGTGCAAGATAGTTTTAAAACATCCCCAAAGGGTTTTATTATTTAATGAAAGAAACATTTTTCTGCAAAATTAAAAGTGTTATTATTGTATTATGCCTTTATCTTTTATGTATGTTCCTCTTGTATTTCTCTGCTGTAACAGAAAAAGTACACTTTCTTGTTGAAAATATTTAGGCGAGCCTTATGTGATCCCTTGCCTGAAGTTAGACAAGCTGCTGCTACTACATTTGATAGTTTGCATTCAACTGTTGGAATCAGAGCATTGGATGACATCCTTCCTCCACTTCTTCGGCAGCTAGTAAGTACTCGTATATGAATTTTTTTTTACATAATTATTCAGCATCTTGTTTATAGTTTCGCTATAGCATAACTGCGTGTGTGCGTGTGCCTGCACATTTGAACTTCAATATCCAATGCATAAAAGTATTACTCCCTAAAAGTGAAAATATGCAGATACCAAAATGGGATGTCTAGTTTAACTTCACAGCTTGTAACAGTTGTGATTGATTTCCTCTTGCTAACTGGTGATGTCAGCTAAGGATGTGTAATATATGGTATATACACTTATCTACCAGAAAGTAATTGGACACCTGTGATAGAAAAGGAAAACGAAGTTTATT--------------------------------
>APH_0683
AAAAAAATCTGGCATAGGATTACACTTAGACTACTTGGAAGAAAAGATGCTAAATAAAAAAGTAATGTTATGCAGGCTTTTTACTGTAGCACTTAAAGAGAGAGAGAGTGAACCCCACAGAGAAACAAAAACCACTATTGTGCTATTGTAATGGAGTTTAACTTTCATCATGAAATTTAAGTGTGTTTTTCCTGACTTACTGTAG--TCCTATTAATATTTTTGCACTTTTGGATGACATGAATTGTAAATAATATTTATAAATACATGTATATACCATTTTAAGTAAGTAGGTGTAAAATTCATGTCATATGGCATTT-----CGAGTGTTCTTGGTTTAACTATGATCTTATCCGTGGCCTTCTATCGCATTTCCCCAATTGACTGTACATAAATTGTCAGATTTGAGATTTTTTTTTCATATATAGTGCTTCATGAAAAGTGATATGGGCACATCCTATTTCCACACTGGCTATTTAGATCAAATAACTGACAAGAAGTACAGTGAGTAGAAAAGCTTTCACCCGTGTGTGTACACGTGCACGTGTGGAATCGATGTGCAAGATAGTTTTAAAACATCCCCAAAGGGTTTTATTATTTAATGAAAGAAACATTTTTCTGCAAAATTAAAAGTGTTATTATTGTATTATGCCTTTATCTTTTATGTATGTTCCTCTTGTATTTCTCTGCTGTAACAGAAAAAGTACACTTTCTTGTTGAAAATATTTAGGCGAGCCTTATGTGATCCCTTGCCTGAAGTTAGACAAGCTGCTGCTACTACATTTGATAGTTTGCATTCAACTGTTGGAATCAGAGCATTGGATGACATCCTTCCTCCACTTCTTCGGCAGCTAGTAAGTACTCGTATATGAATTTTTTTTTACATAATTATTCAGCATCTTGTTTATAGTTTCGCTATAGCATAACTGCATGCGTGCGTGTGCCTGCACATTTGAACTTCAATATCCAATGCATAAAAGTATTACTCCCTAAAAGTGAAAATATGCAGATACCAAAATGGGATGTCTAGTTTAACTTCACAGCTTGTAACAGTTGTGATTGATTTCCTCTTGCTAACTGGTGATGTCAGCTAAGGATGTGTAATATATGGTATATACACTTATCTACCAGAAAGTAATTGGACACCTGTGATAGAAAAGGAAAACGAAGTTTATT--------------------------------
>APH_0880
AAAAAAATCTGGCATAGGATTACACTTAGACTACTTGGAAGAAAAGATGCTAAATAAAAAAGTAATGTTATGCAGGCTTTTTACTGTAGCACTTAAAGAGAGAGAGAGTGAACCCCACAGTGAAACAAAAACCACTATTATGCTATTGTAATGGAGTTTAACTTTCATCATGAAATTTAAGTGTGTTTTTCCTGACTTACTGTAGTCTCCTATTAATATTTTTGCACTTTTGGATGACATGAATTGTAAATAATATTTATAAATACATGTATATACCATTTTAAGTAAGTAGGTGTAAAATTCATGTCATATGGCATTT-----CGAGTGTTCTTGGTTTAACTAAGATCTTATCCGTGGCCTTCTCTCGCATTTCCCCAATTGACTGTACATAAATTGTCAGATTTGAGATTTTTTTTTCATATATAGTGCTTCATCAAAAGTGATATGGGCACACCCTATTTCCACACTGGCTATTTAGATCAAATAACTGACAAGAAGTACAGTGAGTAGAAAAGCTTTCACCCGTGTGTGTACACGTGCACGTGTGGAATCGATGTGCAAGATAGTTTTAAAACATCCCCAAAGGGTTTTATTATTTAATGAAAGAAACATTTTTCTGCAAAATTAAAAGTGTTATTATTGTATTATGCCTTTATCTTTTATGTATGTTCCTCTTGTATTTCTCTGCTGTAACAGAAAAAGTACACTTTCTTGTTGAAAATATTTAGGCGAGCCTTATGTGATCCCTTGCCTGAAGTTAGACAAGCTGCTGCTACTACATTTGATAGTTTGCATTCAACTGTTGGAATCAGAGCATTGGATGACATCCTTCCTCCACTTCTTCGGCAGCTAGTAAGTACTCGTATATGAATTTTTTTTTACATAATTATTCAGCATCTTGTTTATAGTTTCGCTATAGCATAACTGCATGCGTGCGTGTGCCTGCACATTTGAACTTCAATATCCAATGCATAAAAGTATTACTCCCTAAAAGTGAAAATATGCAGATACCAAAATGGGATGTCTAGTTTAACTTCACAGCTTGTAACAGTTGTGATTGATTTCCTCTTGCTAACTGGTGATGTCAGCTAAGGATGTGTAATATATGGTATATACACTTATCTACCAGAAAGTAATTGGACACCTGTGATAGAAAAGGAAAACGAAGTTTATTCACCTTCAATAGTTGGTGGAGCCTCCACGAGC
>APH_5003
AAAAAAATCTGGCATAGGATTACACTTAGACTACTTGGAAGAAAAGATGCTAAATAAAAAAGTAATGTTATGCAGGCTTTTTACTGTAGCACTTAAAGAGAGAGAGAGTGAACCCCACAGAGAAACAAAAACCACTATTATGCTATTGTAATGGAGTTTAACTTTCATCATGAAATTTAAGTGTGTTTTTCCTGACTTACTGTAGTCTCCTATTAATATTTTTGCACTTTTGGATGACATGAATTGTAAATAATATTTTTAAATACATGTATATACCATTTTAAGTAAGTAGGTGTAAAATTCATGTCATATGGCATTT-----CGAGTGTTCTTGGTTTAACTATGATCTTATCCGTGGCCTTCTCTCGCATTTCCCCAATTGACTGTACATAAATTGTCAGATTTGAGATTTTTTTTTCATATATAGTGCTTCATCAAAAGTGATATGGGCACATCCTATTTCCACACTGGCTATTTAGATCAAATAACTGACAAGAAGTACAGTGAGTAGAAAAGCTTTCACCCGTGTGTGTACACGTGCACGTGTGGAATCGATGTGCAAGATAGTTTTAAAACATCCCCAAAGGGTTTTATTATTTAATGAAAGAAACATTTTTCTGCAAAATTAAAAGTGTTATTATTGTATTATGCCTTTATCTTTTATGTATGTTCCTCTTGTATTTCTCTGCTGTAACAGAAAAAGTACACTTTCTTGTTGAAAATATTTAGGCGAGCCTTATGTGATCCCTTGCCTGAAGTTAGACAAGCTGCTGCTACTACATTTGATAGTTTGCATTCAACTGTTGGAATCAGAGCATTGGATGACATCCTTCCTCCACTTCTTCGGCAGCTAGTAAGTACTCGTATATGAATTTTTTTTTACATAATTATTCAGCATCTTGTTTATAGTTTCGCTATAGCATAACTGCATGCGTGCGTGTGCCTGCACATTTGAACTTCAATATCCAATGCATAAAAGTATTACTCCCTAAAAGTGAAAATATGCAGATACCAAAATGGGATGTCTAGTTTAACTTCACAGCTTGTAACAGTTGTGATTGATTTCCTCTTGCTAACTGGTGATGTCAGCTAAGGATGTGTAATATATGGTATATACAC-TATCTACCAGAAAGTAATTGGACACCTGTGATAGAAAAGGAAAACGAAGTTTATTCACCTTCAATAGTTGGTGGAGCCTCCACGAGC
>APH_0723
AAAAAAATCTGGCATAGGATTACACTTAGACTACTTGGAAGAAAAGATGCTAAATAAAAAAGTAATGTTATGCAGGCTTTTTACTGTAGCACTTAAAGAGAGAGAGAGTGAACCCCACAGTGAAACAAAAACCACTATTATGCTATTGTAATGGAGTTTAACTTTCATCATGAAATTTAAGTGTGTTTTTCCTGACTTACTGTAGTCTCCTATTAATATTTTTGCACTTTTGGATGACATGAATTGTAAATAATATTTATAAATACATGTATATACCATTTTAAGTAAGTAGGTGTAAAATTCATGTCATATGGCATTT-----CGAGTGTTCTTGGTTTAACTATGATCTTATCCGTGGCCTTCTCTCGCATTTCCCCAATTGACTGTACATAAATTGTCAGATTTGAGATTTTTTTTTCATATATAGTGCTTCATCAAAAGTGATATGGGCACATCCTATTTCCACACTGGCTATTTAGATCAAATAACTGACAAGAAGTACAGTGAGTAGAAAAGCTTTCACCCGTGTGTGTACACGTGCACGTGTGGAATCGATGTGCAAGATAGTTTTAAAACATCCCCAAAGGGTTTTATTATTTAATGAAAGAAACATTTTTCTGCAAAATTAAAAGTGTTATTATTGTATTATGCCTTTATCTTTTATGTATGTTCCTCTTGTATTTCTCTGCTGTAACAGAAAAAGTACACTTTCTTGTTGAAAATATTTAGGCGAGCCTTATGTGATCCCTTGCCTGAAGTTAGACAAGCTGCTGCTACTACATTTGATAGTTTGCATTCAACTGTTGGAATCAGAGCATTGGATGACATCCTTCCTCCACTTCTTCGGCAGCTAGTAAGTACTCGTATATGAATTTTTTTTTACATAATTATTCAGCATCTTGTTTATAGTTTCGCTATAGCATAACTGCATGCGTGCGTGTGCCTGCACATTTGAACTTCAATATCCAATGCATAAAAGTATTACTCCCTAAAAGTGAAAATATGCAGATACCAAAATGGGATGTCTAGTTTAACTTCACAGCTTGTAACAGTTGTGATTGATTTCCTCTTGCTAACTGGTGATGTCAGCTAAGGATGTGTAATATATGGTATATACACTTATCTACCAGAAAGTAATTGGACACCTGTGATAGAAAAGGAAAACGAAGTTTATTCACCTTCAATAGTTGGTGGAGCCTCCACGAGC
>APH_1438
-------------------------------------------------------------------------------------------------------------------------------------------------------------------------------------------------------------------------------------------------AATTGTAAATAATATTTATAAATACATGTATATACCATTTTAAGTAAGTAGGTGTAAAATTCATGTCATATGGCATTT-----CGAGTGTTCTTGGTTTAACTATGATCTTATCCGTGGCCTTCTCTCGCATTTCCCCAATTGACTGTACATAAATTGTCAGATTTGAGATTTTTTTTTCATATATAGTGCTTCATCAAAAGTGATATGGGCACATCCTATTTCCACACTGGCTATTTAGATCAAATAACTGACAAGAAGTACAGTGAGTAGAAAAGCTTTCACCCGTGTGTGTACACGTGCACGTGTGGAATCGATGTGCAAGATAGTTTTAAAACATCCCCAAAGGGTTTTATTATTTAATGAAAGAAACATTTTTCTGCAAAATTAAAAGTGTTATTATTGTATTATGCCTTTATCTTTTATGTATGTTCCTCTTGTATTTCTCTGCTGTAACAGAAAAAGTACACTTTCTTGTTGAAAATATTTAGGCGAGCCTTATGTGATCCCTTGCCTGAAGTTAGACAAGCTGCTGCTACTACATTTGATAGTTTGCATTCAACTGTTGGAATCAGAGCATTGGATGACATCCTTCCTCCACTTCTTCGGCAGCTAGTAAGTACTCGTATATGAATTTTTTTTTACATAATTATTCAGCATCTTGTTTATAGTTTCGCTATAGCATAACTGCATGCGTGCGTGTGCCTGCACATTTGAACTTCAATATCCAATGCATAAAAGTATTACTCCCTAAAAGTGAAAATATGCAGATACCAAAATGGGATGTCTAGTTTAACTTCACAGCTTGTAACAGTTGTGATTGATTTCCTCTTGCTAACTGGTGATGTCAGCTAAGGATGTGTAATATATGGTATATACACTTATCTACCAGAAAGTAATTGGACACCTGTGATAGAAAAGGAAAAC-AAGTTTATTCACCTTCAATAGTTGGTGGAGCCTCCACGAGC
>APH_0772
AAAAAATTCTGGCATAGGATTACACTTAGACTACTTGGAAGAAAAGATGCTAAATAAAAAAGTAATGTTATGCAGGCTTTTTACTGTAGCACTTAAAGAGAGAGAGAGTGAACCCCACAGAGAAACAAAAACCACTATTATGCTATTGTAATGGAGTTTAACTTTCATCATGAAATTTAAGTGTGTTTTTCCTGACTTACTGTAGTCTCCTATTAATATTTTTGCACTTTTGGATGACATGAATTGTAAATAATATTTTTAAATACATGTATATACCATTTTAAGTAAGTAGGTGTAAAATTCATGTCATATGGCATTT-----CGAGTGTTCTTGGTTTAACTATGATCTTATCCGTGGCCTTCTCTCGCATTTCCCCAATTGACTGTACATAAATTGTCAGATTTGAGATTTTTTTTTCATATATAGTGCTTCATCAAAAGTGATATGGGCACATCCTATTTCCACACTGGCTATTTAGATCAAATAACTGACAAGAAGTACAGTGAGTAGAAAAGCTTTCACCCGTGTGTGTACACGTGCACGTGTGGAATCGATGTGCAAGATAGTTTTAAAACATTCCCAAAGGGTTTTATTATTTAATGAAAGAAACATTTTTCTGCAAAATTAAAAGTGTTATTATTGTATTATGCCTTTATCTTTTATGTATGTTCCTCTTGTATTTCTCTGCTGTAACAGAAAAAGTACACTTTCTTGTTGAAAATATTTAGGCGAGCCTTATGTGATCCCTTGCCTGAAGTTAGACAAGCTGCTGCTACTACATTTGATAGTTTGCATTCAACTGTTGGAATCAGAGCATTGGATGACATCCTTCCTCCACTTCTTCGGCAGCTAGTAAGTACTCGTATATGAATTTTTTTTTACATAATTATTCAGCATCTTGTTTATAGTTTCGCTATAGCATAACTGCGTGCGTGCGTGTGCCTGCACATTTGAACTTCAATATCCAATGCATAAAAGTATTACTCCCTAAAAGTGAAAATATGCAGATACCAAAATGGGATGTCTAGTTTAACTTCACAGCTTGTAACAGTTGTGATTGATTTCTTCTTGCTAACTGGTGATGTCAGCTAAGGATGTGTAATATATGGTATATACACTTATCTACCAGAAAGTAATTGGACACCTGTGATAGAAAAGGAAAACGAAGTTTATTCACCTTCAATAGTTGGTGGAGCCTCCACGAGC
>APH_5001
AAAAAATTCTGGCATAGGATTACACTTAGACTACTTGGAAGAAAAGATGCTAAATAAAAAAGTAATGTTATGCAGGCTTTTTACTGTAGCACTTAAAGAGAGAGAGAGTGAACCCCACAGAGAAACAAAAACCACTATTATGCTATTGTAATGGAGTTTAACTTTCATCATGAAATTTAAGTGTGTTTTTCCTGACTTACTGTAGTCTCCTATTAATATTTTTGCACTTTTGGATGACATGAATTGTAAATAATATTTTTAAATACATGTATATACCATTTTAAGTAAGTAGGTGTAAAATTCATGTCATATGGCATTT-----CGAGTGTTCTTGGTTTAACTATGATCTTATCCGTGGCCTTCTCTCGCATTTCCCCAATTGACTGTACATAAATTGTCAGATTTGAGATTTTTTTTTCATATATAGTGCTTCATCAAAAGTGATATGGGCACATCCTATTTCCACACTGGCTATTTAGATCAAATAACTGACAAGAAGTACAGTGAGTAGAAAAGCTTTCACCCGTGTGTGTACACGTGCACGTGTGGAATCGATGTGCAAGATAGTTTTAAAACATCCCCAAAGGGTTTTATTATTTAATGAAAGAAACATTTTTCTGCAAAATTAAAAGTGTTATTATTGTATTATGCCTTTATCTTTTATGTATGTTCCTCTTGTATTTCTCTGCTGTAACAGAAAAAGTACACTTTCTTGTTGAAAATATTTAGGCGAGCCTTATGTGATCCCTTGCCTGAAGTTAGACAAGCTGCTGCTACTACATTTGATAGTTTGCATTCAACTGTTGGAATCAGAGCATTGGATGACATCCTTCCTCCACTTCTTCGGCAGCTAGTAAGTACTCGTATATGAATTTTTTTTTACATAATTATTCAGCATCTTGTTTATAGTTTCGCTATAGCATAACTGCGTGCGTGCGTGTGCCTGCACATTTGAACTTCAATATCCAATGCATAAAAGTATTACTCCCTAAAAGTGAAAATATGCAGATACCAAAATGGGATGTCTAGTTTAACTTCACAGCTTGTAACAGTTGTGATTGATTTCCTCTTGCTAACTGGTGATGTCAGCTAAGGATGTGTAATATATGGTATATACACTTATCTACCAGAAAGTAATTGGACACCTGTGATAGAAAAGGAAAACGAAGTTTATTCACCTTCAATAGTTGGTGGAGCCTCCACGAGC
>APH_4005
AAAAAATTCTGGCATAGGATTACACTTAGACTACTTGGAAGAAAAGATGCTAAATAAAAAAGTAATGTTATGCAGGCTTTTTACTGTAGCACTTAAAGAGAGAGAGAGTGAACCCCACAGAGAAACAAAAACCACTATTATGCTATTGTAATGGAGTTTAACTTTCATCATGAAATTTAAGTGTGTTTTTCCTGACTTACTGTAGTCTCCTATTAATATTTTTGCACTTTTGGATGACATGAATTGTAAATAATATTTTTAAATACATGTATATACCATTTTAAGTAAGTAGGTGTAAAATTCATGTCATATGGCATTT-----CGAGTGTTCTTGGTTTAACTATGATCTTATCCGTGGCCTTCTCTCGCATTTCCCCAATTGACTGTACATAAATTGTCAGATTTGAGATTTTTTTTTCATATATAGTGCTTCATCAAAAGTGATATGGGCACATCCTATTTCCACACTGGCTATTTAGATCAAATAACTGACAAGAAGTACAGTGAGTAGAAAAGCTTTCACCCGTGTGTGTACACGTGCACGTGTGGAATCGATGTGCAAGATAGTTTTAAAACATCCCCAAAGGGTTTTATTATTTAATGAAAGAAACATTTTTCTGCAAAATTAAAAGTGTTATTATTGTATTATGCCTTTATCTTTTATGTATGTTCCTCTTGTATTTCTCTGCTGTAACAGAAAAAGTACACTTTCTTGTTGAAAATATTTAGGCGAGCCTTATGTGATCCCTTGCCTGAAGTTAGACAAGCTGCTGCTACTACATTTGATAGTTTGCATTCAACTGTTGGAATCAGAGCATTGGATGACATCCTTCCTCCACTTCTTCGGCAGCTAGTAAGTACTCGTATATGAATTTTTTTTTACATAATTATTCAGCATCTTGTTTATAGTTTCGCTATAGCATAACTGCGTGCGTGCGTGTGCCTGCACATTTGAACTTCAATATCCAATGCATAAAAGTATTACTCCCTAAAAGTGAAAATATGCAGATACCAAAATGGGATGTCTAGTTTAACTTCACAGCTTGTAACAGTTGTGATTGATTTCCTCTTGCTAACTGGTGATGTCAGCTAAGGATGTGTAATATATGGTATATACACTTATCTACCAGAAAGTAATTGGACACCTGTGATAGAAAAGGAAAACGAAGTTTATTCACCTTCAATAGTTGGTGGAGCCTCCACGAGC
>APH_4029
AAAAAATTCTGGCATAGGATTACACTTAGACTACTTGGAAGAAAAGATGCTAAATAAAAAAGTAATGTTATGCAGGCTTTTTACTGTAGCACTTAGAGAGAGAGAGAGTGAACCCCACAGAGAAACAAAAACCACTATTATGCTATTGTAATGGAGTTTAACTTTCATCATGAAATTTAAGTGTGTTTTTCCTGACTTACTGTAGTCTCCTATTAATATTTTTGCACTTTTGGATGACATGAATTGTAAATAATATTTTTAAATACATGTATATACCATTTTAAGTAAGTAGGTGTAAAATTCATGTCATATGGCATTT-----CGAGTGTTCTTGGTTTAACTATGATCTTATCCGTGGCCTTCTCTCGCATTTCCCCAATTGACTGTACATAAATTGTCAGATTTGAGATTTTTTTTTCATATATAGTGCTTCATCAAAAGTGATATGGGCACATCCTATTTCCACACTGGCTATTTAGATCAAATAACTGACAAGAAGTACAGTGAGTAGAAAAGCTTTCACCCGTGTGTGTACACGTGCACGTGTGGAATTGATGTGCAAGATAGTTTTAAAACATCCCCAAAGGGTTTTATTATTTAATGAAAGAAACATTTTTCTGCAAAATTAAAAGTGTTATTATTGTATTATGCCTTTATCTTTTATGTATGTTCCTCTTGTATTTCTCTGCTGTAACAGAAAAAGTACACTTTCTTGTTGAAAATATTTAGGCGAGCCTTATGTGATCCCTTGCCTGAAGTTAGACAAGCTGCTGCTACTACATTTGATAGTTTGCATTCAACTGTTGGAATCAGAGCATTGGATGACATCCTTCCTCCACTTCTTCGGCAGCTAGTAAGTACTCGTATATGAATTTTTTTTTACATAATTATTCAGCATCTTGTTTATAGTTTCGCTATAGCATAACTGAGTGCGTGCGTGTGCCTGCACATTTGAACTTCAATATCCAATGCATAAAAGTATTACTCCCTAAAAGTGAAAATATGCAGATACCAAAATGGGATGTCTAGTTTAACTTCACAGCTTGTAACAGTTGTGATTGATTTCCTCTTGCTAACTGGTGATGTCAGCTAAGGATGTGTAATATATGGTATATACACTTATCTACCAGAAAGTAATTGGACACCTGTGATAGAAAAGGAAAACGAAGTTTATTCAC-----------------------------
>APH_4024
AAAAAATTCTGGCATAGGATTACACTTAGACTACTTGGAAGAAAAGATGCTAAATAAAAAAGTAATGTTATGCAGGCTTTTTACTGTAGCACTTAGAGAGAGAGAGAGTGAACCCCACAGAGAAACAAAAACCACTATTATGCTATTGTAATGGAGTTTAACTTTCATCATGAAATTTAAGTGTGTTTTTCCTGACTTACTGTAGTCTCCTATTAATATTTTTGCACTTTTGGATGACATGAATTGTAAATAATATTTTTAAATACATGTATATACCATTTTAAGTAAGTAGGTGTAAAATTCATGTCATATGGCATTT-----CGAGTGTTCTTGGTTTAACTATGATCTTATCCGTGGCCTTCTCTCGCATTTCCCCAATTGACTGTACATAAATTGTCAGATTTGAGATTTTTTTTTCATATATAGTGCTTCATCAAAAGTGATATGGGCACATCCTATTTCCACACTGGCTATTTAGATCAAATAACTGACAAGAAGTACAGTGAGTAGAAAAGCTTTCACCCGTGTGTGTACACGTGCACGTGTGGAATCGATGTGCAAGATAGTTTTAAAACATCCCCAAAGGGTTTTATTATTTAATGAAAGAAACATTTTTCTGCAAAATTAAAAGTGTTATTATTGTATTATGCCTTTATCTTTTATGTATGTTCCTCTTGTATTTCTCTGCTGTAACAGAAAAAGTACACTTTCTTGTTGAAAATATTTAGGCGAGCCTTATGTGATCCCTTGCCTGAAGTTAGACAAGCTGCTGCTACTACATTTGATAGTTTGCATTCAACTGTTGGAATCAGAGCATTGGATGACATCCTTCCTCCACTTCTTCGGCAGCTAGTAAGTACTCGTATATGAATTTTTTTTTACATAATTATTCAGCATCTTGTTTATAGTTTCGCTATAGCATAACTGAGTGCGTGCGTGTGCCTGCACATTTGAACTTCAATATCCAATGCATAAAAGTATTACTCCCTAAAAGTGAAAATATGCAGATACCAAAATGGGATGTCTAGTTTAACTTCACAGCTTGTAACAGTTGTGATTGATTTCCTCTTGCTAACTGGTGATGTCAGCTAAGGATGTGTAATATATGGTATATACACTTATCTACCAGAAAGTAATTGGACACCTGTGATAGAAAAGGAAAACGAAGTTTATT--------------------------------
>APH_5079
-----------------------------------------------------------------------------------------------------------------------------------------------------------------CTTTCATCATGAAATTTAAGTGTGTTTTTCCTGACTTACTGTAGTCTCCTATTAATATTTTTGCACTTTTGGATGACATGAATTGTAAATAATATTTTTAAATACATGTATATACCATTTTAAGTAAGTAGGTGTAAAATTCATGTCATATGGCATTT-----CGAGTGTTCTTGGTTTAACTATGATCTTATCCGTGGCCTTCTCTCGCATTTCCCCAATTGACTGTACATAAATTGTCAGATTTGAGATTTTTTTTTCATATATAGTGCTTCATCAAAAGTGATATGGGCACATCCTATTTCCACACTGGCTATTTAGATCAAATAACTGACAAGAAGTACAGTGAGTAGAAAAGCTTTCACCCGTGTGTGTACACGTGCACGTGTGGAATCGATGTGCAAGATAGTTTTAAAACATCCCCAAAGGGTTTTATTATTTAATGAAAGAAACATTTTTCTGCAAAATTAAAAGTGTTATTATTGTATTATGCCTTTATCTTTTATGTATGTTCCTCTTGTATTTCTCTGCTGTAACAGAAAAAGTACACTTTCTTGTTGAAAATATTTAGGCGAGCCTTATGTGATCCCTTGCCTGAAGTTAGACAAGCTGCTGCTACTACATTTGATAGTTTGCATTCAACTGTTGGAATCAGAGCATTGGATGACATCCTTCCTCCACTTCTTCGGCAGCTAGTAAGTACTCGTATATGAATTTTTTTTTACATAATTATTCAGCATCTTGTTTATAGTTTCGCTATAGCATAACTGAGTGCGTGCGTGTGCCTGCACATTTGAACTTCAATATCCAATGCATAAAAGTATTACTCCCTAAAAGTGAAAATATGCAGATACCAAAATGGGATGTCTAGTTTAACTTCACAGCTTGTAACAGTTGTGATTGATTTCCTCTTGCTAACTGGTGATGTCAGCTAAGGATGTGTAATATATGGTATATACACTTATCTACCAGAAAGTAATTGGACACCTGTGATAGAAAAGGAAAACGAAGTTTATT--------------------------------
