# Supplementary material for: ﻿Discovery of a new tarantula species from the Madrean Sky Islands and the first documented instance of syntopy between two montane endemics (Araneae, Theraphosidae, Aphonopelma): a case of prior mistaken identity
Source: Zookeys. 2024 Aug 16;1210:61–98. doi: 10.3897/zookeys.1210.125318 (PMC11344175; doi:10.3897/zookeys.1210.125318)
Supplement: Supplementary material 8 — Phylogenomics files [file zookeys-1210-061_article-125318__-s008.zip › Suppl8/individual_UCE_loci/sl_realigned_uce_2001453.fas]

>APH_1535
-----TATGAGCATGACTACTTAGATATTGGGCCAGAAATCTTGAAAAGGTCTTAAAATACAAGTTTCTATTCATTTTTCCAGTACTGTACTTATTTTTCAGTAATTCTACACAGCGTAACTAAACATTTGACAAGACTGTCCCAAGGGGAAGTTCAATAAATCAGAACTAGC--------TTTTTTTGGTGAACTCTGAATTTCAGGAAAAAGCACAGTCCTTTGTATATGTGTACATATAATTTGAACTGTAGTAGCAGTCTGTGTTTGTAGTTTACATTTTTATGCTATAGGTGAAAGTCAGTTGTAACATGTAACCATCCCCCCACCCCCCAGTAGTACTTGTTGTTTATTTTATAATAAAGTCTTACAATTTGTTGTGATTTTTTTTTTTTTTAGGTCTAAAATCCCACGAAAAGTTTATTGGCTGCCTTCGTAGTTTCTATTTCAATGACAAGAGTGTTCTGTATGAACTTGAAGCAGGTTATAAAACTGCATTGTATCATAGTATGTTTCCTGTTGAATATGGTTGCCATCCAAGTAATGTTATCCCAATCACTTTCCCACTGCCTGAATCAAAGTTGGTGCTGACACAGCCTAGTCGCAAGAAACTTCAGCTTTCCCTGGAATTCAAAACTTCACAAGCAAACTGTGTTTTGGCATCAGGTGATATAAAAACTGAAAAAGGAATTGGGATCTGGGAGGTAAGATGTAAGTCTCTGAAGTTTCTATAAGATCTTGTATGGTGTCATTTCAATATGTCCTCCAGTTAGATATGCAGATAAATTTCCAAGAAATTACCATATTGTGTGTTAAAATTTTAATGGTAATTATGCAGTGTATGTTATAAATAGAGCGTGTAAAGAAAATTTCAAATTTTGGTTGACCTGGTATTCACAAGGTTTAGGATCTAAGATAATTAGGACTTCAGGATAGTGAGTCTTTCAGGATTTTAGTTAGGCATACTC-ATGTTTTCTCATGTAAAAGGAATAAGTCTAAGTATGTGAGAGAGAAAAAGTCTTCCACCTTCACTGTCCCAGCAGCAGCAGTAATTTTGATTAATCCTTTGGATATACTAATGTTGACTTCCTTGGTTTTGGGGGGAGGTGTGGTGAAGCTTTAAACTGACATGTCAAGTTGATCAAAGGCACAGGTGTGTGATACTTAAGGAAAGAATAAGAAATAGCTA--------------------------------------------------------------------------------------------------------------------------------------------------------
>APH_0772
----------------------------------------------------------------------------------------------------------------------------------------------------------------------------------------------------------------------------------------------------------------------------------------------------------------------------------CCCCCCTCCCCCCAGTAGTACTTGTTGTTTATTTTATAATAAAGTCTTACAATTTGTTGTGATTTTTTTTTTTTTTAGGTCTAAAATCCCACGAAAAGTTTATTGGCTGCCTTCGTAGTTTCTATTTCAATGACAAGAGTGTTCTGTATGAACTTGAAGCAGGTTATAAAACTGCATTGTATCATAGTATGTTTCCTGTTGAATATGGTTGCCATCCAAGTAATGTTATCCCAATCACTTTCCCACTGCCTGAATCAAAGTTGGTGCTGACACAGCCTAGTCGCAAGAAACTTCAGCTTTCCCTGGAATTCAAAACTTCACAAGCAAACTGTGTTTTGGCATCAGGTGATATAAAAACTGAAAAAGGAATTGGGATCTGGGAGGTAAGATGTAAGTCTCTGAAGTTTCTATAAGATCTTGTATGGTGTCATTTCAATATGTCCTCCAGTTAGATATGCAGATAAATTTCCAAGAAATTACCATATTGTGTGTTAAAATTTTAATGGTAATTATGCAGTGTATGTTATAAATAGAGCGTGTAAAGAAAATTTCAAATTTTGGTTGACCTGGTATTCACAAGGTTTAGGATCTAAGATAATTAGGACTTCAGGATAGTGAGTCTTTCAGGATTTTAGTTAGGCATACTC-ATGTTTTCTCATGTAAAAGGAATAAGTCTAAGTATGTGAGAGAGAAAAAGTCTTCCACCTTCACTGTCCCAGCAGCAGCAGTAATTTTGATTAATCCTTTGGATATACTAATGTTGACTTCCTTGGTTTTGGGGGGAGGTGTGGTGAAGCTTTAAACTGACATGTCAAGTTGATCAAAGGCACAGGTGTGTGATACTTAAGGAAAGAATAAGAAATAGCTAAGAA---ATAACTGCTCCAGTACTGAAAACAAAGCTTCAAATAAATTTGCAATACATGTTTTGATGTGAATACATGCTTTC-------------------------------AGATTTAGATAATGATACACATTTAATATACACAAAAGGG
>APH_4024
ATGTCTATGAGCATGACTACTTAGATATTGGGCCAGAAATCTTGAAAAGGTCTTAAAATACAAGTTTCTATTCATTTTTCCAGTACTGTACTTATTTTTCAGTAATTCTACACAGCGTAACTAAACATTTGACAAGACTGTCCCAAGGGGAAGTTCAATAAATCAGAACTAGC--------TTTTTTAGGTGAACTCTGAATTTCAGGAAAAAGCACAGTCCTTTGTATATGTGTACATATAATTTGAACTGTAGTAGCAGTCTGTGTTTGTAGTTTACATTTTTATGCTATAGGTGAAAGTCAGTTGTAACATGTAACCATCCCCCCACCCCCCAGTAGTACTTGTTGTTTATTTTATAATAAAGTCTTACAATTTGTTGTGATTTTTTTTTTTTTTAGGTCTAAAATCCCACGAAAAGTTTATTGGCTGCCTTCGTAGTTTCTATTTCAATGACAAGAGTGTTCTGTATGAACTTGAAGCAGGTTATAAAACTGCATTGTATCATAGTATGTTTCCTGTTGAATATGGTTGCCATCCAAGTAATGTTATCCCAATCACTTTCCCACTGCCTGAATCAAAGTTGGTGCTGACACAGCCTAGTCGCAAGAAACTTCAGCTTTCCCTGGAATTCAAAACTTCACAAGCAAACTGTGTTTTGGCATCAGGTGATATAAAAACTGAAAAAGGAATTGGGATCTGGGAGGTAAGATGTAAGTCTCTGAAGTTTCTATAAGATCTTGTATGGTGTCATTTCAATATGTCCTCCAGTTAGATATGCAGATAAATTTCCAAGAAATTACCATATTGTGTGTTAAAATTTTAATGGTAATTATGCAGTGTATGTTATAAATAGAGCGTGTAAAGAAAATTTCAAATTTTGGTTGACCTGGTATTCACAAGGTTTAGGATCTAAGATAATTAGGACTTCAGGATAGTGAGTCTTTCAGGATTTTAGTTAGGCATACTC-ATGTTTTCTCATGTAAAAGGAATAAGTCTAAGTATGTGAGAGAGAAAAAGTCTTCCACCTTCACTGTCCCAGCAGCAGCAGTAATTTTGATTAATCCTTTGGATATACTAATGTTGACTTCCTTGGTTTTTGGGGGAGGTGTGGTGAAGCTTTAAACTGACATGTCAAGTTGATCAAAGGCACAGGTGTGTGATACTTAAGGAAAGAATAAGAAATAGCTAAGAA---ATAACTGCTCCAGTACTGAAAACAAAGCTTCAAATAAATTTGCAATACATGTTTTGATGTGAATACATGCTTTC-------------------------------AGATTTAGATAATGATACACATTTAATATACACAAAAGGG
>APH_4005
ATGTCTATGAGCATGACTACTTAGATATTGGGCCAGAAATCTTGAAAAGGTCTTAAAATACAAGTTTCTATTCATTTTTCCAGTACTGTACTTATTTTTCAGTAATTCTACACAGCGTAACTAAACATTTGACAAGACTGTCCCAAGGGGAAGTTCAATAAATCAGAACTAGC--------TTTTTTAGGTGAACTCTGAATTTCAGGAAAAAGCACAGTCCTTTGTATATGTGTACATATAATTTGAACTGTAGTAGCAGTCTGTGTTTGTAGTTTACATTTTTATGCTATAGGTGAAAGTCAGTTGTAACATGTAACCATCCCCCCTCCCCCCAGTAGTACTTGTTGTTTATTTTATAATAAAGTCTTACAATTTGTTGTGATTTTTTTTTTTTTTAGGTCTAAAATCCCACGAAAAGTTTATTGGCTGCCTTCGTAGTTTCTATTTCAATGACAAGAGTGTTCTGTATGAACTTGAAGCAGGTTATAAAACTGCATTGTATCATAGTATGTTTCCTGTTGAATATGGTTGCCATCCAAGTAATGTTATCCCAATCACTTTCCCACTGCCTGAATCAAAGTTGGTGCTGACACAGCCTAGTCGCAAGAAACTTCAGCTTTCCCTGGAATTCAAAACTTCACAAGCAAACTGTGTTTTGGCATCAGGTGATATAAAAACTGAAAAAGGAATTGGGATCTGGGAGGTAAGATGTAAGTCTCTGAAGTTTCTATAAGATCTTGTATGGTGTCATTTCAATATGTCCTCCAGTTAGATATGCAGATAAATTTCCAAGAAATTACCATATTGTGTGTTAAAATTTTAATGGTAATTATGCAGTGTATGTTATAAATAGAGCGTGTAAAGAAAATTTCAAATTTTGGTTGACCTGGTATTCACAAGGTTTAGGATCTAAGATAATTAGGACTTCAGGATAGTGAGTCTTTCAGGATTTTAGTTAGGCATACTC-ATGTTTTCTCATGTAAAAGGAATAAGTCTAAGTATGTGAGAGAGAAAAAGTCTTCCACCTTCACTGTCCCAGCAGCAGCAGTAATTTTGATTAATCCTTTGGATATACTAATGTTGACTTCCTTGGTTTTTGGGGGAGGTGTGGTGAAGCTTTAAACTGACATGTCAAGTTGATCAAAGGCACAGGTGTGTGATACTTAAGGAAAGAATAAGAAATAGCTAAGAA---ATAACTGCTCCAGTACTGAAAACAAAGCTTCAAATAAATTTGCAATACATGTTTTGATGTGAATACATGCTTTC-------------------------------AGATTTAGATAATGATACACATTTAATATACACAAAAGGG
>APH_5003
ATGTCTTTGAGCATGACTACTTAGATATTGGGCCAGAAATCTTGAAAAGGTCTTAAAATACAAGTTTCTATTCATTTTTCCAGTACTGTACTTATTTTTCAGTAATTCTACACAGCGTAACTAAACATTTGACAAGACTGTCCCAAGGGGAAGTTCAATAAATCAGAACTAGC--------TTTTTTAGGTGAACTCTGAATTTCAGGAAAAAGCACAGTCCTTTGTATATGTGTACATATAATTTGAACTGTAGTAGCAGTCTGTGTTTGTAGTTTACATTTTTATGCTATAGGTGAAAGTCAGTTGTAACATGTAACCATCCCCCCTCCCCCCAGTAGTACTTGTTGTTTATTTTATAATAAAGTCTTACAATTTGTTGTGATTTTTTTTTTTTTTAGGTCTAAAATCCCACGAAAAGTTTATTGGCTGCCTTCGTAGTTTCTATTTCAATGACAAGAGTGTTCTGTATGAACTTGAAGCAGGTTATAAAACTGCATTGTATCATAGTATGTTTCCTGTTGAATATGGTTGCCATCCAAGTAATGTTATCCCAATCACTTTCCCACTGCCTGAATCAAAGTTGGTGCTGACACAGCCTAGTCGCAAGAAACTTCAGCTTTCCCTGGAATTCAAAACTTCACAAGCAAACTGTGTTTTGGCATCAGGTGATATAAAAACTGAAAAAGGAATTGGGATCTGGGAGGTAAGATGTAAGTCTCTGAAGTTTCTATAAGATCTTGTATGGTGTCATTTCAATATGTCCTCCAGTTAGATATGCAGATAAATTTCCAAGAAATTACCATATTGTGTGTTAAAATTTTAATGGTAATTATGCAGTGTATGTTATAAATAGAGCGTGTAAAGAAAATTTCAAATTTTGGTTGACCTGGTATTCACAAGGTTTAGGATCTAAGATAATTAGGACTTCAGGATAGTGAGTCTTTCAGGATTTTAGTTAGGCATACTC-ATGTTTTCTCATGTAAAAGGAATAAGTCTAAGTATGTGAGAGAGAAAAAGTCTTCCACCTTCACTGTCCCAGCAGCAGCAGTAATTTTGATTAATCCTTTGGATATACTAATGTTGACTTCCTTGGTTTTTGGGGGAGGTGTGGTGAAGCTTTAAACTGACATGTCAAGTTGATCAAAGGCACAGGTGTGTGATACTTAAGGAAAGAATAAGAAATAGCTAAGAA---ATAACTGCTCCAGTACTGAAAACAAAGCTACAAATAAATTTGCAATACATGTTTTGA----------------------------------------------------------------------------------------
>APH_4029
------------------ACTTAGATATTGGGCCAGAAATCTTGAAAAGGTCTTAAAATACAAGTTTCTATTCATTTTTCCAGTACTGTACTTATTTTTCAGTAATTCTACACAGCGTAACTAAACATTTGACAAGACTGTCCCAAGGGGAAGTTCAATAAATCAGAACTAGC--------TTTTTTAGGTGAACTCTGAATTTCAGGAAAAAGCACAGTCCTTTGTATATGTGTACATATAATTTGAACTGTAGTAGCAGTCTGTGTTTGTAGTTTACATTTTTATGCTATAGGTGAAAGTCAGTTGTAACATGTAACCATCCCCCCTCCCCCCAGTAGTACTTGTTGTTTATTTTATAATAAAGTCTTACAATTTGTTGTGATTTTTTTTTTTTTTAGGTCTAAAATCCCACGAAAAGTTTATTGGCTGCCTTCGTAGTTTCTATTTCAATGACAAGAGTGTTCTGTATGAACTTGAAGCAGGTTATAAAACTGCATTGTATCATAGTATGTTTCCTGTTGAATATGGTTGCCATCCAAGTAATGTTATCCCAATCACTTTCCCACTGCCTGAATCAAAGTTGGTGCTGACACAGCCTAGTCGCAAGAAACTTCAGCTTTCCCTGGAATTCAAAACTTCACAAGCAAACTGTGTTTTGGCATCAGGTGATATAAAAACTGAAAAAGGAATTGGGATCTGGGAGGTAAGATGTAAGTCTCTGAAGTTTCTATAAGATCTTGTATGGTGTCATTTCAATATGTCCTCCAGTTAGATATGCAGATAAATTTCCAAGAAATTACCATATTGTGTGTTAAAATTTTAATGGTAATTATGCAGTGTATGTTATAAATAGAGCGTGTAAAGAAAATTTCAAATTTTGGTTGACCTGGTATTCACAAGGTTTAGGATCTAAGATAATTAGGACTTCAGGATAGTGAGTCTTTCAGGATTTTAGTTAGGCATACTC-ATGTTTTCTCATGTAAAAGGAATAAGTCTAAGTATGTGAGAGAGAAAAAGTCTTCCACCTTCACTGTCCCAGCAGCAGCAGTAATTTTGATTAATCCTTTGGATATACTAATGTTGACTTCCTTGGTTTTTGGGGGAGGTGTGGTGAAGCTTTAAACTGACATGTCAAGTTGATCAAAGGCACAGGTGTGTGATACTTAAGGAAAGAATAAGAAATAGCTAAGAA---ATAACTGC-----------------------------------------------------------------------------------------------------------------------------------------
>APH_0185
ATGTATATGAGCATGACTACTTAGATATTGGGCCAGACATCTTGAAAAGGTCTTAAAATACAAGTTTCTATTCATTTTTCCAGTACTGTACTTATTTTTCAGTAATTCTACACAGCATAACTAAACATTTGACAAGACTGTCCCAAGGGGACGTTCAATAAATCAGAACTAGCTGATGTGATTTTTTAGGTGTATTCTGAATGTCAGGAAAAAGCACAGTCCTTTGTATATGTGTACATATAATTTGAACTGTAATAGCAGTATGTGTTTGTAGTTTACATTTTTATTCTATAGGTGAAAGTCAGATGTAACATGTAACCATCCCCCCCCCCCCCAGTAGTACTTGTTGTTTATTTTATAATAAAGTATTACAATTTGTTGTGATTTTTTTTTTTTTTAGGTCTAAAATCCCACGAAAAGTTTATTGGCTGCCTTCGTAGTTTCTATTTCAATGACAAGAGTGTTCTGTATGAACTTCAAGCAGGTTATAAAACTGCATTGTATCATAGTATGTTTCCTGTTGAATATGGTTGCCAGCCAAGTAATGTTATCCCAATCACTTTCCCACTGCCTGAATCAAAGTTGGTGCTGACACAGCCTAGTCGCAAGAAACTTCAACTTTCCCTGGAATTCAAAACTTCACAAGCAAACTGTGTTTTGGCATCAGGTGATATAAAAACTGAAAAAGGAATTGGGATCTGGGAGGTAAGATGTAAGTCTCTGAAGTTTCTATAAGATCTTGTATGGTGTCATTTCAATATGTCCTCCAGTTAGATATGCAGATAAATTTCCAAG---TTACCATATTGTGTGTTAAAATTTTAATGGTAATTATGCAGTGTATGTTATAAATAGAGGGTGTAAAGAAAATTTCAAATTTTGGTTGACCTGGTATGCACAAGGTTTAGGAACTACGATAATTAGGACTTCAGGATAGTGAGTCTTTCAGGATTTTAGTTAGGCATACTCTGCGTTTTCTCATGTAAAAGGAATAAGTCTAAGTATATGAGTAAGAAAAAGTCTTCCACCTTCACTGTCCCAGCAGCAGCAGTAATTTTGATTAATCCTTTGGATATACTAATGTTGAC-TCCATGGTTTTGGGGGGAGGTGTGGTGAAGCTTTAAACTGACATGTCAAGTTGATCAAAGGCACAGGTGTGTGATACTTAAGGAAAAAATAAGAAATAGCTAAGAAATGATAACTGCTACAGTACTGAAAACAAAGCTTCAAATAAATTTGTGATACATGTTTTGATGTGAATACATGCTTTCTTTCAGTCAATTTCAATAAGTACATGTTTTCAGATTTAGATAATGATACACATTTAATATACATAAAAGGG
>APH_0674
ATGTATATGAGCATGACTACTTAGATATTGGGCCAGACATCTTGAAAAGGTCTTAAAATACAAGTTTCTATTCATTTTTCCAGTACTGTACTTATTTTTCAGTAATTCTACACAGCATAACTAAACATTTGACAAGACTGTCCCAAGGGGACGTTCAATAAATCAGAACTAGCTGATGTGATTTTTTAGGTGTATTCTGAATGTCAGGAAAAAGCACAGTCCTTTGTATATGTGTACATATAATTTGAACTGTAATAGCAGTATGTGTTTGTAGTTTACATTTTTATTCTATAGGTGAAAGTCAGATGTAACATGTAACCATCCCCC--CCCCCCAGTAGTACTTGTTGTTTATTTTATAATAAAGTATTACAATTTGTTGTGATTTTTTTTTTTTTTAGGTCTAAAATCCCACGAAAAGTTTATTGGCTGCCTTCGTAGTTTCTATTTCAATGACAAGAGTGTTCTGTATGAACTTCAAGCAGGTTATAAAACTGCATTGTATCATAGTATGTTTCCTGTTGAATATGGTTGCCAGCCAAGTAATGTTATCCCAATCACTTTCCCACTGCCTGAATCAAAGTTGGTGCTGACACAGCCTAGTCGCAAGAAACTTCAACTTTCCCTGGAATTCAAAACTTCACAAGCAAACTGTGTTTTGGCATCAGGTGATATAAAAACTGAAAAAGGAATTGGGATCTGGGAGGTAAGATGTAAGTCTCTGAAGTTTCTATAAGATCTTGTATGGTGTCATTTCAATATGTCCTCCAGTTAGATATGCAGATAAATTTCCAAG---TTACCATATTGTGTGTTAAAATTTTAATGGTAATTATGCAGTGTATGTTATAAATAGAGGGTGTAAAGAAAATTTCAAATTTTGGTTGACCTGGTATGCACAAGGTTTAGGAACTACGATAATTAGGACTTCAGGATAGTGAGTCTTTCAGGATTTTAGTTAGGCATACTCTGCGTTTTCTCATGTAAAAGGAATAAGTCTAAGTATATGAGTAAGAAAAAGTCTTCCACCTTCACTGTCCCAGCAGCAGCAGTAATTTTGATTAATCCTTTGGATATACTAATGTTGAC-TCCATGGTTTTGGGGGGAGGTGTGGTGAAGCTTTAAACTGACATGTCAAGTTGATCAAAGGCACAGGTGTGTGATACTTAAGGAAAAAATAAGAAATAGCTAAGAAATGATAACTGCTACAGTACTGAAAACAAAGCTTCAAATAAATTTGTGATACATGTTTTGATGTGAATACATGCTTTCTTTCAGTCAATTTCAATAAGTACATGTTTTCAGAT------------------------------------
>APH_3188
--------------------------------------------------------------------------------------------------------------------------------------------------------------------------------------------------------------------------------------------------------------------------------------------------------------------------------------------CCCAGTAGTACTTGTTGTTTATTTTATAATAAAGTATTACAATTTGTTGTGATTTTTTTTTTTTTTAGGTCTAAAATCCCACGAAAAGTTTATTGGCTGCCTTCGTAGTTTCTATTTCAATGACAAGAGTGTTCTGTATGAACTTCAAGCAGGTTATAAAACTGCATTGTATCATAGTATGTTTCCTGTTGAATATGGTTGCCAGCCAAGTAATGTTATCCCAATCACTTTCCCACTGCCTGAATCAAAGTTGGTGCTGACACAGCCTAGTCGCAAGAAACTTCAACTTTCCCTGGAATTCAAAACTTCACAAGCAAACTGTGTTTTGGCATCAGGTGATATAAAAACTGAAAAAGGAATTGGGATCTGGGAGGTAAGATGTAAGTCTCTGAAGTTTCTATAAGATCTTGTATGGTGTCATTTCAATATGTCCTCCAGTTAGATATGCAGATAAATTTCCAAG---TTACCATATTGTGTGTTAAAATTTTAATGGTAATTATGCAGTGTATGTTATAAATAGAGGGTGTAAAGAAAATTTCAAATTTTGGTTGACCTGGTATGCACAAGGTTTAGGAACTACGATAATTAGGACTTCAGGATAGTGAGTCTTTCAGGATTTTAGTTAGGCATACTCT-------------------------------------------------------------------------------------------------------------------------------------------------------------------------------------------------------------------------------------------------------------------------------------------------------------------------------------------------------------------------------------
>APH_0723
ATGTATATGAGCATGACTACTTAGATATTGCGCCAGAAATCTTGAAAAGGTCTTAAAATACAAGTTTCTATTCATTTTTCCAGTACTGTACTTATTTTTCAGTAATTCTACACAGCATAACTAAACATTTGACAAGACTGTCCCAAGGGGAAGTCCAATAAATCAGAACTAGCTAATGTGATTTTTTAGGTGAACTCTGAATTTCAGGAAAAAGCACAGTCCTTTGTATATGTGTACATATAATTTGAACTATAATAGCAGTATGTGTTAGTAGTTTACATTTTTATGCTATAGGTGAAAGTCAGTTGTAACATGTAACCGTCCCCCCCCCCTCCATTAGTACTTGTTGTTTATTTTATAATAAAGTATTGCAATTTGTTGTGATTTTTTTTTTTTTTAGGTCTAAAATCCCACGAAAAGTTTATTGGCTGTCTTCGTAGTTTCTATTTCAATGACAAGAGTGTTCTGTATGAACTTGAAGCAGGTTATAAAACTGCATTGTATCATAGTATGTTTCCTGTTGAATATGGTTGCCAGCCAAGTAATGTTATCCCAATCACTTTCCCACTGCCTGAATCAAAGTTGGTGCTGACACAGCCTAGTCGCAAGAAACTTCAGCTTTCCCTGGAATTCAAAACTTCACAAGCAAACTGTGTTTTGGCATCAGGTGATATAAAAACTGAAAAAGGAATTGGGATCTGGGAGGTAAGATGTAAGTCTCTGAAGTTTCTATAAGATCTTGTATGGTGTCATTTCAATATGTCCTCCAGTTAGATATGCAGATAAATTTCCAAG---TTACCATATTGTGTGTTAAAATTTTAATGGTAATTATGCAATGTATGTTATAAATAGAGGGTGTAAAGAAAATTTCAAATTTTGGTTGACCTGGTATTCACAAGGTTTAGGAGCTAAGATAATTAGGACTTCAGGATAGTGAGTCTTTCAGGATTTTAGTTAGGCATACTCTGTGTTTTCTCATGTAAAAGGAATAAGTCTAAGTATGTGAGAGAGAAAAAGTCTTCCACTTTCACTGTCCCAGCAGCAGCAGTAATTTTGATTAATCCTTTGGATATACTAATGTTGACTTCCATGGTTTTTGGGGGAGGTGTGGTGAAGCTTTAAACTGACATGTCAAGTTGATCAAAGGCACAGGTGTGTGATACTTAAGGAAAAAGTAAGAAATAGCTAAGAAATGATAACTGCTCCAGTACTGAAAACAAAGCTTCAAATAAATTTGTGATACATGTTTTGATGTGAATACATGCTTTCTTTCAGTCAATTTCAATAAATACATGTTTTCAGATTTAGATAATGATACACATTTAATATACACAAAAGGG
>APH_0683
ATGTATATGAGCATGACTACTTAGATATTGGGCCAGACATCTTGAAAAGGTCTTAAAATACAAGTTCCTATTCATTTTTCCAGTACTGTACTTATTTTTCAGTAGTTCTACACAGCATAACTAAACATTTGACAAGACTGTCCCAAGGGGACGTTCAATAAATCAGAACTAGCTAATCTGATTTTTTAGGTGAACTCTGAATTTCAGGAAAAAGCACAGTCCTTTGTATATGTGTACATATAATTTGAACTGTAATAGCAGTATGTGTTTGTAGTTTACATTTTTATTCTATAGGTGAAAGTCAGATGTAACATGTAACCATCCCCCCCCCCCCCAGTAGTACTTGTTGTTTATTTTATAATAAAGTATTACAATTTGTTGTGA-TTTTTTTTTTTTTAGGTCTAAAATCCCACGAAAAGTTTATTGGCTGCCTTCGTAGTTTCTATTTCAATGACAAGAGTGTTCTGTATGAACTTGAAGCAGGTTATAAAACTGCATTGTATCATAGTATGTTTCCTGTTGAATATGGTTGCCAGCCAAGTAATGTTATCCCAATCACTTTCCCACTGCCTGAATCAAAGTTGGTGCTGACACAGCCTAGTCGCAAGAAACTTCAACTTTCCCTGGAATTCAAAACTTCACAAGCAAACTGTGTTTTGGCATCAGGTGATATAAAAACTGAAAAAGGAATTGGGATCTGGGAGGTAAGATGTAAGTCTCTGAAGTTTCTATAAGATCTTGTATGGTGTCATTTCAATATGTCCTCCAGTTAGATATGCAGATAAATTTCCAAG---TTACCATATTGTGTGTTAAAATTTTAATGGTAATTATGCAGTGTATGTTATAAATAGAGGGTGTAAAGAAAATTTCAAATTTTGGTTGACCTGGTATGCACAGGGTTTAAAAACTACGATAATTAGGACTTCAGGATAGTGAGTCTTTCAGGATTTTAGTTAGGCATACTCTGCGTTTTCTCATGTAAAAGGAATAAGTCTAAGTATGTGAGTAAGAAATAGTCTTCCACCTTCACTGTCCCAGCAGCAGCAGTAATTTTGATTAATCCTTTGGATATACTAATGTTGAC-TCCATGGTTTTGGGGGGAGGTGTGGTGAAGCTTTAAACTGACATGTCAAGTTGATCAAAGGCACAGGTGTGTGATACTTAAGGAAAAAATAAGAAATAGCTAAGAAATGATAACTGCTCCAGTACTGAAAACAAAGCTTCAAATAAATTTGTGATACATGTT-----GTGAATACATGCTTTCTTTCAGTCAATTTCAATAAATACATGTTTTCAGATTTAGATAATGATACACATTTAATATACATAAAAGGG
>APH_5079
ATGTATATGAGCATGACTACTTAGATATTGGGCCAGAAATCTTGAAAAGGTCTTAAAAAACAAGTTTCTATTCATTTTTCCAGTACTGTACTTATTTTTCAGTAATTCTACACAGCATAACTAAACATTTGACAAGACTGTCCCAAGGGGAAGTCCAATAAATCAGAACTAGCTAATGTGATTTTTTAGGTGAACTCTGAATTTCAGGAAAAAGCACAGTCCTTTGCATATGTGTACATATAATTTGAACTATAATAGCAGTATGTGTTAGTAGTTTACATTTTTATGCTATAGGTGAAAGTCAGTTGTAACATGTAACCGTCCCCCCCCCCTCCATTAGTACTTGTTGTTTATTTTATAATAAAGTCTTACAATTTGTTGTGATTTTTTTTTTTTTTAGGTCTAAAATCCCACGAAAAGTTTATTGGCTGCCTTCGTAGTTTCTATTTCAATGACAAGAGTGTTCTGTATGAACTTGAAGCAGGTTATAAAACTGCATTGTATCATAGTATGTTTCCTGTTGAATATGGTTGCCAGCCAAGTAATGTTATCCCAATCACTTTCCCACTGCCTGAATCAAAGTTGGTGCTGACACAGCCTAGTCGCAAGAAACTTCAGCTTTCCCTGGAATTCAAAACTTCACAAGCAAACTGTGTTTTGGCATCAGGTGATATAAAAACTGAAAAAGGAATTGGGATCTGGGAGGTAAGATGTAAGTCTCTGAAGTTTCTATAAGATCTTGTATGGTGTCATTTCAATATGTCCTCCAGTTAGATATGCAGATAAATTTCCAAGAAATTACCATATTGTGTGTGAAAATTTTAATGGTAATTATGCAATGTATGTTATAAATAGAGGGTGTAAAGAAAATTTCAAATTTTGGTTGACCTGGTATTCACAAGGTTTAGGAGCTAAGATAATTAGGACTTCAGGATAGTGAGTCTTTCAGGATTTTAGTTAGGCATACTCTGTGTTTTCTCATGTAAAGGGAATAAGTCTAAGTATGTGAGAGAGAAAAAGTCTTCCACTTTCACTGTCCCAGCAGCAGCAGTAATTTTGATTAATCCTTTGGATATACTAATGTTGACTTCCATGGTTTTTGGGGGAGGTGTGGTGAAGCTTTAAACTGACATGTCAAGTTGATCAAAGGCACAGGTGTGTGATACTTAAGGAAAAAGTAAGAAATAGCTAAGAAATGATAACTGCTCCAGTACTGAAAACAAAGCTTCAAATAAATTTGTGATACATGTTTTGATGTGAATACATGCTTTCTTTCAGTCAATTTCAATAAATACATGTTTTCAGATTTAGATAATGATACACATTTAATATACACAAAAGGG
>APH_1357
-----------------------------------------------------------------------------------------------------------------------------------------------------------------------------------------------------------------------------------------------------------------------------------------------------------------------------------------------------------------------------------------------------------------------------------------TAGCTG-------------------------------------------------------------------------------AAGTTTCCTGTTGAATATGGTTGCCAGCCAAGTAATGTTATCCCAATCACTTTCCCACTGCCTGAATCAAAGTTGGTGCTGACACAGCCTAGTCGCAAGAAACTTCAGCTTTCCCTGGAATTCAAAACTTCACAAGCAAACTGTGTTTTGGCATCAGGTGATATAAAAACTGAAAAAGGAATTGGGATCTGGGAGGTAAGATG------------------------------------------------------------------------------------------------------------------------------------------------------------------------------------------------------------------------------------------------------------------------------------------------------------------------------------------------------------------------------------------------------------------------------------------------------------------------------------------------------------------------------------------------------------------------------------------------------------------------------------------------------
>APH_3191
ATGTATTTGAGTATGACTACTTAGGTATTAGGCCTAGAATCCTGAAATGGACCGCAATTGCAGGTTGCTATTCATTTTTTCAGTACTGTACTTATTTTTCAGTAATTCTACACAGCATAACTAAACATTTGACAAGACTGTCCCAAGGGGAAGTCCAATAAATCAGAACTAGCTAATGTGATTTTTTAGGTGAACTCTGAATTTCAGGAAAAAGCACAGTCCTTTGTATATGTGTACATATAATTTGAACTATAATAGCAGTATGTGTTAGTAGTTTACATTTTTATGCTATAGGTGAAAGTCAGTTGTAACATGTAACCGTCCCCCCCCCCCCCATTAGTACTTGTTGTTTATTTTATAATAAAGTCTTACAATTTGTTGTGA---TTTTTTTTTTCAGGTCTAAAATCCCACGAAAAGTTTATTGGCTGCCTTCGTAGTTTCTATTTCAATGACAAGAGTGTTCTGTATGAACTTGAAGCAGGTTATAAAACTGCATTGTATCATAGTATGTTTCCTGTTGAATATGGTTGCCAGCCAAGTAATGTTATCCCAATCACTTTCCCACTGCCTGAATCAAAGTTGGTGCTGACACAGCCTAGTCGCAAGAAACTTCAGCTTTCCCTGGAATTCAAAACTTCACAAGCAAACTGTGTTTTGGCATCAGGTGATATAAAAACTGAAAAAGGAATTGGGATCTGGGAGGTAAGATGTAAGTCTCTGAAGTTTCTATAAGATCTTGTATGGTGTCATTTCAATATGTCCTCCAGTTAGATATGCAGATAAATTTCCAAGAAATTACCATATTGTGTGTTAAAATTTTAATGGTAATTATGCAATGTATGTTATAAATAGAGGGTGTAAAGAAAATTTCAAATTTTGGTTGACCTGGTATTCACAAGGTTTAGGAGCTAAGATAATTAGGACTTCAGGATAGTGAGTCTTTCAGGATTTTAGTTAGGCATACTCTGTGTTTTCTCATGTAAAAGGAATAAGTCTAAGTATGTGAGAGAGAAAAAGTCTTCCACTTTCACTGTCCCAGCAGCAGCAGTAATTTTGATTAATCCTTTGGATATACTAATGTTGACTTCCATGGTTTTTGGGGGAGGTGTGGTGAAGCTTTAAACTGACATGTCAAGTTGATCAAAGGCACAGGTGTGTGATACTTAAGGAAAAAGTAAGAAATAGCTAAGAAATGATAACTGCTCCAGTACTGAAAACAAAGCTTCAAATAAATTTGTGATACATGTTTTGATGTGAATACATGCTTTCTTTCAGTCAATTTCAATAAATACATG---------------------------------------------
>APH_0136
ATGTATATGAGCATGACTACTTAGATATTGGGCCAGAAATCTTGAAAAGGTCTTAAAATACAAGTTTCTATTCATTTTTCCAGTACTGTACTTATTTTTCAGTAATTCTACACAGCATAACTAAACATTTGACAAGACTGTCCCAAGGGGAAGTCCAATAAATCAGAACTAGCTAATGTGATTTTTTAGGTGAACTCTGAATTTCAGGAAAAAACACAGTCCTTTGTATATGTGTACATATAATTTGAACTATAATAGCAGTATGTGTTAGTAGTTTACATTTTTATGCTATAGGTGAAAGTCAGTTGTAACATGTAACCATCCCCCC-CCCCCCAGTAGTACTTGTTGTTTATTTTATAATAAAGTCTTACAATTTGTTGTGA-TTTTTTTTTTTTTAGGTCTAAAATCCCACGAAAAGTTTATTGGCTGCCTTCGTAGTTTCTATTTCAATGACAAGAGTGTTCTGTATGAACTTGAAGCAGGTTATAAAACTGCATTGTATCATAGTATGTTTCCTGTTGAATATGGTTGCCAGCCAAGTAATGTTATCCCAATCACTTTCCCACTGCCTGAATCAAAGTTGGTGCTGACACAGCCTAGTCGCAAGAAACTTCAGCTTTCCCTGGAATTCAAAACTTCACAAGCAAACTGTGTTTTGGCATCAGGTGATATAAAAACTGAAAAAGGAATTGGGATCTGGGAGGTAAGATGTAAGTCTCTGAAGTTTCTATAAGATCTTGTATGGTGTCATTTCAATATGTCCTCCAGTTAGATATGCAGATAAATTTCCAAGAAATTACCATATTGTGTGTTAAAATTTTAATGGTAATTATGCAATGTATGTTATAAATAGAGGGTGTAAAGAAAATTTCAAATTTTGGTTGACCTGGTATGCACAAGGTTTAGGAGCTAAGATAATTAGGACTTCAGGATAGTGAGTCTTTCAGGATTTTAGTTAGGCATACTCTGTGTTTTCTCATGTAAAAGGAATAAGTCTAAGTATGTGAGAGAGAAAAAGTCTTCCAC------TGTCCCAGCAGCAGCAGTAATTTTGATTAATCCTTTGGATATACTAATGTTGACTTCCATGGTTTTGGGGGGAGGTGTGGTGAAGCTTTAAACTGACATGTCAAGTTGATCAAAGGCACAGGTGTGTGATACTTAAGGAAAAAGTAAGAAATAGCTAAGAAATGATAACTGCTCCAGTACTGAAAACAAAGCTTCAAATAAATTTGTGATACATGTTTTGATGTGAATACATGCTTTCTTTCAGTCAATTTCAATAAATACATGTTTTCAGATTT----------------------------------
>APH_0186
ATGTATATGAGCATGACTACTTAGATATTGCGCCAGAAATCTTGAAAAGGTCTTAAAATACAAGTTTCTATTCATTTTTCCAGTACTGTACTTATTTTTCAGTAATTCTACACAGCATAACTAAACATTTGACAAGACTGTCCCAAGGGGAAGTCCAATAAATCAGAACTAGCTAATGTGATTTTTTAGGTGAACTCTGAATTTCAGGAAAAAGCACAGTCCTTTGTATATGTGTACATATAATTTGAACTATAATAGCAGTATGTGGTAGTAGTTTACATTTTTATGCTATAGGTGAAAGTCAGTTGTAACATGTAACCGTCCCCCCCCCCCCCATTAGTACTTGTTGTTTATTTTATAATAAAGTCTTACAATTTGTTGTGATTTTTTTTTTTTTTAGGTCTAAAATCCCACGAAAAGTTTATTGGCTGCCTTCGTAGTTTCTATTTCAATGACAAGAGTGTTCTGTATGAACTTGAAGCAGGTTATAAAACTGCATTGTATCATAGTATGTTTCCTGTTGAATATGGTTGCCAGCCAAGTAATGTTATCCCAATCACTTTCCCACTGCCTGAATCAAAGTTGGTGCTGACACAGCCTAGTCGCAAGAAACTTCAGCTTTCCCTGGAATTCAAAACTTCACAAGCAAACTGTGTTTTGGCATCAGGTGATATAAAAACTGAAAAAGGAATTGGGATCTGGGAGGTAAGATGTAAGTCTCTGAAGTTTCTATAAGATCTTGTATGGTGTCATTTCAATATGTCCTCCAGTTAGATATGCAGATAAATTTCCAAGAAATTACCATATTGTGTGTTAAAATTTTAATGGTAATTATGCAATGTATGTTATAAATAGAGGGTGTAAAGAAAATTTAAAATTTTGGTTGACCTGGTATTCACAAGGTTTAGGAGCTAAGATAATTAGGACTTCAGGATAGTGAGTCTTTCAGGATTTTAGTTAGGCATACTCTGTGTTTTCTCATGTAAAAGGAATAAGTCTAAGTATGTGAGAGAGAAAAAGTCTTCCACTTTCACTGTCCCAGCAGCAGCAGTAATTTTGATTAATCCTTTGGATATACTAATGTTGACTTCCATGGTTTTTGGGGGAGGTGTGGTGAAGCTTTAAACTGACATGTCAAGTTGATCAAAGGCACAGGTGTGTGATACTTAAGGAAAAAGTAAGAAATAGCTAAGAAATGATAACTGCTCCAGTACTGAAAACAAAGCTTCAAATAAATTTGTGATACATGTTTTGATGTGAATACATGCTTTCTTTCAGTCAATTTCAATAAATACATGTTTTCAGATTTAGATAATGATACACATTTAATATACACAAAAGGG
>APH_0622
------------------------------------------------------------------------------------------------------------------------------------------------------------------------------------------------------------------------------------------------------------------------------------------------------------------------------------------------GTAGTACTTGTTGTTTATTTTATAATAAAGTCTTACAATTTGTTGTGATTTTTTTTTTTTTTAGGTCTAAAATCCCACGAAAAGTTTATTGGCTGCCTTCGTAGTTTCTATTTCAATGACAAGAGTGTTCTGTATGAACTTGAAGCAGGTTATAAAACTGCATTGTATCATAGTATGTTTCCTGTTGAATATGGTTGCCAGCCAAGTAATGTTATCCCAATCACTTTCCCACTGCCTGAATCAAAGTTGGTGCTGACACAGCCTAGTCGCAAGAAACTTCAGCTTTCCCTGGAATTCAAAACTTCACAAGCAAACTGTGTTTTGGCATCAGGTGATATAAAAACTGAAAAAGGAATTGGGATCTGGGAGGTAAGATGTAAGTCTCTGAAGTTTCTATAAGATCTTGTATGGTGTCATTTCAATATGTCCTCCAGTTAGATATGCAGATAAATTTCCAAGAAATTACCATATTGTGTGTTAAAATTTTAATGGTAATTATGCAGTGTATGTTATAAATAGAGGGTGTAAAGAAAATTTAAAATTTTGGTTGACCTGGTATTCACAAGGTTTAGGAACTAAGATAATTAGGACTTCAGGATAGTGAGTCTTTCAGGATTTTAGTTAGGCATACTCTGCGTTTTCTCATGTAAAAGGAATAAGTCTAAGTATATGAGTAAGAAAAAGTCTTCCAC------TGTCCCAGCAGCAGCAGTAATTTTGATTAATCCTTTGGATATACTAATGTTGACTTCCATGGTTTTTGGGGGAGGTGTGGTGAAGCTTTAAACTGACATGTCAAGTTTATCAAAGGCACAGGTGTGTGATACTTAAGGAAAAAGTAAGAAATAGCTAAGAAATGATAACTGCTCCAGTACTGAAAACAAAGCTTCAAATAAATTTGTGATACATGTTTTGATGTGAATACATGCTTTCTTTCAGTCAATTTCAATAAATACATGTTTTCAGATTTAGATAATGATA-----------------------
>APH_0717
---------------------------------------------------------------GTTTCTATTCATTTTTCCAGTACTGTACTTATTTTTCAGTAATTCTACACAGCATAACTAAACATTTGACAAGACTGTCCCAAGGGGAAGTCCAATAAATCAGAACTAGCTAATGTGATTTTTTAGGTGAACTCTGAATTTCAGGAAAAAGCACAGTCCTTTGTATATGTGTACATATAATTTGAACTATAATAGCAGTATGTGTTAGTAGTTTACATTTTTATGCTATAGGTGAAAGTCAGTTGTAACATGTAACCGTCCCCCCCCCCTCCATTAGTACTTGTTGTTTATTTTATAATAAAGTCTTACAATTTGTTGTGATTTTTTTTTTTTTTAGGTCTAAAATCCCACGAAAAGTTTATTGGCTGCCTTCGTAGTTTCTATTTCAATGACAAGAGTGTTCTGTATGAACTTGAAGCAGGTTATAAAACTGCATTGTATCATAGTATGTTTCCTGTTGAATATGGTTGCCAGCCAAGTAATGTTATCCCAATCACTTTCCCACTGCCTGAATCAAAGTTGGTGCTGACACAGCCTAGTCGCAAGAAACTTCAGCTTTCCCTGGAATTCAAAACTTCACAAGCAAACTGTGTTTTGGCATCAGGTGATATAAAAACTGAAAAAGGAATTGGGATCTGGGAGGTAAGATGTAAGTCTCTGAAGTTTCTATAAGATCTTGTATGGTGTCATTTCAATATGTCCTCCAGTTAGATATGCAGATAAATTTCCAAGAAATTACCATATTGTGTGTTAAAATTTTAATGGTAATTATGCAATGTATGTTATAAATAGAGGGTGTAAAGAAAATTTAAAATTTTGGTTGACCTGGTATTCACAAGGTTTAGGAGCTAAGATAATTAGGACTTCAGGATAGTGAGTCTTTCAGGATTTTAGTTAGGCATACTCTGTGTTTTCTCATGTAAAAGGAATAAGTCTAAGTATGTGAGAGAGAAAAAGTCTTCCAC------TGTCCCAGCAGCAGCAGTAATTTTTATTAATCCTTTGGATATACTAATGTTGACTTCCATGGTTTTTGGGGGAGGTGTGGTGAAGCTTTAAACTGACATGTCAAGTTGATCAAAGGCACAGGTGTGTGATACTTAAGGAAAAAGTAAGAAATAGCTAAGAAATGATAACTGCTCCAGTACTGAAAACAAAGCTTCAAATAAATTTGTGATACATGTTTTGATGTGAATACATGCTTTCTTTCAGTCAATTTCAATAAATACATGTTTTCAGATTTAGATAATGATACACATTTAATATACACAAGAGGG
>APH_1602
ATGTATATGAGCATGACTACTTAGATATTGGGCCAGAAATCTTGAAAAGGTCTTAAAATACAAGTTTCTATTCATTTTTCCAGTACTGTACTTATTTTTCAGTAATTCTACACAGCATAACTAAACATTTGACAAGACTGTTCCAAGGGGAAGTCCAATAAATCAGAACTAGCTAATGTGATTTTTTAGGTGAACTCTGAATTTCAGGAAAAAGCACAGTCCTTTGTATATGTGTACATATAATTTGAACTATAATAGCAGTATGTGTTAGTAGTTTACATTTTTATGCTATAGGTGAAAGTCAGTTGTAACATGTAACCGTCCCCCCCCCCTCCATTAGTAC---TTGTTTATTTTATAATAAAGTCTTACAATTTGTTGTGA-TTTTTTTTTTTTTAGGTCTAAAATCCCACGAAAAGTTTATTGGCTGCCTTCGTAGTTTCTATTTCAATGACAAGAGTGTTCTGTATGAACTTGAAGCAGGTTATAAAACTGCATTGTATCATAGTATGTTTCCTGTTGAATATGGTTGCCAGCCAAGTAATGTTATCCCAATCACTTTCCCACTGCCTGAATCAAAGTTGGTGCTGACACAGCCTAGTCGCAAGAAACTTCAGCTTTCCCTGGAATTCAAAACTTCACAAGCAAACTGTGTTTTGGCATCAGGTGATATAAAAACTGAAAAAGGAATTGGGATCTGGGAGGTAAGATGTAAGTCTCTGAAGTTTCTATAAGATCTTGTATGGTGTCATTTCAATATGTCCTCCAGTTAGATATGCAGATAAATTTCCAAGAAATTACCATATTGTGTGTTAAAATTTTAATGGTAATTATGCAATGTATGTTATAAATAGAGGGTGTAAAGAAAATTTCAAATTTTGGTTGACCTGGTATTCACAAGGTTTAGGAGCTAAGATAATTAGGACTTCGGGATAGTGAGTCTTTCAGGATTTTAGTTAGGCATACTCTGTGTTTTCTCATGTAAAAGGAATAAGTCTAAGTATGTGAGAGAGAAAAAGTCTTCCACTTCCACTGTCCCAGCAGCAGCAGTAATTTTGATTAATCCTTTGGATATACTAATGTTGACTTCCATGGTTTTTGGGGGAGGTGTGGTGAAGCTTTAAACTGACATGTCAAGTTGATCAAAGGCACAGGTGTGTGATACTTAAGGAAAAAGTAAGAAATAGCTAAGAAATGATAACTGCTCCAGTACTGAAAACAAAGCTTCAAATAAATTTGTGATACATGTTTTGATGTGAATACATGCTTTCTTTCAGTCAATTTCAATAAATACATGTTTTCAGATTTAGATAATGATACACATTTAATATACACAAAAGGG
>APH_3177
ATGTATATGAGCATGACTACTTAGATATTGGGCCAGAAATCTTGAAAAGGTCTTAAAATACAAGTTTCTATTCATTTTTCCAGTACTGTACTTATTTTTCAGTAATTCTACACAGCATAACTAAACATTTGACAAGACTGTCCCAAGGGGAAGTCCAATAAATCAGAACTAGCTAATGTGATTTTTTAGGTGAACTCTGAATTTCAGGAAAAAGCACAGTCCTTTGTATATGTGTACATATAATTTGAACTATAATAGCAGTATGTGTTAGTAGTTTACATTTTTATGCTATAGGTGAAAGTCAGTTGTAACATGTAACCGTCCCCCCCCCCTCCATTAGTACTTGTTGTTTATTTTATAATAAAGTCTTACAATTTGTTGTGATTTTTTTTTTTTTTAGGTCTAAAATCCCACGAAAAGTTTATTGGCTGCCTTCGTAGTTTCTATTTCAATGACAAGAGTGTTCTGTATGAACTTGAAGCAGGTTATAAAACTGCATTGTATCATAGTATGTTTCCTGTTGAATATGGTTGCCAGCCAAGTAATGTTATCCCAATCACTTTCCCACTGCCTGAATCAAAGTTGGTGCTGACACAGCCTAGTCGCAAGAAACTTCAGCTTTCCCTGGAATTCAAAACTTCACAAGCAAACTGTGTTTTGGCATCAGGTGATATAAAAACTGAAAAAGGAATTGGGATCTGGGAGGTAAGATGTAAGTCTCTGAAGTTTCTATAAGATCTTGTATGGTGTCATTTCAATATGTCCTCCAGTTAGATATGCAGATAAATTTCCAAGAAATTACCATATTGTGTGTTAAAATTTTAATGGTAATTATGCAATGTATGTTATAAATAGAGGGTGTAAAGAAAATTTAAAATTTTGGTTGACCTGGTATTCACAAGGTTTAGGAGCTAAGATAATTAGGACTTCAGGATAGTGAGTCTTTCAGGATTTTAGTTAGGCATACTCTGTGTTTTCTCATGTAAAAGGAATAAGTCTAAGTATGTGAGAGAGAAAAAGTCTTCCAC------TGTCCCAGCAGCAGCAGTAATTTTTATTAATCCTTTGGATATACTAATGTTGACTTCCATGGTTTTTGGGGGAGGTGTGGTGAAGCTTTAAACTGACATGTCAAGTTGATCAAAGGCACAGGTGTGTGATACTTAAGGAAAAAGTAAGAAATAGCTAAGAAATGATAACTGCTCCAGTACTGAAAACAAAGCTTCAAATAAATTTGTGATACATGTTTTGATGTGAATACATGCTTTCTTTCAGTCAATTTCAATAAATACATGTTTTCAGATTTAGATAATGATACACATTTAATATACACAAAAGGG
>APH_4021
ATGTATATGAGCATGACTACTTAGATATTGGGCCAGAAATCTTGAAAAGGTCTTAAAATACAAGTTTCTATTCATTTTTTCAGTACTGTACTTATTTTTCAGTAATTCTACACAGCATAACTAAACATTTGACAAGACTGTCCCAAGGGGAAGTCCAATAAATCAGAACTAGCTAATGTGATTTTTTAGGTGAACTCTGAATTTCAGGAAAAAGCACAGTCCTTTGTATATGTGTACATATAATTTGAACTATAATAGCAGTATGTGTTAGTAGTTTACATTTTTATGCTATAGGTGAAAGTCAGTTGTAACATGTAACCGTCCCCCCCCCCTCCATTAGTACTTGTTGTTTATTTTATAATAAAGTCTTACAATTTGTTGTGATTTTTTTTTTTTTTAGGTCTAAAATCCCACGAAAAGTTTATTGGCTGCCTTCGTAGTTTCTATTTCAATGACAAGAGTGTTCTGTATGAACTTGAAGCAGGTTATAAAACTGCATTGTATCATAGTATGTTTCCTGTTGAATATGGTTGCCAGCCAAGTAATGTTATCCCAATCACTTTCCCACTGCCTGAATCAAAGTTGGTGCTGACACAGCCTAGTCGCAAGAAACTTCAGCTTTCCCTGGAATTCAAAACTTCACAAGCAAACTGTGTTTTGGCATCAGGTGATATAAAAACTGAAAAAGGAATTGGGATCTGGGAGGTAAGATGTAAGTCTCTGAAGTTTCTATAAGATCTTGTATGGTGTCATTTCAATATGTCCTCCAGTTAGATATGCAGATAAATTTCCAAGAAATTACCATATTGTGTGTTAAAATTTTAATGGTAATTATGCAATGTATGTTATAAATAGAGGGTGTAAAGAAAATTTCAAATTTTGGTTGACCTGGTATTCACAAGGTTTAGGAGCTAAGATAATTAGGACTTCAGGATAGTGAGTCTTTCAGGATTTTAGTTAGGCATACTCTGTGTTTTCTCATGTAAAAGGAATAAGTCTAAGTATGTGAGAGAGAAAAAGTCTTCCACTTTCACTGTCCCAGCAGCAGCAGTAATTTTGATTAATCCTTTGGATATACTAATGTTGACTTCCATGGTTTTTGGGGGAGGTGTGGTGAAGCTTTAAACTGACATGTCAAGTTGATCAAAGGCACAGGTGTGTGATACTTAAGGAAAAAGTAAGAAATAGCTAAGAAATGATAACTGCTCCAGTACTGAAAACAAAGCTTCAAATAAATTTGTGATACATGTTTTGATGTGAATACATGCTTTCTTTCAGTCAATTTCAATAAATACATGTTTTCAGATTTAGATAATGATACACATTTAATATACACAAAAGGG
>APH_5001
------------------------------------------TGAAAAGGTCTTAAAATACAAGTTTCTATTCATTTTTCCAGTACTGTACTTATTTTTCAGTAATTCTACACAGCATAACTAAACATTTGACAAGACTGTTCCAAGGGGAAGTCCAATAAATCAGAACTAGCTAATGTGATTTTTTAGGTGAACTCTGAATTTCAGGAAAAAGCACAGTCCTTTGTATATGTGTACATATAATTTGAACTATAATAGCAGTATGTGTTAGTAGTTTACATTTTTATGCTATAGGTGAAAGTCAGTTGTAACATGTAACCATCCCCCCGCCCCCCAGTAGTACTTGTTGTTTATTTTATAATAAAGTCTTACAATTTGTTGTGATTTTTTTTTTTTTTAGGTCTAAAATCCCACGAAAAGTTTATTGGCTGCCTTCGTAGTTTCTATTTCAATGACAAGAGTGTTCTGTATGAACTTGAAGCAGGTTATAAAACTGCATTGTATCATAGTATGTTTCCTGTTGAATATGGTTGCCAGCCAAGTAATGTTATCCCAATCACTTTCCCACTGCCTGAATCAAAGTTGGTGCTGACACAGCCTAGTCGCAAGAAACTTCAGCTTTCCCTGGAATTCAAAACTTCACAAGCAAACTGTGTTTTGGCATCAGGTGATATAAAAACTGAAAAAGGAATTGGGATCTGGGAGGTAAGATGTAAGTCTCTGAAGTTTCTATAAGATCTTGTATGGTGTCATTTCAATATGTCCTCCAGTTAGATATGCAGATAAATTTCCAAGAAATTACCATATTGTGTGTTAAAATTTTAATGGTAATTATGCAGTGTATGTTATAAATAGAGCGTGTAAAGAAAATTTCAAATTTTGGTTGACCTGGTATTCACAAGGTTTAGGAGCTAAGATAATTAGGACTTCGGGATAGTGAGTCTTTCAGGATTTTAGTTAGGCATACTCTGTGTTTTCTCATGTAAAAGGAATAAGTCTAAGTATGTGAGAGAGAAAAAATCTTCCAC-TTCACTGTCCCAGCAGCAGCAGTAATTTTGATTAATCCTTTGGATATACTAATGTTGACTTCCATGGTTTTTGGGGGAGGTGTGGTGAAGCTTTAAACTGACATGTCAAGTTGATCAAAGGCACAGGTGTGTGATACTTAAGGAAAAAGTAAGAAATAGCTAAGAAATGATAACTGCTCCAGTACTGAAAACAAAGATTCAAATAAATTTGTGATACATGTTTTGATGTGAATACATGCTTTCTTTCAGTCAATTTCAATAAATACATGTTTTCAGATTTAGATAATGATACACATTTAATATACACAAAAGGG
>APH_0880
ATGTATATGAGCATGACTACTTAGATATTGGGCCAGAAATCTTGAAAAGGTCTTAAAATACAAGTTTCTATTCATTTTTCCAGTACTGTACTTATTTTTCAGTAATTCTACACAGCATAACTAAACATTTGACAAGACTGTTCCAAGGGGAAGTCCAATAAATCAGAACTAGCTAATGTGATTTTTTAGGTGAACTCTGAATTTCAGGAAAAAGCACAGTCCTTTGTATATGTGTACATATAATTTGAACTATAATAGCAGTATGTGTTAGTAGTTTACATTTTTATGCTATAGGTGAAAGTCAGTTGTAACATGTAACCGTCCCCCCCCCCTCCATTAGTAC---TTGTTTATTTTATAATAAAGTCTTACAATTTGTTGTGA-TTTTTTTTTTTTTAGGTCTAAAATCCCACGAAAAGTTTATTGGCTGCCTTCGTAGTTTCTATTTCAATGACAAGAGTGTTCTGTATGAACTTGAAGCAGGTTATAAAACTGCATTGTATCATAGTATGTTTCCTGTTGAATATGGTTGCCAGCCAAGTAATGTTATCCCAATCACTTTCCCACTGCCTGAATCAAAGTTGGTGCTGACACAGCCTAGTCGCAAGAAACTTCAGCTTTCCCTGGAATTCAAAACTTCACAAGCAAACTGTGTTTTGGCATCAGGTGATATAAAAACTGAAAAAGGAATTGGGATCTGGGAGGTAAGATGTAAGTCTCTGAAGTTTCTATAAGATCTTGTATGGTGTCATTTCAATATGTCCTCCAGTTAGATATGCAGATAAATTTCCAAG---TTACCATATTGTGTGTTAAAATTTTAATGGTAATTATCCAATGTATGTTATAAATAGAGGGTGTAAAGAAAATTTCAAATTTTGGTTGACCTGGTATTCACAAGGTTTAGGAGCTAAGATAATTAGGACTTCGGGATAGTGAGTCTTTCAGGATTTTAGTTAGGCATACTCTGTGTTTTCTCATGTAAAAGGAATAAGTCTAAGTATGTGAGAGAGAAAAAGTCTTCCAC-TTCACTGTCCCAGCAGCAGCAGTAATTTTGATTAATCCTTTGGATATACTAATGTTGACTTCCATGGTTTTGGGGGGAGGTGTGGTGAAGCTTTAAACTGACATGTCAAGTTGATCAAAGGCACAGGTGTGTGATACTTAAGGAAAAAGTAAGAAATAGCTAAGAAATGATAACTGCTCCAGTACTGAAAACAAAGATTCAAATAAATTTGTGATACATGTTTTGATGTGAATACATGCTTTCTTTCAGTCAATTTCAATAAATACATGTTTTCAGATTTAGATAATGATACACATTTAATATACACAAAAGGG
>APH_1438
-----------------------------------------------------------------------------------------------------------------------------------------------------------------------------------------------------------------------------------------------------------------------------------------------------------------------------------------------------------------------------------------------------------------------ATCCCACGAAAAGTTTATTGGCTGCCTTCGTAGTTTCTATTTCAATGACAAGAGTGTTCTGTATGAACTTGAAGCAGGTTATAAAACTGCATTGTATCATAGTATGTTTCCTGTTGAATATGGTTGCCAGCCAAGTAATGTTATCCCAATCACTTTCCCACTGCCTGAATCAAAGTTGGTGCTGACACAGCCTAGTCGCAAGAAACTTCAGCTTTCCCTGGAATTCAAAACTTCACAAGCAAACTGTGTTTTGGCATCAGGTGATATAAAAACTGAAAAAGGAATTGGGATCTGGGAGGTAAGATGTAAGTCTCTGAAGTTTCTATAAGATCTTGTATGGTGTCATTTCAATATGTCCTCCAGTTAGATATGCAGATAAATTTCCAAGAAATTACCATATTGTGTGTTAAAATTTTAATGGT----------------------------------------------------------------------------------------------------------------------------------------------------------------------------------------------------------------------------------------------------------------------------------------------------------------------------------------------------------------------------------------------------------------------------------------------------------------------------------------------------------------------------------
