# Supplementary material for: ﻿Discovery of a new tarantula species from the Madrean Sky Islands and the first documented instance of syntopy between two montane endemics (Araneae, Theraphosidae, Aphonopelma): a case of prior mistaken identity
Source: Zookeys. 2024 Aug 16;1210:61–98. doi: 10.3897/zookeys.1210.125318 (PMC11344175; doi:10.3897/zookeys.1210.125318)
Supplement: Supplementary material 8 — Phylogenomics files [file zookeys-1210-061_article-125318__-s008.zip › Suppl8/individual_UCE_loci/sl_realigned_uce_2001454.fas]

>APH_0717
-------------CCTGGGAAATGGTTGTTGTTGTATGTCCGTGAACTGACTTGTGATTTAAAAAAAAAATGCAGAAGTATTGTATCAGTATTCTTCATAGAAGTTATTACCTGAATCCTGTCAGAGGATATATGACTTTTGTTCCTGAAAATATGGCATTGGATAGATTATGATCTTTCTTAGATATTACAGGTCTGTCATTTCATTTTTGATCAGCAAAAGTCAAGGGTGTTCACTGACTTTAAAAGAAAAAAAAAAGTGTTCTTAGCACCTTGAACACTGAGAAAATAGAGATAAGTTGGAAGGGGGGGGGGATGTAGTTGTGACATTGCTTTTATATACATAGTTGTCAAAGTAAATTTCCTGAGAATTGTGTAAATTATCACAACCATACCTCTGTAAATTTACTTTACAGGGGTATCATTACACAAGTGTCACAAAAAGTAAATTTACTTGTTACATAAATTCATGAATTTCAACTGTATATGTAGATTATACGTTATATTTTGCTTGGTAACTAGTATTTTTTGCCTGTGTAGTGGTATGGCTAAAATTTTGATTTCCAGCAATATTATTTTCTGTAAATAGTGAATCAGCTATTGTCCTTGACTGCCAGCCATCTTGTGCTTCCAACCCATGCCAGAATGGTGGAACTTGCCATGAGTTCTGGGGTTCCTATACTTGTGAGTGCATCAATCCATTTGCCCACTCTGGAAAAAACTGTGAATCAAGTGAGTAACTTTGGGAGTATAATGGAGTGTAGTAACTTGATGTTTGCACTGTTCATTTGTTAGTTGTACAATGTAACTCAGCCCTCAACACTTAAATTCCTATAATCTCCTAAATTTAAATATAAGGTCTGACAAAGTTCTGGGACAAGAGTGTAATACGCCAACCATAGAAAGCAGTATCGGGATACTTACAGTTCATTTAGTTGAGTAATCACTCCCAGATGCAAAACACTTTTTATGTTTTTCATAATGTCTTTGAAGCTGTTCTGGAAGGCCTTTTGGAATCATTAGCAGTTCACATGTACTATAAC--TTTTTTTTTTTTAATCTCATCCCCACTGTCAAAATCTCCTGCCTTTCAAAGCTGTTTTCAATTTACAGAAGACAAAAAAGTCAGCCAGAGCTAAGTCAGGAAAGTAGGGTAGATGGGAGAGCTCCACAACATTATGTTTGGCTACAAACTGTTTTACGACCAGTGGACAGTGAGGCTTCACATTGTTGAGTAACAAGAACCAACTGCCTGGTGTATGGAACTGTGGATGAACTCGAATTCTCTTTAACAACCAATCTAACACCTGCAAATAACACTGAGCATTCACTCTCTGCCCTTAGTAACAAACTCTTCATGAATGTT----------------------------------------------------------------------------------
>APH_5079
----CCAGGTAAACCTGGAAAATGGTTGTTGTTGTATGTCCGTGAACTGACTTGTGATTTAAAAAAAAAATGCAGAAGTATTGTATCAGTATTCTTCATAGAAGTTATTACCTGAATCCTGTCAGAGGATATATGACTTTTGTTCCTGAAAATATGGCATTGGATAGATTATGAGCTTTCTTAGATATTACAGGTCTGTCATTTAATTTTTGATCAGCAAAAGTCAAGGGTGTTCACTGACTTTAAAAGATAAAAAAAAGTGTTCTTAGCACCTTGAACACTGAGAAAATAGAGATAAGTTGAAGG--GGGGGGGATATAGTTGTGACATTGCTTTTATATACATAGTTGTCAAAGTAAATTTCCTGAGAATTGTGTAAATTATCACAACCATACCTCTGTAAATTTACTTTACAGGGGTATTATTACACAAGTGTCACAAAAAGTAAATTTACTTGTTACATAAATTCATGAATTTCAACTGTATATGTAGATTATAAGTTATATTTTGCTTGGTAACTAGTATTTTTTGCCTGTGTAGTGGTATGGCTAAAATTTTGATTTCCAGCAATATTATTTTCTGTAAATAGTGAATCAGCTATTGTCCTTGACTGCCAGCCATCTTGTGCTTCCAACCCATGCCAGAATGGTGGAACTTGCCATGAGTTCTGGGGTTCCTATACTTGTGAGTGCATCAATCCATTTGCCCACTCTGGAAAAAACTGTGAATCAAGTGAGTAACTTTGGGAGTATAATGGAGAGTAGTAACTTGATGTTTGTACTGTTCATTTGTTAGTTGTACAATGTAACTCAGCCCTCAACACTTAAATTCCTATAATCTCCTAAATTTAAATATAAGGTCTGACAAAGTTCTGGGACAAGAGTGTAATACACCAACCATAGAAAGCAGTATTGGGATACTTACAGTTCATTTAGTCGAGTAATCACTCCCAGATGCAAAACACTTTTTATGTTTTTCATAATGTCTTTGAAGCTGTTCTGGAAGGCCTTTTGGAATCATTAGCAGTTCACATGTACTATAACTTTTTTTTTTTTTTTATCTCATCCCCACTGTCAAAATCTCCTGCCTTTCAAAGCTGTTTTCAATTTACAGAAGACAAAAAAGTCAACCAGAGCTAAGTCAGGAAAGTAGGGTAGATGGGAGAGCTCCACAACATTATGTTTGGCTACAAACTGTTTTACGACCAGTGGACAGTGAGGCTTCACATTGTTGAGTAACAAGAACCAACTGCCTGGTGTATGGAACTGTGGATGAACTCGAATTCTCTTTAACAACCAATCTAACACCTGCAAATAATACTGAGCATTCACTGTCTGCCCTTAGTAACAAACTCTTCATGAATGTTCCCCCTACTGACAAGGTAGA--------------------------------------------------------------
>APH_4005
----------AAACCTGGAAAATGGTTGTTGTTGTATGTCCGTGAACTGACTTGTGATTTAAAAAAAAAATGCAGAAGTATTGTATCAGTATTCTTCATAGAAGTTATTACCTGAATCCTGTCAGAGGATATATGACTTTTGTTCCTGAAAATATGGCATTGGATAGATTATGAGCTTTCTTAGATATTACAGGTCTGTCATTTCATTTTTGATCAGCAAAAGTCAAGGGTGTTCACTGACTTTAAAAGAAAAAAAAAAGTGTTCTTAGCACCTTGAACACTGAGAAAATAGAGATAAGTTGAAGGGGGGGGGGGATATAGTTGTGACATTGCTTTTATATACATAGTTGTCAAAGTAAATTTCCTGAGAATTGTGTAAATTATCACAACCATACCTCTGTAAATTTACTTTACAGGGATATTATTACACAAGTGTCACAAAAAGTAAATTTACTTGTTACATAAATTCCTGAATTTCAACTGTATATGTAGATTATAAGTTATATTTTGCTTGGTAACTAGTATTTTTTGCCTGTGTAGTGGTATGGCTAAAATTTTGATTTCCAGCAATATTATTTTCTGTAAATAGTGAATCAGCTATTGTCCTTGACTGCCAGCCATCTTGTGCTTCCAACCCATGCCAGAATGGTGGAACTTGCCATGAGTTCTGGGGTTCCTATACTTGTGAGTGCATCAATCCATTTGCCCACTCTGGAAAAAACTGTGAATCAAGTGAGTAACTTTGGGAGTATAATGGAGAGTAGTAACTTGATGTTTGCACTGTTCATTTGTTAGTTGTACAATGTAACTCAGCCCTCAACACTTAAATTCCTATAATCTCCTAAATTTAAATATAAGGTCTGACAAAGTTCTGGGACAAGAGTGTAATACACCAACCATAGAAAGCAGTATTGGGATACTTACAGTTCATTTAGTCGAGTAATCACTCCCAGATGCAAAACACTTTTTATGTTTTTCATAATGTCTTTGAAGCTGTTCTGGAAGGCCTTTTGGAATCGTTAGCAGTTCACATGTACTGTAACTTTTTTTTTTTTTTAATCTCATCCCCACTGTCAAAATCTCCTGCCTTTCAAAGCTGTTTTCAATTTACAGAAGACAAAAAAGTCAGCCAGAGCTAAGTCAGGAAAGTAGGGTAGATGGGAGAGCTCCACAACATTATGTTTGGCTACAAACTGTTTTACGACCAGTGGACAGTGAGGCTTCACATTGTTGAGTAACAAGAACCAACTGCCTGGTGTATGGAACTGTGGATGAACTCGAATTCTCTTTAACAACTAATCTAACACCTGCAAATAATACTGAGCATTCACTGTCTGCCATTAGTAACAAACTCTTCACGAATGGTCCCCCTACTGACACGGTAGATAATCTGTATTGTTTTTTCTCTTTGATTTCTGTAGACTAGTTTTATGCTTCCTGGGTGGTGT
>APH_0683
CTAACCAGGTAAACCTGGAAAATGGTTGTTGTTGTATGTCCGTGAACTGACTTGTGATTTAAAAAAAAAATGCAGAAGTATTGTATCAGTATTCTTCATAGAAGTTATTACCTGAATCCTGTCAGAGGATATATGACTTTTGTTCCTGAAAATATGGCATTGGATAGATTATGAGCTTTCTTAGATATTACAGGTCTGTCATTTCATTTTTGATCAGCAAAAGTCAAGGGTGTTCACTGACTTTAAAAGAAAAAAAAAAGTGTTCTTAGCACCTTGAACACTGAGAAAATAGAGATAAGTTAAAGGGGGGGGGGGATATAGTTGTGACATTGCTTTTATATACATAGTTGTCAAAGTAAATTTCCTGAGAATTGTGTAAATTATCACAACCATACCTCTGTAAATTTACTTTACAGGGGTATTATTACACAAGTGTCACAAAAAGTAAATTTACTTGTTACATAAATTCATGAATTTCAACTGTATATGTAGATTATAAGTTATATTTTGCTTGGTAACTAGTATTTTTTGCCTGTGTAGTGGTATGGCTAAAATTTTGATTTCCAGCAATATTATTTTCTGTAAATAGTGAATCAGCTATTGTCCTTGACTGCCAGCCATCTTGTGCTTCCAACCCATGCCAGAATGGTGGAACTTGCCATGAGTTCTGGGGTTCCTATACTTGTGAGTGCATCAATCCATTTGCCCACTCTGGAAAAAACTGTGAATCAAGTGAGTAACTTTGGGAGTATAATGGAGAGTAGTAACTTGATGTTTGCACTGTTCATTTGTTAGTTGTACAATGTAACTCAGCCCTCAACACTTAAATTCCTATAATCTCCTAAATTTAAATATAAGGTCTGACAAAGTTCTGGGACAAGAGTGTAATACACCAACCATAGAAAGCAGTATTGGGATACTTACAGTTCATTTAGTCGAGTAATCACTCCCAGATGCAAAACACTTTTTATGTTTTTCATAATGTCTTTGAAGCTGTTCTGGAAGGCCTTTTGGAATCATTAGCAGTTCACATGTACTATAAC--TTTTTTTTTTTTAATCTCATCCCCACTGTCAAAATCTCCTGCCTTTCAAAGCTGTTTTCAATTTACAGAAGACAAAAAAGTCAGCCAGAGCTAAGTCAGGAAAGTAGGGTAGATGGGAGAGCTCCACAACATTATGTTTGGCTACAAACTGTTTTACGACCAGTGGACAGTGAGGCTTCACATTGTTGAGTAACAAGAACCAACTGCCTGGTGTATGGAACTGTGGATGAACTCGAATTCTCTTTAACAACCAATCTAACACCTGCAAATAATACTGAGCATTCACTGTCTGCCCTTAGTAACAAACTCTTCATGAATGTTCCCCCTACTGACAAGGTAGATAATCTGCATTGTTTTTTCTCTTTGATTTCTGTAGACTAGTTTTATGCTTCCTGGGTGGTGT
>APH_0185
CTAACCAGGTAAACCTGGAAAATGGTTGTTGTTCTATGTCCGTGAACTGACTTGTGATTTAAAAAAAAAATGCAGAAGTATTGTATCAGTATTCTTCATAGAAGTTATTACCTGAATCCTGTCAGAGGATATATGACTTTTGTTCCTGAAAATATGGCATTGGATAGATTATGAGCTTTCTTAGATATTACAGGTCTGTCATTTCATTTTTGATCAGCAAAAGTCAAGGGTGTTCACTGACTTTAAAAGAAAAAAAAAAGTGTTCTTAGCACCTTGAACACTGAGAAAATAGAGATAAGTTGAAGGGGGGGGGGGATATAGTTGTGACATTGCTTTTATATACATA-TTGTCAAAGTAAATTTCCTGAGAATTGTGTAAATTATCACAACCATACCTCTGTAAATTTACTTTACAGGGGTATTATTACACAAGTGTCACAAAAAGTAAATTTACTTGTTACATAAATTCATGAATTTCAACTGTATATGTAGATTATAAGTTATATTTTGCTTGGTAACTAGTATTTTTTGCCTGTGTAGTGGTATGGCTAAAATTTTGATTTCCAGCAATATTATTTTCTGTAAATAGTGAATCAGCTATTGTCCTTGACTGCCAGCCATCTTGTGCTTCCAACCCATGCCAGAATGGTGGAACTTGCCATGAGTTCTGGGGTTCCTATACTTGTGAGTGCATCAATCCATTTGCCCACTCTGGAAAAAACTGTGAATCAAGTGAGTAACTTTGGGAGTATAATGGAGAGTAGTAACTTGATGTTTGCACTGTTCATTTGTTAGTTGTACAATGTAACTCAGCCCTCAACACTTAAATTCCTATAATCTCCTAAATTTAAATATAAGGTCTGACAAAGTTCTGGGACAAGAGTGTAATACACCAGCCATAGAAAGCAGTATTGGGATACTTACAGTTCATTTAGTCGAGTAATCACTCCCAGATGCAAAACACTTTTTATGTTTTTCATAATGTCTTTGAAGCTGTTCTGGAAGGCCTTTTGGAATCATTAGCAGTTCACATGTACTATAAC--TTTTTTTTTTTTAATCTCATCCCCACTGTCAAAATCTCCTGCCTTTCAAAGCTGTTTTCAATTTACAGAAGACAAAAAAGTCAGCCAGAGCTAAGTCAGGAAAGTAGGGTAGATGGGAGAGCTCCACAACATTATGTTTGGCTACAAACTGTTTTACGACCAGTGGACAGTGAGGCTTCACATTGTTGGGTAACAAGAACCAACTGCCTGGTGTATGGAACTGTGGATGAACTCAAATTCTCTTTAACAACCAATCTAACACCTGCAAATAATACTGAGCATTCACTGTCTGCCCTTAGTAACAAACTCTTCATGAATGTTCCCCCTACTGACAAGGTAGATAATCTGCATTGTTTTTTCTCTTTGATTTCTGTAGACTAGTTTTATGCTTCCTGGGTGGTGT
>APH_3177
CTAACCAGGTAAACCTGGAAAATGGTTGTTGTTCTATGTCCGTGAACTGACTTGTGATTTAAAAAAAAAATGCAGAAGTATTGTATCAGTATTCTTTATAGAAGTTATTACCTGAATCCTGTCAGAGGATATATGACTTTTGTTCCTGAAAATATGGCATTGGATAGATTATGAGCTTTCTTAGATATTACAGGTCTGTCATTTCATTTTTGATCAGCAAAAGTCAAGGGTGTTCACTGACTTTAAAAGAAAAAAAAAAGTGTTCTTAGCACCTTGAACACTGAGAAAATAGAGATAAGTTGAAGG--GGGGGGGATATAGTTGTGACATTGCTTTTATATACATA-TTGTCAAAGTAAATTTCCTGAGAATTGTGTAAATTATCACAACCATACCTCTGTAAATTTACTTTACAGGGGTATTATTACACAAGTGTCACAAAAAGTAAATTTACTTGTTACATAAATTCATGAATTTCAACTGTATATGTAGATTATAAGTTATATTTTGCTTGGTAACTAGTATTTTTTGCCTGTGTAGTGGTATGGCTAAAATTTTGATTTCCAGCAATATTATTTTCTGTAAATAGTGAATCAGCTATTGTCCTTGACTGCCAGCCATCTTGTGCTTCCAACCCATGCCAGAATGGTGGAACTTGCCATGAGTTCTGGGGTTCCTATACTTGTGAGTGCATCAATCCATTTGCCCACTCTGGAAAAAACTGTGAATCAAGTGAGTAACTTTGGGAGTATAATGGAGAGTAGTAACTTGATGTTTGCACTGTTCATTTGTTAGTTGTACAATGTAACTCAGCCCTCAACACTTAAATTCCTATAATCTCCTAAATTTAAATATAAGGTCTGACAAAGTTCTGGGACAAGAGTGTAATACACCAACCATAGAAAGCAGTATTGGGATACTTACAGTTCATTTAGTCGAGTAATCACTCCCAGATGCAAAACACTTTTTATGTTTTTCATAATGTCTTTGAAGCTGTTCTGGAAGGCCTTTTGGAATCATTAGCAGTTCACATGTACTATAAC--TTTTTTTTTTTTAATCTCATCCCCACTGTCAAAATCTCCTGCCTTTCAAAGCTGTTTTCAATTTACAGAAGACAAAAAAGTCAGCCAGAGCTAAGTCAGGAAAGTAGGGTAGATGGGAGAGCTCCACAACATTATGTTTGGCTACAAACTGTTTTACGACCAGTGGACAGTGAGGCTTCACATTGTTGAGTAACAAGAACCAACTGCCTGGTGTATGGAACTGTGGATGAACTCGAATTCTCTTTAACAACCAATCTAACACCTGCAAATAATACTGAGCATTCACTGTCTGCCCTTAGTAACAAACTCTTCATGAATGTTCCCCCTACTGACAAGGTAGATAATCTGCATTGTTTTTTCTCTTTGATTTCTGTAGACTAGTTTTATGCTTCCTGGGTGGTGT
>APH_3188
CTAACCAGGTAAACCTGGAAAATGGTTGTTGTTCTATGTCCGTGAACTGACTTGTGATTTAAAAAAAAAATGCAGAAGTATTGTATCAGTATTCTTTATAGAAGTTATTACCTGAATCCTGTCAGAGGATATATGACTTTTGTTCCTGAAAATATGGCATTGGATAGATTATGAGCTTTCTTAGATATTACAGGTCTGTCATTTCATTTTTGATCAGCAAAAGTCAAGGGTGTTCACTGACTTTAAAAGAAAAAAAAAAGTGTTCTTAGCACCTTGAACACTGAGAAAATAGAGATAAGTTGAAGGGGGGGGGGGATATAGTTGTGACATTGCTTTTATATACATA-TTGTCAAAGTAAATTTCCTGAGAATTGTGTAAATTATCACAACCATACCTCTGTAAATTTACTTTACAGGGGTATTATTACACAAGTGTCACAAAAAGTAAATTTACTTGTTACATAAATTCATGAATTTCAACTGTATATGTAGATTATAAGTTATATTTTGCTTGGTAACTAGTATTTTTTGCCTGTGTAGTGGTATGGCTAAAATTTTGATTTCCAGCAATATTATTTTCTGTAAATAGTGAATCAGCTATTGTCCTTGACTGCCAGCCATCTTGTGCTTCCAACCCATGCCAGAATGGTGGAACTTGCCATGAGTTCTGGGGTTCCTATACTTGTGAGTGCATCAATCCATTTGCCCACTCTGGAAAAAACTGTGAATCAAGTGAGTAACTTTGGGAGTATAATGGAGAGTAGTAACTTGATGTTTGCACTGTTCATTTGTTAGTTGTACAATGTAACTCAGCCCTCAACACTTAAATTCCTATAATCTCCTAAATTTAAATATAAGGTCTGACAAAGTTCTGGGACAAGAGTGTAATACACCAGCCATAGAAAGCAGTATTGGGATACTTACAGTTCATTTAGTCGAGTAATCACTCCCAGATGCAAAACACTTTTTATGTTTTTCATAATGTCTTTGAAGCTGTTCTGGAAGGCCTTTTGGAATCATTAGCAGTTCACATGTACTATAACTTTTTTTTTTTTTTAATCTCATCCCCACTGTCAAAATCTCCTGCCTTTCAAAGCTGTTTTCAATTTACAGAAGACAAAAAAGTCAGCCAGAGCTAAGTCAGGAAAGTAGGGTAGATGGGAGAGCTCCACAACATTATGTTTGGCTACAAACTGTTTTACGACCAGTGGACAGTGAGGCTTCACATTGTTGAGTAACAAGAACCAACTGCCTGGTGTATGGAACTGTGGATGAACTCGAATTCTCTTTAACAACCAATCTAACACCTGCAAATAATACTGAGCATTCACTGTCTGCCCTTAGTAACAAACTCTTCATGAATGTTCCCCCTACTGACAAGGTAGATAATCTGCATTGTTTTTTCTCTTTGATTTCTGTAGACTAGTTTTATGCTTCCTGGGTGGTGT
>APH_0674
CTAACCAGGTAAACCTGGAAAATGGTTGTTGTTCTATGTCCGTGAACTGACTTGTGATTTAAAAAAAAAATGCAGAAGTATTGTATCAGTATTCTTTATAGAAGTTATTACCTGAATCCTGTCAGAGGATATATGACTTTTGTTCCTGAAAATATGGCATTGGATAGATTATGAGCTTTCTTAGATATTACAGGTCTGTCATTTCATTTTTGATCAGCAAAAGTCAAGGGTGTTCACTGACTTTAAAAGAAAAAAAAAAGTGTTCTTAGCACCTTGAACACTGAGAAAATAGAGATAAGTTGAAGGGGGGGGGGGATATAGTTGTGACATTGCTTTTATATACATA-TTGTCAAAGTAAATTTCCTGAGAATTGTGTAAATTATCACAACCATACCTCTGTAAATTTACTTTACAGGGGTATTATTACACAAGTGTCACAAAAAGTAAATTTACTTGTTACATAAATTCATGAATTTCAACTGTATATGTAGATTATAAGTTATATTTTGCTTGGTAACTAGTATTTTTTGCCTGTGTAGTGGTATGGCTAAAATTTTGATTTCCAGCAATATTATTTTCTGTAAATAGTGAATCAGCTATTGTCCTTGACTGCCAGCCATCTTGTGCTTCCAACCCATGCCAGAATGGTGGAACTTGCCATGAGTTCTGGGGTTCCTATACTTGTGAGTGCATCAATCCATTTGCCCACTCTGGAAAAAACTGTGAATCAAGTGAGTAACTTTGGGAGTATAATGGAGAGTAGTAACTTGATGTTTGCACTGTTCATTTGTTAGTTGTACAATGTAACTCAGCCCTCAACACTTAAATTCCTATAATCTCCTAAATTTAAATATAAGGTCTGACAAAGTTCTGGGACAAGAGTGTAATACACCAGCCATAGAAAGCAGTATTGGGATACTTACAGTTCATTTAGTCGAGTAATCACTCCCAGATGCAAAACACTTTTTATGTTTTTCATAATGTCTTTGAAGCTGTTCTGGAAGGCCTTTTGGAATCATTAGCAGTTCACATGTACTATAAC-TTTTTTTTTTTTTAATCTCATCCCCACTGTCAAAATCTCCTGCCTTTCAAAGCTGTTTTCAATTTACAGAAGACAAAAAAGTCAGCCAGAGCTAAGTCAGGAAAGTAGGGTAGATGGGAGAGCTCCACAACATTATGTTTGGCTACAAACTGTTTTACGACCAGTGGACAGTGAGGCTTCACATTGTTGAGTAACAAGAACCAACTGCCTGGTGTATGGAACTGTGGATGAACTCGAATTCTCTTTAACAACCAATCTAACACCTGCAAATAATACTGAGCATTCACTGTCTGCCCTTAGTAACAAACTCTTCATGAATGTTCCCCCTACTGACAAGGTAGATAATCTGCATTGTTTTTTCTCTTTGATTTCTGTAGACTAGTTTTATGCTTCCTGGGTGGTGT
>APH_4024
CTAACCAGGTAAACCTGGAAAATGGTTGTTGTTGTATGTCCGTGAACTGACTTGTGATTTAAAAAAAAAATGCAGAAGTATTGTATCAGTATTCTTCATAGAAGTTATTACCTGAATCCTGTCAGAGGATATATGACTTTTGTTCCTGAAAATATGGCATTGGATAGATTATGAGCTTTCTTAGATATTACAGGTCTGTCATTTCATTTTTGATCAGCAAAAGTCAAGGGTGTTCACTGACTTTAAAAGAAAAAAAAAAGTGTTCTTAGCACCTTGAACACTGAGAAAATAGAGATAAGTTGAAGGGGGGGGGGGATATAGTTGTGACATTGCTTTTATATACATAGTTGTCAAAGTAAATTTCCTGAGAATTGTGTAAATTATCACAACCATACCTCTGTAAATTTACTTTACAGGGGTATTATTACACAAGTGTCACAAAAAGTAAATTTACTTGTTACATAAATTCATGAATTTCAACTGTATATGTAGATTATAAGTTATATTTTGCTTGGTAACTAGTATTTTTTGCCTGTGTAGTGGTATGGCTAAAATTTTGATTTCCAGCAATATTATTTTCTGTAAATAGTGAATCAGCTATTGTCCTTGACTGCCAGCCATCTTGTGCTTCCAACCCATGCCAGAATGGTGGAACTTGCCATGAGTTCTGGGGTTCCTATACTTGTGAGTGCATCAATCCATTTGCCCACTCTGGAAAAAACTGTGAATCAAGTGAGTAACTTTGGGAGTATAATGGAGAGTAGTAACTTGATGTTTGCACTGTTCATTTGTTAGTTGTACAATGTAACTCAGCCCTCAACACTTAAATTCCTATAATCTCCTAAATTTAAATATAAGGTCTGACAAAGTTCTGGGACAAGAGTGTAATACACCAACCATAGAAAGCAGTATTGGGATACTTACAGTTCATTTAGTCGAGTAATCACTCCCAGATGCAAAACACTTTTTATGTTTTTCATAATGTCTTTGAAGCTGTTCTGGAAGGCCTTTTGGAATCGTTAGCAGTTCACATGTACTATAAC-TTTTTTTTTTTTTAATCTCATCCCCACTGTCAAAATCTCCTGCCTTTCAAAGCTGTTTTCAATTTACAGAAGACAAAAAAGTCAGCCAGAGCTAAGTCAGGAAAGTAGGGTAGATGGGAGAGCTCCACAACATTATGTTTGGCTACAAACTGTTTTACGACCAGTGGACAGTGAGGCTTCACATTGTTGAGTAACAAGAACCAACTGCCTGGTGTATGGAACTGTGGATGAACTCGAATTCTCTTTAACAACTAATCTAACACCTGCAAATAATACTGAGCATTCACTGTCTGCCATTAGTAACAAACTCTTCATGAATGTTCCCCCTACTGACAAGGTAGATAATCTGTATTGTTTTTTCTCTTTGATTTCTGTAGACTAGTTTTATGCTTCCTGGGTG----
>APH_5003
CTAACCAGGTAAACCTGGAAAATGGTTGTTGTTGTATGTCCGTGAACTGACTTGTGATTTAAAAAAAAAATGCAGAAGTATTGTATCAGTATTCTTCATAGAAGTTATTACCTGAATCCTGTCAGAGGATATATGACTTTTGTTCCTGAAAATATGGCATTGGATAGATTATGAGCTTTCTTAGATATTACAGGTCTGTCATTTCATTTTTGATCAGCAAAAGTCAAGGGTGTTCACTGACTTTAAAAGAAAAAAAAAAGTGTTCTTAGCACCTTGAACACTGAGAAAATAGAGATAAGTTGAAGGGGGGGGGGGATATAGTTGTGACATTGCTTTTATATACATAGTTGTCAAAGTAAATTTCCTGAGAATTGTGTAAATTATCACAACCATACCTCTGTAAATTTACTTTACAGGGGTATTATTACACAAGTGTCACAAAAAGTAAATTTACTTGTTACATAAATTCATGAATTTCAACTGTATATGTAGATTATAAGTTATATTTTGCTTGGTAACTAGTATTTTTTGCCTGTGTAGTGGTATGGCTAAAATTTTGATTTCCAGCAATATTATTTTCTGTAAATAGTGAATCAGCTATTGTCCTTGACTGCCAGCCATCTTGTGCTTCCAACCCATGCCAGAATGGTGGAACTTGCCATGAGTTCTGGGGTTCCTATACTTGTGAGTGCATCAATCCATTTGCCCACTCTGGAAAAAACTGTGAATCAAGTGAGTAACTTTGGGAGTATAATGGAGAGTAGTAACTTGATGTTTGCACTGTTCATTTGTTAGTTGTACAATGTAACTCAGCCCTCAACACTTAAATTCCTATAATCTCCTAAATTTAAATATAAGGTCTGACAAAGTTCTGGGACAAGAGTGTAATACACCAACCATAGAAAGCAGTATTGGGATACTTACAGTTCATTTAGTCGAGTAATCACTCCCAGATGCAAAACACTTTTTATGTTTTTCATAATGTCTTTGAAGCTGTTCTGGAAGGCCTTTTGGAATCGTTAGCAGTTCACATGTACTATAACTTTTTTTTTTTTTTAATCTCATCCCCACTGTCAAAATCTCCTGCCTTTCAAAGCTGTTTTCAATTTACAGAAGACAAAAAAGTCAGCCAGAGCTAAGTCAGGAAAGTAGGGTAGATGGGAGAGCTCCACAACATTATGTTTGGCTACAAACTGTTTTACGACCAGTGGACAGTGAGGCTTCACATTGTTGAGTAACAAGAACCAACTGCCTGGTGTATGGAACTGTGGACGAACTCGAATTCTCTTTAACAACTAATCTAACACCTGCAAATAATACTGAGCATTCACTGTCTGCCATTAGTAACAAACTCTTCATGAATGTTCCCCCTACTGACAAGGTAGATAATCTGTATTGTTTTTTCTCTTTGATTTCTGTAGACTAGTTTTATGCTTCCTGGGTGGTGT
>APH_4021
CTAACCAGGTAAACCTGGAAAATGGTTGTTGTTGTATGTCCGTGAACTGACTTGTGATTTAAAAAAAAAATGCAGAAGTATTGTATCAGTATTCTTCATAGAAGTTATTACCTGAATCCTGTCAGAGGATATATGACTTTTGTTCCTGAAAATATGGCATTGGATAGATTATGAGCTTTCTTAGATATTACAGGTCTGTCATTTCATTTTTGATCAGCAAAAGTCAAGGGTGTTCACTGACTTTAAAAGAAAAAAAAAAGTGTTCTTAGCACCTTGAACACTGAGAAAATAGAGATAAGTTGAAGGGGGGGGGGGATATAGTTGTGACATTGCTTTTATATACATAGTTGTCAAAGTAAATTTCCTGAGAATTGTGTAAATTATCACAACCATACCTCTGTAAATTTACTTTACAGGGGTATTATTACACAAGTGTCACAAAAAGTAAATTTACTTGTTACATAAATTCATGAATTTCAACTGTATATGTAGATTATAAGTTATATTTTGCTTGGTAACTAGTATTTTTTGCCTGTGTAGTGGTATGGCTAAAATTTTGATTTCCAGCAATATTATTTTCTGTAAATAGTGAATCAGCTATTGTCCTTGACTGCCAGCCATCTTGTGCTTCCAACCCATGCCAGAATGGTGGAACTTGCCATGAGTTCTGGGGTTCCTATACTTGTGAGTGCATCAATCCATTTGCCCACTCTGGAAAAAACTGTGAATCAAGTGAGTAACTTTGGGAGTATAATGGAGAGTAGTAACTTGATGTTTGCACTGTTCATTTGTTAGTTGTACAATGTAACTCAGCCCTCAACACTTAAATTCCTATAATCTCCTAAATTTAAATATAAGGTCTGACAAAGTTCTGGGACAAGAGTGTAATACACCAACCATAGAAAGCAGTATTGGGATACTTACAGTTCATTTAGTCGAGTAATCACTCCCAGATGCAAAACACTTTTTATGTTTTTCATAATGTCTTTGAAGCTGTTCTGGAAGGCCTTTTGGAATCGTTAGCAGTTCACATGTACTATAACTTTTTTTTTTTTTTAATCTCATCCCCACTGTCAAAATCTCCTGCCTTTCAAAGCTGTTTTCAATTTACAGAAGACAAAAAAGTCAGCCAGAGCTAAGTCAGGAAAGTAGGGTAGATGGGAGAGCTCCACAACATTATGTTTGGCTACAAACTGTTTTACGACCAGTGGACAGTGAGGCTTCACATTGTTGAGTAACAAGAACCAACTGCCTGGTGTATGGAACTGTGGATGAACTCGAATTCTCTTTAACAACTAATCTAACACCTGCAAATAATACTGAGCATTCACTGTCTGCCCTTAGTAACAAACGCTTCATGAATGTTCCCCCTACTGACAAGGTAGATAATCTGCATTGTTTTTTCTCTTTGATTTCTGTAGACTAGTTTTATGCTTCCTGGGTGGTGT
>APH_0136
CTAACCAGGTAAACCTGGAAAATGGTTGTTGTTGTATGTCCGTGAACTGACTTGTGATTTAAAAAAAAAATGCAGAAGTATTGTATCAGTATTCTTCATAGAAGTTATTACCTGAATCCTGTCAGAGGATATATGACTTTTGTTCCTGAAAATATGGCATTGGATAGATTATGAGCTTTCTTAGATATTACAGGTCTGTCATTTCATTTTTGATCAGCAAAAGTCAAGGGTGTTCACTGACTTTAAAAGAAAAAAAAAAGTGTTCTTAGCACCTTGAACACTGAGAAAATAGAGATAAGTTGAAGGGTGGGGGGGATATAGTTGTGACATTGTTTTTATATACATAGTTGTCAAAGTAAATTTCCTGAGAATTGTGTAAATTATCACAACCATACCTCTGTAAATTTACTTTACAGGGGTATTATTACACAAGTGTCACAAAAAGTAAATTTACTTGTTACATAAATTCATGAATTTCAACTGTATATGTAGATTATAAGTTATATTTTGCTTGGTAACTAGTATTTTTTGCCTGTGTAGTGGTATGGCTAAAATTTTGATTTCCAGCAATATTATTTTCTGTAAATAGTGAATCAGCTATTGTCCTTGACTGCCAGCCATCTTGTGCTTCCAACCCATGCCAGAATGGTGGAACTTGCCATGAGTTCTGGGGTTCCTATACTTGTGAGTGCATCAATCCATTTGCCCACTCTGGAAAAAACTGTGAATCAAGTGAGTAACTTTGGGAGTATAATGGAGAGTAGTAACTTGATGTTTGCACTGTTCATTTGTTAGTTGTACAATGTAACTCAGCCCTCAACACTTAAATTCCTATAATCTCCTAAATTTAAATATAAGGTCTGACAAAGTTCTGGGACAAGAGTGTAATACACCAACCATAGAAAGCAGTATTGGGATACTTACAGTTCATTTAGTCGAGTAATCACTCCCAGATGCAAAACACTTTTTATGTTTTTCATAATGTCTTTGAAGCTGTTCTGGAAGGCCTTTTGGAATCGTTAGCAGTTCACATGTACTATAACTTTTTTTTTTTTTTAATCTCATCCCCACTGTCAAAATCTCCTGCCTTTCAAAGCTGTTTTCAATTTA----AGACAAAAAAGTCAGCCAGAGCTAAGTCAGGAAAGTAGGGTAGATGGGAGAGCTCCACAACATTATGTTTGGCTACAAACTGTTTTACGACCAGTGGACAGTGAGGCTTCACATTGTTGAGTAACAAGAACCAACTGCCTGGTGTATGGAACTGTGGATGAACTCGAATTCTCTTTAACAACTAATCTAACACCTGCAAATAATACTGAGCATTCACTGTCTGCCCTTAGTAACAAACTCTTCATGAATGTTCCCCCTACTGACAAGGTAGATAATCTGCATTGTTTTTTCTCTTTGATTTCTGTAGACTAGTTTTATGCTTCCTGGG------
>APH_0723
CTAACCAGGTAAACCTGGAAAATGGTTGTTGTTGTATGTCCGTGAACTGACTTGTGATTTAAAAAAAAAATGCAGAAGTATTGTATCAGTATTCTTCATAGAAGTTATTACCTGAATCCTGTCAGAGGATATATGACTTTTGTTCCTGAAAATATGGCATTGGATAGATTATGAGCTTTCTTAGATATTACAGGTCTGTCATTTCATTTTTGATCAGCAAAAGTCAAGGGTGTTCACTGACTTTAAAAGAAAAAAAAAAGTGTTCTTAGCACCTTGAACACTGAGAAAATAGAGATAAGTTGAAGG--GGGGGGGATATAGTTGTGACATTGTTTTTATATACATAGTTGTCAAAGTAAATTTCCTGAGAATTGTGTAAATTATCACAACCATACCTCTGTAAATTTACTTTACAGGGGTATTATTACACAAGTGTCACAAAAAGTAAATTTACTTGTTACATAAATTCATGAATTTCAACTGTATATGTAGATTATAAGTTATATTTTGCTTGGTAACTAGTATTTTTTGCCTGTGTAGTGGTATGGCTAAAATTTTGATTTCCAGCAATATTATTTTCTGTAAATAGTGAATCAGCTATTGTCCTTGACTGCCAGCCATCTTGTGCTTCCAACCCATGCCAGAATGGTGGAACTTGCCATGAGTTCTGGGGTTCCTATACTTGTGAGTGCATCAATCCATTTGCCCACTCTGGAAAAAACTGTGAATCAAGTGAGTAACTTTGGGAGTATAATGGAGAGTAGTAACTTGATGTTTGCACTGTTCATTTGTTAGTTGTACAATGTAACTCAGCCCTCAACACTTAAATTCCTATAATCTCCTAAATTTAAATATAAGGTCTGACAAAGTTCTGGGACAAGAGTGTAATACACCAACCATAGAAAGCAGTATTGGGATACTTACAGTTCATTTAGTCGAGTAATCACTCCCAGATGCAAAACACTTTTTATGTTTTTCATAATGTCTTTGAAGCTGTTCTGGAAGGCCTTTTGGAATCGTTAGCAGTTCACATGTACTATAAC-TTTTTTTTTTTTTAATCTCATCCCCACTGTCAAAATCTCCTGCCTTTCAAAGCTGTTTTCAATTTACAG-AGACAAAAAAGTCAGCCAGAGCTAAGTCAGGAAAGTAGGGTAGATGGGAGAGCTCCACAACATTATGTTTGGCTACAAACTGTTTTACGACCAGTGGACAGTGAGGCTTCACATTGTTGAGTAACAAGAACCAACTGCCTGGTGTATGGAACTGTGGATGAACTCGAATTCTCTTTAACAACTAATCTAACACCTGCAAATAATACTGAGCATTCACTGTCTGCCCATAGTAACAAACTCTTCATGAATGTTCCCCCTACTGACAAGGTAGATAATCTGCATTGTTTTTTCTCTTTGATTTCTGTAGACTAGTTTTATGCTTCCTGGGTGGTGT
>APH_5001
------------------------------------------------------------------------------------ATCAGTATTCTTCATAGAAGTTATTACCTGAATCCTGTCAGAGGATATATGACTTTTGTTCCTGAAAATATGGCATTGGATAGATTATGAGCTTTCTTAGATATTACAGGTCTGTCATTTAATTTTTGATCAGCAAAAGTCAAGGGTGTTCACTGACTTTAAAAGATAAAAAAAAGTGTTCTTAGCACCTTGAACACTGAGAAAATAGAGATAAGTTGAAGGGGGGGGGGGATATAGTTGTGACATTGCTTTTATATACATAGTTGTCAAAGTAAATTTCCTGAGAATTGTGTAAATTATCACAACCATACCTCTGTAAATTTACTTTACAGGGGTATTATTACACAAGTGTCACAAAAAGTAAATTTACTTGTTACATAAATTCATGAATTTCAACTGTATATGTAGATTATAAGTTATATTTTGCTTGGTAACTAGTATTTTTTGCCTGTGTAGTGGTATGGCTAAAATTTTGATTTCCAGCAATATTATTTTCTGTAAATAGTGAATCAGCTATTGTCCTTGACTGCCAGCCATCTTGTGCTTCCAACCCATGCCAGAATGGTGGAACTTGCCATGAGTTCTGGGGTTCCTATACTTGTGAGTGCATCAATCCATTTGCCCACTCTGGAAAAAACTGTGAATCAAGTGAGTAACTTTGGGAGTATAATGGAGAGTAGTAACTTGATGTTTGTACTGTTCATTTGTTAGTTGTACAATGTAACTCAGCCCTCAACACTTAAATTCCTATAATCTCCTAAATTTAAATATAAGGTCTGACAAAGTTCTGGGACAAGAGTGTAATACACCAACCATAGAAAGCAGTATTGGGATACTTACAGTTCATTTAGTCGAGTAATCACTCCCAGATGCAAAACACTTTTTATGTTTTTCATAATGTCTTTGAAGCTGTTCTGGAAGGCCTTTTGGAATCGTTAGCAGTTCACATGTACTATAACTTTTTTTTTTTTTTTATCTCATCCCCACTGTCAAAATCTCCTGCCTTTCAAAGCTGTTTTCAATATATTGAAAGC------------------------------------------------TTTCGCATCGT------------------------------------AATAAAGTTATACGT----------------------------------------------AATTCAGATT--------------------------------------AGCGTTGTTTGA------------------------------------------------------------------------------------------------------------------
>APH_0186
CTAACCAAGTAAACCTGGGAAATGGTTGTTGTTGTATGTCCGTGAACTGACTTGTGATTTAAAAAAAAAATGCAGAAGTATTGTATCAGTATTCTTTATAGAAGTTATTACCTGAATCCTGTCAGAGGATATATGACTTTTGTTCCTGAAAATATGGCATTGGATAGATTATGATCTTTCTTAGATATTACAGGTCTGTCATTTCATTTTTGATCAGCAAAAGTCAAGGGTGTTCACTGACTTTAAAAGAAAAAAAAAAGTGTTCTTAGCACCTTGAACACTGAGAAAATAGAGATAAGTTGGAGGGGGGGGGGGATGTAGTTGTGACATTGCTTTTATATACATAGTTGTCAAAGTAAATTTCCTGAGAATTGTGTAAATTATCACAACCATACCTCTGTAAATTTACTTTACAGGGGTATTATTACACAAGTGTCACAAAAAGTAAATTTACTTGTTACATAAATTCATGAATTTCAACTGTATATGTAGATTATAAGTTATATTTTGCTTGGTAACTAGTATTTTTTGCCTGTGTAGTGGTATGGCTAAAATTTTGATTTCCAGCAATATTATTTTCTGTAAATAGTGAATCAGCTATTGTCCTTGACTGCCAGCCATCTTGTGCTTCCAACCCATGCCAGAATGGTGGAACTTGCCATGAGTTCTGGGGTTCCTATACTTGTGAGTGCATCAATCCATTTGCCCACTCTGGAAAAAACTGTGAATCAAGTGAGTAACTTTGGGAGTATAATGGAGAGTAGTAACTTGATGTTTGCACTGTTCATTTGTTAGTTGTACAATGTAACTCAGCCCTCAACACTTAAATTCCTATAATCTCCTAAATTTAAATATAAGGTCTGACAAAGTTCTGGGACAAGAGTGTAATACGCCAACCATAGAAAGCAGTATCGGGATACTTACAGTTCATTTAGTTGAGTAATCACTCCCAGATGCAAAACACTTTTTATGTTTTTCATAATGTCTTTGAAGCTGTTCTGGAAGGCCTTTTGGAATCATTAGCAGTTCACATGTACTATAAC-----TTTTTTTTTAATCTCATCCCCACTGTCAAAATCTCCTGCCTTTCAAAGCTGTTTTCAATTTACAGAAGACAAAAAAGTCAGCCAGAGCTAAGTCAGGAAAGTAGGGTAGATGGGAGAGCTCCACAACATTATGTTTGGCTACAAACTGTTTTACGACCAGTGGACAGTGAGGCTTCACATTGTTGAGTAACAAGAACCAACTGCCTGGTGTATGGAACTGTGGATGAACTCGAATTCTCTTTAACAACCAATCTAACACCTGCAAATAATACTGAGCATTCACTGTCTGCCCTTAGTAACAAACTCTTCATGAATGATCCCCCTACTGACAAGGTAGATAATCTGCATTGTTTTTTCTCTTTGATTTCTGTAGACTAGTTTTATTCTTCCTGGGTGGTGT
>APH_0772
CTAACCAGGTAAACCTGGAAAATGGTTGTTGTTGTATGTCCGTGAACTGACTTGTGATTTAAAAAAAAAATGCAGAAGTATTGTATCAGTATTCTTCATAGAAGGTATTACCTGAATCCTGTCAGAGGATATATGACTTTTGTTCCTGAAAATATGGCATTGGATAGATTATGATCTTTCTTAGATATTACAGGTCTGTCATTTCATTTTTGATCAGCAAAAGTCAAGGGTGTTCACTGACTTTAAAAGAAAAAAAAAAGTGTTCTTAGCACCTTGAACACTGAGAAAATAGAGATAAGTTGAAGGGGGGGGGGGATATAGTTGTGACATTGCTTTTATATACATAGTTGTCAAAGTAAATTTCCTGAGAATTGTGTAAATTATCACAACCATACCTCTGTAAATTTACTTTACAGGGGTATTATTACACAAGTGTCACAAAAAGTAAATTTACTTGTTACATAAATTCATGAATTTCAACTGTATATGTAGATTATAAGTTATATTTTGCTTGGTAACTAGTATTTTTTGCCTGTGTAGTGGTATGGCTAAAATTTTGATTTCCAGCAATATTATTTTCTGTAAATAGTGAATCAGCTATTGTCCTTGACTGCCAGCCATCTTGTGCTTCCAACCCATGCCAGAATGGTGGAACTTGCCATGAGTTCTGGGGTTCCTATACTTGTGAGTGCATCAATCCATTTGCCCACTCTGGAAAAAACTGTGAATCAAGTGAGTAACTTTGGGAGTATAATGGAGAGTAGTAACTTGATGTTTGCACTGTTCATTTGTTAGTTGTACAATGTAACTCAGCCCTCAACACTTAAATTCCTATAATCTCCTAAATTTAAATATAAGGTCTGACAAAGTTTTGGGACAAGAGTGTAATACACCAACCATAGAAAGCAGTATCAGGATACTTACAGTTCATTTAGTCGAGTAATCGCTCCCAGATGCAAAACACTTTTTATGTTTTTCATAATGTCTTTGAAGCTGTTCTGGAAGGCCTTTTGGAATCATTAGCAGTTCACATGTACTATAAC---TTTTTTTTTTTAATCTCATCCCCACTGTCAAAATCTCCTGCCTTTCAAAGCTGTTTTCAATTTACAGAAGACAAAAAAGTCAGCCAGAGCTAAGTCAGGAAAGTAGGGTAGATGGGAGAGCTCCACAACATTATGTTTGGCTACAAACTGTTTTACGACCAGTGGACAGTGAGGCTTCACATTGTTAAGTAACAAGAACCAACTGCCTGGTGTATGGAACTGTGGATGAACTCGAATTCTCTTTAACAACCAATCTAACACCTGCAAATAATACTGAGCATTCACTGTCTGCCCTTAGTAACAAACTCTTCATGAATGATCCCCCTACTGACAAGGAAGGTAATTAGCATTG-TTTTTCTCTTTGATTTCTGTAGACTAGTTTTATGCTTCCTGGGTGGTGT
>APH_1535
CTAACCAGGTAAACCTGGAAAATGGTTGTTGTTGTATGTCCGTGAACTGACTTGTGATTTAAAAAAAAAATGCAGAAGTATTGTATCAGTATTCTTCATAGAAGGTATTACCTGAATCCTGTCAGAGGATATATGACTTTTGTTCCTGAAAATATGGCATTGGATAGATTATGATCTTTCTTAGATATTACAGGTCTGTCATTTCATTTTTGATCAGCAAAAGTCAAGGGTGTTCACTGACTTTAAAAGAAAAAAAAAAGTGTTCTTAGCACCTTGAACACTGAGAAAATAGAGATAAGTTGAAGG---GGGGGGATATAGTTGTGACATTGCTTTTATATACATAGTTGTCAAAGTAAATTTCCTGAGAATTGTGTAAATTATCACAACCATACCTCTGTAAATTTACTTTACAGGGGTATTATTACACAAGTGTCACAAAAAGTAAATTTACTTGTTACATAAATTCATGAATTTCAACTGTATATGTAGATTATAAGTTATATTTTGCTTGGTAACTAGTATTTTTTGCCTGTGTAGTGGTATGGCTAAAATTTTGATTTCCAGCAATATTATTTTCTGTAAATAGTGAATCAGCTATTGTCCTTGACTGCCAGCCATCTTGTGCTTCCAACCCATGCCAGAATGGTGGAACTTGCCATGAGTTCTGGGGTTCCTATACTTGTGAGTGCATCAATCCATTTGCCCACTCTGGAAAAAACTGTGAATCAAGTGAGTAACTTTGGGAGTATAATGGAGAGTAGTAACTTGATGTTTGCACTGTTCATTTGTTAGTTGTACAATGTAACTCAGCCCTCAACACTTAAATTCCTATAATCTCCTAAATTTAAATATAAGGTCTGACAAAGTTTTGGGACAAGAGTGTAATACACCAACCATAGAAAGCAGTATCAGGATACTTACAGTTCATTTAGTCGAGTAATCGCTCCCAGATGCAAAACACTTTTTATGTTTTTCATAATGTCTTTGAAGCTGTTCTGGAAGGCCTTTTGGAATCATTAGCAGTTCACATGTACTATAAC---TTTTTTTTTTTTATCTCATCCCCACTGTCAAAATCTCCTGCCTTTCAAAGCTGTTTTCAATTTACAGAAGACAAAAAAGTCAGCCAGAGCTAAGTCAGGAAAGTAGGGTAGATGGGAGAGCTCCACAACATTATGTTTGGCTACAAACTGTTTTACGACCAGTGGACAGTGAGGCTTCACATTGTTGAGTAACAAGAACCAACTGCCTGGTGTATGGAACTGTGGATGAACTCGAATTCTCTTTAACAACCAATCTAACACCTGCAAATAATACTGAGCATTCACTGTCTGCCCTTAGTAACAAACTCTTCATGAATGATCCCCCTACTGACAAGGTAGATAATCTGCATTGTTTTTTCTCTTTGATTTCTGTAGACTAGTTTTATGCTTCCTGGGTGGTGT
>APH_4029
-------------------------------TTGTTTG----------------------------------------------------------------AGTTATTTCTTA------------------------TCTGTTTCTTA------------------ATTACGTGACTGCT--GATATTACAGGTCTGTCATTTCATTTTTGATCAGCAAAAGTCAAGGGTGTTCACTGACTTTAAAAGAAAAAAAAAAGTGTTCTTAGCACCTTGAACACTGAGAAAATAGAGATAAGTTGAAGGGGGGGGGGGATATAGTTGTGACATTGCTTTTATATACATAGTTGTCAAAGTAAATTTCCTGAGAATTGTGTAAATTATCACAACCATACCTCTGTAAATTTACTTTACAGGGGTATTATTACACAAGTGTCACAAAAAGTAAATTTACTTGTTACATAAATTCATGAATTTCAACTGTATATGTAGATTATAAGTTATATTTTGCTTGGTAACTAGTATTTTTTGCCTGTGTAGTGGTATGGCTAAAATTTTGATTTCCAGCAATATTATTTTCTGTAAATAGTGAATCAGCTATTGTCCTTGACTGCCAGCCATCTTGTGCTTCCAACCCATGCCAGAATGGTGGAACTTGCCATGAGTTCTGGGGTTCCTATACTTGTGAGTGCATCAATCCATTTGCCCACTCTGGAAAAAACTGTGAATCAAGTGAGTAACTTTGGGAGTATAATGGAGAGTAGTAACTTGATGTTTGCACTGTTCATTTGTTAGTTGTACAATGTAACTCAGCCCTCAACACTTAAATTCCTATAATCTCCTAAATTTAAATATAAGGTCTGACAAAGTTCTGGGACAAGAGTGTAATACACCAACCATAGAAAGCAGTATTGGGATACTTACAGTTCATTTAGTCGAGTAATCACTCCCAGATGCAAAACACTTTTTATGTTTTTCATAATGTCTTTGAAGCTGTTCTGGAAGGCCTTTTGGAATCGTTAGCAGTTCACATGTACTATAACTTTTTTTTTTTTTTAATCTCATCCCCACTGTCAAAATCTCCTGCCTTTCAAAGCTGTTTTCAATTTACAGAAGACAAAAAAGTCAGCCAGAGCTAAGTCAGGAAAGTAGGGTAGATGGGAGAGCTCCACAACATTATGTTTGGCTACAAACTGTTTTACGACCAGTGGACAGTGAGGCTTCACATTGTTGAGTAACAAGAACCAACTGCCTGGTATACAGAACTGTGGACAAACTCAAATTCTCTAGATCGGAAGAGCTCGTGTAGGGAAAGAGTGTTATGCAGTGTGTATAT---CTCGGT-------------------------------------------------------------------------------------------------------
>APH_3191
------------------------------------------------------------------------------------------------------AGTTATTACCTGAATCCTGTCAGAGGATATATGACTTTTGTCCCTGAAAATATGGCATTGGATAGATTATGAGCTTTCTTAGATATTACAGGTCTGTCATTTCATTTTTGATCAGCAAAGGTCAAGGGTGTTCACTGACTTTAAAAGGAAAAAAAAAGTGTTCTTAGCACCTTGAACACTGAGAAAATATAGATAAGTTGAAGGGGGGGGGGGATATAGTTGTGACATTGCTTTTATATACATAGTTGTCAAAGTAAATTTCCTGAGAATTGTGTAAATTATCACAACCATACCTCTGTAAATTTACTTTACAGGGGTATTATTACACAAGTGTCACAAAAAGTAAATTTACTTGTTACATAAATTCATGAATTTCAACTGTATATGTAGATTATAAGTTATATTTTGCTTGGTAACTAGTATTTTTTGCCTGTGTAGTGGTATGGCTAAAATTTTGATTTCCAGCAATATTATTTTCTGTAAATAGTGAATCAGCTATTGTCCTTGACTGCCAGCCATCTTGTGCTTCCAATCCATGCCAGAATGGTGGAACTTGCCATGAGTTCTGGGGTTCCTATACTTGTGAGTGCATCAATCCATTTGCCCACTCTGGAAAAAACTGTGAATCAAGTGAGTAACTTTGGGAGTATAATGGAGAGTAGTAACTTGATGTTTGCACTGTTCATTTGTTAGTTGTACAATGTAACTCAGCCCTCAACACTTAAATTCCTATAATCTCCTAAATTTAAATATAAGGTATGACAAAGTTCTGGGACAAGAGTGTAATACACCAACCATAGAAAGCAGTATTGGGATACTTACAGTTCATTTAGTTGAGTAATCACTCCCAGATGCAAAACACTTTTTATGTTTTTCATAATGTCTTTGAAGCTGTTCTGGAAGGCCTTTTGGAATCATTAGCAGTTCACATGTACTATAACTTTTTTTTTTTTTTAATCTCATCCCCACTGTCAAAATCTCCTGCCTTTCAAAGCTGTTTTCAATTTACAGAAGACAAAAAAGTCAGCCAGAGCTAAGTCAGGAAAGTAGGGTAGATGGGAGAGCTCCACAACATTATG---------------------------------------------------------------------------------------------------------------------------------------------------------------------------------------------------------------------------------------------------------------------------
>APH_0622
-------GGTAAACCTGGAAAATGGTTGTTGTTCTATGTCCGTGAACTGACTTGTGATTT-AAAAAAAAATGCAGAAGTATTGTATCAGTATTCTTTATAGAAGTTATTACCTGAATCCTGTCAGAGGATATATGACTTTTGTTCCTGAAAATATGGCATTGGATAGATTATGAGCTTTCTTAGATATTACAGGTCTGTCATTTCATTTTTGATCAGCAAAAGTCAAGGGTGTTCACTGACTTTAAAAGGAAAAAAAAAGTGTTCTTAGCACCTTGAACACTGAGAAAATATAGATAAGTTGAAGGGGGGGGGGGATATAGTTGTGACATTGCTTTTATATACATA-TTGTCAAAGTAAATTTCCTGAGAATTGTGTAAATTATCACAACCATACCTCTGTAAATTTACTTTACAGGGGTATTATTACACAAGTGTCACAAAAAGTAAATTTACTTGTTACATAAATTCATGAATTTCAACTGTATATGTAGATTATAAGTTATATTTTGCTTGGTAACTAGTATTTTTTGCCTGTGTAGTGGTATGGCTAAAATTTTGATTTCCAGCAATATTATTTTCTGTAAATAGTGAATCAGCTATTGTCCTTGACTGCCAGCCATCTTGTGCTTCCAATCCATGCCAGAATGGTGGAACTTGCCATGAGTTCTGGGGTTCCTATACTTGTGAGTGCATCAATCCATTTGCCCACTCTGGAAAAAACTGTGAATCAAGTGAGTAACTTTGGGAGTATAATGGAGAGTAGTAACTTGATGTTTGCACTGTTCATTTGTTAGTTGTACAATGTAACTCAGCCCTCAACACTTAAATTCCTATAATCTCCTAAATTTAAATATAAGGTCTGACAAAGTTCTGGGACAAGAGTGTAATACACCAACCATAGAAAGCAGTATTGGGATACTTACAGTTCATTTAGTTGAGTAATCACTCCCAGATGCAAAACACTTTTTATGTTTTTCATAATGTCTTTGAAGCTGTTCTGGAAGGCCTTTTGGAATCATTAGCAGTTCACATGTACTATAACTTTTTTTTTTTTTTAATCTCATCCCCACTGTCAAAATCTCCTGCCTTTCAAAGCTGTTTTCAATTTACAGAAGACAAAAAAGTCAGCCAGAGCTAAGTCAGGAAAGTAGGGTAGATGGGAGAGCTCCACAACATTATGTTTGGCTACAAACTGTTTTACGACCAGTGGACAGTGAGGCTTCACATTGTTGAGTAACAAGAACCAACTGCCTGGTGTACGGAACTGTGGACGAACTCGAATTCTCTTTAACAACCTATCTAACA----------------------------------------------------------------------------------------------------------------------------------------------
>APH_0880
-----CAGGTAAACCTGGAAAATGGTTGTTGTTCTATGTCCGTGAACTGACTTGTGATTTAAAAAAAAAATGCAGAAGTATTGTATCAGTATTCTTCATAGAAGTTATTACCTGAATCCTGTCAGAGGATATATGACTTTTGTCCCTGAAAATATGGCATTGGATAGATTATGAGCTTTCTTAGATATTACAGGTCTGTCATTTCATTTTTGATCAGCAAAGGTCAAGGGTGTTCACTGACTTTAAAAGGAAAAAAAAAGTGTTCTTAGCACCTTGAACACTGAGAAAATATAGATAAGTTGAAGG-GGGGGGGGATATAGTTGTGACATTGCTTTTATATACATA-TTGTCAAAGTAAATTTCCTGAGAATTGTGTAAATTATCACAACCATACCTCTGTAAATTTACTTTACAGGGGTATTATTACACAAGTGTCACAAAAAGTAAATTTACTTGTTACATAAATTCATGAATTTCAACTGTATATGTAGATTATAAGTTATATTTTGCTTGGTAACTAGTATTTTTTGCCTGTGTAGTGGTATGGCTAAAATTTTGATTTCCAGCAATATTATTTTCTGTAAATAGTGAATCAGCTATTGTCCTTGACTGCCAGCCATCTTGTGCTTCCAATCCATGCCAGAATGGTGGAACTTGCCATGAGTTCTGGGGTTCCTATACTTGTGAGTGCATCAATCCATTTGCCCACTCTGGAAAAAACTGTGAATCAAGTGAGTAACTTTGGGAGTATAATGGAGAGTAGTAACTTGATGTTTGCACTGTTCATTTGTTAGTTGTACAATGTAACTCAGCCCTCAACACTTAAATTCCTATAATCTCCTAAATTTAAATATAAGGTCTGACAAAGTTCTGGGACAAGAGTGTAATACACCAACCATAGAAAGCAGTATTGGGATACTTACAGTTCATTTAGTTGAGTAATCACTCCCAGATGCAAAACACTTTTTATGTTTTTCATAATGTCTTTGAAGCTGTTCTGGAAGGCCTTTTGGAATCATTAGCAGTTCACATGTACTATAAC--TTTTTTTTTTTTAATCTCATCCCCACTGTCAAAATCTCCTGCCTTTCAAAGCTGTTTTCAATTTACAGAAGACAAAAAAGTCAGCCAGAGCTAAGTCAGGAAAGTAGGGTAGATGGGAGAGCTCCACAACATTATGTTTTGCTACAAACTGTTTTACGACCAGTGGACAGTGAGGCTTCACATTGTTGAGTAACAAGAACCAACTGCCTGGTGTATGGAACTGTGGATGAACTCGAATTCTCTTTAACAACCAATCTAACACCTGCAAATAATACTGAGCATTCACTGTCTGCCCTTAGTAACAAACTCTTCATGAATGTTCCCCCTACTGACAAGGTAGATAATCTGCATTGTTTTTTCTCTTTGATTTCTGTAGACTAGTTTTATGCTTCCTGGGTGGTGT
>APH_1602
CTAACCAGGTAAACCTGGAAAATGGTTGTTGTTGTATGTCCGTGAACTGACTTGTGATTTAAAAAAAAAATGCAGAAGTATTGTATCAGTATTCTTCATAGAAGTTATTACCTGAATCCTGTCAGAGGATATATGACTTTTGTCCCTGAAAATATGGCATTGGATAGATTATGAGCTTTCTTAGATATTACAGGTCTGTCATTTCATTTTTGATCAGCAAAGGTCAAGGGTGTTCACTGACTTTAAAAGGAAAAAAAAAGTGTTCTTAGCACCTTGAACACTGAGAAAATATAGATAAGTTGAAGGGGGGGGGGGATATAGTTGTGACATTGCTTTTATATACATAGTTGTCAAAGTAAATTTCCTGAGAATTGTGTAAATTATCACAACCATACCTCTGTAAATTTACTTTACAGGGGTATTATTACACAAGTGTCACAAAAAGTAAATTTACTTGTTACATAAATTCATGAATTTCAACTGTATATGTAGATTATAAGTTATATTTTGCTTGGTAACTAGTATTTTTTGCCTGTGTAGTGGTATGGCTAAAATTTTGATTTCCAGCAATATTATTTTCTGTAAATAGTGAATCAGCTATTGTCCTTGACTGCCAGCCATCTTGTGCTTCCAATCCATGCCAGAATGGTGGAACTTGCCATGAGTTCTGGGGTTCCTATACTTGTGAGTGCATCAATCCATTTGCCCACTCTGGAAAAAACTGTGAATCAAGTGAGTAACTTTGGGAGTATAATGGAGAGTAGTAACTTGATGTTTGCACTGTTCATTTGTTAGTTGTACAATGTAACTCAGCCCTCAACACTTAAATTCCTATAATCTCCTAAATTTAAATATAAGGTCTGACAAAGTTCTGGGACAAGAGTGTAATACACCAACCATAGAAAGCAGTATTGGGATACTTACAGTTCATTTAGTTGAGTAATCACTCCCAGATGCAAAACACTTTTTATGTTTTTCATAATGTCTTTGAAGCTGTTCTGGAAGGCCTTTTGGAATCATTAGCAGTTCACATGTACTATAACTTTTTTTTTTTTTTAATCTCATCCCCACTGTCAAAATCTCCTGCCTTTCAAAGCTGTTTTCAATTTACAGAAGACAAAAAAGTCAGCCAGAGCTAAGTCAGGAAAGTAGGGTAGATGGGAGAGCTCCACAACATTATGTTTTGCTACAAACTGTTTTACGACCAGTGGACAGTGAGGCTTCACATTGTTGAGTAACAAGAACCAACTGCCTGGTGTATGGAACTGTGGATGAACTCGAATTCTCTTTAACAACCAATCTAACACCTGCAAATAATACTGAGCATTCACTGTCTGCCCTTAGTAACAAACTCTTCATGAATGTTCCCCCTACTGACAAGGTAGATAATCTGCATTGTTTTTTCTCTTTGATTTCTGTAGACTAGTTTTATGCTTCCTGGGTGGTGT
>APH_1438
---------------------------------------------------------------------------------------------------------------------------------------------------------------------------------------------------------------------------------------------------------------------------------------------------------------------------------------------------------------------------------------------------------------GTAAATTTACTTTACAGGGGTATTATTACACAAGTGTCACAAAAAGTAAATTTACTTGTTACATAAATTCATGAATTTCAACTGTATATGTAGATTATAAGTTATATTTTGCTTGGTAACTAGTATTTTTTGCCTGTGTAGTGGTATGGCTAAAATTTTGATTTCCAGCAATATTATTTTCTGTAAATAGTGAATCAGCTATTGTCCTTGACTGCCAGCCATCTTGTGCTTCCAATCCATGCCAGAATGGTGGAACTTGCCATGAGTTCTGGGGTTCCTATACTTGTGAGTGCATCAATCCATTTGCCCACTCTGGAAAAAACTGTGAATCAAGTGAGTAACTTTGGGAGTATAATGGAGAGTAGTAACTTGATGTTTGCACTGTTCATTTGTTAGTTGTACAATGTAACTCAGCCC--------------------------------------------------------------------------------------------------------------------------------------------------------------------------------------------------------------------------------------------------------------------------------------------------------------------------------------------------------------------------------------------------------------------------------------------------------------------------------------------------------------------------------------------------------------------------------------------------------------------------------------------------------
