# Supplementary material for: ﻿Discovery of a new tarantula species from the Madrean Sky Islands and the first documented instance of syntopy between two montane endemics (Araneae, Theraphosidae, Aphonopelma): a case of prior mistaken identity
Source: Zookeys. 2024 Aug 16;1210:61–98. doi: 10.3897/zookeys.1210.125318 (PMC11344175; doi:10.3897/zookeys.1210.125318)
Supplement: Supplementary material 8 — Phylogenomics files [file zookeys-1210-061_article-125318__-s008.zip › Suppl8/individual_UCE_loci/sl_realigned_uce_2001457.fas]

>APH_1357
---------------------------------------------------------------------------------------------------------------------------------------------------------------------------------------------------------------------------------------------------------------------------------------------------------------------------------------------------GTGGC-TTCGAACAA----------------------TATAG------------------------------------------TTTGTTGCCAGCTTG---------------------------------------------------------TTGGTCCCC----------CAGAGA-------------------------------------------------------------------CTGCCATGA-----------------------------------------------------------------------------TTGTTGC-----------------------------------------------ACCTAAGAATGGATGA------------------CAG---------CCTGTTCGGCAGTTCCTTATTTCTCCTCCAGCATCGCCACCTGTTGGTTGGGAACCAGTTGATGAAGCTCAGCCTTGTATTAACTATGATCTGTTAGCAGCCCTGGCAAAACTTACACCTGGTAAGCAGTTTTTGTAATATATATCAGTTTTACACTCTTTGCTATATGTTAATAAAAAATAACACCAAAC--------------------------------------------------------------------------------------------------------------------------------------------------------------------------------------------------------------------------------------------------------------------------------------------------------------------------------------------------------------------------------------------------------------------------------------------------------------------------------------------------------------------------------------------------------------------------------------------------------------------------------------------------------------------------------------
>APH_5003
-TTTGATGCTGTGCAGAGAATGATTTGCCTAATAAACAATCCTCTG----------------------AGTCTGTTTCCCATAGGCATGTAGTAGCAGCTTGTCCCTTCTAAAACATTGCTCAGAAGAGTTAACAGCCTTGATACCACCAGCTGTAGTGTCACATCATACATGGGATGCAGTTGCACAACAAACTGACCAAGTGTCAAGCAGTTTGCTTTGCAAACTCATTCATCCTCCACATGTACACTTTGGAACTCACTTCCAGCTGCGATATTCTCAGATCACTAATCTCCAGCTTTTCAAATCAGGAACAAGCAAATCTCTGTTGAACAGTTCTGTGTCATTCAAATAAAGACGGTTATGTTGCTTTGCATTATAGGTTTTGCCTTTCACGATCACCACTCTTGAAAACAAAAAACTCTTTGCAGTCAGATTGACAACAGCTGCATTGCAGGAAACAAGTGCTGATGGTTGGGAACAAGTCAGCACATGTTTGGGGCACTCAGTCAGATCAGAGAAAATAAAACTAGTCTGGATACTTTTTTGAACAGGCCTACATGTGTACAAGTACACACTGATAAATTTCAGTCATGGAAGATAAGCTACAAATGTAAGTGTTTGAATTGCATCAAATAGTGTATTTAGATCTAATACACATGTGGTGTGATGTTTTGATGCATTAATAAGGTTTTAACATTATTTTCACAGCCAATCCTGAGCAACAAACCCAAGGATGGTGAAACATCTGATGCCTATCTTCAGCCTCCTTCCCCTGTTCGGCAGTTCCTTATTTCTCCTCCAGCATCGCCACCTGTTGGTTGGGAACCAGTTGATGAAGCTCAGCCTTGTATTAACTATGATCTGTTAGCAGCCCTGGCAAAACTTACACCTGGTAAGCAGTTTTTGTAATATATATCAGTTTTACACTCTTTGCTATATGTTAATAAAAAATAACACCAAACTTATTCTTAATTATGTAAATTTTGCTGAAAAATTGCAAAAGCTTTTGGCCATAGCTGTGGCCTTACTGACTTGTGACAAACTGGAAAAAATGTTACAGATGGTTTGGGTGAATTGCATTGTTCCATTGTGCTGTTACAGATTACAGAGTTGGTTTGTGGGTATGGTTAGTATTGCTTTCCATATATACATCAATTTTATAGGTTCTTCTGTACTACAGCTGTTGGTTTAGAGTGCTGTGTCACAAAGCAAAGCTTGCCAACCCTACAATAGGTCAGTGATTTATAAACTGATTTGTTGGACAATGTGATTGCTTCTGGGGTAGTTTCTTCCTGGACATGTGTTTCTGCCACATAAGTATGGGTCATGCTTAACACTGATACAAACTTGCTTAAAGATTGAGAGAACACCAGAGGATCACTGAAACTGGAAGTCAACGTAAGTTAACAATAACATTTATTA-------------------------------------------------------------------------------------------CAAGAAACAGACCGTCAATTACAGCAGCAAGAAAAAACTTAAGG-AAGTAGCCATGAAAACAAAAGGTAAGTAT-------------------------------------
>APH_5001
GTTTGATGCTGTGCAGAGAATGATTTGCCTAATAAACAATCCTCTGAGTCTGTTTCCCATAGGCATGTAGTCTGTTTCCCATAGGCATGTAGTAGCAGCTTGTCCCTTCTAAAACATTGCTCAGAAGAGTTAACAGCCTTGATACCACCAGCTGTAGTGTCACATCATACATGGGATGCAGTTGCACAACAAACTGACCAAGTGTCAAGCAGTTTGCTTTGCAAACTCATTCATCCTCCACATGTACACTTAGGAACTCACTTCCAGCTGCGATATTCTCAGATCACTAATCTCCAGCTTTTCAAATCAGGAACAAGCAAATCTCTGTTGAACAGTTCTGTGTCATTCAAATAAAGACGGTTATGTTGCTTTGCATTATAGGTTTTGCCTTTCACGATCACCACTCTTGAAAACAAAAAACTCTTTGCAGTCAGATTGACAACAGCTGCATTGCAGGAAACAAGTGCTGATGGTTGGGAACAAGTCAGCACATGTTTGGGGCACTCAGTCAGATCAGAGAAAATAAAACTAGTCTGGATACTTTTTTGAACAGGCCTACATGTGTACAAGTACACACTGATAAATTTCAGTCATGGAAGATAAGCTACAAATGTAAGTGTTTGAATTGCATCAAATAGTGTATTTAGATCTAATACACTTGTGGTGTGATGTTTTGATGCATTAATAAGGTTTTAACATTATTTTCGCAGCCAATCCTGAGCAACAAACCCAAGGATGGTGAAACATCTGATGCCTATCTTCAGCCTCCTTCCCCTGTTCGGCAGTTCCTTATTTCTCCTCCAGCATCGCCACCTGTTGGTTGGGAACCAGTTGATGAAGCTCAGCCTTGTATTAACTATGATCTGTTAGCAGCCCTGGCAAAACTTACACCTGGTAAGCAGTTTTTGTAATATATATCAGTTTTACACTCTTTGCTATATGTTAATAAAAAATAACACCAAACTTATTCTTAATTATGTAAATTTTGCTGAAAAATTGCAAAAGCTTTTGGCCATAGCTGTGGCCTTACTGACTTGTGACAAACTGGAAAAAATGTTACAGATGGTTTGGGTGAATTGCATTGTTCCATTGTGCGGTTACAGATTACAGAGTTGGTTTGTGGGTATGGTTAGTATTGCTTTCCATATATACATCAATTTTATAGGTTCTTCTGTACTACAGCTGTTGGTTTAGAGTGCTGTGTCACAAAGCAAAGCTTGCCAACCCTACAATAGGTCAGTGATTTATAAACTGATTTGTTGGACAATGTGATTGCTTCTGGGGTAGTTTCTTCCTGGACATGTGTTTCTGCCACATAAGTATGGGTCATGCTTAACACTGATACAAACTTGCTTAAAGATTGAGAGAACACCAGAGGATCACTGAAACTGGAAGTCAACGTAAGTTAACAATAACATTTATTAATCTGCATGAGTGGATTTTCTTGACATGCATGACCGAATACTCACGTTAAGTCCCCGAAGATTTTGAACATGGTATGTTCATGCTTCAGTGAAATTACTAGCTCCTA-----------------------------------------------------------------------------------------------
>APH_0674
GTTTGATGCTGTGCAGAGAATGATTTGCCTAATAAACAATCCTCTGAGTCTGTTTCCCATAGGCATGTAGTCTGTTTCCCATAGGCATGTAGTAGCAGCTTGTCCCTTCTAAAACATTGCTCAGAAGAGTTAACAGCCTTGATACCACCAGCTGTAGTGTCACATCATACATGGGATGCAATTGCACAACAAACTGACCAAGTGTCAAGCAGTTTGCTTTGCAAACTCATTCGTCCTCCACATGTACACTTTGGAACTCACTTCCAGCTGCGATATTCTCAGATCACTAATCTCCAGCTTTTCAAATCAGGAACAAGCAAATCTCTGTTGAACAGTTCTGTGTCATTCAAATAAAGACGGTTATGTTGCTTTGCGTTATAGGTTTTGCCTTTCACGATCACCACTCTTGAAAACAAAAAACTCTTTGCAGTCAGATTGACAACAGCTGCATTGCAGGAAACAAGTGCTGATGGTTGGGAACAAGTCAGCACATGTTTGGGGCACTCAGTCAGATCAGAGAAAATAAAACTAGTC--GATACTTTTTTGAACAGGCCTACATGTGTACAAGTACACACTGATAAATTTCAGCCATGGAAGATAAGCTACAAATGTAAGTGTTTGAATTGCATCAGATAGTGTATTTAGATCTAATACACATGTGGTGTGATGTTTTGATGCATTAATAAGGTTTTAACATTATTTTCACAGCCAATCCTGAGCAACAAACCCAAGGATGGTGAAACATCTGATGCCTATCTTCAGCCTCCTTCCCCTGTTCGGCAGTTCCTTATTTCTCCTCCAGCATCGCCACCTGTTGGTTGGGAACCAGTTGATGAAGCTCAGCCTTGTATTAACTATGATCTGTTAGCAGCCCTGGCAAAACTTACACCTGGTAAGCAGTTTTTGTAATATATATCAGTTTTACACTCTTTGCTATATGTTAATAAAAAATAACACCAAACTTATTCTTAATTATGTAAATTTTGCTGAAAAATTGCAAAAGCTTTTGGCCATAGCTATGGCCTTACTGACTTGTGACAAACTGGAAAAAATGTTACAGATGGTTTGGGTGAATTGCATTGTTCCATTGTGCGGTTACAGATTACAGAGTTGGTTTGTGGGTATGGTTAGTATTGCTTTCCATATATACATCAATTTTATAGGTTCTTCTGTACTACAGCTGTTGGTTTAGAGTGCTGTATCACAAAGCGAAGCTTGCCAACCCTACAATAGGTCAGTGATTTATAAACTGATTTGTTGGACAATGTGATTGCTTCTGGGGTAGTTTCTTCCTGGACATGTGTTTCTGCCACATAAGTATGGGTCATGCTTAACACTGATACAAACTTGCTTAAAGATTGAGAGAACACCAGAGGATCACTGAAACTGGAAGTCAACGTAAGTTAACAATGACATTTATTAATCTGCATGAGTGGATTTTCTTGACATGCATGACCGAATACTCACGTTAAGTCCCCGAAGATTTTGAACATGGTATGTTCATGCTTCAGTGAAATTACTAGCTCCTAGCGTGTTCCTACAAATGGGGATTGAGGTCAGGTGGATGCAAGCATAAAATATAATTACATCAGTGAGAAGGCAGAGAGGACAAAGTTTTTTTACC
>APH_3188
GTTTGATGCTGTGCAGAGAATGATTTGCCTAATAAACAATCCTCTGAGTCTGTTTCCCATAGGCATGTAGTCTGTTTCCCATAGGCATGTAGTAGCAGCTTGTCCCTTCTAAAACATTGCTCAGAAGAGTTAACAGCCTTGATACCACCAGCTGTAGTGTCACATCATACATGGGATGCAATTGCACAACAAACTGACCAAGTGTCAAGCAGTTTGCTTTGCAAACTCATTCGTCCTCCACATGTACACTTTGGAACTCACTTCCAGCTGCGATATTCTCAGATCACTAATCTCCAGCTTTTCAAATCAGGAACAAGCAAATCTCTGTTGAACAGTTCTGTGTCATTCAAATAAAGACGGTTATGTTGCTTTGCGTTATAGGTTTTGCCTTTCACGATCACCACTCTTGAAAACAAAAAACTCTTTGCAGTCAGATTGACAACAGCTGCATTGCAGGAAACAAGTGCTGATGGTTGGGAACAAGTCAGCACATGTTTGGGGCACTCAGTCAGATCAGAGAAAATAAAACTAGTC--GATACTTTTTTGAACAGGCCTACATGTGTACAAGTACACACTGATAAATTTCAGCCATGGAAGATAAGCTACAAATGTAAGTGTTTGAATTGCATCAGATAGTGTATTTAGATCTAATACACATGTGGTGTGATGTTTTGATGCATTAATAAGGTTTTAACATTATTTTCACAGCCAATCCTGAGCAACAAACCCAAGGATGGTGAAACATCTGATGCCTATCTTCAGCCTCCTTCCCCTGTTCGGCAGTTCCTTATTTCTCCTCCAGCATCGCCACCTGTTGGTTGGGAACCAGTTGATGAAGCTCAGCCTTGTATTAACTATGATCTGTTAGCAGCCCTGGCAAAACTTACACCTGGTAAGCAGTTTTTGTAATATATATCAGTTTTACACTCTTTGCTATATGTTAATAAAAAATAACACCAAACTTATTCTTAATTATGTAAATTTTGCTGAAAAATTGCAAAAGCTTTTGGCCATAGCTATGGCCTTACTGACTTGTGACAAACTGGAAAAAATGTTACAGATGGTTTGGGTGAATTGCATTGTTCCATTGTGCGGTTACAGATTACAGAGTTGGTTTGTGGGTATGGTTAGTATTGCTTTCCATATATACATCAATTTTATAGGTTCTTCTGTACTACAGCTGTTGGTTTAGAGTGCTGTATCACAAAGCGAAGCTTGCCAACCCTACAATAGGTCAGTGATTTATAAACTGATTTGTTGGACAATGTGATTGCTTCTGGGGTAGTTTCTTCCTGGACATGTGTTTCTGCCACATAAGTATGGGTCATGCTTAACACTGATACAAACTTGCTTAAAGATTGAGAGAACACCAGAGGATCACTGAAACTGGAAGTCAACGTAAGTTAACAATGACATTTATTAATCTGCATGAGTGGATTTTCTTGACATGCATGACCGAATACTCACGTTAAGTCCCCGAAGATTTTGAACATGGTATGTTCATGCTTCAGTGAAATTACTAGCTCCTAGCGTGTTCCTACAAATGGGGATTGAGGTCAGGTGGATGCAAGCATAAAATATAATTACATCAGTGAGAAGGCAGAGAGGACAAAGTTTTTTTACC
>APH_3177
---------------------------------------------------------------------------------------------------------------------------------------------------------------------------------------------------------------------------------------------------------------------------------------------------------------------------------------------------------------------------------------------------------------------------------------------------------ACAGCTGCATTGCAGGAAACAAGTGCTGATGGTTGGGAACAAGTCAGCACATGTTTGGGGCACTCAGTCAGATCAGAGAAAATAAAACTAGTC--GATACTTTTTTGAACAGGCCTACATGTGTACAAGTACACACTGATAAATTTCAGCCATGGAAGATAAGCTACAAATGTAAGTGTTTGAATTGCATCAGATAGTGTATTTAGATCTAATACACATGTGGTGTGATGTTTTGATGCATTAATAAGGTTTTAACATTATTTTCACAGCCAATCCTGAGCAACAAACCCAAGGATGGTGAAACATCTGATGCCTATCTTCAGCCTCCTTCCCCTGTTCGGCAGTTCCTTATTTCTCCTCCAGCATCGCCACCTGTTGGTTGGGAACCAGTTGATGAAGCTCAGCCTTGTATTAACTATGATCTGTTAGCAGCCCTGGCAAAACTTACACCTGGTAAGCAGTTTTTGTAATATATATCAGTTTTACACTCTTTGCTATATGTTAATAAAAAATAACACCAAACTTATTCTTAATTATGTAAATTTTGCTGAAAAATTGCAAAAGCTTTTGGCCATAGCTATGGCCTTACTGACTTGTGACAAACTGGAAAAAATGTTACAGATGGTTTGGGTGAATTGCATTGTTCCATTGTGCGGTTACAGATTACAGAGTTGGTTTGTGGGTATGGTTAGTATTGCTTTCCATATATACATCAATTTTATAGGTTCTTCTGTACTACAGCTGTTGGTTTAGAGTGCTGTATCACAAAGCGAAGCTTGCCAACCCTACAATAGGTCAGTGATTTATAAACTGATTTGTTGGACAATGTGATTGCTTCTGGGGTAGTTTCTTCCTGGACATGTGTTTCTGCCACATAAGTATGGGTCATGCTTAACACTGATACAAACTTGCTTAAAGATTGAGAGAACACCAGAGGATCACTGAAACTGGAAGTCAACGTAAGTTAACAATGACATTTATTAATCTGCATGAGTGGATTTTCTTGACATGCATGACCGAATACTCACGTTAAGTCCCCGAAGATTTTGAACATGGTATGTTCATGCTTCAGTGAAATTACTAGCTCCTAGCGTGTTGCTACAAATGGGGATTGAGGTCAGGTGGATGCAAGCATAAAATATAATTACATCAGTGAGAAGGCAGAGAGGACAAAGTTTTTTTACC
>APH_0717
------TGCTGTGCAGAGAATGATTTGCCTAATAAACAATCCTCTGAGTCTGTTTCCCATAGGCATGTAGTCTGTTTCCCATAGGCATGTAGTAGCAGCTTGTCCCTTCTAAAACATTGCTCAGAAGAGTTAACAGCCTTGATACCACCAGCTGTAGTGTCACATCATACATGGGATGCAATTGCACAACAAACTGACCAAGTGTCAAGCAGTTTGCTTTGCAAACTCATTTGTCCTCCACATGTACACTTTGGAACTCACTTCCAGCTGCGATATTCTCAGATCACTAATCTCCAGCTTTTCAAATCAGGAACAAGCAAATCTCTGTTGAACAGTTCTGTGTCATTCAAATAAAGACGGTTATGTTGCTTTGCATTATAAGTTTTGCCTTTCACGATCACCACTCTTGAAAACAAAAAACTCTTTGCAGTCAGATTGACAACAGCTGCATTGCAGGAAACAAGTGCTGATGGTTGGGAACAAGTCAGCACATGTTTGGGGCACTCAGTCAGATCAGAGAAAATAAAACTAGTCTGGATACTTTTTTGAACAGGCCTACATGTGTACAAGTACACACTGATAAATTTCAGCCATGGAAGATAAGCTACAAATGTAAGTGTTTGAATTGCATCAGATAGTGTATTTAGATCTAATACACATGTGGTGTGATGTTTTGATGCATTAATAAGGTTTTAACATTATTTTCACAGCCAATCCTGAGCAACAAACCCAAGGATGGTGAAACATCTGATGCCTATCTTCAGCCTCCTTCCCCTGTTCGGCAGTTCCTTATTTCTCCTCCAGCATCGCCACCTGTTGGTTGGGAACCAGTTGATGAAGCTCAGCCTTGTATTAACTATGATCTGTTAGCAGCCCTGGCAAAACTTACACCTGGTAAGCAGTTTTTGTAATATATATCAGTTTTACACTCTTTGCTATATGTTAATAAAAAATAACACCAAACTTATTCTTAATTATGTAAATTTTGCTGAAAAATTGCAAAAGCTTTTGGCCATAGCTATGGCCTTACTGACTTGTGACAAACTGGAAAAAATGTTACAGATGGTTTGGGTGAATTGCATTGTTCCATTGTGCTGTTACAGATTACAGAGTTGGTTTGTGGGTATGGTTAGTATTGCTTTCCATATATACATCAATTTTATAGGTTCTTCTGTACTACAGCTGTTGGTTTAGAGTGCTGTATCACAAAGCGAAGCTTGCCAACCCTACAATAGGTCAGTGATTTATAAACTGATTTGTTGGACAATGTGATTGCTTCTGGGGTAGTTTCTTCCTGGACATGTGTTTCTGCCACATAAGTATGGGTCATGCTTAACACTGATACAAACTTGCTTAAAGATTGAGAGAACACCAGAGGATCACTGAAACTGGAAGTCAACGTAAGTTAACAATGACATTTATTAATCTGCATGAGTGGATTTTCTTGACATGCATGACCGAATACTCACGTTAAGTCCCCGAAGATTTTGAACATGGTATGTTCATGCTTCAGTGAAATTACTAGCTCCTAGCGTGTTCCTACAAATGGGGATTGAGGTCAGG---------------------------------------------------------------
>APH_0185
GTTTGATGCTGTGCAGAGAATGATTTGCCTAATAAACAATCCTCTGAGTCTGTTTCCCATAGGCATGTAGTCTGTTTCCCATAGGCATGTAGTAGCAGCTTGTCCCTTCTAAAACATTGCTCAGAAGAGTTAACAGCCTTGATACCACCAGCTGTAGTGTCACATCATACATGGGATGCAATTGCACAACAAACTGACCAAGTGTCAAGCAGTTTGCTTTGCAAACTCATTTGTCCTCCACATGTACACTTTGGAACTCACTTCCAGCTGCGATATTCTCAGATCACTAATCTCCAGCTTTTCAAATCAGGAACAAGCAAATCTCTGTTGAACAGTTCTGTGTCATTCAAATAAAGACGGTTATGTTGCTTTGCATTATAAGTTTTGCCTTTCACGATCACCACTCTTGAAAACAAAAAACTCTTTGCAGTCAGATTGACAACAGCTGCATTGCAGGAAACAAGTGCTGATGGTTGGGAACAAGTCAGCACATGTTTGGGGCACTCAGTCAGATCAGAGAAAATAAAACTAGTC--GATACTTTTTTGAACAGGCCTACATGTGTACAAGTACACACTGATAAATTTCAGCCATGGAAGATAAGCTACAAATGTAAGTGTTTGAATTGCATCAGATAGTGTATTTAGATCTAATACACATGTGGTGTGATGTTTTGATGCATTAATAAGGTTTTAACATTATTTTCACAGCCAATCCTGAGCAACAAACCCAAGGATGGTGAAACATCTGATGCCTATCTTCAGCCTCCTTCCCCTGTTCGGCAGTTCCTTATTTCTCCTCCAGCATCGCCACCTGTTGGTTGGGAACCAGTTGATGAAGCTCAGCCTTGTATTAACTATGATCTGTTAGCAGCCCTGGCAAAACTTACACCTGGTAAGCAGTTTTTGTAATATATATCAGTTTTACACTCTTTGCTATATGTTAATAAAAAATAACACCAAACTTATTCTTAATTATGTAAATTTTGCTGAAAAATTGCAAAAGCTTTTGGCCATAGCTATGGCCTTACTGACTTGTGACAAACTGGAAAAAATGTTACAGATGGTTTGGGTGAATTGCATTGTTCCATTGTGCGGTTACAGATTACAGAGTTGGTTTGTGGGTATGGTTAGTATTGCTTTCCATATATACATCAATTTTATAGGTTCTTCTGTACTACAGCTGTTGGTTTAGAGTGCTGTATCACAAAGCGAAGCTTGCCAACCCTACAATAGGTCAGTGATTTATAAACTGATTTGTTGGACAATGTGATTGCTTCTGGGGTAGTTTCTTCCTGGACATGTGTTTCTGCCACATAAGTATGGGTCATGCTTAACACTGATACAAACTTGCTTAAAGATTGAGAGAACACCAGAGGATCACTGAAACTGGAAGTCAACGTAAGTTAACAATGACATTTATTAATCTGCATGAGTGGATTTTCTTGACATGCATGACCGAATACTCACGTTAAGTCCCCGAAGATTTTGAACATGGTATGTTCATGCTTCAGTGAAATTACTAGCTCCTAGCGTGTTCCTACAAATGGGGATTGAGGTCAGGTGGATGCAAGCATAAAATATAATTACATCAGTGAGAAGGCAGAGAGGACAAAGTTTTTTTACC
>APH_0186
GTTTGATGCTGTGCAGAGAATGATTTGCCTAATAAACAATCCTCTGAGTCTGTTTCCCATAGGCATGTAGTCTGTTTCCCATAGGCATGTAGTAGCAGCTTGTCCCTTCTAAAACATTGCTCAGAAGAGTTAACAGCCTTGATACCACCAGCTGTAGTGTCACATCATACATGGGATGCAATTGCACAACAAACTGACCAAGTGTCAAGCAGTTTGCTTTGCAAACTCATTCGTCCTCCACATGTACACTTTGGAACTCACTTCCAGCTGCGATATTCTCAGATCACTAATCTCCAGCTTTTCAAATCAGGAACAAGCAAATCTCTGTTGAACAGTTCTGTGTCATTCAAATAAAGACGGTTATGTTGCTTTGCATTATAAGTTTTGCCTTTCACGATCACCACTCTTGAAAACAAAAAACTCTTTGCAGTCAGATTGACAACAGCTGCATTGCAGGAAACAAGTGCTGATGGTTGGGAACAAGTCAGCACATGTTTGGGGCACTCAGTCAGATCAGAGAAAATAAAACTAGTC--GATACTTTTTTGAACAGGCCTACATGTGTACAAGTACACACTGATAAATTTCAGCCATGGAAGATAAGCTACAAATGTAAGTGTTTGAATTGCATCAGATAGTGTATTTAGATCTAATACACATGTGGTGTGATGTTTTGATGCATTAATAAGGTTTTAACATTATTTTCACAGCCAATCCTGAGCAACAAACCCAAGGATGGTGAAACATCTGATGCCTATCTTCAGCCTCCTTCCCCTGTTCGGCAGTTCCTTATTTCTCCTCCAGCATCGCCACCTGTTGGTTGGGAACCAGTTGATGAAGCTCAGCCTTGTATTAACTATGATCTGTTAGCAGCCCTGGCAAAACTTACACCTGGTAAGCAGTTTTTGTAATATATATCAGTTTTACACTCTTTGCTATATGTTAATAAAAAATAACACCAAACTTATTCTTAATTATGTAAATTTTGCTGAAAAATTGCAAAAGCTTTTGGCCATAGCTATGGCCTTACTGACTTGTGACAAACTGGAAAAAATGTTACAGATGGTTTGGGTGAATTGCATTGTTCCATTGTGCGGTTACAGATTACAGAGTTGGTTTGTGGGTATGGTTAGTATTGCTTTCCATATATACATCAATTTTATAGGTTCTTCTGTACTACAGCTGTTGGTTTAGAGTGCTGTATCACAAAGCGAAGCTTGCCAACCCTACAATAGGTCAGTGATTTATAAACTGATTTGTTGGACAATGTGATTGCTTCTGGGGTAGTTTCTTCCTGGACATGTGTTTCTGCCACATAAGTATGGGTCATGCTTAACACTGATACAAACTTGCTTAAAGATTGAGAGAACACCAGAGGATCACTGAAACTGGAAGTCAACGTAAGTTAACAATGACATTTATTAATCTGCATGAGTGGATTTTCTTGACATGCATGACCGAATACTCACGTTAAGTCCCCGAAGATTTTGAACATGGTATGTTCATGCTTCAGTGAAATTACTAGCTCCTAGCGTGTTCCTACAAATGGGGATTGAGGTCAGGTGGATGCAAGCATAAAATATAATTACATCAGTGAGAAGGCAGAGAGGACAAAGTTTTTTTACC
>APH_1438
-----------------------------------------------------------------------------------------------------------------------------------------------------------------------------------------------------------------------------------------------------------------------------------------------------------------------AACAAGCAAATCTCTGTTGAACAGTTCTGTGTCATTCAAATAAAGACGGTTATGTTGCTTTGCATTATAGGTTTTGCCTTTCACGATCACCACTCTTGAAAACAAAAAACTCTTTGCAGTCAGATTGACAACAGCTGCATTGCAGGAAACAAGTGCTGATGGTTGGGAACGAGTCAGCACATGTTTGGGGCACTCAGTCAGATCAGAGAAAATAAAACTAGTCTGGATACTTTTTTGAACAGGCCTACATGTGTACAAGTACACACTGATAAATTTCAGCCATGGAAGATAAGCTACAAATGTAAGTGTTTGAATTGCATCAAATAGTGTATTTAGATCTAATACACATGTGGTGTGATGTTTTGATGCATTAATAAGGTTTTAACATTATTTTCACAGCCAATCCTGAGCAACAAACCCAAGGATGGTGAAACATCTGATGCCTATCTTCAGCCTCCTTCCCCTGTTCGGCAGTTCCTTATTTCTCCTCCAGCATCGCCACCTGTTGGTTGGGAACCAGTTGATGAAGCTCAGCCTTGTATTAACTATGATCTGTTAGCAGCCCTGGCAAAACTTACACCTGGTAAGCAGTTTTTGTAATATATATCAGTTTTACACTCTTTGCTATATGTTAATAAAAAATAACACCAAACTTATTCTTAATTATGTAAATTTTGCTGAAAAATTGCAAAAGCTTTTGGCCATAGCTGTGGCCTTACTGACTTGTGACAAACTGGAAAAAATGTTACAGATGGTTTGGGTGAATTGCATTGTTCCATTGTGCGGTTACAGATTACAGAGTTGGTTTGTGGGTATGGTTAGTATTGCTTTCCACATGTACATCAATTTTATAGGTTCTTCTGTACTACAGCTGTTGGTTTAGAGTGCTGTATCACAAAGCAAAGCTTGCCAACCCTACAATAGGTCAGTGATTTATAAACTGATTTGTTGGACAATGTG-------------------------------------------------------------------------------------------------------------------------------------------------------------------------------------------------------------------------------------------------------------------------------------------------------------------------------------------------------------------
>APH_5079
GTTTGATGCTGTGCAGAGAATGATTTGCCTAATAAACAATCCTCTGAGTCTGTTTCCCATAGGCATGTAGTCTGTTTCCCATAGGCATGTAGTAGCAGCTTGTCCCTTCTAAAACATTGCTCAGAAGAGTTAACAGCCTTGATACCACCAGCTGTAGTGTCACATCATACATGGGATGCAGTTGCACAACAAACTGACCAAGTGTCAAGCAGTTTGCTTTGCAAACTCATTCATCCTCCACATGTACACTTTGGAACTCACTTCCAGCTGCGATATTCTCAGATCACTAATCTCCAGCTTTTCAAATCAGGAACAAGCAAATCTCTGTTGAACAGTTCTGTGTCATTCAAATAAAGACGGTTATGTTGCTTTGCATTATAGGTTTTGCCTTTCACGATCACCACTCTTGAAAACAAAAAACTCTTTACAGTCAGATTGACAACAGCTGCATTGCAGGAAACAAGTGCTGATGGTTGGGAACAAGTCAGCACATGTTTGGGGCACTCAGTCAGATCAGAGAAAATAAAACTAGTCTGGATACTTTTTTGAACAGGCCTACATGTGTACAAGTACACACTGATAAATTTCAGCCATGGAAGATAAGCTACAAATGTAAGTGTTTGAATTGCATCAAATAGTGTATTTAGATCTAATACACATGTGGTGTGATGTTTTGATGCATTAATAAGGTTTTAACATTATTTTCACAGCCAATCCTGAGCAACAAACCCAAGGATGGTGAAACATCTGATGCCTATCTTCAGCCTCCTTCCCCTGTTCGGCAGTTCCTTATTTCTCCTCCAGCATCGCCACCTGTTGGTTGGGAACCAGTTGATGAAGCTCAGCCTTGTATTAACTATGATCTGTTAGCAGCCCTGGCAAAACTTACACCTGGTAAGCAGTTTTTGTAATATATATCAGTTTTACACTCTTTGCTATATGTTAATAAAAAATAACACCAAACTTATTCTTAATTATGTAAATTTTGCTGAAAAATTGCAAAAGCTTTTGGCCATAGCTGTGGCCTTACTGACTTGTGACAAACTGGAAAAAATGTTACAGATGGTTTGGGTGAATTGCATTGTTCCATTGTGCGGTTACAGATTACAGAGTTGGTTTGTGGGTATGGTTAGTATTGCTTTCCATATGTACATCAATTTTATAGGTTCTTCTGTACTACAGCTGTTGGTTTAGAGTGCTGTATCACAAAGCGAAGCTTGCCAACCCTACAATAGGTCAGTAATTTATAAACTGATTTGTTGGACAATGTGATTGCTTCTGGGGTAGTTTCTTCCTGGACATGTGTTTCTGCCACATAAGTATGGGTCATGCTTAACACTGATACAAACTTGCTTAAAGATTGAGAGAACACCAGAGGATCACTGAAACTGGAAGTCAACGTAAGTTAACAATAACATTTATTAATCTGCATGAGTGGATTTTCTTGACATGCATGACCGAATACTCACGTTAAGTCCCCGAAGATTTTGAACATGGTATGTTCATGCTTCAGTGAAATTACTAGCTCCTAGCGTGTTCCTACAAATGGGGATTGAGGTCAGG---------------------------------------------------------------
>APH_0683
GTTTGATGCTGTGCAGAGAATGATTTGCCTAATAAACAATCCTCTG----------------------AGTCTGTTTCCCATAGGCATGTAGTAGCAGCTTGTCCCTTCTAAAACATTGCTCAGAAGAATTAACAGCCTTGATACCACCAGCTGTAGTGTCACATCATACATGGGATGCAGTTGCACAACAAACTGACCAAGTGTCAAGCAGTTTGCTTTGCAAACTCATTCATCCTCCACATGTACACTTTGGAACTCACTTCCAGCTGCAATATTCTCAGATCATTAATCTCCAGCTTTTCAAATCAGGAACAAGCAAATCTCTGTTGAACAGTTCTGTGTCATTCAAATAAAGACGGTTATGTTGCTTTGCATTATAGGTTTTGCCTTTCACGATCACCACTCTTGAAAACAAAAAACTCTTTGCAGTCAGATTGACAACAGCTGCATTGCAGGAAACAAGTGCTGATGGTTGGGAACAAGTCAGCACATGTTCGGGGCACTCAGTCAGATCAGAGAAAATAAAACTAGTCTGGATACTTTTTTGAACAGGCCTACATGTGTACAAGTACACACTGATAAATTTCAGTCATGGAAGATAAGCTACAAATGTAAGTGTTTGAATTGCATCAAATAGTGTATTTAGATCTAATACACTTGTGGTGTGATGTTTTGATGCATTAATAAGGTTTTAACATTATTTTCGCAGCCAATCCTGAGCAACAAACCCAAGGATGGTGAAACATCTGATGCCTATCTTCAGCCTCCTTCCCCTGTTCGGCAGTTCCTTATTTCTCCTCCAGCATCGCCACCTGTTGGTTGGGAACCAGTTGATGAAGCTCAGCCTTGTATTAACTATGATCTGTTAGCAGCCCTGGCAAAACTTACACCTGGTAAGCAGTTTTTGTAATATATATCAGTTTTACACTCTTTGCTATATGTTAATAAAAAATAACACCAAACTTATTCTTAATTATGTAAATTTTGCTGAAAAATTGCAAAAGCTTTTGGCCATAGCTGTGGCCTTACTGACTTGTGACAAACTGGAAAAAATGTTACAGATGGTTTGGGTGAATTGCATTGTTCCATTGTGCGATTACAGATTACAGAGTTGGTTTGTGGGTATGGTTAGTATTGCTTTCCATATATACATCAATTTTATAGGTTCTTCTGTACTACAGCTGTTGGTTTAGAGTGCTGTATCACAAAGCGAAGCTTGCTGACCCTACAATAGGTCAGTGATTTATAAACTGATTTGTTGGACAATGTGATTGCTTCTGGGGTAGTTTCTTCCTGGACATGTGTTTCTGCCACATAAGTATGGGTCATGCTTAACACTGATACAAACTTGCTTAAAGATTGAGAGAACACCAGAGGATCACTGAAACTGGAAGTCAGCGTAAGTTAACAATAACATTTATTAATCTGCATGAGTGGATTTTCTTGACATGCATGACCGAATACTCACGTTAAGTCCCCGAATATTTTGAACATGGTATGTTCATGCTTCAGTGAAATTACTAGCTCCTAGCGTGTTGCTACAAATGGGGATTGAGGTCAGGTGGATGCAAGCATAAAATATAATTACATCAGTGAGAAGGCAGAGAGGACAAAGTTTTTTGACC
>APH_3191
---------------------------------------------------------------------------------------------------------------------------------------------------------------------------------------------------------------------------------CTCATTCATCCTCCACATGTACACTTTGGAACTCACTTCCAGCTGCGATATTCTCAGATCACTAATCTCCAGCTTTTCAAATCAGGAACAAGCAAATCTCTGTTGAACAGTTCTGTGTCATTCAAATAAAGACGGTTATGTTGCTGTGCATTATAGGTTTTGCCTTTCACGATCACCACTCTTGAAAACAAAAAACTCTTTGCAGTCAGATTGACAACAACTGCATTGCAGGAAACAAGTGCTGATGGTTGGGAACAAGTCAGCACATGTTCGGGGCACTCAGTCAGATCAGAGAAAATAAAACTAGTCTGGATACTTTTTTGAACAGGCCTGCATGTGTACAAGTACACACTGATAAATTTCAGTCATGGAAGATAAGCTACAAATGTAAGTGTTTGAATTGCATCAAATAGTGTATTTAGATCTAATACACATGTGGTGTGATGTTTTGATGCATTAATAAGGTTTTAACATTATTTTCACAGCCAATCCTGAGCAACAAACCCAAGGATGGTGAAACATCTGATGCCTATCTTCAGCCTCCTTCCCCTGTTCGGCAGTTCCTTATTTCTCCTCCAGCATCGCCACCTGTTGGTTGGGAACCAGTTGATGAAGCTCAGCCTTGTATTAACTATGATCTGTTAGCAGCCCTGGCAAAACTTACACCTGGTAAGCAGTTTTTGTAATATATATCAGTTTTACACTCTTTGCTATATGTTAATAAAAAATAACACCAAACTTATTCTTAATTATGTAAATTTTGCTGAAAAATTGCAAAAGCTTTTGGCCATAGCTGTGGCCTTACTGACTTGTGACAAACTGGAAAAAATGTTACAGATGGTTTGGGTGAATTGCATTGTTCCATTGTGCGGTTACAGATTACAGAGTTGGTTTGTGGGTATGGTTAGTATTGCTTTCCATATGTACATCAATTTTATAGGTTCTTCTGTACTACAGCTGTTGGTTT--AGTGCTGTATCACAAAGCGAAGCTTGCCAACCCTACAATAGGTCAGTGATTTATAAACTGATTTGTTGGACAATGTGGTTGCTTCTGGGGTAGTTTCTTCCTGGACATGTGTTTCTGCCACATAAGTATGGGTCATGCTTAACACTGATACAAACTTGCTTAAAGATTGAGAGAACACCAGAGGATCACTGAAACTGGAAGTCAACGTAAGTTAACAATAACATTTATTAATCTGCATGAGTGGATTTTCTTGACATGCATGACCGAATACTCACGTTAAGTCCCCGAATATTTTGAACATGGTATGTTCATGCTTCAGTGAAATTACTAGCTCCTGGCGTGTTGCTACAAAT-GGGATTGAGGTCAGGTGGATGCAAGCATAAAATA--------------------------------------------
>APH_4021
---------------------------------------------------------------------------------------------------------------------------------------------------------------------------------------------------------------------------------------------------------------------------------------------------------------------------------------------------------------------------------------------------------------------------------------------------------ACAACTGCATTGCAGGAAACAAGTGCTGATGGTTGGGAACAAGTCAGCACATGTTCGGGGCAC----TCAGATCAGAGAAAATAAAACTAGTCTGGATACTTTTTTGAACAGGCCTGCATGTGTGCAAGTACACACTGATAAATTTCAGTCATGGAAGATAAGCTACAAATGTAAGTGTTTGAATTGCATCAAATAGTGTATTTAGATCTAATACACATGTGGTGTGATGTTTTGATGCATTAATAAGGTTTTAACATTACTTTCACAGCCAATCCTGAGCAACAAACCCAAGGATGGTGAAACATCTGATGCCTACCTTCAGCCTCCTTCCCCTGTTCGGCAGTTCCTTATTTCTCCTCCAGCATCGCCACCTGTTGGTTGGGAACCAGTTGATGAAGCTCAGCCTTGTATTAACTATGATCTGTTAGCAGCCCTGGCAAAACTTACACCTGGTAAGCAGTTTTTGTAATATATATCAGTTTTACACTCTTTGCTATATGTTAATAAAAAATAACACCAAACTTATTCTTAATTATGTAAATTTTGCTGAAAAATTGCAAAAGCTTTTGGCCATAGCTGTGGCCTTACTGACTTGTGACAAACTGGAAAAAATGTTACAGATGGTTTGGGTGAATTGCATTGTTCCATTGTGCGGTTACAGATTACAGAGTTGGTTTGTGGGTATGGTTAGTATTGCTTTCCATATATACATCAATTTTATAGGTTCTTCTGTACTACAGCTGTTGGTTT--AGTGCTGTATCACAAAGCGAAGCTTGCTGACCCTACAATAGGTCAGTGATTTATAAACTGATTTGTTGGACAATGTGGTTGCTTCTGGGGTAGTTTCTTCCTGGACATGTGTTTCTGCCACATAAGTATGGGTCATGCTTAACACTGATACAAACTTACTTAAAGATAGAGAGAACACCAGAGGATCACTGAAACTGGAAGTCAACGTAAGTTAACAATAACATTTATTAATCTGCATGAGTGGATTTTCTTGACATGCATGACCGAATACTCACGTTAAGTCCCCGAATATTTTGAACATGGTATGTTCATGCTTCAGTGAAATTACTAGCTCCTGGCGTGTTGCTACAAATGGGGATTGAGGTCAGTTGGATGCAAGCATAAAATATAATTACATCAGTGAGAAGGCAGAGAGGACAAAGTTTTTTGACC
>APH_4024
GTTTGATGCTGTGCAGAGAATGATTTGCCTAATAAACAATCCTCTGAGTCTGTTTCCCATAGGCATGTAGTCTGTTTCCCATAGGCATGTAGTAGCAGCTTGTCCCTTCTAAAACATTGCTCAGAAGAGTTAACAGCCTTGATACCACCAGCTGTAGTGTCACATCATACATGGGATGCAGTTGCACAACAAACTGACCAAGTGTCAAGCAGTTTGCTTTGCAAACTCATTCATCCTCCACATGTACACTTTGGAACTCACTTCCAGCTGCGATATTCTCAGATCACTAATCTCCAGCTTTTCAAATCAAGAACAAGCAAATCTCTGTTGAACAGTTCTGTGTCATTCAAATAAAGACGGTTATGTTGCTGTGCATTATAGGTTTTGCCTTTCACGATCACCACTCTTGAAAACAAAAAACTCTTTGCAGTCAGATTGACAACAACTGCATTGCAGGAAACAAGTGCTGATGGTTGGGAACAAGTCAGCACATGTTCGGGGCAC----TCAGATCAGAGAAAATAAAACTAGTCTGGATACTTTTTTGAACAGGCCTGCATGTGTGCAAGTACACACTGATAAATTTCAGTCATGGAAGATAAGCTACAAATGTAAGTGTTTGAATTGCATCAAATAGTGTATTTAGATCTAATACACATGTGGTGTGATGTTTTGATGCATTAATAAGGTTTTAACATTACTTTCACAGCCAATCCTGAGCAACAAACCCAAGGATGGTGAAACATCTGATGCCTACCTTCAGCCTCCTTCCCCTGTTCGGCAGTTCCTTATTTCTCCTCCAGCATCGCCACCTGTTGGTTGGGAACCAGTTGATGAAGCTCAGCCTTGTATTAACTATGATCTGTTAGCAGCCCTGGCAAAACTTACACCTGGTAAGCAGTTTTTGTAATATATATCAGTTTTACACTCTTTGCTATATGTTAATAAAAAATAACACCAAACTTATTCTTAATTATGTAAATTTTGCTGAAAAATTGCAAAAGCTTTTGGCCATAGCTGTGGCCTTACTGACTTGTGACAAACTGGAAAAAATGTTACAGATGGTTTGGGTGAATTGCATTGTTCCATTGTGCGGTTACAGATTACAGAGTTGGTTTGTGGGTATGGTTAGTATTGCTTTCCATATATACATCAATTTTATAGGTTCTTCTGTACTACAGCTGTTGGTTTAGAGTGCTGTATCACAAAGCGAAGCTTGCTGACCCTACAATAGGTCAGTGATTTATAAACTGATTTGTTGGACAATGTGGTTGCTTCTGGGGTAGTTTCTTCCTGGACATGTGTTTCTGCCACATAAGTATGGGTCATGCTTAACACTGATACAAACTTACTTAAAGATAGAGAGAACACCAGAGGATCACTGAAACTGGAAGTCAACGTAAGTTAACAATAACATTTATTAATCTGCATGAGTGGATTTTCTTGACATGCATGACCGAATACTCACGTTAAGTCCCCGAATATTTTGAACATGGTATGTTCATGCTTCAGTGAAATTACTAGCTCCTGGCGTGTTGCTACAAAT-GGGATTGAGGTCAGGTGGATGCAAGCATAAAATATAATTACATCAGTGAGAAGGCAGAGAGGACAAAGTTTTTTGACC
>APH_0136
GTTTGATGCTTTGCAGAGAATGATTTGCCTAATAAACAATCCTCTGAGTCTGTTTCCCATAGGCATGTAGTCTGTTTCCCATAGGCATGTAGTAGCAGCTTGTCCCTTCTAAAACATTGCTCAGAAGAGTTAACAGCCTTGATACCACCAGCTGTAGTGTCACATCATACATGGGATGCAGTTGCACAACAAACTGACCAAGTGTCAAGCAGTTTGCTTTGCAAACTCATTCATCCTCCACATGTACACTTTGGAACTCACTTCCAGCTGCAATATTCTCAGATCATTAATCTCCAGCTTTTCAAATCAGGAACAAGCAAATCTCTGTTGAACAGTTCTGTGTCATTCAAATAAAGACGGTTATGTTGCTGTGCATTATAGGTTTTGCCTTTCACAATCACCACTCTTGAAAACAAAAAACTCTTTGCAGTCAGATTGACAACAGCTGCATTGCAGGAAACAAGTGCTGATGGTTGGGAACAAGTCAGCACATGTTCGGGGCAC----TCAGGTCAGAGAAAATAAAACTAGTCTGGATACTTTTTTGAACAGGCCTGCATGTGTGCAAGTACACACTGATAAATTTCAGTCATGGAAGATAAGCTACAAATGTAAGTGTTTGAATTGCATCAAATAGTGTATTTAGATCTAATACACATGTGGTGTGATGTTTTGATGCATTAATAAGGTTTTAACATTATTTTCACAGCCAATCCTGAGCAACAAACCCAAGGATGGTGAAACATCTGATGCCTACCTTCAGCCTCCTTCCCCTGTTCGGCAGTTCCTTATTTCTCCTCCAGCATCGCCACCTGTTGGTTGGGAACCAGTTGATGAAGCTCAGCCTTGTATTAACTATGATCTGTTAGCAGCCCTGGCAAAACTTACACCTGGTAAGCAGTTTTTGTAATATATATCAGTTTTACACACTTTGCTATATGTTAATAAAAAATAACACCAAACTTATTCTTAATTATGTAAATTTTGCTGAAAAATTGCAAAAGCTTTTGGCCATAGCTGTGGCCTTACTGACTTGTGACAAACTGGTAAAAATGTTACAGATGGTTTGGGTGAATTGCATTGTTCCATTGTGCGATTACAGATTACAGAGTTGGTTTGTGGGTATGGTTAGTATTGCTTTCCATATATACATCAATTTTATAGGTTCTTCTGTACTACAGCTGTTGGTTTAGAGTGCTGTATCACAAAGCGAAGCTTGCTGACCCTACAATAGGTCAGTGATTTATAAACTGATTTGTTGGACAATGTGATTGCTTCTGGGGTAGTTTCTTCCTGGACATGTGTTTCTGCCACATAAGTATGGGTCATGCTTAACACTGATACAAACTTACTTAAAGATTGAGAGAACACCAGAGGATCACTGAAACTGGAAGTCAATGTAAGTTAACAATAACATTTATTAATCTGCATGAGTGGATTTTCTTGACATGCATGACCGAATACTCACATTAAGTCCCCGAATATTTTGAACATGGTATGTTCATGCTTCAGTGAAATTACTAGCTCCTAGCGTGTTGCTACAAATGGGGATTGAGGTCAGGTGGATGCAAGCATAAAATATAATTACATCAGTGAGAAGGCAGAGAGGACAAAGTTTTTTGCCC
>APH_4029
---------------------------------------------------------------------------------------------------------------------------------------------------------------TCACATCATACATGGGATGCAGTTGCACAACAAACTGACCAAGTGTCAAGCAGTTTGCTTTGCAAACTCATTCATCCTCCACATGTACACTTTGGAACTCACTTCCAGCTGCGATATTCTCAGATCACTAATCTCCAGCTTTTCAAATCAGGAACAAGCAAATCTCTGTTGAACAGTTCTGTGTCATTCAAATAAAGACGGTTATGTTGCTGTGCATTATAGGTTTTGCCTTTCACGATCACCACTCTTGAAAACAAAAAACTCTTTGCAGTCAGATTGACAACAGCTGCATTGCAGGAAACAAGTGCTGATGGTTGGGAACAAGTCAGCACATGTTCGGGGCACTCAGTCAGATCAGAGAAAATAAAACTAGTCTGGATACTTTTTTGAACAGGCCTACATGTGTACAAGTACACACTGATAAATTTCAGTCATGGAAGATAAGCTACAAATGTAAGTGTTTGAATTGCATCAAATAGTGTATTTAGATCTAATACACATGTGGTGTGATGTTTTGATGCATTAATAAGGTTTTAACATTATTTTCACAGCCAATCCTGAGCAACAAACCCAAGGATGGTGAAACATCTGATGCCTACCTTCAGCCTCCTTCCCCTGTTCGGCAGTTCCTTATTTCTCCTCCAGCATCGCCACCTGTTGGTTGGGAACCAGTTGATGAAGCTCAGCCTTGTATTAACTATGATCTGTTAGCAGCCCTGGCAAAACTTACACCTGGTAAGCAGTTTTTGTAATATATATCAGTTTTACACACTTTGCTATATGTTAATAAAAAATAACACCAAACTTATTCTTAATTATGTAAATTTTGCTGAAAAATTGCAAAAGCTTTTGGCCATAGCTGTGGCCTTACTGACTTGTGACAAACTGGAAAAAATGTTACAGATGGTTTGGGTGAATTGCATTGTTCCATTGTGCGATTACAGATTACAGAGTTGGTTTGTGGGTATGGTTAGTATTGCTTTCCATATATACATCAATTTTATAGGTTCTTCTGTACTACAGCTGTTGGTTTAGAGTGCTGTATCACAAAGCGAAGCTTGCTGACCCTACAATAGGTCAGTGATTTATAAACTGATTTGTTGGACAATGTGATTGCTTCTGGGGTAGTTTCTTCCTGGACATGTGTTTCTGCCACATAAGTATGGGTCATGCTTAACACTGATACAAACTTACTTAAAGATTGAGAGAACACCAGAGGATCACTGAAACTGGAAGTCAATGTAAGTTAACAATAACATTTATTAATCTGCATGAGTGGATTTTCTTGACATGCATGACCGAATACTCACATTAAGTCCCCGAATATTTTGAACATGGTATGTTCATGCTTCAGTGAAATTACTAGCTCCTAGCGTGTTGCTACAAATGGGGATTGAGGTCAGGTGGATGCAAGCATAAAATATAATTACATCAGTGAG----------------------------
>APH_0723
GTTTGATGCTTTGCAGAGAATGATTTGCCTAATAAACAATCCTCTGAGTCTGTTTCCCATAGGCATGTAGTCTGTTTCCCATAGGCATGTAGTAGCAGCTTGTCCCTTCTAAAACATTGCTCAGAAGAATTAACAGCCTTGATACCACCAGCTGTAGTGTCACATCATACATGGGATGCAGTTGCACAACAAACTGACCAAGTGTCAAGCAGTTTGCTTTGCAAACTCATTCATCCTCCACATGTACACTTTGGAACTCACTTCCAGCTGCAATATTCTCAGATCATTAATCTCCAGCTTTTCAAATCAGGAACAAGCAAATCTCTGTTGAACAGTTCTGTGTCATTCAAATAAAGACGGTTATGTTGCTGTGCATTATAGGTTTTGCCTTTCACGATCACCACTCTTGAAAACAAAAAACTCTTTGCAGTCAGATTGACAACAGCTGCATTGCAGGAAACAAGTGCTGATGGTTGGGAACAAGTCAGCACATGTTCGGGGCAC----TCAGATCAGAGAAAATAAAACTAGTCTGGATACTTTTTTGAACAGGCCTGCATGTGTGCAAGTACACACTGATAAATTTCAGTCATGGAAGATAAGCTACAAATGTAAGTGTTTGAATTGCATCAAATAGTGTATTTAGATCTAATACACATGTGGTGTGATGTTTTGATGCATTAATAAGGTTTTAACATTATTTTCACAGCCAATCCTGAGCAACAAACCCAAGGATGGTGAAACATCTGATGCCTACCTTCAGCCTCCTTCCCCTGTTCGGCAGTTCCTTATTTCTCCTCCAGCATCGCCACCTGTTGGTTGGGAACCAGTTGATGAAGCTCAGCCTTGTATTAACTATGATCTGTTAGCAGCCCTGGCAAAACTTACACCTGGTAAGCAGTTTTTGTAATATATATCAGTTTTACACACTTTGCTATATGTTAATAAAAAATAACACCAAACTTATTCTTAATTATGTAAATTTTGCTGAAAAATTGCAAAAGCTTTTGGCCATAGCTGTGGCCTTACTGACTTGTGACAAACTGGAAAAAATGTTACAGATGGTTTGGGTGAATTGCATTGTTCCATTGTGCGATTACAGATTACAGAGTTGGTTTGTGGGTATGGTTAGTATTGCTTTCCATATATACATCAATTTTATAGGTTCTTCTGTACTACAGCTGTTGGTTTAGAGTGCTGTATCACAAAGCGAAGCTTGCTGACCCTACAATAGGTCAGTGATTTATAAACTGATTTGTTGGACAATGTGATTGCTTCTGGGGTAGTTTCTTCCTGGACATGTGTTTCTGCCACATAAGTATGGGTCATGCTTAACACTGGTACAAACTTACTTAAAGATTGAGAGAACACCAGAGGATCACTGAAACTGGAAGTCAATGTAAGTTAACAATAACATTTATTAATCTGCATGAGTGGATTTTCTTGACATGCATGACCGAATACTCACATTAAGTCCCCGAATATTTTGAACATGGTATGTTCATGCTTCAGTGAAATTACTAGCTCCTAGCGTGTTGCTACAAATGGGGATTGAGGTCAGGTGGATGCAAGCATAAAATATAATTACATCAGTGAGAAGGCAGAGAGGACAAAGTTTTTTGACC
>APH_0880
GTTTGATGCTTTGCAGAGAATGATTTGCCTAATAAACAATCCTCTGAGTCTGTTTCCCATAGGCATGTAGTCTGTTTCCCATAGGCATGTAGTAGCAGCTTGTCCCTTCTAAAACATTGCTCAGAAGAGTTAACAGCCTTGATACCACCAGCTGTAGTGTCACATCATACATGGGATGCAGTTGCACAACAAACTGACCAAGTGTCAAGCAGTTTGCTTTGCAAACTCATTCATCCTCCACATGTACACTTTGGAACTCACTTCCAGCTGCAATATTCTCAGATCACTAATCTCCAGCTTTTCAAATCAGGAACAAGCAAATCTCTGTTGAACAGTTCTGTGTCATTCAAATAAAGACGGTTATGTTGCTGTGCATTATAGGTTTTGCCTTTCACGATCACCACTCTTGAAAACAAAAAACTCTTTGCAGTCAGATTGACAACAGCTGCATTGCAGGAAACAAGTGCTGATGGTTGGGAACAAGTCAGCACATGTTCGGGGCAC----TCAGATCAGAGAAAATAAAACTAGTCTGGATACTTTTTTGAACAGGCCTGCATGTGTGCAAGTACACACTGATAAATTTCAGTCATGGAAGATAAGCTACAAATGTAAGTGTTTGAATTGCATCGAATAGTGTATTTAGATCTAATACACATGTGGTGTGATGTTTTGATGCATTAATAAGGTTTTAACATTATTTTCACAGCCAATCCTGAGCAACAAACCCAAGGATGGTGAAACATCTGATGCCTACCTTCAGCCTCCTTCCCCTGTTCGGCAGTTCCTTATTTCTCCTCCAGCATCGCCACCTGTTGGTTGGGAACCAGTTGATGAAGCTCAGCCTTGTATTAACTATGATCTGTTAGCAGCCCTGGCAAAACTTACACCTGGTAAGCAGTTTTTGTAATATATATCAGTTTTACACACTTTGCTATATGTTAATAAAAAATAACACCAAACTTATTCGTAATTATGTAAATTTTGCTGAAAAATTGCAAAAGCTTTTGGCCATAGCTGTGGCCTTACTGACTTGTGACAAACTGGAAAAAATGTTACAGATGGTTTGGGTGAATTGCATTGTTCCATTGTGCGATTACAGATTACAGAGTTGGTTTGTGGGTATGGTTAGTATTGCTTTCCATATATACATCAATTTTATAGGTTCTTCTGTACTACAGCTGTTGGTTTAGAGTGCTGTATCACAAAGCGAAGCTTGCTGACCCTACAATAGGTCAGTGATTTATAAACTGATTTGTTGGACAATGTGATTGCTTCTGGGGTAGTTTCTTCCTGGACATGTGTTTCTGCCACATAAGTATGGGTCATGCTTAACACTGATACAAACTTACTTAAAGATTGAGAGAACACCAGAGGATCACTGAAACTGGAAGTCAATGTAAGTTAACAATAACATTTATTAATCTGCATGAGTGGATTTTCTTGACATGCATGACCGAATACTCACATTAAGTCCCCGAATATTTTGAACATGGTATGTTCATGCTTCAGTGAAATTACTAGCTCCTAGCGTGTTGCTACAAATGGGGATTGAGGTCAGGTGGATGCAAGCATAAAATATAATTACATCAGTGAGAAGGCAGAGAGGACAAAGTTTTTTGACC
>APH_1602
GTTTGATGCTGTGCAGAGAATGATTTGCCTAATAAACAATCCTCTGAGTCTGTTTCCCATAGGCATGTAGTCTGTTTCCCATAGGCATGTAGTAGCAGCTTGTCCCTTCTAAAACATTGCTCAGAAGAGTTAACAGCCTTGATACCACCAGCTGTAGTGTCACATCATACATGGGATGCAGTTGCACAACAAACTGACCAAGTGTCAAGCAGTTTGCTTTGCAAACTCATTCATCCTCCACATGTACACTTTGGAACTCACTTCCAGCTGCAATATTCTCAGATCACTAATCTCCAGCTTTTCAAATCAGGAACAAGCAAATCTCTGTTGAACAGTTCTGTGTCATTCAAATAAAGACGGTTATGTTGCTGTGCATTATAGGTTTTGCCTTTCACGATCACCACTCTTGAAAACAAAAAACTCTTTGCAGTCAGATTGACAACAGCTGCATTGCAGGAAACAAGTGCTGATGGTTGGGAACAAGTCAGCACATGTTCGGGGCAC----TCAGATCAGAGAAAATAAAACTAGTCTGGATACTTTTTTGAACAGGCCTGCATGTGTGCAAGTACACACTGATAAATTTCAGTCATGGAAGATAAGCTACAAATGTAAGTGTTTGAATTGCATCAAATAGTGTATTTAGATCTAATACACATGTGGTGTGATGTTTTGATGCATTAATAAGGTTTTAACATTATTTTCACAGCCAATCCTGAGCAACAAACCCAAGGATGGTGAAACATCTGATGCCTACCTTCAGCCTCCTTCCCCTGTTCGGCAGTTCCTTATTTCTCCTCCAGCATCGCCACCTGTTGGTTGGGAACCAGTTGATGAAGCTCAGCCTTGTATTAACTATGATCTGTTAGCAGCCCTGGCAAAACTTACACCTGGTAAGCAGTTTTTGTAATATATATCAGTTTTACACTCTTTGCTATATGTTAATAAAAAATAACACCAAACTTATTCTTAATTATGTAAATTTTGCTGAAAAATTGCAAAAGCTTTTGGCCATAGCTGTGGCCTTACTGACTTGTGACAAACTGGAAAAAATGTTACAGATGGTTTGGGTGAATTGCATTGTTCCATTGTGCGATTACAGATTACAGAGTTGGTTTGTGGGTATGGTTAGTATTGCTTTCCATATATACATCAATTTTATAGGTTCTTCTGTACTACAGCTGTTGGTTTAGAGTGCTGTATCACAAAGCGAAGCTTGCTGACCCTACAATAGGTCAGTGATTTATAAACTGATTTGTTGGACAATGTGATTGCTTCTGGGGTAGTTTCTTCCTGGACATGTGTTTCTGCCACATAAGTATGGGTCATGCTTAACACTGATACAAACTTACTTAAAGATTGAGAGAACACCAGAGGATCACTGAAACTGGAAGTCAATGTAAGTTAACAATAACATTTATTAATCTGCATGAGTGGATTTTCTTGACATGCATGACCGAATACTCACGTTAAGTCCCCGAATATTTTGAACATGGTATGTTCATGCTTCAGTGAAATTACTAGCTCCTAGCGTGTTGCTACAAAT-GGGATTGAGGTCAGGTGGATGCAAGCATAAAATATAATTACATCAGTGAGAAGGCAGAGAGGACAAAGTTTTTTGACC
>APH_0622
----------------------------------------------------------------------------------------------------------------------------------------------------------------------------------------------------------------------------------------------CACATGTACACTTTGGAACTCACTTCCAGCTGCAATATTCTCAGATCACTAATCTCCAGCTTTTCAAATCAGGAACAAGCAAATCTCTGTTGAACAGTTCTGTGTCATTCAAATAAAGACGGTTATGTTGCTGTGCATTATAGGTTTTGCCTTTCACGATCACCACTCTTGAAAACAAAAAACTCTTTGCAGTCAGATTGACAACAGCTGCATTGCAGGAAACAAGTGCTGATGGTTGGGAACAAGTCAGCACATGTTCGGGGCAC----TCAGATCAGAGAAAATAAAACTAGTCTGGATACTTTTTTGAACAGGCCTGCATGTGTGCAAGTACACACTGATAAATTTCAGTCATGGAAGATAAGCTACAAATGTAAGTGTTTGAATTGCATCAAATAGTGTATTTAGATCTAATACACATGTGGTGTGATGTTTTGATGCATTAATAAGGTTTTAACATTATTTTCACAGCCAATCCTGAGCAACAAACCCAAGGATGGTGAAACATCTGATGCCTACCTTCAGCCTCCTTCCCCTGTTCGGCAGTTCCTTATTTCTCCTCCAGCATCGCCACCTGTTGGTTGGGAACCAGTTGATGAAGCTCAGCCTTGTATTAACTATGATCTGTTAGCAGCCCTGGCAAAACTTACACCTGGTAAGCAGTTTTTGTAATATATATCAGTTTTACACACTTTGCTATATGTTAATAAAAAATAACACCAAACTTATTCTTAATTATGTAAATTTTGCTGAAAAATTGCAAAAGCTTTTGGCCATAGCTGTGGCCTTACTGACTTGTGACAAACTGGAAAAAATGTTACAGATGGTTTGGGTGAATTGCATTGTTCCATTGTGCGATTACAGATTACAGAGTTGGTTTGTGGGTATGGTTAGTATTGCTTTCCATATATACATCAATTTTATAGGTTCTTCTGTACTACAGCTGTTGGTTTAGAGTGCTGTATCACAAAGCGAAGCTTGCTGACCCTACAATAGGTCAGTGATTTATAAACTGATTTGTTGGACAATGTGATTGCTTCTGGGGTAGTTTCTTCCTGGACATGTGTTTCTGCCACATAAGTATGGGTCATGCTTAACACTGATACAAACTTACTTAAAGATTGAGAGAACACCAGAGGATCACTGAAACTGGAAGTCAATGTAAGTTAAC------------------------------------------------------------------------------------------------------------------------------------------------------------------------------------------------------------------------
>APH_0772
GTTTGATGCTGTGCAGAGAATGATTTGCCTAATAAACAATCCTCTGAGTCTGTTTCCCATAGGCATGTAGTCTGTTTCCCATAGGCATGTAGTAGCAGCTTGTCCCTTCTAAAACATTGCTCAGAAGAGTTAACAGCCTTGATACCACCAGCTGTAGTGTCACATCATACATGGGATGCAGTTGCACAACAAACTGACCAAGTGTCAAGCAGTTTGCTTTGCAAACTCATTCATCCTCCACATGTACACTTTGGAACTCACTTCCAGCTGCAATATTCTCAGATCACTAATCTCCAGCTTTTCAAATCAGGAACAAGCAAATCTCTGTTGAACAGTTCTGTGTCATTCAAATAAAGACGGTTATGTTGCTGTGCATTATAGGTTTTGCCTTTCACGATCACCACTCTTGAAAACAAAAAACTCTTTGCAGTCAGATTGACAACAGCTGCATTGCAGGAAACAAGTGCTGATGGTTGGGAACAAGTCAGCACATGTTCGGGGCAC----TCAGATCAGAGAAAATAAAACTAGTCTGGATACTTTTTTGAACAGGCCTGCATGTGTGCAAGTACACACTGATAAATTTCAGTCATGGAAGATAAGCTACAAATGTAAGTGTTTGAATTGCATCAAATAGTGTATTTAGATCTAATACACATGTGGTGTGATGTTTTGATGCATTAATAAGGTTTTAACATTATTTTCACAGCCAATCCTGAGCAACAAACCCAAGGATGGTGAAACATCTGATGCCTACCTTCAGCCTCCTTCCCCTGTTCGGCAGTTCCTTATTTCTCCTCCAGCATCGCCACCTGTTGGTTGGGAACCAGTTGATGAAGCTCAGCCTTGTATTAACTATGATCTGTTAGCAGCCCTGGCAAAACTTACACCTGGTAAGCAGTTTTTGTAATATATATCAGTTTTACACACTTTGCTATATGTTAATAAAAAATAACACCAAACTTATTCTTAATTATGTAAATTTTGCTGAAAAATTGCAAAAGCTTTTGGCCATAGCTGTGGCCTTACTGACTTGTGACAAACTGGAAAAAATGTTACAGATGGTTTGGGTGAATTGCATTGTTCCATTGTGCGATTACAGATTACAGAGTTGGTTTGTGGGTATGGTTAGTATTGCTTTCCATATATACATCAATTTTATAGGTTCTTCTGTACTACAGCTGTTGGTTTAGAGTGCTGTATCACAAAGCGAAGCTTGCTGACCCTACAATAGGTCAGTGATTTATAAACTGATTTGTTGGACAATGTGATTGCTTCTGGGGTAGTTTCTTCCTGGACATGTGTTTCTGCCACATAAGTATGGGTCATGCTTAACACTGATACAAACTTACTTAAAGATTGAGAGAACACCAGAGGATCACTGAAACTGGAAGTCAATGTAAGTTAACAATAACATTTATTAATCTGCACGAGTGGATTTTCTTGACATGCATGACCGAATACTCACATTAAGTCCCCGAATATTTTGAACATGGTATGTTCATGCTTCAGTGAAATTACTAGCTCCTAGCGTGTTGCTACAAATGGGGATTGAGGTCAGGTGGATGCAAGCATAAAATATAATTACATCAGTGAGAAGGCAGAGAGGACAAAGTTTTTTGACC
>APH_1535
GTTTGATGCTGTGCAGAGAATGATTTGCCTAATAAACAATCCTCTGAGTCTGTTTCCCATAGGCATGTAGTCTGTTTCCCATAGGCATGTAGTAGCAGCTTGTCCCTTCTAAAACATTGCTCAGAAGAGTTAACAGCCTTGATACCACCAGCTGTAGTGTCACATCATACATGGGATGCAGTTGCACAACAAACTGACCAAGTGTCAAGCAGTTTGCTTTGCAAACTCATTCATCCTCCACATGTACACTTTGGAACTCACTTCCAGCTGCAATATTCTCAGATCACTAATCTCCAGCTTTTCAAATCAGGAACAAGCAAATCTCTGTTGAACAGTTCTGTGTCATTCAAATAAAGACGGTTATGTTGCTGTGCATTATAGGTTTTGCCTTTCACGATCACCACTCTTGAAAACAAAAAACTCTTTGCAGTCAGATTGACAACAGCTGCATTGCAGGAAACAAGTGCTGATGGTTGGGAACAAGTCAGCACATGTTCGGGGCAC----TCAGATCAGAGAAAATAAAACTAGTCTGGATACTTTTTTGAACAGGCCTGCATGTGTGCAAGTACACACTGATAAATTTCAGTCATGGAAGATAAGCTACAAATGTAAGTGTTTGAATTGCATCAAATAGTGTATTTAGATCTAATACACATGTGGTGTGATGTTTTGATGCATTAATAAGGTTTTAACATTATTTTCACAGCCAATCCTGAGCAACAAACCCAAGGATGGTGAAACATCTGATGCCTACCTTCAGCCTCCTTCCCCTGTTCGGCAGTTCCTTATTTCTCCTCCAGCATCGCCACCTGTTGGTTGGGAACCAGTTGATGAAGCTCAGCCTTGTATTAACTATGATCTGTTAGCAGCCCTGGCAAAACTTACACCTGGTAAGCAGTTTTTGTAATATATATCAGTTTTACACACTTTGCTATATGTTAATAAAAAATAACACCAAACTTATTCTTAATTATGTAAATTTTGCTGAAAAATTGCAAAAGCTTTTGGCCATAGCTGTGGCCTTACTGACTTGTGACAAACTGGAAAAAATGTTACAGATGGTTTGGGTGAATTGCATTGTTCCATTGTGCGATTACAGATTACAGAGTTGGTTTGTGGGTATGGTTAGTATTGCTTTCCATATATACATCAATTTTATAGGTTCTTCTGTACTACAGCTGTTGGTTTAGAGTGCTGTATCACAAAGCGAAGCTTGCTGACCCTACAATAGGTCAGTGATTTATAAACTGATTTGTTGGACAATGTGATTGCTTCTGGGGTAGTTTCTTCCTGGACATGTGTTTCTGCCACATAAGTATGGGTCATGCTTAACACTGATACAAACTTACTTAAAGATTGAGAGAACACCAGAGGATCACTGAAACTGGAAGTCAATGTAAGTTAACAATAACATTTATTAATCTGCACGAGTGGATTTTCTTGACATGCATGACCGAATACTCACATTAAGTCCCCGAATATTTTGAACATGGTATGTTCATGCTTCAGTGAAATTACTAGCTCCTAGCGTGTTGCTACAAATGGGGATTGAGGTCAGGTGGATGCAAGCATAAAATATAATTACATCAGTGAGAAGGCAGAGAGGACAAAGTTTTTTGACC
