# Supplementary material for: ﻿Discovery of a new tarantula species from the Madrean Sky Islands and the first documented instance of syntopy between two montane endemics (Araneae, Theraphosidae, Aphonopelma): a case of prior mistaken identity
Source: Zookeys. 2024 Aug 16;1210:61–98. doi: 10.3897/zookeys.1210.125318 (PMC11344175; doi:10.3897/zookeys.1210.125318)
Supplement: Supplementary material 8 — Phylogenomics files [file zookeys-1210-061_article-125318__-s008.zip › Suppl8/individual_UCE_loci/sl_realigned_uce_2001470.fas]

>APH_0723
CGAGCTGCATCACCAATGTCTTCTCTTCCCTCCGCTACGACGACTGCGCACCGGCTTCACAACTGTTGCCTGGCTGCCACCAACCAACTGCTTGACACGTTGCACTGGAGAATCTCACAAAGAAAGTGGGAACATACAAGTTAGCAGCCATGTATTCTTATTTTCCGATCATCCCTCATAGTTTGCCTATTTCATTTTGACACCTTATTTTTGACCTGGTTCTGTATGTGCTACGTTTAGGAAATAAGTGTTTCATATCAAATTTTTTCGGTCTTTCTCTAACGTACAATATGATACAGGTTTTCACCAAATTTCTGACAAATTCGTCATGTATTTTTTGAGTTATCACGATTTTCCTGTTTTATCTTTAATTTATGGAAACCAATGTATTTATGATATATGCTTAAAAATATTTCGCAACTTTTAGGGAGCTTTTGAAATGATCATAGCCATGTATTCGGTCCTTTTGACGTGTTTAATTTTTACTAGGAAGTTTTGGCAAGGGCTCGGCCGAATGCGACGAAAGCAGTGTTTCTGGTAACGGATGGATACTCAAACGGAGGAGACCCAAGGCCTGCAGCCAAAGTTCTTCGGGACGACAACGTTGAAATATTTACCTTCGGCATTCAGAATGGCAATGTTCGTGAACTACGAGACATGGCTTCAGAACCCACTGATGAACATTGTTACATCTTGGACAGCTTTGAAGAATTTGAAGCTCTTGCTCGAAGGGCTCTTCATGAGGGTGAGTGATCAAATAATTCTGTGCATATATGTGTCTTCCTACTGTACGTGAAATAACTTAATTTTTGGAGCTTTATTACCATTAGATAGATTCAG--AAGTGTTTTC---TTTTTTTTTCATACACTTAACTCTAGTAGACGTTCAAAGATCTTCTACAACTTGATGCAAAGTAATGCAGTACGAATTGCGTTCCACTTCGATTAAACATTAATCCAAGTCCTTCGGTTTGTGGAAAACCTTATTTCATGGAAAAGCATTCTCTTACTACAGAGGGTGTTTACCCAATTTTAGAACAGCTTTGCAAGGATATTAATAGGAATGGAAATACAGTGATTATTATGGAAATACAGATGATTATTTTAAGTGTTCTATCTGATAGCCCTGTTTCCGGACCATCATCCTACATCTAGATTTCCAGGACAGGAGAGCATTTCGAAGAATAGATAGAGGAATCTTGTTCCATTCATCTTCCACAACTTTCAAAGTCCATCCAATGTGGTAGGTCATTGTTGGGAAATTGTTGTTTTGAGCAAACCGAAGGCACAGTAGTCCATAGGGGACACATCAGGAGACTTGGTAGGAATGTGATGAAAAGGTATATACT
>APH_0683
CCAAACGGGTCGCCATCTTCAACTGTTCCCTCCGCTACGACAACTGAGCACCGGCTTCACAACTGTTGCCTGGCTGCCACCAACCAACTGCTTGACACGTTGCACTGGAGAATCTCACAAAGAAAGTGGGAACATACAAGTTAGCAGCCATGTATTCTTATTTTCCGATCATCCCTCATAGTTTGCCTATTTCATTTTGACACCTTATTTTTGACCTGGTTCTGTATGTGCTACGTTTAGGAAATAAGTGTTTCATATCAAATTTTTTCGGTCTTTCTCTAACGTACAATATGATACAGGTTTTCACCAAATTTCTGACAAATTCGTCATGTATTTTTTGAGTTATCACGATTTTCCTGTTTTATCTTTAATTTATGGAAACCAATGTATTTATGATATATGCTTAAAAATATTTCGCAACTTTTAGGGAGCTTTTGAAATGATAATAGCCATGTATTCGGTCCTTTTGACGTGTTTAATTTTTACTAGGAAGTTTTGGCAAGGGCTCGGCCGAATGCGACGAAAGCAGTGTTTCTGGTAACGGATGGATACTCAAACGGAGGAGACCCAAGGCCTGCAGCCAAAGTTCTTCGGGACGACAACGTTGAAATATTTACCTTCGGCATTCAGAATGGCAATGTTCGTGAACTACGAGACATGGCTTCAGAACCCACTGATGAACATTGTTACATCTTGGACAGCTTTGAAGAATTTGAAGCTCTTGCTCGAAGGGCTCTTCACGAGGGTGAGTGATCAAATAATTCTGTGCATATATGTGTCATCCTACAGTACGTGAAATAACTTGATTTTTGGAGCTTTATTACCATTAGATAGATTCAG--AAGTGTTTTC---TTTTTTTTTCATACACTTAACTCTAGTAGACGTTCAAAGATCTTCTACAGCTTGATACACAGCAAAGCAGTACGAATTGCGTTCCACTTCGATTAAACATTAATCCAAGTCCTTCGGTTTGTGGGAAACCTTATTTCATGGAAAAGCATTCTCTTACTACAGAGGGTGTTTACCCATTTTTAGAACAGCTTTGCAAGGATATTAATAGGAATGGAAATACAGTGATTATTATGGAAATACAGATGATTATTTTAAGTGTTCTATCTGATAGCCCTGTTTCCGGACCATCATCCTACATCTAGATTTCCAGGACAGGAGAGCATTTCGAAGAATAGATAGAGGAATCTTGTTCCATTCATCTTCCACAACTTTCAAAGTCCATCCAATGTGGTAGGTCATCGTTGGGAAACTGCTCTTTTGAGCAAACCGAAGGCACAGTAGTCGATAGGGGACACATCAGGAGACTTGGTAGGAATGTGATGAAAAGGTATATACT
>APH_3188
-------------------------TTCCCTCCGCTACGATGACTGCGCACCGGCTTCACAACTGTTGCCTGGCTGCCACCAACCAACTGCTTGACACGTTGCACTGGAGAATCTCACAGTGAAAGTGGGAACATACGAATTAGCAGCCATGTATTCTTATTTTCCGATCATCCTTCGTAGTTTGCCTATTTCATTTTGACACCTTATTTTTGACCTGGTTCTGTATGTGCTACGTTTAGGAAATAAGTGTTTCATACCAAATTTTTTCGGTCTTTCTCTAACGTACAATATGATACAGGTTTTCACCAAATTTCTGACAAATTCGTCATGTATTTTTTGAGTTATCACGATTTTCCTGTTTTATCTTTAATTTATGGAAACCAATGTATTTATGATATATGCTTAAAAATATTTCGCAACTTTTAGGGAGCTTTTGAAATGATCATAGCCATGTATTCGGTCCTTTTGACGTGTTTAATTTTTACTAGGAAGTTTTGGCAAGGGCTCGGCCGAATGCGACGAAAGCTGTGTTTCTGGTAACGGATGGATACTCAAACGGAGGAGACCCAAGGCCTGCAGCCAAAGTTCTTCGGGACGACAACGTTGAAATATTTACCTTCGGCATTCAGAATGGCAATGTTCGTGAACTACGAGACATGGCTTCAGAACCCACTGATGAACACTGTTACATCTTGGACAGCTTTGAAGAATTTGAAGCTCTTGCTCGAAGGGCTCTTCATGAGGGTGAGTTATCAAATAATTCTGTGCATATATGTGTCATCCTACTGTACGTGAAATAACTTGATTTTTGGAGCTTTATTACCATTAGATAGATGCAGAAAAGTGTTTTCTTTTTTTTTTTTCACAAAA-AAAAAAAAGTAGACGTTCAAAGATCTTCTACAGCTTGATACACGGCAAAGCAGTACGAATTGCGTTCCACTTCGATTAAACATTAATCCAAGTCCTTCGGTTTGTGGAAAAGCTTATTTCATGGAAAAGCATTCTCTTACTACAGAGGGTGTTTACCCATTTTTAGAACAGCTTTGCAAGAATATTAATAGGAATGGAAATACAGTGATTATTATGGAAATACAGATGATTATTTTAAGTGTTTTATCTGATAGCCCTGTTCCTGGACCATCATCCTACATCTAGATTTCCAGGACAGGAGAGCATTTCGAAGAATAGATAGAGGAATCTTGTTCCATTCATCTTCCACAACTTTCAAAGTCCATCCAATGTGGTAGGTCGTTGTTGGGAAATTGCTCTTTTGAGCAAACCGAAGGCACAATAGTCCATAGGGGACACAACAGGAGACTTGGTAGGAATGTGATGAAAAGGTATATACT
>APH_0185
CCAAACGGGTCGCCATCTTCAACTGTTCCCTCCGCTACGACGACTGCGCACCGGTTTCACAACTGTTGCCTGGCTGCCACCAACAAACTGCTTGACACGTTGCACTGGAGAATCTGACAAAGAAAGTGAGAACATACGAGTTAGCAGCCATGTATTCTTACTTTCCGATCATCCCTCGTAGTTTGCCTATTTCATTTTGACACCTTATTTTTGACCTGGTTCTGTATGTGCTACGTTTAGGAAATAAGTGTTTCATACCAAATTTTTTCGGTCTTTCTCTAACGTACAATATGATACAGGTTTTCACCAAATTTCTGACAAATTCGTCATGTATTTTTTGAGTTATCACGATTTTCCTGTTTTATCTTTAATTTATGGAAACCAATGTATTTATGATATATGCTTAAAAATATTTCGCAACTTTTAGGGAGCTTTTGAAATGATCATAGCCATGTATTCGGTCCTTTTGACGTGTTTAATTTTTACTAGGAAGTTTTGGCAAGGGCTCGGCCGAATGCGACGAAAGCTGTGTTTCTGGTAACGGATGGATACTCAAACGGAGGAGACCCAAGGCCTGCAGCCAAAGTTCTTCGGGACGACAACGTTGAAATATTTACCTTCGGCATTCAGAATGGCAATGTTCGTGAACTACGAGACATGGCTTCAGAACCCACTGATGAACACTGTTACATCTTGGACAGCTTTGAAGAATTTGAAGCTCTTGCTCGAAGGGCTCTTCATGAGGGTGAGTTATCAAATAATTCTGTGCATATATGTGTCATCCTACTGTACGTGAAATAACTTGATTTTTGGAGCTTTATTACCATTAGATAAATGCAGAAAAGTGTTTTC-TTTTTTTTTTTCACACACTTAACTCTAGTAGACGTTCAAAGATCTTCTACAGCTTGATACACGGCAAAGCAGTACGAATTGCGTTCCACTTCGATTAAACATTAATCCAAGTCCTTCGGTTTGTGGAAAAGCTTATTTCATGGAAAAGCATTCTCTTACTACAGAGGGTGTTTACCCATTTTTAGAACAGCTTTGCAAGGATATTAATAGGAATGGAAATACAGTGATTATTATGGAAATACAGATGATTATTTTAAGTGTTTTATCTGATAGCCCTGTTCCTGGACCATCATCCTACATCTAGATTTCCAGGACAGGAGAGCATTTCGAAGAATAGATAGAGGAATCTTGTTCCATTCATCTTCCACAACTTTCAAAGTCCATCCAATGTGGTAGGTCATTGTTGGGAAATTGTTGTTTTGAGCAAACCGAAGGCACAGTAGTCCATAGGGGACACATCAGGAGACTTGGTAGGAATGTGATGAAAAGGTATATACT
>APH_0674
CCAAACGGGTCGCCATCTTCAACTGTTCCCTCCGCTACGATGACTGCGCGCCGGCTTCACAACTGTTGCCTGGCTGCCACCAACCAACTGCTTGACACGTTGCACTGGAGAATCTCACAAAGAAAGTGGGAACATACGAATTAGCAGCCATGTATTCTTATTTTCCGATCATCCCTCGTAGTTTGCCTATTTCATTTTGACACCTTATTTTTGACCTGGTTCTGTATGTGCTACGTTTAGGAAATAAGTGTTTCATACCAAATTTTTTCGGTCTTTCTCTAACGTACAATATGATACAGGTTTTCACCAAATTTCTGACAAATTCGTCATGTATTTTTTGAGTTATCACGATTTTCCTGTTTTATCTTTAATTTATGGAAACCAATGTATTTATGATATATGCTTAAAAATATTTCGCAACTTTTAGGGAGCTTTTGAAATGATCATAGCCATGTATTCGGTCCTTTTGACGTGTTTAATTTTTACTAGGAAGTTTTGGCAAGGGCTCGGCCGAATGCGACGAAAGCTGTGTTTCTGGTAACGGATGGATACTCAAACGGAGGAGACCCAAGGCCTGCAGCCAAAGTTCTTCGGGACGACAACGTTGAAATATTTACCTTCGGCATTCAGAATGGCAATGTTCGTGAACTACGAGACATGGCTTCAGAACCCACTGATGAACACTGTTACATCTTGGACAGCTTTGAAGAATTTGAAGCTCTTGCTCGAAGGGCTCTTCATGAGGGTGAGTTATCAAATAATTCTGTGCATATATGTGTCATCCTACTGTACGTGAAATAACTTGATTTTTGGAGCTTTATTACCATTAGATAAATGCAGAAAAGTGTTTTCTTTTTTTTTTTTCACACACTTAACTCTAGTAGACGTTCAAAGATCTTCTACAGCTTGATACACGGCAAAGCAGTACGAATTGCGTTCCACTTCGATTAAACATTAATCCAAGTCCTTCGGTTTGTGGAAAAGCTTATTTCATGGAAAAGCATTCTCTTACTACAGAGGGTGTTTACCCATTTTTAGAACAGCTTTGCAAGGATATTAATAGGAATGGAAATACAGTGATTATTATGGAAATACAGATGATTATTTTAAGTGTTTTATCTGATAGCCCTGTTCCTGGACCATCATCCTACATCTAGATTTCCAGGACAGGAGAGCATTTCGAAGAATAGATAGAGGAATCTTGTTCCATTCATCTTCCACAATTTTCAAAGTCCATCCAATGTGGTAGGTCATTGTTGGGAAATTGTTGTTTTGAGCAAACCGAAGGCACAGTAGTCCATAGGGGACACATCAGGAGACTTGGT--------------------------
>APH_0717
------------------------GTTCCCTCCGCTACGATGACTGCGCACCGGCTTCACAACTGTTGCCTGGCTGCCACCAACCAACTGCTTGACACGTTGCACTGGAGAATCTCACAAAGAAAGTGGGAACATACGAATTAGCAGCCATGTATTCTTATTTTCCGATCATCCCTCGTAGTTTGCCTATTTCATTTTGACACCTTATTTTTGACCTGGTTCTGTATGTGCTACGTTTAGGAAATAAGTGTTTCATACCAAATTTTTTCGGTCTTTCTCTAACGTACAATATGATACAGGTTTTCACCAAATTTCTGACAAATTCGTCATGTATTTTTTGAGTTATCACGATTTTCCTGTTTTATCTTTAATTTATGGAAACCAATGTATTTATGATATATGCTTAAAAATATTTCGCAACTTTTAGGGAGCTTTTGAAATGATCATAGCCATGTATTCGGTCCTTTTGACGTGTTTAATTTTTACTAGGAAGTTTTGGCAAGGGCTCGGCCGAATGCGACGAAAGCTGTGTTTCTGGTAACGGATGGATACTCAAACGGAGGAGACCCAAGGCCTGCAGCCAAAGTTCTTCGGGACGACAACGTTGAAATATTTACCTTCGGCATTCAGAATGGCAATGTTCGTGAACTACGAGACATGGCTTCAGAACCCACTGATGAACACTGTTACATCTTGGACAGCTTTGAAGAATTTGAAGCTCTTGCTCGAAGGGCTCTTCATGAGGGTGAGTTATCAAATAATTCTGTGCATATATGTGTCATCCTACTGTACGTGAAATAACTTGATTTTTGGAGCTTTATTACCATTAGATAGATGCAGAAAAGTCTTTTC-TTTTTTTTTTTCACACACTTAACTCTAGTAGACGTTCAAAGATCTTCTACAGCTTGATACACGGCAAAGCAGTACGAATTGCGTTCCACTTCGATTAAACATTAATCCAAGTCCTTCGGTTTGTGGAAAAGCTTATTTCATGGAAAAGCATTCTCTTACTACAGAGGGTGTTTACCCATTTTTAGAACAGCTTTGCAAGGATATTAATAGGAATGGAAATACAGTGATTATTATGGAAATACAGATGATTATTTTAAGTGTTTTATCTGATAGCCCTGTTCCTGGACCATCATCCTACATCTAGATTTCCAGGACAGGAGAGCATTTCGAAGAATAGATAGAGGAATCTTGTTCCATTCATCTTCCACAACTTTCAAAGTCTATCCAATGTGGTAGGTCATTGTTGGGAAATTGCTGTTTTGAACAAACCGAAGGCACAATAGTCCATACGGGACACATCAGGAGACTTGGTAGGAATGTGATGAAAAGGTATATACT
>APH_0136
CCAAACGGGTCGCCATCTTCAACTGTTCCCTCCGCTACGACGACTGCGCACCGGTTTCACAACTGTTGCCTGGCTGCCACCAACAAACTGCTTGACACGTTGCACTGGAGAATCTGACAAAGAAAGTGGGAACATACGAGTTAGCAGCCATGTATTCTTATTTTCCGATCATCCCTCGTAGTTTGCCTATTTCATTTTGACACCTTATTTTTGACCTGGTTCTGTATGTGCTACGTTTAGGAAATAAGTGTTTCATACCAAATTTTTTCGGTCTCTCTCTAACGTACAATATGATACAGGTTTTCACCAAATTTCTGACAAATTCGTCATGTATTTTTTGAGTTAGCACGATTTTCCTGTTTTATCTTTAATTTATGGAAACCAATGTATTTATGATATATGCTTAAAAATATTTCGCAACTTTTAGGGAGCTTTTGAAATGATCATAGCCATGTATTCGGTCCTTTTGACGTGTTTAATTTTTACTAGGAAGTTTTGGCAAGGGCTCGGCCGAATGCGACGAAAGCAGTGTTTCTTGTAACGGATGGATACTCAAACGGAGGAGACCCAAGGCCTGCAGCCAAAGTTCTTCGGGACGACAACGTTGAAATATTTACCTTCGGCATTCAGAATGGCAATGTTCGTGAACTACGAGACATGGCTTCAGAACCCACTGATGAACACTGTTACATCTTGGACAGCTTTGAAGAATTTGAAGCTCTTGCTCGAAGGGCTCTTCATGAGGGTGAGTGATCAAATAATTCTGTGCATATATGTGTCATCCTACTGTACATGAAATAACTTGATTTTTGAAGCTTTATTACCATTAGATAGATGCAGAAAAGTGTTTTCTTTTTTTTTTTTCACACACTTAACTCTAGTAGACGTTCAAAGATCTTCTACAGCTTGATACACAGCAAAGCAGTACGAATTGCGTTCCACTTCGATTAAACATTAATCCAAGTCCTTCGGTTTGTGGAAAAGCTTATTTCATGGAAAAGCATTCTCTTACTACAGAGGGTGTTTACCCATTTTTAGAACAGCTTTGCAAGGATATTAATAGGAATGGAAATACAGTGATTATTATGGAAATACAGATGATTATTTTAAGTGTTCTATCTGATAGCCCTGTTCCCGGACCATCATCCTACATCTAGATTTCCAGGACAGGAGAGCATTTCGAAGAATAGATAGAGGAATCTTGTTCCATTCATCTTCCACAACTTTCAAAGTCCATCCAATGTGGTAGGTCATTGTTGGGAAATTGTTGTTTTGAGCAAACCGAAGGCACAGTAGTCCATAGGGGACACATCAGGAGACTTGGTAAGAATGTGATGAAAAGGTATATACT
>APH_4024
------------------------------------------------------------AACTGTTGCCTGGCTGCCACCAACCAACTGCTTGACACGTTGCACTGGAGAATCTCACAAAGAAAGTGGGAACATACGAGTTAGCAGCCATGTATTCTTATTTTCCGATCATCCCTCGTAGTTTGCCTATTTCATTTTGACACCTTATTTTTCACCTGGTTCTGTATGTGCTACGTTTAGGAAATAAGTGTTTCATACCAAATTTTTTCGGTCTTTCTCTAACGTACAATATGATACAGGTTTTCACCAAATTTCTGACAAATTCGTCATGTATTTTTTGAGTTATCACGATTTTCCTGTTTTATCTTTAATTTATGGAAACCAATGTATTTATGATATATGCTTAAAAATATTTCGCAACTTTTAGGGAGCTTTTGAAATGATCATAGCCATGTATTCGGTCCTTTTGACGTGTTTAATTTTTACTAGGAAGTTTTGGCAAGGGCTCGGCCGAATGCGACGAAAGCAGTGTTTCTTGTAACGGATGGATACTCAAACGGAGGAGACCCAAGGCCTGCAGCCAAAGTTCTTCGGGACGACAACGTTGAAATATTTACCTTCGGCATTCAGAATGGCAATGTTCGTGAACTACGAGACATGGCTTCAGAACCCACTGATGAACACTGTTACATCTTGGACAGCTTTGAAGAATTTGAAGCTCTTGCTCGAAGGGCTCTTCATGAGGGTGAGTGATCAAATAATTCTGTGCATATATGTGTCATCCTACTGTACATGAAATAACTTGATTTTTGGAGCTTTATTACCATTAGATAGATGCAGAAAAGTGTCTTCTTTTTTTTTTTTCACACACTTAACTCTAGTAGACGTTCAAAGATCTTCTACAGCTTGATACACAGCAAAGCAGTACGAATTGCGTTCCACTTCGATTAAACATTAATCCAAGTCCTTCGGTTTGTGGAAAAGCTTATTTCATGGAAAAGCATTCTCTTACTACAGAGGGTGTTTACCCATTTTTAGAACAGCTTTGCAAGGATATTAATAGGAATGGAAAAACAGTGATTATTATGGAAATACAGATGATTATTTTAAGTGTTCTATCTGATAGCCCTGTTCCCGGACCATCATCCTACATCTAGATTTCCAGGACAGGAGAGCATTTCGAAGAATAGATAGAGGAATCTTGTTCCATTCATCTTCCACAACTTTCAAAGTCGATCCAATGTGCTAGGTCATTGTTGGGATATTGTTGTTTTGAGCAAACCGAAGGCACAGTAGTCCATAGGGGACACATCAGGAGACTTGGTAAGAATGTGATGAAAAGGTATATACT
>APH_5079
CCAAACGGGTCGCCATCTTCAACTGTTTCCTCCGCTACGACGACTGCGCATCGGCTTCACAACTGTTGCCTGGCTGCCACCAACCAACTGCTTGACACGTTGCACTGGAGAATCTCACAAAGAAAGTGGGAACATACGAGTTAGCAGCCATGTATTCTTATTTTCCGATCATCCCTCGTAGTTTGCCTATTTCATTTTGACACCTTATTTTTGACCTGGTTCTGTATGTGCTACGTTTAGGAAATAAGTGTTTCATACCAAATTTTTTCTGTCTTTCTCTAACGTACAATATGATACAGGTTTTCACCAAATTTCTGACAAATTCGTCATGTATTTTTTGAGTTATCACGATTTTCCTGTTTTATCTTTAATTTATGGAAACCAATGTATTTATGATATATGCTTAAAAATATTTCGCAACTTTTAGGGAGCTTTTGAAATGGTCATAGCCATGTATTCGGTCCTTTTGACGTGTTTAATTTTTACTAGGAAGTTTTGGCAAGGGCTCGGCCGAATGCGACGAAAGCAGTGTTTCTTGTAACGGATGGATACTCAAACGGAGGAGACCCAAGGCCTGCAGCCAAAGTTCTTCGGGACGACAACGTTGAAATATTTACCTTCGGCATTCAGAATGGCAATGTTCGTGAACTACGAGACATGGCTTCAGAACCCACTGATGAACACTGTTACATCTTGGACAGCTTTGAAGAATTTGAAGCTCTTGCTCGAAGGGCTCTTCATGAGGGTGAGTGATCAAATAATTCTGTGCATATATGTGTCATCCTACTGTACATGAAATAACTTGATTTTTGGAGCTTTATTACCATTAGATAGATGCAGAAAAGTGTCTTCTTTTTTTTTTTTCACACACTTAACTCTAGTAGACGTTCAAAGATCTTCTACAGCTTGATACACAGCAAAGCAGTACGAATTGCGTTCCACTTCGATTAAACATTAATCCAAGTCCTTCGGTTTGTGGAAAAGCTTATTTCATGGAAAAGCATTCTCTTACTACAGAGGGTGTTTACCCATTTTTAGAACAGCTTTGCAAGGATATTAATAGGAATGGAAATACAGTGATTATTATGGAAATACAGATGATTATTTTAAGTGTTCTATCTGATAGCCCTGTTCCCGGACCATCATCCTACATCTAGATTTCCAGGACAGGAGAGCATTTCGAAGAATAGATAGAGGAATCTTGTTCCATTCATCTTCCACAACTTTCAAAGTCGATCCAATGTGCTAGGTCATTGTTGGGATATTGTTGTTTTGAGCAAACCGAAGGCACAGTAGTCCATAGGGGACACATCAGGAGACTTGGTAAGAATGTGATGAAAAGGTATATACT
>APH_4029
CCAAACGGGTCGCCATCTTCAACTGTTCCCTCCGGTGCTACGACTGCCCACCGGTTTCACAACTGTTGCCTGGCTGCCACCAACCAACTGCTTGACACATTGCACTGGAGAATCTGACGAAGAAAGTGGGAACATACGAGTTAGCAGCCATGTATTCTTATTTTCCGATCATCCCTCGTAGTTTGCCTATTTCATTTTGACACCTTATTTTTGACCTGGTTCTGTATGTGCTACGTTTAGGAAATAAGTGTTTCATACCAAATTTTTTCGGTCTTTCTCTAACGTACAATATGATACAGGTTTTCACCAAATTTCTGACAAATTCGTCATGTATTTTTTGAGTTATCACGATTTTCCTGTTTTATCTTTAATTTATGGAAACCAATGTATTTATGATATATGCTTAAAAATATTTCGCAACTTTTAGGGAGCTTTTGAAATGATCATAGCCATGTATTCGGTCCTTTTGACGTGTTTAATTTTTACTAGGAAGTTTTGGCAAGGGCTCGGCCGAATGCGACGAAAGCAGTGTTTCTTGTAACGGATGGATACTCAAACGGAGGAGACCCAAGGCCTGCAGCCAAAGTTCTTCGGGACGACAACGTTGAAATATTTACCTTCGGCATTCAGAATGGCAATGTTCGTGAACTACGAGACATGGCTTCAGAACCCACTGATGAACACTGTTACATCTTGGACAGCTTTGAAGAATTTGAAGCTCTTGCTCGAAGGGCTCTTCATGAGGGTGAGTGATCAAATAATTCTGTGCATATATGTGTCATCCTACTGTACATGAAATAACTTGATTTTTGGAGCTTTATTACCATTAGATAGATGCAGAAAAGTGTCTTCTTTTTTTTTTTTCACACACTTAACTCTAGTAGACGTTCAAAGATCTTCTACAGCTTGATACACAGCAAAGCAGTACGAATTGCGTTCCACTTCGATTAAACATTAATCCAAGTCCTTCGGTTTGTGGAAAAGCTTATTTCATGGAAAAGCATTCTCTTACTACAGAGGGTGTTTACCCATTTTTAGAACAGCTTTGCAAGGATATTAATAGGAATGGAAATACAGTGATTATTATGGAAATACAGATGATTATTTTAAGTGTTCTATCTGATAGCCCTGTTCCCGGACCATCATCCTACATCTAGATTTTCAGGACAGGAGAGCATTTCGAAGAATAGATAGAGGAATCTTGTTCCATTCATCTTCCACAAC-------------------------------------------------------------------------------------------------------------------------------
>APH_1535
CCAAACGGGTCGCCATCTTCAACTGTTTCCTCCGCTACGACGACTGCGCATCGGCTTCACAACTGTTGCCTGGCTGCCACCAACCAACTGCTTGACACGTTGCACTGGAGAATCTCACAAAGAAAGTGGGAACATACGAGTTAGCAGCCATGTATTCTTATTTTCCGATCATCCCTCGTAGTTTGCCTATTTCATTTTGACACCTTATTTTTGACCTGGTTCTGTATGTGCTACGTTTAGGAAATAAGTGTTTCATACCACATTTTTTCGGTCTTTCTCTAACGTACAATATGATACAGGTTTTCACCAAATTTCTGACAAATTCGTCATGTATTTTTTGAGTTATCACGATTTTCCTGTTTTATCTTTAATTTATGGAAACCAATGTATTTATGATATATGCTTAAAAATATTTCGCAACTTTTAGGGAGCTTTTGAAATGATCATAGCCATGTATTCGGTCCTTTTGACGTGTTTAATTTTTACTAGGAAGTTTTGGCAAGGGCTCGGCCGAATGCGACGAAAGCAGTGTTTCTTGTAACGGATGGATACTCAAACGGAGGAGACCCAAGGCCTGCAGCCAAAGTTCTTCGGGACGACAACGTTGAAATATTTACCTTCGGCATTCAGAATGGCAATGTTCGTGAACTACGAGACATGGCTTCAGAACCCACTGATGAACACTGTTACATCTTGGACAGCTTTGAAGAATTTGAAGCTCTTGCTCGAAGGGCTCTTCATGAGGGTGAGTGATCAAATAATTCTGTGCATATATGTGTCATCCTACTGTACATGAAATAACTTGATTTTTGGAGCTTTATTACCATTAGATAGATGCAGAAAAGTGTCTTCTTTTTTTTTTTTCACACACTTAACTCTAGTAGACGTTCAAAGATCTTCTACAGCTTGATACACAGCAAAGCAGTACGAATTGCGTTCCACTTCGATTAAACATTAATCCAAGTCCTTCGGTTTGTGGAAAAGCTTATTTCATGGAAAAGCATTCTCTTACTACAGAGGGTGTTTACCCATTTTTAGAACAGCTTTGCAAGGATATTAATAGGAATGGAAATACAGTGATTATTATGGAAATACAGATGATTATTTTAAGTGTTCTATCTGATAGCCCTGTTCCCGGACCATCATCCTACATCTAGATTTCCAGGACAGGAGAGCATTTCGAAGAATAGATAGAGGAATCTTGTTCCATTCATCTTCCACAACTTTCAAAGTCGATCCAATGTGCTAGGTCATTGTTGGGATATTGTTGTTTTGAGCAAACCGAAGGCACAGTAGTCCATAGGGGACACATCAGGAGACTTGGTAAGAATGTGATG--------------
>APH_4005
CCAAACGGGTCGCCATCTTCAACTGTTTCCTCCGCTACGACGACTGCGCATCGGCTTCACAACTGTTGCCTGGCTGCCACCAACCAACTGCTTGACACGTTGCACTGGAGAATCTCACAAAGAAAGTGGGAACATACGAGTTAGCAGCCATGTATTCTTATTTTCCGATCATCCCTCGTAGTTTGCCTATTTCATTTTGACACCTTATTTTTGACCTGGTTCTGTATGTGCTACGTTTAGGAAATAAGTGTTTCATACCAAATTTTTTCGGTCTTTCTCTAACGTACAATATGATACAGGTTTTCACCAAATTTCTGACAAATTCGTCATGTATTTTTTGAGTTATCACGATTTTCCTGTTTTATCTTTAATTTATGGAAACCAATGTATTTATGATATATGCTTAAAAATATTTCGCAACTTTTAGGGAGCTTTTGAAATGATCATAGCCATGTATTCGGTCCTTTTGACGTGTTTAATTTTTACTAGGAAGTTTTGGCAAGGGCTCGGCCGAATGCGACGAAAGCAGTGTTTCTTGTAACGGATGGATACTCAAACGGAGGAGACCCAAGGCCTGCAGCCAAAGTTCTTCGGGACGACAACGTTGAAATATTTACCTTCGGCATTCAGAATGGCAATGTTCGTGAACTACGAGACATGGCTTCAGAACCCACTGATGAACACTGTTACATCTTGGACAGCTTTGAAGAATTTGAAGCTCTTGCTCGAAGGGCTCTTCATGAGGGTGAGTGATCAAATAATTCTGTGCATATATGTGTCATCCTACTGTACATGAAATAACTTGATTTTTGGAGCTTTATTACCATTAGATAGATGCAGAAAAGTGTCTTCTTTTTTTTTTTTCACACACTTAACTCTAGTAGACGTTCAAAGATCTTCTACAGCTTGATACACAGCAAAGCAGTACGAATTGCGTTCCACTTCGATTAAACATTAATCCAAGTCCTTCGGTTTGTGGAAAAGCTTATTTCATGGAAAAGCATTCTCTTACTACAGAGGGTGTTTACCCATTTTTAGAACAGCTTTGCAAGGATATTAATAGGAATGGAAATACAGTGATTATTATGGAAATACAGATGATTATTTTAAGTGTTCTATCTGATAGCCCTGTTCCCGGACCATCATCCTACATCTAGATTTCCAGGACAGGAGAGCATTTCGAAGAATAGATAGAGGAATCTTGTTCCATTCATCTTCCACAACTTTCAAAGTCGATCCAATGTGCTAGGTCATTGTTGGGATATTGTTGTTTTGAGCAAACCGAAGGCACAGTAGTCCATAGGGGACACATCAGGAGACTTGGTAAGAATGTGATGAAAAGGTATATACT
>APH_5003
CCAAACGGGTCGCCATCTTCAACTGTTTCCTCCGCTACGACGACTGCGCATCGGCTTCACAACTGTTGCCTGGCTGCCACCAACCAACTGCTTGACACGTTGCACTGGAGAATCTCACAAAGAAAGTGGGAACATACGAGTTAGCAGCCATGTATTCTTATTTTCCGATCATCCCTCGTAGTTTGCCTATTTCATTTTGACACCTTATTTTTGACCTGGTTCTGTATGTGCTACGTTTAGGAAATAAGTGTTTCATACCAAATTTTTTCGGTCTTTCTCTAACGTACAATATGATACAGGTTTTCACCAAATTTCTGACAAATTCGTCATGTATTTTTTGAGTTATCACGATTTTCCTGTTTTATCTTTAATTTATGGAAACCAATGTATTTATGATATATGCTTAAAAATATTTCGCAACTTTTAGGGAGCTTTTGAAATGATCATAGCCATGTATTCGGTCCTTTTGACGTGTTTAATTTTTACTAGGAAGTTTTGGCAAGGGCTCGGCCGAATGCGACGAAAGCAGTGTTTCTTGTAACGGATGGATACTCAAACGGAGGAGACCCAAGGCCTGCAGCCAAAGTTCTTCGGGACGACAACGTTGAAATATTTACCTTCGGCATTCAGAATGGCAATGTTCGTGAACTACGAGACATGGCTTCAGAACCCACTGATGAACACTGTTACATCTTGGACAGCTTTGAAGAATTTGAAGCTCTTGCTCGAAGGGCTCTTCATGAGGGTGAGTGATCAAATAATTCTGTGCATATATGTGTCATCCTACTGTACATGAAATAACTTGATTTTTGGAGCTTTATTACCATTAGATAGATGCAGAAAAGTGTCTTCTTTTTTTTTTTTCACACACTTAACTCTAGTAGACGTTCAAAGATCTTCTACAGCTTGATACACAGCAAAGCAGTACGAATTGCGTTCCACTTCGATTAAACATTAATCCAAGTCCTTCGGTTTGTGGAAAAGCTTATTTCATGGAAAAGCATTCTCTTACTACAGAGGGTGTTTACCCATTTTTAGAACAGCTTTGCAAGGATATTAATAGGAATGGAAATACAGTGATTATTATGGAAATACAGATGATTATTTTAAGTGTTCTATCTGATAGCCCTGTTCCCGGACCATCATCCTACATCTAGATTTCCAGGACAGGAGAGCATTTCGAAGAATAGATAGAGGAATCTTGTTCCATTCATCTTCCACAACTTTCAAAGTCGATCCAATGTGCTAGGTCATTGTTGGGATATTGTTGTTTTGAGCAAACCGAAGGCACAGTAGTCCATAGGGGACACATCAGGAGACTTGGTAAGAATGTGATGAAAAGGTA------
>APH_0772
CCAAACTGGTCGCCATCTTCAACTGTTTCCTCCGCTACGACGACTGCGCATCGGCTTCACAACTGTTGCCTGGCTGCCACCAACCAACTGCTTGACACGTTTCACTGGAGAATCTCACAAAGAAAGTGGGAACATACGAGTTAGCAGCCATGTATTCTTATTTTCCGATCATCCCTCGTAGTTTGCCTATTTCATTTTGACACCTTATTTTTGACCTGGTTCTGTATGTGCTACGTTTAGGAAATAAGTGTTTCATACCAAATTTTTTCGGTCTTTCTCTAACGTACAATATGATACAGGTTTTCACCAAATTTCTGACAAATTCGTCATGTATTTTTTGAGTTATCACGATTTTCCTGTTTTATCTTTAATTTATGGAAACCAATGTATTTATGATATATGCTTAAAAATATTTCGCAACTTTTAGGGAGCTTTTGAAATGATCATAGCCATGTATTCGGTCCTTTTGACGTGTTTAATTTTTACTAGGAAGTTTTGGCAAGGGCTCGGCCGAATGCGACGAAAGCAGTGTTTCTTGTAACGGATGGATACTCAAACGGAGGAGACCCAAGGCCTGCAGCCAAAGTTCTTCGGGACGACAACGTTGAAATATTTACCTTCGGCATTCAGAATGGCAATGTTCGTGAACTACGAGACATGGCTTCAGAACCCACTGATGAACACTGTTACATCTTGGACAGCTTTGAAGAATTTGAAGCTCTTGCTCGAAGGGCTCTTCATGAGGGTGAGTGATCAAATAATTCTGTGCATATATGTGTCATCCTACTGTACATGAAATAACTTGATTTTTGGAGCTTTATTACCATTAGATAGATGCAGAAAAGTGTCTTC-TTTTTTTTTTTCACACACTTAACTCTAGTAGACGTTCAAAGATCTTCTACAGCTTGATACACAGCAAAGCAGTACGAATTGCGTTCCACTTCGATTAAACATTAATCCAAGTCCTTCGGTTTGTGGAAAAGCTTATTTCATGGAAAAGCATTCTCTTACTACAGAGGGTGTTTACCCATTTTTAGAACAGCTTTGCAAGGATATTAATAGGAATGGAAATACAGTGATTATTATGGAAATACAGATGATTATTTTAAGTGTTCTATCTGATAGCCCTGTTCCCGGACCATCAT-CTACATCTAGATTTCCAGGACAGGAGAGCATTTCGAAGAATAGATAGAGGAATCTTGTTCCATTCATCTTCCACAACTTTCAAAGTCGATCCAATGTGCTAGGTCATTGTTGGGATATTGTTGTTTTGAGCAAACCGAAGGCACAGTAGTCCATAGGGGACACATCAGGAGACTTGGTAAGAATGTGATGAAAAGGTATATACT
>APH_5001
--------------------------------------------------------------------------------------------------------------------------AAAGTGGGAACATACGAGTTAGCAGCCATGTATTCTTATTTTCCGATCATCCCTCGTAGTTTGCCTATTTCATTTTGACACCTTATTTTTGACCTGGTTCTGTATGTGCTACGTTTAGGAAATAAGTGTTTCATACCAAATTTTTTCGGTCTTTCTCTAACGTACAATATGATACAGGTTTTCACCAAATTTCTGACAAATTCGTCATGTATTTTTTGAGTTATCACGATTTTCCTGTTTTATCTTTAATTTATGGAAACCAATGTATTTATGATATATGCTTAAAAATATTTCGCAACTTTTAGGGAGCTTTTGAAATGATCATAGCCATGTATTCGGTCCTTTTGACGTGTTTAATTTTTACTAGGAAGTTTTGGCAAGGGCTCGGCCGAATGCGACGAAAGCAGTGTTTCTTGTAACGGATGGATACTCAAACGGAGGAGACCCAAGGCCTGCAGCCAAAGTTCTTCGGGACGACAACGTTGAAATATTTACCTTCGGCATTCAGAATGGCAATGTTCGTGAACTACGAGACATGGCTTCAGAACCCACTGATGAACACTGTTACATCTTGGACAGCTTTGAAGAATTTGAAGCTCTTGCTCGAAGGGCTCTTCATGAGGGTGAGTGATCAAATAATTCTGTGCATATATGTGTCATCCTACTGTACATGAAATAACTTGATTTTTGGAGCTTTATTACCATTAGATAGATGCAGAAAAGTGTCTTCTTTTTTTTTTTTCACACACTTAACTCTAGTAGACGTTCAAAGATCTTCTACAGCTTGATACACAGCAAAGCAGTACGAATTGCGTTCCACTTCGATTAAACATTAATCCAAGTCCTTCGGTTTGTGGAAAAGCTTATTTCATGGAAAAGCATTCTCTTACTACAGAGGGTGTTTACCCATTTTTAGAACAGCTTTGCAAGGATATTAATAGGAATGGAAATACAGTGATTATTATGGAAATACAGATGATTATTTTAAGTGTTCTATCTGATAGCCCTGTTCCCGGACCATCATCCTACATCTAGATTTCCAGGACAGGAGAGCATTTCGAAGAATAGATAGAGGAATCTTGTTCCATTCATCTTCCACAACTTTCAAAGTCGATCCAATGTGCTAGGTCATTGTTGGGATATTGTTGTT-------------------------------------------------------------------------------
>APH_1602
-----------------------------CTCCGCTACGACGACTGCGCACCGGCTTCACAACTGTTGCCTGGCTGCCAACAACCAACTGCTTGACACGTTGCACTGGAGAATCTCACAAAGAAAGTGGGAACATACGAGTTAGCAGCCATGTATTCTTATTTTCCGATCATCCCTCGTAGTTTGCCTATTTCATTTTGACACCTTATTTTTGACCTGGTTCTGTATGTGCTACGTTTAGAAAATAAGTGTTTCATACCAAATTTTTTCGGTCTTTCTCTAACGTACAATATGATACAGGTTTTCACCAAATTTCTGACAAATTCGTCATGTATTTTTTGAGTTATCACGATTTTCCTGTTTTATCTTTAATTTATGGAAACCAATGTATTTATGATATATGCTTAAAAATATTTCGCAACTTTTAGGGAGCTTTTGAAATGATCATAGCCATGTATTCGGTCCTTTTGACGTGTTTAATTTTTACTAGGAAGTTTTGGCAAGGGCTCGGCCGAATGCGACGAAAGCAGTGTTTCTTGTAACGGATGGATACTCAAACGGAGGAGACCCAAGGCCTGCAGCCAAAGTTCTTCGGGACGACAACGTTGAAATATTTACCTTCGGCATTCAGAATGGCAATGTTCGTGAACTACGAGACATGGCTTCAGAACCCACTGATGAACACTGTTACATCTTGGACAGCTTTGAAGAATTTGAAGCTCTTGCTCGAAGGGCTCTTCATGAGGGTGAGTGATCAAATAATTCTGTGCATATATGTGTCATCCTACTGTACATGAAATAACTTGATTTTTGGAGCTTTATTACCATTAGATAGATGCAGAAAAGTGTTTTC--TTTTTTTTTTCACACACTTAACTCTAGTAGACGTTCAAAGATCTTCTACAGCTTGATACACAGCAAAGCAGTACGAATTGCGTTCCACTTCGATTAAACATTAATCCAAGTCCTTCGGTTTGTGGAAAAGCTTATTTCATGCAAAAGCATTCTCTTACTACAGAGGGTGTTTACCCATTTTTAGAACAGCTTTGCAAGGATATTAATAGGAATGGAAATACAGTGATTATTATGGAAATACAGATGATTATTTTAAGTGTTCTATCTGATAGCCCTGTTCCCGGACCATCATCCTACATCTAGATTTCCAGGACAGGAGAGCATTTCGAAGAATAGATAGAGGAATCTTGTTCCATTCATCTTCCACAACTTTCAAAGTCCATCCAATGTGGTAGGTCATTGTTGGGAAATTGTTGTTTTGAGCAAACCGAAGGCACAGTAGTCCATAGGGGACACATCAGGAGACTTGGTAGGAATGTGATGAAAAGGTATATACT
>APH_0622
-------------------------------------------------------------------------------------------------------------------CACAAAGAAAGTGGGAACATACGAGTTAGCAGCCATGTATTCTTATTTTCCGATCATCCCTCGTAGTTTGCCTATTTCATTTTGACACCTTATTTTTGACCTGGTTCTGTATGTGCTACGTTTAGAAAATAAGTGTTTCATACCAAATTTTTTCGGTCTTTCTCTAACGTACAATATGATACAGGTTTTCACCAAATTTCTGACAAATTCGTCATGTATTTTTTGAGTTATCACGATTTTCCTGTTTTATCTTTAATTTATGGAAACCAATGTATTTATGATATATGCTTAAAAATATTTCGCAACTTTTAGGGAGCTTTTGAAATGATCATAGCCATGTATTCGGTCCTTTTGACGTGTTTAATTTTTACTAGGAAGTTTTGGCAAGGGCTCGGCCGAATGCGACGAAAGCAGTGTTTCTTGTAACGGATGGATACTCAAACGGAGGAGACCCAAGGCCTGCAGCCAAAGTTCTTCGGGACGACAACGTTGAAATATTTACCTTCGGCATTCAGAATGGCAATGTTCGTGAACTACGAGACATGGCTTCAGAACCCACTGATGAACACTGTTACATCTTGGACAGCTTTGAAGAATTTGAAGCTCTTGCTCGAAGGGCTCTTCATGAGGGTGAGTGATCAAATAATTCTGTGCATATATGTGTCATCCTACTGTACATGAAATAACTTGATTTTTGGAGCTTTATTACCATTAGATAGATGCAGAAAAGTGTTTTC--TTTTTTTTTTCACACACTTAACTCTAGTAGACGTTCAAAGATCTTCTACAGCTTGATACACAGCAAAGCAGTACGAATTGCGTTCCACTTCGATTAAACATTAATCCAAGTCCTTCGGTTTGTGGAAAAGCTTATTTCATGGAAAAGCATTCTCTTACTACAGAGGGTGTTTACCCATTTTTAGAACAGCTTTGCAAGGATATTAATAGGAATGGAAATACAGTGATTATTATGGAAATACAGATGATTATTTTAAGTGTTCTATCTGATAGCCCTGTTCCTGGACCATCATCCTACATCTAGATTTCCAGGACAGGAGAGCATTTCGAAGAATAGATAGAGGAATCTTGTTCCATTCATCTTCCACAACTTTCAAAGTCCATCCAATGTGGTAGATCATTGTTGGGAAATTGTTGTTTTGAGC-------------------------------------------------------------------------
>APH_3177
CCAAACGGGTCGCCATCTTCAACTGTTTCCTCCGCTACGACGACTGCGCACCGGCTTCACAACTGTTGCCTGGCTGCCACCAACCAACTGCTTGACACGTTGCACTGGAGAATCTCACAAAGAAAGTGGGAACATACGAGTTAGCAGCCATGTATTCTTATTTTCCGATCATCCCTCGTAGTTTGCCTATTTCATTTTGACACCTTATTTTTGACCTGGTTCTGTATGTGCTACGTTTAGAAAATAAGTGTTTCATACCAAATTTTTTCGGTCTTTCTCTAACGTACAATATGATACAGGTTTTCACCAAATTTCTGACAAATTCGTCATGTATTTTTTGAGTTATCACGATTTTCCTGTTTTATCTTTAATTTATGGAAACCAATGTATTTATGATATATGCTTAAAAATATTTCGCAACTTTTAGGGAGCTTTTGAAATGATCATAGCCATGTATTCGGTCCTTTTGACGTGTTTAATTTTTACTAGGAAGTTTTGGCAAGGGCTCGGCCGAATGCGACGAAAGCAGTGTTTCTTGTAACGGATGGATACTCAAACGGAGGAGACCCAAGGCCTGCAGCCAAAGTTCTTCGGGACGACAACGTTGAAATATTTACCTTCGGCATTCAGAATGGCAATGTTCGTGAACTACGAGACATGGCTTCAGAACCCACTGATGAACACTGTTACATCTTGGACAGCTTTGAAGAATTTGAAGCTCTTGCTCGAAGGGCTCTTCATGAGGGTGAGTGATCAAATAATTCTGTGCATATATGTGTCATCCTACTGTACATGAAATAACTTGATTTTTGGAGCTTTATTACCATTAGATAGATGCAGAAAAGTGTTTTC--TTTTTTTTTTCACACACTTAACTCTAGTAGACGTTCAAAGATCTTCTACAGCTTGATACACAGCAAAGCAGTACGAATTGCGTTCCACTTCGATTAAACATTAATCCAAGTCCTTCGGTTTGTGGAAAAGCTTATTTCATGCAAAAGCATTCTCTTACTACAGAGGGTGTTTACCCATTTTTAGAACAGCTTTGCAAGGATATTAATAGGAATGGAAATACAGTGATTATTATGGAAATACAGATGATTATTTTAAGTGTTCTATCTGATAGCCCTGTTCCTGGACCATCATCCTACATCTAGATTTCCAGGACAGGAGAGCATTTCGAAGAATAGATAGAGGAATCTTGTTCCATTCATCTTCCACAACTTTCAAAGTCCATCCAATGTGGTAGATCATTGTTGGGAAATTGTTGTTTTGAGCAAACCGAAGGCACAATAGTCCATAGGGGACACATCAGGAGACTTGGTAGGAATGTGATGAAAAGGTATATACT
>APH_3191
-------------------------------------------------------------------------------------------------------------------------------------------------------------TTATTTTCCGATCATCCCTCGTAGTTTGCCTATTTCATTTTGACACCTTATTTTTGACCTGGTTCTGTATGTGCTACGTTTAGAAAATAAGTGTTTCATACCAAATTTTTTCGGTCTTTCTCTAACGTACAATATGATACAGGTTTTCACCAAATTTCTGACAAATTCGTCATGTATTTTTTGAGTTATCACGATTTTCCTGTTTTATCTTTAATTTATGGAAACCAATGTATTTATGATATATGCTTAAAAATATTTCGCAACTTTTAGGGAGCTTTTGAAATGATCATAGCCATGTATTCGGTCCTTTTGACGTGTTTAATTTTTACTAGGAAGTTTTGGCAAGGGCTCGGCCGAATGCGACGAAAGCAGTGTTTCTTGTAACGGATGGATACTCAAACGGAGGAGACCCAAGGCCTGCAGCCAAAGTTCTTCGGGACGACAACGTTGAAATATTTACCTTCGGCATTCAGAATGGCAATGTTCGTGAACTACGAGACATGGCTTCAGAACCCACTGATGAACACTGTTACATCTTGGACAGCTTTGAAGAATTTGAAGCTCTTGCTCGAAGGGCTCTTCATGAGGGTGAGTGATCAAATAATTCTGTGCATATATGTGTCATCCTACTGTACATGAAATAACTTGATTTTTGGAGCTTTATTACCATTAGATAGATGCAGAAAAGTGTTTTC--TTTTTTTTTTCACACACTTAACTCTAGTAGACGTTCAAAGATCTTCTACAGCTTGATACACAGCAAAGCAGTACGAATTGCGTTCCACTTCGATTAAACATTAATCCAAGTCCTTCGGTTTGTGGAAAAGCTTATTTCATGCAAAAGCATTCTCTTACTACAGAGGGTGTTTACCCATTTTTAGAACAGCTTTGCAAGGATATTAATAGGAATAGAAATACAGTGATTATTATGGAAATACAGATGGTTATTTTAAGTGTTCTATCTGATAGCCCTGTTCCCGGACCATCATCCTACGTCTAGATTTCCAGGACAGGAGAGCATTTCGAAGAATAGATAGAGGAATCTTGTTCCATTCATCTTCCACAACTTTCAAAGTCCATCCAATGTGGTAGGTCATTGTTGGGAAATTGTTGTTTTGAGCAAACCGAAGGCTCAGTAGTCCATAGGGGACACATCAGGAGACTTGGTAGGAATGTGA----------------
>APH_0186
CCAAACGGGTCGCCATCTTCAACTGTTCCCTCCGCTACGATGACTGCGCACCGGCTTCACAACTGTTGCCTGGCTGCCACCAACCAACTGCTTGACACGTTGCACTGGAGAATCTCACAAAGAAAGTGGGAACATACGAGTTAGCAGCCATGTATTCTTATTTTCCGATCATCCCTCGTAGTTTGCCTATTTCATTTTGACACCTTATTTTTGACCTGGTTCTGTATGTGCTACGTTTAGGAAATAAGTGTTTCATACCAAATTTTTTCGGTCTTTCTCTAACGTACAATATGATACAGGTTTTCACCAAATTTCTGACAAATTCGTCATGTATTTTTTGAGTTATCACGATTTTCCTGTTTTATCTTTAATTTATGGAAACCAATGTATTTATGATATATGCTTAAAAATATTTCGCAACTTTTAGGGAGCTTTTGAAATGATCATAGCCATGTATTCGGTCCTTTTGACGTGTTTAATTTTTACTAGGAAGTTTTGGCAAGGGCTCGGCCGAATGCGACGAAAGCAGTGTTTCTTGTAACGGATGGATACTCAAACGGAGGAGACCCAAGGCCTGCAGCCAAAGTTCTTCGGGACGACAACGTTGAAATATTTACCTTCGGCATTCAGAATGGCAATGTTCGTGAACTACGAGACATGGCTTCAGAACCCACTGATGAACACTGTTACATCTTGGACAGCTTTGAAGAATTTGAAGCTCTTGCTCGAAGGGCTCTTCATGAGGGTGAGTGATCAAATAATTCTGTGCATATATGTGTCATCCTACTGTACATGAAATAACTTGATTTTTGGAGCTTTATTACCATTAGATAGATGCAGAAAAGTGTTTTCTTTTTTTTTTTTCACACACTTAACTCTAGTAGACGTTCAAAGATCTTCTACA---------------------------------------------------------------------------------------------------------------------------------------------------------------------------------------------------------------------------------------------------------------------------------------------------------------------------------------------------------------------------------------------------------------------------------------------------------------
>APH_0880
CCAAACGGGTCGCCATCTTCAACTGTTCCCTCCGCTACGACGACTGCGCACCGGCTTCACAACTGTTGCCTGGCTGCCACCAACCAACTGCTTGACACGTTGCACTGGAGAATCTCACAAAGAAAGTGGGAACATACGAGTTAGCAGCCATGTATTCTTATTTTCCGATCATCCCTCGTAGTTTGCCTATTTCATTTTGACACCTTATTTTTGACCTGGTTCTGTATGTGCTACGTTTAGGAAATAAGTGTTTCATACCAAATTTTTTCGGTCTTTCTCTAACGTACAATATGATACAGGTTTTCACCAAATTTCTGACAAATTCGTCATGTATTTTTTGAGTTATCACGATTTTCCTGTTTTATCTTTAATTTATGGAAACCAATGTATTTATGATATATGCTTAAAAATATTTCGCAACTTTTAGGGAGCTTTTGAAATGATCATAGCCATGTATTCGGTCCTTTTGACGTGTTTAATTTTTACTAGGAAGTTTTGGCAAGGGCTCGGCCGAATGCGACGAAAGCAGTGTTTCTTGTAACGGATGGATACTCAAACGGAGGAGACCCAAGGCCTGCAGCCAAAGTTCTTCGGGACGACAACGTTGAAATATTTACCTTCGGCATTCAGAATGGCAATGTTCGTGAACTACGAGACATGGCTTCAGAACCCACTGATGAACACTGTTACATCTTGGACAGCTTTGAAGAATTTGAAGCTCTTGCTCGAAGGGCTCTTCATGAGGGTGAGTGATCAAATAATTCTGTGCATATATGTGTCATCCTACTGTACATGAAATAACTTGATTTTTGGAGCTTTATTACCATTAGATAGATGCAGAAAAGTGTTTTCTTTTTTTTTTTTCACACACTTAACTCTAGTAGACGTTCAAAGATCTTCTACAGCTTGATACACAGCAAAGCAGTACGAATTGCGTTCCACTTCGATTAAACATTAATCCAAGTCCTTCGGTTTGTGGAAAAGCTTATTTCATGGAAAAGCATTCTCTTACTACAGAGGGTGTTTACCCATTTTTAGAACAGCTTTGCAAGGATATTAATAGGAATGGAAATACAGTGATTATTATGGAAATACAGATGATTATTTTAAGTGTTCTATCTGATAGCCCTGTTTCCGGACTATCATCCTACATCTAGATTTCCAGGACAGGAGAGCATTTCGAAGAATAAATAGAGAAATCTTGTTCCATTCGTCTTCCACAACTTTCAAAGTCCATCCAATGTGGTAGATCATTGTTGGGAAATTGCTCTTTTGAGCAAACCAAAGGCACAATAGTCCACAGGGGACACATCAGGAGACTTCGTAAGAATGTGATGAAAAGGTATATATT
