# Supplementary material for: ﻿Discovery of a new tarantula species from the Madrean Sky Islands and the first documented instance of syntopy between two montane endemics (Araneae, Theraphosidae, Aphonopelma): a case of prior mistaken identity
Source: Zookeys. 2024 Aug 16;1210:61–98. doi: 10.3897/zookeys.1210.125318 (PMC11344175; doi:10.3897/zookeys.1210.125318)
Supplement: Supplementary material 8 — Phylogenomics files [file zookeys-1210-061_article-125318__-s008.zip › Suppl8/individual_UCE_loci/sl_realigned_uce_200148.fas]

>APH_0723
CTTGTAATAGAACATTGCAAAAAAATTACATTCTAAAATATTTTTCTGTATTCAAAAATATTACAAAATACATTTTAGTATCATTACACACATTCTGTAATATTTAAGATGTTACAGAACTCATTTAGTGGTACTAAAAGTTACAGAAAGCTTTTGCATCGTTTCAAAAGTTAGAGACTATAGTCAGTCGTACTAAAATTTACTTGTAAAACATATCAAAAGGTAACAAAATAGGTAATTGAAAACTGGGCTAATAAATTTGTAACACAGGGATAAAGGGTTGAATTGCTTCATTTTATTATGAGGAAGCGGAGAGAATTTACAGGAGTACGAAATTTTTAAAGTAAGGAAGGGAATTTATAAAACGAATGTAGAATGGCCGGGAAATTAATATTATTACGAGGAAATGCTTTGTTTACGGCATTGTTTTTCTCGCAGAATTTTAGTCTGTCTAATGTCTTGTCTCCCCAAATGTGTAGAGAAATGTGTCTGTGTGCTTGTGGTGTCTGTCACTTTGTCCGTGTATCCCTTACCCTTGTTGCTTACATCCGTCTGTTAACATCTTTGTTTCATCGTGACCTCATCAGTTTTTCTATCCGTTTGTTCCTCGTTTTGTTTTTTCTCAAAACCATTATTAGATCATATTTTATTTTTATCCCAAAACCTTACCCATTTCATTCTAATCTATATCATTTGTCTGGTTTTTTCTCTCTCCCATGTTTTCCACCTCTACAGCATGGAATTGCATAAGAACCTCCACCTGACCTCGACCCCTTCCTCGACCTCTGCCACCATGTCGATCACCACCCCGAGTCCCTTGGCCATCCCACTCAACCAGCTGGTGAAGGCTACCCCTCTGACCCTTGGCTTAACCTCTGCTGCCGCCGCCGCTGCTGCGACCCCAACAACCACTGCCCTCTTTGATCTCGCCACTCTCACAAGCCAGTCACGCAAAAATCTCACCACCAAACTACGAGCTACGACCACACATAATGGCAATAAGAAGACTGAAAGGAATAAGTTCTCGCCTTACTAGTTCGTGAAAAGAGAACTGTGTCATTTGTGGTGACAGTGGCGATAGTTGGTGAAAAACAAATGCAAACCAAAAAAACAAAAAGCAAAGATACTGGGGTATTTGGACGCCGAAGAAGGGACTTGAGGCTTACTCTACTTCATCTACTCTTCAGACGTTTATTACTTGCAAAAGCACCAAGTGGGACTGAAGGTCTCTGAAGAACCTGCAAAAGAAGACCCGTAATATCTGTGTTCGAACACAAACTGGTGCGCCAAATATGTAAAAACTATGGAAGCACACATCTCACTGCTCAAAGTGACTGAACCAAAGACAATGAAATATTAAAAACATTTACTTTGAGTGTTGGCTTCAGTTTAAATATTAAGGACCCACTATGTATATGTGTGGAGAAGTGATCAACATGTTTGTCGTCTATTGTTATTGTACACTGTATTATTTTCATAGATCTTGTACGAAAAATTCTGAAGCATAACGCGTACTGAAGTGAGAAATCACTCCAATGGGAATAATTGATTGCTCGTATGTTTGAGTGTTATGAGTTAAAGATGGAATGTTCGAAGTCTAATTTAGTTTCTAATGGAAAAGATCTTAGCATTAGAGAATGTTTTCAGACAAAATTCG
>APH_1438
---------------------------------------------------------------------------------------------------------------------------------------------TACAGAAAGCTTTTGCATCGTTTCAAAAGTTAGAGATTATAGTCAGTCGTACTAAAATTTACTTGTAAAACATATCAAAAGGTAACAAAATAGGTAATTGAAAACTGGGCTAATAAATTTGTAACACAGGGATAAAGGGTTGAATTGCTTCATTGTATTATGAGGAAGCGGAGAGAATTTACAGGAGTACGAAATTTTTAAAGTAAGGAAGGGAATTTATAAAACGAATTTAGAATGGCCGGGAAATTAATATTATTACGAGGAAATGCTTTGTTTACGGCATTGTTTTTCTCGCAGAATTTTAGTCTGTCTAATGTCTTGTCTCCCCAAATGTGTAGAGAAATGTGTCTGTGTGCTTGTGGTGTCTGTCACTTTGTCCGTGTATCCCTTACCCTTGTTGCTTACATCCGTCTGTTAACATCTTTGTTTCATCGTGACCTCATCAGTTTTTCTATCCGTTTGTTCCTCGTTTTGTTTTTTCTCAAAACCATTATTAGATCATATTTTATTTTTATCCCAAAACCTTACCCATTTCATTCTAATCTATATCATTTGTCTGGTTTTTTCTCTCTCCCATGTTTTCCACCTCTACAGCATGGAATTGCATAAGAACCTCCACCTGACCTCGACCCCTTCCTCGACCTCTGCCACCATGTCGATCACCACCCCGAGTCCCTTGGCCATCCCACTCAACCAGCTGGTGAAGGCTACCCCTCTGACCCTTGGCTTAACCTCTGCTGCCGCCGCCGCTGCTGCGACCCCAACAACCACTGCCCTCTTTGATCTCGCCACTCTCACAAGCCAGTCACGCAAAAATCTCACCACCAAACTACGAGCTACGACCACACATAATGGCAATAAGAAGACTGAAAGGAATAAGTTCTCGCCTTACTAGTTCGTGAAAAGAGAACTGTGTCATTTGTGGTGACAGTGGCGATAGTTGGTGAAAAACAAATGCAAACCAAAAAAACAAAAAGCAAAGATACTGGGGTATTTGGACGCCGAAGAAGGGACTTGAGGCTTACTCTACTTCAT-------------------------------------------------------------------------------------------------------------------------------------------------------------------------------------------------------------------------------------------------------------------------------------------------------------------------------------------------------------------------------------------------------------------------------------------------------------------------------------------------
>APH_3188
CTTGTAATAGAACATTGCAAAAAAATTACATTCTAAAATATTTTTCTGTATTCAAAAATATTACAAAATACATTTTAGTATCATTACACACATTCTGTAATATTTAAGATGTTACAGAACTCATTTAGTGGTACTAAACGTTACAGAAAGCTTTTGCATCGTTTCAAAAGTTAGAGATTATAGTCAGTCGTACTAAAATTTACTTGTAAAACATATCAAAAGGTAACAAAATAGGTAATTGAAAACTGGGCTAATAAATTTGTAACACAGGGATAAAGGGTTGAATTGCTTCATTGTATTATGAGGAAGCGGAGAGAATTTACAGGAGTACGAAATTTTTAAAGTAAGGAAGGGAATTTATAAAACGAATTTAGAATGGCCGGGAAATTAATATTATTACGAGGAAATGCTTTGTTTACGGCATTGTTTTTCTCGCAGAATTTTAGTCTGTCTAATGTCTTGTCTCCCCAAATGTGTAGAGAAATGTGTCTGTGTGCTTGTGGTGTCTGTCACTTTGTCCGTGTATCCCTTACCCTTGTTGCTTACATCCGTCTGTTAACATCTTTGTTTCATCGTGACCTCATCAGTTTTTCTATCCGTTTGTTCCTCGTTTTGTTTTTTCTCAAAACCATTATTAGATCATATTTTATTTTTATCCCAAAACCTTACCCATTTCATTCTAATCTATATCATTTGTCTGGTTTTTTCTCTCTCCCATGTTTTCCACCTCTACAGCATGGAATTGCATAAGAACCTCCACCTGACCTCGACCCCTTCCTCGACCTCTGCCACCATGTCGATCACCACCCCGAGTCCCTTGGCCATCCCACTCAACCAGCTGGTGAAGGCTACCCCTCTGACCCTTGGCTTAACCTCTGCTGCCGCCGCCGCTGCTGCGACCCCAACAACCACTGCCCTCTTTGATCTCGCCACTCTCACAAGCCAGTCACGCAAAAATCTCACCACCAAACTACGAGCTACGACCACACATAATGGCAATAAGAAGACTGAAAGGAATAAGTTCTCGCCTTACTAGTTCGTGAAAAGAGAACTGTGTCATTTGTGGTGACAGTGGCGATAGTTGGTGAAAAACAAATGCAAACCAAAAAAACAAAAAGCAAAGATACTGGGGTATTTGGACGCCGAAGAAGGGACTTGCGGCTTACTCTACTTCATCTACTCTTCAGACGTTTATTACTTGCAAAAGCACCAAGTGGGACTGAAGGTCTCTGAAGAACCTGCAAAAGAAGACCCCTAATATCTGTGTTCGAACACAAACTGGTGCGCCAAATATGTAAAAACTATGGAAGCACACATCTCACTGCTCAAAGTGACTGAACCAAAGACAATGAAATATTAAAAACATTTACTTTGAGTGTTGGCTTCAGTTTAAATATTAAGGACCCACTATGTATATGTGTGGAGAAGTGATCAACATGTTTGTCGTCTATTGTTATTGTACACTGTATTATTTTCATAGATCTTGTACGAAAAATTCTGAAGCATAACGCGTACTGAAGTGAGAAATCACTCCAATGGGAATAATTGATTGCTCGTATGTTTGAGTGTTATGAGTTAAAGATGGAATGTTCGAAGTCTAATTTAGTTTCTAATGGAAAAGATCTTAGCATTAGAGAATGTTTTCAGACAAAATTCG
>APH_0674
CTTGTAATAGAACATTGCAAAAAAATTACATTCTAAAATATTTTTCTGTATTCAAAAATATTACAAAATACATTTTAGTATCATTACACACATTCTGTAATATTTAAGATGTTACAGAACTCATTTAGTGGTACTAAACGTTACAGAAAGCTTTTGCATCGTTTCAAAAGTTAGAGATTATAGTCAGTCGTACTAAAATTTACTTGTAAAACATATCAAAAGGTAACAAAATAGGTAATTGAAAACTGGGCTAATAAATTTGTAACACAGGGATAAAGGGTTGAATTGCTTCATTGTATTATGAGGAAGCGGAGAGAATTTACAGGAGTACGAAATTTTTAAAGTAAGGAAGGGAATTTATAAAACGAATTTAGAATGGCCGGGAAATTAATATTATTACGAGGAAATGCTTTGTTTACGGCATTGTTTTTCTCGCAGAATTTTAGTCTGTCTAATGTCTTGTCTCCCCAAATGTGTAGAGAAATGTGTCTGTGTGCTTGTGGTGTCTGTCACTTTGTCCGTGTATCCCTTACCCTTGTTGCTTACATCCGTCTGTTAACATCTTTGTTTCATCGTGACCTCATCAGTTTTTCTATCCGTTTGTTCCTCGTTTTGTTTTTTCTCAAAACCATTATTAGATCATATTTTATTTTTATCCCAAAACCTTACCCATTTCATTCTAATCTATATCATTTGTCTGGTTTTTTCTCTCTCCCATGTTTTCCACCTCTACAGCATGGAATTGCATAAGAACCTCCACCTGACCTCGACCCCTTCCTCGACCTCTGCCACCATGTCGATCACCACCCCGAGTCCCTTGGCCATCCCACTCAACCAGCTGGTGAAGGCTACCCCTCTGACCCTTGGCTTAACCTCTGCTGCCGCCGCCGCTGCTGCGACCCCAACAACCACTGCCCTCTTTGATCTCGCCACTCTCACAAGCCAGTCACGCAAAAATCTCACCACCAAACTACGAGCTACGACCACACATAATGGCAATAAGAAGACTGAAAGGAATAAGTTCTCGCCTTACTAGTTCGTGAAAAGAGAACTGTGTCATTTGTGGTGACAGTGGCGATAGTTGGTGAAAAACAAATGCAAACCAAAAAAACAAAAAGCAAAGATACTGGGGTATTTGGACGCCGAAGAAGGGACTTGCGGCTTACTCTACTTCATCTACTCTTCAGACGTTTATTACTTGCAAAAGCACCAAGTGGGACTGAAGGTCTCTGAAGAACCTGCAAAAGAAGACCCCTAATATCTGTGTTCGAACACAAACTGGTGCGCCAAATATGTAAAAACTATGGAAGCACACATCTCACTGCTCAAAGTGACTGAACCAAAGACAATGAAATATTAAAAACATTTACTTTGAGTGTTGGCTTCAGTTTAAATATTAAGGACCCACTATGTATATGTGTGGAGAAGTGATCAACATGTTTGTCGTCTATTGTTATTGTACACTGTATTATTTTCATAGATCTTGTACGAAAAATTCTGAAGCATAACGCGTACTGAAGTGAGAAATCACTCCAATGGGAATAATTGATTGCTCGTATGTTTGAGTGTTATGAGTTAAAGATGGAATGTTCGAAGTCTAATTTAGTTTCTAATGGAAAAGATCTTAGCATTAGAGAATGTTTTCAGACAAAATTCG
>APH_0185
CTTGTAATAGAACATTGCAAAAAAATTACATTCTAAAATATTTTTCTGTATTCAAAAATATTACAAAATACATTTTAGTATCATTACACACATTCTGTAATATTTAAGATGTTACAGAACTCATTTAGTGGTACTAAACGTTACAGAAAGCTTTTGCATCGTTTCAAAAGTTAGAGATTATAGTCAGTCGTACTAAAATTTACTTGTAAAACATATCAAAAGGTAACAAAATAGGTAATTGAAAACTGGGCTAATAAATTTGTAACACAGGGATAAAGGGTTGAATTGCTTCATTGTATTATGAGGAAGCGGAGAGAATTTACAGGAGTACGAAATTTTTAAAGTAAGGAAGGGAATTTATAAAACGAATTTAGAATGGCCGGGAAATTAATATTATTACGAGGAAATGCTTTGTTTACGGCATTGTTTTTCTCGCAGAATTTTAGTCTGTCTAATGTCTTGTCTCCCCAAATGTGTAGAGAAATGTGTCTGTGTACTTGTGGTGTCTGTCACTTTGTCCGTGTATCCCTTACCCTTGTTGCTTACATCCGTCTGTTAACATCTTTGTTTCATCGTGACCTCATCAGTTTTTCTATCCGTTTGTTCCTCGTTTTGTTTTTTCTCAAAACCATTATTAGATCATATTTTATTTTTATCCCAAAACCTTACCCATTTCATTCTAATCTATATCATTTGTCTGGTTTTTTCTCTCTCCCATGTTTTCCACCTCTACAGCATGGAATTGCATAAGAACCTCCACCTGACCTCGACCCCTTCCTCGACCTCTGCCACCATGTCGATCACCACCCCGAGTCCCTTGGCCATCCCACTCAACCAGCTGGTGAAGGCTACCCCTCTGACCCTTGGCTTAACCTCTGCTGCCGCCGCCGCTGCTGCGACCCCAACAACCACTGCCCTCTTTGATCTCGCCACTCTCACAAGCCAGTCACGCAAAAATCTCACCACCAAACTACGAGCTACGACCACACATAATGGCAATAAGAAGACTGAAAGGAATAAGTTCTCGCCTTACTAGTTCGTGAAAAGAGAACTGTGTCATTTGTGGTGACAGTGGCGATAGTTGGTGAAAAACAAATGCAAACCAAAAAAACAAAAAGCAAAGATACTGGGGTATTTGGACGCCGAAGAAGGGACTTGCGGCTTACTCTACTTCATCTACTCTTCAGACGTTTATTACTTGCAAAAGCACCAAGTGGGACTGAAGGTCTCTGAAGAACCTGCAAAAGAAGACCCCTAATATCTGTGTTCGAACACAAACTGGTGCGCCAAATATGTAAAAACTATGGAAGCACACATCTCACTGCTCAAAGTGACTGAACCAAAGACAATGAAATATTAAAAACATTTACTTTGAGTGTTGGCTTCAGTTTAAATATTAAGGACCCACTATGTATATGTGTGGAGAAGTGATCAACATGTTTGTCGTCTATTGTTATTGTACACTGTATTATTTTCATAGATCTTGTACGAAAAATTCTGAAGCATAACGCGTACTGAAGTGAGAAATCACTCCAATGGGAATAATTGATTGCTCGTATGTTTGAGTGTTATGAGTTAAAGATGGAATGTTCGAAGTCTAATTTAGTTTCTAATGGAAAAGATCTTAGCATTAGAGAATGTTTTCAGACAAAATTCG
>APH_0717
-------------------AAAAAATTACATTCTAAAATATTTTTCTGTATTCAAAAATATTACAAAATACATTTTAGTATCATTACACACATTCTGTAATATTTAAGATGTTACAGAACTCATTTAGTGGTACTAAACGTTACAGAAAGCTTTTGCATCGTTTCAAAAGTTAGAGATTATAGTCAGTCGTACTAAAATTTACTTGTAAAACATATCAAAAGGTAACAAAATAGGTAATTGAAAACTGGGCTAATAAATTTGTAACACAGGGATAAAGGGTTGAATTGCTTCATTGTATTATGAGGAAGCGGAGAGAATTTACAGGAGTACGAAATTTTTAAAGTAAGGAAGGGAATTTATAAAACGAATTTAGAATGGCCGGGAAATTAATATTATTACGAGGAAATGCTTTGTTTACGGCATTGTTTTTCTCGCAGAATTTTAGTCTGTCTAATGTCTTGTCTCCCCAAATGTGTAGAGAAATGTGTCTGTGTACTTGTGGTGTCTGTCACTTTGTCCGTGTATCCCTTACCCTTGTTGCTTACATCCGTCTGTTAACATCTTTGTTTCATCGTGACCTCATCAGTTTTTCTATCCGTTTGTTCCTCGTTTTGTTTTTTCTCAAAACCATTATTAGATCATATTTTATTTTTATCCCAAAACCTTACCCATTTCATTCTAATCTATATCATTTGTCTGGTTTTTTCTCTCTCCCATGTTTTCCACCTCTACAGCATGGAATTGCATAAGAACCTCCACCTGACCTCGACCCCTTCCTCGACCTCTGCCACCATGTCGATCACCACCCCGAGTCCCTTGGCCATCCCACTCAACCAGCTGGTGAAGGCTACCCCTCTGACCCTTGGCTTAACCTCTGCTGCCGCCGCCGCTGCTGCGACCCCAACAACCACTGCCCTCTTTGATCTCGCCACTCTCACAAGCCAGTCACGCAAAAATCTCACCACCAAACTACGAGCTACGACCACACATAATGGCAATAAGAAGACTGAAAGGAATAAGTTCTCGCCTTACTAGTTCGTGAAAAGAGAACTGTGTCATTTGTGGTGACAGTGGCGATAGTTGGTGAAAAACAAATGCAAACCAAAAAAACAAAAAGCAAAGATACTGGGGTATTTGGACGCCGAAGAAGGGACTTGCGGCTTACTCTACTTCATCTACTCTTCAGACGTTTATTACTTGCAAAAGCACCAAGTGGGACTGAAGGTCTCTGAAGAACCTGCAAAAGAAGACCCCTAATATCTGTGTTCGAACACAAACTGGTGCGCCAAATATGTAAAAACTATGGAAGCACACATCTCACTGCTCAAAGTGACTGAACCAAAGACAATGAAATATTAAAAACATTTACTTTGAGTGTTGGCTTCAGTTTAAATATTAAGGACCCACTATGTATATGTGTGGAGAAGTGATCAACATGTTTGTCGTCTATTGTTATTGTACACTGTATTATTTTCATAGATCTTGTACGAAAAATTCTGAAGCATAACGCGTACTGAAGTGAGAAATCACTCCAATGGGAATAATTGATTGCTCGTATGTTTGAGTGTTATGAGTTAAAGATGGAATGTTCGAAGTCTAATTTAGTTTC-----------------------------------------------
>APH_0683
CTTGTAATAGAACATTGC-AAAAAATTACATTCTAAACTATTTTTCTGTATTCAAAAATATTACAAAATACATTTTAGTATCATTACACACATTCTGTAATATTTAAGATGTTACAGAACTCATTTAGTGGTACTAAAAGTTACAGAAAGCTTTTGCATCGTTTCAAAAGTTAGAGATTATAGTCAGTCGTACTAAAATTTACTTGTAAAACATATCAAAAGGTAACAAAATAGGTAATTGAAAACTGGGCTAATAAATTAGTAACACAGGGATAAAGGGTTGAATTGCTTCATTGTATTATGAGGAAGCGGAGAGAATTTACAGGAGTACGAAATTTTTAAAGTAAGGAAGGGAATTTATAAAACGAATTTAGAATGGCCGGGAAATTAATATTATTACGAGGAAATGCTTTGTTTACGGCATTGTTTTTCTCGCAGAATTTTAGTCTGTCTAATGTCTTGTCTCCCCAAATGTGTAGAGAAATGTGTCTGTGTGCTTGTGGTGTCTGTCACTTTGTCCGTGTATCCCTTACCCTTGTTGCTTACATCCGTCTGTTAACATCTTTGTTTCATCGTGACCTCATCAGTTTTTCTATCCGTTTGTTCCTCGTTTTGTTTTTTCTCAAAACCATTATTAGATCATATTTTATTTTTATCCCAAAACCTTACCCATTTCATTCTAATCTATATCATTTGTCTGGTTTTTTCTCTCTCCCATGTTTTCCACCTCTACAGCATGGAATTGCATAAGAACCTCCACCTGACCTCGACCCCTTCCTCGACCTCTGCCACCATGTCGATCACCACCCCGAGTCCCTTGGCCATCCCACTCAACCAGCTGGTGAAGGCTACCCCTCTGACCCTTGGCTTAACCTCTGCTGCCGCCGCCGCTGCTGCGACCCCAACAACCACTGCCCTCTTTGATCTCGCCACTCTCACAAGCCAGTCACGCAAAAATCTCACCACCAAACTACGAGCTACGACCACACATAATGGCAATAAGAAGACTGAAAGGAATAAGTTCTCGCCTTACTAGTTCGTGAAAAGAGAACTGTGTCATTTGTGGTGACAGTGGCGATAGTTGGTGAAAAACAAATGCAAACCAAAAAAACAAAAAGCAAAGATACTGGGGTATTTGGACGCCGAAGAAGGGACTTGCGGCTTACTCTACTTCATCTACTCTTCAGACGTTTATTACTTGCAAAAGCACCAAGTGGGACTGAAGGTCTCTGAAGAACCTGCAAAAGAAGACCCCTAATATCTGTGTTCGAACACAAACTGGTGCGCCAAATATGTAAAAACTATGGAAGCACACATCTCACTGCTCAAAGTGACTGAACCAAAGACAATGAAATATTAAAAACATTTACTTTGAGTGTTGGCTTCAGTTTAAATATTAAGGACCCACTATGTATATGTGTGGAGAAGTGATCAACATGTTTGTCGTCTATTGTTATTGTACACTGTATTATTTTCATAGATCTTGTACGAAAAATTCTGAAGCATAACGCGTACTGAAGTGAGAAATCACTCCAATGGGAATAATTGATTGCTCGTATGTTTGAGTGTTATGAGTTAAAGATGGAATGTTCGAAGTCTAATTTAGTTTCTAATGGAAAAGATCTTAGCATTAGAGAATGTTTTCAGACAAAATTCG
>APH_5079
-----------------------------ATTCTAAAATATTTTTCTGTATTCAAAAATATTACAAA-TACATTTTAGTATCATTACACACATTCTGTAATATTTAAGATGTTACAGAACTCATTTAGTGGTACTAAAAGTTACAGAAAGCTTTTGCATCGTTTCAAAAGTTAGAGATTATAGTCAGTCGTACTAAAATTTACTTGTAAAACATATCAAAAGGTAACAAAATAGGTAATTGAAAACTGGGCTAATAAATTTGTAACACAGGGATAAAGGGTTGAATTGCTTCATTGTATTATGAGGAAGCGGAGAGAATTTACAGGAGTACGAAATTTTTAAAGTAAGGAAGGGAATTTATAAAAGGAATTTAGAATGGCCGGGAAATGAATATTATTACGAGGAAATGCTTTGTTTACGGCATTGTTTTTCTCGCAGAATTTTAGTCTGTCTAATGTCTTGTCTCCCCAAATGTGTAGAGAAATGTGTCTGTGTGCTTGTGGTGTCTGTCACTTTGTCCGTGTATCCCTTACCCTTGTTGCTTACATCCGTCTGTTAACATCTTTGTTTCATCGTGACCTCATCAGTTTTTCTATCCGTTTGTTCCTCGTTTTGTTTTTTCTCAAAACCATTATTAGATCATATTTTATTTTTATCCCAAAACCTTACCCATTTCATTCTAATCTATATCATTTGTCTGGTTTTTTCTCTCTCCCATGTTTTCCACCTCTACAGCATGGAATTGCATAAGAACCTCCACCTGACCTCGACCCCTTCCTCGACCTCTGCCACCATGTCGATCACCACCCCGAGTCCCTTGGCCATCCCACTCAACCAGCTGGTGAAGGCTACCCCTCTGACCCTTGGCTTAACCTCTGCTGCCGCCGCCGCTGCTGCGACCCCAACAACCACTGCCCTCTTTGATCTCGCCACTCTCACAAGCCAGTCACGCAAAAATCTCACCACCAAACTACGAGCTACGACCACACATAATGGCAATAAGAAGACTGAAAGGAATAAGTTCTCGCCTTACTAGTTCGTGAAAAGAGAACTGTGTCATTTGTGGGGACAGTGGCGATAGTTGGTGAAAATCAAATGCAAACCAAAAAAACAAAAAGCAAAGATACTGGGGTATTTGGACGCCAAAGAAGAGACTTGCGGCTTACTCTACTTCATCTACTCTTCAGACGTTTATTACTTGCAAAAGCACCAAGTGGGACTGAAGGTCTCTGAAGAACCTGCAAAAGAAGACCCCTAATATCTGTGTTCGAACACAAACTGGTGCGCCAAATATGTAAAAACTATGGAAGCACACATCTCACTGCTCAAAGTGACTGAACCAAAGACAATGAAATATTAAAAACATTTACTTTGAGTGTTGGCTTCAGTTTAAATATTAAGGACCCACTATGTATATGTGTGGAGAAGTGATCAACATGTTTGTCGTCTATTGTTATTGTACACTGTATTATTTTCATAGATCTTGTACGAAAAATTCTGAAGCATAACGCGTACTGAAGTGAGAAATCACTCC---------------------------------------------------------------------------------------------------------------------------
>APH_4029
--------AGAACATTGCAAAAAAATTACATTCTAAAATATTTATCTGTATTCAAAAATATTACAAA-TACAATTTAGTATCATTACACACATTCTGTAATATTTAAGATGTTACAGAACTCATTTAGTGGTACTAAAAGTTACAGAAAGCTTTTGCATCGTTTCAAAAGTTAGAGATTATAGTCAGTCGTACTAAAATTTACTTGTAAAACATATCAAAAGGTAACAAAATAGGTAATTGAAAACTGGGCTAATAAATTTGTAACACAGGGATAAAGGGTTGAATTGCTTCATTGTATTATGAGGAAGCGGAGAGAATTTACAGGAGTACGAAATTTTTAAAGTAAGGAAGGGAATTTATAAAAGGAATTTAGAATGGCCGGGAAATGAATATTATTACGAGGAAATGCTTTGTTTACGGCATTGTTTTTCTCGCAGAATTTTAGTCTGTCTAATGTCTTGTCTCCCCAAATGTGTAGAGAAATGTGTCTGTGTGCTTGTGGTGTCTGTCACTTTGTCCGTGTATCCCTTACCCTTGTTGCTTACATCCGTCTGTTAACATCTTTGTTTCATCGTGACCTCATCAGTTTTTCTATCCGTTTGTTCCTCGTTTTGTTTTTTCTCAAAACCATTATTAGATCATATTTTATTTTTATCCCAAAACCTTACCCATTTCATTCTAATCTATATCATTTGTCTGGTTTTTTCTCTCTCCCATGTTTTCCACCTCTACAGCATGGAATTGCATAAGAACCTCCACCTGACCTCGACCCCTTCCTCGACCTCTGCCACCATGTCGATCACCACCCCGAGTCCCTTGGCCATCCCACTCAACCAGCTGGTGAAGGCTACCCCTCTGACCCTTGGCTTAACCTCTGCTGCCGCCGCCGCTGCTGCGACCCCAACAACCACTGCCCTCTTTGATCTCGCCACTCTCACAAGCCAGTCACGCAAAAATCTCACCACCAAACTACGAGCTACGACCACACATAATGGCAATAAGAAGACTGAAAGGAATAAGTTCTCGCCTTACTAGTTCGTGAAAAGAGAACTGTGTCATTTGTGGGGACAGTGGCGATAGTTGGTGAAAAACAAATGCAAACCAAAAAAACAAAAAGCAAAGATACTGGGGTATTTGGACGCCGAAGAAGAGACTTGCGGCTTACTCTACTTCATCTACTCTTCAGACGTTTATTACTTGCAAAAGCACCAAGTGGGACTGAAGGTCTCTGAAGAACCTGCAAAAGAAGACCCCTAATATCTGTGTTCGAACACAAACTGGTGCGCCAAATATGTAAAAACTATGGAAGCACACATCTCACTGCTCAAAGTGACTGAACCAAAGACAATGAAATATTAAAAACATTTACTTTGAGTGTTGGCTTCAGTTTAAATATTAAGGACCCACTATGTATATGTGTGGAGAAGTGATCAACATGTTTGTCGTCTATTGTTATTGTACACTGTATTATTTTCATAGATCTTGTACGAAAAATTCTGAAGCATAACGCGTACTGAAGTGAGAAATCACTCCAATGGGAATAATTGATTGCTCGTATGTTTGAGTGTTATGAGTTAAAGATGGAATGTTCGAAGTCTAATTTAGTTTCTAATG------------------------------------------
>APH_4005
CTTGTAATAGAACATTGCAAAAAAATTACATTCTAAAATATTTTTCTGTATTCAAAAATATTACAAA-TACATTTTAGTATCATTACACACATTCTGTAATATTTAAGATGTTACAGAACTCATTTAGTGATACTAAAAGTGACAGAAAGCTTTTGCATCGTTTCAAAAGTTAGAGATTATAGTCAGTCGTACTAAAATTTACTTGTAAAACATATCAAAAGGTAACAAAATAGGTAATTGAAAACTGGGCTAATAAATTTGTAACACAGGGATAAAGGGTTGAATTGCTTCATTGTATTATGAGGAAGCGGAGAGAATTTACAGGAGTACGAAATTTTTAAAGTAAGGAAGGGAATTTATAAAAGGAATTTAGAATGGCCGGGAAATGAATATTATTACGAGGAAATGCTTTGTTTACGGCATTGTTTTTCTCGCAGAATTTTAGTCTGTCTAATGTCTTGTCTCCCCAAATGTGTAGAGAAATGTGTCTGTGTGCTTGTGGTGTCTGTCACTTTGTCCGTGTATCCCTTACCCTTGTTGCTTACATCCGTCTGTTAACATCTTTGTTTCATCGTGACCTCATCAGTTTTTCTATCCGTTTGTTCCTCGTTTTGTTTTTTCTCAAAACCATTATTAGATCATATTTTATTTTTATCCCAAAACCTTACCCATTTCATTCTAATCTATATCATTTGTCTGGTTTTTTCTCTCTCCCATGTTTTCCACCTCTACAGCATGGAATTGCATAAGAACCTCCACCTGACCTCGACCCCTTCCTCGACCTCTGCCACCATGTCGATCACCACCCCGAGTCCCTTGGCCATCCCACTCAACCAGCTGGTGAAGGCTACCCCTCTGACCCTTGGCTTAACCTCTGCTGCCGCCGCCGCTGCTGCGACCCCAACAACCACTGCCCTCTTTGATCTCGCCACTCTCACAAGCCAGTCACGCAAAAATCTCACCACCAAACTACGAGCTACGACCACACATAATGGCAATAAGAAGACTGAAAGGAATAAGTTCTCGCCTTACTAGTTCGTGAAAAGAGAACTGTGTCATTTGTGGGGACAGTGGCGATAGTTGGTGAAAAACAAATGCAAACCAAAAAAACAAAAAGCAAAGATACTGGGGTATTTGGACGCCGAAGAAGAGACTTGCGGCTTACTCTACTTCATCTACTCTTCAGACGTTTATTACTTGCAAAAGCACCAAGTGGGACTGAAGGTCTCTGAAGAACCTGCAAAAGAAGACCCCTAATATCTGTGTTCGAACACAAACTGGTGCGCCAAATATGTAAAAACTATGGAAGCACACATCTCACTGCTCAAAGTGACTGAACCAAAGACAATGAAATATTAAAAACATTTACTTTGAGTGTTGGCTTCAGTTTAAATATTAAGGACCCACTATGTATATGTGTGGAGAAGTGATCAACATGTTTGTCGTCTATTGTTATTGTACACTGTATTATTTTCATAGATCTTGTACGAAAAATTCTGAAGCATAACGCGTACTGAAGTGAGAAATCACTCCAATGGGAATAATTGATTGCTCGTATGTTTGAGTGTTATGAGTTAAAGATGGAATGTTCGAAGTCTAATTTAGTTTCTAATGGAAAAGGTCTTAGCATTAGAGAATGTTTTCAGACAAAATTCG
>APH_5001
-----------------------------------------------------AAAAATATTACAAA-TACATTTTAGTATCATTCCACACATTCTGTAATATTTAAGATGTTACAGAACTCATTTAGTGGTACTAAAAGTTACAGAAAGCTTTTGCATCGTTTCAAAAGTTAGAGATTATAGTCAGTCGTACTAAAATTTACTTGTAAAACATATCAAAAGGTAACAAAATAGGTAATTGAAAACTGGGCTAATAAATTTGTAACACAGGGATAAAGGGTTGAATTGCTTCATTGTATTATGAGGAAGCGGAGAGAATTTACAGGAGTACGAAATTTTTAAAGTAAGGAAGGGAATTTATAAAAGGAATTTAGAATGGCCGGGAAATGAATATTATTACGAGGAAATGCTTTGTTTACGGCATTGTTTTTCTCGCAGAATTTTAGTCTGTCTAATGTCTTGTCTCCCCAAATGTGTAGAGAAATGTGTCTGTGTGCTTGTGGTGTCTGTCACTTTGTCCGTGTATCCCTTACCCTTGTTGCTTACATCCGTCTGTTAACATCTTTGTTTCATCGTGACCTCATCAGTTTTTCTATCCGTTTGTTCCTCGTTTTGTTTTTTCTCAAAACCATTATTAGATCATATTTTATTTTTATCCCAAAACCTTACCCATTTCATTCTAATCTATATCATTTGTCTGGTTTTTTCTCTCTCCCATGTTTTCCACCTCTACAGCATGGAATTGCATAAGAACCTCCACCTGACCTCGACCCCTTCCTCGACCTCTGCCACCATGTCGATCACCACCCCGAGTCCCTTGGCCATCCCACTCAACCAGCTGGTGAAGGCTACCCCTCTGACCCTTGGCTTAACCTCTGCTGCCGCCGCCGCTGCTGCGACCCCAACAACCACTGCCCTCTTTGATCTCGCCACTCTCACAAGCCAGTCACGCAAAAATCTCACCACCAAACTACGAGCTACGACCACACATAATGGCAATAAGAAGACTGAAAGGAATAAGTTCTCGCCTTACTAGTTCGTGAAAAGAGAACTGTGTCATTTGTGGGGACAGTGGCGATAGTTGGTGAAAAACAAATGCAAACCAAAAAAACAAAAAGCAAAGATACTGGGGTATTTGGACGCCGAAGAAGAGACTTGCGGCTTACTCTACTTCATCTACTCTTCAGACGTTTATTACTTGCAAAAGCACCAAGTGGGACTGAAGGTCTCTGAAGAACCTGCAAAAGAAGACCCCTAATATCTGTGTTCGAACACAAACTGGTGCGCCAAATATGTAAAAACTATGGAAGCACACATCTCACTGCTCAAAGTGACTGAACCAAAGACAATGAAATATTAAAAACATTTACTTTGAGTGTTGGCTTCAGTTTAAATATTAAGGACCCACTATGTATATGTGTGGAGAAGTGATCAACATGTTTGTCGTCTATTGTTATTGTACACTGTATTATTTTCATAGATCTTGTACGAAAAATTCTGAAGCATAACGCGTACTGAAGTGAGAAATCACT-----------------------------------------------------------------------------------------------------------------------------
>APH_1535
CTTGTAATAGAACATTGCAAAAAAATTACATTCTAAAATATTTTTCTGTATTCAAAAATATTACAAA-TACATTTTAGTATCATTACACACATTCTGTAATATTTAAGATGTTACAGAACTCATTTAGTGGTACTAAAAGTTACAGAAAGCTTTTGCATCGTTTCAAAAGTTAGAGATTATAGTCAGTCGTACTAAAATTTACTTGTAAAACATATCAAAAGGTAACAAAATAGGTAATTGAAAACTGGGCTAATAAATTTGTAACACAGGGATAAAGGGTTGAATTGCTTCATTGTATTATGAGGAAGCGGAGAGAATTTACAGGAGTACGAAATTTTTAAAGTAAGGAAGGGAATTTATAAAAGGAATTTAGAATGGCCGGGAAATGAATATTATTACGAGGAAATGCTTTGTTTACGGCATTGTTTTTCTCGCAGAATTTTAGTCTGTCTAATGTCTTGTCTCCCCAAATGTGTAGAGAAATGTGTCTGTGTGCTTGTGGTGTCTGTCACTTTGTCCGTGTATCCCTTACCCTTGTTGCTTACATCCGTCTGTTAACATCTTTGTTTCATCGTGACCTCATCAGTTTTTCTATCCGTTTGTTCCTCGTTTTGTTTTTTCTCAAAACCATTATTAGATCATATTTTATTTTTATCCCAAAACCTTACCCATTTCATTCTAATCTATATCATTTGTCTGGTTTTTTCTCTCTCCCATGTTTTCCACCTCTACAGCATGGAATTGCATAAGAACCTCCACCTGACCTCGACCCCTTCCTCGACCTCTGCCACCATGTCGATCACCACCCCGAGTCCCTTGGCCATCCCACTCAACCAGCTGGTGAAGGCTACCCCTCTGACCCTTGGCTTAACCTCTGCTGCCGCCGCCGCTGCTGCGACCCCAACAACCACTGCCCTCTTTGATCTCGCCACTCTCACAAGCCAGTCACGCAAAAATCTCACCACCAAACTACGAGCTACGACCACACATAATGGCAATAAGAAGACTGAAAGGAATAAGTTCTCGCCTTACTAGTTCGTGAAAAGAGAACTGTGTCATTTGTGGGGACAGTGGCGATAGTTGGTGAAAAACAAATGCAAACCAAAAAAACAAAAAGCAAAGATACTGGAGTATTTGGACGCCGAAGAAGAGACTTGCGGCTTACTCTACTTCATCTACTCTTCAGACGTTTATTACTTGCAAAAGCACCAAGTGGGACTGAAGGTCTCTGAAGAACCTGCAAAAGAAGACCCCTAATATCTGTGTTCGAACACAAACTGGTGCGCCAAATATGTAAAAACTATGGAAGCACACATCTCACTGCTCAAAGTGACTGAACCAAAGACAATGAAATATTAAAAACATTTACTTTGAGTGTTGGCTTCAGTTTAAATATTAAGGACCCACTATGTATATGTGTGGAGAAGTGATCAACATGTTTGTCGTCTATTGTTATTGTACACTGTATTATTTTCATAGATCTTGTACGAAAAATTCTGAAGCATAACGCGTACTGAAGTGAGAAATCACTCCAATGGGAATAATTGATTGCTCGTATGTTTGAGTGTTATGAGTTAAAGATGGAATGTTCGAAGTCTAATTTAGTTTCT----------------------------------------------
>APH_0772
CTTGTAATAGAACATTGCAAAAAAATTACATTCTAAAATATTTTTCTGTATTCAAAAATATTACAAA-TACATTTTAGTATCATTACACACATTCTGTAATATTTAAGATGTTACAGAACTCATTTAGTGGTACTAAAAGTTACAGAAAGCTTTTGCATCGTTTCAAAAGTTAGAGATTATAGTCAGTCGTACTAAAATTTACTTGTAAAACATATCAAAAGGTAACAAAATAGGTAATTGAAAACTGGGCTAATAAATTTGTAACACAGGGATAAAGGGTTGAATTGCTTCATTGTATTATGAGGAAGCGGAGAGAATTTACAGGAGTACGAAATTTTTAAAGTAAGGAAGGGAATTTATAAAAGGAATTTAGAATGGCCGGGAAATGAATATTATTACGAGGAAATGCTTTGTTTACGGCATTGTTTTTCTCGCAGAATTTTAGTCTGTCTAATGTCTTGTCTCCCCAAATGTGTAGAGAAATGTGTCTGTGTGCTTGTGGTGTCTGTCACTTTGTCCGTGTATCCCTTACCCTTGTTGCTTACATCCGTCTGTTAACATCTTTGTTTCATCGTGACCTCATCAGTTTTTCTATCCGTTTGTTCCTCGTTTTGTTTTTTCTCAAAACCATTATTAGATCATATTTTATTTTTATCCCAAAACCTTACCCATTTCATTCTAATCTATATCATTTGTCTGGTTTTTTCTCTCTCCCATGTTTTCCACCTCTACAGCATGGAATTGCATAAGAACCTCCACCTGACCTCGACCCCTTCCTCGACCTCTGCCACCATGTCGATCACCACCCCGAGTCCCTTGGCCATCCCACTCAACCAGCTGGTGAAGGCTACCCCTCTGACCCTTGGCTTAACCTCTGCTGCCGCCGCCGCTGCTGCGACCCCAACAACCACTGCCCTCTTTGATCTCGCCACTCTCACAAGCCAGTCACGCAAAAATCTCACCACCAAACTACGAGCTACGACCACACATAATGGCAATAAGAAGACTGAAAGGAATAAGTTCTCGCCTTACTAGTTCGTGAAAAGAGAACTGTGTCATTTGTGGGGACAGTGGCGATAGTTGGTGAAAAACAAATGCAAACCAAAAAAACAAAAAGCAAAGATACTGGAGTATTTGGACGCCGAAGAAGAGACTTGCGGCTTACTCTACTTCATCTACTCTTCAGACGTTTATTACTTGCAAAAGCACCAAGTGGGACTGAAGGTCTCTGAAGAACCTGCAAAAGAAGACCCCTAATATCTGTGTTCGAACACAAACTGGTGCGCCAAATATGTAAAAACTATGGAAGCACACATCTCACTGCTCAAAGTGACTGAACCAAAGACAATGAAATATTAAAAACATTTACTTTGAGTGTTGGCTTCAGTTTAAATATTAAGGACCCACTATGTATATGTGTGGAGAAGTGATCAACATGTTTGTCGTCTATTGTTATTGTACACTGTATTATTTTCATAGATCTTGTACGAAAAATTCTGAAGCATAACGCGTACTGAAGTGAGAAATCACTCCAATGGGAATAATTGATTGCTCGTATGTTTGAGTGTTATGAGTTAAAGATGGAATGTTCGAAGTCTAATTTAGTTTCTAATGGAAAAGGTCTTAGCATTAGAGAATGTTTTCAGACAAAATTCG
>APH_4024
CTTGTAATAGAACATTGCAAAAAAATTACATTCTAAAATATTTTTCTGTATTCAAAAATATTACAAA-TACATTTTAGTATCATTACACACATTCTGTAATATTTAAGATGTTACAGAACTCATTTAGTGGTACTAAAAGTTACAGAAAGCTTTTGCATCGTTTCAAAAGTTAGAGATTATAGTCAGTCGTACTAAAATTTACTTGTAAAACATATCAAAAGGTAACAAAATAGGTAATTGAAAACTGGGCTAATAAATTTGTAACACAGGGATAAAGGGTTGAATTGCTTCATTGTATTATGAGGAAGCGGAGAGAATTTACAGGAGTACGAAATTTTTAAAGTAAGGAAGGGAATTTATAAAAGGAATTTAGAATGGCCGGGAAATGAATATTATTACGAGGAAATGCTTTGTTTACGGCATTGTTTTTCTCGCAGAATTTTAGTCTGTCTAATGTCTTGTCTCCCCAAATGTGTAGAGAAATGTGTCTGTGTGCTTGTGGTGTCTGTCACTTTGTCCGTGTATCCCTTACCCTTGTTGCTTACATCCGTCTGTTAACATCTTTGTTTCATCGTGACCTCATCAGTTTTTCTATCCGTTTGTTCCTCGTTTTGTTTTTTCTCAAAACCATTATTAGATCATATTTTATTTTTATCCCAAAACCTTACCCATTTCATTCTAATCTATATCATTTGTCTGGTTTTTTCTCTCTCCCATGTTTTCCACCTCTACAGCATGGAATTGCATAAGAACCTCCACCTGACCTCGACCCCTTCCTCGACCTCTGCCACCATGTCGATCACCACCCCGAGTCCCTTGGCCATCCCACTCAACCAGCTGGTGAAGGCTACCCCTCTGACCCTTGGCTTAACCTCTGCTGCCGCCGCCGCTGCTGCGACCCCAACAACCACTGCCCTCTTTGATCTCGCCACTCTCACAAGCCAGTCACGCAAAAATCTCACCACCAAACTACGAGCTACGACCACACATAATGGCAATAAGAAGACTGAAAGGAATAAGTTCTCGCCTTACTAGTTCGTGAAAAGAGAACTGTGTCATTTGTGGGGACAGTGGCGATAGTTGGTGAAAAACAAATGCAAACCAAAAAAACAAAAAGCAAAGATACTGGGGTATTTGGACGCCGAAGAAGAGACTTGCGGCTTACTCTACTTCATCTACTCTTCAGACGTTTATTACTTGCAAAAGCACCAAGTGGGACTGAAGGTCTCTGAAGAACCTGCAAAAGAAGACCCCTAATATCTGTGTTCGAACACAAACTGGTGCGCCAAATATGTAAAAACTATGGAAGCACACATCTCACTGCTCAAAGTGACTGAACCAAAGACAATGAAATATTAAAAACATTTACTTTGAGTGTTGGCTTCAGTTTAAATATTAAGGACCCACTATGTATATGTGTGGAGAAGTGATCAACATGTTTGTCGTCTATTGTTATTGTACACTGTATTATTTTCATAGATCTTGTACGAAAAATTCTGAAGCATAACGCGTACTGAAGTGAGAAATCACTCCAATGGGAATAATTGATTGCTCGTATGTTTGAGTGTTATGAGTTAAAGATGGAATGTTCGAAGTCTAATTTAGTTTCTAATGGAAAAGGTCTTAGCATTAGAGAATGTTTTCAGACAAAATTCG
>APH_5003
-------------------------------------ATATTTTTCTGTATTCAAAAATATTACAAA-TACATTTTAGTATCATTACACACATTCTGTAATATTTAAGATGTTACAGAACTCATTTAGTGGTACTAAAAGTTACAGAAAGCTTTTGCATCGTTTCAAAAGTTAGAGATTATAGTCAGTCGTACTAAAATTTACTTGTAAAACATATCAAAAGGTAACAAAATAGGTAATTGAAAACTGGGCTAATAAATTTGTAACACAGGGATAAAGGGTTGAATTGCTTCATTGTATTATGAGGAAGCGGAGAGAATTTACAGGAGTACGAAATTTTTAAAGTAAGGAAGGGAATTTATAAAAGGAATTTAGAATGGCCGGGAAATGAATATTATTACGAGGAAATGCTTTGTTTACGGCATTGTTTTTCTCGCAGAATTTTAGTCTGTCTAATGTCTTGTCTCCCCAAATGTGTAGAGAAATGTGTCTGTGTGCTTGTGGTGTCTGTCACTTTGTCCGTGTATCCCTTACCCTTGTTGCTTACATCCGTCTGTTAACATCTTTGTTTCATCGTGACCTCATCAGTTTTTCTATCCGTTTGTTCCTCGTTTTGTTTTTTCTCAAAACCATTATTAGATCATATTTTATTTTTATCCCAAAACCTTACCCATTTCATTCTAATCTATATCATTTGTCTGGTTTTTTCTCTCTCCCATGTTTTCCACCTCTACAGCATGGAATTGCATAAGAACCTCCACCTGACCTCGACCCCTTCCTCGACCTCTGCCACCATGTCGATCACCACCCCGAGTCCCTTGGCCATCCCACTCAACCAGCTGGTGAAGGCTACCCCTCTGACCCTTGGCTTAACCTCTGCTGCCGCCGCCGCTGCTGCGACCCCAACAACCACTGCCCTCTTTGATCTCGCCACTCTCACAAGCCAGTCACGCAAAAATCTCACCACCAAACTACGAGCTACGACCACACATAATGGCAATAAGAAGACTGAAAGGAATAAGTTCTCGCCTTACTAGTTCGTGAAAAGAGAACTGTGTCATTTGTGGGGACAGTGGCGATAGTTGGTGAAAAACAAATGCAAACCAAAAAAACAAAAAGCAAAGATACTGGGGTATTTGGACGCCGAAGAAGAGACTTGCGGCTTACTCTACTTCATCTACTCTTCAGACGTTTATTACTTGCAAAAGCACCAAGTGGGACTGAAGGTCTCTGAAGAACCTGCAAAAGAAGACCCCTAATATCTGTGTTCGAACACAAACTGGTGCGCCAAATATGTAAAAACTATGGAAGCACACATCTCACTGCTCAAAGTGACTGAACCAAAGACAATGAAATATTAAAAACATTTACTTTGAGTGTTGGCTTCAGTTTAAATATTAAGGACCCACTATGTATATGTGTGGAGAAGTGATCAACATGTTTGTCGTCTATTGTTATTGTACACTGTATTATTTTCATAGATCTTGTACGAAAAATTCTGAAGCATAACGCGTACTGAAGTGAGAAATCACTCCAATGGGAATAATTGATTGCTCGTATGTTTGAGTGTTATGAGTTAAAGATGGAATGTTCGAAGTCTAATTTAGTTTCTAATGGAAAAGGTCTTAGCATTAGAGAATGTTTTCAGACAAAATTCG
>APH_3191
------------------------------------------------------------------------------------------------------------------------------------------------------------------------------------------------------------------------CAAAAGGTAACAAAATAGGTAATTGAAAACTGGGCTAATAAATTTGTAACACAGGGATAAAGGGTTGAATTGCTTCATTGTATTATGAGGAAGCGGAGAGAATTTACAGGAGTACGAAATTTTTAAAGTAAGGAAGGGAATTTATAAAAGGAATTTAGAATGGCCGGGAAATGAATATTATTACGAGGAAATGCTTTGTTTACGGCATTGTTTTTCTCGCAGAATTTTAGTCTGTCTAATGTCTTGTCTCCCCAAATGTGTAGAGAAATGTGTCTGTGTGCTTGTGGTGTCTGTCACTTTGTCCGTGTATCCCTTACCCTTGTTGCTTACATCCGTCTGTTAACATCTTTGTTTCATCGTGACCTCATCAGTTTTTCTATCCGTTTGTTCCTCGTTTTGTTTTTTCTCAAAACCATTATTAGATCATATTTTATTTTTATCCCAAAACCTTACCCATTTCATTCTAATCTATATCATTTGTCTGGTTTTTTCTCTCTCCCATGTTTTCCACCTCTACAGCATGGAATTGCATAAGAACCTCCACCTGACCTCGACCCCTTCCTCGACCTCTGCCACCATGTCGATCACCACCCCGAGTCCCTTGGCCATCCCACTCAACCAGCTGGTGAAGGCTACCCCTCTGACCCTTGGCTTAACCTCTGCTGCCGCCGCCGCTGCTGCGACCCCAACAACCACTGCCCTCTTTGATCTCGCCACTCTCACAAGCCAGTCACGCAAAAATCTCACCACCAAACTACGAGCTACGACCACACATAATGGCAATAAGAAGACTGAAAGGAATAAGTTCTCGCCTTACTAGTTCGTGAAAAGAGAACTGTGTCATTTGTGGTGACAGTGGCGATAGTTGGTGAAAAACAAATGCAAACCAAAAAAACAAAAAGCAAAGATACTGGGGTATTTGGACGCCAAAGAAGAGACTTGCGGCTTACTCTACTTCATCTACTCTTCAGACGTTTATTACTTGCAAAAGCACCAAGTGGGACTGAAGGTCTCTGAAGAACCTGCAAAAGAAGACCCCTAATATCTGTGTTCGAACACAAACTGGTGCGCCAAATATGTAAAAACTATGGAAGCACACATCTCACTGCTCAAAGTGACTGAACCAAAGACAATGAAATATTAAAAACATTTACTTTGAGTGTTGGCTTCAGTTTAAATATTAAGGACCCACTATGTATATGTGTGGAGAAGTGATCAACATGTTTGTCGTCTATTGTTATTGTACACTGTATTATTTTCAT-----------------------------------------------------------------------------------------------------------------------------------------------------------------------------------
>APH_3177
CTTGTAATAGAACATTGCAAAAAAATTACATTCTAAAATATTTTTCTGTATTCAAAAATATTACAAAATACATTTTAGTATCATTACACACATTCTGTAATATTTAAGATGTTACAGAACTCATTTAGTGGTACTAAAAGTTACAGAAAGCTTTTGCATCGTTTCAAAAGTTAGAGATTATAGTCAGTCGTACTAAAATTTACTTGTAAAACATATCAAAAGGTAACAAAATAGGTAATTGAAAACTGGGCTAATAAATTTGTAACACAGGGATAAAGGGTTGAATTGCTTCATTGTATTATGAGGAAGCGGAGAGAATTTACAGGAGTACGAAATTTTAAAAGTAAGGAAGGGAATTTATAAAACGAATTTAGAATGGCCGGGAAATTAATATTATTACGAGGAAATGCTTTGTTTACGGCATTGTTTTTCTCGCAGAATTTTAGTCTGTCTAATGTCTTGTCTCCCCAAATGTGTAGAGAAATGTGTCTGTGTGCTTGTGGTGTCTGTCACTTTGTCCGTGTATCCCTTACCCTTGTTGCTTACATCCGTCTGTTAACATCTTTGTTTCATCGTGACCTCATCAGTTTTTCTATCCGTTTGTTCCTCGTTTTGTTTTTTCTCAAAACCATTATTAGATCATATTTTATTTTTATCCCAAAACCTTACCCATTTCATTCTAATCTATATCATTTGTCTGGTTTTTTCTCTCTCCCATGTTTTCCACCTCTACAGCATGGAATTGCATAAGAACCTCCACCTGACCTCGACCCCTTCCTCGACCTCTGCCACCATGTCGATCACCACCCCGAGTCCCTTGGCCATCCCACTCAACCAGCTGGTGAAGGCTACCCCTCTGACCCTTGGCTTAACCTCTGCTGCCGCCGCCGCTGCTGCGACCCCAACAACCACTGCCCTCTTTGATCTCGCCACTCTCACAAGCCAGTCACGCAAAAATCTCACCACCAAACTACGAGCTACGACCACACATAATGGCAATAAGAAGACTGAAAGGAATAAGTTCTCGCCTTACTAGTTCGTGAAAAGAGAACTGTGTCATTTGTGGTGACAGTGGCGATAGTTGGTGAAAAACAAATGCAAACCAAAAAAACAAAAAGCAAAGATACTGGGGTATTTGGACGCCAAAGAAGAGACTTGCGGCTTACTCTACTTCATCTACTCTTCAGACGTTTATTACTTGCAAAAGCACCAAGTGGGACTGAAGGTCTCTGAAGAACCTGCAAAAGAAGACCCCTAATATCTGTGTTCGAACACAAACTGGTGCGCCAAATATGTAAAAACTATGGAAGCACACATCTCACTGCTCAAAGTGACTGAACCAAAGACAATGAAATATTAAAAACATTTACTTTGAGTGTTGGCTTCAGTTTAAATATTAAGGACCCACTATGTATATGTGTGGAGAAGTGATCAACATGTTTGTCGTCTATTGTTATTGTACACTGTATTATTTTCATAGATCTTGTACGAAAAATTCTGAAGCATAACGCGTACTGAAGTGAGAAATCACTCCAATGGGAATAATTGATTGCTCGTATGTTTGAGTGTTATGAGTTAAAGATGGAATGTTCGAAGTCTAATTTAGTTTCTAATGGAAAAGATCTTAGCATTAGAGAATGTTTTCAGACAAAATTCG
>APH_0186
CTTGTAATAGAACATTGCAAAAAAATTACATTCTAAACTATTTTTCTGTATTCAAAAATATTACAAAATACATTTTAGTATCATTACACACATTCTGTAATATTTAAGATGTTACAGAACTCATTTAGTGGTACTAAAAGTTACAGAAAGCTTTTGCATCGTTTCAAAAGTTAGAGATTATAGTCAGTCGTACTAAAATTTACTTGTAAAACATATCAAAAGGTAACAAAATAGGTAATTGAAAACTGGGCTAATAAATTTGTAACACAGGGATAAAGGGTTGAATTGCTTCATTGTATTATGAGGAAGCGGAGAGAATTTACAGGAGTACGAAATTTTTAAAGTAAGGAAGGGAATTTATAAAACGAATTTAGAATGGCCGGGAAATTAATATTATTACGAGGAAATGCTTTGTTTACGGCATTGTTTTTCTCGCAGAATTTTAGTCTGTCTAATGTCTTGTCTCCCCAAATGTGTAGAGAAATGTGTCTGTGTGCTTGTGGTGTCTGTCACTTTGTCCGTGTATCCCTTACCCTTGTTGCTTACATCCGTCTGTTAACATCTTTGTTTCATCGTGACCTCATCAGTTTTTCTATCCGTTTGTTCCTCGTTTTGTTTTTTCTCAAAACCATTATTAGATCATATTTTATTTTTATCCCAAAACCTTACCCATTTCATTCTAATCTATATCATTTGTCTGGTTTTTTCTCTCTCCCATGTTTTCCACCTCTACAGCATGGAATTGCATAAGAACCTCCACCTGACCTCGACCCCTTCCTCGACCTCTGCCACCATGTCGATCACCACCCCGAGTCCCTTGGCCATCCCACTCAACCAGCTGGTGAAGGCTACCCCTCTGACCCTTGGCTTAACCTCTGCTGCCGCCGCCGCTGCTGCGACCCCAACAACCACTGCCCTCTTTGATCTCGCCACTCTCACAAGCCAGTCACGCAAAAATCTCACCACCAAACTACGAGCTACGACCACACATAATGGCAATAAGAAGACTGAAAGGAATAAGTTCTCGCCTTACTAGTTCGTGAAAAGAGAACTGTGTCATTTGTGGTGACAGTGGCGATAGTTGGTGAAAAACAAATGCAAACCAAAAAAACAAAAAGCAAAGATACTGGGGTATTTGGACGCCAAAGAAGAGACTTGCGGCTTACTCTACTTCATCTACTCTTCAGACGTTTATTACTTGCAAAAGCACCAAGTGGGACTGAAGGTCTCTGAAGAACCTGCAAAAGAAGACCCCTAATATCTGTGTTCGAACACAAACTGGTGCGCCAAATATGTAAAAACTATGGAAGCACACATCTCACTGCTCAAAGTGACTGAACCAAAGACAATGAAATATTAAAAACATTTACTTTGAGTGTTGGCTTCAGTTTAAATATTAAGGACCCACTATGTATATGTGTGGAGAAGTGATCAACATGTTTGTCGTCTATTGTTATTGTACACTGTATTATTTTCATAGATCTTGTACGAAAAATTCTGAAGCATAACGCGTACTGAAGTGAGAAATCACTCCAATGGGAATAATTGATTGCTCGTATGTTTGAGTGTTATGAGTTAAAGATGGAATGTTCGAAGTCTAATTTAGTTTCTAATGGAAAAGATCTTAGCATTAGAGAATGTTTTCAGACAAAATTCG
>APH_0880
CTTGTAATAGAACATTGC-AAAAAATTACATTCTAAAATATTTTTCTGTATTCAAAAATATTACAAAATACATTTTAGTATCATTACACACATTCTGTAATATTTAAGATGTTACAGAACTCATTTAGTGGTACTAAAAGTTACAGAAAGCTTTTGCATCGTTTCAAAAGTTAGAGATTATAGTCAGTCGTACTAAAATTTACTTGTAAAACATATCAAAAGGTAACAAAATAGGTAATTGAAAACTGGGCTAATAAATTTGTAACACAGGGATAAAGGGTTGAATTGCTTCATTGTATTATGAGGAAGCGGAGAGAATTTACAGGAGTACGAAATTTTTAAAGTAAGGAAGGGAATTTATAAAACGAATTTAGAATGGCCGGGAAATTAATATTATTACGAGGAAATGCTTTGTTTACGGCATTGTTTTTCTCGCAGAATTTTAGTCTGTCTAATGTCTTGTCTCCCCAAATGTGTAGAGAAATGTGTCTGTGTGCTTGTGGTGTCTGTCACTTTGTCCGTGTATCCCTTACCCTTGTTGCTTACATCCGTCTGTTAACATCTTTGTTTCATCGTGACCTCATCAGTTTTTCTATCCGTTTGTTCCTCGTTTTGTTTTTTCTCAAAACCATTATTAGATCATATTTTATTTTTATCCCAAAACCTTACCCATTTCATTCTAATCTATATCATTTGTCTGGTTTTTTCTCTCTCCCATGTTTTCCACCTCTACAGCATGGAATTGCATAAGAACCTCCACCTGACCTCGACCCCTTCCTCGACCTCTGCCACCATGTCGATCACCACCCCGAGTCCCTTGGCCATCCCACTCAACCAGCTGGTGAAGGCTACCCCTCTGACCCTTGGCTTAACCTCTGCTGCCGCCGCCGCTGCTGCGACCCCAACAACCACTGCCCTCTTTGATCTCGCCACTCTCACAAGCCAGTCACGCAAAAATCTCACCACCAAACTACGAGCTACGACCACACATAATGGCAATAAGAAGACTGAAAGGAATAAGTTCTCGCCTTACTAGTTCGTGAAAAGAGAACTGTGTCATTTGTGGTGACAGTGGCGATAGTTGGTGAAAAACAAATGCAAACCAAAAAAACAAAAAGCAAAGATACTGGGGTATTTGGACGCCAAAGAAGAGACTTGCGGCTTACTCTACTTCATCTACTCTTCAGACGTTTATTACTTGCAAAAGCACCAAGTGGGACTGAAGGTCTCTGAAGAACCTGCAAAAGAAGACCCCTAATATCTGTGTTCGAACACAAACTGGTGCGCCAAATATGTAAAAACTATGGAAGCACACATCTCACTGCTCAAAGTGACTGAACCAAAGACAATGAAATATTAAAAACATTTACTTTGAGTGTTGGCTTCAGTTTAAATATTAAGGACCCACTATGTATATGTGTGGAGAAGTGATCAACATGTTTGTCGTCTATTGTTATTGTACACTGTATTATTTTCATAGATCTTGTACGAAAAATTCTGAAGCATAACGCGTACTGAAGTGAGAAATCACTCCAATGGGAATAATTGATTGCTCGTATGTTTGAGTGTTATGAGTTAAAGATGGAATGTTCGAAGTCTAATTTAGTTTCTAATGGAAAAGATCTTAGCATTAGAGAATGTTTTCAGCCAAAATTCG
>APH_1602
--------------------------------------------------TACAAGA----TAAGAATTACATTTTAGTATCATTACACACATTCTGTAATATTTAAGATGTTACAGAACTCATTTAGTGGTACTAAAAGTTACAGAAAGCTTTTGCATCGTTTCAAAAGTTAGAGATTATAGTCAGTCGTACTAAAATTTACTTGTAAAACATATCAAAAGGTAACAAAATAGGTAATTGAAAACTGGGCTAATAAATTTGTAACACAGGGATAAAGGGTTGAATTGCTTCATTGTATTATGAGGAAGCGGAGAGAATTTACAGGAGTACGAAATTTTTAAAGTAAGGAAGGGAATTTATAAAACGAATTTAGAATGGCCGGGAAATTAATATTATTACGAGGAAATGCTTTGTTTACGGCATTGTTTTTCTCGCAGAATTTTAGTCTGTCTAATGTCTTGTCTCCCCAAATGTGTAGAGAAATGTGTCTGTGTGCTTGTGGTGTCTGTCACTTTGTCCGTGTATCCCTTACCCTTGTTGCTTACATCCGTCTGTTAACATCTTTGTTTCATCGTGACCTCATCAGTTTTTCTATCCGTTTGTTCCTCGTTTTGTTTTTTCTCAAAACCATTATTAGATCATATTTTATTTTTATCCCAAAACCTTACCCATTTCATTCTAATCTATATCATTTGTCTGGTTTTTTCTCTCTCCCATGTTTTCCACCTCTACAGCATGGAATTGCATAAGAACCTCCACCTGACCTCGACCCCTTCCTCGACCTCTGCCACCATGTCGATCACCACCCCGAGTCCCTTGGCCATCCCACTCAACCAGCTGGTGAAGGCTACCCCTCTGACCCTTGGCTTAACCTCTGCTGCCGCCGCCGCTGCTGCGACCCCAACAACCACTGCCCTCTTTGATCTCGCCACTCTCACAAGCCAGTCACGCAAAAATCTCACCACCAAACTACGAGCTACGACCACACATAATGGCAATAAGAAGACTGAAAGGAATAAGTTCTCGCCTTACTAGTTCGTGAAAAGAGAACTGTGTCATTTGTGGTGACAGTGGCGATAGTTGGTGAAAAACAAATGCAAACCAAAAAAACAAAAAGCAAAGATACTGGGGTATTTGGACGCCAAAGAAGAGACTTGCGGCTTACTCTACTTCATCTACTCTTCAGACGTTTATTACTTGCAAAAGCACCAAGTGGGACTGAAGGTCTCTGAAGAACCTGCAAAAGAAGACCCCTAATATCTGTGTTCGAACACAAACTGGTGCGCCAAATATGTAAAAACTATGGAAGCACACATCTCACTGCTCAAAGTGACTGAACCAAAGACAATGAAATATTAAAAACATTTACTTTGAGTGTTGGCTTCAGTTTAAATATTAAGGACCCACTATGTATATGTGTGGAGAAGTGATCAACATGTTTGTCGTCTATTGTTATTGTACACTGTATTATTTTCATAGATCTTGTACGAAAAATTCTGAAGCATAACGCGTACTGAAGTGAGAAATCACTCCAATGGGAATAATTGATTGCTCGTATGTTTGAGTGTTATGAGTTAAAGATGGAATGTTCGAAGTCTAATTTAGTTTCTAATGGAAAAGATCTTAGCATTAGAGAATGTTTTCAGACAAAATTCG
>APH_0622
-------------------------------------------------------------------------------------------------------------------------------------------------------------------------------GATTATAGTCAGTCGTACTAAAATTTACTTGTAAAACATATCAAAAGGTAACAAAATAGGTAATTGAAAACTGGGCTAATAAATTTGTAACACAGGGATAAAGGGTTGAATTGCTTCATTGTATTATGAGGAAGCGGAGAGAATTTACAGGAGTACGAAATTTTTAAAGTAAGGAAGGGAATTTATAAAACGAATTTAGAATGGCCGGGAAATTAATATTATTACGAGGAAATGCTTTGTTTACGGCATTGTTTTTCTCGCAGAATTTTAGTCTGTCTAATGTCTTGTCTCCCCAAATGTGTAGAGAAATGTGTCTGTGTGCTTGTGGTGTCTGTCACTTTGTCCGTGTATCCCTTACCCTTGTTGCTTACATCCGTCTGTTAACATCTTTGTTTCATCGTGACCTCATCAGTTTTTCTATCCGTTTGTTCCTCGTTTTGTTTTTTCTCAAAACCATTATTAGATCATATTTTATTTTTATCCCAAAACCTTACCCATTTCATTCTAATCTATATCATTTGTCTGGTTTTTTCTCTCTCCCATGTTTTCCACCTCTACAGCATGGAATTGCATAAGAACCTCCACCTGACCTCGACCCCTTCCTCGACCTCTGCCACCATGTCGATCACCACCCCGAGTCCCTTGGCCATCCCACTCAACCAGCTGGTGAAGGCTACCCCTCTGACCCTTGGCTTAACCTCTGCTGCCGCCGCCGCTGCTGCGACCCCAACAACCACTGCCCTCTTTGATCTCGCCACTCTCACAAGCCAGTCACGCAAAAATCTCACCACCAAACTACGAGCTACGACCACACATAATGGCAATAAGAAGACTGAAAGGAATAAGTTCTCGCCTTACTAGTTCGTGAAAAGAGAACTGTGTCATTTGTGGTGACAGTGGCGATAGTTGGTGAAAAACAAATGCAAACCAAAAAAACAAAAAGCAAAGATACTGGGGTATTTGGACGCCAAAGAAGAGACTTGCGGCTTACTCTACTTCATCTACTCTTCAGACGTTTATTACTTGCAAAAGCACCAAGTGGGACTGAAGGTCTCTGAAGAACCTGCAAAAGAAGACCCCTAATATCTGTGTTCGAACACAAACTGGTGCGCCAAATATGTAAAAACTATGGAAGCACACATCTCACTGCTCAAAGTGACTGAACCAAAGACAATGAAATATTAAAAACATTTACTTTGAGTGTTGGCTTCAGTTTAAATATTAAGGACCCACTATGTATATGTGTGGAGAAGTGATCAACATGTTTGTCGTCTATTGTTATTGTACACTGTATTATTTTCATAGATCTTGTACGAAAAATTCTGAAGCATAACGCGTACTGAAGTGAGAAA----------------------------------------------------------------------------------------------------------------------------------
>APH_0136
CTTGTAATAGAACATTGC-AAAAAATTACATTCTAAAATATTTTTCTGTATTCAAAAATATTACAAAATACATTTTAGTATCATTACACACATTCTGTAATATTTAAGATGTTACAGAACTCATTTAGTGGTACTAAAAGTTACAGAAAGCTTTTGCATCGTTTCAAAAGTTAGAGATTATAGTCAGTCGTACTAAAATTTACTTGTAAAACATATCAAAAGGTAACAAAATAGGTAATTGAAAACTGGGCTAATAAATTTGTAACACAGGGATAAAGGGTTGAATTGCTTCATTGTATTATGAGGAAGCGGAGAGAATTTACAGGAGTACGAAATTTTTAAAGTAAGGAAGGGAATTTATAAAACGAATTTAGAATGGCCGGGAAATTAATATTATTACGAGGAAATGCTTTGTTTACGGCATTGTTTTTCTCGCAGAATTTTAGTCTGTCTAATGTCTTGTCTCCCCAAATGTGTAGAGAAATGTGTCTGTGTGCTTGTGGTGTCTGTCACTTTGTCCGTGTATCCCTTACCCTTGTTGCTTACATCCGTCTGTTAACATCTTTGTTTCATCGTGACCTCATCAGTTTTTCTATCCGTTTGTTCCTCGTTTTGTTTTTTCTCAAAACCATTATTAGATCATATTTTATTTTTATCCCAAAACCTTACCCATTTCATTCTAATCTATATCATTTGTCTGGTTTTTTCTCTCTCCCATGTTTTCCACCTCTACAGCATGGAATTGCATAAGAACCTCCACCTGACCTCGACCCCTTCCTCGACCTCTGCCACCATGTCGATCACCACCCCGAGTCCCTTGGCCATCCCACTCAACCAGCTGGTGAAGGCTACCCCTCTGACCCTTGGCTTAACCTCTGCTGCCGCCGCCGCTGCTGCGACCCCAACAACCACTGCCCTCTTTGATCTCGCCACTCTCACAAGCCAGTCACGCAAAAATCTCACCACCAAACTACGAGCTACGACCACACATAATGGCAATAAGAAGACTGAAAGGAATAAGTTCTCGCCTTACTAGTTCGTGAAAAGAGAACTGTGTCATTTGTGGTGACAGTGGCGATAGTTGGTGAAAAACAAATGCAAACCAAAAAAACAAAAAGCAAAGATACTGGGGTATTTGGACGCCAAAGAAGAGACTTGCGGCTTACTCTACTTCATCTACTCTTCAGACGTTTATTACTTGCAAAAGCACCAAGTGGGACTGAAGGTCTCTGAAGAACCTGCAAAAGAAGACCCCTAATATCTGTGTTCGAACACAAACTGGTGCGCCAAATATGTAAAAACTATGGAAGCACACATCTCACTGCTCAAAGTGACTGAACCAAAGACAATGAAATATTAAAAACATTTACTTTGAGTGTTGGCTTCAGTTTAAATATTAAGGACCCACTATGTATATGTGTGGAGAAGTGATCAACATGTTTGTCGTCTATTGTTATTGTACACTGTATTATTTTCATAGATCTTGTACGAAAAATTCTGAAGCATAACGCGTACTGAAGTGAGAAATCACTCCAATGGGAATAATTGATTGCTCGTATGTTTGAGTGTTATGAGTTAAAGATGGAATGTTCGAAGTCTAATTTAGTTTCTAATGGAAAAGATCTTAGCATTAGAGAATGTTTTCAGACAAAATTCG
>APH_4021
CTTGTAATAGAACATTGCAAAAAAATTACATTCTAAAATATTTTTCTGTATTCAAAAATATTACAAAATACATTTTAGTATCATTACACACATTCTGTAATATTTAAGATGTTACAGAACTCATTTAGTGGTACTAAAAGTTACAGAAAGCTTTTGCATCGTTTCAAAAGTTAGAGATTATAGTCAGTCGTACTAAAATTTACTTGTAAAACATATCAAAAGGTAACAAAATAGGTAATTGAAAACTGGGCTAATAAATTTGTAACACAGGGATAAAGGGTTGAATTGCTTCATTGTATTATGAGGAAGCGGAGAGAATTTACAGGAGTACGAAATTTTTAAAGTAAGGAAGGGAATTTATAAAACGAATTTAGAATGGCCGGGAAATTAATATTATTACGAGGAAATGCTTTGTTTACGGCATTGTTTTTCTCGCAGAATTTTAGTCTGTCTAATGTCTTGTCTCCCCAAATGTGTAGAGAAATGTGTCTGTGTGCTTGTGGTGTCTGTCACTTTGTCCGTGTATCCCTTACCCTTGTTGCTTACATCCGTCTGTTAACATCTTTGTTTCATCGTGACCTCATCAGTTTTTCTATCCGTTTGTTCCTCGTTTTGTTTTTTCTCAAAACCATTATTAGATCATATTTTATTTTTATCCCAAAACCTTACCCATTTCATTCTAATCTATATCATTTGTCTGGTTTTTTCTCTCTCCCATGTTTTCCACCTCTACAGCATGGAATTGCATAAGAACCTCCACCTGACCTCGACCCCTTCCTCGACCTCTGCCACCATGTCGATCACCACCCCGAGTCCCTTGGCCATCCCACTCAACCAGCTGGTGAAGGCTACCCCTCTGACCCTTGGCTTAACCTCTGCTGCCGCCGCCGCTGCTGCGACCCCAACAACCACTGCCCTCTTTGATCTCGCCACTCTCACAAGCCAGTCACGCAAAAATCTCACCACCAAACTACGAGCTACGACCACACATAATGGCAATAAGAAGACTGAAAGGAATAAGTTCTCGCCTTACTAGTTCGTGAAAAGAGAACTGTGTCATTTGTGGTGACAGTGGCGATAGTTGGTGAAAAACAAATGCAAACCAAAAAAACAAAAAGCAAAGATACTGGGGTATTTGGACGCCAAAGAAGAGACTTGCGGCTTACTCTACTTCATCTACTCTTCAGACGTTTATTACTTGCAAAAGCACCAAGTGGGACTGAAGGTCTCTGAAGAACCTGCAAAAGAAGACCCCTAATATCTGTGTTCGAACACAAACTGGTGCGCCAAATATGTAAAAACTATGGAAGCACACATCTCACTGCTCAAAGTGACTGAACCAAAGACAATGAAATATTAAAAACATTTACTTTGAGTGTTGGCTTCAGTTTAAATATTAAGGACCCACTATGTATATGTGTGGAGAAGTGATCAACATGTTTGTCGTCTATTGTTATTGTACACTGTATTATTTTCATAGATCTTGTACGAAAAATTCTGAAGCATAACGCGTACTGAAGTGAGAAATCACTCCAATGGGAATAATTGATTGCTCGTATGTTTGAGTGTTATGAGTTAAAGATGGAATGTTCGAAGTCTAATTTAGTTTCTAATGGAAAAGATCTTAGCATTAGAGAATGTTTTCAGACAAAATTCG
