# Supplementary material for: ﻿Discovery of a new tarantula species from the Madrean Sky Islands and the first documented instance of syntopy between two montane endemics (Araneae, Theraphosidae, Aphonopelma): a case of prior mistaken identity
Source: Zookeys. 2024 Aug 16;1210:61–98. doi: 10.3897/zookeys.1210.125318 (PMC11344175; doi:10.3897/zookeys.1210.125318)
Supplement: Supplementary material 8 — Phylogenomics files [file zookeys-1210-061_article-125318__-s008.zip › Suppl8/individual_UCE_loci/sl_realigned_uce_2001483.fas]

>APH_3177
TCACCCAGCAGAAATGTCCCGGCAGGCAGCTTGCAGCGCTTTTTCAGCATGACAATGTGAAGCCACACACCATGAAACTGACAAAAGTGGACATTCAGGATCCTGACTGGGAGGTTCTTCTGAATATGACCTATTCTTCTGACTT---CTCACCAGATTACCACTTCTTCCACTCTCTCCAACAATC----TGAAGTGTCTTTCAGCAATGAGACAGAACTCCAAATTGGCTTTAAAACTTCTTAGTGGCTGAAGCGGTGGAATTCTTCCAGCACAGGATTGAAAATCTGCCTGAACATTGAGAGGAGGTTTTGAATAATGGAGGGGAATACTTCCTTGATTAAATTTTGAATTACCCGTGTGGCAAATACCTTCTTTTAAAAATAATAAAGAACTGCAAGAACTTGTGCATCAATCTAATACAACCTGTAACTATTTTCTCACACTAGTATTTAAAACATACAAAGCATGGTACTTTAAGACTGTACAGCAAACTCAACTGCTGTCAGATGTAGTGCAGTGCATACTTTGGCACTGCTCCTGCAACAAAATAAAAGGAACACAGACACTTGTGAGTGAACGGCAAGAAGTCAACTTACTGGATCAGATAACATTGTCCTCAGATGAGAAAAAATTGCTAGGAATGCCAGGACTTGAAATATAACGAAGTTAACTACACTGTAATATAAGTGGGGTCCAGGAAGCAATATGATAAACACAACCACATATTCGGCATAGAGGACTAGCAACCAAGTTAAGACAGCACAAATTATTCCACAGATATCCTGCACTAGCCAACATCTGCCACCACAGCACGAGTTGTTGGTGTCCTTTCCTGGTTCAGGTGGATTTAGAACTGAGGCCAGGTGCTGGACAGTTCGATTGTTTCTTCTGCTACTAAAAAGAAAAAAAGAATGTAAACATTTAATACCAATAAATAAGTGTACTATTGCAATAAAAATGATTCAAGTGTAAAAATACATGAAACAGAGCAAATGCCAAACTAACATGTCAATCGAAATACATAAATTCTAGGTAGTCATAGTACAGGGTGTACCAAAAGTCCTGCTACTCCCTATGATTTACAGAACTCATCGGTAATTATGATTTTTTCTGATTACAGGTGGCAAGATACGTCGAAACCATGACCAATGAGTCCAATTACAGTCTTGAAGAACTGATCGTCATGAGCATGTGGGCATATGAATGACCTCACATGGGAAAATCAATGAGAGAGATCCAGAATGATTTCACCATGCGATTTAATAAAC--GTGCCAGCAAAGACA--AGTCTTAAGGTGGGAGGAAAAGCTGTTTGCAACAGGTTCTGTCAAAGACAGACCCCTCTCAGGAAGACCAGCGATGTGTGCTGCGGTTACTGCATCAGTGGAACGTTCACTGAAGAAGTCCCTTTGAAAGCGGTCACAGGAATTAGGAGTCCAAGTAACAATGTCAGCAA
>APH_0136
TCACCCAGCAGAAATGTCCCGGCAGGCAGCTTGCAGCGCTTTTTCAGCATGACAATGTGAAGCCACACACCATGAAACTGACAAAAGTGGACATTCAGGATCCTGACTGGGAGGTTCTTCTGAATATGACCTATTCTTCTGACTT---CTCACCAGATTACCACTTCTTCCACTCTCTCCAACAATC----TGAAGTGTCTTTCAGCAATGAGACAGAACTCCAAATTGGCTTTAAAACTTCTTAGTGGCTGAAGCGGTGGAATTCTTCCAGCACAGGATTGAAAATCTGCCTGAACACTGAGAGGAGGTTTTGAATAATGGAGGGGAATACTTCCTTGATTAAATTTTGAATTACCTGTGTGGCAAATACCTTCTTTTAAAAATAATAAAGAACTGCAAGAACTTGTGCATCAATCTAATACAACCTGTAACTATTTTCTCACACTAGTATTTAAAACATACAAAGCATGGTACTTTAAGACTGTACAGCAAACTCAACTGCTGTCAGATGTAGTGCAGTGCATACTTTGGCACTGCTCCTGCAACAAAATAAAAGGAACACAGACACTTGTGAGTGAACGGCAAGAAGTCAACTTACTGGATCAGATAACATTGTCCTCAGATGAGAAAAAATTGCTAGGAATGCCAGGACTTGAAATATAACGAAGTTAACTACACTGTAATATAAGTGGGGTCCAGGAAGCAATATGATAAACACAACCACATATTCGGCATAGAGGACTAGCAACCAAGTTAAGACAGCACAAATTATTCCACAGATATCCTGCACTAGCCAACATCTGCCACCACAGCACGAGTTGTTGGTGTCCTTTCCTGGTTCAGGTGGATTTAGAACTGAGGCCAGGTGCTGGACAGTTCGATTGTTTCTTCTGCTACTAAAAAGAAAAAAAGAATGTAAACATTTAATACCAATAAATAAGTGTACTATTGCAATAAAAATGATTCAAGTGTAAAAATACATGAAACAGAGCAAATGCCAAACTAACATGTCAATCGAAATACATAAATTCTAGGTAGTCATAGTACAGGGTGTACCAAAAGTCCTGCTACTCCCTATGATTTACAGAACTCATCGGTAATTATGATTTTTTCTGATTACAGGTGGCAAGATACGTCGAAACCATGACCAATGAGTCCAATTACAGTCTTGAAGAACTGATCGTCATGAGCATGTGGGCATATGAATGACCTCACATGGGAAAATCAATGAGAGAGATCCAGAATGATTTCACCATGCGATTTAATAAAC--GTGCCAGCAAAGACA--AGTCTTAAGGTGGGAGGAAAAGCTGTTTGCAACAGGTTCTGTCAAAGACAGACCCCTCTCAGGAAGACCAGCGATGTGTGCTGCGGTTACTGCATCAGTGGAACGTTCACTGAAGAAGTCCCTTTGAAAGCGGTCACAGGAATTAGGAGTCCAAGTAACAACGTCAGCAA
>APH_3191
---------------------------------------------------------------------------------------------------------------------------------------------------------------------------------TCCAACAATC----TGAAGTGTCTTTCAGCAATGAGACAGAACTCCAAATTGGCTTTAAAACTTCTTAGTGGCTGAAGCGGTGGAATTCTTCCAGCACAGGATTGAAAATCTGCCTGAACATTGAGAGGAGGTTTTGAATAATGGAGGGGAATACTTCCTTGATTAAATTTTGAATTACCTGTGTGGCAAATACCTTCTTTTAAAAATAATAAAGAACTGCAAGAACTTGTGCATCAATCTAATACAACCTGTAACTATTTTCTCACACTAGTATTTAAAACATACAAAGCATGGTACTTTAAGACTGTACAGCAAACTCAACTGCTGTCAGATGTAGTGCAGTGCATACTTTGGCACTGCTCCTGCAACAAAATAAAAGGAACACAGACACTTGTGAGTGAACGGCAAGAAGTCAACTTACTGGATCAGATAACATTGTCCTCAGATGAGAAAAAATTGCTAGGAATGCCAGGACTTGAAATATAACGAAGTTAACTACACTGTAATATAAGTGGGGTCCAGGAAGCAATATGATAAACACAACCACATATTCGGCATAGAGGACTAGCAACCAAGTTAAGACAGCACAAATTATTCCACAGATATCCTGCACTAGCCAACATCTGCCACCACAGCACGAGTTGTTGGTGTCCTTTCCTGGTTCAGGTGGATTTAGAACTGAGGCCAGGTGCTGGACAGTTCGATTGTTTCTTCTGCTACTAAAAAGAAAAAAAGAATGTAAACATTTAATACCAATAAATAAGTGTACTATTGCAATAAAAATGATTCAAGTGTAAAAATACATGAAACAGAGCAAATGCCAAACTAACATGTCAATCGAAATACATAAATTCTAGGTAGTCATAGTACAGGGTGTACCAAAAGTCCTGCTACTCCCTATGATTTACAGAACTCATCGGTAATTATGATTTTTTCTGATTACAGGTGGCAAGATACGTCGAAACCATGACCAATGAGTCCAATTACAGTCTTGAAGAACTGATCGTCATGAGCATGTGGGCATATGAATGACCTCACATGGGAAAATCAATGAGAGAGATCCAGAATGATTTC----------------------------------------------------------------------------------------------------------------------------------------------------------------------------------------------------------------
>APH_0622
--------------------------------------------------------------------------------------------------------------------------------------------------------------------TTCTTCCACTCTCTCCAACAATC----TGAAGTGTCTTTCAGCAATGAGACAGAACTCCAAATTGGCTTTAAAACTTCTTAGTGGCTGAAGCGGTGGAATTCTTCCAGCACAGGATTGAAAATCTGCCTGAACATTGAGAGGAGGTTTTGAATAATGGAGGGGAATACTTCCTTGATTAAATTTTGAATTACCTGTGTGGCAAATACCTTCTTTTAAAAATAATAAAGAACTGCAAGAACTTGTGCATCAATCTAATACAACCTGTAACTATTTTCTCACACTAGTATTTAAAACATACAAAGCATGGTACTTTAAGACTGTACAGCAAACTCAACTGCTGTCAGATGTAGTGCAGTGCATACTTTGGCACTGCTCCTGCAACAAAATAAAAGGAACACAGACACTTGTGAGTGAACGGCAAGAAGTCAACTTACTGGATCAGATAACATTGTCCTCAGATGAGAAAAAATTGCTAGGAATGCCAGGACTTGAAATATAACGAAGTTAACTACACTGTAATATAAGTGGGGTCCAGGAAGCAATATGATAAACACAACCACATATTCGGCATAGAGGACTAGCAACCAAGTTAAGACAGCACAAATTATTCCACAGATATCCTGCACTAGCCAACATCTGCCACCACAGCACGAGTTGTTGGTGTCCTTTCCTGGTTCAGGTGGATTTAGAACTGAGGCCAGGTGCTGGACAGTTCGATTGTTTCTTCTGCTACTAAAAAGAAAAAAAGAATGTAAACATTTAATACCAATAAATAAGTGTACTATTGCAATAAAAATGATTCAAGTGTAAAAATACATGAAACAGAGCAAATGCCAAACTAACATGTCAATCGAAATACATAAATTCTAGGTAGTCATAGTACAGGGTGTACCAAAAGTCCTGCTACTCCCTATGATTTACAGAACTCATCGGTAATTATGATTTTTTCTGATTACAGGTGGCAAGATACGTCGAAACCATGACCAATGAGTCCAATTACAGTCTTGAAGAAC------------------------------------------------------------------------------------------------------------------------------------------------------------------------------------------------------------------------------------------------------------------------------------------
>APH_4021
TCACCCAGCAGAAATGTCCCGGCAGGCAGCTTGCAGCGCTTTTTCAGCATGACAATGTGAAGCCACACACCATGAAACTGACAAAAGTGGACATTCAGGATCCTGACTGGGAGGTTCTTCTGAATATGACCTATTCTTCTGACTT---CTCACCAGATTACCACTTCTTCCACTCTCTCCAACAATC----TGAAGTGTCTTTCAGCAATGAGACAGAACTCCAAATTGGCTTTAAAACTTCTTAGTGGCTGAAGCGGTGGAATTCTTCCAGCACAGGATTGAAAATCTGCCTGAACATTGAGAGGAGGTTTTGAATAATGGAGGGGAATACTTCCTTGATTAAATTTTGAATTACCTGTGTGGCAAATACCTTCTTTTAAAAATAATAAAGAACTGCAAGAACTTGTGCATCAATCTAATACAACCTGTAACTATTTTCTCACACTAGTATTTAAAACATACAAAGCATGGTACTTTAAGACTGTACAGCAAACTCAACTGCTGTCAGATGTAGTGCAGTGCATACTTTGGCACTGCTCCTGCAACAAAATAAAAGGAACACAGACACTTGTGAGTGAACGGCAAGAAGTCAACTTACTGGATCAGATAACATTGTCCTCAGATGAGAAAAAATTGCTAGGAATGCCAGGACTTGAAATATAACGAAGTTAACTACACTGTAATATAAGTGGGGTCCAGGAAGCAATATGATAAACACAACCACATATTCGGCATAGAGGACTAGCAACCAAGTTAAGACAGCACAAATTATTCCACAGATATCCTGCACTAGCCAACATCTGCCACCACAGCACGAGTTGTTGGTGTCCTTTCCTGGTTCAGGTGGATTTAGAACTGAGGCCAGGTGCTGGACAGTTCGATTGTTTCTTCTGCTACTAAAAAGAAAAAAAGAATGTAAACATTTAATACCAATAAATAAGTGTACTATTGCAATAAAAATGATTCAAGTGTAAAAATACATGAAACAGAGCAAATGCCAAACTAACATGTCAATCGAAATACATAAATTCTAGGTAGTCATAGTACAGGGTGTACCAAAAGTCCTGCTACTCCCTATGATTTACAGAACTCATCGGTAATTATGATTTTTTCTGATTACAGGTGGCAAGATACGTCGAAACCATGACCAATGAGTCCAATTACAGTCTTGAAGAACTGATCGTCATGAGCATGTGGGCATATGAATGACCTCACATGGGAAAATCAATGAGAGAGATTCAGAATGATTTCACCATGCGATTTAATAAAC--GTGCCAGCAAAGACA--AGTCTTAAGGTGGGAGGAAAAGCTGTTTGCAACAGGTTCTGTCAAAGACAGACCCCTCTCAGGAAGACCAGCGATGTGTGCT----------------------------------------------------------------------------------------
>APH_1602
TCACCCAGCAGAAATGTCCCGGCAGGCAGCTTGCAGCGCTTTTTCAGCATGACAATGTGAAGCCACACACCATGAAACTGACAAAAGTGGACATTCAGGATCCTGACTGGGAGGTTCTTCTGCATATGACCTATTCTTCTGACTT---CTCACCAGATTACCACTTCTTCCACTCTCTCCAACAATC----TGAAGTGTCCTTCAGCAATGAGACAGAACTCCAAATTGGCTTTAAAACTCCTTAGTGGCTGAAGCGGTGGAATTCTTCCAGCACAGGATTGAAAATCTGCCTGAACACTGGGAGGAGGTTTTGAATAATGGAGGGGAATACTTCCTTGATTAAATTTTGAATTACATGTGTGGCAAATACCTTCTTTTAAAAATAATAAAGAACTGCAAGAACTTGTGCATCAATCTAATACAACCTGTAACTATTTTCTCACACTAGTATTTAAAACATACAAAGCATGGTACTTTAAGACTGTACAGCAAACTCAACTGCTGTCAGATGTAGTGCAGTGCATACTTTGGCACTGCTCCTGCAACAAAATAAAAGGAACACAGACACTTGTGAGTGAACGGCAAGAAGTCAACTTACTGGATCAGATAACATTGTCCTCAGATGAGAAAAAATTGCTAGGAATGCCAGGACTTGAAATATAATGAAGTTAACTACACTGTAATATAAGTGGGGTCCAGGAAGCAATATGATAAACACAACCACATATTCGGCATAGAGGACTAGCAACCAAGTTAAGACAGCACAAATTATTCCACAGATATCCTGCACTAGCCAACATCTGCCACCACAGCACGAGTTGTTGGTGTCCTTTCCTGGTTCAGGTGGATTTAGAACTGAGGCCAGGTGCTGGACAGTTCGATTGTTTCTTCTGCTACTAAAAAGAAAAAAAGAATGTAAACATTTAATACCAATAAATAAGTGTACTATTGCAATAAAAATGATTCAAGTGTAAAAATACATGAAACAGAGCAAATGCCAAACTAACATGTCAATCGAAATACATAAATTCTAGGTAGTCATAGTACAGGGTATACCAAAAGTCCTGCTACTCCCTATGATTTACAGAACTCATCGGTAATTATGATTTTTTTTGATTACAGGTGGCAAGATACGTCGAAACCATGACCAATGAGTCCAATTACAGTCTTGAAGAACTGATCGTCATGAGCATGTGGGCATATGAATGACCTCACATGGGAAAATCAATGAGAGAGATCCAGAATGATTTCACCATGCGATTTAATAAAC--GTGCCAGCAAAGACA--AGTCTTAAGGTGGGAGAAAAAGCTGTTTGCAACAGGTTCTGTCAAAGACAGACCCCTCTCAGGAAGACCAGCGATGTGTGATGCGGTTACTGCATCAGTGGAACGTTCACTGAAGAAGTCCCTTTGAAAGCGGTCACAGGAATTAGGAGTCCCAGTAACAATGTCAGCAA
>APH_0683
TCACCCAGCAGAAATGTCCCGGCAGGCAGCTTGCATCGCTTTTTCAGCATGACAATGTGAAGCCACACACCATGAAACTGACAAAAGTGGACATTCAGGATCCTGACTGGGAGGTTCTTCTGCATATGACCTATTCTTCTGACTT---CTCACCAGATTACCACTTCTTCCACTCTCTCCAACAATC----TGAAGTGTCCTTCAGCAATGAGACAGAACTCCAAATTGGCTTTAAAACTCCTTAGTGGCTGAAGCGGTGGAATTCTTCCAGCACAGGATTGAAAATCTGCCTGAACACTGGGAGGAGGTTTTGAATAATGGAGGGGAATACTTCCTTGATTAAATTTTGAATTACCTGTGTGGCAAATACCTTCTTTTAAAAATAATAAAGAACTGCAAGAACTTGTGCATCAATCTAATACAACCTGTAACTATTTTCTCACACTAGTATTTAAAACATACAAAGCATGGTACTTTAAGACTGTACAGCAAACTCAACTGCTGTCAGATGTAGTGCAGTGCATACTTTGGCACTGCTCCTGCAACAAAATAAAAGGAACACAGACACTTGTGAGTGAACGGCAAGAAGTCAACTTACTGGATCAGATAACATTGTCCTCAGATGAGAAAAAATTGCTAGGAATGCCAGGACTTGAAATATAATGAAGTTAACTACACTGTAATATAAGTGGGGTCCAGGAAGCAATATGATAAACACAACCACATATTCGGCATAGAGGACTAGCAACCAAGTTAAGACAGCACAAATTATTCCACAGATATCCTGCACTAGCCAACATCTGCCACCACAGCACGAGTTGTTGGTGTCCTTTCCTGGTTCAGGTGGATTTAGAACTGAGGCCAGGTGCTGGACAGTTCGATTGTTTCTTCTGCTACTAAAAAGAAAAAAAGAATGTAAACATTTAATACCAATAAATAAGTGTACTATTGCAATAAAAATGATTCAAGTGTAAAAATACATGAAACAGAGCAAATGCCAAACTAACATGTCAATCGAAATACATAAATTCTAGGTAGTCATAGTACAGGGTATACCAAAAGTCCTGCTACTCCCTATGATTTACAGAACTCATCGGTAATTATGATTTTTTTTGATTACAGGTGGCAAGATACGTCGAAACCATGACCAATGAGTCCAATTACAGTCTTGAAGAACTGATCGTCATGAGCATGTGGGCATATGAATGACCTCACATGGGAAAATCAATGAGAGAGATCCAGAATGATTTCACCATGCGATTTAATAAAC--GTGCCAGCAAAGACA--AGTCTTAAGGTGGGAGAAAAAGCTGTTTGCAACAGGTTCTGTCAAAGACAGACCCCTCTCAGGAAGACCAGCGATGTGTGATGCGGTTACTGCATCAGTGGAACGTTCACTGAAGAAGTCCCTTTGAAAGCGGTCACAGGAATTAGGAGTCCAAGTAACAATGTCAGCAA
>APH_0723
TCACCCAGCAGAAATGTCACGGCAGGCAGCTTGCAGCGCTTTTTCAGCATGACAATGTGAAGCCACACACCATGAAACTGACAAAAGTGGACATTCAGGATCCTGACTGGGAGGTTCTTCTGTATATGACCTATTCTTCTGACTTTGCCTCACCAGATTACCACTTCTTCCACTCTCTCCAACAATCTGAATGAAGTGTCCTTCAGCAATGAAACAGAACTCCAAATTGGCTTTAAAACTTCTTAGTGGCTGAACCAGTGGAATTCTTCCAGCACAGGATTGAAAATCTGCCTGAACATTGGGAGGAGGTTTTGAATAATGGA-GGGAATACTTCCTTGATTAAATTTTGAATTACCTGTGTGGCAAATACCTTCTTTTAAAAATAATAAAGAACTGCAAGAACTTGTGCATCAATCTAATACAACCTGTAACTATTTTCTCACACTAGTATTTAAAACATACAAAGCATGGTACTTTAAGACTGTACAGCAAACTCAACTGCTGTCAGATGTAGTGCAGTGCATACTTTGGCACTGCTCCTGCAACAAAATAAAAGGAACACAGACACTTGTGAGTGAACGGCAAGAAGTAAACTTACTGGATCAGATAACATTGTCCTCAGATGAGAAAAAATTGCTAGGAATGCCAGGACTTGAAATATAATGAAGTTAACTACACTGTAATATAAGTGGGGTCCAGGAAGCAATATGATAAACACAACCACATATTCGGCATAGAGGACTAGCAACCAAGTTAAGACAGCACAGATTATTCCACAGATATCCTGCACTAGCCAACATCTGCCACCACAGCAAGAGTTGTTGGTGTCCTTTCCTGGTTCAGGTGGATTGAGAACTGAGGCCAGGTGCTGGACAGTTCGATTGTTTCTTCTGCTACTAAAAAGAAAAAAAGAATGCAAGCATTTAATACCAATAAATAAGTGTACTATTGCAATAAAAATGATTCAAGTGTAAAAATACATGAAACAGAGCAAATGCCAAACTAACATGTCAATCGAAATACATAAATTCTAGGTAGTCATAGTACAGGGTGAAGCAAA------GCAAGTC-------------------------------------------------------AAACACACAGAAA---------------------------------------------------------------------------TAGAAAAACTTGAGAAACTGCTCCAG-------------------------------------------------------------------------------------------------------------------------------------------------------------------------------------------------------------------------
>APH_4029
----------------------------------------------GCATGACAATGTGAAGCCACACACCATGAAACTGACAAAAGTGGACATTCAGGATCCTGACTGGGAGGTTCTTCTGCATATGACCTATTCTTCTGACTTTGCCTCACCAGATTACCACTTCTTCCACTCTCTCCAACAATCTGAATGAAGTGTCCTTCAG---TGAGACAGAACTCCAAATTGGCTTTAAAACTTCTTAGTGGCTGAACCAGTGGAATTCTTCCAGCACAGGATTGAAAATCTGCCTGAACATTGGGAGGAGGTTTTGAATAATGGAGGGGAATACTTCCTTGATTAAGTTTTGAATTACCTGTGTGGCAAATACCTTCTTTTAAAAATAATAAAGAACTGCAAGAACTTGTGCATCAATCTAATACAACCTGTAACTATTTTCTCACACTAGTATTTAAAACGTACAAAGCATGGTACTTTAAGACTGTACAGCAAACTCAACTGCTGTCAGATGTAGTGCAGTGCATACTTTGGCACTGCTCCTGCAACAAAATAAAAGGAACACAGACACTTGTGAGTGAACGGCAAGAAGTAAACTTACTGGATCAGATAACATTGTCCTCAGATGAGAAAAAATTGCTAGAAATGCCAGGACTTGAAATATAATGAAGTTAACTACACTGTAATATAAGTGGGGTCCAGGAAGCAATATGATAAACACAACCACATATTCGGCATAGAGGACTAGCAACCAAGTTAAGACAGCACAGATTATTCCACAGATATCCTGCACTAGCCAACATCTGCCACCACAGCAAGAGTTGTTGGTGTCCTTTCCTGGTTCAGGTGGATTGAGAACTGAGGCCAGGTGCTGGACAGTTCGATTGTTTCTTCTGCTACTAAAAAGAAAAAAAGAATGCAAGCATTTAATACCAATAAATAAGTGTACTATTGCAATAAAAATGATTCAAGTGTAAAAATACATGAAACAGAGCAAATGCCAAACTAACATGTCAATCGAAATACATAAATTCTAGGTAGTCATAGTACAGGGTGTACCAAAAGTCCTGCTACTCCCTATGATTTACGGAAATCATCGGTAATTATGATTTTTTCTGATTACAGGTGGCAAGATACGTAGAAACCATGGCCAATGAGTCCAGTTACAGTCTT---GAACGGATCGTCAGGAGCACGTGGGCACATGAAC------------------------------------------------------------------------------------------------------------------------------------------------------------------------------------------------------------------------------------------------------------
>APH_0717
------------------------------------------------------------------------------------------------------------------------------------ATTCTTCTGACTTTGCCTCACCAGATTACCACTTCTTCCACTCTCTCCAACAATCTGAATGAAGTGTCCTTCAGCAATGAAACAGAACTCCAAATTGGCTTTAAAACTTCTTAGTGGCTGAACCAGTGGAATTCTTCCAGCACAGGATTGAAAATCTGCCTGAACACTGGGAGGAGGTTTTGAATAATGGAGGGGAATACTTCCTTGATTAAATTTTGAATTACCTGTGTGGCAAATACCTTCTTTTAAAAATAATAAAGAACTGCAAGAACTTGTGCATCAATCTAATACAACCTGTAACTATTTTCTCACACTAGTATTTAAAACATACAAAGCATGGTACTTTAAGACTGTACAGCAAACTCAACTGCTGTCAGATGTAGTGCAGTGCATACTTTGGCACTGCTCCTGCAACAAAATAAAAGGAACACAGACACTTGTGAGTGAACGGCAAGAAGTAAACTTACTGGATCAGATAACATTGTCCTCAGATGAGAAAAAATTGCTAGGAATGCCAGGACTTGAAATATAATGAAGTTAACTACACTGTAATATAAGTGGGGTCCAGGAAGCAATATGATAAACACAACCACATATTCGGCATAGAGGACTAGCAACCAAGTTAAGACAGCACAGATTATTCCACAGATATCCTGCACTAGCCAACATCTGCCACCACAGCAAGAGTTGTTGGTGTCCTTTCCTGGTTCAGGTGGATTGAGAACTGAGGCCAGGTGCTGGACAGTTCGATTGTTTCTTCTGCTACTAAAAAGAAAAAAAGAATGCAAGCATTTAATACCAATAAATAAGTGTACTATTGCAATAAAAATGATTCAAGTGTAAAAATACATGAAACAGAGCAAATGCCAAACTAACATGTCAATCGAAATACATAAATTCTAGGTAGTCATAGTACAGGGTGTACCAAAAGTCCTGCTACTCCCTATGATTTACAGAACTCATCGGTAATTATGATTTTTTCTGATTACAGGTGGCAAGATACATAGAAACCATGGTCAATGAGTCCAATTACAGTCTTGAAGAACGGATCGTCATGAGCATGTAGGAATATGAATGACCTCACATGGGAAAATCAATGAGAGAGATCCAGAATGATTTCGCCATGTGATTTAATAAACATGTGCCACCAAAGACAACAGTCTTAAGGTGGGAGAAAAAGCTGTTTGCAACAGGTTCCATCAAAGACAGACCCCGCTCAGGAAGACCAACGATGTGTGCTGTGGTTGCTGCATCAGTGGAATGTTCACCGAAGAAG-CCCTTCGAAAGCAGTCACAGGAATTAGGAGTCCCAGTAACAATGTTAGCAA
>APH_4024
TCACCCAGCAGAAATGTCCCGGCAGGCAGCTTGCAGCGCTTTTTCAGCATGACAATGTGAAGCCACACACCATGAAACTGACAAAAGTGGACATTCAGGATCCTGACTGGGAGGTTCTTCTGCATATGACCTATTCTTCTGACTTTGCCTCACCAGATTACCACTTCTTCCACTCTCTCCAACAATCTGAATGAAGTGTCCTTCAG---TGAGACAGAACTCCAAATTGGCTTTAAAACTTCTTAGTGGCTGAACCAGTGGAATTCTTCCAGCATAGGATTGAAAATTTGCCTGAACATTGGGAGGAGGTTTTGAATAATGGAGGGGACTACTACCTTGATTAAGTTTTGAATTACCTGTGTGGCAAATACCTTCTTTTAAAAATAATAAAGAACTGCAAGAACTTGTGCATCAATCTAATACAACCTGTAACTATTTTCTCACACTAGTATTTAAAACATACAAAGCATGGTACTTTAAGACTGTACAGCAAACTCAACTGCTGTCAGATGTAGTGCAGTGCATACTTTGGCACTGCTCCTGCAACAAAATAAAAGGAACACAGACACTTGTGAGTGAACGGCAAGAAGTAAACTTACTGGATCAGATAACATTGTCCTCAGATGAGAAAAAATTGCTAGAAATGCCAGGACTTGAAATATAATGAAGTTAACTACACTGTAATATAAGTGGGGTCCAGGAAGCAATATGATAAACACAACCACATATTCGGCATAGAGGACTAGCAACCAAGTTAAGACAGCACAGATTATTCCACAGATATCCTGCACTAGCCAACATCTGCCACCACAGCAAGAGTTGTTGGTGTCCTTTCCTGGTTCAGGTGGATTGAGAACTGAGGCCAGGTGCTGGACAGTTCGATTGTTTCTTCTGCTACTAAAAAGAAAAAAAGAATGCAAGCATTTAATACCAATAAATAAGTGTACTATTGCAATAAAAATGATTCAAGTGTAAAAATACATGAAACAGAGCAAATGCCAAACTAACATGTCAATCGAAATACATAAATTCTAGGTAGTCATAGTACAGGGTGTACCAAAAGTCCTGCTACTCCCTATGATTTACAGAAATCATCGGTAATTATGATTTTTTCTGATTACAGGTGGCAAGATACGTCGAAACCATGGTCAATGAGTCCAATTACAGTCTTGAAGAACGGATCGTCATGAGCATGTGGGCATATGAATGACCTCACATGGGAAAATCAATGAGAGAGATCCAGAATGATTTCACCATGCGATTTAATAAACATGTGCCAGAAAAGCCAACAGTCTTAAGGTGGGAGAAAAAGCTGTTTGCAACAGGTTCTGTCAAAGACAGACCTTGCTCAGGAAGACCAGCGATGTGTGCTGCGGTTACTGCATCAGTGGAACGTTCACCGAAGAAGTCCCTTTGAAAGTGGTCACAGGAATTTGGAGTCCCAAGAAGAACGTTAGCAA
>APH_5003
------AGCAGAAATGTCCCGGCAGGCAGCTTGCAGCGCTTTTTCAGCATGACAATGTGAAGCCACACACCATGAAACTGACAAAAGTGGACATTCAGGATCCTGACTGGGAGGTTCTTCTGCATATGACCTATTCTTCTGACTTTGCCTCACCAGATTACCACTTCTTCCACTCTCTCCAACAATCTGAATGAAGTGTCCTTCAG---TGAGACAGAACTCCAAATTGGCTTTAAAACTTCTTAGTGGCTGAACCAGTGGAATTCTTCCAGCATAGGATTGAAAATTTGCCTGAACATTGGGAGGAGGTTTTGAATAATGGAGGGGACTACTACCTTGATTAAGTTTTGAATTACCTGTGTGGCAAATACCTTCTTTTAAAAATAATAAAGAACTGCAAGAACTTGTGCATCAATCTAATACAACCTGTAACTATTTTCTCACACTAGTATTTAAAACATACAAAGCATGGTACTTTAAGACTGTACAGCAAACTCAACTGCTGTCAGATGTAGTGCAGTGCATACTTTGGCACTGCTCCTGCAACAAAATAAAAGGAACACAGACACTTGTGAGTGAACGGCAAGAAGTAAACTTACTGGATCAGATAACATTGTCCTCAGATGAGAAAAAATTGCTAGAAATGCCAGGACTTGAAATATAATGAAGTTAACTACACTGTAATATAAGTGGGGTCCAGGAAGCAATATGATAAACACAACCACATATTCGGCATAGAGGACTAGCAACCAAGTTAAGACAGCACAGATTATTCCACAGATATCCTGCACTAGCCAACATCTGCCACCACAGCAAGAGTTGTTGGTGTCCTTTCCTGGTTCAGGTGGATTGAGAACTGAGGCCAGGTGCTGGACAGTTCGATTGTTTCTTCTGCTACTAAAAAGAAAAAAAGAATGCAAGCATTTAATACCAATAAATAAGTGTACTATTGCAATAAAAATGATTCAAGTGTAAAAATACATGAAACAGAGCAAATGCCAAACTAACATGTCAATCGAAATACATAAATTCTAGGTAGTCATAGTACAGGGTGTACCAAAAGTCCTGCTACTCCCTATGATTTACAGAAATCATCGGTAATTATGATTTTTTCTGATTACAGGTGGCAAGATACGTCGAAACCATGGTCAATGAGTCCAATTACAGTCTTGAAGAACGGATCGTCATGAGCATGTGGGCATATGAATGACCTCACATGGGAAAATCAATGAGAGAGATCCAGAATGATTTCACCATGCGATTTAATAAACATGTGCCAGAAAAGCCAACAGTCTTAAGGTGGGAGAAAAAGCTGTTTGCAACAGGTTCTGTCAAAGACAGACCTTGCTCAGGACGACCAGCGATGCGTGCTGCGGTGACTGCATCA-------------------------------------------------------------------------
>APH_5001
--------------------------------------------------------------------------------ACAAAAGTGGACATTCAGGAACCTGACTGGGAGGTTCTTCTGCATATGACCTATTCTTCTGACTTTGCCTCACCAGATTACCACTTCTTCCACTCTCTCCAACAATCTGAATGAAGTGTCCTTCAG---TGAGACAGAACTCCAAATTGGCTTTAAAACTTCTTAGTGGCTGAACCAGTGGAATTCTTCCAGCATAGGATTGAAAATTTGCCTGAACATTGGGAGGAGGTTTTGAATAATGGAGGGGACTACTACCTTGATTAAATTTTGAATTACCTGTGTGGCAAATACCTTCTTTTAAAAATAATAAAGAACTGCAAGAACTTGTGCATCAATCTAATACAACCTGTAACTATTTTCTCACACTAGTATTTAAAACATACAAAGCATGGTACTTTAAGACTGTACAGCAAACTCAACTGCTGTCAGATGTAGTGCAGTGCATACTTTGGCACTGCTCCTGCAACAAAATAAAAGGAACACAGACACTTGTGAGTGAACGGCAAGAAGTAAACTTACTGGATCAGATAACATTGTCCTCAGATGAGAAAAAATTGCTAGGAATGCCAGGACTTGAAATATAATGAAGTTAACTACACTGTAATATAAGTGGGGTCCAGGAAGCAATATGATAAACACAACCACATATTCGGCATAGAGGACTAGCAACCAAGTTAAGACAGCACAGATTATTCCACAGATATCCTGCACTAGCCAACATCTGCCACCACAGCAAGAGTTGTTGGTGTCCTTTCCTGGTTCAGGTGGATTGAGAACTGAGGCCAGGTGCTGGACAGTTCGATTGTTTCTTCTGCTACTAAAAAGAAAAAAAGAATGCAAGCATTTAATACCAATAAATAAGTGTACTATTGCAATAAAAATGATTCAAGTGTAAAAATACATGAAACAGAGCAAATGCCAAACTAACATGTCAATCGAAATACATAAATTCTAGGTAGTCATAGTACAGGGTGTACCAAAAGTCCTGTTACTCCCTATGATTTACAGAAATCATCGGTAATTATGATTTTTTCTGATTACAGGTGGCAAGATACGTAGAAACCATGGTCAATGAGTCCAATTACAGTCTTGAAGAACGGATCGTCATGAGCATGTGGGCATATGAATGACCTCACATGGGAAAATCAATGAGA--GATCCAGAATGATTTCACCATGCGATTTAATACACATGTGCCAGAAAAGCCAACAGTCTTAAG-----------------------------------------------------------------------------------------------------------------------------------------------------------------
>APH_4005
TCACCCAGCAGAAATGTCCCGGCAGGCAGCTTGCAGCGCTTTTTCAGCATGACAATGTGAAGCCACACACCATGAAACTGACAAAAGTGGACATTCAGGATCCTGACTGGGAGGTTCTTCTGCATATGACCTATTCTTCTGACTTTGCCTCACCAGATTACCACTTCTTCCACTCTCTCCAACAATCTGAATGAAGTGTCCTTCAA---TGAGACAGAACTCCAAATTGGCTTTAAAACTTCTTAGTGGCTGAACCAGTGGAATTCTTCCAGCATAGGATTGAAAATTTGCCTGAACATTGGGAGGAGGTTTTGAATAATGGAGGGGACTACTACCTTGATTAAGTTTTGAATTACCTGTGTGGCAAATACCTTCTTTTAAAAATAATGAAGAACTGCAAGAACTTGTGCATCAATCTAATACAACCTGTAACTATTTTCTCACACTAGTATTTAAAACATACAAAGCATGGTACTTTAAGACTGTACAGCAAACTCAACTGCTGTCAGATGTAGTGCAGTGCATACTTTGGCACTGCTCCTGCAACAAAATAAAAGGAACACAGACACTTGTGAGTGAACGGCAAGAAGTAAACTTACTGGATCAGATAACATTGTCCTCAGATGAGAAAAAATTGCTAGGAATGCCAGGACTTGAAATATAATGAAGTTAACTACACTGTAATATAAGTGGGGTCCAGGAAGCAATATGATAAACACAACCACATATTCGGCATAGAGGACTAGCAACCAAGTTAAGACAGCACAGATTATTCCACAGATATCCTGCACTAGCCAACATCTGCCACCACAGCAAGAGTTGTTGGTGTCCTTTCCTGGTTCAGGTGGATTGAGAACTGAGGCCAGGTGCTGGACAGTTCGATTGTTTCTTCTGCTACTAAAAAGAAAAAAAGAATGCAAGCATTTAATACCAATAAATAAGTGTACTATTGCAATAAAAATGATTCAAGTGTAAAAATACATGAAACAGAGCAAATGCCAAACTAACATGTCAATCGAAATACATAAATTCTAGGTAGTCATAGTACAGGGTGTACCAAAAGTCCTGCTACTCCCTATGATTTACAGAAATCATCGGTAATTATGATTTTTTCTGATTACAGGTGGCAAGATACGTCGAAACCATGGTCAATGAGTCCAATTACAGTCTTGAAGAACGGATCGTCATGAGCATGTGGGCATATGAATGACCTCACATGGGAAAATCAATGAGAGAGATCCAGAATGATTTCACCATGCGATTTAATAAACATGTGCCAGAAAAGCCAACAGTCTTAAGGTGGGAGAAAAAGCTGTTTGCAACAGGTTCTGTCAAAGACAGACCCCGCTCAGGAAGACCAGCGATGTGTGCTGCGGTTACTGCATCAGTGGAACGTTCACCGAAGAAGTCCCTTTGAAAGCGGTCACAGGAATTAGGAGTCCAAGTAACAATATTAGCAA
>APH_5079
----------------------------------------------------------------------------------------------------------CTGGGAGGTTCTTCTGCATATGACCTATTCTTCTGACTTTGCCTCACCAGATTACCACTTCTTCCACTCTCTCCAACAATCTGAATGAAGTGTCCTTCAA---TGAGACAGAACTCCAAATTGGCTTTAAAACTTCTTAGTGGCTGAACCAGTGGAATTCTTCCAGCATAGGATTGAAAATTTGCCTGAACATTGGGAGGAGGTTTTGAATAATGGAGGGGACTACTACCTTGATTAAATTTTGAATTACCTGTGTGGCAAATACCTTCTTTTAAAAATAATAAAGAACTGCAAGAACTTGTGCATCAATCTAATACAACCTGTAACTATTTTCTCACACTAGTATTTAAAACTTACAAAGCATGGTACTTTAAGACTGTACAGCAAACTCAACTGCTGTCAGATGTAGTGCAGTGCATACTTTGGCACTGCTCCTGCAACAAAATAAAAGGAACACAGACACTTGTGAGTGAACGGCAAGAAGTAAACTTACTGGATCAGATAACATTGTCCTCAGATGAGAAAAAATTGCTAGGAATGCCAGGACTTGAAATATAATGAAGTTAACTACACTGTAATATAAGTGGGGTCCAGGAAGCAATATGATAAACACAACCACATATTCGGCATAGAGGACTAGCAACCAAGTTAAGACAGCACAGATTATTCCACAGATATCCTGCACTAGCCAACATCTGCCACCACAGCAAGAGTTGTTGGTGTCCTTTCCTGGTTCAGGTGGATTGAGAACTGAGGCCAGGTGCTGGACAGTTCGATTGTTTCTTCTGCTACTAAAAAGAAAAAAAGAATGCAAGCATTTAATACCAATAAATAAGTGTACTATTGCAATAAAAATGATTCAAGTGTAAAAATACATGAAACAGAGCAAATGCCAAACTAACATGTCAATCGAAATACATAAATTCTAGGTAGTCATAGTACAGGGTGTACCAAAAGTCCTGCTACTCCCTATGATTTACAGAAATCATCGGTAATTATGATTTTTTCTGATTACAGGTGGCAAGATACGTAGAAACCATGGTCAATGAGTCCAATTACAGTCTTGAAGAACGGATCGTCATGAGCATGTGGGCATATGAATGACCTCACATGGGAAAATCAATGAGAGAGATCCAGAATGATTTCACCATGCGATTTAATAAACATGTGCCAGAAAAGCCAACAGTCTTAAGGTG--------------------------------------------------------------------------------------------------------------------------------------------------------------
>APH_0674
TCACCTAGCAGAAATGTCACGGCAGGCAGCTTGCAGCGCTTTTTCAGCATGACAATGTGAAGCCACACACCATGAAACTGACAAAAGTGGACATTCAGGATCCTGACTGGGAGGTTCTTCTGCATATGACCTATTCTTCTGACTTTGCCTCACCAGATTACCACTTCTTCCACTCTCTCCAACAATCTGAATGAAGTGTCCTTCAGCAATGAAACAGAACTCCAAATTGGCTTTAAAACTTCTTAGTGGCTGAACCAGTGGAATTCTTCCAGCACAGGATTGAAAATCTGCCTGAACATTGGGAGGAGGTTTTGAATAATGGAGGGGAATACTTCCTTGATTAAATTTTGAATTACCTGTGTGGCAAATACCTTCTTTTAAAAATAATAAAGAACTGCAAGAACTTGTGCATCAATCTAATACAACCTGTAACTATTTTCTCACACTAGTATTTAAAACATACAAAGCATGGTACTTTAAGACTGTACAGCAAACTCAACTGCTGTCAGATGTAGTGCAGTGCATACTTTGGCACTGCTCCTGCAACAAAATAAAAGGAACACAGACACTTGTGAGTGAACGGCAAGAAGTAAACTTACTGGATCAGATAACATTGTCCTCAGATGAGAAAAAATTGCTAGGAATGCCAGGACTTGAAATATAATGAAGTTAACTACACTGTAATATAAGTGGGGTCCAGGAAGCAATATGATAAACACAACCACATATTCGGCATAGAGGACTAGCAACCAAGTTAAGACAGCACAGATTATTCCACAGATATCCTGCACTAGCCAACATCTGCCACCACAGCAAGAGTTGTTGGTGTCCTTTCCTGGTTCAGGTGGATTGAGAACTGAGGCCAGGTGCTGGACAGTTCGATTGTTTCTTCTGCTACTAAAAAGAAAAAAAGAATGCAAGCATTTAATACCAATAAATAAGTGTACTATTGCAATAAAAATGATTCAAGTGTAAAAATACATGAAACAGAGCAAATGCCAAACTAACATGTCAATCGAAATACATAAATTCTAGGTAGTCATAGTACAGGGTGTACCAAAAGTCCTGCTACTCCCTATGATTTACAGAACTCATCGGTAATTATGATTTTTTCTGATTACAGGTGGCAAGATACATAGAAACCATGGTCAATGAGTCCAATTACAGTCTTGAAGAACGGATCACCATGAGCATGTAGGAATATGAATGACCTCACATGGGAAAATCAATGAGAGAGATCCAGAATGATTTCACCATGCGATTTAATAAACATGTGCCAGCAAAGACAACAGTCTTAAGGTGGGAGAAAAAGCTGTTTGCAACAGGTTCTGTCAAAGACAGACCCCGCTCAGGAAGACCAGCGATGTGTGCTGCGGTTACTGCATCAGTGGAACGTTCACCGAAGAGGTCCCTTCAAAAGTGGTCACAGGAATTAGGAGTCCAAGTAACAATGTTAGCTA
>APH_0186
TCACCTAGCAGAAATGTCACGGCAGGCAGCTTGCAGCGCTTTTTCAGCATGACAATGTGAAGCCACACACCATGAAACTGACAAAAGTGGACATTCAGGATCCTGACTGGGAGGTTCTTCTGCATATGACCTATTCTTCTGACTTTGCCTCACCAGATTACCACTTCTTCCACTCTCTCCAACAATCTGAATGAAGTGTCCTTCAGCAATGAAACAGAACTCCAAATTGGCTTTAAAACTTCTTAGTGGCTGAACCAGTGGAATTCTTCCAGCACAGGATTGAAAATCTGCCTGAACATTGGGAGGAGGTTTTGAATAATGGAGGGGAATACTTCCTTGATTAAATTTTGAATTACCTGTGTGGCAAATACCTTCTTTTAAAAATAATAAAGAACTGCAAGAACTTGTGCATCAATCTAATACAACCTGTAACTATTTTCTCACACTAGTATTTAAAACATACAAAGCATGGTACTTTAAGACTGTACAGCAAACTCAACTGCTGTCAGATGTAGTGCAGTGCATACTTTGGCACTGCTCCTGCAACAAAATAAAAGGAACACAGACACTTGTGAGTGAACGGCAAGAAGTAAACTTACTGGATCAGATAACATTGTCCTCAGATGAGAAAAAATTGCTAGGAATGCCAGGACTTGAAATATAATGAAGTTAACTACACTGTAATATAAGTGGGGTCCAGGAAGCAATATGATAAACACAACCACATATTCGGCATAGAGGACTAGCAACCAAGTTAAGACAGCACAGATTATTCCACAGATATCCTGCACTAGCCAACATCTGCCACCACAGCAAGAGTTGTTGGTGTCCTTTCCTGGTTCAGGTGGATTGAGAACTGAGGCCAGGTGCTGGACAGTTCGATTGTTTCTTCTGCTACTAAAAAGAAAAAAAGAATGCAAGCATTTAATACCAATAAATAAGTGTACTATTGCAATAAAAATGATTCAAGTGTAAAAATACATGAAACAGAGCAAATGCCAAACTAACATGTCAATCGAAATACATAAATTCTAGGTAGTCATAGTACAGGGTGTACCAAAAGTCCTGCTACTCCCTATGATTTACAGAACTCATCGGTAATTATGATTTTTTCTGATTACAGGTGGCAAGATACGTAGAAACCATGGTCAATGAGTCCAATTACAGTCTTGAAGAACGGATCGTCATGAGCATGTAGGAATATGAATGACCTCACATGGGAAAATCAATGAGAGAGATCCAGAATGATTTCACCATGCGATTTAATAAACATGTGCCAGCAAAGACAACAGTCTTAAGGTGGGAGAAAAAGCTGTTTGCAACAGGTTCTGTCAAAGACAGACCCCGCTCAGGAAGACCAGCGATGTGTGCTGCAGTTGCTGCATCAGTGGAATGTCCACAGAAGAAGTCCCTTCGAAAGTGGTCACAGGAATTAGGAGTCCCAGTAACAATGTTAGCAA
>APH_0772
---------------------------------------------------------------------------AACTGACAAAAGTGGACATTCAGGATCCTGACTGGGAGGTTCTTCTGCATATGACCTATTCTTCTGACTTTGCCTCACCAGATTACCACTTCTTCCACTCTCTCCAACAATCTGAATGAAGTGTCCTTCAGCAATGAGACAGAACTCCAAATTGGCTTTAAAACTTCTTAGTGGCTGAACCAGTGGAATTCTTCCAGCACAGGATTGAAAATCTGCCTGAACATTGGGAGGAGGTTTTGAATAATGGAGGGGAATACTTCCTTGATTAAATTTTGAATTACCTGTGTGGCAAATACCTTCTTTTAAAAATAATAAAGAACTGCAAGAACTTGTGCATCAATCTAATACAACCTGTAACTATTTTCTCACACTAGTATTTAAAACGTACAAAGCATGGTACTTTAAGACTGTACAGCAAACTCAACTGCTGTCAGATGTAGTGCAGTGCATACTTTGGCACTGCTCCTGCAACAAAATAAAAGGAACACAGACACTTGTGAGTGAACGGAAAGAAGTAAACTTACTGGATCAGATAACATTGTCCTCAGATGAGAAAAAATTGCTAGGAATGCCAGCACTTGAAATATAATGAAGTTAACTACACTGTAATATAAGTGGGGTCCAGGAAGCAATATGATAAACACAACCACATATTCGGCATAGAGGACTAGCAACCAAGTTAAGACAGCACAGATTATTCCACAGATATCCTGCACTAGCCAACATCTGCCACCACAGCAAGAGTTGTTGGTGTCCTTTCCTGGTTCAGGTGGATTGAGAACTGAGGCCAGGTGCTGGACAGTTCGATTGTTTCTTCTGCTACTAAAAAGAAAAAAAGAATGCAAGAATTTAATACCAATAAATAAGTGTACTATTGCAATAAAAATGATTCAAGTGTAAAAATACATGAAACAGAGCAAATGCCAAACTAACATGTCAATCGAAATACATAAATTCTAGGTAGTCATAGTACAGGGTGTACCAAAAGTCCTGCTACTCCCTATGATTTACAGAACTCATTGGTAATTATGATTTTTTCTGATTACAGGTGGCAAGATACGTAGAAACCATGGTCAATGAGTCCAATTACAGTCTTGAAGAACGGATCGTCATGAGCATGTGGGCATATGAATGACCTCACATGGGAAAATCAATGAGAGAGATCCAGAATGATTTCACCATGCGATTTAATAAACATGTGCCAGCAAAGACAACAGTCTTAAGGTGGGAGAAAAAGCTGTTTGCAACAGGTTCTGTCAAAGACAGACCCCGCTCAGGAAGACCAGCGATGTGTGCTGCGGTTACTGCATCAGTGGAACGTTCACCGAAGAAGTCCCTTTGAAAGCGGTCACAGGAATTAGGAGTCCAAGTAACAATGTTAGCAA
>APH_1535
TCACCCAGCAGAAATGTCCCGGCAGGCAGCTTGCAGCGCTTTTTCAGCATGACAATGTGAAGCCACACACCATGAAACTGACAAAAGTGGACATGCAGGATCCTGACTGGGAGGTTCTTCTGCATATGACCTATTCTTCTGACTTTGCCTCACCAGATTACCACTTCTTCCACTCTCTCCAACAATCTGAATGAAGTGTCCTTCAGCAATGAGACAGAACTCCAAATTGGCTTTAAAACTTCTTAGTGGCTGAACCAGTGGAATTCTTCCAGCACAGGATTGAAAATCTGCCTGAACATTGGGAGGAGGTTTTGAATAATGGAGGGGAATACTTCCTTGATTAAATTTTGAATTACCTGTGTGGCAAATACCTTCTTTTAAAAATAATAAAGAACTGCAAGAACTTGTGCATCAATCTAATACAACCTGTAACTATTTTCTCACACTAGTATTTAAAACGTACAAAGCATGGTACTTTAAGACTGTACAGCAAACTCAACTGCTGTCAGATGTAGTGCAGTGCATACTTTGGCACTGCTCCTGCAACAAAATAAAAGGAACACAGACACTTGTGAGTGAACGGAAAGAAGTAAACTTACTGGATCAGATAACATTGTCCTCAGATGAGAAAAAATTGCTAGGAATGCCAGCACTTGAAATATAATGAAGTTAACTACACTGTAATATAAGTGGGGTCCAGGAAGCAATATGATAAACACAACCACATATTCGGCATAGAGGACTAGCAACCAAGTTAAGACAGCACAGATTATTCCACAGATATCCTGCACTAGCCAACATCTGCCACCACAGCAAGAGTTGTTGGTGTCCTTTCCTGGTTCAGGTGGATTGAGAACTGAGGCCAGGTGCTGGACAGTTCGATTGTTTCTTCTGCTACTAAAAAGAAAAAAAGAATGCAAGAATTTAATACCAATAAATAAGTGTACTATTGCAATAAAAATGATTCAAGTGTAAAAATACATGAAACAGAGCAAATGCCAAACTAACATGTCAATCGAAATACATAAATTCTAGGTAGTCATAGTACAGGGTGTACCAAAAGTCCTGCTACTCCCTATGATTTACAGAACTCATTGGTAATTATGATTTTTTCTGATTACAGGTGGCAAGATACGTAGAAACCATGGTCAATGAGTCCAATTACAGTCTTGAAGAACGGATCGTCATGAGCATGTGGGCATATGAATGACCTCACATGGGAAAATCAATGAGAGAGATCCAGAATGATTTCACCATGCGATTTAATAAACATGTGCCAGCAAAGACAACAGTCTTAAGGTGGGAGAAAAAGCTGTTTGCAACAGGTTCTGTCAAAGACAGACCCCGCTCAGGAAGACCAGCGATGTGTGCTGCGGTTACTGCATCAGTGGAACGTTCACCGAAGAAGTCCCTTTGAAAGCGGTCACAGGAATTAGGAGTCCAAGTAACAATGTTAGCAA
>APH_0880
TCACCCAGCAGAAATGTCCCGGCAGGCAGCTTGCAGCACTTTTTCAGCATGACAATGTGAAGCCACACACCATGAAACTGACAAAAGTGGACATTCAGGATCCTGACTGGGAGGTTCTTCTGCATATGACCTATTCTTCTGACTTTGCCTCACCAGATTACCACTTCTTCCACTCTCTCCAACAATCTGAATGAAGTGTCCTTCAGCAATGAGACAGAACTCCAAATTGGCTTTAAAACTTCTTAGTGGCTGAACCAGTGGAATTCTTCCAGCACAGGATTGAAAATCTGCCTGAACATTGGGAGGAGGTTTTGAATAATGGAGGGGAATACTTCCTTGATTAAATTTTGAATTACCTGTGTGGCAAATACCTTCTTTTAAAAATAATAAAGAACTGCAAGAACTTGTGCATCAATCTAATACAACCTGTAACTATTTTCTCACACTAGTATTTAAAACATACAAAGCATGGTACTTTAAGACTGTACAGCAAACTCAACTGCTGTCAGATGTAGTGCAGTGCATACTTTGGCACTGCTCCTGCAACAAAATAAAAGGAACACAGACACTTGTGAGTGAACGGCAAGAAGTAAACTTACTGGATCAGATAACATTGTCCTCAGATGAGAAAAAATTGCTAGGAATGCCAGGACTTGAAATATAATGAAGTTAACTACACTGTAATATAAGTGGGGTCCAGGAAGCAATATGATAAACACAACCACATATTCGGCATAGAGGACTAGCAACCAAGTTAAGACAGCACAGATTATTCCACAGATATCCTGCACTAGCCAACATCTGCCACCACAGCAAGAGTTGTTGGTGTCCTTTCCTGGTTCAGGTGGATTGAGAACTGAGGCCAGGTGCTGGACAGTTCGATTGTTTCTTCTGCTACTAAAAAGAAAAAAAGAATGCAAGCATTTAATACCAATAAATAAGTGTACTATTGCAATAAAAATGATTCAAGTGTAAAAATACATGAAACAGAGCAAATGCCAAACTAACATGTCAATCAAAATACATAAATTCTAGGTAGTCATAGTACAGGGTGTACCAAAAGTCCTGCTACTCCCTATGATTTACAGAACTCATCGGTAATTATGATTTTTTCTGATTACAGGTGGCAAGATACGTAGAAACCATGGTCAATGAGTCCAATT--AGTCTTGAAGAACGGATCGTCATGAGCATGTGGGCATATGAATGACCTCACATGGGAAAATCAATGAGAGAGATCCAGAATGATTTCACCATGCGATTTAATAAACATGTGCCAGCAAAGACAACAGTCTTAAGGTGGGAGAAAAAGCTGTTTGCAACAGGTTCTGTCAAAGACAGACCCCGCTCAGGAAGACCAGCGATGTGTGCTGCGGTTACTGCATCAGTGGAACGTTCACCGAAGAAGTCCCTTTGAAAGCGGTCACAGGAATTAGGAGTCCAAGTAACAATGTTAGCAA
>APH_0185
TCACCTAGCAGAAATGTCACGGCAGGCAGCTTGCAGCGCTTTTTCAGCATGACAATGTGAAGCCACACACCATGAAACTGACAAAAGTGGACATTCAGGATCCTGACTGGGAGGTTCTTCTGCATATGACCTATTCTTCTGACTTTGCCTCACCAGATTACCACTTCTTCCACTCTCTCCAACAATCTGAATGAAGTGTCCTTCAGCAATGAAACAGAACTCCAAATTGGCTTTAAAACTTCTTAGTGGCTGAACCAGTGGAATTCTTCCAGCACAGGATTGAAAATCTGCCTGAACATTGGGAGGAGGTTTTGAATAATGGAGGGGAATACTTCCTTGATTAAATTTTGAATTACCTGTGTGGCAAATACCTTCTTTTAAAAATAATAAAGAACTGCAAGAACTTGTGCATCAATCTAATACAACCTGTAACTATTTTCTCACACTAGTATTTAAAACATACAAAGCATGGTACTTTAAGACTGTACAGCAAACTCAACTGCTGTCAGATGTAGTGCAGTGCATACTTTGGCACTGCTCCTGCAACAAAATAAAAGGAACACAGACACTTGTGAGTGAACGGCAAGAAGTAAACTTACTGGATCAGATAACATTGTCCTCAGATGAGAAAAAATTGCTAGGAATGCCAGGACTTGAAATATAATGAAGTTAACTACACTGTAATATAAGTGGGGTCCAGGAAGCAATATGATAAACACAACCACATATTCGGCATAGAGGACTAGCAACCAAGTTAAGACAGCACAGATTATTCCACAGATATCCTGCACTAGCCAACATCTGCCACCACAGCAAGAGTTGTTGGTGTCCTTTCCTGGTTCAGGTGGATTGAGAACTGAGGCCAGGTGCTGGACAGTTCGATTGTTTCTTCTGCTACTAAAAAGATAAAAAGAATGCAAGCATTTAATACCAATAAATAAGTGTACTATTGCAATAAAAATGATTCAAGTGTAAAAATACATGAAACAGAGCAAATGCCAAACTAACATGTCAATCGAAATACATAAATTCTAGGTAGTCATAGTACAGGGTGTACCAAAAGTCCTGCTACTCCCTATGATTTACAGAACTCATCGGTAATTATGATTTTTTCTGATTACAGGTGGCAAGATACGTAGAAACCATGGTCAATGAGTCCAATTACAGTCTTGAAGAACGGATCGTCATGAGCATGTAGGAATATGAATGACCTCACATGGGAAAATCAATGAGAGAGATCCAGAATGATTTCACCATGCGATTTAATAAACATGTGCCAGCAAAGACAACAGTCTTAAGGTGGAAGAAAAAGCTGTTTGCAACAGGTTCTGTCAAAGACAGACCCCGCTCAGGAAGACCAGCGATGTGTGCTGCGGTTACTGCATCAGTGGAACGTTCACCGAAGAAGTCCCTTTGAAAGCGGTCACAGGAATTAGGAGTCCAAGTAACAATGTTAGCAA
>APH_3188
-------------------------------------------------------------------------------------AGTGGACATTCAGGATCCTGACTGGGAGGTTCTTCTGCATATGACCTATTCTTCTGACTTTGCCTCACCAGATTACCACTTCTTCCACTCTCTCCAACAATCTGAATGAAGTGTCCTTCAGCAATGAAACAGAACT-CAAATTGGCTTTAAAACTTCTTAGTGGCTGAACCAGTGGAATTCTTCCAGCACAGGATTGAAAATCTGCCTGAACATTGGGAGGAGGTTTTGAATAATGGAGGGGAATACTTCCTTGATTAAATTTTGAATTACCTGTGTGGCAAATACCTTCTTTTAAAAATAATAAAGAACTGCAAGAACTTGTGCATCAATCTAATACAACCTGTAACTATTTTCTCACACTAGTATTTAAAACATACAAAGCATGGTACTTTAAGACTGTACAGCAAACTCAACTGCTGTCAGATGTAGTGCAGTGCATACTTTGGCACTGCTCCTGCAACAAAATAAAAGGAACACAGACACTTGTGAGTGAACGGCAAG-----AACTTACTGGATCAGATAACATTGTCCTCAGATGAGAAAAAATTGCTAGGAATGCCAGGACTTGAAATATAATGAAGTTAACTACACTGTAATATAAGTGGGGTCCAGGAAGCAATATGATAAACACAACCACATATTCGGCATAGAGGACTAGCAACCAAGTTAAGACAGCACAGATTATTCCACAGATATCCTGCACTAGCCAACATCTGCCACCACAGCAAGAGTTGTTGGTGTCCTTTCCTGGTTCAGGTGGATTGAGAACTGAGGCCAGGTGCTGGACAGTTCGATTGTTTCTTCTGCTACTAAAAAGAAAAAAAGAATGCAAGCATTTAATACCAATAAATAAGTGTACTATTGCAATAAAAATGATTCAAGTGTAAAAATACATGAAACAGAGCAAATGCCAAACTAACATGTCAATCGAAATACATAAATTCTAGGTAGTCATAGTACAGGGTGTACCAAAAGTCCTGCTACTCCCTATGATTTACAGAACTCATCGGTAATTATGATTTTTTCTGATTACAGGTGGCAAGATACGTAGAAACCATGGTCAATGAGTCCAATTACAGTCTTGAAGAACGGATCGTCATGAGCATGTAGGAATATGAATGACCTCACATGGGAAAATCAATGAGAGAGATCCAGAATGATTTCACCATGCGATTTAATAAACATGTGCCAGCAAAGACAACAGTCTTAAGGTGGGAGAAAAAGCTGTTTGCAACAGGTTCTGTCAAAGACAGACCCCTCTCAGGAAGACCAGCGATGTGTGCTGCGGTTACTGCATCAGTGGAACGTTCACCGAAGAAGTCCCTTTGAAAGC---------------------------------------
