# Supplementary material for: ﻿Discovery of a new tarantula species from the Madrean Sky Islands and the first documented instance of syntopy between two montane endemics (Araneae, Theraphosidae, Aphonopelma): a case of prior mistaken identity
Source: Zookeys. 2024 Aug 16;1210:61–98. doi: 10.3897/zookeys.1210.125318 (PMC11344175; doi:10.3897/zookeys.1210.125318)
Supplement: Supplementary material 8 — Phylogenomics files [file zookeys-1210-061_article-125318__-s008.zip › Suppl8/individual_UCE_loci/sl_realigned_uce_200149.fas]

>APH_0772
ACTTCATAACAGCAGAAACGCAAACTTGTCTTTATTCAAAATACGGTATTTCACAGGAATACAATATTCAGGATAAAAAGTAACAGGTGATTTTCATGGGCGAAACTGAATTTTTTAAGTCCTTTAATATCTCTTGTATTTGTGACACCTTTTATCGCAATAGCCATATATCTAAATCACAGCTCTGGTATTTTACATCATGTTGTTCCCGACCCACCAAAATGTATGTACCGTTGATATCGTGGTTTGAATTTTTCAAGCAACTAAGGAGTAAGAAAATATTTTTTAAACGTGAGTGAAACTTCCCTTTTCCTAAAGTGCAAAGATGAGCACCTTTGGATCAGTAAAAGATCTCTCACAGGAATGTATCCAAGATGATCTTTTCTAATAAGCCAGTATACTTGTATACTTTTTCCATCGACATCAGTAAATTTCAAATGCAGTTTATAAATTTACATTTTGGAACTTCGTCCTTTTCAGATTGCCACTTTATATAAAACTTGCAACCACAGCTGGAGATGAGAGAAACTTTAAAAGAGTTGCTTACACCATAAG--ATATATATATATATGAGAGACCATGAAAGCAGTGATAAGTTGTGTCCAAGTACAAAAAGAAAAAAACAACAAAACAAAGCCAGGTGGAAGGAGAACTGGAGTTCTCCACTACATATCACATTTTTGAGATATTGTATATGCACTATTTCTAGATGTAGTTGTTATTGTATATTATACAATTGCATCTAACAGCATAGCTCAGTCGGGCATTAGACTTAAAAATTAAGTAGTGTTGTTGTAATCCATAACCTTGTTGTTTCCCGGAACTGACGCCACTGCAATTGTTTTGAAGCGAGCGACTGTTGGGATTGGCATCTGTGTCGCTTTCCATCGCACGCAGCTTCAAAGCTGCGAAGTTTGAAAGGCAAGCCAAAGTATTCCTCTTACTTGTTGTTTTTTGGAAGGCAGTAAAAAGAACTAATTTCTATCACTTTGTTAAAAATAGAAAGAAAAGAACTATTTATCTATATTTGATACTTAAAAGGAAAATGATGCATAGTACAGGTTAAGAGAGTGATGAAAACTTTAACAGACAGGAAATAATGGCAATTTATTAATACAGATTCACCTAAAAAATCAGTTCAACATTCAAAACTTTAGGTGCGAACATTACTCTTGTGTTTGTATACAAGAAATATCCTTAAATTCCGTCTGAAATTTTAGAATTTCCTTAACAGATACCTTATGAAGCATGAAACTTTGAGAAATGCAGTTCTTTATGAGAACTGCAGTAAAATATAACGCCTCAAAAACAAGAAATTTCCTTCGAGG--------------------------------------------------------------------------------------------------
>APH_4029
ACTTCATAACAGCAGAAACGCAAACTTGTCTTTATTCAAAATACGGTATTTCACAGGAATACAATATTCAGGATAAAAAGTAACAGGTGATTTTCATGGGCGAAACTGAATTTTTTAAGTCCTTTAATATCTCTTGTATTTGTGACACCTTTTATCGCAATAGCCATATATCTAAATCACAGCTCTGGTATTTTACATCATGTTGTTCCCGACCCACCAAAATGTATGTACCGTTGATATCGTGGTTTGAATTTTTCAAGCAACTAAGGAGTAAGAAAATATTTTTTAAACGTGAGTGAAACTTCCCTTTTCCTAAAGTGCAAAGATGAGCACCTTTGGATCAGTAAAAGATCTCTCACAGGAATGTATCCAAGATGATCTTTTCTAATAAGCCAGTATACTTGTATACTTTTTCCATCGACATCAGTAAATTTCAAATGCAGTTTATAAATTTACATTTTGGAACTTCGTCCTTTTCAGATTGCCACTTTATATAAAACTTGCAACCACAGCTGGAGATGAGAGAAACTTTAAAAGAGTTGCTTACACCATAAG--ATATATATATATATGAGAGACCATGAAAGCAGTGATAAGTTGTGTCCAAGTACAAAAAGAAAAAAACAACAAAACAAAGCCAGGTGGAAGGAGAACTGGAGTTCTCCACTACATATCACATTTTTGAGATATTGTATATGCACTATTTCTAGATGTAGTTGTTATTGTATATTATACAATTGCATCTAACAGCATAGCTCAGTCGGGCATTAGACTTAAAAATTAAGTAGTGTTGTTGTAATCCATAACCTTGTTGTTTCCCGGAACTGACGCCACTGCAATTGTTTTGAAGCGAGCGACTGTTGGGATTGGCATCTGTGTCGCTTTCCATCGCACGCAGCTTCAAAGCTGCGAAGTTTGAAAGGCAAGCCAAAGTATTCCTCTTACTTGTTGTTTTTTGGAAGGCAGTAAAAAGAACTAATTTCTATCACTTTGTTAAAAATAGAAAGAAAAGAACTATTTATCTATATTTGATACTTAAAAGGAAAATGATGCATAGTACAGGTTAAGAGAGTGATGAAAACTTTAACAGACAGGAAATAATGGCAATTTATTAATACAGATTCACCTAAAAAATCAGTTCAACATTCAAAACTTTAGGTGCGAACATTACTCTTGTGTTTGTATACAAGAAATATCCTTAAATTCCGTCTGAAATTTTAGAATTTCCTTAACAGATACCTTATGAAGCATGAAACTTTGAGAAATGCAGTTCTTTATGAGAACTGCAGTAAAATATAACGCCTCAAAAACA-------------------------------------------------------------------------------------------------------------------
>APH_5001
---------------------------------------------------------------------------AAAAGTAACAGGTGATTTTCATGGGCGAAACTGAATTTTTTAAGTCCTTTAATATCTCTTGTATTTGTGACACCTTTTATCGCAATAGCCATATATCTAAATCACAGCTCTGGTATTTTACATCATGTTGTTCCCGACCCACCAAAATGTATGTACCGTTGATATCGTGGTTTGAATTTTTCAAGCAACTAAGGAGTAAGAAAATATTTTTTAAACGTGAGTGAAACTTCCCTTTTCCTAAAGTGCAAAGATGAGCACCTTTGGATCAGTAAAAGATCTCTCACAGGAATGTATCCAAGATGATCTTTTCTAATAAGCCAGTATACTTGTATACTTTTTCCATCGACATCAGTAAATTTCAAATGCAGTTTATAAATTTACATTTTGGAACTTCGTCCTTTTCAGATTGCCACTTTATATAAAACTTGCAACCACAGCTGGAGATGAGAGAAACTTTAAAAGAGTTGCTTACACCATAAGATATATATATATATATGAGAGACCATGAAAGCAGTGATAAGTTGTGTCCAAGTACAAAAAGAAAAAAACAACAAAACAAAGCCAGGTGGAAGGAGAACTGGAGTTCTCCACTACATATCACATTTTTGAGATATTGTATATGCACTATTTCTAGATGTAGTTGTTATTGTATATTATACAATTGCATCTAACAGCATAGCTCAGTCGGGCATTAGACTTAAAAATTAAGTAGTGTTGTTGTAATCCATAACCTTGTTGTTTCCCGGAACTGACGCCACTGCAATTGTTTTGAAGCGAGCGACTGTTGGGATTGGCATCTGTGTCGCTTTCCATCGCACGCAGCTTCAAAGCTGCGAAGTTTGAAAGGCAAGCCAAAGTATTCCTCTTACTTGTTGTTTTTTGGAAGGCAGTAAAAAGAACTAATTTCTATCACTTTGTTAAAAATAGAAAGAAAAGAACTATTTATCTATATTTGATACTTAAAAGGAAAATGATGCATAGTACAGGTTAAGAGAGTGATGAAAACTTTAACAGACAGGAAATAATGGCAATTTATTAATACAGATTCACCTAAAAAATCAGTTCAACATTCAAAACTTTAGGTGCGAACATTACTCTTGTGTTTGTATACAAGAAATATCCTTAAATTCCGTCTGAAATTTTAGAATTTCCTTAACAGATACCTTATGAAGCATGAAACTTTGAGAAATGCAGTTCTTTATGAGAACTGCAGTAAAATATAACGCCTCAAAAAC--------------------------------------------------------------------------------------------------------------------
>APH_5079
-----------------------------------------------------------------------------------------ATTTTCATGGGCGAAACTGAATTTTTTAAGTCCTTTAATATCTCTTGTATTTGTGACACCTTTTATCGCAATAGCCATATATCTAAATCACAGCTCTGGTATTTTACATCATGTTGTTCCCGACCCACCAAAATGTATGTACCGTTGATATCGTGGTTTGAATTTTTCAAGCAACTAAGGAGTAAGAAAATATTTTTTAAACGTGAGTGAAACTTCCCTTTTCCTAAAGTGCAAAGATGAGCACCTTTGGATCAGTAAAAGATCTCTCACAGGAATGTATCCAAGATGATCTTTTCTAATAAGCCAGTATACTTGTATACTTTTTCCATCGACATCAGTAAATTTCAAATGCAGTTTATAAATTTACATTTTGGAACTTCGTCCTTTTCAGATTGCCACTTTATATAAAACTTGCAACCACAGCTGGAGATGAGAGAAACTTTAAAAGAGTTGCTTACACCATAAG--ATATATATATATATGAGAGACCATGAAAGCAGTGATAAGTTGTGTCCAAGTACAAAAAGAAAAAAACAACAAAACAAAGCCAGGTGGAAGGAGAACTGGAGTTCTCCACTACATATCACATTTTTGAGATATTGTATATGCACTATTTCTAGATGTAGTTGTTATTGTATATTATACAATTGCATCTAACAGCATAGCTCAGTCGGGCATTAGACTTAAAAATTAAGTAGTGTTGTTGTAATCCATAACCTTGTTGTTTCCCGGAACTGACGCCACTGCAATTGTTTTGAAGCGAGCGACTGTTGGGATTGGCATCTGTGTCGCTTTCCATCGCACGCAGCTTCAAAGCTGCGAAGTTTGAAAGGCAAGCCAAAGTATTCCTCTTACTTGTTGTTTTTTGGAAGGCAGTAAAAAGAACTAATTTCTATCACTTTGTTAAAAATAGAAAGAAAAGAACTATTTATCTATATTTGATACTTAAAAGGAAAATGATGCATAGTACAGGTTAAGAGAGTGATGAAAACTTTAACAGACAGGAAATAATGGCAATTTATTAATACAGATTCACCTAAAAAATCAGTTCAACATTCAAAACTTTAGGTGCGAACATTACTCTTGTGTTTGTATACAAGAAATATCCTTAAATTCCGTCTGAAATTTTAGAATTTCCTTAACAGATACCTTATGAAGCATGAAACTTTGAGAAATGCAGTTCTTTATGAGAACTGCAGTAAAATATAACGCCTCAAAAACAAGAAATTTCCTTCGAGGAATTAATCTTTCTTCAGGTTCACTTCTGGTTTGGGAGATATGGATGTTATCGCTCATTACGATAGCACTATTGCAGAAACATTTATCACGATGTGGTT
>APH_1535
ACTTCATAACAGCAGAAACGCAAACTTGTCTTTATTCAAAATACGGTATTTCACAGGAATACAATATTCAGGATAAAAAGTAACAGGTGATTTTCATGGGCGAAACTGAATTTTTTAAGTCCTTTAATATCTCTTGTATTTGTGACACCTTTTATCGCAATAGCCATATATCTAAATCACAGCTCTGGTATTTTACATCATGTTGTTCCCGACCCACCAAAATGTATGTACCGTTGATATCGTGGTTTGAATTTTTCAAGCAACTAAGGAGTAAGAAAATATTTTTTAAACGTGAGTGAAACTTCCCTTTTCCTAAAGTGCAAAGATGAGCACCTTTGGATCAGTAAAAGATCTCTCACAGGAATGTATCCAAGATGATCTTTTCTAATAAGCCAGTATACTTGTATACTTTTTCCATCGACATCAGTAAATTTCAAATGCAGTTTATAAATTTACATTTTGGAACTTCGTCCTTTTCAGATTGCCACTTTATATAAAACTTGCAACCACAGCTGGAGATGAGAGAAACTTTAAAAGAGTTGCTTACACCATAAG--ATATATATATATATGAGAGACCATGAAAGCAGTGATAAGTTGTGTCCAAGTACAAAAAGAAAAAAACAACAAAACAAAGCCAGGTGGAAGGAGAACTGGAGTTCTCCACTACATATCACATTTTTGAGATATTGTATATGCACTATTTCTAGATGTAGTTGTTATTGTATATTATACAATTGCATCTAACAGCATAGCTCAGTCGGGCATTAGACTTAAAAATTAAGTAGTGTTGTTGTAATCCATAACCTTGTTGTTTCCCGGAACTGACGCCACTGCAATTGTTTTGAAGCGAGCGACTGTTGGGATTGGCATCTGTGTCGCTTTCCATCGCACGCAGCTTCAAAGCTGCGAAGTTTGAAAGGCAAGCCAAAGTATTCCTCTTACTTGTTGTTTTTTGGAAGGCAGTAAAAAGAACTAATTTCTATCACTTTGTTAAAAATAGAAAGAAAAGAACTATTTATCTATATTTGATACTTAAAAGGAAAATGATGCATAGTACAGGTTAAGAGAGTGATGAAAACTTTAACAGACAGGAAATAATGGCAATTTATTAATACAGATTCACCTAAAAAATCAGTTCAACATTCAAAACTTTAGGTGCGAACATTACTCTTGTGTTTGTATACAAGAAATATCCTTAAATTCCGTCTGAAATTTTAGAATTTCCTTAACAGATACCTTATGAAGCATGAAACTTTGAGAAATGCAGTTCTTTATGAGAACTGCAGTAAAATATAACGCCTCAAAAACAAGAAATTTCCTTCGAGGAATTAATCTTTCTTCAGGTTCACTTCTGGTTTGGGAGATATGGATG----------------------------------------------------
>APH_4005
ACTTCATAACAGCAGAAACGCAAACTTGTCTTTATTCAAAATACGGTATTTCACAGGAATACAATATTCAGGATAAAAAGTAACAGGTGATTTTCATGGGCGAAACTGAATTTTTTAAGTCCTTTAATATCTCTTGTATTTGTGACACCTTTTATCGCAATAGCCATATATCTAAATCACAGCTCTGGTATTTTACATCATGTTGTTCCCGACCCACCAAAATGTATGTACCGTTGATATCGTGGTTTGAATTTTTCAAGCAACTAAGGAGTAAGAAAATATTTTTTAAACGTGAGTGAAACTTCCCTTTTCCTAAAGTGCAAAGATGAGCACCTTTGGATCAGTAAAAGATCTCTCACAGGAATGTATCCAAGATGATCTTTTCTAATAAGCCAGTATACTTGTATACTTTTTCCATCGACATCAGTAAATTTCAAATGCAGTTTATAAATTTACATTTTGGAACTTCGTCCTTTTCAGATTGCCACTTTATATAAAACTTGCAACCACAGCTGGAGATGAGAGAAACTTTAAAAGAGTTGCTTACACCATAAG--ATATATATATATATGAGAGACCATGAAAGCAGTGATAAGTTGTGTCCAAGTACAAAAAGAAAAAAACAACAAAACAAAGCCAGGTGGAAGGAGAACTGGAGTTCTCCACTACATATCACATTTTTGAGATATTGTATATGCACTATTTCTAGATGTAGTTGTTATTGTATATTATACAATTGCATCTAACAGCATAGCTCAGTCGGGCATTAGACTTAAAAATTAAGTAGTGTTGTTGTAATCCATAACCTTGTTGTTTCCCGGAACTGACGCCACTGCAATTGTTTTGAAGCGAGCGACTGTTGGGATTGGCATCTGTGTCGCTTTCCATCGCACGCAGCTTCAAAGCTGCGAAGTTTGAAAGGCAAGCCAAAGTATTCCTCTTACTTGTTGTTTTTTGGAAGGCAGTAAAAAGAACTAATTTCTATCACTTTGTTAAAAATAGAAAGAAAAGAACTATTTATCTATATTTGATACTTAAAAGGAAAATGATGCATAGTACAGGTTAAGAGAGTGATGAAAACTTTAACAGACAGGAAATAATGGCAATTTATTAATACAGATTCACCTAAAAAATCAGTTCAACATTCAAAACTTTAGGTGCGAACATTACTCTTGTGTTTGTATACAAGAAATATCCTTAAATTCCGTCTGAAATTTTAGAATTTCCTTAACAGATACCTTATGAAGCATGAAACTTTGAGAAATGCAGTTCTTTATGAGAACTGCAGTAAAATATAACGCCTCAAAAACAAGAAATTTCCTTCGAGGAATTAATCTTTCTTCAGGTTCACTTCTGGTTTGGGAGATATGGATGTTATCGCTCATTACGATAGCACTATTGCAGAAACATTTATCACGATGTGGTT
>APH_4024
ACTTCATAACAGCAGAAACGCAAACTTGTCTTTATTCAAAATACGGTATTTCACAGGAATACAATATTCAGGATAAAAAGTAACAGGTGATTTTCATGGGCGAAACTGAATTTTTTAAGTCCTTTAATATCTCTTGTATTTGTGACACCTTTTATCGCAATAGCCATATATCTAAATCACAGCTCTGGTATTTTACATCATGTTGTTCCCGACCCACCAAAATGTATGTACCGTTGATATCGTGGTTTGAATTTTTCAAGCAACTAAGGAGTAAGAAAATATTTTTTAAACGTGAGTGAAACTTCCCTTTTCCTAAAGTGCAAAGATGAGCACCTTTGGATCAGTAAAAGATCTCTCACAGGAATGTATCCAAGATGATCTTTTCTAATAAGCCAGTATACTTGTATACTTTTTCCATCGACATCAGTAAATTTCAAATGCAGTTTATAAATTTACATTTTGGAACTTCGTCCTTTTCAGATTGCCACTTTATATAAAACTTGCAACCACAGCTGGAGATGAGAGAAACTTTAAAAGAGTTGCTTACACCATAAGATATATATATATATATGAGAGACCATGAAAGCAGTGATAAGTTGTGTCCAAGTACAAAAAGAAAAAAACAACAAAACAAAGCCAGGTGGAAGGAGAACTGGAGTTCTCCACTACATATCACATTTTTGAGATATTGTATATGCACTATTTCTAGATGTAGTTGTTATTGTATATTATACAATTGCATCTAACAGCATAGCTCAGTCGGGCATTAGACTTAAAAATTAAGTAGTGTTGTTGTAATCCATAACCTTGTTGTTTCCCGGAACTGACGCCACTGCAATTGTTTTGAAGCGAGCGACTGTTGGGATTGGCATCTGTGTCGCTTTCCATCGCACGCAGCTTCAAAGCTGCGAAGTTTGAAAGGCAAGCCAAAGTATTCCTCTTACTTGTTGTTTTTTGGAAGGCAGTAAAAAGAACTAATTTCTATCACTTTGTTAAAAATAGAAAGAAAAGAACTATTTATCTATATTTGATACTTAAAAGGAAAATGATGCATAGTACAGGTTAAGAGAGTGATGAAAACTTTAACAGACAGGAAATAATGGCAATTTATTAATACAGATTCACCTAAAAAATCAGTTCAACATTCAAAACTTTAGGTGCGAACATTACTCTTGTGTTTGTATACAAGAAATATCCTTAAATTCCGTCTGAAATTTTAGAATTTCCTTAACAGATACCTTATGAAGCATGAAACTTTGAGAAATGCAGTTCTTTATGAGAACTGCAGTAAAATATAACGCCTCAAAAACAAGAAATTTCCTTCGAGGAATTAATCTTTCTTCAGGTTCACTTCTGGTTTGGGAGATATGGATGTTATCGCTCATTACGATAGCACTATTGCAGAAACATTTATCACGATGTGGTT
>APH_5003
------------------------CTTGTCTTTATTCAAAATACGGTATTTCACAGGAATACAATATTCAGGATAAAAAGTAACAGGTGATTTTCATGGGCGAAACTGAATTTTTTAAGTCCTTTAATATCTCTTGTATTTGTGACACCTTTTATCGCAATAGCCATATATCTAAATCACAGCTCTGGTATTTTACATCATGTTGTTCCCGACCCACCAAAATGTATGTACCGTTGATATCGTGGTTTGAATTTTTCAAGCAACTAAGGAGTAAGAAAATATTTTTTAAACGTGAGTGAAACTTCCCTTTTCCTAAAGTGCAAAGATGAGCACCTTTGGATCAGTAAAAGATCTCTCACAGGAATGTATCCAAGATGATCTTTTCTAATAAGCCAGTATACTTGTATACTTTTTCCATCGACATCAGTAAATTTCAAATGCAGTTTATAAATTTACATTTTGGAACTTCGTCCTTTTCAGATTGCCACTTTATATAAAACTTGCAACCACAGCTGGAGATGAGAGAAACTTTAAAAGAGTTGCTTACACCATAAG--ATATATATATATATGAGAGACCATGAAAGCAGTGATAAGTTGTGTCCAAGTACAAAAAGAAAAAAACAACAAAACAAAGCCAGGTGGAAGGAGAACTGGAGTTCTCCACTACATATCACATTTTTGAGATATTGTATATGCACTATTTCTAGATGTAGTTGTTATTGTATATTATACAATTGCATCTAACAGCATAGCTCAGTCGGGCATTAGACTTAAAAATTAAGTAGTGTTGTTGTAATCCATAACCTTGTTGTTTCCCGGAACTGACGCCACTGCAATTGTTTTGAAGCGAGCGACTGTTGGGATTGGCATCTGTGTCGCTTTCCATCGCACGCAGCTTCAAAGCTGCGAAGTTTGAAAGGCAAGCCAAAGTATTCCTCTTACTTGTTGTTTTTTGGAAGGCAGTAAAAAGAACTAATTTCTATCACTTTGTTAAAAATAGAAAGAAAAGAACTATTTATCTATATTTGATACTTAAAAGGAAAATGATGCATAGTACAGGTTAAGAGAGTGATGAAAACTTTAACAGACAGGAAATAATGGCAATTTATTAATACAGATTCACCTAAAAAATCAGTTCAACATTCAAAACTTTAGGTGCGAACATTACTCTTGTGTTTGTATACAAGAAATATCCTTAAATTCCGTCTGAAATTTTAGAATTTCCTTAACAGATACCTTATGAAGCATGAAACTTTGAGAAATGCAGTTCTTTATGAGAACTGCAGTAAAATATAACGCCTCAAAAACAAGAAATTTCCTTCGAGGAATTAATCTTTCTTCAGGTTCACTTCTGGTTTGGGAGAT-----------------------------------------------------------
>APH_3177
ACTTCATAACAGCAGAAACGCAAACTTGTCATTATTCAAAATATAGTATTTCACAGGAATACAATATTCAGGATAAAAAGTAACAGGTGATTTTCATGGGCGAAACTGAATTTTTTAAGTCCTTTAATATCTCTTGTATTTGTGACACCTTTTATCGCAATAGCCATATATCTAAATCACAGCTCCGGTATTTTACATCATGTTGTTCCCGACCCACCAAAATGTATGTACCGTTGATATCGTGGTTTGAATTTTTCAAGCAACTAAGGAGTAAGAAAATATTTTTTAAACGTGAGTGAAACTTCCCTTTTCCTAAAGTGCAAAGATGAGCACCTTTGGATCAGTAAAAGATCTCTCGCAGGAACGTATCCAAGATGATCTTTTCTAATAAGCCAGTATACTTGTATACTTTTTCCATCGACATCAGTAAATTTCAAATGCAGTTTATAAATTTACATTTTGGAACTTCGTCCTTTTCAGATTGCCACTTTATATAAAACTTGCAACCACAGCTGGAGATGAGAGAAACTTTAAAAGAGTTGCTTACACCATAAGATATATATATATATATGAGAGACCATGAAAGCAGTGATAAGTTGTGTCCAAGTACAAAAAGAAAAAAACAACAAAACAAAGCCAGGTGGAAGGAGAACTGGAGTTCTCCACTACATATCACATTTTTGAGATATTGTATATGCACTATTTCTAGATGTAGTTGTTATTGTATATTATACAATTACATCTAACAGCATAGCTCAGTCGGGCATTAGACTTAAAAATTAAGTAGTGTTGTTGTAATCCATAACCTTGTTGTTTCCCGGAACTGACGCCACTGCAATTGTTTTGAAGCTAGCGACTGTTGGGATTGGCATCTGTGTCGCTTTCCATCGCACGCAGCTTCAAAGCTGCGAAGTTTGAAAGGCAAGCCAAAGTATTCCTCTTACTTGTTGTTTTTTGGAAGGCAGTAAAAAGAACTAATTTCTATCACTTTGTTAAAAATAGAAAGAAAAGAACTATTTATCTATATTTGATACTTAAAAGGAAAATGATGCATAGTACAGGTTAAGAGAGTGATGAAAACTTTAACAGACAGGAAATAATGGCAATTTATTAATACAGATTCACCTAAAAAATCAGTTCAACATTCAAAACTTTAGGTGCGAACATTACTCTTGTGTTTGTAGACAAGAAATATCCTTAAATTCCGTCTGAAATTTTAGAATTTCCTTAACAGTTTCCTTATGAAGCATGAAACTTTGAGAAATGCAGTTCTTTACGAGAACTGCAGTAAAATATAACGCCTCAAAAACAAGAAATTTCCTTCGAGGAATTAATCTTTCTTCAGGTTCACTTCTGGTTTGGGAGATATGGATGTTATCGCTCATTACGATAGCACTATTGCAGAAACATTTATCACGATGTGGTT
>APH_3191
-------AACAGCAGAAACGCAAACTTATCTTTATTCAAAATACAGTATTTCACAGGAATACAATATTCAGGATAAAAAGTAACAGGTGATTTTCATGGGCGAAACTCAATTTTTTAAGGCCTTTAATATCTCTTGTATTTGTGACACCTTTTATCGCAATAGCCATATATCTAAATCACAGCTCCGGTATTTTACATCATGTTGTTCCCGACCCACCAAAATGTATGTACCGTTGATATCGTGGTTTGAATTTTTCAAGCAACTAAGGAGTAAGAAAATATTTTTTAAACGTGAGTGAAACTTCCCTTTTCCTAAAGTGCAAAGATGAGCACCTTTGGATCAGTAAAAGATCTCTCGCAGGAATGTAACCAAGATGATCTTTTCTAATAAGCCAGTATACTTGTATACTTTTTCCATCGACATCAGTAAATTTCAAATGCAGTTTATAAATTTACATTTTGGAACTTCGTCCTTTTCAGATTGCCACTTTATATAAAACTTGCAACCACAGCTGGAGATGAGAGAAACTTTAAAAGAGTTGCTTACACCATAAGATATATATATATATATGAGAGACCATGAAAGCAGTGATAAGTTGTGTCCAAGTACAAAAAGAAAAAAACAACAAAACAAAGCCAGGTGGAAGGAGAACTGGAGTTCTCCACTACATATCACATTTTTGAGATATTGTATATGCACTATTTCTAGATGTAGTTGTTATTGTATATTATACAATTGCATCTAACAGCATAGCTCAGTCGGGCATTAGACTTAAAAATTAAGTAGTGTTGTTGTAATCCATAACCTTGTTGTTTCCCGGAACTGACGCCACTGCAATTGTTTTGAAGCTAGCGACTGTTGGGATTGGCATCTGTGTCGCTTTCCATCGCACGCAGCTTCAAAGCTGCGAAGTTTGAAAGGCAAGCCAAAGTATTCCTCTTACTTGTTGTTTTTTGGAAGGCAGTAAAAAGAACTAATTTCTATCACTTTGTTAAAAATAGAAAGAAAAGAACTATTTATCTATATTTGATACTTAAAAGGAAAATGATGCATAGTACAGGTTAAGAGAGTGATGAAAACTTTAACAGACAGGAAATAATGGCAATTTATTAATACAGATTCACCAAAAAAATCAGTTCAACATTCAAAACTTTAGGTGCGAACATTACTCTTGTGTTTGTAGACAAGAAATATCCTTAAATTCCGTCTGAAATTTTAGAATTT-CTTAACAGTTTCCTTATGAAGCATGAAACTTTGAGAAATGCAGTTCTTTACGAGAACTGCAGTAAAATATAACGCCTCAAAAACAAGAAATTTCCTTCGAGGAATTAATCTTTCTTCAGGTTCACTTCTGGTTTGGGAGATATGGATGTTATCGCTCATTACGATAGCACTATTGCAGAAACATTTATCACGATGTGGTT
>APH_0136
ACTTCATAACAGCAGAAACGCAAACTTGTCTTTATTCAAAATACAGTATTTCACAGGAATACAATATTCAGGATAAAAAGTAACAGGTGATTTTCATGGGCGAAACTGAATTTTTTAAGTCCTTTAATATCTCTTGTATTTGTGACACCTTTTATCGCAATAGCCATATATCTAAATCACAGCTCCGGTATTTTACATCATGTTGTTCCCGACCCACCAAAATGTATGTACCGTTGATATCGTGATTTGAATTTTTCAAGCAACTAAGGAGTAAGAAAATATTTTTTAAACGTGAGTGAAACTTCCCTTTTCCTAAAGTGCAAAGATGAGCACCTTTGGATCAGTAAAAGATCTCTCGCAGGAATGTATCCAAGATGATCTTTTCTAATAAGCCAGTATACTTGTATACTTTTTCCATCGACATCAGTAAATTTCAAATGCAGTTTATAAATTTACATTTTGGAACTTCGTCCTTTTCAGATTGCCACTTTATATAAAACTTGCAACCACAGCTGGAGATGAGAGAAACTTTAAAAGAGTTGCTTACACCATAAGATATATATATATATATGAGAGACCATGAAAGCAGTGATAAGTTGTGTCCAAGTACAAAAAGAAAAAAACAACAAAACAAAGCCAGGTGGAAGGAGAACTGGAGTTCTCCACTACATATCACATTTTTGAGATATTGTATATGCACTATTTCTAGATGTAGTTGTTATTGTATATTATACAATTGCATCTAACAGCATAGCTCAGTCGGGCATTAGACTTAAAAATTAAGTAGTGTTGTTGTAATCCATAACCTTGTTGTTTCCCGGAACTGACGCCACTGCAATTGTTTTGAAGCTAGCGACTGTTGGGATTGGCATCTGTGTCGCTTTCCATCGCACGCAGCTTCAAAGCTGCGAAGTTTGAAAGGCAAGCCAAAGTATTCCTCTTACTTGTTGTTTTTTGGAAGGCAGTAAAAAGAACTAATTTCTATCACTTTGTTAAAAATAGAAAGAAAAGAACTATTTATCTATATTTGATACTTAAAAGGAAAATGATGCATAGTACAGGTTAAGAGAGTGATGAAAACTTTAACAGACAGGAAATAATGGCAATTTATTAATACAGATTCACCTAAAAAATCAGTTCAACATTCAAAACTTTAGGTGCGAACATTACTCTTGTGTTTGTAGACAAGAAATATCCTTAAATTCCGTCTGAAATTTTAGAATTTCCTTAACAGTTTCCTTATGAAGCATGAAACTTTGAGAAATGCAGTTCTTTACGAGAACTGCAGTAAAATATAACGCCTCAAAAACAAAAAATTTCCTTCGAGGAATTAATCTTTCTTCAGGTTCACTTCTGGTTTGGGAGATATGGATGTTATCGCTCATTACGATAGCACTATTGCAGAAACATTTATCACGATGTGGTT
>APH_0185
ACTTCATAACAGCAGAAACGCAAACTTGTCTTTATTCAAAATACAGTATTTCACAGGAATACAATATTCAGGATAAAAAGTAACAGGTGATTTTCATGGGCGAAACTGAATTTTTTAAGTCCTTTAATATCTCTTGTATTTGTGACACCTTTTATCGCAATAGCCATATATCTAAATCACAGCTCCGGTATTTTACATCATGTTGTTCCCGACCCACCAAAATGTATGTACCGTTGATATCGTGGTTTGAATTTTTCAAGCAACTAAGGAGTAAGAAAATATTTTTTAAACGTGAGTGAAACTTCCCTTTTCCTAAAGTGCAAAGATGAGCACCTTTGGATCAGTAAAAGATCTCTCGCAGGAATGTATCCAAGATGATCTTTTCTAATAAGCCAGTATACTTGTATACTTTTTCCATCGACATCAGTAAATTTCAAATGCAGTTTATAAATTTACATTTTGGAACTTCGTCCTTTTCAGATTGCCACTTTATATAAAACTTGCAACCACAGCTGGAGATGAGAGAAACTTTAAAAGAGTTGCTTACACCATAAGATATATATATATATATGAGAGACCATGAAAGCAGTGATAAGTTGTGTCCAAGTACAAAAAGAAAAAAACAACAAAACAAAGCCAGGTGGAAGGAGAACTGGAGTTCTCCACTACATATCACATTTTTGAGATATTGTATATGCACTATTTCTAGATGTAGTTGTTATTGTATATTATACAATTGCATCTAACAGCATAGCTCAGTCGGGCATTAGACTTAAAAATTAAGTAGTGTTGTTGTAATCCATAACCTTGTTGTTTCCCGGAACTGACGCCACTGCAATTGTTTTGAAGCTAGCGACTGTTGGGATTGGCATCTGTGTCGCTTTCCATAGCACGCAGCTTCAAAGCTGCGAAGTTTGAAAGGCAAGCCAAAGTATTCCTCTTACTTGTTGTTTTTTGGAAGGCAGTAAAAAGAACTAATTTCTATCACTTTGTTAAAAATAGAAAGAAAAGAACTATTTATCTATATTTGATACTTAAAAGGAAAATGATGCATAGTACAGGTTAAGAGAGTGATGAAAACTTTAACAGACAGGAAATAATGGCAATTTATTAATACAGATTCACCTAAAAAATCAGTTCAACATTCAAAACTTTAGGTGCGAACATTACTCTTGTGTTTGTAGACAAGAAATATCCTTAAATTCCGTCTGAAATTTTAGAATTTCCTTAATAGTTTCCTTATGAAGCATGAAACTTTGAGAAATGCAGTTCTTTACGAGAACTGCAGTAAAATATAACGCCTCAAAAACAAGAAATTTCCTTCGAGGAATTAATCTTTCTTCAGGTTCACTTCTGGTTTGGGAGATATGGATGTTATCGCTCATTACGATAGCACTATTGCAGAAACATTTATCACGATGTGGTT
>APH_0674
-------------------------------------------------------------------------------------GGTGATTTTCATGGGCGAAACTGAATTTTTTAAGTCCTTTAATATCTCTTGTATTTGTGACACCTTTTATCGCAATAGCCATATATCTAAATCACAGCTCCGGTATTTTACATCATGTTGTTCCCGACCCACCAAAATGTATGTACCGTTGATATCGTGGTTTGAATTTTTCAAGCAACTAAGGAGTAAGAAAATATTTTTTAAACGTGAGTGAAACTTCCCTTTTCCTAAAGTGCAAAGATGAGCACCTTTGGATCAGTAAAAGATCTCTCGCAGGAATGTATCCAAGATGATCTTTTCTAATAAGCCAGTATACTTGTATACTTTTTCCATCGACATCAGTAAATTTCAAATGCAGTTTATAAATTTACATTTTGGAACTTCGTCCTTTTCAGATTGCCACTTTATATAAAACTTGCAACCACAGCTGGAGATGAGAGAAACTTTAAAAGAGTTGCTTACACCATAAGATATATATATATATATGAGAGACCATGAAAGCAGTGATAAGTTGTGTCCAAGTACAAAAAGAAAAAAACAACAAAACAAAGCCAGGTGGAAGGAGAACTGGAGTTCTCCACTACATATCACATTTTTGAGATATTGTATATGCACTATTTCTAGATGTAGTTGTTATTGTATATTATACAATTGCATCTAACAGCATAGCTCAGTCGGGCATTAGACTTAAAAATTAAGTAGTGTTGTTGTAATCCATAACCTTGTTGTTTCCCGGAACTGACGCCACTGCAATTGTTTTGAAGCTAGCGACTGTTGGGATTGGCATCTGTGTCGCTTTCCATCGCACGCAGCTTCAAAGCTGCGAAGTTTGAAAGGCAAGCCAAAGTATTCCTCTTACTTGTTGTTTTTTGGAAGGCAGTAAAAAGAACTAATTTCTATCACTTTGTTAAAAATAGAAAGAAAAGAACTATTTATCTATATTTGATACTTAAAAGGAAAATGATGCATAGTACAGGTTAAGAGAGTGATGAAAACTTTAACAGACAGGAAATAATGGCAATTTATTAATACAGATTCACCTAAAAAATCAGTTCAACATTCAAAACTTTAGGTGCGAACATTACTCTTGTGTTTGTAGACAAGAAATATCCTTAAATTCCGTCTGAAATTTTAGAATTTCCTTAACAGTTTCCTTATGAAGCATGAAACTTTGAGAAATGCAGTTCTTTACGAGAACTGCAGTAAAATATAACGCCTCAAAAACAAGAAATTTCCTTCGAGGAATTAATCTTTCTACAGGTTCACTTCTGGTTTGGGAGATATGGATGTTATCGCTCATTACGATAGCACTATTGCAGAAACATTTATCACGATGTGGTT
>APH_0683
ACTTCATAACAGCAGAAACGCAAACTTGTCTTTATTCAAAATACAGTATTTCACAGGAATACAATATTCAGGATAAAAAGTAACAGGTGATTTTCATGGGCGAAACTGAATTTTTTAAGTCCTTTAATATCTCTTGTATTTGTGACACCTTTTATCGCAATAGCCATATATCTAAATCACAGCTCCGGTATTTTACATCATGTTGTTCCCGACCCACCAAAATGTATGTACCGTTGATATCGTGGTTTGAATTTTTCAAGCAACTAAGGAGTAAGAAAATATTTTTTAAACGTGAGTGAAACTTCCCTTTTCCTAAAGTGCAAAGATGAGCACCTTTGGATCAGTAAAAGATCTCTCGCAGGAATGTATCCAAGATGATCTTTTCTAATAAGCCAGTATACTTGTATACTTTTTCCATCGACATCAGTAAATTTCAAATGCAGTTTATAAATTTACATTTTGGAACTTCGTCCTTTTCAGATTGCCACTTTATATAAAACTTGCAACCACAGCTGGAGATGAGAGAAACTTTAAAAGAGTTGCTTACACCATAAGATATATATATATATATGAGAGACCATGAAAGCAGTGATAAGTTGTGTCCAAGTACAAAAAGAAAAAAACAACAAAACAAAGCCAGGTGGAAGGAGAACTGGAGTTCTCCACTACATATCACATTTTTGAGATATTGTATATGCACTATTTCTAGATGTAGTTGTTATTGTATATTATACAATTGCATCTAACAGCATAGCTCAGTCGGGCATTAGACTTAAAAATTAAGTAGTGTTGTTGTAATCCATAACCTTGTTGTTTCCCGGAACTGACGCCACTGCAATTGTTTTGAAGCTAGCGACTGTTGGGATTGGCATCTGTGTCGCTTTCCATCGCACGCAGCTTCAAAGCTGCGAAGTTTGAAAGGCAAGCCAAAGTATTCCTCTTACTTGTTGTTTTTTGGAAGGCAGTAAAAAGAACTAATTTCTATCACTTTGTTAAAAATAGAAAGAAAAGAACTATTTATCTATATTTGATACTTAAAAGGAAAATGATGCATAGTACAGGTTAAGGGAGTGATGAAAACTTTAACAGACAGGAAATAATGGCAATTTATTAATACAGATTCACCTAAAACATCAGTTCAACATTCAAAACTTTAGGTGCGAACATTACTCTTGTGTTTGTAGACAAGAAATATCCTTAAATTCCGTCTGAAATTTTAGAATTTCCTTAACAGTTTCCTTATGAAGCATGAAACTTTGAGAAATGCAGTTCTTTACGAGAACTGCAGTAAAATATAACGCCTCAAAAACAAGAAATTTCCTTCGAGGAATTAATCTTTCTTCAGGTTCACTTCTGGTTTGGGAGATATGGATGTTATCGCTCATTACGATAGCACTATTGCAGAAACATTTATCACGATGTGGTT
>APH_0717
----------------------------------------------------------------------------AAAGTAACAGGTGATTTTCATGGGCGAAACTGAATTTTTTAAGTCCTTTAATATCTCTTGTATTTGTGACACCTTTTATCGCAATAGCCATATATCTAAATCACAGCTCCGGTATTTTACATCATGTTGTTCCCGACCCACCAAAATGTATGTACCGTTGATATCGTGGTTTGAATTTTTCAAGCAACTAAGGAGTAAGAAAATATTTTTTAAACGTGAGTGAAACTTCCCTTTTCCTAAAGTGCAAAGATGAGCACCTTTGGATCAGTAAAAGATCTCTCGCAGGAATGTATCCAAGATGATCTTTTCTAATAAGCCAGTATACTTGTATACTTTTTCCATCGACATCAGTAAATTTCAAATGCAGTTTATAAATTTACATTTTGGAACTTCGTCCTTTTCAGATTGCCACTTTATATAAAACTTGCAACCACAGCTGGAGATGAGAGAAACTTTAAAAGAGTTGCTTACACCATAAGATATATATATATATATGAGAGACCATGAAAGCAGTGATAAGTTGTGTCCAAGTACAAAAAGAAAAAAACAACAAAACAAAGCCAGGTGGAAGGAGAACTGGAGTTCTCCACTACATATCACATTTTTGAGATATTGTATATGCACTATTTCTAGATGTAGTTGTTATTGTATATTATACAATTGCATCTAACAGCATAGCTCAGTCGGGCATTAGACTTAAAAATTAAGTAGTGTTGTTGTAATCCATAACCTTGTTGTTTCCCGGAACTGACGCCACTGCAATTGTTTTGAAGCTAGCGACTGTTGGGATTGGCATCTGTGTCGCTTTCCATCGCACGCAGCTTCAAAGCTGCGAAGTTTGAAAGGCAAGCCAAAGTATTCCTCTTACTTGTTGTTTTTTGGAAGGCAGTAAAAAGAACTAATTTCTATCACTTTGTTAAAAATAGAAAGAAAAGAACTATTTATCTATATTTGATACTTAAAAGGAAAATGATGCATAGTACAGGTTAAGAGAGTGATGAAAACTTTAACAGACAGGAAATAATGGCAATTTATTAATACAGATTCACCTAAAAAATCAGTTCAACATTCAAAACTTTAGGTGCGAACATTACTCTTGTGTTTGTAGACAAGAAATATCCTTAAATTCCGTCTGAAATTTTAGAATTTCCTTAATAGTTTCCTTATGAAGCATGAAACTTTGAGAAATGCAGTTCTTTACGAGAACTGCAGTAAAATATAACGCCTCAAAAACAAGAAATTTCCTTCGAGGAATTAATCTT----------------------------------------------------------------------------------------
>APH_0880
ACTTCATAACAGCAGAAACGCAAACTTGTCTTTATTCAAAATACAGTATTTCACAGGAATACAATATTCAGGATAAAAAGTAACAGGTGATTTTCATGGGCGAAACTGAATTTTTTAAGTCCTTTAATATCTCTTGTATTTGTGACACTTTTTATCGCAATAGCCATATATCTAAATCACAGCTCCGGTATTTTACATCATGTTGTTCCCGACCCACCAAAATGTATGTACCGTTGATATCGTGGTTTGAATTTTTCAAGCAACTAAGGAGTAAGAAAATATTTTTTAAACGTGAGTGAAACTTCCCTTTTCCTAAAGTGCAAAGATGAGCACCTTTGGATCAGTAAAAGATCTCTCGCAGGAATGTAACCAAGATGATCTTTTCTAATAAGCCAGTATACTTGTATACTTTTTCCATCGACATCAGTAAATTTCAAATGCAGTTTATAAATTTACATTTTGGAACTTCGTCCTTTTCAGATTGCCACTTTATATAAAACTTGCAACCACAGCTGGAGATGAGAGAAACTTTAAAAGAGTTGCTTACACCATAAGATATATATATATATATGAGAGACCATGAAAGCAGTGATAAGTTGTGTCCAAGTACAAAAAGAAAAAAACAACAAAACAAAGCCAGGTGGAAGGAGAACTGGAGTTCTCCACTACATATCACATTTTTGAGATATTGTATATGCACTATTTCTAGATGTAGTTGTTATTGTATATTATACAATTGCATCTAACAGCATAGCTCAGTCGGGCATTAGACTTAAAAATTAAGTAGTGTTGTTGTAATCCATAACCTTGTTGTTTCCCGGAACTGACGCCACTGCAATTGTTTTGAAGCTAGCGACTGTTGGGATTGGCATTTGTGTCGCTTTCCATCGCACGCAGCTTCAAAGCTGCGAAGTTTGAAAGGCAAGCCAAAGTATTCCTCTTACTTGTTGTTTTTTGGAAGGCAGTAAAAAGAACTAATTTCTATCACTTTGTTAAAAATAGAAAGAAAAGAACTATTTATCTATATTTGATACTTAAAAGGAAAATGATGCATAGTACAGGTTAAGAGAGTGATGAAAACTTTAACAGACAGGAAATAATGGCAATTTATTAATACAGATTCACCTAAAAAATCAGTTCAACATTCAAAACTTTAGGTGCGAACATTACTCTTGTGTTTGTAGACAAGAAATATCCTTAAATTCCGTCTGAAATTTTAGAATTTCCTTAACAGTTTCCTTATGAAGCATGAAACTTTGAGAAATGCAGTTCTTTACGAGAACTGCAGTAAAATATAACGCCTCAAAAACAAGAAATTTCCTTCGAGGAATTAATCTTTCTTCAGGTTCACTTCTGGTTTGGGAGATATGGATGTTATCGCTCATTACGATAGCACTATTGCAGAAACATTTATCACGATGTGGTT
>APH_1357
------------CGAAAAAACAAGC------------------------------------------------------------------------GGGC-AAGCTAAATAGCTTA----------------------------------------------------------------------------------------------------------------------------------------------------------------------------------------------------CAAAGAGCAGTGCTCATCAAC--------------------CTTACGGGAGCCTACCGCA---------------------------------------------CCACATCA-----------------------------------------------------------------------------------------------ACAGAAGCCCTACA-------------------------------------GGTTACCATGAAAGCAGTGATAAGTTGTGTCCAAGTACAAAAAGAAAAAAACAACAAAACAAAGCCAGGTGGAAGGAGAACTGGAGTTCTCCACTACATATCACATTTTTGAGATATTGTATATGCACTATTTCTAGATGTAGTTGTTATTGTATATTATACAAT--------------------------------------------------------------------------------------------------------------------------------------------------------------------------------------------------------------------------------------------------------------------------------------------------------------------------------------------------------------AGATCGGAA------------------------------------------------------------------------------------------------------------------------------------------------------------------------------------------------------------------------------------------------------------------------------------------------------------------------------------------
>APH_1438
----------------------------------------------------------------------------------------------------------------------------------------------------------------------------------------------------------------------------------------------------------------------------------------------------------------------------------------------------------------------------------------------------------------------------------------------------------------------------------------------------------------------------------------------------------------------------------------------------------------------------------------------------AAACAAAGCCAGGTGGAAGGAGAACTGGAGTTCTCCACTACATATCACATTTTTGAGATATTGTATATGCACTATTTCTAGATGTAGTTGTTATTGTATATTATACAATTGCATCTAACAGCATAGCTCAGTCGGGCATTAGACTTAAAAATTAAGTAGTGTTGTTGTAATCCATAACCTTGTTGTTTCCCGGAACTGACGCCACTGCAATTGTTT------------------------------------------------------------------------------------------------------------------------------------------------------------------------------------------------------------------------------------------------------------------------------------------------------------------------------------------------------------------------------------------------------------------------------------------------------------------------------------------------------------------------------------------------------------------------------------------------------
>APH_1602
ACTTCATAACACCAGAAACGCAAACTTATCTTTATTCAAAATACAGTATTTCACAGGAATACAATATTCAGGATAAAAAGTAACAGGTGATTTTCATGGGCGAAACTGAATTTTTTAAGTCCTTTAATATCTCTTGTATTTGTGACACCTTTTATCGCAATAGCCATATATCTAAATCACAGCTCCGGTATTTTACATCATGTTGTTCCCGACCCACCAAAATGTATGTACCGTTGATATCGTGGTTTGAATTTTTCAAGCAACTAAGGAGTAAGAAAATATTTTTTAAACGTGAGTGAAACTTCCCTTTTCCTAAAGTGCAAAGATGAGCACCTTTGGATCAGTAAAAGATCTCTCGCAGGAATGTATCCAAGATGATCTTTTCTAATAAGCCAGTATACTTGTATACTTTTTCCATCGACATCAGTAAATTTCAAATGCAGTTTATAAATTTACATTTTGGAACTTCGTCCTTTTCAGATTGCCACTTTATATAAAACTTGCAACCACAGCTGGAGATGAGAGAAACTTTAAAAGAGTTGCTTACACCATAAGATATATATATATATATGAGAGACCATGAAAGCAGTGATAAGTTGTGTCCAAGTACAAAAAGAAAAAAACAACAAAACAAAGCCAGGTGGAAGGAGAACTGGAGTTCTCCACTACATATCACATTTTTGAGATATTGTATATGCACTATTTCTAGATGTAGTTGTTATTGTATATTATACAATTGCATCTAACAGCATAGCTCAGTCGGGCATTAGACTTAAAAATTAAGTAGTGTTGTTGTAATCCATAACCTTGTTGTTTCCCGGAACTGACGCCACTGCAATTGTTTTGAAGCTAGCGACTGTTGGGATTGGCATCTGTGTCGCTTTCCATCGCACGCAGCTTCAAAGCTGCGAAGTTTGAAAGGCAAGCCAAAGTATTCCTCTTACTTGTTGTTTTTTGGAAGGCAGTAAAAAGAACTAATTTCTATCACTTTGTTAAAAATAGAAAGAAAAGAACTATTTATCTATATTTGATACTTAAAAGGAAAATGATGCATAGTACAGGTTAAGAGAGTGATGAAAACTTTAACAGACAGGAAATAATGGCAATTTATTAATACAGATTCACCTAAAAAATCAGTTCAACATTCAAAACTTTAGGTGCGAACATTACTCTTGTGTTTGTAGACAAGAAATATCCTTAAATTCCGTCTGAAATTTTAGAATTTCCTTAACAGTTTCCTTATGAAGCATGAAACTTTGAGAAATGCAGTTCTTTACGAGAACTGCAGTAAAATATAACGCCTCAAAAACAAGAAATTTCCTTCGAGGAATTAATCTTTCTTCAGGTTCACTTCTGGTTTGGGAGATATGGATGTTATCGCTCATTACGATAGCACTATTGCAGAAACATTTCTCACGATGTGGTT
>APH_0723
ACTTCATAACAGCAGAAACGCAAACTTGTCTTTATTCAAAATACAGTATTTCACAGGAATACAATATTCAGGATAAAAAGTAACAGGTGATTTTCATGGGCGAAACTGAATTTTTTAAGTCCTTTAATATCTCTTGTATTTGTGACACCTTTTATCGCAATAGCCATATATCTAAATCACAGCTCCGGTATTTTACATCATGTTGTTCCCGACCCACCAAAATGTATGTACCGTTGATATCGTGGTTTGAATTTTTCAAGCAACTAAGGAGTAAGAAAATATTTTTTAAACGTGAGTGAAACTTCCCTTTTCCTAAAGTGCAAAGATGAGCACCTTTGGATCAGTAAAAGATCTCTCGCAGGAATGTATCCAAGATGATCTTTTCTAATAAGCCAGTATACTTGTATACTTTTTCCATCGACATCAGTAAATTTCAAATGCAGTTTATAAATTTACATTTTGGAACTTCGTCCTTTTCAGATTGCCACTTTATATAAAACTTGCAACCACAGCTGGAGATGAGAGAAACTTTAAAAGAGTTGCTTACACCATAAGATATATATATATATATGAGAGACCATGAAAGCAGTGATAAGTTGTGTCCAAGTACAAAAAGAAAAAAACAACAAAACAAAGCCAGGTGGAAGGAGAACTGGAGTTCTCCACTACATATCACATTTTTGAGATATTGTATATGCACTATTTCTAGATGTAGTTGTTATTGTATATTATACAATTGCATCTAACAGCATAGCTCAGTCGGGCATTAGACTTAAAAATTAAGTAGTGTTGTTGTAATCCATAACCTTGTTGTTTCCCGGAACTGACGCCACTGCAATTGTTTTGAAGCTAGCGACTGTTGGGATTGGCATCTGTGTCGCTTTCCATCGCACGCAGCTTCAAAGCTGCGAAGTTTGAAAGGCAAGCCAAAGTATTCCTCTTACTTGTTGTTTTTTGGAAGGCAGTAAAAAGAACTAATTTCTATCACTTTGTTAAAAATAGAAAGAAAAGAACTATTTATCTATATTTGATACTTAAAAGGAAAATGATGCATAGTACAGGTTAAGAGAGTGATGAAAACTTTAACAGACAGGAAATAATGGCAATTTATTAATACAGATTCACCTAAAAAATCAGTTCAACATTCAAAACTTTAGGTGCGAACATTACTCTTGTGTTTGTAGACAAGAAATATCCTTAAATTCCGTCTGAAATTTTAGAATTTCCTTAACAGTTTCCTTATGAAGCATGAAACTTTGAGAAATGCAGTTCTTTACGAGAACTGCAGTAAAATATAACGCCTCAAAAACAAGAAATTTCCTTCGAGGAATTAATCTTTCTTCAGGTTCACTTCTGGTTTGGGAGATATGGATGTTATCGCTCATTACGATAGCACTATTGCAGAAACATTTATCACGATGTGGTT
>APH_0186
ACTTCATAACAGCAGAAACGCAAACTTGTCTTTATTCAAAATACAGTATTTCACAGGAATACAATATTCAGGATAAAAAGTAACAGGTGATTTTCATGGGCGAAACTGAATTTTTTAAGTCCTTTAATATCTCTTGTATTTGTGACACCTTTTATCGCAATAGCCATATATCTAAATCACAGCTCCGGTATTTTACATCATGTTGTTCCCGACCCACCAAAATGTATGTACCGTTGATATCGTGGTTTGAATTTTTCAAGCAACTAAGGAGTAAGAAAATATTTTTTAAACGTGAGTGAAACTTCCCTTTTCCTAAAGTGCAAAGATGAGCACCTTTGGATCAGTAAAAGATCTCTCGCAGGAATGTATCCAAGATGATCTTTTCTAATAAGCCAGTATACTTGTATACTTTTTCCATCGACATCAGTAAATTTCAAATGCAGTTTATAAATTTACATTTTGGAACTTCGTCCTTTTCAGATTGCCACTTTATATAAAACTTGCAACCACAGCTGGAGATGAGAGAAACTTTAAAAGAGTTGCTTACACCATAAGATATATATATATATATGAGAGACCATGAAAGCAGTGATAAGTTGTGTCCAAGTACAAAAAGAAAAAAACAACAAAACAAAGCCAGGTGGAAGGAGAACTGGAGTTCTCCACTACATATCACATTTTTGAGATATTGTATATGCACTATTTCTAGATGTAGTTGTTATTGTATATTATACAATTGCATCTAACAGCATAGCTCAGTCGGGCATTAGACTTAAAAATTAAGTAGTGTTGTTGTAATCCATAACCTTGTTGTTTCCCGGAACTGACGCCACTGCAATTGTTTTGAAGCTAGCGACTGTTGGGATTGGCATCTGTGTCGCTTTCCATCGCACGCAGCTTCAAAGCTGCGAAGTTTGAAAGGCAAGCCAAAGTATTCCTCTTACTTGTTGTTTTTTGGAAGGCAGTAAAAAGAACTAATTTCTATCACTTTGTTAAAAATAGAAAGAAAAGAACTATTTATCTATATTTGATACTTAAAAGGAAAATGATGCATAGTACAGGTTAAGAGAGTGATGAAAACTTTAACAGACAGGAAATAATGGCAATTTATTAATACAGATTCACCTAAAAAATCAGTTCAACATTCAAAACTTTAGGTGCGAACATTACTCTTGTGTTTGTAGACAAGAAATATCCTTAAATTCCGTCTGAAATTTTAGAATTTCCTTAACAGTTTCCTTATGAAGCATGAAACTTTGAGAAATGCAGTTCTTTACGAGAACTGCAGTAAAATATAACGCCTCAAAAACAAGAAATTTCCTTCGAGGAATTAATCTTTCTTCAGGTTCACTTCTGGTTTGGGAGATATGGATGTTATCGCTCATTACGATAGCACTATTGCAGAAACATTTATCACGATGTGGTT
>APH_3188
ACTTCATAACAGCAGAAACGCAAACTTGTCTTTATTCAAAATACAGTATTTCACAGGAATACAATATTCAGGATAAAAAGTAACAGGTGATTTTCATGGGCGAAACTGAATTTTTTAAGTCCTTTAATATCTCTTGTATTTGTGACACCTTTTATCGCAATAGCCATATATCTAAATCACAGCTCCGGTATTTTACATCATGTTGTTCCCGACCCACCAAAATGTATGTACCGTTGATATCGTGGTTTGAATTTTTCAAGCAACTAAGGAGTAAGAAAATATTTTTTAAACGTGAGTGAAACTTCCCTTTTCCTAAAGTGCAAAGATGAGCACCTTTGGATCAGTAAAAGATCTCTCGCAGGAATGTATCCAAGATGATCTTTTCTAATAAGCCAGTATACTTGTATACTTTTTCCATCGACATCAGTAAATTTCAAATGCAGTTTATAAATTTACATTTTGGAACTTCGTCCTTTTCAGATTGCCACTTTATATAAAACTTGCAACCACAGCTGGAGATGAGAGAAACTTTAAAAGAGTTGCTTACACCATAAGATATATATATATATATGAGAGACCATGAAAGCAGTGATAAGTTGTGTCCAAGTACAAAAAGAAAAAAACAACAAAACAAAGCCAGGTGGAAGGAGAACTGGAGTTCTCCACTACATATCACATTTTTGAGATATTGTATATGCACTATTTCTAGATGTAGTTGTTATTGTATATTATACAATTGCATCTAACAGCATAGCTCAGTCGGGCATTAGACTTAAAAATTAAGTAGTGTTGTTGTAATCCATAACCTTGTTGTTTCCCGGAACTGACGCCACTGCAATTGTTTTGAAGCTAGCGACTGTTGGGATTGGCATCTGTGTCGCTTTCCATCGCACGCAGCTTCAAAGCTGCGAAGTTTGAAAGGCAAGCCAAAGTATTCCTCTTACTTGTTGTTTTTTGGAAGGCAGTAAAAAGAACTAATTTCTATCACTTTGTTAAAAATAGAAAGAAAAGAACTATTTATCTATATTTGATACTTAAAAGGAAAATGATGCATAGTACAGGTTAAGAGAGTGATGAAAACTTTAACAGACAGGAAATAATGGCAATTTATTAATACAGATTCACCTAAAAAATCAGTTCAACATTCAAAACTTTAGGTGCGAACATTACTCTTGTGTTTGTAGACAAGAAATATCCTTAAATTCCGTCTGAAATTTTAGAATTTCCTTAACAGTTTCCTTATGAAGCATGAAACTTTGAGAAATGCAGTTCTTTACGAGAACTGCAGTAAAATATAACGCCTCAAAAACAAGAAATTTCCTTCGAGGAATTAATCTTTCTTCAGG--------------------------------------------------------------------------------
>APH_4021
------------------CGCAAACTTATCTTTATTCAAAATACAGTATTTCACAGGAATACAATATTCAGGATAAAAAGTAACAGGTGATTTTCATGGGCGAAACTGAATTTTTTAAGTCCTTTAATATCTCTTGTATTTGTGACACCTTTTATCGCAATAGCCATATATCTAAATCACAGCTCCGGTATTTTACATCATGTTGTTCCCGACCCACCAAAATGTATGTACCGTTGATATCGTGGTTTGAATTTTTCAAGCAACTAAGGAGTAAGAAAATATTTTTTAAACGTGAGTGAAACTTCCCTTTTCCTAAAGTGCAAAGATGAGCACCTTTGGATCAGTAAAAGATCTCTCGCAGGAATGTATCCAAGATGATCTTTTCTAATAAGCCAGTATACTTGTATACTTTTTCCATCGACATCAGTAAATTTCAAATGCAGTTTATAAATTTACATTTTGGAACTTCGTCCTTTTCAGATTGCCACTTTATATAAAACTTGCAACCACAGCTGGAGATGAGAGAAACTTTAAAAGAGTTGCTTACACCATAAGATATATATATATATATGAGAGACCATGAAAGCAGTGATAAGTTGTGTCCAAGTACAAAAAGAAAAAAACAACAAAACAAAGCCAGGTGGAAGGAGAACTGGAGTTCTCCACTACATATCACATTTTTGAGATATTGTATATGCACTATTTCTAGATGTAGTTGTTATTGTATATTATACAATTGCATCTAACAGCATAGCTCAGTCGGGCATTAGACTTAAAAATTAAGTAGTGTTGTTGTAATCCATAACCTTGTTGTTTCCCGGAACTGACGCCACTGCAATTGTTTTGAAGCTAGCGACTGTTGGGATTGGCATCTGTGTCGCTTTCCATCGCACGCAGCTTCAAAGCTGCGAAGTTTGAAAGGCAAGCCAAAGTATTCCTCTTACTTGTTGTTTTTTGGAAGGCAGTAAAAAGAACTAATTTCTATCACTTTGTTAAAAATAGAAAGAAAAGAACTATTTATCTATATTTGATACTTAAAAGGAAAATGATGCATAGTACAGGTTAAGAGAGTGATGAAAACTTTAACAGACAGGAAATAATGGCAATTTATTAATACAGATTCACCTAAAAAATCAGTTCAACATTCAAAACTTTAGGTGCGAACATTACTCTTGTGTTTGTAGACAAGAAATATCCTTAAATTCCGTCTGAAATTTTAGAATTT-CTTAACAGTTTCCTTATGAAGCATGAAACTTTGAGAAATGCAGTTCTTTACGAGAACTGCAGTAAAATATAACGCCTCAAAAACAAGAAATTTCCTTCGAGGAATTAATCTTTCTTCAGGTTCACTTCTGGTTTGGGAGATATGGATGTTATCGCTCATTACGATAGCACTATTGCAGAAACATTTATCACGATGTGGTT
>APH_0622
------------------------------------------------------------------------------------------------------------------------------------------------------------------------------------------------------------------------------------------------------------------------------------------------------------------------------------------------------------------------------------------------------------------------------------------------------------------------------------------------------------------------------------AGATGAGAGAAACTTTAAAAGAGTTGCTTACACCATAAGATATATATATATATATGAGAGACCATGAAAGCAGTGATAAGTTGTGTCCAAGTACAAAAAGAAAAAAACAACAAAACAAAGCCAGGTGGAAGGAGAACTGGAGTTCTCCACTACATATCACATTTTTGAGATATTGTATATGCACTATTTCTAGATGTAGTTGTTATTGTATATTATACAATTGCATCTAACAGCATAGCTCAGTCGGGCATTAGACTTAAAAATTAAGTAGTGTTGTTGTAATCCATAACCTTGTTGTTTCCCGGAACTGACGCCACTGCAATTGTTTTGAAGCTAGCGACTGTTGGGATTGGCATCTGTGTCGCTTTCCATCGCACGCAGCTTCAAAGCTGCGAAGTTTGAAAGGCAAGCCAAAGTATTCCTCTTACTTGTTGTTTTTTGGAAGGCAGTAAAAAGAACTAATTTCTATCACTTTGTTAAAAATAGAAAGAAAAGAACTATTTATCTATATTTGATACTTAAAAGGAAAATGATGCATAGTACAGGTTAAGAGAGTGATGAAAACTTTAACAGACAGGAAATAATGGCAATTTATTAATACAGATTCACCTAAAAAATCAGTTCAACATTCAAAACTTTAGGTGCGAACATTACTCTTGTGTTTGTAGACAAGAAATATCCTTAAATTCCGTCTGAAATTTTAGAATTT-CTTAACAGTTTCCTTATGAAGCATGAAACTTTGAGAAATGCAGTTCTTTACGAGAACTGCAGTAAAATATAACGCCTCAAAAACAAGAAATTTCCTTCGAGGAATTAATCTTTCTTCAGG--------------------------------------------------------------------------------
