# Supplementary material for: ﻿Discovery of a new tarantula species from the Madrean Sky Islands and the first documented instance of syntopy between two montane endemics (Araneae, Theraphosidae, Aphonopelma): a case of prior mistaken identity
Source: Zookeys. 2024 Aug 16;1210:61–98. doi: 10.3897/zookeys.1210.125318 (PMC11344175; doi:10.3897/zookeys.1210.125318)
Supplement: Supplementary material 8 — Phylogenomics files [file zookeys-1210-061_article-125318__-s008.zip › Suppl8/individual_UCE_loci/sl_realigned_uce_2001492.fas]

>APH_1357
---------------------------------------------------------------------------------------------------------------------AGATCTACAC------CTAAGCCT-----------------------------------------ACACT----CTTTCCCTACA-CGACGCTCTTCCGATCT----------------------------------------------------------------------------------------------------------------------------------------------------------------------------------------------------------------------------------------------------------------------------------------------------------------------------------------------------------------------------------------------------------------GCCTTTACGAAGAGAGGTCATCGCATAGGAGGTGGTAAGGGATATTATGATGCCTTTGTCCAGCGATGTTCCCATGATCCTCATGGTCGTCCTTACACCATAGGTTTGGCATTCAATGAACAGATTTTACATAGCATTCCAGTTGATGAGCATGACTTCATGGTGGATGAAGTAATATACCCTGATAGTTAAAAGCTAACAAGAGCCGAATTTATGAAAATTGTATTTCCCAGTCTTCCTGTTGTCTTTTAGAT-----------------------------------------------------------------------------------------------------------------------------------------------------------------------------------------------------------------------------------------------------------------------------------------------------------------------------------------------------------------------------------------------------------------------------------------------------------------------------------------------------------------------------------------
>APH_4029
----------------CTTTTAGGA--------------TATTACTTTCTTTTCAACCTAATGGTATAATTTGCTACCCCGCAGATTTCCCAATAAGATATTTCAGAATAATCACCTAAATGTATGGTGCTGATCAAGCGTTACTTCAATCTCAGTAAACAAACAACTTCAAATTATTTATCACACTAAGGCTTTATTTAAATTAACAACCTTACGATCTGTTTCAAAAGGCTTTCTTGAATCACAGGTAAGAAACAATACAGGTGAAGACAGGAAAATTTTCTTGGTATTCATTTCTTCTTTCTTGCAGTGTTGCCGGATGGTGTGTTTTAAATCCTGTATAATAATTTGAAGTTGTTTGTTTACTGAGATTAAAGCTCATATACATGCAGGAGCACCTTCCCCTGTAAGTAAACTTTTACAGTATCATTGCAGTTACTTTTTGATTGACAAATATAAAGTTTGCATACATGTAGAAACATGATTAGTAAAGTTTTAAAACCAATAATTCTCTGCAGTCATACCAGAATTTAAAAATTGTTCCTCTCATCACCTGTTGACTTACATCTGGTTTGTTTCAATTTGTAGGTGGATTGGACTTGATGATAGTTCCTGGTTTAGCCTTTACGAAGAGAGGTCATCGCATAGGAGGTGGTAAGGGATATTATGATGCCTTTGTCCAGAGATGTTCCCATGACCCTCATGGTCGTCCTTACACCATAGGTTTGGCATTCAATGAGCAGATTTTACATAGCATTCCAGTTGATGAGCATGACTTCATGGTGGATGAAGTAATATACCCTGATAGTTAAAAGCTAACTAGAGCCGAATTTATGAAAATTGTATTTCCCAGTCTTCCTGTTGTCTTTTAGACTTTTGTAAAATTTGAAAATAATCAGGAAGTATTTGTTTCCACTTTAGATGTGTACAAGTAACTTTGATAAGAATAATCTTTCTTGATATTTTAACCTATACTTGTTTCGTAGTGCTTTTCTTAATTGTTCTGACTTTTTTTCTTGGGACAAAAATTTTCTCACAGTTAATCCTTATGTGAAAATCAGAAAAATGATCTATTTTCGTGGAAGGTGTCTTTTTTAATCAAAAGTCTTTAGTATGACTGTATGCATCTTTAAATGTAATAATATGTTTGCTGTTTATTTCTCAGAAGTTTCTGTACAAGAAATGTATGGTGGGGAAGCTTCCCACCCCCTTATTTTAGTGATTGGTGTATTTGGCAAAGCATCGCATTTCACAAAGCTATGAAGCATAATGTTAAGTTTTTTGTAAAC----TCCCCCCCCCCCTCTTTTCAGAGGAAATGGGAAATGTTCAGTTTCTTCTC----------------------------------------------------
>APH_1535
------------------------------------------------------------------------------------------------GCCATTCTTTAACAATCACTTAAATATATGTTGCTAATCAAGCCTTACTTCAATCACAGTAAACAAACAACTTCAAATTATTTATCACACTAAGGCTTTATTTAAATTAACAACCTTACGATCTGTTTCAAAAGGCTTTCTTGAATCACAGGTAAGAAACAATACAGGTGAAGACAGGAAAATTTTCTTGGTATTCATTTCTTCTTTCTTGCAGTGTTGCCGGATGGTGTGTTTTAAATCCTGTATAATAATTTGAAGTTGTTTGTTTACTGAGATTAAAGCTCATATACATGCAGGAGCACCTTCCCCTGTAAGTAAACTTTTACAGTATCATTGCAGTTACTTTTTGATTGACAAATATAAAGTTTGCATACATGTAGAAACATGATTAGTAAAGTTTTAAAACCAATAATTCTCTGCAGTCATACCAGAATTTAAAAATTGTTCCTCTCATCATCTGTTGACTTACATCTGGTTTGTTTCAATTTGTAGGTGGATTGGACTTGATGATAGTTCCTGGTTTAGCCTTTACGAAGAGAGGTCATCGCATAGGAGGTGGTAAGGGATATTATGATGCCTTTGTCCAGAGATGTTCCCATGACCCTCATGGTCGTCCTTACACCATAGGTTTGGCATTCAATGAGCAGATTTTACATAGCATTCCAGTTGATGAGCATGACTTCATGGTGGATGAAGTAATATACCCTGATAGTTAAAAGCTAACTAGAGCCGAATTTATGAAAATTGTATTTCCCAGTCTTCCTGTTGTCTTTTAGACTTTTGTAAAATTTGAAAATAATCAGGAAGTATTTGTTTCCACTTTAGATGTGTACAAGTAACTTTGATAAGAATAATCTTTCTTGATATTTTAACCTATACTTGTTTCGTAGTGCTTTTCTTAATTGTTCTGACTTTTTTTCTTGGGACAAAAATTTTCTCACAGTTAATCCTTATGTGAAAATCAGAAAAATGATCTATTTTCGTGGAAGGTGTCTTTTTTAATCAGAAGTCTTTAGTATGACTGTATGCATCTTTAAATGTAATAATATGTTTGCTGTTTATTTCTCAGAAGTTTCTGTACAAGAAATGTATGGTGGGGAAGCTTCCCACCCCCTTATTTTAGTGATTGGTGTATTTGGCAAAGCATCGCATTTCACAAAGCTATGAAGCATAATGTTAAGTTTTTTGTAAAC----TCCCCCCCCCCCTCTTTTCAGAGGAAATGGGAAATGTTCAGTTTCTTCTCTACATTGAAAAGGTTTCTTTTACCCTTAACTACTGATGTGCAGCCACAGTGA
>APH_0772
----------------------------------------------------------------------CCAGTCTCTTGAATTCTTTCTCATCAGCCATTCTTTAACAATCACTTAAATATATGTTGCTAATCAAGCCTTACTTCAATCACAGTAAACAAACAACTTCAAATTATTTATCACACTAAGGCTTTATTTAAATTAACAACCTTACGATCTGTTTCAAAAGGCTTTCTTGAATCACAGGTAAGAAACAATACAGGTGAAGACAGGAAAATTTTCTTGGTATTCATTTCTTCTTTCTTGCAGTGTTGCCGGATGGTGTGTTTTAAATCCTGTATAATAATTTGAAGTTGTTTGTTTACTGAGATTAAAGCTCATATACATGCAGGAGCACCTTCCCCTGTAAGTAAACTTTTATAGTATCATTGCAGTTACTTTTTGATTGACAAATATAAAGTTTGCATACATGTAGAAACATGATTAGTAAAGTTTTAAAACCAATAATTCTCTGCAGTCATACCAGAATTTAAAAATTGTTCCTCTCATCATCTGTTGACTTACATCTGGTTTGTTTCAATTTGTAGGTGGATTGGACTTGATGATAGTTCCTGGTTTAGCCTTTACGAAGAGAGGTCATCGCATAGGAGGTGGTAAGGGATATTATGATGCCTTTGTCCAGAGATGTTCCCATGACCCTCATGGTCGTCCTTACACCATAGGTTTGGCATTCAATGAGCAGATTTTACATAGCATTCCAGTTGATGAGCATGACTTCATGGTGGATGAAGTAATATACCCTGATAGTTAAAAGCTAACTAGAGCCGAATTTATGAAAATTGTATTTCCCAGTCTTCCTGTTGTCTTTTAGACTTTTGTAAAATTTGAAAATAATCAGGAAGTATTTGTTTCCACTTTAGATGTGTACAAGTAACTTTGATAAGAATAATCTTTCTTGATATTTTAACCTATACTTGTTTCGTAGTGCTTTTCTTAATTGTTCTGACTTTTTTTCTTGGGACAAAAATTTTCTCACAGTTAATCCTTATGTGAAAATCAGAAAAATGATCTATTTTCGTGGAAGGTGTCTTTTTTAATCAAAAGTCTTTAGTATGACTGTATGCATCTTTAAATGTAATAATATGTTTGCTGTTTATTTCTCAGAAGTTTCTGTACAAGAAATGTATGGTGGGGAAGCTTCCCACCCCCTTATTTTAGTGATTGGTGTATTTGGCAAAGCATCGCATTTCACAAAGCTATGAAGCATAATGTTAAGTTTTTTGTAAAC----TCCCCCCCCCCCTCTTTTCAGAGGAAATGGGAAATGTTCAGTTTCTTCTCTACATTGAAAAGGTTTCTTTTACCCTTAACTACTGATGTTCAGTCACAGTGA
>APH_5003
--------------------TGGGAATTCCAGTTATGCTTGTGACCTTGCTTTCTATTCTGCTATATTCTCCAGTCTCTTGAATTCTTTCTCATCAGCCATTCTTTAACAATCACTTAAATATATGTTGCTGATCAAGCCTTACTTCAATCACAGTAAACAAACAACTTCAAATTATTTATCACACTAAGGCTTTATTTAAATTAACAACCTTACGATCTGTTTCAAAAGGCTTTCTTGAATCACAGGTAAGAAACAATACAGGTGAAGACAGGAAAATTTTCTTGGTATTCATTTCTTCTTTCTTGCAGTGTTGCCGGATGGTGTGTTTTAAATCCTGTATAATAATTTGAAGTTGTTTGTTTACTGAGATTAAAGCTCATATACATGCAGGAGCACCTTCCCCTGTAAGTAAACTTTTACAGTATCATTGCAGTTACTTTTTGATTGACAAATATAAAGTTTGCATACATGTAGAAACATGATTAGTAAAGTTTTAAAACCAATAATTCTCTGCAGTCATACCAGAATTTAAAAATTGTTCCTCTCATCATCTGTTGACTTACATCTGGTTTGTTTCAATTTGTAGGTGGATTGGACTTGATGATAGTTCCTGGTTTAGCCTTTACGAAGAGAGGTCATCGCATAGGAGGTGGTAAGGGATATTATGATGCCTTTGTCCAGAGATGTTCCCATGACCCTCATGGTCGTCCTTACACCATAGGTTTGGCATTCAATGAGCAGATTTTACATAGCATTCCAGTTGATGAGCATGACTTCATGGTGGATGAAGTAATATACCCTGATAGTTAAAAGCTAACTAGAGCCGAATTTATGAAAATTGTATTTCCCAGTCTTCCTGTTGTCTTTTAGACTTTTGTAAAATTTGAAAATAATCAGGAAGTATTTGTTTCCACTTTAGATGTGTACAAGTAACTTTGATAAGAATAATCTTTCTTGATATTTTAACCTATACTTGTTTCGTAGTGCTTTTCTTAATTGTTCTGACTTTTTTTCTTGGGACACAAATTTTCTCACAGTTAATCCTTATGTGAAAATCAGAAAAATGATCTATTTTCGTGGAAGGTGTCTTTTTTAATCAAAAGTCTTTAGTATGACTGTATGCATCTTTAAATGTAATAATATGTTTGCTGTTTATTTCTCAGAAGTTTCTGTACAAGAAATGTATGGTGGGGAAGCTTCCCACCCCCTTATTTTAGTGATTGGTGTATTTGGCAAAGCATCGCATTTCACAAAGCTATGAAGCATAATGTTAAGTTTTTTGTAAAC----------------------------------------------------------------------------------------------------------
>APH_4024
TACTTCCAAGCACTTTTTTTTGGGAATTCCAGTTATGCTTGTGACCTTGCTTTCTATTCTGCTATATTCTCCAGTCTCTTGAATTCTTTCTCATCAGCCATTCTTTAACAATCACTTAAATATATGTTGCTAATCAAGCCTTACTTCAATCACAGTAAACAAACAACTTCAAATTATTTATCACACTAAGGCTTTATTTAAATTAACAACCTTACGATCTGTTTCAAAAGGCTTTCTTGAATCACAGGTAAGAAACAATACAGGTGAAGACAGGAAAATTTTCTTGGTATTCATTTCTTCTTTCTTGCAGTGTTGCCGGATGGTGTGTTTTAAATCCTGTATAATAATTTGAAGTTGTTTGTTTACTGAGATTAAAGCTCATATACATGCAGGAGCACCTTCCCCTGTAAGTAAACTTTTACAGTATCATTGCAGTTACTTTTTGATTGACAAATATAAAGTTTGCATACATGTAGAAACATGATTAGTAAAGTTTTAAAACCAATAATTCTCTGCAGTCATACCAGAATTTAAAAATTGTTCCTCTCATCATCTGTTGACTTACATCTGGTTTGTTTCAATTTGTAGGTGGATTGGACTTGATGATAGTTCCTGGTTTAGCCTTTACGAAGAGAGGTCATCGCATAGGAGGTGGTAAGGGATATTATGATGCCTTTGTCCAGAGATGTTCCCATGACCCTCATGGTCGTCCTTACACCATAGGTTTGGCATTCAATGAGCAGATTTTACATAGCATTCCAGTTGATGAGCATGACTTCATGGTGGATGAAGTAATATACCCTGATAGTTAAAAGCTAACTAGAGCCGAATTTATGAAAATTGTATTTCCCAGTCTTCCTGTTGTCTTTTAGACTTTTGTAAAATTTGAAAATAATCAGGAAGTATTTGTTTCCACTTTAGATGTGTACAAGTAACTTTGATAAGAATAATCTTTCTTGATATTTTAACCTATACTTGTTTCGTAGTGCTTTTCTTAATTGTTCTGACTTTTTTTCTTGGGACACAAATTTTCTCACAGTTAATCCTTATGTGAAAATCAGAAAAATGATCTATTTTCGTGGAAGGTGTCTTTTTTAATCAAAAGTCTTTAGTATGACTGTATGCATCTTTAAATGTAATAATATGTTTGCTGTTTATTTCTCAGAAGTTTCTGTACAAGAAATGTATGGTGGGGAAGTTTCCCACCCCCTTATTTTAGTGATTGGTGTATTTGGCAAAGCATCGCATTTCACAAAGCTATGAAGCATAATGTTAAGTTTTTTGTAAAC---TCCCCCCCCCCCCTCTTTTCAGAGGAAATGGGAAATGTTCAGTTTCTTCTCTACATTGAAAAGGTTTCTTTTACCCTTAACTACTGATGTGCAGTCACAGTGA
>APH_5001
---------------------------------------------------------------------------------------TTCTCATCAGCCATTCTTTAACAATCACTTAAATATATGTTGCTAATCAAGCCTTACTTCAATCACAGTAAACAAACAACTTCAAATTATTTATCACACTAAGGCTTTATTTAAATTAACAACCTTACGATCTGTTTCAAAAGGCTTTCTTGAATCACAGGTAAGAAACAATACAGGTGAAGACAGGAAAATTTTCTTGGTATTCATTTCTTCTTTCTTGCAGTGTTGCCGGATGGTGTGTTTTAAATCCTGTATAATAATTTGAAGTTGTTTGTTTACTGAGATTAAAGCTCATATACATGCAGGAGCACCTTCCCCTGTAAGTAAACTTTTACAGTATCATTGCAGTTACTTTTTGATTGACAAATATAAAGTTTGCATACATGTAGAAACATGATTAGTAAAGTTTTAAAACCAATAATTCTCTGCAGTCATACCAGAATTTAAAAATTGTTCCTCTCATCATCTGTTGACTTACATCTGGTTTGTTTCAATTTGTAGGTGGATTGGACTTGATGATAGTTCCTGGTTTAGCCTTTACGAAGAGAGGTCATCGCATAGGAGGTGGTAAGGGATATTATGATGCCTTTGTCCAGAGATGTTCCCATGACCCTCATGGTCGTCCTTACACCATAGGTTTGGCATTCAATGAGCAGATTTTACATAGCATTCCAGTTGATGAGCATGACTTCATGGTGGATGAAGTAATATACCCTGATAGTTAAAAGCTAACTAGAGCCGAATTTATGAAAATTGTATTTCCCAGTCTTCCTGTTGTCTTTTAGACTTTTGTAAAATTTGAAAATAATCAGGAAGTATTTGTTTCCACTTTAGATGTGTACAAGTAACTTTGATAAGAATAATCTTTCTTGATATTTTAACCTATACTTGTTTCGTAGTGCTTTTCTTAATTGTTCTGACTTTTTTTCTTGGGACACAAATTTTCTCACAGTTAATCCTTATGTGAAAATCAGAAAAATGATCTATTTTCGTGGAAGGTGTCTTTTTTAATCAAAAGTCTTTAGTATGACTGTATGCATCTTTAAATGTAATAATATGTTTGCTGTTTATTTCTCAGAAGTTTCTGTACAAGAAATGTATGGTGGGGAAGCTTCCCACCCCCTTATTTTAGTGATTGGTGTATTTGGCAAAGCATCGCATTTCACAAAGCTATGAAGCATAATGTTAAGTTTTTTGTAAAC------TCCCCCCCCCTCTTTTCAGAGGAAATGGGAAATGTTCAGTTTCTTCTCTACATTGAAAAGGTTTCTTTTACCCTTAACTACTGAT---------------
>APH_5079
TACTTCCAAGCA-TTTTTTTTGGGAATTCCAGTTATGCTTGTGACCTTGCTTTCTATTCTGCTATATTCTCCAGTCTCTTGAATTCTTTCTCATCAGCCATTCTTTAACAATCACTTAAATATATGTTGCTAATCAAGCCTTACTTCAATCACAGTAAACAAACAACTTCAAATTATTTATCACACTAAGGCTTTATTTAAATTAACAACCTTACGATCTGTTTCAAAAGGCTTTCTTGAATCACAGGTAAGAAACAATACAGGTGAAGACAGGAAAATTTTCTTGGTATTCATTTCTTCTTTCTTGCAGTGTTGCCGGATGGTGTGTTTTAAATCCTGTATAATAATTTGAAGTTGTTTGTTTACTGAGATTAAAGCTCATATACATGCAGGAGCACCTTCCCCTGTAAGTAAACTTTTACAGTATCATTGCAGTTACTTTTTGATTGACAAATATAAAGTTTGCATACATGTAGAAACATGATTAGTAAAGTTTTAAAACCAATAATTCTCTGCAGTCATACCAGAATTTAAAAATTGTTCCTCTCATCATCTGTTGACTTACATCTGGTTTGTTTCAATTTGTAGGTGGATTGGACTTGATGATAGTTCCTGGTTTAGCCTTTACGAAGAGAGGTCATCGCATAGGAGGTGGTAAGGGATATTATGATGCCTTTGTCCAGAGATGTTCCCATGACCCTCATGGTCGTCCTTACACCATAGGTTTGGCATTCAATGAGCAGATTTTACATAGCATTCCAGTTGATGAGCATGACTTCATGGTGGATGAAGTAATATACCCTGATAGTTAAAAGCTAACTAGAGCCGAATTTATGAAAATTGTATTTCCCAGTCTTCCTGTTGTCTTTTAGACTTTTGTAAAATTTGAAAATAATCAGGAAGTATTTGTTTCCACTTTAGATGTGTACAAGTAACTTTGATAAGAATAATCTTTCTTGATATTTTAACCTATACTTGTTTCGTAGTGCTTTTCTTAATTGTTCTGACTTTTTTTCTTGGGACACAAATTTTCTCACAGTTAATCCTTATGTGAAAATCAGAAAAATGATCTATTTTCGTGGAAGGTGTCTTTTTTAATCAAAAGTCTTTAGTATGACTGTATGCATCTTTAAATGTAATAATATGTTTGCTGTTTATTTCTCAGAAGTTTCTGTACAAGAAATGTATGGTGGGGAAGCTTCCCACCCCCTTATTTTAGTGATTGGTGTATTTGGCAAAGCATCGCATTTCACAAAGCTATGAAGCATAATGTTAAGTTTTTTGTAAAC-----TCCCCCCCCCCTCTTTTCAGAGGAAATGGGAAATGTTCAGT------------------------------------------------------------
>APH_4005
TACTTCCAAGCA-TTTTTTTTGGGAATTCCAGTTATGCTTGTGACCTTGCTTTCTATTCTGCTATATTCTCCAGTCTCTTGAATTCTTTCTCATCAGCCATTCTTTAACAATCACTTAAATATATGTTGCTAATCAAGCCTTACTTCAATCACAGTAAACAAACAACTTCAAATTATTTATCACACTAAGGCTTTATTTAAATTAACAACCTTACGATCTGTTTCAAAAGGCTTTCTTGAATCACAGGTAAGAAACAATACAGGTGAAGACAGGAAAATTTTCTTGGTATTCATTTCTTCTTTCTTGCAGTGTTGCCGGATGGTGTGTTTTAAATCCTGTATAATAATTTGAAGTTGTTTGTTTACTGAGATTAAAGCTCATATACATGCAGGAGCACCTTCCCCTGTAAGTAAACTTTTACAGTATCATTGCAGTTACTTTTTGATTGACAAATATAAAGTTTGCATACATGTAGAAACATGATTAGTAAAGTTTTAAAACCAATAATTCTCTGCAGTCATACCAGAATTTAAAAATTGTTCCTCTCATCATCTGTTGACTTACATCTGGTTTGTTTCAATTTGTAGGTGGATTGGACTTGATGATAGTTCCTGGTTTAGCCTTTACGAAGAGAGGTCATCGCATAGGAGGTGGTAAGGGATATTATGATGCCTTTGTCCAGAGATGTTCCCATGACCCTCATGGTCGTCCTTACACCATAGGTTTGGCATTCAATGAGCAGATTTTACATAGCATTCCAGTTGATGAGCATGACTTCATGGTGGATGAAGTAATATACCCTGATAGTTAAAAGCTAACTAGAGCCGAATTTATGAAAATTGTATTTCCCAGTCTTCCTGTTGTCTTTTAGACTTTTGTAAAATTTGAAAATAATCAGGAAGTATTTGTTTCCACTTTAGATGTGTACAAGTAACTTTGATAAGAATAATCTTTCTTGATATTTTAACCTATACTTGTTTCGTAGTGCTTTTCTTAATTGTTCTGACTTTTTTTCTTGGGACACAAATTTTCTCACAGTTAATCCTTATGTGAAAATCAGAAAAATGATCTATTTTCGTGGAAGGTGTCTTTTTTAATCAAAAGTCTTTAGTATGACTGTATGCATCTTTAAATGTAATAATATGTTTGCTGTTTATTTCTCAGAAGTTTCTGTACAAGAAATGTATGGTGGGGAAGCTTCCCACCCCCTTATTTTAGTGATTGGTGTATTTGGCAAAGCATCGCATTTCACAAAGCTATGAAGCATAATGTTAAGTTTTTTGTAAAC----TCCCCCCCCCCCTCTTTTCAGAGGAAATGGGAAATGTTCAGTTTCTTCTCTACATTGAAAAGGTTTCTTTTACCCTTAACTACTGATGTGCAGTCACAGTGA
>APH_0717
--CTTCCAAGCACTTTTTTTTAGGAATTCCAGTTGTGCTTGTGACCTTGCTTTCTATTCTGCTATATTCTCCGGTCTCTTGAATTCTTTCTCATCAGCCATTCTTCAATAATCACTTAAATATATGCTGCTAATCAAGCCTTATTTCAATTTCAGTAAATAAACAACTTCAAATTATTTATCACACAAAGGCTTTATTTAAATTAACAACCTTACGATCTGTTTCAAAAGGCTTTCTTGAATCACAGGTAAGAAACAATAGAGGTGAAGACAGGAAAATTCGCTTGGTATTCATTTCTTCTTTCTTGCAGTGTTGCCGGATGGTGTGTTTTAAATCCTGTATAGTAATTTGAAGTTGTTTGTTTACTGAGATTAAAGCTCATATACATGCAGGAGCACCTTCCCCTGTAAGTAAACTTTTACAGTATCATTGCAGTTACTTTTTGATTGACAAATATAAAGTTTGCATACATGTAGAAACATGATTAGTAAAGTTTTAAAACCAATAATTCTCTGCAGTCATACCAGAATTTAAAAATTGTTCCTTTCATCATCTGTTGACTTACATCTGGTTTGTTTCAACTTGTAGGTGGATTGGACTTGATGATAGTTCCTGGTTTAGCCTTTACGAAGAGAGGTCATCGCATAGGAGGTGGTAAGGGATATTATGATGCCTTTGTCCAGAGATGTTCCCATGACCCTCATGGTCGTCCTTACACCATAGGTTTGGCATTCAATGAACAGATTTTACATAGCATTCCAGTTGATGAGCATGACTTCATGGTGGATGAAGTAATATACCCTGATAGTTAAAAGCTAACTAGAGCCGAATTTATGAAAATTGTATTTCCCAGTCTTCCTGTTGTCTTTTAGACTTTTGTAAAATTTGAAAATAATCAGGAAGTATTTGTTTCCACTTTAGATGTGTACAAGTAACTTTGATAAGAATAATCTTTCTTGATATTTTAACCTATACTTGTTTTGTAGTGCTTTTCTTAATTGTTCTGACTTTTTTTCTTGGGACACAAATTTTCTCACAGTTAATCCTTATGTGAAAATCAGAAAAATGATCTATTTTCATGGAAGGTGTCTTTTTTAATCAAAAGTCTTTAGTATGACTGTATGCATCTTTAAATGTAATAATATGTTTGCTGTTTATTTCTCAGAAGTTTCTGTACAAGAAATGTATGGTGGGGAAGCTTCCCACCCCCTTATTTTAGTGATTGGTGTATTTGGCAAAACATCGCATTTCACAAAGCTATAAAGCATAATGTTAAGTTTTTTGTAAACAACT---CCCCCCCCCCCTTTTCAGAGGAAATGGGAAATGTTCAGTTTCTTCTCTACATTGAAAAGGTTTCTTTTACCCTTAACTACTGATGTGAAGTCACAGTGA
>APH_0186
TACTTCCAAGCACTTTTTTTTAGGAATTCCAGTTGTGCTTGTGACCTTGCTTTCTATTCTGCTATATTCTCCGGTCTCTTGAATTCTTTCTCATCAGCCATTCTTCAATAATCACTTAAATATACGTTGCTAATTAAGCCTTACTTCAATCACAGTAAACAAACAACTTCAAATTATTTATCACACTAAGGCTTTATTTAAATTAACAACCTTACGATCTGTTTCAAAAGGCTTTCTTGAATCACAGGTAAGAAACAATGGAGGTGAAGACAGGAAAATTCGCTTGGTATTCATTTCTTCTTTCTTGCAGTGTTGCCGGATGGTGTGTTTTAAATCCTGTATAGTAATTTGAAGTTGTTTGTTTACTGAGATTAAAGCTCATATACATGCAGGAGCACCTTCCCCTGTAAGTAAACTTTTACAGTATCATTGCAGTTACTTTTTGATTGACAAATATAAAGTTTGCATACATGTAGAAACATGATTAGTAAAGTTTTAAAACCAATAATTCTCTGCAGTCATACCAGAATTTAAAAATTGTTCCTTTCATCATCTGTTGACTTACATCTGGTTTGTTTCAACTTGTAGGTGGATTGGACTTGATGATAGTTCCTGGTTTAGCCTTTACGAAGAGAGGTCATCGCATAGGAGGTGGTAAGGGATATTATGATGCCTTTGTCCAGAGATGTTCCCATGACCCTCATGGTCGTCCTTACACCATAGGTTTGGCATTCAATGAACAGATTTTACATAGCATTCCAGTTGATGAGCATGACTTCATGGTGGATGAAGTAATATACCCTGATAGTTAAAAGCTAACTAGAGCCGAATTTATGAAAATTGTATTTCCCAGTCTTCCTGTTGTCTTTTAGACTTTTGTAAAATTTGAAAATAATCAGGAAGTATTTGTTTCCACTTTAGATGTGTACAAGTAACTTTGATAAGAATAATCTTTCTTGATATTTTAACCTATACTTGTTTTGTAGTGCTTTTCTTAATTGTTCTGACTTTTTTTCTTGGGACACAAATTTTCTCACAGTTAATCCTTATGTGAAAATCAGAAAAATGATCTATTTTCATGGAAGGTGTCTTTTTTAATCAAAAGTCTTTAGTATGACTGTATGCATCTTTAAATGTAAGAATATGTTTGCTGTTTATTTCTCAGAAGTTTCTGTACAAGAAATGTATGGTGGGGAAGCTTCCCACCCCCTTATTTTAGTGATTGGTGTATTTGGCAAAACATCGCATTTCACAAAGCTATAAAGCATAATGTTAAGTTTTTTGTAAACAACT---CCCCCCCCCCCTTTTCAGAGGAAATGGGAAATGTTCAGTTTCTTCTCTACATTGAAAAGGTTTCTTTTACCCTTAACTACTGATGTGAAGTCACAGTGA
>APH_0185
TACTTCCAAGCACTTTTTTTTAGGAATTCCAGTTGTGCTTGTGACCTTGCTTTCTATTCTGCTATATTCTCCGGTCTCTTGAATTCTTTCTCATCAGCCATTCTTCAATAATCACTTAAATATACGTTGCTAATTAAGCCTTACTTCAATCACAGTAAACAAACAACTTCAAATTATTTATCACACTAAGGCTTTATTTAAATTAACAACCTTACGATCTGTTTCAAAAGGCTTTCTTGAATCACAGGTAAGAAACAATAGAGGTGAAGACAGGAAAATTCGCTTGGTATTCATTTCTTCTTTCTTGCAGTGTTGCCGGATGGTGTGTTTTAAATCCTGTATAGTAATTTGAAGTTGTTTGTTTACTGAGATTAAAGCTCATATACATGCAGGAGCACCTTCCCCTGTAAGTAAACTTTTACAGTATCATTGCAGTTACTTTTTGATTGACAAATATAAAGTTTGCATACATGTAGAAACATGATTAGTAAAGTTTTAAAACCAATAATTCTCTGCAGTCATACCAGAATTTAAAAATTGTTCCTTTCATCATCTGTTGACTTACATCTGGTTTGTTTCAACTTGTAGGTGGATTGGACTTGATGATAGTTCCTGGTTTAGCCTTTACGAAGAGAGGTCATCGCATAGGAGGTGGTAAGGGATATTATGATGCCTTTGTCCAGAGATGTTCCCATGACCCTCATGGTCGTCCTTACACCATAGGTTTGGCATTCAATGAACAGATTTTACATAGCATTCCAGTTGATGAGCATGACTTCATGGTGGATGAAGTAATATACCCTGATAGTTAAAAGCTAACTAGAGCCGAATTTATGAAAATTGTATTTCCCAGTCTTCCTGTTGTCTTTTAGACTTTTGTAAAATTTGAAAATAATCAGGAAGTATTTGTTTCCACTTTAGATGTGTACAAGTAACTTTGATAAGAATAATCTTTCTTGATATTTTAACCTATACTTGTTTTGTAGTGCTTTTCTTAATTGTTCTGACTTTTTTTCTTGGGACACAAATTTTCTCACAGTTAATCCTTATGTGAAAATCAGAAAAATGATCTATTTTCATGGAAGGTGTCTTTTTTAATCAAAAGTCTTTAGTATGACTGTATGCATCTTTAAATGTAATAATATGTTTGCTGTTTATTTCTCAGAAGTTTCTGTACAAGAAATGTATGGTGGGGAAGCTTCCCACCCCCTTATTTTAGTGATTGGTGTATTTGGCAAAACATCGCATTTCACAAAGCTATAAAGCATAATGTTAAGTTTTTTGTAAACAACT---CCCCCCCCCCCTTTTCAGAGGAAATGGGAAATGTTCAGTTTCTTCTCTACATTGAAAAGGTTTCTTTTACCCTTAACTACTGATGTGAAGTCACAGTGA
>APH_0674
TACTTCCAAGCACTTTTTTTTAGGAATTCCAGTTGTGCTTGTGACCTTGCTTTCTATTCTGCTATATTCTCCGGTCTCTTGAATTCTTTCTCATCAGCCATTCTTCAATAATCACTTAAATATACGTTGCTAATTAAGCCTTACTTCAATCACAGTAAACAAACAACTTCAAATTATTTATCACACTAAGGCTTTATTTAAATTAACAACCTTACGATCTGTTTCAAAAGGCTTTCTTGAATCACAGGTAAGAAACAATGGAGGTGAAGACAGGAAAATTCGCTTGGTATTCATTTCTTCTTTCTTGCAGTGTTGCCGGATGGTGTGTTTTAAATCCTGTATAGTAATTTGAAGTTGTTTGTTTACTGAGATTAAAGCTCATATACATGCAGGAGCACCTTCCCCTGTAAGTAAACTTTTACAGTATCATTGCAGTTACTTTTTGATTGACAAATATAAAGTTTGCATACATGTAGAAACATGATTAGTAAAGTTTTAAAACCAATAATTCTCTGCAGTCATACCAGAATTTAAAAATTGTTCCTTTCATCATCTGTTGACTTACATCTGGTTTGTTTCAACTTGTAGGTGGATTGGACTTGATGATAGTTCCTGGTTTAGCCTTTACGAAGAGAGGTCATCGCATAGGAGGTGGTAAGGGATATTATGATGCCTTTGTCCAGAGATGTTCCCATGACCCTCATGGTCGTCCTTACACCATAGGTTTGGCATTCAATGAACAGATTTTACATAGCATTCCAGTTGATGAGCATGACTTCATGGTGGATGAAGTAATATACCCTGATAGTTAAAAGCTAACTAGAGCCGAATTTATGAAAATTGTATTTCCCAGTCTTCCTGTTGTCTTTTAGACTTTTGTAAAATTTGAAAATAATCAGGAAGTATTTGTTTCCACTTTAGATGTGTACAAGTAACTTTGATAAGAATAATCTTTCTTGATATTTTAACCTATACTTGTTTTGTAGTGCTTTTCTTAATTGTTCTGACTTTTTTTCTTGGGACACAAATTTTCTCACAGTTAATCCTTATGTGAAAATCAGAAAAATGATCTATTTTCATGGAAGGTGTCTTTTTTAATCAAAAGTCTTTAGTATGACTGTATGCATCTTTAAATGTAATAATATGTTTGCTGTTTATTTCTCAGAAGTTTCTGTACAAGAAATGTATGGTGGGGAAGCTTCCCACCCCCTTATTTTAGTGATTGGTGTATTTGGCAAAACATCGCATTTCACAAAGCTATAAAGCATAATGTTAAGTTTTTTGTAAACAACT---CCCCCCCCCCCTTTTCAGAGGAAATGGGAAATGTTCAGTTTCTTCTCTACATTGAAAAGGTTTCTTTTACCCTTAACTACTGATGT-------------
>APH_3188
TACTTCCAAGCACTTTTTTTTAGGAATTCCAGTTGTGCTTGTGACCTTGCTTTCTATTCTGCTATATTCTCCGGTCTCTTGAATTCTTTCTCATCAGCCATTCTTCAATAATCACTTAAATATACGTTGCTAATTAAGCCTTACTTCAATCACAGTAAACAAACAACTTCAAATTATTTATCACACTAAGGCTTTATTTAAATTAACAACCTTACGATCTGTTTCAAAAGGCTTTCTTGAATCACAGGTAAGAAACAATGGAGGTGAAGACAGGAAAATTCGCTTGGTATTCATTTCTTCTTTCTTGCAGTGTTGCCGGATGGTGTGTTTTAAATCCTGTATAGTAATTTGAAGTTGTTTGTTTACTGAGATTAAAGCTCATATACATGCAGGAGCACCTTCCCCTGTAAGTAAACTTTTACAGTATCATTGCAGTTACTTTTTGATTGACAAATATAAAGTTTGCATACATGTAGAAACATGATTAGTAAAGTTTTAAAACCAATAATTCTCTGCAGTCATACCAGAATTTAAAAATTGTTCCTTTCATCATCTGTTGACTTACATCTGGTTTGTTTCAACTTGTAGGTGGATTGGACTTGATGATAGTTCCTGGTTTAGCCTTTACGAAGAGAGGTCATCGCATAGGAGGTGGTAAGGGATATTATGATGCCTTTGTCCAGAGATGTTCCCATGACCCTCATGGTCGTCCTTACACCATAGGTTTGGCATTCAATGAACAGATTTTACATAGCATTCCAGTTGATGAGCATGACTTCATGGTGGATGAAGTAATATACCCTGATAGTTAAAAGCTAACTAGAGCCGAATTTATGAAAATTGTATTTCCCAGTCTTCCTGTTGTCTTTTAGACTTTTGTAAAATTTGAAAATAATCAGGAAGTATTTGTTTCCACTTTAGATGTGTACAAGTAACTTTGATAAGAATAATCTTTCTTGATATTTTAACCTATACTTGTTTTGTAGTGCTTTTCTTAATTGTTCTGACTTTTTTTCTTGGGACACAAATTTTCTCACAGTTAATCCTTATGTGAAAATCAGAAAAATGATCTATTTTCATGGAAGGTGTCTTTTTTAATCAAAAGTCTTTAGTATGACTGTATGCATCTTTAAATGTAATAATATGTTTGCTGTTTATTTCTCAGAAGTTTCTGTACAAGAAATGTATGGTGGGGAAGCTTCCCACCCCCTTATTTTAGTGATTGGTGTATTTGGCAAAACATCGCATTTCACAAAGCTATAAAGCATAATGTTAAGTTTTTTGTAAACAACT----CCCCCCCCCCTTTTCAGAGGAAATGGGAAATGTTCAGTTTCTTCTCTACATTGAAAAGGTTTCTTTTACCCTTAACTACTGATGTGAAGTCACAGTGA
>APH_0622
--------ATCACGTTTTTTCA-------------------------------------------------------------------CTTTGTAGC--TTAATTAATGGAAACC--AGTGTATGTTGCTGATCAAGCCTTACTTCAATCACAGTAAACAAACAACTTCAAATTATTTATCACACTAAGGCTTTATTTAAATTAACAACCTTACGATCTGTTTCAAAAGGCTTTCTTGAATCACAGGTAAGAAACAATACAGGTGAAGACAGGAAAATTTGCTTGGTATTCATTTCTTCTTTCTTGCAGTGTTGCCGGATGGTGTGTTTTAAATCCTGTATAATAATTTGAAGTTGTTTGTTTACTGAGATTAAAGCTCATATACATGCAGGAGCACCTTCCCCTGTAAGTAAACTTTTACAGTATCATTGCAGTTACTTTTTGATTGACAAATATAAAGTTTGCATACATGTAGAAACATGATTAGTAAAGTTTTAAAACCAGTAATTCTCTGCAGTCATACCAGAATTTAAAAATTGTTCCTTTCATCGTCTGTTGACTTACATCTGGTTTGTTTCAACTTGTAGGTGGATTGGACTTGATGATAGTTCCTGGTTTAGCCTTTACGAAGAGAGGTCATCGCATAGGAGGTGGTAAGGGATATTATGATGCCTTTGTCCAGAGATGTTCCCATGATCCTCATGGTCGTCCTTACACCATAGGTTTGGCATTCAATGAACAGATTTTACATAGCATTCCAGTTGATGAGCATGACTTCATGGTGGATGAAGTAATATACCCTGATAGTTAAAAGCTAACTAGAGCCGAATTTATGAAAATTGTATTTCCCAGTCTTCCTGTTGTCTTTTAGACTTTTGTAAAATTTGAAAATAATCAGGAAGTATTTGTTTCCACTTTAGATGTGTACAAGTAACTTTGATAGGAATAATCTTTCTTGATATTTTAACCTATACTTGTTTCGTAGTGCTTTTCTTAATTGTT----CTTTTTTTCTTGGGACACAAACTTTCTCACAGTTAATCCTTATGTGAAAATCAGAAAAATGATCTATTTTCATGGAAGGTGTCTTTTTTAATCAAAAGTCTTTAGTATGACTGTATGCATCTTTAAATGTAATAATATATTTGCTGTTTATTTCTCAGAAGTTTCTGTACAAGAAATGTATGGTGGGGAAGCTTCCCACCCCCTTATTTTAGTGATTGGTGTATTTGGCAAAACATCGCATTTCACAAAACTATAAAGCATAATGTTAAGTTTTTTGTAAACAACTCCCCCCCCCCCCTCTTTTCAGAGGAAATGGGAAATGTTCAGTTTCTTCTCTACATTGAAAAGGTTTCTTTTAC-----------------------------
>APH_3191
-----------------------------------------------------------------------------------------CTCATCAGCCACTCTTCAATAATCACTTAAATATATGTTGTTTATCAAGCCTTACTTCAATCTCAGTAAACAAACAACTTCAAATTATTTATCACACAAAGGCTTTATTTAAATTAACAACCTTACAATCTGTTTCAAAAGGCTTTCTTGAATCACAGGTAAGAAACAATACAGGTGAAGACAGGAAAATTTGCTTGGTATTCATTTCTTCTTTCTTGCAGTGTTGCCGGATGGTGTGTTTTAAATCCTGTATAATAATTTGAAGTTGTTTGTTTACTGAGATTAAAGCTCATATACATGCAGGAGCACCTTCCCCTGTAAGTAAACTTTTACAGTATCATTGCAGTTACTTTTTGATTGACAAATATAAAGTTTGCATACATGTAGAAACATGATTAGTAAAGTTTTAAAACCAGTAATTCTCTGCAGTCATACCAGAATTTAAAAATTGTTCCTTTCATCGTCTGTTGACTTACATCTGGTTTGTTTCAACTTGTAGGTGGATTGGACTTGATGATAGTTCCTGGTTTAGCCTTTACGAAGAGAGGTCATCGCATAGGAGGTGGTAAGGGATATTATGATGCCTTTGTCCAGAGATGTTCCCATGATCCTCATGGTCGTCCTTACACCATAGGTTTGGCATTCAATGAACAGATTTTACATAGCATTCCAGTTGATGAGCATGACTTCATGGTGGATGAAGTAATATACCCTGATAGTTAAAAGCTAACTAGAGCCGAATTTATGAAAATTGTATTTCCCAGTCTTCCTGTTGTCTTTTAGACTTTTGTAAAATTTGAAAATAATCAGGAAGTATTTGTTTCCACTTTAGATGTGTGCAAGTAACTTTGATAAGAATAATCTTTCTTGATATTTTAACCTATACTTGTTTCGTAGTGCTTTTCTTAATTGTT----CTTTTTTTCTTGGGACACAAACTTTCTCACAGTTAATCCTTATGTGAAAATCAGAAAAATGATCTATTTTCATGGAAGGTGTCTTTTTTAATCAAAAGTCTTTAGTATGACTGTATGCATCTTTAAATGTAATAATATATTTGCTGTTTATTTCTCAGAAGTTTCTGTACAAGAAATGTATGGTGGGGAAGCTTCCCACCCCCTTATTTTAGTGATTGGTGTATTTGGCAAAACATCGCATTTCACAAAACTATAAAGCATAATGTTAAGTTTTTTGTAAACAACTCCCCCC------------------------------------------------------------------------------------------------
>APH_3177
TACTTCCAAGCACTTTTTTTTAGGAATTCCAGTTGTGCTTGTGACCTTGCTTTCTATTCTGCTATATTCTCCGGTCTCTTGAATTCTTTCTCATCAGCCATTCTTCAATAATCACTTAAATATACGTTGCTAATCAAGCCTTACTTCAATCACAGTAAACAAACAACTTCAAATTATTTATCACACTAAGGCTTTATTTAAATTAACAACCTTACGATCTGTTTCAAAAGGCTTTCTTGAATCACAGGTAAGAAACAATACAGGTGAAGACAGGAAAATTTGCTTGGTATTCATTTCTTCTTTCTTGCAGTGTTGCCGGATGGTGTGTTTTAAATCCTGTATAATAATTTGAAGTTGTTTGTTTACTGAGATTAAAGCTCATATACATGCAGGAGCACCTTCCCCTGTAAGTAAACTTTTACAGTATCATTGCAGTTACTTTTTGATTGACAAATATAAAGTTTGCATACATGTAGAAACATGATTAGTAAAGTTTTAAAACCAGTAATTCTCTGCAGTCATACCAGAATTTAAAAATTGTTCCTTTCATCGTCTGTTGACTTACATCTGGTTTGTTTCAACTTGTAGGTGGATTGGACTTGATGATAGTTCCTGGTTTAGCCTTTACGAAGAGAGGTCATCGCATAGGAGGTGGTAAGGGATATTATGATGCCTTTGTCCAGAGATGTTCCCATGATCCTCATGGTCGTCCTTACACCATAGGTTTGGCATTCAATGAACAGATTTTACATAGCATTCCAGTTGATGAGCATGACTTCATGGTGGATGAAGTAATATACCCTGATAGTTAAAAGCTAACTAGAGCCGAATTTATGAAAATTGTATTTCCCAGTCTTCCTGTTGTCTTTTAGACTTTTGTAAAATTTGAAAATAATCAGGAAGTATTTGTTTCCACTTTAGATGTGTACAAGTAACTTTGATAAGAATAATCTTTCTTGATATTTTAACCTATACTTGTTTCGTAGTGCTTTTCTTAATTGTT----CTTTTTTTCTTGGGACACAAACTTTCTCACAGTTAATCCTTATGTGAAAATCAGAAAAATGATCTATTTTCATGGAAGGTGTCTTTTTTAATCAAAAGTCTTTAGTATGACTGTATGCATCTTTAAATGTAATAATATATTTGCTGTTTATTTCTCAGAAGTTTCTGTACAAGAAATGTATGGTGGGGAAGCTTCCAACCCCCTTATTTTAGTGAATGGTGTATTTGGCAAAACATCGCATTTCACAAAACTATAAAGCATAATGTTAAGTTTTTTGTAAACAATT--CCCCCCCCCCTCTTTTCAGAGGAAATGGGAAATGTTCAGTTTCTTCTCTACATTGAAAAGGTTTCTTTTACCCTTAACTACTGATGTGCAGTCACAGTGA
>APH_1602
TACTTCCAAGCACTTTTTTTTAGGAATTCCAGTTGTGCTTGTGACCTTGCTTTCTATTCTGCTATATTCTCCGATCTCTTGAATTCTTTCTCATCAGCCATTCTTCAATAATCACTTAAATATACGTTGCTAATCAAGCCTTACTTCAATCACAGTAAACAAACAACTTCAAATTATTTATCACACTAAGGCTTTATTTAAATTAACAACCTTACGATCTGTTTCAAAAGGCTTTCTTGAATCACAGGTAAGAAACAATACAGGTGAAGACAGGAAAATTTGCTTGGTATTCATTTCTTCTTTCTTGCAGTGTTGCCGGATGGTGTGTTTTAAATCCTGTATAATAATTTGAAGTTGTTTGTTTACTGAGATTAAAGCTCATATACATGCAGGAGCACCTTCCCCTGTAAGTAAACTTTTACAGTATCATTGCAGTTACTTTTTGATTGACAAATATAAAGTTTGCATACATGTAGAAACATGATTAGTAAAGTTTTAAAGCCAGTAATTCTCTGCAGTCATACCAGAATTTAAAAATTGTTCCTTTCATCGTCTGTTGACTTACATCTGGTTTGTTTCAACTTGTAGGTGGATTGGACTTGATGATAGTTCCTGGTTTAGCCTTTACGAAGAGAGGTCATCGCATAGGAGGTGGTAAGGGATATTATGATGCCTTTGTCCAGAGATGTTCCCATGATCCTCATGGTCGTCCTTACACCATAGGTTTGGCATTCAATGAACAGATTTTACATAGCATTCCAGTTGATGAGCATGACTTCATGGTGGATGAAGTAATATACCCTGATAGTTAAAAGCTAACTAGAGCCGAATTTATGAAAATTGTATTTCCCAGTCTTCCTGTTGTCTTTTAGACTTTTGTAAAATTTGAAAATAATCAGGAAGTATTTGTTTCCACTTTAGATGTGTACAAGTAACTTTGATAAGAATAATCTTTCTTGATATTTTAACCTATACTTGTTTCGTAGTGCTTTTCTTAATTGTT----CTTTTTTTCTTGGGACACAAACTTTCTCACAGTTAATCCTTATGTGAAAATCAGAAAAATGATCTATTTTCATGGAAGGTGTCTTTTTTAATCAAAAGTCTTTAGTATGACTGTATGCATCTTTAAATGTAATAATATATTTGCTGTTTATTTCTCAGAAGTTTCTGTACAAGAAATGTATGGTGGGGAAGCTTCCCACCCCCTTATTTTAGTGATTGGTGTATTTGGCAAAACATCGCATTTCACAAAACTATAAAGCATAATGTTAAGTTTTTTGTAAACAACTCCCCCCCCCCCCTCTTTTCAGAGGAAATGGGAAATGTTCAGTTTCTTCTCTACATTGAAAAGGTTTCTTTTACCCTTAACTACTGATGTGCAGTCACAGTGA
>APH_4021
TACTTCCAAGCACTTTTTTTTAGGAATTCCAGTTGTGCTTGTGACCTTGCTTTCTATTCTGCTATATTCTCCGGTCTCTTGAATTCTTTCTCATCAGCCATTCTTCAATAATCACTTAAATATACGTTGCTAATCAAGCCTTACTTCAATCACAGTAAACAAACAACTTCAAATTATTTATCACACTAAGGCTTTATTTAAATTAACAACCTTACGATCTGTTTCAAAAGGCTTTCTTGAATCACAGGTAAGAAACAATACAGGTGAAGACAGGAAAATTTGCTTGGTATTCATTTCTTCTTTCTTGCAGTGTTGCCGGATGGTGTGTTTTAAATCCTGTATAATAATTTGAAGTTGTTTGTTTACTGAGATTAAAGCTCATATACATGCAGGAGCACCTTCCCCTGTAAGTAAACTTTTACAGTATCATTGCAGTTACTTTTTGATTGACAAATATAAAGTTTGCATACATGTAGAAACATGATTAGTAAAGTTTTAAAACCAGTAATTCTCTGCAGTCATACCAGAATTTAAAAATTGTTCCTTTCATCGTCTGTTGACTTACATCTGGTTTGTTTCAACTTGTAGGTGGATTGGACTTGATGATAGTTCCTGGTTTAGCCTTTACGAAGAGAGGTCATCGCATAGGAGGTGGTAAGGGATATTATGATGCCTTTGTCCAGAGATGTTCCCATGATCCTCATGGTCGTCCTTACACCATAGGTTTGGCATTCAATGAACAGATTTTACATAGCATTCCAGTTGATGAGCATGACTTCATGGTGGATGAAGTAATATACCCTGATAGTTAAAAGCTAACTAGAGCCGAATTTATGAAAATTGTATTTCCCAGTCTTCCTGTTGTCTTTTAGACTTTTGTAAAATTTGAAAATAATCAGGAAGTATTTGTTTCCACTTTAGATGTGTGCAAGTAACTTTGATAAGAATAATCTTTCTTGATATTTTAACCTATACTTGTTTCGTAGTGCTTTTCTTAATTGTT----CTTTTTTTCTTGGGACACAAACTTTCTCACAGTTAATCCTTATGTGAAAATCAGAAAAATGATCTATTTTCATGGAAGGTGTCTTTTTTAATCAAAAGTCTTTAGTATGACTGTATGCATCTTTAAATGTAATAATATATTTGCTGTTTATTTCTCAGAAGTTTCTGTACAAGAAATGTATGGTGGGGAAGCTTCCCACCCCCTTATTTTAGTGATTGGTGTATTTGGCAAAACATCGCATTTCACAAAACTATAAAGCATAATGTTAAGTTTTTTGTAAACAACTCCCCCCCCCCCCTCTTTTCAGAGGAAATGGGAAATGTTCAGTTTCTTCTCTACATTGAAAAGGTTTCTTTTACCCTTAACTACTGATGTGCAGTCACAGTGA
>APH_0136
TACTTCCAAGCACTTTTTTTTAGGAATTCCAGTTGTGCTTGTGACCTTGCTTTCTATTCTGCTATATTCTCCGGTCTCTTGAATTCTTTCTCATCAGCCATTCTTCAATAATCACTTAAATATACGTTGCTAATCAAGCCTTACTTCAATCACAGTAAACAAACAACTTCAAATTATTTATCACACTAAGGCTTTATTTAAATTAACAACCTTACGATCTGTTTCAAAAGGCTTTCTTGAATCACAGGTAAGAAACAATACAGGTGAAGACAGGAAAATTTGCTTGGTATTCATTTCTTCTTTCTTGCAGTGTTGCCGGATGGTGTGTTTTAAATCCTGTATAATAATTTGAAGTTGTTTGTTTACTGAGATTAAAGCTCATATACATGCAGGAGCACCTTCCCCTGTAAGTAAACTTTTACAGTATCATTGCAGTTACTTTTTGATTGACAAATATAAAGTTTGCATACATGTAGAAACATGATTAGTAAAGTTTTAAAACCAGTAATTCTCTGCAGTCATACCAGAATTTAAAAATTGTTCCTTTCATCGTCTGTTGACTTACATCTGGTTTGTTTCAACTTGTAGGTGGATTGGACTTGATGATAGTTCCTGGTTTAGCCTTTACGAAGAGAGGTCATCGCATAGGAGGTGGTAAGGGATATTATGATGCCTTTGTCCAGAGATGTTCCCATGACCCTCATGGTCGTCCTTACACCATAGGTTTGGCATTCAATGAACAGATTTTACATAGCATTCCAGTTGATGAGCATGACTTCATGGTGGATGAAGTAATATACCCTGATAGTTAAAAGCTAACTAGAGCCGAATTTATGAAAATTGTATTTCCCAGTCTTCCTGTTGTCTTTTAGACTTTTGTAAAATTTGAAAATAATCAGGAAGTATTTGTTTCCACTTTAGATGTGTACAAGTAACTTTGATAAGAATAATCTTTCTTGATATTTTAACCTATACTTGTTTCGTAGTGCTTTTCTTAATTGTT----CTTTTTTTCTTGGGACACAAACTTTCTCACAGTTAATCCTTATGTGAAAATCAGAAAAATGATCTATTTTCATGGAAGGTGTCTTTTTTAATCAAAAGTCTTTAGTATGACTGTATGCATCTTTAAATGTAATAATATATTTGCTGTTTATTTCTCAGAAGTTTCTGTACAAGAAATGTATGGTGGGGAAGCTTCCCACCCCCTTATTTTAGTGATTGGTGTATTTGGCAAAACATCGCATTTCACAAAACTATAAAGCATAATTTTAAGTTTTTTGTAAACAACC--CCCCCCCCCCTCTTTTCAGAGGAAATGGGAAATGTTCAGTTTCTTCTCTACATTGAAAAGGTTTCTTTTACCCTTAACTACTGATGTGCAGTCACAGTGA
>APH_0723
TACTTCCAAGCACTTTTTTTTAGGAATTCCAGTTGTGCTTGTGACCTTGCTTTCTATTCTGCTATATTCTCCGGTCTCTTGAATTCTTTCTCATCAGCCATTCTTCAATAATCACTTAAATATACGTTGCTAATCAAGCCTTACTTCAATCACAGTAAACAAACAACTTCAAATTATTTATCACACTAAGGCTTTATTTAAATTAACAACCTTACGATCTGTTTCAAAAGGCTTTCTTGAATCACAGGTAAGAAACAATACAGGTGAAGACAGGAAAATTTGCTTGGTATTCATTTCTTCTTTCTTGCAGTGTTGCCGGATGGTGTGTTTTAAATCCTGTATAATAATTTGAAGTTGTTTGTTTACTGAGATTAAAGCTCATATACATGCAGGAGCACCTTCCCCTGTAAGTAAACTTTTACAGTATCATTGCAGTTACTTTTTGATTGACAAATATAAAGTTTGCATACATGTAGAAACATGATTAGTAAAGTTTTAAAACCAGTAATTCTCTGCAGTCATACCAGAATTTAAAAATTGTTCCTTTCATCGTCTGTTGACTTACATCTGGTTTGTTTCAACTTGTAGGTGGATTGGACTTGATGATAGTTCCTGGTTTAGCCTTTACGAAGAGAGGTCATCGCATAGGAGGTGGTAAGGGATATTATGATGCCTTTGTCCAGAGATGTTCCCATGACCCTCATGGTCGTCCTTACACCATAGGTTTGGCATTCAATGAACAGATTTTACATAGCATTCCAGTTGATGAGCATGACTTCATGGTGGATGAAGTAATATACCCTGATAGTTAAAAGCTAACTAGAGCCGAATTTATGAAAATTGTATTTCCCAGTCTTCCTGTTGTCTTTTAGACTTTTGTAAAATTTGAAAATAATCAGGAAGTATTTGTTTCCACTTTAGATGTGTACAAGTAACTTTGATAAGAATAATCTTTCTTGATATTTTAACCTATACTTGTTTCGTAGTGCTTTTCTTAATTGTT----CTTTTTTTCTTGGGACACAAACTTTCTCACAGTTAATCCTTATGTGAAAATCAGAAAAATGATCTATTTTCATGGAAGGTGTCTTTTTTAATCAAAAGTCTTTAGTATGACTGTATGCATCTTTAAATGTAATAATATATTTGCTGTTTATTTCTCAGAAGTTTCTGTACAAGAAATGTATGGTGGGGAAGCTTCCCACCCCCTTATTTTAGTGATTGGTGTATTTGGCAAAACATCGCATTTCACAAAACTATAAAGCATAATGTTAAGTTTTTTGTAAACAACT-CCCCCCCCCCCTCTTTTCAGAGGAAATGGGAAATGTTCAGTTTCTTCTCTACATTGAAAAGGTTTCTTTTACCTTTAACTACTGATGTGCAGTCACAGTGA
>APH_0880
TACTTCCAAGCACTTTTTTTTAGGAATTCCAGTTGTGCTTGTGACCTTGCTTTCTATTCTGCTATATTCTCCGGTCTCTTGAATTCTTTCTCATCAGCCATTCTTCAATAATCACTTAAATATACGTTGCTAATCAAGCCTTACTTCAATCACAGTAAACAAACAACTTCAAATTATTTATCACACTAAGGCTTTATTTAAATTAACAACCTTACGATCTGTTTCAAAAGGCTTTCTTGAATCACAGGTAAGAAACAATACAGGTGAAGACAGGAAAATTTGCTTGGTATTCATTTCTTCTTTCTTGCAGTGTTGCCGGATGGTGTGTTTTAAATCCTGTATAATAATTTGAAGTTGTTTGTTTACTGAGATTAAAGCTCATATACATGCAGGAGCACCTTCCCCTGTAAGTAAACTTTTACAGTATCATTGCAGTTACTTTTTGATTGACAAATATAAAGTTTGCATACATGTAGAAACATGATTAGTAAAGTTTTAAAACCAGTAATTCTCTGCAGTCATACCAGAATTTAAAAATTGTTCCTTTCATCGTCTGTTGACTTACATCTGGTTTGTTTCAACTTGTAGGTGGATTGGACTTGATGATAGTTCCTGGTTTAGCCTTTACGAAGAGAGGTCATCGCATAGGAGGTGGTAAGGGATATTATGATGCCTTTGTCCAGAGATGTTCCCATGACCCTCATGGTCGTCCTTACACCATAGGTTTGGCATTCAATGAACAGATTTTACATAGCATTCCAGTTGATGAGCATGACTTCATGGTGGATGAAGTAATATACCCTGATAGTTAAAAGCTAACTAGAGCCGAATTTATGAAAATTGTATTTCCCAGTCTTCCTGTTGTCTTTTAGACTTTTGTAAAATTTGAAAATAATCAGGAAGTATTTGTTTCCACTTTAGATGTGTACAAGTAACTTTGATAAGAATAATCTTTCTTGATATTTTAACCTATACTTGTTTCGTAGTGCTTTTCTTAATTGTT----CTTTTTTTCTTGGGACACAAACTTTCTCACAGTTAATCCTTATGTGAAAATCAGAAAAATGATCTATTTTCATGGAAGGTGTCTTTTTTAATCAAAAGTCTTTAGTATGACTGTATGCATCTTTAAATGTAATAATATATTTGCTGTTTATTTCTCAGAAGTTTCTGTACAAGAAATGTATGGTGGGGAAGCTTCCCACCCCCTTATTTTAGTGATTGGTGTATTTGGCAAAACATCGCATTTCACAAAACTATAAAGCATAATGTTAAGTTTTTTGTAAACAACTCCCCCCCCCCCCTCTTTTCAGAGGAAATGGGAAATGTTCAGTTTCTTCTCTACATTGAAAAGGTTTCTTTTACCCTTAACTACTGATGTGCAGTCACAGTGA
>APH_0683
TACTTCCAAGCACTTTTTTTTAGGAATTCCAGTTGTGCTTGTGACCTTGCTTTCTATTCTGCTATATTCTCCGGTCTCTTGAATTCTTTCTCATCAGCCATTCTTCAATAATCACTTAAATATACGTTGCTAATCAAGCCTTACTTCAATCGCAGTAAACAAACAACTTCAAATTATTTATCACACTAAGGCTTTATTTAAATTAACAACCTTACGATCTGTTTCAAAAGGCTTTCTTGAATCACAGGTAAGAAACAATACAGGTGAAGACAGGAAAATTTGCTTGGTATTCATTTCTTCTTTCTTGCAGTGTTGCCGGATGGTGTGTTTTAAATCCTGTATAATAATTTGAAGTTGTTTGTTTACTGAGATTAAAGCTCATATACATGCAGGAGCACCTTCCCCTGTAAGTAAACTTTTACAGTATCATTGCAGTTACTTTTTGATTGACAAATATAAAGTTTGCATACATGTAGAAACATGATTAGTAAAGTTTTAAAACCAGTAATTCTCTGCAGTCATACCAGAATTTAAAAATTGTTCCTTTCATCGTCTGTTGACTTACATCTGGTTTGTTTCAACTTGTAGGTGGATTGGACTTGATGATAGTTCCTGGTTTAGCCTTTACGAAGAGAGGTCATCGCATAGGAGGTGGTAAGGGATATTATGATGCCTTTGTCCAGAGATGTTCCCATGATCCTCATGGTCGTCCTTACACCATAGGTTTGGCATTCAATGAACAGATTTTACATAGCATTCCAGTTGATGAGCATGACTTCATGGTGGATGAAGTAATATACCCTGATAGTTAAAAGCTAACTAGAGCCGAATTTATGAAAATTGTATTTCCCAGTCTTCCTGTTGTCTTTTAGACTTTTGTAAAATTTGAAAATAATCAGGAAGTATTTGTTTCCACTTTAGATGTGTACAAGTAACTTTGATAAGAATAATCTTTCTTGATATTTTAACCTATACTTGTTTCGTAGTGCTTTTCTTAATTGTT----CTTTTTTTCTTGGGACACAAACTTTCTCACAGTTAATCCTTATGTGAAAATCAGAAAAATGATCTATTTTCATGGAAGGTGTCTTTTTTAATCAAAAGTCTTTAGTATGACTGTATGCATCTTTAAATGTAATAATATATTTGCTGTTTATTTCTCAGAAGTTTCTGTACAAGAAATGTATGGTGGGGAAGCTTCCCACCCCCTTATTTTAGTGATTGGTGTATTTGGCAAAACATCGCATTTCGTATTGATATCAGCAGTCACGTTAAG--------AAAC----------------------------AGATAAGAAAT------------------------------------AACTCAAACAAC-------------------
>APH_1438
----------------------------------------------------------------------------------------------------------------------------------------------------------------------------------------------------------------------------------------------------------------------------------------------------------------------------------------------------------------------------------------------------------------------------------------------------------------------------------------------------------------------------------------------------------------------------------------------------------------------------------------------------------------------AGGAGGTGGTAAGGGATATTATGATGCCTTTGTCCAGAGATGTTCCCATGATCCTCATGGTCGTCCTTACACCATAGGTTTGGCATTCAATGAACAGATTTTACATAGCATTCCAGTTGATGAGCATGACTTCATGGTGGATGAAGTAATATACCCTGATAGTTAAAAGCTAACTAGAGCCAAATTTATGAAAATTGTATTTCCCAGTCTTCCTGTTGTCTTTTAGACTTTTGTAAAATTTGAAAATAATCAGGAAGTATTTGTTTCCACTTTAGATGTGTACAAGTAACTTTGATAAGAATAATCTTTCTTGATATTTTAACCTATACTTGTTTC-----------------------------------------------------------------------------------------------------------------------------------------------------------------------------------------------------------------------------------------------------------------------------------------------------------------------------------------------------------------------------------------------------------------------------
