# Supplementary material for: ﻿Discovery of a new tarantula species from the Madrean Sky Islands and the first documented instance of syntopy between two montane endemics (Araneae, Theraphosidae, Aphonopelma): a case of prior mistaken identity
Source: Zookeys. 2024 Aug 16;1210:61–98. doi: 10.3897/zookeys.1210.125318 (PMC11344175; doi:10.3897/zookeys.1210.125318)
Supplement: Supplementary material 8 — Phylogenomics files [file zookeys-1210-061_article-125318__-s008.zip › Suppl8/individual_UCE_loci/sl_realigned_uce_2001496.fas]

>APH_0185
GATGTCGTCACTACCACCCTGACCACTTTTCCGGCACGTGACCCACTTCTTCCTGTCTCAGTGATCGCTTGCTCCCATGCTATGTCGCAAATGGCAAGAACTTTCTTGTTTACCTTGTAATTGGCAGGTTTTCTGAGTATTATTATCTGAGCAGAGGTGGCACTAAGCTGTTTATGTGTCTTATAAAATTTGGATACTGTGGGTCTTACCTTATTTCCATGGGGCATGTTTAGTAGGCTTTGGTTCTGATATTCTTCAGTTCATACTGCATATTACTGGAAAAATATGATTTCAGTTTCCTTTAACTGATAGTTGTGGTGTTATGTCAAGGGTGTGGGTGCATTCATTAAAAATACAAACCTGAAATACGATTCTGAATTTTTCACATAGGATAATGAATGTGTTGCCAAGTTTCATTTATTATTGAAGATCAGTAAGTATCACCTACATGTACAACCATTGGTTTTGTTTTACTTTTCAAGTATGCAGATATGATGGTAATCTAATGCTCTCTGCTCTTATTAATAAATGTATATCAATGAAAAGTAGTGAAATTCACTTGCTCAAATAATGTATGTATTTGCACTGATATAATTCTTGTAAATTATCTTTGAATTTGATATTCTTAACATCATTTGAGTACAGATTTTAAGGTACTCAGCAGTATGGGTATGGTAATGGTATTTATTTGCTTGTTTCAGGCACAAGTACCCAATGTTATTTGATGAACCTGTACCACTTGTTGCTCATCGATGGTATGTGGCATGGGCAAGGATATCTGGTCCTAGTAGTGACTGTGGATCAAGTGGACAATCAGTAGTCACTACTGAAGATCAGTAAGTGTTGCCTGCCTATACAGCCTTTGGTTTTGTTTTACTTTGCAAGCATAGTAAAATTAACATATCCTAAAATCTTACAAAAATTGCAATTATTTCTGGCCTAGTATCAGAAACCATGTTTCCAAGTAAACTGCAATCCAGGCAAAATAACTGTGCAGGTATTATATTTTAAAATTCTGTTTTCATTTCCTATATGCCTCATGCAATCAAATCAATCTGACATAAAACTATAAAGAAGGAATTTAAATTCTTAATTATTTACTTACAAAAAGTACTTTTTTTTTTTCATTTCTTCAGTTAAAACAATCAGAATATAGTAAAATTTTTAATTTCTTGCTTGTTATCCAGGTTATAGTTAATTTCTTCACTTCTGGGAAATTCTAATATTTTCAGTTTATTCATAAGACATTTTGAAGATTTTCAATATGTTCTGGTTTTATTTTCAGTTAGGTATGTATATCATTTAG---------------TCCTAAGAGTGAATGTGGGTAAAA----------ACTATCAAAAGGCCTAAGAGTGAATGTG---------------GGTAAAACTAAGTGATGGTCGGAGGAGA
>APH_0674
GATGTCGTCACTACCACCCTGACCACTTTTCCGGCACGTGACCCACTTCTTCCTGTCTCAGTGATCGCTTGCTCCCATGCTATGTCGCAAATGGCAAGAACTTTCTTGTTTACCTTGTAATTGGCAGGTTTTCTGAGTATTATTATCTGAGCAGAGGTGGCACTAAGCTGTTTATGTGTCTTATAAAATTTGGATACTGTGGGTCTTACCTTATTTCCATGGGGCATGTTTAGTAGGCTTTGGTTCTGATATTCTTCAGTTCATACTGCATATTACTGGAAAAATATGATTTCAGTTTCCTTTAACTGATAGTTGTGGTGTTATGTCAAGGGTGTGGGTGCATTCATTAAAAATACAAACCTGAAATACGATTCTGAATTTTTCACATAGGATAATGAATGTGTTGCCAAGTTTCATTTATTATTGAAGATCAGTAAGTATCACCTACATGTACAACCATTGGTTTTGTTTTACTTTTCAAGTATGCAGATATGATGGTAATCTAATGCTCTCTGCTCTTATTAATAAATGTATATCAATGAAAAGTAGTGAAATTCACTTGCTCAAATAATGTATGTATTTGCACTGATATAATTCTTGTAAATTATCTTTGAATTTGATATTCTTAACATCATTTGAGTACAGATTTTAAGGTACTCAGCAGTATGGGTATGGTAATGGTATTTATTTGCTTGTTTCAGGCACAAGTACCCAATGTTATTTGATGAACCTGTACCACTTGTTGCTCATCGATGGTATGTGGCATGGGCAAGGATATCTGGTCCTAGTAGTGACTGTGGATCAAGTGGACAATCAGTAGTCACTACTGAAGATCAGTAAGTGTTGCCTGCCTATACAGCCTTTGGTTTTGTTTTACTTTGCAAGCATAGTAAAATTAACATATCCTAAAATCTTACAAAAATTGCAATTATTTCTGGCCTAGTATCAGAAACCATGTTTCCAAGTAAACTGCAATCCAGGCAAAATAACTGTGCAGGTATTATATTTTAAAATTCTGTTTTCATTTCCTATATGCCTCATGCAATCAAATCAATCTGACATAAAACTATAAAGAAGGAATTTAAATTCTTAATTATTTACTTACAAAAAGTACTTTTTTTTTTTCATTTCTTCAGTTAAAACAATCAGAATATAGTAAAATTTTTAATTTCTTGCTTGTTATCCAGGTTATAGTTAATTTCTTCACTTCTGGGAAATTCTAATATTTTCAGTTTATTCATAAGACATTTTGAAGATTTTCAATATGTTCTGGTTTTATTTTCAGTTAGGTATGTATATCATTTAG---------------TCCTAAGAGTGAATGTGGGTAAAA----------ACTATCAAAAGGCCTAAGAGTGAATGTG---------------GGTAAAACTAAGTGATGGTCGGAGGAGA
>APH_3188
GATGTCGTCACTACCACCCTGACCACTTTTCCGGCACGTGACCCACTTCTTCCTGTCTCAGTGATCGCTTGCTCCCATGCTATGTCGCAAATGGCAAGAACTTTCTTGTTTACCTTGTAATTGGCAGGTTTTCTGAGTATTATTATCTGAGCAGAGGTGGCACTAAGCTGTTTATGTGTCTTATAAAATTTGGATACTGTGGGTCTTACCTTATTTCCATGGGGCATGTTTAGTAGGCTTTGGTTCTGATATTCTTCAGTTCATACTGCATATTACTGGAAAAATATGATTTCAGTTTCCTTTAACTGATAGTTGTGGTGTTATGTCAAGGGTGTGGGTGCATTCATTAAAAATACAAACCTGAAATACGATTCTGAATTTTTCACATAGGATAATGAATGTGTTGCCAAGTTTCATTTATTATTGAAGATCAGTAAGTATCACCTACATGTACAACCATTGGTTTTGTTTTACTTTTCAAGTATGCAGATATGATGGTAATCTAATGCTCTCTGCTCTTATTAATAAATGTATATCAATGAAAAGTAGTGAAATTCACTTGCTCAAATAATGTATGTATTTGCACTGATATAATTCTTGTAAATTATCTTTGAATTTGATATTCTTAACATCATTTGAGTACAGATTTTAAGGTACTCAGCAGTATGGGTATGGTAATGGTATTTATTTGCTTGTTTCAGGCACAAGTACCCAATGTTATTTGATGAACCTGTACCACTTGTTGCTCATCGATGGTATGTGGCATGGGCAAGGATATCTGGTCCTAGTAGTGACTGTGGATCAAGTGGACAATCAGTAGTCACTACTGAAGATCAGTAAGTGTTGCCTGCCTATACAGCCTTTGGTTTTGTTTTACTTTGCAAGCATAGTAAAATTAACATATCCTAAAATCTTACAAAAATTGCAATTATTTCTGGCCTAGTATCAGAAACCATGTTTCCAAGTAAACTGCAATCCAGGCAAAATAACTGTGCAGGTATTATATTTTAAAATTCTGTTTTCATTTCCTATATGCCTCATGCAATCAAATCAATCTGACATAAAACTATAAAGAAGGAATTTAAATTCTTAATTATTTACTTACAAAAAGTACTTTTTTTTTTTCATTTCTTCAGTTAAAACAATCAGAATATAGTAAAATTTTTAATTTCTTGCTTGTTATCCAGGTTATAGTTAATTTCTTCACTTCTGGGAAATTCTAATATTTTCAGTTTATTCATAAGACATTTTGAAGATTTTCAATATGTTCTGGTTTTATTTTCAGTTAGGTATGTATATCATTTAG---------------TCCTAAGAGTGAATGTGGGTAAAA----------ACTATCAAAAGGCCTAAGAGTGAATGTG---------------GGTAAAACTAAGTGATGGTCGGAGGAGA
>APH_0717
-----------------------------------------------------------------------------TGCTACGTCGCAAATGGCAAGAACTTTCATGTTTACCTTGTAATTGGCAGGTTTTCTGAGTATTATTATCTGAGCAGAGGTGGCACTAAGCTGTTTATGTGTCTTATAAAATTTGGATACTGTGGGTCTTACCTTATTTCCATGGGGCATGTTTAGTAGGCTTTGGTTCTGATATTCTTCAGTTCATACTGCATATTACTGGAAAAATATGATTTCAGTTTCCTTTAACTGATAGTTGTGGTGTTATGTCAAGGGTGTGGGTGCATTCATTAAAAATACAAACCTGAAATACGATTCTGAATTTTTCACATAGGATAATGAATGTGTTGCCAAGTTTCATTTATTATTGAAGATCAGTAAGTATCACCTACATGTACAACCATTGGTTTTGTTTTACTTTTCAAGTATGCAGATATGATGGTAATCTAATGCTCTCTGCTCTTATTAATAAATGTATATCAATGAAAAGTAGTGAAATTCACTTGCTCAAATAATGTATGTATTTGCACTGATATAATTCTTGTAAATTATCTTTGAATTTGATATTCTTAACATCATTTGAGTACAGATTTTAAGGTACTCAGCAGTATGGGTATGGTAATGGTATTTATTTGCTTGTTTCAGGCACAAGTACCCAATGTTATTTGATGAACCTGTACCACTTGTTGCTCATCGATGGTATGTGGCATGGGCAAGGATATCTGGTCCTAGTAGTGACTGTGGATCAAGTGGACAATCAGTAGTCACTACTGAAGATCAGTAAGTGTTGCCTGCCTATACAGCCTTTGGTTTTGTTTTACTTTGCAAGCATAGTAAAATTAACATATCCTAAAATCTTACAAAAATTGCAATTATTTCTGGCCTAGTATCAGAAACCATGTTTCCAAGTAAACTGCAATCCAGGCAAAATAACTGTGCAGGTATTATATTTTAAAATTCTGTTTTCATTTCCTATATGCCTCATGCAATCAAATCAATCTGACATAAAACTATAAAGAAGGAATTTAAATTCTTAATTATTTACTTACAAAAAGTACTTTTTTTTTTTCATTTCTTCAGTTAAAACAATCAGAATATAGTAAAATTTTTAATTTCTTGCTTGTTATCCAGGTTATAGTTAATTTCTTCACTTCTGGGAAATTCTAATATTTTCAGTTTATTCATAAGACATTTTGAAGATTTTCAATATGTTCTGGTTTTATTTTCAGTTAGGTATGTATATCATTTAG---------------TCCTAAGAGTGAATGTGGGTAAAA----------ACTATCAAAAGGCCTAAGAGTGAATGTG---------------GGTAAAACTAAGTGATGGTCGGAGGAGA
>APH_5079
GATGTCGTCACTACCACCCTGACCGCTTTTCCGGCACGTGATGCACATCATCCTGTCTCAGTGATCGCTTGCTTCCGTGCTACATTGCAAATGGCAAGAACTTTCTTGTTTACCTTGTAATTGGCAGGTTTTCTTAGTATTATTATCTGAGCAGAGGTGGCACTAAGCTGTTTATGTGTCATATAAAATTTGGATACTGTAGGTCTTACCTTATTTCCACAGGGCATGTTTAGTAGGCTTTGGTTCTGATATTCTTCAGTTCATACTGCATATTACTGGAAAAATATGATTTCAGTTTCCTTTCACTGATAGTTGTGGTGTTATGTCAAGGGTGTGGGTGCATTCATTAAAAATACAAACCTGAAATATGATTCTGAATTTTTTACATAGGATATTGAATGTGTTGCCAAGTTTCATTTATTATTGAAGATCAGTAAGTATCACCTACATGTACAACCTTTGGTTTTGTTTTACTTTTCAAGTATGCAGATATGGTGGTAATCTAATGCTCTCTGCTCTTATTAATAAATGTATATCAATGAAAAGTAGTGAAATTCACTTGCTCAAATAATGTATGTATTTGCACTGATATAATTCTTGTAAATTATCTTTGAATTTGATATTCTTAACATCATTTGAGTACAGATTTTAAGGTACTCAGCAGTATGGGTATGGTAATGGCATTTATTTGCTTGTTTCAGGCACAAGTACCCAATGTTATTTGATGAACCTGTACCACTTGTTGCTCATCGATGGTATGTGGCATGGGCAAGGATATCTGGTCCTAGTAGTGACTGTGGATCAAGTGGACAATCAGTAGTCACTACTGAAGATCAGTAAGTGTTGCCTACCTATACAGCCTTTGGTTTTGTTTTACTTTGCAAGCATAGTAAAATTAACATATCCTAAAATCTTACAAAAATTGCAATTATTTCTGGCCTAGTATCAGAAACCATGTTTCCAAGTTAACTGCAATCTAGGCAAAATAACTGTGCGGGTATTATATTTTAAAATTCTGTTTTCATTTCCTATATGCCTCATGCAATCAAATCAATCTGACATAAAACTATAAAGAAGGAATTTAAATTCTTAATTATTTACTTACAAAAAGTACTA-TTTTTTTTTATTTCTTCAGTTAAAACAATCAGAATATAGTAA---------------------------------------------------------------------TGGGTTGTTCCATAA--------------------------------TTATTGGCCGCAAG--------------------------------------------------------------------------AGAAACAAAAAGAAAACAGG--------------------AGTCA------------------
>APH_0186
----------------------------------------------------------------------------------------------------------------------------------------------------------------------------------------------------------------------------------------------------------------------------------------------------------------ACTGATAGTTGTGGTGTTATGTCAAGGGTGTGGGTGCATTCATTAAAAATACAAACCTGAAATACGATTCTGAATTTTTCACATAGGATAATGAATGTGTTGCCAAGTTTCATTTATTATTGAAGATCAGTAAGTATCACCTACATGTACAACCATTGGTTTTGTTTTACTTTTCAAGTATGCAGATATGATGGTAATCTAATGCTCTCTGCTCTTATTAATAAATGTATATCAATGAAAAGTAGTGAAATTCACTTGCTCAAATAATGTATGTATTTGCACTGATATAATTCTTGTAAATTATCTTTGAATTTGATATTCTTAACATCATTTGAGTACAGATTTTAAGGTACTCAGCAGTATGGGTATGGTAATGGTATTTATTTGCTTGTTTCAGGCACAAGTACCCAATGTTATTTGATGAACCTGTACCACTTGTTGCTCATCGATGGTATGTGGCATGGGCAAGGATATCTGGTCCTAGTAGTGACTGTGGATCAAGTGGACAATCAGTAGTCACTACTGAAGATCAGTAAGTGTTGCCTGCCTATACAGCCTTTGGTTTTGTTTTACTTTGCAAGCATAGTAAAATTAACATATCCTAAAATCTTACAAAAATTGCAATTATTTCTGGCCTAGTATCAGAAACCATGTTTCCAAGTAAACTGCAATCCAGGCAAAATAACTGTGCAGGTATTATATTTTAAAATTCTGTTTTCATTTCCTATATGCCTCATGCAATCAAATCAATCTGACATAAAACTATAAAGAAGGAATTTAAATTCTTAATTATTTACTTACAAAAAGTACTTTTTTTTTTTCATTTCTTCAGTTAAAACAATCAGAATATAGTAAAATTTTTAATTTCTTGCTTGTTATCCAGGTTATAGTTAATTTCTTCACTTCTGGGAAATTCTAATATTTTCAGTTTATTCATAAGACATTTTGAAGATTTTCAATATGTTCTGGTTTTATTTTCAGTTAGGTATGTATATCATTTAGTGTACACTGTAATGATCCAAACAATCATTGTTTATAGAATACTTTATTTAAAACCACAAAGGTTAAAAAAAAATAAGCTGTCTATGGCACATTGTAAAATCAGGTTGTAGTAAGTGGAAA
>APH_0723
-ATGTTGTCACTACCACCCTGACCACTTTTCCAGCGCGTGATGCACTTCTTCCTGTCTCAGTGATCGCTTGCTCCCATGCTATGTCGCAAATGGCAAGAACTTTCTTGTTTACCTTGTAATTGGCAGGTTTTCTTAGTATTATTATCTGAGCAGAGGTGGCACTAAGCTGTTTATGTGTCATATAAAATTTGGATACTGTAGGTCTTACCTTATTTCCACAGGGCATGTTTAGTAGGCTTTGGTTCTGATATTCTTCAGTTCATACTGCATATTACTGGAAAAATATGATTTCAGTTTCCTTTCACTGATAGTTGTGGTGTTATGTCAAGGGTGTGGGTGCATTCATTAAAAATACAAACCTGAAATATGATTCTGAATTTTTTACATAGGATATTGAATGTGTTGCCAAGTTTCATTTATTATTGAAGATCAGTAAGTATCACCTACATGTACAACCTTTGGTTTTGTTTTACTTTTCAAGTATGCAGATATGGTGGTAATCTAATGCTCTCTGCTCTTATTAATAAATGTATATCAATGAAAAGTAGTGAAATTCACTTGCTCAAATAATGTATGTATTTGCACTGATATAATTCTTGTAAATTATCTTTGAATTTGATATTCTTAACATCATTTGAGTACAGATTTTAAGGTACTCAGCAGTATGTGTATGGTAATGTCATTTATTTGCTTGTTTCAGGCACAAGTACCCAATGTTATTTGATGAACCTGTACCACTTGTTGCTCATCGATGGTATGTGGCATGGGCAAGGATATCTGGTCCTAGTAGTGACTGTGGATCAAGTGGACAATCAGTAGTCACTACTGAAGATCAGTAAGTGTTGCCTACCTATACAGCCTTTGGTTTTGTTTTACTTTGCAAGCATAGTAAAATTAACATATCCTAAAATCTTACAAAAATTGCAATTATTTCTGGCCTAGTATCAGAAACCATGTTTCCAAGTAAACTGCAATCTAGGCAAAATAACTGTGCGGGTATTATATTTTAAAATTCTGTTTTCATTTCCTATATGCCTCATGCAATCAAATCAATCTGACATAAAACTATAAAGAAGGAATTTAAATTCTTAATTACTTACTTACAAAAAGTACTATTTTTTTTTTTTTTCTTCAGTTAAAACAATCAGAATATAGTAAAATTTTTAATTTCTTGATTGTTATCCAGGTTATAGTTAATTTCTTCACTTCTGAAAAATTCTAATATTTTCAGTTTATTCATAAGACATTTTGAAGATTTTCAGTGTGTTCTGGTTTTATTTTCAGTTAGGTATGTATATCATTTAGTGTACACTGTAATGATCCAAACAATCATTGTTTATAGAATACTTTATTTAAAACCACAAAGGTTAAAAAAAAATAAGCTGTCTATGGCACATTGTAAAATCAGGTTGTAGTAAGTGGAAA
>APH_0772
GATGTCGTCACTACCACCCTGACCACTTTTCCAGCGAGTGATGCACTTCTTCCTGTCTCAGTGATCGCTTGCTCCCATGCTATGTCGCAAATGGCAAGAACTTTCTTGTTTACCTTGTAATTGGCAGGTTTTCTTAGTATTATTATCTGAGCAGAGGTGGCACTAAGCTGTTTATGTGTCATATAAAATTTGGATACTGTAGGTCTTACCTTATTTCCATGGGGCATGTTTAGTAGGCTTTGGTTCTGATATTCTTCAGTTCATACTGCATATTACTGGAAAAATATGATTTCAGTTTCCTTTCACTGATAGTTGTGGTGTTATGTCAAGGGTGTGGGTGCATTCATTAAAAATACAAACCTGAAATATGATTCTGAATTTTTCACATAGGATATTGAATGTGTTGCCAAGTTTCATTTATTATTGAAGATCAGTAAGTATCACCTACATGTAGAACCTTTGGTTTTGTTTTACTTTTCAAGTATGCAGATATGGTGGTAATCTAATGCTCTCTGCTCTTATTAATAAATGTATATCAATGAAAAGTAGTGAAATTCACTTGCTCAAATAATGTATGTATTTGCACTGATATAATTCTTGTAAATTATCTTTGAATTTGATATTCTTAACATCATTTGAGTACAGACTTTAAGGTACTCAGCAGTATGGGTATGGTAATGGCATTTATTTGCTTGTTTCAGGCACAAGTACCCAATGTTATTTGATGAACCTGTACCACTTGTTGCTCATCGATGGTATGTGGCATGGGCAAGGATATCTGGTCCTAGTAGTGACTGTGGATCAAGTGGACAATCAGTAGTCACTACTGAAGATCAGTAAGTGTTGCCTACCTATACAGCCTTTGGTTTTGTTTTACTTTGCAAGCATAGTAAAATTAACATATCCTAAAATCTTACAAAAATTGCAATTATTTCTGGCCTAGTATCGGAAACCATGTTTCCAAGTAAACTGCAATCTAGGCAAAATAACTGTGCGGGTATTATATTTTAAAATTCTGTTTTCATTTCCTATATGCCTCATGCAATCAAATCAATCTGACATAAAACTATAAAGAAGGAATTTAAATTCTTAATTATTTACTTACAAAAAGTACTATTTTTTTTTTATTTCTTCAGTTAAAACAATCAGAATATAGTAAAATTTTTAATTTCTTGCTTGTTATCCAGGTTATAGTTAATTTCTTCACTTCTGGGAAATTCTAATATTTTCAGTTTATTCATAAGACATTTTGAAGATTTTCAATGTGTTCTGGTTTTATTTTCAGTTAGGTATGTACATCATGT-------------------CCATAAATTAAGGATAATGAGA------ATTTGCAAGGATAAAGCTACAA-----------------------------------------------------
>APH_3191
--------------------------------------------------------------------------CCATGCTATGTCGCAAATGGCAAGAACTTTCTTGTTTACCTTGTAATTGGCAGGTTTTCTTAGTATTATTATCTGAGCAGAGGTGGCACTAAGCTGTTTATGGGTCATATAAAATTTGGATACTGTAGGTCTTACCTTATTTCCACAGGGCATGTTTAGTAGGCTTTGGTTCTGATATTCTTCAGTTCATACTGCATATTACTGGAAAAATATGATTTCAGTTTCCTTTCACTGATAGTTGTGGTGTTATGTCAAGGGTGTGGGTGCATTCATTAAAAATACAAACCTGAAATATGATTCTGAATTTTTTACATAGGATATTGAATGTGTTGCCAAGTTTCATTTATTATTGAAGATCAGTAAGTATCACCTACATGTACAACCTTTGGTTTTGTTTTACTTTTCAAGTATGCAGATATGGTGGTAATCTAATGCTCTCTGCTCTTATTAATAAATGTATATCAATGAAAAGTAGTGAAATTCACTTGCTCAAATAATGTATGTATTTGCACTGATATAATTCTTGTAAATTATCTTTGAATTT----------------------------------GGTACTCAGCAGCATGGGTATGGTAATGGCATTTATTTGCTTGTTTCAGGCACAAGTACCCAATGTTATTTGATGAACCTGTACCACTTGTTGCTCATCGATGGTATGTGGCATGGGCAAGGATATCTGGTCCTAGTAGTGACTGTGGATCAAGTGGACAATCAGTAGTCACTACTGAAGATCAGTAAGTGTTGCCTACCTATGCAGCCTTTGGTTTTGTTTTACTTTGCAAGCATAGTAAAATTAACATATCCTAAAATCTTACAAAAATTGCAATTATTTCTGGCCTAGTATCAGAAACCATGTTTCCAAGTAAACTGCAATCTAGGCAAAATAACTGTGCGGGTATTATATTTTAAAATTCTGTTTTCATTTCCTACATGCCTCATGCAATCAAATCAATCTGACATAAAACTATAAAGAAGGAATTTAAATTCTTAATTATTTACTTACAAAAAATACTATTTTTTTTTTATTTCTTCAGTTAAAACAATCAGAATATAGTAAAATTTTTAATTTCTTGCTTGTTATCCAGGTTATAGTTAATTTCTTCACTTCTGGGAAATTCTAATATTTTCAGTTTATTCATAAGACATTTTGAAGATTTTCAATGTGTTCTGGTTTTATTTTCAGTTAGGTATGTATATCATTTAGTGTACACTGTAATGATCCAAACAATCATTGTTTATAGAATACTTTATTTAAAACCACAAAGTTTAAAAAAAAAAATACTGACTATCGCCCCTTGCGAAAACAGGCAATAGTCGGCGAAGA
>APH_0880
GATGTCGTCACTACCACCCTGACCACTTTTCCGGCGCGTGACGCACTTCTTCCCGTCTCAGTGATCGCTTGCTCCCATGCTACGTCGCAAACGGCAAGAACTTTCTTGTTTACCTTGTAATTGGCAGGTTTTCTTAGTATTATTATCTGAGCAGAGGTGGCACTAAGCTGTTTATGTGTCATATAAAATTTGGTTACTGTAGGTCTTACCTTATTTCCACAGGGCATGTTTAGTAGGCTTTGGTTCTGATATTCTTCAGTTCATACTGCATATTACTGAAAAAATATGATTTCAGTTTCCTTTCACTGATAGTTGTGGTGTTATGTCAAGGGTGTGGGTGCATTCATTAAAAATACAAACCTGAAATATGATTCTGAATTTTTTACATAGGATATTGAATGTGTTGCCAAGTTTCATTTATTATTGAAGATCAGTAAGTATCACCTACATGTACAACCTTTGGTTTTGTTTTACTTTTCAAGTATGCAGATATGGTGGTAATCTAATGCTCTCTGCTCTTATTAATAAATGTATATCAATGAAAAGTAGTGAAATTCACTTGCTCAAATAATGTATGTATTTGCACTGATATAATTCTTGTAAATTATCTTTGAATTTGATATTCTTAACATCATTTGAGTACAGATTTTAAGGTACTCAGCAGTATGGGTATGGTAATGGCATTTATTTGCTTGTTTCAGGCACAAGTACCCAATGTTATTTGATGAACCTGTACCACTTGTTGCTCATCGATGGTATGTGGCATGGGCAAGGATATCTGGTCCTAGTAGTGACTGTGGATCAAGTGGACAATCAGTAGTCACTACTGAAGATCAGTAAGTGTTGCCTGCCTATACAGCCTTTGGTTTTGTTTTGCTTTGCAAGCATAGTAAAATTAACATATCCTAAAATCTTACAAAAATTGCAATTATTTCTGGCCTAGTATCAGAAACCATGTTTCCAAGTAAACTGCAATCTAGGCAAAATAACTGTGCGGGTATTATATTTTAAAATTCTGTTTTCATTTCCTATATGCCTCATGCAATCAAATCAATCTGACATAAAACTATAAAGAAGGAATTTAAATTCTTAATTATTTACTTACAAAAAGTACTATTTTTTTTTTATTTCTTCAGTTAAAACAATCAGAATATAGTAAAATTTTTAATTTCTTGCTTGTTATCCAGGTTATAGTTAATTTCTTCACTTCTGGGAAATTCTAATATTTTCAGTTTATTCATAAGACATTTTGAAGATTTTCAATGTGTTCTGGTTTTATTTTCAGTTAGGTATGTATATCATTTAGTGTACACTGTAATGATCCAAACAATCATTGTTTATAGAATACTTTATTTAAAACCACAAAGGTTAAAAAAAAATAAGCTGTCTATGGCACATTGTAAAATCAGGTTGTAGTAAGTGGAAA
>APH_4021
GATGTCGTCACTACCACCCTGACCACTTTTCCAGAACGTGATGCACTTCTTCCTGTCTCAGTGATCGCTTGCTCCCATGCTATGTCGCAAATGGCAAGAACTTTCTTGTTTACCTTGTAATTGGCAGGTTTTCTTAGTATTATTATCTGAGCAGAGGTGGCACTAAGCTGTTTATGGGTCATATAAAATTTGGATACTGTAGGTCTTACCTTATTTCCACAGGGCATGTTTAGTAGGCTTTGGTTCTGATATTCTTCAGTTCATACTGCATATTACTGGAAAAATATGATTTCAGTTTCCTTTCACTGATAGTTGTGGTGTTATGTCAAGGGTGTGGGTGCATTCATTAAAAATACAAACCTGAAATATGATTCTGAATTTTTTACATAGGATATTGAATGTGTTGCCAAGTTTCATTTATTATTGAAGATCAGTAAGTATCACCTACATGTACAACCTTTGGTTTTGTTTTACTTTTCAAGTATGCAGATATGGTGGTAATCTAATGCTCTCTGCTCTTATTAATAAATGTATATCAATGAAAAGTAGTGAAATTCACTTGCTCAAATAATGTATGTATTTGCACTGATATAATTCTTGTAAATTATCTTTGAATTT----------------------------------GGTACTCAGCAGTATGGGTATGGTAATGGCATTTATTTGCTTGTTTCAGGCACAAGTACCCAATGTTATTTGATGAACCTGTACCACTTGTTGCTCATCGATGGTATGTGGCATGGGCAAGGATATCTGGTCCTAGTAGTGACTGTGGATCAAGTGGACAATCAGTAGTCACTACTGAAGATCAGTAAGTGTTGCCTACCTATGCAGCCTTTGGTTTTGTTTTACTTTGCAAGCATAGTAAAATTAACATATCCTAAAATCTTACAAAAATTGCAATTATTTCTGGCCTAGTATCAGAAACCATGTTTCCAAGTAAACTGCAATCTAGGCAAAATAACTGTGCGGGTATTATATTTTAAAATTCTGTTTTCATTTCCTACATGCCTCATGCAATCAAATCAATCTGACATAAAACTATAAAGAAGGAATTTAAATTCTTAATTATTTACTTACAAAAAATACTATTTTTTTTTTATTTCTTCAGTTAAAACAATCAGAATATAGTAAAATTTTTAATTTCTTGCTTGTTATCCAGGTTATAGTTAATTTCTTCACTTCTGGGAAATTCTAATATTTTCAGTTTATTCATAAGACATTTTGAAGATTTTCAATGTGTTCTGGTTTTATTTTCAGTTAGGTATGTATATCATTTAGTGTACACTGTAATGATCCAAACAATCATTGTTTATAGAATACTTTATTTAAAACCACAAAGTTTAAAAAAAAATAAGCTGTCTATGGCACATTGTAAAATCAGGTTGTAGTAAGTGGAAA
>APH_1602
GATGTCGTCACTACCACCCTGACCACTTTTCCAGAACGTGATGCACTTCTTCCTGTCTCAGTGATCGCTTGCTCCCATGCTATGTCGCAAATGGCAAGAACTTTCTTGTTTACCTTGTAATTGGCAGGTTTTCTTAGTATTATTATCTGAGCAGAGGTGGCACTAAGCTGTTTATGGGTCATATAAAATTTGGATACTGTAGGTCTTACCTTATTTCCACAGGGCATGTTTAGTAGGCTTTGGTTCTGATATTCTTCAGTTCATACTGCATATTACTGGAAAAATATGATTTCAGTTTCCTTTCACTGATAGTTGTGGTGTTATGTCAAGGGTGTGGGTGCATTCATTAAAAATACAAACCTGAAATATGATTCTGAATTTTTTACATAGGATATTGAATGTGTTGCCAAGTTTCATTTATTATTGAAGATCAGTAAGTATCACCTACATGTACAACCTTTGGTTTTGTTTTACTTTTCAAGTATGCAGATATGGTGGTAATCTAATGCTCTCTGCTCTTATTAATAAATGTATATCAATGAAAAGTAGTGAAATTCACTTGCTCAAATAATGTATGTATTTGCACTGATATAATTCTTGTAAATTATCTTTGAATTTGATATTCTTAACATCATTTGAGTACAGATTTTAAGGTACTCAGCAGTATGGGTATGGTAATGGCATTTATTTGCTTGTTTCAGGCACAAGTACCCAATGTTATTTGATGAACCTGTACCACTTGTTGCTCATCGATGGTATGTGGCATGGGCAAGGATATCTGGTCCTAGTAGTGACTGTGGATCAAGTGGACAATCAGTAGTCACTACTGAAGATCAGTAAGTGTTGCCTACCTATACAGCCTTTGGTTTTGTTTTACTTTGCAAGCATAGTAAAATTAACATATCCTAAAATCTTACAAAAATTGCAATTATTTCTGGCCTAGTATCAGAAACCATGTTTCCAAGTAAACTGCAATCTAGGCAAAATAACTGTGCGGGTATTATATTTTAAAATTCTGTTTTCATTTCCTACATGCCTCATGCAATCAAATCAATCTGACATAAAACTATAAAGAAGGAATTTAAATTCTTAATTATTTACTTACAAAAAATACTA-TTTTTTTTTATTTCTTCAGTTAAAACAATCAGAATATAGTAAAATTTTTAATTTCTTGCTTGTTATCCAGGTTATAGTTAATTTCTTCACTTCTGGGAAATTCTAATATTTTCAGTTTATTCATAAGACATTTTGAAGATTTTCAATGTGTTCTGGTTTTATTTTCAGTTAGGTATGTATATCATTTAGTGTACACTGTAATGATCCAAACAATCATTGTTTATAGAATACTTTATTTAAAACCACAAAGTTTAAAAAAAAATAAGCTGTCTATGGCACATTGTAAAATCAGGTTGTAGTAAGTGGAAA
>APH_4024
-----------------------------------------------ACTTCATGTCTCAGTGATCGCTTGCTCCCATGCTATGTTGCAAATGGCAAGAACTTTCTTGTTTACCTTGTAATTGGCAGGTTTTCTTAGTATTATTATCTGAGCAGAGGTGGCACTAAGCTGTTTATGTGTCATATAAAATTTGGATACTGTAGGTCTTACCTTATTTCCACAGGGCATGTTTAGTAGGCTTTGGTTCTGATATTCTTCAGTTCATACTGCATATTACTGGAAAAATATGATTTCAGTTTCCTTTCACTGATAGTTGTGGTGTTATGTCAAGGGTGTGGGTGCATTCATTAAAAATACAAACCTGAAATATGATTCTGAATTTTTTACATAGGATATTGAATGTGTTGCCAAGTTTCATTTATTATTGAAGATCAGTAAGTATCACCTACATGTACAACCTTTGGTTTTGTTTTACTTTTCAAGTATGCAGATATGGTGGTAATCTAATGCTCTCTGCTCTTATTAATAAATGTATATCAATGAAAAGTAGTGAAATTCACTTGCTCAAATAATGTATGTATTTGCACTGATATAATTCTTGTAAATTATCTTTGAATTTGATATTCTTAACATCATTTGAGTACAGATTTTAAGGTACTCAGCAGTATGGGTATGGTAATGGCATTTATTTGCTTGTTTCAGGCACAAGTACCCAATGTTATTTGATGAACCTGTACCACTTGTTGCTCATCGATGGTATGTGGCATGGGCAAGGATATCTGGTCCTAGTAGTGACTGTGGATCAAGTGGACAATCAGTAGTCACTACTGAAGATCAGTAAGTGTTGCCTACCTATACAGCCTTTGGTTTTGTTTTATTTTGCAAGCATAGTAAAATTAACATATCCTAAAATCTTACATAAATTGCAATTATTTCTGGCCTAGTATCAGAAACCATGTTTCCAAGTAAACTGCAATCTAGGCAAAATAACTGTGCGGGTATTATATTTTAAAATTCTGTTTTCATTTCCTACATGCCTCATGCAATCAAATCAATCTGACATAAAACTATAAAGAAGGAATTTAAATTCTTAATTATTTACTTACAAAAAGTACTATTTTTTTTTTATTTCTTCAGTTAAAACAATCAGAATATAGTAAAATTTTTAATTTCTTGCTTGTTATCCAGGTTATAGTTAATTTCTTCACTTCTGGGAAATTCTAATATTTTCAGTTTATTCATAAGACATTTTGAAGATTTTCAATGTGTTCTGGTTTTATTTTCAGTTAGGTATGTATATCATTTAGTGTACACTGTAATGATCCAAACAATCATTGTTTATAGAATACTTTATTTAAAACCACAAAGGTTAAAAAAAAATAAGCTGTCTATGGCACATTGTAAAATCAGGTTGTAGTAAGTGGAAA
>APH_0683
GATGTCGTCATTACCACCCTGACCACTTTTCCAGCGCGTGATGCACTTCTTCCTGTCTCGGTGATCGCTTGCTCCCATGCTATGTCGCAAATGGCAAGAACTTTCTTGTTTACCTTGTAATTGGCAGGTTTTCTTAGTATTATTATCTGAGCAGAGGTGGCACTAAGCTGTTTATGTGTCATATAAAATTTGGATACTGTAGGTCTTACCTTATTTCCACAGGGCATGTTTAGTAGGCTTTGGTTCTGATATTCTTCAGTTCATACTGCATATTACTGGAAAAATATGATTTCAGTTTCCTTTCACTGATAGTTGTGGTGTTATGTCAAGGGTGTGGGTGCATTCATTAAAAATACAAACCTGAAATATGATTCTGAATTTTTTACATAGGATATTGAATGTGTTGCCAAGTTTCATTTATTATTGAAGATCAGTAAGTATCACCTACATGTACAACCTTTGGTTTTGTTTTACTTTTCAAGTATGCAGATATGGTGGTAATCTAATGCTCTCTGCTCTTATTAATAAATGTATATCAATGAAAAGTAGTGAAATTCACTTGCTCAAATAATGTATGTATTTGCACTGATATAATTCTTGTAAATTATCTTTGAATTTGATATTCTTAACATCATTTGAGTACAGATTTTAAGGTACTCAGCAGTATGGGTATGGTAATGGCATTTATTTGCTTGTTTCAGGCACAAGTACCCAATGTTATTTGATGAACCTGTACCACTTGTTGCTCATCGATGGTATGTGGCATGGGCAAGGATATCTGGTCCTAGTAGTGACTGTGGATCAAGTGGACAATCAGTAGTCACTACTGAAGATCAGTAAGTGTTGCCTACCTATGCAGCCTTTGGTTTTGTTTTACTTTGCAAGCATAGTAAAATTAACATATCCTAAAATCTTACAAAAATTGCAATTATTTCTGGCCTAGTATCAGAAACCATGTTTCCAAGTAAACTGCAATCTAGGCAAAATAACTGTGCGGGTATTATATTTTAAAATTCTGTTTTCATTTCCTACATGCCTCATGCAATCAAATCAATCTGACATAAAACTATAAAGAAGGAATTTAAATTCTTAATTACTTACTTACAAAAAGTACTA-TTTTTTTTTTTTTCTTCAGTTAAAACAATCAGAATATAGTAAAATTTTTAATTTCTTGCTTGTTATCCAGGTTATAGTTAATTTCTTCACTTCTGGGAAATTCTAATATTTTCAGTTTATTCATAAGACATTTTGAAGATTTTCAATGTGTTCTGGTTTTATTTTCAGTTAGGTATGTATATCATTTAGTGTACACTGTAATGATCCAAACAATCATTGTTTATAGAATACTTTATTTAAAACCACAAAGTTTAAAAAAAAATAAGCTGTCTATGGCACATTGTAAAATCAGGTTGTAGTAAGTGGAAA
>APH_1438
-------------------------------------------------------------------------------------------------------------------------------------------------------------------------------------------------------------------------------------------------------------------------------------------------------------------------------------------------------------------------------------------------------------------------AGTTTCATTTATTATTGAAGATCAGTAAGTATCACCTACATGTACAACCTTTGGTTTTGTTTTACTTTTCAAGTATGCAGATATGGTGGTAATCTAATGCTCTCTGCTCTTATTAATAAATGTATATCAATGAAAAGTAGTGAAATTCACTTGCTCAAATAATGTATGTATTTGCACTGATATAATTCTTGTAAATTATCTTTGAATTTGATATTCTTAACATCATTTGAGTACAGATTTTAAGGTACTCAGCAGTATGGGTATGGTAATGGCATTTATTTGCTTGTTTCAGGCACAAGTACCCAATGTTATTTGATGAACCTGTACCACTTGTTGCTCATCGATGGTATGTGGCATGGGCAAGGATATCTGGTCCTAGTAGTGACTGTGGATCAAGTGGACAATCAGTAGTCACTACTGAAGATCAGTAAGTGTTGCCTACCTATACAGCCTTTGGTTTTGTTTTACTTTGCAAGCATAGTAAAATTAACATATCCTAAAATCTTACAAAAATTGCAATTATTTCTGGCCTAGTATCAGAAACCATGTTTCCAAGTAAACTGCAATCTAGGCAAAATAACTGTGCGGGTATTATATTTTAAAATTCTGTTTTCATTTCCTATATGCCTCATGCAATCAAATCAATCTGACATAAAACTATAAAGAAGGAATTTAAATTCTTAATTACTTACTTACAAAAAGTACTATTTTTTTTTTTTTTCTTCAGTTAAAACAATCAGAATATAGTAAAATTTTTAATTTCTTGCTTGTTATCCAGGTTATAGTTAATTTCTTCACTTCTGGGAAATTCTAATATTTTCAGTTTATTCATAAGACATTTTGAA----------------------------------------------------------------------------------------------------------------------------------------------------------------------------
>APH_4029
GATGTCGTCACTACCAGCCTGACTGCTTTTCTGGCGCATGACGCACTTCTTCCCATCTCAGAGATCGTTTGCTCCCATGCTACGTCGCAAACGGCAAGAACTTTCTTGTTTACCTTGTAATTGGCAGGTTTTCTTAGTATTATTATCTGAGCAGAGGTGGCACTAAGCTGTTTATGTGTCATATAAAATTTGGATACTGTAGGTCTTACCTTATTTCCACAGGGCATGTTTAGTAGGCTTTGGTTCTGATATTCTTCAGTTCATACTGCATATTACTGGAAAAATATGATTTCAGTTTCCTTTCACTGATAGTTGTGGTGTTATGTCAAGGGTGTGGGTGCATTCATTAAAAATACAAACCTGAAATATGATTCTGAATTTTTTACATAGGATATTGAATGTGTTGCCAAGTTTCATTTATTATTGAAGATCAGTAAGTATCACCTACATGTACAACCTTTGGTTTTGTTTTACTTTTCAAGTATGCAGATATGGTGGTAATCTAATGCTCTCTGCTCTTATTAATAAATGTATATCAATGAAAAGTAGTGAAATTCACTTGCTCAAATAATGTATGTATTTGCACTGATATAATTCTTGTAAATTATCTTTGAATTCGATATTCTTAACATCATTTGAGTACAGATTTTAAGGTACTCAGCAGTATGGGTATGGTAATGGCATTTATTTGCTTGTTTCAGGCACAAGTACCCAATGTTATTTGATGAACCTGTACCACTTGTTGCTCATCGATGGTATGTGGCATGGGCAAGGATATCTGGTCCTAGTAGTGACTGTGGATCAAGTGGACAATCAGTAGTCACTACTGAAGATCAGTAAGTGTTGCCTACCTATACAGCCTTTGGTTTTGTTTTACTTTGCAAGCATAGTAAAATTAACATATCCTAAAATCTTACAAAAATTGCAATTATTTCTGGCCTAGTATCAGAAACCATGTTTCCAAGTTAACTGCAATCTAGGCAAAATAACTGTGCGGGTATTATATTTTAAAATTCTGTTTTCATTTCCTATATGCCTCAAGCAATCAAATCAATCTGACATAAAACTATAAAGAAGGAATTTAAATTCTTAATTATTTACTTACAAAAAGTACTA-TTTTTTTTTATTTCTTCAGTTAAAACAATCAGAATATAGTAAAATTTTTAATTTCTTGCTTGTTATCCAGGTTATAGTTAATTTCTTCACTTCTGGGAAATTCTAATATTTTCAGTTTATTCATAAGACATTTTGAAGATTTTCAATGTGTTCTGGTTTTATTTTCAGTTAGGTATGTATATCATTTAGTGTACACTGTAATGATCCAAACAATCATTGTTTATAGAATACTTTATTTAAAACCACAAAGGTTAAAAAAAAATAAGCTGTCTATGGCACATTGTAAAATCAG-----------------
>APH_1535
-------------------------------------------------------------------------------------------------------------TTACCTTGTAATTGGCAGGTTTTCTTAGTATTATTATCTGAGCAGAGGTGGCACTAAGCTGTTTATGTGTCATATAAAATTTGGATACTGTAGGTCTTACCTTATTTCCACAGGGCATGTTTAGTAGGCTTTGGTTCTGATATTCTTCAGTTCATACTGCATATTACTGGAAAAATATGATTTCAGTTTCCTTTCACTGATAGTTGTGGTGTTATGTCAAGGGTGTGGGTGCATTCATTAAAAATACAAACCTGAAATATGATTCTGAATTTTTTACATAGGATATTGAATGTGTTGCCAAGTTTCATTTATTATTGAAGATCAGTAAGTATCACCTACATGTACAACCTTTGGTTTTGTTTTACTTTTCAAGTATGCAGATATGGTGGTAATCTAATGCTCTCTGCTCTTATTAATAAATGTATATCAATGAAAAGTAGTGAAATTCACTTGCTCAAATAATGTATGTATTTGCACTGATATAATTCTTGTAAATTATCTTTGAATTTGATATTCTTAACATCATTTGAGTACAGATTTTAAGGTACTCAGCAGTATGGGTATGGTAATGGCATTTATTTGCTTGTTTCAGGCACAAGTACCCAATGTTATTTGATGAACCTGTACCACTTATTGCTCATCGATGGTATGTGGCATGGGCAAGGATATCTGGTCCTAGTAGTGACTGTGGATCAAGTGGACAATCAGTAGTCACTACTGAAGATCAGTAAGTGTTGCCTACCTATACAGCCTTTGGTTTTGTTTTACTTTGCAAGCATAGTAAAATTAACATATCCTAAAATCTTACAAAAATTGCAATTATTTCTGGCCTAGTATCAGAAACCATGTTTCCAAGTTAACTGCAATCTAGGCAAAATAACTGTGCGGGTATTATATTTTAAAATTCTGTTTTCATTTCCTATATGCCTCATGCAATCAAATCAATCTGACATAAAACTATAAAGAAGGAATTTAAATTCTTAATTATTTACTTACAAAAAGTACTA-TTTTTTTTTATTTCTTCAGTTAAAACAATCAGAATATAGTAAAATTTTTAATTTCTTGCTTGTTATCCAGGTTATAGTTAATTTCTTCACTTCTGGGAAATTCTAATATTTTCAGTTTATTCATAAGACATTTTGAAGATTTTCAATGTGTTCTGGTTTTATTTTCAGTTAGGTATGTATATCATTTAGTGTACACTGTAATGATCCAAACAATCATTGTTTATAGAATACTTTATTTAAAACCACAAAGGTTAAAAAAAAATAAGCTGTCTATGGCACATTGTAAAATCAG-----------------
>APH_5001
----------------------------------------------------------------------------------------------------------------------------------------------------------------------GCTGTTTATGTGTCATATAAAATTTGGATACTGTAGGTCTTACCTTATTTCCACAGGGCATGTTTAGTAGGCTTTGGTTCTGATATTCTTCAGTTCATATTGCATATTACTGGAAAAATATGATTTCAGTTTCCTTTCACTGATAGTTGTGGTGTTATGTCAAGGGTGTGGGTGCATTCATTAAAAATACAAACCTGAAATATGATTCTGAATTTTTTACATAGGATATTGAATGTGTTGCCAAGTTTCATTTATTATTGAAGATCAGTAAGTATCACCTACATGTACAACCTTTGGTTTTGTTTTACTTTTCAAGTATGCAGATATGGTGGTAATCTAATGCTCTCTGCTCTTATTAATAAATGTATATCAATGAAAAGTAGTGAAATTCACTTGCTCAAATAATGTATGTATTTGCACTGATATAATTCTTGTAAATTATCTTTGAATTTGATATTCTTAACATCATTTGAGTACAGATTTTAAGGTACTCAGCAGTATGGGTATGGTAATGGCATTTATTTGCTTGTTTCAGGCACAAGTACCCAATGTTATTTGATGAACCTGTACCACTTGTTGCTCATCGATGGTATGTGGCATGGGCAAGGATATCTGGTCCTAGTAGTGACTGTGGATCAAGTGGACAATCAGTAGTCACTACTGAAGATCAGTAAGTGTTGCCTACCTATACAGCCTTTGGTTTTGTTTTACTTTGCAAGCATAGTAAAATTAACATATCCTAAAATCTTACATAAATTGCAATTATTTCTGGCCTAGTATCAGAAACCATGTTTCCAAGTAAACTGCAATCTAGGCAAAATAACTGTGCGGGTATTATATTTTAAAATTCTGTTTTCATTTCCTATATGCCTCATGCAATCAAATCAATCTGACATAAAACTATAAAGAAGGAATTTAAATTCTTAATTATTTACTTACAAAAAGTACTA-TTTTTTTTTATTTCTTCAGTTAAAACAATCAGAATATAGTAAAATTTTTAATTTCTTGCTTGTTATCCAGGTTATAGTTAATTTCTTCACTTCTGGGAAATTCTAATATTTTCAGTTTATTCATAAGACATTTTGAAGATTTTCAATGTGTTCTGGTTTTATTTTCAGTTAGGTATGTATATCATTTAGTGTACACTGTAATGATCCAAACAATCATTGCTTATAGAATACTTTATTTAAAACCACAAAGGTTAAAAAAAAATAAGCTGTCTATGGCACATTGTAAAATCAG-----------------
>APH_4005
GATGTCGTCACTACCACCCTGACCACTTTTCCAGCGCGTGATGCACTTCTTCCTGTCTCAGTGATCGCTTGCTCCCATGCTATGTTGCAAATGGCAAGAACTTTCTTGTTTACCTTGTAATTGGCAGGTTTTCTTAGTATTATTATCTGAGCAGAGGTGGCACTAAGCTGTTTATGTGTCATATAAAATTTGGATACTGTAGGTCTTACCTTATTTCCACAGGGCATGTTTAGTAGGCTTTGGTTCTGATATTCTTCAGTTCATACTGCATATTACTGGAAAAATATGATTTCAGTTTCCTTTCACTGATAGTTGTGGTGTTATGTCAAGGGTGTGGGTGCATTCATTAAAAATACAAACCTGAAATATGATTCTGAATTTTTTACATAGGATATTGAATGTGTTGCCAAGTTTCATTTATTATTGAAGATCAGTAAGTATCACCTACATGTACAACCTTTGGTTTTGTTTTACTTTTCAAGTATGCAGATATGGTGGTAATCTAATGCTCTCTGCTCTTATTAATAAATGTATATCAATGAAAAGTAGTGAAATTCACTTGCTCAAATAATGTATGTATTTGCACTGATATAATTCTTGTAAATTATCTTTGAATTTGATATTCTTAACATCATTTGAGTACAGATTTTAAGGTACTCAGCAGTATGGGTATGGTAATGGCATTTATTTGCTTGTTTCAGGCACAAGTACCCAATGTTATTTGATGAACCTGTACCACTTGTTGCTCATCGATGGTATGTGGCATGGGCAAGGATATCTGGTCCTAGTAGTGACTGTGGATCAAGTGGACAATCAGTAGTCACTACTGAAGATCAGTAAGTGTTGCCTACCTATACAGCCTTTGGTTTTGTTTTACTTTGCAAGCATAGTAAAATTAACATATCCTAAAATCTTACATAAATTGCAATTATTTCTGGCCTAGTATCAGAAACCATGTTTCCAAGTAAACTGCAATCTAGGCAAAATAACTGTGCGGGTATTATATTTTAAAATTCTGTTTTCATTTCCTATATGCCTCATGCAATCAAATCAATCTGACATAAAACTATAAAGAAGGAATTTAAATTCTTAATTATTTACTTACAAAAAGTACTATTTTTTTTTTATTTCTTCAGTTAAAACAATCAGAATATAGTAAAATTTTTAATTTCTTGCTTGTTATCCAGGTTATAGTTAATTTCTTCACTTCTGGGAAATTCTAATATTTTCAGTTTATTCATAAGACATTTTGAAGATTTTCAATGTGTTCTGGTTTTATTTTCAGTTAGGTATGTATATCATTTAGTGTACACTGTAATGATCCAAACAATCATTGCTTATAGAATACTTTATTTAAAACCACAAAGGTTAAAAAAAAATAAGCTGTCTATGGCACATTGTAAAATCAG-----------------
>APH_0136
GATGTCGTCACTACCACCCTGACCACTTTTCCAGCGAGTGATGCACTTCTTCCTGTCTCAGTGATTGCTTGCTCCCATGCTATGTCGCAAATGACAAGAACTTTCTTGTTTACCTTGTAATTGGCAGGTTTTCTTAGTATTATTATCTGAGCAGAGGTGGCACTAAGCTGTTTATGTGTCATATAAAATTTGGATACTGTAGGTCTTACCTTATTTCCACAGGGCATGTTTAGTAGGCTTTGGTTCTGATATTCTTCAGTTCATACTGCATAT------AAAAATATGATTTCAGTTTCCTTTCACTGATAGTTGTGGTGTTATGTCAAGGGTGTGGGTGCATTCATTAAAAATACAAACCTGAAATATGATTCTGAATTTTTTACATAGGATATTGAATGTGTTGCCAAGTTTCATTTATTATTGAAGATCAGTAAGTATCACCTACATGTACAACCTTTGGTTTTGTTTTACTTTTCAAGTATGCAGATATGGTGGTAATCTAATGCTCTCTGCTCTTATTAATAAATGTATATCAATGAAAAGTAGTGAAATTCACTTGCTCAAATAATGTATGTATTTGCACTGATATAATTCTTGTAAATTATCTTTGAATTTGATATTCTTAACATCATTTGAGTACAGATTTTAAGGTACTCAGCAGTATGGGTATGGTAATGGCATTTATTTGCTTGTTTCAGGCACAAGTACCCAATGTTATTTGATGAACCTGTACCACTTGTTGCTCATCGATGGTATGTGGCATGGGCAAGGATATCTGGTCCTAGTAGTGACTGTGGATCAAGTGGACAATCAGTAGTCACTACTGAAGATCAGTAAGTGTTGCCTACCTATACAGCCTTTGGTTTTGTTTTACTTTGCAAGCATAGTAAAATTAACATATCCTAAAATCTTACAAAAATTGCAATTATTTCTGGCCTAGTATCAGAAACCATGTTTCCAAGTAAACTGCAATCTAGGCAAAATAACTGTGCGGGTATTATATTTTAAAATTCTGTTTTCATTTCCTATATGCCTCATGCAATCAAATCAATCTGACATAAAACTATAAAGAAGGAATTTAAATTCTTAATTATTTACTTACAAAAAGTACTA--TTTTTTTTATTTCTTCAGTTAAAACAATCAGAATATAGTAAAATTTTTAATTTCTTGCTTGTTATCCAGGTTATAGTTAATTTCTTCACTTCTGGGAAATTCTAATATTTTCAGTTTATTCATAAGACATTTTGAAGATTTTCAATGTGTTCTGGTTTTATTTTCAGTTAGGTATTTATATCATTTAGTGTACACTGTAATGATCCAAACAATCATTGTTTATAGAATACTTTATTTAAAACCACAAAGGTTAAAAAAAAATAAGCTGTCTATGGCACATTGTAAAATCAGGTTGTAGTAAGTGGAAA
>APH_3177
GATGTCGTCACTACCACCCTGACCACTTTTCCAGCGCGTGATGCACTTCTTCCTGTCTCAGTGATTGCTTGCTCCCATGCTATGTCGCAAATGACAAGAACTTTCTTGTTTACCTTGTAATTGGCAGGTTTTCTTAGTATTATTATCTGAGCAGAGGTGGCACTAAGCTGTTTATGTGTCATATAAAATTTGGATACTGTAGGTCTTACCTTATTTCCACAGGGCATGTTTAGTAGGCTTTGGTTCTGATATTCTTCAGTTCATACTGCATAT------AAAAATATGATTTCAGTTTCCTTTCACTGATAGTTGTGGTGTTATGTCAAGGGTGTGGGTGCATTCATTAAAAATACAAACCTGAAATATGATTCTGAATTTTTTACATAGGATATTGAATGTGTTGCCAAGTTTCATTTATTATTGAAGATCAGTAAGTATCACCTACATGTACAACCTTTGGTTTTGTTTTACTTTTCAAGTATGCAGATATGGTGGTAATCTAATGCTCTCTGCTCTTATTAATAAATGTATATCAATGAAAAGTAGTGAAATTCACTTGCTCAAATAATGTATGTATTTGCACTGATATAATTCTTGTAAATTATCTTTGAATTTGATATTCTTAACATCATTTGAGTACAGATTTTAAGGTACTCAGCAGTATGGGTATGGTAATGGCATTTATTTGCTTGTTTCAGGCACAAGTACCCAATGTTATTTGATGAACCTGTACCACTTGTTGCTCATCGATGGTATGTGGCATGGGCAAGGATATCTGGTCCTAGTAGTGACTGTGGATCAAGTGGACAATCAGTAGTCACTACTGAAGATCAGTAAGTGTTGCCTACCTATACAGCCTTTGGTTTTGTTTTACTTTGCAAGCATAGTAAAATTAACATATCCTAAAATCTTACAAAAATTGCAATTATTTCTGGCCTAGTATCAGAAACCATGTTTCCAAGTAAACTGCAATCTAGGCAAAATAACTGTGCGGGTATTATATTTTAAAATTCTGTTTTCATTTCCTATATGCCTCATGCAATCAAATCAATCTGACATAAAACTATAAAGAAGGAATTTAAATTCTTAATTATTTACTTACAAAAAGTACTA--TTTTTTTTATTTCTTCAGTTAAAACAATCAGAATATAGTAAAATTTTTAATTTCTTGCTTGTTATCCAGGTTATAGTTAATTTCTTCACTTCTGGGAAATTCTAATATTTTCAGTTTATTCATAAGACATTTTGAAGATTTTCAATGTGTTCTGGTTTTATTTTCAGTTAGGTATTTATATCATTTAGTGTACACTGTAATGATCCAAACAATCATTGTTTATAGAATACTTTATTTAAAACCACAAAGGTTAAAAAAAAATAAGCTGTCTATGGCACATTGTAAAATCAGGTTGTAGTAAGTGGAAA
>APH_5003
GATGTCGTCACTACCACCCTGACCACTTTTCTGGCTCGTGACGCACTTCTTCCCGGCTCAGTGATCGCTTGCTCCCATGCTATGTCGCAAATGGCAAGAACTTTCTTGTTTACCTTGTAATTGGCAGGTTTTCTTAGTATTATTATCTGAGCAGAGGTGGCACTAAGCTGTTTATGTGTCATATAAAATTTGGATACTGTAGGTCTTACCTTATTTCCACAGGGCATGTTTAGTAGGCTTTGGTTCTGATATTCTTCAGTTCATACTGCATATTACTGGAAAAATATGATTTCAGTTTCCTTTCACTGATAGTTGTGGTGTTATGTCAAGGGTGTGGGTGCATTCATTAAAAATACAAACCTGAAATATGATTCTGAATTTTTTACATAGGATATTGAATGTGTTGCCAAGTTTCATTTATTATTGAAGATCAGTAAGTATCACCTACATGTACAACCTTTGGTTTTGTTTTACTTTTCAAGTATGCAGATATGGTGGTAATCTAATGCTCTCTGCTCTTATTAATAAATGTATATCAATGAAAAGTAGTGAAATTCACTTGCTCAAATAATGTATGTATTTGCACTGATATAATTCTTGTAAATTATCTTTGAATTTGATATTCTTAACATCATTTGAGTACAGATTTTAAGGTACTCAGCAGTATGGGTATGGTAATGGCATTTATTTGCTTGTTTCAGGCACAAGTACCCAATGTTATTTGATGAACCTGTACCACTTGTTGCTCATCGATGGTATGTGGCATGGGCAAGGATATCTGGTCCTAGTAGTGACTGTGGATCAAGTGGACAATCAGTAGTCACTACTGAAGATCAGTAAGTGTTGCCTACCTATACAGCCTTTGGTTTTGTTTTACTTTGCAAGCATAGTAAAATTAACATATCCTAAAATCTTACATAAATTGCAATTATTTCTGGCCTAGTATCAGAAACCATGTTTCCAAGTAAACTGCAATCTAGGCAAAATAACTGTGCGGGTATTATATTTTAAAATTCTGTTTTCATTTCCTATATGCCTCATGCAATCAAATCAATCTGACATAAAACTATAAAGAAGGAATTTAAATTCTTAATTATTTACTTACAAAAAGTACTATTTTTTTTTTATTTCTTCAGTTAAAACAATCAGAATATAGTAAAATTTTTAATTTCTTGCTTGTTATCCAGGTTATAGTTAATTTCTTCACTTCTGGGAAATTCTAATATTTTCAGTTTATTCATAAGACATTTTGAAGATTTTCAATGTGTTCTGGTTTTATTTTCAGTTAGGTATGTATATCATTTAGTGTACACTGTAATGATCCAAACAATCATTGTTTATAGAATACTTTATTTACAACCACAAAGGTTAAAA--AAATAAGCTGTCTATGGCACATTGTAAAATCA-------------GGAAA
>APH_0622
----------------------------------------------------------------------------------------------------------------------------------------GTATTATTATCTGAGCAGAGGTGGCACTAAGCTGTTTATGTGTCATATAAAATTTGGATACTGTAGGTCTTACCTTATTTCCACAGGGCATGTTTAGTAGGCTTTGGTTCTGATATTCTTCAGTTCATACTGCATATTACTGGAAAAATATGATTTCAGTTTCCTTTCACTGATAGTTGTGGTGTTATGTCAAGGGTGTGGGTGCATTCATTAAAAATACAAACCTGAAATATGATTCTGAATTTTTTACATAGGATATTGAATGTGTTGCCAAGTTTCATTTATTATTGAAGATCAGTAAGTATCACCTACATGTACAACCTTTGGTTTTGTTTTACTTTTCAAGTATGCAGATATGGTGGTAATCTAATGCTCTCTGCTCTTATTAATAAATGTATATCAATGAAAAGTAGTGAAATTCACTTGCTCAAATAATGTATGTATTTGCACTGATATAATTCTTGTAAATTATCTTTGAATTTGATATTCTTAACATCATTTGAGTACAGATTTTAAGGTACTCAGCAGTATGGGTATGGTAATGGCATTTATTTGCTTGTTTCAGGCACAAGTACCCAATGTTATTTGATGAACCTGTACCACTTGTTGCTCATCGATGGTATGTGGCATGGGCAAGGATATCTGGTCCTAGTAGTGACTGTGGATCAAGTGGACAATCAGTAGTCACTACTGAAGATCAGTAAGTGTTGCCTACCTATACAGCCTTTGGTTTTGTTTTACTTTGCAAGCATAGTAAAATTAACATATCCTAAAATCTTACAAAAATTGCAATTATTTCTGGCCTAGTATCAGAAACCATGTTTCCAAGTAAACTGCAATCTAGGCAAAATAACTGTGCGGGTATTATATTTTAAAATTCTGTTTTCATTTCCTATATGCCTCATGCAATCAAATCAATCTGACATAAAACTATAAAGAAGGAATTTAAATTCTTAATTATTTACTTACAAAAAGTACTATTTTTTTTTTATTTCTTCAGTTAAAACAATCAGAATATAGTAAAATTTTTAATTTCTTGCTTGTTATCCAGGTTATAGTTAATTTCTTCACTTCTGGGAAATTCTAATATTTTCAGTTTATTCATAAGACATTTTGAAGATTTTCAATGTGTTCTGGTTTTATTTTCAGTTAGGTATGTATATCATTTAGTGTACACTGTAATGATCCAAACAATCAT--------------------------------------------------------------------------------------------
