# Supplementary material for: ﻿Discovery of a new tarantula species from the Madrean Sky Islands and the first documented instance of syntopy between two montane endemics (Araneae, Theraphosidae, Aphonopelma): a case of prior mistaken identity
Source: Zookeys. 2024 Aug 16;1210:61–98. doi: 10.3897/zookeys.1210.125318 (PMC11344175; doi:10.3897/zookeys.1210.125318)
Supplement: Supplementary material 8 — Phylogenomics files [file zookeys-1210-061_article-125318__-s008.zip › Suppl8/individual_UCE_loci/sl_realigned_uce_2001497.fas]

>APH_1357
------------------------------------------ATGC---------------------------------------------------AGGATG------------------------------TCCCTTGCCAACTGCA---------------------------------------------GGAATGT---------------------------------------------------TTGCGTAGAAATGGTCATC-----------------------------GTGGAGGTGTCAATGACCCATCACATACACAAAGGTGGAAAACACTGTCTATTGTGCGAGGAACTTTTGGCCCAGAAGACTGTTATGGTGATGTAGCAGAAATTAAGTTTGAAAGACCAGTCCCAATAAAAGTAAGCTGTCTTTGA------------------------------------------------------------------------------------------------------------------------------------------------------------------------------------------------------------------------------------------------------------------------------------------------------------------------------------------------------------------------------------------------------------------------------------------------------------------------------------------------------------------------------------------------------------------------------------------------------------------------------------------------------------------------------------------
>APH_0136
-TTTTTTCTAAGTTTTATTTCTCGTAATTTTTTTTTTTTTTAATGCCTTGAATTCATGTAATGCTGAGTTAGACATATTTCACTGAGCACCTTTTAGAAAATGTGGTTTCATATTTGCTAGTTTATCTGTAATTTCTTTGTCCGCATCATATTTCTAATAATGGTGTCTTCATCTGTATTGTTTTTATACTAATGAAATGTGATAATGAATGTGTCAGTAACATATTTCATTTGTTCACTTTCTACTTCTGGTAATGTGTAAATTTTTATTCCCTGTTTATATCTTTGTCCTGCAGCAAAGTGGAGGTGTCAATGACCCATCACATACACAAAGGTGGAAAACACTGTCTATTGTGCGAGGAACTTTTGGCCCAGAAGATTGTTATGGTGATGTAGCAGAAATTAAGTTTGAAAGACCAGTCCCAATAAAAGTAAGCTGTCTTTGACTACTGTTTATTATGTTGCCTTATGATGAAATGTAAGTAACATATTTGTTCTTCAAAAATGTTTGTTGTTCCTGCACTTAACAACTTAAAACGTATGCTGATGTTCATGAAAAACAGAACACCAAGCAGGACTAGTCAGTACATATTCGTTGGGGGTTGGTTGACATGCTGTATATGGCGAGACATGGTATTGAACAGATCTTTGGTGGTGTGTTGGGGGAAAATAGTCCAACAATTGTTCACCTGTTCCCACAGTTACCATTATTTGGTGCTGCATCTGGCAGTTGATCAGATCCCATACATTTCTTATAGGTGATGGATGAGATGATCTAGTAGTTCATTGAAGTACTGTAGCACAGGATCTGGAATTATTGTGCTCCAGT---ATAAGTTGGTGCATATGAAATGTCCAAAATGAGAGTTCCATCTGCAGACCTGCATAAAATTAGGAAGCACTTATCCACCTAGTCCCAGTAGTTCCCCTCTGCATTGACATGCTTCTGCCAATGGGTTACCAGGCTGTGGATCCCATGGTGATAAAAGTCTAGAGTCTGTGAGGTAAAGAGGTTGGGAACAGCTTTACACACATCTGGGCCATTTGGGAAGGTCTTCTGTGTCAGGAAGTGATCCAGGTGCCGGAACCGATGGTAATTCATGGGAGCAAGG
>APH_4029
------CCTCCGTTTTTTTT---GTAATTTTTTTTTTTTTTAATGCCTTGAATTCATGTAATACTGAGTTAGACATATTTCACTGAGCACCTTTTAGAAAATGTGGTTTCATATTTGCTAGTTTATCTGTAATTTCTTTGTCCACATCATATTTCTAATAATGGTGTCTTCATCTGTATTGTTTTTATACTAATGAAATGTGATAATGAATGTGTCAGTAACATATTTCATTTGTTCTCTTTCTACTTCTGGTAATGTGTAAATTTTTATTCCCTGTTTATATCTTTGTCCCGCAGCAAAGTGGAGGTGTCAATGACCCATCACATACACAAAGGTGGAAAACACTGTCTATTGTGCGAGGAACTTTTGGCCCAGAAGACTGTTATGGTGATGTAGCAGAAATTAAGTTTGAAAGACCAGTCCCAATAAAAGTAAGCTGTCTTTGACTACTGTTTGTTATGTTGCCTTATGATGAAATGTAAGTAACATATTTGTTCTTCAAAAATTTTTGTTGTTCCTGCACTTAACAACTTAAAACGTATGCTGATGTTCATGAAAAACAGAACACCAAGAAGGACTAGTCAGTACATACTCGTTGGGGGTTGGTTGACATGCTGTATATGGCGAGACATGGTATTGAACAGATCTTTGGTGGTATGTTGGGGGAAAATAGTCCAACAATTGTTCACCTGTTCCCACAGTTACCATTGTTTGATGCTGCATCTGGCAGTTGATCAGATCCCATACATTTCGTATAGGTGATGGATGAGATGATCTAGTGGTTCATTGAAGTACTGTAGCACAGGATCTGGAATTATTGTGCTCCAGTATAATAAGTTGGTGCATATGAAATGTCCAAAATGAGAGTTCCATCTGCAGACCTGCATAAAATTAGGAAGCACTTATCTACCTAGTCTCAGTAGTTCCCCTCTGCATTGACATGCTTCTGCCAATGAGTTACCAGGCTGTGGATCCCATGGTGATAAAGGTCTAGAGTCTGTGAGGTAAAGAGGTT-------------------------------------------------------------------------------------------------
>APH_5001
--------TCAGTTT-----------GTTTTTTTTTTTTTTAATGCCTTGAATTCATGTAATACTGAGTTAGACATATTTCACTGAGCACCTTTTAGAAAATGTGGTTTCATATTTGCTAGTTTATCTGTAATTTCTTTGTCCACATCATATTTCTAATAATGGTGTCTTCATCTGTATTGTTTTTATACTAATGAAATGTGATAATGAATGTGTCAGTAACATATTTCATTTGTTCTCTTTCTACTTCTGGTAATGTGTAAATTTTTATTCCCTGTTTATATCTTTGTCCCGCAGCAAAGTGGAGGTGTCAATGACCCATCACATACACAAAGGTGGAAAACACTGTCTATTGTGCGAGGAACTTTTGGCCCAGAAGACTGTTATGGTGATGTAGCAGAAATTAAGTTTGAAAGACCAGTCCCAATAAAAGTAAGCTGTCTTTGACTACTGTTTGTTATGTTGCCTTATGATGAAATGTAAGTAACATATTTGTTCTTCAAAAATTTTTGTTGTTCCTGCACTTAACAACTTAAAACGTATGCTGATGTTCATGAAAAACAGAACACCAAGAAGGACTAGTCAGTACATACTCGTTGGGGGTTGGTTGACATGCTGTATATGGCGAGACATGGTATTGAACAGATCTTTGGTGGTATGTTGGGGGAAAATAGTCCAACAATTGTTCACCTGTTCCCACAGTTACCATTGTTTGATGCTGCATCTGGCAGTTGATCAGATCCCATACATTTCGTATAGGTGATGGATGAGATGATCTAGTGGTTCATTGAAGTACTGTAGCACAGGATCTGGAATTATTGTGCTCCAGTATAATAAGTTGGTGCATATGAAATGTCCAAAATGAGAGTTCCATCTGCAGACCTGCATAAAATTAGGAAGCACTTATCTACCTAGTCTCAGTAGTTCCCCTCTGCATTGACATGCTTCTGCCAATGAGTTACCAGGCTGTGGATTGCACGGTGATAAAACTTTTGAGTCTACTCCGTAG--------------------------------------------------TCTGTGAGGG--------------------------------------------
>APH_3177
-TTTTTTCTAAGTTTTATTTCTCGTAATTTTTTTTTTTTTTAATGCCTTGAATTCATGTAATGCTGAGTTAGACGTATTTCACTGAGCACCTTTTAGAAAATGTGGTTTCATATTTGTTAGTTTATCTGTAATTTCTTTGTCCACATCATATTTCTAATAATGGTGTCTTCATCTGTATTGTTTTTATACTAATGAAATGTGATAATGAATGTGTCAGTAACATATTTCATTTGTTCACTTTCTACTTCTGGTAATGTGTAAATTTTTATTCCCTGTTTATATCTTTGTCCTGCAGCAAAGTGGAGGTGTCAATGACCCATCACATACACAAAGGTGGAAAACACTGTCTATTGTGCGAGGAACTTTTGGCCCAGAAGACTGTTATGGTGATGTAGCAGAAATTAAGTTTGAAAGACCAGTCCCAATAAAAGTAAGCTGTCTTTGACTACTGTTTGTTATGTTGCCTTATGATGAAATGTAAGTAACATATTTGTTCTTCAAAAATGTTTGTTGTTCCTGCACTTAACAACTTAAAACGTATGCTGATGTTCATGAAAAACAGAACACCAAGCAGGACTAGTCAGTACATATTCGTTGGGGGTTGGTTGACATGCTGTATATGGCGAGACATGGTATTGAACAGATCTTTGGTGGTATGTTGGGGGAAAATAGTCCAACAATTGTTCACCTGTTCCCACAGTTACCATTGTTTGATGCTGCATCTGGCAGTTGATCAGATCCCATACACTTCTTATAGGTGATGGATGAGATGATCTAGTGGTTCATTGAAGTACTGTAGCACAGGATCTGGAATTATTGTGCTCCAGT---ATAAGTTGGTGCATATGAAATGTCCAAAATGAGAGTTCCATCTGCAGACCTGCATAAAATTAGGAAGCACTTATCCACCTAGTCTCAGTAGTTCCCCTCTGCATTGACATGCTTCTGCCAGTGGGTTACCAGGCTGTGGATCCCATGGTGATAAAGGTCTAGAGTCTGTGAGGTAAAGAGGTTGGGAACAGCTTTACACACATCTGGGCCATTTGGGAAGATCTTCTCTGCCAGGAAGTGATCCAGGTGCCGGAACCGATGGTAATTCATGGGAGCAAGG
>APH_0186
TTTTTTTGTAAGTTTTATTTCTCGTAATTTTTTTTTTTTTTAATGCCTTGAATTCATGTAATACTGAGTTAGACATATTTCACTGAGCACCTTTTAGAAAATGTGGTTTCATATTTGCTAGTTTATCTGTAATTTCTTTGTCCACATCATATTTCTAATAATGGTGTCTTCATCTGTATTGTATTTATACTAATGAAATGTGATAATGAATGTGTCAGTAACATATTTCATTTGTTCACTTTCTACTTCTGGTAATGTGTAAATTTTTATTCCCTGTTTATATCTTTGTCCTGCAGCAAAGTGGAGGTGTCAATGACCCATCACATACACAAAGGTGGAAAACACTGTCTATTGTGCGAGGAACTTTTGGCCCAGAAGACTGTTATGGTGATGTAGCAGAAATTAAGTTTGAAAGACCAGTCCCAATAAAAGTAAGCTGTCTTTGACTACTGTTTGTTATGTTGCCTTATGATGAAATGTAAGTAACATATTTGTTCTTCAAAATTTTTTGTTGTTCCTGCACTTAACAACTTAAAACGTATGCTGATGTTCATGAAAAACAGAACACCAAGAAGGACTGGTCAGTACATACTCGTTGGGGGTTGGTTGACATGCTGTATATGGCGAGACATGGTATTGAACAGATCTTTGGTGGTGTGTTGGGGGAAAATAGTCCAACAATTGTTCACCTGTTCCCAAAGTTTCCATTATTTGGTGCTGCATCTGGCAGTTGATCAGATCCCATACATTTCTTATAGGTGATGGATGAGATGATCTAGTAGTTCATTGAAGTACTGTAGCACAGGATCTGGAATTATTGTGCTCCAGTATAATAAGTTGGTGCATATGAAATGTCCAAAATGAGAGTTCCATCTGCAGACCTGCATAAAATTAGGAAGCACTTATCCACCTAGTCCCAGTAGTTCCCCTCTGCATTGACATGCTTCTGCCAATGGGTTACCAGGCTGTGGATCCCATGGTGATAAAGGTCTAGAGTCTGTGAGGTAAAGAGGTTGGGAACAGCTTTACACACATCTGGGCCATTTGGGAAGATCTTCTCTGCCAGGAAGTGATCCAGGTGCCGGAACCGATGGTAATTCATGGGAGCAAGG
>APH_5003
TTTTTTTCTAAGTTTTATTTCTCGTAATTTTTTTTTTTTTTAATGCCTTGAATTCATGTAATACTGAGTTAGACATATTTCACTGAGCACCTTTTAGAAAATGTGGTTTCATATTTGCTAGTTTATCTGTAATTTCTTTGTCCACATCATATTTCTAATAATGGTGTCTTCATCTGTATTGTTTTTATACTAATGAAATGTGATAATGAATGTGTCAGTAACATATTTCATTTGTTCACTTTCTACTTCTGGTAATGTGTAAATTTTTATTCCCTGTTTATATCTTTGTCCCGCAGCAAAGTGGAGGTGTCAATGACCCATCACATACACAAAGGTGGAAAACACTGTCTATTGTGCGAGGAACTTTTGGCCCAGAAGACTGTTATGGTGATGTAGCAGAAATTAAGTTTGAAAGACCAGTCCCAATAAAAGTAAGCTGTCTTTAACTACTGTTTGTTATGTTGCCTTATGATGAAATGTAAGTAACATATTTGTTCTTCAAAAATTTTTGTTGTTCCTGCACTTAACAACTTAAAACGTATGCTGATGTTCATGAAAAACAGAACACCAAGAAGGACTAGTCAGTACATACTCGTTGGGGGTTGGTTGACATGCTGTATATGGCGAGACATGGTATTGAACAGATCTTTGGTGGTATGTTGGGGGAAAATAGTCTAACAATTGTTCACCTGTTCCCACAGTTACCATTGTTTGATGCTGCCTCTGGCAGTTGATCAGATCCCATACATTTCGTATAGGTGATGGATGAGATGATCTAGTGGTTCATTGAAGTACTGTAGCACAGGATCTGGAATTATTGTGCTCCAGTATAATAAGTTGGTGCATATGAAATGTCCAAAATGAGAGTTCCATCTGCAGACCTGCATAAAATTAGGAAGCACTTATCTACCTAGTCTCAGTAGTTCCCCTCTGCATTGACATGCTTCTGCCAATGGGTTACCAGGCTGTGGATCCCATGGTGATAAAACTCTAGAGTCTGTGAGGTAAAGAAGTTGGGAACAGCTTTACACACATCTGGGCCATTTGGGAAGATCTTCTCTGCCAGGAAGTGATCTAGATGCTGTAA---------ATCCATGGGAGGAAGG
>APH_0622
TTTTTTTCTAAGTTTTATTTCTCGTAATTTTTTTTTTTTTTAATGCCTTGAATTCATGTAATGCTGAGTTAGACGTATTTCACTGAGCACCTTTTAGAAAATGTGGTTTCATATTTGTTAGTTTATCTGTAATTTCTTTGTCCACATCATATTTCTAATAATGGTGTCTTCATCTGTATTGTTTTTATACTAATGAAATGTGATAATGAATGTGTCAGTAACATATTTCATTTGTTCACTTTCTACTTCTGGTAATGTGTAAATTTTTATTCCCTGTTTATATCTTTGTCCTGCAGCAAAGTGGAGGTGTCAATGACCCATCACATACACAAAGGTGGAAAACACTGTCTATTGTGCGAGGAACTTTTGGCCCAGAAGACTGTTATGGTGATGTAGCAGAAATTAAGTTTGAAAGACCAGTCCCAATAAAAGTAAGCTGTCTTTGACTACTGTTTGTTATGTTGCCTTATGATGAAATGTAAGTAACATATTTGTTCTTCAAAAATTTTTGTTGTTCCTGCACTTAACAACTTAAAACGTATGCTGATGTTCATGAAAAACAGAACACCAAGAAGGACTAGTCAGTACATACTCGTTGGGGGTTGGTTGACATGCTGTATATGGCGAGACATGGTATTGAACAGATCTTTGGTGGTGTGTTGGGGGAAAATAGTCCAACAATTGTTCACCTGTTCCCACAGTTACCATTGTTTGATGCTGCATCTGGCAGTTGATCAGATCCCATACATTTCTTATAGG-----------------------------------------------------------------------------------------------------------------------------------------------------------------------------------------------------------------------------------------------------------------------------------------------------------------------------------------------------------------
>APH_1535
GTTTTTTATAAGTTTTATTTCTCGTAA-TTTTTTTTTTTTTAATGCCTTGAATTCATGTAATACTGAGTTAGACATATTTCACTGAGCACCTTTTAGAAAATGTGGTTTCATATTTGCTAGTTTATCTGTAATTTCTTTGTCCACATCATATTTCTAATAATGGTGTCTTCATCTGTATTGTTTTTATACTAATGAAATGTGATAATGAATGTGTCAGTAACATATTTCATTTGTTCACTTTCTACTTCTGGTAATGTGTAAATTTTTATTCCCTGTTTATATCTTTGTCCCGCAGCAAAGTGGAGGTGTCAATGACCCATCACATACACAAAGGTGGAAAACACTGTCTATTGTGCGAGGAACTTTTGGCCCAGAAGACTGTTATGGTGATGTAGCAGAAATTAAGTTTGAAAGACCAGTCCCAATAAAAGTAAGCTGTCTTTAACTACTGTTTGTTATGTTGCCTTATGATGAAATGTAAGTAACATATTTGTTCTTCAAAAATTTTTGTTGTTCCTGCACTTAACAACTTAAAACGTATGCTGATGTTCATGAAAAACAGAACACCAAGAAGGACTAGTCAGTACATACTCGTTGGGGGTTGGTTGACATGCTGTATATGGCGAGACATGGTATTGAACAGATCTTTGGTGGTATGTTGGGGGAAAATAGTCCAACAATTGTTCACCTGTTCCCACAGTTACCATTGTTTGATGCTGCCTCTGGCAGTTGATCAGATCCCATACATTTCGTATAGGTGATGGATGAGATGATCTAGTGGTTCATTGAAGTACTGTAGCACAGGATCTGGAATTATTGTGCTCCAGTATAATAAGTTGGTGCATATGAAATGTCCAAAATGAGAGTTCCATCTGCAGACCTGCATAAAATTAGGAAGCACTTATCTACCTAGTCTCAGTAGTTCCCCTCTGCATTGACATGCTTCTGCCAATGAGTTACCAGGCTGTGGATCCCATGGTGATAAAGGTCTAGAGTCTGTGAGGTAAAGAGGTTGGGAACAGCTTTACACACATCTGGGCCATTTGGGAAGATCTTCTCTGCCAGGAAGTGATCCAGGTGCCGGAACCGATGGTAATTCATGGGAGCAAGG
>APH_4005
TTTTTTTATAAGTTTTATTTATCGTAA-TTTTTTTTTTTTTAATGCCTTGAATTCATGTAATACTGAGTTAGACATATTTCACTGAGCACCTTTTAGAAAATGTGGTTTCATATTTGCTAGTTTATCTGTAATTTCTTTGTCCACATCATATTTCTAATAATGGTGTCTTCATCTGTATTGTTTTTATACTAATGAAATGTGATAATGAATGTGTCAGTAACATATTTCATTTGTTCACTTTCTACTTCTGGTAATGTGTAAATTTTTATTCCCTGTTTATATCTTTGTCCCGCAGCAAAGTGGAGGTGTCAATGACCCATCACATACACAAAGGTGGAAAACACTGTCTATTGTGCGAGGAACTTTTGGCCCAGAAGACTGTTATGGTGATGTAGCAGAAATTAAGTTTGAAAGACCAGTCCCAATAAAAGTAAGCTGTCTTTGACTACTGTTTGTTATGTTGCCTTATGATGAAATGTAAGTAACATATTTGTTCTTCAAAAATTTTTGTTGTTCCTGCACTTAACAACTTAAAACGTATGCTGATGTTCATGAAAAACAGAACACCAAGAAGGACTAGTCAGTACATACTCGTTGGGGGTTGGTTGACATGCTGTATATGGCGAGACATGGTATTGAACAGATCTTTGGTGGTATGTTGGGGGAAAATAGTCCAACAATTGTTCACCTGTTCCCACAGTTACCATTGTTTGATGCTGCATCTGGCAGTTGATCAGATCCCATACATTTCGTATAGGTGATGGATGAGATGATCTAGTGGTTCATTGAAGTACTGTAGCACAGGATCTGGAATTATTGTGCTCCAGTATAATAAGTTGGTGCATATGAAATGTCCAAAATGAGAGTTCCATCTGCAGACCTGCATAAAATTAGGAAGCACTTATCTACCTAGTCTCAGTAGTTCCCCTCTGCATTGACATGCTTCTGCCAATGAGTTACCAGGCTGTGGATCCCATGGTGATAAAGGTCTAGAGTCTGTGAGGTAAAGAGGTTGGGAACAGCTTTACACACATCTGGGCCATTTGGGAAGATCTTCTCTGCCAGGAAGTGATCCAGGTGCCGGAACCGATGGTAATTCATGGGAGCAAGG
>APH_5079
TTTTTTTCTAAGTTTTATTTCTCGTAATTTTTTTTTTTTTTAATGCCTTGAATTCATGTAATACTGAGTTAGACATATTTCACTGAGCACCTTTTAGAAAATGTGGTTTCATATTTGCTAGTTTATCTGTAATTTCTTTGTCCACATCATATTTCTAATAATGGTGTCTTCATCTGTATTGTTTTTATACTAATGAAATGTGATAATGAATGTGTCAGTAACATATTTCATTTGTTCACTTTCTACTTCTGGTAATGTGTAAATTTTTATTCCCTGTTTATATCTTTGTCCCGCAGCAAAGTGGAGGTGTCAATGACCCATCACATACACAAAGGTGGAAAACACTGTCTATTGTGCGAGGAACTTTTGGCCCAGAAGACTGTTATGGTGATGTAGCAGAAATTAAGTTTGAAAGACCAGTCCCAATAAAAGTAAGCTGTCTTTGACTACTGTTTGTTATGTTGCCTTATGATGAAATGTAAGTAACATATTTGTTCTTCAAAAATTTTTGTTGTTCCTGCACTTAACAACTTAAAACGTATGCTGATGTTCATGAAAAACAGAACACCAAGAAGGACTAGTCAGTACATACTCGTTGGGGGTTGGTTGACATGCTGTATATGGCGAGACATGGTATTGAACAGATCTTTGGTGGTATGTTGGGGGAAAATAGTCCAACAATTGTTCACCTGTTCCCACAGTTACCATTGTTTGATGCTGCCTCTGGCAGTTGATCAGATCCCATACATTTCGTATAGGTGATGGATGAGATGATCTAGTGGTTCATTGAAGTACTGTAGCACAGGATCTGGAATTATTGTGCTCCAGTATAATAAGTTGGTGCATATGAAATGTCCAAAATGAGAGTTCCATCTGCAGACCTGCATAAAATTAGGAAGCACTTATCTACCTAGTCTCAGTAGTTCCCCTCTGCATTGACATGCTTCTGCCAATGAGTTACCAGGCTGTGGATCCCATGGTGATAAAGGTCTAGAGTCTGTGAGGTAAAGAGGTTGGGAACAACTTTACACAC-------------------------------------------------------------------------------
>APH_0717
TTTTTTTCTAAGTTTTATTTCTCGTAA-TTTTTTTTTTTTTAATGCCTTGAATTCATGTAATACTGAGTTAGACATATTTCACTGAGCACCTTTTAGAAAATGTGGTTTCATATTTGCTAGTTTATCTGTAATTTCTTTGTCCACATCATATTTCTAATAATGGTGTCTTCATCTGTATTGTATTTATACTAATGAAATGTGATAATGAATGTGTCAGTAACATATTTCATTTGTTCACTTTCTACTTCTGGTAATGTGTAAATTTTTATTCCCTGTTTATATCTTTGTCCTGCAGCAAAGTGGAGGTGTCAATGACCCATCACATACACAAAGGTGGAAAACACTGTCTATTGTGCGAGGAACTTTTGGCCCAGAAGACTGTTATGGTGATGTAGCAGAAATTAAGTTTGAAAGACCAGTCCCAATAAAAGTAAGCTGTCTTTGACTACTGTTTGTTATGTTGCCTTATGATGAAATGTAAGTAACATATTTGTTCTTCAAAATTTTTTGTTGTTCCTGCACTTAACAACTTAAAACGTATGCTGATGTTCATGAAAAACAGAACACCAAGAAGGACTGGTCAGTACATACTCGTTGGGGGTTGGTTGACATGCTGTATATGGCGAGACATGGTATTGAACAGATCTTTGGTGGTATGTTGGGGGAAAATAGTCCAACAATTGTTCACCTGTTCCCACAGTTACCATTGTTTGATGCTGCATCTGGCAGTTGATCAGATCCCATACATTTCTTATAGGTGATGGATGAGATGATCTAGTGGTTCATTGAAGTACTGTAGCACAGGATCTGGAATTATTGTGCTCCAGTATAATAAGCTGGTGCATATGAAATGTCCAAAATGAGAGTTCCATCTGCAGACCTGCATAAAATTAGGAAGCACTTATCCACCTAGTCTCAGTAGGTCCCCTCTGCATTGACATGCTTCTGCCAATGAGTTACCAGGCTGTGGATCCCATGGTGATAAAGGTCTAGAGTCTGTGAGGTAAAGAGG---------------------------------------------------------------------------------------------------
>APH_0185
TTTTTTTCTAAGTTTTATTTATCGTAA---TTTTTTTTTTTAATGCCTTGAATTCATGTAATACTGAGTTAGACATATTTCACTGAGCACCTTTTAGAAAATGTGGTTTCATATTTGCTAGTTTATCTGTAATTTCTTTGTCCACATCATATTTCTAATAATGGTGTCTTCATCTGTATTGTATTTATACTAATGAAATGTGATAATGAATGTGTCAGTAACATATTTCATTTGTTCACTTTCTACTTCTGGTAATGTGTAAATTTTTATTCCCTGTTTATATCTTTGTCCTGCAGCAAAGTGGAGGTGTCAATGACCCATCACATACACAAAGGTGGAAAACACTGTCTATTGTGCGAGGAACTTTTGGCCCAGAAGACTGTTATGGTGATGTAGCAGAAATTAAGTTTGAAAGACCAGTCCCAATAAAAGTAAGCTGTCTTTGACTACTGTTTGTTATGTTGCCTTATGATGAAATGTAAGTAACATATTTGTTCTTCAAAATTTTTTGTTGTTCCTGCACTTAACAACTTAAAACGTATGCTGATGTTCATGAAAAACAGAACACCAAGAAGGACTGGTCAGTACATACTCGTTGGGGGTTGGTTGACATGCTGTATATGGCGAGACATGGTATTGAACAGATCTTTGGTGGTATGTTGGGGGAAAATAGTCCAACAATTGTTCACCTGTTCCCACAGTTACCATTGTTTGATGCTGCATCTGGCAGTTGATCAGATCCCATACATTTCTTATAGGTGATGGATGAGATGATCTAGTGGTTCATTGAAGTACTGTAGCACAGGATCTGGAATTATTGTGCTCCAGTATAATAAGCTGGTGCATATGAAATGTCCAAAATGAGAGTTCCATCTGCAGACCTGCATAAAATTAGGAAGCACTTATCCACCTAGTCTCAGTAGTTCCCCTCTGCATTGACATGCTTCTGCCAATGAGTTACCAGGCTGTGGATCCCATGGTGATAAAGGTCTAGAGTCTGTGCGGTAAAGAGGTTGGGAACAGCTTTACACACATCTGGGCCATTTGGGAAGATCTTCTCTGCCAGGAAGTGATCCAGGTGCCGGAACCGATGGTAATTCATGGGGGCAAGG
>APH_0674
TTTTTTTCTAAGTTTTATTTCTCGTAA---TTTTTTTTTTTAATGCCTTGAATTCATGTAATACTGAGTTAGACATATTTCACTGAGCACCTTTTAGAAAATGTGGTTTCATATTTGCTAGTTTATCTGTAATTTCTTTGTCCACATCATATTTCTAATAATGGTGTCTTCATCTGTATTGTATTTATACTAATGAAATGTGATAATGAATGTGTCAGTAACATATTTCATTTGTTCACTTTCTACTTCTGGTAATGTGTAAATTTTTATTCCCTGTTTATATCTTTGTCCTGCAGCAAAGTGGAGGTGTCAATGACCCATCACATACACAAAGGTGGAAAACACTGTCTATTGTGCGAGGAACTTTTGGCCCAGAAGACTGTTATGGTGATGTAGCAGAAATTAAGTTTGAAAGACCAGTCCCAATAAAAGTAAGCTGTCTTTGACTACTGTTTGTTATGTTGCCTTATGATGAAATGTAAGTAACATATTTGTTCTTCAAAATTTTTTGTTGTTCCTGCACTTAACAACTTAAAACGTATGCTGATGTTCATGAAAAACAGAACACCAAGAAGGACTGGTCAGTACATACTCGTTGGGGGTTGGTTGACATGCTGTATATGGCGAGACATGGTATTGAACAGATCTTTGGTGGTATGTTGGGGGAAAATAGTCCAACAATTGTTCACCTGTTCCCACAGTTACCATTGTTTGATGCTGCATCTGGCAGTTGATCAGATCCCATACATTTCTTATAGGTGATGGATGAGATGATCTAGTGGTTCATTGAAGTACTGTAGCACAGGATCTGGAATTATTGTGCTCCAGTATAATAAGCTGGTGCATATGAAATGTCCAAAATGAGAGTTCCATCTGCAGACCTGCATAAAATTAGGAAGCACTTATCCACCTAGTCTCAGTAGTTCCCCTCTGCATTGACATGCTTCTGCCAATGAGTTACCAGGCTGTGGATCCCATGGTGATAAAGGTCTAGAGTCTGTGCAGTAAAGAGGTTGGGAACAGCTTTACACACATCTGGGCCATTTGGGAAGATCTTCTCTGCCAGGAAGTGATCCAGGTGCCGGAACCGATGGTAATTCATGGGAGCAAGG
>APH_3188
TTTTTTTCTAAGTTTTATTTCTCGTAA--TTTTTTTTTTTTAATGCCTTGAATTCATGTAATACTGAGTTAGACATATTTCACTGAGCACCTTTTAGAAAATGTGGTTTCATATTTGCTAGTTTATCTGTAATTTCTTTGTCCACATCATATTTCTAATAATGGTGTCTTCATCTGTATTGTATTTATACTAATGAAATGTGATAATGAATGTGTCAGTAACATATTTCATTTGTTCACTTTCTACTTCTGGTAATGTGTAAATTTTTATTCCCTGTTTATATCTTTGTCCTGCAGCAAAGTGGAGGTGTCAATGACCCATCACATACACAAAGGTGGAAAACACTGTCTATTGTGCGAGGAACTTTTGGCCCAGAAGACTGTTATGGTGATGTAGCAGAAATTAAGTTTGAAAGACCAGTCCCAATAAAAGTAAGCTGTCTTTGACTACTGTTTGTTATGTTGCCTTATGATGAAATGTAAGTAACATATTTGTTCTTCAAAATTTTTTGTTGTTCCTGCACTTAACAACTTAAAACGTATGCTGATGTTCATGAAAAACAGAACACCAAGAAGGACTGGTCAGTACATACTCGTTGGGGGTTGGTTGACATGCTGTATATGGCGAGACATGGTATTGAACAGATCTTTGGTGGTATGTTGGGGGAAAATAGTCCAACAATTGTTCACCTGTTCCCACAGTTACCATTGTTTGATGCTGCATCTGGCAGTTGATCAGATCCCATACATTTCTTATAGGTGATGGATGAGATGATCTAGTGGTTCATTGAAGTACTGTAGCACAGGATCTGGAATTATTGTGCTCCAGTATAATAAGCTGGTGCATATGAAATGTCCAAAATGAGAGTTCCATCTGCAGACCTGCATAAAATTAGGAAGCACTTATCCACCTAGTCTCAGTAGTTCCCCTCTGCATTGACATGCTTCTGCCAATGAGTTACCAGGCTGTGGATCCCATGGTGATAAAGGTCTAGAGTCTGTGCAGTATAGAGGTTGGGAACAGCTTTACACACATCTGGGCCATTTGGGAAGATCTTCTCTGCCAGGAAGTGATCCAGGTGCCGGAACCGATGGTAATTCATGGGAGCAAGG
>APH_0880
TTTTTTTCTAAGTTTTATTTCTCGTAA-TTTTTTTTTTTTTAATGCCTTGAATTCATGTAATACTGAGTTAGACATATTTCACTGAGCACCTTTTAGAAAATGTGGTTTCATATTTGCTAGTTTATCTGTAATTTCTTTGTCCACATCATATTTCTAATAATGGTGTCGTCATCTGTATTGTTTTTATACTAATGAAATGTGATAATGAATGTGTCAGTAACATATTTCATTTGTTCACTTTCTACTTCTGGTAATGTGTAAATTTTTATTCCCTGTTTATATCTTTGTCCTGCAGCAAAGTGGAGGTGTCAATGACCCATCACATACACAAAGGTGGAAAACACTGTCTATTGTGCGAGGAACTTTCGGCCCAGAAGACTGTTATGGTGATGTAGCAGAAATTAAGTTTGAAAGACCAGTTCCAATAAAAGTAAGCTGTCTTTGACTACTGTTTGTTATGTTGCCTTATGATGAAATGTAAGTAACATATTTGTTCTTCAAAAATTTTTGTTGTTCCTGCACTTAACAACGTAAAACGTATGCTGATGTTCATGAAAAACAGAACACCAAGAAGTACTAGTCAGTACATACTCATTGGGGGTTGGTTGACATGCTGTATATGGCGAGACATGGTATTGAACAGATCTTTGGTGGTATGTTGGGGGAAAATAGTCCAACAATTGTTCACCTGTTCCCACAGTTACCATTGTTTGATGCTGCATCTGGCAGTTGATCAGATCCCATACATTTCTTATAGGTGATGGATGAGATGATCTAGTGGTTCATTGAAGTACTGTAGCACAGGATCTGGAATTATTGTGCTCCAGTATAATAAGTTGGTGCATATGAAATGTCCAAAATGAGAGTTCCATCTGCAGACCTGCATAAAATTAGGAAGCACTTATCCACCTAGTCTCAGTAGTTCCCCTCTGCATTGACATGCTTCTGCCAATGAGTTACCAGGCTGTGGATCCCATGGTGATAAAGGTCTAGAGTCTGTGAGGTAAAGAGGTTGGGAACAGCTTTACACACATCTGGGCCATTTGGGAAGATCTTCTCTGCCAGGAAGTGATCCAGGTGCCGGAACCGATGGTAATTCATGGGAGCAAGG
>APH_0772
-------CTAAGTTTCATTTCTCGTAA---TTTTTTTTTTTAATGCCTTGAATTCGTGTAATACTGAGTTAGACATATTTCACTGAGCACCTTTTAGAAAATGTGGTTTCATATTTGCTAGTTTATCTGTAATTTCTTTGTCCACATCATATTTCTAATAATGGTGTCTTCATCTGTATTGTTTTTATACTAATGAAATGTGATAATGAATGTGTCAGTAACATATTTCATTTGTTCACTTTCTACTTCTGGTAATGTGTAAATTTTTATTCCCTGTTTATATCTTTGTTCTGCAGCAAAGTGGAGGTGTCAATGACCCATCACATACACAAAGGTGGAAAACACTGTCTATTGTGCGAGGAACTTTTGGCCCAGAAGACTGTTATGGTGATGTAGCAGAAATTAAGTTTGAAAGACCAGTCCCAATAAAAGTAAGCTGTCTTTGACTACTGTTTGTTATGTTGCCTTATGATGAAATGTAAGTAACATATTTGTTCTTCAAAAATTTTTGTTGTTCCTGCACTTAACAACTTAAAACGTATGCTGATGTTCATGAAAAACAGAACACCAAGAAGGACTAGTCAGTACATACTCGTTGGGGGTTGGTTGACATGCTGTATATGGCGAGACATGGTATTGAACAGATCTTTGGTGGTATGTTGGGGGAAAATAGTCCAACAATTGTTCACCTGTTCCCACAGTTACCATTGTTTGATGCTGCATCTGGCAGTTGATCAGATCCCATACATTTCTTATAGGTGATGGATGAGATGATCTAGTGGTTCATTGAAGTACTGTAGCACAGGATCTGGAATTATTGTGCTCCAGTATAATAAGTTGGTGCATATGAAATGTCCAAAATGAGAGTTCCATCTGCAGACCTGCATAAAATTAGGAAGCACTTATCCACCTAGTCTCAGTAGTTCCCCTCTGCATTGACATGCTTCTGCCAATGAGTTACCAGGCTGTGGATCCCATGGTGATAAAGGTCTAGAGTCTGTGAGGTAAAGAGGTTGGGAACAGCTTTACACACATCTGGGCCATTTGGGAAGATCTTCTCTGCCAGGAAGTGATCCAGGTGCCGGAACCGATGATAATTCATGGGAGCAAGG
>APH_1602
--TTTTTCTAAGTTTTATTTCTCGTAATTTTTTTTTTTTTTACTGCCTTGAATTCATGTAATACTGAGTTAGACATATTTCACTGAGCACCTTTTAGAAAATGTGGTTTCATATTTGCTAGTTTATCTGTAATTTCTTTGTCCACATCATATTTCTAATAATGGTGTCTTCATCTGTATTGTTATTATACTAATGAAATGTGATAATGAATGTGTCAGTAACATATTTCATTTGTTCACTTTCTACTTCTGGTAATGTGTAAATTTTTATTCCCTGTTTATATCTTTGTCCTGCAGCAAAGTGGAGGTGTCAATGACCCATCACATACACAAAGGTGGAAAACACTGTCTATTGTGCGAGGAACTTTTGGCCCAGAAGACTGTTATGGTGATGTAGCAGAAATTAAGTTTGAAAGACCAGTCCCAATAAAAGTAAGCTGTCTTTGACTACTGTTTGTTATGTTGCCTTATGATGAAATGTAAGTAACATATTTGTTCTTCAAAAATTTTTGTTGTTCCTGCACTTAACAACTTAAAACGTATGCTGATGTTCATGAAAAACAGAACACCAAGAAGGACTAGTCAGTACATACTCGTTGGGGGTTGGTTGACATGCTGTATATGGTGAGACATGGTATTGAACAGATCTTTGGTGGTATGTTGGGGGAAAATAGTCCAACAATTGTTCACCTGTTCCCACAGTTACCATTGTTTGATGCTGCATCTGGCAGTTGATCAGATCCCACACATTTCTTATAGGTGATGGATGAGATGATCTAGTGGTTCATTGAAGTACTGTAGCACAGGATCTGGAATTATTGTGCTCCAGTATAATAAGTTGGTGCATATGAAATGTCCAAAATGAGAGTTCCATCTGCAGACCTGCATAAAATTAGGAAGCACTTATCCACCTAGTCTCAGTAGTTCCCCTCTGCATTGACATGCTTCTGCCAATGAGTTACCAGGCTGTGGATCCCATGGTGATAAAGGTCTAGAGTCTGTGAGGAAAAGAGGTTGGGAACAGCTTTACACACATCTGGGCCATTTGGGAAGATCTTCTCTGCCAGGAAGTGATCCAGGTGCCGGAACCAATGGTAATTCATGGGAGCAAGG
>APH_4024
TTTTTTTCTAAGTTTTATTTCTCGTAATTTTTTTTTTTTTTAATGCCTTGAATTCATGTAATACTGAGTTAGACATATTTCACTGAGCACCTTTTAGAAAATGTGGTTTCATATTTGCTAGTTTATCTGTAATTTCTTTGTCCACATCATATTTCTAATAATGGTGTCTTCATCTGTATTGTTTTTATACTAATGAAATGTGATAATGAATGTGTCAGTAACATATTTCATTTGTTCACTTTCTACTTCTGGTAATGTGTAAATTTTTATTCCCTGTTTATATCTTTGTCCCGCAGCAAAGTGGAGGTGTCAATGACCCATCACATACACAAAGGTGGAAAACACTGTCTATTGTGCGAGGAACTTTTGGCCCAGAAGACTGTTATGGTGATGTAGCAGAAATTAAGTTTGAAAGACCAGTCCCAATAAAAGTAAGCTGTCTTTAACTACTGTTTGTTATGTTGCCTTATGATGAAATGTAAGTAACATATTTGTTCTTCAAAAATTTTTGTTGTTCCTGCACTTAACAACTTAAAACGTATGCTGATGTTCATGAAAAACAGAACACCAAGAAGGACTAGTCAGTACATACTCGTTGGGGGTTGGTTGACATGCTGTATATGGCGAGACATGGTATTGAACAGATCTTTGGTGGTATGTTGGGGGAAAATAGTCCAACAATTGTTCACCTGTTCCCACAGTTACCATTGTTTGATGCTGCATCTGGCAGTTGATCAGATCCCACACATTTCTTATAGGTGATGGATGAGATGATCTAGTGGTTCATTGAAGTACTGTAGCACAGGATCTGGAATTATTGTGCTCCAGTATAATAAGTTGGTGCATATGAAATGTCCAAAATGAGAGTTCCATCTGCAGACCTGCATAAAATTAGGAAGCACTTATCTACCTAGTCTCAGTAGTTCCCCTCTGCATTGACATGCTTCTGCCAATGAGTTACCAGGCTGTGGATCCCATGGTGATAAAGGTCTAGAGTCTGTGAGGTAAAGAGGTTGGGAACAGCTTTACACACATCTGGGCCATTTGGGAAGATCTTCTCTGCCAGGAAGTGATCCAGGTGCCGGAACCGATGGTAATTCATGGGAGCAAGG
>APH_4021
TTTTTTTCTAAGTTTTATTTCTCGTAA------TTTTTTTTACTGCCTTGAATTCATGTAATACTGAGTTAGACATATTTCACTGAGCACCTTTTAGAAAATGTGGTTTCATATTTGCTAGTTTATCTGTAATTTCTTTGTCCACATCATATTTCTAATAATGGTGTCTTCATCTGTATTGTTTTTATACTAATGAAATGTGATAATGAATGTGTCAGTAACATATTTCATTTGTTCACTTTCTACTTCTGGTAATGTGTAAATTTTTATTCCCTGTTTATATCTTTGTCCTGCAGCAAAGTGGAGGTGTCAATGACCCATCACATACACAAAGGTGGAAAACACTGTCTATTGTGCGAGGAACTTTTGGCCCAGAAGACTGTTATGGTGATGTAGCAGAAATTAAGTTTGAAAGACCAGTCCCAATAAAAGTAAGCTGTCTTTGACTACTGTTTGTTATGTTGCCTTATGATGAAATGTAAGTAACATATTTGTTCTTCAAAAATTTTTGTTGTTCCTGCACTTAACAACTTAAAACGTATGCTGATGTTCATGAAAAACAGAACACCAAGAAGGACTAGTCAGTACATACTCGTTGGGGGTTGGTTGACATGCTGTATATGGCGAGACATGGTATTGAACAGATCTTTGGTGGTATGTTGGGGGAAAATAGTCCAACAATTGTTCACCTGTTCCCACAGTTACCATTGTTTGATGCTGCATCTAGCAGTTGATCAGATCCCATACATTTCTTATAGGTGATGGATGAGATGATCTAGTGGTTCATTGAAGTACTGTAGCACAGGATCTGGAATTATTGTGCTCCAGTATAATAAGTTGGTGCATATGAAATGTCCAAAATGAGAGTTCCATCTGCAGACCTGCATAAAATTAGGAAGCACTTATCCACCTAGTCTCAGTAGTTCCCCTCTGCATTGACATGCTTCTGCCAATGAGTTACCAGGCTGTGGATCCCATGGTGATAAAGGTCTAGAGTCTGTGAGGTAAAGAGGTTGGGAACAGCTTTACACACATCTGGGCCATTTGGGAAGGTCTTCTCTGCCAGGAAGTGATCCAGGTGCCGGAACCAAT--------------------
>APH_1438
------TCTAAGTTTTATTTCTCGTAATTTTTTTTTTTTTTAATGCCTTGAATTCATGTAATACTGAGTTAGACATATTTCACTGAGCACCTTTTAGAAAATGTGGTTTCATATTTGCTAGTTTATCTGTAATTTCTTTGTCCACATCATATTTCTAATAATGGTGTCGTCATCTGTATTGTTTTTATACTAATGAAATGTGATAATGAATGTGTCAGTAACATATTTCATTTGTTCACTTTCTACTTCTGGTAATGTGTAAATTTTTATTCCCTGTTTATATCTTTGTCCTGCAGCAAAGTGGAGGTGTCAATGACCCATCACATACACAAAGGTGGAAAACACTGTCTATTGTGCGAGGAACTTTTGGCCCAGAAGACTGTTATGGTGATGTAGCAGAAATTAAGTTTGAAAGACCAGTCCCAATAAAAGTAAGCTGTCTTTGACTACTGTTTGTTATGTTGCCTTATGATGAAATGTAAGTAACATATTTGTTCTT-------------------------------------------------------------------------------------------------------------------------------------------------------------------------------------------------------------------------------------------------------------------------------------------------------------------------------------------------------------------------------------------------------------------------------------------------------------------------------------------------------------------------------------------------------------------------------------------------------------------------------------
>APH_3191
TTTTTTTCTAAGTTTTATTTCTCGTAATTTTTTTTTTTTTTAATGCCTTGAATTCATGTAATACTGAGTTAGACATATTTCACTGAGCACCTTTTAGAAAATGTGGTTTCATATTTGCTAGTTTATCTGTAATTTCTTTGTCCACATCATATTTCTAATAATGGTGTCTTCATCTGTATTGTTTTTATACTAATGAAATGTGATAATGAATGTGTCAGTAACATATTTCATTTGTTCACTTTCTACTTCTGGTAATGTGTAAATTTTTATTCCCTGTTTATATCTTTGTCCTGCAGCAAAGTGGAGGTGTCAATGACCCATCACATACACAAAGGTGGAAAACACTGTCTATTGTGCGAGGAACTTTTGGCCCAGAAGACTGTTATGGTGATGTAGCAGAAATTAAGTTTGAAAGACCAGTCCCAATAAAAGTAAGCTGTCTTTGACTACTGTTTGTTATGTTGCCTTATGATGAAATGTAAGTAACATATTTGTTCTTCAAAAATTTTTGTTGTTCCTGCACTTAACAACTTAAAACGTATGCTGATGTTCATGAAAAACAGAACACCAAGAAGGACTAGTCAGTACATACTCGTTGGGGGTTGGTTGACATGCTGTATATGGCGAGACATGGTATTGAACAGATCTTTGGTGGTATGTTGGGGGAAAATAGTCCAACAATTGTTCACCTGTTCCCACAGTTACCATTGTTTGATGCTGCATCTGGCAGTTGATCAGATCCCACACATTTCTTATAGGTGATGGATGAGATGATCTAGTGGTTCATTGAAGTACTGTAGCACAGGATCTGGAATTATTGTGCTCCAGTATAATAAGTTGGTGCATATGAAATGTCCAAAATGAGAGTTCCATCTGCAGACCTGCATAAAATTAGGAAGCACTTATCCACCTAGTCTCAGTAGTTCCCCTCTGCATTGACATG-------------------------------------------------------------------------------------------------------------------------------------------------------------------------
>APH_0683
TTTTTTTCTAAGTTTTATTTCTCGTAATTTTTTTTTTTTTTAATGCCTTGAATTCATGTAATACTGAGTTAGACATATTTCACTGAGCACCTTTTAGAAAATGTGGTTTCATATTTGCTAGTTTATCTGTAATTTCTTTGTCCACATCATATTTCTAATAATGGTGTCTTCATCTGTATTGTTTTTATACTAATGAAATGTGATAATGAATGTGTCAGTAACATATTTCATTTGTTCACTTTCTACTTCTGGTAATGTGTAAATTTTTATTCCCTGTTTATATCTTTGTCCTGCAGCAAAGTGGAGGTGTCAATGACCCATCACATACACAAAGGTGGAAAACACTGTCTATTGTGCGAGGAACTTTTGGCCCAGAAGACTGTTATGGTGATGTAGCAGAAATTAAGTTTGAAAGACCAGTCCCAATAAAAGTAAGCTGTCTTTGACTACTGTTTGTTATGTTGCCTTATGATGAAATGTAAGTAACATATTTGTTCTTCAAAAATTTTTGTTGTTCCTGCACTTAACAACTTAAAACGTATGCTGATGTTCATGAAAAACAGAACACCAAGAAGGACTAGTCAGTACATACTCGTTGGGGGTTGGTTGACATGCTGTATATGGCGAGACATGGTATTGAACAGATCTTTGGTGGTATGTTGGGGGAAAATAGTCCAACAATTGTTCACCTGTTCCCACAGTTACCATTGTTTGATGCTGCATCTGGCAGTTGATCAGATCCCATACATTTCTTATAGGTGATGGATGAGATGATCTAGTGGTTCGTTGAAGTACTGTAGCACAGGATCTGGAATTATTGTGCTCCAGTATAATAAGTTGGTGCATATGAAATGTCCAAAATGAGAGTTCCATCTGCAGACCTGCATAAAATTAGGAAGCACTTATCCACCTAGTCTCAGTAGTTCCCCTCTGCATTGACATGCTTCTGCCAATGA------------------------------------------------------------------------------------------------------------------------------------------------------------
>APH_0723
-TTTTTTCTAAGTTTTATTTCTCGTAA--TTTTTTTTTTTTAATGCCTTGAATTCATGTAATACTGAGTTAGACATATTTCACTGAGCACCTTTTAGAAAATGTGGTTTCATATTTGCTAGTTTATCTGTAATTTCTTTGTCCACATCATATTTCTAATAATGGTGTCTTCATCTGTATTGTTTTTATACTAATGAAATGTGATAATGAATGTGTCAGTAACATATTTCATTTGTTCACTTTCTACTTCTGGTAATGTGTAAATTTTTATTCCCTGTTTATATCTTTGTCCTGCAGCAAAGTGGAGGTGTCAATGACCCATCACATACACAAAGGTGGAAAACACTGTCTATTGTGCGAGGAACTTTTGGCCCAGAAGACTGTTATGGTGATGTAGCAGAAATTAAGTTTGAAAGACCAGTCCCAATAAAAGTAAGCTGTCTTTGACTACTGTTTGTTATGTTGCCTTATGATGAAATGTAAGTAACATATTTGTTCTTCAAAAATTTTTGTTGTTCCTGCACTTAACAACTTAAAACGTATGCTGATGTTCATGAAAAACAGAACACCAAGAAGGACTAGTCAGTACATACTCGTTGGGGGTTGGTTGACATGCTGTATATGGCGAGACATGGTATTGAACAGATCTTTGGTGGTATGTTGGGGGAAAATAGTCCAACAATTGTTCACCTGTTCCCACAGTTACCATTGTTTGATGCTGCATCTGGCAGTTGATCAGATCCCATACATTTCTTATAGGTGATGGATGAGATGATCTAGTGGTTCATTGAAGTACTGTAGCACAGGATCTGGAATTATTGTGCTCCAGTATAATAAGTTGGTGCATATGAAATGTCCAAAATGAGAGTTCCATCTGCAGACCTGCATAAAATTAGGAAGCACTTATCCACCTAGTCTCAGTAGTTCCCCTCTGCATTGACATGCTTCTGCCAATGAGTTACCAGGCTGTGGATCCCATGGTGATAAAGGTCTAGAGTCTGTGAGGTAAAGAGGTTGGGAACAGCTTTACACACATCTGGGCCATTTGGGAAGATCTTCTCTGCCAGGAAGTGATCCAGGTGCCGGAACCGATGGTAATTCATGGGAGCAAGG
