# Supplementary material for: ﻿Discovery of a new tarantula species from the Madrean Sky Islands and the first documented instance of syntopy between two montane endemics (Araneae, Theraphosidae, Aphonopelma): a case of prior mistaken identity
Source: Zookeys. 2024 Aug 16;1210:61–98. doi: 10.3897/zookeys.1210.125318 (PMC11344175; doi:10.3897/zookeys.1210.125318)
Supplement: Supplementary material 8 — Phylogenomics files [file zookeys-1210-061_article-125318__-s008.zip › Suppl8/individual_UCE_loci/sl_realigned_uce_2001498.fas]

>APH_0772
---------------------------------------ATGGTACAGCTCACTAT--------ATTGTACAGCCATCTCCGGGGTTGATACATGCTGTT----ATCTGGTGTGGCATAGAGTCATAGAGTTGTCTACTGGCCTGTGATAGA---TTCTGCCGGATACTGTCTAAATGCCGGGCCAGTTGCACA------------TTCC----AGGATGGGTAACCCGTCCCACGCGTGCTCA-----GCTGGCGAGAGGTCGGGAGATCGG----GATGGTCATGGGAGGGTGTCGAACTGGTAGAT---GCGTGCATGTGTGGCCTAGCATTACTA-AGCTGACAAATGGC-------TCCGGATGCCGACCATAGTGGCAACACGATAGCGCAGGATG----CCTTGGACGTAACTCTGTGCTGTACTTGAGGGTACCACGTACCAGGGGTGTACATAGGTGAGCTAAACTTTTTCGCATATCTCACATACCGAGGCCGGGAAT---TATTTCATGCAG------------GCAGCCCTGGTTTTTTCCTTGGCTGCAGGCCCTTAACAAATCATAAAAAAAAATAGATGGCATGATGTAACAGCCTAATAGAACTGCTTTTTGGAATAAATGCATGTTTCACCTGCAAAGAAAAGGCTGATAGAAAACATGTTAGTTAGGACAAATAATGATGGAACATATACTGCTAATTGGACTCCTGGTTCAACAGGCTGGTATCTACTTAGAGTCATCATTGATGGCTTTGAAATAGGTATGGTAAAATGCATATTAGTTTATTTGTCAGATTTTTCAGAGTAAAAAATTTCCTTTTACATGTTGTTAGTGATGTATGTATGGTATGAAATAACACATCAGTACATCATCTTCATTGACCCACTGTTGTAGAAACCTGGCCAGTTAGATAGACTCTATGAACCACAGAATTGTGAGTTGATGAAGTAGATATGTTGCTCCTAGTCCACATGTAACTCTGGTTTTCAGTTAGACCTCAGCTGTTATTCTGTTTTAATTTAGATACACTGCTGGGAGTCACATCAAGAGTGTTGAAATGAAAAAATCTCCTTATACCTTATTATTCGTGATATGTAGTTCTTTGTAATTTTTTATTATGTTTCCATAAGTTGATTCAGTTTTATTTTAACCAATTTTTATGAAAACTGATAACTGGGAGATTACGTTTTATTTCATTGTGTTGCATGGGGGAACATAGGTAGAAAAAGATGTGTGTACATGTTCTACATAGGTTGGTCAAACAGTTTTGTTAAATCCTAGGTTCCAGTGACTGCAGGAAAACAAACTCAATCAGCAGTTTAGGACTTCTCTATGTAGTCACCAAACACCATCACACATTTCTCCGTCATTGCTTCAGTTGATAAATACTGTCCTTGTAAAAGTCTGCAGGTTGCCCTTCCAGCCATGTAGTCACAGTTTGTTTAACATAACCATCTGCTGAAAAATGTGTCCCTCAAAAATGTTCTTTCAATTTTCCAA
>APH_0723
GAAATGTGTCACATGTGCTGATGAAATCAAGTATTGATGATGATCTAATTTATAATAATAAAAAATCAGACTTACAGCTTCACAGTTCATCCATGATCTTTATGATTACTGATGACATTTATTACT--AACTGATTACTGAATGGAAAAAGATTTTTTTATCAAAATATGTATAGTATCTAGACCAGTAGCATAAGAAATATGGCTTTCCTATTAGGATGAGTCATTCGTTCTTCACATGATTATACAGTCTTGAGAGAGGTTGAATGGTGGGTGCCAAAGAACCTGACCGTGTCTTGAACTGTTTAATCTACCCTGAATCTGTCATTCTGAATAGTTGTCACTGACAC--GTCTGATTTATTCAGAACCCCACTACAGAAATAATTTGACAGCAGAAGATGGTGTCCTGTGAAATTTGTCTGTTTCATGTTCAAGGCTGCATCATAACTGAGGTGTGTGTCACTGAATTAAATTTTGTTGTATGTTTCATGTGTCAATGCAGAAAATGTACACTTGATGCAGATTTTATTCATTGTAGCTTTTGCATCTTTCTTGGCTGTAGGTGCTGTACTAATCTTAATCTCAACCTTTTGTTTTCATTTCAAGGCTTACGAGAACTATTCTTTTGAGGAGCTGCATGTTTCACCTGCAAAGAAAAGGCTGATAGAAAACATGTTAGTTAGGACAAATAATGATGGAACATATACTGCTAATTGGACTCCTGGTTCAACAGGCTGGTATCTACTTAGAGTCATCATTGATGGCTTTGAAATAGGTATGGTAAAATGCATATTAGTTTATTTGTCAGATTTTTCAGAGTAAAAAATTTGCTTTTACATGTTATTAGTGATGTATGTATGCTATGAAATAACACATCAGTACATCATCTTCATTGACCCACTGTTGTAGAAACCTGGCCAGT----TAGACTCTATGAACCACAGAATTGTGAGTTGATGAAGTAGATATGTTGCTCCTAGTCCACATGTAACTCTGGTTTTCAGTTAGACCTCAGCTGTTATTCTGTTTTAATTTAGATACACTGCTGGGAGTCACATCAAGAGTGTTGAAATGAAAAATTCTCCTTATGCCTTATTATTTGTGATATGTAGTTCTTTGTGATTTTTTATTATGTTTCCATAAGTTGATTCAGTTTTATTTTAACCAATTTTTATGAAAACTGATAACTGGGAGATTACGTTTTATTTCATTGTGTTGCATGGGGGAACATAGGTAGAAAAAGATGTGTGTACACGTTCTACATAGGTTGGTCAAACAGTTTTGTTAAATCCTAGGTTCCAGTGACTGCAGGAAAACAAACTCAATCAGCAGTTTAGGACTTCTCTATGTAGTCACCAAACACCATCACACATTTCTCCATCATTGCTTCAGTTGATAAATACTGTCCTTGTAAAAGTCTGCAGGTTGCCCTTCCAGCCATGTAGTCACAGTTTGTTTAACATAACCATCTGCTGAAAAATGTGTCCCTCAAAAATGTTCTTTCAATTTTCCAA
>APH_1438
----------------------------------------------------------------------------------------------------------------------------------------------------------------------------------------------------------------------------------------------------------------------------------------------------------------------------------------------------------------------------------------------------------------------------------------------------------------------------------------------------------------------------------------------------------------------------------------------------------------------------------------------------------CTGCATGTTTCACCTGCAAAGAAAAGGCTGATAGAAAACATGTTAGTTAGGACAAATAATGATGGAACATATACTGCTAATTGGACTCCTGGTTCAACAGGCTGGTATCTACTTAGAGTCATCATTGATGGCTTTGAAATAGGTATGGTAAAATGCATATTAGTTTATTTGTCAGATTTTTCAGAGTAAAAAATTTGCTTTTACATGTTATTAGTGATGTATGTATGGTATGAAATAACACATCAGTACATCATCTTCATTGACCCACTGTTGTAGAAACCTGGCCAGTTACATAGACTCTATGAACCACAGAATTGTGAGTTGATGAAGTAGATATGTTGCTCCTAGTCCACATGTAACTCTGGTTTTCAGTTAGACCTCAGCTGTTATTCTGTTTTAATTTAGATACACTGCTGGGAGTCACATCAAGAGTTTTGAAATGAAAAATTCTCCTTATGCCTTATTATTTGTGATATGTAGTTCTTTGTGATTTTTTATTATGT-------------------------------------------------------------------------------------------------------------------------------------------------------------------------------------------------------------------------------------------------------------------------------------------------------------------------------------------------------------------------------------------
>APH_3191
-------------------------------------------------------------------------------------------------------------------------------------------------------ATTGTTTTATCAAAATATGTATAGTATCTAGACCAGTAGCATAAGAAATACGGCTTTCCTATTAGGATGAGTCATTCGTTCTTCACATGATTATACAGTCTTGAGAGAGGTTGAATGATGGGTGCCAAAGAACCTGACCGTGTCTTGAACTGTTTAATCTACCCTGAATCTGTCATTCTGAATAGTTGTCACTGACACATGTCTGATTTATTCAGAACCCCACTACAGAAATAATTTGACAGCAGAAGATGGTGTCCTGTGAAATTTGTCTGTTTCATGTTCAAGGCTGCATCATAACTGAGGTGTGTGTCACTGAATTAAATTTTGTTGTATGTTTCATGTGTCAATGCAGAAAATGTACACTTGATGCAGATTTTATTCATTGTAGCTTTTGCATCTTTCTTGGCTGTAGGTGCTGTACTAATCTTAATCTCAACCTTTTGTTTTCATTTCAAGGCTTACGAGAACTATTCTTTTGAGGAGCTGCATGTTTCACCTGCAAAGAAAAGGCTGATAGAAAACATGTTAGTTAGGACAAATAATGATGGAACATATACTGCTAATTGGACTCCTGGTTCAACAGGCTGGTATCTACTTAGAGTCATCATTGATGGCTTTGAAATAGGTATGGTAAAATGCATATTAGTTTATTTGTCAGATTTTTCAGAGTAAAAAATTTGCTTTTACATGTTATTAGTGATGTATGTATGGTATGAAATAACACATCAGTACATCATCTTCATTGACCCACTGTTGTAGAAACCTGACCAGTTAAATAGACTCTATGAACCACAGAATTGTGAGTTGATGAAGTAGATATGTTGCTCCTAGTCCACATGTAACTCTGGTTTTCAGTTAGACCTCAGCTGTTATTCTGTTTTAATTTAGATACACTGCTGGGAGTCACATCAAGAGTGTTGAAATGAAAAAATCTCCTTATACCTTATTATTCGTGATATGTAGTTCTTTGTAATTTTTTATTATGTTTCCATAAGTTGATTCAGTTTTATTTTAACCAATTTTTATGAAAACTGATAACTGGGAGATTACGTTTTATTTCATTGTGTTGCATGGGGGAACATAGGTAGAAAAAGATGTGTGTACATGTTCTACATAGGTTGGTCAAACAGTTTTGTTAAATCCTAGGTTCCAGTGACTGCAGGAAAACAAACTCAATCAGCAGTTTAGGACTTCTCTATGCGGTCACCAGATATCATTACACATTTCTCCAGCGTGGCTGCAGTTGGTAAACGCCGTTATTGTAAAGGTCCAGAGGCTGCCTTTCCTGCCACATAATCACAGTTTACTTGACGTCATAATCTCCTGAGAAATGTGTCCCTCGAAGATGTTCTTTCAATTTTCCGA
>APH_3177
GAAATGTGTCACATATGCTGATGAAATCAAGTATTGATGATGATCTAATTTATAATAAAAAAAAATCAGACTTACAGCTTCACAGTTCATCCATGATCTTTATGATTACTGATGACATTTATTACT--AACTGATTACTGAATGGAAAAAGATTTTTTTATCAAAATATGTATAGTATCTAGACCAGTAGCATAAGAAATACGGCTTTCCTATTAGGATGAGTCATTCGTTCTTCACATGATTATACAGTCTTGAGAGAGGTTGAATGATGGGTTCCAAAGAACCTGACCGTGTCTTGAACTGTTTAATCTACCCTGAATCTGTCATTCTGAATAGTTGTCACTGACACATGTCTGATTTATTCAGAACCCCACTACAGAAATAATTTGACAGCAGAAGATGGTGTCCTGTGAAATTTGTCTGTTTCATGTTCAAGGCTGCATCATAACTGAGGTGTGTGTCACTGAATTAAATTTTGTTGTATGTTTCATGTGTCAATGCAGAAAATGTATACTTGATGCAGATTTTATTCATTGTAGCTTTTGCATCTTTCTTGGCTGTAGGTGCTGTACTAATCTTAATCTCAACCTTTTGTTTTCATTTCAAGGCTTATGAGAACTATTCTTTTGAGGAGCTGCATGTTTCACCTGCAAAGAAAAGGCTGATAGAAAACATGTTAGTTAGGACAAATAATGATGGAACATATACTGCTAATTGGACTCCTGGTTCAACAGGCTGGTATCTACTTAGAGTCATCATTGATGGCTTTGAAATAGGTATGGTAAAATGCATATTAGTTTATTTGTCAGATTTTTCAGAGTAAAAAATTTGCTTTTACATGTTATTAGTGATGTATGTATGGTATGAAATAACACATCAGTACATCATCTTCATTGACCCACTGTTGTAGAAACCTGGCCAGTTAGATAGACTCTATGAACCACAGAATTGTGAGTTGATGAAGTAGATATGTTGCTCCTAGTCCACATGTAACTCTGGTTTTCAGTTAGACCTCAGCTGTTATTCTGTTTTAATTTAGATACACTGCTGGGAGTCACATCAAGAGTGTTGAAATGAAAAAATCTCCTTATAACTTATTATTCGTGATATGTAGTTCTTTGTAATTTTTTATTATGTTTCCATAAGTTGATTCAGTTTTATTTTAACCAATTTTTATGAAAACTGATAACTGGGAGATTACGTTTTATTTCATTGTGTTGCATGGGGGAACATAGGTAGAAAAAGATGTGTGTACATGTTCTACATAGGTTGGTCAAACAGTTTTGTTAAATCCTAGGTTCCAGTGACTGCAGGAAAACAAACTCAATCAGCAGTTTAGGACTTCTCTATCTAATCACCAAACACCATCACACATTTCTCCGTCATTGCTTCAGTTGATAAATACTGTCCTTGTAAAAGTCTGCAGGTTGCCCTTCCAGCCATGTAGTCACAGTTTGTTTAACATAACCATCTGCTGAAAAATGTGTCCCTCAAAAATGTTCTTTCAATTTTCCAA
>APH_3188
-----------------------------------GATGATGATCTAATTTATAATAATAAAAAATCAGACTTACAGCTTCACAGTTCATCCATGATCTTTATGATTACTGATGACATTTATTACT--AACTGATTACTGAATGGAAAAAGATTTTTTTATCAAAATATGTATAGTATCTAGACCAGTAGCATAAGAAATACGGCTTTCCTATTAGGATGAGTCATTCGTTCTTCACATGATTATACAGTCTTGAGAGAGGTTGAATGATGGGTGCCAAAGAACCTGACCGTGTCTTGAACTGTTTAATCTACCCTGAATCTGTCATTCTGAATAGTTGTCACTGACACATGTCTGATTTATTCAGAACCCCACTACAGAAATAATTTGACAGCAGAAGATGGTGTCCTGTGAAATTTGTCTGTTTCATGTTCAAGGCTGCATCATAACTGAGGTGTGTGTCACTGAATTAAATTTTGTTTTATGTTTCATGTGTCAATGCAGAAAATGTACACTTGATGCAGATTTTATTCATTGTAGCTTTTGCATCTTTCTTGGCTGTAGGTGCTGTACTAATCTTAATCTCAACCTTTTGTTTTCATTTCAAGGCTTACGAGAACTATTCTTTTGAGGAGCTGCATGTTTCACCTGCAAAGAAAAGGCTGATAGAAAACATGTTAGTTAGGACAAATAATGATGGAACGTATACTGCTAATTGGACTCCTGGTTCAACAGGCTGGTATCTACTTAGAGTCATCATTGATGGCTTTGAAATAGGTATGGTAAAATGCATATTAGTTTATTTGTCAGATTTTTCAGAGTAAAAAATTTGCTTTTACATGTTATTAGTGATGTATGTATGGTATGAAATAACACATCAGTACATCATCTTCATTGACCCACTGTTGTAGAAACCTGGCCAGTTAGATAGACTCTATGAACCACAGAATTGTGAGTTGATGAAGTAGATATGTTGCTCCTAGT-CACATGTAACTCTGGTTTTCAGTTAGACCTCAGCTGTTATTCTGTTTTAATTTAGATACACTGCTGGGAGTCACATCAAGAGTGTTGAAATGAAAAAATCTCCTTATACCTTATTATTCGTGATATGTAGTTCTTTGTAATTTTTTATTATGTTTCCATAAGTTGATTCAGTTTTATTTTAACCAATTTTTATGAAAACTGATAACTGGGAGATTACGTTTTATTTCATTGTGTTGCATAGGGGAACATAGGTAGAAAAAGATGTGTGTACACGTTCTACATAGGTTGGTCAAACAGTTTTGTTAAATCCTAGGTTCCAGTGACTGCAGGAAAACAAACTCAATCAGCAGTTTAGGACTTCTCTATGTAGTCACCAAACACCATCACACATTTCTCTGTCATTGCTTCAGTTGATAAATACTGTCCTTGTAAAAGTCTGCAGGTTGCCCTTCCAGCCATGTAGTCACAGTTTGTTTAACATAACC-----------------------------------------------
>APH_0674
GAAATGTGTCACATATGCTGATGAAATCAAGTATTGATGATGATCTAATTTATAATAATAAAAAATCAGACTTACAGCTTCACAGTTCATCCATGATCTTTATGATTACTGATGACATTTATTACT--AACTGATTACTGAATGGAAAAAGATTTTTTTATCAAAATATGTATAGTATCTAGACCAGTAGCATAAGAAATACGGCTTTCCTATTAGGATGAGTCATTCGTTCTTCACATGATTATACAGTCTTGAGAGAGGTTGAATGATGGGTGCCAAAGAACCTGACCGTGTCTTGAACTGTTTAATCTACCCTGAATCTGTCATTCTGAATAGTTGTCACTGACACATGTCTGATTTATTCAGAACCCCACTACAGAAATAATTTGACAGCAGAAGATGGTGTCCTGTGAAATTTGTCTGTTTCATGTTCAAGGCTGCATCATAACTGAGGTGTGTGTCACTGAATTAAATTTTGTTTTATGTTTCATGTGTCAATGCAGAAAATGTACACTTGATGCAGATTTTATTCATTGTAGCTTTTGCATCTTTCTTGGCTGTAGGTGCTGTACTAATCTTAATCTCAACCTTTTGTTTTCATTTCAAGGCTTACGAGAACTATTCTTTTGAGGAGCTGCATGTTTCACCTGCAAAGAAAAGGCTGATAGAAAACATGTTAGTTAGGACAAATAATGATGGAACATATACTGCTAATTGGACTCCTGGTTCAACAGGCTGGTATCTACTTAGAGTCATCATTGATGGCTTTGAAATAGGTATGGTAAAATGCATATTAGTTTATTTGTCAGATTTTTCAGAGTAAAAAATTTGCTTTTACATGTTATTAGTGATGTATGTATGGTATGAAATAACACATCAGTACATCATCTTCATTGACCCACTGTTGTAGAAACCTG-CCAGTTAGATAGACTCTATGAACCACAGAATTGTGAGTTGATGAAGTAGATATGTTGCTCCTAGT-CACATGTAACTCTGGTTTTCAGTTAGACCTCAGCTGTTATTCTGTTTTAATTTAGATACACTGCTGGGAGTCACATCAAGAGTGTTGAAATGAAAAAATCTCCTTATACCTTATTATTCGTGATATGTAGTTCTTTGTAATTTTTTATTATGTTTCCATAAGTTGATTCAGTTTTATTTTAACCAATTTTTATGAAAACTGATAACTGGGAGATTACGTTTTATTTCATTGTGTTGCATAGGGGAACATAGGTAGAAAAAGATGTGTGTACACGTTCTACATAGGTTGGTCAAACAGTTTTGTTAAATCCTAGGTTCCAGTGACTGCAGGAAAACAAACTCAATCAGCAGTTTAGGACTTCTCTATGTAGTCACCAAACACCATCACACATTTCTCTGTCATTGCTTCAGTTGATAAATACTGTCCTTGTAAAAGTCTGCAGGTTGCCCTTCCAGCCATGTAGTCACAGTTTGTTTAACATAACCATCTGCTGAAAAATGTGTCCCTCAAAAATGTTCTTTCAATTTTCCAA
>APH_0185
GAAATGTGTCACATATGCTGATGAAATCAAGTATTGATGATGATCTAATTTATAATAATAAAAAATCAGACTTACAGCTTCACAGTTCATCCATGATCTTTATGATTACTGATGACATTTATTACT--AACTGATTACTGAATGGAAAAAGATTTTTTTATCAAAATATGTATAGTATCTAGACCAGTAGCATAAGAAATACGGCTTTCCTATTAGGATGAGTCATTCGTTCTTCACATGATTATACAGTCTTGAGAGAGGTTGAATGATGGGTGCCAAAGAACCTGACCGTGTCTTGAACTGTTTAATCTACCCTGAATCTGTCATTCTGAATAGTTGTCACTGACACATGTCTGATTTATTCAGAACCCCACTACAGAAATAATTTGACAGCAGAAGATGGTGTCCTGTGAAATTTGTCTGTTTCATGTTCAAGGCTGCATCATAACTGAGGTGTGTGTCACTGAATTAAATTTTGTTTTATGTTTCATGTGTCAATGCAGAAAATGTACACTTGATGCAGATTTTATTCATTGTAGCTTTTGCATCTTTCTTGGCTGTAGGTGCTGTACTAATCTTAATCTCAACCTTTTGTTTTCATTTCAAGGCTTACGAGAACTATTCTTTTGAGGAGCTGCATGTTTCACCTGCAAAGAAAAGGCTGATAGAAAACATGTTAGTTAGGACAAATAATGATGGAACATATACTGCTAATTGGACTCCTGGTTCAACAGGCTGGTATCTACTTAGAGTCATCATTGATGGCTTTGAAATAGGTATGGTAAAATGCATATTAGTTTATTTGTCAGATTTTTCAGAGTAAAAAATTTGCTTTTACATGTTATTAGTGATGTATGTATGGTATGAAATAACACATCAGTACATCATCTTCATTGACCCACTGTTGTAGAAACCTGGCCAGTTAGATAGACTCTATGAACCACAGAATTGTGAGTTGATGAAGTAGATATGTTGCTCCTAGT-CACATGTAACTCTGGTTTTCAGTTAGACCTCAGCTGTTATTCTGTTTTAATTTAGATACACTGCTGGGAGTCACATCAAGAGTGTTGAAATGAAAAAATCTCCTTATACCTTATTATTCGTGATATGTAGTTCTTTGTAATTTTTTATTATGTTTCCATAAGTTGATTCAGTTTTATTTTAACCAATTTTTATGAAAACTGATAACTGGGAGATTACGTTTTATTTCATTGTGTTGCATAGGGGAACATAGGTAGAAAAAGATGTGTGTACACGTTCTACATAGGTTGGTCAAACAGTTTTGTTAAATCCTAGGTTCCAGTGACTGCAGGAAAACAAACTCAATCAGCAGTTTAGGACTTCTCTATGTAGTCACCAAACACCATCACACATTTCTCTGTCATTGCTTCAGTTGATAAATACTGTCCTTGTAAAAGTCTGCAGGTTGCCCTTCCAGCCATGTAGTCACAGTTTGTTTAACATAACCATCTGCTGAAAAATGTGTCCCTCAAAAATGTTCTTTCAATTTTCCAA
>APH_0717
----------------------------------------------------------------------------------------------------------------TGACATTTATTACT--AACTGATTACTGAATGGAAAAAGATTTTTTTATCAAAATATGTATAGTATCTAGACCAGTAGCATAAGAAATACGGCTTTCCTATTAGGATGAGTCATTCGTTCTTCACATGATTATACAGTCTTGAGAGAGGTTGAATGATGGGTGCCAAAGAACCTGACCGTGTCTTGAACTGTTTAATCTACCCTGAATCTGTCATTCTGAATAGTTGTCACTGACACATGTCTGATTTATTCAGAACCCCACTACAGAAATAATTTGACAGCAGAAGATGGTGTCCTGTGAAATTTGTCTGTTTCATGTTCAAGGCTGCATCATAACTGAGGTGTGTGTCACTGAATTAAATTTTGTTTTATGTTTCATGTGTCAATGCAGAAAATGTACACTTGATGCAGATTTTATTCATTGTAGCTTTTGCATCTTTCTTGGCTGTAGGTGCTGTACTAATCTTAATCTCAACCTTTTGTTTTCATTTCAAGGCTTACGAGAACTATTCTTTTGAGGAGCTGCATGTTTCACCTGCAAAGAAAAGGCTGATAGAAAACATGTTAGTTAGGACAAATAATGATGGAACATATACTGCTAATTGGACTCCTGGTTCAACAGGCTGGTATCTACTTAGAGTCATCATTGATGGCTTTGAAATAGGTATGGTAAAATGCATATTAGTTTATTTGTCAGATTTTTCAGAGTAAAAAATTTGCTTTTACATGTTATTAGTGATGTATGTATGGTATGAAATAACACATCAGTACATCATCTTCATTGACCCACTGTTGTAGAAACCTGGCCAGTTAGATAGACTCTATGAACCACAGAATTGTGAGTTGATGAAGTAGATATGTTGCTCCTAGT-CACATGTAACTCTGGTTTTCAGTTAGACCTCAGCTGTTATTCTGTTTTAATTTAGATACACTGCTGGGAGTCACATCAAGAGTGTTGAAATGAAAAAATCTCCTTATACCTTATTATTCGTGATATGTAGTTCTTTGTAATTTTTTATTATGTTTCCATAAGTTGATTCAGTTTTATTTTAACCAATTTTTATGAAAACTGATAACTGGGAGATTACGTTTTATTTCATTGTGTTGCATAGGGGAACATAGGTAGAAAAAGATGTGTGTACACGTTCTACATAGGTTGGTCAAACAGTTTTGTTAAATCCTAGGTTCCAGTGACTGCAGGAAAACAAACTCAATCAGCAGTTTAGGACTTCTCTATGTAGTCACCAAACACCATCACACATTTCTCTGTCATTGCTTCAGTTGATAAATACTGTCCTTGTAAAAGTCTGCAGGTTGCCCTTCCAGCCAT-------------------------------------------------------------------------
>APH_0880
GAAATGTGTCACATATGCTGATGAAATCAAGTATTGATGATGATCTAATTTATAATAAAAAAAAATCAGACTTACAGCTTCACAGTTCATCCATGATCTTTATGATTACTGATGACATTTATTACT--AACTGATTACTGAATGGAAAAAGATGTTTTTATCAAAATATGTATAGTATCTAGACCAGTAGCATAAGAAATACGGCTTTCCTATTAGAATGAGTCATTCGTTCTTCACATGATTATACAGTCTTGAGAGAGGTTGAATGATGGGTTCCAAAGAACCTGACCGTGTCTTGAACTGTTTAATCTACCCTGAATCTGTCATTCTGAATAGTTGTCACTGACACATGTCTGATTTATTCAGAACCCCACTACAGAAATAATTTGACAGCAGAAGATGGTGTCCTGTGAAATTTGTCTGTTTCATGTTCAAGGCTGCATCATAACTGAGGTGTGTGTCACTGAATTAAATTTTGTTGTATGTTTCATGTGTCAATGCAGAAAATGTACACTTGATGCAGATTTTATTCATTGTAGCTTTTGCATCTTTCTTGGCTGTAGGTGCTGTACTAATCTTAATCTCAACCTTTTGTTTTCATTTCAAGGCTTATGAGAACTATTCTTTTGAGGAGCTGCATGTTTCACCTGCAAAGAAAAGGCTGATAGAAAACATGTTAGTTAGGACAAATAATGATGGAACATATACTGCTAATTGGACTCCTGGTTCAACAGGCTGGTATCTACTTAGAGTCATCATTGATGGCTTTGAAATAGGTATGGTAAAATGCATATTAGTTTATTTGTCAGATTTTTCAGAGTAAAAAATTTGCTTTTACATGTTATTAGTGATGTATGTATGGTATGAAATAACACATCAGTACATCATCTTCATTGACCCACTGTTGTAGAAACCTGGCCAGTTAGATAGACTCTATGAACCACAGAATTGTGAGTTGATGAAGTAGATATGTTGCTCCTAGTCCACATGTAACTCTGGTTTTCAGTTAGACCTCAGCTGTTATTCTGTTTTAATTTAGATACACTGCTGGGAGTCACATCAAGAGTGTTGAAATGAAAAAATCTCCTTATACCTTATTATTCGTGATATGTAGTTCTTTGTAATTTTTTAT--TGTTTCCATAAGTTGATTCAGTTTTATTTTAACCAATTTTTATGAAAACTGATAACTGGGAGATTACGTTTTATTTCATTGTGTTGCATGGGGGAACATAGGTAGAAAAAGATGTGTGTACATGTTCTACATAGGTTGGTCAAACAGTTTTGTTAAATCCTAGGTTCCAGTGACTGCAGGAAAACAAACTCAATCAGCAGTTTAGGACTTCTCTATGTAGTCACCAAACACCATCACACATTTCTCCGTCATTGCTTCAGTTGATAAATACTGTCCTTGTAAAAGTCTGCAGGTTGCCCTTCCAGCCATGTAGTCACAGTTTGTTTAACATAACCATCTGCTGAAAAATGTGTCCCTCAAAAATGTTCTTTCAATTTTCCAA
>APH_0683
GAAATGTGTCACATATGCTGATGAAATCAAGTATTGATGATGATCTAATTTATAATAAAAAAAAATCAGACTTACAGCTTCACAGTTCATCCATGATCTTTATGATTACTGATGACATTTATTACT--AACTGATTACTGAATGGAAAAAGATTTTTTTATCAAAATATGTATAGTATCTAGACCAGTAGCATAAGAAATACGGCTTTCCTATTAGGATGAGTCATTCGTTCTTCACATGATTATACAGTCTTGAGAGAGGTTGAATGATGGGTGCCAAAGAACCTGACCGTGTCTTGAACTGTTTAATCTACCCTGAATCTGTCATTCTGAATAGTTGTCACTGACACATGTCTGATTTATTCAGAACCCCACTACAGAAATAATTTGACAGCAGAAGATGGTGTCCTGTGAAATTTGTCTGTTTCATGTTCAAGGCTGCATCATAACTGAGGTGTGTGTCACTGAATTAAATTTTGTTGTATGTTTCATGTGTCAATGCAGAAAATGTACACTTGATGCAGATTTTATTCATTGTAGCTTTTGCATCTTTCTTGGCTGTAGGTGCTGTACTAATCTTAATCTCAACCTTTTGTTTTCATTTCAAGGCTTATGAGAACTATTCTTTTGAGGAGCTGCATGTTTCACCTGCAAAGAAAAGGCTGATAGAAAACATGTTAGTTAGGACAAATAATGATGGAACATATACTGCTAATTGGACTCCTGGTTCAACAGGCTGGTATCTACTTAGAGTCATCATTGATGGCTTTGAAATAGGTATGGTAAAATGCATATTAGTTTATTTGTCAGATTTTTCAGAGTAAAAAATTTGCTTTTACATGTTATTAGTGATGTATGTATGGTATGAAATAACACATCAGTACATCATCTTCATTGACCCACTGTTGTAGAAACCTGGCCAGTTAGATAGACTCTATGAACCACAGAATTGTGAGTTGATGAAGTAGATATGTTGCTCCTAGTCCACATGTAACTCTGATTTTCAGTTAGACCTCAGCTGTTATTCTGTTTTAATTTAGATACACTGCTGGGAGTCACATCAAGAGTGTTGAAATGAAAAAATCTCCTTATACCTTATTATTCGTGATATGTAGTTCTTTGTAATTTTTTATTATGTTTCCATAAGTTGATTCAGTTTTATTTTAACCAATTTTTATGAAAACTGATAACTGGGAGATTACGTTTTATTTCATTGTGTTGCATGGGGGAACATAGGTAGAAAAAGATGTGTGTACATGTTCTACATAGGTTGGTCAAACAGTTTTGTTAAATCCTAGGTTCCAGGGACTGCAGGAAAACAAACTCAATCAGCAGTTTAGGACTTCTCTATGTAGTCACCAAACACCATCACACATTTCTCCGTCATTGCTTCAGTTGATAAATACTGTCCTTGTAAAAGTCTGCAGGTTGCCCTTCCAGCCATGTAGTCACAGTTTGTTTAACATAACCATCTGCTGAAAAATGTGTCCCTCAAAAATGTTCTTTCAATTTTCCAA
>APH_0186
GAAATGTGTCACATATGCTGATGAAATCAAGTATTGATGATGATCTAATTTATAATAAAAAAAAATCAGACTTACAGCTTCACAGTTCATCCATGATCTTTATGATTACTGATGACATTTATTACT--AACTGATTACTGAATGGAAAAAGATTTTTTTATCAAAATATGTATAGTATCTAGACCAGTAGCATAAGAAATACGGCTTTCCTATTAGGATGAGTCATTCGTTCTTCACATGATTATACAGTCTTGAGAGAGGTTGAATGATGGGTGCCAAAGAACCTGACCGTGTCTTGAACTGTTTAATCTACCCTGAATCTGTCATTCTGAATAGTTGTCACTGACACATGTCTGATTTATTCAGAACCCCACTACAGAAATAATTTGACAGCAGAAGATGGTGTCCTGTGAAATTTGTCTGTTTCATGTTCAAGGCTGCATCATAACTGAGGTGTGTGTCACTGAATTAAATTTTGTTGTATGTTTCATGTGTCAATGCAGAAAATGTACACTTGATGCAGATTTTATTCATTGTAGCTTTTGCATCTTTCTTGGCTGTAGGTGCTGTACTAATCTTAATCTCAACCTTTTGTTTTCATTTCAAGGCTTACGAGAACTATTCTTTTGAGGAGCTGCATGTTTCACCTGCAAAGAAAAGGCTGATAGAAAACATGTTAGTTAGGACAAATAATGATGGAACATATACTGCTAATTGGACTCCTGGTTCAACAGGCTGGTATCTACTTAGAGTCATCATTGATGGCTTTGAAATAGGTATGGTAAAATGCATATTAGTTTATTTGTCAGATTTTTCAGAGTAAAAAATTTGCTTTTACATGTTATTAGTGATGTATGTATGGTATGAAATAACACATCAGTACATCATCTTCATTGACCCACTGTTGTAGAAACCTGGCCAGTTAGATAGACTCTATGAACCACAGAATTGTGAGTTGATGAAGTAGATATGTTGCTCCTAGT-CACATGTAACTCTGGTTTTCAGTTAGACCTCAGCTGTTATTCTGTTTTAATTTAGATACACTGCTGGGAGTCACATCAAGAGTGTTGAAATGAAAAAATCTCCTTATACCTTATTATTCGTGATATGTAGTTCTTTGTAATTTTTTATTATGTTTCCATAAGTTGATT--GTTTTATTTTAACCAATTTTTATGAAAACTTATAACTGGGAGATTACGTTTTATTTCATTGTGTTGCATGGGGGAACATAGGTAGAAAAAGATGTGTGTACATGTTCTCCATAGGTTGGTCAAACAGTTTTGTTAAATCCTAGGTTCCAGTGACTGCAGGAAAACAAACTCAATCAGCAGTTTAGGACTTCTCTATGTAGTCACCAAACACCATCACACATTTCTCTGTCATTGCTTCAGTTGATAAATACTGTCCTTGTAAAAGTCTGCAGGTTGCCCTTCCAGCCATGTAGTCACAGTTTGTTTAACATAACCATCTGCTGAAAAATGTGTCCCTCAAAAATGTTCTTTCAATTTTCCAA
>APH_5079
GCAATTTAACGTATTTTTT------------------------TATAATTTATAATAAAAAAAAATCAGACTTACAGCTTCACAGTTCATCCATGATCTTTATGATTACTGATGACATTTATTACT--AACTGATTACTGAATGGAAAAAGATTTTTTTATCAAAATATGTATAGTATCTAGACCAGTAGCATAAGAAATACGGCTTTCCTATTAGGATGAGTCATTCGTTCTTCACATGATTATACAGTCTTGAGAGAGGTTGAATGATGGGTGCCAAAGAACCTGACCGTGTCTTGAACTGTTTAATCTACCCTGAATCTGTCATTCTGAATAGTTGTCACTGACACATGTCTGATTTATTCAGAACCCCACTACAGAAATAATTTGACAGTAGAAGATGGTGTCCTGTGAAATTTGTCTGTTTCATGTTCAAGGCTGCATCATAACTGAGGTGTGTGTCACTGAATTAAATTTTGTTGTATGTTTCATGTGTCAATGCAGAAAATGTACACTTGATGCAGATTTTATTCATTGTAGCTTTTGCATCTTTCTTGGCTATAGGTGCTGTACTAATCTTAATCTCAACCTTTTGTTTTCATTTCAAGGCTTACGAGAACTATTCTTTTGAGGAGCTGCATGTTTCACCTGCAAAGAAAAGGCTGATAGAAAACATGTTAGTTAGGACAAATAATGATGGAACATATACTGCTAATTGGACTCCTGGTTCAACAGGCTGGTATCTACTTAGAGTCATCATTGATGGCTTTGAAATAGGTATGGTAAAATGCATATTAGTTTATTTGTCAGATTTTTCAGAGTAAAAAATTTCCTTTTACATGTTGTTAGTGATGTATGTATGGTATGAAATAACACATCAGTACATCATCTTCATTGACCCACTGTTGTAGAAACCTGGCCAGTTAGATAGACTCTATGAACCACAGAATTGTGAGTTGATGAAGTAGATATGTTGCTCCTAGTCCACATGTAACTCTGGTTTTCAGTTAGACCTCAGCTGTTATTCTGTTTTAATTTAGATACACTGCTGGGAGTCACATCAAGAGTGTTGAAATGAAAAAATCTCCTTATACCTTATTATTCGTGATATGTAGTTCTTTGTAATTTTTTATTATGTTTCCATAAGTTGATTCAGTTTTATTTTAACCAATTTTTATGAAAACTGATAACTGGGAGATTACGTTTTATTTCATTGTGTTGCATGGGGGAACATAGGTAGAAAAAGATGTGTGTACATGTTCTACATAGGTTGGTCAAACAGTTTTGTTAAATCCTAGGTTCCAGTGACTGCAGGAAAACAAACTCAATCAGCAGTTTAGGACTTCTCTATGTAGTCACCAAACACCATCACACATTTCTCCGTCATTGCTTCAGTTGATAAATACTGTCCTTGTAAAAGTCTGCAGGTTGCCCTTCC-------------------------------------------------------------------------------
>APH_5001
---------------------------------------------------------------------ACTTACAGCTTCACAGTTCATCCATGATCTTTATGATTACTGATGACATTTATTACT--AACTGATTACTGAATGGAAAAAGATTTTTTTATCAAAATATGTATAGTATCTAGACCAGTAGCATAAGAAATACGGCTTTCCTATTAGGATGAGTCATTCGTTCTTCACATGATTATACAGTCTTGAGAGAGGTTGAATGATGGGTGCCAAAGAACCTGACCGTGTCTTGAACTGTTTAATCTACCCTGAATCTGTCATTCTGAATAGTTGTCACTGACACATGTCTGATTTATTCAGAACCCCACTACAGAAATAATTTGACAGCAGAAGATGGTGTCCTGTGAAATTTGTCTGTTTCATGTTCAAGGCTGCATCATAACTGAGGTGTGTGTCACTGAATTAAATTTTGTTGTATGTTTCATGTGTCAATGCAGAAAATGTACACTTGATGCAGATTTTATTCATTGTAGCTTTTGCATCTTTCTTGGCTGTAGGTGCTGTACTAATCTTAATCTCAACCTTTTGTTTTCATTTCAAGGCTTACGAGAACTATTCTTTTGAGGAGCTGCATGTTTCACCTGCAAAGAAAAGGCTGATAGAAAACATGTTAGTTAGGACAAATAATGATGGAACATATACTGCTAATTGGACTCCTGGTTCAACAGGCTGGTATCTACTTAGAGTCATCATTGATGGCTTTGAAATAGGTATGGTAAAATGCATATTAGTTTATTTGTCAGATTTTTCAGAGTAAAAAATTTCCTTTTACATGTTGTTAGTGATGTATGTATGGTATGAAATAACACATCAGTACATCATCTTCATTGACCCACTGTTGTAGAAACCTGGCCAGTTAGATAGACTCTATGAACCACAGAATTGTGAGTTGATGAAGTAGATATGTTGCTCCTAGTCCACATGTAACTCTGGTTTTCAGTTAGACCTCAGCTGTTATTCTGTTTTAATTTAGATACACTGTTGGGAGTCACATCAAGAGTGTTGAAATGAAAAAATCTCCTTATACCTTATTATTCGTGATATGTAGTTCTTTGTAATTTTTTATTATGTTTCCATAAGTTGATTCAGTTTTATTTTAACCAATTTTTATGAAAACTGATAACTGGGAGATTACGTTTTATTTCATTGTGTTGCATGGGGGAACATAGGTAGAAAAAGATGTGTGTACATGTTCTACATAGGTTGGTCAAACAGTTTTGTTAAATCCTAGGTTCCAGTGACTGCAGGAAAACAAACTCAATCAGCAGTTTAGGACTTCTCTATGTAGTCACCAAACACCATCACACATTTCTCCGTCATTGCTTCAGTTGATAAATACTGTCCTTGTAAAAGTCTGCAGGTTGCCCTTCC-------------------------------------------------------------------------------
>APH_4029
----------------------------------------------------------------ATCAGACTTACAGCTTCACAGTTCATCCATGATCTTTATGATTACTGATGACATTTATTACT--AACTGATTACTGAATGGAAAAAGATTTTTTTATCAAAATATGTATAGTATCTAGACCAGTAGCATAAGAAATACGGCTTTCCTATTAGGATGAGTCATTCGTTCTTCACATGATTATACAGTCTTGAGAGAGGTTGAATGATGGGTGCCAAAGAACCTGACCGTGTCTTGAACTGTTTAATCTACCCTGAATCTGTCATTCTGAATAGTTGTCACTGACACATGTCTGATTTATTCAGAACCCCACTACAGAAATAATTTGACAGCAGAAGATGGTGTCCTGTGAAATTTGTCTGTTTCATGTTCAAGGCTGCATCATAACTGAGGTGTGTGTCACTGAATTAAATTTTGTTGTATGTTTCATGTGTCAATGCAGAAAATGTACACTTGATGCAGATTTTATTCATTGTAGCTTTTGCATCTTTCTTGGCTGTAGGTGCTGTACTAATCTTAATCTCAACCTTTTGTTTTCATTTCAAGGCTTACGAGAACTATTCTTTTGAGGAGCTGCATGTTTCACCTGCAAAGAAAAGGCTGATAGAAAACATGTTAGTTAGGACAAATAATGATGGAACATATACTGCTAATTGGACTCCTGGTTCAACAGGCTGGTATCTACTTAGAGTCATCATTGATGGCTTTGAAATAGGTATGGTAAAATGCATATTAGTTTATTTGTCAGATTTTTCAGAGTAAAAAATTTCCTTTTACATGTTGTTAGTGATGTATGTATGGTATGAAATAACACATCAGTACATCATCTTCATTGACCCACTGTTGTAGAAACCTGGCCAGTTAGATAGACTCTATGAACCACAGAATTGTGAGTTGATGAAGTAGATATGTTGCTCCTAGTCCACATGTAACTCTGGTTTTCAGTTAGACCTCAGCTGTTATTCTGTTTTAATTTAGATACACTGCTGGGAGTCACATCAAGAGTGTTGAAATGAAAAAATCTCCTTATACCTTATTATTCGTGATATGTAGTTCTTTGTAATTTTTTATTATGTTTCCATAAGTTGATTCAGTTTTATTTTAACCAATTTTTATGAAAACTGATAACTGGGAGATTACGTTTTATTTCATTGTGTTGCATGGGGGAACATAGGTAGAAAAAGATGTGTGTACATGTTCTACATAGGTTGGTCAAACAGTTTTGTTAAATCCTAGGTTCCAGTGACTGCAGGAAAACAAACTCAATCAGCAGTTTAGGACTTCTCTATGTAGTCACCAAACACCATCACACATTTCTCCGTCATTGCTTCAGTTGATAAATACTGTCCTTGTAAAAGTCTGCAGGTTGCCCTTCCAGCCATGTAGTCACAGTTTGTTTAACATAACCATCTGCTGAAAAATGTGTCCCTCAAAAATGTTCTTTCAATTTTCCAA
>APH_5003
GAAATGTGTCACATATGCTGATGAAATCAAGTATTGATGATGATCTAATTTATAATAAAAAAAAATCAGACTTACAGCTTCACAGTTCATCCATGATCTTTATGATTACTGATGACATTTATTACT--AACTGATTACTGAATGGAAAAAGATTTTTTTATCAAAATATGTATAGTATCTAGACCAGTAGCATAAGAAATACGGCTTTCCTATTAGGATGAGTCATTCGTTCTTCACATGATTATACAGTCTTGAGAGAGGTTGAATGATGGGTGCCAAAGAACCTGACCGTGTCTTGAACTGTTTAATCTACCCTGAATCTGTCATTCTGAATAGTTGTCACTGACACATGTCTGATTTATTCAGAACCCCACTACAGAAATAATTTGACAGCAGAAGATGGTGTCCTGTGAAATTTGTCTGTTTCGTGTTCAAGGCTGCATCATAACTGAGGTGTGTGTCACTGAATTAAATTTTGTTGTATGTTTCATGTGTCAATGCAGAAAATGTACACTTGATGCAGATTTTATTCATTGTAGCTTTTGCATCTTTCTTGGCTATAGGTGCTGTACTAATCTTAATCTCAACCTTTTGTTTTCATTTCAAGGCTTACGAGAACTATTCTTTTGAGGAGCTGCATGTTTCACCTGCAAAGAAAAGGCTGATAGAAAACATGTTAGTTAGGACAAATAATGATGGAACATATACTGCTAATTGGACTCCTGGTTCAACAGGCTGGTATCTACTTAGAGTCATCATTGATGGCTTTGAAATAGGTATGGTAAAATGCATATTAGTTTATTTGTCAGATTTTTCAGAGTAAAAAATTTCCTTTTACATGTTGTTAGTGATGTATGTATGGTATGAAATAACACATCAGTACATCATCTTCATTGACCCACTGTTGTAGAAACCTGGCCAGTTAGATAGACTCTATGAACCACAGAATTGTGAGTTGATGAAGTAGATATGTTGCTCCTAGTCCACATGTAACTCTGGTTTTCAGTTAGACCTCAGCTGTTATTCTGTTTTAATTTAGATACACTGCTGGGAGTCACATCAAGAGTGTTGAAATGAAAAAATCTCCTTATACCTTATTATTCGTGATATGTAGTTCTTTGTAATTTTTTATTATGTTTCCATAAGTTGATTCAGTTTTATTTTAACCAATTTTTATGAAAACTGATAACTGGGAGATTACGTTTTATTTCATTGTGTTGCATGGGGGAACATAGGTAGAAAAAGATGTGTGTACATGTTCTACATAGGTTGGTCAAACAGTTTTGTTAAATCCTAGGTTCCAGTGACTGCAGGAAAACAAACTCAATCAGCAGTTTAGGACTTCTCTATGTAGTCACCAAACACCATCACACATTTCTCCGTCATTGCTTCAGTTGATAAATACTGTCCTTGTAAAAGTCTGCAGGTTGCCCTTCCAGCCATGTAGTCACAGTTTGTT---------------------------------------------------------
>APH_4005
GAAATGTGTCACATATGCTGATGAAATCAAGTATTGATGATGATCTAATTTATAATAAAAAAAAATCAGACTTACAGCTTCACAGTTCATCCATGATCTTTATGATTACTGATGACATTTATTACT--AACTGATTACTGAATGGAAAAAGATTTTTTTATCAAAATATGTATAGTATCTAGACCAGTAGCATAAGAAATACGGCTTTCCTATTAGGATGAGTCATTCGTTCTTCACATGATTATACAGTCTTGAGAGAGGTTGAATGATGGGTGCCAAAGAACCTGACCGTGTCTTGAACTGTTTAATCTACCCTGAATCTGTCATTCTGAATAGTTGTCACTGACACATGTCTGATTTATTCAGAACCCCACTACAGAAATAATTTGACAGCAGAAGATGGTGTCCTGTGAAATTTGTCTGTTTCATGTTCAAGGCTGCATCATAACTGAGGTGTGTGTCACTGAATTAAATTTTGTTGTATGTTTCATGTGTCAATGCAGAAAATGTACACTTGATGCAGATTTTATTCATTGTAGCTTTTGCATCTTTCTTGGCTATAGGTGCTGTACTAATCTTAATCTCAACCTTTTGTTTTCATTTCAAGGCTTACGAGAACTATTCTTTTGAGGAGCTGCATGTTTCACCTGCAAAGAAAAGGCTGATAGAAAACATGTTAGTTAGGACAAATAATGATGGAACATATACTGCTAATTGGACTCCTGGTTCAACAGGCTGGTATCTACTTAGAGTCATCATTGATGGCTTTGAAATAGGTATGGTAAAATGCATATTAGTTTATTTGTCAGATTTTTCAGAGTAAAAAATTTCCTTTTACATGTTGTTAGTGATGTATGTATGGTATGAAATAACACATCAGTACATCATCTTCATTGACCCACTGTTGTAGAAACCTGGCCAGTTAGATAGACTCTATGAACCACAGAATTGTGAGTTGATGAAGTAGATATGTTGCTCCTAGTCCACATGTAACTCTGGTTTTCAGTTAGACCTCAGCTGTTATTCTGTTTTAATTTAGATACACTGCTGGGAGTCACATCAAGAGTGTTGAAATGAAAAAATCTCCTTATACCTTATTATTCGTGATATGTAGTTCTTTGTAATTTTTTATTATGTTTCCATAAGTTGATTCAGTTTTATTTTAACCAATTTTTATGAAAACTGATAACTGGGAGATTACGTTTTATTTCATTGTGTTGCATGGGGGAACATAGGTAGAAAAAGATGTGTGTACATGTTCTACATAGGTTGGTCAAACAGTTTTGTTAAATCCTAGGTTCCAGTGACTGCAGGAAAACAAACTCAATCAGCAGTTTAGGACTTCTCTATGTAGTCACCAAACACCATCACACATTTCTCCGTCATTGCTTCAGTTGATAAATACTGTCCTTGTAAAAGTCTGCAGGTTGCCCTTCCAGCCATGTAGTCACAGTTTGTTTAACATAACCATCTGCTGA--------------------------------------
>APH_0622
----------------------------------------------------------------------------------------------------------------------------------CTGATTACTGAATGGAAAAAGATTTTTTTATCAAAATATGTATAGTATCTAGACCAGTAGCATAAGAAATGCGGCTTTCCTATTAGGATGAGTCATTCGTTCTTCACATGATTATACAGTCTTGAGAGAGGTTGAATGATGGGTGCCAAAGAACCTGACCGTGTCTTGAACTGTTTAATCTACCCTGAATCTGTCATTCTGAATAGTTGTCACTGACACATGTCTGATTTATTCAGAACCCCACTACAGAAATAATTTGACAGCAGAAGATGGTGTCCTGTGAAATTTGTCTGTTTCATGTTCAAGGCTGCATCATAACTGAGGTGTGTGTCACTGAATTAAATTTTGTTGTATGTTTCATGTGTCAATGCAGAAAATGTACACTTGATGCAGATTTTATTCATTGTAGCTTTTGCATCTTTCTTGGCTGTAGGTGCTGTACTAATCTTAATCTCAACCTTTTGTTTTCATTTCAAGGCTTACGAGAACTATTCTTTTGAGGAGCTGCATGTTTCACCTGCAAAGAAAAGGCTGATAGAAAACATGTTAGTTAGGACAAATAATGATGGAACATATACTGCTAATTGGACTCCTGGTTCAACAGGCTGGTATCTACTTAGAGTCATCATTGATGGCTTTGAAATAGGTATGGTAAAATGCATATTAGTTTATTTGTCAGATTTTTCAGAGTAAAAAATTTGCTTTTACATGTTATTAGTGATGTATGTATGGTATGAAATAACACATCAGTACATCATCTTCATTGACCCACTGATGTAGAAACCTGGCCAGTTACATAGACTCTATGAACCACAGAATTGTGAGTTGATGAAGTAGATATGTTGCTCCTAGTCCACATGTAACTCTGGTTTTCAGTTAGACCTCAGCTGTTATTCTGTTTTAATTTAGATACACTGCTGGGAGTCACATCAAGAGTGTTGAAATGAAAAAATCTCCTTATACCTTATTATTCGTGATATGTAGTTCTTTGTAATTTTTTATTATGTTTCCATAAGTTGATTCAGTTTTATTTTAACCAATTTTTATGAAAACTGATAACTGGGAGATTACGTTTTATTTCATTGTGTTGCATGGGGGAACATAGG----------------------------------------------------------------------------------------------------------------------------------------------------------------------------------------------------------------------------------------------------------------------------------------
>APH_4024
GAAATGTGTCACATATGCTGATGAAATCAAGTATTGATGATGATCTAATTTATAATAAAAAAAAATCAGACTTACAGCTTCACAGTTCATCCATGATCTTTATGATTACTGATGACATTTATTACT--AACTGATTACTGAATGGAAAAAGATTTTTTTATCAAAATATGTATAGTATCTAGACCAGTAGCATAAGAAATACGGCTTTCCTATTAGGATGAGTCATTCGTTCTTCACATGATTATACAGTCTTGAGAGAGGTTGAATGATGGGTGCCAAAGAACCTGACCGTGTCTTGAACTGTTTAATCTACCCTGAATCTGTCATTCTGAATAGTTGTCACTGACACATGTCTGATTTATTCAGAACCCCACTACAGAAATAATTTGACAGCAGAAGATGGTGTCCTGTGAAATTTGTCTGTTTCGTGTTCAAGGCTGCATCATAACTGAGGTGTGTGTCACTGAATTAAATTTTGTTGTATGTTTCATGTGTCAATGCAGAAAATGTACACTTGATGCAGATTTTATTCATTGTAGCTTTTGCATCTTTCTTGGCTGTAGGTGCTGTACTAATCTTAATCTCAACCTTTTGTTTTCATTTCAAGGCTTACGAGAACTATTCTTTTGAGGAGCTGCATGTTTCACCTGCAAAGAAAAGGCTGATAGAAAACATGTTAGTTAGGACAAATAATGATGGAACATATACTGCTAATTGGACTCCTGGTTCAACAGGCTGGTATCTACTTAGAGTCATCATTGATGGCTTTGAAATAGGTATGGTAAAATGCATATTAGTTTATTTGTCAGATTTTTCAGAGTAAAAAATTTGCTTTTACATGTTATTAGTGATGTATGTATGGTATGAAATAACACATCAGTACATCATCTTCATTGACCCACTGTTGTAGAAACCTGGCCAGTTACATAGACTCTATGAACCACAGAATTGTGAGTTGATGAAGTAGATATGTTGCTCCTAGTCCACATGTAACTCTGGTTTTCAGTTAGACCTCAGCTGTTATTCTGTTTTAATTTAGATACACTGCTGGGAGTCACATCAAGAGTGTTGAAATGAAAAAATCTCCTTATACCTTATTATTCGTGATATGTAGTTCTTTGTAATTTTTTATTATGTTTCCATAAGTTGATTCAGTTTTATTTTAACCAATTTTTATGAAAACTGATAACTGGGAGATTACGTTTTATTTCATTGTGTTGCATGGGGGAACATAGGTAGAAAAAGATGTGTGTACATGTTCTACATAGGTTGGTCAAACAGTTTTGTTAAATCCTAGGTTCCAGTGACTGCAGGAAAACAAACTCAATCAGCAGTTTAGGACTTCTCTATGTAGTCACCAAACACCATCACACATTTCTCCGTCATTGCTTCAGTTGATAAATACTGTCCTTGTAAAAGTCTGCAGGTTGCCCTTCCAGCCATGTAGTCACAGTTTGTTTAACATAACCATCTGCTGAAAAATGTGTCCCTCAAAAATGTT---------------
>APH_4021
--------------------------------------GATGATCTAATTTATAATAAAAAAAAATCAGACTTACAGCTTCACAGTTCATCCATGATCTTTATGATTACTGATGACATTTATTACT--AACTGATTACTGAATGGAAAAAGATTTTTTTATCAAAATATGTATAGTATCTAGACCAGTAGCATAAGAAATACGGCTTTCCTATTAGGATGAGTCATTCGTTCTTCACATGATTATACAGTCTTGAGAGAGGTTGAATGATGGGTGCCAAAGAACCTGACCGTGTCTTGAACTGTTTAATCTACCCTGAATCTGTCATTCTGAATAGTTGTCACTGACACATGTCTGATTTATTCAGAACCCCACTACAGAAATAATTTGACAGCAGAAGATGGTGTCCTGTGAAATTTGTCTGTTTCATGTTCAAGGCTGCATCATAACTGAGGTGTGTGTCACTGAATTAAATTTTGTTGTATGTTTCATGTGTCAATGCAGAAAATGTACACTTGATGCAGATTTTATTCATTGTAGCTTTTGCATCTTTCTTGGCTGTAGGTGCTGTACTAATCTTAATCTCAACCTTTTGTTTTCATTTCAAGGCTTACGAGAACTATTCTTTTGAGGAGCTGCATGTTTCACCTGCAAAGAAAAGGCTGATAGAAAACATGTTAGTTAGGACAAATAATGATGGAACATATACTGCTAATTGGACTCCTGGTTCAACAGGCTGGTATCTACTTAGAGTCATCATTGATGGCTTTGAAATAGGTATGGTAAAATGCATATTAGTTTATTTGTCAGATTTTTCAGAGTAAAAAATTTGCTTTTACATGTTATTAGTGATGTATGTATGGTATGAAATAACACATCAGTACATCATCTTCATTGACCCACTGTTGTAGAAACCTGGCCAGTTACATAGACTCTATGAACCACAGAATTGTGAGTTGATGAAGTAGATATGTTGCTCCTAGTCCACATGTAACTCTGGTTTTCAGTTAGACCTCAGCTGTTATTCTGTTTTAATTTAGATACACTGCTGGGAGTCACATCAAGAGTGTTGAAATGAAAAAATCTCCTTATACCTTATTATTCGTGATATGTAGTTCTTTGTAATTTTTTATTATGTTTCCATAAGTTGATTCAGTTTTATTTTAACCAATTTTTATGAAAACTGATAACTGGGAGATTACGTTTTATTTCATTGTGTTGCATGGGGGAACATAGGTAGAAAAAGATGTGTGTACATGTTCTACATAGGTTGGTCAAACAGTTTTGTTAAATCCTAGGTTCCAGTGACTGCAGGAAAACAAACTCAATCAGCAGTTTAGGACTTCTCTATGTAGTCACCAAACACCATCACACATTTCTCCGTCATTGCTTCAGTTGATAAATACTGTCCTTGTAAAAGTCTGCAGGTTGCCCTTCCAGCCATGTAGTCACAGTTTGTTTAACATAACCATCTGCTGAAAAATGTGTCCCTCAAAAATGTTCTTTCAATTTTCCAA
>APH_1602
GAAATGTGTCACATATGCTGATGAAATCAAGTATTGATGATGATCTAATTTATAATAAAAAAAAATCAGACTTACAGCTTCACAGTTCATCCATGATCTTTATGATTACTGATGACATTTATTACT--AACTGATTACTGAATGGAAAAAGATTTTTTTATCAAAATATGTATAGTATCTAGACCAGTAGCATAAGAAATATGGCTTTCCTATTAGGATGAGTCATTCGTTCTTCACATGATTATACAGTCTTGAGAGAGGTTGAATGATGGGTGCCAAAGAACCTGACCGTGTCTTGAACTGTTTAATCTACCCTGAATCTGTCATTCTGAATAGTTGTCACTGACACATGTCTGATTTATTCAGAACCCCACTACAGAAATAATTTGACAGCAGAAGATGGTGTCCTGTGAAATTTGTCTGTTTCATGTTCAAGGCTGCATCATAACTGAGGTGTGTGTCACTGAATTAAATTTTGTTGTATGTTTCATGTGTCAATGCAGAAAATGTACACTTGATGCAGATTTTATTCATTGTAGCTTTTGCATCTTTCTTGGCTGTAGGTGCTGTACTAATCTTAATCTCAACCTTTTGTTTTCATTTCAAGGCTTACGAGAACTATTCTTTTGAGGAGCTGCATGTTTCACCTGCAAAGAAAAGGCTGATAGAAAACATGTTAGTTAGGACAAATAATGATGGAACATATACTGCTAATTGGACTCCTGGTTCAACAGGCTGGTATCTACTTAGAGTCATCATTGATGGCTTTGAAATAGGTATGGTAAAATGCATATTAGTTTATTTGTCAGATTTTTCAGAGTAAAAAATTTGCTTTTACATGTTATTAGTGATGTATGTATGGTATGAAATAACACATCAGTACATCATCTTCATTGACCCACTGTTGTAGAAACCTGGCCAGTTACATAGACTCTATGAACCACAGAATTGTGAGTTGATGAAGTAGATATGTTGCTCCTAGTCCACATGTAACTCTGGTTTTCAGTTAGACCTCAGCTGTTATTCTGTTTTAATTTAGATACACTGCTGGGAGTCACATCAAGAGTGTTGAAATGAAAAAATCTCCTTATACCTTATTATTCGTGATATGTAGTTCTTTGTAATTTTTTATTATGTTTCCATAAGTTGATTCAGTTTTATTTTAACCAATTTTTATGAAAACTGATAACTGGGAGATTACGTTTTATTTCATTGTGTTGCATGGGGGAACATAGGTAGAAAAAGATGTGTGTACATGTTCTACATAGGTTGGTCAAACAGTTTTGTTAAATCCTAGGTTCCAGTGACTGCAGGAAAACAAACTCAATCAGCAGTTTAGGACTTCTCTATGTAGTCACCAAACACCATCACACATTTCTCCGTCATTGCTTCAGTTGATAAATACTGTCCTTGTAAAAGTCTGCAGGTTGCCCTTCCAGCCATGTAGTCACAGTTTGTTTAACATAACCATCTGCTGAAAAATGTGTCCCTCAAAAATGTTCTTTCAATTTTCCAA
>APH_0136
GAAATGTGTCACATATGCTGATGAAATCAAGTATTGATGATGATCTAATTTATAATAAAAAAAAATCAGACTTACAGCTTCACAGTTCATCCATGATCTTTATGATTACTGATGACATTTATTACT--AACTGATTACTGAATGGAAAAAGATTTTTTTATCAAAATATGTATAGTATCTAGACCAGTAGCATAAGAAATACGGCTTTCCTATTAGGATGAGTCATTCGTTCTTCACATGATTATACAGTCTTGAGAGAGGTTGAATGATGGGTGCCAAAGAACCTGACCGTGTCTTGAACTGTTTAATCTACCCTGAATCTGTCA-----------TGTCACTGACACATGTCTGATTTATTCAGAACCCCACTACAGAAATAATTTGACAGCAGAAGATGGTGTCCTGTGAAATTTGTCTGTTTCATGTTCAAGGCTGCATCATAACTGAGGTGTGTGTCACTGAATTAAATTTTGTTGTATGTTTCATGTGTCAATGCAGAAAATGTACACTTGATGCAGATTTTATTCATTGTAGCTTTTGCATCTTTCTTGGCTGTAGGTGCTGTACTAATCTTAATCTCAACCTTTTGTTTTCATTTCAAGGCTTACGAGAACTATTCTTTTGAGGAGCTGCATGTTTCACCTGCAAAGAAAAGGCTGATAGAAAACATGTTAGTTAGGACAAATAATGATGGAACATATACTGCTAATTGGACTCCTGGTTCAACAGGCTGGTATCTACTTAGAGTCATCATTGATGGCTTTGAAATAGGTATGGTAAAATGCATATTAGTTTATTTGTCAGATTTTTCAGAGTAAAAAATTTGCTTTTACATGTTATTAGTGATGTATGTATGGTATGAAATAACACATCAGTACATCATCTTCATTGACCCACTGTTGTAGAAACCTGGCCAGTTAGATAGACTCTATGAACCACAGAATTGTGAGTTGATGAAGTAGATATGTTGCTCCTAGTCCACATGTAACTCTGGTTTTCAGTTAGACCTCAGCTGTTATTCTGTTTTAATTTAGATACACTGCTGGGAGTCACATCAAGAGTGTTGAAATGAAAAAATCTCCTTATACCTTATTATTCGTGATATGTAGTTCTTTGTAATTTTTTATTATGTTTCCATAAGTTGATTCAGTTTTATTTTAACCATTTTTTATGAAAACTGATAACTGGGAGATTACGTTTTATTTCATTGTGTTGCATGGGGGAACATAGGTAGAAAAAGATGTGTGTACATGTTCTACATAGGTTGGTCAAACAGTTTTGTTAAATCCTAGGTTCCAGTGACTGCAGGAAAACAAACTCAATCAGCAGTTTAGGACTTCTCTATGTAGTCACCAAACACCATCACACATTTCTCAGTCATTGCTTCAGTTGATAAATACTGTCCTTGTAAAAGTCTGCAGGTTGCCCTTCCAGCCATGTAGTCACAGTTTGTTTAACATAACCATCTGCTGAAAAATGTGTCCCTCAAAAATGTTCTTTCAATTTTCCAA
>APH_1535
GAAATGTGTCACATATGCTGATGAAATCAAGTATTGATGATGATCTAATTTATAATAAAAAAAAATCAGACTTACAGCTTCACAGTTCATCCATGATCTTTATGATTACTGATGACATTTATTACT--AACTGATTACTGAATGGAAAAAGATTTTTTTATCAAAATATGTATAGTATCTAGACCAGTAGCATAAGAAATACGGCTTTCCTATTAGGATGAGTCATTCGTTCTTCACATGATTATACAGTCTTGAGAGAGGTTGAATGATGGGTGCCAAAGAACCTGACCGTGTCTTGAACTGTTTAATCTACCCTGAATCTGTCATTCTGAATAGTTGTCACTGACACATGTCTGATTTATTCAGAACCCCACTACAGAAATAATTTGACAGCAGAAGATGGTGTCCTGTGAAATTTGTCTGTTTCATGTTCAAGGCTGCATCATAACTGAGGTGTGTGTCACTGAATTAAATTTTGTTGTATGTTTCATGTGTCAATGCAGAAAATGTACACTTGATGCAGATTTTATTCATTGTAGCTTTTGCATCTTTCTTGGCTGTAGGTGCTGTACTAATCTTAATCTCAACCTTTTGTTTTCATTTCAAGGCTTACGAGAACTATTCTTTTGAGGAGCTGCATGTTTCACCTGCAAAGAAAAGGCTGATAGAAAACATGTTAGTTAGGACAAATAATGATGGAACATATACTGCTAATTGGACTCCTGGTTCAACAGGCTGGTATCTACTTAGAGTCATCATTGATGGCTTTGAAATAGGTATGGTAAAATGCATATTAGTTTATTTGTCAGATTTTTCAGAGTAAAAAATTTGCTTTTACATGTTATTAGTGATGTATGTATGGTATGAAATAACACATCAGTACATCATCTTCATTGACCCACTGTTGTAGAAACCTGGCCAGTTAGATAGACTCTATGAACCACAGAATTGTGAGTTGATGAAGTAGATATGTTGCTCCTAGTCCACATGTAACTCTGGTTTTCAGTTAGACCTCAGCTGTTATTCTGTTTTAATTTAGATACACTGCTGGGAGTCACATCAAGAGTGTTGAAATGAAAAAATCTCCTTATATCTTATTATTCGTGATATGTAGTTCTTTGTAATTTTTTATTATGTTTCCATAAGTTGATTCAGTTTTATTTTAACCAGTTTTTATGAAAACTGATAACTGGGAGATTACGTTTTATTTCATTGTGTTGCATGGGGGAACATAGGTAGAAAAAGATGTGTGTACATGTTCTACATAGGTTGGTCAAACAGTTTTGTTAAATCCTAGGTTCCAGTGACTGCAGGAAAACAAACTCAATCAGCAGTTTAGGACTTCTCTATGTAGTCACCAAACACCATCACACATTTCTCCGTCATTGCTTCAGTTGATAAATACTGTCCTTGTAAAAGTCTGCAGGTTGCCCTTCCAGCCATGTAGTCACAGTTTGTTTAACATAACCATCTGCTGAAAAATGTGTCCCTCAAAAATGTTCTTTCAATTTTCCAA
