# Supplementary material for: ﻿Discovery of a new tarantula species from the Madrean Sky Islands and the first documented instance of syntopy between two montane endemics (Araneae, Theraphosidae, Aphonopelma): a case of prior mistaken identity
Source: Zookeys. 2024 Aug 16;1210:61–98. doi: 10.3897/zookeys.1210.125318 (PMC11344175; doi:10.3897/zookeys.1210.125318)
Supplement: Supplementary material 8 — Phylogenomics files [file zookeys-1210-061_article-125318__-s008.zip › Suppl8/individual_UCE_loci/sl_realigned_uce_2001502.fas]

>APH_1357
------------------------------------------------------------------------------------------------------------------------------------------------------------------------------------------------------------------------------------------------------------------------------------------------------------------------------------------CACGTCGACGGAATGAT--------------------------------------------------------------------------------------------------------------------------------------------------------------------------------------------------------------------------------------------------------------GCTTCGGTATT--------------CACAGCACCCGTT--AAATACC---------------------GTTCC---------------GTCTGTCTATAATCCTGGTTGAATACCAAAACCTGGACCTGTAGGTGGTTCAGTTAGAGATGTTAGACCACCTGCTGGTTCAGAAGCAAATCTTCCATTTCTTGGCCCTGCCTTTGGAACTCTTCCTGCCTTTATATCATCCAATATTTCATCCACATCTT---------------------------------------------------------------------------------------------------------------------------------------------------------------------------------------------------------------------------------------------------------------------------------------------------------------------------------------------------------------------------------------------------------------------------------------------------------------------------------------------------------------------------------------------------------------------------------------------------------------------------------------------------------------------------------------------------------------------------------------------------------------------------
>APH_5079
------------------------------------------------------------------------------------------------------------------------------------------------------------------------------------------------GAAAAGGAGAAGGAAAAGAAGGAAGGGGAAGGGA-GCGAGAAGAATAGAAAAGGC----------TGACCTGACA--------------------GGGTGAGGTTAAAAA-------------------------------------GGAATAA-AAAAACTTGTTGATA------------------TCTTTAGTATCCGCTAAGAAAGTGAGAAG-------------------------CATTTTCTATTAAGATTAATTTCAG--------CATTAA-----------------------------------------------------------------------------------------------------------------------TTAAGATTAA-TTCAGCATTAATTTTATTTCATACACAGGTCCTATTTACAATACCTAAGAAAATTAATCATAATTAGCTACTCTCAAGAAATTAAAGTCTGTCTATAATCCTGGTTGAATACCAAAACCTGGACCTGTAGGTGGTTCAGTTAGAGATGTTAGACCACCTGCTGGTTCAGAAGCAAATCTTCCATTTCTTGGCCCTGCCTTTGGAACTCTTCCTGCCTTTATATCATCCAATATTTCATCCACATCTTCTAATGTTAGATCCTCATAATAATTATCATTTATCTGCAGCATAGGTGCATTAACACATGCACCAAGACATTCAACAACTCCCAAAGTAAACATTCCATCTTTAGTAGTCTCCCCAACTTTGATTCCAAGATTTTTTTTAACACGCTCAGTAACTTCTTCAGCGCCACGTAGCATACAAGGTGTAGTTGTGCAAACTTGGACATGGTACTTTCCAACTGGTTCACGGTTGAACATAGTATAAAAAGTAGCAACTTCATATACTCGCATTCTAGGCATCTTTAACATATCAGCAACATAGTGCATTGCTGAAATAGGAAGCCATCCAAACTGTCGCTGAGCCAAATCTAACAGAGGAATTACAGCTGCTGCTTTGTGACCTTCAGGATAAATGCCAATGATTGATTCTGCTCGCTTCAAATTTTCTGGGGTAAATTCAAATGGTATGTCTGGATTGTTTTCTTTGGTGTCACGGTGAACAAATAATTTATCACTACATTTGGCTGCTGACAAATGGATTTCGTGGCTACTTTTGGGTGCAGAAAGACTTGTTCGTAAGAAAGTTCCTACACCACCTGAAAAGGCAGACCTCAGAATATTCTGCATGGCTGAGTAATTAGGACACAGGACCAACTACCTTTAAA---------------CTGCAACTACAT------------TTAAGTAACACGGTGCAGGTAGAACGCACTAAG----TGTCGGA--------AACAGCAGCGTGGA
>APH_3177
CAGAGATCAAATCAAAAATGAGTTCATCTGTACAAGTTTGAAGATGACAGCAATATTGGAAAAGGTGAAGTAACAGGAGCTGTGGTAGTTTGGTCATATCCAGAGAAAAACTATGTGGCTCATAATGTGGAAAAGCTGAACAGACAGATACCAAGCACACAGTAGGCTGAAGAAGAAATGGAGACTGCATGAAAAAATGACAAGGAATATAGAACATGGCAAAAGACAGGAGAGCAATCAAAAAAGCCATCCCCAGTTAACTTGGAAAAGCCTAGGAAGAAGAAGGCAGATGAAGTTCACAAACATGAAAACATACCAGTGTAACAAATATAAGTAGCTGGAGTAATAAAAACATGAAAACAGTTTAGAATATGGAAAGGCATTTTTTATCCAGCTAGAAAACTATAAACACACACACATACACACAAAACAACCATTTCCCAACAACATTGTGTTTGGATGATACTCATTAACTACGTTATGCATATTATCAACAGTACAATGAAATATTTATAGTCACATACTAATATTGTAACTTAGGTGTGAAGTGTATGAAAATAGTCTGAATTATGAAGTCACCATACAATGAATGTTAAGATTAATTTCAGCATTGATTTTATTTCATACACAGGTCCTATTTACAATACCTAAGAAAATTAATCATAATTAGCTACTCTCAAGAAATTAAAGTCTGTCTATAATCCTGGTTGAATACCAAAACCTGGACCTGTAGGTGGTTCAGTTAGAGATGTTAGACCACCTGCTGGTTCAGAAGCAAATCTTCCATTTCTTGGCCCTGCCTTTGGAACTCTTCCTGCCTTTATATCATCCAATATCTCATCCACATCTTCTAATGTTAGATCCTCATAATAATTATCATTTATCTGCAGCATAGGTGCATTAACACATGCACCAAGACATTCAACAACTCCCAAAGTAAACATTCCATCTTTAGTAGTCTCCCCAACTTTGATTCCAAGATTTTTTTTAACACGCTCAGTAACTTCTTCAGCGCCACGTAGCATACAAGGTGTAGTTGTGCAAACTTGGACATGGTACTTTCCAACTGGTTCACGGTTGAACATAGTATAAAAAGTAGCAACTTCATATACTCGCATTCTAGGCATCTTTAACATATCAGCAACATAGTGCATTGCTGAAATAGGAAGCCATCCAAACTGTCGCTGAGCCAAATCTAACAGAGGAATTACAGCTGCTGCTTTGTGACCTTCAGGATAAATGCCAATGATTGATTCTGCTCGCTTCAAATTTTCTGGGGTAAATTCAAATGGTATGTCTGGATTGTTTTCTTTGGTATCACGGTGAACAAATAATTTATCACTACATTTGGCTGCTGACAAATGGATTTCGTGGCTACTTTTGGGTGCAGGAAGACTTGTTCGTAAGAAAGTTCTTACACCACCTGAAAAAGCAGACCTCAGAATATTCTGCATGGCTGAGTAATTAGGACACAGGACCAACTACCTGAAAAAGAAAAACAGAAGTAATGAAACTGAATGAACACTTTTCCTTCAGTCACATAATAATTACAGAACTAGTTGGGAAGTTTTCTGATAAAGCAAAACAGCAGATTATA
>APH_0723
CAGAGATCAAATCTAAAATGAGTTCATCTGTACAAGTTTGAAGATGACAGCAATATTGGAAAAGGTGAAGTAACAGGAGCTGTGGTAGTTTGGTCATATCCAGAGAAAAACTATGTGGCTCATAATGTGGAAAAGCTGAACAGACAGATACCAAGCACACAGTAGGCTGAAGAAGAAATGGAGACTGCATGAAAAAATGACAAGGAATACAGAACATGGCAAAAGACAGGAGAGCAATCAAAAAAGCCATCCCCAGTTAACTTGGAAAAGCCTAGGAAGAAGAAGGCAGATGAAGTTCACAAACATGAAAACATACCAGTGTAACAAATATAAGTAGCTGGAGTAATAAAAACATGAAAACAGTTTAGAATACGGAAAGGCATTTTTTATCCAGCTAGAAAACTATAAACACACACACATACACACAAAACACCCATTTCCCAACAACATTGTGTTTGGATGATACTCATTAACTATGTTATGCATATTATCAACAGTACAATGAAATATTTATAGTCACATACTAATATTGTAACTTAGGTGTGAAGTGTATGAAAATAGTCTGAATTATGAAGTCACCATACAATGAATGTTAAGATTAATTTCAGCATTAATTTTATTTCATACACAGGTCCTATTTACAATACCTAAGAAAATTAATCATAATTAGCTACTCTCAAGAAATTAAAGTCTCTCTATAATCCTGGTTGAATACCAAAACCTGGACCTGTAGGTGGTTCAGTTAGAGATGTTAGACCACCTGCTGGTTCAGAAGCAAATCTTCCATTTCTTGGCCCTGCCTTTGGAACTCTTCCTGCCTTTATATCACTCAATATTTCATCCACATCTTCTAATGTTAGATCCTCATAATAATTATCATTTATCTGCAGCATAGGTGCATTAACACATGCACCAAGACATTCAACAACTCCCAAAGTAAACATTCCATCTTTAGTAGTCTCCCCAACTTTGATTCCAAGATTTTTTTTAACACGCTCAGTAACTTCTTCAGCGCCACGTAGCATACAAGGTGTAGTTGTGCAAACTTGGACATGGTACTTTCCAACTGGTTCACGGTTGAACATAGTATAAAAAGTAGCAACTTCATATACTCGCATTCTAGGCATCTTTAACATATCAGCAACATAGTGCATTGCTGAAATAGGAAGCCATCCAAACTGTCGCTGAGCCAAATCTAACAGAGGAATTACAGCTGCTGCTTTGTGACCTTCAGGATAAATGCCAATGATTGATTCTGCTCGCTTCAAATTTTCTGGGGTAAATTCAAATGGTATGTCTGGATTGTTTTCTTTGGTATCACGGTGAACAAATAATTTATCACTACATTTGGCTGCTGACAAATGGATTTCGTGGCTACTTTTGGGTGCAGGAAGACTTGTTCGTAAGAAAGTTCTTACACCACCTGAAAAAGCAGACCTCAGAATATTCTGCATGGCTGAGTAATTAGGACACAGGACCAACTACCTGAAAAAGAAAAACAGAAGTAATGAAACTGAATGAACACTTTTCCTTCAGTCACATAATAATTACAGAACTAGTTGGGAAGTTTTCTGATAAAGCAAAACAGCAGATTATA
>APH_1602
CAGAGATCAAATCAAAAATGAGTTCATCTGTACAAGTTTGAAGATGACAGCAATATTGGAAAAGGGGAAGTAACAGGGGCTGTGGTAGTTTGGTCATATCCAGAGAAAAACTATGTGGCTCATAATGTGGAAAAGCTGAACAGACAGATACCAAGCACACAGTAGGGT---GAAGAAATGGAGACTGCATGAAAAAATGACAAGGAATACAGAACATGGCAAAAGACAGGAGAGCAATCAAAAAAGCCATCCCCAGTTAACTTGGAAAAGCCTAGGAAGAAGAAGGCAGATGAAGTTCACAAACATGAAAACATACCAGTGTAACAAATATAAGTAGCTGGAGTAATAAAAACATGAAAACAGTTTAGAATACGGAAGGGCATTTTTTACCCAGCTAGAAAACTATAAACACACACACATACACACAAAACACCCATTTCCCAACAACATTGTGTTTGGATGATACTCATTAACTATGTTATACATATTATCAACAGTACAATGAAATATTTATAGTCACATACTAATATTGTAACTTAGGTGTGAAGTGTATGAAAATAGTCTGAATTATGAAGTCACCATACAATGAATGTTAAGATTAATTTCAGCATTAATTTTATTTCATACACAGGTCCTATTTACAATACCTAAGAAAATTAATCATAATTAGCTACTCTCAAGAAATTAAAGTCTGTCTATAATCCTGGTTGAATACCAAAACCTGGACCTGTAGGTGGTTCAGTTAGAGATGTTAGACCACCTGCTGGTTCAGAAGCAAATCTTCCATTTCTTGGCCCTGCCTTTGGAACTCTTCCTGCCTTTATATCATCCAATATTTCATCCACATCTTCTAATGTTAGATCCTCATAATAATTATCATTTATCTGCAGCATAGGTGCATTAACACATGCACCAAGACATTCAACAACTCCCAAAGTAAACATTCCATCTTTAGTAGTCTCCCCAACTTTGATTCCAAGATTTTTTTTAACACGCTCAGTAACTTCTTCAGCGCCACGTAGCATACAAGGTGTAGTTGTGCAAACTTGGACATGGTACTTTCCAACTGGTTCACGGTTGAACATAGTATAAAAAGTAGCAACTTCATATACTCGCATTCTAGGCATCTTTAACATATCAGCAACATAGTGCATTGCTGAAATAGGAAGCCATCCAAACTGTCGCTGAGCTAAATCTAACAGAGGAATTACAGCTGCTGCTTTGTGACCTTCAGGATAAATGCCAATGATTGATTCTGCTCGCTTCAAATTTTCTGGGGTAAATTCAAATGGTATGTCTGGATTGTTTTCTTTGGTGTCACGGTGAACAAATAATTGATCACTACATTTGGCTGCTGACAAATGGATTTCGTGGCTACTTTTGGGTGCAGAAAGACTTGTTCGTAAGAAAGTTCTTACACCACCTGAAAAAGCAGACCTCAGAATATTCTGCATGGCTGAGTAATTAGGACACAGGACCAACTACCTGAAAAAGAAAAACGTAAGTAATGAAACTGAATGAACACTTTTCCTTCAGTCACATAATAATTACAGAACTAGTTGGGAAGTTTTCTGATAAAGCAAAACAGCAGATTATA
>APH_0683
CAGAGATCAAATCAAAAATGAGTTCATCTGTACAAGTTTGAAGATGACAGCAATATTGGAAAAGGGGAAGTAACAGGGGCTGTGGTAGTTTGGTCATATCCAGAGAAAAACTATGTGGCTCATAATGTGGAAAAGCTGAACAGACAGATACCAAGCACACAGTAGGGT---GAAGAAATGGAGACTGCATGAAAAAATGACAAGGAATACAGAACATGGCAAAAGAAAGGAGAGCAATCAAAAAAGCCATCCCCAGTTAACTCGGAAAAGCCTAGGAAGAAGAAGGCAGATGAAGTTCACAAACATGAAAACATACCAGTGTAACAAATATAAGTAGCTGGAGTAATAAAAACATGAAAACAGTTTAGAATACGGAAGGGCATTTTTTACCCAGCTAGAAAACTATAA--ACACACACATACACACAAAACACCCATTTCCCAACAACATTGTGTTTGGATGATACTCATTAACTATGTTATACATATTATCAACAGTACAATGAAATATTTATAGTCACATACTAATATTGTAACTTAGGTGTGAAGTGTATGAAAATAGTCTGAATTATGAAGTCACCATACAATGAATGTTAAGATTAATTTCAGCATTAATTTTATTTCATACACAGGTCCTATTTACAATACCTAAGAAAATTAATCATAATTAGCTACTCTCAAGAAATTAAAGTCTGTCTATAATCCTGGTTGAATACCAAAACCTGGACCTGTAGGTGGTTCAGTTAGAGATGTTAGACCACCTGCTGGTTCAGAAGCAAATCTTCCATTTCTTGGCCCTGCCTTTGGAACTCTTCCTGCCTTTATATCATCCAATATTTCATCCACATCTTCTAATGTTAGATCCTCATAATAATTATCATTTATCTGCAGCATAGGTGCATTAACACATGCACCAAGACATTCAACAACTCCCAAAGTAAACATTCCATCTTTAGTAGTCTCCCCAACTTTGATTCCAAGATTTTTTTTAACACGCTCAGTAACTTCTTCAGCGCCACGTAGCATACAAGGTGTAGTTGTGCAAACTTGGACATGGTACTTTCCAACTGGTTCACGGTTGAACATAGTATAAAAAGTAGCAACTTCATATACTCGCATTCTAGGCATCTTTAACATATCAGCAACATAGTGCATTGCTGAAATAGGAAGCCATCCAAACTGTCGCTGAGCTAAATCTAACAGAGGAATTACAGCTGCTGCTTTGTGACCTTCAGGATAAATGCCAATGATTGATTCTGCTCGCTTCAAATTTTCTGGGGTAAATTCAAATGGTATGTCTGGATTGTTTTCTTTGGTGTCACGGTGAACAAATAATTTATCACTACATTTGGCTGCTGACAAATGGATTTCGTGGCTACTTTTGGGTGCAGAAAGACTTGTTCGTAGGAAAGTTCTTACACCACCTGAAAAAGCAGACCTCAGAATATTCTGCATGGCTGAGTAATTAGGACACAGGACCAACTACCTGAAAAAGAAAAACGTAAGTAATGAAACTGAATGAACACTTTTCCTTCAGTCACATAATAATTACAGAACTAGTTGGGAAGTTTTCTGATAAAGCAAAACAGCAGATTATA
>APH_0186
CAGAGATCAAATCAAAAATGAGTTCATCTGTACAAGTTTGAAGATGACAGCAATATTGGAAAAGGTGAAGTAACAGGGACTGTGGTAGTTTGGTCATATCCAGAGAAAAACTATGTGGCTCATAATGTGGAAAAGCTGAACAGACAGATACCAAGCACACAGTAGGGT---GAAGAAATGGAGACTGCATGAAAAAATGACAAGGAATACAGAACATGGCAAAAGACAGGAGAGCAATCAAAAAAGCCATCCCCAGTTAACTCGGAAAAGCCTAGGAAGAAGAAGGCAGATGAAGTTCACAAACATGAAAACATACCAGTGTAACAAATATAAGTAGCTGGAGTAATAAAAACATGAAAACAGTTTAGAATACGGAAGGGCATTTTTTACCCAGCTAGAAAACTATAA--ACACACACATACACACAAAACACCCATTTCCCAACAACACTGTGTTTGGATGATACTCATTAACTATGTTATGCATATTATCAACAGTACAATGAAATATTTATAGTCACATACTAATATTGTAACTTAGGTGTGAAGTGTATGAAAATAGTCTGAATTATGAAGTCACCATACAATGAATGTTAAGATTAATTTCAGCATTAATTTTATTTCATACACAGGTCCTATTTACAATACCTAAGAAAATTAATCATAATTAGCTACTCTCAAGAAATTAAAGTCTGTCTATAATCCTGGTTGAATACCAAAACCTGGACCTGTAGGTGGTTCAGTTAGAGATGTTAGACCACCTGCTGGTTCAGAAGCAAATCTTCCATTTCTTGGCCCTGCCTTTGGAACTCTTCCTGCCTTTATATCATCCAATATTTCATCCACATCTTCTAATGTTAGATCCTCATAATAATTATCATTTATCTGCAGCATAGGTGCATTAACACATGCACCAAGACATTCAACAACTCCCAAAGTAAACATTCCATCTTTAGTAGTCTCCCCAACTTTGATTCCAAGATTTTTTTTAACACGCTCAGTAACTTCTTCAGCGCCACGTAGCATACAAGGTGTAGTTGTGCATACTTGGACATGGTACTTTCCAACTGGTTCACGGTTGAACATAGTATAAAAAGTAGCAACTTCATATACTCGCATTCTAGGCATCTTTAACATATCAGCAACATAGTGCATTGCTGAAATAGGAAGCCATCCAAACTGTCGCTGAGCTAAATCTAACAGAGGAATTACAGCTGCTGCTTTGTGACCTTCAGGATAAATGCCAATGATTGATTCTGCTCGCTTCAAATTTTCTGGGGTAAATTCAAATGGTATGTCTGGATTGTTTTCTTTGGTGTCACGGTGAACAAATAATTTATCACTACATTTGGCTGCTGACAAATGGATTTCGTGGCTACTTTTGGGTGCAGAAAGACTTGTTCGTAGGAAAGTTCTTACACCACCTGAAAAAGCAGACCTCAGAATATTCTGCATGGCTGAGTAATTAGGACACAGGACCAACTACCTGAAAAAGAAAAACGTAAGTAATGAAACTGAATGAACACTTTTCCTTCAGTCACATAATAATTACAGAACTAGTTGGGAAGTTTTCTGATAAAGCAAAACAGCAGATTATA
>APH_0185
CAGAGATCAAATCAAAAATGAGTTCATCTGTACAAGTTTGAAGATGACAGCAATATTGGAAAAGGTGAAGTAACAGGGGCTGTGGTAGTTTGGTCATATCCAGAGAAAAACTATGTGGCTCATAATGTGGAAAAGCTGAACAGACAGATACCAAGCACACAGTAGGCT---GAAGAAATGGAGACTGCATGAAAAATTGACAAGGAATACAGAACATGGCAAAAGACAGGAGAGCAATCAAAAAAGCCATCCCCAGTTAACTCGGAAAAGCCTAGGAAGAAGAAGGCAGATGAAGTTCACAAACATGAAAACATACCAGTGTAACAAATATAAGTAGCTGGAGTAATAAAAACATGAAAACAGTTTAGAATACGGAAGGGCATTTTTTACCCAGCTAGAAAACTATAA--ACACACACATACACACAAAACACCCATTTCCCAACAACATTGTGTTTGGATGATACTCATTAACTATGTTATGCATATTATCAACAGTACAATGAAATATTTATAGTCACATACTAATATTGTAACTTAGGTGTGAAGTGTATGAAAATAGTCTGAATTATGAAGTCACCATACAATGAATGTTAAGATTAATTTCAGCATTAATTTTATTTCATACACAGGTCCTATTTACAATACCTAAGAAAATTAATCATAATTAGCTACTCTCAAGAAATTAAAGTCTGTCTATAATCCTGGTTGAATACCAAAACCTGGACCTGTAGGTGGTTCAGTTAGAGATGTTAGACCACCTGCTGGTTCAGAAGCAAATCTTCCATTTCTTGGCCCTGCCTTTGGAACTCTTCCTGCCTTTATATCATCCAATATTTCATCCACATCTTCTAATGTTAGATCCTCATAATAATTATCATTTATCTGCAGCATAGGTGCATTAACACATGCACCAAGACATTCAACAACTCCCAAAGTAAACATTCCATCTTTAGTAGTCTCCCCAACTTTGATTCCAAGATTTTTTTTAACACGCTCAGTAACTTCTTCAGCGCCACGTAGCATACAAGGTGTAGTTGTGCAAACTTGGACATGGTACTTTCCAACTGGTTCACGGTTGAACATAGTATAAAAAGTAGCAACTTCATATACTCGCATTCTAGGCATCTTTAACATATCAGCAACATAGTGCATTGCTGAAATAGGAAGCCATCCAAACTGTCGCTGAGCTAAATCTAACAGAGGAATTACAGCTGCTGCTTTGTGACCTTCAGGATAAATGCCAATGATTGATTCTGCTCGCTTCAAATTTTCTGGGGTAAATTCAAATGGTATGTCTGGATTGTTTTCTTTGGTGTCACGGTGAACAAATAATTTATCACTACATTTGGCTGCTGACAAATGGATTTCGTGGCTACTTTTGGGTGCAGAAAGACTTGTTCGTAGGAAAGTTCTTACACCACCTGAAAAAGCAGACCTCAGAATATTCTGCATGGCTGAGTAATTAGGACACAGGACCAACTACCTGAAAAAGAAAAACAGAAGTAATGAAACTGAATGAACACTTTTCCTTCAGTCACATAATAATTACAGAACTAGTTGGGAAGTTTTCTGATAAAGCAAAACAGCAGATTATA
>APH_0674
CAGAGATCAAATCAAAAATGAGTTCATCTGTACAAGTTTGAAGATGACAGCAATATTGGAAAAGGTGAAGTAACAGGGGCTGTGGTAGTTTGGTCATATCCAGAGAAAAACTATGTGGCTCATAATGTGGAAAAGCTGAACAGACAGATACCAAGCACACAGTAGGCT---GAAGAAATGGAGACTGCATGAAAAATTGACAAGGAATACAGAACATGGCAAAAGACAGGAGAGCAATCAAAAAAGCCATCCCCAGTTAACTCGGAAAAGCCTAGGAAGAAGAAGGCAGATGAAGTTCACAAACATGAAAACATACCAGTGTAACAAATATAAGTAGCTGGAGTAATAAAAACATGAAAACAGTTTAGAATACGGAAGGGCATTTTTTACCCAGCTAGAAAACTATAA--ACACACACATACACACAAAACACCCATTTCCCAACAACATTGTGTTTGGATGATACTCATTAACTATGTTATGCATATTATCAACAGTACAATGAAATATTTATAGTCACATACTAATATTGTAACTTAGGTGTGAAGTGTATGAAAATAGTCTGAATTATGAAGTCACCATACAATGAATGTTAAGATTAATTTCAGCATTAATTTTATTTCATACACAGGTCCTATTTACAATACCTAAGAAAATTAATCATAATTAGCTACTCTCAAGAAATTAAAGTCTGTCTATAATCCTGGTTGAATACCAAAACCTGGACCTGTAGGTGGTTCAGTTAGAGATGTTAGACCACCTGCTGGTTCAGAAGCAAATCTTCCATTTCTTGGCCCTGCCTTTGGAACTCTTCCTGCCTTTATATCATCCAATATTTCATCCACATCTTCTAATGTTAGATCCTCATAATAATTATCATTTATCTGCAGCATAGGTGCATTAACACATGCACCAAGACATTCAACAACTCCCAAAGTAAACATTCCATCTTTAGTAGTCTCCCCAACTTTGATTCCAAGATTTTTTTTAACACGCTCAGTAACTTCTTCAGCGCCACGTAGCATACAAGGTGTAGTTGTGCAAACTTGGACATGGTACTTTCCAACTGGTTCACGGTTGAACATAGTATAAAAAGTAGCAACTTCATATACTCGCATTCTAGGCATCTTTAACATATCAGCAACATAGTGCATTGCTGAAATAGGAAGCCATCCAAACTGTCGCTGAGCTAAATCTAACAGAGGAATTACAGCTGCTGCTTTGTGACCTTCAGGATAAATGCCAATGATTGATTCTGCTCGCTTCAAATTTTCTGGGGTAAATTCAAATGGTATGTCTGGATTGTTTTCTTTGGTGTCACGGTGAACAAATAATTTATCACTACATTTGGCTGCTGACAAATGGATTTCGTGGCTACTTTTGGGTGCAGAAAGACTTGTTCGTAGGAAAGTTCTTACACCACCTGAAAAAGCAGACCTCAGAATATTCTGCATGGCTGAGTAATTAGGACACAGGACCAACTACCTGAAAAAGAAAAACGTAAGTAATGAAACTGAATGAACACTTTTCCTTCAGTCACATAATAATTACAGAA------------------------------------------
>APH_3188
CAGAGATCAAATCAAAAATGAGTTCATCTGTACAAGTTTGAAGATGACAGCAATATTGGAAAAGGTGAAGTAACAGGGGCTGTGGTAGTTTGGTCATATCCAGAGAAAAACTATGTGGCTCATAATGTGGAAAAGCTGAACAGACAGATACCAAGCACACAGTAGGCT---GAAGAAATGGAGACTGCATGAAAAAATGACAAGGAATACAGAACATGGCAAAAGACAGGAAAGCAATCAAAAAAGCCATCCCCAGTTAACTCGGAAAAGCCTAGGAAGAAGAAAGCAGATGAAGTTCACAAACATGAAAACATACCAGTGTAACAAATATAAGTAGCTGGAGTAATAAAAACATGAAAACAGTTTAGAATACGGAAGGGCATTTTTTACCCAGCTAGAAAACTATAA--ACACACACATACACACAAAACACCCATTTCCCAACAACATTGTGTTTGGATGATACTCATTAACTATGTTATGCATATTATCAACAGTACAATGAAATATTTATAGTCACATACTAATATTGTAACTTAGGTGTGAAGTGTATAAAAATAGTCTGAATTATGAAGTCACCATACAATGAATGTTAAGATTAATTTCAGCATTAATTTTATTTCATACACAGGTCCTATTTACAATACCTAAGAAAATTAATCATAATTAGCTACTCTCAAGAAATTAAAGTCTGTCTATAATCCTGGTTGAATACCAAAACCTGGACCTGTAGGTGGTTCAGTTAGAGATGTTAGACCACCTGCTGGTTCAGAAGCAAATCTTCCATTTCTTGGCCCTGCCTTTGGAACTCTTCCTGCCTTTATATCATCCAATATTTCATCCACATCTTCTAATGTTAGATCCTCATAATAATTATCATTTATCTGCAGCATAGGTGCATTAACACATGCACCAAGACATTCAACAACTCCCAAAGTAAACATTCCATCTTTAGTAGTCTCCCCAACTTTGATTCCAAGATTTTTTTTAACACGCTCAGTAACTTCTTCAGCGCCACGTAGCATACAAGGTGTAGTTGTGCAAACTTGGACATGGTACTTTCCAACTGGTTCACGGTTGAACATAGTATAAAAAGTAGCAACTTCATATACTCGCATTCTAGGCATCTTTAACATATCAGCAACATAGTGCATTGCTGAAATAGGAAGCCATCCAAACTGTCGCTGAGCTAAATCTAACAGAGGAATTACAGCTGCTGCTTTGTGACCTTCAGGATAAATGCCAATGATTGATTCTGCTCGCTTCAAATTTTCTGGGGTAAATTCAAATGGTATGTCTGGATTGTTTTCTTCGGTGTCACGGTGAACAAATAATTTATCACTACATTTGGCTGCTGACAAATGGATTTCGTGGCTACTTTTGGGTGCAGAAAGACTTGTTCGTAGGAAAGTTCTTACACCACCTGAAAAAGCAGACCTCAGAATATTCTGCATGGCTGAGTAATTAGGACACAGGACCAACTTCCTAAAAAAGAAAAACAGAAGTAATGAAACTGAATGAACACTTTTCCTTCAGTCACATAATAATTACAGAACTAGTTGGGAAGTTTTCTGATAAAGCGAAACAGCAGATCATA
>APH_0622
---------------------------------------------------------------------------------------------------------------------------------------------------------------------------------------ACTGCATGAAAAAATGACAAGGAATACAGAACATGGCAAAAGACAGGAGAGCAATCAAAAAAGCCATCCCCAGTTAACTTGGAAAAGCCTAGGAAGAAGGAGGCAGATGAAGTTCACAAACATGAAAACATACCAGTGTAACAAATATAAGTAGCTGGAGTAATAAAAACATGAAAACAGTTTAGAATACGGAAAGGCATTTTTTATCCAGCTAGAAAACTATAA--ACACACACATACACACAAAACACCCATTTCCCAACAACACTGTGTTTGGATGATACTCATTAACTATGTTATGCATATTATCAACAGTACAATGAAATATTTATAGTCACATACTAATATTGTAACTTAGGTGTGAAGTGTATGAAAATAGTCTGAATTATGAAGTCACCATACAATGAATGTTAAGATTAATTTCAGCATTAATTTTATTTCATACACAGGTCCTATTTACAATACCTAAGAAAATTAATCATAATTAGCTACTCTCAAGAAATTAAAGTCTGTCTATAATCCTGGTTGAATACCAAAACCTGGACCTGTAGGTGGTTCAGTTAGAGATGTTAGACCACCTGCTGGTTCAGAAGCAAATCTTCCATTTCTTGGCCCTGCCTTTGGAACTCTTCCTGCCTTTATATCATCCAATATTTCATCCACATCTTCTAATGTTAGATCCTCATAATAATTATCATTTATCTGCAGCATAGGTGCATTAACACATGCACCAAGACATTCAACAACTCCCAAAGTAAACATTCCATCTTTAGTAGTCTCCCCAACTTTGATTCCAAGATTTTTTTTAACACGCTCAGTAACTTCTTCAGCGCCACGTAGCATACAAGGTGTAGTTGTGCAAACTTGGACATGGTACTTTCCAACTGGTTCACGGTTGAACATAGTATAAAAAGTAGCAACTTCATATACTCGCATTCTAGGCATCTTTAACATATCAGCAACATAGTGCATTGCTGAAATAGGAAGCCATCCAAACTGTCGCTGAGCTAAATCTAACAGAGGAATTACAGCTGCTGCTTTGTGACCTTCAGGATAAATGCCAATGATTGATTCTGCTCGCTTCAAATTTTCTGGGGTAAATTCAAATGGTATGTCTGGATTGTTTTCTTTGGTGTCACGGTGAACAAATAATTTATCAC---------------------------------------------------------------------------------------------------------------------------------------------------------------------------------------------------------------------------------------------------------------
>APH_3191
------------------------------------------------------------------------------------------------------------------------------------------------------------------------------------------GCATGAAAAAATGACAAGGAATACAGAACATGGCAAAAGACAGGAGAGCAATCAAAAAAGACATTCCCAGTTAACTTGGAAAAGCCTAGGATGAAGAAGGCAGATGAAGTTCACAAACATGAAAACATACCAGTGTAACAAATATAAGTAGCTGGAGTAATAAAAACATGAAAACAGTTTAGAATACGGAAAGGCATTTTTTATCCAGCTAGAAAACTATAAACACACACACATACACACAAAACACCCATTTCCCAACAACATTGTGTTTGGATGATACTCATTAACTACGTTATGCATATTATCAACAGTACAATGAAATATTTATAGTCACATACTAATATTGTAACTTAGGTGTGAAGTGTATGAAAATAGTCTGAATTATGAAGTCACCATACAATGAATGTTAAGATTAATTTCAGCATTAATTTTATTTCATACACAGGTCCTATTTACAATACCTAAGAAAATTAATCATAATTAGCTACTCTCAAGAAATTAAAGTCTGTCTATAATCCTGGTTGAATACCAAAACCTGGACCTGTAGGTGGTTCAGTTAGAGATGTTAGACCACCTGCTGGTTCAGAAGCAAATCTTCCATTTCTTGGCCCTGCCTTTGGAACTCTTCCTGCCTTTATATCATCCAATATTTCATCCACATCTTCTAATGTTAGATCCTCATAATAATTATCATTTATCTGCAGCATAGGTGCATTAACACATGCACCAAGACATTCAACAACTCCCAAAGTAAACATTCCATCTTTAGTAGTCTCCCCAACTTTGATTCCAAGATTTTTTTTAACACGCTCAGTAACTTCTTCAGCGCCACGTAGCATACAAGGTGTAGTTGTGCAAACTTGGACATGGTACTTTCCAACTGGTTCACGGTTGAACATAGTATAAAAAGTAGCAACTTCATATACTCGCATTCTAGGCATCTTTAACATATCAGCAACATAGTGCATTGCTGAAATAGGAAGCCATCCAAACTGTCGCTGAGCCAAATCTAACAGAGGAATTACAGCTGCTGCTTTGTGACCTTCAGGATAAATGCCAATGATTGATTCTGCTCGCTTCAAATTTTCTGGGGTAAATTCAAATGGTACGTCTGGATTGTTTTCTTTGGTGTCACGGTGAACAAATAATTTATCACTACATTTGGCTGCTGACAAATGGATTTCGTGGCTACTTTTGGGTGCAGAAAGACTTGTTCGTAAGAAAGTTCTTACACCACCTGAAAAAGCAGACCTCA------------------------------------------------------------------------------------------------------------------------------------------------------------
>APH_4021
CAGAGATCAAATCAAAAATGAGTTCATCTGTACAAGTTTGAAGATGACAGCAATATTGGAAAAGGTGAAGTAACAGGAGCTGTGGTAGTTTGGTCATATCCAGAGAAAAACTATGTGGCTCATAATGTGGAAAAGCTGAACAGATAGATACCAAGCACACGGTAGGCTGAAGAAGAAATGGAGACTGCATGAAAAAATGACAAGGAATACAGAACATGGCAAAAGACAGGAGAGCAATCAAAAAAGCCATTCCCAGTTAACTTGGAAAAGCCTAGGAAGAAGAAGGCAGATGAAGTTCACAAACATGAAAACATACCAGTGTAACAAATATAAGTAGCTGGAGTAATAAAAACATGAAAACAGTTTAGAATACGGAAAGGCATTTTTTATCCAGCTAGAAAACTATAAACACACACACATACACACAAAACACCCATTTCCCAACAACATTGTGTTTGGATGATACTCATTAACTACGTTATGCATATTATCAACAGTACAATGAAATATTTATAGTCACATACTAATATTGTAACTTAGGTGTGAAGTGTATGAAAATAGTCTGAATTATGAAGTCACCATACAATGAATGTTAAGATTAATTTCAGCATTAATTTTATTTCATACACAGGTCCTATTTACAATACCTAAGAAAATTAATCATAATTAGCTACTCTCAAGAAATTAAAGTCTGTCTATAATCCTGGTTGAATACCAAAACCTGGACCTGTAGGTGGTTCAGTTAGAGATGTTAGACCACCTGCTGGTTCAGAAGCAAATCTTCCATTTCTTGGCCCTGCCTTTGGAACTCTTCCTGCCTTTATATCATCCAATATTTCATCCACATCTTCTAATGTTAGATCCTCATAATAATTATCATTTATCTGCAGCATAGGTGCATTAACACATGCACCAAGACATTCAACAACTCCCAAAGTAAACATTCCATCTTTAGTAGTCTCCCCAACTTTGATTCCAAGATTTTTTTTAACACGCTCAGTAACTTCTTCAGCGCCACGTAGCATACAAGGTGTAGTTGTGCAAACTTGGACATGGTACTTTCCAACTGGTTCACGGTTGAACATAGTATAAAAAGTAGCAACTTCATATACTCGCATTCTAGGCATCTTTAACATATCAGCAACATAGTGCATTGCTGAAATAGGAAGCCATCCAAACTGTCGCTGAGCCAAATCTAACAGAGGAATTACAGCTGCTGCTTTGTGACCTTCAGGATAAATGCCAATGATTGATTCTGCTCGCTTCAAATTTTCTGGGGTAAATTCAAATGGTACGTCTGGATTGTTTTCTTTGGTGTCACGGTGAACAAATAATTTATCACTACATTTGGCTGCTGACAAATGGATTTCGTGGCTACTTTTGGGTGCAGAAAGACTTGTTCGTAAGAAAGTTCTTACACCACCTGAAAAAGCAGACCTCAGAATATTCTGCATGGCTGAGTAATTAGGACACAGGACCACCTACCTGAAAAAGAAAAACAGAAGTAATGAAACTGAATGAACACTTTTCCTTCAGTCACATAATAATTACAGAACTAGTTGGGAAGTTTTCTGATAAAGCAAAACAGCAGATTATA
>APH_0880
CAGAGATCAAATCAAAAATGAGTTCATCTGTACAAGTTTGAAGATGACAGCAATATTGGAAAAGGTGAAGTAACAGGAGCTGTGGTAGTTTGGTCATATCCAGAGAAAAACTATGTGGCTCATAATGTGGAAAAGCTGAACAGACAGATACCAAGCACACGGTAGGCTGAAGAAGAAATGGAGACTGCATGAAAAAATGACAAGGAATACAGAACATGGCAAAAGACAGGAGAGCAATCAAAAAAGCCATCCCCAGTTAACTTGGAAAAGCCTAGGAAGAAGAAGGCAGATGAAGTTCACAAACATGAAAACATACCAGTGTAACAAATATAAGTAGCTGGAGTAATAAAAACATGAAAACAGTTTAGAATACGGAAAGGCATTTTTTATCCAGCTAGAAAACTATAA-CACACACACATACACACAAAACACCCATTTCCCAACAACATTGTGTTTGGATGATACTCATTAACTACGTTATGCATATTATCAACAGTACAATGAAATATTTATAGTCACATACTAATATTGTAACTTAGGTGTGAAGTGTATGAAAATAGTCTGAATTATGAAGTCACCATACAATGAATGTTAAGATTAATTTCAGCATTAATTTTATTTCATACACAGGTCCTATTTACAATACCTAAGAAAATTAATCATAATTAGCTACTCTCAAGAAATTAAAGTCTGTCTATAATCCTGGTTGAATACCAAAACCTGGACCTGTAGGTGGTTCAGTTAGAGATGTTAGACCACCTGCTGGTTCAGAAGCAAATCTTCCATTTCTTGGCCCTGCCTTTGGAACTCTTCCTGCCTTTATATCATCCAATATTTCATCCACATCTTCTAATGTTAGATCCTCATAATAATTATCATTTATCTGCAGCATAGGTGCATTAACACATGCACCAAGACATTCAACAACTCCCAAAGTAAACATTCCATCTTTAGTAGTCTCCCCAACTTTGATTCCAAGATTTTTTTTAACACGCTCAGTAACTTCTTCAGCGCCACGTAGCATACAAGGTGTAGTTGTGCAAACTTGGACATGGTACTTTCCAACTGGTTCACGGTTGAACATAGTATAAAAAGTAGCAACTTCATATACTCGCATTCTAGGCATCTTTAACATATCAGCAACATAGTGCATTGCTGAAATAGGAAGCCATCCAAACTGTCGCTGAGCCAAATCTAACAGAGGAATTACAGCTGCTGCTTTGTGACCTTCAGGATAAATGCCAATGATTGATTCTGCTCGCTTCAAATTTTCTGGGGTAAATTCAAATGGTACGTCTGGATTGTTTTCTTTGGTGTCACGGTGAACAAATAATTTATCACTACATTTGGCTGCTGACAAATGGATTTCGTGGCTACTTTTGGGTGCAGAAAGACTTGTTCGTAAGAAAGTTCTTACACCACCTGAAAAAGCAGACCTCAGAATATTCTGCATGGCTGAGTAATTAGGACACAGGACCAACTACCTGAAAAAGAAAAACAGAAGTAATGAAACTGAATGAACACTTTTCCTTCAGTCACATAATAATTACAGAACTAGTTGGGAAGTTTTCTGATAAAGCAAAACAGCAGATTATA
>APH_4024
CAGAGATCAAATCAAAAATGAGTTCATCTGTACAAGTTTGAAGATGACAGCAATATTGGAAAAGGTGAAGTAACAGGAGCTGTGGTAGTTTGGTCATATCCAGAGAAAAACTATGTGGCTCATAATGTGGAAAAGCTGAACAGACAGATACCAAGCACACGGTAGGCTGAAGAAGAAATGGAGACTGCATGAAAAAATGACAAGGAATACAGAACATGGCAAAAGACAGGAGAGCAATAAAAAAAGCCATCCCCAGTTAACTTGGAAAAGCCTAGGAAGAAGAAGGCAGATGAAGTTCACAAACATGAAAACATACCAGTGTAACAAATATAAGTAGCTGGAGTAATAAAAACATGAAAACAGTTTAGAATACGGAAAGGCATTTTTTATCCAGCTAGAAAACTATAAACACACACACATACACACAAAACACCCATTTCCCAACAACATTGTGTTTGGATGATACTCATTAACTACGTTATGCATATTATCAACAGTACAATGAAATATTTATAGTCACATACTAATATTGTAACTTAGGTGTGAAGTGTATGAAAATAGTCTGAATTATGAAGTCACCATACAATGAATGTTAAGATTAATTTCAGCATTAATTTTATTTCATACACAGGTCCTATTTACAATACCTAAGAAAATTAATCATAATTAGCTACTCTCAAGAAATTAAAGTCTGTCTATAATCCTGGTTGAATACCAAAACCTGGACCTGTAGGTGGTTCAGTTAGAGATGTTAGACCACCTGCTGGTTCAGAAGCAAATCTTCCATTTCTTGGCCCTGCCTTTGGAACTCTTCCTGCCTTTATATCATCCAATATTTCATCCACATCTTCTAATGTTAGATCCTCATAATAATTATCATTTATCTGCAGCATAGGTGCATTAACACATGCACCAAGACATTCAACAACTCCCAAAGTAAACATTCCATCTTTAGTAGTCTCCCCAACTTTGATTCCAAGATTTTTTTTAACACGCTCAGTAACTTCTTCAGCGCCACGTAGCATACAAGGTGTAGTTGTGCAAACTTGGACATGGTACTTTCCAACTGGTTCACGGTTGAACATAGTATAAAAAGTAGCAACTTCATATACTCGCATTCTAGGCATCTTTAACATATCAGCAACATAGTGCATTGCTGAAATAGGAAGCCATCCAAACTGTCGCTGAGCCAAATCTAACAGAGGAATTACAGCTGCTGCTTTGTGACCTTCAGGATAAATGCCAATGATTGATTCTGCTCGCTTCAAATTTTCTGGGGTAAATTCAAATGGTATGTCTGGATTGTTTTCTTTGGTGTCACGGTGAACAAATAATTTATCACTACATTTGGCTGCTGACAAATGGATTTCGTGGCTACTTTTGGGTGCAGAAAGACTTGTTCGTAAGAAAGTTCTTACACCACCTGAAAAAGCAGACCTCAGAATATTCTGCATGGCTGAGTAATTAGGACACAGGACCAACTACCTGAAAAAGAAAAACAGAAGTAATGAAACTGAATGAACACTTTTCCTTCAGTCACATAATAATTACAGAACTAGTTGGGAAGTTTTCTGATAAAGCAAAACAGCAGATTATA
>APH_5001
-------------------------------------------------------------------------------------------------------------------------ATAATGTGGAAAAGCTGAACAGACAGATACCAAGCACACGGTAGGCTGAAGAAGAAATGGAGACTGCATGAAAAAATGACAAGGAATACAGAACATGGCAAAAGACAGGAGAGCAATCAAAAAAGCCATCCCCAGTTAACTTGGAAAAGCCTAGGAAGAAGAAGGCAGATGAAGTTCACAAACATGAAAACATACCAGTGTAACAAATATAAGTAGCTGGAGTAATAAAAACATGAAAACAGTTTAGAATACGGAAAGGCATTTTTTATCCAGCTAGAAAACTATAAACACACACACATACACACAAAACACCCATTTCCCAACAACATTGTGTTTGGATGATACTCATTAACTACGTTATGCATATTATCAACAGTACAATGAAATATTTATAGTCACATACTAATATTGTAACTTAGGTGTGAAGTGTATGAAAATAGTCTGAATTATGAAGTCACCATACAATGAATGTTAAGATTAATTTCAGCATTAATTTTATTTCATACACAGGTCCTATTTACAATACCTAAGAAAATTAATCATAATTAGCTACTCTCAAGAAATTAAAGTCTGTCTATAATCCTGGTTGAATACCAAAACCTGGACCTGTAGGTGGTTCAGTTAGAGATGTTAGACCACCTGCTGGTTCAGAAGCAAATCTTCCATTTCTTGGCCCTGCCTTTGGAACTCTTCCTGCCTTTATATCATCCAATATTTCATCCACATCTTCTAATGTTAGATCCTCATAATAATTATCATTTATCTGCAGCATAGGTGCATTAACACATGCACCAAGACATTCAACAACTCCCAAAGTAAACATTCCATCTTTAGTAGTCTCCCCAACTTTGATTCCAAGATTTTTTTTAACACGCTCAGTAACTTCTTCAGCGCCACGTAGCATACAAGGTGTAGTTGTGCAAACTTGGACATGGTACTTTCCAACTGGTTCACGGTTGAACATAGTATAAAAAGTAGCAACTTCATATACTCGCATTCTAGGCATCTTTAACATATCAGCAACATAGTGCATTGCTGAAATAGGAAGCCATCCAAACTGTCGCTGAGCCAAATCTAACAGAGGAATTACAGCTGCTGCTTTGTGACCTTCAGGATAAATGCCAATGATTGATTCTGCTCGCTTCAAATTTTCTGGGGTAAATTCAAATGGTATGTCTGGATTGTTTTCTTTGGTGTCACGGTGAACAAATAATTTATCACTACATTTGGCTGCTGACAAATGGATTTCGTGGCTACTTTTGGGTGCAGAAAGACTTGTTCGTAAGAAAGTTCTTACACCACCTGAAAAAGCAGACCTCAGAATATTCTGCATGGCTGAGTAATTAGGACACAGGACCAACTACCTGAAAAAGAAAAACAGAAGTAAAGAAACTGAATGACCACTTTTCCTTCAGTCACATAATTATTACAGAACTAGTTGGGAAGTTTTCTGATA--------------------
>APH_0136
CAGAGATCAAATCAAAAATGAGTTCATCTGTACAAGTTTGAAGATGACAGCAATATTGGAAAAGGTGAAGTAACAGGAGCTGTGGTAGTTTGGTCATATCCAGAGAAAAACTATGTGGCTCATAATGTGGAAAAGCTGAACAGACAGATACCAAGCACACAGTAGGCTGAAGAAGAAATGGAGACTGCATGAAAAAATGACAAGGAATACAGAACATGGCAAAAGACAGGAGAGCAATCAAAAAAGCCATCCCCAGTTAACTTGGAAAAGCCTAGGATGAAGAAGGCAGATGAAGTTCACAAACATGAAAACATACCAGTGTAACAAATATAAGTAGCTGGAGTAATAAAAACATGAAAACAGTTTAGAATACGGAAAGGCATTTTTTATCCAGCTAGAAAACTATAAACACACACACATACACACAAAACACCCATTTCCCAACAACATTGTGTTTGGATGATACTCATTAACTACGTTATGCATATTATCAACAGTACAATGAAATATTTATAGTCACATACTAATATTGTAACTTAGGTGTGAAGTGTATGAAAATAGTCTGAATTATGAAGTCACCATACAATGAATGTTAAGATTAATTTCAGCATTAATTTTATTTCATACACAGGTCCTATTTACAATACCTAAGAAAATTAATCATAATTAGCTACTCTCAAGAAATTAAAGTCTGTCTATAATCCTGGTTGAATACCAAAACCTGGACCTGTAGGTGGTTCAGTTAGAGATGTTAGACCACCTGCTGGTTCAGAAGCAAATCTTCCATTTCTTGGCCCTGCCTTTGGAACTCTTCCTGCCTTTATATCATCCAATATTTCATCCACATCTTCTAATGTTAGATCCTCATAATAATTATCATTTATCTGCAGCATAGGTGCATTAACACATGCACCAAGACATTCAACAACTCCCAAAGTAAACATTCCATCTTTAGTAGTCTCCCCAACTTTGATTCCAAGATTTTTTTTAACACGCTCAGTAACTTCTTCAGCGCCACGTAGCATACAAGGTGTAGTTGTGCAAACTTGGACATGGTACTTTCCAACTGGTTCACGGTTGAACATAGTATAAAAAGTAGCAACTTCATATACTCGCATTCTAGGCATCTTTAACATATCAGCAACATAGTGCATTGCTGAAATAGGAAGCCATCCAAACTGTCGCTGAGCCAAATCTAACAGAGGAATTACAGCTGCTGCTTTGTGACCTTCAGGATAAATGCCAATGATTGATTCTGCTCGCTTCAAATTTTCTGGGGTAAATTCAAATGGTATGTCTGGATTGTTTTCTTTGGTGTCACGGTGAACAAATAATTTATCACTACATTTGGCTGCTGACAAATGGATTTCGTGGCTACTTTTGGGTGCAGAAAGACTTGTTCGTAAGAAAGTTCTTACACCACCTGAAAAAGCAGACCTCAGAATATTCTGCATGGCTGAGTAATTAGGACACAGGACCAACTACCTGAAAAAGAAAAACAGAAGTAATGAAACTGAATGAACACTTTTCCTTCAGTCACATAATAATTACAGAACTAGTTGGGAAGTTTTCTGATAAAGCAAAACAGCAGATTATA
>APH_4005
CAGAGATCAAATCAAAAATGAGTTCATCTGTACAAGTTTGAAGATGACAGCAATATTGGAAAAGGTGAAGTAACAGGAGCTGTGGTAGTTTGGTCATATCCAGAGAAAAACTATGTGGCTCATAATGTGGAAAAGCTGAACAGACAGATACCAAGCACACAGTAGGCTGAAGAAGAAATGGAGACTGCATGAAAAAATGACGAGGAATACAGAACATGGCAAAAGACAGGAGAGCAATCAAAAAAGCCATCCCCAGTTAACTTGGAAAAGCCTAGGAAGAAGAAGGCAGATGAAGTTCACAAACATGAAAACATACCAGTGTAACAAATATAAGTAGCTGGAGTAATAAAAACATGAAAACAGTTTAGAATACGGAAAGGCATTTTTTATCCAGCTAGAAAACTATAAACACACACACATACACACAAAACACCCATTTCCCAACAACATTGTGTTTGGATGATACTCATTAACTACGTTATGCATATTATCAACAGTACAATGAAATATTTATAGTCACATACTAATATTGTAACTTAGGTGTGAAGTGTATGAAAATAGTCTGAATTATGAAGTCACCATACAATGAATGTTAAGATTAATTTCAGCATTAATTTTATTTCATACACAGGTTCTATTTACAATACCTAAGAAAATTAATCATAATTAGCTACTCTCAAGAAATTAAAGTCTGTCTATAATCCTGGTTGAATACCAAAACCTGGACCTGTAGGTGGTTCAGTTAGAGATGTTAGACCACCTGCTGGTTCAGAAGCAAATCTTCCATTTCTTGGCCCTGCCTTTGGAACTCTTCCTGCCTTTATATCATCCAATATTTCATCCACATCTTCTAATGTTAGATCCTCATAATAATTATCATTTATCTGCAGCATAGGTGCATTAACACATGCACCAAGACATTCAACAACTCCCAAAGTAAACATTCCATCTTTAGTAGTCTCCCCAACTTTGATTCCAAGATTTTTTTTAACACGCTCAGTAACTTCTTCAGCGCCACGTAGCATACAAGGTGTAGTTGTGCAAACTTGGACATGGTACTTTCCAACTGGTTCACGGTTGAACATAGTATAAAAAGTAGCAACTTCATATACTCGCATTCTAGGCATCTTTAACATATCAGCAACATAGTGCATTGCTGAAATAGGAAGCCATCCAAACTGTCGCTGAGCCAAATCTAACAGAGGAATTACAGCTGCTGCTTTGTGACCTTCAGGATAAATGCCAATGATTGATTCTGCTCGCTTCAAATTTTCTGGGGTAAATTCAAATGGTATGTCTGGATTGTTTTCTTTGGTGTCACGGTGAACAAATAATTTATCACTACATTTGGCTGCTGACAAATGGATTTCGTGGCTACTTTTGGGTGCAGAAAGACTTGTTCGTAAGAAAGTTCTTACACCACCTGAAAAAGCAGACCTCAGAATATTCTGCATGGCTGAGTAATTAGGACACAGGACCAACTACCTGAAAAAGAAAAACAGAAGTAATGAAAC-----------------------------------------------------------------------------------
>APH_1535
CAGAGATCAAATCAAAAATGAGTTCATCTGTACAAGTTTGAAGATGACAGCAATATTGGAAAAGGTGAAGTAACAGGAGCTGTGGTAGTTTGGTCATATCCAGAGAAAAACTATGTGGCTCATAATGTGGAAAAGCTGAACAGACAGATACCAAGCACACAGTAGGCTGAAGAAGAAATGGAGACTGCATGAAAAAATGACAAGGAATACAGAACATGGCAAAAGACAGGAGAGCAATCAAAAAAGCCATCCCCAGTTAACTTGGAAAAGCCTAGGAAGAAGAAGGCAGATGAAGTTCACAAACATGAAAACATACCAGTGTAACAAATATAAGTAGCTGGAGTAATAAAAACATGAAAACAGTTTAGAATACGGAAAGGCATTTTTTATCCAGCTAGAAAACTATAAACACACACACATACACACAAAACACCCATTTCCCAACAACATTGTGTTTGGATGATACTCATTAACTACGTTATGCATATTATCAACAGTACAATGAAATATTTATAGTCACATACTAATATTGTAACTTAGGTGTGAAGTGTATGAAAATAGTCTGAATTATGAAGTCACCATACAATGAATGTTAAGATTAATTTCAGCATTAATTTTATTTCATACACAGGTTCTATTTACAATACCTAAGAAAATTAATCATAATTAGCTACTCTCAAGAAATTAAAGTCTGTCTATAATCCTGGTTGAATACCAAAACCTGGACCTGTAGGTGGTTCAGTTAGAGATGTTAGACCACCTGCTGGTTCAGAAGCAAATCTTCCATTTCTTGGCCCTGCCTTTGGAACTCTTCCTGCCTTTATATCATCCAATATTTCATCCACATCTTCTAATGTTAGATCCTCATAATAATTATCATTTATCTGCAGCATAGGTGCATTAACACATGCACCAAGACATTCAACAACTCCCAAAGTAAACATTCCATCTTTAGTAGTCTCCCCAACTTTGATTCCAAGATTTTTTTTAACACGCTCAGTAACTTCTTCAGCGCCACGTAGCATACAAGGTGTAGTTGTGCAAACTTGGACATGGTACTTTCCAACTGGTTCACGGTTGAACATAGTATAAAAAGTAGCAACTTCATATACTCGCATTCTAGGCATCTTTAACATATCAGCAACATAGTGCATTGCTGAAATAGGAAGCCATCCAAACTGTCGCTGAGCCAAATCTAACAGAGGAATTACAGCTGCTGCTTTGTGACCTTCAGGATAAATGCCAATGATTGATTCTGCTCGCTTCAAATTTTCTGGGGTAAATTCAAATGGTATGTCTGGATTGTTTTCTTTGGTGTCACGGTGAACAAATAATTTATCACTACATTTGGCTGCTGACAAATGGATTTCGTGGCTACTTTTGGGTGCAGAAAGACTTGTTCGTAAGAAAGTTCTTACACCACCTGAAAAAGCAGACCTCAGAATATTCTGCATGGCTGAGTAATTAGGACACAGGACCAACTACCTGAAAAAGAAAAACAGAAGTAATGAAACTGAATGAACACTTTTCCTTCAGTCACATAATAATTACAGAACTAGTTGGGAAGTTTTCTGATAAAGCAAAACAGCAGAT----
>APH_0772
----------------------------------------------------------------------------------------------------------------ATGTGGCTCATAATGTGGAAAAGCTGAACAGACAGATACCAAGCACACAGTAGGCTGAAGAAGAAATGGAGACTGCATGAAAAAATGACAAGGAATACAGAACATGGCAAAAGACAGGAGAGCAATCAAAAAAGCCATCCCCAGTTAACTTGGAAAAGCCTAGGAAGAAGAAGGCAGATGAAGTTCACAAACATGAAAACATACCAGTGTAACAAATATAAGTAGCTGGAGTAATAAAAACATGAAAACAGTTTAGAATACGGAAAGGCATTTTTTATCCAGCTAGAAAACTATAAACACACACACATACACACAAAACACCCATTTCCCAACAACATTGTGTTTGGATGATACTCATTAACTACGTTATGCATATTATCAACAGTACAATGAAATATTTATAGTCACATACTAATATTGTAACTTAGGTGTGAAGTGTATGAAAATAGTCTGAATTATGAAGTCACCATACAATGAATGTTAAGATTAATTTCAGCATTAATTTTATTTCATACACAGGTTCTATTTACAATACCTAAGAAAATTAATCATAATTAGCTACTCTCAAGAAATTAAAGTCTGTCTATAATCCTGGTTGAATACCAAAACCTGGACCTGTAGGTGGTTCAGTTAGAGATGTTAGACCACCTGCTGGTTCAGAAGCAAATCTTCCATTTCTTGGCCCTGCCTTTGGAACTCTTCCTGCCTTTATATCATCCAATATTTCATCCACATCTTCTAATGTTAGATCCTCATAATAATTATCATTTATCTGCAGCATAGGTGCATTAACACATGCACCAAGACATTCAACAACTCCCAAAGTAAACATTCCATCTTTAGTAGTCTCCCCAACTTTGATTCCAAGATTTTTTTTAACACGCTCAGTAACTTCTTCAGCGCCACGTAGCATACAAGGTGTAGTTGTGCAAACTTGGACATGGTACTTTCCAACTGGTTCACGGTTGAACATAGTATAAAAAGTAGCAACTTCATATACTCGCATTCTAGGCATCTTTAACATATCAGCAACATAGTGCATTGCTGAAATAGGAAGCCATCCAAACTGTCGCTGAGCCAAATCTAACAGAGGAATTACAGCTGCTGCTTTGTGACCTTCAGGATAAATGCCAATGATTGATTCTGCTCGCTTCAAATTTTCTGGGGTAAATTCAAATGGTATGTCTGGATTGTTTTCTTTGGTGTCACGGTGAACAAATAATTTATCACTACATTTGGCTGCTGACAAATGGATTTCGTGGCTACTTTTGGGTGCAGAAAGACTTGTTCGTAAGAAAGTTCTTACACCACCTGAAAAAGCAGACCTCAGAATATTCTGCATGGCTGAGTAATTAGGACACAGGACCAACTACCTGAAAAAGAAAAACAGAAGTAATGAAACTGAATGAACACTTTTCCTTCAGTCACATAATAATTACAGAACTAGTTGGGAAGTTTTCTGATAAAGCAAAACAGCAGATTATA
>APH_4029
-AGCGATCAAATCAAAAATGAGTTCATCTGTACAAGTTTGAAGATGACAGCAATATTGGAAAAGGTGAAGTAACAGGAGCTGTGGTAGTTTGGTCATATCCAGAGAAAAACTATGTGGCTCATAATGTGGAAAAGCTGAACAGACAGATACCAAGCACACAGTAGGCTGAAGAAGAAATGGAGACTGCATGAAAAAATGACAAGGAATACAGAACATGGCAAAAGACAGGAGAGCAATCAAAAAAGCCATCCCCAGTTAACTTGGAAAAGCCTAGGAAGAAGAAGGCAGATGAAGTTCACAAACATGAAAACATACCAGTGTAACAAATATAAGTAGCTGGAGTAATAAAAACATGAAAACAGTTTAGAATACGGAAAGGCATTTTTTATCCAGCTAGAAAACTATAAACACACACACATACACACAAAACACCCATTTCCCAACAACATTGTGTTTGGATGATACTCATTAACTACGTTATGCATATTATCAACAGTACAATGAAATATTTATAGTCACATACTAATATTGTAACTTAGGTGTGAAGTGTATGAAAATAGTCTGAATTATGAAGTCACCATACAATGAATGTTAAGATTAATTTCAGCATTAATTTTATTTCATACACAGGTTCTATTTACAATACCTAAGAAAATTAATCATAATTAGCTACTCTCAAGAAATTAAAGTCTGTCTATAATCCTGGTTGAATACCAAAACCTGGACCTGTAGGTGGTTCAGTTAGAGATGTTAGACCACCTGCTGGTTCAGAAGCAAATCTTCCATTTCTTGGCCCTGCCTTTGGAACTCTTCCTGCCTTTATATCATCCAATATTTCATCCACATCTTCTAATGTTAGATCCTCATAATAATTATCATTTATCTGCAGCATAGGTGCATTAACACATGCACCAAGACATTCAACAACTCCCAAAGTAAACATTCCATCTTTAGTAGTCTCCCCAACTTTGATTCCAAGATTTTTTTTAACACGCTCAGTAACTTCTTCAGCGCCACGTAGCATACAAGGTGTAGTTGTGCAAACTTGGACATGGTACTTTCCAACTGGTTCACGGTTGAACATAGTATAAAAAGTAGCAACTTCATATACTCGCATTCTAGGCATCTTTAACATATCAGCAACATAGTGCATTGCTGAAATAGGAAGCCATCCAAACTGTCGCTGAGCCAAATCTAACAGAGGAATTACAGCTGCTGCTTTGTGACCTTCAGGATAAATGCCAATGATTGATTCTGCTCGCTTCAAATTTTCTGGGGTAAATTCAAATGGTATGTCTGGATTGTTTTCTTTGGTGTCACGGTGAACAAATAATTTATCACTACATTTGGCTGCTGACAAATGGATTTCGTGGCTACTTTTGGGTGCAGAAAGACTTGTTCGTAAGAAAGTTCTTACACCACCTGAAAAAGCAGACCTCAGAATATTCTGCATGGCTGAGTAATTAGGACACAGGACCAACTACCTGAAAAAGAAAAACAGAAG--------------------------------------------------------------------------------------------
>APH_0717
------------------------------------------------------------------------------------------------------------------------------------------------------------------------------------------TCGTAATAAAGTTATACGTAATTCAGAGCGTTGTTTGAGTTTTCTTATCTACCAAAAAAGCCATCCCCAGTTAACTCGGAAAAGCCTAGGAAGAAGAAGGCAGATGAAGTTCACAAACATGAAAACATACCAGTGTAACAAATATAAGTAGCTGGAGTAATAAAAACATGAAAACAGTTTAGAATACGGAAGGGCATTTTTTACCCAGCTAGAAAACTATAA--ACACACACATACACACAAAACACCCATTTCCCAACAACATTGTGTTTGGATGATACTCATTAACTATGTTATGCATATTATCAACAGTACAATGAAATATTTATAGTCACATACTAATATTGTAACTTAGGTGTGAAGTGTATGAAAATAGTCTGAATTATGAAGTCACCATACAATGAATGTTAAGATTAATTTCAGCATTAATTTTATTTCATACACAGGTCCTATTTACAATACCTAAGAAAATTAATCATAATTAGCTACTCTCAAGAAATTAAAGTCTGTCTATAATCCTGGTTGAATACCAAAACCTGGACCTGTAGGTGGTTCAGTTAGAGATGTTAGACCACCTGCTGGTTCAGAAGCAAATCTTCCATTTCTTGGCCCTGCCTTTGGAACTCTTCCTGCCTTTATATCATCCAATATTTCATCCACATCTTCTAATGTTAGATCCTCATAATAATTATCATTTATCTGCAGCATAGGTGCATTAACACATGCACCAAGACATTCAACAACTCCCAAAGTAAACATTCCATCTTTAGTAGTCTCCCCAACTTTGATTCCAAGATTTTTTTTAACACGCTCAGTAACTTCTTCAGCGCCACGTAGCATACAAGGTGTAGTTGTGCAAACTTGGACATGGTACTTTCCAACTGGTTCACGGTTGAACATAGTATAAAAAGTAGCAACTTCATATACTCGCATTCTAGGCATCTTTAACATATCAGCAACATAGTGCATTGCTGAAATAGGAAGCCATCCAAACTGTCGCTGAGCTAAATCTAACAGAGGAATTACAGCTGCTGCTTTGTGACCTTCAGGATAAATGCCAATGATTGATTCTGCTCGCTTCAAATTTTCTGGGGTAAATTCAAATGGTATGTCTGGATTGTTTTCTTTGGTGTCACGGTGAACAAATAATTTATCACTACATTTGGCTGCTGACAAATGGATTTCGTGGCTACTTTTGGGTGCAGAAAGACTTGTTCGTAGGAAAGTTCTTACACCACCTGAAAAAGCAGACCTCAGAATATTCTGCATGGCTGAGTAATTAGGACACAGGCCCAACTACCTGAAAAAGAAAAACGTAAGTAATGAAACTGAATGAACACTTTTCCTTCAGTCACATAATAATTACAGAACTAGTTGGGAAGTTTTCTGATAAAGCAAAACAGCAGATTATA
>APH_1438
--------------------------------------------------------------------------------------------------------------------------------------------------------------------------------------------------------------------------------------------------------------------------------------------------------------------------------------------------------------------------------------------------------------------------ACACACACATACACACAAAACACCCATTTCCCAACAACATTGTGTTTGGATGATACTCATTAACTATGTTACGCATATTATCAACAGTACAATGAAATATTTATAGTCACATACTAATATTGTAACTTAGGTGTGAAGTGTATGAAAATAGTCTGAATTATGAAGTCACCATACAATGAATGTTAAGATTAATTTCAGCATTAATTTTATTTCATACACAGGTCCTATTTACAATACCTAAGAAAATTAATCATAATTAGCTACTCTCAAGAAATTAAAGTCTGTCTATAATCCTGGTTGAATACCAAAACCTGGACCTGTAGGTGGTTCAGTTAGAGATGTTAGACCACCTGCTGGTTCAGAAGCAAATCTTCCATTTCTTGGCCCTGCCTTTGGAACTCTTCCTGCCTTTATATCATCCAATATTTCATCCACATCTTCTAATGTTAGATCCTCATAATAATTATCATTTATCTGCAGCATAGGTGCATTAACACATGCACCAAGACATTCAACAACTCCCAAAGTAAACATTCCATCTTTAGTAGTCTCCCCAACTTTGATTCCAAGATTTTTTTTAACACGCTCAGTAACTTCTTCAGCGCCACGTAGCATACAAGGTGTAGTTGTGCAAACTTGGACATGGTACTTTCCAACTGGTTCACGGTTGAACATAGTATAAAAAGTAGCAACTTCATATACTCGCATTCTAGGCATCTTTAACATATCAGCAACATAGTGCATTGCTGAAATAGGAAGCCATCCAAACTGTCGCTGAGCCAAATCTAACAGAGGAATTACAGCTGCTGCTTTGTGACCTTCAGGATAAAT--------------------------------------------------------------------------------------------------------------------------------------------------------------------------------------------------------------------------------------------------------------------------------------------------------------------------------------------------------------------
>APH_5003
-----------------------------------------------------------------------------------------ACACTCTTTCCCTACACGACGCTCTTCCGATC-TCTTGTGGAGAGGCTGAATGGAAGGAGACCGAGAGCTCTGTAGGCTGAAGAAGAAATGGAGACTGCATGAAAAAATGACAAGGAATACAGAACATGGCAAAAGACAGGAGAGCAATCAAAAAAGCCATCCCCAGTTAACTTGGAAAAGCCTAGGAAGAAGAAGGCAGATGAAGTTCACAAACATGAAAACATACCAGTGTAACAAATATAAGTAGCTGGAGTAATAAAAACATGAAAACAGTTTAGAATACGGAAAGGCATTTTTTATCCAGCTAGAAAACTATAAACACACACACATACACACAAAACACCCATTTCCCAACAACATTGTGTTTGGATGATACTCATTAACTATGTTACGCATATTATCAACAGTACAATGAAATATTTATAGTCACATACTAATATTGTAACTTAGGTGTGAAGTGTATGAAAATAGTCTGAATTATGAAGTCACCATACAATGAATGTTAAGATTAATTTCAGCATTAATTTTATTTCATACACAGGTCCTATTTACAATACCTAAGAAAATTAATCATAATTAGCTACTCTCAAGAAATTAAAGTCTGTCTATAATCCTGGTTGAATACCAAAACCTGGACCAGTAGGTGGTTCAGTTAGAGATGTTAGACCACCTGCTGGTTCAGAAGCAAATCTTCCATTTCTTGGCCCTGCCTTTGGAACTCTTCCTGCCTTTATATCATCCAATATTTCATCCACATCTTCTAATGTTAGATCCTCATAATAATTATCATTTATCTGCAGCATAGGTGCATTAACACATGCACCAAGACATTCAACAACTCCCAAAGTAAACATTCCATCTTTAGTAGTCTCCCCAACTTTGATTCCAAGATTTTTTTTAACACGCTCAGTAACTTCTTCAGCGCCACGTAGCATACAAGGTGTAGTTGTGCAAACTTGGACATGGTACTTTCCAACTGGTTCACGGTTGAACATAGTATAAAAAGTAGCAACTTCATATACTCGCATTCTAGGCATCTTTAACATATCAGCAACATAGTGCATTGCTGAAATAGGAAGCCATCCAAACTGTCGCTGAGCCAAATCTAACAGAGGAATTACAGCTGCTGCTTTGTGACCTTCAGGATAAATGCCAATGATTGATTCTGCTCGCTTCAAATTTTCTGGGGTAAATTCAAATGGTATGTCTGGATTGTTTTCTTTGGTGTCACGGTGAACAAATAATTTATCACTACATTTGGCTGCTGACAAATGGATTTCGTGGCTACTTTTGGGTGCAGAAAGACTTGTTCGTAAGAAAGTTCTTACACCACCTGAAAAAGCAGACCTCAGAATATTCTGCATGGCTGAGTAATTAGGACACAGGACCAACTACCTGAAAAAGAAAAACAGAAG--------------------------------------------------------------------------------------------
