# Supplementary material for: ﻿Discovery of a new tarantula species from the Madrean Sky Islands and the first documented instance of syntopy between two montane endemics (Araneae, Theraphosidae, Aphonopelma): a case of prior mistaken identity
Source: Zookeys. 2024 Aug 16;1210:61–98. doi: 10.3897/zookeys.1210.125318 (PMC11344175; doi:10.3897/zookeys.1210.125318)
Supplement: Supplementary material 8 — Phylogenomics files [file zookeys-1210-061_article-125318__-s008.zip › Suppl8/individual_UCE_loci/sl_realigned_uce_2001519.fas]

>APH_4005
TAAAAACTGAAGTTCAGTCACTCATGCTAGTGGCAAAAACTAGACATGCAGCTGCAAAAACTCAAGTATGTAATAACACTTAGGACACTTTTGCTTCTTAGGAGGGTCATGAAGATAATGTTTCTATGTATCAGTGACTGTGCATTTCACAACCATTCACTGTCAACATCAACTGATTCCCTCCCACTGAAGATACAGGATTTTACAGATGTGTTTTCACCACATTCAAGGACACACTGTGCCCCTGTAAACCAAGCACACCCGAGAGAGAGAGAGAGAGAGAGAGAGAGAGAGAGAGAGAGAGAGAGAG-----------AGTTAAAAGGTACAGACAATTTTTTATGTGTTTTCAAAATCTAGTGTGAAACAATCAATGTTCCTTGCTTCTTCACTGTACTGACAGCGCTAGGTCAGAACACCCAGTAAAACTGCAGTAGGTTTAAAACAATAAAAGGTTAGAACTTATCACTATTTCCCTTACAGGTGTCATTCTCAATACAATGAATATGGTTTTATTTCAACGAGTGTTATAAACAAAGGAAGATTTACAAGAATAGCATTTAAAGCCAGGTTGTATTCTCAA---AAAATTACCAGGAACTGTTATAGGCTCCAAGTCTGCTAGTAAGCCTTCTCTTGTAGCTTTATCTGCAAGACTGTGGGAGCGTATTGCATAATCATCTTGTTCTTCACGGCTTACATTGAAGGCAGCAGCTAGACGATCTCCAGAATGACCCATCGTTTCTCCAGTGGAAAATTCAGCAACACCTGGTAACTAAAAAAACAAAACTACGTAACAAACAGGTAATTTGTGTAAACTTTAAGTTTGCAAGCATCAATAATTGATGCAGAAATCCCCATTTAGAGGACTGAAGAAAAACTACAGCCACTTCAAATAATAATAATGGGAATACATGTAATACGAAGCTACTACAGTGAGCTATGCTACAGTATTAGTTCTGTGTAATATTTACAAAGAATTCACATGAACATAGAAAAAAGGAGGCTTAAAAATTCTGTTGCCCAATATGGCTTGCAATGGTAATATTTCACTGCATCACTTCATTTAAAAACAGAACCCCTCCCACACACCCGACAGGTATAATGAAAAATTTATTTAGCATTGCTTCAAACGGCATCTAATTTATAGCTCACACCACCAAAAAGTATCTAATTTTATAGCTCAAGCACAGCTCCATTCATATGAAATATGAAAATGTATATCAGCTATATCTTCCACTACACAACCTTGATCACTTGCACAAAAAAATGTATAAAGTTCCAGCATTTTGTACAGGTATTTACTTTCACAAAAGCCTTGAAATGAATTGAAACACTTAAAACACAAAAACATCACTTCATGTAAGT
>APH_5003
----------------------------------------------------------------------------------------------------GGAGGGTCATGAAGATAATGTTTCTATGTATCAGTGACTGTGCATTTCACAACCATTCACTGTCAACATCAACTGATTCCCTCCCACTGAAGATACAGGATTTTACAGATGTGTTTTCACCACATTCAAGGACACACTGTGCCCCTGTAAACCAAGCACACCCGAGAGAGAGAGAGAGAGAGAGAGAGAGAGAGAGAGAGAGAGAGAGAG-----------AGTTAAAAGGTACAGACAATTTTTTATGTGTTTTCAAAATCTAATGTGAAACAATCCATGTTCCTTGCTTCTTCACTGTACTGACAGTGCTAGGTCAGAACACCCAGTAAAACTGCAGTAGGTTTAAAACAATAAAAGGTTAGAACTTATCACTATTTCCCTTGCAGGTGTCATTCTCAATACAATGAATATGGTTTTATTTCAACAAGTGTTATAAACAAAGGAAGATTTACAAGAATAGCATTTAAAGCCAGGTTGTATTCTCAA---AAAATTACCAGGAACTGTTATAGGCTCCAAGTCTGCTAGTAAGCCTTCTCTTGTAGCTTTATCTGCAAGACTGTGGGAGCGTATTGCATAATCATCTTGTTCTTCACGGCTTACATTGAAGGCAGCAGCTAGACGATCTCCAGAATGACCCATCGTTTCTCCAGTGGAAAATTCAGCAACACCTGGTAACTAAAAAAACAAAACTACGTAACAAACAGGTAATTTGTGTAAACTTTAAGTTTGCAAGCATCAATAATTGATGCAGAAATCCCCATTTAGAGGACTGAAGAAAAACTACAGCCACTTCAAATAATAATAATGGGAATACATGTAATACGAAGCTACTACAGTGAGCTATGCTACAGTATTAGTTCTGTGTAATATTTACAAAGAATTCACATGAACATAGAAAAAAGGAGGCTTAAAAATTCTGTTGCCCAATATGGCTTGCAATGGTAATATTTCACTGCATCACTTCATTTAAAAACAGAACCCCTCCCACACACCCGACAGGTATAATGAAAAATTTATTTAGCATTGCTTCAAACGGCATCTAATTTATAGCTCACACCACCAAAAAGTATCTAATTTTATAGCTCAAGCACAGCTCCATTCATATGAAATATGAAAATGTATATCAGCTATATCTTCCACTACACAACCTTGATCACTTGCGCAAAAAAATGTATAAAGTTCCAGCATTTTGTACAGGTATTTAC---------------------------------------------------------------
>APH_5079
---------------------------------------------------------------------------------------------------------------------------------------------------------------------------------------------------------------------------------------------------CCTGTAAACCAAGCACACCCGAGAGAGAGAGAGAGAGAGAGAGAGAGAGAG---------------------------AGTTAAAAGGTACAGACAATTTTTTATGTGTTTTCAAAATCTAATGTGAAACAATCCATGTTCCTTGCTTCTTCACTGTACTGACAGTGCTAGGTCAGAACACCCAGTAAAACTGCAGTAGGTTTAAAACAATAAAAGGTTAGAACTTATCACTATTTCCCTTGCAGGTGTCATTCTCAATACAATGAATATGGTTTTATTTCAACGAGTGTTATAAACAAAGGAAGATTTACAAGAATAGCATTTAAAGCCAGGTTGTATTCTCAA---AAAATTACCAGGAACTGTTATAGGCTCCAAGTCTGCTAGTAAGCCTTCTCTTGTAGCTTTATCTGCAAGACTGTGGGAGCGTATTGCATAATCATCTTGTTCTTCACGGCTTACATTGAAGGCAGCAGCTAGACGATCTCCAGAATGACCCATCGTTTCTCCAGTGGAAAATTCAGCAACACCTGGTAACTAAAAAAACAAAACTACGTAACAAACAGGTAATTTGTGTAAAC--TAAGTTTGCAAGCATCAATAATTGATGCAGAAATCCCCATTTAGAGGACTGAAGAAAAACTACAGCCACTTCAAATAATAATAATGGGAATACATGTAATACGAAGCTACTACAGTGAGCTATGCTACAGTATTAGTTCTGTGTAATATTTACAAAGAATTCACATGAACATAGAAAAAAGGAGGCTTAAAAATTCTGTTGCCCAATATGGCTTGCAATGGTAATATTTCACTGCATCACTTCATTTAAAAACAGAACCCCTCCCACACACCCGACAGGTATAATGAAAAATTTATTTAGCATTGCTTCAAACGGCATCTAATTTATAGCTCACACCACCAAAAAGTATCTAATTTTATAGCTCAAGCACAGCTCCATTCATATGAAATATGAAAATGTATATCAGCTATATCTTCCACTACACAACCTTGATCACTTGCGCAAAAAAATGTATAAAGTTCCAGCATTTTGTACAGGTATTTACTTTCACAAAAGCCTTGAAATGAATTGAAACACTTAAAACACAAAAACATCACTTCATGTAAGT
>APH_4024
TAAAAACTGAAGTTCAGTCACTCATGCTAGTGGCAAAAACTAGACATGCAGCTGCAAAAACTCAAGTATGTAATAACACTTAGGACACTTTTGCTTCTTAGGAGGGTCATGAAGATAATGTTTCTATGTATCAGTGACTGTGCATTTCACAACCATTCACTGTCAACATCAACTGATTCCCTCCCACTGAAGATACAGGATTTTACAGATGTGTTTTCACCACATTCAAGGACACACTGTGCCCCTGTAAACCAAGCACACCCGAGAGAGAGAGAGAGAGAGAGAGAGAGAGAGAGAGAGAGAGAG---------------AGTTAAAAGGTACAGACAATTTTTTATGTGTTTTCAAAATCTAATGTGAAACAATCCATGTTCCTTGCTTCTTCACTGTACTGACAGTGCTAGGTCAGAACACCCAGTAAAACTGCAGTAGGTTTAAAACAATAAAAGGTTAGAACTTATCACTATTTCCCTTGCAGGTGTCATTCTCAATACAATGAATATGGTTTTATTTCAACGAGTGTTATAAACAAAGGAAGATTTACAAGAATAGCATTTAAAGCCAGGTTGTATTCTCAA---AAAATTACCAGGAACTGTTATAGGCTCCAAGTCTGCTAGTAAGCCTTCTCTTGTAGCTTTATCTGCAAGACTGTGGGAGCGTATTGCATAATCATCTTGTTCTTCACGGCTTACATTGAAGGCAGCAGCTAGACGATCTCCAGAATGACCCATCGTTTCTCCAGTGGAAAATTCAGCAACACCTGGTAACTAAAAAAACAAAACTACGTAACAAACAGGTAATTTGTGTAAACTTTAAGTTTGCAAGCATCAATAATTGATGCAGAAATCCCCATTTAGAGGACTGAAGAAAAACTACAGCCACTTCAAATAATAATAATGGGAATACATGTAATACGAAGCTACTACAGTGAGCTATGCTACAGTATTAGTTCTGTGTAATATTTACAAAGAATTCACATGAACATAGAAAAAAGGAGGCTTAAAAATTCTGTTGCCCAATATGGCTTGCAATGGTAATATTTCACTGCATCACTTCATTTAAAAACAGAACCCCTCCCACACACCCGACAGGTATAATGAAAAATTTATTTAGCATTGCTTCAAACGGCATCTAATTTATAGCTCACACCACCAAAAAGTATCTAATTTTATAGCTCAAGCACAGCTCCATTCATATGAAATATGAAAATGTATATCAGCTATATCTTCCACTACACAACCTTGATCACTTGCGCAAAAAAATGTATAAAGTTCCAGCATTTTGTACAGGTATTTACTTTCACAAAAGCCTTGAAATGAATT--------------------------------------
>APH_1535
TAAAAACTGAAGTTCAGTCACTCATGCTAGTGGCAAAAACTAGACATGCAGCTGCAAAAACTCAAGTATGTAAAAACACTTAGGACACTTTTGTTTCTTAGGAGGGTCATGAAGATAATGTTTCTATGTATCAGTGACTGTGCATTTCACAACCACTCATTGTCAACATCAACAGATTCCCTCCCACTGAAGGTACAAGATTTTACAGATGTGTTTTCACCACATTCAAGGAAACACTGTGCCCCTGTAAACCAAGCACACCCGAGAGAGAGAGAG--------TGTGAGTGAGTAAGTGATTGTGAGTGTGTGTGCTAACAGTTAAAAGGTACAGACAATTTTTAATGTGTTTTCAAAATCTAGTGTGAAACAATCAATGTTCCTTGCTTCTTCACTGTACTGACAGCGCTAGGTCAGAACACCCAGTAAAACTGCAGTAGGTTTAAAACAATAAAAGGTTAGAACTTATCACTATTTCCCTTACAGGTGTCATTCTCAATACAATGAATATGGTTTTATTTCAACAAGTGTTATAAACAAAGGAAGATTTACAAGAATAGCATTTAAAGCCAGGTTGTATTCTCATAACAAAATTACCAGGAACTGTTATAGGCTCCAAGTCTGCTAGTAAGCCTTCTCTTGTAGCTTTATCTGCAAGACTGTGGGAGCGTATTGCATAATCATCTTGTTCCTCACGGCTTACATTGAAGGCAGCAGCTAGACGATCTCCAGAATGACCCATCGTTTCTCCAGTGGAAAATTCAGCAACACCTGGTAACTAAAAAAACAAAACTACGTAACAAACAGGTAATTTGTGTAAACTTTAAGTTTGCAAGCATCAATAATTGATGCAGAAATCCCCCTTTAGAGGACTGAAGAAAAACTACAGCCGCTTCAAATAATAATAATGGGAATACATGTAATACGAAGCTACTACAGTGAGCTATGCTACAGTATTAGTTCTGTGTAATATTTACAAAGAATTCACACGAACATAGAAAAAAGGAGGCTTAAAAATTCTGTTGCCCAATATGGCTTGCAATGGTAATATTTCACTGAATCACTTCATTTAAAAACATAACCCCTCCCACACACCCAACAGGTATAATGAAAAATTTATTTAGCATTGCTTCAAACGGCGTCTAATTTATAGCTCATACCACCAAAAAGTA--TAATTTTATAGCTCAAGCACAGCTCCATTCATATGAAATATGAAAATGTATATCAGCTATATCTTCCACTACACAACCTTGATCACTTGCGCAAAAAAATGTATGAAGTTCCAGCATTTTGTACAGGTATTTA-----------GATAAGAAATAACTCAAACAACGCTAATCTGAATTACGT------ATAAAAGT
>APH_0717
TAAAAACTGAAGTTCAGTCACTCATGCTAGTGGCTAAAACTAGACATGCAGCTGCAAAAACTCAAGTATGTAATAACACTTAGGACACTTTTGCTTCTTAGGAGGGTCATGAAGATAATGTTTCTATGTATCAGTGACTGTGCATTTCACAACCACTCATTGTCAACATCAACAGATTCCCTCCCACTGAAGGTACAAGATTTTACAGATGTGTTTTCACCACATTCAAGGAAACACTGTGCCCCTGTAAACCAAGCACACCCGAGAGAGAGAGAGAGAGAG--AGAGAGTGAGTAAGTGAATGTGAGTGTGTGTGTTAACAGTTAAAAGGTACAGACAATTTTTAATGTGTTTTCAAAATCTAGTGTGAAACAATCAATGTTCCTTGCTTCTTCACTGTACTGACAGTGCTAGGTCAGAACACCCAGTAAAACTGCAGTAGGTTTAAAACAATAAAAGGTTAGAACTTATCACTATTTCCCTTACAGGTGTCATTCTCAATACAATGAATATGGTTTTATTTCAACAAGTGTTATAAACAAAGGAAGATTTACAAGAATAGCATTTAAAGCCAGGTTGTATTCTCATAACAAAATTACCAGGAACTGTTATAGGCTCCAAGTCTGCTAGTAAGCCTTCTCTTGTAGCTTTATCTGCAAGACTGTGGGAGCGTATTGCATAATCATCTTGTTCCTCACGGCTTACATTGAAGGCAGCAGCTAGACGATCTCCAGAATGACCCATCGTTTCTCCAGTGGAAAATTCAGCAACACCTGGTAACTAAAAAAACAAAACTACGTAACAAACAGGTAATTTGTGTAAACTTTAAGTTTGCAAGCATCAA----TGATGCAGAAATCCCCCTTTACAGGACTGAAGAAAAACTACAGCCACTTCAAATAATAATAATGGGAATACATGTAATACGAAGCTACTACAGTGAGCTATGCTACAGTATTAGTTCTGTGTAATATTTACAAAGAATTCACACGAACATAGAAAAAAGGAGGCTTAAAAATTCTGTTGCCCAATATGGCTTGCAATGGTAATATTTCACTGAATCACTTCATTTAAAAACATAACCCCTCCCACACACCCAACAGGTATAATGAAAAATTTATTTAGCATTGCTTCAAACGGCACCTAATTTATAGCTCATACCACCAAAAAGTA--TAATTTTATAGCTCAAGCACAGCTCCATTCATATGAAATATGAAAATGTATATCAGCTATATCTTCCACTACACAACCTTGATCACTTGTGCAAAAAAATGTATAAAGTTCCAGCATTTTGTACAGGTTTTTACTTTCACAAAAGCCTTGAAATGAATTGAAACACTTAAAACACAAAAACATCACTTCATGTAAGT
>APH_0880
TAAAAACTGAAGTTCAGTCACTCATGCTAGTGGCAAAAACTAGACATGCAGCTGCAAAAACTCAAGTATGTAATAACACTTAGGACACTTTTGCTTCTTAGGAGGGTCATGAAGATAATGTTTCTATGTATCAGTGACTGTGCATTTCACAACCACTCATTGTCAACATCAACAGATTCCCTCCCACTGAAGGTACACGATTTTACAGATGTGTTTTCACCACATTCAAGGAAACACTGTGCCCCTGTTAACCAAGCACACCCGAGAGAGAGAGAGAGA--------GAGTGAGTAAGTGAATGTGAGTGTGTATGTTAACAGTTAAAAGGTACAGACAATTTTTAATGTGTTTTCAAAATCTAGTGTGAAACAATCAATGTTCCTTGCTTCTTCACTGTACTGACAGTGCTAGGTCAGAACACCCAGTAAAACTGCAGTAGGTTTAAAACAATAAAAGGTTAGAACTTATCACTATTTCCCTTACAGGTGTCATTCTCAATACAATGAATATGGTTTTATTTCAACAAGTGTTATAAACAAAGGAAGATTTACAAGAATAGCATTTAAAGCCAGGTTGTATTCTCATAACAAAATTACCAGGAACTGTTATAGGCTCCAAGTCTGCTAGTAAGCCTTCTCTTGTAGCTTTATCTGCAAGACTGTGGGAGCGTATTGCATAATCATCTTGTTCCTCACGGCTTACATTGAAGGCAGCAGCTAGACGATCTCCAGAATGACCCATCGTTTCTCCAGTGGAAAATTCAGCAACACCTGGTAACTAAAAAAACAAAACTACATAACAAACAGGTAATTTGTGTAAA----------GCAAGCATCAATAATTGATGCAGAAATCCCCCTTTAGAGGACTGAAGAAAAACTACAGCCACTTCAAATAATAATAAT------------------------------------------------------------------------------------------------------------------------------------------------------------------------------------------------------------------------------------------------------------------------------------------------------------------------------------------------------------------------------------------------------------------------------------------------------------------------------
>APH_0674
TAAAAACTGAAGTTCAGTCACTCATGCTAGTGGCAAAAACTAGACATGCAGCTGCAAAAACTCAAGTATGTAATAACACTTAGGACACTTTTGCTTCTTAGGAGGGTCATGAAGATAATGTTTCTATGTATCAGTGACTGTGCATTTCACAACCACTCATTGTCAACATCAACAGATTCCCTCCCACTGAAGGTACAAGATTTTACAGATGTGTTTTCACCACATTCAAGGAAACACTGTGCCCCTGTAAACCAAGCACACCCGAGAGAGAGAGAGAGAGAGTGAGTGAGTGAGTAAGTGAATGTGAGTGTGTGTGTTAACAATTAAAAGGTACAGACAATTTTTAATGTGTTTTCAAAATCTAGTGTGAAACAATCGATGTTCCTTGCTTCTTCACTGTACTGACAGCGCTAGGTCAGAACACCCAGTAAAACTGCAGTAGGTTTAAAACAATAAAAGGTTAGAACTTATCACTATTTCCCTTACAGGTGTCATTCTCAATACAATGAATATGGTTTTATTTCAACAAGTGTTACAAACAAAGGAAGATTTACAAGAATAGCATTTAAAGCCAGGTTGTATTCTCATAACAAAATTACCAGGAACTGTTATAGGCTCCAAGTCTGCTAGTAAGCCTTCTCTTGTAGCTTTATCTGCAAGACTGTGGGAGCGTATTGCATAATCATCTTGTTCCTCACGGCTTACATTGAAGGCAGCAGCTAGACGATCTCCAGAATGACCCATCGTTTCTCCAGTGGAAAATTCAGCAACACCTGGTAACTAAAAAAACAAAACTACGTAACAAACAGGTAATTTGTGTAAACTTTAAGTTTGCAAGCATCAATAATTGATGCAGAAATCCCCCTTTAGAGGACTGAAGAAAAACTACAGCCACTTCAAATAATAATAATGGGAATACATGTAATACGAAGCTACTACAGTGAGCTATGCTACAGTATTAGTTCTGTGTAATATTTACAAAGAATTCACACGAACATAGAAAAAAGGAGGCTTAAAAATTCTGTTGCCCAATATGGCTTGCAATGGTAATATTTCACTGAATCACTTCATTTAAAAACATAACCCCTCCCACACACCCAACAGATATAATGAAAAATTTATTTAGCATTGCTTCAAACGGCATCTAATTTATAGCTCATACCACCAAAAAGTA--TAATTTTATAGCTCAAGCACAGCTCCATTCATATGAAATATGAAAATGTATATCAGCTATATCTTCCACTACACAACCTTGATCACTTGCGCAAAAAAATGTATAAAGTTCCAGCATTTTGTACAGGTATTTACTTTCACAAAAGCCTTGAAATGAATTGACACACTTAAAACACAAAAACATCACTTCATGTAAGT
>APH_0185
TAAAAACTGAAGTTCAGTCACTCATGCTAGTGGCAAAAACTAGACATGCAGCTGCAAAAACTCAAGTATGTAATAACACTTAGGACACTTTTGCTTCTTAGGAGGGTCATGAAGATAATGTTTCTATGTATCAGTGACTGTGCATTTCACAACCACTCATTGTCAACATCAACAGATTCCCTCCCACTGAAGGTACAAGATTTTACAGATGTGTTTTCACCACATTCAAGGAAACACTGTGCCCCTGTAAACCAAGCACACCCGAGAGAGAGAGAGAGAGAGAGAGTGAGTGAGTAAGTGAATGTGAGTGTGTGTGTTAACAATTAAAAGGTACAGACAATTTTTAATGTGTTTTCAAAATCTAGTGTGAAACAATCGATGTTCCTTGCTTCTTCACTGTACTGACAGCGCTAGGTCAGAACACCCAGTAAAACTGCAGTAGGTTTAAAACAATAAAAGGTTAGAACTTATCACTATTTCCCTTACAGGTGTCATTCTCAATACAATGAATATGGTTTTATTTCAACAAGTGTTACAAACAAAGGAAGATTTACAAGAATAGCATTTAAAGCCAGGTTGTATTCTCATAACAAAATTACCAGGAACTGTTATAGGCTCCAAGTCTGCTAGTAAGCCTTCTCTTGTAGCTTTATCTGCAAGACTGTGGGAGCGTATTGCATAATCATCTTGTTCCTCACGGCTTACATTGAAGGCAGCAGCTAGACGATCTCCAGAATGACCCATCGTTTCTCCAGTGGAAAATTCAGCAACACCTGGTAACTAAAAAAACAAAACTACGTAACAAACAGGTAATTTGTGTAAACTTTAAGTTTGCAAGCATCAATAATTGATGCAGAAATCCCCCTTTAGAGGACTGAAGAAAAACTACAGCCACTTCAAATAATAATAATGGGAATACATGTAATACGAAGCTACTACAGTGAGCTATGCTACAGTATTAGTTCTGTGTAATATTTACAAAGAATTCACACGAACATAGAAAAAAGGAGGCTTAAAAATTCTGTTGCCCAATATGGCTTGCAATGGTAATATTTCACTGAATCACTTCATTTAAAAACATAACCCCTCCCACACACCCAACAGATATAATGAAAAATTTATTTAGCATTGCTTCAAACGGCATCTAATTTATAGCTCATACCACCAAAAAGTA--TAATTTTATAGCTCAAGCACAGCTCCATTCATATGAAATATGAAAATGTATATCAGCTATATCTTCCACTACACAACCTTGATCACTTGCGCAAAAAAATGTATAAAGTTCCAGCATTTTGTACAGGTATTTACTTTCACAAAAGCCTTGAAATGAATTGAAACACTTAAAACACAAAAACATCACTTCATGTAAGT
>APH_0186
TAAAAACTGAAGTTCAGTCACTCATGCTAGTGGCAAAAACTAGACATGCAGCTGCAAAAACTCAAGTATGTAATAACACTTAGGACACTTTTGCTTCTTAGGAGGGTCATGAAGATAATGTTTCTATGTATCAGTGACTGTGCATTTCACAACCACTCATTGTCAACATCAACAGATTCCCTCCCACTGAAGGTACAAGATTTTACAGATGTGTTTTCACCACATTCAAGGAAACACTGTGCCCCTGTAAACCAAGCACACCCGAGAGAGAGAGAGAGAGAGAGAGTGAGTGAGTAAGTGAATGTGAGTGTGTGTGTTAACAATTAAAAGGTACAGACAATTTTTAATGTGTTTTCAAAATCTAGTGTGAAACAATCGATGTTCCTTGCTTCTTCACTGTACTGACAGCGCTAGGTCAGAACACCCAGTAAAACTGCAGTAGGTTTAAAACAATAAAAGGTTAGAACTTATCACTATTTCCCTTACAGGTGTCATTCTCAATACAATGAATATGGTTTTATTTCAACAAGTGTTACAAACAAAGGAAGATTTACAAGAATAGCATTTAAAGCCAGGTTGTATTCTCATAACAAAATTACCAGGAACTGTTATAGGCTCCAAGTCTGCTAGTAAGCCTTCTCTTGTAGCTTTATCTGCAAGACTGTGGGAGCGTATTGCATAATCATCTTGTTCCTCACGGCTTACATTGAAGGCAGCAGCTAGACGATCTCCAGAATGACCCATCGTTTCTCCAGTGGAAAATTCAGCAACACCTGGTAACTAAAAAAACAAAACTACGTAACAAACAGGTAATTTGTGTAAACTTTAAGTTTGCAAGCATCAATAATTGATGCAGAAATCCCCCTTTAGAGGACTGAAGAAAAACTACAGCCACTTCAAATAATAATAATGGGAATACATGTAATACGAAGCTACTACAGTGAGCTATGCTACAGTATTAGTTCTGTGTAATATTTACAAAGAATTCACACGAACATAGAAAAAAGGAGGCTTAAAAATTCTGTTGCCCAATATGGCTTGCAATGGTAATATTTCACTGAATCACTTCATTTAAAAACATAACCCCTCCCACACACCCAACAGATATAATGAAAAATTTATTTAGCATTGCTTCAAACGGCATCTAATTTATAGCTCATACCACCAAAAAGTA--TAATTTTATAGCTCAAGCACAGCTCCATTCATATGAAATATGAAAATGTATATCAGCTATATCTTCCACTACACAACCTTGATCACTTGCGCAAAAAAATGTATAAAGTTCCAGCATTTTGTACAGGTATTTACTTTCACAAAAGCCTTGAAATGAATTGAAACACTTAAAACACAAAAACATCACTTCATGTAAGT
>APH_3188
TAAAAACTGAAGTTCAGTCACTCATGCTAGTGACAAAAACTAGACATGCAGCTGCAAAAACTCAAGTATGTAATAACACTTAGGACACTTTTGCTTCTTAGGAGGGTCATGAAGATAATGTTTCTATGTATCAGTGACTGTGCATTTCACAACCACTCATTGTCAACATCAACAGATTCCCTCCCACTGAAGGTACAAGATTTTACAGATGTGTTTTCACCACATTCAAGGAAACACTGTGCCCCTGTAAACCAAGCACACCCGAGAGAGAGAGAGAGAGAGAGAGTGAGTGAGTAAGTGAATGTGAGTGTGTGTGTTAACAATTAAAAGGTACAGACAATTTTTAATGTGTTTTCAAAATCTAGTGTGAAACAATCGATGTTCCTTGCTTCTTCACTGTACTGACAGCGCTAGGTCAGAACACCCAGTAAAACTGCAGTAGGTTTAAAACAATAAAAGGTTAGAACTTATCACTATTTCCCTTACAGGTGTCATTCTCAATACAATGAATATGGTTTTATTTCAACAAGTGTTACAAACAAAGGAAGATTTACAAGAATAGCATTTAAAGCCAGGTTGTATTCTCATAACAAAATTACCAGGAACTGTTATAGGCTCCAAGTCTGCTAGTAAGCCTTCTCTTGTAGCTTTATCTGCAAGACTGTGGGAGCGTATTGCATAATCATCTTGTTCCTCACGGCTTACATTGAAGGCAGCAGCTAGACGATCTCCAGAATGACCCATCGTTTCTCCAGTGGAAAATTCAGCAACACCTGGTAACTAAAAAAACAAAACTACGTAACAAACAGGTAATTTGTGTAAACTTTAAGTTTGCAAGCATCAATAATTGATGCAGAAATCCCCCTTTAGAGGACTGAAGAAAAACTACAGCCACTTCAAATAATAATAATGGGAATACATGTAATACGAAGCTACTACAGTGAGCTATGCTACAGTATTAGTTCTGTGTAATATTTACAAAGAATTCACACGAACATAGAAAAAAGGAGGCTTAAAAATTCTGTTGCCCAATATGGCTTGCAATGGTAATATTTCACTGAATCACTTCATTTAAAAACATAACCCCTCCCACACACCCAACAGATATAATGAAAAATTTATTTAGCATTGCTTCAAACGGCATCTAATTTATAGCTCATACCACCAAAAAGTA--TAATTTTATAGCTCAAGCACAGCTCCATTCATATGAAATATGAAAATGTATATCAGCTATATCTTCCACTACACAACCTTGATCACTTGCGCAAAAAAATGTATAAAGTTCCAGCATTTTGTACAGGTATTTACTTTCACAAAAGCCTTGAAATGAATTGAAACACTTAAAACACAAAAACATCACTTCATGTAAGT
>APH_5001
TAAAAACTGAAGTTCAGTCACTCATGCTAGTGGCAAAAACTAGACATGCAGCTGCAAAAACTCAAGTATGTAATAACACTTAGGACACTTTTGCTTCTTAGGAGGGTCATGAAGATAATGTTTCTATGTATCAGTGACTGTGCATTTCACAACCACTCATTGTCAACATCAACAGATTCCCTCCCACTGAAGGTACAAGATTTTACAGATGTGTTTTCACCACATTCAAGGAAACACTGTGCCCCTGTAAACCAAGCACACCCGAGAGAGAGAGAGAGAGAGAGTGTGAGTGAGTAAGTGAATGTGAGTGTGTGTGTTAACAGTTAAAAGGTACAGACAATTTTTTATGTGTTTTCAAAATCTAATGTGAAACAATCCATGTTCCTTGCTTCTTCACTGTACTGACAGTGCTAGGTCAGAACACCCAGTAAAACTGCAGTAGGTTTAAAACAATAAAAGGTTAGAACTTATCACTATTTCCCTTGCAGGTGTCATTCTCAATACAATGAATATGGTTTTATTTTAACGAGTGTTATAAACAAAGGAAGATTTACAAGAATAGCATTTAAAGCCAGGTTGTATTCTCAT---AAAATTACCAGGAACTGTTATAGGCTCCAAGTCTGCTAGTAAGCCTTCTCTTGTAGCTTTATCTGCAAGACTGTGGGAGCGTATTGCATAATCATCTTGTTCTTCACGGCTTACATTGAAGGCAGCAGCTAGACGATCTCCAGAATGACCCATCGTTTCTCCAGTGGAAAATTCAGCAACACCTGGTAACTAAAAAAACAAAACTACGTAACAAACAGGTAATTTGTGTAAAC--TAAGTTTGCAAGCATCAATAATTGATGCAGAAATCCCCCTTTAGAGGACTGAAGAAAAACTACAGCCACTTCAAATAATAATAATGGGAATACATGTAATACGAAGCTACTACAGTGAGCTATGCTACAGTATTAGTTCTGTGTAATATTTACAAAGAATTCACATGAACATAG-AAAAAGGAGGCTTAAAAATTCTGTTGCCCAATATGGCTTGCAATGGTAATATTTCACTGAATCACTTCATTTAAAAACATAACCCCTCCCACACACCCAACAGGTATAATGAAAAATTTATTTAGCATTGCTTCAAACTGCATCTAATTTATAGCTCACACCACCAAAAAGTATCTAATTTTATAGCTCAAGCACAGCTCCATTCATATGAAATATGAAAATGTATATCAGCTATATCTTCCACTACACAACCTTGATCACTTGCGCAAAAAAATGTATAAAGTTCCTGCATTTTGTTCAGGTATTTACTTTCACAAAAGCCTTGAAATGAATTGAAACACTTAAAACACTAAAACATCACTTCA-------
>APH_0772
TAAAAACTGAAGTTCAGTCACTCATGCTAGTGGCAAAAACTAGACATGCAGCTGCAAAAACTCAAGTATGTAATAACACTTAGGACACTTTTGCTTCTTAGGAGGGTCATGAAGATAATGTTTCTATGTATCAGTGACTGTGCATTTCACAACCACCCATTGTCAACATCAACAGATTCCCTCCCACTGAAGGTACAAGATTTTACAGATGTGTTTTCACCACATTCAAGGAAACACTGTGCCCCTGTAAACCAAGCACACCCGAGAGAGAGAGAGAGAGAGTGTGTGTGTGAGTAAGTGAATGTGAGTGTGTGTGTTAACAGTTAAAAAGTACAGACAATTTTTAATGTGTTTTCAAAATCTAGTGTGAAACAATCAATGTTCCTTGCTTCTTCACTGTACTGACAGCGCTAGGTCAGAACACCCAGTAAAACTGCACTAGGTTTAAAACAATAAAAGGTTAGAACTTATCACTATTTCCCTTACAGGTGTCATTCTCAATACAATGAATATGGTTTTATTTTAACAAGTGTTATAAACAAAGGAAGATTTACAAGAATAGCATTTAAAGCCAGGTTGTATTCTCATAACAAAATTACCAGGAACTGTTATAGGCTCCAAGTCTGCTAGTAAGCCTTCTCTTGTAGCTTTATCTGCAAGACTGTGGGAGCGTATTGCATAATCATCTTGTTCTTCACGGCTTACGTTGAAGGCAGCAGCTAGACGATCTCCAGAATGACCCATCGTTTCTCCAGTGGAAAATTCAGCAACACCTGGTAACTAAAAAAACAAAACTACGTAACAAACAGGTAATTTGTGTAAACTTTAAGTTTGCAAGCATCAATAATTGATGCAGAAATCCCCCTTTAGAGGACTGAAGAAAAACTACAGCCACTTCAAATAATAATAATGGGAACACATGTAATACGAAGCTACTACAGTGAGCTATGCTACAGTATTAGTTCTGTGTAATATTTACAAAGAATTCACACGAACATAGAAAAAAGGAGGCTTAAAAATTCTGTTGCCCAATATGGCTTGCAATGGTAATATTTCACCAAATCACTTCATTTAAAAACATAACCCCTCCCACACACCCAACAGGTATAATGAAAAATTTATTTAGCATTGCTTCAAACGGCATCTAATTTATAGCTCACACCACCAAAAAGTATCTAATTTTATAGCTCAAGCACAGCTCCATTCATATGAAATATGAAAATGTATATCAGCTATATCTTCCACTACACAACCTTGATCACTTGCGCAAAAAAATTTATAAAGTTCCAGCATTTTGTACAGGTATTTACTTTCACAAAAGCCTTGAAATGAATTGAAACACTTAAAACACAAAAACATCACTTCATGTAAGT
>APH_4021
----------------------------------------------------------------------------------------------------------------------------------------------CATTTCACAACCACTCATTGTCAACATCAACAGATTCCCTCCCACTGAAGGTACAAGATTTTACAGATGTGTTTTCACCACATTCAAGGAAACACTGTGCCCCTGTAAACCAAGCACACCCGAGAGAGAGAGAGAGAGAGTGTGTGAGTGAGTAAGTGAATGTGAGTGTGTGTGTTAACAGTTAAAAGGTACAGACAATTTTTAATGTGTTTTCAAAATCTAGTGTGAAACAATCAATGTTCCTTGCTTCTTCCCTGTACTGACAGCGCTAGGTCAGAACACCCAGTAAAACTGCAGTAGGTTTAAAACAATAAAAGGTTAGAACTTATCACTATTTCCCTTACAGGTGTCATTCTCAATACAATGAATATGGTTTTATTTCAACAAGTGTTATAAACAAAGGAAGATTTACAAGAATAGCATTTAAAGCCAGGTTGTATTCTCATAACAAAATTACCAGGAACTGTTATAGGCTCCAAGTCTGCTAGTAAGCCTTCTCTTGTAGCTTTATCTGCAAGACTGTGGGAGCGTATTGCATAATCATCTTGTTCCTCACGGCTTACATTGAAGGCAGCAGCTAGACGATCTCCAGAATGACCCATCGTTTCTCCAGTGGAAAATTCAGCAACACCTGGTAACTAAAAAAACAAAACTACGTAACAAACAGGTAATTTGTGTAAACTTTAAGTTTGCAAGCATCAATAATTGATGCAGAAATCCCCCTTTAGAGGACTGAAGAAAAACTACAGCCACTTCAAATAATAATAATGGGAATACATGTAATACGAAGCTACTACAGTGAGCTATGCTACAGTATTAGTTCTGTGTAATATTTACAAAGAATTCACACGAACATAGAAAAAAGGAGGCTTAAAAATTCTGTTGCCCAATATGGCTTGCAATGGTAATATTTCACTGAATCACTTCATTTAAAAACATAACCCCTCCCACACACCCAACAGGTATAATGAAAAATTTATTTAGCATTGCTTCAAACGGCATCTAATTTATAGCTCATACCACCAAAAAGTA--TAATTTTATAGCTCAAGCACAGCTCCATTCATATGAAATATGAAAATGTATATCAGCTATATCTTCCACTACACAACCTTGATCACTTGCGCAAAAAAATGTATAAAGTTCCAGCATTTTGTACAGGTATTTACTTTCACAAAAGACTTGAAATGAATTGAAACACTTAAAACACAAAAACATCACTTCATGTAAGT
>APH_4029
---------------------------------------------------------------------------------------------------------------------GTGTGTGTGTGTGTGTGTGTGTGTGTGT--------------------------------------------------------------------------------------------------------------------------GTGAGAGAGAGAGAGAGAGAGAGAGAGTAAGTGAATGTGAGTGTGTGTGTTAACAGTTAAAAGGTACAGACAATTTTTAATGTGTTTTCAAAATCTAGTGTGAAACAATCAATGTTCCTTGCTTCTTCACTGTACTGACAGCACTAGGTCAGAACACCCAGTAAAACTGCAGTAGGTTTAAAACAATAAAAGGTTAGAACTTATCACTATTTCCCTTACAGGTGTCATTCTCAATACAATGAATATGGTTTTATTTTAACGAGTGTTATAAACAAAGGAAGATTTACAAGAATAGCATTTAAAGCCAGGTTGTATTCTCATAACAAAATTACCAGGAACTGTTATAGGCTCCAAGTCTGCTAGTAAGCCTTCTCTTGTAGCTTTATCTGCAAGACTGTGGGAGCGTATTGCATAATCATCTTGTTCTTCACGGCTTACATTGAAGGCAGCAGCTAGACGATCTCCAGAATGACCCATCGTTTCTCCAGTGGAAAATTCAGCAACACCTGGTAACTAAAAAAACAAAACTACGTAACAAACAGGTAATTTGTGTAAACTTTAAGTTTGCAAGCATCAATAATTGATGCAGAAATCCCCCTTTAGAGGACTGAAGAAAAACTACAGCCACTTCAAATAATAATAATGGGAATACATGTAATACGAAGCTACTACAGTGAGCTATGCTACA----------------------------------------------------------------------------------------------------------------------------------------------------------------------------------------------------------------------------------------------------------------------------------------------------------------------------------------------------------------------------------------------------------------------------------
>APH_0723
---------------------------------------------------------------------------------------------------------------------------------------------------------------------------------------------------------------------------------------------------------------------------------------------------------------------------------------------------------------------------------------------------------------------------------------------------------------------------------------------------------------------------------------------------------------------------------------------------------------------ACCAGGAACTGTTATAGGCTCCAAGTCTGCTAGTAAGCCTTCTCTTGTAGCTTTATCTGCAAGACTGTGGGAGCGTATTGCATAATCATCTTGTTCTTCACGGCTTACATTGAAGGCAGCAGCTAGACGATCTCCAGAATGACCCATCGTTTCTCCAGTGGAAAATTCAGCAACACCTGGTAACTAAAAAAACAAAACTACGTAACAAACAGGTAATTTGTGTAAACTTTAAGTTTGCAAGCATCAATAATTGATGCAGAAATCCCCCTTTAGAGGACTGAAGAAAAACTACAGCCACTTCAAATAATAATAATGGGAATACATGTAATACGAAGCTACTACAGTGGGCTATGCTACAGTATTAGTTCTGTGTAATATTTACAAAGAATTCACACGAACATAGAAAAAAGGAGGCTTAAAAATTCTGTTGCCCAATATGGCTTGCAATGGTAATATTTCACCGAATCACTTCATTTAAAAACATAACCCCTCCCACACACCCAACAGGTATAATGAAAAATTTATTTAGCATTGCTTCAAACGGCATCTAATTTATAGCTCACACCACCAAAAAGTATCTAATTTTATAGCTCAAGCACAGCTCCATTCATATGAAATATGAAAATGTATATCAGCTATATCTTCCACTACACAACCTTGATCACTTGCGCAAAAAAATGTATAAAGTTCCAGCATTTTGTACAGGTATTTACTTTCACAAAAGCCTTGAAATGAATT---------AAAACACAAAAACATCACTTCATGTAAGT
>APH_0136
TAAAAACTGAAGTTCAGTCACTCATGCTAGTGGCAAAAACTAGACATGCAGCTGCAAAAACTCAAGTATGTAATAACACTTAGTACACTTTTGCTTCTTAGGAGGGTCATGAAGATAATGTTTCTATGTATCAGTGACTGTGCATTTCACAACCACTCATTGTCAACATCAACAGATTCCCTCCCACTGAAGGTACAAGATTTTACAGATGTGTTTTCACCACATTCAAGGAAACACTGTGCCCCTGTAAACCAAGCACACCCGAGAGAGAGAGAGAGAGAGTGTGTGAGTGAGTAAGTGAATGTGGGTGTGTGTGTTAACAGTTAAAAGGTACAGACAATTTTTAATGTGTTTTCAAAATCTAGTGTGAAATAATCAATGTTCCTTGCTTCTTCACTGTACTGACAGCGCTAGGTCAGAACACCCAGTAAAACTGCAGTAGGTTTAAAACAATAAAAGGTTAGAACTTATCACTATTTCCCTTACAGGTGTCATTCTCAATACAATGAATATGGTTTTATTTTAACAAGTGTTATAAACAAAGGAAGATTTACAAGAATAGCATTTAAAGCCAGGTTGTATTCTCATAACAAAATTACCAGGAACTGTTATAGGCTCCAAGTCTGCTAGTAAGCCTTCTCTTGTAGCTTTATCTGCAAGACTGTGGGAGCGTATTGCATAATCATCTTGTTCTTCACGGCTTACATTGAAGGCAGCAGCTAGACGATCTCCAGAATGACCCATCGTTTCTCCAGTGGAAAATTCAGCAACACCTGGTAACTAAAAAAACAAAACTACGTAACAAACAGGTAATTTGTGTAAACTTTAAGTTTGCAAGCATCAATAATTGATGCAGAAATCCCCCTTTAGAGGACTGAAGAAAAACTACAGCCACTTCAAATAATAATAATGGGAATACATGTAATACGAAGCTACTACAGTGAGCTATGCTACAGTATTAGTTCTGTGTAATATTTACAAAGAATTCACACAAACATAGAAAAAAGGAGGCTTAAAAATTCTGTTGCCCAATATGGCATGCAATGGTAATATTTCACCGAATCACTTCATTTAAAAACATAACCCCTCCCACACACCCAACAGGTATAATGAAAAATTTATTTAGCATTGCTTCAAACGGCATCTAATTTATAGCTCACACCACCAAAAAGTATCTAATTTTATAGCTCAAGCACAGCTCCATTCATATGAAATATGAAAATGTATATCAGCTATATCTTCCACTACACAACCTTGATCACTTGCGCAAAAAAATGTATAAAGTTCCAGCATTTTGTACAGGTATTTACTTTCACAAAAGCCTTGAAATGAATTGAAACACTTAAAACACAAAAACATCACTTCATGTAAGT
>APH_3191
TAATACCTAGGTCTTTGTCA----------------------------CATCTGCAAATATCCCA---------CATACTTCTTGCACATCCATCTTCTGA---------------------------------------TGCCTTCCACAGA--------GTCAACA-CTACATGTGCCATCTCAAACCTGCACCCCAACTTGGTAGATTTGTTGTAAACAAATTTTAA-----ACAGAACATATGAGGATGAAACTTCCCTGAGAGAGAGAGAGAGAGAGTGTGTGAGTGAGTAAGTGAATGTGAGTGTGTGTGTTAACAGTTAAAAGGTACAGACAATTTTTAATGTGTTTTCAAAATCTAGTGTGAAACAATCAATGTTCCTTGCTTCTTCACTGTACTGACAGCACTAGGTCAGAACACCCAGTAAAACTGCAGTAGGTTTAAAACAATAAAAGGTTAGAACTTATCACTATTTCCCTTACAGGTGTCATTCTCAATACAATGAATATGGTTTTATTTTAACAAGTGTTATAAACAAAGGAAGATTTACAAGAATAGCATTTAAAGCCAGGTTGTATTCTCATAACAAAATTACCAGGAACTGTTATAGGCTCCAAGTCTGCTAGTAAGCCTTCTCTTGTAGCTTTATCTGCAAGACTGTGGGAGCGTATTGCATAATCATCTTGTTCTTCACGGCTTACATTGAAGGCAGCAGCTAGACGATCTCCAGAATGACCCATCGTTTCTCCAGTGGAAAATTCAGCAACACCTGGTAACTAAAAAAACAAAACTACGTAACAAACAGGTAATTTGTGTAAACTTTAAGTTTGCAAGCATCAATAATTGATGCAGAAATCCCCCTTTAGAGGACTGAAGAAAAACTACAGCCACTTCAAATAATAATAATGGGAATACATGTAATACGAAGCTACTACAGTGAGCTATGCTACAGTATTAGTTCTGTGTAATATTTACAAAGAATTCACACAAACATAGAAAAAAGGAGGCTTAAAAATTCTGTTGCCCAATATGGCTTGCAATGGTAATATTTCACCGAATCACTTCATTTAAAAACATAACCCCTCCCACACACCCAACAGGTATAATGAAAAATTTATTTAGCATTGCTTCAAACGGCATCTAATTTATAGCTCACACCACCAAAAAGTATCTAATTTTATAGCTCAAGCACAGCTCCATTCATATGAAATATGAAAATGTATATCAGCTATATCTTCCACTACACAACCTTGATCACTTGCGC---------------------------------------------------------------------------------------------------------
>APH_0622
---------------------------------------------------------------------------------------------------GAGAGAGAGAGAGAGAGAGAGA----------------------------------------------------------------------------------------------------------------------------------------------GAGAGAGAGAGAGAGAGAGTGTGTGAGTGAGTAAGTGAATGTGAGTGTGTGTGTTAACAGTTAAAAGGTACAGACAATTTTTAATGTGTTTTCAAAATCTAGTGTGAAACAATCAATGTTCCTTGCTTCTTCACTGTACTGAGAGCGCTAGGTCAGAACACCCAGTAAAACTGCAGTAGGTTTAAAACAATAAAAGGTTAGAACTTATCACTATTTCCCTTACAGGTGTCATTCTCAATACAATGAATATGGTTTTATTTTAACAAGTGTTATAAACAAAGGAAGATTTACAAGAATAGCATTTAAAGCCAGGTTGTATTCTCATAACAAAATTACCAGGAACTGTTATAGGCTCCAAGTCTGCTAGTAAGCCTTCTCTTGTAGCTTTATCTGCAAGACTGTGGGAGCGTATTGCATAATCATCTTGTTCTTCACGGCTTACATTGAAGGCAGCAGCTAGACGATCTCCAGAATGACCCATCGTTTCTCCAGTGGAAAATTCAGCAACACCTGGTAACTAAAAAAACAAAACTACGTAACAAACAGGTAATTTGTGTAAACTTTAAGTTTGCAAGCATCAATAATTGATGCAGAAATCCCCCTTTAGAGGACTGAAGAAAAACTACAGCCACTTCAAATAATAATAATGGGAATACATGTAATACGAAGCTACTACAGTGAGCTATGCTACAGTATTAGTTCTGTGTAATATTTACAAAGAATTCACACGAACATAGAAAAAAGGAGGCTTAAAAATTCGGTTGCCCAATATGGCTTGCAATGGTAATATTTCACCGAATCACTTCATTTAAAAACATAACCCCTCCCACACACCCAACAGGTATAATGAAAAATTTATTTAGCATTGCTTCAAACGGCATCTAATTTATAGCTCACACCACCAAAAAGTATCTAATTTTATAGCTCAAGCACAGCTCCATTCATATGAAATATGAAAATGTATATCAGCTATATCTTCCACTACACAACCTTGATCACTTGCGCAAAAAAATGTATAAAGTTCCAGCATTTTGTACAGGTATTTACTTTCACAAAAGCCTTGAAATGAATTAAAACACTTAAAACACAAAAACATCACTTCATGTAAGT
>APH_3177
-----------------------------------------------------------------------------------------------------------------------GTGTGTGTGTGTGTGTGTGTGTGT------------------------------------------------------------------------------------------------------------------------GAGAGAGAGAGAGAGAGAGAGAGAGAGAGAGTAAGTGAATGTGAGTGTGTGTGTTAACAGTTAAAAGGTACAGACAATTTTTAATGTGTTTTCAAAATCTAGTGTGAAACAATCAATGTTCCTTGCTTCTTCACTGTACTGACAGCACTAGGTCAGAACACCCAGTAAAACTGCAGTAGGTTTAAAACAATAAAAGGTTAGAACTTATCACTATTTCCCTTACAGGTGTCATTCTCAATACAATGAATATGGTTTTATTTTAACAAGTGTTATAAACAAAGGAAGATTTACAAGAATAGCATTTAAAGCCAGGTTGTATTCTCATAACAAAATTACCAGGAACTGTTATAGGCTCCAAGTCTGCTAGTAAGCCTTCTCTTGTAGCTTTATCTGCAAGACTGTGGGAGCGTATTGCATAATCATCTTGTTCTTCACGGCTTACATTGAAGGCAGCAGCTAGACGATCTCCAGAATGACCCATCGTTTCTCCAGTGGAAAATTCAGCAACACCTGGTAACTAAAAAAACAAAACTACGTAACAAACAGGTAATTTGTGTAAACTTTAAGTTTGCAAGCATCAATAATTGATGCAGAAATCCCCCTTTAGAGGACTGAAGAAAAACTACAGCCACTTCAAATAATAATAATGGGAATACATGTAATACGAAGCTACTACAGTGAGCTATGCTACAGTATTAGTTCTGTGTAATATTTACAAAGAATTCACACAAACATAGAAAAAAGGAGGCTTAAAAATTCTGTTGCCCAATATGGCATGCAATGGTAATATTTCACCGAATCACTTCATTTAAAAACATAACCCCTCCCACACACCCAACAGGTATAATGAAAAATTTATTTAGCATTGCTTCAAACGGCA--------------------------------------------------------------------------------------------------------------------------------------------------------------------------------------------------------------------------------------
>APH_1602
TAAAAACTGAAGTTCAGTCACTCATGCTAGTGGCAAAAACTAGACATGCAGCTGCAAAAACTCAAGTATGTAATAACACTTAGGACACTTTTGCTTCTTAGGAGGGTCATGAAGATAATGTTTCTATGTATCAGTGACTGTGCATTTCACAACCACTCATTGTCAACATCAACAGATTCCCTCCCACTGAAGGTACAAGATTTTACAGATGTGTTTTCACCACATTCAAGGAAACACTGTGCCCCTGTAAACCAAGCACACCCAAGAGAGAGAGTG--------TGTGAGTGAGTAAGTGAATGTGAGTGTGTGTGTTAACAGTTAAAAGGTACAGACAATTTTTAATATGTTTTCAAAATCTAGTGTGAAACAATCAATGTTCCTTGCTTCTTCACTGTACTGACAGCGCTAGGTCAGAACACCCAGTAAAACTGCAGTAGGTTTAAAACAATAAAAGGTTAGAACTTATCACTATTTCCCTTACAGGTGTCATTCTCAATACAATGAATATGGTTTTATTTTAACAAGTGTTATAAAAAAAGGAAGATTTACAAGAATAGCATTTAAAGCCAGGTTGTATTCTCATAACAAAATTACCAGGAACTGTTATAGGCTCCAAGTCTGCTAGTAAGCCTTCTCTTGTAGCTTTATCTGCAAGACTGTGGGAGCGTATTGCATAATCATCTTGTTCTTCACGGCTTACACTGAAGGCAGCAGCTAGACGATCTCCAGAATGACCCATCGTTTCTCCAGTGGAAAATTCAGCAACACCTGGTAACTAAAAAAACAAAACTACGTAACAAACAGGTAATTTGTGTAAAC--TAAGTTTGCAAGCATCAATAATTGATGCAGAAATCCCCCTTTAGAGGACTGAAGAAAAACTACAGCCACTTCAAATAATAATAATGGGAATACATGTAATACGAAGCTACTACAGTGAGCTATGCTACAGTATTAATTCTGTGTAATATTTACAAAGAATTCACACGAACATAGAAAAAAGGAGGCTTAAAAATTCTGTTGCCCAATATGGCTTGCAATGGTAATATTTCACCGAATCACTTCATTTAAAAACATAACCCCACCCACACACCCAACAGGTATAATGAAAAATTTATTTAGCATTGCTTCAAACGGCATCTAATTTATAGCTCACACCACCAAAAAGTATCTAATTTTATAGCTCAAGCACAGCTCCATTCATATGAAATATGAAAATGTATATCAGCTATATCTTCCACTACACAACCTTGATCACTTGCGCAAAAAAATGTATAAAGTTCCAGCATTTTGTACAGGTATTTACTTTCACAAAAGCCTTGAAATGAATTGAAACACTTAAAACACAAAAACATCACTTCATGTAAGT
>APH_0683
-------------------------------------------------------------------------------------------------------------------------------------------------------------------------------------------------------------------------------------------------------------------------------------------------------------------------------------------------------------------------------------------------------------------------------------------------------------------------AGGTTAGAACTTATCACTATTTCCCTTACAGGTGTCATTCTCAATACAATGAATATGGTTTTATTTTAACAAGTGTTATAAACAAAGGAAGATTTACAAGAATAGCATTTAAAGCCAGGTTGTATTCTCATAACAAAATTACCAGGAACTGTTATAGGCTCCAAGTCTGCTAGTAAGCCTTCTCTTGTAGCTTTATCTGCAAGACTGTGGGAGCGTATTGCATAATCATCTTGTTCTTCACGGCTTACACTGAAGGCAGCAGCTAGACGATCTCCAGAATGACCCATCGTTTCTCCAGTGGAAAATTCAGCAACACCTGGTAACTAAAAAAACAAAACTACGTAACAAACAGGTAATTTGTGTAAAC--TAAGTTTGCAAGCATCAATAATTGATGCAGAAATCCCCCTTTAGAGGACTGAAGAAAAACTACAGCCACTTCAAATAATAATAATGGGAATACATGTAATACGAAGCTACTACAGTGAGCTATGCTAC-----------------------------------------------------------------------------------------------------------------------------------------------------------------------------------------------------------------------------------------------------------------------------------------------------------------------------------------------------------------------------------------------------------------------------------
>APH_1438
-------------------------------------------------------------------------------------------------------------------------------------------------------------------------------------------------------------------------------------------------------------------------------------------------------------ATGTGAGTGTGTGTGTTAACAGTTAAAAGGTACAGACAATTTTTAATATGTTTTCAAAATCTAGTGTGAAACAATCAATGTTCCTTGCTTCTTCACTGTACTGACAGCGCTAGGTCAGAACACCCAGTAAAACTGCAGTAGGTTTAAAACAATAAAAGGTTAGAACTTATCACTATTTCCCTTACAGGTGTCATTCTCAATACAATGAATATGGTTTTATTTTAACAAGTGTTATAAACAAAGGAAGATTTACAAGAATAGCATTTAAAGCCAGGTTGTATTCTCATAACAAAATTACCAGGAACTGTTATAGGCTCCAAGTCTGCTAGTAAGCCTTCTCTTGTAGCTTTATCTGCAAGACTGTGGGAGCGTATTGCATAATCATCTTGTTCTTCACGGCTTACACTGAAGGCAGCAGCTAGACGATCTCCAGAATGACCCATCGTTTCTCCAGTGGAAAATTCAGCAACACCTGGTAACTAAAAAAACAAAACTACGTAACAAACAGGTAATTTGTGTAAAC--TAAGTTTGCAAGCATCAATAATTGATGCAGAAATCCCCCTTTAGAGGACTGAAGAAAAACTACAGCCACTTCAAATAATAATAATGGGAATACATGTAATACGAAGCTACTACAGTGAGCTATGCTACAGTATTAATTCTGTGTAATATTTACAAAGAATTCACACGAACATAGAAAAAAGGAGGCTTAAAAATTCTGTTGCCCAATATGGCTTGCAATGGTAATATTTCACCGAATCACTTCATTTAAAAACATAACCCCACCCACACACCCAACAGGTATAATGAAAAATTTATTTAGCATTGCTTCAAACGGCATCTAATTTATAGCTCACACCACCAAAAAGTATCT----------------------------------------------------------------------------------------------------------------------------------------------------------------------------------------------------
