# Supplementary material for: ﻿Discovery of a new tarantula species from the Madrean Sky Islands and the first documented instance of syntopy between two montane endemics (Araneae, Theraphosidae, Aphonopelma): a case of prior mistaken identity
Source: Zookeys. 2024 Aug 16;1210:61–98. doi: 10.3897/zookeys.1210.125318 (PMC11344175; doi:10.3897/zookeys.1210.125318)
Supplement: Supplementary material 8 — Phylogenomics files [file zookeys-1210-061_article-125318__-s008.zip › Suppl8/individual_UCE_loci/sl_realigned_uce_200152.fas]

>APH_1438
---------------------------------------------------------------------------------------------------------------------------------------------------------------------------------------------------------------------------------------------------------------------------------------------------------------------------------------------------------------------------------------------------------------------------------------------------------------------------------------------------------------------------------------------------------AACACCACCTAATACCACTAGAACATGCATAATGTTATGACTATTGAAGGCATAATCGAATTTGCCTGGCAGCCATCGTTCAGGAACAAGAGAGGCACTTATCACAGCACCAATCAGTGACCAAAGGTCTTGCATAAATACATGATACAATGCCTGTAAAAGAAAAGTAAAAATAAGTACTAGACATGTTGTTTTAAGTTTGTAATGGGTTATATACAACACAGTACTTTTTACAAGGTCTACAGTTTCAGAAATTCTGGTCAGAAAGTTAAAATTTACACACACACACC------------------------------------------------------------------------------------------------------------------------------------------------------------------------------------------------------------------------------------------------------------------------------------------------------------------------------------------------------------------------------------------------------
>APH_0723
AATACCCTCACAAAAAACCTTCAATGTCCTCCCTTTTTCACCAAAGGGACCCGAGGACTGAAAACTAAGTCTTGGGTAAATTTCCAAAGATATCATAATACAGTATTTAACCAGAAAGCAAATATGTTATATTACTGTTTCCTTTAATTTTGTTGCAGATATTTGCATGGAACTTACTTCTAGAGTTGAAATATTTTGTTCCAATCAGCATTCTGCAGAACAAGACTGCAAACAAAAATAAATGAAGTATGAAGGAATGAGTTCAACAAGTAAACTAGTTAATTATATTTATTCTAACAATATTTAACAAGGTATAGAGTTCTCAGTGAGAAATTCACAATGTAAGTGAAGAAGCATCTGTGTGTTGTTTATCTGAGAAAATGGAAGGAAGTAACTGAAGAGTGAGCTAACATGATTCTGAAACCCATCTTGTTGGGCATGCACCTGTGCATTAATACAGTAGGCAAGGAACCTCTATCAATGACACTTATTTTCTTTAAGCCACTGGAAATCTTTCTCTACAGCCCAATGCATGTGAACACCACCTAATACCACTAGAACATGCATAATGTTATGACTATTGAAGGCATAATCGAATTTGCCTGGCAGCCATCGTTCAGGAACAAGAGAGGCACTTATCACAGCACCAATCAGTGACCAAAGGTCTTGCATAAATACATGATACAATGCCTGTAAAAGAAAAGTAAAAATAAGTACAAGACATGTTGTTTTAAGTTTGTAATGGGTTATATACAACACAGTACTTTTTACAAGGTCTACAGTTTCAGAAATTCTGGTCAGAAAGTTAAAATTTACACACACACTCCTTAGAAAAAAAAAAACACACTAGAGATTTCAACTTCATTAACATTACAAGGAATTTGTAAATCACATCTTCAGAATTGTACATATCCAAAATTTATAACATTTCAAACATTGAATTTATTAGTAAAATCTTTCAGTAACTTATTAAAACTTCAAATTTCCAACATATTTCACCTAAATTAATAAGAGTTCAAACTGATTTCATTCCTAGTAAATTTTCACTTGATTCTATGCTGACCATTCTTCTTGGATAAC-----------------------------------------------------------------------------------------------------------------------------------------
>APH_0674
----------------------------------------------------------TGAAAACTAAGTCTCGGGTAAATTTCCAAAGAGATCATAATACAGTATTTAACCAGAAGGCAAATATGTTATATTACTGTTTCCTTTAATTTTGTTGCAGATATTTGCATGGAACTTACTTCTAGAGTTGAAATATTTTGATCCAATCAGCATTCTGCAGAACAAGACTGCAAACAAAAATAAATGAAGTATGAAGGAATGAGTTCAACAAGTAAACTAGTTAATTATATTTATTCTAACAATATTTAACAAGGTATAGAGTTCTCAGTGAGAAATTCACAATGTAAGTGAAGAAGCATCTGTGTGTTGTTTATCTGAGAAAATGGAAGGAAGTAACTGAAGAGTGAGCTAACATGATTCTGAAACCCATCTTGTTGGGCATGCACCTGTGCATTAATACAGTAGGCAAGGAACCTCTATCAATGACACTTATTTTCTTTAAGCCACTGGAAATCTTTCTCTACAGCCCAATGCATGTGAACACCACCTAATACCACTAGAACATGCATAATGTTATGACTATTGAAGGCATAATCGAATTTGCCTGGCAGCCATCGTTCAGGAACAAGAGAGGCACTTATCACAGCACCAATCAGTGACCAAAGGTCTTGCATAAATACATGATACAATGCCTGTAAAAGAAAAGTAAAAATAAGTACAAGACATGTTGTTTTAAGTTTGTAATGGGTTATATACAACACAGTACTTTTTACAAGGTCTACAGTTTCAGAAATTCTGGTCAGAAAGTTAAAATTTACAGACACACTCCTTATAAAAAAAAAAAAACACTAGAGATTTCAACTTCATTAACATTACAAGGAATTTGTAAATCACATCTTCAGAATTGTACATATCCAAAATTTATAACATTTCAAACATTGAATTTATTAGTAAAATATTTCAGTAACTTATTAAAACTTCAAATTTCCAACAGATTTCACCTAAATTAATAAGAGTTCAAACTGATTTCATTCCTAGTAAATTTTCACTTGATTCTATGCTGACCATTCTTCTTGGATAACTACAGCAGATCTGAAAATGTTATTTATGTACCAAAAAAGTTTATTTATTCATTTTCATCATTTAACAAACTTCTATGCATGAAAATTGCTCTTTCTGTATGTCCATGGAAACACCCAAACAAATGTGTACTACACAG
>APH_0717
AATACCCTCACAAAAAACCTGCAATGTCCTCCCTTTTTCACCAAAGGGACCTGAGGACTGAAAACTAAGTCTCGGGTAAATTTCCAAAGATATCATAATACAGTATTTAACCAGAAGGCAAATATGTTATATTACTGTTTCCTTTAATTTTGTTGCAGATATTTGCATGGAACTTACTTCTAGAGTTGAAATATTTTGATCCAATCAGCATTCTGCAGAACAAGACTGCAAACAAAAATAAATGAAGTATGAAGGAATGAGTTCAACAAGTAAACTAGTTAATTATATTTATTCTAACAATATTTAACAAGGTATAGAGTTCTCAGTGAGAAATTCACAATGTAAGTGAAGAAGCATCTGTGTGTTGTTTATCTGAGAAAATGGAAGGAAGTAACTGAAGAGTGAGCTAACATGATTCTGAAACCCATCTTGTTGGGCATGCACCTGTGCATTAATACAGTAGGCAAGGAACCTCTATCAATGACACTTATTTTCTTTAAGCCACTGGAAATCTTTCTCTACAGCCCAATGCATGTGAACACCACCTAATACCACTAGAACATGCATAATGTTATGACTATTGAAGGCATAATCGAATTTGCCTGGCAGCCATCGTTCAGGAACAAGAGAGGCACTTATCACAGCACCAATCAGTGACCAAAGGTCTTGCATAAATACATGATACAATGCCTGTAAAAGAAAAGTAAAAATAAGTACAAGACATGTTGTTTTAAGTTTGTAATGGGTTATATACAACACAGTACTTTTTACAAGGTCTACAGTTTCAGAAATTCTGGTCAGAAAGTTAAAATTTACAGACACACTCCTTAGAAAAAAAAAAAAACACTAGAGATTTCAACTTCATTAACATTACAAGGAATTTGTAAATCACATCTTCAGAATTGTACATATCCAAAATTTATAACATTTCAAACATTGAATTTATTAGTAAAATCTTTCAGTAACTTATTAAAACTTCAAATTTCCAACAGATTTCACCTAAATTAATAAGAGTTCAAACTGATTTCATTCCTAGTAAATTTTCACTTGATTCTATGCTGACCATTCTTCTTGGATAACTACAGCA----------------------------------------------------------------------------------------------------------------------------------
>APH_0185
AATACCCTCACAAAAAACCTGCAATGTCCTCCCTTTTTCACCAAAGGGACCTGAGGACTGAAAACTAAGTCTCGGGTAAATTTCCAAAGATATCATAATACAGTATTTAACCAGAAGGCAAATATGTTATATTACTGTTTCCTTTAATTTTGTTGCAGATATTTGCATGGAACTTACTTCTAGAGTTGAAATATTTTGATCCAATCAGCATTCTGCAGAACAAGACTGCAAACAAAAATAAATGAAGTATGAAGGAATGAGTTCAACAAGTAAACTAGTTAATTATATTTATTCTAACAATATTTAACAAGGTATAGAGTTCTCAGTGAGAAATTCACAATGTAAGTGAAGAAGCATCTGTGTGTTGTTTATCTGAGAAAATGGAAGGAAGTAACTGAAGAGTGAGCTAACATGATTCTGAAACCCATCTTGTTGGGCATGCACCTGTGCATTAATACAGTAGGCAAGGAACCTCTATCAATGACACTTATTTTCTTTAAGCCACTGGAAATCTTTCTCTACAGCCCAATGCATGTGAACACCACCTAATACCACTAGAACATGCATAATGTTATGACTATTGAAGGCATAATCGAATTTGCCTGGCAGCCATCGTTCAGGAACAAGAGAGGCACTTATCACAGCACCAATCAGTGACCAAAGGTCTTGCATAAATACATGATACAATGCCTGTAAAAGAAAAGTAAAAATAAGTACAAGACATGTTGTTTTAAGTTTGTAATGGGTTATATACAACACAGTACTTTTTACAAGGTCTACAGTTTCAGAAATTCTGGTCAGAAAGTTAAAATTTACAGACACACTCCTTAGAAAAAAAAAAAAACACTAGAGATTTCAACTTCATTAACATTACAAGGAATTTGTAAATCACATCTTCAGAATTGTACATATCCAAAATTTATAACATTTCAAACATTGAATTTATTAGTAAAATATTTCAGTAACTTATTAAAACTTCAAATTTCCAACAGATTTCACCTAAATTAATAAGAGTTCAAACTGATTTCATTCCTAGTAAATTTTCACTTGATTCTATGCTGACCATTCTTCTTGGATAACTACAGCAGATCTGAAAATGTTATTTATGTACCAAAAAAGTTTATTTATTCATTTTCATCATTTAACAAACTTCTATGCATGAAAATTGCTCTTTCTGTATGTCCATGGAAACACCCAAACAAATGTGTACTACACAG
>APH_3188
---------------------------------------------------------------------------GTAAATTTCCAAAGATATCATAATACAGTATTTAACCAGAAGGCAAATATGTTATATTACTGTTTCCTTTAATTTTGTTGCAGATATTTGCATGGAACTTACTTCTAGAGTTGAAATATTTTGATCCAATCAGCATTCTGCAGAACAAGACTGCAAACAAAAATAAATGAAGTATGAAGGAATGAGTTCAACAAGTAAACTAGTTAATTATATTTATTCTAACAATATTTAACAAGGTATAGAGTTCTCAGTGAGAAATTCACAATGTAAGTGAAGAAGCATCTGTGTGTTGTTTATCTGAGAAAATGGAAGGAAGTAACTGAAGAGTGAGCTAACATGATTCTGAAACCCATCTTGTTGGGCATGCACCTGTGCATTAATACAGTAGGCAAGGAACCTCTATCAATGACACTTATTTTCTTTAAGCCACTGGAAATCTTTCTCTACAGCCCAATGCATGTGAACACCACCTAATACCACTAGAACATGCATAATGTTATGACTATTGAAGGCATAATCGAATTTGCCTGGCAGCCATCGTTCAGGAACAAGAGAGGCACTTATCACAGCACCAATCAGTGACCAAAGGTCTTGCATAAATACATGATACAATGCCTGTAAAAGAAAAGTAAAAATAAGTACAAGACATGTTGTTTTAAGTTTGTAATGGGTTATATACAACACAGTACTTTTTACAAGGTCTACAGTTTCAGAAATTCTGGTCAGAAAGTTAAAATTTACAGACACACTCCTTAGAAAAAAAAAAAAACACTAGAGATTTCAACTTCATTAACATTACAAGGAATTTGTAAATCACATCTTCAGAATTGTACATATCCAAAATTTATAACATTTCAAACATTGAATTTATTAGTAAAATATTTCAGTAACTTATTAAAACTTCAAATTTCCAACAGATTTCACCTAAATTAATAAGAGTTCAAACTGATTTCATTCCTAGTAAATTTTCACTTGATTCTATGCTGACCATTCTTCTTGGATAACTACAGCAGATCTGAAAATGTTATTTATGTACCAAAAAAGTTTATTTATTCATTTTCATCATTTAACAAACTTCTATGCATGAAAA----------------------------------------------------
>APH_1535
--------------------------------------------------------------------------GGTAAATTTCCAAAGATATCATAATACAGTATTTAACCAGAAGGCAAATATGTTATATTTCTGTTTCCTTTAATTTTGTTGCAGATATTTGCATGGAACTTACTTCTAGAGTTGAAATATTTTGTTCCAATCAGCATTCTGCAGAACAAGACTGCAAACAAAAATAAATGAAGTATGAAGGAATGAGTTCAACAAGTAAACTAGTTAATTATATTTATTCTAACAATATTTAACAAGGTATAGAGTTCTCAGTGAGAAATTCACAATGTAAGTGAAGAAGCATCTGTGTGTTGTTTATCTGAGAAAATGGAAGGAAGTAACTGAAGAGTGAGCTAACATGATTCTGAAACCCATCTTGTTGGGCATGCACCTGTGCATTAATACAGTAGGTAAGGAACCTCTATCAATGACACTTATTTTCTTTAAGCCACTGGAAATCTTTCTCTATAGCCCAATGCATGTGAACACCACCTAATACCACTAGAACATGCATAATGTTATGACTATTGAAGGCATAATCGAATTTGCCTGGCAGCCATCGTTCAGGAACAAGAGAGGCACTTATCACAGCACCAATCAGTGACCAAAGGTCTTGCATAAATACATGATACAATGCCTGTAAAAGAAAAGTAAAAATAAGTACAAGACATGTTGTTTTAAGTTTGTAATGGATTATATACAACACAGTACTTTTTACAAGGTCTACAGTTTCAAAAATTCTGGTCAGAAAGTTAAAATTTACACACACACTCCTTAGAAAAAAAAAAACACACTAGAGATTTCAACTTCATTAACATTACAAGGAATTTGTAAATCACATCTTCAGAATTGCACATATCCAAAATTTATAACATTTCAAACATTGAATTTATTAGTAAAATCTTTCAGTAACTTATTAAAACTTCAAATTTCCAACAGATTTCACCTAAATTAATAAGAGTTCAAACTGATTTCATTCCTAGTAAATTTTCACTTGATTCTATGCTGACCATTCTTCTTGGATAACTACAGCAGATCTGAAAATGTTATTTATGTACCAAAAAAGTTTATTTATTCATTTTCATCATTTAACAAACTTCTATGCATGAAAATTGCTCTTTCTGTATGTCCATGGAAACACCCAAACAAATGTCTACTACACAG
>APH_0772
AATACCCTCACAAAAAACCTGCAATGTCCTCCCTTTTTCACCAAAGGGATCTGAGGACTGAAAACTAAGTCTCGGGTAAATTTCCAAAGATATCATAATACAGTATTTAACCAGAAGGCAAATATGTTATATTTCTGTTTCCTTTAATTTTGTTGCAGATATTTGCATGGAACTTACTTCTAGAGTTGAAATATTTTGTTCCAATCAGCATTCTGCAGAACAAGACTACAAACAAAAATAAATGAAGTATGAAGGAATGAGTTCAACAAGTAAACTAGTTAATTATATTTATTCTAACAATATTTAACAAGGTATAGAGTTCTCAGTGAGAAATTCACAATGTAAGTGAAGAAGCATCTGTGTGTTGTTTATCTGAGAAAATGGAAGGAAGTAACTGAAGAGTGAGCTAACATGATTCTGAAACCCATCTTGTTGGGCATGCACCTGTGCATTAATACAGTAGGCAAGGAACCTCTATCAATGACACTTATTTTCTTTAAGCCACTGGAAATCTTTCTCTATAGCCCAATGCATGTGAACACCACCTAATACCACTAGAACATGCATAATGTTATGACTATTGAAGGCATAATCGAATTTGCCTGGCAGCCATCGTTCAGGAACAAGAGAGGCACTTATCACAGCACCAATCAGTGACCAAAGGTCTTGCATAAATACATGATACAATGCCTGTAAAAGAAAAGTAAAAATAAGTACAAGACATGTTGTTTTAAGTTTGTAATGGATTATATACAACACAGTACTTTTTACAAGGTCTACAGTTTCAAAAATTCTGGTCAGAAAGTTAAAATTTACAGACACACTCCTTAGAAAAAAAAAAACACACTAGAGATTTCAACTTCATTAATATTACAAGGAATTTGTAAATCACATCTTCAGAATTGTACATATCCAAAATTTATAACATTTCAAACATTGAATTTATTAGTAAAATCTTTCAGTAACTTATTAAAACTTCAAATTTCCAACAGATTTCACCTAAATTAATAAGAGTTCAAACTGATTTCATTCCTAGTAAATTTTCACTTGATTCTATGCTGACCATTCTTCTTGGATAACTACAGCAGATCTGAAAATGTTATTTATGTACCAAAAAAGTTTATTTATTCATTTTCATCATTTAACAAACTTCTATGCATGAAAATTGCTCTTTCTGTATGTCCATGGAAACACCCAAACAAATGTG----------
>APH_4024
AATACCCTCACAAAAAACCTGCAATGTCCTCCCTTTTTCACCAAACGGATCTGAGGACTGAAAACTAAGTCTCGGGTAAATTTCCAAAGATATCATAATACAGTATTTAACCAGAAGGCAAATATGTTATATTTCTGTTTCCTTTAATTTTGTTGCAGATATTTGCATGGAACTTACTTCTAGAGTTGAAATATTTTGTTCCAATCAGCATTCTGCAGAACAAGACTACAAACAAAAATAAATGAAGTATGAAGGAATGAGTTCAACAAGTAAACTAGTTAATTATATTTATTCTAACAATATTTAACAAGGTATAGAGTTCTCAGTGAGAAATTCACAATGTAAGTGAAGAAGCATCTGTGTGTTGTTTATCTGAGAAAATGGAAGGAAGTAACTGAAGAGTGAGCTAACATGATTCTGAAACCCATCTTGTTGGGCATGCACCTGTGCATTAATACAGTAGGTAAGGAACCTCTATCAATGACACTTATTTTCTTTAAGCCACTGGAAATCTTTCTCTATAGCCCAATGCATGTGAACACCACCTAATACCACTAGAACATGCATAATGTTATGACTATTGAAGGCATAATCGAATTTGCCTGGCAGCCATCGTTCAGGAACAAGAGAGGCACTTATCACAGCACCAATCAGTGACCAAAGGTCTTGCATAAATACATGATACAATGCCTGTAAAAGAAAAGTAAAAATAAGTACAAGACATGTTGTTTTAAGTTTGTAATGGATTATATACAACACAGTACTTTTTACAAGGTCTACAGTTTCAAAAATTCTGGTCAGAAAGTTAAAATTTACAGACACACTCCTTAGAAAAAAAAAAACACACTAGAGATTTCAACTTCATTAACATTACAAGGAATTTGTAAATCACATCTTCAGAATTGTACATATCCAAAATTTATAACATTTCAAACATTGAATTTATTAGTAAAATCTTTCAGTAACTTATTAAAACTTCAAATTTCCAACAGATTTCACATAAATTAATAAGAGTTCAAACTGATTTCATTCCTAGTAAATTTTCACTTGATTCTATGCTGACCATTCTTCTTGGATAACTACAGCAGATCTGAAAATGTTATTTATGTACCAAAAAAGTTTATTTATTCATTTTCATCATTTAACAAACTTCTATGCATGAAAATTGCTCTTTCTGTATGTCCATGGAAACACCCAAACAAATGTGTACTACACAG
>APH_5079
-----------------------------------------------------AGGACTGAAAACTAAGTCTCGGGTAAATTTCCAAAGATATCATAATACAGTATTTAACCAGAAGGCAAATATGTTATATTTCTGTTTCCTTTAATTTTGTTGCAGATATTTGCATGGAACTTACTTCTAGAGTTGAAATATTTTGTTCCAATCAGCATTCTGCAGAACAAGACTACAAACAAAAATAAATGAAGTATGAAGGAATGAGTTCAACAAGTAAACTAGTTAATTATATTTATTCTAACAATATTTAACAAGGTATAGAGTTCTCAGTGAGAAATTCACAATGTAAGTGAAGAAGCATCTGTGTGTTGTTTATCTGAGAAAATGGAAGGAAGTAACTGAAGAGTGAGCTAACATGATTCTGAAACCCATCTTGTTGGGCATGCACCTGTGCATTAATACAGTAGGTAAGGAACCTCTATCAATGACACTTATTTTCTTTAAGCCACTGGAAATCTTTCTCTATAGCCCAATGCATGTGAACACCACCTAATACCACTAGAACATGCATAATGTTATGACTATTGAAGGCATAATCGAATTTGCCTGGCAGCCATCGTTCAGGAACAAGAGAGGCACTTATCACAGCACCAATCAGTGACCAAAGGTCTTGCATAAATACATGATACAATGCCTGTAAAAGAAAAGTAAAAATAAGTACAAGACATGTTGTTTTAAGTTTGTAATGGATTATATACAACACAGTACTTTTTACAAGGTCTACAGTTTCAAAAATTCTGGTCAGAAAGTTAAAATTTACAGACACACTCCTTAGAAAAAAAAAAACACACTAGAGATTTCAACTTCATTAACATTACAAGGAATTTGTAAATCACATCTTCAGAATTGTACATATCCAAAATTTATAACATTTCAAACATTGAATTTATTAGTAAAATCTTTCAGTAACTTATTAAAACTTCAAATTTCCAACAGATTTCACATAAATTAATAAGAGTTCAAACTGATTTCATTCCTAGTAAATTTTCACTTGATTCTATGCTGACCATTCTTCTTGGATAACTACAGCAGATCTGAAAATGTTATTTATGTACCAAAAAAGTTTATTTATTCATTTTCATCATTTAACAAACTTCTATGCATGAAAATTGCTCTTTCTGTATGTCCATGGAAACACCCAAACAAATGTGTACTACACAG
>APH_4005
AATACCCTCACAAAAAACCTGCAATGTCCTCCCTTTTTCACCAAAGGGATCTGAGGACTGAAAACTAAGTCTCGGGTAAATTTCCAAAGATATCATAATACAGTATTTAACCAGAAGGCAAATATGTTATATTTCTGTTTCCTTTAATTTTGTTGCAGATATTTGCATGGAACTTACTTCTAGAGTTGAAATATTTTGTTCCAATCAGCATTCTGCAGAACAAGACTACAAACAAAAATAAATGAAGTATGAAGGAATGAGTTCAACAAGTAAACTAGTTAATTATATTTATTCTAACAATATTTAACAAGGTATAGAGTTCTCAGTGAGAAATTCACAATGTAAGTGAAGAAGCATCTGTGTGTTGTTTATCTGAGAAAATGGAAGGAAGTAACTGAAGAGTGAGCTAACATGATTCTGAAACCCATCTTGTTGGGCATGCACCTGTGCATTAATACAGTAGGTAAGGAACCTCTATCAATGACACTTATTTTCTTTAAGCCACTGGAAATCTTTCTCTATAGCCCAATGCATGTGAACACCACCTAATACCACTAGAACATGCATAATGTTATGACTATTGAAGGCATAATCGAATTTGCCTGGCAGCCATCGTTCAGGAACAAGAGAGGCACTTATCACAGCACCAATCAGTGACCAAAGGTCTTGCATAAATACATGATACAATGCCTGTAAAAGAAAAGTAAAAATAAGTACAAGACATGTTGTTTTAAGTTTGTAATGGATTATATACAACACAGTAC-TTTTACAAGGTCTACAGTTTCAAAAATTCTGGTCAGAAAGTTAAAATTTACAGACACACTCCTTAGAAAAAAAAAAACACACTAGAGATTTCAACTTCATTAACATTACAAGGAATTTGTAAATCACATCTTCAGAATTGTACATATCCAAAATTTATAACATTTCAAACATTGAATTTATTAGTAAAATCTTTCAGTAACTTATTAAAACTTCAAATTTCCAACAGATTTCACCTAAATTAATAAGAGTTCAAACTGATTTCATTCCTAGTAAATTTTCACTTGATTCTATGCTGACCATTCTTCTTGGATAACTACAGCAGATCTGAAAATGTTATTTATGTACCAAAAAAGTTTATTTATTCATTTTCATCATTTAACAAACTTCTATGCATGAAAATTGCTCTTTCTGTATGTCCATGGAAACACCCAAACAAATGTGTACTACACAG
>APH_5003
AATACCCTCACAAAAAACCTGCAATGTCCTCCCTTTTTCACCAAAGGGATCTGAGGACTGAAAACTAAGTCTCGGGTAAATTTCCAAAGATATCATAATACAGTATTTAACCAGAAGGCAAATATGTTATATTTCTGTTTCCTTTAATTTTGTTGCAGATATTTGCATGGAACTTACTTCTAGAGTTGAAATATTTTGTTCCAATCAGCATTCTGCAGAACAAGACTACAAACAAAAATAAATGAAGTATGAAGGAATGAGTTCAACAAGTAAACTAGTTAATTATATTTATTCTAACAATATTTAACAAGGTATAGAGTTCTCAGTGAGAAATTCACAATGTAAGTGAAGAAGCATCTGTGTGTTGTTTATCTGAGAAAATGGAAGGAAGTAACTGAAGAGTGAGCTAACATGATTCTGAAACCCATCTTGTTGGGCATGCACCTGTGCATTAATACAGTAGGTAAGGAACCTCTATCAATGACACTTATTTTCTTTAAGCCACTGGAAATCTTTCTCTATAGCCCAATGCATGTGAACACCACCTAATACCACTAGAACATGCATAATGTTATGACTATTGAAGGCATAATCGAATTTGCCTGGCAGCCATCGTTCAGGAACAAGAGAGGCACTTATCACAGCACCAATCAGTGACCAAAGGTCTTGCATAAATACATGATACAATGCCTGTAAAAGAAAAGTAAAAATAAGTACAAGACATGTTGTTTTAAGTTTGTAATGGATTATATACAACACAGTACTTTTTACAAGGTCTACAGTTTCAAAAATTCTGGTCAGAAAGTTAAAATTTACAGACACACTCCTTAGAAAAAAAAAAACACACTAGAGATTTCAACTTCATTAACATTACAAGGAATTTGTAAATCACATCTTCAGAATTGTACATATCCAAAATTTATAACATTTCAAACATTGAATTTATTAGTAAAATCTTTCAGTAACTTATTAAAACTTCAAATTTCCAACAGATTTCACCTAAATTAATAAGAGTTCAAACTGATTTCATTCCTAGTAAATTTTCACTTGATTCTATGCTGACCATTCTTCTTGGATAACTACAGCAGATCTGAAAATGTTATTTATGTACCAAAAAAGTTTATTTATTCATTTTCATCATTTAACAAACTTCTATGCATGAAAATTGCTCTTTCTGTATGTCCATGGAAACCCCCAACCAAATGTGTACTACACAG
>APH_4029
-------------------------------------------------------------------------------ATTTCCAAAGATATCATAATACAGTATTTAACCAGAAGGCAAATATGTTATATTTCTGTTTCCTTTAATTTTGTTGCAGATATTTGCATGGAACTTACTTCTAGAGTTGAAATATTTTGTTCCAATCAGCATTCTGCAGAACAAGACTACAAACAAAAATAAATGAAGTATGAAGGAATGAGTTCAACAAGTAAACTAGTTAATTATATTTATTCTAACAATATTTAACAAGGTATAGAGTTCTCAGTGAGAAATTCACAATGTAAGTGAAGAAGCATCTGTGTGTTGTTTATCTGAGAAAATGGAAGGAAGTAACTGAAGAGTGAGCTAACATGATTCTGAAACCCATCTTGTTGGGCATGCACCTGTGCATTAATACAGTAGGTAAGGAACCTCTATCAATGACACTTATTTTCTTTAAGCCACTGGAAATCTTTCTCTATAGCCCAATGCATGTGAACACCACCTAATACCACTAGAACATGCATAATGTTATGACTATTGAAGGCATAATCGAATTTGCCTGGCAGCCATCGTTCAGGAACAAGAGAGGCACTTATCACAGCACCAATCAGTGACCAAAGGTCTTGCATAAATACATGATACAATGCCTGTAAAAGAAAAGTAAAAATAAGTACAAGACATGTTGTTTTAAGTTTGTAATGGATTATATACAACACAGTAC-TTTTACAAGGTCTACAGTTTCAAAAATTCTGGTCAGAAAGTTAAAATTTACAGACACACTCCTTAGAAAAAAAAAAACACACTAGAGATTTCAACTTCATTAACATTACAAGGAATTTGTAAATCACATCTTCAGAATTGTACATATCCAAAATTTATAACATTTCAAACATTGAATTTATTAGTAAAATCTTTCAGTAACTTATTAAAACTTCAAATTTCCAACAGATTTCACCTAAATTAATAAGAGTTCAAACTGATTTCATTC-----------------------------------------------------------------------------------------------------------------------------------------------------------------------------------------
>APH_5001
----------------------------------------------------------------------------------------------------------------------------------------------------------------------------CTTACTTCTAGAGTTGAAATATTTTGTTCCAATCAGCATTCTGCAGAACAAGACTACAAACAAAAATAAATGAAGTATGAAGGAATGAGTTCAACAAGTAAACTAGTTAATTATATTTATTCTAACAATATTTAACAAGGTATAGAGTTCTCAGTGAGAAATTCACAATGTAAGTGAAGAAGCATCTGTGTGTTGTTTATCTGAGAAAATGGAAGGAAGTAACTGAAGAGTGAGCTAACATGATTCTGAAACCCATCTTGTTGGGCATGCACCTGTGCATTAATACAGTAGGTAAGGAACCTCTATCAATGACACTTATTTTCTTTAAGCCACTGGAAATCTTTCTCTATAGCCCAATGCATGTGAACACCACCTAATACCACTAGAACATGCATAATGTTATGACTATTGAAGGCATAATCGAATTTGCCTGGCAGCCATCGTTCAGGAACAAGAGAGGCACTTATCACAGCACCAATCAGTGACCAAAGGTCTTGCATAAATACATGATACAATGCCTGTAAAAGAAAAGTAAAAATAAGTACAAGACATGTTGTTTTAAGTTTGTAATGGATTATATACAACACAGTAC-TTTTACAAGGTCTACAGTTTCAAAAATTCTGGTCAGAAAGTTAAAATTTACAGACACACTCCTTAGAAAAAAAAAAACACACTAGAGATTTCAACTTCATTAACATTACAAGGAATTTGTAAATCACATCTTCAGAATTGTACATATCCAAAATTTATAACATTTCAAACATTGAATTTATTAGTAAAATCTTTCAGTAACTTATTAAAACTTCAAATTTCCAACAGATTTCACCTAAATTAATAAGAGTTCAAACTGATTTCATTCCTAGTAAATTTTCACTTGATTCTATGCTGACCATTCTTCTTGGATAACTACAGCAGATCTGAAAATGTTATTTATGTACCAAAAAAGTTTATTTATTCATTTTCATCATTTAACAAACTTCTATGCAT---------------------------------------------------------
>APH_3177
AATACCCTCACAAAAAACCTGCAATGTCCTCCCTTTTTCACCAAAGGGATCTGAGGACTGAAAACTAAGTCTCGGGTAAATTTCCAAAGATATCATAATACAGTATTTAACCAGAAGGCAAATATGTTATATTTCTGTTTCCTTTAATTTTGTTGCAGATATTTGCATGGAACTTACTTTTAGAGTTGAAATATTTTGTTCCAATCAGCATTCTGCAGAACAAGACTGCAAACAAAAATAAATGAAGTATGAAGGAATGAGTTCAACAAGTAAACTAGTTAATTATATTTATTCTAACAATATTTAACAAGGTATAGAGTTCTCAGTGAGAAATTCACAATGTAAGTGAAGAAGCATCTGTGTGTTGTTTATCTGAGAAAATGGAAGGAAGTAACTGAAGAGTGAGCTAACATGATTCTGAAACCCATCTTGTTGGGCATGCACCTGTGCATTAATACAGTAGGCAAGGAACCTCTATCAATGACACTTATTTTCTTTAAGCCACTGGAAATCTTTCTCTACAGCCCAATGCATGTGAACACCACCTAATACCACTAGAACATGCATAATGTTATGACTATTGAAGGCATAATCGAATTTGCCTGGCAGCCATCGTTCAGGAACAAGAGAGGCACTTATCACAGCACCAATCAGTGACCAAAGGTCTTGCATAAATACATGAAACAATGCCTGTAAAAGAAAAGTAAAAATAAGCACAAGACATGTTGTTTTAAGTTTGTAACGGATTATATACAACACAGTACTTTTTACAAGGTCTACAGTTTCAAAAATTCTGGTCAGAAAGTTAAAATTTACAGACACACTCCTTAGAAAAAAAAAAA-ACACTAGAGATTTCAACTTCATTAACATTACAAGGAATTTGTAAATCACATCTTCAGAATTGTACATATCCAAAATTTATAACATTTCAAACATTGAATTTATTAGTAAAATCTTTCAGTAACTTATTAAAACTTCAAATTTCCAACAGATTTCACCTAAATTAATAAGAGTTCAAACTGATTTCATTCCTAGTAAATTTTCACTTGATTCTATGCTGACCATTCTTCTTGGATAACTACAGCAGATCTGAAAATGTTATTTATGTACCAAAAAAGTTTGTTTATTCATTTTCATCATTTAACAAACTTCTATGCATGAAAATTGCTCTTTCTGTATGTCCATGGAAACACCCAAACAAATGTGTACTACACAG
>APH_0136
AATACCCTCACAAAAAACCTGCAATGTCCTCCCTTTTTCACCAAAGGGACCTGAGGACTGAAAACTAAGTCTCGGGTAAATTTCCAAAGATATCATAATACAGTATTTAACCAGAAGGCAAATATGTTATATTTCTGTTTCCTTTAATTTTGTTGCAGATATTTGCATGGAACTTACTTTTAGAGTTGAAATATTTTGTTCCAATCAGCATTCTGCAGAACAAGACTGCAAACAAAAATAAATGAAGTATGAAGGAATGAGTTCAACAAGTAAACTAGTTAATTATATTTATTCTAACAATATTTAACAAGGTATAGAGTTCTCAGTGAGAAATTCACAATGTAAGTGAAGAAGCATCTGTGTGTTGTTTATCTGAGAAAATGGAAGGAAGTAACTGAAGAGTGAGCTAACATGATTCTGAAACCCATCTTGTTGGGCATGCACCTGTGCATTAATACAGTAGGCAAGGAACCTCTATCAATGACACTTATTTTCTTTAAGCCACTGGAAATCTTTCTCTACAGCCCAATGCATGTGAACACCACCTAATACCACTAGAACATGCATAATGTTATGACTATTGAAGGCATAATCGAATTTGCCTGGCAGCCATCGTTCAGGAACAAGAGAGGCACTTATCACAGCACCAATCAGTGACCAAAGGTCTTGCATAAATACATGAAACAATGCCTGTAAAAGAAAAGTAAAAATAAGTACAAGACATGTTGTTTTAAGTTTGTAACGGATTATATACAACACAGTACTTTTTACAAGGTCTACAGTTTCAAAAATTCTGGTCAGAAAGTTAAAATTTACAGACACACTCCTTAGAAAAAAAAAAAAACACTAGAGATTTCAACTTCATTAACATTACAAGGAATTTGTAAATCACATCTTCAGAATTGTACATATCCAAAATTTATAACATTTCAAACATTGAATTTATTAGTAAAATCTTTCAGTAACTTATTAAAACTTCAAATTTCCAACAGATTTCACCTAAATTAATAAGAGTTCAAACTGATTTCATTCCTAGTAAATTTTCACTTGATTCTATGCTGACCATTCTTCTTGGATAACTACAGCAGATCTGAAAATGTTATTTATGTACCAAAAAAGTTTATTTATTCATTTTCATCATTTAACAAACTTCTATGCATGAAAATTGCTCTTTCTGTATGTCCATGGAAACACCCAAACAAATGT--ACTACACAG
>APH_0186
AATACCCTCACAAAAAACCTGCAATGTCCTCCCCTTTTCACCAAAGGGATCTGAGGACTGAAAACTAAGTCTCGGGTAAATTTCCAAAGATATCATAATACAGTATTTAACCAGAAGGCAAATATGTTATATTTCTGTTTCCTTTAATTTTGTTGCAGATATTTGCACTGAACTTACTTCTAGAGTTGAAATATTTTGTTCCAATCAGCATTCTGCAGAACAAGACTGCAAACAAAAATAAATGAAGTATGAAGGAATGAGTTCAACAAGTAAACTAGTTAATTATATTTATTCTAACAATATTTAACAAGGTATAGAGTTCTCAGTGAGAAATTCACAATGTAAGTGAAGAAGCATCTGTGTGTTGTTTATCTGAGAAAATGGAAGGAAGTAACTGAAGAGTGAGCTAACATGATTCTGAAACCCATCTTGTTGGGCATGCACCTGTGCATTAATACAGTAGGCAAGGAACCTCTATCAATGACACTTATTTTCTTTAAGCCACTGGAAATCTTTCTCTACAGCCCAATGCATGTGAACACCACCTAATACCACTAGAACATGCATAATGTTATGACTATTGAAGGCATAATCGAATTTGCCTGGCAGCCATCGTTCAGGAACAAGAGAGGCACTTATCACAGCACCAATCAGTGACCAAAGGTCTTGCATAAATACATGATACAATGCCTGTAAAAGAAAAGTAAAAATAAGTACAAGACATGTTGTTTTAAGTTTGTAATGGGTTATATACAACACAGTACTTTTTACAAGGTCTACAGTTTCAAAAATTCTGGTCAGAAAGTTAAAATTTACAGACACACTCCTTAGAAAAAAAAAAAAACACTAGAGATTTCAACTTCATTAACATTACAAGGAATTTGTAAATCACATCTTCAGAATTGTACATATCCAAAATTTATAACATTTCAAACATTGAATTTATTAGTAAAATCTTTCAGTAACTTATTAAAACTTCAAATTTCCAACAGATTTCACCTAAATTAATAAGAGTTCAAACTGATTTCATTCCTAGTAAATTTTCACTTGATTCTATGCTGACCATTCTTCTTGGATAACTACAGCAGATCTGAAAATGTTATTTATGTACCAAAAAAGTTTATTTATTCATTTTCATCATTTAACAAACTTCTATGCATGAAAATTGCTCTTTCTGTATGTCCATGGAAACACCCAAACAAATGTGTACTACACAG
>APH_0622
AATACCCTCACAAAAAACCTGCAATGTCCTCCCTTTTTCACCAAAGGGATCTGAGGACTGAAAACTAAGTCTCGGGTAAATTTCCAAAGATATCATAATACAGTATTTAACCAGAAGGCAAATATGTTATATTTCTGTTTCCTTTAATTTTGTTGCAGATATTTGCATGGAACTTACTTCTAGAGTTGAAATATTTTGTTCCAATCAGCATTCTGCAGAACAAGACTGCAAACAAAAATAAATGAAGTATGAAGGAATGAGTTCAACAAGTAAACTAGTTAATTATATTTATTCTAACAATATTTAACAAGGTATAGAGTTCTCAGTGAGAAATTCACAATGTAAGTGAAGAAGCATCTGTGTGTTGTTTATCTGAGAAAATGGAAGGAAGTAACTGAAGAGTGAGCTAACATGATTCTGAAACCCATCTTGTTGGGCATGCACCTGTGCATTAATACAGTAGGCAAGGAACCTCTATCAATGACACTTATTTTCTTTAAGCCACTGGAAATCTTTCTCTACAGCCCAATGCATGTGAACACCACCTAATACCACTAGAACATGCATAATGTTATGACTATTGAAGGCATAATCGAATTTGCCTGGCAGCCATCGTTCAGGAACAAGAGAGGCACTTATCACAGCACCAATCAGTGACCAAAGGTCTTGCATAAATACATGATACAATGCCTGTAAAAGAAAAGTAAAAATAAGTACAAGACATGTTGTTTTAAGTTTGTAATGGATTATATACAACACAGTACTTTTTACAAGGTCTACAGTTTCAAAAATTCTGGTCAGAAAGTTAAAATTTACAGACACACTCCTTAGAAAAAAAAAAAAACACTAGAGATTTCAACTTCATTAACATTACAAGGAATTTGTAAACCACATCTTCAGAATTGTACATATCCAAAATTTATAACATTTCAAACATTGAATTTATTAGTAAAATCTTTCAGTAACTTATTAAAACTTCAAATTTCCAACAGATTTCACCTAAATTAATAAGAGTTCAAACTGATTTCATTCCTAGTAAATTTTCACTTGATTCTATGCTGACCATTCTTCTTGGATAACTACAGCAGATCT-----------------------------------------------------------------------------------------------------------------------------
>APH_1602
AATACCCTCACAAAAAACCTGCAATGTCCTCCCTTTTTCACCAAAGGGATCTGAGGACTGAAAACTAAGTCTCGGGTAAATTTCCAAAGATATCATAATACAGTATTTAACCAGAAGGCAAATATGTTATATTTCTGTTTCCTTTAATTTTGTTGCAGATATTTGCATGGAACTTACTTCTAGAGTTGAAATATTTTGTTCCAATCAGCATTCTGCAGAACAAGACTGCAAACAAAAATAAATGAAGTATGAAGGAATGAGTTCAACAAGTAAACTAGTTAATTATATTTATTCTAACAATATTTAACAAGGTATAGAGTTCTCAGTGAGAAATTCACAATGTAAGTGAAGAAGCATCTGTGTGTTGTTTATCTGAGAAAATGGAAGGAAGTAACTGAAGAGTGAGCTAACATGATTCTGAAACCCATCTTGTTGGGCATGCACCTGTGCATTAATACAGTAGGCAAGGAACCTCTATCAATGACACTTATTTTCTTTAAGCCACTGGAAATCTTTCTCTACAGCCCAATGCATGTGAACACCACCTAATACCACTAGAACATGCATAATGTTATGACTATTGAAGGCATAATCGAATTTGCCTGGCAGCCATCGTTCAGGAACAAGAGAGGCACTTATCACAGCACCAATCAGTGACCAAAGGTCTTGCATAAATACATGATACAATGCCTGTAAAAGAAAAGTAAAAATAAGTACAAGACATGTTGTTTTAAGTTTGTAATGGATTATATACAACACAGTACTTTTTACAAGGTCTACAGTTTCAAAAATTCTGGTCAGAAAGTTAAAATTTACAGACACACTCCTTAGAAAAAAAAAAAAACACTAGAGATTTCAACTTCATTAACATTACAAGGAATTTGTAAACCACATCTTCAGAATTGTACATATCCAAAATTTATAACATTTCAAACATTGAATTTATTAGTAAAATCTTTCAGTAACTTATTAAAACTTCAAATTTCCAACAGATTTCACCTAAATTAATAAGAGTTCAAACTGATTTCATTCCTAGTATATTTTCACTTGATTCTATGCTGACCATTCTTCTTGGATAACTACAGCAGATCTGAAAATGTTATTTATGTACCAAAAAAGTTTATTTATTCATTTTCATCATTTAACAAACTTCTATGCATGAAAATTGCTCTTTCTGTATGTCCATGGAAACACCCAAACAAATGTGTACTACACAG
>APH_4021
AATACCCTCACAAAAAACCTGCAATGTCCTCCCTTTTTCACCAAAGGGATCTGAGGACTGAAAACTAAGTCTCGGGTAAATTTCCAAAGATATCATAATACAGTATTTAACCAGAAGGCAAATATGTTATATTTCTGTTTCCTTTAATTTTGTTGCAGATATTTGCATGGAACTTACTTCTAGAGTTGAAATATTTTGTTCCAATCAGCATTCTGCAGAACAAGACTGCAAACAAAAATAAATGAAGTATGAAGGAATGAGTTCAACAAGTAAACTAGTTAATTATATTTATTCTAACAATATTTAACAAGGTATAGAGTTCTCAGTGAGAAATTCACAATGTAAGTGAAGAAGCATCTGTGTGTTGTTTATCTGAGAAAATGGAAGGAAGTAACTGAAGAGTGAGCTAACATGATTCTGAAACCCATCTTGTTGGGCATGCACCTGTGCATTAATACAGTAGGCAAGGAACCTCTATCAATGACACTTATTTTCTTTAAGCCACTGGAAATCTTTCTCTACAGCCCAATGCATGTGAACACCACCTAATACCACTAGAACATGCATAATGTTATGACTATTGAAGGCATAATCGAATTTGCCTGGCAGCCATCGTTCAGGAACAAGAGAGGCACTTATCACAGCACCAATCAGTGACCAAAGGTCTTGCATAAATACATGATACAATGCCTGTAAAAGAAAAGTAAAAATAAGTACAAGACATGTTGTTTTAAGTTTGTAATGGATTATATACAACACAGTACTTTTTACAAGGTCTACAGTTTCAAAAATTCTGGTCAGAAAGTTAAAATTTACAGACACACTCCCTAGAAAAAAAAAA--ACACTAGAGATTTCAACTTCATTAACATTACAAGGAATTTGTAAATCACATCTTCAGAATTGTACATATCCAAAATTTATAACATTTCAAACATTGAATTTATTAGTAAAATCTTTCAGTAACTTATTAAAACTTCAAATTTCCAACAGATTTCACCTAAATTAATAAGAGTTCAAACTGATTTCATTCCTAGTATATTTTCACTTGATTCTATGCTGACCATTCTTCTTGGATAACTACAGCAGATCTGAAAATGTTATTTATGTACCAAAAAAGTTTATTTATTCATTTTCATCATTTAACAAACTTCTATGCATGAAAATTGCTCTTTCTGTATGTCCATGGAAACACCCAAACAAATGTGTACTACACAG
>APH_3191
--------------------------------------------------------------------------------------AAGATATCATAATACAGTATTTAACCAGAAGGCAAATATGTTATATTTCTGTTTCCTTTAATTTTGTTGCAGATATTTGCATGGAACTTACTTCTAGAGTTGAAATATTTTGTTCCAATCAGCATTCTGCAGAACAAGACTGCAAACAAAAATAAATGAAGTATGAAGGAATGAGTTCAACAAGTAAACTAGTTAATTATATTTATTCTAACAATATTTAACAAGGTATAGAGTTCTCAGTGAGAAATTCACAATGTAAGTGAAGAAGCATCTGTGTGTTGTTTATCTGAGAAAATGGAAGGAAGTAACTGAAGAGTGAGCTAACATGATTCTGAAACCCATCTTGTTGGGCATGCACCTGTGCATTAATACAGTAGGCAAGGAACCTCTATCAATGACACTTATTTTCTTTAAGCCACTGGAAATCTTTCTCTACAGCCCAATGCATGTGAACACCACCTAATACCACTAGAACATGCATAATGTTATGACTATTGAAGGCATAATCGAATTTGCCTGGCAGCCATCGTTCAGGAACAAGAGAGGCACTTATCACAGCACCAATCAGTGACCAAAGGTCTTGCATAAATACATGATACAATGCCTGTAAAAGAAAAGTAAAAATAAGTACAAGACATGTTGTTTTAAGTTTGTAATGGATTATATACAACACAGTACTTTTTACAAGGTCTACAGTTTCAAAAATTCTGGTCAGAAAGTTAAAATTTACAGACACACTCCTTAGAAAAAAAAAA--ACACTAGAGATTTCAACTTCATTAACATTACAAGGAATTTGTAAATCACATCTTCAGAATTGTACATATCCAAAATTTATAACATTTCAAACATTGAATTTATTAGTAAAATCTTTCAGTAACTTATTAAAACTTCAAATTTCCAACAGATTTCACCTAAATTAATAAGAGTTCAAACTGATTTCATTCCTAGTATATTTTCACTTGATTCTATGCTGACCATTCTTCTTGGATAACTACAGCAGATCTGAAAATGTTATTTATGTACCAAAAAAGTTTATTTATTCATTTTCATCATTTAACAAACTTCTATGCATGAAAATTGCTCTTT-------------------------------------------
>APH_0880
AATACCCTCACAAAAAACCTGCAATGTCCTCCCTTTTTCACCAAAGGGACCTGAGGACTGAAAACTAAGTCTCGGGTAAATTTCCAAAGATATCATAATACAGTATTTAACCAGAAGGCAAATATGTTATATTTCTGTTTCCTTTAATTTTGTTGCAGATATTTGCATGGAACTTACTTCTAGAGTTGAAATATTTTGTTCCAATCAGCATTCTGCAGAACAAGACTGCAAACAAAAATAAATGAAGTATGAAGGAATGAGTTCAACAAGTAAACTAGTTAATTATATTTATTCTAACAATATTTAACAAGGTATAGAGTTCTCAGTGAGAAATTCACAATGTAAGTGAAGAAGCATCTGTGTGTTGTTTATCTGAGAAAATGGAAGGAAGTAACTGAAGAGTGAGCTAACATGATTCTGAAACCCATCTTGTTGGGCATGCACCTGTGCATTAATACAGTAGGCAAGGAACCTCTATCAATGACACTTATTTTCTTTAAGCCACTGGAAATCTTTCTCTACAGCCCAATGCATGTGAACACCACCTAATACCACTAGAACATGCATAATGTTATGACTATTGAAGGCATAATCGAATTTGCCTGGCAGCCATCGTTCAGGAACAAGAGAGGCACTTATCACAGCACCAATCAGTGACCAAAGGTCTTGCATAAATACATGATACAATGCCTGTAAAAGAAAAGTAAAAATAAGTACAAGACATG-----TTAAGTTTGTAATGGATTATATACAACACAGTACTTTTTACAAGGTCTACAGTTTCAAAAATTCTGGTCAGAAAGTTAAAATTTACAGACACACTCCCTAGAAAAAAAAAAAAACACTAGAGATTTCAACTTCATTAACATTACAAGGAATTTGTAAACCACATCTTCAGAATTGTACATATCCAAAATTTATAACATTTCAAACATTGAATTTATTAGTAAAATCTTTCAGTAACTTATTAAAACTTCAAATTTCCAACAGATTTCACCTAAATTAATAAGAGTTCAAACTGATTTCATTCCTAGTAAATTTTCACTTGATTCTATGCTGACCATTCTTCTTGGATAACTACAGCAGATCTGAAAATGTTATTTATGTACCAAAAAAGTTTATTTATTCATTTTCATCATTTAACAAACTTCTATGCATGAAAATTGCTCTTTCTGTATGTCCATGGAAACACCCAAACAAATGTGTACTACACAG
>APH_0683
AATACCCTCACAAAAAACCTGCAATGTCCTCCCTTTTTCACCAAAGGGATCTGAGGACTGAAAACTAAGTCTCAGGTAAATTTCCAAAGATATCATAATACAGTATTTAACCAGAAGGCAAATATGTTATATTTCTGTTTCCTTTAATTTTGTTGCAGATATTTGCATGGAACTTACTTCTAGAGTTGAAATATTTTGTTCCAATCAGCATTCTGCAGAACAAGACTGCAAACAAAAATAAATGAAGTATGAAGGAATGAGTTCAACAAGTAAACTAGTTAATTATATTTATTCTAACAATATTTAACAAGGTATAGAGTTCTCAGTGAGAAATTCACAATGTAAGTGAAGAAGCATCTGTGTGTTGTTTATCTGAGAAAATGGAAGGAAGTAACTGAAGAGTGAGCTAACATGATTCTGAAACCCATCTTGTTGGGCATGCACCTGTGCATTAATACAGTAGGCAAGGAACCTCTATCAATGACACTTATTTTCTTTAAGCCACTGGAAATCTTTCTCTACAGCCCAATGCATGTGAACACCACCTAATACCACTAGAACATGCATAATGTTATGACTATTGAAGGCATAATCGAATTTGCCTGGCAGCCATCGTTCAGGAACAAGAGAGGCACTTATCACAGCACCAATCAGTGACCAAAGGTCTTGCATAAATACATGATACAATGCCTGTAAAAGAAAAGTAAAAATAAGTACAAGACATGTTGTTTTAAGTTTGTAATGGATTATATACAACACAGTACTTTTTACAAGGTCTACAGTTTCAAAAATTCTGGTCAGAAAGTTAAAATTTACAGACACACTCCCTAGAAAAAAAAAAAAACACTAGAGATTTCAACTTCATTAACATTACAAGGAATTTGTAAACCACATCTTCAGAATTGTACATATCCAAAATTTATAACATTTCAAACATTGAATTTATTAGTAAAATCTTTCAGTAACTTATTAAAACTTCAAATTTCCAACAGATTTCACCTAAATTAATAAGAGTTCAAACTGATTTCATTCCTAGTAAATTTTCACTTGATTCTATGCTGACCATTCTTCTTGGATAACTACAGCAGATCTGAAAATGTTATTTATGTACCAAAAAAGTTTATTTATTCATTTTCATCATTTAACAAACTTCTATGCATGAAAATTGCTCTTTCTGTATGTCCATGGAAACACCCAAACAAATGTGTACTACACAG
