# Supplementary material for: ﻿Discovery of a new tarantula species from the Madrean Sky Islands and the first documented instance of syntopy between two montane endemics (Araneae, Theraphosidae, Aphonopelma): a case of prior mistaken identity
Source: Zookeys. 2024 Aug 16;1210:61–98. doi: 10.3897/zookeys.1210.125318 (PMC11344175; doi:10.3897/zookeys.1210.125318)
Supplement: Supplementary material 8 — Phylogenomics files [file zookeys-1210-061_article-125318__-s008.zip › Suppl8/individual_UCE_loci/sl_realigned_uce_2001520.fas]

>APH_0683
TTTCTTCAGTAATTAACATGTATTTTACAAGAAATTCCTTTTTTTTAGGACAGCAAATTAGTATAATCACAAGCAAACAGTACACTAACAGCTGTGTGGTCATCACTTATGCCCTGGTGGTGGATGCAGAAGTGTACGTCTAGGAGGTGGTGGTGGTGGTGGAGGCGGGGGTGGTGGTACACTATGTGCTGTGGGATATGCATAAGGGACAGCTGTATTCAAGTACACAGGGGCCACTGTTGTAGGATATCCATACCCTGGAGGTAAAGTCTGTGATGCCGCAGTATATAAAGGAAATCCTGCTGTATATGCATAAGGCACAGTGTAGCCACCAACTTGGGTACTGATAGGACATGCCATTTGGTTCACTGTACCATACTGAGGTGGTGGAGGTGGTGGTGGCGCTAACTGTTGAGGCTGCAATTGCTGTGGTGTTAACTGTTGTTGTGGCAGCTGTTGTGACTGCAAATGGTGTAAATGCTGATAATGCTCCACAGGTTCTTGAGATGTTGGAATAGACACCGTTGGAGTAGGTACTTGTACTGCAGGAGTCTTCTTGGGTGGTGGAGGTGGTGGTGGAGGTGATCTGGGCGGTGGTGGAGGAGGAGGTGGAGGTGAATCTCTGTCAGACTCCATCATAGCAGCACGGAGTATGTGTTTTACTTTCACTTTGTGGCGTCGTTCCTTAGGTGGTGGTGGAGGTGGAGGAGGTGGTGACTCAGCAGTTATAAAAAGATCTTTCCCTGGTGGAATACCATCAGCAAACATTACTGACTTTTTGGGCTGCTGATCAGAATCTCGAGTAGACTGAAGTAATATTCCAGTTCTTGGAACTGGCAAAGTCTCATATTTAGTCACACTAGATGTTGAAGACGCTGCTTCAAACACAGGTGTTGGCGCTGCTTTGTTAGCGCTTGCTTCATTTGGATATTCATACATGGATTTTTCACCACAAACATCATTACACGATGACTGGTGTGCAATGGAAACAGAAGATTCATATGAACTATGCTTTGACAGTACACTTTTTGCTTCTTTAGTCCTTTTGATTTTTCTGCCAGATGACGGCAGTGTTCCAAATGACTCAGAACCCGAGGAACTACTAGCATCAGCTGCAGTGCTGCTGATAGCTTCATCCTGAGGAGATATAGAAACTTTAGATTCAGTCTCTCGCATGCACGGATGCACTTCACTTAGAAATGTAGATATTTCTTTTACAATTTGTGCATCACGTGATGCTTGATCAAAATGTGCATTTGATGATGTTGCACACTGTTGCTCGCTATTTTCCCTACATTTTGTTATTCTAGCTTGGATTTTTGACAGCACAGATGGATTGGACTGCAATAGTTTAACATAATCTGAATAAATTTTTGCCATATCACTCCCAACAACCGACTTCTGTGATAGTTCTACTTTCTTGGACTGCCTAGAAGTGGATAACTGAGGCGATTCCACTGAACTTAACTTGGTGCTTTCTAGTATGTTTTCTTTGTTTCTAGAAGTATCTG
>APH_5001
TTATTTCACGGCTCGAGTTGAAGCTTCCGGGATTTTCGTTGGTGGTGGGACATCCAGGAGGTGGAG---------------------GTGGTGGTGTGGACCTCCAGGAAGCAGCGGAGGTGGCGGAGGAGGAGGAGGTTGCGGAGGTGGTGGTGGTGGTGGAGGCGGGGGTGGTGGTACACTATGTGCTGTGGGATATGCATAAGGGACAGCTGTATTCAAGTACACAGGGGCCACTGTTGTAGGATATCCATACCCTGGAGGTAAAGTCTGTGATGCCGCAGTATATAAAGGAAATCCTGCTGTATATGCATAAGGCACAGTGTAGCCACCAACTTGGGTACTGATAGGACATGCCATTTGGTTCACTGTACCATACTGAGGTGGTGGAGGTGGTGGTGGCGCTAACTGTTGAGGCTGCAATTGCTGTGGTGTTAACTGTTGTTGTGGCAGCTGTTGTGACTGCAAATGGTGTAAATGCTGATAATGCTCCACAGGTTCTTGAGATGTTGGAATAGACACCGTTGGAGTAGGTACTTGTACTGCAGGAGTCTTCTTGGGTGGTGGAGGTGGTGGTGGAGGTGATCTGGGCGGTGGTGGAGGAGGAGGTGGAGGTGAATCTCTGTCAGACTCCATCATAGCAGCACGGAGTATGTGTTTTACTTTCACTTTGTGGCGTCGTTCCTTAGGTGGCGGTGGAGGTGGAGGAGGTGGTGACTCAGCAGTTATAAAAAGATCTTTCCCTGGTGGAATACCATCAGCAAACATTACTGACTTTTTGGGCTGCTGATCAGAATCTCGAGTAGACTGAAGTAATATTCCAGTTCTTGGAACTGGCAAAGTCTCATATTTAGTCACACTAGATGTTGAAGACGCTGCTTCAAACACAGGTGTTGGCGCTGCTTTGTTAGCGCTTGCTTCATTTGGATATTCATACATGGATTTTTCACCACAAACATCATTACACGATGACTGGTGTGCAATGGAAACAGAAGATTCATATGAACTATGCTTTGACAGTACACTTTTTGCTTCTTTAGTCCTTTTGATTTTTCTGCCAGATGACGGCAGTGTTCCAAATGACTCAGAACCCGAGGAACTACTAGCATCAGCTGCAGTGCTGCTGATAGCTTCATCCTGAGGAGATATAGAAACTTTAGATTCACTCTCTCGCATGCACGGATGCACTTCACTTAGAAATGTAGATATTTCTTTTACAATTTGTGCATCACGTGATGCTTGATCAAAATGTGCATTTGATGATGTTGCACACTGCTGCTCGCTATTTTCCCTACATTTTGTTATTCTAGCTTGGATTTTTGACAGCACAGATGGATTGGACTGCAATAGTTTAACATAATCTGAATAAATTTTTGCCATATCACTCCCAACAACCGACTTCTGTGATAGTTCTACTTTCTTGGACTGCCTAGAAGTGGATAACTGAGGCGATTCCACTGAACTTAACTTGGTGCTTTCTCGTATG-------------------------
>APH_0622
-----------------------------------------------------------------------------------------------------------------------------------------------------------------------------------------------------------------------------------------------------------------------------------------------------------------------------------------------------------------------------------------------------GAGGTGGTGGTGGCGCTAACTGTTGAGGCTGCAATTGCTGTGGTGTTAACTGTTGTTGTGGCAGCTGTTGTGACTGCAAATGGTGTAAATGCTGATAATGCTCCACAGGTTCTTGAGATGTTGGAATAGACACCGTTGGAGTAGGTACTTGTACTGCAGGAGTCTTCTTGGGTGGTGGAGGTGGTGGTGGAGGTGATCTGGGCGGTGGTGGAGGAGGAGGTGGAGGTGAATCTCTGTCAGACTCCATCATAGCAGCACGGAGTATGTGTTTTACTTTCACTTTGTGGCGTCGTTCCTTAGGTGGCGGTGGAGGTGGAGGAGGTGGTGACTCAGCAGTTATAAAAAGATCTTTCCCTGGTGGAATACCATCAGCAAACATTACTGACTTTTTGGGCTGCTGATCAGAATCTCGAGTAGACTGAAGTAATATTCCAGTTCTTGGAACTGGCAAAGTCTCATATTTAGTCACACTAGATGTTGAAGACGCTGCTTCAAACACAGGTGTTGGCGCTGCTTTGTTAGCGCTTGCTTCATTTGGATATTCATACATGGATTTTTCACCACAAACATCATTACACGATGACTGGTGTGCAATGGAAACAGAAGATTCATACGAACTATGCTTTGACAGTACACTTTTTGCTTCTTTAGTCCTTTTGATTTTTCTGCCAGATGACGGCAGTGTTCCAAATGACTCAGAACCCGAGGAACTACTAGCATCAGCTGCAGTGCTGCTGATAGCTTCATCCTGAGGAGATATAGAAACTTTAGAATCACTCTCTCGCATGCACGGATGCACTTCACTTAGAAATGTAGATATTTCTTTTACAATTTGTGCATCACGTGATGCTTGATCAAAATGTGCATTTGATGATGTTGCACACTGCTGCTCGCTATTTTCCCTACATTTTGTTATTCTAG---------------------------------------------------------------------------------------------------------------------------------------------------------------------------------------------------------
>APH_3177
TTTCTTCAGTAATTAACATGTATTTTACAAGAAATTCCTTTTTTTAGGGACAGCAAATTAGTATAATCACAAGCAAACAGTACACTAACAGCTGTGTGGTCATCACTTATGCCCTGGTGGTGGATGCAGAAGTGTACGTCTAGGAGGTGGTGGTGGTGGTGGAGGCGGGGGTGGTGGTACACTATGTGCTGTGGGATATGCATAAGGGACAGCTGTATTCAAGTACACAGGGGCCACTGTTGTAGGATATCCATACCCTGGAGGTAAAGTCTGTGATGCCGCAGTATATAAAGGAAATCCTGCTGTATATGCATAAGGCACAGTGTAGCCACCAACTTGGGTACTGATAGGACATGCCATTTGGTTCACTGTACCATACTGAGGTGGTGGAGGTGGTGGTGGCGCTAACTGTTGAGGCTGCAATTGCTGTGGTGTTAACTGTTGTTGTGGCAGCTGTTGTGACTGCAAATGGTGTAAATGCTGATAATGCTCCACAGGTTCTTGAGATGTTGGAATAGACACCGTTGGAGTAGGTACTTGTACTGCAGGAGTCTTCTTGGGTGGTGGAGGTGGTGGTGGAGGTGATCTGGGCGGTGGTGGAGGAGGAGGTGGAGGTGAATCTCTGTCAGACTCCATCATAGCAGCACGGAGTATGTGTTTTACTTTCACTTTGTGGCGTCGTTCCTTAGGTGGCGGTGGAGGTGGAGGAGGTGGTGACTCAGCAGTTATAAAAAGATCTTTCCCTGGTGGAATACCATCAGCAAACATTACTGACTTTTTGGGCTGCTGATCAGAATCTCGAGTAGACTGAAGTAATATTCCAGTTCTTGGAACTGGCAAAGTCTCATATTTAGTCACACTAGATGTTGAAGACGCTGCTTCAAACACAGGTGTTGGCGCTGCTTTGTTAGCGCTTGCTTCATTTGGATATTCATACATGGATTTTTCACCACAAACATCATTACACGAAGACTGGTGTGCAATGGAAACAGAAGATTCATATGAACTATGCTTTGACAGTACACTTTTTGCTTCTTTAGTCCTTTTGATTTTTCTGCCAGATGAAGGCAGTGTTCCAAATGACTCAGAACCCGAGGAACTACTAGCATCAGCTGCAGTGCTGCTGATAGCTTCATCCTGAGGAGATATAGAAACTTTAGATTCACTCTCTCGCATGCACGGATGCACTTCACTTAGAAATGTAGATATTTCTTTTACAATTTGTGCATCACGTGATGCTTGATCAAAATGTGCATTTGATGATGTTGCACACTGCTGCTCGCTATTTTCCCTACATTTTGTTATTCTAGCTTGGATTTTTGACAGCACAGATGGATTGGACTGCAATAGTTTAACATAATCTGAATAAATTTTTGCCATATCACTCCCAACAACCGACTTCTGTGATAGTTCTACTTTCTTGGACTGCCTAGAAGTGGATAACTGAGGCGATTCCACTGAACTTAACTTGGTGCTTTCTAGTATGTTTTCTTTGTTTCTAGAAGTATCTG
>APH_0880
TTTCTTCAGTAATTAACATGTATTTTACAAGAAATTCCTTTTTTTAGGGACAGCAAATTAGTATAATCACAAGCAAACAGTACACTAACAGCTGTGTGGTCATCACTTATGCCCTGGTGGTGGATGCAGAAGTGTACGTCTAGGAGGTGGTGGTGGTGGTGGAGGCGGGGGTGGTGGTACACTATGTGCTGTGGGATATGCATAAGGGACAGCTGTATTCAAGTACACAGGGGCCACTGTTGTAGGATATCCATACCCTGGAGGTAAAGTCTGTGATGCCGCAGTATATAAAGGAAATCCTGCTGTATATGCATAAGGCACAGTGTAGCCACCAACTTGGGTACTGATAGGACATGCCATTTGGTTCACTGTACCATACTGAGGTGGTGGAGGTGGTGGTGGCGCTAACTGTTGAGGCTGCAATTGCTGTGGTGTTAACTGTTGTTGTGGCAGCTGTTGTGACTGCAAATGGTGTAAATGCTGATAATGCTCCACAGGTTCTTGAGATGTTGGAATAGACACCGTTGGAGTAGGTACTTGTACTGCAGGAGTCTTCTTGGGTGGTGGAGGTGGTGGTGGAGGTGATCTGGGCGGTGGTGGAGGAGGAGGTGGAGGTGAATCTCTGTCAGACTCCATCATAGCAGCACGGAGTATGTGTTTTACTTTCACTTTGTGGCGTCGTTCCTTAGGTGGCGGTGGAGGTGGAGGAGGTGGTGACTCAGCAGTTATAAAAAGATCTTTCCCTGGTGGAATACCATCAGCAAACATTACTGACTTTTTGGGCTGCTGATCAGAATCTCGAGTAGACTGAAGTAATATTCCAGTTCTTGGAACTGGCAAAGTCTCATATTTAGTCACACTAGATGTTGAAGACGCTGCTTCAAACACAGGTGTTGGCGCTGCTTTGTTAGTGCTTGCTTCATTTGGATATTCATACATGGATTTTTCACCACAAACATCATTACACGATGACTGGTGTGCAATGGAAACAGAAGATTCATATGAACTATGCTTTGACAGTACACTTTTTGCTTCTTTAGTCCTTTTGATTTTTCTGCCAGATGACGGCAGTGTTCCAAATGACTCAGAACCCGAGGAACTACTAGCATCAGCTGCAGTGCTGCTGATAGCTTCATCCTGAGGAGATATAGAAACTTTAGATTCACTCTCTCGCATGCACGGATGCACTTCACTTAGAAATGTAGATATTTCTTTTACAATTTGTGCATCACGTGATGCTTGATCAAAATGTGCATTTGATGATGTTGCACACTGCTGCTCGCTATTTTCCCTACATTTTGTTATTCTAGCTTGGATTTTTGACAGCACAGATGGATTGGACTGCAATAGTTTAACATAATCTGAATAAATTTTTGCCATATCACTCCCAACAACCGACTTCTGTGATAGTTCTACTTTCTTGGACTGCCTAGAAGTGGATAACTGAGGCGATTCCACTGAACTTAACTTGGTGCTTTCTAGTATGTTTTCTTTGTTTCTAGAAGTATCTG
>APH_3191
------------------------------------------------------------------------------------------------------------------------------CAGAAGTGTACGTCTAGGAGGTGGTGGTGGTGGTGGAGGCGGGGGTGGTGGTACACTATGTGCTGTGGGATATGCATAAGGGACAGCTGTATTCAAGTACACAGGGGCCACTGTTGTAGGATATCCATACCCTGGAGGTAAAGTCTGTGATGCCGCAGTATATAAAGGAAATCCTGCTGTATATGCATAAGGCACAGTGTAGCCACCAACTTGGGTACTGATAGGACATGCCATTTGGTTCACTGTACCATACTGAGGTGGTGGAGGTGGTGGTGGCGCTAACTGTTGAGGCTGCAATTGCTGTGGTGTTAACTGTTGTTGTGGCAGCTGTTGTGACTGCAAATGGTGTAAATGCTGATAATGCTCCACAGGTTCTTGAGATGTTGGAATAGACACCGTTGGAGTAGGTACTTGTACTGCAGGAGTCTTCTTGGGTGGTGGAGGTGGTGGTGGAGGTGATCTGGGCGGTGGTGGAGGAGGAGGTGGAGGTGAATCTCTGTCAGACTCCATCATAGCAGCACGGAGTATGTGTTTTACTTTCACTTTGTGGCGTCGTTCCTTAGGTGGCGGTGGAGGTGGAGGAGGTGGTGACTCAGCAGTTATAAAAAGATCTTTCCCTGGTGGAATACCATCAGCAAACATTACTGACTTTTTGGGCTGCTGATCAGAATCTCGAGTAGACTGAAGTAATATTCCAGTTCTTGGAACTGGCAAAGTCTCATATTTAGTCACACTAGATGTTGAAGACGCTGCTTCAAACACAGGTGTTGGCGCTGCTTTGTTAGCGCTTGCTTCATTTGGATATTCATACATGGATTTTTCACCACAAACATCATTACACGATGACTGGTGTGCAATGGAAACAGAAGATTCATATGAACTATGCTTTGACAGTACACTTTTTGCTTCTTTAGTCCTTTTGATTTTTCTGCCAGATGACGGCAGTGTTCCAAATGACTCAGAACCCGAGGAACTACTAGCATCAGCTGCAGTGCTGCTGATAGCTTCATCCTGAGGAGATATAGAAACTTTAGATTCACTCTCTCGCATGCACGGATGCACTTCACTTAGAAATGTAGATATTTCTTTTACAATTTGTGCATCACGTGATGCTTGATCAAAATGTGCATTTGATGATGTTGCACACTGCTGCTCGCTATTTTCCCTACATTTTGT-----------------------------------------------------------------------------------------------------------------------------------------------------------------------------------------------------------------
>APH_1602
TTTCTTCAGTAATTAACATGTATTTTACAAGAAATTCCTTTTTTTAGGGACAGCAAATTAGTATAATCACAAGCAAACAGTACACTAACAGCTGTGTGGTCATCACTTATGCCCTGGTGGTGGATGCAGAAGTGTACGTCTAGGAGGTGGTGGTGGTGGTGGAGGCGGGGGTGGTGGTACACTATGTGCTGTGGGATATGCATAAGGGACAGCTGTATTCAAGTACACAGGGGCCACTGTTGTAGGATATCCATACCCTGGAGGTAAAGTCTGTGATGCCGCAGTATATAAAGGAAATCCTGCTGTATATGCATAAGGCACAGTGTAGCCACCAACTTGGGTACTGATAGGACATGCCATTTGGTTCACTGTACCATACTGAGGTGGTGGAGGTGGTGGTGGCGCTAACTGTTGAGGCTGCAATTGCTGTGGTGTTAACTGTTGTTGTGGCAGCTGTTGTGACTGCAAATGGTGTAAATGCTGATAATGCTCCACAGGTTCTTGAGATGTTGGAATAGACACCGTTGGAGTAGGTACTTGTACTGCAGGAGTCTTCTTGGGTGGTGGAGGTGGTGGTGGAGGTGATCTGGGCGGTGGTGGAGGAGGAGGTGGAGGTGAATCTCTGTCAGACTCCATCATAGCAGCACGGAGTATGTGTTTTACTTTCACTTTGTGGCGTCGTTCCTTAGGTGGCGGTGGAGGTGGAGGAGGTGGTGACTCAGCAGTTATAAAAAGATCTTTCCCTGGTGGAATACCATCAGCAAACATTACTGACTTTTTGGGCTGCTGATCAGAATCTCGAGTAGACTGAAGTAATATTCCAGTTCTTGGAACTGGCAAAGTCTCATATTTAGTCACACTAGATGTTGAAGACGCTGCTTCAAACACAGGTGTTGGCGCTGCTTTGTTAGCGCTTGCTTCATTTGGATATTCATACATGGATTTTTCACCACAAACATCATTACACGATGACTGGTGTGCAATGGAAACAGAAGATTCATATGAACTATGCTTTGACAGTACACTTTTTGCTTCTTTAGTCCTTTTGATTTTTCTGCCAGATGACGGCAGTGTTCCAAATGACTCAGAACCCGAGGAACTACTAGCATCAGCTGCAGTGCTGCTGATAGCTTCATCCTGAGGAGATATAGAAACTTTAGATTCACTCTCTCGCATGCACGGATGCACTTCACTTAGAAATGTAGATATTTCTTTTACAATTTGTGCATCACGTGATGCTTGATCAAAATGTGCATTTGATGATGTTGCACACTGCTGCTCGCTATTTTCCCTACATTTTGTTATTCTAGCTTGGATTTTTGACAGCACAGATGGATTGGACTGCAATAGTTTAACATAATCTGAATAAATTTTTGCCATATCACTCCCAACAACCGACTTCTGTGATAGTTCTACTTTCTTGGACTGCCTAGAAGTGGATAACTGAGGCGATTCCACTGAACTTAACTTGGTGCTTTCTAGTATGTTTTCTTTGTTTCTAGAAGTATCTG
>APH_4005
TTTCTTCAGTAATTAACATGTATTTTACAAGAAATTCCTTTTTTTAGGGACAGCAAATTAGTATAATCACAAGCAAACAGTACACTAACAGCTGTGTGGTCATCACTTATGCCCTGGTGGTGGATGCAGAAGTGTACGTCTAGGAGGTGGTGGTGGTGGTGGAGGCGGGGGTGGTGGTACACTATGTGCTGTGGGATATGCATAAGGGACAGCTGTATTCAAGTACACAGGGGCCACTGTTGTAGGATATCCATACCCTGGAGGTAAAGTCTGTGATGCCGCAGTATATAAAGGAAATCCTGCTGTATATGCATAAGGCACAGTGTAGCCACCAACTTGGGTACTGATAGGACATGCCATTTGGTTCACTGTACCATACTGAGGTGGTGGAGGTGGTGGTGGCGCTAACTGTTGAGGCTGCAATTGCTGTGGTGTTAACTGTTGTTGTGGCAGCTGTTGTGACTGCAAATGGTGTAAATGCTGATAATGCTCCACAGGTTCTTGAGATGTTGGAATAGACACCGTTGGAGTAGGTACTTGTACTGCAGGAGTCTTCTTGGGTGGTGGAGGTGGTGGTGGAGGTGATCTGGGCGGTGGTGGAGGAGGAGGTGGAGGTGAATCTCTGTCAGACTCCATCATAGCAGCACGGAGTATGTGTTTTACTTTCACTTTGTGGCGTCGTTCCTTAGGTGGCGGTGGAGGTGGAGGAGGTGGTGACTCAGCAGTTATAAAAAGATCTTTCCCTGGTGGAATACCATCAGCAAACATTACTGACTTTTTGGGCTGCTGATCAGAATCTCGAGTAGACTGAAGTAATATTCCAGTTCTTGGAACTGGCAAAGTCTCATATTTAGTCACACTAGATGTTGAAGACGCTGCTTCAAACACAGGTGTTGGCGCTGCTTTGTTAGCGCTTGCTTCATTTGGATATTCATACATGGATTTTTCACCACAAACATCATTACACGATGACTGGTGTGCAATGGAAACAGAAGATTCATATGAACTATGCTTTGACAGTACACTTTTTGCTTCTTTAGTCCTTTTGATTTTTCTGCCAGATGACGGCAGTGTTCCAAATGACTCAGAACCCGAGGAACTACTAGCATCAGCTGCAGTGCTGCTGATAGCTTCATCCTGAGGAGATATAGAAACTTTAGATTCACTCTCTCGCATGCACGGATGCACTTCACTTAGAAATGTAGATATTTCTTTTACAATTTGTGCATCACGTGATGCTTGATCAAAATGTGCATTTGATGATGTTGCACACTGCTGCTCGCTATTTTCCCTACATTTTGTTATTCTAGCTTGGATTTTTGACAGCACAGATGGATTGGACTGCAATAGTTTAACATAATCTGAATAAATTTTTGCCATATCACTCCCAACAACCGACTTCTGTGATAGTTCTACTTTCTTGGACTGCCTAGAAGTGGATAACTGAGGCGATTCCACTGAACTTAACTTGGTGCTTTCTAGTATGTTTTCTTTGTTTCTAGAAGTATCTG
>APH_5003
----------------CATGTATTTTACAAGAAATTCCTTTTTTTAGGGACAGCAAATTAGTATAATCACAAGCAAACAGTACACTAACAGCTGTGTGGTCATCACTTATGCCCTGGTGGTGGATGCAGAAGTGTACGTCTAGGAGGTGGTGGTGGTGGTGGAGGCGGGGGTGGTGGTACACTATGTGCTGTGGGATATGCATAAGGGACAGCTGTATTCAAGTACACAGGGGCCACTGTTGTAGGATATCCATACCCTGGAGGTAAAGTCTGTGATGCCGCAGTATATAAAGGAAATCCTGCTGTATATGCATAAGGCACAGTGTAGCCACCAACTTGGGTACTGATAGGACATGCCATTTGGTTCACTGTACCATACTGAGGTGGTGGAGGTGGTGGTGGCGCTAACTGTTGAGGCTGCAATTGCTGTGGTGTTAACTGTTGTTGTGGCAGCTGTTGTGACTGCAAATGGTGTAAATGCTGATAATGCTCCACAGGTTCTTGAGATGTTGGAATAGACACCGTTGGAGTAGGTACTTGTACTGCAGGAGTCTTCTTGGGTGGTGGAGGTGGTGGTGGAGGTGATCTGGGCGGTGGTGGAGGAGGAGGTGGAGGTGAATCTCTGTCAGACTCCATCATAGCAGCACGGAGTATGTGTTTTACTTTCACTTTGTGGCGTCGTTCCTTAGGTGGCGGTGGAGGTGGAGGAGGTGGTGACTCAGCAGTTATAAAAAGATCTTTCCCTGGTGGAATACCATCAGCAAACATTACTGACTTTTTGGGCTGCTGATCAGAATCTCGAGTAGACTGAAGTAATATTCCAGTTCTTGGAACTGGCAAAGTCTCATATTTAGTCACACTAGATGTTGAAGACGCTGCTTCAAACACAGGTGTTGGCGCTGCTTTGTTAGCGCTTGCTTCATTTGGATATTCATACATGGATTTTTCACCACAAACATCATTACACGATGACTGGTGTGCAATGGAAACAGAAGATTCATATGAACTATGCTTTGACAGTACACTTTTTGCTTCTTTAGTCCTTTTGATTTTTCTGCCAGATGACGGCAGTGTTCCAAATGACTCAGAACCCGAGGAACTACTAGCATCAGCTGCAGTGCTGCTGATAGCTTCATCCTGAGGAGATATAGAAACTTTAGATTCACTCTCTCGCATGCACGGATGCACTTCACTTAGAAATGTAGATATTTCTTTTACAATTTGTGCATCACGTGATGCTTGATCAAAATGTGCATTTGATGATGTTGCACACTGCTGCTCGCTATTTTCCCTACATTTTGTTATTCTAGCTTGGATTTTTGACAGCACAGATGGATTGGACTGCA---------------------------------------------------------------------------------------------------------------------------------------------------------------------
>APH_4029
TTTCTTCAGTAATTAACATGTATTTTACAAGAAATTCCTTTTTTTAGGGACAGCAAATTAGTATAATCACAAGCAAACAGTACACTAACAGCTGTGTGGTCATCACTTATGCCCTGGTGGTGGATGCAGAAGTGTACGTCTAGGAGGTGGTGGTGGTGGTGGAGGCGGGGGTGGTGGTACACTATGTGCTGTGGGATATGCATAAGGGACAGCTGTATTCAAGTACACAGGGGCCACTGTTGTAGGATATCCATACCCGGGAGGTAAAGTCTGTGATGCCGCAGTATATAAAGGAAATCCTGCTGTATATGCATAAGGCACAGTGTAGCCACCAACTTGGGTACTGATAGGACATGCCATTTGGTTCACTGTACCATACTGAGGTGGTGGAGGTGGTGGTGGCGCTAACTGTTGAGGCTGCAATTGCTGTGGTGTTAACTGTTGTTGTGGCAGCTGTTGTGACTGCAAATGGTGTAAATGCTGATAATGCTCCACAGGTTCTTGAGATGTTGGAATAGACACCGTTGGAGTAGGTACTTGTACTGCAGGAGTCTTCTTGGGTGGTGGAGGTGGTGGTGGAGGTGATCTGGGCGGTGGTGGAGGAGGAGGTGGAGGTGAATCTCTGTCAGACTCCATCATAGCAGCACGGAGTATGTGTTTTACTTTCACTTTGTGGCGTCGTTCCTTAGGTGGCGGTGGAGGTGGAGGAGGTGGTGACTCAGCAGTTATAAAAAGATCTTTCCCTGGTGGAATACCATCAGCAAACATTACTGACTTTTTGGGCTGCTGATCAGAATCTCGAGTAGACTGAAGTAATATTCCAGTTCTTGGAACTGGCAAAGTCTCATATTTAGTCACACTAGATGTTGAAGACGCTGCTTCAAACACAGGTGTTGGCGCTGCTTTGTTAGCGCTTGCTTCATTTGGATATTCATACATGGATTTTTCACCACAAACATCATTACACGATGACTGGTGTGCAATGGAAACAGAAGATTCATATGAACTATGCTTTGACAGTACACTTTTTGCTTCTTTAGTCCTTTTGATTTTTCTGCCAGATGACGGCAGTGTTCCAAATGACTCAGAACCCGAGGAACTACTAGCATCAGCTGCAGTGCTGCTGATAGCTTCATCCTGAGGAGATATAGAAACTTTAGATTCACTCTCTCGCATGCACGGATGCACTTCACTTAGAAATGTAGATATTTCTTTTACAATTTGTGCATCACGTGATGCTTGATCAAAATGTGCATTTGATGATGTTGCACACTGCTGCTCGCTATTTTCCCTACATTTTGTTATTCTAGCTTGGATTTTTGACAGCACAGATGGATTGGACTGCAATAGTTTAACATAATC-----------------------------------------------------------------------------------------------------------------------------------------------------
>APH_1535
TTTCTTCAGTAATTAACATGTATTTTACAAGAAATTCCTTTTTTTAGGGACAGCAAATTAGTATAATCACAAGCAAACAGTACACTAACAGCTGTGTGGTCATCACTTATGCCCTGGTGGTGGATGCAGAAGTGTACGTCTAGGAGGTGGTGGTGGTGGTGGAGGCGGGGGTGGTGGTACACTATGTGCTGTGGGATATGCATAAGGGACAGCTGTATTCAAGTACACAGGGGCCACTGTTGTAGGATATCCATACCCGGGAGGTAAAGTCTGTGATGCCGCAGTATATAAAGGAAATCCTGCTGTATATGCATAAGGCACAGTGTAGCCACCAACTTGGGTACTGATAGGACATGCCATTTGGTTCACTGTACCATACTGAGGTGGTGGAGGTGGTGGTGGCGCTAACTGTTGAGGCTGCAATTGCTGTGGTGTTAACTGTTGTTGTGGCAGCTGTTGTGACTGCAAATGGTGTAAATGCTGATAATGCTCCACAGGTTCTTGAGATGTTGGAATAGACACCGTTGGAGTAGGTACTTGTACTGCAGGAGTCTTCTTGGGTGGTGGAGGTGGTGGTGGAGGTGATCTGGGCGGTGGTGGAGGAGGAGGTGGAGGTGAATCTCTGTCAGACTCCATCATAGCAGCACGGAGTATGTGTTTTACTTTCACTTTGTGGCGTCGTTCCTTAGGTGGCGGTGGAGGTGGAGGAGGTGGTGACTCAGCAGTTATAAAAAGATCTTTCCCTGGTGGAATACCATCAGCAAACATTACTGACTTTTTGGGCTGCTGATCAGAATCTCGAGTAGACTGAAGTAATATTCCAGTTCTTGGAACTGGCAAAGTCTCATATTTAGTCACACTAGATGTTGAAGACGCTGCTTCAAACACAGGTGTTGGCGCTGCTTTGTTAGCGCTTGCTTCATTTGGATATTCATACATGGATTTTTCACCACAAACATCATTACACGATGACTGGTGTGCAATGGAAACAGAAGATTCATATGAACTATGCTTTGACAGTACACTTTTTGCTTCTTTAGTCCTTTTGATTTTTCTGCCAGATGACGGCAGTGTTCCAAATGACTCAGAACCCGAGGAACTACTAGCATCAGCTGCAGTGCTGCTGATAGCTTCATCCTGAGGAGATATAGAAACTTTAGATTCACTCTCTCGCATGCACGGATGCACTTCACTTAGAAATGTAGATATTTCTTTTACAATTTGTGCATCACGTGATGCTTGATCAAAATGTGCATTTGATGATGTTGCACACTGCTGCTCGCTATTTTCCCTACATTTTGTTATTCTAGCTTGGATTTTTGACAGCACAGATGGATTGGACTGCAATAGTTTAACATAATCTGAATAAATTTTTGCCATATCACTCCCAACAACCGACTTCTGTGATAGTTCTACTTTCTTGGACTGCCTAGAAGTGGATAACTGAGGCGATTCCACTGAACTTAACTTGGTGCTTTCTAGTATGTTTTCTTTGTTTCTAGAAGTATCTG
>APH_4024
TTTCTTCAGTAATTAACATGTATTTTACAAGAAATTCCTTTTTTTAGGGACAGCAAATTAGTATAATCACAAGCAAACAGTACACTAACAGCTGTGTGGTCATCACTTATGCCCTGGTGGTGGATGCAGAAGTGTACGTCTAGGAGGTGGTGGTGGTGGTGGAGGCGGGGGTGGTGGTACACTATGTGCTGTGGGATATGCATAAGGGACAGCTGTATTCAAGTACACAGGGGCCACTGTTGTAGGATATCCATACCCTGGAGGTAAAGTCTGTGATGCCGCAGTATATAAAGGAAATCCTGCTGTATATGCATAAGGCACAGTGTAGCCACCAACTTGGGTACTGATAGGACATGCCATTTGGTTCACTGTACCATACTGAGGTGGTGGAGGTGGTGGTGGCGCTAACTGTTGAGGCTGCAATTGCTGTGGTGTTAACTGTTGTTGTGGCAGCTGTTGTGACTGCAAATGGTGTAAATGCTGATAATGCTCCACAGGTTCTTGAGATGTTGGAATAGACACCGTTGGAGTAGGTACTTGTACTGCAGGAGTCTTCTTGGGTGGTGGAGGTGGGGGTGGAGGTGATCTGGGCGGTGGTGGAGGAGGAGGTGGAGGTGAATCTCTGTCAGACTCCATCATAGCAGCACGGAGTATGTGTTTTACTTTCACTTTGTGGCGTCGTTCCTTAGGTGGCGGTGGAGGTGGAGGAGGTGGTGACTCAGCAGTTATAAAAAGATCTTTCCCTGGTGGAATACCATCAGCAAACATTACTGACTTTTTGGGCTGCTGATCAGAATCTCGAGTAGACTGAAGTAATATTCCAGTTCTTGGAACTGGCAAAGTCTCATATTTAGTCACACTAGATGTTGAAGACGCTGCTTCAAACACAGGTGTTGGCGCTGCTTTGTTAGCGCTTGCTTCATTTGGATATTCATACATGGATTTTTCACCACAAACATCATTACACGATGACTGGTGTGCAATGGAAACAGAAGATTCATATGAACTATGCTTTGACAGTACACTTTTTGCTTCTTTAGTCCTTTTGATTTTTCTGCCAGATGACGGCAGTGTTCCAAATGACTCAGAACCCGAGGAACTACTAGCATCAGCTGCAGTGCTGCTGATAGCTTCATCCTGAGGAGATATAGAAACTTTAGATTCACTCTCTCGCATGCACGGATGCACTTCACTTAGAAATGTAGATATTTCTTTTACAATTTGTGCATCACGTGATGCTTGATCAAAATGTGCATTTGATGATGTTGCACACTGCTGCTCGCTATTTTCCCTACATTTTGTTATTCTAGCTTGGATTTTTGACAGCACAGATGGATTGGACTGCAATAGTTTAACATAATCTGAATAAATTTTTGCCATATCACTCCCAACAACCGACTTCTGTGATAGTTCTACTTTCTTGGACTGCCTAGAAGTGGATAACTGAGGCGATTCCACTGAACTTAACTTGGTGCTTTCTAGTATGTTTTCTTTGTTTCTAGAAGTATCTG
>APH_0723
TTTCTTCAGTAATTAACATGTATTTTACAAGAAATTCCTTTTTTTAGGGACAGCAAATTAGTATAATCACAAGCAAACAGTACACTAACAGCTGTGTGGTCATCACTTATGCCCTGGTGGTGGATGCAGAAGTGTACGTCTAGGAGGTGGTGGTGGTGGTGGAGGAGGGGGTGGTGGTACACTATGTGCTGTGGGATATGCATAAGGGACAGCTGTATTCAAGTACACAGGGGCCACTGTTGTAGGATATCCATACCCTGGAGGTAAAGTCTGTGATGCCGCAGTATATAAAGGAAATCCTGCTGTATATGCATAAGGCACAGTGTAGCCACCAACTTGGGTACTGATAGGACATGCCATTTGGTTCACTGTACCATACTGAGGTGGTGGAGGTGGTGGTGGCGCTAACTGTTGAGGCTGCAATTGCTGTGGTGTTAACTGTTGTTGTGGCAGCTGTTGTGACTGCAAATGGTGTAAATGCTGATAATGCTCCACAGGTTCTTGAGATGTTGGAATAGACACCGTTGGAGTAGGTACTTGTACTGCAGGAGTCTTCTTGGGTGGTGGAGGTGGTGGTGGAGGTGATCTGGGCGGTGGTGGAGGAGGAGGTGGAGGTGAATCTCTGTCAGACTCCATCATAGCAGCACGGAGTATGTGTTTTACTTTCACTTTGTGGCGTCGTTCCTTAGGTGGCGGTGGAGGTGGAGGAGGTGGTGACTCAGCAGTTATAAAAAGATCTTTCCCTGGTGGAATACCATCAGCAAACATTACTGACTTTTTGGGCTGCTGATCAGAATCTCGAGTAGACTGAAGTAATATTCCAGTTCTTGGAACTGGCAAAGTCTCATATTTAGTCACACTAGATGTTGAAGACGCTGCTTCAAACACAGGTGTTGGCGCTGCTTTGTTAGCGCTTGCTTCATTTGGATATTCATACATGGATTTTTCACCACAAACATCATTACACGATGACTGGTGTGCAATGGAAACAGAAGATTCATATGAACTATGCTTTGACAGTACACTTTTTGCTTCTTTAGTCCTTTTGATTTTTCTGCCAGATGACGGCAGTGTTCCAAATGACTCAGAACCCGAGGAACTACTAGCATCAGCTGCAGTGCTGCTGATAGCTTCATCCTGAGGAGATATAGAAACTTTAGATTCACTCTCTCGCATGCACGGATGCACTTCACTTAGAAATGTAGATATTTCTTTTACAATTTGTGCATCACGTGATGCTTGATCAAAATGTGCATTTGATGATGTTGCACACTGTTGCTCGCTATTTTCCCTACATTTTGTTATTCTAGCTTGGATTTTTGACAGCACAGATGGATTGGACTGCAATAGTTTAACATAATCTGAATAAATTTTTGCCATATCACTCCCAACAACCGACTTCTGTGATAGTTCTACTTTCTTGGACTGCCTAGAAGTGGATAACTGAGGCGATTCCACTGAACTTAACTTGGTGCTTT---------------------------------
>APH_4021
TTTCTTCAGTAATTAACATGTATTTTACAAGAAATTCCTTTTTTTAGGGACAGCAAATTAGTATAATCACAAGCAAACAGTACACTAACAGCTGTGTGGTCATCACTTATGCCCTGGTGGTGGATGCAGAAGTGTACGTCTAGGAGGTGGTGGTGGTGGTGGAGGCGGGGGTGGTGGTACACTATGTGCTGTGGGATATGCATAAGGGACAGCTGTATTCAAGTACACAGGGGCCACTGTTGTAGGATATCCATACCCTGGAGGTAAAGTCTGTGATGCCGCAGTATATAAAGGAAATCCTGCTGTATATGCATAAGGCACAGTGTAGCCACCAACTTGGGTACTGATAGGACATGCCATTTGGTTCACTGTACCATACTGAGGTGGTGGAGGTGGTGGTGGAGCTAACTGTTGAGGCTGCAATTGCTGTGGTGTTAACTGTTGTTGTGGCAGCTGTTGTGACTGCAAATGGTGTAAATGCTGATAATGCTCCACAGGTTCTTGAGATGTTGGAATAGACACCGTTGGAGTAGGTACTTGTACTGCAGGAGTCTTCTTGGGTGGTGGAGGTGGTGGTGGAGGTGATCTGGGCGGTGGTGGAGGAGGAGGTGGAGGTGAATCTCTGTCAGACTCCATCATAGCAGCACGGAGTATGTGTTTTACTTTCACTTTGTGGCGTCGTTCCTTAGGTGGCGGTGGAGGTGGAGGAGGTGGTGACTCAGCAGTTATAAAAAGATCTTTCCCTGGTGGAATACCATCAGCAAACATTACTGACTTTTTGGGCTGCTGATCAGAATCTCGAGTAGACTGAAGTAATATTCCAGTTCTTGGAACTGGCAAAGTCTCATATTTAGTCACACTAGATGTTGAAGACGCTGCTTCAAACACAGGTGTTGGCGCTGCTTTGTTAGCGCTTGCTTCATTTGGATATTCATACATGGATTTTTCACCACAAACATCATTACACGATGACTGGTGTGCAATGGAAACAGAAGATTCATATGAACTATGCTTTGACAGTACACTTTTTGCTTCTTTAGTCCTTTTGATTTTTCTGCCAGATGACGGCAGTGTTCCAAATGACTCAGAACCCGAGGAACTACTAGCATCAGCTGCAGTGCTGCTGATAGCTTCATCCTGAGGAGATATAGAAACTTTAGATTCACTCTCTCGCATGCACGGATGCACTTCACTTAGAAATGTAGATATTTCTTTTACAATTTGTGCATCACGTGATGCTTGATCAAAATGTGCATTTGATGATGTTGCACACTGCTGCTCGCTATTTTCCCTACATTTTGTTATTCTAGCTTGGATTTTTGACAGCACAGATGGATTGGACTGCAATAGTTTAACATAATCTGAATAAATTTTTGCCATATCACTCCCAACAACCGACTTCTGTGATAGTTCTACTTTCTTGGACTGCCTAGAAGTGGATAACTGAGGCGATTCCACTGAACTTAACTTGGTGCTTTCTAGTATGTTTTCTTTGTTTCTAGAAGTATCTG
>APH_5079
----------------CATGTATTTTACAAGAAATTCCTTTTTTTAGGGACAGCAAATTAGTATAATCACAAGCAAACAGTACACTAACAGCTGTGTGGTCATCACTTATGCCCTGGTGGTGGATGCAGAAGTGTACGTCTAGGAGGTGGTGGTGGTGGTGGAGGCGGGGGTGGTGGTACACTATGTGCTGTGGGATATGCATAAGGGACAGCTGTATTCAAGTACACAGGGGCCACTGTTGTAGGATATCCATACCCGGGAGGTAAAGTCTGTGATGCCGCAGTATATAAAGGAAATCCTGCTGTATATGCATAAGGCACAGTGTAGCCACCAACTTGGGTACTGATAGGACATGCCATTTGGTTCACTGTACCATACTGAGGTGGTGGAGGTGGTGGTGGCGCTAACTGTTGAGGCTGCAATTGCTGTGGTGTTAACTGTTGTTGTGGCAGCTGTTGTGACTGCAAATGGTGTAAATGCTGATAATGCTCCACAGGTTCTTGAGATGTTGGAATAGACACCGTTGGAGTAGGTACTTGTACTGCAGGAGTCTTCTTGGGTGGTGGAGGTGGTGGTGGAGGTGATCTGGGCGGTGGTGGAGGAGGAGGTGGAGGTGAATCTCTGTCAGACTCCATCATAGCAGCACGGAGTATGTGTTTTACTTTCACTTTGTGGCGTCGTTCCTTAGGTGGCGGTGGAGGTGGAGGAGGTGGTGACTCAGCAGTTATAAAAAGATCTTTCCCTGGTGGAATACCATCAGCAAACATTACTGACTTTTTGGGCTGCTGATCAGAATCTCGAGTAGACTGAAGTAATATTCCAGTTCTTGGAACTGGCAAAGTCTCATATTTAGTCACACTAGATGTTGAAGACGCTGCTTCAAACACAGGTGTTGGCGCTGCTTTGTTAGCGCTTGCTTCATTTGGATATTCATACATGGATTTTTCACCACAAACATCATTACACGATGACTGGTGTGCAATGGAAACAGAAGATTCATATGAACTATGCTTTGACAGTACACTTTTTGCTTCTTTAGTCCTTTTGATTTTTCTGCCAGATGACGGCAGTGTTCCAAATGACTCAGAACCCGAGGAACTACTAGCATCAGCTGCAGTGCTGCTGATAGCTTCATCCTGAGGAGATATAGAAACTTTAGATTCACTCTCTCGCATGCACGGATGCACTTCACTTAGAAATGTAGATATTTCTTTTACAATTTGTGCATCACGTGATGCTTGATCAAAATGTGCATTTGATGATGTTGCACACTGCTGCTCGCTATTTTCCCTACATTTTGTTATTCTAGCTTGGATTTTTGACAGCACAGATGGATTGGACTGCAATAGTTTACCATAA-------------------------------------------------------------------------------------------------------------------------------------------------------
>APH_0772
---------------------------------------------------------------------------------------ACAGCTGTGTGGTCATCACTTATGCCCTGGTGGTGGATGCAGAAGTGTACGTCTAGGAGGTGGTGGTGGTGGTGGAGGCGGGGGTGGTGGTACACTATGTGTTGTGGGATATGCATAAGGGACAGCTGTATTCAAGTACACAGGGGCCACTGTTGTAGGATATCCATACCCGGGAGGTAAAGTCTGTGATGCCGCAGTATATAAAGGAAATCCTGCTGTATATGCATAAGGCACAGTGTAGCCACCAACTTGGGTACTGATAGGACATGCCATTTGGTTCACTGTACCATACTGAGGTGGTGGAGGTGGTGGTGGCGCTAACTGTTGAGGCTGCAATTGCTGTGGTGTTAACTGTTGTTGTGGCAGCTGTTGTGACTGCAAATGGTGTAAATGCTGATAATGCTCCACAGGTTCTTGAGATGTTGGAATAGACACCGTTGGAGTAGGTACTTGTACTGCAGGAGTCTTCTTGGGTGGTGGAGGTGGTGGTGGAGGTGATCTGGGCGGTGGTGGAGGAGGAGGTGGAGGTGAATCTCTGTCAGACTCCATCATAGCAGCACGGAGTATGTGTTTTACTTTCACTTTGTGGCGTCGTTCCTTAGGTGGCGGTGGAGGTGGAGGAGGTGGTGACTCAGCAGTTATAAAAAGATCTTTCCCTGGTGGAATACCATCAGCAAACATTACTGACTTTTTGGGCTGCTGATCAGAATCTCGAGTAGACTGAAGTAATATTCCAGTTCTTGGAACTGGCAAAGTCTCATATTTAGTCACACTAGATGTTGAAGACGCTGCTTCAAACACAGGTGTTGGCGCTGCTTTGTTAGCGCTTGCTTCATTTGGATATTCATACATGGATTTTTCACCACAAACATCATTACACGATGACTGGTGTGCAATGGAAACAGAAGATTCATATGAACTATGCTTTGACAGTACACTTTTTGCTTCTTTAGTCCTTTTGATTTTTCTGCCAGATGACGGCAGTGTTCCAAATGACTCAGAACCCGAGGAACTACTAGCATCAGCTGCAGTGCTGCTGATAGCTTCATCCTGAGGAGATATAGAAACTTTAGATTCACTCTCTCGCATGCACGGATGCACTTCACTTAGAAATGTAGATATTTCTTTTACAATTTGTGCATCACGCGATGCTTGATCAAAATGTGCATTTGATGATGTTGCACACTGCTGCTCGCTATTTTCCCTACATTTTGTTATTCTAGCTTGGATTTTTGACAGCACAGATGGATTGGACTGCAATAGTTTAACATAATCTGAATAAATTTTTGCCATATCACTCCCAACAACCGACTTCTGTGATAGTTCTACTTTCTTGGACTGCCTAGAAGTGGATAACTGAGGCGATTCCACTGAACTTAACTTGGTGCTTTCTAGTATGTTTTCTTTGTTTCTAGAAGTA----
>APH_1438
---CTTCAGTAATTAACATGTATTTTACAAGAAATTCCTTTTTTTAGGGACAGCAAATTAGTATAATCACAAGCAAACAGTACACTAACAGCTGTGTGGTCATCACTTATGCCCTGGTGGTGGATGCAGAAGTGTACGTCTA---------------------------------------------------------------------------------------------------------------------------------------------------------------------------------------------------------------------------------------------------------------------------------------------------------------------------------------------------------------------------------------------------------------------------------------GGAGGTGGTGGTGGAGGTGATCTGGGCGGTGGTGGAGGAGGAGGTGGAGGTGAATCTCTGTCAGACTCCATCATAGCAGCACGGAGTATGTGTTTTACTTTCACTTTGTGGCGTCGTTCCTTAGGTGGCGGTGGAGGTGGAGGAGGTGGTGACTCAGCAGTTATAAAAAGATCTTTCCCTGGTGGAATACCATCAGCAAACATTACTGACTTTTTGGGCTGCTGATCAGAATCTCGAGTAGACTGAAGTAATATTCCAGTTCTTGGAACTGGCAAAGTCTCATATTTAGTCACACTAGATGTTGAAGACGCTGCTTCAAACACAGGTGTTGGCGCTGCTTTGTTAGCGCTTGCTTCATTTGGATATTCATACATGGATTTTTCACCACAAACATCATTACACGATGACTGGTGTGCAATGGAAACAGAAGATTCATATGAACTATGCTTTGACAGTACACTTTTTGCTTCTTTAGTCCTTTTGATTTTTCTGCCAGATGACGGCAGTGTTCCAAATGACTCAGAACCCGAG-------------------------------------------------------------------------------------------------------------------------------------------------------------------------------------------------------------------------------------------------------------------------------------------------------------------------------------------------------------------------------------------------------------------------------
>APH_0136
TTTCTTCAGTAATTAACATGTATTTTACAAGAAATTCCTTTTTTTAGGGACAGCAAATTAGTATAATCACAAGCAAACAGTACACTAACAGCTGTGTGGTCATCACTTATGCCCTGGTGGTGGATGCAGAAGTGTACGTCTAGGAGGTGGTGGTGGTGGTGGAGGCGGGGGTGGTGGTACACTATGTGCTGTGGGATATGCATAAGGGACAGCTGTATTCAAGTACACAGGGGCCACTGTTGTAGGATATCCATACCCTGGAGGTAAAGTCTGTGATGCCGCAGTATATAAAGGAAATCCTGCTGTATATGCATAAGGCACAGTGTAGCCACCAACTTGGGTACTGATAGGACATGCCATTTGGTTCACTGTACCATACTGAGGTGGTGGAGGTGGTGGTGGCGCTAACTGTTGAGGCTGCAATTGCTGTGGTGTTAACTGTTGTTGTGGCAGCTGTTGTGACTGCAAATGGTGTAAATGCTGATAATGCTCCACAGGTTCTTGAGATGTTGGAATAGACACCGTTGGAGTAGGTACTTGTACTGCAGGAGTCTTCTTGGGTGGTGGAGGTGGTGGTGGAGGTGATCTGGGTGGTGGTGGAGGAGGAGGTGGAGGTGAATCTCTGTCAGACTCCATCATAGCAGCACGGAGTATGTGTTTTACTTTCACTTTGTGGCGTCGTTCCTTAGGTGGCGGTGGAGGTGGAGGAGGTGGTGACTCAGCAGTTATAAAAAGATCTTTCCCTGGTGGAATACCATCAGCAAACATTACTGACTTTTTGGGCTGCTGATCAGAATCTCGAGTAGACTGAAGTAATATTCCAGTTCTTGGAACTGGCAAAGTATCATATTTAGTCACACTAGATGTTGAAGATGCTGCTTCAAACACAGGTGTTGGAGCTGCTTTGTTAGCGCTTGCTTCATTTGGATATTCATACACGGATTTTTCACCACAAACATCATTACATGATGACTGGTGTGCAATGGAAACAGAAGATTCATATGAACTATGCTTTGACAGTACACTTTTTGCTTCTTTAGTCCTTTTGATTTTTCTGCCAGATGACGGCAGTGTTCCAAATGACTCAGAACCCGAGGAACTACTAGCATCAGCTGCAGTGCTGCTGATAGCTTCATCCTGAGGAGATATAGAAACTTTAGATTCACTCTCTCGCATGCACGGATGCACTTCACTTAGAAATGTAGATATTTCTTTTACAATTTGTGCATCACGTGATGCTTGATCAAAATGTGCATTTGATGATGTTGCGCACTGCTGCTCGCTATTTTCCCTACATTTTGTTATTCTAGCTTGGATTTTTGACAGCACAGATGGATTGGACTGCAATAGTTTAACATAATCTGAATAAATTTTTGCCATATCACTCCCAACAACCGATTTCTGTGATAGTTCTACTTTCTTGGACTGCCTAGAAGTGGATAACTGAGGCGATTCCACTGAACTTAACTTGGTGCTTTCTAGTATGTTTTCTTTGTTTCTAGAAGTATCTG
>APH_0717
-TTCTTCAGTAATTAACATGTATTTTACAAGAAATTCCTTTTTTTAGGGACAGCAAATTAGTATAATCACAAGCAAACAGTACACTAACAGCTGTGTGGTCATCACTTATGCCCTGGTGGTGGATGCAGAAGTGTACGTCTAGGAGGTGGTGGTGGTGGTGGAGGCGGGGGTGGTGGTACACTGTGTGCTGTGGGATATGCATAAGGGACAGCTGTATTCAAGTACACAGGGGCCACTGTTGTAGGATATCCATACCCTGGAGGTAAAGTCTGTGATGCCGCAGTATATAAAGGAAATCCTGCAGTATATGCATAAGGCACAGTGTAGCCACCAACTTGGGTACTGATAGGACATGCCATTTGGTTCACTGTACCATACTGAGGTGGTGGAGGTGGTGGTGGCGCTAACTGTTGAGGCTGCAATTGCTGTGGTGTTAACTGTTGTTGTGGCAGCTGTTGTGACTGCAAATGGTGTAAATGCTGATAATGCTCCACAGGTTCTTGAGATGTTGGAATAGACACCGTTGGAGTAGGTACTTGTACTGCAGGAGTTTTCTTGGGTGGTGGAGGTGGTGGTGGAGGTGATCTGGGTGGTGGTGGAGGAGGAGGTGGAGGTGAATCTCTGTCAGACTCCATCATAGCAGCACGGAGTATGTGTTTTACTTTCACTTTGTGGCGTCGTTCCTTAGGTGGTGGTGGAGGTGGAGGAGGTGGTGACTCAGCAGTTATAAAAAGATCTTTCCCTGGTGGAATACCATCAGCAAACATGACTGACTTTTTGGGCTGCTGATCAGAATCTCGAGTAGACTGAAGTAATATTCCAGTTCTTGGAACTGGCAAAGTCTCATATTTAGTCACACTAGATGTTGAAGACGCTGCTTCAAACACAGGTGTTGGAGCTGCTTTGTTAGCGCTTGCTTCATTTGGATATTCATACACGGATTTTTCACCACAAACATCATTACATGATGACTGGTGTGCAATGGAAACAGAAGATTCATATGAACTATGCTTTGACAGTACACTTTTTGCTTCTTTAGTCCTTTTGATTTTTCTGCCAGATGACGGCAGTGTTCCAAATGACTCAGAACCCGAGGAACTACTAGCATCAGCTGCAGTGCTGCTGATAGCTTCATCCTGAGGAGATATAGAAACTTTAGATTCACTCTCTCGCATGCACGGATGCACTTCACTTAGAAATGTAGATATTTCTTTTACAATTTGTGCATCACGTGATGCTTGATCAAAATGTGCATTTGATGATGTTGCGCACTGCTGCTCGCTATTTTCCCTACATTTTGTTATTCTAGCTTGGATTTTTGACAGCACAGATGGATTGGATTGCAATAGTTTAACATAATCTGAATAAATTTTTGCCATATCACTCCCAACAACCGATTTCTGTGATAGTTCTACTTTCTTGGACTGCCTAGAAGTGGATAACTGAGGCGATTCCACTGAACTTAACTTGGTGCTTTCTAGTATGTTTTCTTTGTTTCTAGAAGTATCTG
>APH_0186
TTTCTTCAGTAATTAACATGTATTTTACAAGAAATTCCTTTTTTTAGGGACAGCAAATTAGTATAATCACAAGCAAACAGTACACTAACAGCTGTGTGGTCATCACTTATGCCCTGGTGGTGGATGCAGAAGTGTACGTCTAGGA---GGTGGTGGTGGTGGAGGCGGGGGTGGTGGTACACTGTGTGCTGTGGGATATGCATAAGGGACAGCTGTATTCAAGTACACAGGGGCCACTGTTGTAGGATATCCATACCCTGGAGGTAAAGTCTGTGATGCCGCAGTATATAAAGGAAATCCTGCAGTATATGCATAAGGCACAGTGTAGCCACCAACTTGGGTACTGATAGGACATGCCATTTGGTTCACTGTACCATACTGAGGTGGTGGAGGTGGTGGTGGCGCTAACTGTTGAGGCTGCAATTGCTGTGGTGTTAACTGTTGTTGTGGCAGCTGTTGTGACTGCAAATGGTGTAAATGCTGATAATGCTCCACAGGTTCTTGAGATGTTGGAATAGACACCGTTGGAGTAGGTACTTGTACTGCAGGAGTCTTCTTGGGTGGTGGAGGTGGTGGTGGAGGTGATCTGGGTGGTGGTGGAGGAGGAGGTGGAGGTGAATCTCTGTCAGACTCCATCATAGCAGCACGGAGTATGTGTTTTACTTTCACTTTGTGGCGTCGTTCCTTAGGTGGTGGTGGAGGTGGAGGAGGTGGTGACTCAGCAGTTATAAAAAGATCTTTCCCTGGTGGAATACCATCAGCAAACATGACTGACTTTTTGGGCTGCTGATCAGAATCTCGAGTAGACTGAAGTAATATTCCAGTTCTTGGAACTGGCAAAGTCTCATATTTAGTCACACTAGATGTTGAAGACGCTGCTTCAAACACAGGTGTTGGAGCTGCTTTGTTAGCGCTTGCTTCATTTGGATATTCATACACGGATTTTTCACCACAAACATCATTACACGATGACTGGTGTGCAATGGAAACAGAAGATTCATATGAACTATGCTTTGACAGTACACTTTTTGCTTCTTTAGTCCTTTTGATTTTTCTGCCAGATGACGGCAGTGTTCCAAATGACTCAGAACCCGAGGAACTACTAGCATCAGCTGCAGTGCTGCTGATAGCTTCATCCTGAGGAGATATAGAAACTTTAGATTCACTCTCTCGCATGCACGGATGCACTTCACTTAGAAATGTAGATATTTCTTTTACAATTTGTGCATCACGTGATGCTTGATCAAAATGTGCATTTGATGATGTTGCGCACTGCTGCTCGCTATTTTCCCTACATTTTGTTATTCTAGCTTGGATTTTTGACAGCACAGATGGATTGGATTGCAATAGTTTAACATAATCTGAATAAATTTTTGCCATATCACTCCCAACAACCGATTTCTGTGATAGTTCTACTTTCTTGGACTGCCTAGAAGTGGATAACTGAGGCGATTCCACTGAACTTAACTTGGTGCTTTCTAGTATGTTTTCTTTGTTTCTAGAAGTATCTG
>APH_0674
-----------------------------------------------------CAAATTAGTATAATCACAAGCAAACAGTACACTAACAGCTGTGTGGTCATCACTTATGCCCTGGTGGTGGATGCAGAAGTGTACGTCTAGGAGGTGGTGGTGGTGGTGGAGGCGGGGGTGGTGGTACACTGTGTGCTGTGGGATATGCATAAGGGACAGCTGTATTCAAGTACACAGGGGCCACTGTTGTAGGATATCCATACCCTGGAGGTAAAGTCTGTGATGCCGCAGTATATAAAGGAAATCCTGCAGTATATGCATAAGGCACAGTGTAGCCACCAACTTGGGTACTGATAGGACATGCCATTTGGTTCACTGTACCATACTGAGGTGGTGGAGGTGGTGGTGGCGCTAACTGTTGAGGCTGCAATTGCTGTGGTGTTAACTGTTGTTGTGGCAGCTGTTGTGACTGCAAATGGTGTAAATGCTGATAATGCTCCACAGGTTCTTGAGATGTTGGAATAGACACCGTTGGAGTAGGTACTTGTACTGCAGGAGTCTTCTTGGGTGGTGGAGGTGGTGGTGGAGGTGATCTGGGTGGTGGTGGAGGAGGAGGTGGAGGTGAATCTCTGTCAGACTCCATCATAGCAGCACGGAGTATGTGTTTTACTTTCACTTTGTGGCGTCGTTCCTTAGGTGGTGGTGGAGGTGGAGGAGGTGGTGACTCAGCAGTTATAAAAAGATCTTTCCCTGGTGGAATACCATCAGCAAACATGACTGACTTTTTGGGCTGCTGATCAGAATCTCGAGTAGACTGAAGTAATATTCCAGTTCTTGGAACTGGCAAAGTCTCATATTTAGTCACACTAGATGTTGAAGACGCTGCTTCAAACACAGGTGTTGGAGCTGCTTTGTTAGCGCTTGCTTCATTTGGATATTCATACACGGATTTTTCACCACAAACATCATTACACGATGACTGGTGTGCAATGGAAACAGAAGATTCATATGAACTATGCTTTGACAGTACACTTTTTGCTTCTTTAGTCCTTTTGATTTTTCTGCCAGATGACGGCAGTGTTCCAAATGACTCAGAACCCGAGGAACTACTAGCATCAGCTGCAGTGCTGCTGATAGCTTCATCCTGAGGAGATATAGAAACTTTAGATTCACTCTCTCGCATGCACGGATGCACTTCACTTAGAAATGTAGATATTTCTTTTACAATTTGTGCATCACGTGATGCTTGATCAAAATGTGCATTTGATGATGTTGCGCACTGCTGCTCGCTATTTTCCCTACATTTTGTTATTCTAGCTTGGATTTTTGACAGCACAGATGGATTGGATTGCAATAGTTTAACATAATCTGAATAAATTTTTGCCATATCACTCCCAACAACCGATTTCTGTGATAGTTCTACTTTCTTGGACTGCCTAGAAGTGGATAACTGAGGCGATTCCACTGAACTTAACTTGGTGCTTTCTAGTATGTTTTCTTTGTTTCTAGAAGTATCTG
>APH_0185
TTTCTTCAGTAATTAACATGTATTTTACAAGAAATTCCTTTTTTTAGGGACAGCAAATTAGTATAATCACAAGCAAACAGTACACTAACAGCTGTGTGGTCATCACTTATGCCCTGGTGGTGGATGCAGAAGTGTACGTCTAGGAGGTGGTGGTGGTGGTGGAGGCGGGGGTGGTGGTACACTGTGTGCTGTGGGATATGCATAAGGGACAGCTGTATTCAAGTACACAGGGGCCACTGTTGTAGGATATCCATACCCTGGAGGTAAAGTCTGTGATGCCGCAGTATATAAAGGAAATCCTGCAGTATATGCATAAGGCACAGTGTAGCCACCAACTTGGGTACTGATAGGACATGCCATTTGGTTCACTGTACCATACTGAGGTGGTGGAGGTGGTGGTGGCGCTAACTGTTGAGGCTGCAATTGCTGTGGTGTTAACTGTTGTTGTGGCAGCTGTTGTGACTGCAAATGGTGTAAATGCTGATAATGCTCCACAGGTTCTTGAGATGTTGGAATAGACACCGTTGGAGTAGGTACTTGTACTGCAGGAGTCTTCTTGGGTGGTGGAGGTGGTGGTGGAGGTGATCTGGGTGGTGGTGGAGGAGGAGGTGGAGGTGAATCTCTGTCAGACTCCATCATAGCAGCACGGAGTATGTGTTTTACTTTCACTTTGTGGCGTCGTTCCTTAGGTGGTGGTGGAGGTGGAGGAGGTGGTGACTCAGCAGTTATAAAAAGATCTTTCCCTGGTGGAATACCATCAGCAAACATGACTGACTTTTTGGGCTGCTGATCAGAATCTCGAGTAGACTGAAGTAATATTCCAGTTCTTGGAACTGGCAAAGTCTCATATTTAGTCACACTAGATGTTGAAGACGCTGCTTCAAACACAGGTGTTGGAGCTGCTTTGTTAGCGCTTGCTTCATTTGGATATTCATACACGGATTTTTCACCACAAACATCATTACACGATGACTGGTGTGCAATGGAAACAGAAGATTCATATGAACTATGCTTTGACAGTACACTTTTTGCTTCTTTAGTCCTTTTGATTTTTCTGCCAGATGACGGCAGTGTTCCAAATGACTCAGAACCCGAGGAACTACTAGCATCAGCTGCAGTGCTGCTGATAGCTTCATCCTGAGGAGATATAGAAACTTTAGATTCACTCTCTCGCATGCACGGATGCACTTCACTTAGAAATGTAGATATTTCTTTTACAATTTGTGCATCACGTGATGCTTGATCAAAATGTGCATTTGATGATGTTGCGCACTGCTGCTCGCTATTTTCCCTACATTTTGTTATTCTAGCTTGGATTTTTGACAGCACAGATGGATTGGATTGCAATAGTTTAACATAATCTGAATAAATTTTTGCCATATCACTCCCAACAACCGATTTCTGTGATAGTTCTACTTTCTTGGACTGCCTAGAAGTGGATAACTGAGGCGATTCCACTGAACTTAACTTGGTGCTTTCTAGTATGTTTTCTTTGTTTCTAGAAGTATCTG
>APH_3188
-------------------------------------------------------------------------------------------------------------------------------------------------------------------------------------------------------GCATAAGGGACAGCTGTATTCAAGTACACAGGGGCCACTGTTGTAGGATATCCATACCCTGGAGGTAAAGTCTGTGATGCCGCAGTATATAAAGGAAATCCTGCAGTATATGCATAAGGCACAGTGTAGCCACCAACTTGGGTACTGATAGGACATGCCATTTGGTTCACTGTACCATACTGAGGTGGTGGAGGTGGTGGTGGCGCTAACTGTTGAGGCTGCAATTGCTGTGGTGTTAACTGTTGTTGTGGCAGCTGTTGTGACTGCAAATGGTGTAAATGCTGATAATGCTCCACAGGTTCTTGAGATGTTGGAATAGACACCGTTGGAGTAGGTACTTGTACTGCAGGAGTCTTCTTGGGTGGTGGAGGTGGTGGTGGAGGTGATCTGGGTGGTGGTGGAGGAGGAGGTGGAGGTGAATCTCTGTCAGACTCCATCATAGCAGCACGGAGTATGTGTTTTACTTTCACTTTGTGGCGTCGTTCCTTAGGTGGTGGTGGAGGTGGAGGAGGTGGTGACTCAGCAGTTATAAAAAGATCTTTCCCTGGTGGAATACCATCAGCAAACATGACTGACTTTTTGGGCTGCTGATCAGAATCTCGAGTAGACTGAAGTAATATTCCAGTTCTTGGAACTGGCAAAGTCTCATATTTAGTCACACTAGATGTTGAAGACGCTGCTTCAAACACAGGTGTTGGAGCTGCTTTGTTAGCGCTTGCTTCATTTGGATATTCATACACGGATTTTTCACCACAAACATCATTACATGATGACTGGTGTGCAATGGAAACAGAAGATTCATATGAACTATGCTTTGACAGTACACTTTTTGCTTCTTTAGTCCTTTTGATTTTTCTGCCAGATGACGGCAGTGTTCCAAATGACTCAGAACCCGAGGAACTACTAGCATCAGCTGCAGTGCTGCTGATAGCTTCATCCTGAGGAGATATAGAAACTTTAGATTCACTCTCTCGCATGCACGGATGCACTTCACTTAGAAATGTAGATATTTCTTTTACAATTTGTGCATCACGTGATGCTTGATCAAAATGTGCATTTGATGATGTTGCGCACTGCTGCTCGCTATTTTCCCTACATTTTGTTATTCTAGCTTGGATTTTTGACAGCACAGATGGATTGGATTGCAATAGTTTAACATAATCTGAATAAATTTTTGCCATATCACTCCCAACAACCGATTTCTGTGATAGTTCTACTTTCTTGGACTGCCTAGAAGTGGATAACTGAGGCGATTCCACTGAACTTAACTTGGTGCTTTCTAGTATGTTTTCTTTGTTTCTAGAAGTATCTG
