# Supplementary material for: ﻿Discovery of a new tarantula species from the Madrean Sky Islands and the first documented instance of syntopy between two montane endemics (Araneae, Theraphosidae, Aphonopelma): a case of prior mistaken identity
Source: Zookeys. 2024 Aug 16;1210:61–98. doi: 10.3897/zookeys.1210.125318 (PMC11344175; doi:10.3897/zookeys.1210.125318)
Supplement: Supplementary material 8 — Phylogenomics files [file zookeys-1210-061_article-125318__-s008.zip › Suppl8/individual_UCE_loci/sl_realigned_uce_2001524.fas]

>APH_1357
----------------------------------------------------------------------------------------------------------------------------------------------------------------------------------------------------------------------------------------------------------------------------------------------------------------------------------------------------------------------------------------------------------------------------------------------------------------------------------------------------------------------------------------------------------------------------------------------------------------------ATTCTACATACATTCCTTTTTTTTTTTTAGTTCCCAGTTTGTTTGTCACTCAACATATAAATGTATACCAAGTTGGTGGTATTGTGATACTCAGGATGACTGTGGGGATAAATCTGATGAACCACCTGACTGTCCACCATTTAAATGTAGTCCAGGACAGTTTCAGTGTGCTAATGGGAACAG------------------------------------------------ATCGGA------AGAGCGTCGTG---------------------------------------------------------------------TAGGGAAAGAG-------------------------TGTAGGCTT---------------------------------------------------------------------------------------------AGGTGT------------------------------------------------------------------------------------------------------------------------------------------------------------------------------------------------AGAT------------------------------------
>APH_0717
TAGCCTCGTCATTACTGTGTCTTTCGTAATGTTTGCTGCTTGCTTGCTCCCGTGTTGTCTTATTTAGCTCATATAGTTACTACTGCAGGATTTTTAAATCATAAATCACCTTGTAGTTGTTAGGAAGAATCATGCATGCACTTCGTGAGTCTCATTAAAATGAGCTATCATAAAGGAGGATAAAATGCTAAAACTGTATTTTCTTGGCAGATCACTGTTTCTACATCCCAGATTTAGATTAAACTTAGAGACATAAAAAAGGTCTTCAGCAACTGTGGAGCACATTAATTTAAGTGCATAACAAAATGATAATATTATGTGTAAATAAATTAACATGCACCATAGTAGCTGAGGACCTTATGGCTCTTTAAGCTTAATATGAAATGAATTTTCCTTTTTTTTTTTTACTTCACTGTTTGGAAATAAATTCTCCTAGATGTTATTTGCACCTTCGTTTTTCCTACTGGTTTGTGATTTATCTATTATTTCATTTCCTTCTACCAGATTTAATTTCCTGTAATTGTCATTTAAACCTGAACACCATTTGGTACCTAAGTATGACATGATAATGAATGAATGTATGTTTTGAAGTCATGGTGTTCTACATACATTCCTTTTTTTTTTTTAGTTCCCAGTTTGTTTGTCACTCAACATATAAATGTATACCAAGTTGGTGGTATTGTGATACCCAGGATGACTGTGGGGATAAATCTGATGAACCACCTGACTGTCCACCATTTAAATGTAGTCCAGGACAGTTTCAGTGTGCTAATGGGAACTGCATTCAGCCCAATCAACTCTGTGATGGGCGAAATGACTGCAATGACGAATCTGATGAAGTTGAGTGTGGTGAGTATCTGTTCCTTTTTTTTTTTTTTTGATAGAATATAATTGCTTTGCACTTTGCATGTAACTGAATCTTAGAGGAATAGTCATCATAATAGTTTATTTAGTTCCTGTGAACTTTGTGCATTTGCTGCTGTTGTCACATTCCTGTCATTTCAGCTTACCTTATAAAATTTTTGTTTATGTTTTCACTATTGCGTTGTTATAACACTGAGTTGTTTCACTTACTTTGCTGTTACTTTT-----TTTTTTTTTTTCCTGTTGTTTATTTCTTTTGGTCATTTAGTCCATTTTGTTTTTTATCTATTGGTTTTTTGTCAAAAAAAAAAAGAATATTTATATTCTTCAACCACGAAATAAATGTTCTTCAGCCAAAAAAATTAACAAAAAAAATTAACAAAAAGCCAATAGATAAAAA-------------------------------
>APH_0186
TAGCCTCGTCATTACTGTGTCTTTCGTAATGTTTGCAGCTTGCTTGCTCCCTTGTTGTCTTATTTAGCTCATATAGTTACTACTGCAGGATTTTTAAATCATAAATCACCTTGTAGTTGTTAGGAAGAATCATGCATGCACTTCGTGAGTCTCATTAAAATGAGCTATCATAAAGGAGGATAAAATGCTAAAACTGTATTTTCTTGGCAGATCACTGTTTCTACATCCCAGATTTAGATTAAACTTAGAGACATAAAAAAGGTCTTCAGCAACTGTGGAGCACATTAATTTAAGTGCATAACAAAATGATAATATTATGTGTAAATAAATTAACATGCACCATAGTAGCTGAGGACCTTATGGCTCTTTAAGCTTAATATGAAATGAATTTTCCTTTTTTTTTTTTACTTCACTGTTTGGAAATAAATTCTCCTAGATGTTATTTGCACCTTCGTTTTTCCTACTGGTTTGTGATTTATCTATTATTTCATTTCCTTCTACCAGATTTAATTTCCTGTAATTGTCATTTAAACCTGAACACCATTTGGTACATAAGTATGACATGATAATGAATGAATGTATGTTTTGAAGTCATGGTGTTCTACATACATTCCTTTTTTTTTTTTAGTTCCCAGTTTGTTTGTCACTCAACATATAAATGTATACCAAGTTGGTGGTATTGTGATACCCAGGATGACTGTGGGGATAAATCTGATGAACCACCTGACTGTCCACCATTTAAATGTAGTCCAGGACAGTTTCAGTGTGCTAATGGGAACTGCATTCAGCCCAATCAACTCTGTGATGGGCGAAATGACTGCAATGACGAATCTGATGAAGTTGAGTGTGGTGAGTATCTGTTCC--TTTTTTTTTTTTTGATAGAATATAATTGCTTTGCACTTTGCATGTAACTGAATCTTAGAGGAATAGTCATCATAATAGTTTATTTAGTTCCTGTGAACTTTGTGCATTTGCTGCTGTTGTCACATTCCTGTCATTTCAGCTTACCTTATAAAATTTTTGTTTATGTTTTCACTATTGCGTTGTTATAACACTGAGTTGTTTCACTTACTTTGCTGTTACTTTT-TTTTTTTTTTTTTTTCCTGTTGTTTATTTCTTTTGGTCATTTAGTCCATTTTGTTTTTTATCTATTGGTTTTTTGTCAAAAAAAAAAAGAATATTTATATTCTTCAACCACGAAATAAATGTTCTTCAGCCAAAAAAATTAACAAAAAAAATTAACAAAAAGCCAATAGATAAAAAACAAAATGGACAAAACGACCAAAAGAAATAA
>APH_0674
TAGCCTCGTCATTACTGTGTCTTTCGTAATGTTTGCAGCTTGCTTGCTCCCTTGTTGTCTTATTTAGCTCATATAGTTACTACTGCAGGATTTTTAAATCATAAATCACCTTGTAGTTGTTAGGAAGAATCATGCATGCACTTCGTGAGTCTCATTAAAATGAGCTATCATAAAGGAGGATAAAATGCTAAAACTGTATTTTCTTGGCAGATCACTGTTTCTACATCCCAGATTTAGATTAAACTTAGAGACATAAAAAAGGTCTTCAGCAACTGTGGAGCACATTAATTTAAGTGCATAACAAAATGATAATATTATGTGTAAATAAATTAACATGCACCATAGTAGCTGAGGACCTTATGGCTCTTTAAGCTTAATATGAAATGAATTTTCCTTTTTTTTTTTTACTTCACTGTTTGGAAATAAATTCTCCTAGATGTTATTTGCACCTTCGTTTTTCCTACTGGTTTGTGATTTATCTATTATTTCATTTCCTTCTACCAGATTTAATTTCCTGTAATTGTCATTTAAACCTGAACACCATTTGGTACCTAAGTATGACATGATAATGAATGAATGTATGTTTTGAAGTCATGGTGTTCTACATACATTCCTTTTTTTTTTTTAGTTCCCAGTTTGTTTGTCACTCAACATATAAATGTATACCAAGTTGGTGGTATTGTGATACCCAGGATGACTGTGGGGATAAATCTGATGAACCACCTGACTGTCCACCATTTAAATGTAGTCCAGGACAGTTTCAGTGTGCTAATGGGAACTGCATTCAGCCCAATCAACTCTGTGATGGGCGAAATGACTGCAATGACGAATCTGATGAAGTTGAGTGTGGTGAGTATCTGTTCCTTTTTTTTTTTTTTTGATAGAATATAATTGCTTTGCACTTTGCATGTAACTGAATCTTAGAGGAATAGTCATCATAATAGTTTATTTAGTTCCTGTGAACTTTGTGCATTTGCTGCTGTTGTCACATTCCTGTCATTTCAGCTTACCTTATAAAATTTTTGTTTATGTTTTCACTATTGCGTTGTTATAACACTGAGTTGTTTCACTTACTTTGCTGTTACTTTTGGTTTTTTTTTTTTTTCCTGTTGTTTATTTCTTTTGGTCATTTAGTCCATTTTGTTTTTTATCTATTGGTTTTTTGTCAAAAAAAAAAAGAATATTTATATTCTTCAACCACGAAATAAATGTTCTTCAGCCAAAAAAATTAACAAAAAAAATTAACAAAAAGCCAATAGATAAAAAACAAAATGGACAAAACGACCAAAAGAAATAA
>APH_3188
TAGCCTCGTCATTACTGTGTCTTTCGTAATGTTTGCAGCTTGCTTGCTCCCTTGTTGTCTTATTTAGCTCATATAGTTACTACTGCAGGATTTTTAAATCATAAATCACCTTGTAGTTGTTAGGAAGAATCATGCATGCACTTCGTGAGTCTCATTAAAATGAGCTATCATAAAGGAGGATAAAATGCTAAAACTGTATTTTCTTGGCAGATCACTGTTTCTACATCCCAGATTTAGATTAAACTTAGAGACATAAAAAAGGTCTTCAGCAACTGTGGAGCACATTAATTTAAGTGCATAACAAAATGATAATATTATGTGTAAATAAATTAACATGCACCATAGTAGCTGAGGACCTTATGGCTCTTTAAGCTTAATATGAAATGAATTTTCCTTTTTTTTTTTTACTTCACTGTTTGGAAATAAATTCTCCTAGATGTTATTTGCACCTTCGTTTTTCCTACTGGTTTGTGATTTATCTATTATTTCATTTCCTTCTACCAGATTTAATTTCCTGTAATTGTCATTTAAACCTGAACACCATTTGGTACCTAAGTATGACATGATAATGAATGAATGTATGTTTTGAAGTCATGGTGTTCTACATACATTCCTTTTTTTTTTTTAGTTCCCAGTTTGTTTGTCACTCAACATATAAATGTATACCAAGTTGGTGGTATTGTGATACCCAGGATGACTGTGGGGATAAATCTGATGAACCACCTGACTGTCCACCATTTAAATGTAGTCCAGGACAGTTTCAGTGTGCTAATGGGAACTGCATTCAGCCCAATCAACTCTGTGATGGGCGAAATGACTGCAATGACGAATCTGATGAAGTTGAGTGTGGTGAGTATCTGTTCCTTTTTTTTTTTTTTTGATAGAATATAATTGCTTTGCACTTTGCATGTAACTGAATCTTAGAGGAATAGTCATCATAATAGTTTATTTAGTTCCTGTGAACTTTGTGCATTTGCTGCTGTTGTCACATTCCTGTCATTTCAGCTTACCTTATAAAATTTTTGTTTATGTTTTCACTATTGCGTTGTTATAACACTGAGTTGTTTCACTTACTTTGCTGTTACTTTTGGTTTTTTTTTTTTTTCCTGTTGTTTATTTCTTTTGGTCATTTAGTCCATTTTGTTTTTTATCTATTGGTTTTTTGTCAAAAAAAAAAAGAATATTTATATTCTTCAACCACGAAATAAATGTTCTTCAGCCAAAAAAATTAACAAAAAAAATTAACAAAAAGCCAATAGATAAAAAACAAAATGGACAAAACGACCAAAAGAAATAA
>APH_0185
TAGCCTCGTCATTACTGTGTCTTTCGTAATGTTTGCAGCTTGCTTGCTCCCTTGTTGTCTTATTTAGCTCATATAGTTACTACTGCAGGATTTTTAAATCATAAATCACCTTGTAGTTGTTAGGAAGAATCATGCATGCACTTCGTGAGTCTCATTAAAATGAGCTATCATAAAGGAGGATAAAATGCTAAAACTGTATTTTCTTGGCAGATCACTGTTTCTACATCCCAGATTTAGATTAAACTTAGAGACATAAAAAAGGTCTTCAGCAACTGTGGAGCACATTAATTTAAGTGCATAACAAAATGATAATATTATGTGTAAATAAATTAACATGCACCATAGTAGCTGAGGACCTTATGGCTCTTTAAGCTTAATATGAAATGAATTTTCCTTTTTTTTTTTTACTTCACTGTTTGGAAATAAATTCTCCTAGATGTTATTTGCACCTTCGTTTTTCCTACTGGTTTGTGATTTATCTATTATTTCATTTCCTTCTACCAGATTTAATTTCCTGTAATTGTCATTTAAACCTGAACACCATTTGGTACCTAAGTATGACATGATAATGAATGAATGTATGTTTTGAAGTCATGGTGTTCTACATACATTCCTTTTTTTTTTTTAGTTCCCAGTTTGTTTGTCACTCAACATATAAATGTATACCAAGTTGGTGGTATTGTGATACCCAGGATGACTGTGGGGATAAATCTGATGAACCACCTGACTGTCCACCATTTAAATGTAGTCCAGGACAGTTTCAGTGTGCTAATGGGAACTGCATTCAGCCCAATCAACTCTGTGATGGGCGAAATGACTGCAATGACGAATCTGATGAAGTTGAGTGTGGTGAGTATCTGTTCCTTTTTTTTTTTTTTTGATAGAATATAATTGCTTTGCACTTTGCATGTAACTGAATCTTAGAGGAATAGTCATCATAATAGTTTATTTAGTTCCTGTGAACTTTGTGCATTTGCTGCTGTTGTCACATTCCTGTCATTTCAGCTTACCTTATAAAATTTTTGTTTATGTTTTCACTATTGCGTTGTTATAACACTGAGTTGTTTCACTTACTTTGCTGTTACTTTTGGTTTTTTTTTTTTTTCCTGTTGTTTATTTCTTTTGGTCATTTAGTCCATTTTGTTTTTTATCTATTGGTTTTTTGTCAAAAAAAAAAAGAATATTTATATTCTTCAACCACGAAATAAATGTTCTTCAGCCAAAAAAATTAACAAAAAAAATTAACAAAAAGCCAATAGATAAAAAACAAAATGGACAAAACGACCAAAA-------
>APH_0683
TAGCCTCGTCATTACTGTGTCTTTCGTAATGTTTGCAGCTTGCTTGTTCCCTTGTTGTCTTATTTAGCTCATATAGTTACTACTGCAGGATTTTTAAATCATAAATCACCTTGTAGTTGTTATTAAGAATCATGCATGCACTTCATGAGTCTCATTAAAATGAGCTATCATAAAGGA-GATAAAATGCTAAAACTGTATTTTCTTGGCAGATCACTGTTTCTACATCCCAGATTTAGATTAAACTTAGAGACATAAAAAAGGTCTTCAGCAACTGTGGAGCACATTAATTTAAGTGTATAACAAAATG---------TGTGTAAATAAATTAACATGCACCATAGTAGCTGAGGACCTTATGGCTCTTTAAGCTTAATATGAAATGAATTTTCCTTTTTTTTTTTTACTTCACTGTTTGGAAATAAATTCTCCTAAATGTTATTTGCACCTTCGTTTTTCCTACTGGTTTGTGATTTATCTATTATTTCATTTCCTTCTACCAGATTTAATTTCCTGTAATTGTCATTTAAACCTGAACACCATTTGGTACATAAGTATGACATGATAATGAATGAATGTATGTTTTGAAGTCATGGTGTTCTACATACATTCCTTTTTTTTTTTTAGTTCCCAGTTTGTTTGTCACTCAACATATAAATGTATACCAAGTTGGTGGTATTGTGATACCCAGGATGACTGTGGGGATAAATCTGATGAACCACCTGACTGTCCACCATTTAAATGTAGTCCAGGACAGTTTCAGTGTGCTAATGGGAACTGCATTCAGCCCAATCAACTCTGTGATGGGCGAAATGACTGCAATGACGAATCTGATGAAGTTGAGTGTGGTGAGTATCTGTTCCTTTTTTTTTTTTTTTGATAGAATATAATTGCTTTGCACTTTGCATGTAACTGAATCTTAGAGGAATAGTCATCATAATAGTTTATATAGTTCCTGTGAACTTTGTGCATTTGCTGTCGTTGTCACATTCCTGTCATTTCAGCTTACCTTATAAACTTTTTGTTTATGTTTTCACTATTGCGTTGTTATAACACTGAGTTGTTTCACTTACTTTGCTGTTACTTTTGGTTTTTTTTTTTTTTCCTGTTGTTTATTTCTTTTGGTCATTTAGTCCATTTTGTTTTTTATCTATTGGTTTTTTGTCAAAAAAAAAAAGAATATTTATATTCTTGAACCACGAAATAAATGTTCTTCAGCCAAAAAAATGAACAAAAAAAATGAACAAAAAACCAATAGATAAAAAACAAAATGGACAAAACGACCAAAAGAAATAA
>APH_0723
TAGCCTCGTCATTACTGTGTCTTTCGTAATGTTTGCAGCTTGCTTGTTCCCTTGTTGTCTTATTTAGCTCATATAGTTACTACTGCAGGATTTTTAAATCATAAATCACCTTGTAGTTGTTATTAAGAATCATGCATGCACTTCATGAGTCTCATTAAAATGAGCTATCATAAAGGAGGATAAAATGCTAAAACTGTATTTTCTTGGCAGATCACTGTTTCTACATCCCAGATTTAGATTAAACTTAGAGACATAAAAAAGGTCTTCAGCAACTGTGGAGCACATTAATTTAAGTGTATAACAAAATG---------TGTGTAAATAAATTAACATGCACCATAGTAGCTGAGGACCTTATGGCTCTTTAAGCTTAATATGAAATGAATTTTCCTTTTTTTTTTTTACTTCACTGTTTGGAAATAAATTCTCCTAAATGTTATTTGCACCTTCGTTTTTCCTACTGGTTTGTGATTTATCTATTATTTCATTTCCTTCTACCAGATTTAATTTCCTGTAATTGTCATTTAAACCTGAACACCATTTGGTACATAAGTATGACATGATAATGAATGAATGTATGTTTTGAAGTCATGGTGTTCTACATACATTCC-TTTTTTTTTTTAGTTCCCAGTTTGTTTGTCACTCAACATATAAATGTATACCAAGTTGGTGGTATTGTGATACTCAGGATGACTGTGGGGATAAATCTGATGAACCACCTGACTGTCCACCATTTAAATGTAGTCCAGGACAGTTTCAGTGTGCTAATGGGAACTGCATTCAGCCCAATCAACTTTGTGATGGGCGAAATGACTGCAATGACGAATCTGATGAAGTTGAGTGTGGTGAGTATCTGTTCC-TTTTTTTTTTTTTTGATAGAATATAATTGCTTTGCACTTTGCATGTAACTGAATCTTAGAGGAATAGTCATCATAATAGTTTATATAGTTCCTGTGAACTTTGTGCATTTGCTGTTGTTGTCACATTCCTGTCATTTCAGCTTACCTTATAAACTTTTTGTTTATGTTTTCACTATTGCGTTGTTATAACACTGAGTTGTTTCACTTACTTTGCTGTTACTTTTGGTTTTTTTTTTTTTTCCTGTTGTTTATTTCTTTTGGTCATTTAGTCCATTTTGTTTTTTATCTATTGGTTTTTTGTC-AAAAAAAAAAGAATATTTATATTCTTGAACCACGAAATAAATGTTCTTCAGCCAAAAAAATGAACAAAAAAAATGAACAAAAAACCAATAGATAAAAAACAAAATGGACAAAACAACCAAAAGAAATAA
>APH_0772
---------------------------------------------------------------------------------------------------------------TGTAGTTGTTATTAAGAATCATGCATGCACTTCATGAGTCTCATTAAAATGAGCTATCATAAAGGAGGATAAAATGCTAAAACTGTATTTTCTTGGCAGATCACTGTTTCTACATCCCAGATTTAGATTAAACTTAGAGACATAAAAAAGGTCTTCAGCAACTGTGGAGCACATTAATTTAAGTGTATAACAAAATGATAATATTATGTGTAAATAAATTAACATGCACCATAGTAGCTGAGGACCTTATGGCTCTTTAAGCTTAATATGAAATGAATTTTCCTTTTTTTTTTTTACTTCACTGTTTGGAAATAAATTCTCCTAGATGTTATTTGCACCTTCGTTTTTCCTACTGGTTTGTGATTTATCTATTATTTCATTTCCTTCTACCAGATTTAATTTCCTGTAATTGTCATTTAAACCTGAACACCATTTGGTACATAAGTATGACATGATAATGAATGAATGTATGTTTTGAAGTCATGGTATTCTACATACATTCTTTTTTTTTTTTTAGTTCCCAGTTTGTTTGTCACTCAACATATAAATGTATACCAAGTTGGTGGTATTGTGATACTCAGGATGACTGTGGGGATAAATCTGATGAACCACCTGACTGTCCACCATTTAAATGTAGTCCAGGACAGTTTCAGTGTGCTAATGGGAACTGCATTCAGCCCAATCAACTTTGTGATGGGCGAAATGACTGCAATGACGAATCTGATGAAGTTGAGTGTGGTGAGTATCTGTTCCTTTTTTTTTTTTTTTCATAGAATATAATTGCTTTGCACTTTGCATGTAACTGAATCTTAGAGGAATAGTCATCATAATAGTTTATTTAGTTCCTGTAAACTTTGTGCATTTGCTGTTGTTGTCACATTCCTGTCATTTCAGCTTACTTTATAAACTTTTCGTTTATGTTTTCACTATTGCGTTGTTATAATACTGAGTTGTTTCACTTACTTTGCTGTTACTTTTGGTTTTTTTTTTTTTTCCTGTTGTTTATTTCTTTTGGTCATTTAGTCCATTTTGTTTTTTATCTATTGGTTTTTTGTCAAAAAAAAAAAGAATATTTATAATCTTCAACCACGAAATAAATGTTCTTCAGCCAAAAAAATGAAAAAAAAAAATGAACAAAAAACCAATAGATAAAAAACAGAATGGACAGAACAACCAAAAGAAATAA
>APH_1602
---------------TGTGTCTTTCGTAATGTTTGCAGCTTGCTTGTTCCCTTGTTGTCTTATTTAGCTCATATAGTTACTACTGCAGGATTTTTAAATCATAAATCACCTTGTAGTTGTTATTAAGAATCATGCATGCACTTCATGAGTCTCATTAAAATGAGCTATCATAAAGGAGGATAAAATGCTAAAACTGTATTTTCTTGGCAGATCACTGTTTCTACATCCCAGATTTAGATTAAACTTAGAGACATAAAAAA-GTCTTCAGCAACTGTGGAGCACATTAATTTAAGTGTATAACAAAATGATAATATTATGTGTAAATAAATTAACATGCACCATAGTAGCTGAGGACCTTATGGCTCTTTAAGCTTAATATGAAATGAATTTTCCTTTTTTTTTTTTACTTCACTGTTTGGAAATAAATTCTCCTAGATGTTATTTGCACCTTCGTTTTTCTTACTGGTTTGTGATTTATCTATTATTTCATTTCCTTCTACCAGATTTAATTTCCTGTAATTGTCATTTAAACCTGAACACCATTTGGTACATAAGTATGACATGATAATGAATGAATGTATGTTTTGAAGTCATGGTATTCTACATACATTCCTTTTTTTTTTTTAGTTCCCAGTTTGTTTGTCACTCAACATATAAATGTATACCAAGTTGGTGGTATTGTGATACTCAGGATGACTGTGGGGATAAATCTGATGAACCACCTGACTGTCCACCATTTAAATGTAGTCCAGGACAGTTTCAGTGTGCTAATGGGAACTGCATTCAGCCCAATCAACTTTGTGATGGGCGAAATGACTGCAATGACGAATCTGATGAAGTTGAGTGTGGTGAGTATCTGTTCCTTTTTTTTTTTTTTTCATAGAATATAATTGCTTTGCACTTTGCATGTAACTGAATCTTAGAGGAATAGTCATCATAATAGTTTATTTAGTTCCTGTGAACTTTGTGCATTTGCTGTTGTTGTCACATTCCTGTCATTTCAGCTTACTTTATAAACTTTTCATTTATGTTTTCACTATTGCGTTGTTATAATACTGAGTTGTTTCACTTACTTTGCTGTTACTTTTGG-TTGTTTTTTTTTTCCTGTTGTTTATTTCTTTTGGTCATTTAGTCCATTTTGTTTTTTATCTATTGGTTTTTTGTCAAAAAAAAAAAGAATATTTATATTCTTCAACCACGAAATAAATGTTCTTCAGCCAAAAAAATGAACAAAAAAAATGAACAAAAAACCAATACATAAAAAACAAAATGGACAAAACGACCAAAAG------
>APH_4005
--------------------------------------------TGTTCCCTTGTTGTCTTATTTAGCTCATATAGTTACTACTGCAGGATTTTTAAATCATAAATCACCTTGTAGTTGTTATTAAGAATCATGCATGCACTTCATGAGTCTCATTAAAATGAGCTATCATAAAGGAGGATAAAATGCTAAAACTGTATTTTCTTGGCAGATAACTGTTTCTACATCCCAGACTTAGATTAAACTTAGAGACATAAAAAAGGTCTTCAGCAACTGTGGAGCACATTAATTTAAGTGTATAACAAAATGATAATATTATGTGTAAATAAATTAACATGCACCATAGTAGCTGAGGACCTTATGGCTCTTTAAGCTTAATATGAAATGAATTTTCCTTTTTTTTTTTTACTTCACTGTTTGGAAATAAATTCTCCTAGATGTTATTTGCACCTTCGTTTTTCTTACTGGTTTGTGATTTATCTATTATTTCATTTCCTTCTACCAGATTTAATTTCCTGTAATTGTCATTTAAACCTGAACACCATTTGGTACATAAGTATGACATGATAATGAATGAATGTATGTTTTGAAGTCATGGTATTCTACATACATTCCTTTTTTTTTTTTAGTTCCCAGTTTGTTTGTCACTCAACATATAAATGTATACCAAGTTGGTGGTATTGTGATACTCAGGATGACTGTGGGGATAAATCTGATGAACCACCTGACTGTCCACCATTTAAATGTAGTCCAGGACAGTTTCAGTGTGCTAATGGGAACTGCATTCAGCCCAATCAACTTTGTGATGGGCGAAATGACTGCAATGACGAATCTGATGAAGTTGAGTGTGGTGAGTATCTGTTCCTTTTTTTTTTTTTTTCATAGAATATAATTGCTTTGCACTTTGCATGTAACTGAATCTTAGAGGAATAGTCATCATAATAGTTTATTTAGTTCCTGTGAACTTTGTGCATTTGCTGTTGTTGTCACATTCCTGTCATTTCAGCTTACTTTATAAACTTTTCGTTTATGTTTTCACTATTGCGTTGTTATAATACTGAGTTGTTTCACTTACTTTGCTGTTACTTTTGG--TTTTTTTTTTTTCCTGTTGTTTATTTCTTTTGGTCATTTAGTCCATTTTGTTTTTTATCTATTGGTTTTTTGTCAAAAAAAAAAAGAATATTTATATTCTTCAACCACGAAATAAATGTTCTTCAGCCAAAAAAATGAACAAAAAAAATGAAC-AAAAACCAATAGATAAAAAACAAAATGGACTAAACGACCAAAAGAAATAA
>APH_5003
--GCCTCGTCATTACTGTGTCTTTCGTAATGTTTGCAGCTTGCTTGTTCCCTTGTTGTCTTATTTAGCTCATATAGTTACTACTGCAGGATTTTTAAATCATAAATCACCTTGTAGTTGTTATTAAGAATCATGCATGCACTTCATGAGTCTCATTAAAATGAGCTATCATAAAGGAGGATAAAATGCTAAAACTGTATTTTCTTGGCAGATAACTGTTTCTACATCCCAGATTTAGATTAAACTTAGAGAGATAAAAAAGGTCTTCAGCAACTGTGGAGCACATTAATTTAAGTGTATAACAAAATGATAATATTATGTGTAAATAAATTAACATGCACCATAGTAGCTGAGGACCTTATGGCTCTTTAAGCTTAATATGAAATGAATTTTCCTTTTTTTTTTTTACTTCACTGTTTGGAAATAAATTCTCCTAGATGTTATTTGCACCTTCGTTTTTCTTACTGGTTTGTGATTTATCTATTATTTCATTTCCTTCTACCAGATTTAATTTCCTGTAATTGTCATTTAAACCTGAACACCATTTGGTACATAAGTATGACATGATAATGAATGAATGTATGTTTTGAAGTCATGGTATTCTACATACATTCCTTTTTTTTTTTTAGTTCCCAGTTTGTTTGTCACTCAACATATAAATGTATACCAAGTTGGTGGTATTGTGATACTCAGGATGACTGTGGGGATAAATCTGATGAACCACCTGACTGTCCACCATTTAAATGTAGTCCAGGACAGTTTCAGTGTGCTAATGGGAACTGCATTCAGCCCAATCAACTTTGTGATGGGCGAAATGACTGCAATGACGAATCTGATGAAGTTGAGTGTGGTGAGTATCTGTTCCTTTTTTTTTTTTTTTCATAGAATATAATTGCTTTGCACTTTGCATGTAACTGAATCTTAGAGGAATAGTCATCATAATAGTTTATTTAGTTCCTGTGAACTTTGTGCATTTGCTGTTGTTGTCACATTCCTGTCATTTCAGCTTACTTTATAAACTTTTCGTTTATGTTTTCACTATTGCGTTGTTATAATACTGAGTTGTTTCACTTACTTTGCTGTTACTTTTGGTTTTTTTTTTTTTTCCTGTTGTTTATTTCTTTTGGTCATTTAGTCCATTTTGTTTTTTATCTATTGGTTTTTTGTCAAAAAAAAAAAGAATATTTATATTCTTCAACCACGAAATAAATGTTCTTCAGCCAAAAAAATGAACAAAAAAAATGAAC-AAAAACCAATAGATAAAAAACAAAATGGACAAAAC---------------
>APH_4024
TAGCCTCGTCATTACTGTGTCTTTCGTAATGTTTGCAGCTTGCTTGTTCCCTTGTTGTCTTATTTAGCTCATATAGTTACTACTGCAGGATTTTTAAATCATAAATCACCTTGTAGTTGTTATTAAGAATCATGCATGCACTTCATGAGTCTCATTAAAATGAGCTATCATAAAGGAGGATAAAATGCTAAAACTGTATTTTCTTGGCAGATAACTGTTTCTACATCCCAGATTTAGATTAAACTTAGAGACATAAAAAAGGTCTTCAGCAACTGTGGAGCACATTAATTTAAGTGTATAACAAAATGATAATATTATGTGTAAATAAATTAACATGCACCATAGTAGCTGAGGACCTTATGGCTCTTTAAGCTTAATATGAAATGAATTTTCCTTTTTTTTTTTTACTTCACTGTTTGGAAATAAATTCTCCTAGATGTTATTTGCACCTTCGTTTTTCTTACTGGTTTGTGATTTATCTATTATTTCATTTCCTTCTACCAGATTTAATTTCCTGTAATTGTCATTTAAACCTGAACACCATTTGGTACATAAGTATGACATGATAATGAATGAATGTATGTTTTGAAGTCATGGTATTCTACATACATTCCTTTTTTTTTTTTAGTTCCCAGTTTGTTTGTCACTCAACATATAAATGTATACCAAGTTGGTGGTATTGTGATACTCAGGATGACTGTGGGGATAAATCTGATGAACCACCTGACTGTCCACCATTTAAATGTAGTCCAGGACAGTTTCAGTGTGCTAATGGGAACTGCATTCAGCCCAATCAACTTTGTGATGGGCGAAATGACTGCAATGACGAATCTGATGAAGTTGAGTGTGGTGAGTATCTGTTCCTTTTTTTTTTTTTTTCATAGAATATAATTGCTTTGCACTTTGCATGTAACTGAATCTTAGAGGAATAGTCATCATAATAGTTTATTTAGTTCCTGTGAACTTTGTGCATTTGCTGTTGTTGTCACATTCCTGTCATTTCAGCTTACTTTATAAACTTTTCGTTTATGTTTTCACTATTGCGTTGTTATAATACTGAGTTGTTTCACTTACTTTGCTGTTACTTTTGGTTTTTTTTTTTTTTCCTGTTGTTTATTTCTTTTGGTCATTTAGTCCATTTTGTTTTTTATCTATTGGTTTTTTGTCAAAAAAAAAAAGAATATTTATATTCTTCAACCACGAAATAAATGTTCTTCAGCCAAAAAAATGAACAAAAAAAATGAAC-AAAAACCAATAGATAAAAAACAAAATGGACAAAACGACCAAAAGAAATAA
>APH_4029
-----------------------------------------------TCCCTTGTTGTCTTATTTAGCTCATATAGTTACTACTGCAGGATTTTTAAATCATAAATCACCTTGTAGTTGTTATTAAGAATCATGCATGCACTTCATGAGTCTCATTAAAATGAGCTATCATAAAGGAGGATAAAATGCTAAAACTGTATTTTCTTGGCAGATAACTGTTTCTACATCCCAGATTTAGATTAAACTTAGAGACATAAAAAAGGTCTTCAGCAACTGTGGAGCACATTAATTTAAGTGTATAACAAAATGATAATATTATGTGTAAATAAATTAACATGCACCATAGTAGCTGAGGACCTTATGGCTCTTTAAGCTTAATATGAAATGAATTTTCCTTTTTTTTTTTTACTTCACTGTTTGGAAATAAATTCTCCTAGATGTTATTTGCACCTTCGTTTTTCTTACTGGTTTGTGATTTATCTATTATTTCATTTCCTTCTACCAGATTTAATTTCCTGTAATTGTCATTTAAACCTGAACACCATTTGGTACATAAGTATGACATGATAATGAATGAATGTATGTTTTGAAGTCATGGTATTCTACATACATTCCTTTTTTTTTTTTAGTTCCCAGTTTGTTTGTCACTCAACATATAAATGTATACCAAGTTGGTGGTATTGTGATACTCAGGATGACTGTGGGGATAAATCTGATGAACCACCTGACTGTCCACCATTTAAATGTAGTCCAGGACAGTTTCAGTGTGCTAATGTGAACTGCATTCAGCCCAATCAACTTTGTGATGGACGAAATGACTGCAATGACGAATCTGATGAAGTTGAGTGTGGTGAGTATCTGTTCCTTTTTTTTTTTTTTTCATAGAATATAATTGCTTTGCACTTTGCATGTAACTGAATCTTAGAGGAATAGTCATCATAATAGTTTATTTAGTTCCTGTGAACTTTGTGCATTTGCTGTTGTTGTCACATTCCTGTCATTTCAGCTTACTTTATAAACTTTTCGTTTATGTTTTCACTATTGCGTTGTTATAATACTGAGTTGTTTCACTTACTTTGCTGTTACTTTTGGTTTTTTTTTTTTTTCCTGTTGTTTATTTCTTTTGGTCATTTAGTCCATTTTGTTTTTTATCTATTGGTTTTTTGTCAAAAAAAAAAAGAATATTTATATTCTTCAACCACGAAATAAATGTTCTTCAGCCAAAAAAATGAACAAAAAAAATGAAC-AAAAACCAATAGATAAAAAACAAAATGGACTAAACGACCAAAAGAAATAA
>APH_5001
TAGCCTCGTCATTACTGTGTCTTTCGTAATGTTTGCAGCTTGCTTGTTCCCTTGTTGTCTTATTTAGCTCATATAGTTACTACTGCAGGATTTTTAAATCATAAATCACCTTGTAGTTGTTATTAAGAATCATGCATGCACTTCATGAGTCTCATTAAAATGAGCTATCATAAAGGAGGATAAAATGCTAAAACTGTATTTTCTTGGCAGATAACTGTTTCTACATCCCAGATTTAGATTAAACTTAGAGACATAAAAAAGGTCTTCAGCAACTGTGGAGCACATTAATTTAAGTGTATAACAAAATGATAATATTATGTGTAAATAAATTAACATGCACCATAGTAGCTGAGGACCTTATGGCTCTTTAAGCTTAATATGAAATGAATTTTCCTTTTTTTTTTTTACTTCACTGTTTGGAAATAAATTCTCCTAGATGTTATTTGCACCTTCGTTTTTCTTACTGGTTTGTGATTTATCTATTATTTCATTTCCTTCTACCAGATTTAATTTCCTGTAATTGTCATTTAAACCTGAACACCATTTGGTACATAAGTATGACATGATAATGAATGAATGTATGTTTTGAAGTCATGGTATTCTACATACATTCCTTTTTTTTTTTTAGTTCCCAGTTTGTTTGTCACTCAACATATAAATGTATACCAAGTTGGTGGTATTGTGATACTCAGGATGACTGTGGGGATAAATCTGATGAACCACCTGACTGTCCACCATTTAAATGTAGTCCAGGACAGTTTCAGTGTGCTAATGGGAACTGCATTCAGCCCAATCAACTTTGTGATGGGCGAAATGACTGCAATGACGAATCTGATGAAGTTGAGTGTGGTGAGTATCTGTTCCTTTTTTTTTTTTTTTCATAGAATATAATTGCTTTGCACTTTGCATGTAACTGAATCTTAGAGGAATAGTCATCATAATAGTTTATTTAGTTCCTGTGAACTTTGTGCATTTGCTGTTGTTGTCACATTCCTGTCATTTCAGCTTACTTTATAAACTTTTCGTTTATGTTTTCACTATTGCGTTGTTATAATACTGAGTTGTTTCACTTACTTTGCTGTTACTTTTGGTTTTTTTTTTTTTTCCTGTTGTTTATTTCTTTTGGTCATTTAGTCCATTTTGTTTTTTATCTATTGGTTTTTTGTCAAAAAAAAAAAGAATATTTATATTCTTCAACCACGAAATAAATGTTCTTCAGCCAAAAAAATGAACAAAAAAAATGAAC-AAAAACCAATAGATAAAAAACAAAATGGAC-ATACATTACATTACATTAG
>APH_5079
TAGCCTCGTCATTACTGTGTCTTTCGTAATGTTTGCAGCTTGCTTGTTCCCTTGTTGTCTTATTTAGCTCATATAGTTACTACTGCAGGATTTTTAAATCATAAATCACCTTGTAGTTGTTATTAAGAATCATGCATGCACTTCATGAGTCTCATTAAAATGAGCTATCATAAAGGAGGATAAAATGCTAAAACTGTATTTTCTTGGCAGATAACTGTTTCTACATCCCAGATTTAGATTAAACTTAGAGACATAAAAAAGGTCTTCAGCAACTGTGGAGCACATTAATTTAAGTGTATAACAAAATGATAATATTATGTGTAAATAAATTAACATGCACCATAGTAGCTGAGGACCTTATGGCTCTTTAAGCTTAATATGAAATGAATTTTCCTTTTTTTTTTTTACTTCACTGTTTGGAAATAAATTCTCCTAGATGTTATTTGCACCTTCGTTTTTCTTACTGGTTTGTGATTTATCTATTATTTCATTTCCTTCTACCAGATTTAATTTCCTGTAATTGTCATTTAAACCTGAACACCATTTGGTACATAAGTATGACATGATAATGAATGAATGTATGTTTTGAAGTCATGGTATTCTACATACATTCCTTTTTTTTTTTTAGTTCCCAGTTTGTTTGTCACTCAACATATAAATGTATACCAAGTTGGTGGTATTGTGATACTCAGGATGACTGTGGGGATAAATCTGATGAACCACCTGACTGTCCACCATTTAAATGTAGTCCAGGACAGTTTCAGTGTGCTAATGGGAACTGCATTCAGCCCAATCAACTTTGTGATGGACGAAATGACTGCAATGACGAATCTGATGAAGTTGAGTGTGGTGAGTATCTGTTCCTTTTTTTTTTTTTTTCATAGAATATAATTGCTTTGCACTTTGCATGTAACTGAATCTTAGAGGAATAGTCATCATAATAGTTTATTTAGTTCCTGTGAACTTTGTGCATTTGCTGTTGTTGTCACATTCCTGTCATTTCAGCTTACTTTATAAACTTTTCGTTTATGTTTTCACTATTGCGTTGTTATAATACTGAGTTGTTTCACTTACTTTGCTGTTACTTTTGGTTTTTTTTTTTTTTCCTGTTGTTTATTTCTTTTGGTCATTTAGTCCATTTTGTTTTTTATCTATTGGTTTTTTGTCAAAAAAAAAAAGAATATTTATATTCTTCAACCACGAAATAAATGTTCTTCAGCCA---------------------------------------------------------------------------
>APH_0622
---------------------------------------------------------------------------------------------------------------------------------------------------------------------------------------------------------------CAGATCACTGTTTCTACATCCCAGATTTAGATTAAACTTAGAGACTTAAAAAT-GTCTTCAGCAACTGTGGAGCACATTAATTTAAGTGTATAACAAAATGATAATATTATGTGTAAATAAATTAACATGCACCATAGTAGCTGAGGACCTTATGGCTCTTTAAGCTTAATATGAAATGAATTTTCCTTTTTTTTTTTTACTTCACTGTTTGGAAATAAATTCTCCTAGATGTTATTTGCACCTTCGTTTTTCTTACTGGTTTGTGATTTATCTATTATTTCATTTCCTTCTACCAGATTTAATTTCCTGTAATTGTCATTTAAACCTGAACACCATTTGGTACATAAGTATGACATGATAATGAATGAATGTATGTTTTGAAGTCATGGTATTCTACATACATTCCTTTTTTTTTTTTAGTTCCCAGTTTGTTTGTCACTCAACATATAAATGTATACCAAGTTGGTGGTATTGTGATACTCAGGATGACTGTGGGGATAAATCTGATGAACCACCTGACTGTCCACCATTTAAATGTAGTCCAGGACAGTTTCAGTGTGCTAATGGGAACTGCATTCAGCCCAATCAACTTTGTGATGGGCGAAATGACTGCAATGACGAATCTGATGAAGTTGAGTGTGGTGAGTATCTGTTCCTTTTTTTTTTTTTTTCATAGAATATAATTGCTTTGCACTTTGCATGTAACTGAATCTTAGAGGAATAGTCATCATAATAGTTTATTTAGTTCCTGTGAACTTTGTGCATTTGCTGTTGTTGTCACATTCCTGTCATTTCAGCTTACTTTATAAACTTTTCGTTTATGTTTTCACTATTGCGTTGTTATAATACTGAGTTGTTTCACTTACTTTGCTGTTACTTTTGGTTTTTTTTTTTTTTCCTGTTGTTTATTTCTTTTGGTCATTTAGTCCATTTTGATTTTTATCTATTGGTTTTTTGTCAAAAAAAAAAAGAATATTTATATTCTTCAACCATGAAATAAATGTTCTTCAGCCAAAAAAATGAACAAAAAAAATGAAC-AAAAACCAATAGATA-----------------------------------
>APH_1535
------------------------------------------------------------------------------------GCAGGATTTTTAAATCATAAATCACCTTGTAGTTGTTATTAAGAATCATGCATGCACTTCATGAGTCTCATTAAAATGAGCTATCATAAAGGAGGATAAAATGCTAAAACTGTATTTTCTTGGCAGATCACTGTTTCTACATCCCAGATTTAGATTAAACTTAGAGACATAAAAAAGGTCTTCAGCAACTGTGGAGCACATTAATTTAAGTGTATAACAAAATGATAATATTATGTGTAAATAAATTAACATGCACCATAGTAGCTGAGGACCTTATGGCTCTTTAAGCTTAATATGAAATGAATTTTCCTTTTTTTTTTTTACTTCACTGTTTGGAAATAAATTCTCCTAGATGTTATTTGCACCTTCGTTTTTCCTACTGGTTTGTGATTTATCTATTATTTCATTTCCTTCTACCAGATTTAATTTCCTGTAATTGTCATTTAAACCTGAACACCATTTGGTACATAAGTATGACATGATAATGAATGAATGTATGTTTTGAAGTCATGGTATTCTACATACATTCCTTTTTTTTTTTTAGTTCCCAGTTTGTTTGTCACTCCACATATAAATGTATACCAAGTTGGTGGTATTGTGATACTCAGGATGACTGTGGGGATAAATCTGATGAACCACCTGACTGTCCACCATTTAAATGTAGTCCAGGACAGTTTCAGTGTGCTAATGGGAACTGCATTCAGCCCAATCAACTTTGTGATGGGCGAAATGACTGCAATGACGAATCTGATGAAGTTGAGTGTGGTGAGTATCTGTTCC----TTTTTTTTTTTCATAGAATATAATTGCTTTGCACTTTGCATGTAACTGAATCTTAGAGGAATAGTCATCATAATAGTTTATTTAGTTCCTGTGAACTTTGTGCATTTGCTGTTGTTGTCACATTCCTGTCATTTCAGCTTACTTTATAAACTTTTCGTTTATGTTTTCACTATTGCGTTGTTATAATACTGAGTTGTTTCACTTACTTTGCTGTTACTTTT---TTTTTTTTTTTTTCCTGTTGTTTATTTCTTTTGGTCATTTAGTCCATTTTGTTTTTTATCTATTGGTTTTTTGTC-AAAAAAAAAAGAATATTTATATTCTTCAACCACGAAATAAATGTTCTTCAGCCAAAAAAATGAACA-------------AAAAACCAATAGATAAAAAACAAAATGGATTAAACAACCAAAAGAAATAA
>APH_3177
TAGCCTCGTCATTACTGTGTCTTTCGTAATGTTTGCAGCTTGCTTGTTCCCTTGTTGTCTTATTTAGCTCATATAGTTACTACTGCAGGATTTTTAAATCATAAATCACCTTGTAGTTGTTATTAAGAATCATGCATGCACTTCATGAGTCTCATTAAAATGAGCTATCATAAAGGAGGATAAAATGCTAAAACTGTATTTTCTTGGCAGATCACTGTTTCTACATCCCAGATTTAGATTAAACTTAGAGACATAAAAAAGGTCTTCAGCAACTGTGGAGCACATTAATTTAAGTGTATAACAAAATGATAATATTATGTGTAAATAAATTAACATGCACCATAGTAGCTGAGGACATTATGGCTCTTTAAGCTTAATATGAAATGAATTTTCC--TTTTTTTTTAACTTCACTGTTTGGAAATAAATTCTCCTAGATGTTGTTTGCACCTTCGTTTTTCCTACTGGTTTGTGATTTATCTATTATTTCATTTCCTTCTACCAGATTTAATTTCCTGTAATTGTCATTTAAACCTGAACACCATTTGGTACATAAGTATGACATGATAATGAATGAATGTATGTTTTGAAGTCATGGTATTCTACATACATTCC-TTTTTTTTTTTAGTTCCCAGTTTGTTTGTCACTCAACATATAAATGTATACCAAGTTGGTGGTATTGTGATACTCAGGATGACTGTGGGGATAAATCTGATGAACCACCTGACTGTCCACCATTTAAATGTAGTCCAGGACAGTTTCAGTGTGCTAATGGGAACTGCATTCAGCCCAATCAACTTTGTGATGGGCGAAATGACTGCAATGATGAATCTGATGAAGTTGAGTGTGGTGAGTATCTGTTCC---TTTTTTTTTTTTCATAGAATATAATTGCTTTGCACTTTGCATGTAACTGAATCTTAGAGGAATAGTCATCATAATAGTTTATTTAGTTCCTGTGAACTTTGTGCATTTGCTGTTGTTGTCACATTCCTGTCATTTCAGCTTACTTTATAAACTTTTCGTTTATGTTTTCACTATTGCGTTGTTATAATACTGAGTTGTTTCACTTACTTTGCTGTTACTTTTCGTTTTTTTTTTTTTTCCTGTTGTTTATTTCTTTTGGTCATTTAGTCCATTTTGTTTTTTATCTATTGGTTTTTTGTC-AAAAAAAAAAGAATATTTATATTCTTCAACCACGAAATAAATGTTCTTCAGCCAAAAAAATTAACA-AAAAAATGAACAAAAAACCAATAGATAAAAAACAAAATGGACAAAACAACCAAAAGAAATAA
>APH_0136
TAGCCTCGTCATTACTGTGTCTTTCGTAATGTTTGCAGCTTGCTTGTTCCCTTGTTGTCTTATTTAGCTCATATAGTTACTACTGCAGGATTTTTAAATCATAAATCACCTTGTAGTTGTTATTAAGAATCATGCATGCACTTCATGAGTCTCATTAAAATGAGCTATCATAAAGGAGGATAAAATGCTAAAACTGTATTTTCTTGGCAGATCACTGTTTCTACATCCCAGATTTAGATTAAACTTAGAGACATAAAAAAGGTCTTCAGCAACTGTGGAGCACATTAATTTAAGTGTATAACAAAATGATAATATTATGTGTAAATAAATTAACATGCACCATAGTAGCTGAGGACATTATGGCTCTTTAAGCTTAATATGAAATGAATTTTCC-TTTTTTTTTTTACTTCACTGTTTGGAAATAAATTCTCCTAGATGTTGTTTGCACCTTCGTTTTTCCTACTGGTTTGTGATTTATCTATTATTTCATTTCCTTCTACCAGATTTAATTTCCTGTAATTGTCATTTAAACCTGAACACCATTTGGTACATAAGTATGACATGATAATGAATGAATGTATGTTTTGAAGTCATGGTATTCTACATACATTCCTTTTTTTTTTTTAGTTCCCAGTTTGTTTGTCACTCAACATATAAATGTATACCAAGTTGGTGGTATTGTGATACTCAGGATGACTGTGGGGATAAATCTGATGAACCACCTGACTGTCCACCATTTAAATGTAGTCCAGGACAGTTTCAGTGTGCTAATGGGAACTGCATTCAGCCCAATCAACTTTGTGATGGGCGAAATGACTGCAATGATGAATCTGATGAAGTTGAGTGTGGTGAGTATCTGTTCC-TTTTTTTTTTTTTTCATAGAATATAATTGCTTTGCACTTTGCATGTAACTGAATCTTAGAGGAATAGTCATCATAATAGTTTATTTAGTTCCTGTGAACTTTGTGCATTTGCTGTTGTTGTCACATTCCTGTCATTTCAGCTTACTTTATAAACTTTTCGTTTATGTTTTCACTATTGCGTTGTTATAATACTGAGTTGTTTCACTTACTTTGCTGTTACTTTTCG-TTTTTTTTTTTTTCCTGTTGTTTATTTCTTTTGGTCATTTAGTCCATTTTGTTTTTTATCTATTGGTTTTTTGTC-AAAAAAAAAAGAATATTTATATTCTTCAACCACGAAATAAATGTTCTTCAGCCAAAAAAATTAACAAAAAAAATGAACAAAAAACCAATAGATAAAAAACAAAATGGACAAAACAACCACAAGAAATAA
>APH_4021
TAGCCTCGTCATTACTGTGTCTTTCGTAATGTTTGCAGCTTGCTTGTTCCCTTGTTGTCTTATTTAGCTCATATAGTTACTACTGCAGGATTTTTAAATCATAAATCACCTTGTAGTTGTTATTAAGAATCATGCATGCACTTCATGAGTCTCATTAAAATGAGCTATCATAAAGGAGGATAAAATGCTAAAACTGTATTTTCTTGGCAGATCACTGTTTCTACATCCTAGATTTAGATTAAACTTAGAGACATAAAAAAGGTCTTCAGCAACTGTGGAGCACATTAATTTAAGTGTATAACAAAATGATAATATTATGTGTAAATAAATTAACATGCACCATAGTAGCTGAGGACCTTATGGCTCTTTAAGCTTAATATGAAATGAATTTTCCTTTTTTTTTTTTACTTCACTGTTTGGAAATAAATTCTCCTAGATGTTATTTGCACCTTCGTTTTTCCTACTGGTTTGTGATTTATCTATTATTTCATTTCCTTCTACCAGATTTAATTTCCTGTAATTGTCATTTAAACCTGAACACCATTTGGTACATAAGTATGACATGATAATGAATGAATGTATGTTTTGAAGTCATGGTATTCTACATACATTCCTTTTTTTTTTTTAGTTCCCAGTTTGTTTGTCACTCAACATATAAATGTATACCAAGTTGGTGGTATTGTGATACTCAGGATGACTGTGGGGATAAATCTGATGAACCACCTGACTGTCCACCATTTAAATGTAGTCCAGGACAGTTTCAGTGTGCTAATGGGAACTGCATTCAGCCCAATCAACTTTGTGATGGGCGAAATGACTGCAATGACGAATCTGATGAAGTTGAGTGTGGTGAGTATCTGTTCCTTTTTTTTTTTTTTTCATAGAATATAATTGCTTTGCACTTTGCATGTAACTGAATCTTAGAGGAATAGTCATCATAATAGTTTATTTAGTTCCTGTGAACTTTGTGCATTTGCTGTTGTTGTCACATTCCTGTCATTTCAGCTTACTTTATAAACTTTTCGTTTATGTTTTCACTATTGCGTTGTTATAATACTGAGTTGTTTCACTTACTTTTCTGTTACTTTTGG--TTTTTTTTTTTTCCTGTTGTTTATTTCTTTTGGTCATTTAGTCCATTTTGTTTTTTATCTATTGGTTTTTTGTCAAAAAAAAAAAGAATATTTATATTCTTCAACCACGAAATAAATGTTCTTCAGCCAAAAAAATGAACAAAAAAAATGAACAAAAAACCAATAGATAAAAAACAAAATGGACAAAACGACCAAAAGAAATAA
>APH_3191
-----------------------------------------------------------------------------------------------------------------------------------------------------------------------------------------------------------------------------------CCAGATTTAGATTAAACTTAGAGACATAAAAAAGGTCTTCAGCAACTGTGGAGCACATTAATTTAAGTGTATAACAAAATGATAATATTATGTGTAAATAAATTAACATGCACCATAGTAGCTGAGGACCTTATGGCTCTTTAAGCTTAATATGAAATGAATTTTCCTTTTTTTTTTTTACTTCACTGTTTGGAAATAAATTCTCCTAGATGTTGTTTGCACCTTCGTTTTTCCTACTGGTTTGTGATTTATCTATTATTTCATTTCCTTCTACCAGATTTAATTTCCTGTAATTGTCATTTAAACCTGAACACCATTTGGTACATAAGTATGACATGATAATGAATGAATGTATGTTTTGAAGTCATGGTATTCTACATACATTCC-TTTTTTTTTTTAGTTCCCAGTTTGTTTGTCACTCAACATATAAATGTATACCAAGTTGGTGGTATTGTGATACTCAGGATGACTGTGGGGATAAATCTGATGAACCACCTGACTGTCCACCATTTAAATGTAGTCCAGGACAGTTTCAGTGTGCTAATGGGAACTGCATTCAGCCCAATCAACTTTGTGATGGGCGAAATGACTGCAATGACGAATCTGATGAAGTTGAGTGTGGTGAGTATCTGTTCC-TTTTTTTTTTTTTTCATAGAATATAATTGCTTTGCACTTTGCATGTAACTGAATCTTAGAGGAATAGTCATCATAATAGTTTATTTAGTTCCTGTGAACTTTGTGCATTTGCTGTTGTTGTCACATTCCTGTCATTTCAGCTTACTTTATAAACTTTTCGTTTATGTTTTCACTATTGCGTTGTTATAATACTGAGTTGTTTCACTTACTT-----------------------------------------------------------------------------------------------------------------------------------------------------------------------------------------------------------------------------
>APH_0880
TAGCCTCGTCATTACTGTGTCTTTCGTAATGTTTGCAGCTTGCTTGTTCCCTTGTTGTCTTATTTAGCTCATATAGTTACTACTGCAGGATTTTTAAATCATAAATCACCTTGTAGTTGTTATTAAGAATCATGCATGCACTTCATGAGTCTCATTAAAATGAGCTATCATAAAGGAGGATAAAATGCTAAAACTGTATTTTCTTGGCAGATCACTGTTTCTACATCCCAGATTTAGATTAAACTTAGAGACATAAAAAAGGTCTTCAGCAACTGTGGAGCACATTAATTTAAGTGTATAACAAAATGATAATATTATGTGTAAATAAATTAACATGCACCATAGTAGCTGAGGACCTTATGGCTCTTTAAGCTTAATATGAAATGAATTTTCC-TTTTTTTTTTTACTTCACTGTTTGGAAATAAATTCTCCTAGATGTTGTTTGCACCTTCGTTTTTCCTACTGGTTTGTGATTTATCTATTATTTCATTTCCTTCTACCAGATTTAATTTCCTGTAATTGTCATTTAAACCTGAACACCATTTGGTACATAAGTATGACATGATAATGAATGAATGTATGTTTTGAAGTCATGGTATTCTACATACATTCC-TTTTTTTTTTTAGTTCCCAGTTTGTTTGTCACTCAACATATAAATGTATACCAAGTTGGTGGTATTGTGATACTCAGGATGACTGTGGGGATAAATCTGATGAACCACCTGACTGTCCACCATTTAAATGTAGTCCAGGACAGTTTCAGTGTGCTAATGGGAACTGCATTCAGCCCAATCAACTTTGTGATGGGCGAAATGACTGCAATGACGAATCTGATGAAGTTGAGTGTGGTGAGTATCTGTTCC--TTTTTTTTTTTTTCATAGAATATAATTGCTTTGCACTTTGCATGTAACTGAATCTTAGAGGAATAGTCATCATAATAGTTTATTTAGTTCCTGTGAACTTTGTGCATTTGCTGTTGTTGTCACATTCCTGTCATTTCAGCTTACTTTATAAACTTTTCGTTTATGTTTTCACTATTGCGTTGTTATAATACTGAGTTGTTTCACTTACTTTGCTGTTACTTTTCGTTTTTTTTTTTTTTCCTGTTGTTTATTTCTTTTGGTCATTTAGTCCATTTTGTTTTTTATCTATTGGTTTTTTGTC-AAAAAAAAAAGAATATTTATATTCTTCAACCACGAAATAAATGTTCTTCAGCCAAAAAAATTAAAAAAAAAAATGAACAAAAAACCAATAGATAAAAAACAAAATGGACAAAACAACCAAAAGAAATAA
>APH_1438
-----------------------------------------------------------------------------------------------------------------------------------------------------------------------------------------------------------------------------------------------------------------------------------------------------------------------------------------------------------------------------------GCTTAATATGAAATGAATTTTCCTTTTTTTTTTTTACTTCACTGTTTGGAAATAAATTCTCCTAGATGTTGTTTGCACCTTCGTTTTTCCTACTGGTTTGTGATTTATCTATTATTTCATTTCCTTCTACCAGATTTAATTTCCTGTAATTGTCATTTAAACCTGAACACCATTTGGTACATAAGTATGACATGATAATGAATGAATGTATGTTTTGAAGTCATGGTATTCTACATACATTCC-TTTTTTTTTTTAGTTCCCAGTTTGTTTGTCACTCAACATATAAATGTATACCAAGTTGGTGGTATTGTGATACTCAGGATGACTGTGGGGATAAATCTGATGAACCACCTGACTGTCCACCATTTAAATGTAGTCCAGGACAGTTTCAGTGTGCTAATGGGAACTGCATTCAGCCCAATCAACTTTGTGATGGGCGAAATGACTGCAATGACGAATCTGATGAAGTTGAGTGTGGTGAGTATCTGTTCC--TTTTTTTTTTTTTCATAGAATATAATTGCTTTGCACTTTGCATGTAACTGAATCTTAGAGGAATAGTCATCATAATAGTTTATTTAGTTCCTGTGAACTTTGTGCATTTGCTGTTGTTGTCACATTCCTGTCATTTCAGCTTACTTTATAAACTTTTCGTTTATGTTTTCACTATTGCGTTGTTATAATACTGAGTTGTTTCACTTAC-------------------------------------------------------------------------------------------------------------------------------------------------------------------------------------------------------------------------------
