# Supplementary material for: ﻿Discovery of a new tarantula species from the Madrean Sky Islands and the first documented instance of syntopy between two montane endemics (Araneae, Theraphosidae, Aphonopelma): a case of prior mistaken identity
Source: Zookeys. 2024 Aug 16;1210:61–98. doi: 10.3897/zookeys.1210.125318 (PMC11344175; doi:10.3897/zookeys.1210.125318)
Supplement: Supplementary material 8 — Phylogenomics files [file zookeys-1210-061_article-125318__-s008.zip › Suppl8/individual_UCE_loci/sl_realigned_uce_200153.fas]

>APH_0674
---------------------------------------------------------------------------------------------------------------------------------------------------------------ATTCTCTCCTCTATTAAACAGTGCATCCACACAAGACATTCTTCAGAAAAGCACAACTATTCACAGAGGTTTATTGAACTTTAATAAATTATTATTTGACAAACATGCTGGAACTTAAACAGCTGGAAGTTATACCTGACAGCAAAAAATTTACCCATTTCTTTATTTATTCATAGGGGAGGACAAATTTTCACGTTCCATACATGAAACATGAACATTTTTACATCCCCAACAATCATAAAGTAATCAAATATAAAACAACACATGATTTTTTTTACACCATGTAAGTGACAAATAAAATGAGACTAATAAATTTACATGGAAATTAACAATTCATAATGAAATTTTGAAAAACAAAAGAAAGTATTACCTCAGGATGGCCCCCACCATAAGAGGTCAACCGCAGAAGGATTACACCTATCCGCATAATAAACATGGCAGCAAAACTACTGCGCCGCTCCCATGGTCCCACAGCAAACACTGCTGCATGGAGGGACTTCAGGGCAAACATCAAGTAGATACCCAGAATCAGCAGTCGAATGGGCCATGGGAGGCACAAAATACCAACAAATACTGTAGTAAATCCCCCTGAAAAATTACAACAAATCAGAAGGTTTGTAAGATATAGAGTAGAATCATCATGTAAAATCTGAATAAATATCATTTATATTTTACCAAAATAAAACAAGAACTTTCCACATTGTCAGCAACATATACAAGAAAAATTATTAACAACTGAAGAGGCCTGCATGTGTGCCACTCTAAGTAACCTTTTATTCCATTATTCAGTCACAATCAGAAAAACTATCCTGTTTGTTTTCTAACAGATGAGGATGTTCTTCTGTGGTTGTTATGTTCCTTTCTTTAGTAATACTTGTGCCGCATGAACTT-----TCTCAGAAATTTTACAAGTATTCACAGTGGTCAAATATCAATAACAATGCTCAGCTATTTCAATATTGCCAGGAATTAGAGAAATTAATATCATAACTTTTGTCAGATATTCA
>APH_3188
------------------------------------------------------------------------------------------------------------------------------------------------------------------------------AAACAGTGCATCCACACAAGACATTCTTCAGAAAAGCACAGATATTCACAGAGGTTTATTGAACTTTATTAAATTATTATTTGACAAACATGCTGGAACTTAAACAGCTGCAAGTTATACCTGACAGCAAAAAATTTACCCATTTCTTTATTTATTCATAGGGAAGGACAAATTTTCACGCTCCATGCATGAAACACGAACATTTTTACATCCCCAACAATCATAAAGTAATCAAATATAAAACAACACATGATTTTTTTTACACCATGTAAGTGACAAATAAAATGAGACTAATAAATTTACATGGAAATTAACAATTCATAATGAAATTTTGAAAAACAAAAGAAAGTATTACCTCAGGATGGCCCCCACCATAAGAGGTCAACCGCAGAAGGATTACACCTATCCGCATAATAAACATGGCAGCAAAACTACTGCGCCGCTCCCATGGTCCCACAGCAAACACTGCTGCATGGAGGGACTTCAGGGCAAACATCAAGTAGATACCCAGAATCAGCAGTCGAATGGGCCATGGGAGGCACAAAATACCAACAAATACTGTAGTAAATCCCCCTGAAAAATTACAACAAATCAGAAGGTTTGTAAGATATAGAGTAGAATCATCATGTAAAATCTGAATAAATATCATTTATATTTTACCAAAATAAAACAAGAACTTTCCACATTGTCAGCAACATATACAAGAAAAATTATTAACAACTGAAGAGGCCTGCATGTGTGCCACTCTAAGTAACCTTTTATTCCATTATTCAGTCACAATCAGAAAAACTATCCTGTTTGTTTTCTAACAGATGAGGATGTTCTTCTGTGGTTGTTATGTTCCTTTCTTTAGTAATACTTGTGCAGCATGAACTTATGTTTCTCAGAAATTTTACAAGTATTCACAGTGGTCAAATATCAATAACAATGCTCAGCTATTTCAATATTGCCAGGAATTAGAGAAATTAATAACATAACTTTTGTCAGATATTCA
>APH_0772
-----------------------------------------------------------------TACTTAAGGTAGATGCAGGCTAAAAACTAGGGGTGGGGGTACATAACATTTTTAATATCCTTTTTAATTATAACACATGATGTTCACTCAAAATATTCTCTCCTCTATTAAACAGTGCATCCACACAAGACATTCTTCAGAAAAGCACAGATATTCACAGAGGTTTATTGAACTTTATTAAATTATTATTTGACAAACATGCTGGAACTTAAACAGCTGCAAGTTATACCTGACAGCAAAAAATTTACCCATTTCTTTATTTATTCATAGGGGAGGACAAATTTTCACGTTCCATACATGAAACATGAACATTTTTACATCCCCAACAATCATAAAGTAATCAAATATAAAACAACACATGATTTTTTTTACACCATGTAAGTGACAAATAAAATGAGACTAATAAATTTACATGGAAATTAACAATTCATAATGAAATTTTGAAAAACAAAAGAAAGTATTACCTCAGGATGGCCCCCACCATAAGAGGTCAACCGCAGAAGGATTACACCTATCCGCATAATAAACATGGCAGCAAAACTACTGCGCCGCTCCCATGGTCCCACAGCAAACACTGCTGCATGGAGGGACTTCAGGGCAAACATCAAGTAGATACCCAGAATCAGCAGTCGAATGGGCCATGGGAGGCACAAAATACCAACAAATACTGTAGTAAATCCCCCTGAAAAATTACAACAAATCAGAAGGTTTGTAAGATATAGAGCAGAATCATCATGTAAAATCTGAATAAATATAATTTATATTTTACCAAAATAAAACAAGAACTTTCCACATTGTCAGCAACATATACAAGAAAAATTATTAACAACTGAAGAAGCCTGCATGTGTGCCACTCTAAGTAACCTTTTATTCCATTATTCAGTCACAATCAGAAAAACTATCCTGTTTGTTTTCTAACTGATGAGGATGTTCTTCTGTGGTTGTTATGTTCCTTTCTTTAGTAATACTTGTGCTGCATGAACTT-----TCTCAGAAATTTTACAAGTATTCACAGTGGTCAAATATCAATAACAATGCTCAGCTATTTCAATATTGCCAGGAATTAGAGAAATTAATATCATAACT---------------
>APH_0683
AGAACAAAACATGGAAAATGAAAGTCTATGGCTAGTTCTAACTAGAAAAGTGCAGCAACAAAAGATACTTAAGGTAGATGCAGGCTATAAACTAGGGGTGGGGGTACATAACATTTTTAATATCCTTTTCAATTATAACACATGATGTTCACACAAAATATTCTCTCCTCTATTAAACAGTGCATCCACACAAGACATTCTTCAGAAAAGCACAAATATTCACAGAGGTTTATTGAACTTTAATAAATTATTATTTGACAAACATGCTGGAACTTAAACAGCTGGAAGTTATACCTGACAGCAAAAAATTTACCCATTTCTTTATTTATTCATAGGGGAGGACAAATTTTCACGTTCCATACATGAAACATGAGCATTTTTACATCCCCAACAATCATAAAGTAATCAAATATAAAACAACACATGATTTTTTTTACACCATGTAAGTGACAAATAAAATGAGACTAATAAATTTACATGGAAATTAACAATTCATAATGAAATTTTGAAAAACAAAAAAAAGTATTACCTCAGGATGGCCCCCACCGTAAGAGGTCAACCGCAGAAGGATTACACCTATCCGCATAATAAACATGGCAGCAAAACTACTGCGCCGCTCCCATGGTCCCACAGCAAACACTGCTGCATGGAGGGACTTCAGGGCAAACATCAAGTAGATACCCAGAATCAGCAGTCGAATGGGCCATGGGAGGCACAAAATACCAACAAATACTGTAGTAAATCCCCCTGAAAAATTACAACAAATCAGAAGGTTTGTAAGATATAGAGTAGAATCATCATGTAAAATCTGAATAAATATCATTTATATTTTACCAAAATAAAACAAGAACTTTCCACATTGTCAGCAACATATACAAGAAAAATTATTAACAACTGAAGAGGCCTGCACGTGTGCCACTCTAAGTAACCTTTTATTCCATTATTCAGTCACAATCAGAAAAACTATCCTGTTTGTTTTCTAACTGATGAGGATGTTCTTCTGTGGTTGTTATGTTCCTTTCTTTAGTAATACTTGTGCTGCATGAACTT-----TCTCAGAAATTTTACAAGTATTCACAGTGGTCAAATATCAATAACAATGCTCAGCTATTTCAATATTGCCAGGAATTAGAGAAATTAATATCATAACTTTTGT----------
>APH_0880
AGAACAAAACATGGAAAATGAAAGTCTATGGCTAGTTCTAACTAGAAAAGTGCAGCAACAAAAGATACTTAAGGTAGATGCAGGCTAAAAACTAGGGGTGGGGGTACATAACATTTTTAATATCCTTTTTAATTATAACACATGATGTTCACACAAAATATTCTCTCCTCTATTAAACAGTGCATCCACACAAGACATTCTTCAGAAAAGCACAGATATTCACAGAGGTTTATTGAACTTTATTAAATTATTATTTGACAAACATGCTGGAACTTAAACAGCTGGAAGTTATACCTGACAGCAAAAAATTTACCCATTTCTTTATTTATTCATAGGGAAGGGCAAATTTTCACGTTCCATGCATGAAACACGAACATTTTTACATCCCCAACAATCATAAAGTAATCAAATATAAAACAACACATGATTTTTTTTACACCATGTCAGTGACAAATAAAATGAGACTAATAAATTTACATGGAAATTAACAATTCATAATGAAATTTTGAAAAACAAAAGAAAGTATTACCTCAGGATGGCCCCCACCATAAGAGGTCAACCGCAGAAGGATTACACCTATCCGCATAATAAACATGGCAGCAAAACTACTGCGCCGCTCCCATGGTCCCACAGCAAACACTGCTGCATGGAGGGACTTCAGGGCAAACATCAAGTAGATACCCAGAATCAGCAGTCGAATGGGCCATGGGAGGCACAAAATACCAACAAATACTGTAGTAAATCCCCCTGAAAAATTACAACAAATCAGAAGGTTTGTAAGATATAGAGTAGAATCATCATGTAAAATCTGAATAAATATCATTTATATTTTACCAAAATAAAACAAGAACTTTCCACATTGTCAGCAACATATACAAGAAAAATTATTAACAACTGAAGAGGCCTGCATGTGTGCCACTCTAAGTAACCTTTTATTCCATTATTCAGTCACAATCAGAAAAACTATCCTGTTTGTTTTCTAACTGATGAGGATGTTCTTCTGTGGTTGTTATGTTCCTTTCTTTAGTAATACTTGTGCCGCATGAACTT-----TCTCAGAAATTTTACAAGTATTCACAGTGGTCAAATATCAATAACAATGCTCAGCTATTTCAATATTGCCAGGAATTAGAGAAATTAATATCATAACTTTTGTCAGATATTCA
>APH_0723
AGAACAAAACATGGAAAATGGAAGTCTCTGGCTAGTTCTAACTAGAAAAGTGCAGCAACAAAAGATACTTAAGGTAGATGCAGGCTAAAAACTAGGGGTGGGGGTACATAACATTTTTAATATCCTTTTCAATTATAACACATGATGTTCACACAAAATATTCTCTCCTCTATTAAACAGTGCATCCACACAAGACATTCTTCAGAAAAGCACAAATATTCACAGAGGTTTATTGAACTTTAATAAATTATTATTTGACAAACATGCTGGAACTTAAACAGCTGGAAGTTATACCTGACAGAAAAAAATTTACCCATTTCTTTATTTATTCATAGGGAAGGGCAAATTTTCACGTTCCATGCATGAAACACGAACATTTTTACATCCCCAACAATCATAAAGTAATCAAATATAAAACAACACATGATTTTTTTTACACCATGTAAGTGACAAATAAAATGAGACTAATAAATTTACATGGAAATTAACAATTCATAATGAAATTTTGAAAAACAAAAGAAAGTATTACCTCAGGATGGCCCCCACCGTAAGAGGTCAACCGCAGAAAGATTACACCTATCCGCATAATAAACATGGCAGCAAAACTACTGCGCCGCTCCCATGGTCCCACAGCAAACACTGCTGCATGGAGGGACTTCAGGGCAAACATCAAGTAGATACCCAGAATCAGCAGTCGAATGGGCCATGGGAGGCACAAAATACCAACAAATACTGTAGTAAATCCCCCTGAAAAATTACAACAAATCAGAAGGTTTGTAAGATATAGAGTAGAATCATCATGTAAAATCTGAATAAATATCATTTATATTTTACCAAAATAAAACAAGAACTTTCCACATTGTCAGCAACATATACAAGAAAAATTATTAACAACTGAAGAGGCCTGCATGTGTGCCACTCTAAGTAACCTTTTATTCCATTATTCAGTCACAATCAGAAAAACTATCCTGTTTGTTTTCTAACTGATGAGGATGTTCTTCTGTGGTTGTTATGTTCCTTTCTTTAGTAATACTTGTGCTGCATGAACTTATGTTTCTCAGAAATTTTACAAGTATTCACAGTGGTCAAATATCAATAACAATGCTCAGCTATTTCAATATTGCCAGGAATTAGAGAAATTAATAACATAACTTTTGTCAGATATTCA
>APH_5001
---------------------------------------------------------------------------------------------------------------------------------------------------------------------------------------------------------------------------------------------------------------------ACATGCTGGAACTTAAACAGCTGGAAGTTATACCTGACAGCAAAAAATTTACCCATTTCTTTATTTATTCATAGGGAAGGGCAAATTTTCACGTTCCATGCATGAAACACGAACATTTTTACATCCCCAACAATCATAAAGTAATCAAATATAAAACAACACATGATTTTTTTTACACCATGTAAGTGACAAATAAAATGAGACTAATAAATTTACATGGAAATTAACAATTCATAATGAAATTTTGAAAAACAAAAGAAAGTATTACCTCAGGATGGCCCCCACCGTAAGAGGTCAACCGCAGAAAGATTACACCTATCCGCATAATAAACATGGCAGCAAAACTACTGCGCCGCTCCCATGGTCCCACAGCAAACACTGCTGCATGGAGGGACTTCAGGGCAAACATCAAGTAGATACCCAGAATCAGCAGTCGAATGGGCCATGGGAGGCACAAAATACCAACAAATACTGTAGTAAATCCCCCTGAAAAATTACAACAAATCAGAAGGTTTGTAAGATATAGAGTAGAATCATCATGTAAAATCTGAATAAATATCATTTATATTTTACCAAAATAAAACAAGAACTTTCCACATTGTCAGCAACATATACAAGAAAAATTATTAACAACTGAAGAGGCCTGCATGTGTGCCACTCTAAGTAACCTTTTATTCCATTATTCAGTCACAATCAGAAAAACTATCCTATTTGTTTTCTAACTGATGAGGATGTTCTTCTGTGGTTGTTATGTTCCTTTCTTTAGTAATACTTGTGCTGCATGAACTTATGTTTCTCAGAAATTTTACAAGTATTCACAGTGG-----------------------------------------------------------------------------------
>APH_4029
----------------------------------------------------------------------------GATGCAGGCTAAAAACTAGGGGTGGGGGTACATAACATTTTTAATATCCTTTTCAATTATAACACATGATGTTCACACAAAATATTCTCTCCTCGATTAAACAGTGCATCCACACAAGACATTCTTCAGAAAAGCACAAATATTCACAGAGGTTTATTGAACTTTAATAAATTATTATTTGACAAACATGCTGGAACTTAAACAGCTGGAAGTTATACCTGACAGCAAAAAATTTACCCATTTCTTTATTTATTCATAGGGAAGGGCAAATTTTCACGTTCCATGCATGAAACACGAATATTTTTACATCCCCAACAATCATAAAGTAATCAAATATAAAACAACACATGATTTTTTTTACACCATGTAAGTGACAAATAAAATGAGACTAATAAATTTACATGGAAATTAACAATTCATAATGAAATTTTGAAAAACAAAAGAAAGTATTACCTCAGGATGGCCCCCACCGTAAGAGGTCAACCGCAGAAAGATTACACCTATCCGCATAATAAACATGGCAGCAAAACTACTGCGCCGCTCCCATGGTCCCACAGCAAACACTGCTGCATGGAGGGACTTCAGGGCAAACATCAAGTAGATACCCAGAATCAGCAGTCGAATGGGCCATGGGAGGCACAAAATACCAACAAATACTGTAGTAAATCCCCCTGAAAAATTACAACAAATCAGAAGGTTTGTAAGATATAGAGTAGAATCATCATGTAAAATCTGAATAAATATCATTTATATTTTACCAAAATAAAACAAGAACTTTCCACATTGTCAGCAACATATACAAGAAAAATTATTAACAACTGAAGAGGCCTGCATGTGTGCCACTCTAAGTAACCTTTTATTCCATTATTCAGTCACAATCAGAAAAACTATCCTATTTGTTTTCTAACTGATGAGGATGTTCTTCTGTGGTTGTTATGTTCCTTTCTTTAGTAATACTTGTGCTGCATGAACTTATGTTTCTCAGAAATTTTACAAGTATTCACAGTGGTCAAATATCAAT-----------------------------------------------------------------------
>APH_5003
-----------------------------------------CTAGAAAAGTGCAGCAACAAAAGATACTTAAGGTAGATGCAGGCTAAAAACTAGGGGTGGGGGTACATAACATTTTTAATATCCTTTTCAATTATAACACATGATGTTCACACAAAATATTCTCTCCTCTATTAAACAGTGCATCCACACAAGACATTCTTCAGAAAAGCACAAATATTCACAGAGGTTTATTGAACTTTAATAAATTATTATTTGACAAACATGCTGGAACTTAAACAGCTGGAAGTTATACCTGACAGCAAAAAATTTACCCATTTCTTTATTTATTCATAGGGAAGGGCAAATTTTCACGTTCCATGCATGAAACACGAATATTTTTACATCCCCAACAATCATAAAGTAATCAAATATAAAACAACACATGATTTTTTTTACACCATGTAAGTGACAAATAAAATGAGACTAATAAATTTACATGGAAATTAACAATTCATAATGAAATTTTGAAAAACAAAAGAAAGTATTACCTCAGGATGGCCCCCACCGTAAGAGGTCAACCGCAGAAAGATTACACCTATCCGCATAATAAACATGGCAGCAAAACTACTGCGCCGCTCCCATGGTCCCACAGCAAACACTGCTGCATGGAGGGACTTCAGGGCAAACATCAAGTAGATACCCAGAATCAGCAGTCGAATGGGCCATGGGAGGCACAAAATACCAACAAATACTGTAGTAAATCCCCCTGAAAAATTACAACAAATCAGAAGGTTTGTAAGATATAGAGTAGAATCATCATGTAAAATCTGAATAAATATCATTTATATTTTACCAAAATAAAACAAGAACTTTCCACATTGTCAGCAACATATACAAGAAAAATTATTAACAACTGAAGAGGCCTGCATGTGTGCCACTCTAAGTAACCTTTTATTCCATTATTCAGTCACAATCAGAAAAACTATCCTGTTTGTTTTCTAACTGATGAGGATGTTCTTCTGTGGTTGTTATGTTCCTTTCTTTAGTAATACTTGTGCTGCATGAACTTATGTTTCTCAGAAATTTTACAAGTATTCACAGTGGTCAAATATCAATAACA-------------------------------------------------------------------
>APH_4005
AGAACAAAACATGGAAAATGGAAGTCTATGGCTAGTTCTAACTAGAAAAGTGCAGCAACAAAAGATACTTAAGGTAGATGCAGGCTAAAAACTAGGGGTGGGGGTACATAACATTTTTAATATCCTTTTCAATTATAACACATGATGTTCACACAAAATATTCTCTCCTCTATTAAACAGTGCATCCACACAAGACATTCTTCAGAAAAGCACAAATATTCACAGAGGTTTATTGAACTTTAATAAATTATTATTTGACAAACATGCTGGAACTTAAACAGCTGGAAGTTATACCTGACAGCAAAAAATTTACCCATTTCTTTATTTATTCATAGGGAAGGGCAAATTTTCACGTTCCATGCATGAAACACGAATATTTTTACATCCCCAACAATCATAAAGTAATCAAATATAAAACAACACATGATTTTTTTTACACCATGTAAGTGACAAATAAAATGAGACTAATAAATTTACATGGAAATTAACAATTCATAATGAAATTTTGAAAAACAAAAGAAAGTATTACCTCAGGATGGCCCCCACCGTAAGAGGTCAACCGCAGAAAGATTACACCTATCCGCATAATAAACATGGCAGCAAAACTACTGCGCCGCTCCCATGGTCCCACAGCAAACACTGCTGCATGGAGGGACTTCAGGGCAAACATCAAGTAGATACCCAGAATCAGCAGTCGAATGGGCCATGGGAGGCACAAAATACCAACAAATACTGTAGTAAATCCCCCTGAAAAATTACAACAAATCAGAAGGTTTGTAAGATATAGAGTAGAATCATCATGTAAAATCTGAATAAATATCATTTATATTTTACCAAAATAAAACAAGAACTTTCCACATTGTCAGCAACATATACAAGAAAAATTATTAACAACTGAAGAGGCCTGCATGTGTGCCACTCTAAGTAACCTTTTATTCCATTATTCAGTCACAATCAGAAAAACTATCCTATTTGTTTTCTAACTGATGAGGATGTTCTTCTGTGGTTGTTATGTTCCTTTCTTTAGTAATACTTGTGCTGCATGAACTTATGTTTCTCAGAAATTTTACAAGTATTCACAGTGGTCAAATATCAATAACAATGCTCAGCTATTTCAATAGTGCCAGGAATTAGAGAAATTAATAACATAACTTTTGTCAGATATTCA
>APH_0136
AGAACAAAACATGGAAAATGAAAGTCTATGGCTAGTTCTAACTAGAAAAGTGCAGCAACAAAAGATACTTAAGGTAGATGCAGGCTAAAAACTAGGGGTGGGGGTACATAACATTTTTAATATCCTTTTCAATTATAACACATGATGTTCACACAAAA-ATTCTCTCCTCTATTAAACAGTGCATCCACACAAGACATTCTTCAGAAAAGCACAGATATTCACAGAGGTTTATTGAACTTTAATAAATTATTATTTGACAAACATGCTGGAACTTAAACAGCTGGAAGTTATACCTGAGAGCAAAAATTTTACCCATTTCTTTATTTATTCATAGGGGAGGACAAATTTTCACGTTCCATACATGAAACATGAACATTTTTACATCCCCAACAATCATAAAGTAATCAAATATAAAACAACACATGATTTTTTTTACACCATGTAAGTGACAAATAAAATGAGACTAATAAATTTACATGGAAATTAACAATTCATAATGAAATTTTGAAAAACAAAAGAAAGTATTACCTCAGGATGGCCCCCACCATAAGAGGTCAACCGCAGAAGGATTACACCTATCCGCATAATAAACATGGCAGCAAAACTACTGCGCCGCTCCCATGGTCCCACAGCAAACACTGCTGCATGGAGGGACTTCAGGGCAAACATCAAGTAGATACCCAGAATCAGCAGTCGAATGGGCCATGGGAGGCACAAAATACCAACAAATACTGTAGTAAATCCCCCTGAAAAATTACAACAAATCAGAAGGTTTGTAAGATATAGAGTAGAATCATCATGTAAAATCTGAATAAATATCATTTATATTTTACCAAAATAAAACAAGAACTTTCCACATTGTCAGCAACATATACAAGAAAAATTATTAACAACTGAAGAGGCCTGCATGTGTGCCACTCTAAGTAACCTTTTATTCCATTATTCAGTCACAATCAGAAAAACTATCCTGTTTGTTTTCTAACTGATGAGGATGTTCTTCTGTGGTTGTTATGTTCCTTTCTTTAGTAATACTTGTGCTGCATGAACTT-----TCTCAGAAATTTTACAAGTATTCACAGTGGTCAAATATCAATAACAATGCTCAGCTATTTCAATATTGCCAGGAATTAGAGAAATTAATAACATAACTTTTGTCAGATATTCA
>APH_0186
AGAACAAAACATGGAAAATGAAAGTCTATGGCTAGTTCTAACTAGAAAAGTGCAGCAACAAAAGATACTTAAGGTAGATGCAGGCTAAAAACTAGGGGTGGGGGTACATAACATTTTTAATATCCTTTTTAATTATAACACATGATGTTCACACAAAATATTCTCTCCTCTATTAAACAGTGCATCCACACAAGACATTCTTCAGAAAAGCACAGATATTCACAGAGGTTTATTGAACTTTATTAAATTATTATTTGACAAACATGCTGGAACTTAAACAGCTGCAAGTTATACCTGACAGCAAAAAATTTACCCATTTCTTTATTTATTCATAGGGGAGGACAAATTTTCACGTTCCATACATGAAACATGAACATTTTTACATCCCCAACAATCATAAAGTAATCAAATATAAAACAACACATGATTTTTTTTACACCATGTAAGTGACAAATAAAATGAGACTAATAAATTTACATGGAAATTAACAATTCATAATGAAATTTTGAAAAACAAAAGAAAGTATTACCTCAGGATGGCCCCCACCGTAAGAGGTCAACCGCAGAAGGATTACACCTATCCGCATAATAAACATGGCAGCAAAACTACTGCGCCGCTCCCATGGTCCCACAGCAAACACTGCTGCATGGAGGGACTTCAGGGCAAACATCAAGTAGATACCCAGAATCAGCAGTCGAATGGGCCATGGGAGGCACAAAATACCAACAAATACTGTAGTAAATCCCCCTGAAAAATTACAACAAATCAGAAGGTTTGTAAGATATAGAGTAGAATCATCATGTAAAATCTGAATAAATATCATTTATATTTTACCAAAATAAAACAAGAACTTTCCACATTGTCAGCAACATATACAAGAAAAATTATTAACAACTGAAGAGGCCTGCATGTGTGCCACTCTAAGTAACCTTTTATTCCATTATTCAGTCACAATCAGAAAAACTATCCTGTTTGTTTTCTAACTGATGAGGATGTTCTTCTGTGGTTGTTATGTTCCTTTCTTTAGTAATACTTGTGCCGCATGAACTTATGTTTCTCAGAAATTTTACAAGTATTCACAGTGGTCAAATATCAATAACAATGCTCAGCTATTTCAATATTGCCAGGAATTAGAGAAATTAATAACATAACTTTTGTCAGATATTCA
>APH_4024
AGAACAAAACATGGAAAATGAAAGTCTATGGCTAGTTCTAACTAGAAAAGTGCAGCAACAAAAGATACTTAAGGTAGATGCAGGCTAAAAACTAGGGGTGGGGGTACATAACATTTTTAATATCCTTTTCAATTATAACACATGATGTTCACACAAAATATTCTCTCCTCTATTAAACAGTGCATCCACACAAGACATTCTTCAGAAAAGCACAAATATTCACAGAGTTTTATTGAACTTTAATAAATTATTATTTGACAAACATGCTGGAACTTAAACAGCTGGAAGTTATACCTGAGAGCAAAAATTTTACCCATTTCTTTATTTATTCATAGGGAAGGGCAAATTTTCACGTTCCATGCATGAAACACGAACATTTTTACATCCCCAACAATCATAAAGTAATCAAATATAAAACAACACATGATTTTTTTTACACCATGTAAGTGACAAATAAAATGAGACTAATAAATTTACATGGAAATTAACAATTCATAATGAAATTTTGAAAAACAAAAGAAAGTATTACCTCAGGATGGCCCCCACCGTAAGAGGTCAACCGCAGAAGGATTACACCTATCCGCATAATAAACATGGCAGCAAAACTACTGCGCCGCTCCCATGGTCCCACAGCAAACACTGCTGCATGGAGGGACTTCAGGGCAAACATCAAGTAGATACCCAGAATCAGCAGTCGAATGGGCCATGGGAGGCACAAAATACCAACAAATACTGTAGTAAATCCCCCTGAAAAATTACAACAAATCAGAAGGTTTGTAAGATATAGAGTAGAATCATCATGTAAAATCTGAATAAATATCATTTATATTTTACCAAAATAAAACAAGAACTTTCCACATTGTCAGCAACATATACAAGAAAAATTATTAACAACTGAAGAGGCCTGCATGTGTGCCACTCTAAGTAACCTTTTATTCCATTATTCAGTCACAATCAGAAAAACTATCCTGTTTGTTTTCTAACTGATGAGGATGTTCTTCTGTGGTTGTTATGTTCCTTTCTTTAGTAATACTTGTGCTGCATGAAATTATGTTTCTCAGAAATTTTACAAGTATTCACAGTGGTCAAATATCAATAACAATGCTCAGCTATTTCAATATTGCCAGGAATTAGAGAAATTAATAACATAACTTTTGTCAGATATTCA
>APH_0622
---------------------------------------------------------------------------------------------------------ACATAACATTTTTAATATCCTTTTCAATTATAACACATGATGTTCACACAAAATATTCTCTCCTCTATTAAACAGTGCATCCACACAAGACATTCTTCAGAAAAGCACAAATATTCACAGAGGTTTATTGAACTTTAATAAATTATTATTTGACAAACATGCTGGAACTTAAACAGCTGGAAGTTATACCTGAGAGCAAAAATTTTACCCATTTCTTTATTTATTCATAGGGAAGGGCAAATTTTCACGTTCCATGCATGAAACACGAACATTTTTACATCCCCAACAATCATAAAGTAATCAAATATAAAACAACACATGATTTTTTTTACACCATGTAAGTGACAAATAAAATGAGACTAATAAATTTACATGGAAATTAACAATTCATAATGAAATTTTGAAAAACAAAAGAAAGTATTACCTCAGGATGGCCCCCACCGTAAGAGGTCAACCGCAGAAGGATTACACCTATCCGCATAATAAACATGGCAGCAAAACTACTGCGACGCTCCCATGGTCCCACAGCAAACACTGCTGCATGGAGGGACTTCAGGGCAAACATCAAGTAGATACCCAGAATCAGCAGTCGAATGGGCCATGGGAGGCACAAAATACCAACAAATACTGTAGTAAATCCCCCTGAAAAATTACAACAAATCAGAAGGTTTGTAAGATATAGAGTAGAATCATCATGTAAAATCTGAATAAATATCATTTATATTTTACCAAAATAAAACAAGAACTTTCCACATTGTCAGCAACATATACAAGAAAAATTATTAACAACTGAAGAGGCCTGCATGTGTGCCACTCTAAGTAACCTTTTATTCCATTATTCAGTCACAATCAGAAAAACTATCCTGTTTGTTTTCTAACTGATGAGGATGTTCTTCTGTGGTTGTTATGTTCCTTTCTTTAGTAATACTTGTGCTGCATGAACTTATG-------------------------------------------------------------------------------------------------------------------
>APH_3177
AGAACAAAACATGGAAAATGAAAGTCTATGGCTAGTTCTAACTAGAAAAGTGCAGCAACAAAAGATACTTAAGGTAGATGCAGGCTAAAAACTAGGGGTGGGGGTACATAACATTTTTAATATCCTTTTCAATTATAACACATGATGTTCACACAAAATATTCTCTCCTCTATTAAACAGTGCATCCACACAAGACATTCTTCAGAAAAGCACAAATATTCACAGAGGTTTATTGAACTTTAATAAATTATTATTTGACAAACATGCTGGAACTTAAACAGCTGGAAGTTATACCTGAGAGCAAAAATTTTACCCATTTCTTTATTTATTCATAGGGAAGGGCAAATTTTCACGTTCCATGCATGAAACACGAACATTTTTACATCCCCAACAATCATAAAGTAATCAAATATAAAACAACACATGATTTTTTTTACACCATGTAAGTGACAAATAAAATGAGACTAATAAATTTACATGGAAATTAACAATTCATAATGAAATTTTGAAAAACAAAAGAAAGTATTACCTCAGGATGGCCCCCACCGTAAGAGGTCAACCGCAGAAGGATTACACCTATCCGCATAATAAACATGGCAGCAAAACTACTGCGCCGCTCCCATGGTCCCACAGCAAACACTGCTGCATGGAGGGACTTCAGGGCAAACATCAAGTAGATACCCAGAATCAGCAGTCGAATGGGCCATGGGAGGCACAAAATACCAACAAATACTGTAGTAAATCCCCCTGAAAAATTACAACAAATCAGAAGGTTTGTAAGATATAGAGTAGAATCATCATGTAAAATCTGAATAAATATCATTTATATTTTACCAAAATAAAACAAGAACTTTCCACATTGTCAGCAACATATACAAGAAAAATTATTAACAACTGAAGAGGCCTGCATGTGTGCCACTCTAAGTAACCTTTTATTCCATTATTCAGTCACAATCAGAAAAACTATCCTGTTTGTTTTCTAACTGATGAGGATGTTCTTCTGTGGTTGTTATGTTCCTTTCTTTAGTAATACTTGTGCTGCATGAACTTATGTTTCTCAGAAATTTTACAAGTATTCACAGTGGTCAAATATCAATAACAATGCTCAGCTATTTCAATATTGCCAGGAATTAGAGAAATTAATAACATAACTTTTGTCAGATATTCA
>APH_4021
AGAACAAAACATGGAAAATGAAAGTCTATGGCTAGTTCTAACTAGAAAAGTGCAGCAACAAAAGATACTTAAGGTAGATGCAGGCTAAAAACTAGGGGTGGGGGTACATAACATTTTTAATATCCTTTTCAATTATAACACATGATGTTCACACAAAATATTCTCTCCTCTATTAAACAGTGCATCCACACAAGACATTCTTCAGAAAAGCACAAATATTCACAGAGGTTTATTGAACTTTAATAAATTATTATTTGACAAACATGCTGGAACTTAAACAGCTGGAAGTTATACCTGAGAGCAAAAATTTTACCCATTTCTTTATTTATTCATAGGGAAGGGCAAATTTTCACGTTCCATGCATGAAACACGAACATTTTTACATCCCCAACAATCATAAAGTAATCAAATATAAAACAACACATGATTTTTTTTACACCATGTAAGTGACAAATAAAATGAGACTAATAAATTTACATGGAAATTAACAATTCATAATGAAATTTTGAAAAACAAAAGAAAGTATTACCTCAGGATGGCCCCCACCGTAAGAGGTCAACCGCAGAAGGATTACACCTATCCGCATAATAAACATGGCAGCAAAACTACTGCGCCGCTCCCATGGTCCCACAGCAAACACTGCTGCATGGAGGGACTTCAGGGCAAACATCAAGTAGATACCCAGAATCAGCAGTCGAATGGGCCATGGGAGGCACAAAATACCAACAAATACTGTAGTAAATCCCCCTGAAAAATTACAACAAATCAGAAGGTTTGTAAGATATAGAGTAGAATCATCATGTAAAATCTGAATAAATATCATTTATATTTTACCAAAATAAAACAAGAACTTTCCACATTGTCAGCAACATATACAAGAAAAATTATTAACAACTGAAGAGGCCTGCATGTGTGCCACTCTAAGTAACCTTTTATTCCATTATTCAGTCACAATCAGAAAAACTATCCTGTTTGTTTTCTAACTGATGAGGATGTTCTTCTGTGGTTGTTATGTTCCTTTCTTTAGTAATACTTGTGCTGCATGAACTTATGTTTCTCAGAAATTTTACAAGTATTCACAGTGGTCAAATATCAATAACAATGCTCAGCTATTTCAATATTGCCAGGAATTAGAGAAATTAATAACATAACTTTTGTCAGATATTCA
>APH_5079
AGAACAAAACATGGAAAATGAAAGTCTATGGCTAGTTCTAACTAGAAAAGTGCAGCAACAAAAGATACTTAAGGTAGATGCAGGCTAAAAACTAGGGGTGGGGGTACATAACATTTTTAATATCCTTTTCAATTATAACACATGATGTTCACACAAAATATTCTCTCCTCTATTAAACAGTGCATCCACACAAGACATTCTTCAGAAAAGCACAAATATTCACAGAGGTTTATTGAACTTTAATAAATTATTATTTGACAAACATGCTGGAACTTAAACAGCTGGAAGTTATACCTGAGAGCAAAAATTTTACCCATTTCTTTATTTATTCATAGGGAAGGGCAAATTTTCACGTTCCATGCATGAAACACGAACATTTTTACATCCCCAACAATCATAAAGTAATCAAATATAAAACAACACATGATTTTTTTTACACCATGTAAGTGACAAATAAAATGAGACTAATAAATTTACATGGAAATTAACAATTCATAATGAAATTTTGAAAAACAAAAGAAAGTATTACCTCAGGATGGCCCCCACCGTAAGAGGTCAACCGCAGAAGGATTACACCTATCCGCATAATAAACATGGCAGCAAAACTACTGCGCCGCTCCCATGGTCCCACAGCAAACACTGCTGCATGGAGGGACTTCAGGGCAAACATCAAGTAGATACCCAGAATCAGCAGTCGAATGGGCCATGGGAGGCACAAAATACCAACAAATACTGTAGTAAATCCCCCTGAAAAATTACAACAAATCAGAAGGTTTGTAAGATATAGAGTAGAATCATCATGTAAAATCTGAATAAATATCATTTATATTTTACCAAAATAAAACAAGAACTTTCCACATTGTCAGCAACATATACAAGAAAAATTATTAACAACTGAAGAGGCCTGCATGTGTGCCACTCTAAGTAACCTTTTATTCCATTATTCAGTCACAATCAGAAAAACTATCCTGTTTGTTTTCTAACTGATGAGGATGTTCTTCTGTGGTTGTTATGTTCCTTTCTTTAGTAATACTTGTGCTGCATGAACTTATGTTTCTCAGAAATTTTACAAGTATTCACAGTGGTCAAATATCAATAACAATGCTCAGCTATTTCAATATTGCCAGGAATTAGAGAAATTAATAACATAACTTTTGTCAGATATTCA
>APH_3191
-------------------------CTATGGCTAGTTCTAACTAGAAAAGTGCAGCAACAAAAGATACTTAAGGTAGATGCAGGCTAAAAACTAGGGGTGGGGGTACATAACATTTTTAATATCCTTTTCAATTATAACACATGATGTTCACACAAAATATTCTCTCCTCTATTAAACAGTGCATCCACACAAGACATTCTTCAGAAAAGCACAAATATTCACAGAGGTTTATTGAACTTTAATAAATTATTATTTGACAAACATGCTGGAACTTAAACAGCTGGAAGTTATACCTGAGAGCAAAAATTTTACCCATTTCTTTATTTATTCATAGGGAAGGGCAAATTTTCACGTTCCATGCATGAAACACGAACATTTTTACATCCCCAACAATCATAAAGTAATCAAATATAAAACAACACATGATTTTTTTTACACCATGTAAGTGACAAATAAAATGAGACTAATAAATTTACATGGAAATTAACAATTCATAATGAAATTTTGAAAAACAAAAGAAAGTATTACCTCAGGATGGCCCCCACCGTAAGAGGTCAACCGCAGAAGGATTACACCTATCCGCATAATAAACATGGCAGCAAAACTACTGCGCCGCTCCCATGGTCCCACAGCAAACACTGCTGCATGGAGGGACTTCAGGGCAAACATCAAGTAGATACCCAGAATCAGCAGTCGAATGGGCCATGGGAGGCACAAAATACCAACAAATACTGTAGTAAATCCCCCTGAAAAATTACAACAAATCAGAAGGTTTGTAAGATATAGAGTAGAATCATCATGTAAAATCTGAATAAATATCATTTATATTTTACCAAAATAAAACAAGAACTTTCCACATTGTCAGCAACATATACAAGAAAAATTATTAACAACTGAAGAGGCCTGCATGTGTGCCACTCTAAGTAACCTTTTATTCCATTATTCAGTCACAATCAGAAAAACTATCCTGTTTGTTTTCTAACTGATGAGGATGTTCTTCTGTGGTTGTTATGTTCCTTTCTTTAGTAATACTTGTGCTGCATGAACTTATGTTTCTCTGAAATTTTACAAGTATTCACAGTGGTCAAATATCAATAACAATGCTCAGCTATTTCAATATTGCCAGGAATTAGAGAAATTAAT------------------------
>APH_0717
AGAACAAAACATGGAAAATGAAAGTCTATGGCTAGTTCTAACTAGAAAAGTGCAGCAACAAAAGATACTTAAGGTAGATGCAGGCTAAAAACTAGGGGTGGGGGTACATAACATTTTTAATATCCTTTTTAATTATAACACATGATGTTCACACAAAATATTCTCTCCTCTATTAAACAGTGCATCCACACAAGACATTCTTCAGAAAAGCACAACTATTCACAGAGGTTTATTGAACTTTAATAAATTATTATTTGACAAACATGCTGGAACTTAAACAGCTGGAAGTTATACCTGACAGCAAAAAATTTACCCATTTCTTTATTTATTCATAGGGAAGGACAAATTTTCACGCTCCATGCATGAAACACGAACATTTTTACATCCCCAACAATCATAAAGTAATCAAATATAAAACAACACATGATTTTTTTTACACCATGTAAGTGACAAATAAAATGAGACCAATAAATTTACATGGAAATTAACAATTCATAATGAAATTTTGAAAAACAAAAGAAAGTATTACCTCAGGATGGCCCCCACCGTAAGAGGTCAACCGCAGAAGGATTACACCTATCCGCATAATAAACATGGCAGCAAAACTACTGCGCCGCTCCCATGGTCCCACAGCAAACACTGCTGCATGGAGGGACTTCAGGGCAAACATCAAGTAGATACCCAGAATCAGCAGTCGAATGGGCCATGGGAGGCACAAAATACCAACAAATACTGTAGTAAATCCCCCTGAAAAATTACAACAAATCAGAAGGTTTGTAAGATATAGAGTAGAATCATCATGTAAAATCTGAATAAATATCATTTATATTTTACCAAAATAAAACAAGAACTTTCCACATTGTCAGCAACATATACAAGAAAAATTATTAACAACTGAAGAGGCCTGCATGTGTGCCACTCTAAGTAACCTTTTATTCCATTATTCAGTCACAATCAGAAAAACTATCCTGTTTGTTTTCTAACTGATGAGGATGTTCTTCTGTGGTTGTTATGTTCCTTTCTTTAGTAATACTTGTGCTGCATGAACTTATGTTTCTCAGAAATTTTACAAGTATTCACAGTGGTCAAATATCAATAACAATGCTCAGCTATTTCAATATTGCCAGGAATTAGAGAAATTAATAACATAACTTTTGTCAGATATTCA
>APH_0185
AGAACAAAACATGGAAAATGAAAGTTTATGGCTAGTTCTAACTAGAAAAGTGCAGCAACAAAAGATACTTAAGGTAGATGCAGGCTAAAAACTAGGGGTGGGGGTACATAACATTTTTAATATCCTTTTTAATTATAACACATGATGTTCACACAAAATATTCTCTCCTCTATTAAACAGTGCATCCACACAAGACATTCTTCAGAAAAGCACAACTATTCACAGAGGTTTATTGAACTTTAATAAATTATTATTTGACAAACATGCTGGAACTTAAACAGCTGGAAGTTATACCTGACAGCAAAAAATTTACCCATTTCTTTATTTATTCATAGGGAAGGACAAATTTTCACGCTCCATGCATGAAACACGAACATTTTTACATCCCCAACAATCATAAAGTAATCAAATATAAAACAACACATGATTTTTTTTACACCATGTAAGTGACAAATAAAATGAGACTAATAAATTTACATGGAAATTAACAATTCATAATGAAATTTTGAAAAACAAAAGAAAGTATTACCTCAGGATGGCCCCCACCGTAAGAGGTCAACCGCAGAAGGATTACACCTATCCGCATAATAAACATGGCAGCAAAACTACTGCGCCGCTCCCATGGTCCCACAGCAAACACTGCTGCATGGAGGGACTTCAGGGCAAACATCAAGTAGATACCCAGAATCAGCAGTCGAATGGGCCATGGGAGGCACAAAATACCAACAAATACTGTAGTAAATCCCCCTGAAAAATTACAACAAATCAGAAGGTTTGTAAGATATAGAGTAGAATCATCATGTAAAATCTGAATAAATATCATTTATATTTTACCAAAATAAAACAAGAACTTTCCACATTGTCAGCAACATATACAAGAAAAATTATTAACAACTGAAGAGGCCTGCATGTGTGCCACTCTAAGTAACCTTTTATTCCATTATTCAGTCACAATCAGAAAAACTATCCTGTTTGTTTTCTAACTGATGAGGATGTTCTTCTGTGGTTGTTATGTTCCTTTCTTTAGTAATACTTGTGCTGCATGAACTTATGTTTCTCAGAAATTTTACAAGTATTCACAGTGGTCAAATATCAATAACAATGCTCAGCTATTTCAATATTGCCAGGAATTAGAGAAATTAATAACATAACTTTTGTCAGATATTCA
>APH_1602
AGAACAAAACATGGAAAATGAAAGTCTATGGCTAGTTCTAACTAGAAAAGTGCAGCAACAAAAGATACTTAAGGTAGATGCAGGCTAAAAACTAGGGGTGGGGGTACATAACATTTTTAATATCCTTTTCAATTATAACACATGATGTTCACACAAAATATTCTCTCCTCTATTAAACAGTGCATTAACACAAGACATTCTTCAGAAAAGCACAAATATTCACAGAGGTTTATTGAACTTTAATAAATTATTATTTGACAAACATGCTGGAACTTAAACAGCTGGAAGTTATACCTGAGAGCAAAAATTTTACCCATTTCTTTATTTATTCATAGGGAAGGGCAAATTTTCACGTTCCATGCATGAAACACGAACATTTTTACATCCCCAACAATCATAAAGTAATCAAATATAAAACAACACATGATTTTTTTTACACCATGTAAGTGACAAATAAAATGAGACTAATAAATTTACATGGAAATTAACAATTCATAATGAAATTTTGAAAAACAAAAGAAAGTATTACCTCAGGATGGCCCCCACCGTAAGAGGTCAACCGCAGAAGGATTACACCTATCCGCATAATAAACATGGCAGCAAAACTACTGCGCCGCTCCCATGGTCCCACAGCAAACACTGCTGCATGGAGGGACTTCAGGGCAAACATCAAGTAGATACCCAGAATCAGCAGTCGAATGGGCCATGGGAGGCACAAAATACCAACAAATACTGTAGTAAATCCCCCTGAAAAATTACAACAAATCAGAAGGTTTGTAAGATATAGAGTAGAATCATCATGTAAAATCTGAATAAATATCATTTATATTTTACCAAAATAAAACAAGAACTTTCCACATTGTCAGCAACATATACAAGAAAAATTATTAACAACTGAAGAGGCCTGCATGTGTGCCACTCTAAGTAACCTTTTATTCCATTATTCAGTCACAATCAGAAAAACTATCCTGTTTGTTTTCTAACTGATGAGGATGTTCTTCTGTGGTTGTTATGTTCCTTTCTTTAGTAATACTTGTGCTGCATGAACTTATGTTTCTCAGAAATTTTACAAGTATTCACAGTGGTCAAATATCAATAACAATGCTCAGCTATTTCAATATTGCCAGGAATTAGAGA-------------------------------
>APH_1535
-------------------------------------------------------------------------------------------------------------------------------------------------------------------------------------------------------------------------------------------------------------------------------------------------------------------------------------------------------------------------------------------------------------------------------------------------------------------------------ACTAATAAATTTACATGGAAATTAACAATTCATAATGAAATTTTGAAAAACAAAAGAAAGTATTACCTCAGGATGGCCCCCACCGTAAGAGGTCAACCGCAGAAGGATTACACCTATCCGCATAATAAACATGGCAGCAAAACTACTGCGCCGCTCCCATGGTCCCACAGCAAACACTGCTGCATGGAGGGACTTCAGGGCAAACATCAAGTAGATACCCAGAATCAGCAGTCGAATGGGCCATGGGAGGCACAAAATACCAACAAATACTGTAGTAAATCCCCCTGAAAAATTACAACAAATCAGAAGGTTTGTAAGATATAGAGTAGAATCATCATGTAAAATCTGAATAAATATCATTTATATTTTACCAAAATAAAACAAGAACTTTCCACATTGTCAGCAACATATACAAGAAAAATTATTAACAACTGAAGAGGCCTGCATGTGTGCCACTCTAAGTAACCTTTTATTCCATTATTCAGTCACAATGAGAAAAACTATCCTGTTTGTTTTCTAACTGATGAGGATGTTCTTCTGTGGTTGTTATGTTCCTTTCTTTAGTAATACTTGTGCTGCATGAACTTATGTTT----------------------------------------------------------------------------------------------------------------
