# Supplementary material for: ﻿Discovery of a new tarantula species from the Madrean Sky Islands and the first documented instance of syntopy between two montane endemics (Araneae, Theraphosidae, Aphonopelma): a case of prior mistaken identity
Source: Zookeys. 2024 Aug 16;1210:61–98. doi: 10.3897/zookeys.1210.125318 (PMC11344175; doi:10.3897/zookeys.1210.125318)
Supplement: Supplementary material 8 — Phylogenomics files [file zookeys-1210-061_article-125318__-s008.zip › Suppl8/individual_UCE_loci/sl_realigned_uce_2001532.fas]

>APH_1357
-----------------------------------------------------------------------------------------------------------------------------------------------------------------------------------------------------------------------------------------------------------------------------------------------TTC---------------------------------------CCTACAC-------------------------------------------------------------GACG---------------------------------------------------------------------------------------------------------------------------CTCTTCCGATCT--------------------------------------------------------------------------------------------------------------------------------------------------------------------------------------------------------------------------GGAAGTGTTCTTACTATAGTAGCAGTTATATTGTGTGCATTGTCTGCATCAAAGCTTTTTGTAACAGCTCTTGCAATGCACCATCAGCAGCCTCTTGTAGCTTATCCCTGTGCCCTGCTTTATGGAGTGTTTGCCCTGCTAACAATGTTCTGACTTTTGAAGCAAT--------------AGATCGAA--------------------------------------------------------------------------------------------------------------GAGCATCGTGTAGGGAA------------------------------AGAGTGTAG-------GCTTAGGTGTAG-------------------------------------------------------------------------------------------------------------------------------------------------------------------------------------------------------------------------------------------------------------------------------------------------------------------------------------------------------------------------------------------------------------------------------------------------------------------------------------------------------------------------------
>APH_0674
ACGTTTAAAAAATCGTTGATTTGTGAAGTTGGTGTTGTCAAACAGCAGAATCCATAATTTAATTTAATATTCGCTGTAACATCAGAAGTAAATTATGTCTGCAGACGATTCATCTCAAGGTTATTATGGTGAATATGGCTGGAATACCCAACGAGATCCTGCTTCTGGTGGGGCATATAGTTACGATTTTGGAACTCCTGACTTCGGTTCACAGCCACAGTTTGGGCAGTTTGATTACGATTCACCATCCCAACCTGACAAATCCGCAGCACCAATACCAGGCAGATTTCCAACCGGTGTGCCGTCTGGCTATTACCCTCCTCAGTCGTCCTATACCGGCAGTATTCTGACACCTGATCCCACGTCATCTTTCAGCCAACCTTCTGACAATTTTGAGGACGAGCCGCCCCTTCTTGAAGAGCTTGGTATCAATTTCGACCACATCTGGCAGAAAACGGTGGCAGTTCTGAATCCTTTTAAAGAGCCGAATGCTTCAATCTTACAGGAAACTGACCTGGCTGGTCCTCTTGTGTTCTGCATGACTTTTGGAGCATTCCTACTCCTTAGTGGAAAAGTTCATTTTGGATACATTTATGGTATAGGTGTCCTTGGATGCATATCGCTGTACACTTTGCTGAATCTCATGAGTGAGTCTGGTGTGTCATTTGGATGCACAATAAGTGTACTGGGTTACTGTTTGTTGCCTATGGTTGCCTTATCTGGTTTGTCCATTTTATCACTGAAAGGAACTTTGGGAAGTGTTCTTACTATAGTGGCAGTTATATGGTGTGCGTTGTCTGCATCAAAGCTTTTTGTAACAGCTCTTGCAATGCACCATCAGCAGCCTCTTGTAGCTTATCCCTGTGCCCTGCTTTATGGAGTGTTTGCCCTGCTAACAATGTTCTGACTTTTGAAGCAATTAAAATTAATAATGAACTCAAAACTTTTTGTTGATTGTTTCAAATCCTTTGAAATGAGTATTTGTGTTGTTCGGATCCCTCCCGTTTAATCATGAACTTTGGCACTTAATGCTCTCTGATTTGTTGACTTTTGTACATTGTGAAAGGGATTTTTTTTTTTAAGTTTTAAAATTTTCTATAAAGTGATGAAAACCTGCTGATGTGTACGCATGTTCACATTAGAGAAATTTCAGCACTGAAGACTGCTGATAAGACTTAAATTGTAGAAATTGTTGACACGTTCATTATATTTTGTGACATAAAAATGCCTCTTATAACATGAATTTATAGTGCCCTCAAAAAATAGAAATTATAGTGTTTTTAC--TTTCGATATTATACAACATGCTTTTGTGTTGTTTAGAGACTATTTTGATATGATGTGTGAAATATTTTGGTTATTTGAAGTTTTTTTGCCTGGCTTCATTAATTACTCAAGAGGTTTTTTTTATGTTATGGCAAAACTGTAGCAAAGCAGTATTTTTATTTCAGTTATAGAACTGGCTGGGATTTTAAATCTGAAGCAGTTAAAACTGAATCATCTTACCATGTGATTTGTCTCACCTATCTTATTTTACAATAAAAATTGCCTTTGGTTT---------------------------------------------------------------------------------
>APH_0717
-------------------TTTGTGAAGTTGGTGTTGTCAAACAGCAGAATCCATAATTTAATTTAATATTCGCTGTAACATCAGAAGTAAATTATGTCTGCAGACGATTCATCTCAAGGTTATTATGGTGAATATGGCTGGAATACCCAACGAGATCCTGCTTCTGGTGGGGCATATAGTTACGATTTTGGAACTCCTGACTTCGGTTCACAGCCACAGTTTGGGCAGTTTGATTACGATTCACCATCCCAACCTGACAAATCCGCAGCACCAATACCAGGCAGATTTCCAACCGGTGTGCCGTCTGGCTATTACCCTCCTCAGTCGTCCTATACCGGCAGTATTCTGACACCTGATCCCACGTCATCTTTCAGCCAACCTTCTGACAATTTTGAGGACGAGCCGCCCCTTCTTGAAGAGCTTGGTATCAATTTCGACCACATCTGGCAGAAAACGGTGGCAGTTCTGAATCCTTTTAAAGAGCCGAATGCTTCAATCTTACAGGAAACTGACCTGGCTGGTCCTCTTGTGTTCTGCATGACTTTTGGAGCATTCCTACTCCTTAGTGGAAAAGTTCATTTTGGATACATTTATGGTATAGGTGTCCTTGGATGCATATCGCTGTACACTTTGCTGAATCTCATGAGTGAGTCGGGTGTGTCATTTGGATGCACAATAAGTGTACTGGGTTACTGTTTGTTGCCTATGGTTGCCTTATCTGGTTTGTCCATTTTATCACTGAAAGGAACTTTGGGAAGTGTTCTTACTATAGTGGCAGTTATATGGTGTGCGTTGTCTGCATCAAAGCTTTTTGTAACAGCTCTTGCAATGCACCATCAGCAGCCTCTTGTAGCTTATCCCTGTGCCCTGCTTTATGGAGTGTTTGCCCTGCTAACAATGTTCTGACTTTTGAAGCAATTAAAATTAATAATGAACTCAAAACTTTTTGTTGATTGTTTCAAATCCTTTGAAATGAGTATTTGTGTTGTTCGGATCCCTCCCGTTTAATCATGAACTTTGGCACTTAATGCTCTCTGATTTGTTGACTTTTGTACATTGTGAAAGGGATTTTTTTTTTTAAGTTTTAAAATTTTCTATGAAGTGATGAAAACCTGCTGATGTGTACGCATGTTCACATTAGAGAAATTTCGGCACTGAAGACTGCTGATAAGACTTAAATTGTAGAAATTGTTGACACGTTCATTATATTTTGTGACATAAAAATGCCTCTTATAACATGAATTTATAGTGCCCTCAAAAAATAGAAATTATAGTGTTTTTAC--TTTCGATATTATACAACATGCTTTTGTGTTGTTTCGAGACTATTTTGATATGATGTGTGAAATATTTTGGTTCTTTGAAGTTTTTTTGCCTGGCTTCATTAATTACTCAAGAGTTTTTTTTTATGTTATGGCAAAACTGTAGCAAAGCAGTATTTTTATTTGAGTTATAGAACTGGCTGGGATTTTAAATCTGAAGCAGTTAAAACTGAATCATCTTACCATGTGATTTGTCTCACCTATCTTATTTTACAATAAAAATTGCCTTTGGTTTAGAAAAGAAATTTTATCAGTGATTAAAAAAAGGGAAAGGATATTTAATAAATAGATAACTGTATATGTTATCAGATGATTT
>APH_0186
ACGTTTAAAAAATCGTTGATTTGTGAAGTTGGTGTTGTCAAACAGCAGAATCCATAATTTAATTTAATATTCGCTGTAACATCAGAAGTAAATTATGTCTGCAGACGATTCATCTCAAGGTTATTATGGTGAATATGGCTGGAATACCCAACGAGATCCTGCTTCTGGTGGGGCATATAGTTACGATTTTGGAACTCCTGACTTCGGTTCACAGCCACAGTTTGGGCAGTTTGATTACGATTCACCATCCCAACCTGACAAATCCGCAGCACCAATACCAGGCAGATTTCCAACCGGTGTGCCGTCTGGCTATTACCCTCCTCAGTCGTCCTATACCGGCAGTATTCTGACACCTGATCCCACGTCATCTTTCAGCCAACCTTCTGACAATTTTGAGGACGAGCCGCCCCTTCTTGAAGAGCTTGGTATCAATTTCGACCACATCTGGCAGAAAACGGTGGCAGTTCTGAATCCTTTTAAAGAGCCGAATGCTTCAATCTTACAGGAAACTGACCTGGCTGGTCCTCTTGTGTTCTGCATGACTTTTGGAGCATTCCTACTCCTTAGTGGAAAAGTTCATTTTGGATACATTTATGGTATAGGTGTCCTTGGATGCATATCGCTGTACACTTTGCTGAATCTCATGAGTGAGTCGGGTGTGTCATTTGGATGCACAATAAGTGTACTGGGTTACTGTTTGTTGCCTATGGTTGCCTTATCTGGTTTGTCCATTTTATCACTGAAAGGAACTTTGGGAAGTGTTCTTACTATAGTGGCAGTTATATGGTGTGCGTTGTCTGCATCAAAGCTTTTTGTAACAGCTCTTGCAATGCACCATCAGCAGCCTCTTGTAGCTTATCCCTGTGCCCTGCTTTATGGAGTGTTTGCCCTGCTAACAATGTTCTGACTTTTGAAGCAATTAAAATTAATAATGAACTCAAAACTTTTTGTTGATTGTTTCAAATCCTTTGAAATGAGTATTTGTGTTGTTCGGATCCCTCCCGTTTAATCATGAACTTTGGCACTTAATGCTCTCTGATTTGTTGACTTTTGTACATTGTGAAAGGGATTTTTTTTTTTAAGTTTTAAAATTTTCTATGAAGTGATGAAAACCTGCTGATGTGTACGCATGTTCACATTAGAGAAATTTCGGCACTGAAGACTGCTGATAAGACTTAAATTGTAGAAATTGTTGACACGTTCATTATATTTTGTGACATAAAAATGCCTCTTATAACATGAATTTATAGTGCCCTCAAAAAATAGAAATTATAGTGTTTTTAC--TTTCGATATTATACAACATGCTTTTGTGTTGTTTCGAGACTATTTTGATATGATGTGTGAAATATTTTGGTTCTTTGAAGTTTTTTTGCCTGGCTTCATTAATTACTCAAGAGTTTTTTTTTATGTTATGGCAAAACTGTAGCAAAGCAGTATTTTTATTTGAGTTATAGAACTGGCTGGGATTTTAAATCTGAAGCAGTTAAAACTGAATCATCTTACCATGTGATTTGTCTCACCTATCTTATTTTACAATAAAAATTGCCTTTGGTTTAGAAAAGAAATTTTATCAGTGATTAAAAAAAGTGAAAGGATATTTAATAAATAGATAACTGTATATGTTATCAGATGATTT
>APH_3188
--------------------------------------------------------------------------------------AGTAAATTATGTCTGCAGACGATTCATCTCAAGGTTATTATGGTGAATATGGCTGGAATACCCAACGAGATCCTGCTTCTGGTGGGGCATATAGTTACGATTTTGGAACTCCTGACTTCGGTTCACAGCCACAGTTTGGGCAGTTTGATTACGATTCACCATCCCAACCTGACAAATCCGCAGCACCAATACCAGGCAGATTTCCAACCGGTGTGCCGTCTGGCTATTACCCTCCTCAGTCGTCCTATACCGGCAGTATTCTGACACCTGATCCCACGTCATCTTTCAGCCAACCTTCTGACAATTTTGAGGACGAGCCGCCCCTTCTTGAAGAGCTTGGTATCAATTTCGACCACATCTGGCAGAAAACGGTGGCAGTTCTGAATCCTTTTAAAGAGCCGAATGCTTCAATCTTACAGGAAACTGACCTGGCTGGTCCTCTTGTGTTCTGCATGACTTTTGGAGCATTCCTACTCCTTAGTGGAAAAGTTCATTTTGGATACATTTATGGTATAGGTGTCCTTGGATGCATATCGCTGTACACTTTGCTGAATCTCATGAGTGAGTCGGGTGTGTCATTTGGATGCACAATAAGTGTACTGGGTTACTGTTTGTTGCCTATGGTTGCCTTATCTGGTTTGTCCATTTTATCACTGAAAGGAACTTTGGGAAGTGTTCTTACTATAGTGGCAGTTATATGGTGTGCGTTGTCTGCATCAAAGCTTTTTGTAACAGCTCTTGCAATGCACCATCAGCAGCCTCTTGTAGCTTATCCCTGTGCCCTGCTTTATGGAGTGTTTGCCCTGCTAACAATGTTCTGACTTTTGAAGCAATTAAAATTAATAATGAACTCAAAACTTTTTGTTGATTGTTTCAAATCCTTTGAAATGAGTATTTGTGTTGTTCGGATCCCTCCCGTTTAATCATGAACTTTGGCACTTAATGCTCTCTGATTTGTTGACTTTTGTACATTGTGAAAGGGATTTTTTTTTTTAAGTTTTAAAATTTTCTATGAAGTGATGAAAACCTGCTGATGTGTACGCATGTTCACATTAGAGAAATTTCGGCACTGAAGACTGCTGATAAGACTTAAATTGTAGAAATTGTTGACACGTTCATTATATTTTGTGACATAAAAATGCCTCTTATAACATGAATTTATAGTGCCCTCAAAAAATAGAAATTATAGTGTTTTTAC--TTTCGATATTATACAACATGCTTTTGTGTTGTTTCGAGACTATTTTGATATGATGTGTGAAATATTTTGGTTCTTTGAAGTTTTTTTGCCTGGCTTCATTAATTACTCAAGAGTTTTTTTTTATGTTATGGCAAAACTGTAGCAAAGCAGTATTTTTATTTGAGTTATAGAACTGGCTGGGATTTTAAATCTGAAGCAGTTAAAACTGAATCATCTTACCATGTGATTTGTCTCACCTATCTTATTTTACAATAAAAATTGCCTTTGGTTTAGAAAAGAAATTTTATCAGTGATTAAAAAAAGTGAAAGGATATTTAATAAATAGATAACTGTATATGTTATCAGATGATTT
>APH_4024
--GTTTAAGAAATCGTTGATTTGTGAAGTTGGTGTTGTCAAACAGCAGAATCCA-----TAATTTAATATTCGCTGTAACATCAGAAGTCAATTATGTCTGCAGACGATTCATCTCAAGGTTATTATGGTGAATATGGCTGGAATACCCAAAGAGATCCTACTTCTGGTGGGGCATATAGTTACGATTTTGGAACTCCTGACTTCGGTTCGCAACCACAGTTTGGGCAGTTTGATTACGATTCACCATCCCAACCTGACAAATCCGCAGCACCAATACCAGGCAGATTTCCAACCGGTGTGCCGTCTGGCTATTACCCTCCTCAGTCGTCCTATACCGGCAGTATTCTGACACCTGATCCCACGTCATCTTTCAGCCAACCTTCTGACAACTTTGAGGACGAGCCGCCCCTTCTTGAAGAGCTTGGTATCAATTTCGACCACATCTGGCAGAAAACGGTGGCAGTTCTGAACCCGTTTAAAGAGCCGAATGCTTCAATCTTACAGGAAACTGACCTGGCTGGTCCTCTTGTGTTCTGCATGACTTTTGGAGCATTCCTACTCCTTAGTGGAAAAGTTCATTTTGGATACATTTATGGTATAGGTGTCCTTGGATGCATAGCACTGTACACTTTGCTGAATCTCATGAGTGAGTCTGGTGTGTCATTTGGATGCACAATAAGTGTACTGGGTTACTGTTTGTTGCCTATGGTTGCCTTATCTGGTTTGTCCATTTTATCACTGAAAGGAACTTTGGGAAGTGTTCTTACTATAGTAGCAGTTATATGGTGTGCATTGTCTGCATCAAAGCTTTTTGTAACAGCTCTTGCAATGCACCATCAGCAGCCTCTTGTAGCTTATCCCTGTGCCCTGCTTTATGGAGTGTTTGCCCTGCTAACAATGTTCTGACTTTTGAAGCAATTAAAATTAATAATGAACTCAAAACTTTTTGTTGATTGATTCAAATCCTTTGAAATGAGTATTTGTGTTGTTTGGATCCCTCCCGTTTAATCATGAACTTTGGCACTTAATGCTCTCTGATTTGTTGACTTTTGTACATTGTGAAAGGGATTTTTTTTTTTAAGTTTTAAAATTTTCTATAAAGTGATGAAAACCTGCTGATGTGTACGCATGTTCACATTAGAGAAATTTCGGCACTGAAGACTGCTGATAAGACTTAAATTGTAGAAATTGTTGACACATTCATTATATTTTGTGACATAAAAATGCCTC--ATAACATGAATTTATAGTGCCCTCAAAAAATAGAAATTATAGTGTTTTTAGACTTTCGATATTATACAACATGCTTTTGTGTTGTTTAGAGACTATTTTGATATGATGTGTGAAATATTTTGGTTCTTTGAAGTTTTTTTGCCTGGCTTCATTAATTACTCAAGAGTTTTTTTTTATGTTATGGCAAAACTGTAGCAAAGCAGTATTTTTACTTGAGTTATAGAACTGGCTGGGATTTTAAATCTGAAGCAGTTAAAACTGAATCATCTTACCATGTGATTTGTCTCACCTATCTTATTTTACAATAAAAATTGCCTTTGGTTTAGAAAAGAAATTTTATCAGTGATTAAAAAAAGTGAAAGGATATTTAATAAATAGATAACTATATATGTTATCGGATGATTT
>APH_4029
------------------ATTTGTGAAGTTGGTGTTGTCAAACAGCAGAATCCATAATTTAATTTAATATTCGCTGTAACATCAGAAGTAAATTATGTCTGCAGACGATTCATCTCAAGGTTATTATGGTGAATATGGCTGGAATACCCAAAGAGATCCTACTTCTGGTGGGGCATATAGTTACGATTTTGGAACTCCTGACTTCGGTTCGCAACCACAGTTTGGGCAGTTTGATTACGATTCACCATCCCAACCTGACAAATCCGCAGCACCAATACCAGGCAGATTTCCAACCGGTGTGCCGTCTGGCTATTACCCTCCTCAGTCGTCCTATACCGGCAGTATTCTGACACCTGATCCCACGTCATCTTTCAGCCAACCTTCTGACAACTTTGAGGACGAGCCGCCCCTTCTTGAAGAGCTTGGTATCAATTTCGACCACATCTGGCAGAAAACGGTGGCAGTTCTGAACCCGTTTAAAGAGCCGAATGCTTCAATCTTACAGGAAACTGACCTGGCTGGTCCTCTTGTGTTCTGCATGACTTTTGGAGCATTCCTACTCCTTAGTGGAAAAGTTCATTTTGGATACATTTATGGTATAGGTGTCCTTGGATGCATAGCACTGTACACTTTGCTGAATCTCATGAGTGAGTCTGGTGTGTCATTTGGATGCACAATAAGTGTACTGGGTTACTGTTTGTTGCCTATGGTTGCCTTATCTGGTTTGTCCATTTTATCACTGAAAGGAACTTTGGGAAGTGTTCTTACTATAGTAGCAGTTATATGGTGTGCATTGTCTGCATCAAAGCTTTTTGTAACAGCTCTTGCAATGCACCATCAGCAGCCTCTTGTAGCTTATCCCTGTGCCCTGCTTTATGGAGTGTTTGCCCTGCTAACAATGTTCTGACTTTTGAAGCAATTAAAATTAATAATGAACTCGAAACTTTTTGTTGATTGATTCAAATCCTTTGAAATGAGTATTTGTGTTGTTTGGATCCCTCCCGTTTAATCATGAACTTTGGCACTTAATGCTCTCTGATTTGTTGACTTTTGTACATTGTGAAAGGGATTTTTTTTTTTAAGTTTTAAAATTTTCTATAAAGTGATGAAAACCTGCTGATGTG----------------------------------------------------------------------------------------------------------------------------------------------------------------------------------------------------------------------------------------------------------------------------------------------------------------------------------------------------------------------------------------------------------------------------------------------------------------------------------------------------------------------------------
>APH_3191
------------------------------------------------------------------------------------------------------------------------------------------------------------------------------------------------------------------------------------------------------------------------------------------------------------------TGGCTATTACCCTCCTCAGTCGTCCTATACCGGCAGTATTCTGACACCTGATCCCACGTCATCTTTCAGCCAACCTTCTGACAATTTTGAGGACGAGCCGCCCCTTCTTGAAGAGCTTGGTATCAATTTCGACCACATCTGGCAGAAAACGGTGGCAGTTCTGAATCCTTTTAAAGAACCGAATGCTTCAATCTTACAGGAAACTGACCTGGCTGGTCCTCTTGTGTTCTGCATGACTTTTGGAGCATTCCTACTCCTTAGTGGAAAAGTTCATTTTGGATACATTTATGGTATAGGTGTCCTTGGATGCATAGCACTGTACACTTTGCTGAATCTCATGAGTGAGTCTGGTGTGTCATTTGGATGCACAATAAGTGTACTGGGTTACTGTTTGTTGCCTATGGTTGCCTTATCTGGTTTGTCCATTTTATCACTGAAAGGAACTTTGGGAAGTGTTCTTACTATAGTAGCAGTTATATGGTGTGCATTGTCTGCATCAAAGCTTTTTGTAACAGCTCTTGCAATGCACCATCAGCAGCCTCTTGTAGCTTATCCCTGTGCCCTGCTTTATGGAGTGTTTGCCCTGCTAACAATGTTCTGACTTTTGAGGCAATTAAAATTAATAATGAACTCAAAACTTTTTGTTGATTGTTTCAAATCCTTTGAAATGAGTATTTGTGTTGTTTGGATCCCTCCCCTTTAATCATGAACTTTGGCACTTAATGCTCTCTGATTTGTTGACTTTTGTACATTGTGAAAGGGATTTTTTTTTTTAAGTTTTAAAATTTTCTATAAAGTGATGAAAACCTGCTGATGTGTACGCATGTTCACATTAGAGAAATTTCGGCACTGAAGACTGCTGATAAGACTTAAATTGTAGAAATTGTTGACACGTTCATTATATTTTGTGACATAAAAATGCCTCTTATAACATTAATTTATAGTGCCCTCAAAAAATAGAAATTATGGTGTTTTTACTTTTTCGATATTATACAACATGCTTTTGTGTTGTTTAGAGACTATTTTGATATGATGTGTGAAATATTTTGGTTCTTTGAAGTTTTTTTGCCTGGCTTCATTAATTACTCAAGAGTTTTTTTTTATGTTATGGAGA--------------------------------------------------------------------------------------------------------------------------------------------------------------------------------------------------------------------------
>APH_0185
ACGTTTAAAAAATCGTTGATTTGTGAAGTTGGTGTTGTCAAACAGCAGAATCCATAATTTAATTTAATATTCGCTGTAACATCAAAAGTAAATTATGTCTGCAGACGATTCATCTCAAGGTTATTATGGTGAATATGGCTGGAATACCCAAAGAGATCCTGCTTCTGGTGGGGCATATAGTTACGATTTTGGAACTCCTGACTTCGGTTCGCAGCCACAGTTTGGGCAGTTTGATTACGATTCACCATCCCAACCTGACAAATCCGCAGCACCAATACCAGGCAGATTTCCAACCGGTGTGCCGTCTGGCTATTACCCTCCTCAGTCGTCCTATACCGGCAGTATTCTGACACCTGATCCCACGTCATCTTTCAGCCAACCTTCTGACAATTTTGAGGACGAGCCGCCCCTTCTTGAAGAGCTTGGTATCAATTTCGACCACATCTGGCAGAAAACGGTGGCAGTTCTGAATCCTTTTAAAGAGCCGAATGCTTCAATCTTACAGGAAACTGACCTGGCTGGTCCTCTTGTGTTCTGCATGACTTTTGGAGCATTCCTACTCCTTAGTGGAAAAGTTCATTTTGGATACATTTATGGTATAGGTGTCCTTGGATGCATGTCACTGTACACTTTGCTGAATCTCATGAGTGAGTCTGGTGTGTCATTTGGATGCACAATAAGTGTACTGGGTTACTGTTTGTTGCCTATGGTTGCCTTATCTGGTTTGTCCATTTTATCACTGAAAGGAACTTTGGGAAGTGTTCTTACTATAGTAGCAGTTATATGGTGTGCATTGTCTGCATCAAAGCTTTTTGTAACAGCTCTTGCAATGCACCATCAGCAGCCTCTTGTAGCTTATCCCTGTGCCCTGCTTTATGGAGTGTTTGCCCTGCTAACAATGTTCTGACTTTTGAAGCAATTAAAATTAATAATGAACTCAAAACTTTTTGTTGATTGTTTCAAATCCTTTGAAATGAGTATTTGTGTTGTTTGGATCCCTCCCGTTTAATCATGAACTTTGGCACTTAATGCTCTCTGATTTGTTGACTTTTGTACATTGTGAAAGGGA-TTTTTTTTTTAAGTTTTAAAATTTTCTATAAAGTGATGAAAACCTGCTGATGTGTACGCATGTTCACATTAGAGAAATTTCGGCACTGAAGACTGCTGATAAGACTTAAATTGTAGAAATTGTTGACACATTCATTATATTTTGTGACATAAAAATGCCTCTTATAACATGAATTTATAGTGCCCTCAAAAAATAGAAATTATAGTGTTTTTACTTTTTCGATATTATACAACATGCTTTTGTGTTGTTTAGAGACTATTTTGATATGATGTGTGAAATATTTTGGTTCTTTGAAGTTTTTTTGCCTGGCTTCATTAATTACTCAAGAGTTTTTTTTTTTTTTATGGCAAAACTGTAGCAAAGCAGTATTTTTATTGGAGTTATAGAACTGGCTGGGATTTTAAATCTGAAGCAGTTAAAACTGAATCATCTTACCATGTGATTTGTCTTACCTATCTTATTTTACAATAAAAATTGCCTTTGGTTTAGAAAAGAAATTTTATCA---------------------------------------------------------------
>APH_1535
ACGTTTAAAAAATCGTTGATTTGTGAACTTGGTGTTGTCAAACAGCAGAATCCATAATTTAATTTAATATTCGCTGTAACATCAGAAGTAAATTATGTCTGCAGACGATTCATCTCAAGGTTATTATGGTGAATATGGCTGGAATACCCAAAGAGATCCTGCTTCTGGTGGGGCATATAGTTACGATTTTGGAACTCCTGACTTCGGTTCGCAACCACAGTTTGGGCAGTTTGATTACGATTCACCATCCCAGCCTGACAAATCCGCAGCACCAATACCAGGCAGATTTCCAACCGGTGTGCCGTCTGGCTATTACCCTCCTCAGTCGTCCTATACCGGCAGTATTCTGACACCTGATCCCACGTCATCTTTCAGCCAACCTTCTGACAATTTTGAGGACGAGCCGCCCCTTCTTGAAGAGCTTGGTATCAATTTCGACCACATCTGGCAGAAAACGGTGGCAGTTCTGAATCCTTTTAAAGAGCCGAATGCTTCAATCTTACAGGAAACTGACCTGGCTGGTCCTCTTGTGTTCTGCATGACTTTTGGAGCATTCCTACTCCTTAGTGGAAAAGTTCATTTTGGATACATTTATGGTATAGGTGTCCTTGGATGCATGTCACTGTACACTTTGCTGAATCTCATGAGTGAGTCTGGTGTGTCATTTGGATGCACAATAAGTGTACTGGGTTACTGTTTGTTGCCTATGGTTGCCTTATCTGGTTTGTCCATTTTATCACTGAAAGGAACTTTGGGAAGTGTTCTTACTATAGTAGCAGTTATATGGTGTGCATTGTCTGCATCAAAGCTTTTTGTAACAGCTCTTGCAATGCACCATCAGCAGCCTCTTGTAGCTTATCCCTGTGCCCTGCTTTATGGAGTGTTTGCCCTGCTAACAATGTTCTGACTTTTGAAGCAATTAAAATTAATAATGAACTCGAAACTTTTTGTTGATTGTTTCAAATCCTTTGAAATGAGTATATGTGTTGTTTGGATCCCTCCCCTTTAATCATGAACTTTGGCACTTAATGCTCTCTGATTTGTTGACTTTTGTACATTGTGAAAGGGATTTTTTTTTTTAAGTTTTAAAATTTTCTATAAAGTGATGAAAACCTGCTGATGTGTACGCATGTTCACATTAGAGAAATTTCGGCACTGAAGACTGCTGATAAGACTTAAATTGTAGAAATTGTTGACACGTTCATTATATTTTGTGACATAAAAATGCCTCTTATAACATTAATTTATAGTGCCCTCAAAAAATAGAAATTATGGTGTTTTTACTTTTTTGATATTATACAACATTCTTTTGTGTTGTTTAGAGACTATTTTGATATGATGTGTGAAATATTTTGGTTCTTTGAAGTTTTTTTGCCTGGCTTCATTAATTACTCAAGAGTTTTTTTTTATGTTATGGAGAAACTGTAGCAAAGCAGTATTTTTATTGGAGTTATAGAACTGGCTGGGATTTTAAATCTGAAGCAGTTAAAACTGAATCATCTTACCATGTGATTTGTCTTACCTATCTTATTTTACAATAAAAATTGCCTTTGGTTTAGAAAAGAAATTTTATCAGTGATTAAAAAAAGTGAAAGGATATTTAATAAATAGATAACTGTATATGTTATCGGATGATTT
>APH_0772
ACGTTTAAAAAATCGTTGATTTGTGAACTTGGTGTTGTCAAACAGCAGAATCCATAATTTAATTTAATATTCGCTGTAACATCAGAAGTAAATTATGTCTGCAGACGATTCATCTCAAGGTTATTATGGTGAATATGGCTGGAATACCCAAAGAGATCCTGCTTCTGGTGGGGCATATAGTTACGATTTTGGAACTCCTGACTTCGGTTCGCAACCACAGTTTGGGCAGTTTGATTACGATTCACCATCCCAACCTGACAAATCCGCAGCACCAATACCAGGCAGATTTCCAACCGGTGTGCCGTCTGGCTATTACCCTCCTCAGTCGTCCTATACCGGCAGTATTCTGACACCTGATCCCACGTCATCTTTCAGCCAACCTTCTGACAATTTTGAGGACGAGCCGCCCCTTCTTGAAGAGCTTGGTATCAATTTCGACCACATCTGGCAGAAAACGGTGGCAGTTCTGAATCCTTTTAAAGAGCCGAATGCTTCAATCTTACAGGAAACTGACCTGGCTGGTCCTCTTGTGTTCTGCATGACTTTTGGAGCATTCCTACTCCTTAGTGGAAAAGTTCATTTTGGATACATTTATGGTATAGGTGTCCTTGGATGCATGTCACTGTACACTTTGCTGAATCTCATGAGTGAGTCTGGTGTGTCATTTGGATGCACAATAAGTGTACTGGGTTACTGTTTGTTGCCTATGGTTGCCTTATCTGGTTTGTCCATTTTATCACTGAAAGGAACTTTGGGAAGTGTTCTTACTATAGTAGCAGTTATATGGTGTGCATTGTCTGCATCAAAGCTTTTTGTAACAGCTCTTGCAATGCACCATCAGCAGCCTCTTGTAGCTTATCCCTGTGCCCTGCTTTATGGAGTGTTTGCCCTGCTAACAATGTTCTGACTTTTGAAGCAATTAAAATTAATAATGAACTCGAAACTTTTTGTTGATTGTTTCAAATCCTTTGAAATGAGTATATGTGTTGTTTGGATCCCTCCCCTTTAATCATGAACTTTGGCACTTAATGCTCTCTGATTTGTTGACTTTTGTACATTGTGAAAGGGATTTTTTTTTTTAAGTTTTAAAATTTTCTATAAAGTGATGAAAACCTGCTGATGTGTACGCATGTTCACATTAGAGAAATTTCGGCACTGAAGACTGCTGATAAGACTTAAATTGTAGAAATTGTTGACACGTTCATTATATTTTGTGACATAAAAATGCCTCTTATAACATTAATTTATAGTGCCCTCAAAAAATAGAAATTATGGTGTTTTTACTTTTTTGATATTATACAACATTCTTTTGTGTTGTTTAGAGACTATTTTGATATGATGTGTGAAATATTTTGGTTCTTTGAAGTTTTTTTGCCTGGCTTCATTAATTACTCAAGAGTTTTTTTTTATGTTATGGAGAAACTGTAGCAAAGCAGTATTTTTATTGGAGTTATAGAACTGGCTGGGATTTTAAATCTGAAGCAGTTAAAACTGAATCATCTTACCATGTGATTTGTCTTACCTATCTTATTTTACAATAAAAATTGCCTTTGGTTTAGAAAAGAAATTTTATCAGTGATTAAAAAAAGTGAAAGGATATTTAATAAATAGATAACTATATATGTTATCGGATGATTT
>APH_4005
ACGTTTAAAAAATCGTTGATTTGGGAAGTTGGTGTTATCAAGCAGCAGAATCCATAATTTAATTTAATATTCGCGGTAACATCAGAAGTAAATTATGTCTGCAGACGATTCATCTCAAGGTTATTATGGTGAATATGGCTGGAATACCCAAAGAGATCCTGCTTCTGGTGGGTCATATAGTTACGATTTTGGAACTCCTGACTTCGGTTCGCAACCACAGTTTGGGCAGTTTGATTACGATTCACCATCCCAACCTGACAAATCCGCAGCACCAATACCAGGCAGATTTCCAACCGGTGTGCCGTCTGGCTATTACCCTCCTCAGTCGTCCTATACCGGCAGTATTCTGACACCTGATCCCACGTCATCTTTCAGCCAACCTTCTGATAATTTTGAGGACGAGCCGCCCCTTCTTGAAGAGCTTGGTATCAATTTCGACCACATCTGGCAGAAAACGGTGGCAGTTCTGAATCCTTTTAAAGAGCCGAATGCTTCAATCTTACAGGAAACTGACCTGGCTGGTCCTCTTGTGTTCTGCATGACTTTTGGAGCATTCCTACTCCTTAGTGGAAAAGTTCATTTTGGATACATTTATGGTATAGGTGTCCTTGGATGCATGTCACTGTACACTTTGCTGAATCTCATGAGTGAGTCTGGTGTGTCATTTGGATGCACAATAAGTGTACTGGGTTACTGTTTGTTGCCTATGGTTGCCTTATCTGGTTTGTCCATTTTATCACTGAAAGGAACTTTGGGAAGTGTTCTTACTATAGTAGCAGTTATATGGTGTGCATTGTCTGCATCAAAGCTTTTTGTAACAGCTCTTGCAATGCACCATCAGCAGCCTCTTGTAGCTTATCCCTGTGCCCTGCTTTATGGAGTGTTTGCCCTGCTAACAATGTTCTGACTTTTGAAGCAATTAAAATTAATAATGAACTCGAAACTTTTTGTTGATTGTTTCAAATCCTTTGAAATGAGTATTTG---TGTTTGGATCCCTCCCCTTTAATCATGAACTTTGGCACTTAATGCTCTCTGATTTGTTGACTTTTGTACATTGTGAAAGGGATTTTTTTTTTTAAGTTTTAAAATTTTCTATAAAGTGATGAAAACCTGCTGATGTGTACGCATGTTCACATTAGAGAAATTTCGGCACTGAAGACTGC---TAAGACTTAAATTGTAGAAATTGTTGACACGTTCATTATATTTTGTGACATAAAAATGCCTCTTATAACATTAATTTATAGTGCCCTCAAAAAATAGAAATTATGGTGTTTTTACTTTTTTGATATTATACAACATTCTTTTGTGTTGTTTAGAGACTATTTTGATATGATGTGTGAAATATTTTGGTTCTTTGAAGTTTTTTTGCCTGGCTTCATTAATTACTCA--AGTTTTTTTTTATGTTATGGAGAAACTGTAGCAAAGCAGTATTTTTATTGGAGTTATAGAACTGGCTGGGATTTTAAATCTGAATCAGTTAAAACTGAATCATCTTACCATGTGATTTGTCTTACCTATCTTATTTTACAATAAAAATTGCCTTTGGTTTAGAAAAGAAATTTTATCAGTGATTAAAAAAAGTGAAAGGATATTTAATAAATAGATAACTGTATATGTTATCGGATGATGT
>APH_5079
ACGTTTAAAAAATCGTTGATTTGGGAAGTTGGTGTTATCAAGCAGCAGAATCCATAATTTAATTTAATATTCGCTGTAACATCAGAAGTAAATTATGTCTGCAGACGATTCATCTCAAGGTTATTATGGTGAATATGGCTGGAATACCCAAAGAGATCCTGCTTCTGGTGGGTCATATAGTTACGATTTTGGAACTCCTGACTTCGGTTCGCAACCACAGTTTGGGCAGTTTGATTACGATTCACCATCCCAACCTGACAAATCCGCAGCACCAATACCAGGCAGATTTCCAACCGGTGTGCCGTCTGGCTATTACCCTCCTCAGTCGTCCTATACCGGCAGTATTCTGACACCTGATCCCACGTCATCTTTCAGCCAACCTTCTGACAATTTTGAGGACGAGCCGCCCCTTCTTGAAGAGCTTGGTATCAATTTCGACCACATCTGGCAGAAAACGGTGGCAGTTCTGAATCCTTTTAAAGAGCCGAATGCTTCAATCTTACAGGAAACTGACCTGGCTGGTCCTCTTGTGTTCTGCATGACTTTTGGAGCATTCCTACTCCTTAGTGGAAAAGTTCATTTTGGATACATTTATGGTATAGGTGTCCTTGGATGCATGTCACTGTACACTTTGCTGAATCTCATGAGTGAGTCTGGTGTGTCATTTGGATGCACAATAAGTGTACTGGGTTACTGTTTGTTGCCTATGGTTGCCTTATCTGGTTTGTCCATTTTATCACTGAAAGGAACTTTGGGAAGTGTTCTTACTATAGTAGCAGTTATATGGTGTGCATTGTCTGCATCAAAGCTTTTTGTAACAGCTCTTGCAATGCACCATCAGCAGCCTCTTGTAGCTTATCCCTGTGCCCTGCTTTATGGAGTGTTTGCCCTGCTAACAATGTTCTGACTTTTGAAGCAATTAAAATTAATAATGAACTCGAAACTTTTTGTTGATTGTTTCAAATCCTTTGAAATGAGTATTTG---TGTTTGGATCCCTCCCCTTTAATCATGAACTTTGGCACTTAATGCTCTCTGATTTGTTGACTTTTGTACATTGTGAAAGGGATTTTTTTTTTTAAGTTTTAAAATTTTCTATAAAGTGATGAAAACCTGCTGATGTGTACGCATGTTCACATTAGAGAAATTTCGGCACTGAAGACTGC---TAAGACTTAAATTGTAGAAATTGTTGACACGTTCATTATATTTTGTGACATAAAAATTCCTCTTATAACATGAATTTATAGTGCCCTCAAAAAATAGAAATTATGGTGTTTTTACTTTTTCGATATTATACAACATGCTTTTGTGTTGTTTAGAGACTATTTTGATATGATGTGTGAAATATTTTGGTTCTTTGAAGTTTTTTTGCCTGGCTTCATTAATTACTCAAGAGTTTTTTTTTATGTTATGGAGAAACTGTAGCAAAGCAGTATTTTTATTGGAGTTATAGAACTGGCTGGGATTTTAAATCTGAATCAGTTAAAACTGAATCATCTTACCATGTGATTTGTCTTACCTATCTTATTTTACAATAAAAATTGCCTTTGGTTTAGAAAAAATTTTTTATCAGTGATTAAAAAAAGTGAAAGGATATTTAATAAATAGATAACTGTATATGTTATTGGATGATGT
>APH_5001
ACGTTTAAAAAATCGTTGATTTGGGAAGTTGGTGTTATCAAGCAGCAGAATCCATAATTTAATTTAATATTCGCTGTAACATCAGAAGTAAATTATGTCTGCAGACGATTCATCTCAAGGTTATTATGGTGAATATGGCTGGAATACCCAAAGAGATCCTGCTTCTGGTGGGTCATATAGTTACGATTTTGGAACTCCTGACTTCGGTTCGCAACCACAGTTTGGGCAGTTTGATTACGATTCACCATCCCAACCTGACAAATCCGCAGCACCAATACCAGGCAGATTTCCAACCGGTGTGCCGTCTGGCTATTACCCTCCTCAGTCGTCCTATACCGGCAGTATTCTGACACCTGATCCCACGTCATCTTTCAGCCAACCTTCTGATAATTTTGAGGACGAGCCGCCCCTTCTTGAAGAGCTTGGTATCAATTTCGACCACATCTGGCAGAAAACGGTGGCAGTTCTGAATCCTTTTAAAGAGCCGAATGCTTCAATCTTACAGGAAACTGACCTGGCTGGTCCTCTTGTGTTCTGCATGACTTTTGGAGCATTCCTACTCCTGAGTGGAAAAGTTCATTTTGGATACATTTATGGTATAGGTGTCCTTGGATGCATGTCACTGTACACTTTGCTGAATCTCATGAGTGAGTCTGGTGTGTCATTTGGATGCACAATAAGTGTACTGGGTTACTGTTTGTTGCCTATGGTTGCCTTATCTGGTTTGTCCATTTTATCACTGAAAGGAACTTTGGGAAGTGTTCTTACTATAGTAGCAGTTATATGGTGTGCATTGTCTGCATCAAAGCTTTTTGTAACAGCTCTTGCAATGCACCATCAGCAGCCTCTTGTAGCTTATCCCTGTGCCCTGCTTTATGGAGTGTTTGCCCTGCTAACAATGTTCTGACTTTTGAAGCAATTAAAATTAATAATGAACTCGAAACTTTTTGTTGATTGTTTCAAATCCTTTGAAATGAGTATTTGTGTTGTTTGGATCCCTCCCCTTTAATCATGAACTTTGGCACTTAATGCTCTCTGATTTGTTGACTTTTGTACATTGTGAAAGGGATTTTTTTTTTTAAGTTTTAAAATTTTCTATAAAGTGATGAAAACCTGCTGATGTG----------------------------------------------------------------------------------------------------------------------------------------------------------------------------------------------------------------------------------------------------------------------------------------------------------------------------------------------------------------------------------------------------------------------------------------------------------------------------------------------------------------------------------
>APH_5003
------------------------------------------------------------------------------------------------------------TTCATCTCAAGGTTATTATGGTGAATATGGCTGGAATACCCAAAGAGATCCTGCTTCTGGTGGGTCATATAGTTACGATTTTGGAACTCCTGACTTCGGTTCGCAACCACAGTTTGGGCAGTTTGATTACGATTCACCATCCCAACCTGACAAATCCGCAGCACCAATACCAGGCAGATTTCCAACCGGTGTGCCGTCTGGCTATTACCCTCCTCAGTCGTCCTATACCGGCAGTATTCTGACACCTGATCCCACGTCATCTTTCAGCCAACCTTCTGACAATTTTGAGGACGAGCCGCCCCTTCTTGAAGAGCTTGGTATCAATTTCGACCACATCTGGCAGAAAACGGTGGCAGTTCTGAATCCTTTTAAAGAGCCGAATGCTTCAATCTTACAGGAAACTGACCTGGCTGGTCCTCTTGTGTTCTGCATGACTTTTGGAGCATTCCTACTCCTGAGTGGAAAAGTTCATTTTGGATACATTTATGGTATAGGTGTCCTTGGATGCATGTCACTGTACACTTTGCTGAATCTCATGAGTGAGTCTGGTGTGTCATTTGGATGCACAATAAGTGTACTGGGTTACTGTTTGTTGCCTATGGTTGCCTTATCTGGTTTGTCCATTTTATCACTGAAAGGAACTTTGGGAAGTGTTCTTACTATAGTAGCAGTTATATGGTGTGCATTGTCTGCATCAAAGCTTTTTGTAACAGCTCTTGCAATGCACCATCAGCAGCCTCTTGTAGCTTATCCCTGTGCCCTGCTTTATGGAGTGTTTGCCCTGCTAACAATGTTCTGACTTTTGAAGCAATTAAAATTAATAATGAACTCGAAACTTTTTGTTGATTGTTTCAAATCCTTTGAAATGAGTATTTGTGTTGTTTGGATCCCTCCCCTTTAATCATGAACTTTGGCACTTAATGCTCTCTGATTTGTTGACTTTTGTACATTGTGAAAGGGATTTTTTTTTTTAAGTTTTAAAATTTTCTATAAAGTGA----------------------------------------------------------------------------------------------------------------------------------------------------------------------------------------------------------------------------------------------------------------------------------------------------------------------------------------------------------------------------------------------------------------------------------------------------------------------------------------------------------------------------------------------------
>APH_0622
--------------------------------------------------------------------------------------------------------------------------ATTATGGTGAATATGGCTGGAATACCCAAAGAGATCCTGCTTCTGGTGGGGCATATAGTTACGATTTTGGAACTCCTGACTTCGGTTCGCAACCACAGTTTGGGCAGTTTGATTACGATTCACCATCCCAACCTGACAAATCCGCAGCACCAATACCAGGCAGATTTCCAACCGGTGTGCCGTCTGGCTATTACCCTCCTCAGTCGTCCTATACCGGCAGTATTCTGACACCTGATCCCACGTCATCTTTCAGCCAACCTTCTGACAATTTTGAGGACGAGCCGCCCCTTCTTGAAGAGCTTGGTATCAATTTCGACCACATCTGGCAGAAAACGGTGGCAGTTCTGAATCCTTTTAAAGAGCCGAATGCTTCGATCTTACAGGAAACTGACCTGGCTGGTCCTCTTGTGTTCTGCATGACTTTTGGAGCATTCCTACTCCTTAGTGGAAAAGTTCATTTTGGATACATTTATGGTATAGGTGTCCTTGGATGCATAGCACTGTACACTTTGCTGAATCTCATGAGTGAGTCTGGTGTGTCATTTGGATGCACAATAAGTGTACTGGGTTATTGTTTGTTGCCTATGGTTGCCTTATCTGGTTTGTCCATTTTATCACTGAAAGGAACTTTGGGAAGTGTTCTTACTATAGTAGCAGTTATATGGTGTGCATTGTCTGCATCAAAGCTTTTTGTAACAGCTCTTGCAATGCACCATCAGCAGCCTCTTGTAGCTTATCCCTGTGCCCTGCTTTATGGAGTGTTTGCCCTGCTAACAATGTTCTGACTTTTGAAGCAATTAAAATTAATAATGAACTCGAAACTTTTTGTTGATTGTTTCAAATCCTTTGAAATGAGTATTTGTGTTGTTTGGATCCCTCCCCTTTAATCATGAACTTTGGCACTTAATGCTCTCTGATTTGTTGACTTTTGTATATTGTAAAAGGGA-TTTTTTTTTTAAGTTTTAAAATTTTCTATAAAGT------------------------------------------------------------------------------------------------------------------------------------------------------------------------------------------------------------------------------------------------------------------------------------------------------------------------------------------------------------------------------------------------------------------------------------------------------------------------------------------------------------------------------------------------------
>APH_4021
ATGTTTAAAAAATCGTTGATTTGTGAAGTTGGTGTTGTCAAACAGCAGAATCCATAATTTAATTTAATATTCGCTGTAACATCAGAAGTAAATTATGTCTGCAGACGATTCATCTCAAGGTTATTATGGTGAATATGGCTGGAATACCCAAAGAGATCCTGCTTCTGGTGGGGCATATAGTTACGATTTTGGAACTCCTGACTTCGGTTCGCAACCACAGTTTGGGCAGTTTGATTACGATTCACCATCCCAACCTGACAAATCCGCAGCACCAATACCAGGCAGATTTCCAACCGGTGTGCCGTCTGGCTATTACCCTCCTCAGTCGTCCTATACCGGCAGTATTCTGACACCTGATCCCACGTCATCTTTCAGCCAACCTTCTGACAATTTTGAGGACGAGCCGCCCCTTCTTGAAGAGCTTGGTATCAATTTCGACCACATCTGGCAGAAAACGGTGGCAGTTTTGAATCCGTTTAAAGAGCCGAATGCTTCAATCTTACAGGAAACTGACCTGGCTGGTCCTCTTGTGTTCTGCATGACTTTTGGAGCATTCCTACTCCTTAGTGGAAAAGTTCATTTTGGATACATTTATGGTATAGGTGTCCTTGGATGCATGTCACTGTACACTTTGCTGAATCTCATGAGTGAGTCTGGTGTGTCATTTGGATGCACAATAAGTGTACTGGGTTATTGTTTGTTGCCTATGGTTGCCTTATCTGGTTTGTCCATTTTATCACTGAAAGGAACTTTGGGAAGTGTTCTTACTATAGTAGCAGTTATATGGTGTGCATTGTCTGCATCAAAGCTTTTTGTAACAGCTCTTGCAATGCACCATCAGCAGCCTCTTGTAGCTTATCCCTGTGCCCTGCTTTATGGAGTGTTTGCCCTGCTAACAATGTTCTGACTTTTGAAGCAATTAAAATTAATAATGAACTCGAAACTTTTTGTTGATTGTTTCAAATCCTTTGAAATGAGTATTTGTGATGTTTGGATCCCTCCCCTTTAATCATGAACTTTGGCACTTAATGCTCTCTGATTTGTTGACTTTTGTATATTGTAAAAGGGATTTTTTTTTTTAAGTTTTAAAATTTTCTATAAAGTGATGAAAACCTGCTGATGTGT---------------------------------------------------------------------------------------------------------------------------------------------------------------------------------------------------------------------------------------------------------------------------------------------------------------------------------------------------------------------------------------------------------------------------------------------------------------------------------------------------------------------------------
>APH_1438
----------------------------------------------------------------------------------------------------------------------------------------------------------------------------------------------------------------------------------------------------------------------------------------------------------------------------------------------------------------------------------------CAACCTTCTGACAATTTTGAGGACGAGCCGCCCCTTCTTGAAGAGCTTGGTATCAATTTCGACCACATCTGGCAGAAAACGGTGGCAGTTCTGAATCCTTTTAAAGAGCCGAATGCTTCAATCTTACAGGAAACTGACCTGGCTGGTCCTCTTGTGTTCTGCATGACTTTTGGAGCATTCCTACTCCTTAGTGGAAAAGTTCATTTTGGATACATTTATGGTATAGGTGTCCTTGGATGCATGTCACTGTACACTTTGCTGAATCTCATGAGTGAGTCTGGTGTGTCATTTGGATGCACAATAAGTGTACTGGGTTATTGTTTGTTGCCTATGGTTGCCTTATCTGGTTTGTCCATTTTATCACTGAAAGGAACTTTGGGAAGTGTTCTTACTATAGTAGCAGTTATATGGTGTGCATTGTCTGCATCAAAGCTTTTTGTAACAGCTCTTGCAATGCACCATCAGCAGCCTCTTGTAGCTTATCCCTGTGCCCTGCTTTATGGAGTGTTTGCCCTGCTAACAATGTTCTGACTTTTGAAGCAATTAAAATTAATAATGAACTCGAAACTTTTTGTTGATTGTTTCAAATCCTTTGAAATGAGTATTTGTGTTGTTTGGATCCCTCCCCTTTAATCATGAACTTTGGCACTTAATGCTCTCTGATTTGTTGACTTTTGTACATTGTAAAAGGGATTTTTTTTTTTTAGTTTTAAAATTTTCTATAAAGTGATGAAAACCTGCTGATGTGTACGCATGTTCACATTAGAGAAATTTCGGCACTGAAGACTGCTGATAAGACTTAAATTGTAGAAATTGTTGACACGTTCATTATATTTTGTGACATAAAAATGCCTGT----------------------------------------------------------------------------------------------------------------------------------------------------------------------------------------------------------------------------------------------------------------------------------------------------------------------------------------------------------------------------------------------------------------------
>APH_0683
ACGTTTAAAAAATCGTTGATTTGTGAAGTTGGTGTTGTCAAACAGCAGAATCCATAATTTAATTTAATATTCGCTGTAACATCAGAAGTAAATTATGTCTGCAGACGATTCATCTCAAGGTTATTATGGTGAATATGGCTGGAATACCCAAAGAGATCCTGCTTCTGGTGGGGCATATAGTTACGATTTTGGAACTCCTGACTTCGGTTCGCAACCACAGTTTGGGCAGTTTGATTACGATTCACCATCCCAACCTGACAAATCCGCAGCACCAATACCAGGCAGATTTCCAACCGGTGTGCCGTCTGGCTATTACCCTCCTCAGTCGTCCTATACCGGCAGTATTCTGACACCTGATCCCACGTCATCTTTCAGCCAACCTTCTGACAATTTTGAGGACGAGCCGCCCCTTCTTGAAGAGCTTGGTATCAATTTCGACCACATCTGGCAGAAAACGGTGGCAGTTCTGAATCCTTTTAAAGAGCCGAATGCTTCAATCTTACAGGAAACTGACCTGGCTGGTCCTCTTGTGTTCTGCATGACTTTTGGAGCATTCCTACTCCTTAGTGGAAAAGTTCATTTTGGATACATTTATGGTATAGGTGTCCTTGGATGCATGTCACTGTACACTTTGCTGAATCTCATGAGTGAGTCTGGTGTGTCATTTGGATGCACAATAAGTGTACTGGGTTATTGTTTGTTGCCTATGGTTGCCTTATCTGGTTTGTCCATTTTATCACTGAAAGGAACTTTGGGAAGTGTTCTTACTATAGTAGCAGTTATATGGTGTGCATTGTCTGCATCAAAGCTTTTTGTAACAGCTCTTGCAATGCACCATCAGCAGCCTCTTGTAGCTTATCCCTGTGCCCTGCTTTATGGAGTGTTTGCCCTGCTAACAATGTTCTGACTTTTGAAGCAATTAAAATTAATAATGAACTCGAAACTTTTTGTTGATTGTTTCAAATCCTTTGAAATGAGTATTTGTGTTGTTTGGATCCCTCCCCTTTAATCATGAACTTTGGCACTTAATGCTCTCTGATTTGTTGACTTTTGTACATTGTAAAAGGGATTTTTTTTTTTAAGTTTTAAAATTTTCTATAAAGTGATGAAAACCTGCTGATGTGTACGCATGTTCACATTAGAGAAATTTCGGCACTGAAGACTGCTGATAAGACTTAAATTGTAGAAATTGTTGACACGTTCATTATATTTTGTGACATAAAAATGCCTCTTATAACATGAATGTATAGTGCCCTCAAAAAATAGAAATTATGGTGTTTTTACTTTTTCGATATTATACAACATGCTTTTGTGTTGTTAAGAGACTATTTTGATATGATGTGTGAAATATTTTGGTTCTTTGGAGTTTTTTTGCCTGGCTTCATTAATTACTCAAGAGTTTTTTTTTATGTTATGGAGAAACTGTAGCAAAGCAGTATTTTTATTGGAGTTATAGAACTGGCTGGGATTTTAAATCTGAAGCAGTTAAAACTGAATCATCTTACCATGTGATTTGTCTTACCTATCTTATTTTACAATAAAAATTGCCTTTGGTTTAGAAAAGAAATTTTATCAGTGATTAAAAAAAGTGAAAGGATATTTAATAAATAGATAACTGTATATGTTATCGGATGATTT
>APH_1602
ACGTTTAAAAAATCGTTGATTTGTGAAGTTGGTGTTGTCAAACAGCAGAATCCATAATTTAATTTAATATTCGCTGTAACATCAGAAGTAAATTATGTCTGCAGACGATTCATCTCAAGGTTATTATGGTGAATATGGCTGGAATACCCAAAGAGATCCTGCTTCTGGTGGGGCATATAGTTACGATTTTGGAACTCCTGACTTCGGTTCGCAACCACAGTTTGGGCAGTTTGATTACGATTCACCATCCCAACCTGACAAATCCGCAGCACCAATACCAGGCAGATTTCCAACCGGTGTGCCGTCTGGCTATTACCCTCCTCAGTCGTCCTATACCGGCAGTATTCTGACTCCTGATCCCACGTCATCTTTCAGCCAACCTTCTGACAATTTTGAGGACGAGCCGCCCCTTCTTGAAGAGCTTGGTATCAATTTCGACCACATCTGGCAGAAAACGGTGGCAGTTCTGAATCCTTTTAAAGAGCCGAATGCTTCAATCTTACAGGAAACTGACCTGGCTGGTCCTCTTGTGTTCTGCATGACTTTTGGAGCATTCCTACTCCTTAGTGGAAAAGTTCATTTTGGATACATTTATGGTATAGGTGTCCTTGGATGCATGTCACTGTACACTTTGCTGAATCTCATGAGTGAGTCTGGTGTGTCATTTGGATGCACAATAAGTGTACTGGGTTATTGTTTGTTGCCTATGGTTGCCTTATCTGGTTTGTCCATTTTATCACTGAAAGGAACTTTGGGAAGTGTTCTTACTATAGTAGCAGTTATATGGTGTGCATTGTCTGCATCAAAGCTTTTTGTAACAGCTCTTGCAATGCACCATCAGCAGCCTCTTGTAGCTTATCCCTGTGCCCTGCTTTATGGAGTGTTTGCCCTGCTAACAATGTTCTGACTTTTGAAGCAATTAAAATTAATAATGAACTCGAAACTTTTTGTTGATTGTTTCAAATCCTTTGAAATGAGTATTTGTGTTGTTTGGATCCCTCCCCTTTAATCATGAACTTTGGCACTTAATGCTCTCTGATTTGTTGACTTTTGTACATTGTAAAAGGGATTTTTTTTTTTAAGTTTTAAAATTTTCTATAAAGTGATGAAAACCTGCTGATGTGTACGCATGTTCACATTAGAGAAATTTCGGCACTGAAGACTGCTGATAAGACTTAAATTGTAGAAATTGTTGACACGTTCATTATATTTTGTGACATAAAAATGCCTCTTATAACATGAATGTATAGTGCCCTCAAAAAATAGAAATTATGGTGTTTTTACTTTTTCGATATTATACAACATGCTTTTGTGTTGTTTAGAGACTATTTTGATATGATGTGTGAAATATTTTGGTTCTTTGAAGTTTTTTTGCCTGGCTTCATTAATTACTCAAGAGTTTTTTTTTATGTTATGGAGAAACTGTAGCAAAGCAGTATTTTTATTGGAGTTATAGAACTGGCTGGGATTTTAAATCTGAAGCAGTTAAAACTGAATCATCTTACCATGTGATCTGTCTTACCTATCTTATTTTACAATAAAAATTGCCTTTGGTTTAGAAAAGAAATTTTATCAGTGATTAAAAAAAGTGAAAGGATATTTAATAAATAGATAACTGTATATGTTATCGGATGATTT
>APH_0880
ACGTTTAAAAAATCGTTGATTTGTGAAGTTGGTGTTGTCAAACAGCAGAATCCATAATTTAATTTAATATTCGCTGTAACATCAGAAGTAAATTATGTCTGCAGACGATTCATCTCAAGGTTATTATGGTGAATATGGCTGGAATACCCAAAGAGATCCTGCTTCTGGTGGGGCATATAGTTACGATTTTGGAACTCCTGACTTCGGTTCGCAACCACAGTTTGGGCAGTTTGATTACGATTCACCATCCCAACCTGACAAATCCGCAGCACCAATACCAGGCAGATTTCCAACCGGTGTGCCGTCTGGCTATTACCCTCCTCAGTCGTCCTATACCGGCAGTATTCTGACTCCTGATCCCACGTCATCTTTCAGCCAACCTTCTGACAATTTTGAGGACGAGCCGCCCCTTCTTGAAGAGCTTGGTATCAATTTCGACCACATCTGGCAGAAAACGGTGGCAGTTCTGAATCCTTTTAAAGAGCCGAATGCTTCGATCTTACAGGAAACTGACCTGGCTGGTCCTCTTGTGTTCTGCATGACTTTTGGAGCATTCCTACTCCTTAGTGGAAAAGTTCATTTTGGATACATTTATGGTATAGGTGTCCTTGGATGCATGTCACTGTACACTTTGCTGAATCTCATGAGTGAGTCTGGTGTGTCATTTGGATGCACAATAAGTGTACTGGGTTATTGTTTGTTGCCTATGGTTGCCTTATCTGGTTTGTCCATTTTATCACTGAAAGGAACTTTGGGAAGTGTTCTTACTATAGTAGCAGTTATATGGTGTGCATTGTCTGCATCAAAGCTTTTTGTAACAGCTCTTGCAATGCACCATCAGCAGCCTCTTGTAGCTTATCCCTGTGCCCTGCTTTATGGAGTGTTTGCCCTGCTAACAATGTTCTGACTTTTGAAGCAATTAAAATTAATAATGAACTCGAAACTTTTTGTTGATTGTTTCAAATCCTTTGAAATGAGTATTTGTGTTGTTTGGATCCCTCCCCTTTAATCATGAACTTTGGCACTTAATGCTCTCTGATTTGTTGACTTTTGTACATTGTAAAAGGGATTTTTTTTTTTAAGTTTTAAAATTTTCTATAAAGTGATGAAAACCTGCTGATGTGTACGCATGTTCACATTAGAGAAATTTCGGCACTGAAGACTGCTGATAAGACTTAAATTGTAGAAATTGTTGACACGTTCATTATATTTTGTGACATAAAAATGCCTCTTATAACATGAATGTATAGTGCCCTCAAAAAATAGAAATTATGGTGTTTTTACTTTTTCGATATTATACAACATGCTTTTGTGTTGTTTAGAGACTATTTTGATATGATGTGTGAAATATTTTGGTTCTTTGAAGTTTTTTTGCCTGGCTTCATTAATTACTCAAGAGTTTTTTTTTATGTTATGGAGAAACTGTAGCAAAGCAGTATTTTTATTGGAGTTATAGAACTGGCTGGGATTTTAAATCTGAAGCAGTTAAAACTGAATCATCTTACCATGTGATTTGTCTTACCTATCTTATTTTACAATAAAAATTGCCTTTGGTTTAGAAAAGAAATTTTATCAGTGATTAAAAAAAGTGAAAGGATATTTAATAAATAGATAACTGTATATGTTATCGGATGATTT
>APH_0723
------------------------GAAGTTGGTGTTGTCAAACAGCAGAATCCATAATTTAATTTAATATTCGCTGTAACATCAGAAGTAAATTATGTCTGCAGACGATTCATCTCAAGGTTATTATGGTGAATATGGCTGGAATACCCAAAGAGATCCTGCTTCTGGTGGGGCATATAGTTACGATTTTGGAACTCCTGACTTCGGTTCGCAACCACAGTTTGGGCAGTTTGATTACGATTCACCATCCCAACCTGACAAATCCGCAGCACCAATACCAGGCAGATTTCCAACCGGTGTGCCGTCTGGCTATTACCCTCCTCAGTCGTCCTATACCGGCAGTATTCTGACACCTGATCCCACGTCATCTTTCAGCCAACCTTCTGACAATTTTGAGGACGAGCCGCCCCTTCTTGAAGAGCTTGGTATCAATTTCGACCACATCTGGCAGAAAACGGTGGCAGTTCTGAATCCTTTTAAAGAGCCGAATGCTTCAATCTTACAGGAAACTGACCTGGCTGGTCCTCTTGTGTTCTGCATGACTTTTGGAGCATTCCTACTCCTTAGTGGAAAAGTTCATTTTGGATACATTTATGGTATAGGTGTCCTTGGATGCATGTCACTGTACACTTTGCTGAATCTCATGAGTGAGTCTGGTGTGTCATTTGGATGCACAATAAGTGTACTGGGTTATTGTTTGTTGCCTATGGTTGCCTTATCTGGTTTGTCCATTTTATCACTGAAAGGAACTTTGGGAAGTGTTCTTACTATAGTAGCAGTTATATGGTGTGCATTGTCTGCATCAAAGCTTTTTGTAACAGCTCTTGCAATGCACCATCAGCAGCCTCTTGTAGCTTATCCCTGTGCCCTGCTTTATGGAGTGTTTGCCCTGCTAACAATGTTCTGACTTTTGAAGCAATTAAAATTAATAATGAACTCGAAACTTTTTGTTGATTGTTTCAAATCCTTTGAAATGAGTATTTGTGTTGTTTGGATCCCTCCCCTTTAATCATGAACTTTGGCACTTAATGCTCTCTGATTTGTTGACTTTTGTACATTGTAAAAGGGATTTTTTTTTTTAAGTTTTAAAATTTTCTATAAAGTGATGAAAACCTGCTGATGTGTACGCATGTTCACATTAGAGAAATTTCGGCACTGAAGACTGCTGATAAGACTTAAATTGTAGAAATTGTTGACACGTTCATTATATTTTGTGACATAAAAATGCCTCTTATAACATGAATGTATAGTGCCCTCAAAAAATAGAAATTATGGTGTTTTTACTTTTTCGATATTATACAACATGCTTTTGTATTGTTTAGAGACTATTTTGATATGATGTGTGAAATATTTTGGTTCTTTGAAGTTTTTTTGCCTGGCTTCATTAATTACTCAAGAGTTTTTTTTTATGTTATGGAGAAACTGTAGCAAAGCAGTATTTTTATTGGAGTTATAGAACTGGCTGGGATTTTAAATCTGAAGCAGTTAAAACTGAATCATCTTACCATGTGATTTGTCTTACCTATCTTATTTTACAATAAAAATTGCCTTTGGTTTAGAAAAGAAATTTTATCAGTGATTAAAAAAAGTGAAAGGATATTTAATAAATAGATAACTGTATATGTTATCGGATGATTT
>APH_0136
ACGTTTAAAAAATCGTTGATTTGTGAAGTTGGTGTTGTCAAACAGCAGAATCCATAATTTAATTTAATATTCGCTGTAACATCAGAAGTAAATTATGTCTGCAGACGATTCATCTCAAGGTTATTATGGTGAATATGGCTGGAATACCCAAAGAGATCCTGCTTCTGGTGGGGCATATAGTTACGATTTTGGAACTCCTGACTTCGGTTCACAACCACAGTTTGGGCAGTTTGATTACGATTCACCATCCCAACCTGACAAATCCGCAGCACCAATACCAGGCAGATTTCCAACCGGTGTGCCGTCTGGCTATTACCCTCCTCAGTCGTCCTATACCGGCAGTATTCTGACACCTGATCCCACGTCATCTTTCAGCCAACCTTCTGACAATTTTGAGGACGAGCCGCCCCTTCTTGAAGAGCTTGGTATCAATTTCGACCACATCTGGCAGAAAACGGTGGCAGTTCTGAATCCTTTTAAAGAGCCGAATGCTTCAATCTTACAGGAAACTGACCTGGCTGGTCCTCTTGTGTTCTGCATGACTTTTGGAGCATTCCTACTCCTTAGTGGAAAAGTTCATTTTGGATACATTTATGGTATAGGTGTCCTTGGATGCATGTCACTGTACACTTTGCTGAATCTCATGAGTGAGTCTGGTGTGTCATTTGGATGCACAATAAGTGTACTGGGTTATTGTTTGTTGCCTATGGTTGCCTTATCTGGTTTGTCCATTTTATCACTGAAAGGAACTTTGGGAAGTGTTCTTACTATAGTAGCAGTTATATGGTGTGCATTGTCTGCATCAAAGCTTTTTGTAACAGCTCTTGCAATGCACCATCAGCAGCCTCTTGTAGCTTATCCCTGTGCCCTGCTTTATGGAGTGTTTGCCCTGCTAACAATGTTCTGACTTTTGAAGCAATTAAAATTAATAATGAACTCGAAACTTTTTGTTGATTGTTTCAAATCCTTTGAAATGAGTATTTGTGTTGTTTGGATCCCTCCCCTTTAATCATGAACTTTGGCACTTAATGCTCTCTGATTTGTTGACTTTTGTACATTGTAAAAGGGATTTTTTTTTTTAAGTTTTAAAATTTTCTATAAAGTGATGAAAACCTGCTGATGTGTACGCATGTTCACATTAGAGAAATTTCGGCACTGAAGACTGCTGATAAGACTTAAATTGTAGAAATTGTTGACACGTTCATTATATTTTGTGACATAAAAATGCCTCTTATAACATGAATGTATAGTGCCCTCAAAAAATAGAAATTATGGTGTTTTTACTTTTTCGATATTATACAACATGCTTTTGTGTTGTTTAGAGACTATTTTGATATGATGTGTGAAATATTTTGGTTCTTTGAAGTTTTTTTGCCTGGCTTCATTAATTACTCAAGAGTTTTTTTTTATGTTATGGAGAAACTGTAGCAAAGCAGTATTTTTATTGGAGTTATAGAACTGGCTGGGATTTTAAATCTGAAGCAGTTAAAACTGAATCATCTTACCATGTGATTTGTCTTACCTATCTTATTTTACAATAAAAATTGCCTTTGGTTTAGAAAAGAAATTTTATCAGTGATTAAAAAAAGTGAAAGGATATTTAATAAATAGATAACTGTATATGTTATCGGATGATTT
>APH_3177
ACGTTTAAAAAATCGTTGATTTGTGAAGTTGGTGTTGTCAAACAGCAGAATCCATAATTTAATTTAATATTCGCTGTAACATCAGAAGTAAATTATGTCTGCAGACGATTCATCTCAAGGTTATTATGGTGAATATGGCTGGAATACCCAAAGAGATCCTGCTTCTGGTGGGGCATATAGTTACGATTTTGGAACTCCTGACTTCGGTTCGCAACCACAGTTTGGGCAGTTTGATTACGATTCACCATCCCAACCTGACAAATCCGCAGCACCAATACCAGGCAGATTTCCAACCGGTGTGCCGTCTGGCTATTACCCTCCTCAGTCGTCCTATACCGGCAGTATTCTGACACCTGATCCCACGTCATCTTTCAGCCAACCTTCTGACAATTTTGAGGACGAGCCGCCCCTTCTTGAAGAGCTTGGTATCAATTTCGACCACATCTGGCAGAAAACGGTGGCAGTTCTGAATCCTTTTAAAGAGCCGAATGCTTCAATCTTACAGGAAACTGACCTGGCTGGTCCTCTTGTGTTCTGCATGACTTTTGGAGCATTCCTACTCCTTAGTGGAAAAGTTCATTTTGGATACATTTATGGTATAGGTGTCCTTGGATGCATGTCACTGTACACTTTGCTGAATCTCATGAGTGAGTCTGGTGTGTCATTTGGATGCACAATAAGTGTACTGGGTTATTGTTTGTTGCCTATGGTTGCCTTATCTGGTTTGTCCATTTTATCACTGAAAGGAACTTTGGGAAGTGTTCTTACTATAGTAGCAGTTATATGGTGTGCATTGTCTGCATCAAAGCTTTTTGTAACAGCTCTTGCAATGCACCATCAGCAGCCTCTTGTAGCTTATCCCTGTGCCCTGCTTTATGGAGTGTTTGCCCTGCTAACAATGTTCTGACTTTTGAAGCAATTAAAATTAATAATGAACTCGAAACTTTTTGTTGATTGTTTCAAATCCTTTGAAATGAGTATTTGTGTTGTTTGGATCCCTCCCCTTTAATCATGAACTTTGGCACTTAATGCTCTCTGATTTGTTGACTTTTGTACATTGTAAAAGGGATTTTTTTTTTTAAGTTTTAAAATTTTCTATAAAGTGATGAAAACCTGCTGATGTGTACGCATGTTCACATTAGAGAAATTTCGGCACTGAAGACTGCTGATAAGACTTAAATTGTAGAAATTGTTGACACGTTCATTATATTTTGTGACATAAAAATGCCTCTTATAACATGAATGTATAGTGCCCTCAAAAAATAGAAATTATGGTGTTTTTACTTTTTCGATATTATACAACATGCTTTTGTGTTGTTTAGAGACTATTTTGATATGATGTGTGAAATATTTTGGTTCTTTGAAGTTTTTTTGCCTGGCTTCATTAATTACTCAAGAGTTTTTTTTTATGTTATGGAGAAACTGTAGCAAAGCAGTATTTTTATTGGAGTTATAGAACTGGCTGGGATTTTAAATCTGAAGCAGTTAAAACTGAATCATCTTACCATGTGATTTGTCTTACCTATCTTATTTTACAATAAAAATTGCCTTTGGTTTAGAAAAGAAATTTTATCAGTGATTAAAAAAAGTGAAAGGATATTTAATAAATAGATAACTGTATATGTTATCGGATGATTT
