# Supplementary material for: ﻿Discovery of a new tarantula species from the Madrean Sky Islands and the first documented instance of syntopy between two montane endemics (Araneae, Theraphosidae, Aphonopelma): a case of prior mistaken identity
Source: Zookeys. 2024 Aug 16;1210:61–98. doi: 10.3897/zookeys.1210.125318 (PMC11344175; doi:10.3897/zookeys.1210.125318)
Supplement: Supplementary material 8 — Phylogenomics files [file zookeys-1210-061_article-125318__-s008.zip › Suppl8/individual_UCE_loci/sl_realigned_uce_200154.fas]

>APH_0772
CCACACACCTAAACAATCAGTGATCACAGTCCGTGCATTTCTGTGGCCTCCTAGTTTGTAATTGCACTGTTGTTGCTCCTAGGCATTTACACTTCACAATCACATCATGTACAATACACCTGGGCATCTGTAGCAGGGAAGAGATTTCACAAACTGACTTGCTGCAAAGATGGCATCCTACGATGATACCCCATTGAAAGTCACTGAGCTCTTCTGAAAGACTCATTCCCCCATCAGTGTCTGATTGCTATGATTCTACAACAATGTGCTCCCTTTTGTGCCCATCCACGCAGCAGTTGTGATGTATACAGTTACTTCTACCAATCATATGGGGTGTCTGGATACTTTTGGTCAGATAGTGTATATAATAAGGCAAACATGCACCACTTTTTTTTATTAAAATAAAACAACACCACATACTCAAAAAGGAAATATGTGCACCATTTCTTATTATAATAGAAAACACAATGCATATTCACAAAAACAATGCTCAAATGACAGGAAACAATATTTACCACAGCTTTGAGTAACCCAAACACCCACAACATCCCACTGAAGAAGGCGTTCATATGTATCTTCACCAGAAAAGTGATTCATAAAGAGGTGATAAATAGAACTTCCTAACCATGGGGACACAGTGGCAGCTGCATGGAAATAAGGAAGAACTGGAAGTGATATTTCTTCCCAAGGCAACAAGCTTGGCAGGTTCCATATTGCATAGATGAGAGGCAAACCTATTGAGTGCAATCACAAAAGGAAGGGGGAAAATATTAATTATAAAAAAATGGAATTATAAATATCACTGCATGTCTATGCTAAACATTACAAATGTTGCTATACATATTTTTGCTGATGACACAACTGACATTACTCCATTAACTGCATTATTAATTCCTAAAGGCATTTCTGATAGTAGAACCTTACCCTAGGCACAGCAAAATCTGTGTAAAGATGACAATTGTCAGTACATTTGTCTCCTCCAATTTTTTTTTTCTCTAATTAAGTATTTATGTACATCACAGTAAGTTAAAAGTGTAGCAGGAAATAAAGAGGATTTTGAGAAACCCAGTATCACTTAATTCCAAAACAATTATGACACACTCTTTTCAGTATCTCACCACTAAGTAACATTAAAAAGTTTGTTTTAATTCATTCATTCATTATTATTTCACACCTATTTACTGTGGTGCTGATGTTGAACTGTAATAAAAGCACCATGTTTTGATCT
>APH_0683
CCACGCACCTAAACAATCAGTGATCACAGTCCGTGCATTTCTGTGGCCTCCTAGTTTGTGATTGCACTGTTGTTGCTCCTACGCATTTACACTTCACAATCACATCATGTACAATACACCTGGGCATCTGTAGCAGGGAAGAGATTTCACAAACTGACTTGCTGCAAAGATGGCATCCTACGATGATACCCCATTGAAAGTCACTGAGCTCTTCTGAAAGACTCATTCCCCCATCAGTGTCTGATTGCTATGATTCTACAACAATGTGCTCCCTTTTGTGCCCATCCACGCAGCAGTTGTGATGTATACAGTTACTTCTACCAATCATATGGGGTGTCTGGATACTTTTGGTCAGATAGTGTATATAATAAGGCAAACATGCACCACTTTTTTTTATTAGAATAAAACAACACCACATACTCAAAAAGGAAATATGTGCACCATTTCTTATTATAATAGAAAACACAATGCATATTCACAAAAACAATGCTCAAATGACAGGAAACAATATTTACCACAGCTTTGAGTAACCCAAACACCCACAACATCCCACTGAAGAAGGCGTTCATATGTATCTTCACCAGAAAAGTGATTCATAAAGAGGTGATAAATAGAACTTCCTAACCATGGGGACACAGTGGCAGCTGCATGGAAATAAGGAAGAACTGGAAGTGATATTTCTTCCCAAGGCAACAAGCTTGGCAGGTTCCATATTGCATAGACGAGAGGCAAACCTATTGAGTGCAGTCACAAAAGGAAGGGGGAAAATATTAATAATAAAAAAATGGAATTATAAATATCACTGCATGTCTATGCTAAACATTACAAATGTTGCTATACATATTTTTGCTGATGACACAACTGGCATTACTCCATTAACTGCATTATTAATTCCTAAAGGCATTTCTGATAGTAGAACCTTACCCTAGGCACAGCAAAATCTGTGTAAAGATGACAATTGTCAGTACATTTGTCTCCTCCAATTTTTTTTTTCTCTAATTAAGTATTTATGTACATCACAGTAAGTTAAAAGTGTAGCAGGAAATAAAGAGGATTTTGAGAAACCCAGTATCACTTAATTCCAAAACAATTATGACACACTCTTTTCAGTATCTCACCACTAAGTAACATCAAAAAGTTTGTTTTAATTCATTCATTCATTATTATTTCACACCTATTTACTGTAGTGCTGATGTTGAACTGTAATAAAAGCACCATGTTTTGATCT
>APH_0136
CCATGCACCTAAACAATCAGTGATCACAGTCCGTGCATTTCTGTGGCCTCCTAGTTTGTGATTGCACTGTTGTTGCTCCTACGCATTTACACTTCACAATCACATCATGTACAATACACCTGGGCATCTGTAGCAGGGAAGAGATTTCACAAACTGACTTGCTGCAAAGATGGCATCCTACGATGATACCCCATTGAAAGTCACTGAGCTCTTCTGAAAGACTCATTCCCCCATCAGTGTCTGATTGCTATGATTCTACAACAATGTGCTCCCTTTTGTGCCCATCCACGCAGCAATTGTGATGTATACAGTTACTTCTACCAATCATATGGGGTGTCTGGATACTTTTGGTCAGATAGTGTATATAATAAGGTAAACATGCACCACTTTTTTTTATTAAAATAAAACAACACCACATACTCAAAAAGGAAATATGTGCACCATTTCTTATTATAATAGAAAACACAATGCATATTCACAAAAACAATGCTCAAATGACAGGAAACAATATTTACCACAGCTTTGAGTAACCCAAACACCCACAACATCCCACTGAAGAAGGCGTTCATATGTATCTTCACCAGAAAAGTGATTCATAAAGAGGTGATAAATAGAACTTCCTAACCATGGGGACACAGTGGCAGCTGCATGGAAATAAGGAAGAACTGGAAGTGATATTTCTTCCCAAGGCAACAAGCTTGGCAGGTTCCATATTGCATAGATGAGAGGCAAACCTATTGAGTGCAGTCACAAAAGGAAGGGGGAAAATATTAATAATAAAAAAATGGAATTATAAATATCACTGCATGTCTATGCTAAACATTACAAATGTTGCTATACATATTTTTGCTGATGACACAACTGACATTACTCCATTAACTGCATTATTAATTCCTAAAGGCATTTCTGATAGTAGAACCTTACCCTAGGCACAGCAAAATCTGTGTAAAGATGACAATTGTCAGTACAATTGTCTCCTCCAATTTTTTTTTTCTCTAATTAAGTATTTATGTACATCACAGTAAGTTAAAAGTGTAGCAGGAAATAAAGAGGATTTTGAGAAACCCAGTATCACTTAATTCCAAAACAATTATGACACACTCTTTTCAGTATCTCACCACTAAGTAACATCAAAAAGTTTGTTTTAATTCATTCATTCATTATTATTTCACACCTATTTACTATAGTGCTGATGTTGAACTGTAATAAAAGCACCATGTTTTGATCT
>APH_1535
CCATGCACCTAAACAATCAGTGATCACAGTCCGTGCATTTCTGTGGCCTCCTAGTTTGTGATTGCACTGTTGTTGCTCCTACGCATTTACACTTCACAATCACATCATGTACAATACACCTGGGCATCTGTAGCAGGGAAGAGATTTCACAAACTGACTTGCTGCAAAGATGGCATCCTACGATGAAACCCCATTGAAAGTCACTGAGCTCTTCTGAAAGACTCATTCCCCCATCAGTGTCTGATTGCTATGATTCTACAACAATGTGCTCCCTTTTGTGCCCATCCACGCAGCAATTGTGATGTATACAGTTACTTCTACCAATCATACGGGGTGTCTGGATACTTTTGGTCAGATAGTGTATATAATAAGGCAAACATGCACCACTTTTTTTTATTAAAATAAAACACCACCACATACTCAAAAAGGGAATATGTGCACCATTTCTAATTATAATAGAAAACACAATGCATATTCACAAAAACAATACTCAAATGACAGGAAACAATATTTACCACAGCTTTGAGTAACCCAAACACCCACAACATCCCACTGAAGAAGGCGTTCATATGTATCTTCACCAGAAAAGTGATTCATAAAGAGGTGATAAATAGAACTTCCTAACCATGGGGACACAGTGGCAGCTGCATGGAAATAAGGAAGAACTGGAAGTGATATTTCTTCCCAAGGCAACAAGCTTGGCAGGTTCCATATTGCATAGATGAGAGGCAAACCTATTGAGTGCAATCACAAAAGGAAGGGGGAAAATATTAATAATAAAAAAATGGAATCATAAATATTACTGCATGTCTATGCTAAACATTACAATTGTTGCTATACATATTTTTGCTGATGACACAACTGACATTACTCCATTAACTGCATTATTAATTCCTAAAGGCATTTCTGATAGTAGAACCTTACCCTAGGCACAGCAAAATCTGTGTAAAGATGACAATTGTCAGTACAATTGTCTCCTCCAATTTTTTTTTTCTCTAATTAAGTATTTATGTACATCACAGTAAGTTAAAAGTGTAGCAGGAAATAAAGAGGATTTTGAGAAACCCAGTATTACTTAATTCCAAAACAATTATGACACACTCTTTTCAGTATCTCACCACTAAGTAACATC------------------------------------------------------------------------------------------------
>APH_3191
--------------------------------------------------------------------------------------------------------------------------------------AGGGAAGAAATTTCTCGAGCTGACTGGATGTAAAGATGGCAACCTGCGATGGTGTTCCTTTGAAAGTCACTGAGCTCTTCTGAAAGACTCATTCCCCCATCAGTGTCTGATTGCTATGATTCTACAACAATGTGCTCCCTTTTGTGCCCATCCACGCAGCAATTGTGATGTATACAGTTACTTCTACCAATCATATGGGGTGTCTGGATACTTTTGGTCAGATAGTGTATATAATAAGGCAAACATGCACCACTTTTTTTTATTAAAATAAAACACCACCACATACTCAAAAAGGGAATATGTGCACCATTTCTTATTATAATAGAAAACACAATGCATATTCACAAAAACAATGCTCAAATGACAGGAAACAATATTTACCACAGCTTTGGGTAACCCAAACACCCACAACATCCCACTGAAGAAGGCGTTCATATGTATCTTCACCAGAAAAGTGATTCATAAAGAGGTGATAAATAGAACTTCCTAACCATGGGGACACAGTGGCAGCTGCATGGAAATAAGGAAGAACTGGAAGTGATATTTCTTCCCAAGGCAACAAGCTTGGCAGGTTCCATATTGCATAGATGAGAGGCAAACCTATTGAGTGCAATCACAAAAGGAAGGGGGAAAATATTAATAATAAAAAAATGGAATCATAAATATCACTGCATGTCTATGCTAAACATTACAACTGTTGCTATACATATTTTTGCTGATGACACAACTGACATTACTCCATTAACTGCATTATTAATTCCTAAAGGCATTTCTGATAGTAGAACCTTACCCTAGGCACAGCAAAATCTGTGTAAAGATGACAATTGTCAGTACAATTGTCTCCTCCAA-TTTTTTTTTCTCTAATTAAGTATTTATGTACATCACAGTAAGTTAAAAGTGTAGCAGGAAATAAAGAGGATTTTGAGAAACCCAGTATCACTTAATTCCAAAACAATTATGACACACTCTTTTCAGTATCTCACCACTAAGTAACATCAAAAAGTTTGTTTTAATTCATTCATTCATTATTATTTCACACCTATTTACTGTAGTGCTGATGTTGAACTGTAATAAAAGCACCATG---------
>APH_4005
CCATGCACCTAAACAATCAGTGATCACAGTCCGTGCATTTCTGTGGCCTCCTAGTTTGTGATTGCACTGTTGTTGCTCCTACGCATTTACACTTCACAATCACATCATGTACAATACACCTGGGCATCTGTAGCAGGGAAGAGATTTCACAAACTGACTTGCTGCAAAGATGGCATCCTACGATGAAACCCCATTGAAAGTCACTGAGCTCTTCTGAAAGACTCATTCCCCCATCAGTGTCTGATTGCTATGATTCTACAACAATGTGCTCCCTTTTGTGCCCATCCACGCAGCAATTGTGATGTATACAGTTACTTCTACCAATCATATGGGGTGTCTGGATACTTTTGGTCAGATAGTGTATATAATAAGGCAAACATGCACCACTTTTTTTTATTAAAATAAAACACCACCACATACTCAAAAAGGGAATATGTGCACCATTTCTTATTATAATAGAAAACACAATGCATATTCACAAAAACAATGCTCAAATGACAGGAAACAATATTTACCACAGCTTTGAGTAACCCAAACACCCACAACATCCCACTGAAGAAGGCGTTCATATGTATCTTCACCAGAAAAGTGATTCATAAAGAGGTGATAAATAGAACTTCCTAACCATGGGGACACAGTGGCAGCTGCATGGAAATAAGGAAGAACTGGAAGTGATATTTCTTCCCAAGGCAACAAGCTTGGCAGGTTCCATATTGCATAGATGAGAGGCAAACCTATTGAGTGCAATCACAAAAGGAAGGGGGAAAATATTAATAATAAAAAAATGGAATCATAAATATCACTGCATGTCTATGCTAAACATTACAAATGTTGCTATACATATTTTTGCTGATGACACAACTGACATTACTCCATTAACTGCATTATTAATTCCTAAAGGCATTTCTGATAGTAGAACCTTACCCTAGGCACAGCAAAATCTGTGTAAAGATGACAATTGTCAGTACAATTGTCTCCTCCAATTTTTTTTTTCTCTAATTAAGTATTTATGTACATCACAGTAAGTTAAAAGTGTAGCAGGAAATAAAGAGGATTTTGAGAAACCCAGTATCACTTAATTCCAAAACAATTATGACACACTCTTTTCAGTATCTCACCACTAAGTAACATCAAAAAGTTTGTTTTAATTCATTCATTCATTATTATTTCACACCTGTTTACTA-AATACT-ATGCAGGCCTAAAAGGGATGCACTATAATTATACAC
>APH_4029
-----------------------------TTCGTAGCCTTCCGCAGAAAATGCTATCGTTATTGGACTGTTGCTCCTCCTAGGCGTCTCCACTTCGCGATAACATCATTTACAGTAGACCTGGGCATCTGTAGCAGAATAAAAATTTCATGAATTGACTTGCTGCAAAGATGGCATCCTACGATGAAACCCCATTGAAAGTCACTGAGCTCTTCTGAAAGACTCATTCCCCCATCAGTGTCTGATTGCTATGATTCTACAACAATGTGCTCCCTTTTGTGCCCATCCACGCAGCAATTGTGATGTATACAGTTACTTCTACCAATCATATGGGGTGTCTGGATACTTTTGGTCAGATAGTGTATATAATAAGGCAAACATGCACCACTTTTTTTTATTAAAATAAAACACCACCACATACTCAAAAAGGGAATATGTGCACCATTTCTTATTATAATAGAAAACACAATGCATATTCACAAAAACAATGCTCAAATGACAGGAAACAATATTTACCACAGCTTTGAGTAACCCAAACACCCACAACATCCCACTGAAGAAGGCGTTCATATGTATCTTCACCAGAAAAGTGATTCATAAAGAGGTGATAAATAGAACTTCCTAACCATGGGGACACAGTGGCAGCTGCATGGAAATAAGGAAGAACTGGAAGTGATATTTCTTCCCAAGGCAACAAGCTTGGCAGGTTCCATATTGCATAGATGAGAGGCAAACCTATTGAGTGCAATCACAAAAGGAAGGGGGAAAATATTAATAATAAAAAAATGGAATCATAAATATCACTGCATGTCTATGCTAAACATTACAAATGTTGCTATACATATTTTTGCTGATGACACAACTGACATTACTCCATTAACTGCATTATTAATTCCTAAAGGCATTTCTGATAGTAGAACCTTACCCTAGGCACAGCAAAATCTGTGTAAAGATGACAATTGTCAGTACAATTGTCTCCTCCAATTTTTTTTTTCTCTAATTAAGTATTTATGTACATCACAGTAAGTTAAAAGTGTAGCAGGAAATAAAGAGGATTTTGAGAAACCCAGTATCACTTAATTCCAAAACAATTATGACACACTCTTTTCAGTATCTCACCACTAAGTAACATCAAAAAGTTTGTTTTAATTCATTCATTCATTATTATTTCACACCTATTTACTGTAGT----------------------------------------
>APH_0622
--------------------------------------------------------------------------------------------------------------------------------------------------------------------------------------------------------------------------AGACTCATTCCCCCATCAGTGTCTGATTACTGTGATTCTACAACAATGTGCTCCCTTTTGTGCCCATCCACGCAGCAATTGTGATGTATACAGTTACTTCTACCAATCATATGGGGTGTCTGGATACTTTTGGTCAGATAGTGTATATAATAAGGCAAACATGCACCACTTTTTTTTATTAAAATAAAACACCACCACATACTCAAAAAGGGAATATGTGCACCATTTCTTATTATAACAGAAAACACAATGCATATTCACAAAAACAATGCTCAAATGACAGGAAACAATATTTACCACAGCTTTGGGTAACCCAAACACCCACAACATCCCACTGAAGAAGGCGTTCATATGTATCTTCACCAGAAAAGTGATTCATAAAGAGGTGATAAATAGAACTTCCTAACCATGGGGACACAGTGGCAGCTGCATGGAAATAAGGAAGAACTGGAAGTGATATTTCTTCCCAAGGCAACAAGCTTGGCAGGTTCCATATTGCATAGATGAGAGGCAAACCTATTGAGTGCAATCACAAAAGGAAGGGGGAAAATATTAATAATAAAAAAATGGAATCATAAATATCACTGCATGTCTATGCTAAACATTACAAATGTTGCTATACATATTTTTGCTGATGACACAACTGACATTACTCCATTAACTGCATTATTAATTCCTAAAGGCATTTCTGATAGTAGAACCTTACCCTAGGCACAGCAAAATCTGTGTAAAGATGACAATTGTCAGTACAATTGTCTCCTCCAATTTTTTTTTTCTCTAATTAAGTATTTATGTACATCACAGTAAGTTAAAAGTGTAGCAGGAAATAAGGAGGATTTTGAGAAACCCAGTATCACTTAATTCCAAAACAATTATGACACACTCTTTTCAGTATCTCACCACTAAGTAACATCAAAAAGTTTGTTTTAATTCATTCATTCATTATTATTTCACACCTATTTACTGTAGTGCTGATGTTGAACTGTAATAAAAGCACCATGTTTTGATCT
>APH_5079
---------------------------------------------------------------------------------------------------------------------------------------------------CACAAACTGACTTGCTGCAAAGATGGCATCCTACGATGAAACCCCAATGAAAGTCACTGAGCTCTTCTGAAAGACTCATTCCCCCATCAGTGTCTGATTGCTATGATTCTACAACAATGTGCTCCCTTTTGTGCCCATCCACGCAGCAATTGTGATGTATACAGTTACTTCTACCAATCATATGGGGTGTCTGGATACTTTTGGTCAGATAGTGTATATAATAAGGCAAACATGCACCACTTTTTTTTATTAAAATAAAACACCACCACATACTCAAAAAGGGAATATGTGCACCATTTCTTATTATAATAGAAAACACAATGCATATTCACAAAAACAATGCTCAAATGACAGGAAACAATATTTACCACAGCTTTGGGTAACCCAAACACCCACAACATCCCACTGAAGAAGGCGTTCATATGTATCTTCACCAGAAAAGTGATTCATAAAGAGGTGATAAATAGAACTTCCTAACCATGGGGACACAGTGGCAGCTGCATGGAAATAAGGAAGAACTGGAAGTGATATTTCTTCCCAAGGCAACAAGCTTGGCAGGTTCCATATTGCATAGATGAGAGGCAAACCTATTGAGTGAAATCACAAAAGGAAGGGGGAAAATATTAATAATAAAAAAATGGAATCATAAATATCACTGCATGTCTATGCTAAACATTACAAATGTTGCTATACATATTTTTGCTGATGACACAACTGACATTACTCCATTAACTGCATTATTAATTCCTAAAGGCATTTCTGATAGTAGAACCTTACCCTAGGCACAGCAAAATCTGTGTAAAGATGACAATTGTCAGTACAATTGTCTCCTCCAA-TTTTTTTTTCTCTAATTAAGTATTTATGTACATCACAGTAAGTTAAAAGTGTAACAGGAAATAAAGAGGATTTTGAGAAACCCAGTATCACTTAATTCCAAAACAATTATGACACACTCTTTTCAGTATCTCACCACTAAGTAACATCAAAAAGTTTGTTTTAATTCATTCATTCATTATTATTTCACACCTATTTACT---------------------------------------------
>APH_4024
CCATGCACCTAAACAATCAGTGATCACAGTCCGTGCATTTCTGTGGCCTCCTAGTTTGTGATTGCACTGTTATTGCTCCTACGCATTTACACTTCACAATCACATCATGTACAATACACCTGGGCATCTGTAGCAGGGAAGAGATTTCACAAACTGACTTGCTGCAAAGATGGCATCCTACGATGAAACCCCATTGAAAGTCACTGAGCTCTTCTGAAAGACTCATTCCCCCATCAGTGTCTGATTGCTATGATTCTACAACAATGTGCTCCCTTTTGTGCCCATCCACGTAGCAATTGTGATGTATACAGTTACTTCTACCAATCATATGGGGTGTCTGGATACTTTTGGTCAGATAGTGTATATAATAAGGCAAACATGCACCACTTTTTTTTATTAAAATAAAACACCACCACATACTCAAAAAGGGAATATGTGCACCATTTCTTATTATAATAGAAAACACAATGCATATTCACAAAAACAATGCTCAAATGACAGGAAACAATATTTACCACAGCTTTGGGTAACCCAAACACCCACAACATCCCACTGAAGAAGGCGTTCATATGTATCTTCACCAGAAAAGTGATTCATAAAGAGGTGATAAATAGAACTTCCTAACCATGGGGACACAGTGGCAGCTGCATGGAAATAAGGAAGAACTGGAAATGATATTTCTTCCCAAGGCAACAAGCTTGGCAGGTTCCATATTGCATAGATGAGAGGCAAACCTATTGAGTGCAATCACAAAAGGAAGGGGGAAAATATTAATAATAAAAAAATGGAATCATAAATATCACTGCATGTCTATGCTAAACATTACAAATGTTGCTATACATATTTTTGCTGATGACACAACTGACATTACTCCATTAACTGCATTATTAATTCCTAAAGGCATTTCTGATAGTAGAACCTTACCCTAGGCACAGCAAAATCTGTGTAAAGATGACAATTGTCAGTACAATTGTCTCCTCCAATTTTTTTTTTCTCTAATTAAGTATTTATGTACATCACAGTAAGTTAAAAGTGTAACAGGAAATAAAGAGGATTTTGAGAAACCCAGTATCACTTAATTCCAAAACAATTATGACACACTCTTTTCAGTATCTCGCCACTAAGTAACATCAAAAAGTTTGTTTTAATTCATTCATTCATTATTATTTCACACCTATTTACTGTAGTGCTGATGTTGAACTGTAATAAAAGCACCATGTTTTGATCT
>APH_0880
CCATGCACCTAAACAATCAGTGATCACAGTCCGTGCATTTCTGTGGCCTCCTAGTTTGTGATTGCACTGTTGTTGCTCCTACGCATTTACACTTCACAATCACATCATGTACAATACACCTGGGCATCTGTAGCAGGGAAGAGATTTCACAAACTGACTTGCTGCAAAGATGGCATCCTACGATGAAACCCCATTGAAAGTCACTGAGCTCTTCTGAAAGACTCATTCCCCCATCAGTGTCTGATTGCTATGATTCTACAACAATGTGCTCCCTTTTGTGCCCATCCACGCAGCAATTGTGATGTATACAGTTACTTCTACCAATCATATGGGGTGTCTGGATACTTTTGGTCAGATAGTGTATATAATAAGGCAAACATGCACCACTTTTTTTTATTAAAATAAAACACCACCACATACTCAAAAAGGGAATATGTGCACCATTTCTTATTATAATAGAAAACACAATGCATATTCACAAAAACAATGCTCAAATGACAGGAAACAATATTTACCACAGCTTTGGGTAACCCAAACACCCACAACATCCCACTGAAGAAGGCGTTCATATGTATCTTCCCCAGAAAAGTGATTCATAAAGAGGTGATAAATAGAACTTCCTAACCATGGGGACACAGTGGCAGCTGCATGGAAATAAGGAAGAACTGGAAGTGATATTTCTTCCCAAGGCAACAAGCTTGGCAGGTTCCATATTGCATAGATGAGAGGCAAACCTATTGAGTGCAATCACAAAAGGAAGGGGGAAAATATTAATAATAAAAAAATGGAATCATAAATATCACTGCATGTCTATGCTAAACATTACAAATGTTGCTATACATATTTTTGCTGATGACACAACTGACATTACTCCATTAACTGCATTATTAATTCCTAAAGGCATTTCTGATAATAGAACCTTACCCTAGGCACAGCAAAATCTGTGTAAAGATGACAATTGTCAGTACAATTGTCTCCTCCAATTTTTTTTTTCTCTAATTAAGTATTTATGTACATCACAGTAAGTTAAAAGTGTAGCAGGAAATAAAGAGGATTTTGAGAAACCCAGTATCACTTAATTCCAAAACAATTATGACACACTCTTTTCAGTATCTCACCACTAAGTAACATCAAAAAGTTTGTTTTAATTCATTCATTCATTATTATTTCACACCTATTTACTGTGGTGCTGATGTTGAACTGTAATAAAAGCACCATGTTTTGATCT
>APH_5003
CCATGCCCCTCAGCACTCGGGGATCCTGATTCGTGCATTTCTGTGCCCTCCCAGTTCGTGATTGCACTGTTGTTGCTCCTAGGCTTTTCCACTTCACAATAACATCATGTACAATACACCTGGGCATCTGTAGCAGGGAAGAGATTTCACAAACTGACTTGCTGCAAAGATGGCATCCTACGATGAAACCCCATTGAAAGTCACTGAGCTCTTCTGAAAGACTCATTCCCCCATCAGTGTCTGATTGCTATGATTCTACAACAATGTGCTCCCTTTTGTGCCCATCCACGCAGCAATTGTGATGTATACAGTTACTTCTACCAATCATATGGGGTGTCTGGATACTTTTGGTCAGATAGTGTATATAATAAGGCAAACATGCACCACTTTTTTTTATTAAAATAAAACACCACCACATACTCAAAAAGGGAATATGTGCACCATTTCTTATTATAATAGAAAACACAATGCATATTCACAAAAACAATGCTCAAATGACAGGAAACAATATTTACCACAGCTTTGAGTAACCCAAACACCCACAACATCCCACTGAAGAAGGCGTTCATATGTATCTTCACCAGAAAAGTGATTCATAAAGAGGTGATAAATAGAACTTCCTAACCATGGGGACACAGTGGCAGCTGCATGGAAATAAGGAAGAACTGGAAGTGATATTTCTTCCCAAGGCAACAAGCTTGGCAGGTTCCATATTGCATAGATGAGAGGCAAACCTATTGAGTGCAATCACAAAAGGAAGGGGGAAAATATTAATAATAAAAAAATGGAATCATAAATATCACTGCATGTCTATGCTAAACATTACAAATGTTGCTATACATATTTTTGCTGATGACACAACTGACATTACTCCATTAACTGCATTATTAATTCCTAAAGGCATTTCTGATAGTAGAACCTTACCCTAGGCACAGCAAAATCTGTGTAAAGATGACAATTGTCAGTACAATTGTCTCCTCCAATTTTTTTTTTCTCTAATTAAGTATTTATGTACATCACAGTAAGTTAAAAGTGTAGCAGGAAATAAAGAGGATTTTGAGAAACCCAGTATCACTTAATTCCAAAACAATTATGACACACTCTTTTCAGTATCTCACCACTAAGTAACATCAAAAAGTTTGTTTTAATTCATTCATTCATTATTATTTCA---------------------------------------------------------
>APH_0723
--------CTAAACAATCAGTGATCACAGTCCGTGCATTTCTGTGGCCTCCTAGTTTGTGATTGCACTGTTGTTGCTCCTACGCATTTACACTTCACAATCACATCATGTACAATACACCTGGGCATCTGTAGCAGGGAAGAGATTTCACAAACTGACTTGCTGCAAAGATGGCATCCTACGATGAAACCCCATTGAAAGTCACTGAGCTCTTCTGAAAGACTCATTCCCCCATCAGTGTCTGATTGCTATGATTCTACAACAATGTGCTCCCTTTTGTGCCCATCCACGCAGCAATTGTGATGTATACAGTTACTTCTACCAATCATATGGGGTGTCTGGATACTTTTGGTCAGATAGTGTATATAATAAGGCAAACATGCACCACTTTTTTTTATTAAAATAAAACACCACCACATACTCAAAAAGGGAATATGTGCACCATTTCTTATTATAATAGAAAACACAATGCATATTCACAAAAACAATGCTCAAATGACAGGAAACAATATTTACCACAGCTTTGAGTAACCCAAACACCCACAACATCCCACTGAAGAAGGCGTTCATATGTATCTTCACCAGAAAAGTGATTCATAAAGAGGTGATAAATAGAACTTCCTAACCATGGGGACACAGTGGCAGCTGCATGGAAATAAGGAAGAACTGGAAGTGATATTTCTTCCCAAGGCAACAAGCTTGGCAGGTTCCATATTGCATAGATGAGAGGCAAACCTATTGAGTGCAATCACAAAAGGAAGGGGGAAAATATTAATAATAAAAAAATGGAATCATAAATATCACTGCATGTCTATGCTAAACATTACAAATGTTGCTATACATATTTTTGCTGATGACACAACTGACATTACTCCATTAACTGCATTATTAATTCCTAAAGGCATTTCTGATAGTAGAACCTTACCCTAGGCACAGCAAAATCTGTGTAAAAATGACAATTGTCAGTACAATTGTCTCCTCCAATTTTTTTTTTCTCTAATTAAGTATTTATGTACATCACAGTAAGTTAAAAGTGTAGCAGGAAATAAAGAGGATTTTGAGAAACCCAGTATCACTTAATTCCAAAACAATTATGACACACTCTTTTCAGTATCTCACCACTAAGTAACATCAAAAAGTTTGTTTTAATTCATTCATTCATTATTATTTCACACCTATTTACTGTAGTGCTGATGTTGAACTGTAATAAAAGCACCATGTTTTGATCT
>APH_5001
-------------------------------------------------------------------------------------------------------------------------------------------------TTCACAAACTGACTTGCTGCAAAGATGGCATCCTACGATGAAACCCCATTGAAAGTCACTGAGCTCTTCTGAAAGACTCATTCCCCCATCAGTGTCTGATTGCTATGATTCTACAACAATGTGCTCCCTTTTGTGCCCATCCACGTAGCAATTGTGATGTATACAGTTACTTCTACCAATCATATGGGGTGTCTGGATACTTTTGGTCAGATAGTGTATATAATAAGGCAAACATGCACCACTTTTTTTTATTAAAATAAAACACCACCACATACTCAAAAAGGGAATATGTGCACCATTTCTTATTATAATAGAAAACACAATGCATATTCACAAAAACAATGCTCAAATGACAGGAAACAATATTTACCACAGCTTTGGGTAACCCAAACACCCACAACATCCCACTGAAGAAGGCGTTCATATGTATCTTCACCAGAAAAGTGATTCATAAAGAGGTGATAAATAGAACTTCCTAACCATGGGGACACAGTGGCAGCTGCATGGAAATAAGGAAGAACTGGAAGTGATATTTCTTCCCAAGGCAACAAGCTTGGCAGGTTCCATATTGCATAGATGAGAGGCAAACCTATTGAGTGCAATCACAAAAGGAAGGGGGAAAATATTAATAATAAAAAAATGGAATCATAAATATCACTGCATGTCTATGCTAAACATTACAAATGTTGCTATACATATTTTTGCTGATGACACAACTGACATTACTCCATTAACTGCATTATTAATTCCTAAAGGCATTTCTGATAGTAGAACCTTACCCTAGGCACAGCAAAATCTGTGTAAAGATGACAATTGTCAGTACAATTGTCTCCTCCAATTTTTTTTTTCTCTAATTAAGTATTTATGTACATCACAGTAAGTTAAAAGTGTAGCAGGAAATAAAGAGGATTTTGAGAAACCCAGTATCACTTAATTCCAAAACAATTATGACACACTCTTTTCAGTATCTCACCACTAAGTAACATCAAAAAGTTTGTTTTAATTCATTCATTCATTATTATTTCACACCTATTTACTGTAGTGCTGATGTTGAACTGTAATAAA------------------
>APH_1602
------------------------------------ATTTCTGTGGCCTCCTAGTTTGTGATTGCACTGTTGTTGCTCCTACGCATTTACACTTCACAATCACATCATGTACAATACACCTGGGCATCTGTAGCAGGGAAGAGATTTCACAAACTGACTTGCTGCAAAGATGGCATCCTACGATGAAACCCCATTGAAAGTCACTGAGCTCTTCTGAAAGACTCATTCCCCCATCAGTGTCTGATTGCTATGATTCTACAACAATGTGCTCCCTTTTGTGCCCATCCACGCAGCAATTGTGATGTATACAGTTACTTCTACCAATCATATGGGGTGTCTGGATACTTTTGGTCAGATAGTGTATATAATAAGGCAAACATGCACCACTTTTTTTTATTAAAATAAAACACCACCACATACTCAAAAAGGGAATATGTGCACCATTTCTTATTATAATAGAAAACACAATGCATATTCACAAAAACAATGCTCAAATGACAGGAAACAATATTTACCACAGCTTTGGGTAACCCAAACACCCACAACATCCCACTGAAGAAGGCGTTCATATGTATCTTCACCAGAAAAGTGATTCATAAAGAGGTGATAAATAGAACTTCCTAACCATGGGGACACAGTGGCAGCTGCATGGAAATAAGGAAGAACTGGAAGTGATATTTCTTCCCAAGGCAACAAGCTTGGCAGGTTCCATATTGCATAGATGAGAGGCAAACCTATTGAGTGCAATCACAAAAGGAAGGGGGAAAATATTAATAATAAAAAAATGGAATCATAAATATCACTGCATGTCTATGCTAAACATTACAAATGTTGCTATACATATTTTTGCTGATGACACAACTGACATTACTCCATTAACTGCATTATTAATTCCTAAAGGCATTTCTGATAGTAGAACCTTACCCTAGGCACAGCAAAATCTGTGTAAAGATGACAATTGTCAGTACAATTGTCTCCTCCAATTTTTTTTTTCTCTAATTAAGTATTTATGTACATCACAGTAAGTTAAAAGTGTAGCAGGAAATAAAGAGGATTTTGAGAAACCCAGTATCACTTAATTCCAAAACAATTATGACACACTCTTTTCAGTATCTCACCACTAAGTAACATCAAAAAGTTTGTTTTAATTCATTCATTCATTATTATTTCACACCTATTTACTGTAGTGCTGATGTTGAACTGTAATAAAAGCACCATGTTTTGATCT
>APH_4021
CCATGCACCTAAACAATCAGTGATCACAGTCCGTGCATTTCTGTGGCCTCCTAGTTTGTGATTGCACTGTTGTTGCTCCTACGCATTTACACTTCACAATCACATCATGTACAATACACCTGGGCATCTGTAGCAGGGAAGAGATTTCACAAACTGACTTGCTGCAAAGATGGCATCCTACGATGAAACCCCATTGAAAGTCACTGAGCTCTTCTGAAAGACTCATTCCCCCATCAGTGTCTGATTGCTATGATTCTACAACAATGTGCTCCCTTTTGTGCCCATCCACGCAGCAATTGTGATGTATACAGTTACTTCTACCAATCATATGGGGTGTCTGGATACTTTTGGTCAGATAGTGTATATAATAAGGCAAACATGCACCACTTTTTTTTATTAAAATAAAACACCACCACATACTCAAAAAGGGAATATGTGCACCATTTCTTATTATAATAGAAAACACAATGCATATTCACAAAAACAATGCTCAAATGACAGGAAACAATATTTACCACAGCTTTGGGTAACCCAAACACCCACAACATCCCACTGAAGAAGGCGTTCATATGTATCTTCACCAGAAAAGTGATTCATAAAGAGGTGATAAATAGAACTTCCTAACCATGGGGACACAGTGGCAGCTGCATGGAAATAAGGAAGAACTGGAAGTGATATTTCTTCCCAAGGCAACAAGCTTGGCAGGTTCCATATTGCATAGATGAGAGGCAAACCTATTGAGTGCAATCACAAAAGGAAGGGGGAAAATATTAATAATAAAAAAATGGAATCATAAATATCACTGCATGTCTATGCTAAACATTACAAATGTTGCTATACATATTTTTGCTGATGACACAACTGACATTACTCCATTAACTGCATTATTAATTCCTAAAGGCATTTCTGATAGTAGAACCTTACCCTAGGCACAGCAAAATCTGTGTAAAGATGACAATTGTCAGTACAATTGTCTCCTCCAA-TTTTTTTTTCTCTAATTAAGTATTTATGTACATCACAGTAAGTTAAAAGTGTAGCAGGAAATAAAGAGGATTTTGAGAAACCCAGTATCACTTAATTCCAAAACAATTATGACACACTCTTTTCAGTATCTCACCACTAAGTAACATCAAAAAGTTTGTTTTAATTCATTCATTCATTATTATTTCACACCTATTTACTGTAGTGCTGATGTTGAACTGTAATAAAAGCACCATGTTTTGATCT
>APH_3177
CCATGCACCTAAACAATCAGTGATCACAGTCCGTGCATTTCTGTGGCCTCCTAGTTTGTGATTGCACTGTTGTTGCTCCTACGCATTTACACTTCACAATCACATCATGTACAATACACCTGGGCATCTGTAGCAGGGAAGAGATTTCACAAACTGACTTGCTGCAAAGATGGCATCCTACGATGAAACCCCATTGAAAGTCACTGAGCTCTTCTGAAAGACTCATTCCCCCATCAGTGTCTGATTGCTATGATTCTACAACAATGTGCTCCCTTTTGTGCCCATCCACGCAGCAATTGTGATGTATACAGTTACTTCTACCAATCATATGGGGTGTCTGGATACTTTTGGTCAGATAGTGTATATAATAAGGCAAACATGCACCACTTTTTTTTATTAAAATAAAACACCACCACATACTCAAAAAGGGAATATGTGCACCATTTCTTATTATAATAGAAAACACAATGCATATTCACAAAAACAATGCTCAAATGACAGGAAACAATATTTACCACAGCTTTGGGTAACCCAAACACCCACAACATCCCACTGAAGAAGGCGTTCATATGTATCTTCACCAGAAAAGTGATTCATAAAGAGGTGATAAATAGAACTTCCTAACCATGGGGACACAGTGGCAGCTGCATGGAAATAAGGAAGAACTGGAAGTGATATTTCTTCCCAAGGCAACAAGCTTGGCAGGTTCCATATTGCATAGATGAGAGGCAAACCTATTGAGTGCAATCACAAAAGGAAGGGGGAAAATATTAATAATAAAAAAATGGAATCATAAATATCACTGCATGTCTATGCTAAACATTACAAATGTTGCTATACATATTTTTGCTGATGACACAACTGACATTACTCCATTAACTGCATTATTAATTCCTAAAGGCATTTCTGATAGTAGAACCTTACCCTAGGCACAGCAAAATCTGTGTAAAGATGACAATTGTCAGTACAATTGTCTCCTCCAATTTTTTTTTTCTCTAATTAAGTATTTATGTACATCACAGTAAGTTAAAAGTGTAGCAGGAAATAAAGAGGATTTTGAGAAACCCAGTATCACTTAATTCCAAAACAATTATGACACACTCTTTTCAGTATCTCACCACTAAGTAACATCAAAAAGTTTGTTTTAATTCATTCATTCATTATTATTTCACACCTATTTACTGTAGTGCTGATGTTGAACTGTAATAAAAGCACCATGTTTTGATCT
>APH_3188
CCACGCGTCTCAGCAATAGCCGATCACAATCCGTGCATTTCTGTGGCCTCCTAGTTTGTGATTGCACTGTTGTTGCTCCTACGCATTTACACTTCACAATCACATCATGTACAATACACCTGGGCATCTGTAGCAGGGAAGAGATTTCACAAACTGACTTGCTGCAAAGATGGCATCCTACGATGATACCCCATTGAAAGTCACTGAGCTCTTCTGAAAGACTCATTCCCCCATCAGTGTCTGATTGCTATGATTCTACAACAATGTGCTCCCTTTTGTGCCCATCCACGCAGCAATTGTGATGTATACAGTTACTTCTACCAATCATATGGGGTGTCTGGATACTTTTGGTCAGATAGTGTATATAATAAGGCAAACATGCACCACTTTTTTTTATTAAAATAAAACAACACCACATACTCAAAAAGGGAATATGTGCACCATTTCTTATTATAATAGAAAACACAATGCATATTCACAAAAACAATGCTCAAATGACAGGAAACAATATTTACCACAGCTTTGAGTAACCCAAACACCCACAACATCCCACTGAAGAAGGCGTTCATATGTATCTTCACCAGAAAAGTGATTCATAAAGAGGTGATAAATAGAACTTCCTAACCATGGGGACACAGTGGCAGCTGCATGGAAATAAGGAAGAACTGGAAGTGATATTTCTTCCCAAGGCAACAAGCTTGGCAGGTTCCATATTGCATAGATGAGAGGCAAACCTATTGAGTGCAGTCACAAAAGGAAGGGGGAAAATATTAATAATAAAAAAATGGAATCATAAATATCACTGCATGTCTATGCTGAACATTACAAATGTTGCTATACATATTTTTGCTGATGACACAACTGACATTACTCCATTAACTGCATTATTAATTCCTAAAGGCATTTCTGATAGTAGAACCTTACCCTAGGCACAGCAAAATCTGTGTAAAGATGACAATTGTCAGTACATTTGTCTCCTCCAATTTTTTTTTTCTCTAATTAAGTATTTATGTACATCACAGTAAGTTAAAAGTGTAGCAGGAAATAAAGAGGATTTTGAGAAACCCAGTATCACTTAATTCCAAAACAATTATGACACACTCTTTTCAGTATCTCACCACTAAGTAACATTAAAATGTTTGTTTTAATTCATTCATTCATTATTATTTCACACCTATTTACTGTGGT----------------------------------------
>APH_0186
CCACGCACCTAAACAATCAGTGATCACAGTCCGTGCATTTCTGTGGCCTCCTAGTTTGTGATTGCACTGTTGTTGCTCCTACGCATTTACACTTCACAATCACATCATGTACAATACACCTGGGCATCTGTAGCAGGGAAGAGATTTCACAAACTGACTTGCTGCAAAGATGGCATCCTACGATGATACCCCATTGAAAGTCACTGAGCTCTTCTGAAAGACTCATTCCCCCATCAGTGTCTGATTGCTATGATTCTACAACAATGTGCTCCCTTTTGTGCCCATCCACGCAGCAATTGTGATGTATACAGTTACTTCTACCAATCATATGGGGTGTCTGGATACTTTTGGTCAGATAGTGTATATAATAAGGCAAACATGCACCACTTTTTTTTATTAAAATAAAACAACACCACATACTCAAAAAGGAAATATGTGCACCATTTCTTATTATAATAGAAAACACAATGCATATTCACAAAAACAATGCTCAAATGACAGGAAACAATATTTACCACAGCTTTGAGTAACCCAAACACCCACAACATCCCACTGAAGAAGGCGTTCATATGTATCTTCACCAGAAAAGTGATTCATAAAGAGGTGATAAATAGAACTTCCTAACCATGGGGACACAGTGGCAGCTGCATGGAAATAAGGAAGAACTGGAAGTGATATTTCTTCCCAAGGCAACAAGCTTGGCAGGTTCCATATTGCATAGATGAGAGGCAAACCTAATGAGTGCAATCACAAAAGGAAGGGGGAAAATATTAATAATAAAAAAATGGAATCATAAATATCACTGCATGTCTATGCTGAACATTACAAATGTTGCTATACATATTTTTGCTGATGACACAACTGACATTACTCCATTAACTGCATTATTAATTCCTAAAGGCATTTCTGATAGTAGAACCTTACCCTAGGCACAGCAAAATCTGTGTAAAGATGACAATTGTCAGTACATTTGTCTCCTCCATTTTTTTTTTTCTCTAATTAAGTATTTATGTACATCACAGTAAGTTAAAAGTGTAGCAGGAAATAAAGAGGATTTTGAGAAACCCAGTATCACTTAATTCCAAAACAATTATGACACACTCTTTTCAGTATCTCACCACTAAGTAACATTAAAATGTTTGTTTTAATTCATTCATTCATTATTATTTCACACCTATTTACTGTAGTGCTGATGTTGAACTGTAATAAAAGCACCAGGTTTTGATCT
>APH_0674
CCATGCACCTAAACAGTCAGTGATCACAGTCCGTGCATTTCTGTGGCCTCCTAGTTTGTGATTGCACTGTTGTTGCTCCTACGCATTTACACTTCACAATCACATCATGTACAATACACCTGGGCATCTGTAGCAGGGAAGAGATTTCACAAACTGACTTGCTGCAAAGATGGCATCCTACGATGATACCCCATTGAAAGTCACTGAGCTCTTCTGAAAGACTCATTCCCCCATCAGTGTCTGATTGCTATGATTCTACAACAATGTGCTCCCTTTTGTGCCCATCCATGCAGCAGTTGTGATGTATACAGTTACTTCTACCAATCATATGGGGTGTCTGGATACTTTTGGTCAGATAGTGTATATAATAAGGTAAACATGCACCACTTTTTTTTATTAAAATAAAACAACACCACATACTCAAAAAGGGAATATGTGCACCATTTCTTATTATAATAGAAAACACAATGCATATTCACAAAAACAATGCTCAAATGACAGGAAACAATATTTACCACAGCTTTGAGTAACCCAAACACCCACAACATCCCACTGAAGAAGGCGTTCATATGTATCTTCACCAGAAAAGTGATTCATAAAGAGGTGATAAATAGAACTTCCTAACCATGGGGACACAGTGGCAGCTGCATGGAAATAAGGAAGAACTGGAAGTGATATTTCTTCCCAAGGCAACAAGCTTGGCAGGTTCCATATTGCATAGATGAGAGGCAAACCTAATGAGTGCAATCACAAAAGGAAGGGGGAAAATATTAATAATAAAAAAATGGAATCATAAATATCACTGCATGTCTATGCTGAACATTACAAATGTTGCTATACATATTTTTGCTGATGACACAACTGACATTACTCCATTAACTGCATTATTAATTCCTAAAGGCATTTCTGATAGTAGAACGTTACCCTAGGCACAGCAAAATCTGTGTAAAGATGACAATTGTCAGTACATTTGTCTCCTCCAATTTTTTTTTTCTCTAATTAAGTATTTATGTACATCACAGTAAGTTAAAAGTGTAGCAGGAAATAAAGAGGATTTTGAGAAACCCAGTATCACTTAATTCCAAAACAATTATGACACACTCTTTTCAGTATCTCACCACTAAGTAACATCAAAAAGTTTGTTTTAATTCATTCATTCATTATTATTTCACACCTATTTACTGTAGTGCTGATGTTGAACTGTAATAAAAGCACCAGGTTTTGATCT
>APH_0185
-----------AACAGTCAGTGATCACAGTCCGTGCATTTCTGTGGCCTCCTAGTTTGTGATTGCACTGTTGTTGCTCCTACGCATTTACACTTCACAATCACATCATGTACAATACACCTGGGCATCTGTAGCAGGGAAGAGATTTCACAAACTGACTTGCTGCAAAGATGGCATCCTACGATGATACCCCATTGAAAGTCACTGAGCTCTTCTGAAAGACTCATTCCCCCATCAGTGTCTGATTGCTATGATTCTACAACAATGTGCTCCCTTTTGTGCCCATCCACGCAGCAATTGTGATGTATACAGTTACTTCTACCAATCATATGGGGTGTCTGGATACTTTTGGTCAGATAGTGTATATAATAAGGCAAACATGCACCACTTTTTTTTATTAAAATAAAACAACACCACATACTCAAAAAGGGAATATGTGCACCATTTCTTATTATAATAGAAAACACAATGCATATTCACAAAAACAATGCTCAAATGACAGGAAACAATATTTACCACAGCTTTGAGTAACCCAAACACCCACAACATCCCACTGAAGAAGGCGTTCATATGTATCTTCACCAGAAAAGTGATTCATAAAGAGGTGATAAATAGAACTTCCTAACCATGGGGACACAGTGGCAGCTGCATGGAAATAAGGAAGAACTGGAAGTGATATTTCTTCCCAAGGCAACAAGCTTGGCAGGTTCCATATTGCATAGATGAGAGGCAAACCTAATGAGTGCAATCACAAAAGGAAGGGGGAAAATATTAATAATAAAAAAATGGAATCATAAATATCACTGCATGTCTATGCTGAACATTACAAATGTTGCTATACATATTTTTGCTGATGACACAACTGACATTACTCCATTAACTGCATTATTAATTCCTAAAGGCATTTCTGATAGTAGAACGTTACCCTAGGCACAGCAAAATCTGTGTAAAGATGACAGTTGTCAGTACATTTGTCTCCTCCAATTTTTTTTTTCTCTAATTAAGTATTTATGTACATCACAGTAAGTTAAAAGTGTAGCAGGAAATAAAGAGGATTTTGAGAAACCCAGTATCACTTAATTCCAAAACAATTATGACACACTCTTTTCAGTATCTCACCACTAAGTAACATCAAAAAGTTTGTTTTAATTCATTCATTCATTATTATTTCACACCTATTTACTGTAGTGCTGATGTTGAACTGTAATAAAAGCACCAGGTTTTGATCT
>APH_0717
------------------------------------------------------------------------------------------------------------------------TGGGCATCTGTAGCAGGGAAGAGATTTCACAAACTGACTTGCTGCAAAGATGGCATCCTACGATGATACCCCATTGAAAGTCACTGAGCTCTTCTGAAAGACTCATTCCCCCATCAGTGTCTGATTGCTATGATTCTACAACAATGTGCTCCCTTTTGTGCCCATCCACGCAGCAATTGTGATGTATACAGTTACTTCTACCAATCATATGGGGTGTCTGGATACTTTTGGTCAGATAGTGTATATAATAAGGCAAACATGCACCACTTTTTTTTATTAAAATAAAACAACACCACATACTCAAAAAGGGAATATGTGCACCATTTCTTATTATAATAGAAAACACAATGCATATTCACAAAAACAATGCTCAAATGACAGGAAACAATATTTACCACAGCTTTGAGTAACCCAAACACCCACAACATCCCACTGAAGAAGGCGTTCATATGTATCTTCACCAGAAAAGTGATTCATAAAGAGGTGATAAATAGAACTTCCTAACCATGGGGACACAGTGGCAGCTGCATGGAAATAAGGAAGAACTGGAAGTGATATTTCTTCCCAAGGCAACAAGCTTGGCAGGTTCCATATTGCATAGATGAGAGGCAAACCTAATGAGTGCAATCACAAAAGGAAGGGGGAAAATATTAATAATAAAAAAATGGAATCATAAATATCACTGCATGTCTATGCTAAACATTACAAATGTTGCTATACATATTTTTGCTGATGACACAACTGACATTACTCCATTAACTGCATTATTAATTCCTAAAGGCATTTCTGATAGTAGAACGTTACCCTAGGCACAGCAAAATCTGTGTAAAGATGACAGTTGTCAGTACATTTGTCTCCTCCAATTTTTTTTTTCTCTAATTAAGTATTTATGTACATCACAGTAAGTTAAAAGTGTAGCAGGAAATAAAGAGGATTTTGAGAAACCCAGTATCACTTAATTCCAAAACAATTATGACACACTCTTTTCAGTATCTCACCACTAAGTAACATCAAAAAGTTTGTTTTAATTCATTCATTCATTATTATTTCACACCTATTTACTGTAGTGCTG------------------------------------
