# Supplementary material for: ﻿Discovery of a new tarantula species from the Madrean Sky Islands and the first documented instance of syntopy between two montane endemics (Araneae, Theraphosidae, Aphonopelma): a case of prior mistaken identity
Source: Zookeys. 2024 Aug 16;1210:61–98. doi: 10.3897/zookeys.1210.125318 (PMC11344175; doi:10.3897/zookeys.1210.125318)
Supplement: Supplementary material 8 — Phylogenomics files [file zookeys-1210-061_article-125318__-s008.zip › Suppl8/individual_UCE_loci/sl_realigned_uce_2001547.fas]

>APH_1535
-------------TCATGAGCATGCACCATACTGGAATTACAGAACTGTCAAGTTGTAATGCATATATATTTTAAATAATATTGTTAAAACAGTGTGTATTATCATGTAGTTTTTTGTGGTTGTTTCAACTCATAAAATGTCCTCAGATCTAACCAGATAGGAAATGCTGGCAAACCCAAAACCAAAAATGCACCTAAAACTAGTCATTTCACTTACCTGTGGCATTAGCTGTGGTCTTTATGTAGCGTAACTGTGTGTAAGAAGGATCTGCCCCATCTTTATCTAGAGGGTATGGCTTGAACACAAGTTCAATTTCATTCACCGAACTTTCTGACATTCCTTCCGTATCTGCCTCGTGGTTTGTTCCTTCAGTACTTTCTTCTGCAAGGTCATTGTCCAAATCCTGCTCCATACCAGAGCCAGTAGACTCATTTTCCGAATGAGTCTTTAACCTCTTGCGTGAAGGCTGTGATGAAGAAGCTGCGTCACTTGAACTTCCAGGTGTGGGGGTCTGTCTTGGAGGTGGCGTCGGGTTCACAACGTTCACAATGGGTGTAATCACATTATTGTTTGAATTACTATTATTATTGTAATTATTATTGTTAACACTGTTACTGTTGTTATTACTATCACTAACATTATTAACTGGAACACTACTGTTGTCATTCGTCTCTTCTGGCGCGTGTTTACGTATTCTCTGTGCACGATTCAGCGCTTGTATCCTCATGCCTTCTTCTATGCTATGAGCCAGTGCGTGATTGTGTTTCTTGTTTAGCGTGGCCAAAACCCTTTCCTGAAGCGCTTCGTACTCGTCTCGGCTGGGATATATTTTTGATATTAACATGTCAAAATTTGGATCAGGT-----------------------------------------------------------------------------------------------------------------------------------------------------------------------------------------------------------------------------------------------------------------------------------------------------------------------------------------------------------------------------------------------------------------------------------------------------------------------------------------------------------------------------------------------------------------------------------------------------------------------------------------------------------------------------------------------------------------------------------------------------------------------------------------------------------------------
>APH_0674
TAAACAGTAGCTATCATGAGCATGCACCATACTGGAAATACAGAACTGTCAAGTTGTAATGCATATACATTATAAATAATATTGTAAAAACAGTGTGTATTATCATGTAGTTTTTTGTGGTTGTTTCAACTCATAAAATGTCCTCAGATCTAACCAGATAGGAAATGCTGGCAAACCCAAAACCAAAAATGCACCTAAAACTAGTCATTTCACTTACCTGTGGCATTAGCTGTGGTCTTTATGTATCGTAACTGTGTGTAAGAAGGATCTGCCCCATCTTTATCTAGAGGGTATGGCTTGAACACAAGTTCAATTTCATTCACCGAACTTTCTGACATTCCTTCCGTATCTGCCTCGTGGTTTGTTCCTTCAGTACTTTCTTCTGCAAGGTCATTGTCCAAATCCTGCTCCATACCAGAGCCAGTAGACTCATTTTCCGAATGAGTCTTTAACCTCTTGCGTGAAGGCTGTGATGAAGAAGCTGCGTCACTTGAACTTCCAGGTGTGGGGGTCTGTCTTGGAGGTGGCGTTGGGTTCACAACGTTCACAATGGGTGTAATCACATTATTGTTTGAATTACTATTATTATTGTCATTATTATTGTTAACACTGTTACTGTTGTTATTACTATCACTAACATTATTAACTGGAACACTACTGTTGTCATTCGTCTCTTCTGGCGCGTGTTTACGTATTCTCTGTGCACGATTCAGCGCTTGTATCCTCATGCCTTCTTCTATGCTATGAGCCAATGCGTGATTGTGTTTCTTGTTTAGCGTGGCCAAAACCCTTTCCTGAAGCGCTTCGTACTCGTCTCGGCTGGGATATATTTTTGATATTAACATGTCAAAATTTGGATCAGGTCGCAATGATCGCTTTGAGACCAACTTCTTTCTGCATGTCGGACACTCTTTATTACCACTTCGCAACGCTGTAATTATACATTCCTGACAAAACCGGTGAAGACATTCTTTAGTTGTCATAGTATTCTTTAGCATGTCAAGACATATTGGACACATCAGTTCACTATGCAGGCTCCGCGGTGAAACCGCTATTTCAGTGTTATCCGTGATGACTTCCTGCGGAGTTCGGTGAAGTTCATATAAACTCAGATCCCACGTCTTATTTGAAGCTTGCGAGTCGGAGCACGACATTGTGATCAGTTCACTAGTATCTCTTACGACAGCAATACAACAGACATGACACAGAATTGGTTTCAATACCGTTTATATAACACTGCGTATATAAAACGACTAACCATCTCCACAGAAACAAACCCACTTACCTCCTACAAAACATACCATTTCGGTTATCTACGGTTAAGGCATGACAACGTCCGTCTCATATTAGTATAAACAATACCCGGTGAATCTAACGTCGGGCCTTATTGAGCTGCACACTTGATTTTTTTTTTCCCATACAGCTGTATACTCATGATAAACCAGGTAGGTAGATATTAAAGTACTATTTTAGCTATTGTTATTTAGAATTGATCTATTTATTTATTTCTTAAATTATGCAAGTTCAGTTTCACAATACAACACACTATTTAAAATGCACTATTTTAATACACTATTACTACACGCTATTAGAATCATGAAGTATAGGTTCATTACTTGTTTTTTAGAAGGATCTTTTTTATGATTCTAGTAGCA
>APH_0717
TAAATGATATCTCTTGTGAGCATGCACCATACTGGAAATACAGAACTGTCAAGTTGTAATGCATATACATTATAAATAATATTGTAAAAACAGTGTGTATTATCATGTAGTTTTTTGTGGTTGTTTCAACTCATAAAATGTCCTCAGATCTAACCAGATAGGAAATGCTGGCAAACCCAAAACCAAAAATGCACCTAAAACTAGTCATTTCACTTACCTGTGGCATTAGCTGTGGTCTTTATGTATCGTAACTGTGTGTAAGAAGGATCTGCCCCATCTTTATCTAGAGGGTATGGCTTGAACACAAGTTCAATTTCATTCACCGAACTTTCTGACATTCCTTCCGTATCTGCCTCGTGGTTTGTTCCTTCAGTACTTTCTTCTGCAAGGTCATTGTCCAAATCCTGCTCCATACCAGAGCCAGTAGACTCATTTTCCGAATGAGTCTTTAACCTCTTGCGTGAAGGCTGTGATGAAGAAGCTGCGTCACTTGAACTTCCAGGTGTGGGGGTCTGTCTTGGAGGTGGCGTTGGGTTCACAACGTTCACAATGGGTGTAATCACATTATTGTTTGAATTACTATTATTATTGTCATTATTATTGTTAACACTGTTACTGTTGTTATTACTATCACTAACATTATTAACTGGAACACTACTGTTGTCATTCGTCTCTTCTGGCGCGTGTTTACGTATTCTCTGTGCACGATTCAGCGCTTGTATCCTCATGCCTTCTTCTATGCTATGAGCCAATGCGTGATTGTGTTTCTTGTTTAGCGTGGCCAAAACCCTTTCCTGAAGCGCTTCGTACTCGTCTCGGCTGGGATATATTTTTGATATTAACATGTCAAAATTTGGATCAGGTCGCAATGATCGCTTTGAGACCAACTTCTTTCTGCATGTCGGACACTCTTTATTACCACTTCGCAACGCTGTAATTATACATTCCTGACAAAACCGGTGAAGACATTCTTTAGTTGTCATAGTATTCTTTAGCATGTCAAGACATATTGGACACATCAGTTCACTATGCAGGCTCCGCGGTGAAACCGCTATTTCAGTGTTATCCGTGATGACTTCCTGCGGAGTTCGGTGAAGTTCATATAAACTCAGATCCCACGTCTTATTTGAAGCTTGCGAGTCGGAGCACGACATTGTGATCAGTTCACTAGTATCTCTTACGACAGCAATACAACAGACATGACACAGAATTGGCTTCAATACCGTTTATATAACACTGCGTATATAAAACGACTAACCATCTCCACAGAAACAAACCCACTTACCTCCTACAAAACATACCATTTCGGTTATCTACGGTTAAGGCATGACAACGTCCGTCTCATATTAGTATAAACAATACCCGGTGAATCTAACGTCGGGCCTTATTGAGCTGCACACTTGATTTTTTTTTTCCCATACAGCTGTATACTCATGATAAACCAGGTAGGTAGATATTAAAGTACTATTTTAGCTATTGTTATTTAGAATTGATCTATTTAT---------------------------------------------------------------------------------------------------------------------------------------------------------
>APH_0186
TAAACAGTAGCTATCATGAGCATGCACCATACTGGAAATACAGAACTGTCAAGTTGTAATGCATATACATTTTAAATAATATTGTAAAAACAGTGTGTATTATCATGTAGTTTTTTGTGGTTGTTTCAACTCATAAAATGTCCTCAGATCTAACCAGATAGGAAATGCTGGCAAACCCAAAACCAAAAATGCACCTAAAACTAGTCATTTCACTTACCTGTGGCATTAGCTGTGGTCTTTATGTATCGTAACTGTGTGTAAGAAGGATCTGCCCCATCTTTATCTAGAGGGTATGGCTTGAACACAAGTTCAATTTCATTCACCGAACTTTCTGACATTCCTTCCGTATCTGCCTCGTGGTTTGTTCCTTCAGTACTTTCTTCTGCAAGGTCATTGTCCAAATCCTGCTCCATACCAGAGCCAGTAGACTCATTTTCCGAATGAGTCTTTAACCTCTTGCGTGAAGGCTGTGATGAAGAAGCTGCGTCACTTGAACTTCCAGGTGTGGGGGTCTGTCTTGGAGGTGGCGTTGGGTTCACAACGTTCACAATGGGTGTAATCACATTATTGTTTGAATTACTATTATTATTGTCATTATTATTGTTAACACTGTTACTGTTGTTATTACTATCACTAACATTATTAACTGGAACACTACTGTTGTCATTCGTCTCTTCTGGCGCGTGTTTACGTATTCTCTGTGCACGATTCAGCGCTTGTATCCTCATGCCTTCTTCTATGCTATGAGCCAGTGCGTGATTGTGTTTCTTGTTTAGCGTGGCCAAAACCCTTTCCTGAAGCGCTTCGTACTCGTCTCGGCTGGGATATATTTTTGATATTAACATGTCAAAATTTGGATCAGGTCGCAATGATCGCTTTGAGACCAACTTCTTTCTGCATGTCGGACACTCTTTATTACCACTTCGCAACGCTGTAATTATACATTCCTGACAAAACCGGTGAAGACATTCTTTAGTTGTCATAGTATTCTTTAGCATGTCAAGACATATTGGACACATCAGTTCACTATGCAGGCTCCGCGGTGAAACCGCTATTTCAGTGTTATCCGTGATGACTTCCTGCGGAGTTCGGTGAAGTTCATATAAACTCAGATCCCACGTCTTATTTGAAGCTTGCGAGTCGGAGCACGACATTGTGATCAGTTCACTAGTATCTCTTACGACAGCAATACAACAGACATGACACAGAATTGGTTTCAATACCGTTTATATAACACTGCGTATATAAAACGACTAACCATCTCCACAGAAACAAACCCACTTACCTCCTACAAAACATACCATTTCGGTTATCTACGGTTAAGGCATGACAACGTCCGTCTCATATTAGTATAAACAATACCCGGTGAATCTAACGTCGGGCCTTATTGAGCTGCACACTTGATTTTTTTTTTCCCATACAGCTGTATACTCATGATAAACCAGGTAGGTAGATATTAAAGTACTATTTTAGCTATTGTTATTTAGAATTGATCTATTTATTTATTTCTTAAATTATGCAAGTTCAGTTTCACAATACAACACACTATTTAAAATGCACTATTTTAATACACTATTACTACACGCTATTAGAATCATGAAGTATCGGTTCATTACTTGTTTTTTAGAAGGTTCTTTTTTATGATTCTAGTAGCA
>APH_0185
TAAACAGTAGCTATCATGAGCATGCACCATACTGGAAATACAGAACTGTCAAGTTGTAATGCATATACATTTTAAATAATATTGTAAAAACAGTGTGTATTATCATGTAGTTTTTTGTGGTTGTTTCAACTCATAAAATGTCCTCAGATCTAACCAGATAGGAAATGCTGGCAAACCCAAAACCAAAAATGCACCTAAAACTAGTCATTTCACTTACCTGTGGCATTAGCTGTGGTCTTTATGTATCGTAACTGTGTGTAAGAAGGATCTGCCCCATCTTTATCTAGAGGGTATGGCTTGAACACAAGTTCAATTTCATTCACCGAACTTTCCGACATTCCTTCCGTATCTGCCTCGTGGTTTGTTCCTTCAGTACTTTCTTCTGCAAGGTCATTGTCCAAATCCTGCTCCATACCAGAGCCAGTAGACTCATTTTCCGAATGAGTCTTTAACCTCTTGCGTGAAGGCTGTGATGAAGAAGCTGCGTCACTTGAACTTCCAGGTGTGGGGGTCTGTCTTGGAGGTGGTGTTGGGTTCACAACGTTCACAATGGGTGTAATCACATTATTGTTTGAATTACTATTATTATTGTCATTATTATTGTTAACACTGTTACTGTTGTTATTACTATCACTAACATTATTAACTGGAACACTACTGTTGTCATTCGTCTCTTCTGGCGCGTGTTTACGTATTCTCTGTGCACGATTCAGCGCTTGTATCCTCATGCCTTCTTCTATGCTATGAGCCAATGCGTGATTGTGTTTCTTGTTTAGCGTGGCCAAAACCCTTTCCTGAAGCGCTTCGTACTCGTCTCGGCTGGGATATATTTTTGATATTAACATGTCAAAATTTGGATCAGGTCGCAATGATCGCTTTGAGACCAACTTCTTTCTGCATGTCGGACACTCTTTATTACCACTTCGCAACGCTGTAATTATACATTCCTGACAAAACCGGTGAAGACATTCTTTAGTTGTCATAGTATTCTTTAGCATGTCAAGACATATTGGACACATCAGTTCACTATGCAGGCTCCGCGGTGAAACCGCTATTTCAGTGTTATCCGTGATGACTTCCTGCGGAGTTCGGTGAAGTTCATATAAACTCAGATCCCACGTCTTATTTGAAGCTTGCGAGTCGGAGCACGACATTGTGATCAGTTCACTAGTATCTCTTACGACAGCAATACAACAGACATGACACAGAATTGGTTTCAATACCGTTTATATAACACTGCGTATATAAAACGACTAACCATCTCCACAGAAACAAACCCCCTTACCTCCTACAAAACATACCATTTCGGTTATCTACGGTTAAGGCATGACAACGTCCGTCTCATATTAGTATAAACAATACCCGGTGAATCTAACGTCGGGCCTTATTGAGCTGCACACTTGATTTTTTTTTTCCCATACAGCTGTATACTCATGATAAACCAGGTAGGTAGATATTAAAGTACTATTTTAGCTATTGTTATTTAGAATTGATCTATTTATTTATTTCTTAAATTATGCAAGTTCAGTTTCACAATACAACACACTATTTAAAATGCACTATTTTAATACACTATTACTACACGCTATTAGAATCATGAAGTATCGGTTCATTACTTGTTTTTTAGAAGGTTCTTTTTTATGATTCTAGTAGCA
>APH_3188
---------------------------------------------------------------------------------------------TGTGTATTATCATGTAGTTTTTTGTGGTTGTTTCAACTCATAAAATGTCCTCAGATCTAACCAGATAGGAAATGCTGGCAAACCCAAAACCAAAAATGCACCTAAAACTAGTCATTTCACTTACCTGTGGCATTAGCTGTGGTCTTTATGTATCGTAACTGTGTGTAAGAAGGATCTGCCCCATCTTTATCTAGAGGGTATGGCTTGAACACAAGTTCAATTTCATTCACCGAACTTTCTGACATTCCTTCCGTATCTGCCTCGTGGTTTGTTCCTTCAGTACTTTCTTCTGCAAGGTCATTGTCCAAATCCTGCTCCATACCAGAGCCAGTAGACTCATTTTCCGAATGAGTCTTTAACCTCTTGCGTGAAGGCTGTGATGAAGAAGCTGCGTCACTTGAACTTCCAGGTGTGGGGGTCTGTCTTGGAGGTGGCGTTGGGTTCACAACGTTCACAATGGGTGTAATCACATTATTGTTTGAATTACTATTATTATTGTCATTATTATTGTTAACACTGTTACTGTTGTTATTACTATCACTAACATTATTAACTGGAACACTACTGTTGTCATTCGTCTCTTCTGGCGCGTGTTTACGTATTCTCTGTGCACGATTCAGCGCTTGTATCCTCATGCCTTCTTCTATGCTATGAGCCAATGCGTGATTGTGTTTCTTGTTTAGCGTGGCCAAAACCCTTTCCTGAAGCGCTTCGTACTCGTCTCGGCTGGGATATATTTTTGATATTAACATGTCAAAATTTGGATCAGGTCGCAATGATCGCTTTGAGACCAACTTCTTTCTGCATGTCGGACACTCTTTATTACCACTTCGCAACGCTGTAATTATACATTCCTGACAAAACCGGTGAAGACATTCTTTAGTTGTCATAGTATTCTTTAGCATGTCAAGACATATTGGACACATCAGTTCACTATGCAGGCTCCGCGGTGAAACCGCTATTTCAGTGTTATCCGTGATGACTTCCTGCGGAGTTCGGTGAAGTTCATATAAACTCAGATCCCACGTCTTATTTGAAGCTTGCGAGTCGGAGCACGACATTGTGATCAGTTCACTAGTATCTCTTACGACAGCAATACAACAGACATGACACAGAATTGGTTTCAATACCGTTTATATAACACTGCGTATATAAAACGACTAACCATCTCCACAGAAACAAACCCCCTTACCTCCTACAAAACATACCATTTCGGTTATCTACGGTTAAGGCATGACAACGTCCGTCTCATATTAGTATAAACAATACCCGGTGAATCTAACGTCGGGCCTTATTGAGCTGCACACTTGATTTTTTTTTTCCCATACAGCTGTATACTCATGATAAACCAGGTAGGTAGATATTAAAGTACTATTTTAGCTATTGTTATTTAGAATTGATCTATTTATTTATTTCTTAAATTATGCAAGTTCAGTTTCACAATACAACACACTATTTAAAATGCACTATTTTAATACACTATTACTACACGCTATTAGAATCATGAAGTATCGGTTCATTACTTGTTTTTTAGAAGGTTCTTTTTTATGATTCTAGTAGCA
>APH_0683
TAAACAGTAGCTATCATGAGCATGCACCATACTGGAATTACAGAACTGTCAAGTTGTAATGCATATACATTTTAAATAATATTGTAAAAACAGTGTGTATTATCATGTAGTTTTTTGTGGTTGTTTCAACTCATAAAATGTCCTCAGATCTAACCAGATAGGAAATGCTGGCAAACCCAAAACCAAAAATGCACCTAAAACTAGTCATTTCACTTACCTGTGGCATTAGCTGTGGTCTTTATGTAGCGTAACTGTGTGTAAGAAGGATCTGCCCCATCTTTATCTAGAGGGTATGGCTTGAACACAAGTTCAATTTCATTCACCGAACTTTCCGACATTCCTTCCGTATCTGCCTCGTGGTTTGTTCCTTCAGTACTTTCTTCTGCAAGGTCATTGTCCAAATCCTGCTCCATACCAGAGCCAGTAGACTCATTTTCCGAATGAGTCTTTAACCTCTTGCGTGAAGGCTGTGATGAAGAAGCTGCGTCACTTGAACTTCCAGGTGTGGGGGTCTGTCTTGGAGGTGGTGTTGGGTTCACAACGTTCACAATGGGTGTAATCACATTATTGTTTGAATTACTATTATTATTGTCATTATTATTGTTAACACTGTTACTGTTGTTATTACTATCACTAACATTATTAACTGGAACACTACTGTTGTCATTCGTCTCTTCTGGCGCGTGTTTACGTATTCTCTGTGCACGATTCAGCGCTTGTATCCTCATGCCTTCTTCTATGCTATGAGCCAGTGCGTGATTGTGTTTCTTGTTTAGCGTGGCCAAAACCCTTTCCTGAAGCGCTTCGTACTCGTCTCGGCTGGGATATATTTTTGATATTAACATGTCAAAATTTGGATCAGGTCGCAATGATCGCTTTGAGACCAACTTCTTTCTGCATGTCGGACACTCTTTATTACCACTTCGCAACGCTGTAATTATACATTCCTGACAAAACCGGTGAAGACATTCTTTAGTTGTCATAGTATTCTTTAGCATGTCAAGACATATTGGACACATCAGTTCACTATGCAGGCTCCGCGGTGAAACCGCTATTTCAGTGTTATCCGTGATGACTTCCTGCGGAGTTCGGTGAAGTTCATATAAACTCAGATCCCACGTCTTATTTGAAGCTTGCGAGTCGGAGCACGACATTGTGATCAGTTCACTAGTATCTCTTACGACAGCAATACAACAGACATGACACAGAATTGGTTTCAATACAGTTTATATATCACTGCGTATATAAAACGACTAACCATCTCCACAGAAACAAA-CCACTTACCTCCTACAAAACATACCATTTCGGTTATCTACGGTTAAGGCATGACAACGTCCGTCTCATATTAGTATAAACAATACCCGGTGAATCTAACGTCGGGCCTTATTGAGCTGCACACTTGATTTTTTTTTTTCCATACAGCTGTATACGCATGATAAACCAGGTAGGTAGATATTAAAGTACTATTTTAGCTATTGTTATTTAGAATTGATCTATTTATTTATTTCTTAAATTATGCAAGTTCAGTTTCACAATACAACACACTATTTAAAATGCACTATTTTAATACACTATTACCACACGCTATTAGAATCATGAAGTATCGGTTCATTACTTGTTTTTTAGAAGGTTCTTTTTTATGATTCTAGTAGCA
>APH_0723
TAAACAGTAGCTATCATGAGCATGCACCATACTGGAATTACAGAACTGTCAAGTTGTAATGCATATACATTTTAAATAATATTGTAAAAACAGTGTGTATTATCATGTAGTTTTTTGTGGTTGTTTCAACTCATAAAATGTCCTCAGATCTAACCAGATAGGAAATGCTGGCAAACCCAAAACCAAAAATGCACCTAAAACTAGTCATTTCACTTACCTGTGGCATTAGCTGTGGTCTTTATGTAGCGTAACTGTGTGTAAGAAGGATCTGCCCCATCTTTATCTAGAGGGTATGGCTTGAACACAAGTTCAATTTCATTCACCGAACTTTCTGACATTCCTTCCGTATCTGCCTCGTGGTTTGTTCCTTCAGTACTTTCTTCTGCAAGGTCATTGTCCAAATCCTGCTCCATACCAGAGCCAGTAGACTCATTTTCCGAATGAGTCTTTAACCTCTTGCGTGAAGGCTGTGATGAAGAAGCTGCGTCACTTGAACTTCCAGGTGTGGGGGTCTGTCTTGGAGGTGGTGTTGGGTTCACAACGTTCACAATGGGTGTAATCACATTATTGTTTGAATTACTATTATTATTGTCATTATTATTGTTAACACTGTTACTGTTGTTATTACTATCACTAACATTATTAACTGGAACACTACTGTTGTCATTCGTCTCTTCTGGCGCGTGTTTACGTATTCTCTGTGCACGATTCAGCGCTTGTATCCTCATGCCTTCTTCTATGCTATGAGCCAGTGCGTGATTGTGTTTCTTGTTTAGCGTGGCCAAAACCCTTTCCTGAAGCGCTTCGTACTCGTCTCGGCTGGGATATATTTTTGATATTAACATGTCAAAATTTGGATCAGGTCGCAATGATCGCTTTGAGACCAGCTTCTTTCTGCATGTCGGACACTCTTTATTACCACTTCGCAACGCTGTAATTATACATTCCTGACAAAACCGGTGAAGACATTCTTTAGTTGTCATAGTATTCTTTAGCATGTCAAGACATATTGGACACATCAGTTCACTATGCAGGCTCCGCGGTGAAACCGCTATTTCAGTGTTATCCGTGATGACTTCCTGCGGAGTTCGGTGAAGTTCATATAAACTCAGATCCCACGTCTTATTTGAAGCTTGCGAGTCGGAGCACGACATTGTGATCAGTTCACTAGTATCTCTTACGACAGCAATACAACAGACATGACACAGAATTGGTTTCAATACCGTTTATATAACACTGCGTATATAAAACGACTAACCATCTCCACAGAAACAAACCCACTTACCTCCTACAAAACATACCATTTCGGTTATCTACGGTTAAGGCATGACAACGTCCGTCTCATATTAGTATAAACAATACCCGGTGAATCTAACGTCGGGCCTTATTGAGCTGCACACTTGATTTTTTTTTTTCCATACAGCTGTATACGCGTGATAAACCAGGTAGGTAGATATTAAAGTACTATTTTAGCTATTGTTATTTAGAATTCATCTATTTATTTATTTCTTAAATTATGCAAGTTCAGTTTCACAATACAACACACTATTTAAAATGCACTATTTTAATACACTATTACCACACGCTATTAGAATCATGAAGTATCGGTTCATTACTTGTTTTTTAGAAGGTTCTTTTTTATGATTCTAGTAGCA
>APH_5001
-----------------------------------------AGAACTGTCAAGTTGTAATGCATATACATTTTAAATAATATTGTAAAAACAGTGTGTATTATCATGTAGTTTTTTGTGGTTGTTTCAACTCATAAAATGTCCTCAGATCTAACCAGATAGGAAATGCTGGCAAACCCAAAACCAAAAATGCACCTAAAACTAGTCATTTCACTTACCTGTGGCATTAGCTGTGGTCTTTATGTAGCGTAACTGTGTGTAAGAAGGATCTGCCCCATCTTTATCTAGAGGGTATGGCTTGAACACAAGTTCAATTTCATTCACCGAACTTTCCGACATTCCTTCCGTATCTGCCTCGTGGTTTGTTCCTTCAGTACTTTCTTCTGCAAGGTCATTGTCCAAATCCTGCTCCATACCAGAGCCAGTAGACTCATTTTCCGAATGAGTCTTTAACCTCTTGCGTGAAGGCTGTGATGAAGAAGCTGCGTCACTTGAACTTCCAGGTGTGGGGGTCTGTCTTGGAGGTGGCGTTGGGTTCACAACGTTCACAATGGGTGTAATCACATTATTGTTTGAATTACTATTATTATTGTCATTATTATTGTTAACACTGTTACTGTTGTTATTACTATCACTAACATTATTAACTGGAACACTACTGTTGTCATTCGTCTCTTCTGGCGCGTGTTTACGTATTCTCTGTGCACGATTCAGCGCTTGTATCCTCATGCCTTCTTCTATGCTATGAGCCAGTGCGTGGTTGTGTTTCTTGTTTAGCGTGGCCAAAACCCTTTCCTGAAGCGCTTCGTACTCGTCTCGGCTGGGATATATTTTTGATATTAACATGTCAAAATTTGGATCAGGTCGCAATGATCGCTTTGAGACCAACTTCTTTCTGCATGTCGGACACTCTTTATTACCACTTCGCAACGCTGTAATTATACATTCCTGACAAAACCGGTGAAGACATTCTTTAGTTGTCATAGTATTCTTTAGCATGTCAAGACATATTGGACACATCAGTTCACTATGCAGGCTCCGCGGTGAAACCGCTATTTCAGTGTTATCCGTGATGACTTCCTGCGGAGTTCGGTGAAGTTCATATAAACTCAGATCCCACGTCTTATTTGAAGCTTGCGAGTCGGAGCACGACATTGTGATCAGTTCACTAGTATCTCTTACGACAGCAATACAACAGACATGACACAGAATTGGTTTCAATACCGTTTATATAACACTGCGTATATAAAACGACTAACCATCTCCCCAGAAACAAACCCACTTACCTCCTACAAAACATACCATTTCGGTTATCTACGGTTAAGGCATGACAACGTCCGTCTCATATTAGTATAAACAATACCCGGTGAATCTAACGTCGGGCCTTATTGAGCTGCACACTTGATTTTTTTTTTTTT------TTTTTTGTTTATGATAAACCAGGTAGGTAGATATTAAAGTACTATTTTAGCTATT---------------------------------------------------------------------------------------------------------------------------------------------------------------------------------
>APH_0772
TAAACAGTAGCTATCATGAGCATGCACCATACTGGAATTACAGAACTGTCAAGTTGTAATGCATATACATTTTAAATAATATTGTAAAAACAGTGTGTATTATCATGTAGTTTTTTGTGGTTGTTTCAACTCATAAAATGTCCTCAGATCTAACCAGATAGGAAATGCTGGCAAACCCAAAACCAAAAATGCACCTAAAACTAGTCATTTCACTTACCTGTGGCATTAGCTGTGGTCTTTATGTAGCGTAACTGTGTGTAAGAAGGATCTGCCCCATCTTTATCTAGAGGGTATGGCTTGAACACAAGTTCAATTTCATTCACCGAACTTTCCGACATTCCTTCCGTATCTGCCTCGTGGTTTGTTCCTTCAGTACTTTCTTCTGCAAGGTCATTGTCCAAATCCTGCTCCATACCAGAGCCAGTAGACTCATTTTCAGAATGAGTCTTTAACCTCTTGCGTGAAGGCTGTGATGAAGAAGCTGCGTCACTTGAACTTCCAGGTGTGGGGGTCTGTCTTGGAGGTGGCGTTGGGTTCACAACGTTCACAATGGGTGTAATCACATTATTGTTTGAATTACTATTATTATTGTCATTATTATTGTTAACACTGTTACTGTTGTTATTACTATCACTAACATTATTAACTGGAACACTACTGTTGTCATTCGTCTCTTCTGGCGCGTGTTTACGTATTCTCTGTGCACGATTCAGCGCTTGTATCCTCATGCCTTCTTCTATGCTATGAGCCAGTGCGTGATTGTGTTTCTTGTTTAGCGTGGCCAAAACCCTTTCCTGAAGCGCTTCGTACTCGTCTCGGCTGGGATATATTTTTGATATTAACATGTCAAAATTTGGATCAGGTCGCAATGATCGCTTTGAGACCAACTTCTTTCTGCATGTCGGACATTCTTTATTACCACTTCGCAACGCTGTAATTATGCATTCCTGACAAAACCGGTGAAGACATTCTTTAGTTGTCATAGTATTCTTTAGCATGTCAAGACATATTGGACACATCAGTTCACTATGCAGGCTCCGCGGTGAAACCGCTATTTCAGTGTTATCCGTGATGACTTCCTGCGGAGTTCGGTGAAGTTCATATAAACTCAGATCCCACGTCTTATTTGAAGCTTGCGAGTCGGAGCACGACATTGTGATCAGTTCACTAGTATCTCTTACGACAGCAATACAACAGACATGACACAGAATTGGTTTCAATACCGTTTATATAACACTGCGTATATAAAACGACTAACCATCTCCACAGAAACAAACCCACTTACCTCCTACAAAACATACCATTTCGGTTATCTACGGTTAAGGCATGACAACGTCCGTCTCATATTAGTATAAACAATACCCGGTGAATCTAACGTCGGGCCTTATTGAGCTGAGCACTTGATTTTTTTTTTCCCATACAGCTGTATACGCATGATAAACCAGGTAGGTAGATATTAAAGTACTATTTTAGCTATTGTTATTTAGAATTGATCTATTTATTTATTTCTTAAATTATGCAAGTTCAGTTTCACAATACAACACACTATTTAAAATGCACTATTTTAATACACTATTACCACACGCTATTAGAATCATGAAGTATCGGTTCATTACTTGTTTTTTAGAAGGTTCTTTTTGATGATTCTAGTAGCA
>APH_0136
TAAACAGTAGCTATCATGAGCATGCACCATACTGGAATTACAGAACTGTCAAGTTGTAATGCATATACATTTTAAATAATATTGTAAAAACAGTGTGTATTATCATGTAGTTTTTTGTGGTTGTTTCAACTCATAAAATGTCCTCAGATCTAACCAGATAGGAAATGCTGGCAAACCCAAAACCAAAAATGCACCTAAAACTAGTCATTTCACTTACCTGTGGCATTAGCTGTGGTCTTTATGTAGCGTAACTGTGTGTAAGAAGGATCTGCCCCATCTTTATCTAGAGGGTATGGCTTGAACACAAGTTCAATTTCATTCACTGAACTTTCCGACATTCCTTCCGTATCTGCCTCGTGGTTTGTTCCTTCAGTACTTTCTTCTGCAAGGTCATTGTCCAAATCCTGCTCCATACCAGAGCCAGTAGACTCATTTTCCGAATGAGTCTTTAACCTCTTGCGTGAAGGCTGTGATGAAGAAGCTGCGTCACTTGAACTTCCAGGTGTGGGGGTCTGTCTTGGAGGTGGCGTTGGGTTCACAACGTTCACAATGGGTGTAATCACATTATTGTTTGAATTACTATTATTATTGTCATTATTATTGTTAACACTGTTACTGTTGTTATTACTATCACTAACATTATTAACTGGAACACTACTGTTGTCATTCGTCTCTTCTGGCGCGTGTTTACGTATTCTCTGTGCACGATTCAGCGCTTGTATCCTCATGCCTTCTTCTATGCTATGAGCCAGTGCGTGATTGTGTTTCTTGTTTAGCGTGGCCAAAACCCTTTCCTGAAGCGCTTCGTACTCGTCTCGGCTGGGATATATTTTTGATATTAACATGTCAAAATTTGGATCAGGTCGCAATGATCGCTTTGAGACCAACTTCTTTCTGCATGTCGGACATTCTTTATTACCACTTCGCAACGCTGTAATTATGCATTCCTGACAAAACCGGTGAAGACATTCTTTAGTTGTCATAGTATTCTTTAGCATGTCAAGACATATTGGACACATCAGTTCACTATGCAGGCTCCGCGGTGAAACCGCTATTTCAGTGTTATCCGTGATGACTTCCTGCGGAGTTCGGTGAAGTTCATATAAACTCAGATCCCACGTCTTATTTGAAGCTTGCGAGTCGGAGCACGACATTGTGATCAGTTCACTAGTATCTCTTACGACAGCAATACAACAGACATGACACAGAATTGGTTTCAATACCGTTTATATAACACTGCGTATATAAAACGACTAACCATCTCCACAGAAACAAACCCACTTACCTCCTACAAAACATACCATTTCGGTTATCTACGGTTAAGGCATGACAACGTCCGTCTCATATTAGTATAAACAATACCCGGTGAATCTAACGTCGGGCCTTATTGAGCTGCGCACTTGATTTTTTTTTTCCCATACAGCTGTATACGCATGATAAACCAGGTAGGTAGATATTAAAGTACTATTTTAGCTATTGTTATTTAGAATTGATCTATTTATTTATTTCTTAAATTATGCAAGTTCAGTTTCACAATACAACACACTATTTAAAATGCACTATTTTAATACACTATTACCACACGCTATTAGAATCATGAAGTATCGGTTCATTACTTGTTTTTTAGAAGGTTCTTTTTGATGATTCTAGTAGCA
>APH_0880
TAAACAGTAGCTATCATGAGCATGCACCATACTGGAATTACAGAACTGTCAAGTTGTAATGCATATACATTTTAAATAATATTGTAAAAACAGTGTGTATTATCATGTAGTTTTTTGTGGTTGTTTCAACTCATAAAATGTCCTCAGATCTAACCAGATAGGAAATGCTGGCAAACCCAAAACCAAAAATGCACCTAAAACTAGTCATTTCACTTACCTGTGGCATTAGCTGTGGTCTTTATGTAGCGTAACTGTGTGTAAGAAGGATCTGCCCCATCTTTATCTAGAGGGTATGGCTTGAACACAAGTTCAATTTCATTCACCGAACTTTCTGACATTCCTTCCGTATCTGCCTCGTGGTTTGTTCCTTCAGTACTTTCTTCTGCAAGGTCATTGTCCAAATCCTGCTCCATACCAGAGCCAGTAGACTCATTTTCCGAATGAGTCTTTAACCTCTTGCGTGAAGGCTGTGATGAAGAAGCTGCGTCACTTGAACTTCCAGGTGTGGGGGTCTGTCTTGGAGGTGGCGTTGGGTTCACAACGTTCACAATGGGTGTAATCAC---ATTGTTTGAATTACTATTATTATTGTCATTATTATTGTTAACACTGTTACTGTTGTTATTACTATCACTAACATTATTAACTGGAACACTACTGTTGTCATTCGTCTCTTCTGGCGCGTGTTTACGTATTCTCTGTGCACGATTCAGCGCTTGTATCCTCATGCCTTCTTCTATGCTATGAGCCAGTGCGTGATTGTGTTTCTTGTTTAGCGTGGCCAAAACCCTTTCCTGAAGCGCTTCGTACTCGTCTCGGCTGGGATATATTTTTGATATTAACATGTCAAAATTTGGATCAGGTCGCAATGATCGCTTTGAGACCAACTTCTTTCTGCATGTCGGACACTCTTTATTACCACTTCGCAACGCTGTAATTATACATTCCTGACAAAACCGGTGAAGACATTCTTTAGTTGTCATAGTATTCTTTAGCATGTCAAGACATATTGGACACATCAGTTCACTATGCAGGCTCCGCGGTGAAACCGCTATTTCAGTGTTATCCGTGATGACTTCCTGCGGAGTTCGGTGAAGTTCATATAAACTCAGATCCCACGTCTTATTTGAAGCTTGCGAGTCGGAGCACGACATTGTGATCAGTTCACTAGTATCTCTTACGACAGCAATACAACAGACATGACACAGAATTGGTTTCAATACCGTTTATATAACACTGCGTATATAAAACGACTAACCATCTCCACAGAAACAAACCCACTTACCTCCTACAAAACATACCATTTCGGTTATCTACGGTTAAGGCATGACAACGTCCGTCTCATATTAGTATAAACAATACCCGGTGAATCTAACGTCGGGCCTTATTGAGCTGCACACTTGATTTTTTTTTT-CCATACAGCTGTATACGCATGATAAACCAGGTAGGTAGATATTAAAGTACTATTTTAGCTATTGTTATTTAGAATTGATCTATTTATTTATTTCTTAAATTATGCAAGTTCAGTTTCACAATACAGCACACTATTTAAAATGCACTATTTTAATACACTATTACCACACGCTATTAGAATCATGAAGTATCGGTTCATTACTTGTTTTTTAGAAGGTTCTTTTTGATGATTCTAGTAGCA
>APH_1438
---------------------------------------------------------------------------------------------------------------------------------------------------------------------------------------------------------------------------------------------------------------------------------------------AGAGGGTATGGCTTGAACACAAGTTCAATTTCATTCACCGAACTTTCCGACATTCCTTCCGTATCTGCCTCGTGGTTTGTTCCTTCAGTACTTTCTTCTGCAAGGTCATTGTCCAAATCCTGCTCCATACCAGAGCCAGTAGACTCATTTTCCGAATGAGTCTTTAACCTCTTGCGTGAAGGCTGTGATGAAGAAGCTGCGTCACTTGAACTTCCAGGTGTGGGGGTCTGTCTTGGAGGTGGTGTTGGGTTCACAACGTTCACAATGGGTGTAATCACATTATTGTTTGAATTACTATTATTATTGTCATTATTATTGTTAACACTGTTACTGTTGTTATTACTATCACTAACATTATTAACTGGAACACTACTGTTGTCATTCGTCTCTTCTGGCGCGTGTTTACGTATTCTCTGTGCACGATTCAGCGCTTGTATCCTCATGCCTTCTTCTATGCTATGAGCCAGTGCGTGATTGTGTTTCTTGTTTAGCGTGGCCAAAACCCTTTCCTGAAGCGCTTCGTACTCGTCTCGGCTGGGATATATTTTTGATATTAACATGTCAAAATTTGGATCAGGTCGCAATGATCGCTTTGAGACCAACTTCTTTCTGCATGTCGGACATTCTTTATTACCACTTCGCAACGCTGTAATTATACATTCCTGACAAAACCGGTGAAGACATTCTTTAGTTGTCATAGTATTCTTTAGCATGTCAAGACATATTGGACACATCAGTTCACTATGCAGGCTCCGCGGTGAAACCGCTATTTCAGTGTTATCCGTGATGACTTCCTGCGGAGTTCGGTGAAGTTCATATAAACTCAGATCCCACGTCTTATTTGAAGCTTGCGAGTCGGAGCACGACATTGTGATCAGTTCACTAGTATCTCTTACGACAGCAATACAACAGACATGACACAGAATTGGTTTCAATACCGTTTATATAACACTGCGTATATAAAACGACTAACCATCTCCACAGAAACAAACCCACTTACCTCCTACAAAACATACCATTTCGGTTATCTACGGTTAAGGCAT---------------------------------------------------------------------------------------------------------------------------------------------------------------------------------------------------------------------------------------------------------------------------------------------------------------------------------------
>APH_0622
-----------------------------------------------------------------------------------------------------------------------------------------------------------------------------------------------------------------------------------AGCTGTGGTCTTTATGTAGCGTAACTGTGTGTAAGAAGGATCTGCCCCATCTTTATCTAGAGGGTATGGCTTGAACACAAGTTCAATTTCATTCACCGAACTTTCCGACATTCCTTCCGTATCTGCCTCGTGGTTTGTTCCTTCAGTACTTTCTTCTGCAAGGTCATTGTCCAAATCCTGCTCCATACCAGAGCCAGTAGACTCATTTTCCGAATGAGTCTTTAACCTCTTGCGTGAAGGCTGTGATGAAGAAGCTGCGTCACTTGAACTTCCAGGTGTGGGGGTCTGTCTTGGAGGTGGCGTTGGGTTCACAACGTTCACAATGGGTGTAATCACATTATTGTTTGAATTACTATTATTATTGTCATTATTATTGTTAACACTGTTACTGTTGTTATTACTATCACTAACATTATTAACTGGAACACTACTGTTGTCATTCGTCTCTTCTGGCGCGTGTTTACGTATTCTCTGTGCACGATTCAGCGCTTGTATCCTCATGCCTTCTTCTATGCTATGAGCCAGTGCGTGATTGTGTTTCTTGTTTAGCGTGGCCAAAACCCTTTCCTGAAGCGCTTCGTACTCGTCTCGGCTGGGATATATTTTTGATATTAACATGTCAAAATTTGGATCAGGTCGCAATGATCGCTTTGAGACCAACTTCTTTCTGCATGTCGGACATTCTTTATTACCACTTCGCAACGCTGTAATTATGCATTCCTGACAAAACCGGTGAAGACATTCTTTAGTTGTCATAGTATTCTTTAGCATGTCAAGACATATTGGACACATCAGTTCACTATGCAGGCTCCGCGGTGAAACCGCTATTTCAGTGTTATCCGTGATGACTTCCTGCGGAGTTCGGTGAAGTTCATATAAACTCAGATCCCACGTCTTATTTGAAGCTTGCGAGTCGGAGCACGACATTGTGATCAGTTCACTAGTATCTCTTACGACAGCAATACAACAGACATGACACAGAATTGGTTTCAATACCGTTTATATAACACTGCGTATATAAAACGACTAACCATCTCCACAGAAACAAACCCACTTACCTCCTACAAAACATACCATTTCGGTTATCTACGGTTAAGGCATGACAACGTCCGTCTCATATTAGTATAAACAATACCCGGTGAATCTAACGTCGGGCCTTATTGAGCTGCACACTTGATTTTTTTTTTCCCATACAGCTGTATACGCATGATAAACCAGGTAGGTAGATATTAAAGTACTATTTTAGCTATTGTTATTTAGAATTGATCTATTTATTTATTTCTTAAA---------------------------------------------------------------------------------------------------------------------------------------------
>APH_4005
TAAACAGTAGCTATCATGAGCATGCACCATACTGGAATTACAGAACTGTCAAGTTGTAATGCATATACATTTTAAATAATATTGTAAAAACAGTGTGTATTATCATGTAGTTTTTTGTGGTTGTTTCAACTCATAAAATGTCCTCAGATCTAACCAGATAGGAAATGCTGGCAAACCCAAAACCAAAAATGCACCTAAAACTAGTCATTTCACTTACCTGTGGCATTAGCTGTGGTCTTTATGTAGCGTAACTGTGTGTAAGAAGGATCTGCCCCATCTTTATCTAGAGGGTATGGCTTGAACACAAGTTCAATTTCATTCACCGAACTTTCCGACATTCCTTCCGTATCTGCCTCGTGGTTTGTTCCTTCAGTACTTTCTTCTGCAAGGTCATTGTCCAAATCCTGCTCCATACCAGAGCCAGTAGACTCATTTTCCGAATGAGTCTTTAACCTCTTGCGTGAAGGCTGTGATGAAGAAGCTGCGTCACTTGAACTTCCAGGTGTGGGAGTCTGTCTTGGAGGTGGCGTTGGGTTCACAACGTTCACAATGGGTGTAATCACATTATTGTTTGAATTACTATTATTATTGTCATTATTATTGTTAACACTGTTACTGTTGTTATTACTATCACTAACATTATTAACTGGAACACTACTGTTGTCATTCGTCTCTTCTGGCGCGTGTTTACGTATTCTCTGTGCACGATTCAGCGCTTGTATCCTCATGCCTTCTTCTATGCTATGAGCCAGTGCGTGATTGTGTTTCTTGTTTAGCGTGGCCAAAACCCTTTCCTGAAGCGCTTCGTACTCGTCTCGGCTGGGATATATTTTTGATATTAACATGTCAAAATTTGGATCAGGTCGCAATGATCGCTTTGAGACCAACTTCTTTCTGCATGTCGGACATTCTTTATTACCACTTCGCAACGCTGTAATTATACATTCCTGACAAAACCGGTGAAGACATTCTTTAGTTGTCATAGTATTCTTTAGCATGTCAAGACATATTGGACACATCAGTTCACTATGCAGGCTCCGCGGTGAAACCGCTATTTCAGTGTTATCCGTGATGACTTCCTGCGGAGTTCGGTGAAGTTCATATAAACTCAGATCCCACGTCTTATTTGAAGCTTGCGAGTCGGAGCACGACATTGTGATCAGTTCACTAGTATCTCTTACGACAGCAATACAACAGACATGACACAGAATTGGTTTCAATACCGTTTATATAACACTGCGTATATAAAACGACTAACCATCTCCACAGAAACAAACCCACTTACCTCCTACAAAACATACCATTTCGGTTATCTACGGTTAAGGCATGACAACGTCCGTCTCATATTA-------------------------------------------------------------------------------CACTCATGATAAATTAAGGA--------------------------------TAATGAGAATT--------------------------TGCAAGGATAAAGCTACAA-----------------------------------------------------------------------------------------------------------------------
>APH_4029
---------------------------------------------------------------------------------------------------------------------------------------------------------CCAGATAGGAAATGCTGGCAAACCCAAAACCAAAAATGCACCTAAAACTAGTCATTTCACTTACCTGTGGCATTAGCTGTGGTCTTTATGTAGCGTAACTGTGTGTAAGAAGGATCTGCCCCATCTTTATCTAGAGGGTATGGCTTGAACACAAGTTCAATTTCATTCACCGAACTTTCCGACATTCCTTCCGTATCTGCCTCGTGGTTTGTTCCTTCAGTACTTTCTTCTGCAAGGTCATTGTCCAAATCCTGCTCCATACCAGAGCCAGTAGACTCATTTTCCGAATGAGTCTTTAACCTCTTGCGTGAAGGCTGTGATGAAGAAGCTGCGTCACTTGAACTTCCAGGTGTGGGAGTCTGTCTTGGAGGTGGCGTTGGGTTCACAACGTTCACAATGGGTGTAATCACATTATTGTTTGAATTACTATTATTATTGTCATTATTATTGTTAACACTGTTACTGTTGTTATTACTATCACTAACATTATTAACTGGAACACTACTGTTGTCATTCGTCTCTTCTGGCGCGTGTTTACGTATTCTCTGTGCACGATTCAGCGCTTGTATCCTCATGCCTTCTTCTATGCTATGAGCCAGTGCGTGATTGTGTTTCTTGTTTAGCGTGGCCAAAACCCTTTCCTGAAGCGCTTCGTACTCGTCTCGGCTGGGATATATTTTTGATATTAACATGTCAAAATTTGGATCAGGTCGCAATGATCGCTTTGAGACCAACTTCTTTCTGCATGTCGGACATTCTTTATTACCACTTCGCAACGCTGTAATTATACATTCCTGACAAAACCGGTGAAGACATTCTTTAGTTGTCATAGTATTCTTTAGCATGTCAAGACATATTGGACACATCAGTTCACTATGCAGGCTCCGCGGTGAAACCGCTATTTCAGTGTTATCCGTGATGACTTCCTGCGGAGTTCGGTGAAGTTCATATAAACTCAGATCCCACGTCTTATTTGAAGCTTGCGAGTCGGAGCACGACATTGTGATCAGTTCACTAGTATCTCTTACGACAGCAATACAACAGACATGACACAGAATTGGTTTCAATACCGTTTATATAACACTGCGTATATAAAACGACTAACCATCTCCACAGAAACAAACCCACTTACCTCCTACAAAACATACCATTTCGGTTATCTACGGTTAAGGCATGACAACGTCCGTCTCATATTA-------------------------------------------------------------------------------CACTCATGATAAATTAAGGA--------------------------------TAATGAGAATT--------------------------TGCAAGGATAAAGCTACAA-----------------------------------------------------------------------------------------------------------------------
>APH_3177
TAAACAGTAGCTATCATGAGCATGCACCATACTGGAATTACAGAACTGTCAAGTTGTAATGCATATACATTTTAAATAATATTGTAAAAACAGTGTGTATTATCATGTAGTTTTTTGTGGTTGTTTCAACTCATAAAATGTCCTCAGATCTAACCAGATAGGAAATGCTGGCAAACCCAAAACCAAAAATGCACCTAAAACTAGTCATTTCACTTACCTGTGGCATTAGCTGTGGTCTTTATGTAGCGTAACTGTGTGTAAGAAGGATCTGCCCCATCTTTATCTAGAGGGTATGGCTTGAACACAAGTTCAATTTCATTCACCGAACTTTCCGACATTCCTTCCGTATCTGCCTCGTGGTTTGTTCCTTCAGTACTTTCTTCTGCAAGGTCATTGTCCAAATCCTGCTCCATACCAGAGCCAGTAGACTCATTTTCCGAATGAGTCTTTAACCTCTTGCGTGAAGGCTGTGATGAAGAAGCTGCGTCACTTGAACTTCCAGGTGTGGGGGTCTGTCTTGGAGGTGGCGTTGGGTTCACAACGTTCACAATGGGTGTAATCACATTATTGTTTGAATTACTATTATTATTGTCATTATTATTGTTAACACTGTTACTGTTGTTATTACTATCACTAACATTATTAACTGGAACACTACTGTTGTCATTCGTCTCTTCTGGCGCGTGTTTACGTATTCTCTGTGCACGATTCAGCGCTTGTATCCTCATGCCTTCTTCTATGCTATGAGCCAGTGCGTGATTGTGTTTCTTGTTTAGCGTGGCCAAAACCCTTTCCTGAAGCGCTTCGTACTCGTCTCGGCTGGGATATATTTTTGATATTAACATGTCAAAATTTGGATCAGGTCGCAATGATCGCTTTGAGACCAACTTCTTTCTGCATGTCGGACATTCTTTATTACCACTTCGCAACGCTGTAATTATACATTCCTGACAAAACCGGTGAAGACATTCTTTAGTTGTCATAGTATTCTTTAGCATGTCAAGACATATTGGACACATCAGTTCACTATGCAGGCTCCGCGGTGAAACCGCTATTTCAGTGTTATCCGTGATGACTTCCTGCGGAGTTCGGTGAAGTTCATATAAACTCAGATCCCACGTCTTATTTGAAGCTTGCGAGTCGGAGCACGACATTGTGATCAGTTCACTAGTATCTCTTACGACAGCAATACAACAGACATGACACAGAATTGGTTTCAATACCGTTTATATAACACTGCGTATATAAAACGACTAAACATCTCCACAGAAACAAACCCACTTACCTCCTACAAAACATACCATTTCGGTTATCTACGGTTAAGGCATGACAACGTCCGTCTCATATTAGTATAAACAATACCCGGTGAATCTAACGTCGGGCCTTATTGAGCTGCACACTTGATTTTTTTTTTCCCATACAGCTGTATACGCATGATAAACCAGGTAGGTAGATATTAAAGTACTATTTTAGCTATTGTTATTTAGAATTGATCTATTTATTTATTTCTTAAATTATGCAAGTTCAGTTTCACAATACAACACACTATTTAAAATGCACTATTTTAATACACTATTACCACACGCTATTAGAATCATGAAGTATCGGTTCATTACTTGTTTTTTAGAAGGTTCTTTTTGATGATTCTAGTAGCA
>APH_4024
TAAACAGTAGCTATCATGAGCATGCACCATACTGGAATTACAGAACTGTCAAGTTGTAATGCATATACATTTTAAATAATATTGTAAAAACAGTGTGTATTATCATGTAGTTTTTTGTGGTTGTTTCAACTCATAAAATGTCCTCAGATCTAACCAGATAGGAAATGCTGGCAAACCCAAAACCAAAAATGCACCTAAAACTAGTCATTTCACTTACCTGTGGCATTAGCTGTGGTCTTTATGTAGCGTAACTGTGTGTAAGAAGGATCTGCCCCATCTTTATCTAGAGGGTATGGCTTGAACACAAGTTCAATTTCATTCACCGAACTTTCCGACATTCCTTCCGTATCTGCCTCGTGGTTTGTTCCTTCAGTACTTTCTTCTGCAAGGTCATTGTCCAAATCCTGCTCCATACCAGAGCCAGTAGACTCATTTTCCGAATGAGTCTTTAACCTCTTGCGTGAAGGCTGTGATGAAGAAGCTGCGTCACTTGAACTTCCAGGTGTGGGGGTCTGTCTTGGAGGTGGCGTTGGGTTCACAACGTTCACAATGGGTGTAATCACATTATTGTTTGAATTACTATTATTATTGTCATTATTATTGTTAACACTGTTACTGTTGTTATTACTATCACTAACATTATTAACTGGAACACTACTGTTGTCATTCGTCTCTTCTGGCGCGTGTTTACGTATTCTCTGTGCACGATTCAGCGCTTGTATCCTCATGCCTTCTTCTATGCTATGAGCCAGTGCGTGATTGTGTTTCTTGTTTAGCGTGGCCAAAACCCTTTCCTGAAGCGCTTCGTACTCGTCTCGGCTGGGATATATTTTTGATATTAACATGTCAAAATTTGGATCAGGTCGCAATGATCGCTTTGAGACCAACTTCTTTCTGCATGTCGGACATTCTTTATTACCACTTCGCAACGCTGTAATTATACATTCCTGACAAAACCGGTGAAGACATTCTTTAGTTGTCATAGTATTCTTTAGCATGTCAAGACATATTGGACACATCAGTTCACTATGCAGGCTCCGCGGTGAAACCGCTATTTCAGTGTTATCCGTGATGACTTCCTGCGGAGTTCGGTGAAGTTCATATAAACTCAGATCCCACGTCTTATTTGAAGCTTGCGAGTCGGAGCACGACATTGTGATCAGTTCACTAGTATCTCTTACGACAGCAATACAACAGACATGACACAGAATTGGTTTCAATACCGTTTATATAACACTGCGTATATAAAACGACTAACCATCTCCCCAGAAACAAACCCACTTACCTCCTACAAAACATACCATTTCGGTTATCTACGGTTAAGGCATGACAACGTCCGTCTCATATTAGTATAAACAATACCCGGTGAATCTAACGTCGGGCCTTATTGAGCTGCACACTTGATTTTTTTTTCCCCATACAGCTGTATACGCATGATAAACCAGGTAGGTAGATATTAAAGTACTATTTTAGCTATTGTTATTTAGAATTGATCTATTTATTTATTTCTTAAATTATGCAAGTTCAGTTTCACAATACAACACACTATTTAAAATGCACTATTTTAATACACTATTACCACACGCTATTAGAATCATGAAGTATCGGTTCATTACTTGTTTTTTAGAAGGTTCTTTTTGATGATTCTAGTAGCA
>APH_1602
TAAACAGTAGCTATCATGAGCATGCACCATACTGGAATTACAGAACTGTCAAGTTGTAATGCATATACATTTTAAATAATATTGTAAAAACAGTGTGTATTATCATGTAGTTTTTTGTGGTTGTTTCAACTCATAAAATGTCCTCAGATCTAACCAGATAGGAAATGCTGGCAAACCCAAAACCAAAAATGCACCTAAAACTAGTCATTTCACTTACCTGTGGCATTAGCTGTGGTCTTTATGTAGCGTAACTGTGTGTAAGAAGGATCTGCCCCATCTTTATCTAGCGGGTATGGCTTGAACACAAGTTCAATTTCATTCACCGAACTTTCCGACATTCCTTCCGTATCTGCCTCGTGGTTTGTTCCTTCAGTACTTTCTTCTGCAAGGTCATTGTCCAAATCCTGCTCCATACCAGAGCCAGTAGACTCATTTTCCGAATGAGTCTTTAACCTCTTGCGTGAAGGCTGTGATGAAGAAGCTGCGTCACTTGAACTTCCAGGTGTGGGGGTCTGTCTTGGAGGTGGCGTTGGGTTCACAACGTTCACAATGGGTGTAATCACATTATTGTTTGAATTACTATTATTATTGTCATTATTATTGTTAACACTGTTACTGTTGTTATTACTATCACTAACATTATTAACTGGAACACTACTGTTGTCATTCGTCTCTTCTGGCGCGTGTTTACGTATTCTCTGTGCACGATTCAGCGCTTGTATCCTCATGCCTTCTTCTATGCTATGAGCCAGTGCGTGATTGTGTTTCTTGTTTAGCGTGGCCAAAACCCTTTCCTGAAGCGCTTCGTACTCGTCTCGGCTGGGATATATTTTTGATATTAACATGTCAAAATTTGGATCAGGTCGCAATGATCGCTTTGAGACCAACTTCTTTCTGCATGTCGGACATTCTTTATTACCACTTCGCAACGCTGTAATTATACATTCCTGACAAAACCGGTGAAGACATTCTTTAGTTGTCATAGTATTCTTTAGCATGTCAAGACATATTGGACACATCAGTTCACTATGCAGGCTCCGCGGTGAAACCGCTATTTCAGTGTTATCCGTGATGACTTCCTGCGGAGTTCGGTGAAGTTCATATAAACTCAGATCCCACGTCTTATTTGAAGCTTGCGAGTCGGAGCACGACATTGTGATCAGTTCACTAGTATCTCTTACGACAGCAATACAACAGACATGACACAGAATTGGTTTCAATACCGTTTATATAACACTGCGTATATAAAACGACTAACCATCTCCACAGAAACAAACCCACTTACCTCCTACAAAACATACCATTTCGGTTATCTACGGTTAAGGCATGACAACGTCCGTCTCATATTAGTATAAACAATACCCGGTGAATCTAACGTCGGGCCTTATTGAGCTGCACACTTGATTTTTTTTTTCCCATACAGCTGTATACGCATGATAAACCAGGTAGGTAGATATTAAAGTACTATTTTAGCTATTGTTATTTAGAATTGATCTATTTATTTATTTCTTAAATTATGCAAGTTCAGTTTCACAATACAACACACTATTTAAAATGCACTATTTTAATACACTATTACCACACGCTATTAGAATCATGAAGTATCGGTTCATTACTTGTTTTTTAGAAGGTTCTTTTTGATGATTCTAGTAGCA
>APH_5003
--------------------------------------------------------------------------------------AAAACAGTGTGTATTATCATGTAGGTTTTTGTGGTTGTTTCAACTCATAAAATGTCCTCAGATCTAACCAGATAGGAAATGCTGGCAAACCCAAAACCAAAAATGCACCTAAAACTAGTCATTTCACTTACCTGTGGCATTAGCTGTGGTCTTTATGTAGCGTAACTGTGTGTAAGAAGGATCTGCCCCATCTTTATCTAGAGGGTATGGCTTGAACACAAGTTCAATTTCATTCACCGAACTTTCCGACATTCCTTCCGTATCTGCCTCGTGGTTTGTTCCTTCAGTACTTTCTTCTGCAAGGTCATTGTCCAAATCCTGCTCCATACCAGAGCCAGTAGACTCATTTTCCGAATGAGTCTTTAACCTCTTGCGTGAAGGCTGTGATGAAGAAGCTGCGTCACTTGAACTTCCAGGTGTGGGGGTCTGTCTTGGAGGTGGCGTTGGGTTCACAACGTTCACAATGGGTGTAATCACATTATTGTTTGAATTACTATTATTATTGTCATTATTATTGTTAACACTGTTACTGTTGTTATTACTATCACTAACATTATTAACTGGAACACTACTGTTGTCATTCGTCTCTTCTGGCGCGTGTTTACGTATTCTCTGTGCACGATTCAGCGCTTGTATCCTCATGCCTTCTTCTATGCTATGAGCCAGTGCGTGATTGTGTTTCTTGTTTAGCGTGGCCAAAACCCTTTCCTGAAGCGCTTCGTACTCGTCTCGGCTGGGATATATTTTTGATATTAACATGTCAAAATTTGGATCAGGTCGCAATGATCGCTTTGAGACCAACTTCTTTCTGCATGTCGGACATTCTTTATTACCACTTCGCAACGCTGTAATTATACATTCCTGACAAAACCGGTGAAGACATTCTTTAGTTGTCATAGTATTCTTTAGCATGTCAAGACATATTGGACACATCAGTTCACTATGCAGGCTCCGCGGTGAAACCGCTATTTCAGTGTTATCCGTGATGACTTCCTGCGGAGTTCGGTGAAGTTCATATAAACTCAGATCCCACGTCTTATTTGAAGCTTGCGAGTCGGAGCACGACATTGTGATCAGTTCACTAGTATCTCTTACGACAGCAATACAACAGACATGACACAGAATTGGTTTCAATACCGTTTATATAACACTGCGTATATAAAACGACTAACCATCTCCCCAGAAACAAACCCACTTACCTCCTACAAAACATACCATTTCGGTTATCTACGGTTAAGGCATGACAACGTCCGTCTCATATTAGTATAAACAATACCCGGTGAATCTAACGTCGGGCCTTATTGAGCTGCACACTTGATTTTTTTTT-CCCATACAGCTGTATACGCATGATAAACCAGGTAGGTAGATATTAAAGTACTATTTTAGCTATTGTTATTTAGAATTGATCTATTTATTTATTTCTTAAATTATGCAAGTTCAGTTTCACAATACAACACACTATTTAAAACGCACTATTTTAATACACTATTACTACACGCTATTAGAATCATGAAGTATCGGTTCATTACTTGTTTTTTAGAAGGTTCTTTTTTATGATTCTAGTAGCA
>APH_5079
-------------------------------------------------------GTAATGCATATACATTTTAAATAATATTGTAAAAACAGTGTGTATTATCATGTAGTTTTTTGTGGTTGTTTCAACTCATAAAATGTCCTCAGATCTAACCAGATAGGAAATGCTGGCAAACCCAAAACCAAAAATGCACCTAAAACTAGTCATTTCACTTACCTGTGGCATTAGCTGTGGTCTTTATGTAGCGTAACTGTGTGTAAGAAGGATCTGCCCCATCTTTATCTAGAGGGTATGGCTTGAACACAAGTTCAATTTCATTCACCGAACTTTCCGACATTCCTTCCGTATCTGCCTCGTGGTTTGTTCCTTCAGTACTTTCTTCTGCAAGGTCATTGTCCAAATCCTGCTCCATACCAGAGCCAGTAGACTCATTTTCCGAATGAGTCTTTAACCTCTTGCGTGAAGGCTGTGATGAAGAAGCTGCGTCACTTGAACTTCCAGGTGTGGGGGTCTGTCTTGGAGGTGGCGTTGGGTTCACAACGTTCACAATGGGTGTAATCACATTATTGTTTGAATTACTATTATTATTGTCATTATTATTGTTAACACTGTTACTGTTGTTATTACTATCACTAACATTATTAACTGGAACACTACTGTTGTCATTCGTCTCTTCTGGCGCGTGTTTACGTATTCTCTGTGCACGATTCAGCGCTTGTATCCTCATGCCTTCTTCTATGCTATGAGCCAGTGCGTGATTGTGTTTCTTGTTTAGCGTGGCCAAAACCCTTTCCTGAAGCGCTTCGTACTCGTCTCGGCTGGGATATATTTTTGATATTAACATGTCAAAATTTGGATCAGGTCGCAATGATCGCTTTGAGACCAACTTCTTTCTGCATGTCGGACACTCTTTATTACCACTTCGCAACGCTGTAATTATACATTCCTGACAAAACCGGTGAAGACATTCTTTAGTTGTCATAGTATTCTTTAGCATGTCAAGACATATTGGACACATCAGTTCACTATGCAGGCTCCGCGGTGAAACCGCTATTTCAGTGTTATCCGTGATGACTTCCTGCGGAGTTCGGTGAAGTTCATATAAACTCAGATCCCACGTCTTATTTGAAGCTTGCGAGTCGGAGCACGACATTGTGATCAGTTCACTAGTATCTCTTACGACAGCAATACAACAGACATGACACAGAATTGGTTTCAATACCGTTTATATAACACTGCGTATATAAAACGACTAACCATCTCCACAGAAACAAACCCACTTACCTCCTACAAAACATACCATTTCGGTTATCTACGGTTAAGGCATGACAACGTCCGTCTCATATTAGTATAAACAATACCCGGTGAATCTAACGTCGGGCCTTATTGAGCTGCACACTTGATTTTTTTTTCCCCATACAGCTGTATACGCATGATAAACCAGGTAGGTAGATATTAAAGTACTATTTTAGC-------------------------------------------------------------------------------------------------------------------------------------------------------------------------------------
>APH_3191
-----------------------------------------------------------------------------------------------------------------------------------------------------------------------------------------------------AAACTAGTCATTTCACTTACCTGTGGCATTAGCTGTGGTCTTTATGTAGCGTAACTGTGTGTAAGAAGGATCTGCCCCATCTTTATCTAGAGGGTATGGCTTGAACACAAGTTCAATTTCATTCACCGAACTTTCCGACATTCCTTCCGTATCTGCCTCGTGGTTTGTTCCTTCAGTACTTTCTTCTGCAAGGTCATTGTCCAAATCCTGCTCCATACCAGAGCCAGTAGACTCATTTTCCGAATGAGTCTTTAACCTCTTGCGTGAAGGCTGTGATGAAGAAGCTGCGTCACTTGAACTTCCAGGTGTGGGGGTCTGTCTTGGAGGTGGCGTTGGGTTCACAACGTTCACAATGGGTGTAATCACATTATTGTTTGAATTACTATTATTATTGTCATTATTATTGTTAACACTGTTACTGTTGTTATTACTATCACTAACATTATTAACTGGAACACTACTGTTGTCATTCGTCTCTTCTGGCGCGTGTTTACGTATTCTCTGTGCACGATTCAGCGCTTGTATCCTCATGCCTTCTTCTATGCTATGAGCCAGTGCGTGATTGTGTTTCTTGTTTAGCGTGGCCAAAACCCTTTCCTGAAGCGCTTCGTACTCGTCTCGGCTGGGATATATTTTTGATATTAACATGTCAAAATTTGGATCAGGTCGCAATGATCGCTTTGAGACCAACTTCTTTCTGCATGTCGGACATTCTTTATTACCACTTCGCAACGCTGTAATTATACATTCCTGACAAAACCGGTGAAGACATTCTTTAGTTGTCATAGTATTCTTTAGCATGTCAAGACATATTGGACACATCAGTTCACTATGCAGGCTCCGCGGTGAAACCGCTATTTCAGTGTTATCCGTGATGACTTCCTGCGGAGTTCGGTGAAGTTCATATAAACTCAGATCCCACGTCTTATTTGAAGCTTGCGAGTCGGAGCACGACATTGTGATCAGTTCACTAGTATCTCTTACGACAGCAATACAACAGACATGACACAGAATTGGTTTCAATACCGTTTATATAACACTGCGTATATAAAACGACTAACCATCTCCACAGAAACAAACCCACTTACCTCCTACAAAACATACCATTTCGGTTATCTACGGTTAAGGCATGACAACGTCCGTCTCATATTAGTATAAACAATACCCGGTGAATCTAACGTC------------------------------------------------------------------------------------------------------------------------------------------------------------------------------------------------------------------------------------------------------------------------------------
>APH_4021
TAAACAGTAGCTATCATGAGCATGCACCATACTGGAATTACAGAACTGTCAAGTTGTAATGCATATACATTTTAAATAATATTGTAAAAACAGTGTGTATTATCATGTAGTTTTTTGTGGTTGTTTCAACTCATAAAATGTCCTCAGATCTAACCAGATAGGAAATGCTGGCAAACCCAAAACCAAAAATGCACCTAAAACTAGTCATTTCACTTACCTGTGGCATTAGCTGTGGTCTTTATGTAGCGTAACTGTGTGTAAGAAGGATCTGCCCCATCTTTATCTAGAGGGTATGGCTTGAACACAAGTTCAATTTCATTCACCGAACTTTCCGACATTCCTTCCGTATCTGCCTCGTGGTTTGTTCCTTCAGTACTTTCTTCTGCAAGGTCATTGTCCAAATCCTGCTCCATACCAGAGCCAGTAGACTCATTTTCCGAATGAGTCTTTAACCTCTTGCGTGAAGGCTGTGATGAAGAAGCTGCGTCACTTGAACTTCCAGGTGTGGGGGTCTGTCTTGGAGGTGGCGTTGGGTTCACAACGTTCACAATGGGTGTAATCACATTATTGTTTGAATTACTATTATTATTGTCATTATTATTGTTAACACTGTTACTGTTGTTATTACTATCACTAACATTATTAACTGGAACACTACTGTTGTCATTCGTCTCTTCTGGCGCGTGTTTACGTATTCTCTGTGCACGATTCAGCGCTTGTATCCTCATGCCTTCTTCTATGCTATGAGCCAGTGCGTGATTGTGTTTCTTGTTTAGCGTGGCCAAAACCCTTTCCTGAAGCGCTTCGTACTCGTCTCGGCTGGGATATATTTTTGATATTAACATGTCAAAATTTGGATCAGGTCGCAATGATCGCTTTGAGACCAACTTCTTTCTGCATGTCGGACATTCTTTATTACCACTTCGCAACGCTGTAATTATACATTCCTGACAAAACCGGTGAAGACATTCTTTAGTTGTCATAGTATTCTTTAGCATGTCAAGACATATTGGACACATCAGTTCACTATGCAGGCTCCGCGGTGAAACCGCTATTTCAGTGTTATCCGTGATGACTTCCTGCGGAGTTCGGTGAAGTTCATATAAACTCAGATCCCACGTCTTATTTGAAGCTTGCGAGTCGGAGCACGACATTGTGATCAGTTCACTAGTATCTCTTACGACAGCAATACAACAGACATGACACAGAATTGGTTTCAATACCGTTTATATAACACTGCGTATATAAAACGACTAACCATCTCCACAGAAACAAACCCACTTACCTCCTACAAAACATACCATTTCGGTTATCTACGGTTAAGGCATGACAACGTCCGTCTCATATTAGTATAAACAATACCCGGTGAATCTAACGTCGGGCCTTATTGAGCTGCACACTTGATTTTTTTTTTCCCATACAGCTGTATACGCATGATAAACCAGGTAGGTAGATATTAAAGTACTATTTTAGCTATTGTTATTTAGAATTGATCTATTTATTTATTACTTAAATTATGCAAGTTCAGTTTCACAATACAACACACTATTTAAAATGCACTATTTTAATACACTATTACCACACGCTATTAGAATCATGAAGTATCGGTTCATTACTTGTTTTTTAGAAGGTTCTTTTTGATGATTCTAGTAGCA
