# Supplementary material for: ﻿Discovery of a new tarantula species from the Madrean Sky Islands and the first documented instance of syntopy between two montane endemics (Araneae, Theraphosidae, Aphonopelma): a case of prior mistaken identity
Source: Zookeys. 2024 Aug 16;1210:61–98. doi: 10.3897/zookeys.1210.125318 (PMC11344175; doi:10.3897/zookeys.1210.125318)
Supplement: Supplementary material 8 — Phylogenomics files [file zookeys-1210-061_article-125318__-s008.zip › Suppl8/individual_UCE_loci/sl_realigned_uce_2001548.fas]

>APH_0717
----------------------------------------------CGTGACTTAGCACAACGGCGTAGGCGGGAAACAAGTGACGTCCCTTCTCCGAGCCACTATTTCCATACCGCAGAAGCTGCTCTGCTGCTAAGCAAAAGTAAACGAAGGAACATGCTTAACAATGCGACATGGCCTCAAGCTTTACCCACAGCAGTTTCTATGCAAAAAAATGCAGTCTCAATTTATTTTGACTTGCGTACTTGTATAGATTACCTTGAAGGTTTGTTATTCTGTAATAAGGATTTTATAAATACGTATTAAGAATTATCTGAGCTAAAAGGAACTTACTCTGACTCCAGACTTGATATTTCGCATGTGAATGCGTCGCAAATAGCCTAATGGTATCTCTGCTCCCTCGATTTTTAAAAGCCCCATTCTTTGATAACTAATTACCATCATTTCCCTTGTCGTGAACTGAGTGCTGTCTCTAAAAGACCTGAATGATGTGCAAGAATAATGGAAAAGGGAAGGAAACTGATCGTACCATTTCCCCGATGGAATTTCTCCGGTGATGCATGGCCGACGTGTCCTCCTGCTCTTCTATTGAATTCAGCGAGGAGAGCTCCGTACGGATCTCTGATGAGGAGAACGGCCTTCTGAAACCTTTTCCTTGTGTTCTCTCCCCATTCGTGAGTTTTGATGAGTAATACGGACCCGTTGGCGACGTTCTCCGCTGGAAAACCATTTCTCTTCAGGGAATAGTCTCTGTATACGCTTCCTGTGAGGTAGCCTGGAAAGAATGCAGAAAGGGCAATCTCAATAATTGTGAGAAAAACAACCTTTCAAAAAACATATGAACAGCGTGTTAATAAATTACATGTACCGTATTTTACGGACAATAAGACGCTACGGACTATAAGACGCACCTTAATTTTTAAGCAATTTTTTAAAAAAATAACATTTTTAAATCAAACACTGGACATTGTTATATTAATTTGGAGTAT
>APH_0683
CACAAAATTTTAATGCCGCATACGGTTCATCACGAGTAACTTCCGCCGTGACTTAGCACAACGGCACAGGCGGGAAACAAGTGACGTCCCTTCTCCGAGCCACGATTTCCATACCGCACAAGTTGCTCTGCTGCTAAGCAAAAGTAAACGAAGGGACATGCTTAACAATGCGACATGGCCTCAAACTTTACCCACAGCAGTTTCTATGCAAAAACATGCAGTCTCAATTTATTTTGACTTGCGTACTTGTATAGATTACCTTGAAGATTTGTTATTCTGTAATGAGGATTTTATAAATGCGTATTAAGAATTATCTGAGCTAAAAGGAACTTACTCTGACTCCAGACTTGATATTTCGCATGTGAATGCGTCGCAAATAGCCTAATGGTATCTCTGCTCCCTCGATTTTTAAAAGCCCCATTCTTTGATAACTAATTACCATCATTTCCCTTGTCGTGAACTGAGAGCTCTCTCTAAAAGACCTGAATGATGTGCAAGAATAATGGAAGAGGGAAGGAAACTGATCGTACCATTTCCCCGATGGAATTTCTCCGGTGATGCATGGCCGACGTGTCCTCCTGCTCTTCTATTGAATTCAGCGAGGAGAGCTCCGTACGGATCCCTGATGAGGAGAACGGCCTTCTGAAACCTTTTCCTTGTGTTCTCTCCCCATTCGTGAGTTTTGATGAGTAATACGGACCCGTTGGCGACGTTCTCCGCTGGAAAACCATTCCTCTTCAGGGAATAATCTCTGTACACGCTTCCTGTGAGGTAGCCTGGAAAGAATACAAAAAGGGCAATCTCAATAATTGTGAGAAAAACAACCTTTCAAAAAACATATGAACAGCGTGTTAATAAATTACATGTAT----TTGGAAAAATTATTCAGCGTAAGCAATGGTAA----CTCATCGATGCTATAGGAGTTTTCTGAAACAAGAATATT------------------------------------------
>APH_0723
CACAAAATTTTAATGCCGCATACGGTTCATCACGAGTAACTTCCTCCGTGACTTAGCACAACGGCACAGGCGGGAAACAAGTGACGTCCCTTCTCCGAGCCACGATTTCCATACCGCACAAGTTGCTCTGCTGCTAAGCAAAAGTAAACGAAGGGACATGCTTAACAATGCGACATGGCCTCAAACTTTACCCACAGCAGTTTCTATGCAAAAACATGCAGTCTCAATTTATTTTGACTTGCGTACTTGTATAGATTACCTTGAAGATTTGTTATTCTGTAATGAGGATTTTATAAATGCGTATTAAGAATTATCTGAGCTAAAAGGAACTTACTCTGACTCCAGACTTGATATTTCGCATGTGAATGCGTCGCAAATAGCCTAATGGTATCTCTGCTCCCTCGATTTTTAAAAGCCCCATTCTTTGATAACTAATTACCATCATTTCCCTTGTCGTGAACTGAGAGCTCTCTCTAAAAGACCTGAATGATGTGCAAGAATAATGGAAGAGGGAAGGAAACTGATCGTACCATTTCCCCGATGGAATTTCTCCGGTGATGCATGGCCGACGTGTCCTCCTGCTCTTCTATTGAATTCAGCGAGGAGAGCTCCGTACGGATCCCTGATGAGGAGAACGGCCTTCTGAAACCTTTTCCTTGTGTTCTCTCCCCATTCGTGAGTTTTGATGAGTAATACGGACCCGTTGGCGACGTTCTCCGCTGGAAAACCATTCCTCTTCAGGGAATAATCTCTGTACACGCTTCCTGTGAGGTAGCCTGGAAAGAATACAAAAAGGGCAATCTCAATAATTGTGAGAAAAACAACCTTTCAAAAAACATATGAACAGCGTGTTAATAAATTACATGTAT----TTGGAAAAATTATTCAGCGTAAGCAATGGTAA----CTCATCGATGCTATAGGAGTTTTCTGAAACAAGAATATT------------------------------------------
>APH_1357
-------------------------------------------------------------------------------------------------------------------------------------------------------------------------------------------------------------------------------------------------------------------------------------------------------------------------------------------------------------------------------------------------------------------------------------------------------------------------------------------------------------------------------------------------------------------------------------------------------------------------AGGAGAGCTCCGTACGGATCCCTGATGAGGAGAACGGCCTTCTGAAACCTTTTCCTTGTGTTCTCTCCCCATTCGTGAGTTTTGATGAGTAATACGGACCCGTTGGCGACGTTCTCCGCTGGAAAACCATTCCTCTTCAGGGAATAATC------------------------------------------------------------------------------------------------------------------------------------------------------------------------------------------------------------------------------------------------
>APH_0622
-------------------------------------------------------GCACAAAGGCGTAGGCGGGAAACAAGTGACATCCCTTCTCCGAGCCACTATTTCCTTACCGCAGAAGATGCTCTGCTGCTAAGCAAAAGTAAACGAAGGGACATGCTCATTAATGCGACATGGCCTCAAGCTTTACCCACAGCAGTTTCTATGCAAAAACATGCAGTCTCAATTTATTTTGACTTGCGTACTTGTATAGATTACCTTGAAGGTTTGTTATTCTGTAATGAGGATTTTATAAATGCGTATTAAGAATTATCTGAGCTAAAAGGAACTTACTCTGACTCCAGACTTGATATTTCGCATGTGAATGCGTCGCAAATAGCCTAATGGTATCTCTGCTCCCTCGATTTTTAAAAGCCCCATTCTTTGATAACTAATTACCATCATTTCCCTTGTCGTGAACTGAGTGCTCTCTCTAAAAGAGCTGAATGATGTGCAAGAATAATGGAAAAGGGAAGGAAACTGATCGTACCATTTCCCCGATGGAATTTCTCCGGTGATGCATGGCCGACGTGTCCTCCTGCTCTTCTATTGAATTCAGCGAGGAGAGCTCCGTACGGATCCCTGATGAGGAGAACGGCCTTCTGAAACCTTTTCCTTGTGTTCTCTCCCCATTCGTGAGTTTTGATCAGTAATACGGACCCGTTGGCGACGTTCTCCGCTGGAAAACCATTCCTCTTCAGGGAATAGTCTCTGTATACGCTTCCTGTGAGGTAACCTGGAAAGAATACAGAAAGGGCGATCTCAATAATTGTGAGAAAAACAACCTTTCAAAAAACATATGAACAGCGTGTTAATAAATTACATGTACCGTATTTTACGGACAATAAGACGCTACGGACCACAAGACGCACCTTAATTTTGAAGCAATTTTTTAAAAAAATAACATTTTTAAATCAAACACTGGACATTGTTCTACTAATTTCGAGTAT
>APH_3177
CACAAAATTTTAATGCCGCATACGGTTCATCACGAGTAACTTCCTCCGTGACTTAGCACAACGGCACAGGCGGGAAACAAGTGACGTCCCTTCTCCGAGCCACGATTTCCATACCGCACAAGTTGCTCTGCTGCTAAGCAAAAGTAAACGAAGGGACATGCTTAACAATGCGACATGGCCTCAAGCTTTACCCACAGCAGTTTCTATGCAAAAAAATGCAGTCTCAATTTATTTTGACTTGCGTACTTGTATAGATTACCTTGAAGGTTTGTTATTCTGTAATAAGGATTTTATAAATACGTATTAAGAATTATCTGAGCTAAAAGGAACTTACTCTGACTCCAGACTTGATATTTCGCATGTGAATGCGTCGCAAACAGCCTAATGGTATCTCTGCTCCCTCGATTTTTAAAAGCCCCATTCTTTGATAACTAATTACCATCATTTCCCTTGTCGTGAACTGAGTGCTGTCTCTAAAAGACCTGAATGATGTGCAAGAATAATGGAAAAGGGAAGGAAACTGATCGTACCATTTCCCCGATGGAATTTCTCCGGTGATGCATGGCCGACGTGTCCTCCTGCTCTTCTATTGAATTCAGCGAGGAGAGCTCCGTACGGATCTCTGATGAGGAGAACGGCCTTCTGAAACCTTTTCCTTGTGTTCTCTCCCCATTCGTGAGTTTTGATGAGTAATACGGACCCGTTGGCGACGTTCTCCGCTGGAAAACCATTTCTCTTCAGGGAATAGTCTCTGTATACGCTTCCTGTGAGGTAGCCTGGAAAGAATGCAGAAAGGGCAATCTCAATAATTGTGAGAAAAACAACCTTTCAAAAAACATATGAACAGCGTGTTAATAAATTACATGTACCGTATTTTACGGACTATAAGACGCTACGGACTATAAGACGCACCTTAATTTTTAAGGAATTTTTTTAAAAAATAACATTTTAAAATCAAACACTGGACATTGTTATATTAATTTCGAGTAT
>APH_3188
CACAAAATTTCAATGCCGCATACGGTTCGTCACGAGTAACTTCCTCCGTGACTTAGCACAAAGGCGTAGGCGGGAAACAAGTGACATCCCTTCTCCGAGCCACTATTTCTACACCGCAGAAGATGCTCTGCTGCTAAGCAAAAGTAAACGAAGGAACATGCTCATTAATGCGACATGGCCTCAAGCTTTACCCACAGCAGTTTCTATGCAAAAACATGCAGTCTCAATTTATTTTGACTTGCGTACTTGTATAGATTACCTTGAAGGTTTGTTATTCTGTAATGAGGATTTTATAAATGCGTATTAAGAATTATCTGAGCTAAAAGGAACTTACTCTGACTCCAGACTCGATATTTCGCATGTGAATGCGTCGCAAATAGCCTAATGGTATCTCTGCTCCCTCGATTTTTAAAAGCCCCATTCTTTGATAACTAATTACCATCATTTCCCTTGTCGTGAACTGAGTGCTCTCTCTAAAAGAGCTGAATGATGTGCAAGAATAATGGAAAAGGGAAGGAAACTGATCGTACCATTTCCCCGATGGAATTTCTCCGGTGATGCATGGCCGACGTGTCCTCCTGCTCTTCTATTGAATTCAGCGAGGAGAGCTCCGTACGGATCCCTGATGAGGAGAACGGCCTTCTGAAACCTTTTCCTTGTGTTCTCTCCCCATTCGTGAGTTTTGATGAGTAATACGGACCCGTTGGCGACGTTCTCCGCTGGAAAACCATTCCTCTTCAGGGAATAGTCTCTGTATACGCTTCCTGTGAGGTAGCCTGGAAAGAATACAGAAAGGGCAATCTCAATAATTGTGAGAAAAACAACCTTTCAAAAAACATATGAACAGCGTGTTAATAAATTACA--TACCGTATTTTACGGACAATAAGACGCTACGGACCACAAGACGCACCTTAATTTTTAAGCAATTTTTAAAAAAAATAACATTTTTAAATCAAACACTGGACATTGTTCTACTAATTTCGAGTAT
>APH_0136
CACAAAATTTCAATGCCGCATACGGTTCGTCACGAGTAACTTCCTCCGTGACTTAGCACAAAGGCGTAGGCGGGAAACAAGTGACATCCCTTCTCCGAGCCACTATTTCTACACCGCAGAAGATGCTCTGCTGCTAAGCAAAAGTAAACGAAGGAACATGCTCATTAATGCGACATGGCCTCAAGCTTTACCCACAGCAGTTTCTATGCAAAAACATGCAGTCTCAATTTATTTTGACTTGCGTACTTGTATAGATTACCTTGAAGGTTTGTTATTCTGCAATGAGGATTTTGTAAATGCGTATTAAGAATTATCTGAGCTAAAAGGAACTTACTCTGACTCCAGACTCGATATTTCGCATGTGAATGCGTCGCAAATAGCCTAATGGTATCTCTGCTCCCTCGATTTTTAAAAGCCCCATTCTTTGATAACTAATTACCATCATTTCCCTTGTCGTGAACTGAGTGCTCTCTCTAAAAGAGCTGAATGATGTGCAAGAATAATGGAAAAGGGAAGGAAACTGATCGTACCATTTCCCCGATGGAATTTCTCCGGTGATGCATGGCCGACGTGTCCTCCTGCTCTTCTATTGAATTCAGCGAGGAGAGCTCCGTACGGATCTCTGATGAGGAGAACGGCCTTCTGAAACCTTTTCCTTGTGTTCTCTCCCCATTCGTGAGTTTTGATGAGTAATACGGACCCGTTGGCGACGTTCTCCGCTGGAAAACCATTCCTCTTCAGGGAATAGTCTCTGTATACGCTTCCTGTGAGGTAGCCTGGAAAGAATACAGAAAGGGCAATCTCAATAATTGTGAGAAAAACAACCTTTCAAAAAACATATGAACAGCGTGTTAATAAATTACATGTACCGTATTTTACGGACAATAAGACGCTACGGACCACAAGACGCACCTTAATTTTTAAGCAATTTTTTTAAAAAATAACATT------------------------------------------
>APH_0186
CACAAAATTTCAATGCCGCATACGGTTCGTCACGAGTAACTTCCTCCGTGACTTAGCACAAAGGCGTAGGCGGGAAACAAGTGACATCCCTTCTCCGAGCCACTATTTCTACACCGCAGAAGATGCTCTGCTGCTAAGCAAAAGTAAACGAAGGAACATGCTCATTAATGCGACATGGCCTCAAGCTTTACCCACAGCAGTTTCTATGCAAAAACATGCAGTCTCAATTTATTTTGACTTGCGTACTTGTATAGATTACCTTGAAGGTTTGTTATTCTGTAATGAGGATTTTGTAAATGCGTATTAAGAATTATCTGAGCTAAAAGGAACTTACTCTGACTCCAGACTCGATATTTCGCATGTGAATGCGTCGCAAATAGCCTAATGGTATCTCTGCTCCCTCGATTTTTAAAAGCCCCATTCTTTGATAACTAATTACCATCATTTCCCTTGTCGTGAACTGAGTGCTCTCTCTAAAAGAGCTGAATGATGTGCAAGAATAATGGAAAAGGGAAGGAAACTGATCGTACCATTTCCCCGATGGAATTTCTCCGGTGATGCATGGCCGACGTGTCCTCCTGCTCTTCTATTGAATTCAGCGAGGAGAGCTCCGTACGGATCCCTGATGAGGAGAACGGCCTTCTGAAACCTTTTCCTTGTGTTCTCTCCCCATTCGTGAGTTTTGATGAGTAATACGGACCCGTTGGCGACGTTCTCCGCTGGAAAACCATTCCTCTTCAGGGAATAGTCTCTGTATACGCTTCCTGTGAGGTAGCCTGGAAAGAATACAGAAAGGGCAATCTCAATAATTGTGAGAAAAACAACCTTTCAAAAAACATATGAACAGCGTGTTAATAAATTACA--TACCGTATTTTACGGACAATAAGACGCTACGGACCACAAGACGCACCTTAATTTTTAAGCAATTTTTTTAAAAAATAACATTTTTAAATCAAACACTGGACATTGTTCTACTAATTTCGAGTAT
>APH_0185
CACAAAATTTCAATGCCGCATACGGTTCGTCACGAGTAACTTCCTCCGTGACTTAGCACAAAGGCGTAGGCGGGAAACAAGTGACATCCCTTCTCCGAGCCACTATTTCTACACCGCAGAAGATGCTCTGCTGCTAAGCAAAAGTAAACGAAGGAACATGCTCATTAATGCGACATGGCCTCAAGCTTTACCCACAGCAGTTTCTATGCAAAAACATGCAGTCTCAATTTATTTTGACTTGCGTACTTGTATAGATTACCTTGAAGGTTTGTTATTCTGTAATGAGGATTTTGTAAATGCGTATTAAGAATTATCTGAGCTAAAAGGAACTTACTCTGACTCCAGACTCGATATTTCGCATGTGAATGCGTCGCAAATAGCCTAATGGTATCTCTGCTCCCTCGATTTTTAAAAGCCCCATTCTTTGATAACTAATTACCATCATTTCCCTTGTCGTGAACTGAGTGCTCTCTCTAAAAGAGCTGAATGATGTGCAAGAATAATGGAAAAGGGAAGGAAACTGATCGTACCATTTCCCCGATGGAATTTCTCCGGTGATGCATGGCCGACGTGTCCTCCTGCTCTTCTATTGAATTCAGCGAGGAGAGCTCCGTACGGATCCCTGATGAGGAGAACGGCCTTCTGAAACCTTTTCCTTGTGTTCTCTCCCCATTCGTGAGTTTTGATGAGTAATACGGACCCGTTGGCGACGTTCTCCGCTGGAAAACCATTCCTCTTCAGGGAATAGTCTCTGTATACGCTTCCTGTGAGGTAGCCTGGAAAGAATGCAGAAAGGGCAATCTCAATAATTGTGAGAAAAACAACCTTTCAAAAAACATATGAACAGCGTGTTAATAAATTACA--TACCGTATTTTACGGACAATAAGACGCTACGGACCACAAGACGCACCTTAATTTTTAAGCAATTTTTTAAAAAAATAACATTTTTAAATCAAACACTGGACATTGTTCTACTAATTTCGAGTAT
>APH_1535
CACAAAATTTTAATGCCGCATACGGTTCATCACGAGTAACTTCCGCCGTGACTTACCACAACGGCACAGGCGGGAAACAAGTGACGTCCCTTCTCCGAGCCACGATTTCCATACCGCGCAAGTTGCTCTGCTGCTAAGCAAAAGTAAACGAAGGGACATGCTTATCAATGCGACATGGCCTCAAGCTTTACCCACAGCAGTTTCTATGCAAAAACATGCAGTCTCAATTTATTTTGACTTGCGTACTTGTATAGATTACCTTGAAGGTTTGTTATTCTGTAATGAGGATTTTATAAATGCGTATTAAGAATTATCTGAGCTAAAAGGAACTTACTCTGACTCCAGACTTGATATTTCGCATGTGAATGCGTCGCAAATAGCCTAATGGTATCTCTGCTCCCTCGATTTTTAAAAGCCCCATTCTTTGATAACTAATTACCATCATTTCCCTTGTCGTGAACTGAGTGCTCTCTCTAAAAGAGCTGAATGATGTGCAAGAATAATGGAAAAGGGAAGGAAACTGATCGTACCATTTCCCCGATGGAATTTCTCCGGTGATGCATGGCCGACGTGTCCTCCTGCTCTTCTATTGAATTCAGCGAGGAGAGCTCCGTACGGATCCCTGATGAGGAGAACGGCCTTCTGAAACCTTTTCCTTGTGTTCTCTCCCCATTCGTGAGTTTTGATGAGTAATACGGACCCGTTGGCGACGTTCTCCGCTGGAAAACCATTCCTCTTCAGGGAATAGTCTCTGTATACGCTTCCTGTGAGGTAGCCTGGAAAGAATGCAGAAAGGGCAATCTCAATAATTGTGAGAAAAACAACCTTTCAAAAAACATACGAACAGCGTGTTAATAAATTACATGTACCGTATTTTACGGACTATAAGACGCTACGGACTATAAGACGCACCTTAATTTTTAAGCAATTTTTAAAAAAAATAACATT------------------------------------------
>APH_0880
CACAAAATTTTAATGCCGCATACGGTTCATCACGAGTAACTTCCTCCGTGACTTAGCACAACGGCACAGGCGGGAAACAAGTGACGTCCCTTCTCCGAGCCACGATTTCCATACCGCACAAGTTGCTCTGCTGCTAAGCAAAAGTAAACGAAGGGACATGCTTATCAATGCGACATGGCCTCAAGCTTTACACACAGCAGTTTCTATGCAAAAACATGCAGTCTCAATTTATTTTGACTTGCGTACTTGTATAGATTACCTTGAAGGTTTGTTATTCTGTAATGAGGATTTTATAAATGCGTATTAAGAATTATCTGAGCTAAAAGGAACTTACTCTGACTGCAGACTTGATATTTCGCATGTGAATGCGTCGCAAACAGCCTAATGGTATCTCTGCTCCCTCGATTTTTAAAAGCCCCATTCTTTGATAACTAATTACCATCATTTCCCTTGTCGTGAACTGAGTGCTCTCTCTAAAAGAGCTGAATGATGTGCAAGAATAATGGAAAAGGGAAGGAAACTGATCGTACCATTTCCCCGATGGAATTTCTCCGGTGATGCATGGCCGACGTGTCCTCCTGCTCTTCTATTGAATTCAGCGAGGAGAGCTCCGTACGGATCCCTGATGAGGAGAACGGCCTTCTGAAACCTTTTCCTTGTGTTCTCTCCCCATTCGTGAGTTTTGATGAGTAATACGGACCCGTTGGCGACGTTCTCCGCTGGAAAACCATTTCTCTTCAGGGAATAGTCTCTGTATACGCTTCCTGTGAGGTAGCCTGGAAAGAATGCAGAAAGGGCAATCTCAATAATTGTGAGAAAAACAACCTTTCAAAAAACATATGAACAGCGTGTTAATAAATTACATGTACCGTATTTTACGGACTATAAGACGCTACGGACTATAAGACGCACCTTAATTTTTAAGCAATTTTTTTAAAAAATAACATTTTTAAATCAAACACTGGACATTGTTATATTAATTTCGAGTAT
>APH_3191
------------------------------------TAACTTCCTCCGTGACTTAGCACAACGGCACAGGCGGGAAACAAGTGACGTCCCTTCTCCGAGCCACGATTTCCATACCGCACAAGTTGCTCTGCTGCTAAGCAAAAGTAAACGAAGGGACATGCTTATCAATGCGACACGGCCTCAAGCTTTACCCACAGCAGTTTCTATGCAAAAACATGCAGTCTCAATTTATTTTGACTTGCGTACTTGTATAGATTACCTTGAAGGTTTGTTATTCTGTAATGAGGATTTTATAAATGCGTATTAAGAATTATCTGAGCTAAAAGGAACTTACTCTGACTCCAGACTTGATATTTCGCATGTGAATGCGTCGCAAACAGCCTAATGGTATCTCTGCTCCCTCGATTTTTAAAAGCCCCATTCTTTGATAACTAATTACCATCATTTCCCTTGTCGTGAACTGAGTGCTCTCTCTAAAAGAGCTGAATGATGTGCAAGAATAATGGAAAAGGGAAGGAAACTGATCGTACCATTTCCCCGATGGAATTTCTCCGGTGATGCATGGCCGACGTGTCCTCCTGCTCTTCTATTGAATTCAGCGAGGAGAGCTCCGTACGGATCCCTGATGAGGAGAACGGCCTTCTGAAACCTTTTCCTTGTGTTCTCTCCCCATTCGTGAGTTTTGATGAGTAATACGGACCCGTTGGCGACGTTCTCCGCTGGAAAACCATTTCTCTTCAGGGAATAGTCTCTGTATACGCTTCCTGTGAGGTAGCCTGGAAAGAATGCAGAAAGGGCAATCTCAATAATTGTGAGAAAAACAACCTTTCAAAAAACATGTGAACAGCGTGTTAATAAATTACATGTACCGTATTTTACGGACTATAAGACGCTACGGACTATAAGACGCACCTTAATTTTTAAGCAATTTTTTAAAAAAATAACATTTTTAAATCAAACACTGGACATTGTTATATTAATTTCGAGTAT
>APH_4021
CACAAAATTTTAATGCCGCATACGGTTCATCACGAGTAACTTCCTCCGTGACTTAGCACAACGGCACAGGCGGGAAACAAGTGACGTCCCTTCTCCGAGCCACGATTTTCATACCGCACAAGTTGCTCTGCTGCTAAGCAAAAGTAAACGAAGGGACATGCTTATCAATGCGACACGGCCTCAAGCTTTACCCACAGCAGTTTCTATGCAAAAACATGCAGTCTCAATTTATTTTGACTTGCGTACTTGTATAGATTACGTTGAAGGTTTGTTATTCTGTAATGAGGATTTTATAAATGCGTATTAAGAATTATCTGAGCTAAAAGGAACTTACTCTGACTCCAGACTTGATATTTCGCATGTGAATGCGTCGCAAACAGCCTAATGGTATCTCTGCTCCCTCGATTTTTAAAAGCCCCATTCTTTGATAACTAATTACCATCATTTCCCTTGTCGTGAACTGAGTGCTCTCTCTAAAAGAGCTGAATGATGTGCAAGAATAATGGAAAAGGGAAGGAAACTGATCGTACCATTTCCCCGATGGAATTTCTCCGGTGATGCATGGCCGACGTGTCCTCCTGCTCTTCTATTGAATTCAGCGAGGAGAGCTCCGTACGGATCCCTGATGAGGAGAACGGCCTTCTGAAACCTTTTCCTTGTGTTCTCTCCCCATTCGTGAGTTTTGATGAGTAATACGGACCCGTTGGCGACGTTCTCCGCTGGAAAACCATTTCTCTTCAGGGAATAGTCTCTGTATACGCTTCCTGTGAGGTAGCCTAGAAAGAATGCAGAAAGGGCAATCTCAATAATTGTGAGAAAAACAACCTTTCAAAAAACATGTGAACAGCGTGTTAATAAATTACATGTACCGTATTTTACGGACTATAAGACGCTACGGACTATAAGACGCACCTTAATTTTTAAGGAATTTTTTTAAAAAATAACATTTTTAAATCAAACACTGGACATTGTTATATTAAT---------
>APH_1438
--------------------------------------------------------------------------------------------------------------------------------------------------------------------------------------------------------------------------------------------------------------------------------------------------------------------------------------------------------------------------------------------------------------------------------------------------ATTACCATCATTTCCCTTGTCGTGAACTGAGTGCTCTCTCTAAAAGAGCTGAATGATGTGCAAGAATAATGGAAAAGGGAAGGAAACTGATCGTACCATTTCCCCGATGGAATTTCTCCGGTGATGCATGGCCGACGTGTCCTCCTGCTCTTCTATTGAATTCAGCGAGGAGAGCTCCGTACGGATCCCTGATGAGGAGAACGGCCTTCTGAAACCTTTTCCTTGTGTTCTCTCCCCATTCGTGAGTTTTGATGAGTAATACGGACCCGTTGGCGACGTTCTCCGCTGGAAAACCATTTCTCTTCAGGGAATAGTCTCTGTATACGCTTCCTGTGAGGTAGCCTGGAAAGAATGCAGAAAGGGCAATCTCAATAATTGTGAGAAAAACAACCTTTCAAAAAACATGTGAACAGCGTGTTAATAAATTACATGTACCGTATTTTACGGACTATAAGACGCTACGGACTATAAGACGCACCTTAATTTTTAAGGAATTTTTTTAAAAAATAACATTTTTAAATCAAACACTGGACATTGTTATATTAATTTCGAGTAT
>APH_1602
CACAAAATTTTAATGCCGCATACGGTTCATCACGAGTAACTTCCTCCGTGACTTAGCACAACGGCACAGGCGGGAAACAAGTGACGTCCCTTCTCCGAGCCACGATTTCCATACCGCACAAGTTGCTCTGCTGCTAAGCAAAAGTAAACGAAGGGACATGCTTATCAATGCGACACGGCCTCAAGCTTTACCCACAGCAGTTTCTATGCAAAAACATGCAGTCTCAATTTATTTTGACTTGCGTACTTGTATAGATTACCTTGAAGGTTTGTTATTCTGTAATGAGGATTTTATAAATGCGTATTAAGAATTATCTGAGCTAAAAGGAACTTACTCTGACTCCAGACTTGATATTTCGCATGTGAATGCGTCGCAAACAGCCTAATGGTATCTCTGCTCCCTCGATTTTTAAAAGCCCCATTCTTTGATAACTAATTACCATCATTTCCCTTGTCGTGAACTGAGTGCTCTCTCTAAAAGAGCTGAATGATGTGCAAGAATAATGGAAAAGGGAAGGAAACTGATCGTACCATTTCCCCGATGGAATTTCTCCGGTGATGCATGGCCGACGTGTCCTCCTGCTCTTCTATTGAATTCAGCGAGGAGAGCTCCGTACGGATCCCTGATGAGGAGAACGGCCTTCTGAAACCTTTTCCTTGTGTTCTCTCCCCATTCGTGAGTTTTGATGAGTAATACGGACCCGTTGGCGACGTTCTCCGCTGGAAAACCATTTCTCTTCAGGGAATAGTCTCTGTATACGCTTCCTGTGAGGTAGCCTGGAAAGAATGCAGAAAGGGCAATCTCAATAATTGTGAGAAAAACAACCTTTCAAAAAACATGTGAACAGCGTGTTAATAAATTACATGTACCGTATTTTACGGACTATAAGACGCTACGGACTATAAGACGCACCTTAATTTTTAAGGAATTTTTTTAAAAAATAACATTTTTAAATCAAACACTGGACATTGTTATATTAATTTCGAGTAT
>APH_4024
----------------------------------------------------------------------------------------------------------------------------------------------------------------------------------------------------------------------------GTCTCAATTTATTTTGACTTGCGTACTTGTATAGATTACCTTGAAGGTTTGTTATTCTGTAATGAGGATTTTATAAATGCGTATTAAGAATTATCTGAGCTAAAAGGAACTTACTCTGACTCCAGACTTGATATTTCGCATGTGAATGCGTCGCAAATAGCCTAATGGTATCTCTGCTCCCTCGATTTTTAAAAGCCCCATTCTTTGATAACTAATTACCATCATTTCCCTTGTCGTGAACTGAGTGCTCTCTCTAAAAGAGCTGAATGATGTGCAAGAATAATGGAAAAGGGAAGGAAACTGATCGTACCATTTCCCCGATGGAATTTCTCCGGTGATGCATGGCCGACGTGTCCTCCTGCTCTTCTATTGAATTCAGCGAGGAGAGCTCCGTACGGATCCCTGATGAGGAGAACGGCCTTCTGAAACCTTTTCCTTGTGTTCTCTCCCCATTCGTGAGTTTTGATGAGTAATACGGACCCGTTGGCGACGTTCTCCGCTGGAAAACCATTCCTCTTCAGGGAATAGTCTCTGTATACGCTTCCTGTGAGGTAGCCTGGAAAGAATACAGAAAGGGCAATCTCAATAATTGTGAGAAAAACAACCTTTCAAAAAACATATGAACAGCGTGTTAATAAATTGCATGTACCGTATTTTACGGACAATAAGACGCTACGGACTATAAGACGCGCCTTAATTTTTAAG-----------------------------------------------------------------
>APH_5001
--------------------------------------------GCCGTGACTTAGCACAACGGCACAGGCGGGAAACAAGTGACGTCCCTTCTCCGAGCCACGATTTCCATACCGCACAAGTTGCTCTGCTGCTAAGCAAAAGTAAACGAAGGGACATGCTTAGCAATGCGACATGGCCTCAAGCTTTACCCACAGCAGTTTCTATGCAAAAACATGCAGTCTCAATTTATTTTGACTTGCGTACTTGTATAGATTACCTTGAAGGTTTGTTATTCTGTAATGAGGATTTTATAAATGCGTATTAAGAATTATCTGAGCTAAAAGGAACTTACTCTGACTCCAGACTTGATATTTCGCATGTGAATGCGTCGCAAATAGCCTAATGGTATCTCTGCTCCCTCGATTTTTAAAAGCCCCATTCTTTGATAACTAATTACCATCATTTCCCTTGTCGTGAACTGAGTGCTCTCTCTAAAAGAGCTGAATGATGTGCAAGAATAATGGAAAAGGGAAGGAAACTGATCGTACCATTTCCCCGATGGAATTTCTCCGGTGATGCATGGCCGACGTGTCCTCCTGCTCTTCTATTGAATTCAGCGAGGAGAGCTCCGTACGGATCCCTGATGAGGAGAACGGCCTTCTGAAACCTTTTCCTTGTGTTCTCTCCCCATTCGTGAGTTTTGATGAGTAATACGGACCCGTTGGCGACGTTCTCCGCTGGAAAACCATTCCTCTTCAGGGAATAGTCTCTGTATACGCTTCCTGTGAGGTAGCCTGGAAAGAATACAGAAAGGGCAATCTCAATAATTGTGAGAAAAACAACCTTTCAAAAAACATATGAACAGCGTGTTAATAAATTGCATGTACCGTATTTTACGGACAATAAGACGCTACGGACTATAAGACGCGCCTTAATTTTTAAGCAATTTTTTTAAAAAATAACATTTTTAAATCAAACACTGGACATTGTTATATTAATTTCGAGTAT
>APH_0772
CACAAAATTTTAATGCTGCATACGGTTCATCACGAGTAACTTCCGCCGTGACTTAGCACAACGGCACAGGCGGGAAACAAGTGACGTCCCTTCTCCGAGCCACGATTTCCATACCGCACAAGTTGCTCTGCTGCTAAGCAAAAGTAAACGAAGGGACATGCTTATCAATGCGACATGGCCTCAAGCTTTACCCACAGCAGTTTCTATGCAAAAACATGCAGTCTCAATTTATTTTGACTTGCGTACTTGTATAGATTACCTTGAAGGTTTGTTATTCTGTAATGAGGATTTTATAAATGCGTATTAAGAATTATCTGAGCTAAAAGGAACTTACTCTGACTCCAGACTTGATATTTCGCATGTGAATGCGTCGCAAATAGCCTAATGGTATCTCTGCTCCCTCGATTTTTAAAAGCCCCATTCTTTGATAACTAATTACCATCATTTCCCTTGTCGTGAACTGAGTGCTCTCTCTAAAAGAGCTGAATGATGTGCAAGAATAATGGAAAAGGGAAGGAAACTGATCGTACCATTTCCCCGATGGAATTTCTCCGGTGATGCATGGCCGACGTGTCCTCCTGCTCTTCTATTGAATTCAGCGAGGAGAGCTCCGTACGGATCCCTGATGAGGAGAACGGCCTTCTGAAACCTTTTCCTTGTGTTCTCTCCCCATTCGTGAGTTTTGATGAGTAATACGGACCCGTTGGCGACGTTCTCCGCTGGAAAACCATTCCTCTTCAGGGAATAGTCTCTGTATACGCTTCCTGTGAGGTAGCCTGGAAAGAATGCAGAAAGGGCAATCTCAATAATTGTGAGAAAAACAACCTTTCAAAAAACATATGAACAGCGTGTTAATAAATTACATGTACCGTATTTTACGGACTATAAGACGCTACGGACTATAAGACGCACCTTAATTTTTAAGCAATTTTTTTAAAAAATAACATTTTTAAATCAAACACTGGACATTGTTATATTAATTTCGAGTAT
>APH_5003
CACAAAATTTTAATGCTGCATACGGTTCATCACGAGTAACTTCCGCCGTGACTTAGCACAACGGCGTAGGCGGGAAACAAGTGACGTCCCTTCTCCGAGCCACGATTTCCATACCGCACAAGTTGCTCTGCTGCTAAGCAAAAGTAAACGAAGGGACATGCTTATCAATGCGACATGGCCTCAAGCTTTACCCACAGCAGTTTCTATGCAAAAACATGCAGTCTCAATTTATTTTGACTTGCGTACTTGTATAGATTACCTTGAAGGTTTGTTATTCTGTAATGAGGATTTTATAAATGCGTATTAAGAATTATCTGAGCTAAAAGGAACTTACTCTGACTCCAGACTTGATATTTCGCATGTGAATGCGTCGCAAATAGCCTAATGGTATCTCTGCTCCCTCGATTTTTAAAAGCCCCATTCTTTGATAACTAATTACCATCATTTCCCTTGTCGTGAACTGAGTGCTCTCTCTAAAAGAGCTGAATGATGTGCAAGAATAATGGAAAAGGGAAGGAAACTGATCGTACCATTTCCCCGATGGAATTTCTCCGGTGATGCATGGCCGACGTGTCCTCCTGCTCTTCTATTGAATTCAGCGAGGAGAGCTCCGTACGGATCCCTGATGAGGAGAACGGCCTTCTGAAACCTTTTCCTTGTGTTCTCTCCCCATTCGTGAGTTTTGATGAGTAATACGGACCCGTTGGCGACGTTCTCCGCTGGAAAACCATTTCTCTTCAGGGAATAATCTCTGTATACGCTTCCTGTGAGGTAGCCTGGAAAGAATGCAGAAAGGGCAATCTCAATAATTGTGAGAAAAACAACCTTTCAAAAAACATATGAACAGCGTGTTAATAAATTAAATGTACCGTATTTTACGGACTATAAGACGCTACGGACTATAAGACGCACCTTAATTTTTAAGCAATTTTTTAAAAAAATAACATT------------------------------------------
>APH_4005
CACAAAATTTTAATGCTGCATACGGTTCATCACGAGTAACTTCCGCCGTGACTTAGCACAACGGCACAGGCGGGAAACAAGTGACGTCCCTTCTCCGAGCCACGATTTCCATACCGCACAAGTTGCTCTGCTGCTAAGCAAAAGTAAACGAAGGGACATGCTTAGCAATGCGACATGGCCTCAAGCTTTACCCACAGCAGTTTCTATGCAAAAACATGCAGTCTCAATTTATTTTGACTTGCGTACTTGTATAGATTACCTTGAAGGTTTGTTATTCTGTAATGAGGATTTTATAAATGCGTATTAAGAATTATCTGAGCTAAAAGGAACTTACTCTGACTCCAGACTTGATATTTCGCATGTGAATGCGTCGCAAATAGCCTAATGGTATCTCTGCTCCCTCGATTTTTAAAAGCCCCATTCTTTGATAACTAATTACCATCATTTCCCTTGTCGTGAACTGAGTGCTCTCTCTAAAAGAGCTGAATGATGTGCAAGAATAATGGAAAAGGGAAGGAAACTGATCGTACCATTTCCCCGATGGAATTTCTCCGGTGATGCATGGCCGACGTGTCCTCCTGCTCTTCTATTGAATTCAGCGAGGAGAGCTCCGTACGGATCCCTGATGAGGAGAACGGCCTTCTGAAACCTTTTCCTTGTGTTCTCTCCCCATTCGTGAGTTTTGATGAGTAATACGGACCCGTTGGCGACGTTCTCCGCTGGAAAACCATTTCTCTTCAGGGAATAATCTCTGTATACGCTTCCTGTGAGGTAGCCTGGAAAGAATGCAGAAAGGGCAATCTCAATAATTGTGAGAAAAACAACCTTTCAAAAAACATATGAACAGCGTGTTAATAAATTAAATGTACCGTATTTTACGGACTATAAGACGCTACGGACTATAAGACGCACCTTAATTTTTAAGCAATTTTTTAAAAAAATAACATT------------------------------------------
>APH_5079
-----------------------------------------------------------------------------CAAGTGACGTCCCTTCTCCGAGCCACGATTTCCATACCGCACAAGTTGCTCTGCTGCTAAGCAAAAGTAAACGAAGGGACATGCTTAGCAATGCGACATGGCCTCAAGCTTTACCCACAGCAGTTTCTATGCAAAAACATGCAGTCTCAATTTATTTTGACTTGCGTACTTGTATAGATTACCTTGAAGGTTTGTTATTCTGTAATGAGGATTTTATAAATGCGTATTAAGAATTATCTGAGCTAAAAGGAACTTACTCTGACTCCAGACTTGATATTTCGCATGTGAATGCGTCGCAAATAGCCTAATGGTATCTCTGCTCCCTCGATTTTTAAAAGCCCCATTCTTTGATAACTAATTACCATCATTTCCCTTGTCGTGAACTGAGTGCTCTCTCTAAAAGAGCTGAATGATGTGCAAGAATAATGGAAAAGGGAAGGAAACTGATCGTACCATTTCCCCGATGGAATTTCTCCGGTGATGCATGGCCGACGTGTCCTCCTGCTCTTCTATTGAATTCAGCGAGGAGAGCTCCGTACGGATCCCTGATGAGGAGAACGGCCTTCTGAAACCTTTTCCTTGTGTTCTCTCCCCATTCGTGAGTTTTGATGAGTAATACGGACCCGTTGGCGACGTTCTCCGCTGGAAAACCATTTCTCTTCAGGGAATAATCTCTGTATACGCTTCCTGTGAGGTAGCCTGGAAAGAATGCAGAAAGGGCAATCTCAATAATTGTGAGAAAAACAACCTTTCAAAAAACATATGAACAGCGTGTTAATAAATTAAATGTACCGTATTTTACG-----------------GACTATAAGACGCACCTTAATTTTTAAGCAATTTTTTAAAAAAATAACATTTTTAAATCAAACACTGGACATTGTTATATTAATTTCGAGTAT
>APH_4029
----------TAATGCTGCATACGGTTCATCACGAGTAACTTCCGCCGTGACTTAGCACAACGGCACAGGCGGGAAACAAGTGACGTCCCTTCTCCGAGCCACGATTTCCATACCGCACAAGTTGCTCTGCTGCTAAGCAAAAGTAAACGAAGGGACATGCTTAGCAATGCGACATGGCCTCAAGCTTTACCCACAGCAGTTTCTATGCAAAAACATGCAGTCTCAATTTATTTTGACTTGCGTACTTGTATAGATTACCTTGAAGGTTTGTTATTCTGTAATGAGGATTTTATAAATGCGTATTAAGAATTATCTGAGCTAAAAGGAACTTACTCTGACTCCAGACTTGATATTTCGCATGTGAATGCGTCGCAAATAGCCTAATGGTATCTCTGCTCCCTCGATTTTTAAAAGCCCCATTCTTTGATAACTAATTACCATCATTTCCCTTGTCGTGAACTGAGTGCTCTCTCTAAAAGAGCTGAATGATGTGCAAGAATAATGGAAAAGGGAAGGAAACTGATCGTACCATTTCCCCGATGGAATTTCTCCGGTGATGCATGGCCGACGTGTCCTCCTGCTCTTCTATTGAATTCAGCGAGGAGAGCTCCGTACGGATCCCTGATGAGGAGAACGGCCTTCTGAAACCTTTTCCTTGTGTTCTCTCCCCATTCGTGAGTTTTGATGAGTAATACGGACCCGTTGGCGACGTTCTCCGCTGGAAAACCATTTCTCTTCAGGGAATAATCTCTGTATACGCTTCCTGTGAGGTAGCCTGGAAAGAATGCAGAAAGGGCAATCTCAATAATTGTGAGAAAAACAACCTTTCAAAAAACATATGAACAGCGTGTTAATAAATTAAATGTACCGTATTTTACGGACTATAAGACGCTACGGACTATAAGACGCACCTTAATTTTTAAGCAATTTTTTAAAAAAATAACATTTTTAAATCAAACACTGGACATTGTTATATTAATTTCGAGTAT
