# Supplementary material for: ﻿Discovery of a new tarantula species from the Madrean Sky Islands and the first documented instance of syntopy between two montane endemics (Araneae, Theraphosidae, Aphonopelma): a case of prior mistaken identity
Source: Zookeys. 2024 Aug 16;1210:61–98. doi: 10.3897/zookeys.1210.125318 (PMC11344175; doi:10.3897/zookeys.1210.125318)
Supplement: Supplementary material 8 — Phylogenomics files [file zookeys-1210-061_article-125318__-s008.zip › Suppl8/individual_UCE_loci/sl_realigned_uce_2001549.fas]

>APH_5079
-----------------------------------------------------------------------------------------ATAGCCAAATCAAAACACAGTTTCTCAAGTTCAGTTACTCTATCTTGGTCATCAGCATTACGACAACTACCTGCCAGAACAAGAGTAACCCGTTTTCTCTCTTCATCTTCCAGCCTATTAAGAAGTTCATTAAATGCTCTAATTTGAAGAATATGGTCTTTTTCGGGCCTAAACTGAGCAACTGACAAAATACGCCACAATATTGGGCTACTGTTAACGCTGTTCAATGGAATGGTTTCAAATTCAGAGACATCACATGGTGGAAACACAAGGAATGTTGATGACGGTTTCCTCCATAGCATACATATATGTTTTTTCGTCCAGGAAGAATTGACCATCACTGTATCAGCCATACTGCCAACTAAGTGATACAGAAACGCAAATATATTGTAATAAAGAACTTTGATGTTGGTAAAAAGAGCACTATTTGAAATGAACCTCCTATTGTTGTGCGCTTCACACTGAGCAGAAACTTTGTCTAGCATATCTGTGCTAATGACTGGATAATGTACATAGCAGCCTACCTTGCATGACCCAAGGTACTTGAAAACAGGGAATGTGAAAGCATAGCCCATTGAATCAATGTAAATGTCTGGCACAAACTTAAACAGAGCCTCAACTCCAAGAATAATGGACCCTAAACTTTGCAGTAGTAGTGTAAAGTATGGGTACCTCTCGGCTTCAACCCATTTCCGACTTTTCAAGAATACAAATTCCACTGGTCGGGGAAGATCTATGGCAAACCGTGTTCTAACCTTGTGGAGGATCTCTTCTGAAGTGACATCAGTGTCACCAGTGTATATCACACAATGAATGTTATGATACCTGGAAAGAAAACAAAGTTGCTGACATTTCTGCAAATGGCTACTCTGATATTACACTTTACAGTAACAACACAAATTCTTCACATTCCATTCAAGTAAATTTTAAGGCAAATTTTTAAATAATAACCACAG-TTTTTTTTAATGTGAGGGCGGATCAAATATAAATTAAGACTTTTTTCAAAAATCAGTATATAATTAATATGCAGGGTGACTTAGAACTCATGGGACAAACTTTAAGGGGTGGTGGAGCACATCCAAACAAACATTTTTTGTCAAAGAATGTACGTCCGCAACCGAAGCGTTAAAGAGCTAGAGGGTACTGTGTGGCGTCCGAGAAA---------------------------------------------------
>APH_5001
-----------------------------------------------------------------------------------------------------------------------------------TCTTGGTCATCAGCATTACGACAACTACCTGCCAGAACAAGAGTAACCCGTTTTCTCTCTTCATCTTCCAGCCTATTAAGAAGTTCATTAAATGCTCTAATTTGAAGAATATGGTCTTTTTCGGGCCTAAACTGAGCAACTGACAAAATACGCCACAATATTGGGCTACTGTTAACGCTGTTCAATGGAATGGTTTCAAATTCAGAGACATCACATGGTGGAAACACAAGGAATGTTGATGACGGTTTCCTCCATAGCATACATATATGTTTTTTCGTCCAGGAAGAATTGACCATCACTGTATCAGCCATACTGCCAACTAAGTGATACAGAAACGCAAATATATTGTAATAAAGAACTTTGATGTTGGTAAAAAGAGCACTATTTGAAATGAACCTCCTATTGTTGTGCGCTTCACACTGAGCAGAAACTTTGTCTAGCATATCTGTGCTAATGACTGGATAATGTACATAGCAGCCTACCTTGCATGACCCAAGGTACTTGAAAACAGGGAATGTGAAAGCATAGCCCATTGAATCAATGTAAATGTCTGGCACAAACTTAAACAGAGCCTCAACTCCAAGAATAATGGACCCTAAACTTTGCAGTAGTAGTGTAAAGTATGGGTACCTCTCGGCTTCAACCCATTTCCGACTTTTCAAGAATACAAATTCCACTGGTCGGGGAAGATCTATGGCAAACCGTGTTCTAACCTTGTGGAGGATCTCTTCTGAAGTGACATCAGTGTCACCAGTGTATATCACACAATGAATGTTATGATACCTGGAAAGAAAACAAAGTTGCTGACATTTCTGCAAATGGCTACTCTGATATTACACTTTACAGTAACAACACAAATTCTTCACATTCCATTCAAGTAAATTTTAAGGCAAATTTTTAAATAATAACCACAGTTTTTTTTTAATGCGAGGGCGGATCAAATATAAATTAAGACTTTTTTCAAAAATCAGTATATAATTAATATGCAGGGTGACTCAGAACTCGTGGGACAAACTTTAAGGGGTGGTGGAGCACATCCAAACAAACATTTTTTGTCAAAGAATGTATGTCTGC--------------------------------------------------------------------------------------------------
>APH_1535
ACATAGTATGTAGGGCAATCCGGGCTTTCTGCATCTCTTCCTTAAGCTCATTAAAACTCAAGTTTAATCTGAATTCAACATCTTCTGAAATAGCCAAATCAAAACACAGTTTCTCAAGTTCAGTTACTCTATCTTGGTCATCAGCATTACGACAACTACCTGCCAGAACAAGAGTAACCCGTTTTCTCTCTTCATCATCCAGCCTATTAAGAAGTTCATTAAATGCTCTAATTTGAAGAATATGGTCTTTTTCGGGCCTAAACTGAGCAACTGACAAAATACGCCACAATATTGGGCTACTGTTAACGCTGTTCAATGGAATGGTTTCAAATTCAGAGACATCACATGGTGGAAACACAAGGAATGTTGATGACGGTTTCCTCCATAGCATACATATATGTTTTTTCGTCCAGGAAGAATTGACCATCACTGTATCAGCCATACTGCCAACTAAGTGATACAGAAACGCAAATATATTGTAATAAAGAACTTTGATGTTGGTAAAAAGAGCACTATTTGAAATGAACCTCCTATTGTTGTGCGCTTCACACTGAGCAGAAACTTTGTCTAGCATATCTGTGCTAATGACTGGATAATGTACATAGCAGCCTACCTTGCATGACCCAAGGTACTTGAAAACAGGGAATGTGAAAGCATAGCCCATTGAATCAATGTAAATGTCTGGCACAAACTTAAACAGAGCCTCAACTCCAAGAATAATGGACCCTAAACTTTGCAGTAGTAGTGTAAAGTATGGGTACCTCTCGGCTTCAACCCATTTCCGACTTTTCAAGAATACAAATTCCACTGGTCGGGGAAGATCTATGGCAAACCGTGTTCTAACCTTGTGGAGGATCTCTTCTGAAGAGACATCAGTGTCACCAGTGTATATCACACAATGAATGTTATGATACCTGGAAAGAAAACAAAGTTGCTGACATTTCTGCAAATGGCTACTCTGATATTACACTTTACAGTAACAACACAAATTCTTCACATTCCATTCAAGTAAATTTTAAGGCAAATTTTTAAATAATAACCACAG-TTTTTTTTAATGCGAGGGCGGATCAAATATAAATTAAGACTTTTTTCAAAAATCAGTATATAATTAATATGCAGGGTGACTCAGAACTCGTGGGACAAACTTTAAGGGGTGGTGGAGCACATCCAAACAAACATTTTTTGTCAAAGAATGTATGTCCGTAATCGAAGCGTTAAAGCGCTAGAGGGCGCTGTGTGGCGTCCGGGAAACCAATTCATTTGTTGCAAACACAACGTGGATTTCGAACAGTTCACGAATGC
>APH_0772
ACATAGTATGTAGGGCAATCCGGGCTTTCTGCATCTCTTCCTTAAGCTCATTAAAACTCAAGTTTAATCTGAATTCAACATCTTCTGAAATAGCCAAATCAAAACACAGTTTCTCAAGTTCAGTTACTCTATCTTGGTCATCAGCATTACGACAACTACCTGCCAGAACAAGAGTAACCCGTTTTCTCTCTTCATCATCCAGCCTATTAAGAAGTTCATTAAATGCTCTAATTTGAAGAATATGGTCTTTTTCGGGCCTAAACTGAGCAACTGACAAAATACGCCACAATATTGGGCTACTGTTAACGCTGTTCAATGGAATGGTTTCAAATTCAGAGACATCACATGGTGGAAACACAAGGAATGTTGATGACGGTTTCCTCCATAGCATACATATATGTTTTTTCGTCCAGGAAGAATTGACCATCACTGTATCAGCCATACTGCCAACTAAGTGATACAGAAACGCAAATATATTGTAATAAAGAACTTTGATGTTGGTAAAAAGAGCACTATTTGAAATGAACCTCCTATTGTTGTGCGCTTCACACTGAGCAGAAACTTTGTCTAGCATATCTGTGCTAATGACTGGATAATGTACATAGCAGCCTACCTTGCATGACCCAAGGTACTTGAAAACAGGGAATGTGAAAGCATAGCCCATTGAATCAATGTAAATGTCTGGCACAAACTTAAACAGAGCCTCAACTCCAAGAATAATGGACCCTAAACTTTGCAGTAGTAGTGTAAAGTATGGGTACCTCTCGGCTTCAACCCATTTCCGACTTTTCAAGAATACAAATTCCACTGGTCGGGGAAGATCTATGGCAAACCGTGTTCTAACCTTGTGGAGGATCTCTTCTGAAGTGACATCAGTGTCACCAGTGTATATCACACAATGAATGTTATGATACCTGGAAAGAAAACAAAGTTGCTGACATTTCTGCAAATGGCTACTCTGATATTACACTTTACAGTAACAACACAAATTCTTCACATTCCATTCAAGTAAATTTTAAGGCAAATTTTTAAATAATAACCACAG-TTTTTTTTAATGCGAGGGTGGATCAAATATAAATTAAGACTTTTTTCAAAAATCAGTATATAATTAATATGCAGGGTGACTCAGAACTCATGGGACAAACTTTAAGGGGTGGTGGAGCACATCCAAACAAACATTTTTTGTCAAAGAATGTATGTCCGTAATCGAAGCGTTAAAGCGCTAGAGGGCGCTGTGTGGCGTCTGGGAAACCAATTCATTTGTTGCAAACACAACGTGGATTTCGAACAGTTCACGAATGC
>APH_4024
ACATAGTATGTAGGGCAATCCGGGCTTTCTGCATCTCTTCCTTAAGCTCATTAAAACTCAAGTTTAATCTGAATTCAACATCTTCTGAAATAGCCAAATCAAAACACAGTTTCTCAAGTTCAGTTACTCTATCTTGGTCATCAGCATTACGACAACTACCTGCCAGAACAAGAGTAACCCGTTTTCTCTCTTCATCATCCAGCCTATTAAGAAGTTCATTAAATGCTCTAATTTGAAGAATATGGTCTTTTTCGGGCCTAAACTGAGCAACTGACAAAATACGCCACAATATTGGGCTACTGTTAACGCTGTTCAATGGAATGGTTTCAAATTCAGAGACATCACATGGTGGAAACACAAGGAATGTTGATGACGGTTTCCTCCATAGCATACATATATGTTTTTTCGTCCAGGAAGAATTGACCATCACTGTATCAGCCATACTGCCAACTAAGTGATACAGAAACGCAAATATATTGTAATAAAGAACTTTGATGTTGGTAAAAAGAGCACTATTTGAAATGAACCTCCTATTGTTGTGCGCTTCACACTGAGCAGAAACTTTGTCTAGCATATCTGTGCTAATGACTGGATAATGTACATAGCAGCCTACCTTGCATGACCCAAGGTACTTGAAAACAGGGAATGTGAAAGCATAGCCCATTGAATCAATGTAAATGTCTGGCACAAACTTAAACAGAGCCTCAACTCCAAGAATAATGGACCCTAAACTTTGCAGTAGTAGTGTAAAGTATGGGTACCTCTCGGCTTCAACCCATTTCCGACTTTTCAAGAATACAAATTCCACTGGTCGGGGAAGATCTATGGCAAACCGTGTTCTAACCTTGTGGAGGATCTCTTCTGAAGTGACATCAGTGTCACCAGTGTATATCACACAATGAATGTTATGATACCTGGAAAGAAAACAAAGTTGCTGACATTTCTGCAAATGGCTACTCTGATATTACACTTTACAGTAACAACACAAATTCTTCACATTCCATTCAAGTAAATTTTAAGGCAAATTTTTAAATAATAACCACAGTTTTTTTTTAATGTGAGGGCGGATCAAATATAAATTAAGACTTTTTTCAAAAATCAGTATATAATTAATATGCAGGGTGACTCAGAACTCATGGGACAAACTTTAAGGGGTGGTGGAGCACATCCAAACAAACATTTTTTGTCAAAGAATGTATGTCCGTAATCGAAGCGTTAAAGCGCTAGAGGGCGCTGTGTGGCGTCCGGGAAACCAATTCATTTGTTGCAAACACAACGTGGATTTCGAACAGTTCACGAATGC
>APH_5003
ACATAGTATGTAGGGCAATCCGGGCTTTCTGCATCTCTTCCTTAAGCTCATTAAAACTCAAGTTTAATCTGAATTCAACATCTTCTGAAATAGCCAAATCAAAACACAGTTTCTCAAGTTCAGTTACTCTATCTTGGTCATCAGCATTACGACAACTACCTGCCAGAACAAGAGTAACCCGTTTTCTCTCTTCATCATCCAGCCTATTAAGAAGTTCATTAAATGCTCTAATTTGAAGAATATGGTCTTTTTCGGGCCTAAACTGAGCAACTGACAAAATACGCCACAATATTGGGCTACTGTTAACGCTGTTCAATGGAATGGTTTCAAATTCAGAGACATCACATGGTGGAAACACAAGGAATGTTGATGACGGTTTCCTCCATAGCATACATATATGTTTTTTCGTCCAGGAAGAATTGACCATCACTGTATCAGCCATACTGCCAACTAAGTGATACAGAAACGCAAATATATTGTAATAAAGAACTTTGATGTTGGTAAAAAGAGCACTATTTGAAATGAACCTCCTATTGTTGTGCGCTTCACACTGAGCAGAAACTTTGTCTAGCATATCTGTGCTAATGACTGGATAATGTACATAGCAGCCTACCTTGCATGACCCAAGGTACTTGAAAACAGGGAATGTGAAAGCATAGCCCATTGAATCAATGTAAATGTCTGGCACAAACTTAAACAGAGCCTCAACTCCAAGAATAATGGACCCTAAACTTTGCAGTAGTAGTGTAAAGTATGGGTACCTCTCGGCTTCAACCCATTTCCGACTTTTCAAGAATACAAATTCCACTGGTCGGGGAAGATCTATGGCAAACCGTGTTCTAACCTTGTGGAGGATCTCTTCTGAAGTGACATCAGTGTCACCAGTGTATATCACACAATGAATGTTATGATACCTGGAAAGAAAACAAAGTTGCTGACATTTCTGCAAATGGCTACTCTGATATTACACTTTACAGTAACAACACAAATTCTTCACATTCCATTCAAGTAAATTTTAAGGCAAATTTTTAAATAATAACCACAGTTTTTTTTTAATGTGAGGGCGGATCAAATATAAATTAAGACTTTTTTCAAAAATCAGTATATAATTAATATGCAGGGTGACTCAGAACTCGTGGGACAAACTTTAAGGGGTGGTGGAACACATCCAAACAAACATTTTTTGTCAAAGAATGTATGTCCGTAATCGAAGCGTTAAAGCGCTAGAGGGCGCTGTGTGGCGTCCGGGAAACCAATTCATTTGTTGCAAACACAACGTGGATTTCGAACAGTTCACGAATGC
>APH_4005
ACATAGTATGTAGGGCAATCCGGGCTTTCTGCATCTCTTCCTTAAGCTCATTAAAACTCAAGTTTAATCTGAATTCAACATCTTCTGAAATAGCCAAATCAAAACACAGTTTCTCAAGTTCAGTTACTCTATCTTGGTCATCAGCATTACGACAACTACCTGCCAGAACAAGAGTAACCCGTTTTCTCTCTTCATCATCCAGCCTATTAAGAAGTTCATTAAATGCTCTAATTTGAAGAATATGGTCTTTTTCGGGCCTAAACTGAGCAACTGACAAAATACGCCACAATATTGGGCTACTGTTAACGCTGTTCAATGGAATGGTTTCAAATTCAGAGACATCACATGGTGGAAACACAAGGAATGTTGATGACGGTTTCCTCCATAGCATACATATATGTTTTTTCGTCCAGGAAGAATTGACCATCACTGTATCAGCCATACTGCCAACTAAGTGATACAGAAACGCAAATATATTGTAATAAAGAACTTTGATGTTGGTAAAAAGAGCACTATTTGAAATGAACCTCCTATTGTTGTGCGCTTCACACTGAGCAGAAACTTTGTCTAGCATATCTGTGCTAATGACTGGATAATGTACATAGCAGCCTACCTTGCATGACCCAAGGTACTTGAAAACAGGGAATGTGAAAGCATAGCCCATTGAATCAATGTAAATGTCTGGCACAAACTTAAACAGAGCCTCAACTCCAAGAATAATGGACCCTAAACTTTGCAGTAGTAGTGTAAAGTATGGGTACCTCTCGGCTTCAACCCATTTCCGACTTTTCAAGAATACAAATTCCACTGGTCGGGGAAGATCTATGGCAAACCGTGTTCTAACCTTGTGGAGGATCTCTTCTGAAGTGACATCAGTGTCACCAGTGTATATCACACAATGAATGTTATGATACCTGGAAAGAAAACAAAGTTGCTGAGATTTCTGCAAATGGCTACTCTGATATTACACTTTACAGTAACAACACAAATTCTTCACATTCCATTCAAGTAAATTTTAAGGCAAATTTTTAAATAATAACCACAG-TTTTTTTTAATGCGAGGGCGGATCAAATATAAATTAAGACTTTTTTCAAAAATCAGTATATAATTAATATGCAGGGTGATTCAGAACTCATGGGACAAACTTTAAGGGGTGGTAGAGCACATCCAAACAAACATTTTTTGTCAAAGAATGTATGTCCGCAATCGAAGCGTTAAAGCGCTAGAGGGCGCTGTGTGGCGTCTGGGAAACCGGTTCGTTTGTCGCAAACGCAACGTGGATTTCGAACAGTTCACGAATGC
>APH_4029
-----------------------------------------------------------------------------------------------------------------------------------TCTTGGTCATCAGCATTACGACAACTACCTGCCAGAACAAGAGTAACCCGTTTTCTCTCTTCATCATCCAGCCTATTAAGAAGTTCATTAAATGCTCTAATTTGAAGAATATGGTCTTTTTCGGGCCTAAACTGAGCAACTGACAAAATACGCCACAATATTGGGCTACTGTTAACACTGTTCAATGGAATGGTTTCAAATTCAGAGACATCACATGGTGGAAACACAAGGAATGTTGATGATGGTTTCCTCCATAGCATACATATATGTTTTTTCGTCCAGGAAGAATTGACCATCACTGTATCAGCCATACTGCCAACTAAGTGATACAGAAACGCAAATATATTGTAATAAAGAACTTTGATGTTGGTAAAAAGAGCACTATTTGAAATGAACCTCCTATTGTTGTGCGCTTCACACTGAGCAGAAACTTTGTCTAGCATATCTGTGCTAATGACTGGATAATGTACATAGCAGCCTACCTTGCATGACCCAAGGTACTTGAAAACAGGGAATGTGAAAGCATAGCCCATTGAATCAATGTAAATGTCTGGCACAAACTTAAACAGAGCCTCAACTCCAAGAATAATGGACCCTAAACTTTGCAGTAGTAGTGTAAAGTATGGGTACCTCTCGGCTTCAACCCATTTCCGACTTTTCAAGAATACAAATTCCACTGGTCGGGGAAGATCTATGGCAAACCGTGTTCTAACCTTGTGGAGGATCTCTTCTGAAGTGACATCAGTGTCACCAGTGTATATCACACAATGAATGTTATGATACCTGGAAAGAAAACAAAGTTGCTGAGATTTCTGCAAATGGCTACTCTGATATTACACTTTACAGTAACAACACAAATTCTTCACATTCCATTCAAGTAAATTTTAAGGCAAATTTTTAAATAATAACCACAG-TTTTTTTTAATGCGAGGGCGGATCAAATATAAATTAAGACTTTTTTCAAAAATCAGTATATAATTAATATGCAGGGTGACTCAGAACTCATGGGACAAACTTTAAGGGGTGGTGGAGCACATCCAAACAAACATT--------------------------------------------------------------------------------------------------------------------------
>APH_3177
ACATAGTATGCAGGGCAATCCGGGCTTTCTGCATCTCTTCCTTAAGCTCATTAAAACTCAGGTTTAATCTGAATTCAACATCTTCTGAAATAGCCAAATCAAAACATAGTTTCTCAAGTTCAGTTACTCTATCTTGGTCATCAGCATTACGACAACTACCTGCCAGAACAAGAGTAACCCGTTTTCTCTCTTCATCATCCAGCCTATTAAGAAGTTCATTAAATGCTCTAATTTGAAGAATATGGTCTTTTTCGGGCCTAAACTGAGCAACTGACAAAATACGCCACAATGTTGTGCTACTGTTAACGCTGTTCAATGGAATGGTTTCAAATTCAGAGACATCACATGGTGGAAACACAAGGAAGGTTGATGACGGTTTCCTCCATAGCATACATATATGTTTTTTCGTCCAGGAAGAATTGACCATCACTGTATCAGCCATACTGCCAACTAAGCGATACAAAAACGCAAATATATTGTAATAAAGAACTTTGATGTTGGTAAAAAGAGCACTATTTGAAATGAACCTCCTATTGTTGTGCGCTTCACACTGAGCAGAAACTTTGTCTAGCATATCTGTGCTAATGACTGGATAATGTACATAGCAGCCTACCTTGCATGACCCAAGGTACTTGAAAACAGGTAATGTGAAAGCATAGCCCATTGAATCAATGTAAATGTCTGGCACAAACTTAAACAGAGCCTCAACTCCAAGAATAATGGACCCTAAACTTTGCAGAAGTAGTGTAAAGTATGGGTATCTCTCGGCTTCAACCCATTTCCGACTTTTCAAGAATACAAATTCCACTGGTCGGGGAAGATCTATGGCAAACCGTGTTCTAACCTTGTGGAGGATCTCTTCTGAAGTGACATCGGTGTCACCAGTGTATATCACACAATGAATGTTATGATACCTGGAAAGAAAACAAAGTTGCTGTCATTTCTGCAAATGGCTACTCTGATATTACACTTTACAGTAACAATACAAATTCTTCACATTCCATTCAAGTAAATTTTAAGGCAAATTTTTAAATAATAACCACAGTTTTTTTTTAATGTGAGGGCGGATCAAATATAAATTAAGACTTTTTTCAAAAATCAGTATATAATTAATATACAGGGTGACTCAGAACTCATGGGACAAACTTTAAGGGGTGGTAGAGCACATCCAAACAAACATTTTTCGTCAAAGAATGTATGTCCGCAATCGAAGGGTTAAAGCTCTAGAGGGCGCTGTGTGGCGTCCGGGAAACCGGTTTGTTTGTCGCAAACGCAACGTGGATTTCGAACAGTTCACGAATGC
>APH_0723
ACATAGTATGCAGGGCAATCCGGGCTTTCTGCATCTCTTCCTTAAGCTCATTAAAACTCAGGTTTAATCTGAATTCAACATCTTCTGAAATAGCCAAATCAAAACATAGTTTCTCAAGTTCAGTTACTCTATCTTGGTCATCAGCATTACGACAACTACCTGCCAGAACAAGAGTAACCCGTTTTCTCTCTTCATCATCCAGCCTATTAAGAAGTTCATTAAATGCTCTAATTTGAAGAATATGGTCTTTTTCGGGCCTAAACTGAGCAACTGACAAAATACGCCACAATGTTGTGCTACTGTTAACGCTGTTCAATGGAATGGTTTCAAATTCAGAGACATCACATGGTGGAAACACAAGGAAGGTTGATGACGGTTTCCTCCATAGCATACATATATGTTTTTTCGTCCAGGAAGAATTGACCATCACTGTATCAGCCATACTGCCAACTAAGCGATACAAAAACGCAAATATATTGTAATAAAGAACTTTGATGTTGGTAAAAAGAGCACTATTTGAAATGAACCTCCTATTGTTGTGCGCTTCACACTGAGCAGAAACTTTGTCTAGCATATCTGTGCTAATGACTGGATAATGTACATAGCAGCCTACCTTGCATGACCCAAGGTACTTGAAAACAGGTAATGTGAAAGCATAGCCCATTGAATCAATGTAAATGTCTGGCACAAACTTAAACAGAGCCTCAACTCCAAGAATAATGGACCCTAAACTTTGCAGAAGTAGTGTAAAGTATGGGTATCTCTCGGCTTCAACCCATTTCCGACTTTTCAAGAATACAAATTCCACTGGTCGGGGAAGATCTATGGCAAACCGTGTTCTAACCTTGTGGAGGATCTCTTCTGAAGTGACATCGGTGTCACCAGTGTATATCACACAATGAATGTTATGATACCTGGAAAGAAAACAAAGTTGCTGTCATTTCTGCAAATGGCTACTCTGATATTACACTTTACAGTAACAATACAAATTCTTCACATTCCATTCAAGTAAATTTTAAGGCAAATTTTTAAATAATAACCACAGTTTTTTTTTAATGTGAGGGCGGATCAAATATAAATTACGACTTTTTTCAAAAATCAGTATATAATTAATATACAGGGTGACTCAGAACTCATGGGACAAACTTTAAGGGGTGGTGGAGCACATCCAAACAAACATTTTTTGTCAAAGAATGTATGTCTGCAATCGAAGTGTTAAAGCGCTAGAGGGCGCTGTGTGGCGTCCGGGAAACCAATTCATTTGTTGCAAACGCAATGTGGATTTCAAACAGTTCACGAATGC
>APH_0683
ACATAGTATGCAGGGCAATCCGGGCTTTCTGCATCTCTTCCTTAAGCTCATTAAAACTCAGGTTTAATCTGAATTCAACATCTTCTGAAATAGCCAAATCAAAACATAGTTTCTCAAGTTCAGTTACTCTATCTTGGTCATCAGCATTACGACAACTACCTGCCAGAACAAGAGTAACCCGTTTTCTCTCTTCATCATCCAGCCTATTAAGAAGTTCATTAAATGCTCTAATTTGAAGAATATGGTCTTTTTCGGGCCTAAACTGAGCAACTGACAAAATACGCCACAATGTTGTGCTACTGTTAACGCTGTTCAATGGAATGGTTTCAAATTCAGAGACATCACATGGTGGAAACACAAGGAAGGTTGATGACGGTTTCCTCCATAGCATACATATATGTTTTTTCGTCCAGGAAGAATTGACCATCACTGTATCAGCCATACTGCCAACTAAGCGATACAAAAACGCAAATATATTGTAATAAAGAACTTTGATGTTGGTAAAAAGAGCACTATTTGAAATGAACCTCCTATTGTTGTGCGCTTCACACTGAGCAGAAACTTTGTCTAGCATATCTGTGCTAATGACTGGATAATGTACATAGCAGCCTACCTTGCATGACCCAAGGTACTTGAAAACAGGTAATGTGAAAGCATAGCCCATTGAATCAATGTAAATGTCTGGCACAAACTTAAACAGAGCCTCAACTCCAAGAATAATGGACCCTAAACTTTGCAGAAGTAGTGTAAAGTATGGGTATCTCTCGGCTTCAACCCATTTCCGACTTTTCAAGAATACAAATTCCAATGGTCGGGGAAGATCTATGGCAAACCGTGTTCTAACCTTGTGGAGGATCTCTTCTGAAGTGACATCGGTGTCACCAGTGTATATCACACAATGAATGTTATGATACCTGGAAAGAAAACAAAGTTGCTGTCATTTCTGCAAATGGCTACTCTGATATTACACTTTACAGTAACAATACAAATTCTTCACATTCCATTCAAGTAAATTTTAAGGCAAATTTTTAAATAATAACCACAGTTTTTTTTTAATGTGAGGGCGGATCAAATATAAATTAAGACTTTTTTCAAAAATCAGTATATAATTAATATACAGGGTGACTCAGAACTCATGGGACAAACTTTAAGGGGTGGTGGAGCACATCCAAACAAACATTTTTTGTCAAAGAATGTATGTCTGCAATCGAAGTGTTAAAGCGCTAGAGGGCGCTGTGTGGCGTCCGGGAAACCAATTCATTTGTTGCAAACGCAATGTGGATTTCAAACAGTTCACGAATGC
>APH_0880
ACATAGTATGCAGGGCAATCCGGGCTTTCTGCATCTCTTCCTTAAGCTCATTAAAACTCAGGTTTAATCTGAATTCAACATCTTCTGAAATAGCCAAATCAAAACATAGTTTCTCAAGTTCAGTTACTCTATCTTGGTCATCAGCATTACGACAACTACCTGCCAGAACAAGAGTAACCCGTTTTCTCTCTTCATCATCCAGCCTATTAAGAAGTTCATTAAATGCTCTAATTTGAAGAATATGGTCTTTTTCGGGCCTAAACTGAGCAACTGACAAAATACGCCACAATGTTGTGCTACTGTTAACGCTGTTCAATGGAATGGTTTCAAATTCAGAGACATCACATGGTGGAAACACAAGGAAGGTTGATGACGGTTTCCTCCATAGCATACATATATGTTTTTTCGTCCAGGAAGAATTGACCATCACTGTATCAGCCATACTGCCAACTAAGCGATACAAAAACGCAAATATATTGTAATAAAGAACTTTGATGTTGGTAAAAAGAGCACTATTTGAAATGAACCTCCTATTGTTGTGCGCTTCACACTGAGCAGAAACTTTGTCTAGCATATCTGTGCTAATGACTGGATAATGTACATAGCAGCCTACCTTGCATGACCCAAGGTACTTGAAAACAGGTAATGTGAAAGCATAGCCCATTGAATCAATGTAAATGTCTGGCACAAACTTAAACAGAGCCTCAACTCCAAGAATAATGGACCCTAAACTTTGCAGAAGTAGTGTAAAGTATGGGTATCTCTCGGCTTCAACCCATTTCCGACTTTTCAAGAATACAAATTCCACTGGTCGGGGAAGATCTATGGCAAACCGTGTTCTAACCTTGTGGAGGATCTCTTCTGAAGTGACATCGGTGTCACCAGTGTATATCACACAATGAATGTTATGATACCTGGAAAGAAAACAAAGTTGCTGTCATTTCTGCAAATGGCTACTCTGATATTACACTTTACAGTAACAATACAAATTCTTCACATTCCATTCAAGTAAATTTTAAGGCAAATTTTTAAATAATAACCACAGTTTTTTTTTAATGTGAGGGCGGATCAAATATAAATTAAGACTTTTTTCAAAAATCAGTATATAATTAATATACAGGGTGACTCAGAACTCATGGGACAAACTTTAAGGGGTGGTGGAGCACATCCAAACAAACATTTTTTGTCAAAGAATGTATGTCTGCAATCGAAGTGTTAAAGCGCTAGAGGGCGCTGTGTGGCATCCGGGAAACCAATTCATTTGTTGCAAACGCAATGTGGATTTCAAACAGTTCACGAATGC
>APH_1602
ACATAGTATGCAGGGCAATCCGGGCTTTCTGCATCTCTTCCTTAAGCTCATTAAAACTCAGGTTTAATCTGAATTCAACATCTTCTGAAATAGCCAAATCAAAACATAGTTTCTCAAGTTCAGTTACTCTATCTTGGTCATCAGCATTACGACAACTACCTGCCAGAACAAGAGTAACCCGTTTTCTCTCTTCATCATCCAGCCTATTAAGAAGTTCATTAAATGCTCTAATTTGAAGAATATGGTCTTTTTCGGGCCTAAACTGAGCAACTGACAAAATACGCCACAATGTTGTGCTACTGTTAACGCTGTTCAATGGAATGGTTTCAAATTCAGAGACATCACATGGTGGAAACACAAGGAAGGTTGATGACGGTTTCCTCCATAGCATACATATATGTTTTTTCGTCCAGGAAGAATTGACCATCACTGTATCAGCCATACTGCCAACTAAGCGATACAAAAACGCAAATATATTGTAATAAAGAACTTTGATGTTGGTAAAAAGAGCACTATTTGAAATGAACCTCCTATTGTTGTGCGCTTCACACTGAGCAGAAACTTTGTCTAGCATATCTGTGCTAATGACTGGATAATGTACATAGCAGCCTACCTTGCATGACCCAAGGTACTTGAAAACAGGTAATGTGAAAGCATAGCCCATTGAATCAATGTAAATGTCTGGCACAAACTTAAACAGAGCCTCAACTCCAAGAATAATGGACCCTAAACTTTGCAGAAGTAGTGTAAAGTATGGGTATCTCTCGGCTTCAACCCATTTCCGACTTTTCAAGAATACAAATTCCACTGGTCGGGGAAGATCTATGGCAAACCGTGTTCTAACCTTGTGGAGGATCTCTTCTGAAGTGACATCGGTGTCACCAGTGTATATCACACAATGAATGTTATGATACCTGGAAAGAAAACAAAGTTGCTGTCATTTCTGCAAATGGCTACTCTGATATTACACTTTACAGTAACAATACAAATTCTTCACATTCCATTCAAGTAAATTTTAAGGCAAATTTTTAAATAATAACCACAGTTTTTTTTTAATGTGAGGGCGGATCAAATATAAATTAAGACTTTTTTCAAAAATCAGTATATAATTAATATACAGGGTGACTCAGAACTCATGGGACAAACTTTAAGGGGTGGTGGAGCACATCCAAACAAACATTTTTTGTCAAAGAATGTATGTCTGCAATCGAAGTGTTAAAGCGCTAGAGGGCGCTGTGTGGCGTCCGGGAAACCAATTCATTTGTTGCAAACGCAATGTGGATTTCAAACAGTTCACGAATGC
>APH_4021
ACATAGTATGCAGGGCACTCCGGGCTTTCTGCATCTCTTCCTTAAGCTCATTAAAACTCAGGTTTAATCTGAATTCAACATCTTCTGAAATAGCCAAATCAAAACATAGTTTCTCAAGTTCAGTTACTCTATCTTGGTCATCAGCATTACGACAACTACCTGCCAGAACAAGAGTAACCCGTTTTCTCTCTTCATCATCCAGCCTATTAAGAAGTTCATTAAATGCTCTAATTTGAAGAATATGGTCTTTTTCGGGCCTAAACTGAGCAACTGACAAAATACGCCACAATGTTGTGCTACTGTTAACGCTGTTCAATGGAATGGTTTCAAATTCAGAGACATCACATGGTGGAAACACAAGGAAGGTTGATGACGGTTTCCTCCATAGCATACATATATGTTTTTTCGTCCAGGAAGAATTGACCATCACTGTATCAGCCATACTGCCAACTAAGCGATACAAAAACGCAAATATATTGTAATAAAGAACTTTGATGTTGGTAAAAAGAGCACTATTTGAAATGAACCTCCTATTGTTGTGCGCTTCACACTGAGCAGAAACTTTGTCTAGCATATCTGTGCTAATGACTGGATAATGTACATAGCAGCCTACCTTGCATGACCCAAGGTACTTGAAAACAGGTAATGTGAAAGCATAGCCCATTGAATCAATGTAAATGTCTGGCACAAACTTAAACAGAGCCTCAACTCCAAGAATAATGGACCCTAAACTTTGCAGAAGTAGTGTAAAGTATGGGTATCTCTCGGCTTCAACCCATTTCCGACTTTTCAAGAATACAAATTCCACTGGTCGGGGAAGATCTATGGCAAACCGTGTTCTAACCTTGTGGAGGATCTCTTCTGAAGTGACATCGGTGTCACCAGTGTATATCACACAATGAATGTTATGATACCTGGAAAGAAAACAAAGTTGCTGTCATTTCTGCAAATGGCTACTCTGATATTACACTTTACAGTAACAATACAAATTCTTCACATTCCATTCAAGTAAATTTTAAGGCAAATTTTTAAATAATAACCACAGTTTTTTTTTAATGTGAGGGCGGATCAAATATAAATTAAGACTTTTTTCAAAAATCAGTATATAATTAATATACAGGGTGACTCAGAACTCATGGGACAAACTTTAAGGGGTGGTGGAGCACATCCAAACAAACATTTTTTGTCAAAGAATGTATGTCTGCAATCGAAGTGTTAAAGCGCTAGAGGGCGCTGTGTGGCGTCCGGGAAACCAATTCATTTGTTGCAAACGCAATGTGGATTTCAAACAGTTCACGAATGC
>APH_0136
ACATAGTATGCAGGGCAATCCGGGCTTTCTGCATCTCTTCCTTAAGCTCATTAAAACTCAGGTTTAATCTGAATTCAACATCTTCTGAAATAGCCAAATCAAAACATAGTTTCTCAAGTTCAGTTACTCTATCTTGGTCATCAGCATTACGACAACTACCTGCCAGAACAAGAGTAACCCGTTTTCTCTCTTCATCATCCAGCCTATTAAGAAGTTCATTAAATGCTCTAATTTGAAGAATATGGTCTTTTTCGGGCCTAAACTGAGCAACTGACAAAATACGCCACAATGTTGTGCTACTGTTAACGCTGTTCAATGGAATGGTTTCAAATTCAGAGACATCACATGGTGGAAACACAAGGAAGGTTGATGACGGTTTCCTCCATAGCATACATATATGTTTTTTCGTCCAGGAAGAATTGACCATCACTGTATCAGCCATACTGCCAACTAAGCGATACAAAAACGCAAATATATTGTAATAAAGAACTTTGATGTTGGTAAAAAGAGCACTATTTGAAATGAACCTCCTATTGTTGTGCGCTTCACACTGAGCAGAAACTTTGTCTAGCATATCTGTGCTAATGACTGGATAATGTACATAGCAGCCTACCTTGCATGACCCAAGGTACTTGAAAACAGGTAATGTGAAAGCATAGCCCATTGAATCAATGTAAATGTCTGGCACAAACTTAAACAGAGCCTCAACTCCAAGAATAATGGACCCTAAACTTTGCAGAAGTAGTGTAAAGTATGGGTATCTCTCGGCTTCAACCCATTTCCGACTTTTCAAGAATACAAATTCCACTGGTCGGGGAAGATCTATGGCAAACCGTGTTCTAACCTTGTGGAGGATCTCTTCTGAAGTGACATCGGTGTCACCAGTGTATATCACACAATGAATGTTATGATACCTGGAAAGAAAACAAAGTTGCTGTCATTTCTGCAAATGGCTACTCTGATATTACACTTTACAGTAACAATACAAATTCTTCACATTCCATTCAAGTAAATTTTAAGGCAAATTTTTAAATAATAACCACAGTTTTTTTTTAATGTGAGGGCGGATCAAATATAAATTAAGACTTTTTTCAAAAATCAGTATATAATTAATATACAGGGTGACTCAGAACTCATGGGACAAACTTTAAGGGGTGGTGGAGCACATCCAAACAAACATTTTTTGTCAAAGAATGTATGTCTGCAATCGAAGTGTTAAAGCACTAGAGGGCGCTGTGTGGCGTCCGGGAAACCAATTCATTTGTTGCAAACGCAATGTGGATTTCAAACAGTTCACGAATGC
>APH_0622
---------------------------------------------------------------------------------------------------------------------------------------------------------------------------------------------------------------------------------CTCTAATTTGAAGAATATGGTCTTTTTCGGGCCTAAACTGAGCAACTGACAAAATACGCCACAATGTTGTGCTACTGTTAACGCTGTTCAATGGAATGGTTTCAAATTCAGAGACATCACATGGTGGAAACACAAGGAAGGTTGATGACGGTTTCCTCCATAGCATACATATATGTTTTTTCGTCCAGGAAGAATTGACCATCACTGTATCAGCCATACTGCCAACTAAGCGATACAAAAACGCAAATATATTGTAATAAAGAACTTTGATGTTGGTAAAAAGAGCACTATTTGAAATGAACCTCCTATTGTTGTGCGCTTCACACTGAGCAGAAACTTTGTCTAGCATATCTGTGCTAATGACTGGATAATGTACATAGCAGCCTACCTTGCATGACCCAAGGTACTTGAAAACAGGTAATGTGAAAGCATAGCCCATTGAATCAATGTAAATGTCTGGCACAAACTTAAACAGAGCCTCAACTCCAAGAATAATGGACCCTAAACTTTGCAGAAGTAGTGTAAAGTATGGGTATCTCTCGGCTTCAACCCATTTCCGACTTTTCAAGAATACAAATTCCACTGGTCGGGGAAGATCTATGGCAAACCGTGTTCTAACCTTGTGGAGGATCTCTTCTGAAGTGACATCGGTGTCACCAGTGTATATCACACAATGAATGTTATGATACCTGGAAAGAAAACAAAGTTGCTGTCATTTCTGCAAATGGCTACTCTGATATTACACTTTACAGTAACAATACAAATTCTTCACATTCCATTCAAGTAAATTTTAAGGCAAATTTTTAAATAATAACCACAGTTTTTTTTTAATGTGAGGGCGGATCAAATATAAATTAAGACTTTTTTCAAAAATCAGTATATAATTAATATACAGGGTGACTCAGAACTCATGGGACAAACTTTAAGGGGTGGTG-----------------------------------------------------------------------------------------------------------------------------------------------
>APH_3191
-------------------------------------------------------------------------------------------------------------------------------------------------------------------------------------------------------------------------------------------AAGAATATGGTCTTTTTCGGGCCTAAACTGAGCAACTGACAAAATACGCCACAATGTTGTGCTACTGTTAACGCTGTTCAATGGAATGGTTTCAAATTCAGAGACATCACATGGTGGAAACACAAGGAAGGTTGATGACGGTTTCCTCCATAGCATACATATATGTTTTTTCGTCCAGGAAGAATTGACCATCACTGTATCAGCCATACTGCCAACTAAGCGATACAAAAACGCAAATATATTGTAATAAAGAACTTTGATGTTGGTAAAAAGAGCACTATTTGAAATGAACCTCCTATTGTTGTGCGCTTCACACTGAGCAGAAACTTTGTCTAGCATATCTGTGCTAATGACTGGATAATGTACATAGCAGCCTACCTTGCATGACCCAAGGTACTTGAAAACAGGTAATGTGAAAGCATAGCCCATTGAATCAATGTAAATGTCTGGCACAAACTTAAACAGAGCCTCAACTCCAAGAATAATGGACCCTAAACTTTGCAGAAGTAGTGTAAAGTATGGGTATCTCTCGGCTTCAACCCATTTCCGACTTTTCAAGAATACAAATTCCACTGGTCGGGGAAGATCTATGGCAAACCGTGTTCTAACCTTGTGGAGGATCTCTTCTGAAGTGACATTGGTGTCACCAGTGTATATCACACAATGAATGTTATGATACCTGGAAAGAAAACAAAGTTGCTGTCATTTCTGCAAATGGCTACTCTGATATTACACTTTACAGTAACAATACAAATTCTTCACATTCCATTCAAGTAAATTTTAAGGCAAATTTTTAAATAATAACCACAGTTTTTTTTTAATGTGAGGGCGGATCAAATATAAATTAAGACTTTTTTCAAAAATCAGTATATAATTAATATACAGGGTGATTCAGAACTCATGGTACAAACTCTAAGGGGTGGTAGAGCACATCCAAACAAACATTTTTCGGCAAAGAATGTATATCCGCAACCGAAGAGTTAAAGCGCTAGAGGGCGCTGTGTG---------------------------------------------------------------
>APH_0185
ACATAGTATGTAGGGCAATCCGGGCTTTCTGCATCTCTTCCTTAAGCTCATTAAAACTCAGATTTAATCTGAATTCAACATCATCTGAAATAGCCAAATCAAAACACAGTTTCTCAAGTTCAGTTACTCTATCTTGGTCATCAGCATTACGACAACTACCTGCCAGAACAAGAGTAACCCGTTTTCTCTCTTCATCATCCAGCCTATTAAGAAGTTCATTAAATGCTCTAATTTGAAGAATATGGTCTTTTTCGGGCCTAAACTGAGCAACTGACAAAATACGCCACAATGTTGTGCTATTGTTAACGCTGTTCAATGGAATGGTTTCAAATTCAGAGACATCACATGGTGGAAACACAAGGAATGTTGATGACGGTTTCCTCCATAGCATACATATATGTTTTTTCGTCCAGGAAGAATTGACCATCACTGTATCAGCCATACTGCCAACTAAGCGATACAGAAACGCAAATATATTGTAATAAAGAACTTTGATGTTGGTAAAACGAGCACTATTTGAAATGAACCTCCTATTGTTGTGCGCTTCACACTGAGCAGAAACTTTGTCTAGCATATCTGTGCTAATGACTGGATAATGTACATAGCAGCCTACCTTGCATGACCCAAGGTACTTGAAAACAGGGAATGTGAAAGCATAGCCCATTGAATCAATGTAAATGTCTGGCACAAACTTAAACAGAGCCTCAACTCCAAGAATAATGGACCCTAAACTTTGCAGAAGTAGTGTAAAGTATGGGTATCTCTCGGCTTCAACCCATTTCCGACTTTTCAAGAATACAAATTCCACTGGTCGGGGAAGATCTATGGCAAACCGTGTTCTAACCTTGTGGAGGATCTCTTCTGAAGTGACATCGGTGTCACCAGTGTATATCACACAATGAATGTTATGATACCTGGAAAGAAAACAAAGTTGCTGACATTTCTGCAAATGGCTACTCTGATATTACACTTTACAGTAACAACACAAATTCTTCACATTCCATTCAAGTAAATTTTAAGGCAAATTTTTAAATAATAACCACAG-TTTTTTTTAATGTGAGGGCGGATCAAATATAAATT-AGACTTTTTTCAAAAATCAGTATATAATTAATATACAGGGTGACTCAGAACTCATGGGACAAACTTTAAGGGGTGGTGGAGAACATCCAAACAAACATTTTTTGTCAAAGAATGTATGTCCGCAATCGAAGTGTTAAAGCGCTACAGGGCGCTGTGTGGCGTCCGGGAAACCAATTCATTTGTTGCAAACGCAATGTGGATTTCAAACAGTTCACGAATGC
>APH_0674
---------------------------------------------GCTCATTAAAACTCAGGTTTAATCTGAATTCAACATCTTCTGAAATAGCCAAATCAAAACATAGTTTCTCAAGTTCAGTTACTCTATCTTGGTCATCAGCATTACGACAACTACCTGCCAGAATAAGAGTAACCCGTTTTCTCTCTTCATCATCCAGCCTATTAAGAAGTTCATTAAATGCTCTAATTTGAAGAATATGGTCTTTTTCAGGCCTAAACTGAGCAACTGACAAAATACGCCACAATGTTGTGCTATTGTTAACGCTGTTCAATGGAATGGTTTCAAATTCAGAGACATCACATGGTGGAAACACAAGGAATGTTGATGACGGTTTCCTCCATAGCATACATATATGTTTTTTCGTCCAGGAAGAATTGACCATCACTGTATCAGCCATACTGCCAACTAAGCGATACAGAAACGCAAATATATTGTAATAAAGAACTTTGATGTTGGTAAAAAGAGCACTATTTGAAATGAACCTCCTATTGTTGTGCGCTTCACACTGAGCAGAAACTTTGTCTAGCATATCTGTGCTAATGACTGGATAATGTACATAGCAGCCTACCTTGCATGACCCAAGGTACTTGAAAACAGGGAATGTGAAAGCATAGCCCATTGAATCAATGTAAATGTCTGGCACAAACTTAAACAGAGCCTCAACTCCAAGAATAATGGACCCTAAACTTTGCAGAAGTAGTGTAAAGTATGGGTATCTCTCGGCTTCAACCCATTTCCGACTTTTCAAGAATACAAATTCCACTGGTCGGGGAAGATCTATGGCAAACCGTGTTCTAACCTTGTGGAGGATCTCTTCTGAAGTGACATCGGTGTCACCAGTGTATATCACACAATGAATGTTATGATACCTGGAAAGAAAACAAAGTTGCTGACATTTCTGCAAATGGCTACTCTGATATTACACTTTACAGTAACAACAGAAATTCTTCACATTCCATTCAAGTAAATTTTAAGGCAAATTTTTAAATAATAACCACAG-TTTTTTTTAATGCGAGGGGGGATCAAATATAAATT-AGACTTTTTTCAAAAATCAGTATATAATTAATATACAGGGTGACTCAGAACTCATGGGACAAACTTTAAGGGGTGGTGGAGAACATCCAAACAAACATTTTTTGTCAAAGAATGTATGTCCGCAATCG--------AAGCACTAGAGGGCGCTGTGTGGCGTCCGGGAAACAAATTCATTTGTTGCAAACGCAACGTGGATTTCGAACAGTTCACGAATG-
>APH_0717
--------------------------------------------------------------------------------------------------------------------AGTTCAGTTACTCTATCTTGGTCATCAGCATTACGACAACTACCTGCCAGAATAAGAGTAACCCGTTTTCTCTCTTCATCATCCAGCCTATTAAGAAGTTCATTAAATGCTCTAATTTGAAGAATATGGTCTTTTTCGGGCCTAAACTGAGCAACTGACAAAATACGCCACAATGTTGTGCTATTGTTAACGCTGTTCAATGGAATGGTTTCAAATTCAGAGACATCACATGGTGGAAACACAAGGAATGTTGATGATGGTTTCCTCCATAGCACACATATATGTTTTTTCGTCCAGGAAGAATTGACCATCACTGTATCAGCCATACTGCCAACTAAGCGATACAGAAACGCAAATATATTGTAATAAAGAACTTTGATGTTGGTAAAAAGAGCACTATTTGAAATGAACCTCCTATTGTTGTGCGCTTCACACTGAGCAGAAACTTTGTCTAGCATATCTGTGCTAATGACTGGATAATGTACATAGCAGCCTACCTTGCATGACCCAAGGTACTTGAAAACAGGGAATGTGAAAGCATAGCCCATTGAATCAATGTAAATGTCTGGCACAAACTTAAACAGAGCCTCAACTCCAAGAATAATGGACCCTAAACTTTGCAGAAGTAGTGTAAAGTATGGGTATCTCTCGGCTTCAACCCATTTCCGACTTTTCAAGAATACAAATTCCACTGGTCGGGGAAGATCTATGGCAAACCGTGTTCTAACCTTGTGGAGGATCTCTTCTGAAGTGACATCGGTGTCACCAGTGTATATCACACAATGAATGTTATGATACCTGGAAAGAAAACAAAGTTGCTGACATTTCTGCAAATGGCTACTCTGATATTACACTTTACAGTAACAACACAAATTCTTCACATTCCATTCAAGTAAATTTTAAGGCAAATTTTTAAATAATAACCACAGTTTTTTTTTAATGTGAGGGCGGATCAAATATAAATTAAGACTTTTTTCAAAAATCAGTATATAATTAATATACAGGGTGACTCAGAACTCATGGGACGAACTTTAAGGGGTGGTGGAGCACATCCAAACAAACATTTTTTGTCAAAGAATGTATGTCTGCAATCGAAGTG----------------------------------------------------------------------------------------
>APH_0186
ACATAGTATGTAGGGCAATCCGGGCTTTCTGCATCTCTTCCTTAAGCTCATTAAAACTCAGATTTAATCTGAATTCAACATCATCTGAAATAGCCAAATCAAAACACAGTTTCTCAAGTTCAGTTACTCTATCTTGGTCATCAGCATTACGACAACTACCTGCCAGAACAAGAGTAACCCGTTTTCTCTCTTCATCATCCAGCCTATTAAGAAGTTCATTAAATGCTCTAATTTGAAGAATATGGTCTTTTTCAGGCCTAAACTGAGCAACTGACAAAATACGCCACAATGTTGTGCTACTGTTAACGCTGTTCAATGGAATGGTTTCAAATTCAGAGACATCACATGGTGGAAACACAAGGAATGTTGATGACGGTTTCCTCCATAGCATACATATATGTTTTTTCGTCCAGGAAGAATTGACCATCACTGTATCAGCCATACTGCCAACTAAGCGATACAGAAACGCAAATATATTGTAATAAAGAACTTTGATGTTGGTAAAAAGAGCACTATTTGAAATGAACCTCCTATTGTTGTGCGCTTCACACTGAGCAGAAACTTTGTCTAGCATATCTGTGCTAATGACTGGATAATGTACATAGCAGCCTACCTTGCATGACCCAAGGTACTTGAAAACAGGGAATGTGAAAGCATAGCCCATTGAATCAATGTAAATGTCTGGCACAAACTTAAACAGAGCCTCAACTCCAAGAATAATGGACCCTAAACTTTGCAGAAGTAGTGTAAAGTATGGGTATCTCTCGGCTTCAACCCATTTCCGACTTTTCAAGAATACAAATTCCACTGGTCGGGGAAGATCTATGGCAAACCGTGTTCTAACCTTGTGGAGGATCTCTTCTGAAGTGACATCGGTGTCACCAGTGTATATCACACAATGAATGTTATGATACCTGGAAAGAAAACAAAGTTGCTGACATTTCTGCAAATGGCTACTCTGATATTACACTTTACAGTAACAACAGAAATTCTTCACATTCCATTCAAGTAAATTTTAAGGCAAATTTTTAAATAATAACCACAGTTTTTTTTTAATGCGAGGGGGGATCAAATATAAATTAAGACTTTTTTCAAAAATCAGTATATAATTAATATACAGGGTGACTCAGAACTCATGGGACAAACTTTAAGGGGTGGTGGAGAACATCCAAACAAACATTTTTTGTCAAAGAATGTATGTCCGCAATCGAAG-GTTAAAGCACTAGAGGGCGCTGTGTGGCGTCCGGGAAACAAATTCATTTGTTGCAAACGCAACGTGGATTTCGAACAGTTCACGAATGC
>APH_3188
-------------------------------------------------------------------------------------------------------------------AAGTTCAGTTACTCTATCTTGGTCATCAGCATTACGACAACTACCTGCCAGAACAAGAGTAACCCGTTTTCTCTCTTCATCATCCAGCCTATTAAGAAGTTCATTAAATGCTCTAATTTGAAGAATATGGTCTTTTTCAGGCCTAAACTGAGCAACTGACAAAATACGCCACAATGTTGTGCTACTGTTAACGCTGTTCAATGGAATGGTTTCAAATTCAGAGACATCACATGGTGGAAACACAAGGAATGTTGATGACGGTTTCCTCCATAGCATACATATATGTTTTTTCGTCCAGGAAGAATTGACCATCACTGTATCAGCCATACTGCCAACTAAGCGATACAGAAACGCAAATATATTGTAATAAAGAACTTTGATGTTGGTAAAAAGAGCACTATTTGAAATGAACCTCCTATTGTTGTGCGCTTCACACTGAGCAGAAACTTTGTCTAGCATATCTGTGCTAATGACTGGATAATGTACATAGCAGCCTACCTTGCATGACCCAAGGTACTTGAAAACAGGGAATGTGAAAGCATAGCCCATTGAATCAATGTAAATGTCTGGCACAAACTTAAACAGAGCCTCAACTCCAAGAATAATGGACCCTAAACTTTGCAGAAGTAGTGTAAAGTATGGGTATCTCTCGGCTTCAACCCATTTCCGACTTTTCAAGAATACAAATTCCACTGGTCGGGGAAGATCTATGGCAAACCGTGTTCTAACCTTGTGGAGGATCTCTTCTGAAGTGACATCGGTGTCACCAGTGTATATCACACAATGAATGTTATGATACCTGGAAAGAAAACAAAGTTGCTGACATTTCTGCAAATGGCTACTCTGATATTACACTTTACAGTAACAACAGAAATTCTTCACATTCCATTCAAGTAAATTTTAAGGCAAATTTTTAAATAATAACCACAG-TTTTTTTTAATGCGAGGGGGGATCAAATATAAATT-AGACTTTTTTCAAAAATCAGTATATAATTAATATACAGGGTGACTCAGAACTCATGGGACAAACTTTAAGGGGTGGTGGAGAACATCCAAACAAACATTTTTTGTCAAAGAATGTATGTCCGCAATCG--------AAGCACTAGAGGGCGCTGTGTGGCGTCCGGGAAACAAATTCATTTGTTGCAAACGCAACGTGGATTTCGAACAGTTC--------
>APH_1438
---------------------------------------------------------------------------------------------------------------------------------------------------------------------------------------------------------------------------------------------------------------------------------------------------------------------------------------------------------------------------------------------------------------------------------------------------------------------------------------------------------------------------------------------------------------------------CAGAAACTTTGTCTAGCATATCTGTGCTAATGACTGGATAATGTACATAGCAGCCTACCTTGCATGACCCAAGGTACTTGAAAACAGGGAATGTGAAAGCATAGCCCATTGAATCAATGTAAATGTCTGGCACAAACTTAAACAGAGCCTCAACTCCAAGAATAATGGACCCTAAACTTTGCAGAAGTAGTGTAAAGTATGGGTATCTCTCGGCTTCAACCCATTTCCGACTTTTCAAGAATACAAATTCCACTGGTCGGGGAAGATCTATGG-------------------------------------------------------------------------------------------------------------------------------------------------------------------------------------------------------------------------------------------------------------------------------------------------------------------------------------------------------------------------------------------------------------------------------------------------------------------------------------------
