# Supplementary material for: ﻿Discovery of a new tarantula species from the Madrean Sky Islands and the first documented instance of syntopy between two montane endemics (Araneae, Theraphosidae, Aphonopelma): a case of prior mistaken identity
Source: Zookeys. 2024 Aug 16;1210:61–98. doi: 10.3897/zookeys.1210.125318 (PMC11344175; doi:10.3897/zookeys.1210.125318)
Supplement: Supplementary material 8 — Phylogenomics files [file zookeys-1210-061_article-125318__-s008.zip › Suppl8/individual_UCE_loci/sl_realigned_uce_200155.fas]

>APH_0772
TAATGGGAACTGCCCAACTGGGTTGCCATGGGATTCAACAGTATATCCATC---------------------------------------------------------------------------------------------AGGACAGGCTTTCTGACCACTGCATACAGCTGCAGAGGTACATAAATTGTAGAAGTGACAAAGGAATGCATTAAATGCTTATCATGTGTAATTAAGGAATGTATCAACAAGCACATGCTGGACAAAATTCAAAGTACCAGCAATGAGAGATTGAAGCTTTACAAACTAAGGTTTTTGGATATTTATGTATTTAATGGAATTTGCAGCCCTGTGATTAATGGAAATCTGTAGTGCAGTGTTTCTTTCTTTATGATCTGCTGGCATTTACTGTCACTCTACTGTGATATTAAAATATTACGCTGGTGCCTTAGTGCAAAAATACCCTGAAAACATGGTTTGCTCATAAAAGGTGTAGGCTATGATTCACAACGGTAGTTTTCCATGAAATATTCTCAACAAAAGCATAACCTAATTACTCTTATGATTCCAAAATATAAACAATCTGTGTGCAACGTGCTTCTTTAACCACTGACATATATATAAGGTTTGTCATTACCATGAGAGAGAATGTTGATGGTTTCATTGTGCAAATATGTAAGGCTGAAGAGGCAATCCCAGGCATTCATTTGAGGCCGGTAACCTTCTAATACAAACGGATTGAACTGCAGATGTTTTGGTGTTTTCATCAGAGGCAACAAATTGGTATGTGAGCAGTTACGATATGACATAATGGACTCCATTGTACGGGGACGCTCCTCAGATGTGACTTCTGTCTCACTGAGAACATTCCCAGATTGAAAACTGGAATCCTGCAACATTACTAGTTATATAATTACACCCGATATACAGTTTCTCCTGTATTTCGAAGTGGAAACCACCAAAAATACATCAAGCTAATCGGTTACCAATGGTTACCGGCACCGCCACAAACCAATCAACACCAAGTAAGGCGACATTTTGAAATTTTCACGTGACTTTTGACGTCAAACGCCGATTTAGATTTTTCCCAGTTGCCATTCTTTTATTGTAAAACAAGTAGACTATAATGCCATGGTGCAGCTACATCATGAACTTCAAAAAAAAAAAAAAATTTATTTCTCTGAAATATCATATATGACCGGTGTGAACAGCTGTCTCAGCCGTTAGATCACGGCTTCCGATAAGTCAGGTACTTATACTTACTGCATTATTCGGATTCTCTAACACTGCTAGTGGGCTCGCTTCTCTTTGTGCGCACAGATACGGCTGAATAATTTTTCTCCAGTTTCAGTTTAATTA--------------------------------------------
>APH_0186
TAATGGGAACTGCCCAACTGGGTTGCCATGGGATTCAACAGTATATCCATCAGACCTGGCCCCTACCTCCTTTCATGCAGTAGGCTATGGTAATACAGAGCCCTGACCTACCTCTAATTAATCCTGATGCTCAGTTTCAAGTATAGGACAGGCTTTCTGACCACTGCATACAGCTGCAGAGGTACACAAATTTTAGAAGTGACAAAGGAATGCATTAAATACTTATCTTGTGTAATTAAGGAATGTATCAACAAGCACATGCTGGACAAAATTCAAAGTACCAGCAATGAGAAATTGAAGCTTTACAAACTAAGGTTTTTGGATATTTATGTATTTAATGGAATTTGCAGCCCTGTGATTAATGGAAATCTGTAGTGCAGTGTTTCTTTCTTTATGATCTGCTGGCATTTACTATCACTCTACTGTGATATTAAAATATTACGCTGGTGCTTCAGTGCAAAAATACCCTGAAAACATGGTTTGCTCATAAAAGATGTAGGCTATGATTCACAACGGTAGTTTTCCATGAAATATTCTCAACAAAAGCATAACCTAATTACTCTTATGATTCCAAAATATAAACAATCTGTGTGCAACGTGCTTCTTTAACCACTGACATACATATAAGGTTTTTCATTACCATGAGAGAGAATGTTGATGGTTTCATTGTGCAAATATGTAAGGCTGAAGAGGCAATCCCAGGCATTCATTTGAGGCCGGTAACCTTCCAATACAAACGGATTGAACTGCAGATGTTTTGGTGTTTTCATCAGAGGCAACAATTTGGTATGTGAGCAGTTACGATATGACATAATGGACTCCATTGTACGGGGACGCTCCTCAGATGTGACTTCTGTCTCACTGAGAACATTCCCAGATTGAAAACTGGAATCCTGCAACATTACTAGTTATATAATTACACCCGATATACAGTTTCTCCTGTATTTCGAAGTGGAAACCACCAAAAATACATCAAGCTAATCGGTTACCAATGGTTACCGGCACCGCCACAAACCAATCGACACCAAGTAAGGCGACATTTTGAAATTTTCACGTGACTTTTGACGTCAAACGCCGATTTAGATTTTTCCCAGTTGCCATTCTTTTATTGTAAAACAAGTAGACTATAATTCCATGGTGCAGCTACATCATGAACTTCAAAAAAAAAAAAAGTTTAATTTCTCTGAAATATCATATATGACCGGTGTGAACAGCTGTCTCAGCCGTTAGATCACGGCTTCCGATAAGTCAGGTACTTATACTTACTGCATTATTCGGATTCTCTAACACTGCTAGTGGGCTCGCTTCTCTTTGTGCGCACAGATACGGCTGAATAATTTTTCTCCAGTTTCAGTTTAATTATGCACATGATCTATTTTAGAAATTTTGTTTTGAATAAAAACATC
>APH_3188
TAATGGGAACTGCCCAACTGGGTTGCCATGGGATTCAACAGTATATCCATCAGACCTGGCCCCTACCTCCTTTCATGCAGTAGGCTATGGTAATACAGAGCCCTGACCTACCTCTAATTAATCCTGATGCTCAGTTTCAAGTATAGGACAGGCTTTCTGACCACTGCATACAGCTGCAGAGGTACACAAATTTTAGAAGTGACAAAGGAATGCATTAAATACTTATCTTGTGTAATTAAGGAATGTATCAACAAGCACATGCTGGACAAAATTCAAAGTACCAGCAATGAGAAATTGAAGCTTTACAAACTAAGGTTTTTGGATATTTATGTATTTAATGGAATTTGCAGCCCTGTGATTAATGGAAATCTGTAGTGCAGTGTTTCTTTCTTTATGATCTGCTGGCATTTACTATCACTCTACTGTGATATTAAAATATTACGCTGGTGCTTCAGTGCAAAAATACCCTGAAAACATGGTTTGCTCATAAAAGATGTAGGCTATGATTCACAACGGTAGTTTTCCATGAAATATTCTCAACAAAAGCATAACCTAATTACTCTTATGATTCCAAAATATAAACAATCTGTGTGCAACGTGCTTCTTTAACCACTGACATACATATAAGGTTTTTCATTACCATGAGAGAGAATGTTGATGGTTTCATTGTGCAAATATGTAAGGCTGAAGAGGCAATCCCAGGCATTCATTTGAGGCCGGTAACCTTCCAATACAAACGGATTGAACTGCAGATGTTTTGGTGTTTTCATCAGAGGCAACAATTTGGTATGTGAGCAGTTACGATATGACATAATGGACTCCATTGTACGGGGACGCTCCTCAGATGTGACTTCTGTCTCACTGAGAACATTCCCAGATTGAAAACTGGAATCCTGCAACATTACTAGTTATATAATTACACCCGATATACAGTTTCTCCTGTATTTCGAAGTGGAAACCACCAAAAATACATCAAGCTAATCGGTTACCAATGGTTACCGGCACCGCCACAAACCAATCGACACCAAGTAAGGCGACATTTTGAAATTTTCACGTGACTTTTGACGTCAAACGCCGATTTAGATTTTTCCCAGTTGCCATTCTTTTATTGTAAAACAAGTAGACTATAATTCCATGGTGCAGCTACATCATGAACTTCAAAAAAAAAAAAAGTTTAATTTCTCTGAAATATCATATATGACCGGTGTGAACAGCTGTCTCAGCCGTTAGATCACGGCTTCCGATAAGTCAGGTACTTATACTTACTGCATTATTCGGATTCTCTAACACTGCTAGTGGGCTCGCTTCTCTTTGTGCGCACAGATACGGCTGAATAATTTTTCTCCAGTTTCAGTTTAATTATGCACATGATCTATTTTAGAAATTTTGTTTAGAATAAAAACATC
>APH_0674
--------------------------------------------------------------------------------------------------------------------------CCTGATGCTCAGTTTCAAGTATAGGACAGGCTTTCTGACCACTGCATACAGCTGCGGAGGTACATAAATTTTAGAAGTGACAAAGGAACGCATTAAATGCTTATCTTGTGTAATTAAGGAATGTATCAACAAGCACATGCTGGACAAAATTCAAAGTACCAGCAATGAGAAATTGAAGCTTTACAAACTAAGGTTTTTGGATATTTATGTATTTAATGGAATTTGCAGCCCTGTGATTAAGGGAAATCTGTAGTGCAGTG-TTCTTTCTTTATGTTCTGCTGGCATTTACTGTCACTCTACTGTGATATTAAAATATTACGCTGGTGCTTTAGTGCAAAAATACGCTGAAAACATGGTTTGCTCATAAAAGGTATAGGCTATGATTCACAACGGTGGTTTTCCATGAAATATTCCCAAAAATATCATGA-------AATATTATGATTCCAAAATATAAACAATCTGTGTGCAACGTGCTTCTTTAACCACTGACATGCATATAAGGTTTGTCATTACCATGAGAGAGAATGTTGATGGTTTCATTGTGCAAATATGTAAGGCTGAAGAGGCAATCCCAGGCATTCATTTGAGGCCGGTAACCTTCCAATACAAACGGATTGAACTGCAGATGTTTTGGTGTTTTCATCAGAGGCAACAATTTGGTATGTGAGCAGTTACGATATGACATAATGGACTCCATTGTACGGGGACGCTCCTCAGATGTGACTTCTGTCTCACTGAGAACATTCCCAGATTGAAAACTGGAATCCTGCAACATTACTAGTTATATAATTACACCCGATATACAGTTTCTCCTGTATTTCGAAGTGGAAACCACCAAAAATACATCAAGCTAATCGGTTACCAATGGTTACCGGCACCGCCACAAACCAATCAACACCAAGTAAGGCGACATTTTGAAATTTTCACGTGACTTTTGACGTCAAACGCCGATTTAGATTTTTCCCAGTTGCCATTCTTTTATTGTAAAACAAGTAGACTATAATTCCATGGTGCAGCTACATCATGAACTTCCAAAAAAAAAAAAGTTTAATTTCTCTGAAATATCATATATGACCGGTGTGAACAGCTGTCT------------------------------------------------------------------------------------------------------------------------------------------------------------------------------------------
>APH_0717
---------------------------------------------------------------------------------------------------------------------------------------------------------------------------------------------------------------------------------------------------------------------------------------------------------------------------------------------------------------------------------------------------------------------------------------------------------------------------------------------------------------------------------------------------------------------------------------------------------------------------------------------------------TCATTACCATGAGAGAGAATGTTGATGGTTTCATTGTGCAAATATGTAAGGCTGAAGAGGCAATCCCAGGCATTCATTTGAGGCCGGTAACCTTCCAATACAAACGGATTGAACTGCAGATGTTTTGGTGTTTTCATCAGAGGCAACAATTTGGTATGTGAGCAGTTACGATATGACATAATGGACTCCATTGTACGGGGACGCTCCTCAGATGTGACTTCTGTCTCACTGAGAACATTCCCAGATTGAAAACTGGAATCCTGCAACATTACTAGTTATATAATTACACCCGATATACAGTTTCTCCTGTATTTCGAAGTGGAAACCACCAAAAATACATCAAGCTAATCGGTTACCAATGGTTACCGGCACCGCCACAAACCAATCAACACCAAGTAAGGCGACATTTTGAAATTTTCACGTGACTTTTGACGTCAAACGCCGATTTAGATTTTTCCCAGTTGCCATTCTTTTATTGTAAAACAAGTAGACTATAATTCCATGGTGCAGCTACATCATGAACTTCAAAAAAAAAAAAAGTTTAATTTCTCTGAAATATCATATATGACCGGTGTGAACAGCTGTCTCAGCCGTTAGATCACGGC------------------------------------------------------------------------------------------------------------------------------------------------------------------------
>APH_5003
TAATGGGAACTGCCCAACTGGGTTGCCATGGGATTCAACAGTATATCCATCAGACCTGGCCCCTACCTCCTTTCATGCAGTAGACTATGGTAATACAGAGCCCTGACCTACCTCTAATTAATCCTGATGCTCAGTTTCAAGTATAGGACAGGCTTTCTGACCACTGCATACAGCTGCAGAGGTACATAAATTTTAGAAGTGACAAAGGAATGCATTAAATGCTTATCATGTGTAATTAAGGAATGTATCAACAAGCACATGCTGGACAAAATTCAAAGTACCAGCTATGAGAGATTGAAGCTTTACAAACTAAGGTTTTTGGATATTTATGTATTTAATGGAATTTGCAGCCCTGTGATTAATGGAAATCTGTAGTGCAGTGTTTCTTTCTTTATGATCTGCTGGCATTTACTGTCACTCTACTGTGATATTAAAATATTATGCTGGTGCTTTAGTGCAAAAATACCCTGAAAACATGGTTTGCTCATAAAAGGTGTAGGCTATGATTCACAACGGTAGTTTTCCATGAAATATTCTCAACAAAAGCATAACCTAATTACTCTTATGATTCCAAAATATAAACAATCTGTGTGCAACGTGCTTCTTTAACCACTGACATACATATAAGGTTTGTCATTACCATGAGAGAGAATGTTGATGGTTTCATTGTGCAAATATGTAAGGCTGAAGAGGCAATCCCAGGCATTCATTTGAGGCCGGTAACCTTCCAATACAAACGGATTGAACTGCAGATGTTTTGGTGTTTTCATCAGAGGCAACAATTTGGTATGTGAGCAGTTACGATATGACATAATGGACTCCATTGTACGGGGACGCTCCTCAGATGTGACTTCTGTCTCACTGAGAACATTCCCAGATTGAAAACTGGAATCCTGCAACATTACTAGTTATATAATTACACCCGATATACAGTTTCTCCTGTATTTCGAAGTGGAAACCACCAAAAATACATCAAGCTAATCGGTTACCAATGGTTACCGGCACCGCCACAAACCAATCAACACCAAGTAAGGCGACATTTTGAAATTTTCACGTGACTTTTGACGTCAAACGCCGAAAAAGATTTTTCCCAGTTGCCATTCTTTTATTGTAAAACAAGTAGACTATAATGCCATGGTGCAGCTACATCATGAACTTCAAAAAAAAAAAAAGTTTTATTTCTCTGAAATATCATATATGACCGGTGTGAACAGCTGTCTCAGCCGTTAGATCACGGCTTCCGATAAGTCAGGTACTTATACTTACTGCATTATTCGGATTCTCTAACACTGCTAGTGGGCTCGCTTCTCTTTGTGCGCACAGATACGGCTGAATAATTTTTCTCCAGTTTCAGT---------------------------------------------------
>APH_0136
TAATGGGAACTGCCCAACTGGGTTGCCATGGGATTCAACAGTATATCCATCAGACCTGGCCCCTACCTCCTTTCATGCAGTAGGCTATGGTAATACAGAGCCCTGACCTACCTCTAATTAATCCTGATGCTCAGTTTCAAGTATAGGACAGGCTTTCTGACCACTGCATACAGCTGCAGAGGTACATAAATTTTAGAAGTGACAAAGGAATGCATTAAATGCTTATCATGTGTAATTAAGGAATGTATCAACAAGCACATGCTGGACAAAATTCAAAGTACCAGCAATGAGAGATTGAAGCTTTACAAACTAAGGTTTTTGGATATTTATGTATTTAATGGAATTTGCAGCCCTGTGATTAATGGAAATCTGTAGTGCAGTGTTTCTTTCTTTATGATCTGCTGGCATTTACTGTCACTCTACTGTGATATTAAAATATTATGCTGGTGCTTTAGTGCAAAAATACCCTGAAAACATGGTTTGCTCATAAAAGGTGTAGGCTATGATTCACAACGGTAGTTTTCCATGAAATATTCTCAACAAAAGCATAACCTAATTACTCTTATGATTCCAAAATATAAACAATCTGTGTGCAACGTGCTTCTTTAACCACTGACATACATATAAGGTTTGTCATTACCATGAGAGAGAATGTTGATGGTTTCATTGTGCAAATATGTAAGGCTGAAGAGGCAATCCCAGGCATTCATTTGAGGCCGGTAACCTTCCAATACAAACGGATTGAACTGCAGATGTTTTGGTGTTTTCATCAGAGGCAACAATTTGGTATGTGAGCAGTTACGATATGATATAAAGGACTCCATTGTACGGGGACGCTCCTCAGATGTGACTTCTGTCTCACTGAGAACATTCCCAGATTGAAAACTGGAATCCTGCAACATTACTAGTTATATAATTACACCCGATATACAGTTTCTCCTGTATTTCGAAGTGGAAACCACCAAAAATACATAAAGCTAATCGGTTACCAATGGTTACCGGCACCGCCACAAACCAATCAACACCAAGTAAGGCGACATTTTGAAATTTT-ACGTGACTTTTGACGTCAAACGCCGATTTAGATTTTTCCCAGTTGCCATTCTTTTATTGTAAAACAAGTAGACTATAATGCCATGGTGCAACTACATCATGAACTTCAAAAAAAAAAAAAGTTTTATTTCTCTGAAATATCATATATGACCGGTGTGAACAGCTGTCTCAGCCGTTAGATCACGGCTTCCGATAAGTCAGGTACTTATACTTACTGCATTATTCGGATTCTCTAACACTGCTAGTGGGCTCGCTTCTCTTTGTGCGCACAGATACGGCTGAATAATTTTTCTCCAGTTTCAATTTAATTATGCACATGATCTATTTTAGAAATTTTGTTTAGAATAAAAACATC
>APH_0683
TAATGGGAACTGCCCAAATGGGTTGCCATGGGATTCAACAGTATATCCATCAGACATGGCCCCTACCTCCTTTCATGCAGTAGGCTATGGTAATACAGAGCCCTGACCTACCTCTAATTAATCCTGATGCTCAGTTTCAAGTATAGGACAGGCTTTCTGACCACTGCATACAGCTGCAGAGGTACATAAATTTTAGAAGTGACAAAGGAATGCATTAAATGCTTATCATGTGTAATTAAGGAATGTATCAACAAGCACATGCTGGACAAAATTCAAAGTACCAGCAATGAGAGATTGAAGCTTTACAAACTAAGGTTTTTGGATATTTATGTATTTAATGGAATTTGCAGCCCTGTGATTAATGGAAATCTGTAGTGCAGTGTTTCTTTCTTTATGATCTGCTGGCATTTACTGTCACTCTACTGTGATATTAAAATATTATGCTGGTGCTTTAGTGCAAAAATACCCTGAAAACATGATTTGCTCATAAAAGGTGTAGGCTATGATTCACAACGGTAGTTTTCCATGAAATATTCTCAACAAAAGCATAACCTAATTACTCTTATGATTCCAAAATATAAACAATCTGTGTGCAACGTGCTTCTTTAACCACTGACATACATATAAGGTTTGTCATTACCATGAGAGAGAATGTTGATGGTTTCATTGTGCAAATATGTAAGGCTGAAGAGGCAATCCCAGGCATTCATTTGAGGCCGGTAACCTTCCAATACAAACGGATTGAACTGCAGATGTTTTGGTGTTTTCATCAGAGGCAACAATTTGGTATGTGAGCAGTTACGATATGATATAAAGGACTCCATTGTACGGGGACGCTCCTCAGATGTGACTTCTGTCTCACTGAGAACATTCCCAGATTGAAAACTGGAATCCTGCAACATTACTAGTTATATAATTACACCCGATATACAGTTTCTCCTGTATTTCGAAGTGGAAACCACCAAAAATACATAAAGCTAATCGGTTACCAATGGTTACCGGCACCGCCACAAACCAATCAACACCAAGTAAGGCGACATTTTGAAATTTTCACGTGACTTTTGACGTCAAACGCCGATTTAGATTTTTCCCAGTTGCCATTCTTTTATTGTAAAACAAGTAGACTATAATGCCATGGTGCAGATACATCATGAACTTC-AAAAAAAAAAAAGTTTTATTTCTCTGAAATATCATATATGACCGGTGTGAACAGCTGTCTCAGCCGTTAGATCACGGCTTCCGATAAGTCAGGTACTTATACTTACTGCATTATTCGGATTCTCTAACACTGCTAGTGGGCTCGCTTCTCTTTGTGCGCACAGATACGGCTGAATAATTTTTCTCCAGTTTCAGTTTAATTATGCACATGATCTATTTTAGAAATTTTGTTTAGAATAAAAACATC
>APH_4005
TAATGGGAACTGCCCAACTGGGTTGCCATGGGATTCAACAGTATATCCATCAGACCTGGCCCCTACCTCCTTTCATGCAGTAGGCTATGGTAATACAGAGCCCTGACCTACCTCTAATTAATCCTGATGCTCAGTTTCAAGTATAGGACAGGCTTTCTGACCACTGCATACAGCTGCAGAGGTACATAAATTTTAGAAGTGACAAAGGAATGCATTAAATGCTTATCATGTGTAATTAAGGAATGTATCAACAAGCACATGCTGGACAAAATTCAAAGTACCAGCTATGAGAGATTGAAGCTTTACAAACTAAGGTTTTTGGATATTTATGTATTTAATGGAATTTGCAGCCCTGTGATTAATGGAAATCTGTAGTGCAGTGTTTCTTTCTTTATGATCTGCTGGCATTTACTGTCACTCTACTGTGATATTAAAATATTATGCTGGTGCTTTAGTGCAAAAATACCCTGAAAACATGGTTTGCTCATAAAAGGTGTAGGCTATGATTCACAACGGTAGTTTTCCATGAAATATTCTCAACAAAAGCATAACCTAATTACTCTTATGATTCCAAAATATAAACAATCTGTGTGCAACGTGCTTCTTTAACCACTGACATACATATAAGGTTTGTCATTACCATGAGAGAGAATGTTGATGGTTTCATTGTGCAAATATGTAAGGCTGAAGAGGCAATCCCAGGCATTCATTTGAGGCCGGTAACCTTCCAATACAAACGGATTGAACTGCAGATGTTTTGGTGTTTTCATCAGAGGCAACAATTTGGTATGTGAGCAGTTACGATATGACATAATGGACTCCATTGTACGGGGACGCTCCTCAGATGTGACTTCTGTCTCACTGAGAACATTCCCAGATTGAAAACTGGAATCCTGCAACATTACTAGTTATATAATTACACCCGATATACAGTTTCTCCTGTATTTCGAAGTGGAAACCACCAAAAATACATCAAGCTAATCGGTTACCAATGGTTACCGGCACCGCCACAAACCAATCAACACCAAGTAAGGCGACATTTTGAAATTTTCACGTGACTTTTGACGTCAAACGCCGAAAAAGATTTTTCCCAGTTGCCATTCTTTTATTGTAAAACAAGTAGACTATAATGCCATGGTGCAGCTACATCATGAACTTC-AAAAAAAAAAAAGTTTTATTTCTCTGAAATATCATATATGACCGGTGTGAACAGCTGTCTCAGCCGTTAGATCACGGCTTCCGATAAGTCAGGTACTTATACTTACTGCATTATTCGGATTCTCTAACACTGCTAGTGGGCTCGCTTCTCTTTGTGCGCACAGATACGGCTGAATAATTTTTCTCCAGTTTCAGTTTAATTATGCACATGATCTATTTTAGAAATTTTGTTTAGAATAAAAACATC
>APH_4029
-----------------------------------------------------------------------------------------------------------------------------------------------------------TCTGACCACTGCATACAGCTGCAGAGGTACATAAATTTTAGAAGTGACAAAGGAATGCATTAAATGCTTATCATGTGTAATTAAGGAATGTATCAACAAGCACATGCTGGACAAAATTCAAAGTACCAGCTATGAGAGATTGAAGCTTTACAAACTAAGGTTTTTGGATATTTATGTATTTAATGGAATTTGCAGCCCTGTGATTAATGGAAATCTGTAGTGCAGTGTTTCTTTCTTTATGATCTGCTGGCATTTACTGTCACTCTACTGTGATATTAAAATATTATGCTGGTGCTTTAGTGCAAAAATACCCTGAAAACATGGTTTGCTCATAAAAGGTGTAGGCTATGATTCACAACGGTAGTTTTCCATGAAATATTCTCAACAAAAGCATAACCTAATTACTCTTATGATTCCAAAATATAAACAATCTGTGTGCAACGTGCTTCTTTAACCACTGACATACATATAAGGTTTGTCATTACCATGAGAGAGAATGTTGATGGTTTCATTGTGCAAATATGTAAGGCTGAAGAGGCAATCCCAGGCATTCATTTGAGGCCGGTAACCTTCCAATACAAACGGATTGAACTGCAGATGTTTTGGTGTTTTCATCAGAGGCAACAATTTGGTATGTGAGCAGTTACGATATGACATAATGGACTCCATTGTACGGGGACGCTCCTCAGATGTGACTTCTGTCTCACTGAGAACATTCCCAGATTGAAAACTGGAATCCTGCAACATTACTAGTTATATAATTACACCCGATATACAGTTTCTCCTGTATTTCGAAGTGGAAACCACCAAAAATACATCAAGCTAATCGGTTACCAATGGTTACCGGCACCGCCACAAACCAATCAACACCAAGTAAGGCGACATTTTGAAATTTTCACGTGACTTTTGACGTCAAACGCCGAAAAAGATTTTTCCCAGTTGCCATTCTTTTATTGTAAAACAAGTAGACTATAATGCCATGGTGCAGCTACATCATGAACTTC-AAAAAAAAAAAAGTTTTATTTCTCTGAAATATCATATATGACCGGTGTGAACAGCTGTCTCAGCCGTTAGATCACGGCTTCCGATAAGTCAGGTACTTATACTTACTGCATTATTCGGATTCTCTAACACTGCTAGTGGGCTCGCTTCTCTTTGTGCGCACAGATACGGCTGAATAATTTTTCTCCAGTTTCAGTTTAATTATGCACATGATC---------------------------------
>APH_1438
----------------------------------------------------------------------------------------------------------------------------------------------------------------------------------------------------------------------------------------------------------------------------------------------------------------------------------------------------------------------------------------------------------------------------------------------------------------------------------------------------------------------------------------------------------------------ACCTAATTACTCTTATGATTCCAAAATATAAACAATCTGTGTGCAACGTGCTTCTTTAACCACTGACATACATATAAGGTTTGTCATTACCATGAGAGAGAATGTTGATGGTTTCATTGTGCAAATATGTAAGGCTGAAGAGGCAATCCCAGGCATTCATTTGAGGCCGGTAACCTTCCAATACAAACGGATTGAACTGCAGATGTTTTGGTGTTTTCATCAGAGGCAACAATTTGGTATGT--------------------------------------------------------------------------------------------------------------------------------------------------------------------------------------------------------------------------------------------------------------------------------------------------------------------------------------------------------------------------------------------------------------------------------------------------------------------------------------------------------------------------------------------------------------------------------------------------------------------------------------
>APH_0723
TAATGGGAACTGCCCAACTGGGTTGCCATGGGATTCAACAGTATATCCATCAGACCTGGCCCCTACCTCCTTTCATGCAGTAGGCTATGGTAATACAGAGCCCTGACCTACCTCTAATTAATCCTGATGCTCAGTTTCAAGTATAGGACAGGCTTTCTGACCACTGCATACAGCTGCAGAGGTACATAAATTTTAGAAGTGACAAAGGAATGCATTAAATGCTTATCATGTGTAATTAAGGAATGTATCAACAAGCACATGCTGGACAAAATTCAAAGTACCAGCAATGAGAGATTGAAGCTTTACAAACTAAGGTTTTTGGATATTTATGTATTTAATGGAATTTGCAGCCCTGTGATTAATGGAAATCTGTAGTGCAGTGTTTCTTTCTTTATGATCTGCTGGCATTTACTGTCACTCTACTGTGATATTAAAATATTATGCTGGTGCTTTAGTGCAAAAATACCCTGAAAACATGGTTTGCTCATAAAAGGTGTAGGCTATGATTCACAACGGTAGTTTTCCATGAAATATTCTCAACAAAAGCATAACCTAATTACTCTTATGATTCCAAAATATAAACAATCTGTGTGCAACGTGCTTCTTTAACCACTGACATACATATAAGGTTTGTCATTACCATGAGAGAGAATGTTGATGGTTTCATTGTGCAAATATGTAAGGCTGAAGAGGCAATCCCAGGCATTCATTTGAGGCCGGTAACCTTCCAATACAAACGGATTGAACTGCAGATGTTTTGGTGTTTTCATCAGAGGCAACAATTTGGTATGTGAGCAGTTACGATATGATATAAAGGACTCCATTGTACGGGGACGCTCCTCAGATGTGACTTCTGTCTCACTGAGAACATTCCCAGATTGAAAACTGGAATCCTGCAACATTACTAGTTATATAATTACACCCGATATACAGTTTCTCCTGTATTTCGAAGTGGAAACCACCAAAAATACATAAAGCTAATCGGTTACCAATGGTTACCGGCACCGCCACAAACCAATCAACACCAAGTAAGGCGACATTTTGAAATTTTCACGTGACTTTTGACGTCAAACGCCGATTTAGATTTTTCCCAGTTGCCATTCTTTTATTGTAAAACAAGTAGACTATAATGCCATGGTGCAGCTACATCATGAACTTC---AAAAAAAAAAGTTTTATTTCTCTGAAATATCATATATGACCGGTGTGAACAGCTGTCTCAGCCGTTAGATCACGGCTTCCGATAAGTCAGGTACTTATACTTACTGCATTATTCGGATTCTCTAACACTGCTGGTGGGCTCGCTTCTCTTGGTGCGCACAGATACGGCTGAATAATTTTTCTCCAGTTTCAGTTTAATTATGCACATGATCTATTTTAGAAATTTTGTTTAGAATAAAAACATC
>APH_1535
TAATGGGAACTGCCCAACTGGGTTGCCATGGGATTCAACAGTATATCCATCAGACCTGGCCCCTACCTCCTTTCATGCAGTAGGCTATGGTAATACAGAGCCCTGACCTACCTCTAATTAATCCTGATGCTCAGTTTCAAGTATAGGACAGGCTTTCTGACCACTGCATACAGCTGCAGAGGTACATAAATTTTAGAAGTGACAAAGGAATGCATTAAATGCTTATCATGTGTAATTAAGGAATGTATCAACAAGCACATGCTGGACAAAATTCAAAGTACCAGCAATGAGAGATTGAAGCTTTACAAACTAAGGTTTTTGGATATTTATGTATTTAATGGAATTTGCAGCCCTGTGATTAATGGAAATCTGTAGTGCAGTGTTTCTTTCTTTATGATCTGCTGGCATTTACTGTCACTCTACTGTGATATTAAAATATTATGCTGGTGCTTTAGTGCAAAAATACCCTGAAAACATGGTTTGCTCATAAAAGGTGTAGGCTATGATTCACAACGGTAGTTTTCCATGAAATATTCTCAACAAAAGCATAACCTAATTACTCTTATGATTCCAAAATATAAACAATCTGTGTGCAACGTGCTTCTTTAACCACTGACATACATATAAGGTTTGTCATTACCATGAGAGAGAATGTTGATGGTTTCATTGTGCAAATATGTAAGGCTGAAGAGGCAATCCCAGGCATTCATTTGAGGCCGGTAACCTTCCAATACAAACGGATTGAACTGCAGATGTTTTGGTGTTTTCATCAGAGGCAACAATTTGGTATGTGAGCAGTTACGATATGATATAAAGGACTCCATTGTACGGGGACGCTCCTCAGATGTGACTTCTGTCTCACTGAGAACATTCCCAGATTGAAAACTGGAATCCTGCAACATTACTAGTTATATAATTACACCCGATATACAGTTTCTCCTGTATTTCGAAGTGGAAACCACCAAAAATACATAAAGCTAATCGGTTACCAATGGTTACCGGCACCGCCACAAACCAATCAACACCAAGTAAGGCGACATTTTGAAATTTTCACGTGACTTTTGACGTCAAACGCCGATTTAGATTTTTCCCAGTTGCCATTCTTTTATTGTAAAACAAGTAGACTATAATGCCATGGTGCAGCTACATCATGAACTTCAAAAAAAAAAAAAGTTTTATTTCTCTGAAATATCATATATGACCGGTGTGAACAGCTGTCTCAGCCGTTAGATCACGGCTTCCGATAAGTCAGGTAC------------------------------------------------------------------------------------------------------------------------------------------------------
>APH_1602
TAATGGGAACTGCCCAACTGGGTTGCCATGGGATTCAACAGTATATCCATCAGACCTGGCCCCTACCTCCTTTCATGCAGTAGGCTATGGTAATACAGAGCCCTGACCTACCTCTAATTAATCCTGATGCTCAGTTTCAAGTATAGGACAGGCTTTCTGACCACTGCATACAGCTGCAGAGGTACATAAATTTTAGAAGTGACAAAGGAATGCATTAAATGCTTATCATGTGTAATTAAGGAATGTATCAACAAGCACATGCTGGACAAAATTCAAAGTACCAGCAATGAGAGATTGAAGCTTTACAAACTAAGGTTTTTGGATATTTATGTATTTAATGGAATTTGCAGCCCTGTGATTAATGGAAATCTGTAGTGCAGTGTTTCTTTCTTTATGATCTGCTGGCATTTACTGTCACTCTACTGTGATATTAAAATATTATGCTGGTGCTTTAGTGCAAAAATACCCTGAAAACATGGTTTGCTCATAAAAGGTGTAGGCTATGATTCACAACGGTAGTTTTCCATGAAATATTCTCAACAAAAGCATAACCTAATTACTCTTATGATTCCAAAATATAAACAATCTGTGTGCAACGTGCTTCTTTAACCACTGACATACATATAAGGTTTGTCATTACCATGAGAGAGAATGTTGATGGTTTCATTGTGCAAATATGTAAGGCTGAAGAGGCAATCCCAGGCATTCATTTGAGGCCGGTAACCTTCCAATACAAACGGATTGAACTGCAGATGTTTTGGTGTTTTCATCAGAGGCAACAATTTGGTATGTGAGCAGTTACGATATGATATAAAGGACTCCATTGTACGGGGACGCTCCTCAGATGTGACTTCTGTCTCACTGAGAACATTCCCAGATTGAAAACTGGAATCCTGCAACATTACTAGTTATATAATTACACCCGATATACAGTTTCTCCTGTATTTCGAAGTGGAAACCACCAAAAATACATAAAGCTAATCGGTTACCAATGGTTACCGGCACCGCCACAAACCAATCAACACCAAGTAAGGCGACATTTTGAAATTTTCACGTGACTTTTGACGTCAAACGCCGATTTAGATTTTTCCCAGTTGCCATTCTTTTATTGTAAAACAAGTAGACTATAATGCCATGGTGCAGCTACATCATGAACTTCAAAAAAAAAAAAAGTTTTATTTCTCTGAAATATCATATATGACCGGTGTGAACAGCTGTCTCGGCCGTTAGATCACGGCTTCCGATAAGTCAGGTACTTATACTTACTGCATTATTCGGATTCTCTAACACTGCTAGTGGGCTCGCTTCTCTTTGTGCGCACAGATACGGCTGAATAATTTTTCTCCAGTTTCAGTTTAATTATGCACATGATCTATTTTAGAAATTTTGTTTAGAATAAAAACATC
>APH_3191
-------------------------------------------------------------------------------------------------GAGCCCTGACCTACCTCTAATTAATCCTGATGCTCAGTTTCAAGTATAGGACAGGCTTTCTGACCACTGCATACAGCTGCAGAGGTACATAAATTTTAGAAGTGACAAAGGAATGCATTAAATGCTTATCATGTGTAATTAAGGAATGTATCAACAAGCACATGCTGGACAAAATTCAAAGTACCAGCAATGAGAGATTGAAGCTTTACAAACTAAGGTTTTTGGATATTTATGTATTTAATGGAATTTGCAGCCCTGTGATTAATGGAAATCTGTAGTGCAGTGTTTCTTTCTTTATGATCTGCTGGCATTTACTGTCACTCTACTGTGATATTAAAATATTATGCTGGTGCTTTAGTGCAAAAATACCCTGAAAACATGGTTTGCTCATAAAAGGTGTAGGCTATGATTCACAACGGTAGTTTTCCATGAAATATTCTCAACAAAAGCATAACCTAATTACTCTTATGATTCCAAAATATAAACAATCTGTGTGCAACGTGCTTCTTTAACCACTGACATACATATAAGGTTTGTCATTACCATGAGAGAGAATGTTGATGGTTTCATTGTGCAAATATGTAAGGCTGAAGAGGCAATCCCAGGCATTCATTTGAGGCCGGTAACCTTCCAATACAAACGGATTGAACTGCAGATGTTTTGGTGTTTTCATCAGAGGCAACAATTTGGTATGTGAGCAGTTACGATATGATATAAAGGACTCCATTGTACGGGGACGCTCCTCAGATGTGACTTCTGTCTCACTGAGAACATTCCCAGATTGAAAACTGGAATCCTGCAACATTACTAGTTATATAATTACACCCGATATACAGTTTCTCCTGTATTTCGAAGTGGAAACCACCAAAAATACATAAAGCTAATCGGTTACCAATGGTTACCGGCACCGCCACAAACCAATCAACACCAAGTAAGGCGACATTTTGAAATTTTCACGTGACTTTTGACGTCAAACGCCGATTTAGATTTTTCCCAGTTGCCATTCTTTTATTGTAAAACAAGTAGACTATAATGCCATGGTGCAGCTACATCATGAACTTCAAAAAAAAAAAAAGTTTTATTTCTCTGAAATATCATATATGACCGGTGTGAACAGCTGTCTCGGCCGTTAGATCACGGCTTCCGATAAGTCAGGTACTTATACTTACTGCATTATTCGGATTCTCTAACACTGCTAGTGGGCTCGCTTCTCTTTGTGCGCACAGATACGGCTGAATAATTTTTCTCCAGTTTCAGTTTAATTATGCACATGATCTATTTTAGAAATTTTGTTTAGAATAAAAACATC
>APH_0880
-----------------CTGGGTTGCCATGGGATTCAACAGTATATCCATCAGACCTGGCCCCTACCTCCTTTCATGCAGTAGGCTATGGTAATACAGAGCCCTGACCTACCTCTAATTAATCCTGATGCTCAGTTTCAAGTATAGGACAGGCTTTCTGACCACTGCATACAGCTGCAGAGGTACATAAATTTTAGAAGTGACAAAGGAATGCATTAAATGCTTATCATGTGTAATTAAGGAATGTATCAACAAGCACATGCTGGACAAAATTCAAAGTACCAGCAATGAGAGATTGAAGCTTTACAAACTAAGGTTTTTGGATATTTATGTATTTAATGGAATTTGCAGCCCTGTGATTAATGGAAATCTGTAGTGCAGTGTTTCTTTCTTTATGATCTGCTGGCATTTACTGTCACTCTACTGTGATATTAAAATATTATGCTGGTGCTTTAGTGCAAAAATACCCTGAAAACATGGTTTGCTCATAAAAGGTGTAGGCTATGATTCACAACGGTAGTTTTCCATGAAATATTCTCAACAAAAGCATAACCTAATTACTCTTATGATTCCAAAATATAAACAATCTGTGTGCAACGTGCTTCTTTAACCACTGACATACATATAAGGTTTGTCATTACCATGAGAGAGAATGTTGATGGTTTCATTGTGCAAATATGTAAGGCTGAAGAGGCAATCCCAGGCATTCATTTGAGGCCGGTAACCTTCCAATACAAACGGATTGAACTGCAGATGTTTTGGTGTTTTCATCAGAGGCAACAATTTGGTATGTGAGCAGTTACGATATGATATAAAGGACTCCATTGTACGGGGACGCTCCTCAGATGTGACTTCTGTCTCACTGAGAACATTCCCAGATTGAAAACTGGAATCCTGCAACATTACTAGTTATATAATTACACCCGATATACAGTTTCTCCTGTATTTCGAAGTGGAAACCACCAAAAATACATAAAGCTAATCGGTTACCAATGGTTACCGGCACCGCCACAAACCAATCAACACCAAGTAAGGCGACATTTTGAAATTTTCACGTGACTTTTGACGTCAAACGCCGATTTAGATTTTTCCCAGTTGCCATTCTTTTATTGTAAAACAAGTAGACTATAATGCCATGGTGCAGCTACATCATGAACTTC-AAAAAAAAAAAAGTTTTATTTCTCTGAAATATCATATATGACCGGTGTGAACAGCTGTCTCAGCCGTTAGATCACGGCTTCCGATAAGTCAGGTACTTATACTTACTGCATTATTCGGATTCTCTAACACTGCTAGTGGGCTCGCTTCTCTTTGTGCGCACAGATACGGCTGAATAATTTTTCTCCAGTTTCAGTTTAATTATGCACATGATCTATTTTAGAAATTTTGTTTAGAATAAAAACATC
>APH_3177
TAATGGGAACTGCCCAACTGGGTTGCC-TGGGATTCAACAGTATATCCATCAGACCTGGCCCCTACCTCCTTTCATGCAGTAGGCTATGGTAATACAGAGCCCTGACCTACCTCTAATTAATCCTGATGCTCAGTTTCAAGTATAGGACAGGCTTTCTGACCACTGCATACAGCTGCAGAGGTACATAAATTTTAGAAGTGACAAAGGAATGCATTAAATGCTTATCATGTGTAATTAAGGAATGTATCAACAAGCACATGCTGGACAAAATTCAAAGTACCAGCAATGAGAGATTGAAGCTTTACAAACTAAGGTTTTTGGATATTTATGTATTTAATGGAATTTGCAGCCCTGTGATTAATGGAAATCTGTAGTGCAGTGTTTCTTTCTTTATGATCTGCTGGCATTTACTGTCACTCTACTGTGATATTAAAATATTATGCTGGTGCTTTAGTGCAAAAATACCCTGAAAACATGGTTTGCTCATAAAAGGTGTAGGCTATGATTCACAACGGTAGTTTTCCATGAAATATTCTCAACAAAAGCATAACCTAATTACTCTTATGATTCCAAAATATAAACAATCTGTGTGCAACGTGCTTCTTTAACCACTGACATACATATAAGGTTTGTCATTACCATGAGAGAGAATGTTGATGGTTTCATTGTGCAAATATGTAAGGCTGAAGAGGCAATCCCAGGCATTCATTTGAGGCCGGTAACCTTCCAATACAAACGGATTGAACTGCAGATGTTTTGGTGTTTTCATCAGAGGCAACAATTTGGTATGTGAGCAGTTACGATATGATATAAAGGACTCCATTGTACGGGGACGCTCCTCAGATGTGACTTCTGTCTCACTGAGAACATTCCCAGATTGAAAACTGGAATCCTGCAACATTACTAGTTATATAATTACACCCGATATACAGTTTCTCCTGTATTTCGAAGTGGAAACCACCAAAAATACATAAAGCTAATCGGTTACCAATGGTTACCGGCACCGCCACAAACCAATCAACACCAAGTAAGGCGACATTTTGAAATTTTCACGTGACTTTTGACGTCAAACGCCGATTTAGATTTTTCCCAGTTGCCATTCTTTTATTGTAAAACAAGTAGACTATAATGCCATGGTGCAGCTACATCATGAACTT-AAAAAAAAAAAAAGTTTTATTTCTCTGAAATATCATATATGACCGGTGTGAACAGCTGTCTCAGCCGTTAGATCACGGCTTCCGATAAGTCAGGTACTTATACTTACTGCATTATTCGGATTCTCTAACACTGCTAGTGGGCTCGCTTCTCTTTGTGCGCACAGATACGGCTGAATAATTTTTCTCCAGTTTCAATTTAATTATGCACATGATCTATTTTAGAAATTTTGTTTAGAATAAAAACATC
>APH_4021
TAATGGGAACTGCCCAAATGGGTTGCCATGGGATTCAACAGTATATCCATCAGACATGGCCCCTACCTCCTTTCATGCAGTAGGCTATGGTAATACAGAGCCCTGACCTACCTCTAATTAATCCTGATGCTCAGTTTCAAGTATAGGACAGGCTTTCTGACCACTGCATACAGCTGCAGAGGTACATAAATTTTAGAAGTGACAAAGGAATGCATTAAATGCTTATCATGTGTAATTAAGGAATGTATCAACAAGCACATGCTGGACAAAATTCAAAGTACCAGCAATGAGAGATTGAAGCTTTACAAACTAAGGTTTTTGGATATTTATGTATTTAATGGAATTTGCAGCCCTGTGATTAATGGAAATCTGTAGTGCAGTGTTTCTTTCTTTATGATCTGCTGGCATTTACTGTCACTCTACTGTGATATT-AAATATTATGCTGGTGCTTTAGTGCAAAAATACCCTGAAAACATGGTTTGCTCATAAAAGGTGTAGGCTATGATTCACAACGGTAGTTTTCCATGAAATATTCTCAACAAAAGCATAACCTAATTACTCTTATGATTCCAAAATATAAACAATCTGTGTGCAACGTGCTTCTTTAACCACTGACATACATATAAGGTTTGTCATTACCATGAGAGAGAATGTTGATGGTTTCATTGTGCAAATATGTAAGGCTGAAGAGGCAATCCCAGGCATTCATTTGAGGCCGGTAACCTTCCAATACAAACGGATTGAACTGCAGATGTTTTGGTGTTTTCATCAGAGGCAACAATTTGGTATGTGAGCAGTTACGATATGATATAAAGGACTCCATTGTACGGGGACGCTCCTCAGATGTGACTTCTGTCTCACTGAGAACATTCCCAGATTGAAAACTGGAATCCTGCAACATTACTAGTTATATAATTACACCCGATATACAGTTTCTCCTGTATTTCGAAGTGGAAACCACCAAAAATACATAAAGCTAATCGGTTACCAATGGTTACCGGCACCGCCACAAACCAATCAACACCAAGTAAGGCGACATTTTGAAATTTTCACGTGACTTTTGACGTCAAACGCCGATTTAGATTTTTCCCAGTTGCCATTCTTTTATTGTAAAACAAGTAGACTATAATGCCATGGTGCAGCTACATCATGAACTTCAAAAAAAAAAAAAAGTTTATTTCTCTGAAATATCATATATGACCGGTGTGAACAGCTGTCTCGGCCGTTAGATCACGGCTTCCGATAAGTCAGGTACTTATACTTACTGCATTATTCGGATTCTCTAACACTGCTAGTGGGCTCGCTTCTCTTTGTGCGCACAGATACGGCTGAATAATTTTTCTCCAGTTTCAGTTTAATTATGCACATGATCTATTTTAGAAATTTTGTTTAGAATAAAAACATC
>APH_5079
------GATCTACACA-CTGCATAACACTCTTTCCCTACACGACGCTCTTCCGATCTGGCAAACTCTTTCTCTGTCCCTGATGCTT----CAGTTTCAAGTACAGGGAAAACTGTCTTTATCCCTGATGCTCAGTTTCAAGTATAGGACAGGCTTTCTGACCACTGCATACAGCTGCAGAGGTACATAAATTTTAGAAGTGACAAAGGAATGCATTAAATGCTTATCATGTGTAATTAAGGAATGTATCAACAAGCACATGCTGGACAAAATTCAAAGTACCAGCAATGAGAGATTGAAGCTTTACAAACTAAGGTTTTTGGATATTTATGTATTTAATGGAATTTGCAGCCCTGTGATTAATGGAAATCTGTAGTGCAGTGTTTCTTTCTTTATGATCTGCTGGCATTTACTGTCACTCTACTGTGATATTAAAATATTATGCTGGTGCTTTAGTGCAAAAATACCCTGAAAACATGGTTTGCTCATAAAAGGTGTAGGCTATGATTCACAACGGTAGTTTTCCATGAAATATTCTCAACAAAAGCATAACCTAATTACTCTTATGATTCCAAAATATAAACAATCTGTGTGCAACGTGCTTCTTTAACCACTGACATACATATAAGGTTTGTCATTACCATGAGAGAGAATGTTGATGGTTTCATTGTGCAAATATGTAAGGCTGAAGAGGCAATCCCAGGCATTCATTTGAGGCCGGTAACCTTCCAATACAAACGGATTGAACTGCAGATGTTTTGGTGTTTTCATCAGAGGCAACAATTTGGTATGTGAGCAGTTACGATATGATATAAAGGACTCCATTGTACGGGGACGCTCCTCAGATGTGACTTCTGTCTCACTGAGAACATTCCCAGATTGAAAACTGGAATCCTGCAACATTACTAGTTATATAATTACACCCGATATACAGTTTCTCCTGTATTTCGAAGTGGAAACCACCAAAAATACATAAAGCTAATCGGTTACCAATGGTTACCGGCACCGCCACAAACCAATCAACACCAAGTAAGGCGACATTTTGAAATTTTCACGTGACTTTTGACGTCAAACGCCGATTTAGATTTTTCCCAGTTGCCATTCTTTTATTGTAAAACAAGTAGACTATAATGCCATGGTGCAGCTACATCATGAACTTC--AAAAAAAAAAAGTTTTATTTCTCTGAAATATCATATATGACCGGTGTGAACAGCTGTCTCAGCCGTTAGATCACGGCTTCCGATAAGTCAGGTACTTATACTTACTG------------------------------------------------------------------------------------------------------------------------------------------
>APH_5001
----------------------------------------------------------------------------------------------------------------------TAATCCTGATGCTCAGTTTCAAGTATAGGACAGGCTTTCTGACCACTGCATACAGCTGCAGAGGTACATAAATTTTAGAAGTGACAAAGGAATGCATTAAATGCTTATCATGTGTAATTAAGGAATGTATCAACAAGCACATGCTGGACAAAATTCAAAGTACCAGCAATGAGAGATTGAAGCTTTACAAACTAAGGTTTTTGGATATTTATGTATTTAATGGAATTTGCAGCCCTGTGATTAATGGAAATCTGTAGTGCAGTGTTTCTTTCTTTATGATCTGCTGGCATTTACTGTCACTCTACTGTGATATTAAAATATTATGCTGGTGCTTTAGTGCAAAAATACCCTGAAAACATGGTTTGCTCATAAAAGGTGTAGGCTATGATTCACAACGGTAGTTTTCCATGAAATATTCTCAACAAAAGCATAACCTAATTACTCTTATGATTCCAAAATATAAACAATCTGTGTGCAACGTGCTTCTTTAACCACTGACATACATATAAGGTTTGTCATTACCATGAGAGAGAATGTTGATGGTTTCATTGTGCAAATATGTAAGGCTGAAGAGGCAATCCCAGGCATTCATTTGAGGCCGGTAACCTTCCAATACAAACGGATTGAACTGCAGATGTTTTGGTGTTTTCATCAGAGGCAACAATTTGGTATGTGAGCAGTTACGATATGATATAAAGGACTCCATTGTACGGGGACGCTCCTCAGATGTGACTTCTGTCTCACTGAGAACATTCCCAGATTGAAAACTGGAATCCTGCAACATTACTAGTTATATAATTACACCCGATATACAGTTTCTCCTGTATTTCGAAGTGGAAACCACCAAAAATACATAAAGCTAATCGGTTACCAATGGTTACCGGCACCGCCACAAACCAATCAACACCAAGTAAGGCGACATTTTGAAATTTTCACGTGACTTTTGACGTCAAACGCCGATTTAGATTTTTCCCAGTTGCCATTCTTTTATTGTAAAACAAGTAGACTATAATGCCATGGTGCAGCTACATCATGAACTTCAAAAAAAAAAAAAGTTTTATTTCTCTGAAATATCATATATGACCGGTGTGAACAGCTGTCTCAGCCGTTAGATCACGGCTTCCGATAAGTCAGGTACTTATACTTACTGCATTATTCGGATTCTCTAACACTGCTAGTGGGCTCGCTTCTCTTTGTGCGCACAGATACGGCTGAATAATTTTTCTCCAGTTTCAGTTTAATTATGCACATGATCTATTTTAGAAATTTTGTTTAGAATAAAAACATC
>APH_4024
TAATGGGAACTGCCCAAATGGGTTGCCATGGGATTCAACAGTATATCCATCAGACATGGCCCCTACCTCCTTTCATGCAGTAGACTATGGTAATACAGAGCCCTGACCTACCTCTAATTAATCCTGATGCTCAGTTTCAAGTATAGGACAGGCTTTCTGACCACTGCATACAGCTGCAGAGGTACATAAATTTTAGAAGTGACAAAGGAATGCATTAAATGCTTATCATGTGTAATTAAGGAATGTATCAACAAGCACATGCTGGACAAAATTCAAAGTACCAGCAATGAGAGATTGAAGCTTTACAAACTAAGGTTTTTGGATATTTATGTATTTAATGGAATTTGCAGCCCTGTGATTAATGGAAATCTGTAGTGCAGTGTTTCTTTCTTTATGATCTGCTGGCATTTACTGTCACTCTACTGTGATATTAAAATATTATGCTGGTGCTTTAGTGCAAAAATACCCTGAAAACATGGTTTGCTCATAAAAGGTGTAGGCTATGATTCACAACGGTAGTTTTCCATGAAATATTCTCAACAAAAGCATAACCTAATTACTCTTATGATTCCAAAATATAAACAATCTGTGTGCAACGTGCTTCTTTAACCACTGACATACATATAAGGTTTGTCATTACCATGAGAGAGAATGTTGATGGTTTCATTGTGCAAATATGTAAGGCTGAAGAGGCAATCCCAGGCATTCATTTGAGGCCGGTAACCTTCCAATACAAACGGATTGAACTGCAGATGTTTTGGTGTTTTCATCAGAGGCAACAATTTGGTATGTGAGCAGTTACGATATGATATAAAGGACTCCATTGTACGGGGACGCTCCTCAGATGTGACTTCTGTCTCACTGAGAACATTCCCAGATTGAAAACTGGAATCCTGCAACATTACTAGTTATATAATTACACCCGATATACAGTTTCTCCTGTATTTCGAAGTGGAAACCACCAAAAATACATAAAGCTAATCGGTTACCAATGGTTACCGGCACCGCCACAAACCAATCAACACCAAGTAAGGCGACATTTTGAAATTTTCACGTGACTTTTGACGTCAAACGCCGATTTAGATTTTTCCCAGTTGCCATTCTTTTATTGTAAAACAAGTAGACTATAATGCCATGGTGCAGCTACATCATGAACTTCAAAAAAAAAAAAAGTTTTATTTCTCTGAAATATCATATATGACCGGTGTGAACAGCTGTCTCAGCCGTTAGATCACGGCTTCCGATAAGTCAGGTACTTATACTTACTGCATTATTCGGATTCTCTAACACTGCTAGTGGGCTCGCTTCTCTTTGTGCGCACAGATACGGCTGAATAATTTTTCTCCAGTTTCAGTTTAATTATGCACATGATCTATTTTAGAAATTTTGTTTAGAATAAAAACATC
>APH_0622
--------------------------------------------------------------------------------------------------------------------------------------------------GACAGGCTTTCTGACCACTGCATACAGCTGCAGAGGTACATAAATTTTAGAAGTGACAAAGGAATGCATTAAATGCTTATCATGTGTAATTAAGGAATGTATCAACAAGCACATGCTGGACAAAATTCAAAGTACCAGCAATGAGAGATTGAAGCTTTACAAACTAAGGTTTTTGGATATTTATGTATTTAATGGAATTTGCAGCCCTGTGATTAATGGAAATCTGTAGTGCAGTGTTTCTTTCTTTATGATCTGCTGGCATTTACTGTCACTCTACTGTGATATTAAAATATTATGCTGGTGCTTTAGTGCAAAAATACCCTGAAAACATGGTTTGCTCATAAAAGGTGTAGGCTATGATTCACAACGGTAGTTTTCCATGAAATATTCTCAACAAAAGCATAACCTAATTACTCTTATGATTCCAAAATATAAACAATCTGTGTGCAACGTGCTTCTTTAACCACTGACATACATATAAGGTTTGTCATTACCATGAGAGAGAATGTTGATGGTTTCATTGTGCAAATATGTAAGGCTGAAGAGGCAATCCCAGGCATTCATTTGAGGCCGGTAACCTTCCAATACAAACGGATTGAACTGCAGATGTTTTGGTGTTTTCATCAGAGGCAACAATTTGGTATGTGAGCAGTTACGATATGATATAAAGGACTCCATTGTACGGGGACGCTCCTCAGATGTGACTTCTGTCTCACTGAGAACATTCCCAGATTGAAAACTGGAATCCTGCAACATTACTAGTTATATAATTACACCCGATATACAGTTTCTCCTGTATTTCGAAGTGGAAACCACCAAAAATACATAAAGCTAATCGGTTACCAATGGTTACCGGCACCGCCACAAACCAATCAACACCAAGTAAGGCGACATTTTGAAATTTTCACGTGACTTTTGACGTCAAACGCCGATTTAGATTTTTCCCAGTTGCCATTCTTTTATTGTAAAACAAGTAGACTATAATGCCATGGTGCAGCTACATCATGAAC----------------------------------------------------------------------------------------------------------------------------------------------------------------------------------------------------------------------------------------------------------
>APH_0185
TAATGGGAACTGCCCAACTGGGTTGCCATGGGATTCAACAGTATATCCATCAGACCTGGCCCCTACCTCCTTTCATGCAGTAGGCTATGGTAATACAGAGCCCTGACCTGCCTCTAATTAATCCTGATGCTCAGTTTCAAGTATAGGACAGGCTTTCTGACCACTGCATACAGCTGCGGAGGTACATAAATTTTAGAAGTGACAAAGGAACGCATTAAATGCTTATCATGTGTAATTAAGGAATGTATCAACAAGCACATGCTGGACAAAATTCAGAGTACCAGCAATGAGAGATTGAAGCTTTACAAACTAAGGTTTTTGGATATTTATGTATTTAATGGAATTTGCAGCCCTGTGATTAAGGGAAATCTGTAGTGCAGTG-TTCTTTCTTTATGTTCTGCTGGCATTTACTGTCACTCTACTGTGATATTAAAATATTACGCTGGTGCTTTAGTGCAAAAATACGCTGAAAACATGGTTTGCTCATAAAAGGTATAGGCTATGATTCACAACGGTGGTTTTCCATGAAATATTCCCAAAAATATCATGA-------AATATTATGATTCCAAAATATAAACAATCTGTGTGCAACGTGCTTCTTTAACCACTGACATGCATATAAGGTTTGTCATTACCATGAGAGAGAATGTTGATGGTTTCATTGTGCAAATATGTAAGGCTGAAGAGGCAATCCCAGGCATTCATTTGAGGCCGGTAACCTTCCAATACAAACGGATTGAACTGCAGATGTTTTGGTGTTTTCATCAGAGGCAACAATTTGGTATGTGAGCAGTTACGATATGACATAATGGACTCCATTGTACGGGGACGCTCCTCAGATGTGACTTCTGTCTCACTGAGAACATTCCCAGATTGAAAACTGGAATCCTGCAACATTACTAGTTATATAATTACACCCGATATACAGTTTCTCCTGTATTTCGAAGTGGAAACCACCAAAAATACATCAAGCTAATCGGTTACCAATGGTTACCGGCACCGCCACAAACCAATCAACACCAAGTAAGGCGACATTTTGAAATTTTCACGTGACTTTTGACGTCAAACGCCGATTTAGATTTTTCCCAGTTGCCATTCTTTTATTGTAAAACAAGTAAAAAATAATGTCATGGTGCAGCTACATCATGAACTTCAAAAAA------------------CTGAAATATCGTATATGACCGCTGTGAACAGCTGTCTCAGCCGTTAGATCACGGCTTCCGATAAGTCAGGTACTTATACTTACTGCATTATTCGGATTCTCTAACACTGCTAGTGGGCTCGCTTCTCTTTGTGCGCACAGATACGGCTGAATCATTTTTCTCCAGTTTCAGTTTAATTATGCACATGATCTATTTTAGAAATTTCGTTTAGAATAAAAACATC
>APH_1357
---------------------------------------------------------------------------------------------------------------------------------------------------------------------------------------------------------------------------------------------------------------------------------------------------------------------------------------------------------------------------------------------------------------------------------------------------------------------------------------------------------------------------------------------------------------------------------------------------------------------------CTTTAACCACTGACATGCATATAAGGTTTGTCATTACCATGAGAGAGAATGTTGATGGTTTCATTGTGCAAATATGTAAGGCTGAAGAGGCAATCCCAGGCATTCATTTGAGGCCGGTAACCTTCCAATACAAACGGATTGAACTGCAGATGTTTTGGTGTTTTCATCAGAGGCAACAATATGGTATGTGAGCAGTTACGATATGACATAATGGACTCCATTGTACGGGGACGCTCCTCAGATGTGACTTCTGTCTCACTGAGAACATTCCCAGATTGAAAACTGGAATCCTGCAACATTACTAGTTATATAAT---------------------------------------------------------------------------------------------------------------------------------------------------------------------------------------------------------------------------------------------------------------------------------------------------------------------------------------------------------------------------------------------------------------------------------------------------------------------------------------------------------
