# Supplementary material for: ﻿Discovery of a new tarantula species from the Madrean Sky Islands and the first documented instance of syntopy between two montane endemics (Araneae, Theraphosidae, Aphonopelma): a case of prior mistaken identity
Source: Zookeys. 2024 Aug 16;1210:61–98. doi: 10.3897/zookeys.1210.125318 (PMC11344175; doi:10.3897/zookeys.1210.125318)
Supplement: Supplementary material 8 — Phylogenomics files [file zookeys-1210-061_article-125318__-s008.zip › Suppl8/individual_UCE_loci/sl_realigned_uce_2001550.fas]

>APH_5001
---------------------------------------------------------ATATCTGGAATACTGTTACAATATATATTCTC---------AATAGTATATATAT-----ATATATAATAAGTGTTA-----------------TTTCCAAAAG----------------------------------------------------ATCGTATTCAAAAC----GGACAAA-----------GAATAAGGATG--ACCACGGAAGAGTA---------TTCTACTGGAGCATCTAAC--TCAGAAAGGGGTCCATTATGAAAACCCATGTCGTG----------------TTTACGAGAAGTCTGA---------GACCTCAGTCA-TCCATAAATACTGTGATCGTGATCTGAATAGGGAGTAATTACTCATT---------CGGTTAGAACCTT----GTGACA-----ACTGGGAATCGAACCCAGGACATTTCCGCTGCAGCCGAACGCTCTAC-----CACTGAGCTATTGTCACATTTA--------------TTCAACCATCACATTGGGTTTATACGGCCAGGCGTTACATC------------------AATGTCTGAAACAACTCAGGTGAGCTCACTTCCCCTTCCGCCAATGCAGTATGTGAACTTATTTTCAGATGAAAATGTACAGAAAGGGAAGACTCCTCCCCCACCTAAGCCCATCACAGATTCATATACAATGTTTGGTGCTCCTTTTCATGCTGATGATCCAATTATACGACCTCTTGAAAGTCAAGGCATACGTAGACTGTACCCACAGAACTATGACCATAAACGAGAACTTAAAAAATTAAATCACTCAGTTTTAGTGAACGTTCTGGACATACCAAGTATCCCAAAAAGACGTACAAAAACGTTCGACATCGCAAAAAAGAGAGCAACCTTCAGTTCACTCTATG-CCACACAAAAGGCCTAATCCACAATCACCAAGCTCACCAAGTGCCAGACACCTACAGTGCCAT--TGGATATACAACATCAACAGGTGTGTGCAAAACCTTCACACCTTCAGCAACCATAAAACGCTACGAAATTCCCGCAAGCCGCAGCGTCAA---TTTCATA---------------------------------TGTACGATCTACAACCCCGGAAAGCCGTCCTCTATTACCAACTGGAGAAG----------------------------------------------TGCTTCACCTCCCTACTGGAAAAG----------------TGCCTCAGCA------------TTCCCCTGGAGA-------AGTGCCTCGACGCGCCTCCCGA------GGAGTGACTCAACGTTCCGCCAGAAAAGAGCCGCA-GCACCCGTTGGAAGAAGTGAATCAACCAA------------GTACTGGAGACGACC------------------------CGATACCACTGCAAGACTAAG------------------------------------
>APH_5003
---------------------------------------TGTCACATCCCTCCTACAGTCTGTGGAAGTCTGCCACAATGATCATTTTCCAAAACTGAAACGGCATCTCTGCGTGGAATGCATTATATGCATTACAACACACAGTAAGGTGTGTTCTAATGCAT------------------------------------------------------------------------------------------ATAATG----CATAGGACAGTAAGGTGAGCTTCTTTCTAATGCTTTTCACTGTCAGGGAATAGTCTGTCATTAGTACTTGTGAGGTAACCTCCACAGATTAATTGTGCAAGAAAT-TAACCTGCGAATGTTCTATGCCACTTCATCAGATGATTTATCAT---------------TAACTGCTCTTTCCCTCCCTGCAGCTAAAGTTTCTGAAGTAAGAAAAGTAATGTGTGTTTGTTCACAGATGTTTACATTTGATTCTAACTATTTCTGTTTATTTTAAGCTTTTCTCATATTTACCACTTTCTTTCTTTTTTTTTCTCAGGTTTGTTTCAAATTACCAGGTGTGACAGTAACAATTTTACCTGGCAAAATGTCTGAAACAACTCAGGTGAGCTCACTTCCCCTTCCGCCAATGCAGTATGTGAACTTATTTTCAGATGAAAATGTACAGAAAGGGAAGACTCCTCCCCCACCTAAGCCCATCACAGATTCATATACAATGTTTGGTGCTCCTTTTCATGCTGATGATCCAATTATACGACCTCTTGAAAGTCAAGGCATACGTAGACTGTACCCACAGAACTATGACCATAAACGAGAACTTAAAAAATTAAATCACTCAGTTTTAGTGAACTTTCTGGACATGCTAGACATTTTGATAAGATGTCCAGATACTTCTAAAAGAGAAGAAAAGAAAGAAGATATTAGTTTACTGTTTATTCATATCCACCATCTAATCAATGAATATCGACCTCATCAAGCACGAGATACTTTGCGCGTTATGATGGAAATACAAAAACGACAAAGACTAGAAACTTCTGAACGTTTCCAGCAGTTAGAGAAAGTTATGGAACTGTTGCAAGCCTCATTAGCAAACCTTCCAGACACTGCTGATATGGACTGCAAACTGTTAGTGCCTGTAGAATCTATATGTATGGAAGAAAGTGAGCTTCGACCAGATGGTGAAGGTGATGGTATTCATGGGTTAGATAGACTAATGTGTGATATTGTAGATGCTCTTTGATCCTTCTTGAGAAGATGTATATTTTCAACTTGTCTATGCATAACTGTATAATTTTTCATGTACATAGTACTAATTTCATTAAACTTATTTTGAAGAGTTGGAGTGAGTAGTTTTTATTACACAATGGAGTAATAGGCAGACTTATAATAAATT-----------------------------------------------------------------------------------------------------------------------
>APH_4024
TCATACGTGTCTTGCTGTTGAAGTATCAATGGGAGGACCTGTCACATCCCTCCTACAGTCTGTGGAAGTCTGCCACAATGATCATTTTCCAAAACTGAAATGGCATCTCTGCGTGGAATGCATTATATGCATTACAACACACAGTAAGGTGT-------------------------------------------------------------GTTGTAATGCATAT-----------------------------AATG----CATAGGACAGTAAGGTGAGCTTCTTTCTAATGCTTTTCACTGTCAGGGAATAGTCTGTCATTAGTACTTGTGAGGTAACCTCCACAGATTAATTGTGCAAGAAAT-TAACCTGCGAATGTTCTATGCCACTTCATCAGATGATTTATCAT---------------TAACTGCTCTTTCCCTCCCTGCAGCTAAAGTTTCTGAAGTAAGAAAAGTAATGTGTGTTTGTTCACAGATGTTTACATTTGATTCTAACTATTTCTGTTTATTTTAAGCTTTTCTCATATTTACCACTTTCTTTCTTTTTTTTTCTCAGGTTTGTTTCAAATTACCAGGTGTGACAGTAACAATTTTACCTGGCAAAATGTCTGAAACAACTCAGGTGAGCTCACTTCCCCTTCCGCCAATGCAGTATGTGAACTTATTTTCAGATGAAAATGTACAGAAAGGGAAGACTCCTCCCCCACCTAAGCCCATCACAGATTCATATACAATGTTTGGTGCTCCTTTTCATGCTGATGATCCAATTATACGACCTCTTGAAAGTCAAGGCATACGTAGACTGTACCCACAGAACTATGACCATAAACGAGAACTTAAAAAATTAAATCACTCAGTTTTAGTGAACTTTCTGGACATGCTAGACATTTTGATAAGATGTCCAGATACTTCTAAAAGAGAAGAAAAGAAAGAAGATATTAGTTTACTATTTATTCATATCCACCATCTAATCAATGAATATCGACCTCATCAAGCACGAGATACTTTGCGCGTTATGATGGAAATACAAAAACGACAAAGACTAGAAACTTCTGAACGTTTCCAGCAGTTAGAGAAAGTTATGGAACTGTTGCAAGCCTCATTAGCAAACCTTCCAGACACTGCTGATATGGACTGCAAACTGTTAGTGCCTGTAGAATCTATATGTATGGAAGAAAGTGAGCTTCGACCAGATGGTGAAGGTGATGGTATTCATGGGTTAGATAGACTAATGTGTGATATTGTAGATGCTCTTTGATCCTTCTTGAGAAGATGTATATTTTCAACTTGTCTATGCATAACTGTATAATTTTTCATGTACATAGTACTAATTTCATTAAACTTATTTTGAAGAGTTGGAGTGAGTAGTTTTTATTACACAATGGAGTAATAGGCAGACTTATAATAAATTACATGGGTTAACATTTTTTAATGCAACTGAAAATGAGTATTCTGCATAGCAGAATGCTTGAGTGGAATTTCAATAAGAATCAGAAGTCAAATTCCCAGTTCTGTTGTTCTTTGTAAAGA
>APH_4029
-----------------------------------------------------------------------------------ATTTTCCAAAACTGAAATGGCATCTCTGCGTGGAATGCATTATATGCATTACAACACACAGTAAGGTGT-------------------------------------------------------------GTTGTAATGCATAT-----------------------------AATG----CATAGGACAGTAAGGTGAGCTTCTTTCTAATGCTTTTCACTGTCAGGGAATAGTCTGTCATTAGTACTTGTGAGGTAACCTCCACAGATTAATTGTGCAAGAAAT-TAACCTGCGAATGTTCTATGCCACTTCATCAGATGATTTATCAT---------------TAACTGCTCTTTCCCTCCCTGCAGCTAAAGTTTCTGAAGTAAGAAAAGTAATGTGTGTTTGTTCACAGATGTTTACATTTGATTCTAACTATTTCTGTTTATTTTAAGCTTTTCTCATATTTACCACTTTCTTTTTTTTTTTTTCTCAGGTTTGTTTCAAATTACCAGGTGTGACAGTAACAATTTTACCTGGCAAAATGTCTGAAACAACTCAGGTGAGCTCACTTCCCCTTCCGCCAATGCAGTATGTGAACTTATTTTCAGATGAAAATGTACAGAAAGGGAAGACTCCTCCCCCACCTAAGCCCATCACAGATTCATATACAATGTTTGGTGCTCCTTTTCATGCTGATGATCCAATTATACGACCTCTTGAAAGTCAAGGCATACGTAGACTGTACCCACAGAACTATGACCATAAACGAGAACTTAAAAAATTAAATCACTCAGTTTTAGTGAACTTTCTGGACATGCTAGACATTTTGATAAGATGTCCAGATACTTCTAAAAGAGAAGAAAAGAAAGAAGATATTAGTTTACTATTTATTCATATCCACCATCTAATCAATGAATATCGACCTCATCAAGCACGAGATACTTTGCGCGTTATGATGGAAATACAAAAACGACAAAGACTAGAAACTTCTGAACGTTTCCAGCAGTTAGAGAAAGTTATGGAACTGTTGCAAGCCTCATTAGCAAACCTTCCAGACACTGCTGATATGGACTGCAAACTGTTAGTGCCTGTAGAATCTATATGTATGGAAGAAAGTGAGCTTCGACCAGATGGTGAAGGTGATGGTATTCATGGGTTAGATAGACTAATGTGTGATATTGTAGATGCTCTTTGATCCTTCTTGAGAAGATGTATATTTTCAACTTGTCTATGCATAACTGTATAATTTTTCATGTACATAGTACTAATTTCATTAAACTTATTTTGA-----------------------------------------------------------------------------------------------------------------------------------------------------------------------------------
>APH_5079
--------------------------------------------------------------------------------------------------------------------------------------------------GGAGCTTTCCTTAGGCATGACCTGCTGATGCAATAGTCAGCTTAACAAAGATAGTGCATTGACTAGCATTGTGGCCAAAATGTTGGGGCAAGGTGATTTGCATGAATGGAGATGTTGCTAAAGGACAGTAAGGTGAGCTTCTTTCTAATGCTTTTCACTGTCAGGGAATAGTCTGTCATTAGTACTTGTGAGGTAACCTCCACAGATTAATTGTGCAAGAAATTTAACCTGCGAATGTTCTATGCCACTTCATCAGATGATTTACCATCAACTGGAACATCATTAACTGCTCTTTCCCTCCCTGCAGCTAAAGTTTCTGAAGTAAGAAAAGTAATGTGTGTTTGTTCACAGATGTTTACATTTGATTCTAACTATTTCTGTTTATTTTAAGCTTTTCTCATATTTACCACTTTCTTTTTTTTTTTTTCTCAGGTTTGTTTCAAATTACCAGGTGTGACAGTAACAATTTTACCTGGCAAAATGTCTGAAACAACTCAGGTGAGCTCACTTCCCCTTCCGCCAATGCAGTATGTGAACTTATTTTCAGATGAAAATGTACAGAAAGGGAAGACTCCTCCCCCACCTAAGCCCATCACAGATTCATATACAATGTTTGGTGCTCCTTTTCATGCTGATGATCCAATTATACGACCTCTTGAAAGTCAAGGCATACGTAGACTGTACCCACAGAACTATGACCATAAACGAGAACTTAAAAAATTAAATCACTCAGTTTTAGTGAACTTTCTGGACATGCTAGACATTTTGATAAGATGTCCAGATACTTCTAAAAGAGAAGAAAAGAAAGAAGATATTAGTTTACTGTTTATTCATATCCACCATCTAATCAATGAATATCGACCTCATCAAGCACGAGATACTTTGCGCGTTATGATGGAAATACAAAAACGACAAAGACTAGAAACTTCTGAACGTTTCCAGCAGTTAGAGAAAGTTATGGAACTGTTGCAAGCCTCATTAGCAAACCTTCCAGACACTGCTGATATGGACTGCAAACTGTTAGTGCCTGTAGAATCTATATGTATGGAAGAAAGTGAGCTTCGACCAGATGGTGAAGGTGATGGTATTCATGGGTTAGATAGACTAATGTGTGATATTGTAGATGCTCTTTGATCCTTCTTGAGAAGATGTATATTTTCAACTTGTCTATGCATAACTGTATAATTTTTCATGTACATAGTACTAATTTCATTAAACTTATTTTGAAGAGTTGGAGTGAGTAGTTTTTATTACACAATGGAGTAATAGGCAGACTTATAATAAATTACATGGGTTAACATTTTTTAATGCAACTGAAAATGAGTATTCTGCAT------------------------------------------------------------------------
>APH_0772
-----------------------------------------------------------------------------------------------------------------------------------------------------------------------------------------------CAAAGATAGTGCATTGACTAGCATTGTGGCCAAAATGTTGGGGCAAGGTGATTTGCATGAATGGAGATGTTGCTAAAGGACAGTAAGGTGAGCTTCTTTCTAATGCTTTTCACTGTCAGGGAATAGTCTGTCATTACTACTTGTGAGGTAACCTCCACAGATTAATTGCGCAAGAAATTTAACCTGCGAATGTTCTATGCCACTTCATCAGATGATTTACCATCAACTGGAACGTCATTAACTGCTCTTTCCCTCCTTGCGCCTAAAGTTTCTGAAGTAAGAAAAGTAATGTGTGTTTGTTCACAGATGTTTACATTTGATTCTAACTATTTCTGTTTATTTTAAGCTTTACTCATATTTACCACTTTCTTTTTTTCTCTCTCTCAGGTTGGTTTCAAATTACCAGGTGTGACAGTAACAATTTTGCCTGGCAAAATGTCTGAAACAACTCAGGTGAGCTCACTTCCCCTTCCGCCAATGCAGTATGTGAACTTATTTTCAGATGAAAATGTACAGAAAGGGAAGACTCCTCCCCCACCTAAGCCCATCACAGATTCATATACAATGTTTGGTGCTCCTTTTCATGCTGATGATCCAATTATACGACCTCTTGAAAGTCAAGGCATACGTAGACTGTACCCACAGAACTATGACCATAAACGAGAACTTAAAAAATTAAATCACTCAGTTTTAGTGAACTTTCTGGACATGCTAGACATTTTGATAAGATGTCCAGATACTTCTAAAAGAGAAGAAAAGAAAGAAGATATTAGTTTACTGTTTATTCATATCCACCATCTAATCAATGAATATCGACCTCATCAAGCACGAGATACTTTGCGCGTTATGATGGAAATACAGAAACGACAAAGACTAGAAACTTCTGAACGTTTCCAGCAGTTAGAGAAAGTTATGGAACTGTTGCAAGCCTCATTAGCAAACCTTCCAGACACTGCTGATATGGACTGCAAACTGTTAGTGCCTGTAGAATCTATATGTATGGAAGAAAGTGAGCTTCGACCAGATGGTGAAGGTGATGGTATTCATGGGTTAGATAGACTAATGTGTGATATTGTAGATGCTCTTTGATCCTTCTTGAGAAGATGTATATTTTCAACTTGTCTATGCATAACTGTATAATTTTTCATGTACATAGTACTAATTTCATTAAACTTATTTTGAAGAGTTGGAGTGAGTAGTTTTTATTACACAATGGAGTAATAGGCAGCCATATGATAAATTACATGGGTTAACATTTTTTAATGCAACTGAAAATGAATATTCTGCATAGCAGAATGCTTGTGTGGAATTTCAATAAGAATTAGAAGTCAAATTCCCAGTTCTGTTGTTCTTTGTAAAGA
>APH_1535
TCATACGTGTCTTGCTGTTGAAGTATCAATGGGAGGACCTGTCACATTCCTCCTACAGTCTGTGGAAGTCTGCCACAATGATGATTTTCCAAAACTGAAATGGCATCTCTGC---------ATGGAATGCATTACAACACTTTGGAGGAGCTTTCCTTAGGCATGACCTGCTGATGCAATAGTCAGCTTAACAAAGATAGTGCATTGACTAGCATTGTGGCCAAAATGTTGGGGCAAGGTGATTTGCATGAATGGAGATGTTGCTAAAGGACAGTAAGGTGAGCTTCTTTCTAATGCTTTTCACTGTCAGGGAATAGTCTGTCATTACTACTTGTGAGGTAACCTCCACAGATTAATTGCGCAAGAAATTTAACCTGCGAATGTTCTATGCCACTTCATCAGATGATTTACCATCAACTGGAACGTCATTAACTGCTCTTTCCCTCCTTGCGCCTAAAGTTTCTGAAGTAAGAAAAGTAATGTGTGTTTGTTCACAGATGTTTACATTTGATTCTAACTATTTCTGTTTATTTTAAGCTTTACTCATATTTACCACTTTCTTTTTTTTTCTCTCTCAGGTTGGTTTCAAATTACCAGGTGTGACAGTAACAATTTTGCCTGGCAAAATGTCTGAAACAACTCAGGTGAGCTCACTTCCCCTTCCGCCAATGCAGTATGTGAACTTATTTTCAGATGAAAATGTACAGAAAGGGAAGACTCCTCCCCCACCTAAGCCCATCACAGATTCATATACAATGTTTGGTGCTCCTTTTCATGCTGATGATCCAATTATACGACCTCTTGAAAGTCAAGGCATACGTAGACTGTACCCACAGAACTATGACCATAAACGAGAACTTAAAAAATTAAATCACTCAGTTTTAGTGAACTTTCTGGACATGCTAGACATTTTGATAAGATGTCCAGATACTTCTAAAAGAGAAGAAAAGAAAGAAGATATTAGTTTACTGTTTATTCATATCCACCATCTAATCAATGAATATCGACCTCATCAAGCACGAGATACTTTGCGCGTTATGATGGAAATACAGAAACGACAAAGACTAGAAACTTCTGAACGTTTCCAGCAGTTAGAGAAAGTTATGGAACTGTTGCAAGCCTCATTAGCAAACCTTCCAGACACTGCTGATATGGACTGCAAACTGTTAGTGCCTGTAGAATCTATATGTATGGAAGAAAGTGAGCTTCGACCAGATGGTGAAGGTGATGGTATTCATGGGTTAGATAGACTAATGTGTGATATTGTAGATGCTCTTTGATCCTTCTTGAGAAGATGTATATTTTCAACTTGTCTATGCATAACTGTATAATTTTTCATGTACATAGTACTAATTTCATTAAACTTATTTTGAAGAGTTGGAGTGAGTAGTTTTTATTACACAATGGAGTAATAGGCAGCCATATGA-----------------------------------------------------------------------------------------------------------------------------
>APH_0717
--------------------------------------------------------------------------------------------AACTGAAATGGCATCTCTGCATGGAATGCATTATATGCATTACAACACTTTGGAGGAGCTTTCCTTAGGCATGACCTGCTGATGCAATAGTCAGCTTAACAAAGATAGTGCATTGACTAGCATTGTGGCCAAAATGTTGGGGCAAGGTGATTTGCATGAATGGAGATGTTGCTAAAGGACAGTAAGGTGAGCTTCTTTCTAATGCATTTCACTGTCAGGGAATAGTCTGTCATTACTACTTGTGAGGTAACCTCCACAGATTAATTGCGCAAGAAATTTAACCTGCGAATGTTCTATGCCACTTCATCAGATGATTTACCATCAACTGGAACGTCATTAACTGCTCTTTCCCTCCTTGCGGCTAAAGTTTCTGAAGTAAGAAAAGTAATGTGTGTTTGTTCACAGATGTTTACATTTGATTCTAACTATTTCTGTTTATTTTAAGCTTTACTCATATTTACCACTTTCTTTTTTTTTTTCTCTCAGGTTGGTTTCAAATTACCAGGTGTGACAGTAACAATTTTGCCTGGCAAAATGTCTGAAACAACTCAGGTGAGCTCACTTCCCCTTCCGCCAATGCAGTATGTGAACTTATTTTCAGATGAAAATGTACAGAAAGGGAAGACTCCTCCCCCACCTAAGCCCATCACAGATTCATATACAATGTTTGGTGCTCCTTTTCATGCTGATGATCCAATTATACGACCTCTTGAAAGTCAAGGCATACGTAGACTGTACCCACAGAACTATGACCATAAACGAGAACTTAAAAAATTAAATCACTCAGTTTTAGTGAACTTTCTGGACATGCTAGACATTTTGATAAGATGTCCAGATACTTCTAAAAGAGAAGAAAAGAAAGAAGATATTAGTTTACTGTTTATTCATATCCACCATCTAATCAATGAATATCGACCTCATCAAGCACGAGATACTTTGCGCGTTATGATGGAAATACAGAAACGACAAAGACTAGAAACTTCTGAACGTTTCCAGCAGTTAGAGAAAGTTATGGAACTGTTGCAAGCCTCATTAGCAAACCTTCCAGACACTGCTGATATGGACTGCAAACTGTTAGTGCCTGTAGAATCTATATGTATGGAAGAAAGTGAGCTTCGACCAGATGGTGAAGGTGATGGTATTCATGGGTTAGATAGACTAATGTGTGATATTGTAGATGCTCTTTGATCCTTCTTGAGAAGATGTATATTTTCAACTTGTCTATGCATAACTGTATAATTTTTCATGTACATAGTACTAATTTCATTAAACTTATTTTGAAGAGTTGGAGTGAGTAGTTTTTATTACACAATGGAGTAATAGGCAGCCATATGATAAATTACATGGGTTAACATTTTTTAATGCAACTGAAAATGAGTATTCTGCA-------------------------------------------------------------------------
>APH_0683
TCATACGTGTCTTGCTGTTGAAGTATCAATGGGAGGACCTGTCACATTCCTCCTACAGTCTGTGGAAGTCTGCCACAATGATGATTTTCCAAAACTGAAATGGCATCTCTGCATGGAATGCATTATATGCATTACAACACTTCGGAGGAGCTTTCCTTAGGCATGACCTGCTGATGCAATAGTCAGCTTAACAAAGATAGTGCATTGACTAGCATTGTGGCCAAAATGTTGGGGCAAGGTGATTTGCGTGAATGGAGATGTTGCTAAAGGACAGTAAGGTGAGCTTCTTTCTAATGCTTTTCACTGTCAGGGAATAGTCTGTCATTACTACTTGTGAGGTAACCTCCACAGATTAATTGCGCAAGAAATTTAACCTGCGAATGTTCTATGCCACTTCATCAGATGATTTACCATCAACTGGAACGTCATTAACTGCTCTTTCCCTCCTTGCGGCTAAAGTTTCTGAAGTAAGAAAAGTAATGTGTGTTTGTTCACAGATGTTTACATTTGATTCTAACTATTTCTGTTTATTTTAAGCTTTACTCATATTTACCACTTTC------TTTTTCTCTCAGGTTGGTTTCAAATTACCAGGTGTGACAGTAACAATTTTGCCTGGCAAAATGTCTGAAACAACTCAGGTGAGCTCACTTCCCCTTCCGCCAATGCAGTATGTGAACTTATTTTCAGATGAAAATGTACAGAAAGGGAAGACTCCTCCCCCACCTAAGCCCATCACAGATTCATATACAATGTTTGGTGCTCCTTTTCATGCTGATGATCCAATTATACGACCTCTTGAAAGTCAAGGCATACGTAGACTGTACCCACAGAACTATGACCATAAACGAGAACTTAAAAAATTAAATCACTCAGTTTTAGTGAACTTTCTGGACATGCTAGACATTTTGATAAGATGTCCAGATACTTCTAAAAGAGAAGAAAAGAAAGAAGATATTAGTTTACTGTTTATTCATATCCACCATCTAATCAATGAATATCGACCTCATCAAGCACGAGATACTTTGCGCGTTATGATGGAAATACAGAAACGACAAAGACTAGAAACTTCTGAACGTTTCCAGCAGTTAGAGAAAGTTATGGAACTGTTGCAAGCCTCATTAGCAAACCTTCCAGACACTGCTGATATGGACTGCAAACTGTTAGTGCCTGTAGAATCTATATGTATGGAAGAAAGTGAGCTTCGACCAGATGGTGAAGGTGATGGTATTCATGGGTTAGATAGACTAATGTGTGATATTGTAGATGCTCTTTGATCCTTCTTGAGAAGATGTATATTTTCAACTTGTCTATGCATAACTGTATAATTTTTCATGTACATAGTACTAATTTCATTAAACTTATTTTGAAGAGTTGGAGTGAGTAGTTTTTATTACACAATGGAGTAATAGGCAGCCATATGATAAATTACATGGGTTAACATTTTTTAATGCAACTGAAAATGAATATTCTGCATAGCAGAATGCTTGTGTGGAATTTCAATAAGAATTAGAAGTCAAATTCCCAGTTCTGTTGTTCTTTGTAAAGA
>APH_0674
TCATACGTGTCTTGCTGTTGAAGTATCAATGGGAGGACCTGTCACATTCCTCCTACAGTCTGTGGAAGTCTGCCACAATGATGATTTTCCAAAACTGAAATGGCATCTCTGCATGGAATGCATTATATGCATTACAACACTTTGGAGGAGCTTTCCTTAGGCATGACCTGCTGATGCAATAGTCAGCTTAACAAAGATAGTGCATTGACTAGCATTGTGGCCAAAATGTTGGGGCAAGGTGATTTGCATGAATGGAGATGTTGCTAAAGGACAGTAAGGTGAGCTTCTTTCTAATGCTTTTCACTGTCAGGGAATAGTCTGTCATTACTACTTGTGAGGTAACCTCCACAGATTAATTGCGCAAGAAATTTAACCTGCGAATGTTCTATGCCACTTCATCAGATGATTTACCATCAACTGGAACGTCATTAACTGCTCTTTCCCTCCTTGCGGCTAAAGTTTCTGAAGTAAGAAAAGTAATGTGTGTTTGTTCACAGATGTTTACATTTGATTCTAACTATTTCTGTTTATTTTAAGCTTTACTCATATTTACCACTTTCTTTTTTTTTTTCTCTCAGGTTGGTTTCAAATTACCAGGTGTGACAGTAACAATTTTGCCTGGCAAAATGTCTGAAACAACTCAGGTGAGCTCACTTCCCCTTCCGCCAATGCAGTATGTGAACTTATTTTCAGATGAAAATGTACAGAAAGGGAAGACTCCTCCCCCACCTAAGCCCATCACAGATTCATATACAATGTTTGGTGCTCCTTTTCATGCTGATGATCCAATTATACGACCTCTTGAAAGTCAAGGCATACGTAGACTGTACCCACAGAACTATGACCATAAACGAGAACTTAAAAAATTAAATCACTCAGTTTTAGTGAACTTTCTGGACATGCTAGACATTTTGATAAGATGTCCAGATACTTCTAAAAGAGAAGAAAAGAAAGAAGATATTAGTTTACTGTTTATTCATATCCACCATCTAATCAATGAATATCGACCTCATCAAGCACGAGATACTTTGCGCGTTATGATGGAAATACAGAAACGACAAAGACTAGAAACTTCTGAACGTTTCCAGCAGTTAGAGAAAGTTATGGAACTGTTGCAAGCCTCATTAGCAAACCTTCCAGACACTGCTGATATGGACTGCAAACTGTTAGTGCCTGTAGAATCTATATGTATGGAAGAAAGTGAGCTTCGACCAGATGGTGAAGGTGATGGTATTCATGGGTTAGATAGACTAATGTGTGATATTGTAGATGCTCTTTGATCCTTCTTGAGAAGATGTATATTTTCAACTTGTCTATGCATAACTGTATAATTTTTCATGTACATAGTACTAATTTCATTAAACTTATTTTGAAGAGTTGGAGTGAGTAGTTTTTATTACACAATGGAGTAATAGGCAGCCATATGATAAATTACATGGGTTAACATTTTTTAATGCAACTGAAAATGAATAGTCTGCATAGCAGAATGCTTGTGTGGAATTTCAATAAGCATTAGAAGTCAAATTCCCAGTTCTGTTGTTCTTTGTAAAGA
>APH_1602
TCATACGTGTCTTGCTGTTGAAGTATCAATGGGAGGACCTGTCACATTCCTCCTACAGTCTGTGGAAGTCTGCCACAATGATGATTTTCCAAAACTGAAATGGCATCTCTGCATGGAATGCATTATATGCATTACAACACTTTGGAGGAGCTTTCCTTAGGCATGACCTGCTGATGCAATAGTCAGCTTAACAAAGATAGTGCATTGACTAGCATTGTGGCCAAAATGTTGGGGCAAGGTGATTTGCATGAATGGAGATGTTGCTAAAGGACAGTAAGGTGAGCTTCTTTCTAATGCTTTTCACTGTCAGGGAATAGTCTGTCATTACTACTTGTGAGGTAACCTCCACAGATTAATTGCGCAAGAAATTTAACCTGCGAATGTTCTATGCCACTTCATCAGATGATTTACCATCAACTGGAACGTCATTAACTGCTCTTTCCCTCCCTGCGGCTAAAGTTTCTGAAGTAAGAAAAGTAATGTGTGTTTGTTCACAGATGTTTACATTTGATTCTAACTATTTCTGTTTATTTTAAGCTTTACTCATATTTACCACTTTCTTTTTTTTTTTCTCTCAGGTTGGTTTCAAATTACCAGGTGTGACAGTAACAATTTTGCCTGGCAAAATGTCTGAAACAACTCAGGTGAGCTCACTTCCCCTTCCGCCAATGCAGTATGTGAACTTATTTTCAGATGAAAATGTACAGAAAGGGAAGACTCCTCCCCCACCTAAGCCCATCACAGATTCATATACAATGTTTGGTGCTCCTTTTCATGCTGATGATCCAATTATACGACCTCTTGAAAGTCAAGGCATACGTAGACTGTACCCACAGAACTATGACCATAAACGAGAACTTAAAAAATTAAATCACTCAGTTTTAGTGAACTTTCTGGACATGCTAGACATTTTGATAAGATGTCCAGATACTTCTAAAAGAGAAGAAAAGAAAGAAGATATTAGTTTACTGTTTATTCATATCCACCATCTAATCAATGAATATCGACCTCATCAAGCAAGAGATACTTTGCGCGTTATGATGGAAATACAGAAACGACAAAGACTAGAAACTTCTGAACGTTTCCAGCAGTTAGAGAAAGTTATGGAACTGTTGCAAGCCTCATTAGCAAACCTTCCAGACACTGCTGATATGGACTGCAAACTGTTAGTGCCTGTAGAATCTATATGTATGGAAGAAAGTGAGCTTCGACCAGATGGTGAAGGTGATGGTATTCATGGGTTAGATAGACTAATGTGTGATATTGTAGATGCTCTTTGATCCTTCTTGAGAAGATGTATATTTTCAACTTGTCTATGCATAACTGTATAATTTTTCATGTACATAGTACTAATTTCATTAAACTTATTTTGAAGAGTTGGAGTGAGTAGTTTTTATTACACAATGGAGTAATAGGCAGCCATATGATAAATTACATGGGTTAACATTTTTTAATGCAACTGAAAATGAATATTCTGCATAGCAGAATGCTTGTGTGGAATTTCAATAAGAATTAGAAGTCAAATTCCCAGTTCTGTTGTTCTTTGTAAAGA
>APH_4005
TCATACGTGTCTTGCTGTTGAAGTATCAATGGGAGGACCTGTCACATTCCTCCTACAGTCTGTGGAAGTCTGCCACAATGATGATTTTCCAAAACTGAAATGGCATCTCTGCATGGAATGCATTATATGCATTACAACACTTTGGAGGAGCTTTCCTTAGGCATGACCTGCTGATGCAATAGTCAGCTTAACAAAGATAGTGCATTGACTAGCATTGTGGCCAAAATGTTGGGGCAAGGTGATTTGCATGAATGGAGATGTTGCTAAAGGACAGTAAGGTGAGCTTCTTTCTAATGCTTTTCACTGTCAGGGAATAGTCTGTCATTACTACTTGTGAGGTAACCTCCACAGATTAATTGCGCAAGAAATTTAACCTGCGAATGTTCTATGCCACTTCATCAGATGATTTACCATCAACTGGAACGTCATTAACTGCTCTTTCCCTCCTTGCGGCTAAAGTTTCTGAAGTAAGAAAAGTAATGTGTGTTTGTTCACAGATGTTTACATTTGATTCTAACTATTTCTGTTTATTTTAAGCTTTACTCATATTTACCACTTTCTTTTTTTTTTTCTTTCAGGTTGGTTTCAAATTACCAGGTGTGACAGTAACAATTTTGCCTGGCAAAATGTCTGAAACAACTCAGGTGAGCTCACTTCCCCTTCCGCCAATGCAGTATGTGAACTTATTTTCAGATGAAAATGTACAGAAAGGGAAGACTCCTCCCCCACCTAAGCCCATCACAGATTCATATACAATGTTTGGTGCTCCTTTTCATGCTGATGATCCAATTATACGACCTCTTGAAAGTCAAGGCATACGTAGACTGTACCCACAGAACTATGACCATAAACGAGAACTTAAAAAATTAAATCACTCAGTTTTAGTGAACTTTCTGGACATGCTAGACATTTTGATAAGATGTCCAGATACTTCTAAAAGAGAAGAAAAGAAAGAAGATATTAGTTTACTGTTTATTCATATCCACCATCTAATCAATGAATATCGACCTCATCAAGCACGAGATACTTTGCGCGTTATGATGGAAATACAGAAACGACAAAGACTAGAAACTTCTGAACGTTTCCAGCAGTTAGAGAAAGTTATGGAACTGTTGCAAGCCTCATTAGCAAACCTTCCAGACACTGCTGATATGGACTGCAAACTGTTAGTGCCTGTAGAATCTATATGTATGGAAGAAAGTGAGCTTCGACCAGATGGTGAAGGTGATGGTATTCATGGGTTAGATAGACTAATGTGTGATATTGTAGATGCTCTTTGATCCTTCTTGAGAAGATGTATATTTTCAACTTGTCTATGCATAACTGTATAATTTTTCATGTACATAGTACTAATTTCATTAAACTTATTTTGAAGAGTTGGAGTGAGTAGTTTTTATTACACAATGGAGTAATAGGCAGCCATATGATAAATTACATGGGTTAACATTTTTTAATGCAACTGAAAATGAATATTCTGCATAGCAGAATGCTTGTGTGGAATTTCAATAAGAATTAGAAGTCAAATTCCCAGTTCTGTTGTTCTTTGTAAAGA
>APH_0185
TCATACGTGTCTTGCTGTTGAAGTATCAATGGGAGGACCTGTCACATTCCTCCTACAGTCTGTGGAAGTCTGCCACAATGATGATTTTCCAAAACTGAAATGGCATCTCTGCATGGAATGCATTATATGCATTACAACACTTTGGAGGAGCTTTCCTTAGGCATGACCTGCTGATGCAATAGTCAGCTTAACAAAGATAGTGCATTGACTAGCATTGTGGCCAAAATGTTGGGGCAAGGTGATTTGCATGAATGGAGATGTTGCTAAAGGACAGTAAGGTGAGCTTCTTTCTAATGCTTTTCACTGTCAGGGAATAGTCTGTCATTACTACTTGTGAGGTAACCTCCACAGATTAATTGCGCAAGAAATTTAACCTGCGAATGTTCTATGCCACTTCATCAGATGATTTACCATCAACTGGAACGTCATTAACTGCTCTTTCCCTCCTTGCGGCTAAAGTTTCTGAAGTAAGAAAAGTAATGTGTGTTTGTTCACAGATGTTTACATTTGATTCTAACTATTTCTGTTTATTTTAAGCTTTACTCATATTTACCACTTTCTTTTTTTTTTTCTCTCAGGTTGGTTTCAAATTACCAGGTGTGACAGTAACAATTTTGCCTGGCAAAATGTCTGAAACAACTCAGGTGAGCTCACTTCCCCTTCCGCCAATGCAGTATGTGAACTTATTTTCAGATGAAAATGTACAGAAAGGGAAGACTCCTCCCCCACCTAAGCCCATCACAGATTCATATACAATGTTTGGTGCTCCTTTTCATGCTGATGATCCAATTATACGACCTCTTGAAAGTCAAGGCATACGTAGACTGTACCCACAGAACTATGACCATAAACGAGAACTTAAAAAATTAAATCACTCAGTTTTAGTGAACTTTCTGGACATGCTAGACATTTTGATAAGATGTCCAGATACTTCTAAAAGAGAAGAAAAGAAAGAAGATATTAGTTTACTGTTTATTCATATCCACCATCTAATCAATGAATATCGACCTCATCAAGCACGAGATACTTTGCGCGTTATGATGGAAATACAGAAACGACAAAGACTAGAAACTTCTGAACGTTTCCAGCAGTTAGAGAAAGTTATGGAACTGTTGCAAGCCTCATTAGCAAACCTTCCAGACACTGCTGATATGGACTGCAAACTGTTAGTGCCTGTAGAATCTATATGTATGGAAGAAAGTGAGCTTCGACCAGATGGTGAAGGTGATGGTATTCATGGGTTAGATAGACTAATGTGTGATATTGTAGATGCTCTTTGATCCTTCTTGAGAAGATGTATATTTTCAACTTGTCTATGCATAACTGTATAATTTTTCATGTACATAGTACTAATTTCATTAAACTTATTTTGAAGAGTTGGAGTGAGTAGTTTTTATTACACAATGGAGTAATAGGCAGCCATATGATAAATTACATGGGTTAACATTTTTTAATGCAACTGAAAATGAATATTCTGCATAGCAGAATGCTTGTGTGGAATTTCAATAAGAATTAGAAGTCAAATTCCCAGTTCTGTTGTTCTTTGTAAAGA
>APH_4021
TCATACGTGTCTTGCTGTTGAAGTATCAATGGGAGGACCTGTCACATTCCTCCTACAGTCTGTGGAAGTCTGCCACAATGATGATTTTCCAAAACTGAAATGGCATCTCTGCATGGAATGCATTATATGCATTACAACACTTTGGAGGAGCTTTCCTTAGGCATGACCTGCTGATGCAATAGTCAGCTTAACAAAGATAGTGCATTGACTAGCATTGTGGCCAAAATGTTGGGGCAAGGTGATTTGCATGAATGGAGATGTTGCTAAAGGACAGTAAGGTGAGCTTCTTTCTAATGCTTTTCACTGTCAGGGAATAGTCTGTCATTACTACTTGTGAGGTAACCTCCACAGATTAATTGCGCAAGAAATTTAACCTGCGAATGTTCTATGCCACTTCATCAGATGATTTACCATCAACTGGAACGTCATTAACTGCTCTTTCCCTCCTTGCGGCTAAAGTTTCTGAAGTAAGAAAAGTAATGTGTGTTTGTTCACAGATGTTTACATTTGATTCTAACTATTTCTGTTTATTTTAAGCTTTACTCATATTTACCACTTTCTTTTTTTTTTTCTCTCAGGTTGGTTTCAAATTACCAGGTGTGACAGTAACAATTTTGCCTGGCAAAATGTCTGAAACAACTCAGGTGAGCTCACTTCCCCTTCCGCCAATGCAGTATGTGAACTTATTTTCAGATGAAAATGTACAGAAAGGGAAGACTCCTCCCCCACCTAAGCCCATCACAGATTCATATACAATGTTTGGTGCTCCTTTTCATGCTGATGATCCAATTATACGACCTCTTGAAAGTCAAGGCATACGTAGACTGTACCCACAGAACTATGACCATAAACGAGAACTTAAAAAATTAAATCACTCAGTTTTAGTGAACTTTCTGGACATGCTAGACATTTTGATAAGATGTCCAGATACTTCTAAAAGAGAAGAAAAGAAAGAAGATATTAGTTTACTGTTTATTCATATCCACCATCTAATCAATGAATATCGACCTCATCAAGCACGAGATACTTTGCGCGTTATGATGGAAATACAGAAACGACAAAGACTAGAAACTTCTGAACGTTTCCAGCAGTTAGAGAAAGTTATGGAACTGTTGCAAGCCTCATTAGCAAACCTTCCAGACACTGCTGATATGGACTGCAAACTGTTAGTGCCTGTAGAATCTATATGTATGGAAGAAAGTGAGCTTCGACCAGATGGTGAAGGTGATGGTATTCATGGGTTAGATAGACTAATGTGTGATATTGTAGATGCTCTTTGATCCTTCTTGAGAAGATGTATATTTTCAACTTGTCTATGCATAACTGTATAATTTTTCATGTACATAGTACTAATTTCATTAAACTTATTTTGAAGAGTTGGAGTGAGTAGTTTTTATTACACAATGGAGTAATAGGCAGCCATATGATAAATTACATGGGTTAACATTTTTTAATGCAACTGAAAATGAATATTCTGCATAGCAGAATGCTTGTGTGGAATTTCAATAAGAATTAGAAGTCAAATTCCCAGTTCTGTTGTTCTTTGTAAAGA
>APH_3177
TCATACGTGTCTTGCTGTTGAAGTATCAATGGGAGGACCTGTCACATTCCTCCTACAGTCTGTGGAAGTCTGCCACAATGATGATTTTCCAAAACTGAAATGGCATCTCTGCATGGAATGCATTATATGCATTACAACACTTTGGAGGAGCTTTCCTTAGGCATGACCTGCTGATGCAATAGTCAGCTTAACAAAGATAGTGCATTGACTAGCATTGTGGCCAAAATGTTGGGGCAAGGTGATTTGCATGAATGGAGATGTTGCTAAAGGACAGTAAGGTGAGCTTCTTTCTAATGCTTTTCACTGTCAGGGAATAGTCTGTCATTACTACTTGTGAGGTAACCTCCACAGATTAATTGCGCAAGAAATTTAACCTGCGAATGTTCTATGCCACTTCATCAGATGATTTACCATCAACTGGAACGTCATTAACTGCTCTTTCCCTCCTTGCGGCTAAAGTTTCTGAAGTAAGAAAAGTAATGTGTGTTTGTTCACAGATGTTTACATTTGATTCTAACTATTTCTGTTTATTTTAAGCTTTACTCATATTTACCACTTTCTTTTTTTTTTTCTCTCAGGTTGGTTTCAAATTACCAGGTGTGACAGTAACAATTTTGCCTGGCAAAATGTCTGAAACAACTCAGGTGAGCTCACTTCCCCTTCCGCCAATGCAGTATGTGAACTTATTTTCAGATGAAAATGTACAGAAAGGGAAGACTCCTCCCCCACCTAAGCCCATCACAGATTCATATACAATGTTTGGTGCTCCTTTTCATGCTGATGATCCAATTATACGACCTCTTGAAAGTCAAGGCATACGTAGACTGTACCCACAGAACTATGACCATAAACGAGAACTTAAAAAATTAAATCACTCAGTTTTAGTGAACTTTCTGGACATGCTAGACATTTTGATAAGATGTCCAGATACTTCTAAAAGAGAAGAAAAGAAAGAAGATATTAGTTTACTGTTTATTCATATCCACCATCTAATCAATGAATATCGACCTCATCAAGCACGAGATACTTTGCGCGTTATGATGGAAATACAGAAACGACAAAGACTAGAAACTTCTGAACGTTTCCAGCAGTTAGAGAAAGTTATGGAACTGTTGCAAGCCTCATTAGCAAACCTTCCAGACACTGCTGATATGGACTGCAAACTGTTAGTGCCTGTAGAATCTATATGTATGGAAGAAAGTGAGCTTCGACCAGATGGTGAAGGTGATGGTATTCATGGGTTAGATAGACTAATGTGTGATATTGTAGATGCTCTTTGATCCTTCTTGAGAAGATGTATATTTTCAACTTGTCTATGCATAACTGTATAATTTTTCATGTACATAGTACTAATTTCATTAAACTTATTTTGAAGAGTTGGAGTGAGTAGTTTTTATTACACAATGGAGTAATAGGCAGCCATATGATAAATTACATGGGTTAACATTTTTTAATGCAACTGAAAATGAATATTCTGCATAGCAGAATGCTTGTGTGGAATTTCAATAAGAATTAGAAGTCAAATTCCCAGTTCTGTTGTTCTTTGTAAAGA
>APH_3188
TCATACGTGTCTTGCTGTTGAAGTATCAATGGGAGGACCTGTCACATTCCTCCTACAGTCTGTGGAAGTCTGCCACAATGATGATTTTCCAAAACTGAAATGGCATCTCTGCATGGAATGCATTATATGCATTACAACACTTTGGAGGAGCTTTCCTTAGGCATGACCTGCTGATGCAATAGTCAGCTTAACAAAGATAGTGCATTGACTAGCATTGTGGCCAAAATGTTGGGGCAAGGTGATTTGCATGAATGGAGATGTTGCTAAAGGACAGTAAGGTGAGCTTCTTTCTAATGCTTTTCACTGTCAGGGAATAGTCTGTCATTACTACTTGTGAGGTAACCTCCACAGATTAATTGCGCAAGAAATTTAACCTGCGAATGTTCTATGCCACTTCATCAGATGATTTACCATCAACTGGAACGTCATTAACTGCTCTTTCCCTCCTTGCGGCTAAAGTTTCTGAAGTAAGAAAAGTAATGTGTGTTTGTTCACAGATGTTTACATTTGATTCTAACTATTTCTGTTTATTTTAAGCTTTACTCATATTTACCACTTTCTTTTTTTTTTTCTCTCAGGTTGGTTTCAAATTACCAGGTGTGACAGTAACAATTTTGCCTGGCAAAATGTCTGAAACAACTCAGGTGAGCTCACTTCCCCTTCCGCCAATGCAGTATGTGAACTTATTTTCAGATGAAAATGTACAGAAAGGGAAGACTCCTCCCCCACCTAAGCCCATCACAGATTCATATACAATGTTTGGTGCTCCTTTTCATGCTGATGATCCAATTATACGACCTCTTGAAAGTCAAGGCATACGTAGACTGTACCCACAGAACTATGACCATAAACGAGAACTTAAAAAATTAAATCACTCAGTTTTAGTGAACTTTCTGGACATGCTAGACATTTTGATAAGATGTCCAGATACTTCTAAAAGAGAAGAAAAGAAAGAAGATATTAGTTTACTGTTTATTCATATCCACCATCTAATCAATGAATATCGACCTCATCAAGCACGAGATACTTTGCGCGTTATGATGGAAATACAGAAACGACAAAGACTAGAAACTTCTGAACGTTTCCAGCAGTTAGAGAAAGTTATGGAACTGTTGCAAGCCTCATTAGCAAACCTTCCAGACACTGCTGATATGGACTGCAAACTGTTAGTGCCTGTAGAATCTATATGTATGGAAGAAAGTGAGCTTCGACCAGATGGTGAAGGTGATGGTATTCATGGGTTAGATAGACTAATGTGTGATATTGTAGATGCTCTTTGATCCTTCTTGAGAAGATGTATATTTTCAACTTGTCTATGCATAACTGTATAATTTTTCATGTACATAGTACTAATTTCATTAAACTTATTTTGAAGAGTTGGAGTGAGTAGTTTTTATTACACAATGGAGTAATAGGCAGCCATATGATAAATTACATGGGTTAACATTTTTTAATGCAACTGAAAATGAATATTCTGCATAGCAGAATGCTTGTGTGGAATTTCAATAAGAATTAGAAGTCAAATTCCCAGTTCTGTTGTTCTTTGTAAAGA
>APH_0186
TCATACGTGTCTTGCTGTTGAAGTATCAATGGGAGGACCTGTCACATTCCTCCTACAGTCTGTGGAAGTCTGCCACAATGATGATTTTCCAAAACTGAAATGGCATCTCTGCATGGAATGCATTATATGCATTACAACACTTTGGAGGAGCTTTCCTTAGGCATGACCTGCTGATGCAATAGTCAGCTTAACAAAGATAGTGCATTGACTAGCATTGTGGCCAAAATGTTGGGGCAAGGTGATTTGCATGAATGGAGATGTTGCTAAAGGACAGTAAGGTGAGCTTCTTTCTAATGCTTTTCACTGTCAGGGAATAGTCTGTCATTACTACTTGTGAGGTAACCTCCACAGATTAATTGCGCAAGAAATTTAACCTGCGAATGTTCTATGCCACTTCATCAGATGATTTACCATCAACTGGAACGTCATTAACTGCTCTTTCCCTCCTTGCGGCTAAAGTTTCTGAAGTAAGAAAAGTAATGTGTGTTTGTTCACAGATGTTTACATTTGATTCTAACTATTTCTGTTTATTTTAAGCTTTACTCATATTTACCACTTTCTTTTTTTTTTTCTCTCAGGTTGGTTTCAAATTACCAGGTGTGACAGTAACAATTTTGCCTGGCAAAATGTCTGAAACAACTCAGGTGAGCTCACTTCCCCTTCCGCCAATGCAGTATGTGAACTTATTTTCAGATGAAAATGTACAGAAAGGGAAGACTCCTCCCCCACCTAAGCCCATCACAGATTCATATACAATGTTTGGTGCTCCTTTTCATGCTGATGATCCAATTATACGACCTCTTGAAAGTCAAGGCATACGTAGACTGTACCCACAGAACTATGACCATAAACGAGAACTTAAAAAATTAAATCACTCAGTTTTAGTGAACTTTCTGGACATGCTAGACATTTTGATAAGATGTCCAGATACTTCTAAAAGAGAAGAAAAGAAAGAAGATATTAGTTTACTGTTTATTCATATCCACCATCTAATCAATGAATATCGACCTCATCAAGCACGAGATACTTTGCGCGTTATGATGGAAATACAGAAACGACAAAGACTAGAAACTTCTGAACGTTTCCAGCAGTTAGAGAAAGTTATGGAACTGTTGCAAGCCTCATTAGCAAACCTTCCAGACACTGCTGATATGGACTGCAAACTGTTAGTGCCTGTAGAATCTATATGTATGGAAGAAAGTGAGCTTCGACCAGATGGTGAAGGTGATGGTATTCATGGGTTAGATAGACTAATGTGTGATATTGTAGATGCTCTTTGATCCTTCTTGAGAAGATGTATATTTTCAACTTGTCTATGCATAACTGTATAATTTTTCATGTACATAGTACTAATTTCATTAAACTTATTTTGAAGAGTTGGAGTGAGTAGTTTTTATTACACAATGGAGTAATAGGCAGCCATATGATAAATTATATGGGTTAACATTTTTTAATGCAACTGAAAATGAATATTCTGCATAGCAGAATGCTTGTGTGGAATTTCAATAAGAATTAGAAGTCAAATTCCCAGTTCTGTTGTTCTTTGTAAAGA
>APH_0723
TCATACGTGTCTTGCTGTTGAAGTATCAGTGGGAGGACCTGTCACATTCCTCCTACAGTCTGTGGAAGTCTGCCACAATGATCATTTTCCAAAACGGAAATGGCATCTCTGCATGGAATGCATTATATGCATTACAACACTTCGGAGGAGCTTTCCTTAGGCATGACCTGCTGATGCAATAGTCAGCTTAACAAAGATAGTGCATTGACTAGCATTGTGGCCAAAATGTTGGGGCAAGGTGATTTGCATGAATGGAGATGTTGCTAAAGGACAGTAAGGTGAGCTTCTTTCTAATGCTTTTCACTGTCAGGGAATAGTCTGTCATTACTACTTGTGAGGTAACCTCCACAGATTAATTGCGCAAGAAATTTAACCTGCGAATGTTCTATGCCACTTCATCAGATGATTTACCATCAACTGGAACGTCATTAACTGCTCTTTCCCTCCTTGCGGCTAAAGTTTCTGAAGTAAGAAAAGTAATGTGTGTTTGTTCACAGATGTTTACATTTGATTCTAACTATTTCTGTTTATTTTAAGCTTTACTCATATTTACCACTTTC------TTTTTCTCTCAGGTTGGTTTCAAATTACCAGGTGTGACAGTAACAATTTTGCCTGGCAAAATGTCTGAAACAACTCAGGTGAGCTCACTTCCCCTTCCGCCAATGCAGTATGTGAACTTATTTTCAGATGAAAATGTACAGAAAGGGAAGACTCCTCCCCCACCTAAGCCCATCACAGATTCATATACAATGTTTGGTGCTCCTTTTCATGCTGATGATCCAATTATACGACCTCTTGAAAGTCAAGGCATACGTAGACTGTACCCACAGAACTATGACCATAAACGAGAACTTAAAAAATTAAATCACTCAGTTTTAGTGAACTTTCTGGACATGCTAGACATTTTGATAAGATGTCCAGATACTTCTAAAAGAGAAGAAAAGAAAGAAGATATTAGTTTACTGTTTATTCATATCCACCATCTAATCAATGAATATCGACCTCATCAAGCACGAGATACTTTGCGCGTTATGATGGAAATACAGAAACGACAAAGACTAGAAACTTCTGAACGTTTCCAGCAGTTAGAGAAAGTTATGGAACTGTTGCAAGCCTCATTAGCAAACCTTCCAGACACTGCTGATATGGACTGCAAACTGTTAGTGCCTGTAGAATCTATATGTATGGAAGAAAGTGAGCTTCGACCAGATGGTGAAGGTGATGGTATTCATGGGTTAGATAGACTAATGTGTGATATTGTAGATGCTCTTTGATCCTTCTTGAGAAGATGTATATTTTCAACTTGTCTATGCATAACTGTATAATTTTTCATGTACATAGTACTAATTTCATTAAACTTATTTTGAAGAGTTGGAGTGAGTAGTTTTTATTACACAATGGAGTAATAGGCAGCCTTATGATAAATTACATGGGTTAACATTTTTTAATGCAACTGAAAATGAGTATTCTGCATAGCAGAATGCTTGTGTGGAATTTCAATAAGAATTAGAAGTCAAATTCCCAGTTCTGTTGTTCTTTGTAAAGA
>APH_0622
----------------------------------------------------------------------------------------------------TGGCATCTCTGCATGGAATGCATTATATGCATTACAACACTTTGGAGGAGCTTTCCTTAGGCATGACCTGCTGATGCAATAGTCAGCTTAACAAAGATAGTGCATTGACTAGCATTGTGGCCAAAATGTTGGGGCAAGGTGATTTGCATGAATGGAGATGTTGCTAAAGGACAGTAAGGTGAGCTTCTTTCTAATGCTTTTCACTGTCAGGGAATAGTCTATCATTACTACTTGTGAGGTAACCTCCACAGATTAATTGCGCAAGAAATTTAACCTGCGAATGTTCTATGCCACTTCATCAGATGAGTTACCATCAACTGGAATGTCATTAACTGCTCTTTCCCTCCCTGCAGCTAAAGTTTCTGAAGTAAGAAAAGTAATGTGTGTTTGTTCACAGATGTTTACATTTGATTCTAACTATTTCTGTTTATTTTAAGCTTTACTCATATTTACCACTTTCTTTTTTTTTTTCTCTCAGGTTGGTTTCAAATTACCAGGTGTGACAGTAACAATTTTGCCTGGCAAAATGTCTGAAACAACTCAGGTGAGCTCACTTCCCCTTCCGCCAATGCAGTATGTGAACTTATTTTCAGATGAAAATGTACAGAAAGGGAAGACTCCTCCCCCACCTAAGCCCATCACAGATTCATATACAATGTTTGGTGCTCCTTTTCATGCTGATGATCCAATTATACGACCTCTTGAAAGTCAAGGCATACGTAGACTGTACCCACAGAACTATGACCATAAACGAGAACTTAAAAAATTAAATCACTCAGTTTTAGTGAACTTTCTGGACATGCTAGACATTTTGATAAGATGTCCAGATACTTCTAAAAGAGAAGAAAAGAAAGAAGATATTAGTTTACTGTTTATTCATATCCACCATCTAATCAATGAATATCGACCTCATCAAGCACGAGATACTTTGCGCGTTATGATGGAAATACAGAAACGACAAAGACTAGAAACTTCTGAACGTTTCCAGCAGTTAGAGAAAGTTATGGAACTGTTGCAAGCCTCATTAGCAAACCTTCCAGACACTGCTGATATGGACTGCAAACTGTTAGTGCCTGTAGAATCTATATGTATGGAAGAAAGTGAGCTTCGACCAGATGGTGAAGGTGATGGTATTCATGGGTTAGATAGACTAATGTGTGATATTGTAGATGCTCTTTGATCCTTCTTGAGAAGATGTATATTTTCAACTTGTCTATGCATAACTGTATAATTTTTCATGTACATAGTACTAATTTCATTAAACTTATTTTGAAGAGTTGGAGTGAGTAGTTTTTATTACACAATGGAGTAATAGG----------------------------------------------------------------------------------------------------------------------------------------
>APH_0880
TCATACGTGTCTTGCTGTTGAAGTATCAATGGGAGGACCTGTCACATTCCTCCTACAGTCTGTGGAAGTCTGCCACAATGATCATTTTCCAAAACTGAAATGGCATCTCTGCATGGAATGCATTATATGCATTACAACACTTTGGAGGAGCTTTCCTTAGGCATGACCTGCTGATGCAATAGTCAGCTTAACAAAGATAGTGCATTGGCTAGCATTGTGGCCAAAATGTTGGGGCAAGGTGATTTGCATGAATGGAGATGTTGCTAAAGGACAGTAAGGTGAGCTTCTTTCTAATGCTTTTCACTGTCAGGGAATAGTCTGTCATTACTACTTGTGAGGTAACCTCCACAGATTAATTGCGCAAGAAATTTAACCTGCGAATGTTCTATGCCACTTCATCAGATGATTTACCATCAACTGGAACGTCATTAACTGCTCTTTCCCTCCCTGCAGCTAAAGTTTCTGAAGTAAGAAAAGTAATGTGTGTTTGTTCACAGATGTTTACATTTGATTCTAACTATTTCTGTTTATTTTAAGCTTTACTCATATTTACCACTTTCTTTTTTTTTTTCTCTCAGGTTGGTTTCAAATTACCAGGTGTGACAGTAACAATTTTGCCTGGCAAAATGTCTGAAACAACTCAGGTGAGCTCACTTCCCCTTCCGCCAATGCAGTATGTGAACTTATTTTCAGATGAAAATGTACAGAAAGGGAAGACTCCTCCCCCACCTAAGCCCATCACAGATTCATATACAATGTTTGGTGCTCCTTTTCATTCTGATGATCCAATTATACGACCTCTTGAAAGTCAAGGCATACGTAGACTGTACCCACAGAACTATGACCATAAACGAGAACTTAAAAAATTAAATCACTCAGTTTTAGTGAACTTTCTGGACATGCTAGACATTTTGATAAGATGTCCAGATACTTCTAAAAGAGAAGAAAAGAAAGAAGATATTAGTTTACTGTTTATTCATATCCACCATCTAATCAATGAATATCGACCTCATCAAGCACGAGATACTTTGCGCGTTATGATGGAAATACAAAAACGACAAAGACTAGAAACTTCTGAACGTTTCCAGCAGTTAGAGAAAGTTATGGAACTGTTGCAAGCCTCATTAGCAAACCTTCCAGACACTGCTGATATGGACTGCAAACTGTTAGTGCCTGTAGAATCTATATGTATGGAAGAAAGTGAGCTTCGACCAGATGGTGAAGGTGATGGTATTCATGGGTTAGATAGACTAATGTGTGATATTGTAGATGCTCTTTGATCCTTCTTGAGAAGATGTATATTTTCAACTTGTCTATGCATAACTGTATAATTTTTCATGTACATAGTACTAATTTCATTAAACTTATTTTGAAGAGTTGGAGTGAGTAGTTTTTATTACACAATGGAGTAATAGGCAGCCTTATGATAAATTACATGGGTTAACATTTTTTAATGCAACTGAAAATGAGTATTCTGCATAGCAGAATGCTTGTGTGGAATTTCAATAAGAATTAGAAGTCAAATTCCCAGTTCTGTTGTTCTTTGTAAAGA
>APH_3191
---------------------------------------------------------GTCTGTGGAAGTCTGCCACAATGATCATTTTCCAAAACTGAAATGGCATCTCTGCATGGAATGCATTATATGCATTACAACACTTTGGAGGAGCTTTCCTTAGGCATGACCTGCTGATGCAATAGTCAGCTTAACAAAGATAGTGCATTGACTAGCATTGTGGCCAAAATGTTGGGGCAAGGTGATTTGCATGAATGGAGATGTTGCTAAAGGACAGTAAGGTGAGCTTCTTTCTAATGCTTTTCACTGTCAGGGAATAGTCTGTCATTACTACTTGTGAGGTAACCTCCACAGATTAATTGCGCAAGAAATTTAACCTGCGAATGTTCTATGCCACTTCATCAGATGATTTACCATCAACTGGAACGTCATTAACTGCTCTTTCCCTCCCTGCAGCTAAAGTTTCTGAAGTAAGAAAAGTAATGTGTGTTTGTTCACAGATGTTTACATTTGATTCTAACTATTTCTGTTTATTTTAAGCTTTACTCATATTTACCACTTTC-TTTTTTTTTTCTCTCAGGTTGGTTTCAAATTACCAGGTGTGACAGTAACAATTTTGCCTGGCAAAATGTCTGAAACAACTCAGGTGAGCTCACTTCCCCTTCCGCCAATGCAGTATGTGAACTTATTTTCAGATGAAAATGTACAGAAAGGGAAGACTCCTCCCCCACCTAAGCCCATCACAGATTCATATACAATGTTTGGTGCTCCTTTTCATGCTGATGATCCAATTATACGACCTCTTGAAAGTCAAGGCATACGTAGACTGTACCCACAGAACTATGACCATAAACGAGAACTTAAAAAATTAAATCACTCAGTTTTAGTGAACTTTCTGGACATGCTAGACATTTTGATAAGATGTCCAGATACTTCTAAAAGAGAAGAAAAGAAAGAAGATATTAGTTTACTGTTTATTCATATCCACCATCTAATCAATGAATATCGACCTCATCAAGCACGAGATACTTTGCGCGTTATGATGGAAATACAAAAACGACAAAGACTAGAAACTTCTGAACGTTTCCAGCAGTTAGAGAAAGTTATGGAACTGTTGCAAGCCTCATTAGCAAACCTTCCAGACACTGCTGATATGGACTGCAAACTGTTAGTGCCTGTAGAATCTATATGTATGGAAGAAAGTGAGCTTCGACCAGATGGTGAAGGTGATGGTATTCATGGGTTAGATAGACTAATGTGTGATATTGTAGATGCTCTTTGATCCTTCTTGAGAAGATGTATATTTTCAACTTGTCTATGCATAACTGTATAATTTTTCATGTACATAGTACTAATTTCATTAAACTTATTTTGAAGAGTTGGAGTGAGTAGTTTTTATTACACAATGGAG-----------------------------------------------------------------------------------------------------------------------------------------------
>APH_0136
TCATACGTGTCTTGCTGTTGAAGTATCAATGGGAGGACCTGTCACATTCCTCCTACAGTCTGTGGAAGTCTGCCACAATGATCATTTTCCAAAACTGAAATGGCATCTCTGCATGGAATGCATTATATGCATTACAACACTTTGGAGGAGCTTTCCTTAGGCATGACCTGCTGATGTAATAGTCAGCTTAACAAAGATAGTGCATTGACTAGCATTGTGGCCAAAATGTTGGGGCAAGGTGATTTGCATGAATGGAGATGTTGCTAAAGGACAGTAAGGTGAGCTTCTTTCTAATGCTTTTCACTGTCAGCGAATAGTCTGTCATTACTACTTGTGAGGTAACCTCCACAGATTAATTGCGCAAGAAATTTAACCTGCGAATGTTCTATGCCACTTCATCAGATGATTTACCATCAACTGGAACGTCATTAACTGCTCTTTCCCTCCCTGCGGCTAAAGTTTCTGAAGTAAGAAAAGTAATGTGTGTTTGTTCACAGATGTTTACATTTGATTCTAACTATTTCTGTTTATTTTAAGCTTTACTCATATTTACCACTTTC--TTTTTTTTTCTCTCAGGTTGGTTTCAAATTACCAGGTGTGACAGTAACAATTTTGCCTGGCAAAATGTCTGAAACAACTCAGGTGAGCTCACTTCCCCTTCCGCCAATGCAGTATGTGAACTTATTTTCAGATGAAAATGTACAGAAAGGGAAGACTCCTCCCCCACCTAAGCCCATCACAGATTCATATACAATGTTTGGTGCTCCTTTTCATGCTGATGATCCAATTATACGACCTCTTGAAAGTCAAGGCATACGTAGACTGTACCCACAGAACTATGACCATAAACGAGAACTTAAAAAATTAAATCACTCAGTTTTAGTGAACTTTCTGGACATGCTAGACATTTTGATAAGATGTCCAGATACTTCTAAAAGAGAAGAAAAGAAAGAAGATATTAGTTTACTGTTTATTCATATCCACCATCTAATCAATGAATATCGACCTCATCAAGCACGAGATACTTTGCGCGTTATGATGGAAATACAAAAACGACAAAGACTAGAAACTTCTGAACGTTTCCAGCAGTTAGAGAAAGTTATGGAACTGTTGCAAGCCTCATTAGCAAACCTTCCAGACACTGCTGATATGGACTGCAAACTGTTAGTGCCTGTAGAATCTATATGTATGGAAGAAAGTGAGCTTCGACCAGATGGTGAAGGTGATGGTATTCATGGGTTAGATAGACTAATGTGTGATATTGTAGATGCTCTTTGATCCTTCTTGAGAAGATGTATATTTTCAACTTGTCTATGCATAACTGTATAATTTTTCATGTACATAGTACTAATTTCATTAAACTTATTTTGAAGAGTTGGAGTGAGTAGTTTTTATTACACAATGGAGTAATAGGCAGCCATATGATAAATTACATGGGTTAACATTTTTTAATGCAACTGAAAATGAGTATTCTGCATAGCAGAATGCTTGTGTGGAATTTCAATAAGAATTAGAAGTCAAATTCCCAGTTCTGTTGTTCTTTGTAAAGA
>APH_1438
-------------------------------------------------------------------------------------------------------------------------------------------------------------------------------------------------------------------------------------------------------------------------------------------------------------------------------------------------------------------------------------------------------------------------------------------------------------------------------------------------------------------------------------------------------------------------------------------------GGTTGGTTTCAAATTACCAGGTGTGACAGTAACAATTTTGCCTGGCAAAATGTCTGAAACAACTCAGGTGAGCTCACTTCCCCTTCCGCCAATGCAGTATGTGAACTTATTTTCAGATGAAAATGTACAGAAAGGGAAGACTCCTCCCCCACCTAAGCCCATCACAGATTCATATACAATGTTTGGTGCTCCTTTTCATGCTGATGATCCAATTATACGACCTCTTGAAAGTCAAGGCATACGTAGACTGTACCCACAGAACTATGACCATAAACGAGAACTTAAAAAATTAAATCACTCAGTTTTAGTGAACTTTCTGGACATGCTAGACATTTTGATAAGATGTCCAGATACTTCTAAAAGAGAAGAAAAGAAAGAAGATATTAGTTTACTGTTTATTCATATCCACCATCTAATCAATGAATATCGACCTCATCAAGCACGAGATACTTTGCGCGTTATGATGGAAATACAAAAACGACAAAGACTAGAAACTTCTGAACGTTTCCAGCAGTTAGAGAAAGTTATGGAACTGTTGCAAGCCTCATTAGCAAACCTTCCAGACACTGCTGATATGGACTGCAAACTGTTAGTGCCTG----------------------------------------------------------------------------------------------------------------------------------------------------------------------------------------------------------------------------------------------------------------------------------------------------------------------------------------------------------------------------------------
