# Supplementary material for: ﻿Discovery of a new tarantula species from the Madrean Sky Islands and the first documented instance of syntopy between two montane endemics (Araneae, Theraphosidae, Aphonopelma): a case of prior mistaken identity
Source: Zookeys. 2024 Aug 16;1210:61–98. doi: 10.3897/zookeys.1210.125318 (PMC11344175; doi:10.3897/zookeys.1210.125318)
Supplement: Supplementary material 8 — Phylogenomics files [file zookeys-1210-061_article-125318__-s008.zip › Suppl8/individual_UCE_loci/sl_realigned_uce_2001556.fas]

>APH_0717
CTCGGGTGCGCACTGGTGAGCCTTTTATATAGGCAAGCTTATTTCTGGAACTTTCCCAATTTTCCAAGTCTACCAGTGTTTCCAGAAACTCGCTATATTTGGTGACTTGGAGCCAAATTTTTTCCCCAAGTAGGCGATAAATCGCCAAACTTGGCAGTCCTGCACTCCCATGTCTAATTCTGGCAACCCTGAGAATGACATTTGGACAACCTGTATTTTTGGTTCTAATTGCCCGATTTTCATACGGTAAAAACTGTTCTTCATAGAATTTCAAACACTAAAAGAT---AACACTACCTAAATTGTTGCGTAGGTCGAATACAACAATATTTCAAACTCAAATCATTATTCTCAGCTATATGAAGTTTCAACTGACTTGAGCGACCTCTAGTCGGATCTGCATGGAACTTTTCAGATATTTTTATTTAC--------------------------------------------AGCAGAACATACGACATTTTAAAACTTCAAAAATAAGGTCCACCATAACGTACGCGTATTATTTAGGTTTTTAAAAACATTAAAAAAATGCTTACCTCATAGCTAGCGAACTTTGTGGAATCAGCCAAGTCCATTTCCTCAATTTTGGGGGGAGTGTCAAGGGTAGCAAGGGCAAGGCATCGTAGGGTGTCACGTCCAGTACCATACACCTTGGTTACTTCAAGGATCTTGTTCATCATGGCAGAGGTCATGGGCACCTTGGTATTACCAACACGGACGTGGCTGCAGCGGTCAAGTACACCCTCAGGGGCACCCTAAAGTACACAAGAAGTATTTACTACATGTCTATTCAGTATAAAAACAGCAAATTTAATATTGGCTAACGGCACGGTGTGTGAAGATTTGCAACATTTGAGTACTCAATGCTGAAAGAATAACAGAGAATCAAAAGAGAATTGAGACTTCTGTAACGAATAAGAATTTTATAAAACAAACTACAGAAGCATATATTGAGATAAATTACACTGGTTTCCATAAATTAAGCAACAAAGTGAAAAAACGCGATAACTCCGCTC
>APH_0186
CTCGGGTGCGCACTGGTGAGCCTTTTATATAGGCAAGCTTATTTCTGGAACTTTCCCAATTTTCCAAGTCTACCAGTGTTTCCAGAAACTCGCTATATTTGGTGACTTGGAGCCAAATTTTTTCCCCAAGTAGGCGATAAATCGCCAAACTTGGCAGTCCTGCACTCCCATGTCTAATTCTGGCAACCCTGAGAATGACATTTGGACAACCTGTATTTTTGGTTCTAATTGCCCGATTTTCAAACGGTAAAAACTGTTCTTCATAGAATTTCAAACACTAAAAGAT---AACACTACCTAAATTGTTGCGTAGGTCGAATACAACAATATTTCAAACTCAAATCATTATTCTCAGCTATATGAAGTTTCAACTGACTTGAGCGACCTCTAGTCGGATCTGCATGGAACTTTTCAGATATTTTTATTTAC--------------------------------------------AGCAGAACATACGACATTTTAAAACTTCAAAAATAAGGTCCACCATAACGTACGCGTATTATTTAGGTTTTTAAAAACATTAAAAAAATGCTTACCTCATAGCTAGCGAACTTTGTGGAATCAGCCAAGTCCATTTCCTCAATTTTGGGGGGAGTGTCAAGGGTAGCAAGGGCAAGGCATCGTAGGGTGTCACGTCCAGTACCATACACCTTGGTTACTTCAAGGATCTTGTTCATCATGGCAGAGGTCATGGGCACCTTGGTATTACCAACACGGACGTGGCTGCAGCGGTCAAGTACACCCTCAGGGGCACCCTAAAGTACACAAGAAGTATTTACTACATGTCTATTCAGTATAAAAACAGCAAATTTAATATTGGCTAACGGCACGGTGTGTGAAGATTTGCAACATTTGAGTACTCAATGCTGAAAGAATAACAGAGAATCAAAAGAGAATTGAGATTTCTGTAACGAATAAGAATTTTATAAAACAAACTACAGAAGCATATATTGAGATAAATTACACTGGTTTCCATAAATTAAGCAACAAAGTGAAAAAACGCGATAACTCCGCTC
>APH_0185
CTCGGGTGCGCACTGGTGAGCCTTTTATATAGGCAAGCTTATTTCTGGAACTTTCCCAATTTTCCAAGTCTACCAGTGTTTCCAGAAACTCGCTATATTTGGTGACTTGGAGCCAAATTTTTTCCCCAAGTAGGCGATAAATCGCCAAACTTGGCAGTCCTGCACTCCCATGTCTAATTCTGGCAACCCTGAGAATGACATTTGGACAACCTGTATTTTTGGTTCTAATTGCCCGATTTTCAAACGGTAAAAACTGTTCTTCATAGAATTTCAAACACTAAAAGAT---AACACTACCTAAATTGTTGCGTAGGTCGAATACAACAATATTTCAAACTCAAATCATTATTCTCAGCTATATGAAGTTTCAACTGACTTGAGCGACCTCTAGTCGGATCTGCATGGAACTTTTCAGATATTTTTATTTAC--------------------------------------------AGCAGAACATACGACATTTTAAAACTTCAAAAATAAGGTCCACCATAACGTACGCGTATTATTTAGGTTTTTAAAAACATTAAAAAAATGCTTACCTCATAGCTAGCGAACTTTGTGGAATCAGCCAAGTCCATTTCCTCAATTTTGGGGGGAGTGTCAAGGGTAGCAAGGGCAAGGCATCGTAGGGTGTCACGTCCAGTACCATACACCTTGGTTACTTCAAGGATCTTGTTCATCATGGCAGAGGTCATGGGCACCTTGGTATTACCAACACGGACGTGGCTGCAGCGGTCAAGTACACCCTCAGGGGCACCCTAAAGTACACAAGAAGTATTTACTACATGTCTATTCAGTATAAAAACAGCAAATTTAATATTGGCTAACGGCACGGTGTGTGAAGATTTGCAACATTTGAGTACTCAATGCTGAAAGAATAACAGAGAATCAAAAGAGAATTGAGATTTCTGTAACGAATAAGAATTTTATAAAACAAACTACAGAAGCATATATTGAGATAAATTACACTGGTTTCCATAAATTAAGCAACAAAGTGAAAAAACGCGATAACTCCGCTC
>APH_3188
CTCGGGTGCGCACTGGTGAGCCTTTTATATAGGCAAGCTTATTTCTGGAACTTTCCCAATTTTCCAAGTCTACCAGTGTTTCCAGAAACTCGCTATATTTGGTGACTTGGAGCCAAATTTTTTCCCCAAGTAGGCGATAAATCGCCAAACTTGGCAGTCCTGCACTCCCATGTCTAATTCTGGCAACCCTGAGAATGACATTTGGACAACCTGTATTTTTGGTTCTAATTGCCCGATTTTCAAACGGTAAAAACTGTTCTTCATAGAATTTCAAACACTAAAAGAT---AACACTACCTAAATTGTTGCGTAGGTCGAATACAACAATATTTCAAACTCAAATCATTATTCTCAGCTATATGAAGTTTCAACTGACTTGAGCGACCTCTAGTCGGATCTGCATGGAACTTTTCAGATATTTTTATTTAC--------------------------------------------AGCAGAACATACGACATTTTAAAACTTCAAAAATAAGGTCCACCATAACGTACGCGTATTATTTAGGTTTTTAAAAACATTAAAAAAATGCTTACCTCATAGCTAGCGAACTTTGTGGAATCAGCCAAGTCCATTTCCTCAATTTTGGGGGGAGTGTCAAGGGTAGCAAGGGCAAGGCATCGTAGGGTGTCACGTCCAGTACCATACACCTTGGTTACTTCAAGGATCTTGTTCATCATGGCAGAGGTCATGGGCACCTTGGTATTACCAACACGGACGTGGCTGCAGCGGTCAAGTACACCCTCAGGGGCACCCTAAAGTACACAAGAAGTATTTACTACATGTCTATTCAGTATAAAAACAGCAAATTTAATATTGGCTAACGGCACGGTGTGTGAAGATTTGCAACATTTGAGTACTCAATGCTGAAAGAATAACAGAGAATCAAAAGAGAATTGAGATTTCTGTAACGAATAAGAATTTTATAAAACAAACTACAGAAGCATATATTGAGATAAATTACACTGGTTTCCATAAATTAAGCAACAAAGTGAAAAAACGCGATAACTCCGCTC
>APH_0674
CTCGGGTGCGCACTGGTGAGCCTTTTATATAGGCAAGCTTATTTCTGGAACTTTCCCAATTTTCCAAGTCTACCAGTGTTTCCAGAAACTCGCTATATTTGGTGACTTGGAGCCAAATTTTTTCCCCAAGTAGGCGATAAATCGCCAAACTTGGCAGTCCTGCACTCCCATGTCTAATTCTGGCAACCCTGAGAATGACATTTGGACAACCTGTATTTTTGGTTCTAATTGCCCGATTTTCAAACGGTAAAAACTGTTCTTCATAGAATTTCAAACACTAAAAGAT---AACACTACCTAAATTGTTGCGTAGGTCGAATACAACAATATTTCAAACTCAAATCATTATTCTCAGCTATATGAAGTTTCAACTGACTTGAGCGACCTCTAGTCGGATCTGCATGGAACTTTTCAGATATTTTTATTTAC--------------------------------------------AGCAGAACATACGACATTTTAAAACTTCAAAAATAAGGTCCACCATAACGTACGCGTATTATTTAGGTTTTTAAAAACATTAAAAAAATGCTTACCTCATAGCTAGCGAACTTTGTGGAATCAGCCAAGTCCATTTCCTCAATTTTGGGGGGAGTGTCAAGGGTAGCAAGGGCAAGGCATCGTAGGGTGTCACGTCCAGTACCATACACCTTGGTTACTTCAAGGATCTTGTTCATCATGGCAGAGGTCATGGGCACCTTGGTATTACCAACACGGACGTGGCTGCAGCGGTCAAGTACACCCTCAGGGGCACCCTAAAGTACACAAGAAGTATTTACTACATGTCTATTCAGTATAAAAACAGCAAATTTAATATTGGCTAACGGCACGGTGTGTGAAGATTTGCAACATTTGAGTACTCAATGCTGAAAGAATAACAGAGAATCAAAAGAGAATTGAGATTTCTGTAACGAATAAGAATTTTATAAAACAAACTACAGAAGCATATATTGAGATAAATTACACTGGTTTCCATAAATTAAGCAACAAAGTGAAAAAACGCGATAACTCCGCTC
>APH_1438
------------------------------------------------------------------------------------------------------------------------------------------------------------------------------------------------------------------------------------------------------------------------------------------------------------------------------------------------------------------------------------------------------------------------------------------------------------------------------------------------------------------------------------------------------------------------------------------------------------------------------------------TGGGGGGGGTGTCAAGGGTAGCAAGGGCAAGGCATCGTAGGGTGTCACGTCCAGTACCGTACACCTTGGTTACTTCAAGGATCTTGTTCATCATGGCAGAGGTCATGGGCACCTTGGTATTGCCAACACGGACGTGGCTGCAGCGGTCAAGTACACCCTCAGGGGCACCCTAAAGTACACAAGAAGTATTTACTACATGTCTATTCAGTATAAAAACAGCAAATTTAATATTGGCTAACGGCACGGTGTGTGAAGATTTGCAACATTTGAGTCCTCAATGCTGAAAGGATAATAGAGAATCAAAAGAGAATTGAGACTTCTGTAACGAATAAGAATTTTATAAAACAAACTACAGAAGCATATATTGAGATAAATTACACTGGTTTCCATAAATTA----------------------------------
>APH_0723
CTCGGGTGAGCATCAGTGAGCCTTTTATACAGGCAAGCTTATTTCTGGAACTTTCCCAATTTTCCAATTCTACCAGTGTTTCCAGAAACTCGCTATATTTGGTGACTTGGAGCCAAATTTTTTCCCCAAGTCGGCGATAAATCTTCAAACTTGGCAATCCTGCACTCCCATGTCTAATTCTGGCAACCCTGAGAATGACATTTGGACAACCTGTATTTTTGGTTCTAATTGCCCGATTTTCATACGGTAAAAACTGTTCTTCATAGAATTTCAAACACTAACAGATGATAACACTACCTAAATTGTGGCGTAGGTCGAATATAACAATATTTCAAACTCAATTCATTATTCTCAACTATATGAAATTTCAACTGACTTGAGCGACCTCTAGTCGGATCTGCATGGAACTTTTCAGATATTTTTATCTACAGCAGAACATAGGAGGCAACATAGGATTATCTACAGCAGAACATAGCAGAACATACGACATTTTAAAACTTCAAAAATAAGGACCACCATAACGTACACGTATTATTTAGGTTTTTAAAAACATTAAAAAAATGCTTACCTCATAGCTAGCGAACTTTGTGGAATCAGCCAAGTCCATTTCCTCAATTTTGGGGGGGGTGTCAAGGGTAGCAAGGGCAAGGCATCGTAGGGTGTCACGTCCAGTACCATACACCCTGGTTACTTCAAGGATCTTGTTCATCATGGCAGAGGTCATGGGCACCTTGGTGTTGCCAACACGGACGTGGCTGCAGCGGTCAAGTACACCCTCAGGGGCACCCTAAAGTACACAAGAAGTATTTACTACATGTCTATTTAGTATATAAACAGCAAATTTAATATTGGCTAACTGAACGGTGTGTGAAGATTTGCAACATTTGAGTCCTCAATGCTGAAAGAATAATAGAGAATCAAAAGAGAATTGAGATTTCTGTAACGAATAAGAATTTTATAAAACAAACTACAGAAGCATATATTAAGATATATTACACTGGTTTCCATAAATTAAGCAACAAAGTGAAAAAACGCGATAACTCCGCTC
>APH_3177
--------------------------------------------------------------------------------------------------------------------------------------------------------------------------------------------------------------------------------------------------------------------------------------------------------------------------------------------------------------------------------------------------------------------------------------------------------------------------------------------------------------------------------------------------------------------------------------------------------TTTGTGGAATCAGCCAAGTCCATTTCCTCAATTTTGGGGGGAGTGTCAAGGGTAGCAAGGGCAAGGCATCGTAGGGTGTCACGTCCAGTACCGTACACCTTGGTTACTTCAAGGATCTTGTTCATCATGGCAGAGGTCATGGGCACCTTGGTATTGCCAACACGGACGTGGCTGCAGCGGTCAAGTACACCCTCAGGGGCACCCTAAAGTACACAAGAAGTATTTACTACATGTCTATTCAGTATATAAACAGCAAATTTAATATTGGCTAACTGCACGGTGTGTGAAGATTTGCAACATTTGAGTACTCAATGCTGAAAGGATAATAGAGAATCAAAAGAGAATTGATATTTCTGTAACGAATAAGAATTTTATAAAACAAACTACAGAAGCATATATTAAGATA----------------------------------------------------------
>APH_0136
CACGGGTGCGCACCGGTGAGCCTTTTATACAGGCAAGCTTATTTCTGGAACTTTCCCAATTTTCCAAGTCTACCAGTGTTTCCAGAAACTCGCTATATTTGGTGACTTGGAGCCAAATTTTTTCCCCAAGTCGGCGATAAATCGCCAAACTTGGCAGTCCTGCACTCCCATGTCTAATTCTGGCAACCCTGAGAATGATATTTGGACAACCTGTATTTTTGGTTCTAATTGCCCGATTTTCATACGGTAAAAACTGTTCTTCATAGAATTTCAAACACTAAAAGATGA-AACACTACCTAAATTGTGGCGTAGGTCGAATATAACAATATTTCAAACTCAATTCATTATTCTCAACTATATGAAACTTCAACTGACTTGAGCGACCTCTAGTCGGATCTGCATGGAACTTTTCAGATATTTTTATCTACAGCAGAACATAGGTGGCAACATAGGATTATCTAC----------AGCAGAACATACGACATTTTAAAACTTCAAAAATAAGGACCACCATAACGTACACGTATTATTTAGGTTTTTAAAAACATTAAAAAAATGCTTACCTCATAGCTAGCGAACTTTGTGGAATCAGCCAAGTCCATTTCCTCAATTTTGGGGGGAGTGTCAAGGGTAGCAAGGGCAAGGCATCGTAGGGTGTCACGTCCAGTACCGTACACCTTGGTTACTTCAAGGATCTTGTTCATCATGGCAGAGGTCATGGGCACCTTGGTATTGCCAACACGGACGTGGCTGCAGCGGTCAAGTACACCCTCAGGGGCACCCTAAAGTACACAAGAAGTATTTACTACATGTCTGTTCAGTATATAAACAGCAAATTTAATATTGGCTAACTGCACGGTGTGTGAAGATTTGCAACATTTGAGTCCTCAATGCTGAAAGGATAATAGAGAATCAAAAGAGAATTGAGACTTCTGTAACGAATAAGAATTTTATAAAACAAACTACAGAAGCATATATTAAGATAAATTACACTGGTTTCCATAAATTAAGCAACAAAGTGAAAAAACGCGATAACTCCGCTC
>APH_0880
CACGGGTGCGCACCGGTGAGCCTTTTATACAGGCAAGCTTATTTCTGGAACTTTCCCAATTTTCCAAGTCTACCAGTGTTTCCAGAAACTCGCTATATTTGGTGACTTGGAGCCAAATTTTTTCCCCAAGTCGGCGATAAATCGTCAAACTTGGCAGTCCTGCACTCCCATGTCTAATTCTGGCAACCCTGAGAATGACATTTGGACAACCTGTATTTTTGGTTCTAATTGCCCGATTTTCATACGGTAAAAACTGTTCTTCATAGAATTTCAAACACTAAAAGATGATAACACTACCTAAATTGTGGCGTAGATCGAATATAACAATATTTCAAACTCAATTCATTATTCTCAACTATATGAAATTTCAACTGACTTGAGCGACCTCTAGTCGGATCTGCATGGAACTTTTCAGATATTTTTATCTACAGCAGAACATAGGTGGCAACATAGGATTATCTAC----------AGCAGAACATACGACATTTTAAAACTTCAAAAATAAGGACCACCATAACGTACACGTATTATTTAGGTTTTTAAAAACATTAAAAAAATGCTTACCTCATAGCTAGCGAACTTTGTGGAATCAGCCAAGTCCATTTCCTCAATTTTGGGGGGAGTGTCAAGGGTAGCAAGGGCAAGGCATCGTAGGGTGTCACGTCCAGTACCATACACCTTGGTTACTTCAAGGATCTTGTTCATCATGGCAGAGGTCATGGGCACCTTGGTGTTGCCAACACGGACGTGGCTGCAGCGGTCAAGTACACCCTCAGGGGCACCCTAAAGTACACAAGAAGTATTTACTACATGTCTATTCAGTATATAAACAACAAATTTAATATTGGCTAACTGCACGGTGTGTGAAGATTTGCAACATTTGAGTCCTCAATGCTGAAAGGATAATAGAGAATCAAAAGAGAATTGAGACTTCTGTAACGAATAAGAATTTTATAAAACAAACTACAGAAGCATATATTAAGATATATTACACTGGTTTCCATAAATTAAGCAACAAAGTGAAAAAACGCGATAACTCCGCTC
>APH_1602
CTCGGGTGAGCATCAGTGAGCCTTTTATACAGGCAAGCTTATTTCTGGAACTTTCCCAATTTTCCAATTCTACCAGTGTTTCCAGAAACTCGCTATATTTGGTGACTTGGAGCCAAATTTTTTCCCCAAGTCGGCGATAAATCGCCAAACTTGGCAGTCCTGCACTCCCATGTCTAATTCTGGCAACCCTGAG--TGACATTTGGACAACCTGTATTTTTGGTTCTAATTGCCCGATTTTCATACGGTAAAAACTGTTCTTCATAGAATTTCAAACACTAAAAGATGATAACACTACCTAAATTGTGGCGTAGGTCGAATATAACAATATTTCAAACTCAATTCATTATTCTCAACTATATGAAATTTCAACTGACTTGAGCGACCTCTAGTCGGATCTGCATGGAACTTTTCAGATATTTTTATCTACAGCAGAACATAGGAGGCAACATAGGATTATCTACAGCAGAACATAGCAGAACATACGACATTTTAAAACTTCAAAAATAAGGACCACCATAACGTACACGTATTATTTACGTTTTTAAAAACATTAAAAAAATGCTTACCTCATAGCTAGCGAACTTTGTGGAATCAGCCAAGTCCATTTCCTCAATTTTGGGGGGGGTGTCAAGGGTAGCAAGGGCAAGGCATCGTAGGGTGTCACGTCCAGTACCATACACCTTGGTTACTTCAAGGATCTTGTTCATCATGGCAGAGGTCATGGGCACCTTGGTGTTGCCAACACGGACGTGGCTGCAGCGGTCAAGTACACCCTCAGGGGCACCCTAAAGTACACAAGAAGTATTTACTACATGTCTATTCAGTATATAAACAGCAAATTTAATATTGGCTAACTGCACGGTGTGTGAAGATTTGCAACATTTGAGTCCTCAATGCTGAAAGGATAATAGAGAATCAAAAGAGAATTGAGACTTCTGTAACGAATAAGAATTTTATAAAACAAACTACAGAAGCATATATTAAGATAAATTACACTGGTTTCCATAAATTAAGCAACAAAGTGAAAAAACGCGATAACTCCGCTC
>APH_0683
CTCGGGTGCGCACTGGTGAGCCTTTTATATAGGCAACCTTATTTCTGGAACTTTCCCAATTTTCCAAGTCTACCAGTGTTTCCAGAAACTCGCTATATTTGGTGACTTGGAGCCAAATTTTTTCCCCAAGTCGGCGATAAATCGCCAAACTTGGCAGTCCTGCACTCCCATGTCTAATTCTGGCAACCCTGAGAATGACATTTGGACAACCTGTATTTTTGGTTCTAATTGCCCGATTTTCATACGGTAAAAACTGTTCTTCATAGAATTTCAAACACTAAAAGATGATAACACTACCTAAATTGTGGCGTAGATCGAATATAACAATATTTCAAACTCAATTCATTATTCTCAACTATATGAAATTTCAACTGACTTGAGCGACCTCTAGTCGGATCTGCATGGAACTTTTCAGATATTTTTATCTACAGCAGAACATAGGAGGCAACATAGGATTATCTACAGCAGAACATAGCAGAACATACGACATTTTAAAACTTCAAAAATAAGGACCACCATAACGTACACGTATTATTTAGGTTTTTAAAAACATGAAAAAAATGCTTACCTCATAGCTAGCGAACTTTGTGGAATCAGCCAAGTCCATTTCCTCAATTTTGGGGGGAGTGTCAAGGGTAGCAAGGGCAAGGCATCGTAGGGTGTCACGTCCAGTACCATACACCCTGGTTACTTCAAGGATCTTGTTCATCATGGCAGAGGTCATGGGCACCTTGGTGTTGCCAACACGGACGTGGCTGCAGCGGTCAAGTACACCCTCAGGGGCACCCTAAAGTACACAAGAAGTATTTACTACATGTCTATTCAGTATATAAACAGCAAATTTAATATTGGCTAACTGCACGGTGTGTGAAGATTTGCAACATTTGAGTCCTCAATGCTGAAAGGATAATAGAGAATCAAAAGAGAATTGAGACTTCTGTAACGAATAAGAATTTTATAAAACAAACTACAGAAGCATATATTAAGATAAATTACACTGGTTTCCATAAATTAAGCAACAAAGTGAAAAAACGCGATAACTCCGCTC
>APH_4021
CTCGGGTGAGCATCAGTGAGCCTTTTATACAGGCAAGCTTATTTCTGGAACTTTCCCAATTTTCCAATTCTACCAGTGTTTCCAGAAACTCGCTATATTTGGTGACTTGGAGCCAAATTTTTTCCCCAAGTCGGCGATAAATCGCCAAAATTGGCAATCCTGCACTCCCATGTCTAATTCTGGCAACCCTGAGAATGACATTTGGACAACCTGTATTTTTGGTTCTAATTGCCCGATTTTCATACGGTAAAAACTGTTCTTCATAGAATTTCAAACACTAAAAGATGATAACACTACCTAAATTGTGGCGTAGGTCGAATATAACAATATTTCAAACTCAATTCATTATTCTCAGCTATATGAAATTTCAACTGACTTGAGCGACCTCTAGTCGGATCTGCATGGAACTTTTCAGATATTTTTATCTACAGCAGAACATAGGAGGCAACATAGGATTATCTACAGCAGAACATAGCAGAACATACGACATTTTAAAACTTCAAAAATAAGGACCACCATAACGTACACGTATTATTTAGGTTTTTAAAAACATTAAAAAAATGCTTACCTCATAGCTAGCGAACTTTGTGGAATCAGCCAAGTCCATTTCCTCAATTTTGGGGGGAGTGTCAAGGGTAGCAAGGGCAAGGCATCGTAGGGTGTCACGTCCAGTACCATACACCCTGGTTACTTCAAGGATCTTGTTCATCATGGCAGAGGTCATGGGCACCTTGGTGTTGCCAACACGGACGTGGCTGCAGCGGTCAAGTACACCCTCAGGGGCACCCTAAAGTACACAAGAAGTATTTACTACATGTCTATTCAGTATATAAACAGCAAATTTAATATTGGCTAACTGCACGGTGTGTGAAGATTTGCAACATTTGAGTCCTCAATGCTGAAAGGATAATAGAGAATCAAAAGAGAATTGCGACTTCTGTAACGAATAAGAATTTTATAAAACAAACTACAGAAGCATATATTAAGATAAATTACACTGGTTTCCATAAATTAAGCAACAAAGTGAAAAAACGCGATAACTCCGCTC
>APH_5079
------------------------------------------------AACTTGCCC----------------------------AAACTTCCTAAATTTGGCGACTTGGTGCCAAATTTTTTTGCCAAGTCAGCAATAAATTGCCAAACTTGGTAGCCCTACACTCCCATGTCAAATTCTGGCAACCCTGA-AATGACATTTGGACAACCTGTATTTTTGGTTCTAATTGCCCGATTTTCATGCGGTAAAAACTGTTCTTCATAGAATTTCAAACACTAAAAGATGATAACACTACCTAAATTGTGGCGTAGGTCGAATATAACAATATTTCAAACTCAATTCATTATTCTCAGCTATATGAAATTTCAACTGACTTGAGCGACCTCTAGTCGGATCTGCATGGAACTTTTCAGATATTTTTATCTACAGCAGAACATAGGAGGCAACATAGGATTATCTACAGCAGAACATAGCAGAACATACGACATTTTAAAACTTCAAAAATAAGGACCACCATAACGTACACGTATTATTTAGGTTTTTAAAAACATTAAAAAAATGCTTACCTCATAGCTAGCGAACTTTGTGGAATCAGCCAAGTCCATTTCCTCAATTTTGGGGGGAGTGTCAAGGGTAGCAAGGGCAAGGCATCGTAGGGTGTCACGTCCAGTACCATACACCCTGGTTACTTCAAGGATCTTGTTCATCATGGCAGAGGTCATGGGCACCTTGGTGTTGCCAACACGGACGTGGCTGCAGCGGTCAAGTACACCCTCAGGGGCACCCTAAAGTACACAAGAAGTATTTACTACATGTCTATTCAGTATATAAACAGCAAATTTAATATTGGCTAACTGCACGGTGTGTGAAGATTTGCAACATTTGAGTCCTCAATGCTGAAAGGATAATAGAGAATCAAAAGAGAATTGAGACTTCTGTAAGGAATAAGAATTTTATAAAACAAACTACAGAAGCATATATTAAGATAAATTACACTGGTTTCCATAAATTAAGCAACAAAGTGAAAAAACGCGATAACTCCGCTC
>APH_5001
--------------------------ATACAGGCAAGCTTATTTCTGGAACTTTTCCAATTTTCCAATTCTACCAGTGTTTCCAGAAACTCGCTATATTTGGTGACTTGGAGCCAAATTTTTTCCCCAAGTCGGCGATAAATCGCCAAACTTGGCAGTCCTGCACTCCCATGTCTAATTCTGGCAACCCTGAGAATGACATTTGGACAACCTGTATTTTTGGTTCTAATTGCCCGATTTTCATACGGTAAAAACTGTTCTTCATAGAATTTCAAACACTAAAAGATGATAACACTACCTAAATTATGGCGTAGGTCGAATATAACAATATTTCAAACTCAATTCATTATTCTCAGCTATATGAAATTTCAACTGACTTGAGCGACCTCTAGTCGGATCTGCATGGAACTTTTCAGATATTTTTATCTACAGCAGAACATAGGAGGCAACATAGGATTATCTACAGCAGAACATAGCAGAACATACGACATTTTAAAACTTCAAAAATAAGGACCACCATAACGTACACGTATTATTTAGGTTTTTAAAAACATTAAAAAAATGCTTACCTCATAGCTAGCGAACTTTGTGGAATCAGCCAAGTCCATTTCCTCAATTTTGGGGGGAGTGTCAAGGGTAGCAAGGGCAAGGCATCGTAGGGTGTCACGTCCAGTACCATACACCCTGGTTACTTCAAGGATCTTGTTCATCATGGCAGAGGTCATGGGCACCTTGGTGTTGCCAACACGGACGTGGCTGCAGCGGTCAAGTACACCCTCAGGGGCACCCTAAAGTACACAAGAAGTATTTACTACATGTCTATTCAGTATATAAACAGCAAATTTAATATTGGCTAACTGCACGGTGTGTGAAGATTTGCAACATTTGAGTCCTCAATGCTGAAAGGATAATAGAGAATCAAAAGAGAATTGAGACTTCTGTAAGGAATAAGAATTTTATAAA--AAACTACAGAAGCATATATTAAGATAAATTACACTGGTTTCCATAAATTAAGCAACAAAGTGAAAAAACGCGATAACTCCGCTC
>APH_1535
----------------------------------------------------------------CAATTCTACCAGTGTTTCCAGAAACTCGCTATATTTGGTGACTTGGAGCCAAATTTTTTCCCCAAGTCGGCGATAAATCGCCAAACTTGGCAGTCCTGCACTCCCATGTCTAATTCTGGCAACCCTGAGAATGACATTTGGACAACCTGTATTTTTGGTTCTAATTGCCCGATTTTCATACGGTAAAAACTGTTCTTCATAGAATTTCAAACACTAAAAGATGATAACACTACCTAAATTGTGGCGTAGGTCGAATATAACAATATTTCAAACTCAATTCATTATTCTCAGCTATATGAAATTTCAACTGACTTGAGCGACCTCTAGTCGGATCTGCATGGAACTTTTCAGATATTTTTATCTACAGCAGAACATAGGAGGCAACATAGGATTATCTACAGCAGAACATAGCAGAACATACGACATTTTAAAACTTCAAAAATAAGGACCACCATAACGTACACGTATTATTTAGGTTTTTAAAAACATTAAAAAAATGCTTACCTCATAGCTAGCGAACTTTGTGGAATCAGCCAAGTCCATTTCCTCAATTTTGGGGGGAGTGTCAAGGGTAGCAAGGGCAAGGCATCGTAGGGTGTCACGTCCAGTACCATACACCCTGGTTACTTCAAGGATCTTGTTCATCATGGCAGAGGTCATGGGCACCTTGGTGTTGCCAACACGGACGTGGCTGCAGCGGTCAAGTACACCCTCAGGGGCACCCTAAAGTACACAAGAAGTATTTACTACATGTCTATTCAGTATATAAACAGCAAATTTAATATTGGCTAACTGCACGGTGTGTGAAGATTTG----ATTTGAGTCCTCAATGCTGAAAGGATAATAGAGAATCAAAAGAGAATTGAGACTTCTGTAAGGAATAAGAATTTTATAAAACAAACTACAGAAGCATATATTAAGATAAATTACACTGGTTTCCATAAATTAAGCAACAAAGTGAAAAAACGCGATAACTCCGCTC
>APH_3191
--------------------------------------------------CTTTTCCAATTTTCCAATTCTACCAGTGTTTCCAGAAACTCGCTATATTTGGTGACTTGGAGCCAAATTTTTTCCCCAAGTCGGCGATAAATCGCCAAACTTGGCAGTCCTGCACTCCCATGTCTAATTCTGGCAACCCTGAGAATGACATTTGGACAACCTGTATTTTTGGTTCTAATTGCCCGATTTTCATACGGTAAAAACTGTTCTTCATAGAATTTCAAACACTAAAAGATGATAACACTACCTAAATTGTGGCGTAGGTCGAATATAACAATATTTCAAACTCAATTCATTATTCTCAGCTATATGAAATTTCAACTGACTTGAGCGACCTCTAGTCGGATCTGCATGGAACTTTTCAGATATTTTTATCTACAGCAGAACATAGGAGGCAACATAGGATTATCTACAGCAGAACATAGCAGAACATACGACATTTTAAAACTTCAAAAATAAGGACCACCATAACGTACACGTATTATTTAGGTTTTTAAAAACATTAAAAAAATGCTTACCTCATAGCTAGCGAACTTTGTGGAATCAGCCAAGTCCATTTCCTCAATTTTGGGGGGAGTGTCAAGGGTAGCAAGGGCAAGGCATCGTAGGGTGTCACGTCCAGTACCATACACCCTGGTTACTTCAAGGATCTTGTTCATCATGGCAGAGGTCATGGGCACCTTGGTGTTGCCAACACGGACGTGGCTGCAGCGGTCAAGTACACCCTCAGGGGCACCCTAAAGTACACAAGAAGTATTTACTACATGTCTATTCAGTATATAAACAGCAAATTTAATATTGGCTAACTGCACGGTGTGTGAAGATTTGCAACATTTGAGTCCTCAATGCTGAAAGGATAATAGAGAATCAAAAGAGAATTGAGACTTCTGTAAGGAATAAGAATTTTATAAAACAAACTACAGAAGCATATATTAAGATAAATTACACTGGTTTCCATAAATTAAGCAACAAAGTGAAAAAACGCGATAACTCC----
>APH_4005
CTCGGGTGAGCATCAGTGAGCCTTTTATACAGGCAAGCTTATTTCTGGAACTTTTCCAATTTTCCAATTCTACCAGTGTTTCCAGAAACTCGCTATATTTGGTGACTTGGAGCCAAATTTTTTCCCCAAGTCGGCGATAAATCGCCAAACTTGGCAGTCCTGCACTCCCATGTCTAATTCTGGCAACCCTGAGAATGACATTTGGACAACCTGTATTTTTGGTTCTAATTGCCCGATTTTCATACGGTAAAAACTGTTCTTCATAGAATTTCAAACACTAAAAGATGATAACACTACCTAAATTGTGGCGTAGGTCGAATATAACAATATTTCAAACTCAATTCATTATTCTCAGCTATATGAAATTTCAACTGACTTGAGCGACCTCTAGTCGGATCTGCATGGAACTTTTCAGATATTTTTATCTACAGCAGAACATAGGAGGCAACATAGGATTATCTAC----------AGCAGAACATACGACATTTTAAAACTTCAAAAATAAGGACCACCATAACGTACACGTATTATTTAGGTTTTTAAAAACATTAAAAAAATGCTTACCTCATAGCTAGCGAACTTTGTGGAATCAGCCAAGTCCATTTCCTCAATTTTGGGGGGAGTGTCAAGGGTAGCAAGGGCAAGGCATCGTAGGGTGTCACGTCCAGTACCATACACCCTGGTTACTTCAAGGATCTTGTTCATCATGGCAGAGGTCATGGGCACCTTGGTGTTGCCAACACGGACGTGGCTGCAGCGGTCAAGTACACCCTCAGGGGCACCCTAAAGTACACAAGAAGTATTTACTACATGTCTATTCAGTATATAAACAGCAAATTTAATATTGGCTAACTGCACGGTGTGTGAAGATTTGCAACATTTGAGTCCTCAATGCTGAAAGGATAATAGAGAATCAAAAGAGAATTGAGACTTCTGTAAGGAATAAGAATTTTATAAAACAAACTACAGAAGCATATATTAAGATAAATTACACTGGTTTCCATAAATTAAGCAACAAAGTGAAAAAACGCGATAACTCCGCTC
>APH_0772
------------------------------------------------------------------------------TTTCCAGAAACTCGCTATATTTGGTGACTTGGAGCCAAATTTTTTCCCCAAGTCGGCGATAAATCGCCAAACTTGGCAGTCCTGCACTCCCATGTCTAATTCTGGCAACCCTGAGAATGACATTTGGACAACCTGTATTTTTGGTTCTAATTGCCCGATTTTCATACGGTAAAAACTGTTCTTCATAGAATTTCAAACACTAAAAGATGATAACACTACCTAAATTGTGGCGTAGGTCGAATATAACAATATTTCAAACTCAATTCATTATTCTCAGCTATATGAAATTTCAACTGACTTGAGCGACCTCTAGTCGGATCTGCATGGAACTTTTCAGATATTTTTATCTACAGCAGAACATAGGAGGCAACATAGGATTATCTACAGCAGAACATAGCAGAACATACGACATTTTAAAACTTCAAAAATAAGGACCACCATAACGTACACGTATTATTTAGGTTTTTAAAAACATTAAAAAAATGCTTACCTCATAGCTAGCGAACTTTGTGGAATCAGCCAAGTCCATTTCCTCAATTTTGGGGGGAGTGTCAAGGGTAGCAAGGGCAAGGCATCGTAGGGTGTCACGTCCAGTACCATACACCCTGGTTACTTCAAGGATCTTGTTCATCATGGCAGAGGTCATGGGCACCTTGGTGTTGCCAACACGGACGTGGCTGCAGCGGTCAAGTACACCCTCAGGGGCACCCTAAAGTACACAAGAAGTATTTACTACATGTCTATTCAGTATATAAACAGCAAATTTAATATTGGCTAACTGCACGGTGTGTGAAGATTTGCAACATTTGAGTCCTCAATGCTGAAAGGATAATAGAGAATCAAAAGAGAATTGAGACTTCTGTAAGGAATAAGAATTTTATAAAACAAACTACAGAAGCATATATTAAGATAAATTACACTGGTTTCCATAAATTAAGCAACAAAGTGAAAAAACGCGATAACTCCGCTC
>APH_0622
-------------------------------------------------------------------------------------------------------------------------------------------------------------------------ATGTCTAATTCTGGCAACCCTGAGAATGACATTTGGACAACCTGTATTTTTGGTTCTAATTGCCCGATTTTCATACGGTAAAAACTGTTCTTCATAGAATTTCAAACACTAAAAGATGATAACACTACCTAAATTGTGGCGTAGGTCGAATATAACAATATTTCAAACTCAATTCATTATTCTCAGCTATATGAAATTTCAACTGACTTGAGCGACCTCTAGTCGGATCTGCATGGAACTTTTCAGATATTTTTATCTACAGCAGAACATAGGAGGCAACATAGGATTATCTACAGCAGAACATAGCAGAACATACGACATTTTAAAACTTCAAAAATAAGGACCACCATAACGTACACGTATTATTTAGGTTTTTAAAAACATTAAAAAAATGCTTACCTCATAGCTAGCGAACTTTGTGGAATCAGCCAAGTCCATTTCCTCAATTTTGGGGGGAGTGTCAAGGGTAGCAAGGGCAAGGCATCGTAGGGTGTCACGTCCAGTACCATACACCCTGGTTACTTCAAGGATCTTGTTCATCATGGCAGAGGTCATGGGCACCTTGGTGTTGCCAACACGGACGTGGCTGCAGCGGTCAAGTACACCCTCAGGGGCACCCTAAAGTACACAAGAAGTATTTACTACATGTCTATTCAGTATATAAACAGCAAATTTAATATTGGCTAACTGCACGGTGTGTGAAGATTTGCAACATTTGAGTCCTCAATGCTGAAAGGATAATAGAGAATCAAAAGAGAATTGAGACTTCTGTAAGGAATAAGAATTTTATAAAACAAACTACAGAAGCATATATTAAGATAAATTACACTGGTTTCCATAAATTAAGCAACAAAGTGAAAAAACGCGATAACTCCGCTC
>APH_4024
CTCGGGTGAGCATCAGTGAGCCTTTTATACAGGCAAGCTTATTTCTGGAACTTTTCCAATTTTCCAATTCTACCAGTGTTTCCAGAAACTCGCTATATTTGGTGACTTGGAGCCAAATTTTTTCCCCAAGTCGGCGATAAATCGCCAAACTTGGCAGTCCTGCACTCCCATGTCTAATTCTGGCAACCCTGAGAATGACATTTGGACAACCTGTATTTTTGGTTCTAATTGCCCGATTTTCATACGGTAAAAACTGTTCTTCATAGAATTTCAAACACTAAAAGATGATAACACTACCTAAATTGTGGCGTAGGTCGAATATAACAATATTTCAAACTCAATTCATTATTCTCAGCTATATGAAATTTCAACTGACTTGAGCGACCTCTAGTCGGATCTGCATGGAACTTTTCAGATATTTTTATCTACAGCAGAACATAGGAGGCAACATAGGATTATCTACAGCAGAACATAGCAGAACATACGACATTTTAAAACTTCAAAAATAAGGACCACCATAACGTACACGTATTATTTAGGTTTTTAAAAACATTAAAAAAATGCTTACCTCATAGCTAGCGAACTTTGTGGAATCAGCCAAGTCCATTTCCTCAATTTTGGGGGGAGTGTCAAGGGTAGCAAGGGCAAGGCATCGTAGGGTGTCACGTCCAGTACCATACACCCTGGTTACTTCAAGGATCTTGTTCATCATGGCAGAGGTCATGGGCACCTTGGTGTTGCCAACACGGACGTGGCTGCAGCGGTCAAGTACACCCTCAGGGGCACCCTAAAGTACACAAGAAGTATTTACTACATGTCTATTCAGTATATAAACAGCAAATTTAATATTGGCTAACTGCACGGTGTGTGAAGATTTGCAACATTTGAGTCCTCAATGCTGAAAGGATAATAGAGAATCAAAAGAGAATTGAGACTTCTGTAAGGAATAAGAATTTTATAAAACAAACTACAGAAGCATATATTAAGATAAATTACACTGGTTTCCATAAATTAAGCAACAAAGTGAAAAAACGCGATAACTCCGCTC
>APH_5003
CTCGGGTGAGCATCAGTGAGCCTTTTATACAGGCAAGCTTATTTCTGGAACTTTTCCAATTTTCCAATTCTACCAGTGTTTCCAGAAACTCGCTATATTTGGTGACTTGGAGCCAAATTTTTTCCCCAAGTCGGCGATAAATCGCCAAACTTGGCAGTCCTGCACTCCCATGTCTAATTCTGGCAACCCTGAGAATGACATTTGGACAACCTGTATTTTTGGTTCTAATTGCCCGATTTTCATACGGTAAAAACTGTTCTTCATAGAATTTCAAACACTAAAAGATGATAACACTACCTAAATTGTGGCGTAGGTCGAATATAACAATATTTCAAACTCAATTCATTATTCTCAGCTATATGAAATTTCAACTGACTTGAGCGACCTCTAGTCGGATCTGCATGGAACTTTTCAGATATTTTTATCTACAGCAGAACATAGGAGGCAACATAGGATTATCTACAGCAGAACATAGCAGAACATACGACATTTTAAAACTTCAAAAATAAGGACCACCATAACGTACACGTATTATTTAGGTTTTTAAAAACATTAAAAAAATGCTTACCTCATAGCTAGCGAACTTTGTGGAATCAGCCAAGTCCATTTCCTCAATTTTGGGGGGAGTGTCAAGGGTAGCAAGGGCAAGGCATCGTAGGGTGTCACGTCCAGTACCATACACCCTGGTTACTTCAAGGATCTTGTTCATCATGGCAGAGGTCATGGGCACCTTGGTGTTGCCAACACGGACGTGGCTGCAGCGGTCAAGTACACCCTCAGGGGCACCCTAAAGTACACAAGAAGTATTTACTACATGTCTATTCAGTATATAAACAGCAAATTTAATATTGGCTAACTGCACGGTGTGTGAAGATTTGCAACATTTGAGTCCTCAATGCTGAAAGGATAATAGAGAATCAAAAGAGAATTGAGACTTCTGTAAGGAATAAGAATTTTATAAAACAAACTACAGAAGCATATATTAAGATAAATTACACTGGTTTCCATAAATTAAGCAACAAAGTGAAAAAACGCGATAACTCCGCTC
>APH_4029
-----------------------------------------------------------------------------------------------------------------------------------------------------------------------------------------------------------------------------------ATTGCCCGATTTTCATACGGTAAAAACTGTTCTTCATAGAATTTCAAACACTAAAAGATGATAACACTACCTAAATTGTGGCGTAGGTCGAATATAACAATATTTCAAACTCAATTCATTATTCTCAGCTATATGAAATTTCAACTGACTTGAGCGACCTCTAGTCGGATCTGCATGGAACTTTTCAGATATTTTTATCTACAGCAGAACATAGGAGGCAACATAGGATTATCTACAGCAGAACATAGCAGAACATACGACATTTTAAAACTTCAAAAATAAGGACCACCATAACGTACACGTATTATTTAGGTTTTTAAAAACATTAAAAAAATGCTTACCTCATAGCTAGCGAACTTTGTGGAATCAGCCAAGTCCATTTCCTCAATTTTGGGGGGAGTGTCAAGGGTAGCAAGGGCAAGGCATCGTAGGGTGTCACGTCCAGTACCATACACCCTGGTTACTTCAAGGATCTTGTTCATCATGGCAGAGGTCATGGGCACCTTGGTGTTGCCAACACGGACGTGGCTGCAGCGGTCAAGTACACCCTCAGGGGCACCCTAAAGTACACAAGAAGTATTTACTACATGTCTATTCAGTATATAAACAGCAAATTTAATATTGGCTAACTGCACGGTGTGTGAAGATTTGCAACATTTGAGTCCTCAATGCTGAAAGGATAATAGAGAATCAAAAGAGAATTGAGACTTCTGTAAGGAATAAGAATTTTATAAAACAAACTACAGAAGCATATATTAAGATAAATTACACTGGTTTCCATAAATTAAGCAACAAAGTGAAAAAACGCGATAACTCCGCTC
