# Supplementary material for: ﻿Discovery of a new tarantula species from the Madrean Sky Islands and the first documented instance of syntopy between two montane endemics (Araneae, Theraphosidae, Aphonopelma): a case of prior mistaken identity
Source: Zookeys. 2024 Aug 16;1210:61–98. doi: 10.3897/zookeys.1210.125318 (PMC11344175; doi:10.3897/zookeys.1210.125318)
Supplement: Supplementary material 8 — Phylogenomics files [file zookeys-1210-061_article-125318__-s008.zip › Suppl8/individual_UCE_loci/sl_realigned_uce_2001566.fas]

>APH_0186
CATGCCTAGAAAGTGCAGGTGAAACATGTATAGGCTATTAATAAAGCTTATAACATAAGAGAAAAAATATCAATATCATGCATGAAATTTTCCTGCTGAAATAATTCACAACATTTTTTCTCCATTAAGACTGATGAACAGGTGAAGAAAAACTTCTCAGAATAAAATGAGAAGCTCAATTAAAAACAGACATACTGTTGGGAATTTCATAGAAGCAAGAGATAATACTTCACTACTAAATGCATATTATTGATCATAAGATGCAAAAAGCAGAAAATTGCCATGATATTCCTAATTATTACTCTTCCTGTGTTGTATAGAATAATTCAAGCAGCTAATGCAAATACAACACTCCAGCTTTCAATAGCTGTTAAATTCAGCCAATCGGTGGAACACAAGGTAACCCAGCCACTAATTTTGTCTGTTGCAAAACTGATACAGTTTTGCTGTGAGCTACAAGAAAATTTTCATACTGCATACAACATCAGGAAATACATACCAGAGTAGCTGAGTCTTGTAACACATTTGTTACATTTCCATAAGTAGTATTATTAGATGCAGAAACTGCTGATTCATAAATTAAGTCAAGCTGTTTATCTCCTTTGTTCAACCGAAATTTTGATTTTGTCAGGTCTCTCCATCCCCCATCAGGAACAGAGAAATCCATGATCCATGGCATCACAGGGTGGCATTTGGGATTATCCATAACTCTTCCAGCTAACTGAAAAATGATTGCATGCAAATATCAAACAGTAATGCAGGGTTAAAAAATCATAAACTGCATATATACAAACAAAGGAATAAGAAACCATATGCACACACACATACACACACAAAGAAATTTTCCTTTTAAAGGAAGAGAAATCAAATAAAAATAAGAAAAAAAGGCTCAACTGTACAAACTACATGATGTAAAACACAATATACATAGTATATAAGGTTGATTATTGATTACATATCATCTACAGAAGACAAATATACCTGAAAACCAGAACTACTGTTCACATGCATCCCAATAATTTATTACAGTTGCAATGTTTTCTGATTATAACCTGTCTTCATTCAAACAAATTGGGGCCATGTATATATCAGTTGGTACATACCAGTTACAATGATAGGTAGGTAGTTACAGTTAGTATCATATTGTTAAATACTAACATAAACTATTCACAGAATTATGCTTTAACAAGTTCTGCCTAACTTCTGT
>APH_0185
CATGCCTAGAAAGTGCAGGTGAAACATGTATAGGCTATTAATAAAGCTTATAACATAAGAGAAAAAATATCAATATCATGCATGAAATTTTCCTGCTGAAATAATTCACAACATTTTTTCTCCATTAAGACTGATGAACAGGTGAAGAAAAACTTCTCAGAATAAAATGAGAAGCTCAATTAAAAACAGACATACTGTTGGGAATTTCATAGAAGCAAGAGATAATACTTCACTACTAAATGCATATTATTGATCATAAGATGCAAAAAGCAGAAAATTGCCATGATATTCCTAATTATTACTCTTCCTGTGTTGTATAGAATAATTCAAGCAGCTAATGCAAATACAACACTCCAGCTTTCAATAGCTGTTAAATTCAGCCAATCGGTGGAACACAAGGTAACCCAGCCACTAATTTTGTCTGTTGCAAAACTGATACAGTTTTGCTGTGAGCTACAAGAAAATTTTCATACTGCATACAACATCAGGAAATACATACCAGAGTAGCTGAGTCTTGTAACACATTTGTTACATTTCCATAAGTAGTATTATTAGATGCAGAAACTGCTGATTCATAAATTAAGTCAAGCTGTTTATCTCCTTTGTTCAACCGAAATTTTGATTTTGTCAGGTCTCTCCATCCCCCATCAGGAACAGAGAAATCCATGATCCATGGCATCACAGGGTGGCATTTGGGATTATCCATAACTCTTCCAGCTAACTGAAAAATGATTGCATGCAAATATCAAACAGTAATGCAGGGTTAAAAAATCATAAACTGCATATATACAAACAAAGGAATAAGAAACCATATGCACACACACATACACACACAAAGAAATTTTCCTTTTAAAGGAAGAGAAATCAAATAAAAATAAGAAAAAAAGGCTCAACTGTACAAACTACATGATGTAAAACACAATATACATAGTATATAAGGTTGATTATTGATTACATATCATCTACAGAAGACAAATATACCTGAAAACCAGAACTACTGTTCACATGCATCCCAATAATTTATTACAGTTGCAATGTTTTCTGATTATAACCTGTCTTCATTCAAACAAATTGGGGCCATGTATATATCAGTTGGTACATACCAGTTACAATGATAGGTAGGTAGTTACAGTTAGTATCATATTGTTAAATACTAACATAAACTATTCACAGAATTATGCTTTAACAAGTTCTGCCTAACTTCTGT
>APH_3188
CATGCCTAGAAAGTGCAGGTGAAACATGTATAGGCTATTAATAAAGCTTATAACATAAGAGAAAAAATATCAATATCATGCATGAAATTTTCCTGCTGAAATAATTCACAACATTTTTTCTCCATTAAGACTGATGAACAGGTGAAGAAAAACTTCTCAGAATAAAATGAGAAGCTCAATTAAAAACAGACATACTGTTGGGAATTTCATAGAAGCAAGAGATAATATTTCACTACTAAATGCATATTATTGATCATAAGATGCAAAAAGCAGAAAATTGCCATGATATTCCTAATTATTACTCTTCCTGTGTTGTATAGAATAATTCAAGCAGCTAATGCAAATACAACACTCCAGCTTTCAATAGCTGTTAAATTCAGCCAATCGGTGGAACACAAGGTAACCCAGCCACTAATTTTGTCTGTTGCAAAACTGATACAGTTTTGCTGTGAGCTACAAGAAAATTTTCATACTGCATACAACATCAGGAAATACATACCAGAGTAGCTGAGTCTTGTAACACATTTGTTACATTTCCATAAGTAGTATTATTAGATGCAGAAACTGCTGATTCATAAATTAAGTCAAGCTGTTTATCTCCTTTGTTCAACCGAAATTTTGATTTTGTCAGGTCTCTCCATCCCCCATCAGGAACAGAGAAATCCATGATCCATGGCATCACAGGGTGGCATTTGGGATTATCCATAACTCTTCCAGCTAACTGAAAAATGATTGCATGCAAATATCAAACAGTAATGCAGGGTTAAAAAATCATAAACTGCATATATACAAACAAAGGAATAAGAAACCATATGCACACACACATACACACACAAAGAAATTTTCCTTTTAAAGGAAGAGAAATCAAATAAAAATAAGAAAAAAAGGCTCAACTGTACAAACTACATGATGTAAAACACAATATACATAGTATATAAGGTTGATTATTGATTACATATCATCTACAGAAGACAAATATACCTGAAAACCAGAACTACTGTTCACATGCATCCCAATAATTTATTACAGTTGCAATGTTTTCTGATTATAACCTGTCTTCATTCAAACAAATTGGGGCCATGTATATATCAGTTGGTACATACCAGTTACAATGATAGGTAGGTAGTTACAGTTAGTATCATATTGTTAAATACTAACATAAACTATTCACAGAATTATGCTTTAACAAGTTCTGCCTAACTTCTGT
>APH_0674
CATGCCTAGAAAGTGCAGGTGAAACATGTATAGGCTATTAATAAAGCTTATAACATAAGAGAAAAAATATCAATATCATGCATGAAATTTTCCTGCTGAAATAATTCACAACATTTTTTCTCCATTAAGACTGATGAACAGGTGAAGAAAAACTTCTCAGAATAAAATGAGAAGCTCAATTAAAAACAGACATACTGTTGGGAATTTCATAGAAGCAAGAGATAATATTTCACTACTAAATGCATATTATTGATCATAAGATGCAAAAAGCAGAAAATTGCCATGATATTCCTAATTATTACTCTTCCTGTGTTGTATAGAATAATTCAAGCAGCTAATGCAAATACAACACTCCAGCTTTCAATAGCTGTTAAATTCAGCCAATCGGTGGAACACAAGGTAACCCAGCCACTAATTTTGTCTGTTGCAAAACTGATACAGTTTTGCTGTGAGCTACAAGAAAATTTTCATACTGCATACAACATCAGGAAATACATACCAGAGTAGCTGAGTCTTGTAACACATTTGTTACATTTCCATAAGTAGTATTATTAGATGCAGAAACTGCTGATTCATAAATTAAGTCAAGCTGTTTATCTCCTTTGTTCAACCGAAATTTTGATTTTGTCAGGTCTCTCCATCCCCCATCAGGAACAGAGAAATCCATGATCCATGGCATCACAGGGTGGCATTTGGGATTATCCATAACTCTTCCAGCTAACTGAAAAATGATTGCATGCAAATATCAAACAGTAATGCAGGGTTAAAAAATCATAAACTGCATATATACAAACAAAGGAATAAGAAACCATATGCACACACACATACACACACAAAGAAATTTTCCTTTTAAAGGAAGAGAAATCAAATAAAAATAAGAAAAAAAGGCTCAACTGTACAAACTACATGATGTAAAACACAATATACATAGTATATAAGGTTGATTATTGATTACATATCATCTACAGAAGACAAATATACCTGAAAACCAGAACTACTGTTCACATGCATCCCAATAATTTATTACAGTTGCAATGTTTTCTGATTATAACCTGTCTTCATTCAAACAAATTGGGGCCATGTATATATCAGTTGGTACATACCAGTTACAATGATAGGTAGGTAGTTACAGTTAGTATCATATTGTTAAATACTAACATAAACTATTCACAGAATTATGCTTTAACAAGTTCTGCCTAACTTCTGT
>APH_0717
--------------------------------GGCTATTAATAAAGCTTATAACATAAGAGAAAAAATATCAATATCATGCATGAAATTTTCCTGCTGAAATAATTCACAACATTTTTTCTCCATTAAGACTGATGAACAGGTGAAGAAAAACTTCTCAGAATAAAATGAGAAGCTCAATTAAAAACAGACATACTGTTGGGAATTTCATAGAAGCAAGAGATAATATTTCACTACTAAATGCATATTATTGATCATAAGATGCAAAAAGCAGAAAATTGCCATGATATTCCTAATTATTACTCTTCCTGTGTTGTATAGAATAATTCAAGCAGCTAATGCAAATACAACACTCCAGCTTTCAATAGCTGTTAAATTCAGCCAATCGGTGGAACACAAGGTAACCCAGCCACTAATTTTGTCTGTTGCAAAACTGATACAGTTTTGCTGTGAGCTACAAGAAAATTTTCATACTGCATACAACATCAGGAAATACATACCAGAGTAGCTGAGTCTTGTAACACATTTGTTACATTTCCATAAGTAGTATTATTAGATGCAGAAACTGCTGATTCATAAATTAAGTCAAGCTGTTTATCTCCTTTGTTCAACCGAAATTTTGATTTTGTCAGGTCTCTCCATCCCCCATCAGGAACAGAGAAATCCATGATCCATGGCATCACAGGGTGGCATTTGGGATTATCCATAACTCTTCCAGCTAACTGAAAAATGATTGCATGCAAATATCAAACAGTAATGCAGGGTTAAAAAATCATAAACTGCATATATACAAACAAAGGAATAAGAAACCATATGCACACACACATACACACACAAAGAAATTTTCCTTTTAAAGGAAGAGAAATCAAATAAAAATAAGAAAAAAAGGCTCAACTGTACAAACTACATGATGTAAAACACAATATACATAGTATATAAGGTTGATTATTGATTACATATCATCTACAGAAGACAAATATACCTGAAAACCAGAACTACTGTTCACATGCATCCCAATAATTTATTACAGTTGCAATGTTTTCTGATTATAACCTGTCTTCATTCAAACAAATTGGGGCCATGTATATATCAGTTGGTACATACCAGTTACAATGATAGGTAGGTAGTTACAGTTAGTATCATATTGTTAAATACTAACATAAACTATTCACAGAATTATGCTTTAACAAGTTCTGCCTAACTTCTGT
>APH_0880
CATGCCTGGAAAGTGCAGGTGAAACATGTATAGGCTATTAATAAAGCTTATAACATAAGAGAAAAAATATCAATATCATGCATGAAATTTTCCTGCTGAAATAATTCACAACATTTTTTCTCCATTAAGACTGATGAACAGGTGAAGAAAAACTTCTCAGAATAAAATGAGAAGCTCAATTAAAAACAGGCATACTGTTGGGAATTTCATAGAAGCAAGAGATAATATTTCACTACTAAATGCATATTATTGATCATAAGATGCAAAAAGCAGAAAATTGCCATGATATTCCTAATTATTACTCTTCCTGTGTTGTATAGAATAATTCAAGCAGTTAATGCAAATACAACACTCCAGCTTTCAATAGCTGTTAAATTCAGCCAATCGGTGGAACACAAGGTAACCCAGCCACTAATTTTGTCTGTTGCAAAACTGATACAGTTTTGCTGTGAGCTACAAGAAAATTTTCATACTGCATACAACATCAGGAAATACATACCAGAGTAGCTGAGTCTTGTAACACATTTGTTACATTTCCATAAGTAGTATTATTAGATGCAGAAACTGCTGATTCATAAATTAAGTCAAGCTGTTTATCTCCTTTGTTCAACCGAAATTTTGATTTTGTCAGGTCTCTCCATCCCCCATCAGGAACAGAGAAATCCATGATCCATGGCATCACAGGGTGGCATTTGGGATTATCCATAACTCTTCCAGCTAACTGAAAAATGATTGCATGCAAATATCAAACAGTAATGCAGGGGAAAAAAATCATAAATTGCATATATACAAACAAAGGAATAAGAAACCATATGCACACACACATACACACACAAAGAAATTTTCCTTTTAAAGGAAGAGAAATCAAATAAAAATAAGAAAAAAAGGCTCAACTGTACAAACTACATGATGTAAAACACAATATACATAGTATATAAGGTTGATTATTGATTACATATCATCTACAGAAGACAAATATACCTGAAAACCAGAACTACTGTTCACATGCATCCCAATAATTTATTACAGTTGCAATA------------------------------------------------------------------CAACAACAACAACCGTT------TTACGGCTATTTTC------------------------------CAGGTTTATGGGTTAGCCGGTTTCCCCCATATTTCTT
>APH_1535
---GGCCACGGGGCGGCGGTGAAACATGTATAGGCTATTAATAAAGCTTATAACATAAGAGAAAAAATATCAATATCATGCATGAAATTTTCCTGCTGAAATAATTCACAACATTTTTTCTCCATTAAGACTGATGAACAGGTGAAGAAAAACTTCTCAGAATAAAATGAGAAGCTCAATTAAAAACAGGCATACTGTTGGGAATTTCATAGAAGCAAGAGATAATATTTCACTACTAAATGCATATTATTGATCATAAGATGCAAAAAGCAGAAAATTGCCATGATATTCCTAATTATTACTCTTCCTGTGTTGTATAGAATAATTCAAGCAGTTAATGCAAATACAACACTCCAGCTTTCAATAGCTGTTAAATTCAGCCAATCGGTGGAACACAAGGTAACCCAGCCACTAATTTTGTCTGTTGCAAAACTGATACAGTTTTGCTGTGAGCTACAAGAAAATTTTCATACTGCATACAACATCAGGAAATACATACCAGAGTAGCTGAGTCTTGTAACACATTTGTTACATTTCCATAAGTAGTATTATTAGATGCAGCAACTGCTGATTCATAAATTAAGTCAAGCTGTTTATCTCCTTTGTTCAACCGAAATTTTGATTTTGTCAGGTCTCTCCATCCCCCATCAGGAACAGAGAAATCCATGATCCATGGCATCACAGGGTGGCATTTGGGATTATCCATAACTCTTCCAGCTAACTGAAAAATGATTGCATGCAAATATCAAACAGTAATGCAGGGGAAAAAAATCATAAATTGCATATATACAAACAAAGGAATAAGAAACCATATGCG--CACGCACGCACACACAAAGAAATTTTCCTTTTAAAGGAAGAGAAATCAAATAAAAATAAGAAAAAAAGACTCAACTGTACAAACTACATGATGTAAAACACAATATACATAGTATATAAGCTTGATTATTGATTACATATCATCTACAGAAGACAAATATACCTGAAAACCAGAACTACTGTTCACATACATCCCAATAATTTATTACAGTTGCAATGTTTTCTGATTATAACCTGTCTTCATTCAAACAAATTGGGGCCGTGTTTATATCAGTTGGTACATACCAGTTACAATGATAGGTAGGTAGTTACAGTTAGTATCATATTGTTAAATACTAACATAAACTATTCACAGAATTATGCTTTAACTAGTTCTGCCTAACTTCTGT
>APH_0772
CTCGGCCACGGGGCGGCGGTGAAACATGTATAGGCTATTAATAAAGCTTATAACATAAGAGAAAAAATATCAATATCATGCATGAAATTTTCCTGCTGAAATAATTCACAACATTTTTTCTCCATTAAGACTGATGAACAGGTGAAGAAAAACTTCTCAGAATAAAATGAGAAGCTCAATTAAAAACAGGCATACTGTTGGGAATTTCATAGAAGCAAGAGATAATATTTCACTACTAAATGCATATTATTGATCATAAGATGCAAAAAGCAGAAAATTGCCATGATATTCCTAATTATTACTCTTCCTGTGTTGTATAGAATAATTCAAGCAGTTAATGCAAATACAACACTCCAGCTTTCAATAGCTGTTAAATTCAGCCAATCGGTGGAACACAAGGTAACCCAGCCACTAATTTTGTCTGTTGCAAAACTGATACAGTTTTGCTGTGAGCTACAAGAAAATTTTCATACTGCATACAACATCAGGAAATACATACCAGAGTAGCTGAGTCTTGTAACACATTTGTTACATTTCCATAAGTAGTATTATTAGATGCAGCAACTGCTGATTCATAAATTAAGTCAAGCTGTTTATCTCCTTTGTTCAACCGAAATTTTGATTTTGTCAGGTCTCTCCATCCCCCATCAGGAACAGAGAAATCCATGATCCATGGCATCACAGGGTGGCATTTGGGATTATCCATAACTCTTCCAGCTAACTGAAAAATGATTGCATGCAAATATCAAACAGTAATGCAGGGGAAAAAAATCATAAATTGCATATATACAAACAAAGGAATAAGAAACCATATGCG--CACGCACGCACACACAAAGAAATTTTCCTTTTAAAGGAAGAGAAATCAAATAAAAATAAGAAAAAAAGACTCAACTGTACAAACTACATGATGTAAAACACAATATACATAGTATATAAGCTTGATTATTGATTACATATCATCTACAGAAGACAAATATACCTGAAAACCAGAACTACTGTTCACATACATCCCAATAATTTATTACAGTTGCAATGTTTTCTGATTATAACCTGTCTTCATTCAAACAAATTGGGGCCGTGTTTATATCAGTTGGTACATACCAGTTACAATGATAGGTAGGTAGTTACAGTTAGTATCATATTGTTAAATACTAACATAAACTATTCACAGAATTATGCTTTAACTAGTTCTGCCTAACTTCTGT
>APH_5001
CTCGGCCACGGGGCGGCGGTGAAACATGTATAGGCTATTAATAAAGCTTATAACATAAGAGAAAAAATATCAATATCATGCATGAAATTTTCCTGCTGAAATAATTCACAACATTTTTTCTCCATTAAGACTGATGAACAGGTGAAGAAAAACTTCTCAGAATAAAACGAGAAGCTCAATTAAAAACAGGCATACTGTTGGGAATTTCATAGAAGCAAGAGATAATATTTCACTACTAAATGCATATTATTGATCATAAGATGCAAAAAGCAGAAAATTGCCATGATATTCCTAATTATTACTCTTCCTGTGTTGTATAGAATAATTCAAGCAGTTAATGCAAATACAACACTCCAGCTTTCAATAGCTGTTAAATTCAGCCAATCGGTGGAACACAAGGTAACCCAGCCACTAATTTTGTCTGTTGCAAAACTGATACAGTTTTGCTGTGAGCTACAAGAAAATTTTCATACTGCATACAACATCAGGAAATACATACCAGAGTAGCTGAGTCTTGTAACACATTTGTTACATTTCCATAAGTAGTATTATTAGATGCAGCAACTGCTGATTCATAAATTAAGTCAAGCTGTTTATCTCCTTTGTTCAACCGAAATTTTGATTTTGTCAGGTCTCTCCATCCCCCATCAGGAACAGAGAAATCCATGATCCATGGCATCACAGGGTGGCATTTGGGATTATCCATAACTCTTCCAGCTAACTGAAAAATGATTGCATGCAAATATCAAACAGTAATGCAGGGGAAAAAAATCATAAATTGCATATATACAAACAAAGGAATAAGAAACCATATGCG--CACGCACGCACACACAAAGAAATTTTCCTTTTAAAGGAAGAGAAATCAAATAAAAATAAGAAAAAAAGACTCAACTGTACAAACTACATGATGTAAAACACAATATACATAGTATATAAGCTTGATTATTGATTACATATCATCTACAGAAGACAAATATACCTGAAAACCAGAACTACTGTTCACATACATCCCAATAATTTATTACAGTTGCAATGTTTTCTGATTATAACCTGTCTTCATTCAAACAAATTGGGGCCGTGTTTATATCAGTTGGTACATACCAGTTACAATGATAGGTAGGTAGTTACAGTTAGTATCATATTGTTAAATACTAACATAAACTATTCACAGAATTA-----------------------------
>APH_5003
---------------GCGGTGAAACATGTATAGGCTATTAATAAAGCTTATAACATAAGAGAAAAAATATCAATATCATGCATGAAATTTTCCTGCTGAAATAATTCACAACATTTTTTCTCCATTAAGACTGATGAACAGGTGAAGAAAAACTTCTCAGAATAAAACGAGAAGCTCAATTAAAAACAGGCATACTGTTGGGAATTTCATAGAAGCAAGAGATAATATTTCACTACTAAATGCATATTATTGATCATAAGATGCAAAAAGCAGAAAATTGCCATGATATTCCTAATTATTACTCTTCCTGTGTTGTATAGAATAATTCAAGCAGTTAATGCAAATACAACACTCCAGCTTTCAATAGCTGTTAAATTCAGCCAATCGGTGGAACACAAGGTAACCCAGCCACTAATTTTGTCTGTTGCAAAACTGATACAGTTTTGCTGTGAGCTACAAGAAAATTTTCATACTGCATACAACATCAGGAAATACATACCAGAGTAGCTGAGTCTTGTAACACATTTGTTACATTTCCATAAGTAGTATTATTAGATGCAGCAACTGCTGATTCATAAATTAAGTCAAGCTGTTTATCTCCTTTGTTCAACCGAAATTTTGATTTTGTCAGGTCTCTCCATCCCCCATCAGGAACAGAGAAATCCATGATCCATGGCATCACAGGGTGGCATTTGGGATTATCCATAACTCTTCCAGCTAACTGAAAAATGATTGCATGCAAATATCAAACAGTAATGCAGGGGAAAAAAATCATAAATTGCATATATACAAACAAAGGAATAAGAAACCATATGCG--CACGCACGCACACACAAAGAAATTTTCCTTTTAAAGGAAGAGAAATCAAATAAAAATAAGAAAAAAAGACTCAACTGTACAAACTACATGATGTAAAACACAATATACATAGTATATAAGCTTGATTATTGATTACATATCATCTACAGAAGACAAATATACCTGAAAACCAGAACTACTGTTCACATACATCCCAATAATTTATTACAGTTGCAATGTTTTCTGATTATAACCTGTCTTCATTCAAACAAATTGGGGCCGTGTTTATATCAGTTGGTACATACCAGTTACAATGATAGGTAGGTAGTTACAGTTAGTATCATATTGTTAAATACTAACATAAACTATTCACAGAATTATGCTTTAACTAGTTCTGCCTAACTTCTGT
>APH_4024
CTCGGCCACGGGGCGGCGGTGAAACATGTATAGGCTATTAATAAAGCTTATAACATAAGAGAAAAAATATCAATATCATGCATGAAATTTTCCTGCTGAAATAATTCACAACATTTTTTCTCCATTAAGACTGATGAACAGGTGAAGAAAAACTTCTCAGAATAAAACGAGAAGCTCAATTAAAAACAGGCATACTGTTGGGAATTTCATAGAAGCAAGAGATAATATTTCACTACTAAATGCATATTATTGATCATAAGATGCAAAAAGCAGAAAATTGCCATGATATTCCTAATTATTACTCTTCCTGTGTTGTATAGAATAATTCAAGCAGTTAATGCAAATACAACACTCCAGCTTTCAATAGCTGTTAAATTCAGCCAATCGGTGGAACACAAGGTAACCCAGCCACTAATTTTGTCTGTTGCAAAACTGATACAGTTTTGCTGTGAGCTACAAGAAAATTTTCATACTGCATACAACATCAGGAAATACATACCAGAGTAGCTGAGTCTTGTAACACATTTGTTACATTTCCATAAGTAGTATTATTAGATGCAGCAACTGCTGATTCATAAATTAAGTCAAGCTGTTTATCTCCTTTGTTCAACCGAAATTTTGATTTTGTCAGGTCTCTCCATCCCCCATCAGGAACAGAGAAATCCATGATCCATGGCATCACAGGGTGGCATTTGGGATTATCCATAACTCTTCCAGCTAACTGAAAAATGATTGCATGCAAATATCAAACAGTAATGCAGGGGAAAAAAATCATAAATTGCATATATACAAACAAAGGAATAAGAAACCATATGCG--CACGCACGCACACACAAAGAAATTTTCCTTTTAAAGGAAGAGAAATCAAATAAAAATAAGAAAAAAAGACTCAACTGTACAAACTACATGATGTAAAACACAATATACATAGTATATAAGCTTGATTATTGATTACATATCATCTACAGAAGACAAATATACCTGAAAACCAGAACTACTGTTCACATACATCCCAATAATTTATTACAGTTGCAATGTTTTCTGATTATAACCTGTCTTCATTCAAACAAATTGGGGCCGTGTTTATATCAGTTGGTACATACCAGTTACAATGATAGGTAGGTAGTTACAGTTAGTATCATATTGTTAAATACTAACATAAACTATTCACAGAATTATGCTTTAACTAGTTCTGCCTAACTTCTGT
>APH_4005
---GGCCACGGGGCGGCGGTGAAACATGTATAGGCTATTAATAAAGCTTATAACATAAGAGAAAAAATATCAATATCATGCATGAAATTTTCCTGCTGAAATAATTCACAACATTTTTTCTCCATTAAGACTGATGAACAGGTGAAGAAAAACTTCTCAGAATAAAACGAGAAGCTCAATTAAAAACAGGCATACTGTTGGGAATTTCATAGAAGCAAGAGATAATATTTCACTACTAAATGCATATTATTGATCATAAGATGCAAAAAGCAGAAAATTGCCATGATATTCCTAATTATTACTCTTCCTGTGTTGTATAGAATAATTCAAGCAGTTAATGCAAATACAACACTCCAGCTTTCAATAGCTGTTAAATTCAGCCAATCGGTGGAACACAAGGTAACCCAGCCACTAATTTTGTCTGTTGCAAAACTGATACAGTTTTGCTGTGAGCTACAAGAAAATTTTCATACTGCATACAACATCAGGAAATACATACCAGAGTAGCTGAGTCTTGTAACACATTTGTTACATTTCCATAAGTAGTATTATTAGATGCAGCAACTGCTGATTCATAAATTAAGTCAAGCTGTTTATCTCCTTTGTTCAACCGAAATTTTGATTTTGTCAGGTCTCTCCATCCCCCATCAGGAACAGAGAAATCCATGATCCATGGCATCACAGGGTGGCATTTGGGATTATCCATAACTCTTCCAGCTAACTGAAAAATGATTGCATGCAAATATCAAACAGTAATGCAGGGGAAAAAAATCATAAATTGCATATATACAAACAAAGGAATAAGAAACCATATGCG--CACGCACGCACACACAAAGAAATTTTCCTTTTAAAGGAAGAGAAATCAAATAAAAATAAGAAAAAAAGACTCAACTGTACAAACTACATGATGTAAAACACAATATACATAGTATATAAGCTTGATTATTGATTACATATCATCTACAGAAGACAAATATACCTGAAAACCAGAACTACTGTTCACATACATCCCAATAATTTATTACAGTTGCAATGTTTTCTGATTATAACCTGTCTTCATTCAAACAAATTGGGGCCGTGTTTATATCAGTTGGTACATACCAGTTACAATGATAGGTAGGTAGTTACAGTTAGTATCATATTGTTAAATACTAACATAAACTATTCACAGAATTATGCTTTAACTAGTTCTGCCTAACTTCTGT
>APH_5079
------------------GTGAAACATGTATAGGCTATTAATAAAGCTTATAACATAAGAGAAAAAATATCAATATCATGCATGAAATTTTCCTGCTGAAATAATTCACAACATTTTTTCTCCATTAAGACTGATGAACAGGTGAAGAAAAACTTCTCAGAATAAAACGAGAAGCTCAATTAAAAACAGGCATACTGTTGGGAATTTCATAGAAGCAAGAGATAATATTTCACTACTAAATGCATATTATTGATCATAAGATGCAAAAAGCAGAAAATTGCCATGATATTCCTAATTATTACTCTTCCTGTGTTGTATAGAATAATTCAAGCAGTTAATGCAAATACAACACTCCAGCTTTCAATAGCTGTTAAATTCAGCCAATCGGTGGAACACAAGGTAACCCAGCCACTAATTTTGTCTGTTGCAAAACTGATACAGTTTTGCTGTGAGCTACAAGAAAATTTTCATACTGCATACAACATCAGGAAATACATACCAGAGTAGCTGAGTCTTGTAACACATTTGTTACATTTCCATAAGTAGTATTATTAGATGCAGCAACTGCTGATTCATAAATTAAGTCAAGCTGTTTATCTCCTTTGTTCAACCGAAATTTTGATTTTGTCAGGTCTCTCCATCCCCCATCAGGAACAGAGAAATCCATGATCCATGGCATCACAGGGTGGCATTTGGGATTATCCATAACTCTTCCAGCTAACTGAAAAATGATTGCATGCAAATATCAAACAGTAATGCAGGGGAAAAAAATCATAAATTGCATATATACAAACAAAGGAATAAGAAACCATATGCG--CACGCACGCACACACAAAGAAATTTTCCTTTTAAAGGAAGAGAAATCAAATAAAAATAAGAAAAAAAGACTCAACTGTACAAACTACATGATGTAAAACACAATATACATAGTATATAAGCTTGATTATTGATTACATATCATCTACAGAAGACAAATATACCTGAAAACCAGAACTACTGTTCACATACATCCCAATAATTTATTACAGTTGCAATGTTTTCTGATTATAACCTGTCTTCATTCAAACAAATTGGGGCCGTGTTTATATCAGTTGGTACATACCAGTTACAATGATAGGTAGGTAGTTACAGTTAGTATCATATTGTTAAATACTAACATAAACTATTCACAGAATTATGCTTTAACTAGTTCTGCCTAACTTCTGT
>APH_0723
CATGCCTGGAAAGTGCAGGTGAAACATGTATAGGCTATTAGTAAAGCTTATAACATAAGAGAAAAAATATCAATATCATGCATGAAATTTTCCTGCTGAAATAATTCACAACATTTTTTCTCCATTAAGACTGATGAACAGGTGAAGAAAAACTTCTCAGAATAAAATGAGAAGTTCAATTAAAAACAGGCATACTGTTGGGAATTTCATAGAAGCAAGAGATAATATTTCACTACTAAATGCATATTATTGATCATAAGATGCAAAAAGCAGAAAATTGCCATGATATTCCTAATTATTACTCTTCCTGTGTTGTATAGAATAATTCAAGCAGTTAATGCAAATACAACACTCCAGCTTTCAATAGCTGTTAAATTCAGCCAATCGGTGGAACACAAGGTAACCCAGCCACTAATTTTGTCTGTTGCAAAACTGATACAGTTTTGCTGTGAGCTACAAGAAAATTTTCATACTGCATACAACATCAGGAAATACATACCAGAGTAGCTGAGTCTTGTAACACATTTGTTACATTTCCATAAGTAGTATTATTAGATGCAGCAACTGCTGATTCATAAATTAAGTCAAGCTGTTTATCTCCTTTGTTCAACCGAAATTTTGATTTTGTCAGGTCTCTCCATCCCCCATCAGGAACAGAGAAATCCATGATCCATGGCATCACAGGGTGGCATTTGGGATTATCCATAACTCTTCCAGCTAACTGAAAAATGATTGCATGCAAATATCAAACAGTAATGCAGGGGAAAAAAATCATAAATTGCATATATACAAACAAAGGAATAAGAAACCATATGCGCACGCACACGCACGCACAAAGAAATTTTCCTTTTAAAGGAAGAGAAATCAAATAAAAATAAGAAAAAAAGACTCAACTGTACAAACTACATGATGTAAAACACAATATACATAGTATATAAGGTTGATTATTGATTACATATCATCTACAGAAGACAAATATACCTGAAAACCAGAACTACTGTTCACATACATCCCAATAATTTATTACAGTTGCAATA------------------------------------------------------------------CAACAACAACAACCGTT------TTACGGCTATTTTC------------------------------CAGGTTTATGGGTTAGCCGGTTTCCCCCATATTCCTT
>APH_0683
CATGCCTGGAAAGTGCAGGTGAAACATGTATAGGCTATTAGTAAAGCTTATAACATAAGAGAAAAAATATCAATATCATGCATGAAATTTTCCTGCTGAAATAATTCACAACATTTTTTCTCCATTAAGACTGATGAACAGGTGAAGAAAAACTTCTCAGAATAAAATGAGAAGTTCAATTAAAAACAGGCATACTGTTGGGAATTTCATAGAAGCAAGAGATAATATTTCACTACTAAATGCATATTATTGATCATAAGATGCAAAAAGCAGAAAATTGCCATGATATTCCTAATTATTACTCTTCCTGTGTTGTATAGAATAATTCAAGCAGTTAATGCAAATACAACACTCCAGCTTTCAATAGCTGTTAAATTCAGCCAATCGGTGGAACACAAGGTAACCCAGCCACTAATTTTGTCTGTTGCAAAACTGATACAGTTTTGCTGTGAGCTACAAGAAAATTTTCATACTGCATACAACATCAGGAAATACATACCAGAGTAGCTGAGTCTTGTAACACATTTGTTACATTTCCATAAGTAGTATTATTAGATGCAGCAACTGCTGATTCATAAATTAAGTCAAGCTGTTTATCTCCTTTGTTCAACCGAAATTTTGATTTTGTCAGGTCTCTCCATCCCCCATCAGGAACAGAGAAATCCATGATCCATGGCATCACAGGGTGGCATTTGGGATTATCCATAACTCTTCCAGCTAACTGAAAAATGATTGCATGCAAATATCAAACAGTAATGCAGGGGAAAAAAATCATAAATTGCATATATACAAACAAAGGAATAAGAAACCATATGCGCACGCACACGCACGCACAAAGAAATTTTCCTTTTAAAGGAAGAGAAATCAAATAAAAATAAGAAAAAAAGACTCAACTGTACAAACTACATGATGTAAAACACAATATACATAGTATATAAGGTTGATTATTGATTACATATCATCTACAGAAGACAAATATACCTGAAAACCAGAACTACTGTTCACATACATCCCAATAATTTATTACAGTTGCAATA------------------------------------------------------------------CAACAACAACAACCGTT------TTACGGCTATTTTC------------------------------CAGGTTTATGGGTTAGCCGGTTTCCCCCATATTTCTT
>APH_0622
-------------------------------------------------------------AAAAAATATCAATATCATGCATGAAATTTTCCTGCTGAAATAATTCACAACATTTTTTCTCCATTAAGACTGATGAACAGGTGAAGAAAAACTTCTCAGAATAAAATGAGAAGCTCAATTAAAAACAGGCATACTGTTGGGAATTTCATAGAAGCAAGAGATAATATTTCACTACTAAATGCATATTATTGATCATAAGATGCAAAAAGCAGAAAATTGCCATGATATTCCTAATTATTACTCTTCCTGTGTTGTATAGAATAATTCAAGCAGTTAATACAAATACAACACTCCAGCTTTCAATAGCTGTTAAATTCAGCCAATCGGTGGAACACAAGGTAACCCAGCCACTAATTTTGTCTGTTGCAAAACTGATACAGTTTTGCTGTGAGCTACAAGAAAATTTTCATACTGCATACAACATCAGGAAATACATACCAGAGTAGCTGAGTCTTGTAACACATTTGTTACATTTCCATAAGTAGTATTATTAGATGCAGCAACTGCTGATTCATAAATTAAGTCAAGCTGTTTATCTCCTTTGTTCAACCGAAATTTTGATTTTGTCAGGTCTCTCCATCCCCCATCAGGAACAGAGAAATCCATGATCCATGGCATCACAGGGTGGCATTTGGGATTATCCATAACTCTTCCAGCTAACTGAAAAATGATTGCATGCAAATATCAAACAGTAATGCAGGGGAAAAAAATCATAAATTGCATATATACAAACAAAGGAATAAGAAACCATATGCGCACACGCACACACGCACAAAGAAATTTTCCTTTTAAAGGAAGAGAAATCAAATAAAAATAAGAAAAAAAGACTCAACTGTACAAACTACATGATGTAAAACACAATATACATAGTATATAAGGTTGATTATTGATTACATATCATCTACAGAAGACAAATATACCTGAAAACCAGAACTACTGTTCACATACATCCCAATAATTTATTACAGTTGCAATA------------------------------------------------------------------CAACAACAACAACCGTT------TTACGGCTATTTTC------------------------------CAGGTTTATGGGTTAGCCGG-----------------
>APH_4029
CGTGTGTGGAAAGTGCATGTGGAACATGTAAAAGCTATTAATAAAGCTTATAACATAAGAGAAAAAATATCAATATCATGCATGAAATTTTCCTGCTGAAATAATTCACAACATTTTTTCTCCATTAAGACTGATGAACAGGTGAAGAAAAACTTCTCAGAATAAAACGAGAAGCTCAATTAAAAACAGGCATACTGTTGGGAATTTCATAGAAGCAAGAGATAATATTTCACTACTAAATGCATATTATTGATCATAAGATGCAAAAAGCAGAAAATTGCCATGATATTCCTAATTATTACTCTTCCTGTGTTGTATAGAATAATTCAAGCAGTTAATGCAAATACAACACTCCAGCTTTCAATAGCTGTTAAATTCAGCCAATCGGTGGAACACAAGGTAACCCAGCCACTAATTTTGTCTGTTGCAAAACTGATACAGTTTTGCTGTGAGCTACAAGAAAATTTTCATACTGCATACAACATCAGGAAATACATACCAGAGTAGCTGAGTCTTGTAACACATTTGTTACATTTCCATAAGTAGTATTATTAGATGCAGCAACTGCTGATTCATAAATTAAGTCAAGCTGTTTATCTCCTTTGTTCAACCGAAATTTTGATTTTGTCAGGTCTCTCCATCCCCCATCAGGAACAGAGAAATCCATGATCCATGGCATCACAGGGTGGCATTTGGGATTATCCATAACTCTTCCAGCTAACTGAAAAATGATTGCATGCAAATATCAAACAGTAATGCAGGGGAAAAAAATCATAAATTGCATATATACAAACAAAGGAATAAGAAACCATATGCG--CACGCACGCACACACAAAGAAATTTTCCTTTTAAAGGAAGAGAAATCAAATAAAAATAAGAAAAAAAGACTCAACTGTACAAACTACATGATGTAAAACACAATATACATAGTATATAAGCTTGATTATTGATTACATATCATCTACAGAAGACAAATATACCTGAAAACCAGAACTACTGTTCACATACATCCCAATAATTTATTACAGTTGCAATGTTTTCTGATTATAACCTGTCTTCATTCAAACAAATTGGGGCCGTGTTTATATCAGTTGGTACATACCAGTTACAATGATAGGTAGGTAGTTACAGTTAGTATCATATTGTTAAATACTAACATAAACTATTCACAGAATTATGCTTTAACTAGTTCTGCCTAACTTCTGT
>APH_3191
-----------------------------------------------------CATAAGAGAAAAAATATCAATATCATGCATGAAATTTTCCTGCTGAAATAATTCACAACATTTTTTCTCCATTAAGACTGATGAACAGGTGAAGAAAAACTTCTCAGAATAAAATGAGAAGCTCAATTAAAAACAGGCATACTGTTGGGAATTTCATAGAAGCAAGAGATAATATTTCACTACTAAATGCATATTATTGATCATAAGATGCAAAAAGCAGAAAATTGCCATGATATTCCTAATTATTACTCTTCCTGTGTTGTATAGAATAATTCAAGCAGTTAATGCAAATACAACACTCCAGCTTTCAATAGCTGTTAAATTCAGCCAATCGGTGGAACACAAGGTAACCCAGCCACTAATTTTGTCTGTTGCAAAACTGATACAGTTTTGCTGTGAGCTACAAGAAAATTTTCATACTGCATACAACATCAGGAAATACATACCAGAGTAGCTGAGTCTTGTAACACATTTGTTACATTTCCATAAGTAGTATTATTAGATGCAGCAACTGCTGATTCATAAATTAAGTCAAGCTGTTTATCTCCTTTGTTCAACCGAAATTTTGATTTTGTCAGGTCTCTCCATCCCCCATCAGGAACAGAGAAATCCATGATCCATGGCATCACAGGGTGGCATTTGGGATTATCCATAACTCTTCCAGCTAACTGAAAAATGATTGCATGCAAATATCAAACAGTAATGCAGGGGAAAAAAATCATAAATTGCATATATACAAACAAAGGAATAAGAAACCATATGCGCACACGCACGCACGCACAAAGAAATTTTCCTTTTAAAGGAAGAGAAATCAAATAAAAATAAGAAAAAAAGACTCAACTGTACAAACTACATGATGTAAAACACAATATACATAGTATATAAGGTTGATTATTGATTACATATCATCTACAGAAGACAAATATACCTGAAAACCAGAACTACTGTTCACATACATCCCAATAATTTATTACAGTTGCAATA------------------------------------------------------------------CAACAACAACAACCGTT------TTACGGCTATTTTC------------------------------CAGGTTTATGGGTTAGCCC------------------
>APH_1602
CATGCCTGGAAAGTGCAGGTGAAACATGTATAGGCTATTAGTAAAGCTTATAACATAAGAGAAAAAATATCAATATCATGCATGAAATTTTCCTGCTGAAATAATTCACAACATTTTTTCTCCATTAAGACTGATGAACAGGTGAAGAAAAACTTCTCAGAATAAAATGAGAAGCTCAATTAAAAACAGGCATACTGTTGGGAATTTCATAGAAGCAAGAGATAATATTTCACTACTAAATGCATATTATTGATCATAAGATGCAAAAAGCAGAAAATTGCCATGATATTCCTAATTATTACTCTTCCTGTGTTGTATAGAATAATTCAAGCAGTTAATGCAAATACAACACTCCAGCTTTCAATAGCTGTTAAATTCAGCCAATCGGTGGAACACAAGGTAACCCAGCCACTAATTTTGTCTGTTGCAAAACTGATACAGTTTTGCTGTGAGCTACAAGAAAATTTTCATACTGCATACAACATCAGGAAATACATACCAGAGTAGCTGAGTCTTGTAACACATTTGTTACATTTCCATAAGTAGTATTATTAGATGCAGCAACTGCTGATTCATAAATTAAGTCAAGCTGTTTATCTCCTTTGTTCAACCGAAATTTTGATTTTGTCAGGTCTCTCCATCCCCCATCAGGAACAGAGAAATCCATGATCCATGGCATCACAGGGTGGCATTTGGGATTATCCATAACTCTTCCAGCTAACTGAAAAATGATTGCATGCAAATATCAAACAGTAATGCAGGGGAAAAAAATCATAAATTGCATATATACAAACAAAGGAATAAGAAACCATATGCGCACACGCACGCACGCACAAAGAAATTTTCCTTTTAAAGGAAGAGAAATCAAATAAAAATAAGAAAAAAAGACTCAACTGTACAAACTACATGATGTAAAACACAATATACAAAGTATATAAGGTTGATTATTGATTACATATCATCTACAGAAGACAAATATACCTGAAAACCAGAACTACTGTTCACATACATCCCAATAATTTATTACAGTTGCAATA------------------------------------------------------------------CAACAACAACAACCGTT------TTACGGCTATTTTC------------------------------CAGGTTTATGGGTTAGCCGGT----------------
>APH_0136
CATGCCTGGAAAGTGCAGGTGAAACATGTATAGGCTATTAGTAAAGCTTATAACATAAGAGAAAAAATATCAATATCATGCATGAAATTTTCCTGCTGAAATAATTCACAACATTTTTTCTCCATTAAGACTGATGAACAGGTGAAGAAAAACTTCTCAGAATAAAATGAGAAGCTCAATTAAAAACAGGCATACTGTTGGGAATTTCATAGAAGCAAGAGATAATATTTCACTACTAAATGCATATTATTGATCATAAGATGCAAAAAGCAGAAAATTGCCATGATATTCCTAATTATTACTCTTCCTGTGTTGTATAGAATAATTCAAGCAGTTAATGCAAATACAACACTCCAGCTTTCAATAGCTGTTAAATTCAGCCAATCGGTGGAACACAAGGTAACCCAGCCACTAATTTTGTCTGTTGCAAAACTGATACAGTTTTGCTGTGAGCTACAAGAAAATTTTCATACTGCATACAACATCAGGAAATACATACCAGAGTAGCTGAGTCTTGTAACACATTTGTTACATTTCCATAAGTAGTATTATTAGATGCAGCAACTGCTGATTCATAAATTAAGTCAAGCTGTTTATCTCCTTTGTTCAACCGAAATTTTGATTTTGTCAGGTCTCTCCATCCCCCATCAGGAACAGAGAAATCCATGATCCATGGCATCACAGGGTGGCATTTGGGATTATCCATAACTCTTCCAGCTAACTGAAAAATGATTGCATGCAAATATCAAACAGTAATGCAGGGGAAAAAAATCATAAATTGCATATATACAAACAAAGGAATAAGAAACCATATGCGCACACGCACGCACGCACAAAGAAATTTTCCTTTTAAAGGAAGAGAAATCAAATAAAAATAAGAAAAAAAGACTCAACTGTACAAACTACATGATGTAAAACACAATATACATAGTATATAAGGTTGATTATTGATTACATATCATCTACAGAAGACAAATATACCTGAAAACCAGAACTACTGTTCACATACATCCCAATAATTTATTACAGTTGCAATA------------------------------------------------------------------CAACAACAACAACCGTT------TTACGGCTATTTTC------------------------------CAGGTTTATGGGTTAGCCGGTTTTCCCCCATATTTC-
>APH_4021
CATGCCTGGAAAGTGCAGGTGAAACATGTATAGGCTATTAGTAAAGCTTATAACATAAGAGAAAAAATATCAATATCATGCATGAAATTTTCCTGCTGAAATAATTCACAACATTTTTTCTCCATTAAGACTGATGAACAGGTGAAGAAAAACTTCTCAGAATAAAATGAGAAGCTCAATTAAAAACAGGCATACTGTTGGGAATTTCATAGAAGCAAGAGATAATATTTCACTACTAAATGCATATTATTGATCATAAGATGCAAAAAGCAGAAAATTGCCATGATATTCCTAATTATTACTCTTCCTGTGTTGTATAGAATAATTCAAGCAGTTAATGCAAATACAACACTCCAGCTTTCAATAGCTGTTAAATTCAGCCAATCGGTGGAACACAAGGTAACCCAGCCACTAATTTTGTCTGTTGCAAAACTGATACAGTTTTGCTGTGAGCTACAAGAAAATTTTCATACTGCATACAACATCAGGAAATACATACCAGAGTAGCTGAGTCTTGTAACACATTTGTTACATTTCCATAAGTAGTATTATTAGATGCAGCAACTGCTGATTCATAAATTAAGTCAAGCTGTTTATCTCCTTTGTTCAACCGAAATTTTGATTTTGTCAGGTCTCTCCATCCCCCATCAGGAACAGAGAAATCCATGATCCATGGCATCACAGGGTGGCATTTGGGATTATCCATAACTCTTCCAGCTAACTGAAAAATGATTGCATGCAAATATCAAACAGTAATGCAGGGGAAAAAAATCATAAATTGCATATATACAAACAAAGGAATAAGAAACCATATGCGCACACGCACGCACGCACAAAGAAATTTTCCTTTTAAAGGAAGAGAAATCAAATAAAAATAAGAAAAAAAGACTCAACTGTACAAACTACATGATGTAAAACACAATATACATAGTATATAAGGTTGATTATTGATTACATATCATCTACAGAAGACAAATATACCTGAAAACCAGAACTACTGTTCACATACATCCCAATAATTTATTACAGTTGCAATA------------------------------------------------------------------CAACAACAACAACCGTT------TTACGGCTATTTTC------------------------------CAGGTTTATGGGTTAGCCGGTTTCCCCCATATTCCTT
>APH_3177
CATGCCTGGAAAGTGCAGGTGAAACATGTATAGGCTATTAGTAAAGCTTATAACATAAGAGAAAAAATATCAATATCATGCATGAAATTTTCCTGCTGAAATAATTCACAACATTTTTTCTCCATTAAGACTGATGAACAGGTGAAGAAAAACTTCTCAGAATAAAATGAGAAGCTCAATTAAAAACAGGCATACTGTTGGGAATTTCATAGAAGCAAGAGATAATATTTCACTACTAAATGCATATTATTGATCATAAGATGCAAAAAGCAGAAAATTGCCATGATATTCCTAATTATTACTCTTCCTGTGTTGTATAGAATAATTCAAGCAGTTAATGCAAATACAACACTCCAGCTTTCAATAGCTGTTAAATTCAGCCAATCGGTGGAACACAAGGTAACCCAGCCACTAATTTTGTCTGTTGCAAAACTGATACAGTTTTGCTGTGAGCTACAAGAAAATTTTCATACTGCATACAACATCAGGAAATACATACCAGAGTAGCTGAGTCTTGTAACACATTTGTTACATTTCCATAAGTAGTATTATTAGATGCAGCAACTGCTGATTCATAAATTAAGTCAAGCTGTTTATCTCCTTTGTTCAACCGAAATTTTGATTTTGTCAGGTCTCTCCATCCCCCATCAGGAACAGAGAAATCCATGATCCATGGCATCACAGGGTGGCATTTGGGATTATCCATAACTCTTCCAGCTAACTGAAAAATGATTGCATGCAAATATCAAACAGTAATGCAGGGGAAAAAAATCATAAATTGCATATATACAAACAAAGGAATAAGAAACCATATGCGCACACGCACGCACGCACAAAGAAATTTTCCTTTTAAAGGAAGAGAAATCAAATAAAAATAAGAAAAAAAGACTCAACTGTACAAACTACATGATGTAAAACACAATATACATAGTATATAAGGTTGATTATTGATTACATATCATCTACAGAAGACAAATATACCTGAAAACCAGAACTACTGTTCACATACATCCCAATAATTTATTACAGTTGCAATA------------------------------------------------------------------CAACAACAACAACCGTT------TTACGGCTATTTTC------------------------------CAGGTTTATGGGTTAGCCGGTTTCCC-----------
>APH_1438
----------------------------------------------------------------------------------------------------------------------------------------------------------------------------------------------------------------------------------ATTTCACTACTAAATGCATATTATTGATCATAAGATGCAAAAAGCAGAAAATTGCCATGATATTCCTAATTATTACTCTTCCTGTGTTGTATAGAATAATTCAAGCAGTTAATGCAAATACAACACTCCAGCTTTCAATAGCTGTTAAATTCAGCCAATCGGTGGAACACAAGGTAACCCAGCCACTAATTTTGTCTGTTGCAAAACTGATACAGTTTTGCTGTGAGCTACAAGAAAATTTTCATACTGCATACAACATCAGGAAATACATACCAGAGTAGCTGAGTCTTGTAACACATTTGTTACATTTCCATAAGTAGTATTATTAGATGCAGCAACTGCTGATTCATAAATTAAGTCAAGCTGTTTATCTCCTTTGTTCAACCGAAATTTTGATTTTGTCAGGTCTCTCCATCCCCCATCAGGAACAGAGAAATCCATGATCCATGGCATCACAGGGTGGCATTTGGGATTATCCATAACTCTTCCAGCTAACTGAAAAATGATTGCATGCAAATATCAAACAGTAATGCAGGGGAAAAAAATCATAAATTGCATATATACAAACAAAGGAATAAGAAACCATATGCGCACACGCACGCACGCACAAAGAAATTTTCCTTTTAAAGGAAGAGAAATCAAATAAAAATAAGAAAAAAAGACTCAACTGTACAAACTACATGATG-------------------------------------------------------------------------------------------------------------------------------------------------------------------------------------------------------------------------------------------------------------------------------------------------------
