# Supplementary material for: ﻿Discovery of a new tarantula species from the Madrean Sky Islands and the first documented instance of syntopy between two montane endemics (Araneae, Theraphosidae, Aphonopelma): a case of prior mistaken identity
Source: Zookeys. 2024 Aug 16;1210:61–98. doi: 10.3897/zookeys.1210.125318 (PMC11344175; doi:10.3897/zookeys.1210.125318)
Supplement: Supplementary material 8 — Phylogenomics files [file zookeys-1210-061_article-125318__-s008.zip › Suppl8/individual_UCE_loci/sl_realigned_uce_2001582.fas]

>APH_1357
---------------------------------------------------------------------------------------------------------------------------------------------------------------------------------------------------------------------------------------------------------------------------------------------------GTATTTATTCCAGATTCTAGAGTTGTTGTATG-TTTTTTTTAATGTAATTCTGTTTCTTGATTACTATGCTTATGTTTTTATTTTTTAGGCATTTCCACTGCCTCTCCACTAAATACATGTGCCAAGGAGCACCAGCAGTAATGAGCACACTGCTGGCCAATATTAATGCATACTATGCCCATACTGCTGCATCATCTGCAGTATCAGCAAGTGATAGATTTGCTGCCTCAAATTTTGGGGAATGGAAAAAAGCTC--------------------------AGTTTGA-----------------TTGGTAGGATACGATAATAAACAGACTACAGACATTTGGGAGTGTAATATCACACTTTCACCTCTCGTTCTGTAACAGATGGAAAATTGGGGT--------------------------------------------------------------------------------------------------AGTGTGAGTTTATCGCTA------------------------------------------------------------------------------------------------------------------------------------------------------------------------------------------------------------------------------------------------AAGCAGC---------------------------------------------------------------
>APH_3188
CCCCCCCCCGCTACACCACTGCTATAAGCCTTTATTTTCATCAAAATATATTGAGTGTCTCATTCATATATGTTAATGGAAATAAATGTGCTTAAACATAGAGCAAAAGTGTACAGTAATTTTAAGGTATATAGAAACATTTCAAGGATTCACTGACGCCAGTTTTCACTCTGCATTATTTTTCTCTCAGTTACAGTCTTGGAAAATAGGTAAATGATATTTATCCACATGCCATAGTTTATCTGAATTAAACAAAACTTTTCTTTCTTGAACTTCAGAATTTTTTCTTGAGTGTTTATTCCAGATTCTAGAGTTGTTGTATGTTTTTTTTTAATGTAATTTTGTTTCTTGATTACTATGCTTATGTTTTTATTTTTTAGGCATTTCCACTGCCTCTCCACTAAATACATGTGCCAAGGAGCACCAGCAGTAATGAGCACACTGCTGGCCAATATTAATGCATACTATGCCCATACTGCTGCATCATCTGCAGTATCTGCAAGTGATAGATTTGCTGCCTCAAATTTCGGGGTATGTTAAATATTTTTAAAATACTGTGCATGTTTAAATGGAAGTTTTAACTGTTTTTTTTTTTTCTTGGTCATATATATAAACAAACAGTTTTAATGTATATTGGATTGTGATGTTGTATACTCATTTGCTGTTATATAAAAGGTAAAGCATTAAGATTAAAGGTATTTTCCTGAACAACATGAACTTTTTTTTTCAGCTTAATTAGTTTACCTCACTGCTACTGCTCAAGTTTACATGTCTGATGAACTTCTCCAAATGAGACTTTTTTGCTACCCTTCGCTAATTTTTTTTTTTTTTACCCATTTTGTTTTTTTTTTAACCCATTTTG--TTTTAACCCTTTGTGAGATTTGCTACCCTTTGCTATTATCATTCCCAGATATGCTTGCATGACCATTTTCCACTCATTGCCAGGTTTCTTTCTATTTTTAAGTAATCTTTCCATAAATCATGTCGGTGGTCCATATTCATTAGATTCATTGATATCTGTTCTAATACATTTTTATAAATAGGAAGCACCAGTTCACATGCAAGTATTGTTTTTGGCCATTGTCATAGTTTCCTGTAATTTTTATTAAATCCC
>APH_0185
----------CTACACCACTGCTATAAGCCTTTATTTTCATCAAAATATATTGAGTGTCTCATTCATATATGTTAATGGAAATAAATGTGCTTAAACATAGAGCAAAAGTGTACAGTAATTTTAAGGTATATAGAAACATTTCAAGGATTCACTGACGCCAGTTTTCACTCTGCATTATTTTTCTCTCAGTTACAGTCTTGGAAAATAGGTAAATGATATTTATCCACATGCCATAGTTTATCTGAATTAAACAAAACTTTTCTTTCTTGAACTTCAGAATTTTTTCTTGAGTGTTTATTCCAGATTCTGGAGTTGTTGTATGTTTTTTTTTAATGTAATTTTGTTTCTTGATTACTATGCTTATGTTTTTATTTTTTAGGCATTTCCACTGCCTCTCCACTAAATACATGTGCCAAGGAGCACCAGCAGTAATGAGCACACTGCTGGCCAATATTAATGCATACTATGCCCATACTGCTGCATCATCTGCAGTATCTGCAAGTGATAGATTTGCTGCCTCAAATTTCGGGGTATGTTAAATATTTTTAAAATGCTGTGCATGTTTAAATGGAAGTTTTAACTGTTTTTTTTTTTTCTTGGTAATATATATAAACAAACAGTTTTAATGTATATTGGATTGTGATGTTGTATACTCATTTGCTGTTATATAAAAGGTAAAGCATTAAGATTAAAGGTATTTTCCTGAACAACATGAACTTTTTTTTTCAGCTTAATTAGTTTACCTCACTGCTACTGCTCAAGTTTACATGTCTGATGAACTTCTCCAAATGAGACTTTTTTGCTACCCTTCGCTAATTTTTTTTTTTTTTACCCATTTTGTTTTTTTTTTAACCCATTTTG--TTTTAACCCTTTGTGAGATTTGCTACCCTTTGCTATTATCATTCCCAGATATGCTTGCATGACCATTTTCCACTCATTGCCAGGTTTCTTTCTATTTTTAAGTAATCTTTCCATAAATCATGTCGGTGGTCCATATTCATTAGATTCATTGATATCTGTTCTAATACATTTTTATAAATAGGAAGCACCAGTTCACATGCAAGTATTGTTTTTGGCCATTGTCATAGTTTCCTGTAATTTTTATTAAATCCC
>APH_0186
CCCCCCCCCGCTACACCACTGCTATAAGCCTTTATTTTCATCAAAATATATTGAGTGTCTCATTCATATATGTTAATGGAAATAAATGTGCTTAAACATAGAGCAAAAGTGTACAGTAATTTTAAGGTATATAGAAACATTTCAAGGATTCACTGACGCCAGTTTTCACTCTGCATTATTTTTCTCTCAGTTACAGTCTTGGAAAATAGGTAAATGATATTTATCCACATGCCATAGTTTATCTGAATTAAACAAAACTTTTCTTTCTTGAACTTCAGAATTTTTTCTTGAGTGTTTATTCCAGATTCTGGAGTTGTTGTATGTTTTTTTTTAATGTAATTTTGTTTCTTGATTACTATGCTTATGTTTTTATTTTTTAGGCATTTCCACTGCCTCTCCACTAAATACATGTGCCAAGGAGCACCAGCAGTAATGAGCACACTGCTGGCCAATATTAATGCATACTATGCCCATACTGCTGCATCATCTGCAGTATCTGCAAGTGATAGATTTGCTGCCTCAAATTTCGGGGTATGTTAAATATTTTTAAAATGCTGTGCATGTTTAAATGGAAGTTTTAACTGTTTTTTTTTTTTCTTGGTAATATATATAAACAAACAGTTTTAATGTATATTGGATTGTGATGTTGTATACTCATTTGCTGTTATATAAAAGGTAAAGCATTAAGATTAAAGGTATTTTCCTGAACAACATGAACTTTTTTTTTCAGCTTAATTAGTTTACCTCACTGCTACTGCTCAAGTTTACATGTCTGATGAACTTCTCCAAATGAGACTTTTTTGCTACCCTTCGCTAATTTTTTTTTTTTTTACCCATTTTGTTTTTTTTTTAACCCATTTTG--TTTTAACCCTTTGTGAGATTTGCTACCCTTTGCTATTATCATTCCCAGATATGCTTGCATGACCATTTTCCACTCATTGCCAGGTTTCTTTCTATTTTTAAGTAATCTTTCCATAAATCATGTCGGTGGTCCATATTCATTAGATTCATTGATATCTGTTCTAATACATTTTTATAAATAGGAAGCACCAGTTCACATGCAAGTATTGTTTTTGGCCATTGTCATAGTTTCCTGTAATTTTTATTAAATCCC
>APH_4029
-----CCCCGCTACGCCACTGCTATAAGCCTTTATTTTCATCAAAATATATTGAGTGTCTCATTCATATATGTTAATGGAAATAAATGTGCTTAAACATAGAGCAAAAGTGTACAGTAATTTTAAGGTATATAGAAACATTTCAAGGATTCACTGACGCCAGTTTTCACTCTGCATTATTTTTCTCTCAGTTACAGTCTTGGAAAATAGGTAAATGATATTTATCCACATGCCATAGTTTATCTGAATTAAACAAAACTTTTCTTTCTTGAACTTCAGAATTTTTTCTTGAGTGTTTATTCCAGATTCTAGAGTTGTTGTATGTTTTTTTTTAATGTAATTTTGTTTCTTGATTACTATGCTTATGTTTTTATTTTTTAGGCATTTCCACTGCCTCTCCACTAAATACATGTGCCAAGGAGCACCAGCAGTAATGAGCACACTGCTGGCCAATATTAATGCATACTATGCCCATACTGCTGCATCATCTGCAGTATCTGCAAGTGATAGATTTGCTGCCTCAAATTTCGGGGTATGTTAAATATTTTTAAAATACTGTGCATGTTTAAATGGAAGTTTTAACTGTTTTTTTTTTTTCTTGGTAATATATATAAACAAACAGTTTTAATGTATATTGGATTGTGATGTTGTATACTCATTTGCTGTTATATAAAAGGTAAAGCATTAAGATTAAAGGTATTTTCCTGAACAACATGAACTTTTTTTTTCAGCTTAATTAGTTTACCTCACTGCTACTGCTCAAGTTTACATGTCTGATGAACTTCTCCAAATGAGACTTTTTTGCTACCCTTCGCTATTTTTTTTTTTATTTACCCATTTTGGTTTTTTTTTAACCCATTTTG--TTTTAACCCTTTGTGAGATTTGCTACCCTTTGCTATTATCATTCCCAGATATGCTTGCATGACCATTTTCCACTCATTGCCAGGTTTCTTTCTATTTTTAAGTAATCTTTCCATAAATCATGTCGGTGGTCCATATTCATTAGATTCATTGATATCTGTTCTAATACATTTTT-------------------------------------------------------------------------------
>APH_5001
CCCCCCCCCACTACGCCACTGCTATAAGCCTTTATTTTCATCAAAATATATTGAGTGTCTCATTCATATATGTTAATGGAAATAAATGTGCTTAAACATAGAGCAAAAGTGTACAGTAATTTTAAGGTATATAGAAACATTTCAAGGATTCACTGACGCCAGTTTTCACTCTGCATTATTTTTCTCTCAGTTACAGTCTTGGAAAATAGGTAAATGATATTTATCCACATGCCATAGTTTATCTGAATTAAACAAAACTTTTCTTTCTTGAACTTCAGAATTTTTTCTTGAGTGTTTATTCCAGATTCTAGAGTTGTTGTATGTTTTTTTTTAATGTAATTTTGTTTCTTGATTACTATGCTTATGTTTTTATTTTTTAGGCATTTCCACTGCCTCTCCACTAAATACATGTGCCAAGGAGCACCAGCAGTAATGAGCACACTGCTGGCCAATATTAATGCATACTATGCCCATACTGCTGCATCATCTGCAGTATCTGCAAGTGATAGATTTGCTGCCTCAAATTTCGGGGTATGTTAAATATTTTTAAAATACTGTGCATGTTTAAATGGAAGTTTTAACTGTTTTTTTTTTTTCTTGGTAATATATATAAACAAACAGTTTTAATGTATATTGGATTGTGATGTTGTATACTCATTTGCTGTTATATAAAAGGTAAAGCATTAAGATTAAAGGTATTTTCCTGAACAACATGAACTTTTTTTTTCAGCTTAATTAGTTTACCTCACTGCTACTGCTCAAGTTTACATGTCTGATGAACTTCTCCAAATGAGACTTTTTTGCTACCCTTCGCTATTTTTTTTTTTATTTACCCATTTTGGTTTTTTTTTAACCCATTTTGTTTTTTAACCCTTTGTGAGATTTGCTACCCTTTGCTATTATCATTCCCAGATATGCTTGCATGACCATTTTCCACTCATTGCCAGGTTTCTTTCTATTTTTAAGTAATCTTTCCATAAATCATGTCGGTGGTCCATATTCATTAGATTCATTGATATCTGTTCTAATACATTTTTATAAATAGGAAGCACCAGTTCACATGCAAGTATTGTTTTTG--------------------------------------
>APH_1535
--------------GCCACTGCTATAAGCCTTTATTTTCATCAAAATATATTGAGTGTCTCATTCATATATGTTAATGGAAATAAATGTGCTTAAACTTAGAGCAAAAGTGTACAGTAATTTTAAGGTATATAGAAACATTTCAAGGATTCACTGACGCCAGTTTTCACTCTGCATTATTTTTCTCTCAGTTACAGTCTTGGAAAATAGGTAAATGATATTTATCCACATGCCATAGTTTATCTGAATTAAACAAAACTTTTCTTTCTTGAACTTCAGAATTTTTTCTTGAGTGTTTATTCCAGATTCTAGAGTTGTTGTATGTTTTTTTTTAATGTAATTTTGTTTCTTGATTACTATGCTTATGTTTTTATTTTTTAGGCATTTCCACTGCCTCTCCACTAAATACATGTGCCAAGGAGCACCAGCAGTAATGAGCACACTGCTGGCCAATATTAATGCATACTATGCCCATACTGCTGCATCATCTGCAGTATCTGCAAGTGATAGATTTGCTGCCTCAAATTTCGGGGTATGTTAAATATTTTTAAAATACTGTGCATGTTTAAATGGAAGTTTTAACTGTTTTTTTTTTTTCTTGGTAATATATATAAACAAACAGTTTTAATGTATATTGGATTGTGATGTTGTATACTCATTTGCTGTTATATAAAAGGTAAAGCATTAAGATTAAAGGTATTTTCCTGAACAACATGAACTTTTTT-TTCAGCTTAATTAGTTTACCTCACTGCTACTGCTCAAGTTTACATGTCTGATGAACTTCTCCAAATGAGACTTTTTTGCTACCCTTCGCTAATTTTTTTTTTATTTACCCATTTTGTTTTTTTTTTAACCCATTTTG---TTTAACCCTTTGTTAGATTTGCTACCCTTTGCTATTATCATTCCCAGATATGCTTGCATGACCATTTTCCACTCATTGCCAGGTTTCTTTCTATTTTTAAGTAATCTTTCCATAAATCATGTCGGTGGTCCATATTCATTAGATTCATTGATATCTGTTCTAATACATTTTTATAAATAGGAAGCACCAGTTCACATGCAAGTATTGTTTTTGGCCATTGTCATAGTTTCCTGTAATTTTTATTAAATCCC
>APH_0772
-----CCCCGCTACGCCACTGCTATAAGCCTTTATTTTCATCAAAATATATTGAGTGTCTCATTCATATATGTTAATGGAAATAAATGTGCTTAAACATAGAGCAAAAGTGTACAGTAATTTTAAGGTATATAGAAACATTTCAAGGATTCACTGACGCCAGTTTTCACTCTGCATTATTTTTCTCTCAGTTACAGTCTTGGAAAATAGGTAAATGATATTTATCCACATGCCATAGTTTATCTGAATTAAACAAAACTTTTCTTTCTTGAACTTCAGAATTTTTTCTTGAGTGTTTATTCCAGATTCTAGAGTTGTTGTATGTTTTTTTTTAATGTAATTTTGTTTCTTGATTACTATGCTTATGTTTTTATTTTTTAGGCATTTCCACTGCCTCTCCACTAAATACATGTGCCAAGGAGCACCAGCAGTAATGAGCACACTGCTGGCCAATATTAATGCATACTATGCCCATACTGCTGCATCATCTGCAGTATCTGCAAGTGATAGATTTGCTGCCTCAAATTTCGGGGTATGTTAAATATTTTTAAAATACTGTGCATGTTTAAATGGAAGTTTTAACTGTTTTTTTTTTTTCTTGGTAATATATATAAACAAACAGTTTTAATGTATATTGGATTGTGATGTTGTATACTCATTTGCTGTTATATAAAAGGTAAAGCATTAAGATTAAAGGTATTTTCCTGAACAACATGAACTTTTTTTTTCAGCTTAATTAGTTTACCTCACTGCTACTGCTCAAGTTTACATGTCTGATGAACTTCTCCAAATGAGACTTTTTTACTACCCTTCGCTAATTTTTTTTTTATTTACCCATTTTGTTTTTTTTTTAACCCATTTTGTTTTTTAACCCTTTGTGAGATTTGCTACCCTTTGCTATTATCATTCCCAGATATGCTTGCATGACCATTTTCCACTCATTGCCAGGTTTCTTTCTATTTTTAAGTAATCTTTCCA-------------------------------------------------------------------------------------------------------------------------------------------
>APH_4005
CCCCCCCCCGCTACGCCACTGCTATAAGCCTTTATTTTCATCAAAATATATTGAGTGTCTCATTCATATATGTTAATGGAAATAAATGTGCTTAAACATAGAGCAAAAGTGTACAGTAATTTTAAGGTATATAGAAACATTTCAAGGATTCACTGACGCCAGTTTTCACTCTGCATTATTTTTCTCTCAGTTACAGTCTTGGAAAATAGGTAAATGATATTTATCCACATGCCATAGTTTATCTGAATTAAACAAAACTTTTCTTTTTTGAACTTCAGAATTTTTTCTTGAGTGTTTATTCCAGATTCTAGAGTTGTTGTATGTTTTTTTTTAATGTAATTTTGTTTCTTGATTACTATGCTTATGTTTTTATTTTTTAGGCATTTCCACTGCCTCTCCACTAAATACATGTGCCAAGGAGCACCAGCAGTAATGAGCACACTGCTGGCCAATATTAATGCATACTATGCCCATACTGCTGCATCATCTGCAGTATCTGCAAGTGATAGATTTGCTGCCTCAAATTTCGGGGTATGTTAAATATTTTTAAAATACTGTGCATGTTTAAATGGAAGTTTTAACTGTTTTTTTTTTTTCTTGGTAATATATATAAACAAACAGTTTTAATGTATATTGGATTGTGATGTTGTATACTCATTTGCTGTTATATAAAAGGTAAAGCATTAAGATTAAAGGTATTTTCCTGAACAACATGAACTTTTTTTTTCAGCTTAATTAGTTTACCTCACTGCTACTGCTCAAGTTTACATGTCTGATGAACTTCTCCAAATGAGACTTTTTTACTACCCTTCGCTAATTTTTTTTTTATTTACCCATTTTGTTTTTTTTTTAACCCATTTTGTTTTTTAACCCTTTGTGAGATTTGCTACCCTTTGCTATTATCATTCCCAGATATGCTTGCATGACCATTTTCCACTCATTGCCAGGTTTCTTTCTATTTTTAAGTAATCTTTCCATAAATCATGTCGGTGGTCCATATTCATTAGATTCATTGATATCTGTTCTAATACATTTTTATAAATAGGAAGCACCAGTTCACATGCAAGTATTGTTTTTGGCCATTGTCATAGTTTCCTGTAATTTTTATTAAATCCC
>APH_5003
-----------TACGCCACTGCTATAAGCCTTTATTTTCATCAAAATATATTGAGTGTCTCATTCATATATGTTAATGGAAATAAATGTGCTTAAACATAGAGCAAAAGTGTACAGTAATTTTAAGGTATATAGAAACATTTCAAGGATTCACTGACGCCAGTTTTCACTCTGCATTATTTTTCTCTCAGTTACAGTCTTGGAAAATAGGTAAATGATATTTATCCACATGCCATAGTTTATCTGAATTAAACAAAACTTTTCTTTTTTGAACTTCAGAATTTTTTCTTGAGTGTTTATTCCAGATTCTAGAGTTGTTGTATGTTTTTTTTTAATGTAATTTTGTTTCTTGATTACTATGCTTATGTTTTTATTTTTTAGGCATTTCCACTGCCTCTCCACTAAATACATGTGCCAAGGAGCACCAGCAGTAATGAGCACACTGCTGGCCAATATTAATGCATACTATGCCCATACTGCTGCATCATCTGCAGTATCTGCAAGTGATAGATTTGCTGCCTCAAATTTCGGGGTATGTTAAATATTTTTAAAATACTGTGCATGTTTAAATGGAAGTTTTAACTGTTTTTTTTTTTTCTTGGTAATATATATAAACAAACAGTTTTAATGTATATTGGATTGTGATGTTGTATACTCATTTGCTGTTATATAAAAGGTAAAGCATTAAGATTAAAGGTATTTTCCTGAACAACATGAACTTTTTTTTTCAGCTTAATTAGTTTACCTCACTGCTACTGCTCAAGTTTACATGTCTGATGAACTTCTCCAAATGAGACTTTTTTACTACCCTTCGCTAATTTTTTTTTTATTTACCCATTTTGTTTTTTTTTTAACCCATTTTGTTTTTTAACCCTTTGTGAGATTTGCTACCCTTTGCTATTATCATTCCCAGATATGCTTGCATGACCATTTTCCACTCATTGCCAGGTTTCTTTCTATTTTTAAGTAATCTTTCCATAAATCATGTCGGTGGTCCATATTCATTAGATTCATTGATATCTGTTCTAATACATTTTTATAAATAGGAAGCACCAGTTCACATGCAAGTATTGTTTTTGGCCATTGTCATAGTTTCCTGTAATTTTTATTAAATCCC
>APH_4024
CCCCCCCCCGCTACGCCACTGCTATAAGCCTTTATTTTCATCAAAATATATTGAGTGTCTCATTCATATATGTTAATGGAAATAAATGTGCTTAAACATAGAGCAAAAGTGTACAGTAATTTTAAGGTATATAGAAACATTTCAAGGATTCACTGACGCCAGTTTTCACTCTGCATTATTTTTCTCTCAGTTACAGTCTTGGAAAATAGGTAAATGATATTTATCCACATGCCATAGTTTATCTGAATTAAACAAAACTTTTCTTTTTTGAACTTCAGAATTTTTTCTTGAGTGTTTATTCCAGATTCTAGAGTTGTTGTATGTTTTTTTTTAATGTAATTTTGTTTCTTGATTACTATGCTTATGTTTTTATTTTTTAGGCATTTCCACTGCCTCTCCACTAAATACATGTGCCAAGGAGCACCAGCAGTAATGAGCACACTGCTGGCCAATATTAATGCATACTATGCCCATACTGCTGCATCATCTGCAGTATCTGCAAGTGATAGATTTGCTGCCTCAAATTTCGGGGTATGTTAAATATTTTTAAAATACTGTGCATGTTTAAATGGAAGTTTTAACTGTTTTTTTTTTTTCTTGGTAATATATATAAACAAACAGTTTTAATGTATATTGGATTGTGATGTTGTATACTCATTTGCTGTTATATAAAAGGTAAAGCATTAAGATTAAAGGTATTTTCCTGAACAACATGAACTTTTTTTTTCAGCTTAATTAGTTTACCTCACTGCTACTGCTCAAGTTTACATGTCTGATGAACTTCTCCAAATGAGACTTTTTTACTACCCTTCGCTAATTTTTTTTTTATTTACCCATTTTGTTTTTTTTTTAACCCATTTTGTTTTTTAACCCTTTGTGAGATTTGCTACCCTTTGCTATTATCATTCCCAGATATGCTTGCATGACCATTTTCCACTCATTGCCAGGTTTCTTTCTATTTTTAAGTAATCTTTCCATAAATCATGTCGGTGGTCCATATTCATTAGATTCATTGATATCTGTTCTAATACATTTTTATAAATAGGAAGCACCAGTTCACATGCAAGTATTGTTTTTGGCCATTGTCATAGTTTCCTGTAATTTTTATTAAATCCC
>APH_5079
CCCCCCCCCGCTACGCCACTGCTATAAGCCTTTATTTTCATCAAAATATATTGAGTGTCTCATTCATATATGTTAATGGAAATAAATGTGCTTAAACATAGAGCAAAAGTGTACAGTAATTTTAAGGTATATAGAAACATTTCAAGGATTAACCGATGCCAGTTTTCACTCTGCATTATTTTTCTCTTAGTTACAGTCTTGGAAAATAGGTAAATGATATTTATCCACATGCCATAGTTTATGTGAATTAAACAAAACTTTTCTTTCTTGAACTTCAGAATTTTTTCTTGAGTGTTTATTCCAGATTCTAGAGTTGTTGTATGTTTTTTTTTAATGTAATTCTGTTTCTTGATTACTATGCTTATGTTTTTATTTTTTAGGCATTTCCACTGCCTCTCCACTAAATACATGTGCCAAGGAGCACCAGCAGTAATGAGCACACTGCTGGCCAATATTAATGCATACTATGCCCATACTGCGGCATCATCTGCAGTATCTGCAAGTGATAGATTTGCTGCCTCAAATTTCGGGGTATGTTAAATATTTTTAAAATACTGTGCATGTTTAAATGGAAGTTTTAACTTTTTTTTTTTTTTCTTGGTAATATATATAAACAAACAGTTTTAATGTATATTGGATTGTGATGTTGTATACTCATTTGCTGTTATATAAAAGGTAAAGCATTAAGATTAAAGGTATTTTCCTGAACAACATGAACTTTTTT--------------------------------------------------------------------------------------------------------------------------------------------------------------------------------------------------------------------------------------------------------------------------------------------------------------------------------------------------------------------------------------------------------
>APH_0674
-----CCCCGCTACACCACTGCTATAAGCCTTTATTTTCATCAAAATATATTGAGTGTCTCATTCATATATGTTAATGGAAATAAATGTGCTTAAACATAGAGCAAAAGTGTACAGTAATTTTAAGGTATATAGAAACATTTCAAGGATTCACTGACGCCAGTTTTCACTCTGCATTATTTTTCTCTCAGTTACAGTCTTGGAAAATAGGTAAATGATATTTATCCACATGCCATAGTTTATCTGAATTAAACAAAACTTTTCTTTCTTGAACTTCAGAATTTTTTCTTGAGTGTTTATTCCAGATTCTAGAGTTGTTGTATGTTTTTTTTTAATGTAATTTTATTTCTTGATTACTATGCTTATGTTTTTATTTTTTAGGCATTTCCACTGCCTCTCCACAAAATACATGTGCCAAGGAGCACCAGCAGTAATGAGCACACTGCTGGCCAATATTAATGCATACTATGCCCATACTGCTGCATCATCTGCAGTATCTGCAAGTGATAGATTTGCTGCCTCAAATTTCGGGGTATGTTAAATATTTTTAAAATACTGTGCATGTTTAAATGGAAGTTTTAACTGTTTTTTTTTTTTCTTGGTAATATATATAAACAAACAGTTTTAATGTATATTGGATTGTGATGTTGTATACTCATTTGCTGTTATATAAAAGGTAAAGCATTAAGATTAAAGGTATTTTCCTGAACAACATGAACTTTTTTTTTCAGCTTAATTAGTTTACCTCACTGCTACTGCTCAAGTTTACATGTCTGATGAACTTCTCCAAATGAGACTTTTTTGCTACCCTTTGCTAATTGTTTTTTTATCTACCCGTTTTTTTTTTTTTTTAACCCATTTTATTTTTTAACCCTTTGTGAGATTTGCTACCCTTTGCTATTATCATTCCCAGATATGCTTGCATGACCATTTTCCACTCATTGCCAGGTTTCTTTCTGTTTTTAAGTAATCTTTCCATAAATCATGTCGGTGGTCCGTATTCATTAGATTCATTGATATCTGTTCTAATACATTTTTATAAATAGGAAGCTCCAGTTCACATGCGAGTATTGTTTTTGGCCATTGTCATAGTTTCCTGTAATTTTTATTAAATCCC
>APH_0622
------------------------------------------AAAATATATTGAGTGTCTCATTCATATATGTTAATGGAAATAAATGTGCTTAAACTTAGAGCAAAAGTGTACAGTAATTTTAAGGTATATAGAAACATTTCAAGGATTCACCGACGCCAGTTTTCACTCTGCATTAATTTTTTCTCAGTTACAGTCTTGGAAAATAGGTAAATGATATTTATCCACATGTCATAGTTTATCTGAATTAAACAAAACTTTTCTTTCTTGAACTTCAGAATTTTTTCTTGAGTGTTTATTCCAGATTCTAGA---GTTGTATG-TTTTTTTTAATGTAATTTTATTTCTTGATTACTATGCTTATGTTTTTATTTTTTAGGCATTTCCACTGCCTCTCCACTAAATACATGTGCCAAGGAGCACCAGCAGTAATGAGCACACTGCTGGCCAATATTAATGCATACTATGCCCATACTGCTGCATCATCTGCAGTATCTGCAAGTGATAGATTTGCTGCCTCAAATTTTGGGGTATGTTAAATATTTTTAAAATACTGTGCATGTTTAAATGGAAGTTCTAACTGTTTTTTTTTTTTCTTGGTAATATATATAAACAAACAGTTTTAATGTATATTGGATTGTGATGTTGTATACTCATTTGCTGTTATATAAAAGGTAAAGCATTAAGATTAAAGGTATTTTCCTGAACAACATGAACTTTTTTTTTCAGCTTAATTAGTTTACCTCACTGCTACTGCTCAAGTTTACATGTCTGATGAACTCCTCCAAATGAGACTTTTTTGCTACCCTTTGCTAATTGTTTTTTTATCTACCCGTTTTTTTTTTTTTTTAACCCATTTTATTTTTTAACCCTTTGTGAGATTTGCTACCCTTTGCTATTATCATTCCCAGATATGCTTGCATGACCATTTTCCACTCATTGCCAGGTTTCTTTCTGTTTTTAAGTAATC-------------------------------------------------------------------------------------------------------------------------------------------------
>APH_0717
----------------CACTGCTATAAGCCTTTATTTTCATCAAAATATATTGAGTGTCTCATTCATATATGTTAATGGAAATAAATGTGCTTAAACATAGAGCAAAAGTGTACAGTAATTTTAAGGTATATAGAAACATTTCAAGGATTCACTGACGCCAGTTTTCACTCTGCATTAATTTTTTCTCAGTTACAGTCTTGGAAAATAGGTAAATGATATTTATCCACATGTCATAGTTTATCTGAATTAAACAAAACTTTTCTTTCTTGAACTTCAGAATTTTTTCTTGAGTGTTTATTCCAGATTCTAGAGTTGTTGTATG-TTTTTTTTAATGTAATTTTATTTCTTGATTACTATGCTTATGTTTTTATTTTTTAGGCATTTCCACTGCCTCTCCACTAAATACATGTGCCAAGGAGCACCAGCAGTAATGAGCACACTGCTGGCCAATATTAATGCATACTATGCCCATACTGCTGCATCATCTGCAGTATCTGCAAGTGATAGATTTGCTGCCTCAAATTTTGGGGTATGTTAAATATTTTTAAAATACTGTGCATGTTTAAATGGAAGTTCTAACTGTTTTTTTTTTTTCTTGGTAATATATATAAACAAACAGTTTTAATGTATATTGGATTGTGATGTTGTATACTCATTTGCTGTTATATAAAAGGTAAAGCATTAAGATTAAAGGTATTTTCCTGAACAACATGAACTTTTTTTTTCAACTTAATTAGTTTACCTCACTGCTACTGCTCAAGTTTACATGTCTGATGAACTCCTCCAAATGAGACTTTTTTGCTACCCTTTGCTAATTGTTTTTTTATCTACCCGTTTTTTTTTTTTTTTAACCCATTTTATTTTTTAACCCTTTGTGAGATTTGCTACCCTTTGCTATTATCATTCCCAGATATGCTTGCATGACCATTTTCCACTCATTGCCAGGTTTCTTTCTGTTTTTAAGTAATCTTTCCATAAATCATGTCGGTGGTCCATATTCATTAGATTCATTGATATTTGTTCTAATACATTTTTATAAATAGGAAGCTCCAGTTCACATGC----------------------------------------------------
>APH_0136
CCTCCCCCCACTATGCCACTGCTATAAGCCTTTATTTTCATCAAAATATATTGAGTGTCTCATTCATATATGTTAATGGAAATAAATGTGCTTAAACTTAGAGCAAAAGTGTACAGTAATTTTAAGGTATATAGAAACATTTCAAGGATTCACCGACGCCAGTTTTCACTCTGCATTAATTTTTTCTCAGTTACAGTCTTGGAAAGTAGGTAAATGATATTTATCCACATGTCATAGTTTATCTGAATTAAACAAAACTTTTCTTTCTTGAACTTCAGAATTTTTTCTTGAGTGTTTATTCCAGATTCTAGA---GTTGTATG-TTTTTTTTTATGTAATTCTGTTTCTTGATTACTATGCTTATGTTTTTATTTTTTAGGCATTTCCACTGCCTCTCCACTAAATACATGTGCCAAGGAGCACCAGCAGTAATGAGCACACTGCTGGCCAATATTAATGCATACTATGCCCATACTGCTGCATCATCTGCAGTATCTGCAAGTGATAGATTTGCTGCCTCAAATTTTGGGGTATGTTAAATATTTTTAAAATACTGTGCATGTTGAAATGGAAGTTCTAACTGTTTTTTTTTTTTCTTGGTAATATATATAAACAAACAGTTTTAATGTATATTGGATTGTGATGTTGTATACTCATTTGCTGTTATATAAAAGGTAAAGCATTAAGATTAAAGGTATTTTCCTGAACAACATGAACTTTTTTTTTCAACTTAATTAGTTTACCTCACTGCTACTGCTCAAGTTTACATGTCTGATGAACTCCTCCAAATGAGACTTTTTTGCTACCCTTTGCTAATTGTTTT-------------TTTTTTTTTTCATCTACCTGTTTTTTTTTTTAACCCTTTGTGAGATTTGCTACCCTTTGCTATTATCATTCCCAGATATGCTTGCATGACCATTTTCCACTCATTGCCAGGTTTCTTTCTATTTTTAAGTAATCTTTCCATAAATCATGTCGGTGGTCCATATTCATTAGATTCATTGATATCTGTTCTAATACATTTTTATAAATAGGAAGCACCAGTTCATATGCAAGTATTGTTTTTGGCCGTTGTCATAGTTTCCTGTAATTTTTATTAAATCCC
>APH_0880
CCTCCCCCCACTATGCCACTGCTATAAGCCTTTATTTTCATCAAAATATATTGAGTGTCTCATTCATATATGTTAATGGAAATAAATGTGCTTAAACTTAGAGCAAAAGTGTACAGTAATTTTAAGGTATATAGAAACATTTCAAGGATTCACCGACGCCAGTTTTCACTCTGCATTAATTTTTTCTCAGTTACAGTCTTGGAAAATAGGTAAATGATATTTATCCACATGTCATAGTTTATCTGAATTAAACAAAACTTTTCTTTCTTGAACTTCAGAATTTTTTCTTGAGTGTTTATTCCAGATTCTAGA---GTTGTGTG-TTTTTTTTAATGTAATTCTGTTTCTTGATTACTATGCTTATGTTTTTATTTTTTAGGCATTTCCACTGCCTCTCCACTAAATACATGTGCCAAGGAGCACCAGCAGTAATGAGCACACTGCTGGCCAATATTAATGCATACTATGCCCATACTGCTGCATCATCTGCAGTATCTGCAAGTGATAGATTTGCTGCCTCAAATTTTGGGGTATGTTAAATATTTTTAAAATACTGTGCATGTTTAAATGGAAGTTCTAACTGTTTTTTTTTTTTCTTGGTAATATATATAAACAAACAGTTTTAATGTATATTGGATTGTGATGTTGTATACTCATTTGCTGTTATATAAAAGGTATAGCATTAAGATTAAAGGTATTTTCCTGAACAACATGAACTTTTTTTTTCAACTTAATTAGTTTACCTCACTGCTACTGCTCAAGTTTACATGTCTGATGAACTCCTCCAAATGAGACTTTTTTGCTACCCTTTGCTAATTGT----------------TTTTTTTTTTCATCTACCTGTTTTTTTTTTTAACCCTTTGTGAGATTTGCTACCCTTTGCTATTATCATTCCCAGATATGCTTGCATGACCATTTTCCACTCATTGCCAGGTTTCTTTCTATTTTTAAGTAATCTTTCCATAAATCATGTCGGTGGTCCATATTCATTAGATTCATTGATATCTGTTCTAATACATTTTTATAAATAGGAAGCACCAGTTCATATGCAAGTACTGTTTTTGGCCGTTGTCATAGTTTCCTGTAATTTTTATTAAATCCC
>APH_0683
CCTTCCCCCACTATGCCACTGCTATAAGCCTTTATTTTCATCAAAATATATTGAGTGTCTCATTCATATATGTTAATGGAAATAAATGTGCTTAAACTTAGAGCAAAAGTGTACGGTAATTTTAAGGTATATAGAAACATTTCAAGGATTCACCGACACCAGTTTTCACTCTGCATTAATTTTTTCTCAGTTACAGTCTTGGAAAATAGGTAAATGATATTTATCCACATGCCATAGTTTATCTGAATTAAACAAAACTTTTCTTTCTTGAACTTCAGAATTTTTTCTTGAGTGTTTATTCCAGATTCTAGAGTTGTTGTATG-TTTTTTTTAATGTAATTCTGTTTCTTGATTACTATGCTTATGTTTTTATTTTTTAGGCATTTCCACTGCCTCTCCACTAAATACATGTGCCAAGGAGCACCAGCAGTAATGAGCACACTGCTGGCCAATATTAATGCATACTATGCCCATACTGCTGCATCATCTGCAGTATCTGCAAGTGATAGATTTGCTGCCTCAAATTTTGGGGTATGTTAAATATTTTTAAAATACTGTGCATGTTTAAATGGAAGTTCTAACTGTTTTTTTTTTTTCTTGGTAATATATATAAACAAACAGTTTTAATGTATATTGGATTGTGATGTTGTATACTCATTTGCTGTTATATAAAAGGTAAAGCATTAAGATTAAAGGTATTTTCCTGAACAACATGAACTTTTTTTTTCAACTTAATTAGTTTACCTCACTGCTACTGCTCAAGTTTACATGTCTGATGAACTTCTCCAAATGAGACTTTTTTGCTACCGTTTGCTAATTGTTGTTTTTTTT-----TTTTTGTTTTTCATCTACCTGTTTTTTTTTTTAACCCTTTGTGAGATTTGCTACCCTTTGCTATTATCATTCCCAGATATGCTTGCATGACCATTTTCCACTCATTGCCAGGTTTCTTTCTATTTTTAAGTAATCTTTCCATAAATCATGTCGGTGGTCCATATTCATTAGATTCATTGATATCTGTTCTAATACATTTTTATAAATAGGAAGCACCAGTTCATATGCAAGTATTGTTTTTGGCCGTTGTCATAGTTTCCTGTAATTTTTATTAAATCCC
>APH_0723
CCTTCCCCCACTATGCCACTGCTATAAGCCTTTATTTTCATCAAAATATATTGAGTGTCTCATTCATATATGTTAATGGAAATAAATGTGCTTAAACTTAGAGCAAAAGTGTACAGTAATTTTAAGGTATATAGAAACATTTCAAGGATTCACCGACGCCAGTTTTCACTCTGCATTAATTTTTTCTCAGTTACAGTCTTGGAAAATAGGTAAATGATATTTATCCACATGCCATAGTTTATCTGAATTAAACAAAACTTTTCTTTCTTGAACTTCAGAATTTTTTCTTGAGTGTTTATTCCAGATTCTAGAGTTGTTGTATGTTTTTTTTTAATGTAATTCTGTTTCTTGATTACTATGCTTATGTTTTTATTTTTTAGGCATTTCCACTGCCTCTCCACTAAATACATGTGCCAAGGAGCACCAGCAGTAATGAGCACACTGCTGGCCAATATTAATGCATACTATGCCCATACTGCTGCATCATCTGCAGTATCTGCAAGTGATAGATTTGCTGCCTCAAATTTTGGGGTATGTTAAATATTTTTAAAATACTGTGCATGTTTAAATGGAAGTTCTAACTGTTTTTTTTTTTTCTTGGTAATATATATAAACAAACAGTTTTAATGTATATTGGATTGTGATGTTGTATACTCATTTGCTGTTATATAAAAGGTAAAGCATTAAGATTAAAGGTATTTTCCTGAACAACATGAACTTTTTTTTTCAACTTAATTAGTTTACCTCACTGCTACTGCTCAAGTTTACATGTCTGATGAACTCCTCCAAATGAGACTTTTTTGCTACCCTTTGCTAATTGTTTTGTTTTTT--TTTTTTTTTTTTTTCATCTACCTGTTTTTTTTTTTAACCCTTTGTGAGATTTGCTACCCTTTGCTATTATCATTCCCAGATATGCTTGCATGACCATTTTCCACTCATTGCCAGGTTTCTTTCTATTTTTAAGTAATCTTTCCATAAATCATGTCGGTGGTCCATATTCATTAGATTCATTGATATCTGTTCTAATACATTTTTATAAATAGGAAGCACCAGTTCATATGCAAGTATTGTTTTTGGCCGTTGTCATAGTTTCCTGTAATTTTTATTAAATCCC
>APH_1602
CCTCCCCCCACTATGCCACTGCTATAAGCCTTTATTTTCATCAAAATATATTGAGTGTCTCATTCATATATGTTAATGGAAATAAATGTGCTTAAACTTAGAGCAAAAGTGTACAGTAATTTTAAGGTATATAGAAACATTTCAAGGATTCACCGACGCCAGTTTTCACTCTGCATTAATTTTTTCTCAGTTACAGTCTTGGAAAATAGGTAAATGATATTTATCCACATGTCATAGTTTATCTGAATTAAACAAAACTTTTCTTTCTTGAACTTCAGAATTTTTTCTTGAGTGTTTATTCCAGATTCTAGA---GTTGTATG-TTTTTTTTAATGTAATTCTGTTTCTTGATTACTATGCTTATGTTTTTATTTTTTAGGCATTTCCACTGCCTCTCCACTAAATACATGTGCCAAGGAGCACCAGCAGTAATGAGCACACTGCTGGCCAATATTAATGCATACTATGCCCATACTGCTGCATCATCTGCAGTATCTGCAAGTGATAGATTTGCTGCCTCAAATTTTGGGGTATGTTAAATATTTTTAAAATACTGTGCATGTTTAAATGGAAGTTCTAACTGTTTTTTTTTTTTCTTGGTAATATATATAAACAAACAGTTTTAATGTATATTGGATTGTGATGTTGTATACTCATTTGCTGTTATATAAAAGGTAAAGCATTAAGATTAAAGGTATTTTCCTGAACAACATGAACTTTTTTTTTCAACTTAATTAGTTTACCTCACTGCTACTGCTCAAGTTTACATGTCTGATGAACTCCTCCAAATGAGACTTTTTTGCTACCCTTTGCTAATTGTTTTG------------TTTTTTTTTTCATCTACCTGTTTTTTTTTTTAACCCTTTGTGAGATTTGCTACCCTTTGCTATTATCATTCCCAGATATGCTTGCATGACCATTTTCCACTCATTGCCAGGTTTCTTTCTATTTTTAAGTAATCTTTCCATAAATCATGTCGGTGGTCCATATTCATTAGATTCATTGATATCTGTTCTAATACATTTTTATAAATAGGAAGCACCAGTTCATATGCAAGTATTGTTTTTGGCCGTTGTCATAGTTTCCTGTAATTTTTATTAAATCCC
>APH_3177
CCTCCCCCCACTATGCCACTGCTATAAGCCTTTATTTTCATCAAAATATATTGAGTGTCTCATTCATATATGTTAATGGAAATAAATGTGCTTAAACTTAGAGCAAAAGTGTACAGTAATTTTAAGGTATATAGAAACATTTCAAGGATTCACCGACGCCAGTTTTCACTCTGCATTAATTTTTTCTCAGTTACAGTCTTGGAAAATAGGTAAATGATATTTATCCACATGTCATAGTTTATCTGAATTAAACAAAACTTTTCTTTCTTGAACTTCAGAATTTTTTCTTGAGTGTTTATTCCAGATTCTAGA---GTTGTATG-TTTTTTTTAATGTAATTCTGTTTCTTGATTACTATGCTTATGTTTTTATTTTTTAGGCATTTCCACTGCCTCTCCACTAAATACATGTGCCAAGGAGCACCAGCAGTAATGAGCACACTGCTGGCCAATATTAATGCATACTATGCCCATACTGCTGCATCATCTGCAGTATCTGCAAGTGATAGATTTGCTGCCTCAAATTTTGGGGTATGTTAAATATTTTTAAAATACTGTGCATGTTTAAATGGAAGTTCTAACTGTTTTTTTTTTTTCTTGGTAATATATATAAACAAACAGTTTTAATGTATATTGGATTGTGATGTTGTATACTCATTTGCTGTTATATAAAAGGTAAAGCATTAAGATTAAAGGTATTTTCCTGAACAACATGAACTTTTTTTTTCAACTTAATTAGTTTACCTCACTGCTACTGCTCAAGTTTACATGTCTGATGAACTCCTCCAAATGAGACTTTTTTGCTACCCTTTGCTAATTGTTT--------------TTTTTTTTTTCATCTACCTGTTTTTTTTTTTAACCCTTTGTGAGATTTGCTACCCTTTGCTATTATCATTCCCAGATATGCTTGCATGACCATTTTCCACTCATTGCCAGGTTTCTTTCTATTTTTAAGTAATCTTTCCATAAATCATGTCGGTGGTCCATATTCATTAGATTCATTGATATCTGTTCTAATACATTTTTATAAATAGGAAGCACCAGTTCATATGCAAGTACTGTTTTTGGCCGTTGTCATAGTTTCCTGTAATTTTTATTAAATCCC
>APH_4021
CCTCCCCCCACTATGCCACTGCTATAAGCCTTTATTTTCATCAAAATATATTGAGTGTCTCATTCATATATGTTAATGGAAATAAATGTGCTTAAACTTAGAGCAAAAGTGTACAGTAATTTTAAGGTATATAGAAACATTTCAAGGATTCACCGACGCCAGTTTTCACTCTGCATTAATTTTTTCTCAGTTACAGTCTTGGAAAATAGGTAAATGATATTTATCCACATGTCATAGTTTATCTGAATTAAACAAAACTTTTCTTTCTTGAACTTCAGAATTTTTTCTTGAGTGTTTATTCCAGATTCTAGA---GTTGTATG-TTTTTTTTAATGTAATTCTGTTTCTTGATTACTATGCTTATGTTTTTATTTTTTAGGCATTTCCACTGCCTCTCCACTAAATACATGTGCCAAGGAGCACCAGCAGTAATGAGCACACTGCTGGCCAATATTAATGCATACTATGCCCATACTGCTGCATCATCTGCAGTATCTGCAAGTGATAGATTTGCTGCCTCAAATTTTGGGGTATGTTAAATATTTTTAAAATACTGTGCATGTTTAAATGGAAGTTCTAACTGTTTTTTTTTTTTCTTGGTAATATATATAAACAAACAGTTTTAATGTATATTGGATTGTGATGTTGTATACTCATTTGCTGTTATATAAAAGGTAAAGCATTAAGATTAAAGGTATTTTCCTGAACAACATGAACTTTTTTTTTCAACTTAATTAGTTTACCTCACTGCTACTGCTCAAGTTTACATGTCTGATGAACTCCTCCAAATGAGACTTTTTTGCTACCCTTTGCTAATTGT----------------TTTTTTTTTTCATCTACCTGTTTTTTTTTTTAACCCTTTGTGAGATTTGCTACCCTTTGCTATTATCATTCCCAGATATGCTTGCATGACCATTTTCCACTCATTGCCAGGTTTCTTTCTATTTTTAAGTAATCTTTCCATAAATCATGTCGGTGGTCCATATTCATTAGATTCATTGATATCTGTTCTAATACATTTTTATAAATAGGAAACACCAGTTCATATGCAAGTACTGTTTTTGGCCGTTGTCATAGTTTCCTGTAATTTTTATTAAATCCC
>APH_3191
CCTCCCCCCACTATGCCACTGCTATAAGCCTTTATTTTCATCAAAATATATTGAGTGTCTCATTCATATATGTTAATGGAAATAAATGTGCTTAAACTTAGAGCAAAAGTGTACAGTAATTTTAAGGTATATAGAAACATTTCAAGGATTCACCGACGCCAGTTTTCACTCTGCATTAATTTTTTCTCAGTTACAGTCTTGGAAAATAGGTAAATGATATTTATCCACATGTCATAGTTTATCTGAATTAAACAAAACTTTTCTTTCTTGAACTTCAGAATTTTTTCTTGAGTGTTTATTCCAGATTCTAGA---GTTGTATG-TTTTTTTTAATGTAATTCTGTTTCTTGATTACTATGCTTATGTTTTTATTTTTTAGGCATTTCCACTGCCTCTCCACTAAATACATGTGCCAAGGAGCACCAGCAGTAATGAGCACACTGCTGGCCAATATTAATGCATACTATGCCCATACTGCTGCATCATCTGCAGTATCTGCAAGTGATAGATTTGCTGCCTCAAATTTTGGGGTATGTTAAATATTTTTAAAATACTGTGCATGTTTAAATGGAAGTTCTAACTGTTTTTTTTTTTTCTTGGTAATATATATAAACAAACAGTTTTAATGTATATTGGATTGTGATGTTGTATACTCATTTGCTGTTATATAAAAGGTAAAGCATTAAGATTAAAGGTATTTTCCTGAACAACATGAACTTTTTTTTTCAACTTAATTAGTTTACCTCACTGCTACTGCTCAAGTTTACATGTCTGATGAACTCCTCCAAATGAGACTTTTTTGCTACCCTTTGC--------------------------------------------------------------------------------------------------------------------------------------------------------------------------------------------------------------------------------------------------------------------------------------------------------------
>APH_1438
----------------------------------------------------------------------------------------------------------------------------------------------------------------------------------------------------------------------------------------------------------------------------------------------------------TTCCAGATTCTAGAGTTGTTGTATG-TTTTTTTTAATGTAATTCTGTTTCTTGATTACTATGCTTATGTTTTTATTTTTTAGGCATTTCCACTGCCTCTCCACTAAATACATGTGCCAAGGAGCACCAGCAGTAATGAGCACACTGCTGGCCAATATTAATGCATACTATGCCCATACTGCTGCATCATCTGCAGTATCTGCAAGTGATAGATTTGCTGCCTCAAATTTTGGGGTATGTTAAATATTTTTAAAATACTGTGCATGTTTAAATGGAAGTTCTAACTGTTTTTTTTTTTTCTTGGTAATATATATAAACAAACAGTTTTAATGTATATTGGATTGTGATGTTGTATACTCATTT------------------------------------------------------------------------------------------------------------------------------------------------------------------------------------------------------------------------------------------------------------------------------------------------------------------------------------------------------------------------------------------------------------------------------------------------------------------------
