# Supplementary material for: ﻿Discovery of a new tarantula species from the Madrean Sky Islands and the first documented instance of syntopy between two montane endemics (Araneae, Theraphosidae, Aphonopelma): a case of prior mistaken identity
Source: Zookeys. 2024 Aug 16;1210:61–98. doi: 10.3897/zookeys.1210.125318 (PMC11344175; doi:10.3897/zookeys.1210.125318)
Supplement: Supplementary material 8 — Phylogenomics files [file zookeys-1210-061_article-125318__-s008.zip › Suppl8/individual_UCE_loci/sl_realigned_uce_2001589.fas]

>APH_1357
-------------------------------------------------------------------------------------------------------------------------------------------------GGCCGTTTAAGCCGC-----------------------------------------------------------------------------------------------------------------------------------TGTGGTCGTTA--------------------------------------------------------TAGGGTTAAAGGTCTAC-------------------------GAATGAAAC-----CATTAAAATCTACA-----------------------GTTACCCATTACGG------TGTTTTTGGC------CCATACTTATTAGCT---------CCGCTATTGGTGGGGAAG-------------GGGGGAGCGGAGT--TCAGTCTAT------------------------------------------------------------------------------------------------------------ACACGATTGTGGGCTCTACTTTTAGATTCGTTGGCTAGCTTGTAAACCTTGTTCCGTAAAGTAGATCGTGGAATGCCATAAATGACTGCTGCTCTCCTGGTTCCCAGTTTTCCGCTCTGAATGTCTCTTAAAGCAGCTTGAAGCTCCTCCTCAGTGTACGTCCGTTTAGAATTCCCATCTAACCGCCTTCTATTCCC---------------------------------------------------------------TTT---CATTTCTTTCGAA---------------------------------------------------------AGGAG-GTGGGACGGACTCCTGAAT-----------------------------TGATTTTAGTGTGTGGGCGCATTTTTATAAAGGCGT------------------------TCTTATTATTTAAGACGTTGCTAACGTC-----------------------------------------------------------------------------------------------------------------TGTAT-----------------------------------------------------------------------------------------------------------
>APH_5079
AGTGTGTATAGATATGTACTTAACCATTAGTAGTAATGGTCACATATGTAAAAAGCCAAGTTCTGGTTGTTCCTCCATGACAGATGATAAACACACAGTGAATGTGGGTGATGAGGAAAGAAGCCTGGCTCATAGAAATGAGGTCAGCTGTATCAGCCACCCTACAGAAGATGTATGAAAATGGTTTCTGTACATATTCATGAAGTGGGTAGAATGGTGGAGAAAAAAAGAAAAAAAATACACCATGGATAGGACATGACTT---AACAACAACAACAACACATGAGAATGCGTTGTTGTTGAATGTGTTGTTAGCAATAATAATAGTAACAACAACAGTACTTACATGAGAAAGTACTGGAGCCAGAGATTGACTGCATTCTAGAGATCCCAACATATGGAGGGCAGCTACTGCATCAGAATTTACATACTGTTGAGGATTTTCATCCACATTACTAACCTTGGTTTCACTGTTTTTAGCTATATGCTGTGCTTTCTGGGTGATAGTATGCTTTAAAAGCTGACGAAGTGAATCGCTAGCTGAGGCAGTTGAGCTATTAGTCTGTTTTGTACAATTAGAGCTTACAAATGTTGGTACTTCTAATTCAGTCTTGTTGACATTTACAACACTGCTGTTTTGATCTTTCGGTTTTGGAGATGTGGCGTTGCTCACAACACGATTGTGGGCTCTACTTTTAGATTCGTTGGCTAGCTTGTAAACCTTGTTCCGTAAAGTAGATCGTGGAATGCCATAAATGACTGCTGCTCTCCTGGTTCCCAGTTTTCCACTCTGAATGTCTCTTAAAGCAGCTTGAAGCTCCTCCTCAGTGTACGTCCGTTTAGAATTCCCATCTAACCGCCTTCTATTCCTAGAGTGAAAAAGAAAAAAAGGGTAGTTCGAAAAAATATACGTTTCAGGAAAAAAAACATTAAGTTTAAAAATATGTTTCCAG---------------------------------------------------CTGCTCGGGAA-----AAATAACCACTGAGAAAAAA------------------------TAAGTTCAAAAAAAAAATAAACTAAGTTAAAAATAT------------------------ATATGTTTCAGGAAAAAACACTAAGTTCAAAAATT----------------------------------------------------------------------------------------------------AAGCCATGTGGAACAATGGA--------------------------------------------------------------------------------------------------
>APH_0723
AGTGTGTATAGATATGTACTTAACCATTAGTAGTAATGGTCACATACGTAAAAAGCCAAGTTCTGGTTGTTCCTCCATGATAGATGATAAACACACAGTGAATGTAGGTGATGAGGAAAGAAGCTTGGCTCATAGAAATGAGGTCAGCTGTAACAGCCACCCTACAGAAGATGTATGAAAATGGTTTCTGTACATATTCATGAAGTGGGTAGAATGGTGGAGAAAAAAAGAAAAAAAATACACCATGGATAGGACATGACTTAACAACAACAACAACAACACATGAGAATGCGTTGTTGTTGAATGTGTTGTTAGCAAAAATAATAGTAACAACAACAGTACTTACATGAGAAAGTACTGGAGCCAGAGATTGACTGCATTCTAGAGATCCCAACATATGGAGGGCAGCTACTGCATCAGAATTTACATACTGTTGAGGATTTTCATCCACATTACTAACCTTGGTTTCACTGTTTTTAGCTATGTGCTGTGCTTTCTGGGTGATAGTATGCTTTAAAAGCTGACGAAGTGAATCGCTAGCTGAGGCAGTTGAGCTATTAGTCTGTTTTGTACAATTAGAGCTTACAAATGTTGGTACTTCTAATTCAGTCTTGTTGACATTTACAACACTGCTGTTTTGATCTTTTGGTTTTGGAGATGTGGTGTTGCTCACAACACGATTATGGGCTCTACTTTTAGATTCGTTGGCTAGCTTGTAAACCTTGTTCCGTAAAGTAGATCGTGGAATGCCATAAATGACTGCTGCTCTCCTGGTTCCCAGTTTTCCGCTCTGAATGTCTCTTAAAGCAGCTTGAAGCTCCTCCTCAGTGTACGTCCGTTTAGAATTCCCATCTAACCGCCTTCTATTCCTAGAGTGAAAAAGAAAAAAAAGTTAG-----------GAAGTTTACTCAAAATAAAATGTTAGACTT---TGTATGTTACTAACCAGCTAGTCATCAAGACATACATGCAAATTCTACAAATAACATACAAATCCTATCGAGGAGCAAGGGAAGAAGTACAGGGTGATCATTTTACCACACATCACAGTTATCATGTGTTTAATATAGAAACAAAGTAAGATACAGACATCAAATAACATGTTGGCTCACAATACCTG-TTACAGTAGGTGTTGAAAATGTCCACCCTTTGCTTCAAGGTAGGTGCGAGCTCTGTGGACCATGTTGGATGCCACCTTACGTAGGAATGTACGGTTGATGGACATAATCTCTCTTGTAATCTCCCGCTTCAAGTCTTGTATAGTACGTGGATTCTGTTGGTACACACAACCTTTGAGATACCCCCAGAGAAAGAAATCCACTGGTGATAAATCAAGTGATGGGGCACAAACTTTTTGAAATCAGCCAG
>APH_0186
AGTGTGTATAGATATGTTCTTAACCATTAGTAGTAATGGTCACATATGTAAAAAGCCAAGTTCTGGTTGTTCCTCCATGATAGATGATAAACACACAGTGAATATGGGTGATGAGGAAAGAAGCTTGGCTCATAGAAATGAGGTCAGCTGTAACAGCCACCCTACAGAAGATGTATGAAAATGGTTTCTGTACATATTCATGAAGTGGGTAGAATGGTGGAGAAAAAAAGAAAAAAAATACACCATGGATAGGACATGACTTAACAACAACAACAACAACACATGAGAATTCGTTGTTGTTGAATGTGCTGTTAGCAAAAATAATAGTAACAACAACAGTACTTACATGAGAAAGTACTGGAGCCAGAGATTGACTGCATTCTAGAGATCCCAACATATGGAGGGCAGCTACTGCATCAGAATTTACATACTGTTGAGGATTTTCATCCACATTACTAACCTTGGTTTCACTGTTTTTAGCTATGTGCTGTGCTTTCTGGGTGATAGTATGCTTTAAAAGCTGACGAAGTGAATCGCTAGCTGAGGCAGTTGAGCTATTAGTCTGTTTTGTACAATTAGAGCTTACAAATGTTGGTACTTCTAATTCAGTCTTGTTGACATTTACAACACTGCTGTTTTGATCTTTTGGTTTTGGAGATGTGGTGTTGCTCACAACACGATTATGGGCTCTACTTTTAGATTCGTTGGCTAGCTTGTAAACCTTGTTCCGTAAAGTAGATCGTGGAATGCCATAAATGACTGCTGCTCTCCTGGTTCCCAGTTTTCCACTCTGAATGTCTCTTAAAGCAGCTTGAAGCTCCTCCTCAGTGTACGTCCGTTTAGAATTCCCATCTAACCGCCTTCTATTCCTAGAGTGAAAAAGAAAAAAAAGTTAG-----------GAAGTTTACTCAAAATAAAATGTTAGACTT---TGTATGTTACTAACCAGCTTGTCATCAAGACATACATGCAAATTCTACAAATAACATACAAATCCTATCGAGGAGCAAGGGAAGAAGTACAGGGTGATCATTTTACCACACATCACAGTTATCATGTGTTTAATATAGAAACAAAGTAAGATACAGACATCAAATAACATGTTGGCTCACAATACCTGTTTACAGTAGGTGTTGAAAATGTCCACCCTTTGCTTCAAGGCAGGTGCGAGCTCTGTGGACCATGTTGGATGCCACCTTACGTAGGAATGTACGGTTGATGGACATAATCCCTCTTGTAATCTCCTGCTTCAAGTCTTGTATAGTACGTGGATTCTGTTGGTACACACAACCTTTGAGATACCCCCAGAGAAAGAAATCCACTGGTGATAAATCAAGTGATGGGGCACAAACTTTTTGAAATCAGCCAG
>APH_0674
AGTGTGTATAGATATGTTCTTAACCATTAGTAGTAATGGTCACATATGTAAAAAGCCAAGTTCTGGTTGTTCCTCCATGATAGATGATAAACACACAGTGAATATGGGTGATGAGGAAAGAAGCTTGGCTCATAGAAATGAGGTCAGCTGTAACAGCCACCCTACAGAAGATGTATGAAAATGGTTTCTGTACATATTCATGAAGTGGGTAGAATGGTGGAGAAAAAAAGAAAAAAAATACACCATGGATAGGACATGACTTAACAACAACAACAACAACACATGAGAATTCGTTGTTGTTGAATGTGTTGTTAGCAAAAATAATAGTAACAACAACAGTACTTACATGAGAAAGTACTGGAGCCAGAGATTGACTGCATTCTAGAGATCCCAACATATGGAGGGCAGCTACTGCATCAGAATTTACATACTGTTGAGGATTTTCATCCACATTACTAACCTTGGTTTCACTGTTTTTAGCTATGTGCTGTGCTTTCTGGGTGATAGTATGCTTTAAAAGCTGACGAAGTGAATCGCTAGCTGAGGCAGTTGAGCTATTAGTCTGTTTTGTACAATTAGAGCTTACAAATGTTGGTACTTCTAATTCAGTCTTGTTGACATTTACAACACTGCTGTTTTGATCTTTTGGTTTTGGAGATGTGGTGTTGCTCACAACACGATTATGGGCTCTACTTTTAGATTCGTTGGCTAGCTTGTAAACCTTGTTCCGTAAAGTAGATCGTGGAATGCCATAAATGACTGCTGCTCTCCTGGTTCCCAGTTTTCCACTCTGAATGTCTCTTAAAGCAGCTTGAAGCTCCTCCTCAGTGTACGTCCGTTTAGAATTCCCATCTAACCGCCTTCTATTCCTAGAGTGAAAAAGAAAAAAAAGTTAG-----------GAAGTTTACTCAAAATAAAATGTTAGACTT---TGTATGTTACTAACCAGCTAGTCATCAAGACATACATGCAAATTCTACAAATAACATACAAATCCTATCGAGGAGCAAGGGAAGAAGTACAGGGTGATCATTTTACCACACATCACAGTTATCATGTGTTTAATATAGAAACAAAGTAAGATACAGACATCAAATAACATGTTGGCTCACAATACCTGTTTACAGTAGGTGTTGAAAATGTCCACCCTTTGCTTCAAGGCAGGTGCGAGCTCTGTGGACCATGTTGGATGCCACCTTACGTAGGAATGTACGGTTGATGGACATAATCCCTCTTGTAATCTCCCGCTTCAAGTCTTGTATAGTACGTGGATTCTGTTGGTACACACAACCTTTGAGATACCCCCAGAGAAAGAAATCCACTGGTGATAAATCAAGTGATGGGGCACAAACTTTTTGAAATCAGCCAG
>APH_3188
AGTGTGTATAGATATGTTCTTAACCATTAGTAGTAATGGTCACATATGTAAAAAGCCAAGTTCTGGTTGTTCCTCCATGATAGATGATAAACACACAGTGAATATGGGTGATGAGGAAAGAAGCTTGGCTCATAGAAATGAGGTCAGCTGTAACAGCCACCCTACAGAAGATGTATGAAAATGGTTTCTGTACATATTCATGAAGTGGGTAGAATGGTGGAGAAAAAAAGAAAAAAAATACACCATGGATAGGACATGACTTAACAACAACAACAACAACACATGAGAATTCGTTGTTGTTGAATGTGTTGTTAGCAAAAATAATAGTAACAACAACAGTACTTACATGAGAAAGTACTGGAGCCAGAGATTGACTGCATTCTAGAGATCCCAACATATGGAGGGCAGCTACTGCATCAGAATTTACATACTGTTGAGGATTTTCATCCACATTACTAACCTTGGTTTCACTGTTTTTAGCTATGTGCTGTGCTTTCTGGGTGATAGTATGCTTTAAAAGCTGACGAAGTGAATCGCTAGCTGAGGCAGTTGAGCTATTAGTCTGTTTTGTACAATTAGAGCTTACAAATGTTGGTACTTCTAATTCAGTCTTGTTGACATTTACAACACTGCTGTTTTGATCTTTTGGTTTTGGAGATGTGGTGTTGCTCACAACACGATTATGGGCTCTACTTTTAGATTCGTTGGCTAGCTTGTAAACCTTGTTCCGTAAAGTAGATCGTGGAATGCCATAAATGACTGCTGCTCTCCTGGTTCCCAGTTTTCCACTCTGAATGTCTCTTAAAGCAGCTTGAAGCTCCTCCTCAGTGTACGTCCGTTTAGAATTCCCATCTAACCGCCTTCTATTCCTAGAGTGAAAAAGAAAAAAAAGTTAG-----------GAAGTTTACTCAAAATAAAATGTTAGACTT---TGTATGTTACTAACCAGCTAGTCATCAAGACATACATGCAAATTCTACAAATAACATACAAATCCTATCGAGGAGCAAGGGAAGAAGTACAGGGTGATCATTTTACCACACATCACAGTTATCATGTGTTTAATATAGAAACAAAGTAAGATACAGACATCAAATGACATGTTGGCTCACAATACCTGTTTACAGTAGGTGTTGAAAATGTCCACCCTTTGCTTCAAGGCAGGTGCGAGCCCTGTGGACCATGTTGGATGCCACCTTGCGTAGGAGTGTACGGTTGATGGACATAATCCCTCTTGTAATCTCCCGCTTCAGGTCTTGTACAGTACGTGGATTCTGTTGGTACACACAACCTTTGAGATACCCCCAGAGAAAGAAATCCACTGGTGATAAATCAGGTGATGGGGCACAAACTTTTTGAAATCAGCCGG
>APH_0185
AGTGTGTATAGATATGTTCTTAACCATTAGTAGTAATGGTCACATATGTAAAAAGCCAAGTTCTGGTTGTTCCTCCATGATAGATGATAAACACACAGTGAATATGGGTGATGAGGAAAGAAGCTTGGCTCATAGAAATGAGGTCAGCTGTAACAGCCACCCTACAGAAGATGTATGAAAATGGTTTCTGTACATATTCATGAAGTGGGTAGAATGGTGGAGAAAAAAAGAAAAAAAATACACCATGGATAGGACATGACTTAACAACAACAACAACAACACATGAGAATTCGTTGTTGTTGAATGTGTTGTTAGCAAAAATAATAGTAACAACAACAGTACTTACATGAGAAAGTACTGGAGCCAGAGATTGACTGCATTCTAGAGATCCCAACATATGGAGGGCAGCTACTGCATCAGAATTTACATACTGTTGAGGATTTTCATCCACATTACTAACCTTGGTTTCACTGTTTTTAGCTATGTGCTGTGCTTTCTGGGTGATAGTATGCTTTAAAAGCTGACGAAGTGAATCGCTAGCTGAGGCAGTTGAGCTATTAGTCTGTTTTGTACAATTAGAGCTTACAAATGTTGGTACTTCTAATTCAGTCTTGTTGACATTTACAACACTGCTGTTTTGATCTTTTGGTTTTGGAGATGTGGTGTTGCTCACAACACGATTATGGGCTCTACTTTTAGATTCGTTGGCTAGCTTGTAAACCTTGTTCCGTAAAGTAGATCGTGGAATGCCATAAATGACTGCTGCTCTCCTGGTTCCCAGTTTTCCACTCTGAATGTCTCTTAAAGCAGCTTGAAGCTCCTCCTCAGTGTACGTCCGTTTAGAATTCCCATCTAACCGCCTTCTATTCCTAGAGTGAAAAAGAAAAAAAAGTTAG-----------GAAGTTTACTCAAAATAAAATGTTAGACTT---TGTATGTTACTAACCAGCTAGTCATCAAGACATACATGCAAATTCTACAAATAACATACAAATCCTATCGAGGAGCAAGGGAAGAAGTACAGGGTGATCATTTTACCACACATCACAGTTATCATGTGTTTAATATAGAAACAAAGTAAGATACAGACATCAAAT--------------------------------------------------------------------------------------------------------------------------------------------------------------------------------------------------------------------------------------------------------------------------------
>APH_0683
AGTGTGTATAGATATGTACTTAACCATTAGTAGTAATGGTCACATACGTAAAAAGCCAAGTTCTGGTTGTTCCTCCATGACAGATGATAAACACACAGTGAATGTGGGTGATGTGGAAAGAAGCTTGGCTCATAGAAATGAGGTCAGCTGTATCAGCCACCCTACAGAAGATGTATGAAAATGGTTTCTGTACATATTCATGAAGTGGGTAGAATGGTAA--------AGAAAAAAAATACACCATGGATAGGACATGACTTAACAACAACAACAACAACACATGAGAATGCGTTGTTGTTGAATGTGTTGTTAGCAAAAATAATAGTAACAACAACAGTACTTACATGAGAAAGTACTGGAGCCAGAGATTGACTGCATTCTAGAGATCCCAACATATGGAGGGCAGCTACTGCATCAGAATTTACATACTGTTGAGGATTTTCATCCACATTACTAACCTTGGCTTCACTGTTTTTAGCTATATGCTGTGCTTTCTGGGTGATAGTATGCTTTAAAAGTTGACGAAGTGAATCGCTAGCTGAGGCAGTTGAGCTATTAGTCTGTTTTGTACAATTAGAGCTTACAAATGTTGGTACTTCTAATTCAGTCTTGTTGACATTTACAACACTGCTGTTTTGATCTTTTGGTTTTGGAGATGTGGTGTTGCTCACAACACGATTATGGGCTCTACTTTTAGATTCGTTGGCTAGCTTGTAAACCTTGTTCCGTAAAGTAGATCGTGGAATGCCATAAATGACTGCTGCTCTCCTGGTTCCCAGTTTTCCGCTCTGAATGTCTCTTAAAGCAGCTTGAAGCTCCTCCTCAGTGTACGTCCGTTTAGAATTCCCATCTAACCGCCTTCTATTCCTAGAGTGAAAAAGAAAAAAAAGTTAG-----------GAAGTTTACTCAAAATAAAATGTTAGACTT---TGTATGTTACTAACCAGCTAGTCATCAAGACATACATGCAAATTCTACAAATAACACACAAATCCTATCCAGGAGCAAGGGAAGAAGTTCAGGGTGATCATTTTACCACACATCACAGTTATCATGTGTTTAATATAGAAACAAAGTAAGATACAGACATCAAATAACATGTTGGCTCACAATACCTGTTTACAGTAGGTGTTGAAAATGTCCACCCTTTGCTTCAAGGCAGGTGTGAGCTCTGTGGACCATGTTGGATGCCACCTTACGTAGGAATGTACGGTTGATGGACATAATCTCTCTTGTAATCTCCCGCTTCAAGTCTTGTATAGTACGTGGATTCTGTTGGTACACACAACCTTTGAGATACCCCCAGAGAAAGAAATCCACTGGTGATAAATCA----------------------------------
>APH_5003
AGTGGGTATAGATATGTACTTAACCATTAGTAGTAATGGTCACATATGTAAAAAGCCAAGTTCTGGTTGTTCCTCCATGACAGATGATAAACATACAGTGAATGTGGGTGATGAGGAAAGAAGCCTGGCTCATAGAAATGAGGTCAGCTGTATCAGCCACCCTACAGAAGATGTATGAAAATGGTTTCTGTACATATTCATGAAGTGGGTAGAATGGTGGAGAAAAAAAGAAAAAAAATACACCATGGATAGGACATGACTT---AACAACAACAACAACACATGAGAATGCGTTGTTGTTGAATGTGTTGTTAGCAATAATAATAGTAACAACAACAGTACTTACATGAGAAAGTACTGGAGCCAGAGATTGACTGCATTCTAGAGATCCCAACATATGGAGGGCAGCTACTGCATCAGAATTTACATACTGTTGAGGATTTTCATCCACATTACTAACCTTGGTTTCACTGTTTTTAGCTATATGCTGTGCTTTCTGGGTGATAGTATGCTTTAAAAGCTGACGAAGTGAATCGCTAGCTGAGGCAGTTGAGCTATTAGTCTGTTTTGTACAATTAGAGCTTACAAATGTTGGTACTTCTAATTCAGTCTTGTTGACATTTACAACACTGCTGTTTTGATCTTTCGGTTTTGGAGATGTGGCGTTGCTCACAACACGATTGTGGGCTCTACTTTTAGATTCGTTGGCTAGCTTGTAAACCTTGTTCCGTAAAGTAGATCGTGGAATGCCATAAATGACTGCTGCTCTCCTGGTTCCCAGTTTTCCACTCTGAATGTCTCTTAAAGCAGCTTGAAGCTCCTCCTCAGTGTACGTCCGTTTAGAATTCCCATCTAACCGCCTTCTATTCCTAGAGTGAAAAAGAAAAAAAAGTTAG-----------GAAGTTTACTCAAAATAAAATGTTAGACTT---TGTATGTTACTAACCAGCTAGTCATCAAGACATACATGCAAATTCTACAAATAACATACAAATCCTATCCAGGAGCAAGGGAAGAAGTACAGGGTGATCATTTTACCACACATCACAGTTATCATGTGTTTAATATAGAAACAAAGTAAGATACAGACATCAAATAACATGTTGGCTCACAATACCTGTTTACAGTAGGTGTTGAAAATGTCCACCCTTTGCTTCAAGGCAGGTGCGAGCTCTGTGGACCATGTTGGATGCCACCTTATGTAGGAATGTACGGTTGATGGACATAATCCCTCTTGTAATCTCCCGCTTCAGGTCTTGTATAGTACGTGGATTCTGTCGGTACACACAACCTTTGAGATACCCCCAGAGAAAGAAATCCACTGGTGATAAATCAGATGATGGGGCACAAACCTTTTGAAATCAGCCGG
>APH_4029
-----------------------------------------------------------------------------------------------------------------------------------------------------------------------------------------------ACATATTCATGAAGTGGGTAGAATGGTGGAGAAAAAAAGAAAAAAAATACACCATGGATAGGACATGACTT---AACAACAACAACAACACATGAGAATGCGTTGTTGTTGAATGTATTGTTAGCAATAATAATAGTAACAACAACAGTACTTACATGAGAAAGTACTGGAGCCAGAGATTGACTGCATTCTAGAGATCCCAACATATGGAGGGCAGCTACTGCATCAGAATTTACATACTGTTGAGGATTTTCATCCACATTACTAACCTTGGTTTCACTGTTTTTAGCTATATGCTGTGCTTTCTGGGTGATAGTATGCTTTAAAAGCTGACGAAGTGAATCGCTAGCTGAGGCAGTTGAGCTATTAGTCTGTTTTGTACAATTAGAGCTTACAAATGTTGGTACTTCTAATTCAGTCTTGTTGACATTTACAACACTGCTGTTTTGATCTTTCGGTTTTGGAGATGTGGCGTTGCTCACAACACGATTGTGGGCTCTACTTTTAGATTCGTTGGCTAGCTTGTAAACCTTGTTCCGTAAAGTAGATCGTGGAATGCCATAAATGACTGCTGCTCTCCTGGTTCCCAGTTTTCCACTCTGAATGTCTCTTAAAGCAGCTTGAAGCTCCTCCTCAGTGTACGTCCGTTTAGAATTCCCATCTAACCGCCTTCTATTCCTAGAGTGATAAAGAAAAAAAAGTTAG-----------GAAGTTTACTCAAAATAAAATGTTAGACTT---TGTATGTTACTAACCAGCTAGTCATCAAGACATACATGCAAATTCTACAAATAACATACAAATCCTATCCAGGAGCAAGGGAAGAAGTACAGGGTGATCATTTTACCACACATCACAGTTATCATGTGTTTAATATAGAAACAAAGTAAGATACAGACATCAAATAACATGTTGGCTCACAATACCTGTTTACAGTAGGTGTTGAAAATGTCCACCCTTTG------------------------------------------------------------------------------------------------------------------------------------------------------------------------------------------------------------------------
>APH_5001
---------------------------TAGTAGTAATGGTCACATATGTAAAAAGCCAAGTTCTGGTTGTTCCTCCATGACAGATGATAAACACACAGTGAATGTGGGTGATGAGGAAAGAAGCCTGGCTCATAGAAATGAGGTCAGCTGTATCAGCCACCCTACAGAAGATGTATGAAAATGGTTTCTGTACATATTCATGAAGTGGGTAGAATGGTGGAGAAAAAAAGAAAAAAAATACACCATGGATAGGACATGACTT---AACAACAACAACAACACATGAGAATGCGTTGTTGTTGAATGTATTGTTAGCAATAATAATAGTAACAACAACAGTACTTACATGAGAAAGTACTGGAGCCAGAGATTGACTGCATTCTAGAGATCCCAACATATGGAGGGCAGCTACTGCATCAGAATTTACATACTGTTGAGGATTTTCATCCACATTACTAACCTTGGTTTCACTGTTTTTAGCTATATGCTGTGCTTTCTGGGTGATAGTATGCTTTAAAAGCTGACGAAGTGAATCGCTAGCTGAGGCAGTTGAGCTATTAGTCTGTTTTGTACAATTAGAGCTTACAAATGTTGGTACTTCTAATTCAGTCTTGTTGACATTTACAACACTGCTGTTTTGATCTTTCGGTTTTGGAGATGTGGCGTTGCTCACAACACGATTGTGGGCTCTACTTTTAGATTCGTTGGCTAGCTTGTAAACCTTGTTCCGTAAAGTAGATCGTGGAATGCCATAAATGACTGCTGCTCTCCTGGTTCCCAGTTTTCCACTCTGAATGTCTCTTAAAGCAGCTTGAAGCTCCTCCTCAGTGTACGTCCGTTTAGAATTCCCATCTAACCGCCTTCTATTCCTAGAGTGAAAAAGAAAAAAAAGTTAG-----------GAAGTTTACTCAAAATAAAATGTTAGACTT---TGTATGTTACTAACCAGCTAGTCATCAAGACATACATGCAAATTCTACAAATAACATACAAATCCTATCCAGGAGCAAGGGAAGAAGTACAGGGTGATCATTTTACCACACATCACAGTTATCATGTGTTTAATATAGAAACAAAGTAAGATACAGACATCAAATAACATGTTGGCTCACAATACCTGTTTACAGTAGGTGTTGAAAATGTCCACCCTTTGCTTCAAGGCAGGTGCGAGCTCTGTGGACCATGTTGGATGCCACCTTATGTAGGAATGTACGGTTGATGGACATAATCCCTCTTGTAATCTCCCGCTTCAAGTCTTGTACAGTACATGGATTCTGTCGGTACACACAACCTTTGAGATACCCCCAGAGAAAGAAATCCACTGGTGATAAATCAGGTG------------------------------
>APH_4005
AGTGTGTATAGATATGTACTTAACCATTAGTAGTAATGGTCACATATGTAAAAAGCCAAGTTCTGGTTGTTCCTCCATGACAGATGATAAACACACAGTGAATGTGGGTGATGAGGAAAGAAGCCTGGCTCATAGAAATGAGGTCAGCTGTATCAGCCACCCTACAGAAGATGTATGAAAATGGTTTCTGTACATATTCATAAAGTGGGTAGAATGGTGGAGAAAAAAAGAAAAAAAATACACCATGGATAGGACATGACTT---AACAACAACAACAACACATGAGAATGCGTTGTTGTTGAATGTGTTGTTAGCAATAATAATAGTAACAACAACAGTACTTACATGAGAAAGTACTGGAGCCAGAGATTGACTGCATTCTAGAGATCCCAACATATGGAGGGCAGCTACTGCATCAGAATTTACATACTGTTGAGGATTTTCATCCACATTACTAACCTTGGTTTCACTGTTTTTAGCTATATGCTGTGCTTTCTGGGTGATAGTATGCTTTAAAAGCTGACGAAGTGAATCGCTAGCTGAGGCAGTTGAGCTATTAGTCTGTTTTGTACAATTAGAGCTTACAAATGTTGGTACTTCTAATTCAGTCTTGTTGACATTTACAACACTGCTGTTTTGATCTTTCGGTTTTGGAGATGTGGCGTTGCTCACAACACGATTGTGGGCTCTACTTTTAGATTCGTTGGCTAGCTTGTAAACCTTGTTCCGTAAAGTAGATCGTGGAATGCCATAAATGACTGCTGCTCTCCTGGTTCCCAGTTTTCCACTCTGAATGTCTCTTAAAGCAGCTTGAAGCTCCTCCTCAGTGTACGTCCGTTTAGAATTCCCATCTAACCGCCTTCTATTCCTAGAGTGAAAAAGAAAAAAAAGTTAG-----------GAAGTTTACTCAAAATAAAATGTTAGACTT---TGTATGTTACTAACCAGCTAGTCATCAAGACATACATGCAAATTCTACAAATAACATACAAATCCTATCCAGGAGCAAGGGAAGAAGTACAGGGTGATCATTTTACCACACATCACAGTTATCATGTGTTTAATATAGAAACAAAGTAAGATACAGACATCAAATAACATGTTGGCTCACAATACCTGTTTACAGTAGGTGTTGAAAATGTCCACCCTTTGCTTCAAGGCAGGTGCGAGCTCTGTGGACCATGTTGGATGCCACCTTATGTAGGAATGTACGGTTGATGGACATAATCCCTCTTGTAATCTCCCGCTTCAAGTCTTGTATAGTACATGGATTCTGTCGGTATACACAACCTTTGAGATACCCCCAGAGAAAGAAATCCACTGGTGATAAATCAGGTGATGGGGCACAAACCTTTTGAAATCAGCCAG
>APH_0772
----------------------------------------------------------------------------------------------------------GGTGATGAGGAAAGAAGCCTGGCTCATAGAAATGAGGTCAGCTGTATCAGCCACCCTACAGAAGATGTATGAAAATGGTTTCTGTACATATTCATGAAGTGGGTAGAATGGTAA--------AGAAAAAAAATACACCATGGATAGGACATGACTT---AACAACAACAACAACACATGAGAATGTGTTGTTGTTGAATGTGTTGTTAGCAATAATAATAGTAACAACAACAGTACTTACATGAGAAAGTACTGGAGCCAGAGATTGACTGCATTCTAGAGATCCCAACATATGGAGGGCAGCTACTGCATCAGAATTTACATACTGTTGAGGATTTTCATCCACATTACTAACCTTGGTTTCACTGTTTTTAGCTATATGCTGTGCTTTCTGGGTGATAGTATGCTTTAAAAGCTGACGAAGTGAATCGCTAGCTGAGGCAGTTGAGCTATTAGTCTGTTTTGTACAATTAGAGCTTACAAATGTTGGTACTTCTAATTCAGTCTTGTTGACATTTACAACACTGCTGTTTTGATCTTTCGGTTTTGGAGATGTGGCGTTGCTCACAACACGATTGTGGGCTCTACTTTTAGATTCGTTGGCTAGCTTGTAAACCTTGTTCCGTAAAGTAGATCGTGGAATGCCATAAATGACTGCTGCTCTCCTGGTTCCCAGTTTTCCACTCTGAATGTCTCTTAAAGCAGCTTGAAGCTCCTCCTCAGTGTACGTCCGTTTAGAATTCCCATCTAACCGCCTTCTATTCCTAGAGTGAAAAAGAAAAAAAAGTTAG-----------GAAGTTTACTCAAAATAAAATGTTAGACTT---TGTATGTTACTAACCAGCTAGTCATCAAGACATACATGCAAATTCTACAAATAACATACAAATCCTATCCAGGAGCAAGGGAAGAAGTACAGGGTGATCATTTTACCACACATCACAGTTATCATGTGTTTAATATAGAAACAAAGTAAGATACAGACATCAAATAACATGTTGGCTCACAATACCTGTTTACAGTAGGTGTTGAAAATGTCCACCCTTTGCTTCAAGGCAGGTGCGAGCTCTGTGGACCATGTTGGATGCCACCTTATGTAGGAATGTACGGTTGATGGACATAATCCCTCTTGTAATCTCCCGCTTCAAGTCTTGTATAGTACGTGGATTCTGTCGGTACACACAACCTTTGAGATACCCCCAGAGAAAGAAATCCACTGGTGATAAATCAGGTGATGGGGCACAAACCTTTTGAAATCAGCCAG
>APH_4024
AGTGTGTATAGATATGTACTTAACCATTAGTAGTAATGGTCACATATGTAAAAAGCCAAGTTCTGGTTGTTCCTCCATGACAGATGATAAACACACAGTGAATGTGGGTGATGAGGAAAGAAGCCTGGCTCATAGAAATGAGGTCAGCTGTATCAGCCACCCTACAGAAGATGTATGAAAATGGTTTCTGTACATATTCATGAAGTGGGTAGAATGGTGGAGAAAAAAAGAAAAAAAATACACCATGGATAGGACATGACTT---AACAACAACAACAACACATGAGAATGCGTTGTTGTTGAATGTGTTGTTAGCAATAATAATAGTAACAACAACAGTACTTACTTGAGAAAGTACTGGAGCCAGAGATTGACTGCATTCTAGAGATCCCAACATATGGAGGGCAGCTACTGCATCAGAATTTACATACTGTTGAGGATTTTCATCCACATTACTAACCTTGGTTTCACTGTTTTTAGCTATATGCTGTGCTTTCTGGGTGATAGTATGCTTTAAAAGCTGACGAAGTGAATCGCTAGCTGAGGCAGTTGAGCTATTAGTCTGTTTTGTACAATTAGAGCTTACAAATGTTGGTACTTCTAATTCAGTCTTGTTGACATTTACAACACTGCTGTTTTGATCTTTCGGTTTTGGAGATGTGGCGTTGCTCACAACACGATTGTGGGCTCTACTTTTAGATTCGTTGGCTAGCTTGTAAACCTTGTTCCGTAAAGTAGATCGTGGAATGCCATAAATGACTGCTGCTCTCCTGGTTCCCAGTTTTCCACTCTGAATGTCTCTTAAAGCAGCTTGAAGCTCCTCCTCAGTGTACGTCCGTTTAGAATTCCCATCTAACCGCCTTCTATTCCTAGAGTGAAAAAGAAAAAAAAGTTAG-----------GAAGTTTACTCAAAATAAAATGTTAGACTT---TGTATGTTACTAACCAGCTAGTCATCAAGACATACATGCAAATTCTACAAATAACATACAAATCCTATCCAGGAGCAAGGGAAGAAGTACAGGGTGATCATTTTACCACACATCACAGTTATCATGTGTTTAATATAGAAACAAAGTAAGATACAGACATCAAATAACATGTTGGCTCACAATACCTGTTTACAGTAGGTGTTGAAAATGTCCACCCTTTGCTTCAAGGCAGGTGCGAGCTCTGTGGACCATGTTGGATGCCACCTTATGTAGGAATGTACGGTTGATGGACATAATCCCTCTTGTAATCTCCCGCTTCAAGTCTTGTATAGTACGTGGATTCTGTCGGTACACACAACCTTTGAGATACCCCCAGAGAAAGAAATCCACTGGTGATAAATCAGGTGATGGGGCACAAACCTTTTGAAATCAGCCAG
>APH_1535
AGTGTGTATAGATATGTACTTAACCATTAGTAGTAATGGTCACATACATAAAAAGCCAAGTTCTGGTTGTTCCTCCATGACAGATGATAAACACACAGTGAATGTGGGTGATGTGGAAAGAAGCTTGGCTCATAGAAATGAGGTCAGCTGTATCAGCCACCCTACAGAAGATGTATGAAAATGGTTTCTGTACATATTCATGAAGTGGGTAGAATGGTAG--------AGAAAAAAAATACACCATGGATAGGACATGACTTAACAACAACAACAACAACACATGAGAATGTGTTGTTGTTGAATGTGTTGTTAGCAATAATAATAGTAACAACAACAGTACTTACATGAGAAAGTACTGGAGCCAGAGATTGACTGCATTCTAGAGATCCCAACATATGGAGGGCAGCTACTGCATCAGAATTTACATACTGTTGAGGATTTTCATCCACATTACTAACCTTGGCTTCACTGTTTTTAGCTATATGCTGTGCTTTCTGGGTGATAGTATGCTTTAAAAGCTGACGAAGTGAATCGCTAGCTGAGGCAGTTGAGCTATTAGTCTGTTTTGTACAATTAGAGCTTACAAATGTTGGTACTTCTAATTCAGTCTTGTTGACATTTACAACACTGCTGTTTTGATCTTTCGGTTTTGGAGATGTGGCGTTGCTCACAACACGATTGTGGGCTCTACTTTTAGATTCGTTGGCTAGCTTGTAAACCTTGTTCCGTAAAGTAGATCGTGGAATGCCATAAATGACTGCTGCTCTCCTGGTTCCCAGTTTTCCGCTCTGAATGTCTCTTAAAGCAGCTTGAAGCTCCTCCTCAGTGTACGTCCGTTTAGAATTCCCATCTAACCGCCTTCTATTCCTAGAGTGAAAAAGAAAAAAAAGTTAG-----------GAAGTTTACTCAAAATAAAATGTTAGACTT---TGTATGTTACTAACCAGCTAGTCATCAAGACATACAGGCAAATTCTACAAATAACATACAAATCCTATCCAGGAGCAAGGGAAGAAGTTCAGGGTGATCATTTTACCACACATCACAGTTATCATGTGTTTAATATAGAAACAAAGTAAGATACAGACATCAAATAACATGTTGGCTCACAATACCTATTTACAGTAGGTGTTGAAAATGTCCACCCTTTGCTTCAAGGCAGGTGCGAGCTCTGTGGACCATGTTGGATGCCACCTAACGTAGGAATGTACGGTTGATGGACATAATCCCTCTTGTAATCTCCCGCTTCAAGTCTTGTATAGTACGTGGATTCTGTCAGTACACACAACCTTTGAGATACCCCCAGAGAAAGAAATCCACTGGTGATAAATCAGGTGATGGGGCACAAACCTTTTGAAATCAGCCAG
>APH_0622
----------------------------------------------------------------------------------------AAACACACAGTGAATGTGGGTGATGTGGAAAGAAGCTTGGCTCATAGAAATGAGGTCAGCTGTATCAGCCACCCTACAGAAGATGTATGAAAATGGTTTCTGTACATATTCATGAAGTGGGTAGAATGGTAGAGA-------AAAAAAAATACACCCTGGATAGGACATGACTTAACAACAACAACAACAACACATGAGAATGTGTTGTTGTTGAATGTGTTGTTAGCAATAATAATAGTAACAACAACAGTACTTACATGAGAAAGTACTGGAGCCAGAGATTGACTGCATTCTAGAGATCCCAACATATGGAGGGCAGCTACTGCATCAGAATTTACATACTGTTGAGGATTTTCATCCACATTACTAACCTTGGCTTCACTGTTTTTAGCTATATGCTGTGCTTTCTGGGTGATAGTATGCTTTAAAAGCTGACGAAGTGAATCGCTAGCTGAGGCAGTTGAGCTATTAGTCTGTTTTGTACAATTAGAGCTTACAAATGTTGGTACTTCTAATTCAGTCTTGTTGACATTTACAACACTGCTGTTTTGATCTTTCGGTTTTGGAGATGTGGCGTTGCTCACAACACGATTGTGGGCTCTACTTTTAGATTCGTTGGCTAGCTTGTAAACCTTGTTCCGTAAAGTAGATCGTGGAATGCCATAAATGACTGCTGCTCTCCTGGTTCCCAGTTTTCCGCTCTGAATGTCTCTTAAAGCAGCTTGAAGCTCCTCCTCAGTGTACGTCCGTTTAGAATTCCCATCTAACCGCCTTCTATTCCTAGAGTGAAAAAGAAAAAAAAGTTAG-----------GAAGTTTACTCAAAATAAAATGTTAGACTT---TGTATGTTACTAACCAGCTAGTCATCAAGACATACATGCAAATTCTACAAATAACACACAAATCCTATCCAGGAGCAAGGGAAGAAGTTCAGGGTGATCATTTTACCACACGTCACAGTTATCATGTGTTTAATAGAGAAACAAAGTAAGATACAGACATCAA----------------------------------------------------------------------------------------------------------------------------------------------------------------------------------------------------------------------------------------------------------------------------------
>APH_0880
---------------------------------------------------------------------------------------------------------------------------------------------------------CAGCCACCCTACAGAAGATGTATGAAAATGGTTTCTGTACATATTCATGAAGTGGGTAGAATGGTGGAGAAAAAAAGAAAAAAAATACACCATGGATAGGACATGACTTAACAACAACAACAACAACACATGAGAATGTGTTGTTGTTGAATGTGTTGTTAGCAATAATAATAGTAACAACAACAGTACTTACATGAGAAAGTACTGGAGCCAGAGATTGACTGCATTCTAGAGATCCCAACATATGGAGGGCAGCTACTGCATCAGAATTTACATACTGTTGAGGATTTTCATCCACATTACTAACCTTGGCTTCACTGTTTTTAGCTATATGCTGTGCTTTCTGGGTGATAGTATGCTTTAAAAGCTGACGAAGTGAATCGCTAGCTGAGGCAGTTGAGCTATTAGTCTGTTTTGTACAATTAGAGCTTACAAATGTTGGTACTTCTAATTCAGTCTTGTTGACATTTACAACACTGCTGTTTTGATCTTTCGGTTTTGGAGATGTGGCGTTGCTCACAACACGATTGTGGGCTCTACTTTTAGATTCGTTGGCTAGCTTGTAAACCTTGTTCCGTAAAGTAGATCGTGGAATGCCATAAATGACTGCTGCTCTCCTGGTTCCCAGTTTTCCGCTCTGAATGTCTCTTAAAGCAGCTTGAAGCTCCTCCTCAGTGTACGTCCGTTTAGAATTCCCATCTAACCGCCTTCTATTCCTAGAGTGAAAAAGAAAAAAAAGTTAC-----------GAAGTTTACTCAAAATAAAATGTTAGACTT---TGTATGTTACTAACCAGCTAGTCATCAAGACATACATGCAAATTCTACAAATAACACACAAATCCTATCCAGGAGCAAGGGAAGAAGTTCAGGGTGATCATTTTACCACACATTACAGTTATCATGTGTTTAATATAGAAACAAAGTAAGATACAGACATCAAATAACATGTTGGCTCACAATACCTGTTTACAGTAGGTGTTGAAAATGTCCACCCTTTGCTTCAAGGCAGGTGCGAGCTCTGTGGACCATGTTGGATGCCACCTTACGTAGGAATGTACGGTTGATGGACATAATCTCTCTTGTAATCTCCCGCTTCAAGTCTTGTATAGTACGTGGATTCTGTCGGTACACACAACCTTTGAGATACCCCCAGAGAAAGAAATCCACTGGTGATAAATC-----------------------------------
>APH_0717
----------------------------------------------------------------GGTTGTTCCTCCATGACAGATGATAAACACACAGTGAATGTGGGTGATGTGGAAAGAAGCTTGGCTCATAGAAATGAGGTCAGCTGTATCAGCCACCCTACAGAAGATGTATGAAAATGGTTTCTGTACATATTCATGAAGTGGGTAGAATGGTAG--------AGAAAAAAAATACACCATGGATAGGACATGACTTAACAACAACAACAACAACACATGAGAATGTGTTGTTGTTGAATGTGTTGTTAGCAATAATAATAGTAACAACAACAGTACTTACATGAGAAAGTACTGGAGCCAGAGATTGACTGCATTCTAGAGATCCCAACATATGGAGGGCAGCTACTGCATCAGAATTTACATACTGTTGAGGATTTTCATCCACATTACTAACCTTGACTTCACTGTTTTTAGCTATATGCTGTGCTTTCTGGGTGATAGTATGCTTTAAAAGCTGACGAAGTGAATCGCTAGCTGAGGCAGTTGAGCTATTAGTCTGTTTTGTACAATTAGAGCTTACAAATGTTGGTACTTCTAATTCAGTCTTGTTGACATTTACAACACTGCTGTTTTGATCTTTCGGTTTTGGAGATGTGGCGTTGCTCACAACACGATTGTGGGCTCTACTTTTAGATTCGTTGGCTAGCTTGTAAACCTTGTTCCGTAAAGTAGATCGTGGAATGCCATAAATGACTGCTGCTCTCCTGGTTCCCAGTTTTCCGCTCTGAATGTCTCTTAAAGCAGCTTGAAGCTCCTCCTCAGTGTACGTCCGTTTAGAATTCCCATCTAACCGCCTTCTATTCCTAGAGTGAAAAAGAAAAAAAAGTTAG-----------GAAGTTTACTCAAAATAAAATGTTAGACTT---TGTATGTTACTAACCAGCTAGTCATCAAGACATACATGCAAATTCTACAAATAACACACAAATCCTATCCAGGAGCAAGGGAAGAAGTTCAGGGTGATCATTTTACCACACATCACAGTTATCATGTGTTTAATATAGAAACAAAGTAAGATACAGACATCAAATAACATGTTGGCTCACAATACCTGTTTACAGTAGGTGTTGAAAATGTCCACCCTTTGCTTCAAGGCAGGTGCGAGCTCTGTGGACCATGTTGGATGCCACCTTACGTAGGAATGTACGGTTGATGGACATAATCCCTCTTGTAATCTGCCGCTTCAAGTCTTGTATAGTACGTGGATTCTGTCAGTACACACAACCTTTGAGATACCCCCAGAGAAAGAAATCCACTGGTGATAAATCAGGTGATGGGGCACAAACCTTTTGAAATCAGCCAG
>APH_0136
-----------ATATGTACTTAACCATTAGTAGTAATGGTCACATACATAAAAAGCCAAGTTCTGGTTGTTCCTCCATGACAGATGATAAACACACAGTGAATGTGGGTGATGTGGAAAGAAGCTTGGCTCATAGAAATGAGGTCAGCTGTATCAGCCACCCTACAGAAGATGTATGAAAATGGTTTCTGTACATATTCATGAAGTGGGTAGAATGGTAG--------AGAAAAAAAATACACCATGGATAGGACATGACTTAACAACAACAACAACAACACATGAGAATGTGTTGTTGTTGAATGTGTTGTTAGCAATAATAATAGTAACAACAACAGTACTTACATGAGAAAGTACTGGAGCCAGAGATTGACTGCATTCTAGAGATCCCAACATATGGAGGGCAGCTACTGCATCAGAATTTACATACTGTTGAGGATTTTCATCCACATTACTAACCTTGGCTTCACTGTTTTTAGCTATATGCTGTGCTTTCTGGGTGATAGTATGCTTTAAAAGCTGACGAAGTGAATCGCTAGCTGAGGCAGTTGAGCTATTAGTCTGTTTTGTACAATTAGAGCTTACAAATGTTGGTACTTCTAATTCAGTCTTGTTGACATTTACAACACTGCTGTTTTGATCTTTCGGTTTTGGAGATGTGGCGTTGCTCACAACACGATTGTGGGCTCTACTTTTAGATTCGTTGGCTAGCTTGTAAACCTTGTTCCGTAAAGTAGATCGTGGAATGCCATAAATGACTGCTGCTCTCCTGGTTCCCAGTTTTCCGCTCTGAATGTCTCTTAAAGCAGCTTGAAGCTCCTCCTCAGTGTACGTCCGTTTAGAATTCCCATCTAACCGCCTTCTATTCCTAGAGTGAAAAAGAAAAAAAAGTTAG-----------GAAGTTTACTCAAAATAAAATGTTAGACTT---TGTATGTTACTAACCAGCTAGTCATCAAGACATACATGCAAATTCTACAAATAACACACAAATCCTATCCAGGAGCAAGGGAAGAAGTTCAGGGTGATCATTTTACCACACATCACAGTTATCATGTGTTTAATATAGAAACAAAGTAAGATACAGACATCAAATAACATGTTGGCTCACAATACCTGTTTACAGTAGGTGTTGAAAATGTCCACCCTTTGCTTCAAGGCAGGTGCGAGCTCTGTGGACCATGTTGGATGCCACCTTACGTAGGAATGTACGGTTGATGGACATAATCCCTCTTGTAATCTGCCGCTTCAAGTCTTGTATAGTACGTGGATTCTGTCAGTACACACAACCTTTGAGATACCCCCAGAGAAAGAAATCCACTGGTGATAAATCAGGTGATCGGCCACAAACCTTTTGAAATCAGCCGG
>APH_1602
AGTGTGTATAGATATGTACTTAACCATTAGTAGTAATGGTCACATACATAAAAAGCCAAGTTCTGGTTGTTCCTCCATGACAGATGATAAACACACAGTGAATGTGGGTGATGTGGAAAGAAGCTTGGCTCATAGAAATGAGGTCAGCTGTATCAGCCACCCTACAGAAGATGTATGAAAATGGTTTCTGTACATATTCATGAAGTGGGTAGAATGGTAG--------AGAAAAAAAATACACCATGGATAGGACATGACTTAACAACAACAACAACAACACATGAGAATGTGTTGTTGTTGAATGTGTTGTTAGCAATAATAATAGTAACAACAACAGTACTTACATGAGAAAGTACTGGAGCCAGAGATTGACTGCATTCTAGAGATCCCAACATATGGAGGGCAGCTACTGCATCAGAATTTACATACTGTTGAGGATTTTCATCCACATTACTAACCTTGGCTTCACTGTTTTTAGCTATATGCTGTGCTTTCTGGGTGATAGTATGCTTTAAAAGCTGACGAAGTGAATCGCTAGCTGAGGCAGTTGAGCTATTAGTCTGTTTTGTACAATTAGAGCTTACAAATGTTGGTACTTCTAATTCAGTCTTGTTGACATTTACAACACTGCTGTTTTGATCTTTCGGTTTTGGAGATGTGGCGTTGCTCACAACACGATTGTGGGCTCTACTTTTAGATTCGTTGGCTAGCTTGTAAACCTTGTTCCGTAAAGTAGATCGTGGAATGCCATAAATGACTGCTGCTCTCCTGGTTCCCAGTTTTCCGCTCTGAATGTCTCTTAAAGCAGCTTGAAGCTCCTCCTCAGTGTACGTCCGTTTAGAATTCCCATCTAACCGCCTTCTATTCCTAGAGTGAAAAAGAAAAAAAAGTTAG-----------GAAGTTTACTCAAAATAAAATGTTAGACTT---TGTATGTTACTAACCAGCTAGTCATCAAGACATACATGCAAATTCTACAAATAACACACAAATCCTATCCAGGAGCAAGGGAAGAAGTTCAGGGTGATCATTTTACCACACATCACAGTTATCATGTGTTTAATATAGAAACAAAGTAAGATACAGACATCAAATAACATGTTGGCTCACAATACCTGTTTACAGTAGGTGTTGAAAATGTCCACCCTTTGCTTCAAGGCAGGTGCGAGCTCTGTGGACCATGTTGGATGCCACCTTACGTAGGAATGTACGGTTGATGGACATAATCCCTCTTGTAATCTGCCGCTTCAAGTCTTGTATAGTACGTGGATTCTGTCAGTACACACAACCTTTGAGATACCCCCAGAGAAAGAAATCCACTGGTGATAAATCAGGTGATGGGGCACAAACCTTTTTAAAAAAGCAAG
>APH_3177
AGTGTGTATAGATATGTACTTAACCATTAGTAGTAATGGTCACATACATAAAAAGCCAAGTTCTGGTTGTTCCTCCATGACAGATGATAAACACACAGTGAATGTGGGTGATGTGGAAAGAAGCTTGGCTCATAGAAATGAGGTCAGCTGTATCAGCCACCCTACAGAAGATGTATGAAAATGGTTTCTGTACATATTCATGAAGTGGGTAGAATGGTAG--------AGAAAAAAAATACACCATGGATAGGACATGACTTAACAACAACAACAACAACACATGAGAATGTGTTGTTGTTGAATGTGTTGTTAGCAATAATAATAGTAACAACAACAGTACTTACATGAGAAAGTACTGGAGCCAGAGATTGACTGCATTCTAGAGATCCCAACATATGGAGGGCAGCTACTGCATCAGAATTTACATACTGTTGAGGATTTTCATCCACATTACTAACCTTGGCTTCACTGTTTTTAGCTATATGCTGTGCTTTCTGGGTGATAGTATGCTTTAAAAGCTGACGAAGTGAATCGCTAGCTGAGGCAGTTGAGCTATTAGTCTGTTTTGTACAATTAGAGCTTACAAATGTTGGTACTTCTAATTCAGTCTTGTTGACATTTACAACACTGCTGTTTTGATCTTTCGGTTTTGGAGATGTGGCGTTGCTCACAACACGATTGTGGGCTCTACTTTTAGATTCGTTGGCTAGCTTGTAAACCTTGTTCCGTAAAGTAGATCGTGGAATGCCATAAATGACTGCTGCTCTCCTGGTTCCCAGTTTTCCGCTCTGAATGTCTCTTAAAGCAGCTTGAAGCTCCTCCTCAGTGTACGTCCGTTTAGAATTCCCATCTAACCGCCTTCTATTCCTAGAGTGAAAAAGAAAAAAAAGTTAG-----------GAAGTTTACTCAAAATAAAATGTTAGACTT---TGTATGTTACTAACCAGCTAGTCATCAAGACATACATGCAAATTCTACAAATAACACACAAATCCTATCCAGGAGCAAGGGAAGAAGTTCAGGGTGATCATTTTACCACACATCACAGTTATCATGTGTTTAATATAGAAACAAAGTAAGATACAGACATCAAATAACATGTTGGCTCACAATACCTGTTTACAGTAGGTGTTGAAAATGTCCACCCTTTGCTTCAAGGCAGGTGCGAGCTCTGTGGACCATGTTGGATGCCACCTTACGTAGGAATGTACGGTTGATGGACATAATCCCTCTTGTAATCTGCCGCTTCAAGTCTTGTATAGTACGTGGATTCTGTCAGTACACACAACCTTTGAGATACCCCCAGAGAAAGAAATCCACTGGTGATAAATCAGGTGATGGGGCACAAACCTTTTGAAATCAGCCAG
>APH_4021
AGTGTGTAGAGATATGTACTTAACCATTAGTAGTAATGGTCACATACATAAAAAGCCAAGTTCTGGTTGTTCCTCCATGACAGATGATAAACACACAGTGAATGTGGGTGATGTGGAAAGAAGCTTGGCTCATAGAAATCAGGTCAGCTGTATCAGCCACCCTACAGAAGATGTATGAAAATGGTTTCTGTACATATTCATGAAGTGGGTAGAATGGTAG--------AGAAAAAAAATACACCATGGATAGGACATGACTTAACAACAACAACAACAACACATGAGAATGTGTTGTTGTTGAATGTGTTGTTAGCAATAATAATAGTAACAACAACAGTACTTACATGAGAAAGTACTGGAGCCAGAGATTGACTGCATTCTAGAGATCCCAACATATGGAGGGCAGCTACTGCATCAGAATTTACATACTGTTGAGGATTTTCATCCACATTACTAACCTTGGCTTCACTGTTTTTAGCTATATGCTGTGCTTTCTGGGTGATAGTATGCTTTAAAAGCTGACGAAGTGAATCGCTAGCTGAGGCAGTTGAGCTATTAGTCTGTTTTGTACAATTAGAGCTTACAAATGTTGGTACTTCTAATTCAGTCTTGTTGACATTTACAACACTGCTGTTTTGATCTTTCGGTTTTGGAGATGTGGCGTTGCTCACAACACGATTGTGGGCTCTACTTTTAGATTCGTTGGCTAGCTTGTAAACCTTGTTCCGTAAAGTAGATCGTGGAATGCCATAAATGACTGCTGCTCTCCTGGTTCCCAGTTTTCCGCTCTGAATGTCTCTTAAAGCAGCTTGAAGCTCCTCCTCAGTGTACGTCCGTTTAGAATTCCCATCTAACCGCCTTCTATTCCTAGAGTGAAAAAGAAAAAAAAGTTAG-----------GAAGTTTACTCAAAATAAAATGTTAGACTT---TGTATGTTACTAACCAGCTAGTCATCAAGACATACATGCAAATTCTACAAATAACACACAAATCCTATCCAGGAGCAAGGGAAGAAGTTCAGGGTGATCATTTTACCACACATCACAGTTATCATGTGTTTAATATAGAAACAAAGTAAGATACAGACATCAAATAACATGTTGGCTCACAATACCTGTTTACAGTAGGTGTTGAAAATGTCCACCCTTTGCTTCAAGGCAGGTGCGAGCTCTGTGGACCATGTTGGATGCCACCTTACGTAGGAATGTACGGTTGATGGACATAATCCCTCTTGTAATCTGCCGCTTCAAGTCTTGTATAGTACGTGGATTCTGTCGGTACACACAACCTTTGAGATACCCCCAGAGAAAGAAATCCACTGGTGATAAATCAGGTGATGGGCCACAAACCTTTTGAAATCAGCCAG
>APH_1438
---------------------------------------------------------------------------------------------------------------------------------------------------------------------------------------------------------------------------------------------------------------------------------------------AGAATGTGTTGTTGTTGAATGTGTTGTTAGCAATAATAATAGTAACAACAACAGTACTTACATGAGAAAGTACTGGAGCCAGAGATTGACTGCATTCTAGAGATCCCAACATATGGAGGGCAGCTACTGCATCAGAATTTACATACTGTTGAGGATTTTCATCCACATTACTAACCTTGGCTTCACTGTTTTTAGCTATATGCTGTGCTTTCTGGGTGATAGTATGCTTTAAAAGCTGACGAAGTGAATCGCTAGCTGAGGCAGTTGAGCTATTAGTCTGTTTTGTACAATTAGAGCTTACAAATGTTGGTACTTCTAATTCAGTCTTGTTGACATTTACAACACTGCTGTTTTGATCTTTCGGTTTTGGAGATGTGGCGTTGCTCACAACACGATTGTGGGCTCTACTTTTAGATTCGTTGGCTAGCTTGTAAACCTTGTTCCGTAAAGTAGATCGTGGAATGCCATAAATGACTGCTGCTCTCCTGGTTCCCAGTTTTCCGCTCTGAATGTCTCTTAAAGCAGCTTGAAGCTCCTCCTCAGTGTACGTCCGTTTAGAATTCCCATCTAACCGCCTTCTATTCCTAGAGTGAAAAAGAAAAAAAAGTTAG-----------GAAGTTTACTCAAAATAAAATGTTAGACTT---TGTATGTTACTAACCAGCTAGTCATCAAGACATACATGCAAATTCTACAAATAACACACAAATCCTATCCAGGAGCAAGGGAAGAAGTTCAGGGTGATCATTTTACCACACATCACAGTTATCATGTGTTTAATATAGAAACAAAGTAAGATACAGACATCAAATAACATGTTGGCTCACAATACCTGTTTACAGTAGGTGTTGAAAATGTCCACCCTTTGCTTCAAG-----------------------------------------------------------------------------------------------------------------------------------------------------------------------------------------------------------------
