# Supplementary material for: ﻿Discovery of a new tarantula species from the Madrean Sky Islands and the first documented instance of syntopy between two montane endemics (Araneae, Theraphosidae, Aphonopelma): a case of prior mistaken identity
Source: Zookeys. 2024 Aug 16;1210:61–98. doi: 10.3897/zookeys.1210.125318 (PMC11344175; doi:10.3897/zookeys.1210.125318)
Supplement: Supplementary material 8 — Phylogenomics files [file zookeys-1210-061_article-125318__-s008.zip › Suppl8/individual_UCE_loci/sl_realigned_uce_2001597.fas]

>APH_4005
-----------TGTTTTATCAACAATTATTTAGAAAACAGATTTTTTAGTATTTTAGCTGAAACCGAATGATATAATGGGATATTTTTTTCAGAATAATCCACACCAATGGAATTTCAGAACAGGATATCGACAAACCA-----AACTAATTATAGTTTCTAAACGGCGACAAAGAAACTAGCTTGATACCCATTTTATGTACTGAATTTTCACTAAGAATTTCGGATAATATTTAAACCATGGGTACGCCGTCTAAAAGTGCTCGGATGGTAAAATCACATCCTAGAGGTGGATCGATGGCATGCCAACGACCGAGAGTGAACAGTCAGTGGTCAGTTTGGTACTGTGTAATAGCGCTGGCTCTTCAAGTGTATATAATTGCAACAAGCATACAGAGATTTACTCGCTACGTGTCGTTGCCATGGCCACCTCAAGGTCAGCCATATTTGGAACTCAATGCCTACGTTGCCTTTATGGGTGCAGCTGTAGTTCTTCTTCCGTTTTTCCTACTCTCGGCCCTCATGAAGGTTGGAAACTATGCAAATGACGGGCACAAACTTGGCGACGAAGAGCCTGATATGGTAGTGTACCAGAATCTGAGGAGAAGGAAGTGCTTCCGGTTGATAAAAGCAGCTTGGAAACACGGAGGACCCATTGCGCCTTTGATTCATATGGCCGCGGCTATGTGTTTGTTACTCCCAAGACTCCTTGTCGAAGCCCAGCTCATTAAGCACGGATTCCTTAGCAAAGGTAAGATGCTTGAACTTTTTTTTTCCTGTGTATCACATTTTATGATTGTTTTTTTTCTGTGTATCAATTTGCGACTGACGTTTTGGGTGTTGAGAACTGATTCGCACATAATCAGAAACAGAGAGTGGATCTAAAACTCGAGGTACAAGAGGAATTATGAAGCAACGACGAGATGCGTTTGATAAGACACGCTAAGAGGCCAGTCTGTTAGGAACACCTACCCGCAACATG---TTCTCTCCTATAGAACAGCCTGGATGTTTCCATGCACGGATTATACAATACGGCGGAAATGTGTCCAGGAATTCTGTACTATACGGACTCAATTGCATAGCGTCGTTGTTGCAAAAAAAGTGAATGGAGGCGCTGCTTGCCCGTGAAC
>APH_0136
TTGAAGACTGCTGTTTTATCAACATTTATTTAGAAAACAAATTTTTTAGTATTTTGGCTGAAACCGAATGATATAATGGGATATTTTTTTCAGAATGATCCACGCCAATAGAATTTCAGAACAGGATGTTGACAAACCAAACGAAACTAATTATAATTTCTAAACGGCGACAAAGAAACTAGCTTGATACCCATTTTATGTACTGAATTTTCACTAAGAATTTCGGATAATATTTAAACCATGGGTACGCCGTCTAAAAGTGCTCGGATGGTGAAATCACATCCTAGAGGTGGATCGATGGCATGCCAGCGACCGAGAGTGAACAGTCAGTGGTCAGTTTGGTACTGTGTAATAGCGCTGGCTCTTCAAGTGTATATAATTGCAACAAGCATACAGAGATTTACTCGCTATGTGTCGTTGCCATGGCCACCTCAAGGTCAGCCATATTTGGAACTCAATGCCTACGTTGCCTTTATGGGTGCAGCTGTAGTTCTTCTTCCGTTTTTCCTACTCTCGGCCCTCATGAAGGTTGGAAACTATGCAAATGACGGGCACAAACTTGGCGACGAAGAGCCTGATATGGTAGTGTACCAGAATCTGAGGAGAAGGAAGTGCTTCCGGTTGATAAAAGCAGCTTGGAAACACGGAGGACCCATTGCGCCTTTGATTCATATGGCCGCGGCTATGTGTTTGTTACTCCCAAGACTTCTTGTCGAAGCCCAGCTCATTAAGCACGGATTCCTTAGCAAAGGTAATATGCTTGAACTTTTTTTTTCCTGTGTATCACATTTTATGATTATTTTTTTTCTGTGTATCAATTTGCGACTGACGTTTTGGGTGTTGAGAACTGATTCGCACATAAACAGAAACAGAGAGTGGATCTAAAACTCGAGGTACAAGAGGAATTATGAAGCAACGACGAGATGCGTTTGATAAGACACGCTAAGAGGCCAGTCTGTTAGGAACACCTACCCGCAACATG---TTCTCTCCTATAGAACAGCCTGGATGTTTCCATGCACGGATTATACAATACGGCGGAAATGTGTCCAGGAATTCTGTACTATACGGACTCAATTGCATAGCGTCGTTGTTGCAAAAAAAGTGAATGGAGGCGCTGCTTGCCCGTGAAC
>APH_1535
TTGAAGACTGCTGTTTTATCAACAATTATTCAGAAAACAGATTTTTTAGTATTTTAGCTGAAACCGAATGATATAATGGGATATTTTTTTCAGAATAATCCACACCAATGGAATTTCAGAACAGGATGTCGACAAACCAAACCAAACTAATTATAGTTTCTAAACGGCGACAAAGAAACTAGCTTGATACCCATTTTATGTACTGAATTTTCACTAAGAATTTCGGATAATATTTAAACCATGGGTACGCCGTCTAAAAGTGCTCGGATGGTAAAATCACATCCTAGAGGTGGATCGATGGCGTGCCAGCGACCGAGAGTGAACAGTCAGTGGTCAGTTTGGTACTGTGTAATAGCGCTGGCTCTTCAAGTGTATATAATTGCAACAAGCATACAGAGATTTACTCGCTACGTGTCGTTGCCATGGCCACCTCAAGGTCAGCCATATTTGGAACTCAATGCCTACGTTGCCTTTATGGGTGCAGCTGTAGTTCTTCTTCCGTTTTTCCTACTCTCGGCCCTCATGAAGGTTGGAAACTATGCAAATGACGGGCACAAACTTGGCGACGAAGAGCCTGATATGGTAGTGTACCAGAATCTGAGGAGAAGGAAGTGCTTTCGGTTGATAAAAGCAGCTTGGAAACACGGAGGACCCATTGCGCCTTTGATTCATATGGCCGCGGCTATGTGTTTGTTACTCCCAAGACTTCTTGTCGAAGCCCAGCTCATTAAGCACGGATTCCTTAGCAAAGGTAAGATGCTTGAACTTTTTTTTTCCTGTGTATCACATTTTATGATTATTTTTTTTCTGTGTATCAATTTGCGACTGACGTTTTGGGTGTTGAGAACTGATTCGCACATAAACAGAAACAGAGAGTGGATCTAAAACTCGAGGTACAAGAGGAATTATGAAGCAATGACGAGATGCGTTTGATAACACACGCTAAGAGGCCAGTCTGTTTGGAACACCTACCCGCAACATGTTGTTCTCCCCTATGGAACAGCCTGGATGTTTCTATGCACGGATTATACAATACGGCGGAAATGTGTCCAGGAATTCTGTACTATACGGACTCAATTGCATAGCGTCGTTATTGCAAAAAAAGTGAATGGAGGCGCTGCTTGTCCGTGAAC
>APH_0622
----------------------------------------------------------------------------------------------------------------------------------------CCAAACCAAACTAATTATAGTTTCTAAACGGCGACAAAGAAACTAGCTTGATACCCATTTTATGTACTGAATTTTCACTAAGAATTTCGGATAATATTTAAACCATGGGTACGCCGTCTAAAAGTGCTCGGATGGTGAAATCACATCCTAGAGGTGGATCGATGGCATGCCAGCGACCGAGAGTGAACAGTCAGTGGTCAGTTTGGTACTGTGTAATAGCGCTGGCTCTTCAAGTGTATATAATTGCAACAAGCATACAGAGATTTACTCGCTACGTGTCGTTACCATGGCCACCTCAAGGTCAGCCATATTTGGAACTCAATGCCTACGTTGCCTTTATGGGTGCAGCTGTAGTTCTTCTTCCGTTTTTCCTACTCTCGGCCCTCATGAAGGTTGGAAACTATGCAAATGACGGGCACAAACTTGGCGACGAAGAGCCTGATATGGTAGTGTACCAGAATCTGAGGAGAAGGAAGTGCTTCCGGTTGATAAAAGCAGCTTGGAAACACGGAGGACCCATTGCGCCTTTGATTCATATGGCCGCGGCTATGTGTTTGTTACTCCCAAGACTTCTTGTCGAAGCCCAGCTCATTAAGCACGGATTCCTTAGCAAAGGTAAGATGCTTGAAC-TTTTTTTTCCTGTGTATCACGTTTTATGATTATTTTTTTTCTGTGTATCAATTTGCGACTGAAGTTTTGGGTGTTGAGAACTGATTCGCACATAAACAGAAACAGAGACTGGATCTAAAACTCGAGGTACAAGAGGAATTATGAAGCAACGACGAGATGCGTTTGATAAGACACGCTAAGAGGCCAGTCTGTTTGGAACACCTACCCGCAACATGTTGTTCTCCCCTATGGAACAGCCTGGATGTTTCTATGCACGGATTATACAATACGGCGGAAATGTGTCCAGGAATTCTGTACTATACGGACTCAATTGCATAGCGTCGTTGTTGCAAAAAAAGTGAATGGAGGCGCTGCTTGCCCGTGAAC
>APH_0772
TTGAAGACTGCTGTTTTATCAACAATTATTCAGAAAACAGATTTTTTAGTATTTTAGCTGAAACCGAATGATATAATGGGATATTTTTTTCAGAATAATCCACACCAATGGAATTTAAGAACAGGATGTCGACAAACCAAACCAAACTAATTATAGTTTCTAAACGGCGACAAAGAAACTAGCCTGATACCCATTTTATGTACTGAATTTTCACTAAGAATTTCGGATAATATTTAAACCATGGGTACGCCGTCTAAAAGTGCTCGGATGGTAAAATCACATCCTAGAGGTGGATCGATGGCGTGCCAGCGACCGAGAGTGAACAGTCAGTGGTCAGTTTGGTACTGTGTAATAGCGCTGGCTCTTCAAGTGTATATAATTGCAACAAGCATACAGAGATTTACTCGCTACGTGTCGTTGCCATGGCCACCTCAAGGTCAGCCATATTTGGAACTCAATGCCTACGTTGCCTTTATGGGTGCAGCTGTAGTTCTTCTTCCGTTTTTCCTACTCTCGGCCCTCATGAAGGTTGGAAACTATGCAAATGACGGGCACAAACTTGGCGACGAAGAGCCTGATATGGTAGTGTACCAGAATCTGAGGAGAAGGAAGTGCTTCCGGTTGATAAAAGCAGCTTGGAAACACGGAGGACCCATTGCGCCTTTGATTCATATGGCCGCGGCTATGTGTTTGTTACTCCCAAGACTTCTTGTCGAAGCCCAGCTCATTAAGCACGGATTCCTTAGCAAAGGTAAGATGCTTGAACTTTTTTTTTCCTGTGTATCACGTTTTATGATTATTTTTTTTCTGTGTATCAATTTGCGACTGAAGTTTTGGGTGTTGAGAACTGATTCGCACATAAACAGAAACAGAGACTGGATCTAAAACTCGAGGTACAAGAGGAATTATGAAGCAATGACGAGATGCGTTTGATAACACACGCTAAGAGGCCAGTCTGTTTGGAACACCTACCCGCAACATGTTGTTCTCCCCTATGGAACAGCCTGGATGTTTCTATGCACGGATTATACAA----------------------------------------------------------------------------------------------------
>APH_5001
----------------------------------------------------------------------------------------------------------------------------------------CCAAACGAAACTAATTATAATTTCTAAACGGCGACAAAGAAACTAGCTTGATACCCATTTTATGTACTGAATTTTCACTAAGAATTTCGGATAATATTTAAACCATGGGTACGCCGTCTAAAAGTGCTCGGATGGTAAAATCACATCCTAGAGGTGGATCGATGGCGTGCCAGCGACCGAGAGTGAACAGTCAGTGGTCAGTTTGGTACTGTGTAATAGCGCTGGCTCTTCAAGTGTATATAATTGCAACAAGCATACAGAGATTTACTCGCTACGTGTCGTTGCCATGGCCACCTCAAGGTCAGCCATATTTGGAACTCAATGCCTATGTTGCCTTTATGGGTGCAGCTGTAGTTCTTCTTCCGTTTTTCCTACTCTCGGCCCTCATGAAGGTTGGAAACTATGCAAATGACGGGCACAAACTTGGCGACGAAGAGCCTGATATGGTAGTGTACCAGAATCTGAGGAGAAGGAAGTGCTTCCGGTTGATAAAAGCAGCTTGGAAACACGGAGGACCCATTGCGCCTTTGATTCATATGGCCGCGGCTATGTGTTTGTTACTCCCAAGACTTCTTGTCGAAGCCCAGCTCATTAAGCACGGATTCCTTAGCAAAGGTAAGATGCTTGAACTTTTTTTTTCCTGTGTATCACGTTTTATGATTATTTTTTTTCTGTGTATCAATTTGCGACTGAAGTTTTGGGTGTTGAGAACTGATTCGCACATAAACAGAAACAGAGACTGGATCTAAAACTCGAGGTACAAGAGGAATTATGAAGCAATGACGAGATGCGTTTGATAACACACGCTAAGAGGCCAGTCTGTTTGGAACACCTACCCGCAACATGTTGTTCTCCCCTATGGAACAGCCTGGATGTTTCTATGCACGGATTATACAATACGGCGGAAATGTGTCCAGGAATTCTGTACTATACGGACTCAATTGCATAGCGTCGTTATTGCAAAAAAAGTGAATGGAGGCGCTGCTTGCCCGTGAAC
>APH_4029
-----------------------------------------------------------GAAACCGAATGATATAATGGGATATTTTTTTCAGAATAATCCACACCAATGGAATTTCAGAACAGGATGTCGACAAACCAAACCAAACTAATTATAGTTTCTAAACGGCGACAAAGAAACTAGCTTGATACCCATTTTATGTACTGAATTTTCACTAAGAATTTCGGATAATATTTAAACCATGGGTACGCCGTCTAAAAGTGCTCGGATGGTGAAATCACATCCTAGAGGTGGATCGATGGCATGCCAGCGACCGAGAGTGAACAGTCAGTGGTCAGTTTGGTACTGTGTAATAGCGCTGGCTCTTCAAGTGTATATAATTGCAACAAGCATACAGAGATTTACTCGCTACGTGTCGTTGCCATGGCCACCTCAAGGTCAGCCATATTTGGAACTCAATGCCTACGTTGCCTTTATGGGTGCAGCTGTAGTTCTTCTTCCGTTTTTCCTACTCTCGGCCCTCATGAAGGTTGGAAACTATGCAAATGACGGGCACAAACTTGGCGACGAAGAGCCTGATATGGTAGTGTACCAGAATCTGAGGAGAAGGAAGTGCTTCCGGTTGATAAAAGCAGCTTGGAAACACGGAGGACCCATTGCGCCTTTGATTCATATGGCCGCGGCTATGTGTTTGTTACTCCCAAGACTTCTTGTCGAAGCCCAGCTCATTAAGCACGGATTCCTTAGCAAAGGTAAGATGCTTGAACTTTTTTTTTCCTGTGTATCACGTTTTATGATTA-TTTTTTTCTGTGTATCAATTTGCGACTGAAGTTTTGGGTGTTGAGAACTGATTCGCACATAAACAGAAACAGAGACTGGATCTAAAACTCGAGGTACAAGAGGAATTATGAAGCAATGACGAGATGCGTTTGATAACACACGCTAAGAGGCCAGTCGGTTTGGAACACCTACCCGCAACATGTTGTTCTCCCCTATGGAACAGCCTGGATGTTTCTATGCACGGATTATACAATACGGCGGAAATGTGTCCAGGAATTCTGTACTATACGGACTCA---------------------------------------------------------
>APH_5079
TTGAAGACTGCTGTTTTATCAACAATTATTCAGAAAACAGATTTTTTAGTATTTTAGCTGAAACCGAATGATATAATGGGATATTTTTTTCAGAATAATCCACACCAATGGAATTTCAGAACAGGATGTCGACAAACCAAACCAAACTAATTATAGTTTCTAAACGGCGACAAAGAAACTAGCTTGATACCCATTTTATGTACTGAATTTTCACTAAGAATTTCGGATAATATTTAAACCATGGGTACGCCGTCTAAAAGTGCTCGGATGGTGAAATCACATCCTAGAGGTGGATCGATGGCATGCCAGCGACCGAGAGTGAACAGTCAGTGGTCAGTTTGGTACTGTGTAATAGCGCTGGCTCTTCAAGTGTATATAATTGCAACAAGCATACAGAGATTTACTCGCTACGTGTCGTTGCCATGGCCACCTCAAGGTCAGCCATATTTGGAACTCAATGCCTACGTTGCCTTTATGGGTGCAGCTGTAGTTCTTCTTCCGTTTTTCCTACTCTCGGCCCTCATGAAGGTTGGAAACTATGCAAATGACGGGCACAAACTTGGCGACGAAGAGCCTGATATGGTAGTGTACCAGAATCTGAGGAGAAGGAAGTGCTTCCGGTTGATAAAAGCAGCTTGGAAACACGGAGGACCCATTGCGCCTTTGATTCATATGGCCGCGGCTATGTGTTTGTTACTCCCAAGACTTCTTGTCGAAGCCCAGCTCATTAAGCACGGATTCCTTAGCAAAGGTAAGATGCTTGAACTTTTTTTTTCCTGTGTATCACGTTTTATGATTA-TTTTTTTCTGTGTATCAATTTGCGACTGAAGTTTTGGGTGTTGAGAACTGATTCGCACATAAACAGAAACAGAGACTGGATCTAAAACTCGAGGTACAAGAGGAATTATGAAGCAATGACGAGATGCGTTTGATAACACACGCTAAGAGGCCAGTCGGTTTGGAACACCTACCCGCAACATGTTGTTCTCCCCTATGGAACAGCCTGGATGTTTCTATGCACGGATTATACAATACGGCGGAAATGTGTCCAGGAATTCTGTACTATACG---------------------------------------------------------------
>APH_4024
TTGAAGACTGCTGTTTTATCAACAATTATTTAGAAAACAGATTTTTTAGTATTTTAGCTGAAACCGAATGATATAATGGGATATTGTTTCCAGAATAATCCACACCAATGGAATTTCAGAACAGGATGTCGACAAACCAAACCAAACTAATTATAGTTTCTAAACGGCGACAAAGAAACTAGCTTGATACCCATTTTATGTACTGAATTTTCACTAAGAATTTCGGATAATATTTAAACCATGGGTACGCCGTCTAAAAGTGCTCGGATGGTAAAATCACATCCTAGAGGTGGATCGATGGCGTGCCAGCGACCGAGAGTGAACAGTCAGTGGTCAGTTTGGTACTGTGTAATAGCGCTGGCTCTTCAAGTGTATATAATTGCAACAAGCATACAGAGATTTACTCGCTACGTGTCGTTGCCATGGCCACCTCAAGGTCAGCCATATTTGGAACTCAATGCCTATGTTGCCTTTATGGGTGCAGCTGTAGTTCTTCTTCCGTTTTTCCTACTCTCGGCCCTCATGAAGGTTGGAAACTATGCAAATGACGGGCACAAACTTGGCGACGAAGAGCCTGATATGGTAGTGTACCAGAATCTGAGGAGAAGGAAGTGCTTCCGGTTGATAAAAGCAGCTTGGAAACACGGAGGACCCATTGCGCCTTTGATTCATATGGCCGCGGCTATGTGTTTGTTACTCCCAAGACTTCTTGTCGAAGCCCAGCTCATTAAGCACGGATTCCTTAGCAAAGGTAAGATGCTTGAACTTTTTTTTTCCTGTGTATCACGTTTTATGATTA-TTTTTTTCTGTGTATCAATTTGCGACTGAAGTTTTGGGTGTTGAGAACTGATTCGCACATAAACAGAAACAGAGACTGGATCTAAAACTCGAGGTACAAGAGGAATTATGAAGCAATGACGAGATGCGTTTGATAACACACGCTAAGAGGCCAGTCGGTTTGGAACACCTACCCGCAACATGTTGTTCTCCCCTATGGAACAGCCTGGATGTTTCTATGCACGGATTATACAATACGGCGGAAATGTGTCCAG--------------------------------------------------------------------------------
>APH_5003
--------------------------------------------------------------ACCGAATGATATAATGGGATATTTTTTTCAGAATAATCCACACCAATGGAATTTCAGAACAGGATGTCGACAAACCAAACCAAACTAATTATAGTTTCTAAACGGCGACAAAGAAACTAGCTTGATACCCATTTTATGTACTGAATTTTCACTAAGAATTTCGGATAATATTTAAACCATGGGTACGCCGTCTAAAAGTGCTCGGATGGTAAAATCACATCCTAGAGGTGGATCGATGGCGTGCCAGCGACCGAGAGTGAACAGTCAGTGGTCAGTTTGGTACTGTGTAATAGCGCTGGCTCTTCAAGTGTATATAATTGCAACAAGCATACAGAGATTTACTCGCTACGTGTCGTTGCCATGGCCACCTCAAGGTCAGCCATATTTGGAACTCAATGCCTATGTTGCCTTTATGGGTGCAGCTGTAGTTCTTCTTCCGTTTTTCCTACTCTCGGCCCTCATGAAGGTTGGAAACTATGCAAATGACGGGCACAAACTTGGCGACGAAGAGCCTGATATGGTAGTGTACCAGAATCTGAGGAGAAGGAAGTGCTTCCGGTTGATAAAAGCAGCTTGGAAACACGGAGGACCCATTGCGCCTTTGATTCATATGGCCGCGGCTATGTGTTTGTTACTCCCAAGACTTCTTGTCGAAGCCCAGCTCATTAAGCACGGATTCCTTAGCAAAGGTAAGATGCTTGAACTTTTTTTTTCCTGTGTATCACGTTTTATGATTATTTTTTTTCTGTGTATCAATTTGCGACTGAAGTTTTGGGTGTTGAGAACTGATTCGCACATAAACAGAAACAGAGACTGGATCTAAAACTCGAGGTACAAGAGGAATTATGAAGCAATGACGAGATGCGTTTGATAACACACGCTAAGAGGCCAGTCGGTTTGGAACACCTACCCGCAACATGTTGTTCTCCCCTATGGAACAGCCTGGATGTTTCTATGCACGGATTATACAATACGGCGGAAATGTGTCCAGGAATTCTGTACTATACGGACTCAATTGCATAGCGTCGTTATTGCAAAAAAAGTGAATGGAGGCGCTGCTT----------
>APH_0880
------------------------------TAGAAAACAAATTTTTTAGTATTTTGGCTGAAACCGAATGATATAATGGGATATTTTTTTCAGAATGATCCACGCCAATAGAATTTCAGAACAGGATGTTGACAAACCAAACGAAACTAATTATAATTTCTAAACGGCGACAAAGAAACTAGCTTGATACCCATTTTATGTACTGAATTTTCATTAAGAATTTTGGGTAATATTTAAACCATGGGTACGCCATCTAAAAGTGCTCGGATGGTGAAATCACATCCTAGAGGTGGATCGATGGCATGCCAGCGACCGAGAGTGAACAGTCAGTGGTCAGTTTGGTACTGTGTAATAGCGCTGGCTCTTCAAGTGTATATAATTGCAACAAGCATACAGAGATTTACTCGCTATGTGTCGTTGCCATGGCCACCTCAAGGTCAGCCATATTTGGAACTCAATGCCTACGTTGCCTTTATGGGTGCAGCTGTAGTTCTTCTTCCGTTTTTCCTACTCTCGGCCCTCATGAAGGTTGGAAACTATGCAAATGACGGGCACAAACTTGGCGACGAAGAGCCTGATATGGTAGTGTACCAGAATCTGAGGAGAAGGAAGTGCTTCCGGTTGATAAAAGCAGTTTGGAAACACGGAGGACCCATTGCGCCTTTGATTCATATGGCCGCGGCTATGTGTTTGTTACTCCCAAGACTTCTTGTCGAAGCCCAGCTCATTAAGCACGGATTCCTTAGCAAAGGTAAGATGCTTGAGCTTTTTTTTTCCTGTGTATCACTTTTTATGATCATTTTTTTTCTGTGTATCAATTTGCGACTGAAGTTTTGGGTGTTGAGAACTGATTCGCACATAAACAGAAACAGGGACTGGATCTAAAACTCGAGGTACAAGAGGAATTATGAAGCAATGACGAGATGCGTTTGATAACACACGCTAAGAGGCCAGTCTGTTAGGTACACCTACCCGCAACATGTTGTTCTCCCCAATGGAACAGCCTGGATGTTTCTATGCACGGATTATACAATACGGCGGAAATGTGTCCAGGAATTCTGTACTATACGGACTCAATTGCATAGCGTCGTTATTGCAAAAAAAGTGAATGGAGGCGCTGCTTGTCCGTGAAC
>APH_0723
TTGAAGACTGCTGTTTTATCAACATTTATTTAGAAAACAAATTTTTTAGTATTTTGGCTCAAACCGAATGATATAATGGCATATTTTTTTCAGAATAATCCACGCCAATGGAATTTCAGAACAGGATGTTGACAAACCAAACGGAACTAATTATAATTTCTAAACGGCGACAAAGAAACTAGCTTGATACCCATTTTATGTACTGAATTTTCATTAAGAATTTTGGGTAATATTTAAACCATGGGTACGCCATCTAAAAGTGCTCGGATGGTGAAATCACATCCTAGAGGTGGATCGATGGCATGCCAGCGACCGAGAGTGAACAGTCAATGGTCAGTTTGGTACTGTGTAATAGCGCTGGCTCTTCAAGTGTATATAATTGCAACAAGCATACAGAGATTTACTCGCTACGTGTCGTTGCCATGGCCACCTCAAGGTCAGCCATATTTGGAACTCAATGCCTACGTTGCCTTTATGGGTGCAGCTGTAGTTCTTCTTCCGTTTTTCCTACTCTCGGCCCTCATGAAGGTTGGAAACTATGCAAATGACGGGCATAAGCTTGGCGACGAAGAGCCTGATATGGTAGTGTACCAGAATCTGAGGAGAAGGAAGTGCTTCCGGTTGATAAAAGCAGCTTGGAAACACGGAGGACCCATTGCGCCTTTGATCCATATGGCCGCGGCTATGTGTTTGTTACTCCCAAGACTTCTTGTCGAAGCCCAGCTCATTAAGCACGGATTCCTTAGCAAAGGTAAGATGCTTGAACTTTTTTTTTCCTGTGTATCACTTTTTATGATTATTTTTTTTCTGTGTATCAATTTGCGACTGAAGTTTTGGG-GTTGAGAACTGATTCGCACATAAACAGAAACAGAGACTGGATCTAAAACTCGAGGTACAAGAGGAATTATGAAGCAATGACGAGATGCGTTTGATAACACACGCTAAGAGGCCAGTCTGTTAGGAACACCTACC----------------------------------------------------------------------------------------------------------------------------------------------------------------
>APH_3177
TTGAAGACTGCTGTTTTATCAACATTTATTTAGAAAACAGATTTTTTAGTATTTTGGCTTAAACCGAATGATATAATGGGATATTTTTTTCAGAATAATCCACGCCAATGGAATTTCAGAACAGGATGTTGACAAACCAAACCAAACTAATTATAATTTCTAAACGGCGACAAAGAAACTAGCTTGATACCCATTTTATGTACTGAATTTTCATTAAGAATTTTGGGTAATATTTAAACCATGGGTACGCCATCTAAAAGTGCTCGGATGGTGAAATCACATCCTAGAGGTGGATCGATGGCATGCCAGCGACCGAGAGTGAACAGTCAGTGGTCAGTTTGGTACTGTGTAATAGCGCTGGCTCTTCAAGTGTATATAATTGCAACAAGCATACAGAGATTTACTCGCTACGTGTCGTTGCCATGGCCACCTCAAGGTCAGCCATATTTGGAACTCAATGCCTACGTTGCCTTTATGGGTGCAGCTGTAGTTCTTCTTCCGTTTTTCCTACTCTCGGCCCTCATGAAGGTTGGAAACTATGCAAATGACGGGCACAAACTTGGCGACGAAGAGCCTGATATGGTAGTGTACCAGAATCTGAGGAGAAGGAAGTGCTTCCGGTTGATAAAAGCAGCTTGGAAACACGGAGGACCCATTGCGCCTTTGATTCATATGGCCGCAGCTATGTGTTTGTTACTCCCAAGACTTCTTGTCGAAGCCCAGCTCATTAAGCACGGATTCCTTAGCAAAGGTAAGATGCTTGAACTTTTTTTTTCCTGTGTATCACTTTTTATGATTATTTTTTTTCTGTGTATCAATTTGCGAC-----TTTTGGGTGTTGAGAACTGATTCGCACATAAACAGAAACAGAGACAGGATCTAAAACTCGAGGTACAAGAGGAATTATGAAGCAACGACGAGATGCGTTTGATAAGACACGCTAAGAGGCCAGTCTGTTAGGAACACCTACCCGCAACATGTTCTTCTCCCCTATAGAACAGCCTGGATGTTTCCATGCACGGATTATACAATACGGCGGAAATGTGTCCAGGAATTCTGTACTATACGGACTCAATTGCATAGCGTCGTTGTTGCAAAAAAAGTGAATGGAGGCGCTGCTTGTCCGTGAAC
>APH_0185
TTGAAGACTGCTGTTTTCTCAACATTTATTTAGAAAACAGATTTTTTAGTATTTTGGCTGAAACCGAATGATATAATGGGATATTTTTTTCAGAATAATCCACGCCAATGGAATTTCAGAACAGGATGTTGACAAACCAAACGAAACTAATTATAATTTCTAAACGGCGACAAAGAAACTAGCTTGATACCCATTTTATGTACTGAATTTTCATTAAGAATTTTGGGTAATATTTAAACCATGGGTACGCCATCTAAAAGTGCTCGGATAGTGAAATCACATCCTAGAGGTGGATCGATGGCATGCCAGCGACCGAGAGTGAACAGTCAGTGGTCAGTTTGGTACTGTGTAATAGCGCTGGCTCTTCAAGTGTATATAATTGCAACAAGCATACAGAGATTTACTCGCTACGTGTCGTTGCCATGGCCACCTCAAGGTCAGCCATATTTGGAACTCAATGCCTACGTTGCCTTTATGGGTGCAGCTGTAGTTCTTCTTCCGTTTTTCCTACTCTCGGCCCTCATGAAGGTTGGAAACTATGCAAATGACGGGCACAAACTTGGCGACGAAGAGCCTGATATGGTAGTGTACCAGAATCTGAGGAGAAGGAAGTGCTTCCGGTTGATAAAAGCAGCTTGGAAACACGGCGGACCCATTGCGCCTTTGATTCATATGGCCGCGGCTATGTGTTTGTTACTCCCAAGACTTCTTGTCGAAGCCCAGCTCATTAAGCATGGATTCCTTAGCAAAGGTAAGATGCTTGAACTTTTTTTTTCCTGTGTATCACTTTTTATGATTATTTTTTTTCTGTGTATCAATTTGCGACTGAAGTTTTGGGTGTTGAGAACTGATTCGCACATAAACAGAAACAGAGACTGGATCTAAAACTCGAGGTACAAGAGGAATTATGAAGCAATGACGAGATGCGTTTGATAACACACGCTAAGATGCCAGTCTGTTAGGAACACCTACACGCAACATGTTGTTCTCCCCTATAGAACAGCCTGGATGTTTCTATGCACGGATTATACAATACGGCGGAAAAGTATCCAGGAATTCTGTACTATACGGACTCAATTGCATAGCGTCGTTATTGCAAAAAAAGTGAATGGAGGCGCTGCTTGTCCGTGAAC
>APH_3188
---------------------------------------GATTTTTTAGTATTTTGGCTGAAACCGAATGATATAATGGGATATTTTTTTCAGAATAATCCACGCCAATGGAATTTCAGAACAGGATGTTGACAAACCAAACGAAACTAATTATAATTTCTAAACGGCGACAAAGAAACTAGCTTGATACTCATTTTATGTACTGAATTTTCATTAAGAATTTTGGGTAATATTTAAACCATGGGTACGCCATCTAAAAGTGCTCGGATAGTGAAATCACATCCTAGAGGTGGATCGATGGCATGCCAGCGACCGAGAGTGAACAGTCAGTGGTCAGTTTGGTACTGTGTAATAGCGCTGGCTCTTCAAGTGTATATAATTGCAACAAGCATACAGAGATTTACTCGCTACGTGTCGTTGCCATGGCCACCTCAAGGTCAGCCATATTTGGAACTCAATGCCTACGTTGCCTTTATGGGTGCAGCTGTAGTTCTTCTTCCGTTTTTCCTACTCTCGGCCCTCATGAAGGTTGGAAACTATGCAAATGACGGGCACAAACTTGGCGACGAAGAGCCTGATATGGTAGTGTACCAGAATCTGAGGAGAAGGAAGTGCTTCCGGTTGATAAAAGCAGCTTGGAAACACGGCGGACCCATTGCGCCTTTGATTCATATGGCCGCGGCTATGTGTTTGTTACTCCCAAGACTTCTTGTCGAAGCCCAGCTCATTAAGCATGGATTCCTTAGCAAAGGTAAGATGCTTGAACTTTTTTTTTCCTGTGTATCACTTTTTATGATTATTTTTTTTCTGTGTATCAATTTGCGACTGAAGTTTTGGGTGTTGAGAACTGATTCGCACATAAACAGAAACAGAGACTGGATCTAAAACTCGAGGTACAAGAGGAATTATGAAGCAATGACGAGATGCGTTTGATAACACACGCTAAGATGCCAGTCTGTTAGGAACACCTACACGCAACATGTTGTTCTCCCCTATAGAACAGCCTGGATGTTTCTATGCACGGATTATACAATACGGCGGAAAAGTATCCAGGAATTCTGTACTATACGGACTCAATTGCATAGCGTCGTTATTGCAAAAAAAGTGAATGGA--------------------
>APH_0674
-----------------------------------------TTTTTTAGTATTTTGGCTGAAACCGAATGATATAATGGGATATTTTTTTCAGAATAATCCACGCCAATGGAATTTCAGAACAGGATGTTGACAAACCAAACGAAACTAATTATAATTTCTAAACGGCGACAAAGAAACTAGCTTGATACTCATTTTATGTACTGAATTTTCATTAAGAATTTTGGGTAATATTTAAACCATGGGTACGCCATCTAAAAGTGCTCGGATAGTGAAATCACATCCTAGAGGTGGATCGATGGCATGCCAGCGACCGAGAGTGAACAGTCAGTGGTCAGTTTGGTACTGTGTAATAGCGCTGGCTCTTCAAGTGTATATAATTGCAACAAGCATACAGAGATTTACTCGCTACGTGTCGTTGCCATGGCCACCTCAAGGTCAGCCATATTTGGAACTCAATGCCTACGTTGCCTTTATGGGTGCAGCTGTAGTTCTTCTTCCGTTTTTCCTACTCTCGGCCCTCATGAAGGTTGGAAACTATGCAAATGACGGGCACAAACTTGGCGACGAAGAGCCTGATATGGTAGTGTACCAGAATCTGAGGAGAAGGAAGTGCTTCCGGTTGATAAAAGCAGCTTGGAAACACGGCGGACCCATTGCGCCTTTGATTCATATGGCCGCGGCTATGTGTTTGTTACTCCCAAGACTTCTTGTCGAAGCCCAGCTCATTAAGCATGGATTCCTTAGCAAAGGTAAGATGCTTGAACTTTTTTTTTCCTGTGTATCACTTTTTATGATTATTTTTTTTCTGTGTATCAATTTGCGACTGAAGTTTTGGGTGTTGAGAACTGATTCGCACATAAACAGAAACAGAGACTGGATCTAAAACTCGAGGTACAAGAGGAATTATGAAGCAATGACGAGATGCGTTTGATAACACACGCTAAGATGCCAGTCTGTTAGGAACACCTACACGCAACATGTTGTTCTCCCCTATAGAACAGCCTGGATGTTTCTATGCACGGATTATACAATACGGCGGAAAAGTATCCAGGAATTCTGTACTATACGGACTCAATTGCATAGCGTCGTTATTGCAAAAAAAGTGAATGGAGGCGCTGCTTGTCCGTGAAC
>APH_0717
TTGAAGACTGCTGTTTTATCAACATTTATTTAGAAAACAGATTTTTTAGTATTTTGGCTGAAACCGAATGATATAATGGGATATTTTTTTCAGAATAATCCACGCCAATGGAATTTCAGAACAGGATGTTGACAAACCAAACGAAACTAATTATAATTTCTAAACGGCGACAAAGAAACTAGCTTGATACTCATTTTATGTACTGAATTTTCATTAAGAATTTTGGGTAATATTTAAACCATGGGTACGCCATCTAAAAGTGCTCGGATAGTGAAATCACATCCTAGAGGTGGATCGATGGCATGCCAGCGACCGAGAGTGAACAGTCAGTGGTCAGTTTGGTACTGTGTAATAGCGCTGGCTCTTCAAGTGTATATAATTGCAACAAGCATACAGAGATTTACTCGCTACGTGTCGTTGCCATGGCCACCTCAAGGTCAGCCATATTTGGAACTCAATGCCTACGTTGCCTTTATGGGTGCAGCTGTAGTTCTTCTTCCGTTTTTCCTACTCTCGGCCCTCATGAAGGTTGGAAACTATGCAAATGACGGGCACAAACTTGGCGACGAAGAGCCTGATATGGTAGTGTACCAGAATCTGAGGAGAAGGAAGTGCTTCCGGTTGATAAAAGCAGCTTGGAAACACGGCGGACCCATTGCGCCTTTGATTCATATGGCCGCGGCTATGTGTTTGTTACTCCCAAGACTTCTTGTCGAAGCCCAGCTCATTAAGCATGGATTCCTTAGCAAAGGTAAGATGCTTGAACTTTTTTTTTCCTGTGTATCACTTTTTATGATTATTTTTTTTCTGTGTATCAATTTGCGACTGAAGTTTTGGGTGTTGAGAACTGATTCGCACATAAACAGAAACAGAGACTGGATCTAAAACTCGAGGTACAAGAGGAATTATGAAGCAATGACGAGATGCGTTTGATAACACACGCTAAGATGCCAGTCTGTTAGGAACACCTACACGCAACATGTTGTTCTCCCCTATAGAACAGCCTGGATGTTTCTATGCACGGATTATACAATACGGCGGAAAAGTATCCAGGAATTCTGTACTATACGGACTCAATTGCATAGCGTCGTTATTGCAAAAAAAGTGAATGGAGGCGCTGCTTGTCCGTGAAC
>APH_0186
TTGAAGACTGCTGTTTTATCAACATTTATTTAGAAAACAGATTTTTTAGTATTTTGGCTGAAACCGAATGATATAATGGGATATTTTTTTCAGAATAATCCACGCCAATGGAATTTCAGAACAGGATGTTGACAAACCAAACGAAACTAATTATAATTTCTAAACGGCGACAAAGAAACTAGCTTGATACTCATTTTATGTACTGAATTTTCATTAAGAATTTTGGGTAATATTTAAACCATGGGTACGCCATCTAAAAGTGCTCGGATAGTGAAATCACATCCTAGAGGTGGATCGATGGCATGCCAGCGACCGAGAGTGAACAGTCAGTGGTCAGTTTGGTACTGTGTAATAGCGCTGGCTCTTCAAGTGTATATAATTGCAACAAGCATACAGAGATTTACTCGCTACGTGTCGTTGCCATGGCCACCTCAAGGTCAGCCATATTTGGAACTCAATGCCTACGTTGCCTTTATGGGTGCAGCTGTAGTTCTTCTTCCGTTTTTCCTACTCTCGGCCCTCATGAAGGTTGGAAACTATGCAAATGACGGGCACAAACTTGGCGACGAAGAGCCTGATATGGTAGTGTACCAGAATCTGAGGAGAAGGAAGTGCTTCCGGTTGATAAAAGCAGCTTGGAAACACGGCGGACCCATTGCGCCTTTGATTCATATGGCCGCGGCTATGTGTTTGTTACTCCCAAGACTTCTTGTCGAAGCCCAGCTCATTAAGCATGGATTCCTTAGCAAAGGTAAGATGCTTGAACTTTTTTTTTCCTGTGTATCACTTTTTATGATTATTTTTTTTCTGTGTATCAATTTGCGACTGAAGTTTTGGGTGTTGAGAACTGATTCGCACATAAACAGAAACAGAGACTGGATCTAAAACTCGAGGTACAAGAGGAATTATGAAGCAATGACGAGATGCGTTTGATAACACACGCTAAGATGCCAGTCTGTTAGGAACACCTACACGCAACATGTTGTTCTCCCCTATAGAACAGCCTGGATGTTTCTATGCACGGATTATACAATACGGCGGAAAAGTATCCAGGAATTCTGTACTATACGGACTCAATTGCATAGCGTCGTTATTGCAAAAAAAGTGAATGGAGGCGCTGCTTGTCCGTGAAC
>APH_3191
TTGAAGACTGCTGTTTTATCAACATTTATTTAGAAAACAGATTTTTTAGTATTTTGGCTGAAACCGAATGATATAATGGGATATTTTTTTCAGAATAATCCACGCCAATGGAATTTCAGAACAGGATGTTGACAAACCAAACCAAACTAATTATAATTTCTAAACGGCGACAAAGAAACTAGCTTGATACCCATTTTATGTACTGAATTTTCATTAAGAATTTTGGGTAATATTTAAACCATGGGTACGCCATCTAAAAGTGCTCGGATGGTGAAATCACATCCCAGAGGTGGATCGATGGCATGCCAGCGACCGAGAGTGAACAGTCAGTGGTCAGTTTGGTACTGTGTAATAGCGCTGGCTCTTCAAGTGTATATAATTGCAACAAGCATACAGAGATTTACTCGCTATGTGTCGTTGCCATGGCCACCTCAAGGTCAGCCATATTTGGAACTCAATGCCTACGTTGCCTTTATGGGTGCAGCTGTAGTTCTTCTTCCGTTTTTCCTACTCTCGGCCCTCATGAAGGTTGGAAACTATGCAAATGATGGGCACAAACTTGGCGACGAAGAGCCTGATATGGTAGTGTACCAGAATCTGAGGAGAAGGAAGTGCTTCCGGTTGATAAAAGCAGCTTGGAAACACGGAGGACCCATTGCGCCTTTGATTCATATGGCCGCGGCTATGTGTTTGTTACTCCCAAGACTTCTTGTCGAAGCCCAGCTCATTAAGCACGGATTCCTTAGCAAAGGTAAGATGCTTGAACTTTTTTTTTCCTGTGTATCACGTTTTATGATTATTTTTTTTCTGTGTATCAATTTGCGACTGAAGTTTTGGGTGTTGAGAACTGATTCGCACATAAACAGAAACAGAGACTGGATCTAAAACTCGAGGTACAAGAGGAATTATGAAGCAATGACGAGATGCGTTTGATAACACACGCTAAGAGGCCAGTCTGTTTGGAACACCTACCCGCAACATGTTGTTCTCCCCTATGGAACAGCCTGGATGTTTCTATGCACGGATTATACAATACGGCGGAAATGTGTCCAGGAATTCTGTACTATACGGACTCAATTGCATAGCGTCGTTATTGCAAAAAAAGTGAATGGAGGC-----------------
>APH_4021
TTGAAGACTGCTGTTTTATCAACATTTATTTAGAAAACAGATTTTTTAGTATTTTGGCTGAAACCGAATGATATAATGGGATATTTTTTTCAGAATAATCCACGCCAATGGAATTTCAGAACAGGATGTTGACAAACCAAACCAAACTAATTATAATTTCTAAACGGCGACAAAGAAACTAGCTTGATACCCATTTTATGTACTGAATTTTCATTAAGAATTTTGGGTAATATTTAAACCATGGGTACGCCATCTAAAAGTGCTCGGATGGTGAAATCACATCCCAGAGGTGGATCGATGGCATGCCAGCGACCGAGAGTGAACAGTCAGTGGTCAGTTTGGTACTGTGTAATAGCGCTGGCTCTTCAAGTGTATATAATTGCAACAAGCATACAGAGATTTACTCGCTATGTGTCGTTGCCATGGCCACCTCAAGGTCAGCCATATTTGGAACTCAATGCCTACGTTGCCTTTATGGGTGCAGCTGTAGTTCTTCTTCCGTTTTTCCTACTCTCGGCCCTCATGAAGGTTGGAAACTATGCAAATGATGGGCACAAACTTGGCGACGAAGAGCCTGATATGGTAGTGTACCAGAATCTGAGGAGAAGGAAGTGCTTCCGGTTGATAAAAGCAGCTTGGAAACACGGAGGACCCATTGCGCCTTTGATTCATATGGCCGCGGCTATGTGTTTGTTACTCCCAAGACTTCTTGTCGAAGCCCAGCTCATTAAGCACGGATTCCTTAGCAAAGGTAAGATGCTTGAACTTTTTTTTTCCTGTGTATCACATTTTATGATTATTTTTTTTCTGTGTATCAATTTGCGACTGACGTTTTGGGTGTTGAGAACTGATTCGCACATAAACAGAGACAGAGACTGGATCTAAAACTCGAGGTACAAGAGGAATTATGAAGCAATGACGAGATGCGTTTGATAACACACGCTAAGAGGCCAGTCTGTTAGGAACACCTACCCGCAACATGTTGTTCTCCCCTATGGAACAGCCTGGATGTTTCTATGCACGGATTATACAATACGGCGGAAATGTGTCCAGGAATTCTGTACTATACGGACTCAATTGCATAGCGTCGTTATTGCAAAAAAAGTGAATGGAGGCGCTGCTTGTCCGTGAAC
>APH_1602
TTGAAGACTGCTGTTTTATCAACATTTATTTAGAAAACAGATTTTTTAGTATTTTGGCTGAAACCGAATGATATAATGGGATATTTTTTTCAGAATAATCCACGCCAATGGAATTTCAGAACAGGATGTTGACAAACCAAACGAAACTAATTATAATTTCTAAACGGCGACAAAGAAACTAGCTTGATACCCATTTTATGTACTGAATTTTCATTAAGAATTTTGGGTAATATTTAAACCATGGGTACCCCATCTAAAAGTGCTCGGATGGTGAAATCACATCCTAGAGGTGGATCGATGGCATGCCAGCGACCGAGAGTGAACAGTCAGTGGTCAGTTTGGTACTGTGTAATAGCGCTGGCTCTTCAAGTGTATATAATTGCAACAAGCATACAGAGATTTACTCGCTATGTGTCGTTGCCATGGCCACCTCAAGGTCAGCCATATTTGGAACTCAATGCCTACGTTGCCTTTATGGGTGCAGCTGTAGTTCTTCTTCCGTTTTTCCTACTCTCGGCCCTCATGAAGGTTGGAAACTATGCAAATGACGGGCACAAACTTGGCGACGAAGAGCCTGATATGGTAGTGTACCAGAATCTGAGGAGAAGGAAGTGCTTCCGGTTGATAAAAGCAGCTTGGAAACACGGAGGACCCATTGCGCCTTTGATTCATATGGCCGCGGCTATGTGTTTGTTACTCCCAAGACTTCTTGTCGAAGCCCAGCTCATTAAGCACGGATTCCTTAGCAAAGGTAAGATGCTTGAACTTTTTTTTTCCTGTGTATCACTTTTTATGATTATTTTTTTTCTGTGTATCAATTTGCGACTGAAGTTTTGGG-GTTGAGAACTGATTCGCACATAAACAGAAACAGAGACTGGATCTAAAACTCGAGGTACAAGAGGAATTATGAAGCAATGACGAGATGCGTTTGATAACACACGCTAAGAGGCCAGTCTGTTTGGAACACCTACCCGCAACATGTTGTTCTCTCCTATAGAACAGCCTGGATGTTTCCATGCACGGATTATACAATACGGCGGAAATGTGTCCAGGAATTCTGTACTATACGGACTCAATTGCATAGCGTCGTTATTGCAAAAAAAGTGAATGGAGGCGCTGCTTGTCCGTGATC
>APH_0683
-------ATGCTGTTTTATCAACATTTATTTAGAAAACAGATTTTTTAGTATTTTGGCTGAAACCGAATGATATAATGGGATATTTTTTTCAGAATAATCCACGCCAATGGAATTTCAGAACAGGATGTTGACAAACCAAACGAAACTAATTATAATTTCTAAACGGCGACAAAGAAACTAGCTTGATACCCATTTTATGTACTGAATTTTCATTAAGAATTTTGGGTAATATTTAAACCATGGGTACGCCATCTAAAAGTGCTCGGATGGTGAAATCACATCCTAGAGGTGGATCGATGGCATGCCAGCGACCGAGAGTGAACAGTCAGTGGTCAGTTTGGTACTGTGTAATAGCGCTGGCTCTTCAAGTGTATATAATTGCAACAAGCATACAGAGATTTACTCGCTACGTGTCGTTGCCATGGCCACCTCAAGGTCAGCCATATTTGGAACTCAATGCCTACGTTGCCTTTATGGGTGCAGCTGTAGTTCTTCTTCCGTTTTTCCTACTCTCGGCCCTCATGAAGGTTGGAAACTATGCAAATGACGGGCACAAACTTGGCGACGAAGAGCCTGATATGGTAGTGTACCAGAATCTGAGGAGAAGGAAGTGCTTCCGGTTGATAAAAGCAGCTTGGAAACACGGAGGACCCATTGCGCCTTTGATTCATATGGCCGCGGCTATGTGTTTGTTACTCCCAAGACTTCTTGTCGAAGCCCAGCTCATTAAGCACGGATTCCTTAGCAAAGGTAAGATGCTTGAACTTTTTTTTTCCTGTGTATTACTTTTTATGATTATTTTTTTTCTGTGTATCAATTTGCGACTGAAGTTTTGGGTGTTGAGAACTGATTCGCACATAAACAGAAACAGAGACTGGATCTAAAACTCGAGGTACAAGAGGAATTATGAAGCAATGACGAGATGCGTTTGATAACACACGCTAAGAGGCCAGTCTGTTAGGAACACCTACCCGCAACATGTTGTTCTCCCCTATGGAAC------------------------------------------------------------------------------------------------------------------------------------
