# Supplementary material for: ﻿Discovery of a new tarantula species from the Madrean Sky Islands and the first documented instance of syntopy between two montane endemics (Araneae, Theraphosidae, Aphonopelma): a case of prior mistaken identity
Source: Zookeys. 2024 Aug 16;1210:61–98. doi: 10.3897/zookeys.1210.125318 (PMC11344175; doi:10.3897/zookeys.1210.125318)
Supplement: Supplementary material 8 — Phylogenomics files [file zookeys-1210-061_article-125318__-s008.zip › Suppl8/individual_UCE_loci/sl_realigned_uce_2001598.fas]

>APH_0772
-----------------TCAGATTTCTTCAAAACTGGTACAAAGCTTAATATTACGAAATGAATGGATATGTCCTCCCCCTTCCTTTGTACAGGGTAATTTACCATTTATGGTTTAAAAAAACAAGAACCTTTCAGATATCTTTTCTTAAAAGGGAAAATGATACTGGTACACATGAGGGCAATACCAGAACTGTGCAACACCAGTGGCAGATTAAGAATGAAAAATCTTAGATCTATAGATGTATCCAACATGCATCCTGACATAAAACATAATACAGAGCACGATGGAGACGCAAAATAATCATAATAAATAAAAAGCATTCATTCAGCATAATTGTAAAATTAAAACCAAACATATGAACAGAAAAGTACTTCATAGCACCTGGTCATCAGACATGCCTCATTTTTTCCTGAATCCTTAAATTTGGAAAAAAAAAAAAAATAGCTAAGCACAAATAATAAATTAAATTTCAACTAATTACATAACAATGGCCTAATGCAGTTTCTAGAATGCTTTAAAATACTAGCATATAAAAATGAGAAGCTGAAATGGGTGGGGTACTGAGTACAAAAGAACAAAATACAATTCATTTGCACTGAAATACGTCTGAAAAAAAATCAAGATAGGAAAAAATTAAAGCTTACACATTGCAACTTTGTCAATTCTTCTCCTACCCTTTTGTCGATAAGGCGGTACAATTTCCAGGGGTTCTGTTAGATCAGTGAGATCCCCACCAGGTCTTATACCATCAGAAAAAATTACTTGTTTAGGCTCTCCCTTTGGTTTATTTCCTAAAATATCATGGGGGGAAATACAAGAGCTCTTCAAGATGCAATTATGAATTTTTACAATTTTCAGTATGCTAAACATACCATTACATAAGGCCTACATTCACAAATTCTAATGAACATATTTTAATGTTCTTTCATAGGTCTCATAGATATAAACCTATTTTATCGCCAGCTGTTTTGCGATGTTGATGTTTATTCTATGTTTTCAGAAGTTCTATTAATTTGTATCTATACTCTAAATTTTAAAAAGTGATCAGTTCTATTATTCATGAAACAATATATCCAGTTTCATGTTCACAGTATCACTTTTATTTTCATTATCTTGTACACTGATCAGCCAAAACATTATGACCACCCCCACACCTCGAGAATGGGCTCGCCGGAATGACGCAGTGGCCGCGTGACAAG
>APH_1535
CCTTTGAGGCTTGCATATCAGATTTCTTCAAAACTGGTACAAAGCTTAATATTACGAAATGAATGGATATGTCCTCCCCCTTCCTTTGTACAGGGTAATTTACCATTTATGGTTTAAAAAAACAAGAACCTTTCAGATATCTTTTCTTAAAAGGGAAAATGATACTGGTACACATGAGGGCAATACCAGAACTGTGCAACACCAGTGGCAGATTAAGAATGAAAAATCTTAGATCTATAGATGTATCCAACATGCATCCTGACATAAAACATAATACAGAGCACGATGGAGACGCAAAATAATCATAATAAATAAAAAGCATTCATTCAGCATAATTGTAAAATTAAAACCAAACATATGAACAGAAAAGTACTTCATAGCACCTGGTCATCAGACATGCCTCATTTTTTCCTGAATCCTTAAATTTGG-AAAAAAAAAAAAATAGCTAAGCACAAATAATAAATTAAATTTCAACTAATTACATAACAATGGCCTAATGCAGTTTCTAGAATGCTTTAAAATACTAGCATATAAAAATGAGAAGCTGAAATGGGTGGGGTACTGAGTACAAAAGAACAAAATACAATTCATTTGCACTGAAATACGTCTGAAAAAAAATCAAGATAGGAAAAAATTAAAGCTTACACATTGCAACTTTGTCAATTCTTCTCCTACCCTTTTGTCGATAAGGCGGTACAATTTCCAGGGGTTCTGTTAGATCAGTGAGATCCCCACCAGGTCTTATACCATCAGAAAAAATTACTTGTTTAGGCTCTCCCTTTGGTTTATTTCCTAAAATATCATGGGGGGAAATACAAGAGCTCTTCAAGATGCAATTATGAATTTTTACAATTTTCAGTATGCTAAACATACCATTACATAAGGCCTACATTCACAAATTCTAATGAACATATTTTAATGTTCTTTCATAGGTCTCATAGATATAAACCTATTTTATCGCCAGCTGTTTTGCGATGTTGATGTTTATTCTATGTTTTCAGAAGTTCTATTAATTTGTATCTATACTCTAAATTTTAAAAAGTGATCAGTTCTATTATTCATGAAACAATATATCCAGTTTCATGTTCACAGTATCACTTTTATTTTCATTATCTTGTACACTGATCAGCCAAAACATTATGAATACCCCCACACGTCGAGAATGGGCTCGCCGGAATGACGCAGTGGCCGCATGACAAG
>APH_5003
----------------------------------------------------------------------GTCCTCCCCCTTCCTTTGTACAGGGTAATTTACCATTTATGGTTTAAAAAAACAAGAACCTTTCAGATATCTTTTCTTAAAAGGGAAAATGATACTGGTACACATGAGGGCAATACCAGAACTGTGCAACACCAGTGGCAGATTAAGAATGAAAAATCTTAGATCTATAGATGTATCCAACATGCATCCTGACATAAAACATAATACAGAGCACGATGGAGACGCAAAATAATCATAATAAATAAAAAGCATTCATTCAGCATAATTGTAAAATTAAAACCAAACATATGAACAGAAAAGTACTTCATAGCACCTGGTCATCAGACATGCCTCATTTTTTCCTGAATCCTTAAATTTGGAAAAAAAAAAAAAATAGCTAAGCACAAATAATAAATTAAATTTCAACTAATTACATAACAATGGCCTAATGCAGTTTCTAGAATGCTTTAAAATACTAGCATATAAAAATGAGAAGCTGAAATGGGTGGGGTACTGAGTACAAAAGAACAAAATACAATTCATTTGCACTGAAATACGTCTGAAAAAAAATCAAGATAGGAAAAAATTAAAGCTTACACATTGCAACTTTGTCAATTCTTCTCCTACCCTTTTGTCGATAAGGCGGTACAATTTCCAGGGGTTCTGTTAGATCAGTGAGATCCCCACCAGGTCTTATACCATCAGAAAAAATTACTTGTTTAGGCTCTCCCTTTGGTTTATTTCCTAAAATATCATGGGGGGAAATACAAGAGCTCTTCAAGATGCAATTATGAATTTTTACAATTTTCAGTATGCTAAACATACCATTACATAAGGCCTACATTCACAAATTCTAATGAACATATTTTAATGTTCTTTCATAGGTCTCATAGATATAAACCTATTTTATCGCCAGCTGTTTTGCGATGTTGATGTTTATTCTATGTTTTCAGAAGTTCTATTAATTTGTATCTATACTCTAAATTTTAAAAAGTGATCAGTTCTATTATTCATGAAACAATATATCCAGTTTCATGTTCACAGTATCACTTTTATTTTCATTATCTTGTACACTGATCAGCCAAAACATTATGAATACCCCCACACGTCGAGAATGGGCTCGCCGGAATGACGCAGTGGCCGCATGACAAG
>APH_4024
CCTTTGAGGCTTGCATATCAGATTTCTTCAAAACTGGTACAAAGCTTAATATTACGAAATGAATGGATATGTCCTCCCCCTTCCTTTGTACAGGGTAATTTACCATTTATGGTTTAAAAAAACAAGAACCTTTCAGATATCTTTTCTTAAAAGGGAAAATGATACTGGTACACATGAGGGCAATACCAGAACTGTGCAACACCAGTGGCAGATTAAGAATGAAAAATCTTAGATCTATAGATGTATCCAACATGCATCCTGACATAAAACATAATACAGAGCACGATGGAGACGCAAAATAATCATAATAAATAAAAAGCATTCATTCAGCATAATTGTAAAATTAAAACCAAACATATGAACAGAAAAGTACTTCATAGCACCTGGTCATCAGACATGCCTCATTTTTTCCTGAATCCTTAAATTTGGAAAAAAAAAAAAAATAGCTAAGCACAAATAATAAATTAAATTTCAACTAATTACATAACAATGGCCTAATGCAGTTTCTAGAATGCTTTAAAATACTAGCATATAAAAATGAGAAGCTGAAATGGGTGGGGTACTGAGTACAAAAGAACAAAATACAATTCATTTGCACTGAAATACGTCTGAAAAAAAATCAAGATAGGAAAAAATTAAAGCTTACACATTGCAACTTTGTCAATTCTTCTCCTACCCTTTTGTCGATAAGGCGGTACAATTTCCAGGGGTTCTGTTAGATCAGTGAGATCCCCACCAGGTCTTATACCATCAGAAAAAATTACTTGTTTAGGCTCTCCCTTTGGTTTATTTCCTAAAATATCATGGGGGGAAATACAAGAGCTCTTCAAGATGCAATTATGAATTTTTACAATTTTCAGTATGCTAAACATACCATTACATAAGGCCTACATTCACAAATTCTAATGAACATATTTTAATGTTCTTTCATAGGTCTCATAGATATAAACCTATTTTATCGCCAGCTGTTTTGCGATGTTGATGTTTATTCTATGTTTTCAGAAGTTCTATTAATTTGTATCTATACTCTAAATTTTAAAAAGTGATCAGTTCTATTATTCATGAAACAATATATCCAGTTTCATGTTCACAGTATCACTTTTATTTTCATTATCTTGTACACTGATCAGCCAAAACATTATGAATACCCCCACACGTCGAGAATGGGCTCGCCGGAATGACGCAGTGGCCGCATGACAAG
>APH_4005
CCTTTGAGGCTTGCATATCAGATTTCTTCAAAACTGGTACAAAGCTTAATATTACGAAATGAATGGATATGTCCTCCCCCTTCCTTTGTACAGGGTAATTTACCATTTATGGTTTAAAAAAACAAGAACCTTTCAGATATCTTTTCTTAAAAGGGAAAATGATACTGGTACACATGAGGGCAATACCAGAACTGTGCAACACCAGTGGCAGATTAAGAATGAAAAATCTTAGATCTATAGATGTATCCAACATGCATCCTGACATAAAACATAATACAGAGCACGATGGAGACGCAAAATAATCATAATAAATAAAAAGCATTCATTCAGCATAATTGTAAAATTAAAACCAAACATATGAACAGAAAAGTACTTCATAGCACCTGGTCATCAGACATGCCTCATTTTTTCCTGAATCCTTAAATTTGGAAAAAAAAAAAAAATAGCTAAGCACAAATAATAAATTAAATTTCAACTAATTACATAACAATGGCCTAATGCAGTTTCTAGAATGCTTTAAAATACTAGCATATAAAAATGAGAAGCTGAAATGGGTGGGGTACTGAGTACAAAAGAACAAAATACAATTCATTTGCACTGAAATACGTCTGAAAAAAAATCAAGATAGGAAAAAATTAAAGCTTACACATTGCAACTTTGTCAATTCTTCTCCTACCCTTTTGTCGATAAGGCGGTACAATTTCCAGGGGTTCTGTTAGATCAGTGAGATCCCCACCAGGTCTTATACCATCAGAAAAAATTACTTGTTTAGGCTCTCCCTTTGGTTTATTTCCTAAAATATCATGGGGGGAAATACAAGAGCTCTTCAAGATGCAATTATGAATTTTTACAATTTTCAGTATGCTAAACATACCATTACATAAGGCCTACATTCACAAATTCTAATGAACATATTTTAATGTTCTTTCATAGGTCTCATAGATATAAACCTATTTTATCGCCAGCTGTTTTGCGATGTTGATGTTTATTCTATGTTTTCAGAAGTTCTATTAATTTGTATCTATACTCTAAATTTTAAAAAGTGATCAGTTCTATTATTCATGAAACAATATATCCAGTTTCATGTTCACAGTATCACTTTTATTTTCATTATCTTGTACACTGATCAGCCAAAACATTATGAATACCCCCACACGTCGAGAATGGGCTCGCCGGAATGACGCAGTGGCCGCATGACAAG
>APH_4029
---------------------------------------------------------------------------------------------------------------------AAAAACAAGAACCTTTCAGATATCTTTTCTTAAAAGGGAAAATGATACTGGTACACATGAGGGCAATACCAGAACTGTGCAACACCAGTGGCAGATTAAGAATGAAAAATCTTAGATCTATAGATGTATCCAACATGCATCCTGACATAAAACATAATACAGAGCACGATGGAGACGCAAAATAATCATAATAAATAAAAAGCATTCATTCAGCATAATTGTAAAATTAAAACCAAACATATGAACAGAAAAGTACTTCATAGCACCTGGTCATCAGACATGCCTCATTTTTTCCTGAATCCTTAAATTTGGAAAAAAAAAAAAAATAGCTAAGCACAAATAATAAATTAAATTTCAACTAATTACATAACAATGGCCTAATGCAGTTTCTAGAATGCTTTAAAATACTAGCATATAAAAATGAGAAGCTGAAATGGGTGGGGTACTGAGTACAAAAGAACAAAATACAATTCATTTGCACTGAAATACGTCTGAAAAAAAATCAAGATAGGAAAAAATTAAAGCTTACACATTGCAACTTTGTCAATTCTTCTCCTACCCTTTTGTCGATAAGGCGGTACAATTTCCAGGGGTTCTGTTAGATCAGTGAGATCCCCACCAGGTCTTATACCATCAGAAAAAATTACTTGTTTAGGCTCTCCCTTTGGTTTATTTCCTAAAATATCATGGGGGGAAATACAAGAGCTCTTCAAGATGCAATTATGAATTTTTACAATTTTCAGTATGCTAAACATACCATTACATAAGGCCTACATTCACAAATTCTAATGAACATATTTTAATGTTCTTTCATAGGTCTCATAGATATAAACCTATTTTATCGCCAGCTGTTTTGCGATGTTGATGTTTATTCTATGTTTTCAGAAGTTCTATTAATTTGTATCTATACTCTAAATTTTAAAAAGTGATCAGTTCTATTATTCATGAAACAATATATCCAGTTTCATGTTCACAGTATCACTTTTATTTTCATTATCTTGTACACTGATCAGCCAAAACATTATGAATACCCCCACACGTCGAGAATGGGCTCGCCGGAATGACGCAGTGGCCGCATGACAAG
>APH_5001
CCTTTGAGGCTTGCATATCACATTTCGTCAAAACTGGTACAAAGCTTAATATTACGAACTGAATGGATATGTCCTCCCCCTTCCTTTGTACAGGGTAATTTACCATTTATGGTTTAAAAAAACAAGAACCTTTCAGATATCTTTTCTTAAAAGGGAAAATGATACTGGTACACATGAGGGCAATACCAGAACTGTGCAACACCAGTGGCAGATTAAGAATGAAAAATCTTAGATCTATAGATGTATCCAACATGCATCCTGACATAAAACATAATACAGAGCACGATGGAGACGCAAAATAATCATAATAAATAAAAAGCATTCATTCAGCATAATTGTAAAATTAAAACCAAACATATGAACAGAAAAGTACTTCATAGCACCTGGTCATCAGACATGCCTCATTTTTTCCTGAATCCTTAAATTTGGAAAAAAAAAAAAAATAGCTAAGCACAAATAATAAATTAAATTTCAACTAATTACATAACAATGGCCTAATGCAGTTTCTAGAATGCTTTAAAATACTAGCATATAAAAATGAGAAGCTGAAATGGGTGGGGTACTGAGTACAAAAGAACAAAATACAATTAATTTGCACTGAAATACGTCTGAAAAAAAATCAAGATAGGAAAAAATTAAAGCTTACACATTGCAACTTTGTCAATTCTTCTCCTACCCTTTTGTCGATAAGGCGGTACAATTTCCAGGGGTTCTGTTAGATCAGTGAGATCCCCACCAGGTCTTATACCATCAGAAAAAATTACTTGTTTAGGCTCTCCCTTTGGTTTATTTCCTAAAATATCATGGGGGGAAATACAAGAGCTCTTCAAGATGCAATTATGAATTTTTACAATTTTCAGTATGCTAAACATACCATTACATAAGGCCTACATTCACAAATTCTAATGAACATATTTTAATGTTCTTTCATAGGTCTCATAGATATAAACCTATTTTATCGCCAGCTGTTTTGCGATGTTGATGTTTATTCTATGTTTTCAGAAGTTCTATTAATTTGTATCTATACTCTAAATTTTAAAAAGTGATCAGTTCTATTATTCATGAAACAATATATCCAGTTTCATGTTCACAGTATCACTTTTATTTTCATTATCTTGTACACTGATCAGCCAAAACATTATGAATACCCCCACACCTCGAGAATGGGCTCGCCGGAATGACGCAGTGGCCGCGTGACAAG
>APH_5079
-------GGCTTGCATATCACATTTCGTCAAAACTGGTACAAAGCTTAATATTACGAACTGAATGGATATGTCCTCCCCCTTCCTTTGTACAGGGTAATTTACCATTTATGGTTTAAAAAAACAAGAACCTTTCAGATATCTTTTCTT-AAAGGGAAAATGATACTGGTACACATGAGGGCAATACCAGAACTGTGCAACACCAGTGGCAGATTAAGAATGAAAAATCTTAGATCTATAGATGTATCCAACATGCATCCTGACATAAAACATAATACAGAGCACGATGGAGACGCAAAATAATCATAATAAATAAAAAGCATTCATTCAGCATAATTGTAAAATTAAAACCAAACATATGAACAGAAAAGTACTTCATAGCACCTGGTCATCAGACATGCCTCATTTTTTCCTGAATCCTTAAATTTGGAAAAAAAAAAAAAATAGCTAAGCACAAATAATAAATTAAATTTCAACTAATTACATAACAATGGCCTAATGCAGTTTCTAGAATGCTTTAAAATACTAGCATATAAAAATGAGAAGCTGAAATGGGTGGGGTACTGAGTACAAAAGAACAAAATACAATTAATTTGCACTGAAATACGTCTGAAAAAAAATCAAGATAGGAAAAAATTAAAGCTTACACATTGCAACTTTGTCAATTCTTCTCCTACCCTTTTGTCGATAAGGCGGTACAATTTCCAGGGGTTCTGTTAGATCAGTGAGATCCCCACCAGGTCTTATACCATCAGAAAAAATTACTTGTTTAGGCTCTCCCTTTGGTTTATTTCCTAAAATATCATGGGGGGAAATACAAGAGCTCTTCAAGATGCAATTATGAATTTTTACAATTTTCAGTATGCTAAACATACCATTACATAAGGCCTACATTCACAAATTCTAATGAACATATTTTAACGTTCTTTCATAGGTCTCATAGATATAAACCTATTTTATCGCCAGCTGTTTTGCGATGTTGATGTTTATTCTATGTTTTCAGAAGTTCTATTAATTTGTATCTATACTCTAAATTTTAAAAAGTGATCAGTTCTATTATTCATGAAACAATATATCCAGTTTCATGTTCACAGTATCACTTTTATTTTCATTATCTTGTACACTGATCAGCCAAAACATTATGAATACCCCCACACCTCGAGAATGGGCTCGCCGGAATGACGCAGTGGCCGCGTGACAAG
>APH_3188
CCTTTGAGGCTTGCATATCAGATTTCTTCAAAACTGGTACAAAGCTTAATATTACGAACTGAATGGATATGTCCTCCCCCTTCCTTTGTACAGGGTAATTTACCATTTATGGTTTAAAAAAACAAGAACCTTTCAGATATCTTTTCTTAAAAGGGAAAATGATACTGGTACACATGAGGGCAATACCAGAACTGTGCAACACCAGTGGCAGATTAAGAATGAAAAATCTTAGATCTATAGATGTATCCAACATGCATCCTGACATAAAACATAATGCAGAGCACGATGGTGACGCAAAATAATCATAATAAATAAAAAGCATTCATTCAGCATAATTGTAAAATTAAAACCAAACATATGAACAGAAAAGTACTTCATAGCACCTGGTCATCAGACATGCCTCATTTTTTCCTGAATCCTTAAATTTGGAAAAAAAAAAAAAATAGCTAAGCACAAATAATAAATTAAATTTCAACTAATTACATAACAATGGCCTAATGCAGTTTCTAGAATGCTTTAAAATACTAGCATATAAAAATGAGAAGCTGAAATGGATGGGGTACTGAGTACAAAAGAACAAAATACAATTCATTTGCACTAAAATACGTCTGAAAAAAAATCAAGATAGGAAAAAATTAAAGCTTACACATTGCAACTTTGTCAATTCTTCTCCTACCCTTTTGTCGATAAGGCGGTACAATTTCCAGGGGTTCTGTTAGATCAGTGAGATCCCCACCAGGTCTTATACCATCAGAAAAAATTACTTGTTTAGGCTCTCCCTTTGGTTTATTTCCTAAAATATCATGGGGGGAAATACAAGAGCTCTTCAAGATGCAATTATGAATTTTTACAATTTTCAGTATGCTAAACATACCATTACATAAGGCCTACATTCACAAATTCTAATGAACATATTTTAACGTTCTTTCATAGGTCTCATAGATATAAACCTATTTTATCGCCAGCTGTTTTGCGATGTTGATGTTTATTCTATGTTTTCAGAAGTTCTATTAATTTGTATCTATACTCTAAATTTTAAAAAGTGATCAGTTCTATTATTCATGAAACAATATATCCAGTTTCATGTTCACAGTATCACTTTTATTTTCATTATCTTGTACACTGATCAGCCAAAACATTATGAATACTCCCACACCTCGAGAATGGGCTCGCCGGAATGACGCAGTGGCCGCGTGACAAG
>APH_0185
CCTTTGAGGCTTGCATATCAGATTTCTTCAAAACTGGTACAAAGCTTAATATTACGAACTGAATGGATATGTCCTCCCCCTTCCTTTGTACAGGGTAATTTACCATTTATGGTTTAAAAAAACAAGAACCTTTCAGATATCTTTTCTTAAAAGGGAAAATGATACTGGTACACATGAGGGCAATACCAGAACTGTGCAACACCAGTGGCAGATTAAGAATGAAAAATCTTAGATCTATAGATGTATCCAACATGCATCCTGACATAAAACATAATGCAGAGCACGATGGTGACGCAAAATAATCATAATAAATAAAAAGCATTCATTCAGCATAATTGTAAAATTAAAACCAAACATATGAACAGAAAAGTACTTCATAGCACCTGGTCATCAGACATGCCTCATTTTTTCCTGAATCCTTAAATTTGGAAAAAAAAAAAAAATAGCTAAGCACAAATAATAAATTAAATTTCAACTAATTACATAACAATGGCCTAATGCAGTTTCTAGAATGCTTTAAAATACTAGCATATAAAAATGAGAAGCTGAAATGGATGGGGTACTGAGTACAAAAGAACAAAATACAATTCATTTGCACTAAAATACGTCTGAAAAAAAATCAAGATAGGAAAAAATTAAAGCTTACACATTGCAACTTTGTCAATTCTTCTCCTACCCTTTTGTCGATAAGGCGGTACAATTTCCAGGGGTTCTGTTAGATCAGTGAGATCCCCACCAGGTCTTATACCATCAGAAAAAATTACTTGTTTAGGCTCTCCCTTTGGTTTATTTCCTAAAATATCATGGGGGGAAATACAAGAGCTCTTCAAGATGCAATTATGAATTTTTACAATTTTCAGTATGCTAAACATACCATTACATAAGGCCTACATTCACAAATTCTAATGAACATATTTTAACGTTCTTTCATAGGTCTCATAGATATAAACCTATTTTATCGCCAGCTGTTTTGCGATGTTGATGTTTATTCTATGTTTTCAGAAGTTCTATTAATTTGTATCTATACTCTAAATTTTAAAAAGTGATCAGTTCTATTATTCATGAAACAATATATCCAGTTTCATGTTCACAGTATCACTTTTATTTTCATTATCTTGTACACTGATCAGCCAAAACATTATGAATACCCCCACACCTCGAGAATGGGCTCGCCGGAATGACGCAGTGGCCGCGTGACAAG
>APH_0186
CCTTTGAGGCTTGCATATCAGATTTCTTCAAAACTGGTACAAAGCTTAATATTACGAACTGAATGGATATGTCCTCCCCCTTCCTTTGTACAGGGTAATTTACCATTTATGGTTTAAAAAAACAAGAACCTTTCAGATATCTTTTCTTAAAAGGGAAAATGATACTGGTACACATGAGGGCAATACCAGAACTGTGCAACACCAGTGGCAGATTAAGAATGAAAAATCTTAGATCTATAGATGTATCCAACATGCATCCTGACATAAAACATAATGCAGAGCACGATGGTGACGCAAAATAATCATAATAAATAAAAAGCATTCATTCAGCATAATTGTAAAATTAAAACCAAACATATGAACAGAAAAGTACTTCATAGCACCTGGTCATCAGACATGCCTCATTTTTTCCTGAATCCTTAAATTTGGAAAAAAAAAAAAAATAGCTAAGCACAAATAATAAATTAAATTTCAACTAATTACATAACAATGGCCTAATGCAGTTTCTAGAATGCTTTAAAATACTAGCATATAAAAATGAGAAGCTGAAATGGATGGGGTACTGAGTACAAAAGAACAAAATACAATTCATTTGCACTAAAATACGTCTGAAAAAAAATCAAGATAGGAAAAAATTAAAGCTTACACATTGCAACTTTGTCAATTCTTCTCCTACCCTTTTGTCGATAAGGCGGTACAATTTCCAGGGGTTCTGTTAGATCAGTGAGATCCCCACCAGGTCTTATACCATCAGAAAAAATTACTTGTTTAGGCTCTCCCTTTGGTTTATTTCCTAAAATATCATGGGGGGAAATACAAGAGCTCTTCAAGATGCAATTATGAATTTTTACAATTTTCAGTATGCTAAACATACCATTACATAAGGCCTACATTCACAAATTCTAATGAACATATTTTAACGTTCTTTCATAGGTCTCATAGATATAAACCTATTTTATCGCCAGCTGTTTTGCGATGTTGATGTTTATTCTATGTTTTCAGAAGTTCTATTAATTTGTATCTATACTCTAAATTTTAAAAAGTGATCAGTTCTATTATTCATGAAACAATATATCCAGTTTCATGTTCACAGTATCACTTTTATTTTCATTATCTTGTACACTGATCAGCCAAAACATTATGAATACCCCCACACCTCGAGAATGGGCTCGCCGGAATGACGCAGTGGCCGCGTGACAAG
>APH_0674
CCTTTGAGGCTTGCATATCAGATTTCTTCAAAACTGGTACAAAGCTTAATATTACGAACTGAATGGATATGTCCTCCCCCTTCCTTTGTACAGGGTAATTTACCATTTATGGTTTAAAAAAACAAGAACCTTTCAGATATCTTTTCTTAAAAGGGAAAATGATACTGGTACACATGAGGGCAATACCAGAACTGTGCAACACCAGTGGCAGATTAAGAATGAAAAATCTTAGATCTATAGATGTATCCAACATGCATCCTGACATAAAACATAATGCAGAGCACGATGGTGACGCAAAATAATCATAATAAATAAAAAGCATTCATTCAGCATAATTGTAAAATTAAAACCAAACATATGAACAGAAAAGTACTTCATAGCACCTGGTCATCAGACATGCCTCATTTTTTCCTGAATCCTTAAATTTGGAAAAAAAAAAAAAATAGCTAAGCACAAATAATAAATTAAATTTCAACTAATTACATAACAATGGCCTAATGCAGTTTCTAGAATGCTTTAAAATACTAGCATATAAAAATGAGAAGCTGAAATGGATGGGGTACTGAGTACAAAAGAACAAAATACAATTCATTTGCACTAAAATACGTCTGAAAAAAAATCAAGATAGGAAAAAATTAAAGCTTACACATTGCAACTTTGTCAATTCTTCTCCTACCCTTTTGTCGATAAGGCGGTACAATTTCCAGGGGTTCTGTTAGATCAGTGAGATCCCCACCAGGTCTTATACCATCAGAAAAAATTACTTGTTTAGGCTCTCCCTTTGGTTTATTTCCTAAAATATCATGGGGGGAAATACAAGAGCTCTTCAAGATGCAATTATGAATTTTTACAATTTTCAGTATGCTAAACATACCATTACATAAGGCCTACATTCACAAATTCTAATGAACATATTTTAACGTTCTTTCATAGGTCTCATAGATATAAACCTATTTTATCGCCAGCTGTTTTGCGATGTTGATGTTTATTCTATGTTTTCAGAAGTTCTATTAATTTGTATCTATACTCTAAATTTTAAAAAGTGATCAGTTCTATTATTCATGAAACAATATATCCAGTTTCATGTTCACAGTATCACTTTTATTTTCATTATCTTGTACACTGATCAGCCAAAACATTATGAATACCCCCACACCTCGAGAATGGGCTCGCCGGAATGACGCAGTGGCCGCGTGACAAG
>APH_0717
----------------ATCAGATTTCTTCAAAACTGGTACAAAGCTTAATATTACGAACTGAATGGATATGTCCTCCCCCTTCCTTTGTACAGGGTAATTTACCATTTATGGTTTAAAAAAACAAGAACCTTTCAGATATCTTTTCTTAAAAGGGAAAATGATACTGGTACACATGAGGGCAATACCAGAACTGTGCAACACCAGTGGCAGATTAAGAATGAAAAATCTTAGATCTATAGATGTATCCAACATGCATCCTGACATAAAACATAATGCAGAGCACGATGGTGACGCAAAATAATCATAATAAATAAAAAGCATTCATTCAGCATAATTGTAAAATTAAAACCAAACATATGAACAGAAAAGTACTTCATAGCACCTGGTCATCAGACATGCCTCATTTTTTCCTGAATCCTTAAATTTGGAAAAAAAAAAAAAATAGCTAAGCACAAATAATAAATTAAATTTCAACTAATTACATAACAATGGCCTAATGCAGTTTCTAGAATGCTTTAAAATACTAGCATATAAAAATGAGAAGCTGAAATGGATGGGGTACTGAGTACAAAAGAACAAAATACAATTCATTTGCACTAAAATACGTCTGAAAAAAAATCAAGATAGGAAAAAATTAAAGCTTACACATTGCAACTTTGTCAATTCTTCTCCTACCCTTTTGTCGATAAGGCGGTACAATTTCCAGGGGTTCTGTTAGATCAGTGAGATCCCCACCAGGTCTTATACCATCAGAAAAAATTACTTGTTTAGGCTCTCCCTTTGGTTTATTTCCTAAAATATCATGGGGGGAAATACAAGAGCTCTTCAAGATGCAATTATGAATTTTTACAATTTTCAGTATGCTAAACATACCATTACATAAGGCCTACATTCACAAATTCTAATGAACATATTTTAACGTTCTTTCATAGGTCTCATAGATATAAACCTATTTTATCGCCAGCTGTTTTGCGATGTTGATGTTTATTCTATGTTTTCAGAAGTTCTATTAATTTGTATCTATACTCTAAATTTTAAAAAGTGATCAGTTCTATTATTCATGAAACAATATATCCAGTTTCATGTTCACAGTATCACTTTTATTTTCATTATCTTGTACACTGATCAGCCAAAACATTATGAATACCCCCACACCTCGAGAATGGGCTCGCCGGAATGACGCAGTGGCCGCGTGACAA-
>APH_0683
CCTTTGAGGCTTGCATATCAGATTTCTTCAAAACTGGTACAAAGCTTAATATTACGAACTGAATGGATATGTCCTCCCCCTTCCTTTGTACAGGGTAATTTACCATTTATGGTTTAAAAAAACAAGAACCTTTCAGATATCTTTTCTTAAAAGGGAAAATGATACTGGTACACATGAGGGCAATACCAGAACTGTGCAACACCAGTGGCAGATTAAGAATGAAAAATCTTAGATCTATAGATGTATCCAACATGCATCCTGACATAAAACATAATGCAGAGCACGATGGAGACGCAAAATAATCATAATAAATAAAAAGCATTCATTCAGCATAATTGTAAAATTAAAACCAAACATATGAACAGAAAAGTACTTCATAGCACCTGGTCATCAGACATGCCTCATTTTTTCCTGAATCCTTAAATTTGGAAAAAAAAAAAAAATAGCTAAGCACAAATAATAAATTAAATTTCAACTAATTACATAACAATGGCCTAATGCAGTTTCTAGAATGCTTTAAAATACTAGCATATAAAAATGAGAAGCTGAAATGGGTGGGGTACTGAGTACAAAAGAACAAAATACAATTCATTTGCACTAAAATACGTCTGAAAAAAAATCAAGATAGGAAAAAATTAAAGCTTACACATTGCAACTTTGTCAATTCTTCTCCTACCCTTTTGTCGATAAGGCGGTACAATTTCCAGGGGTTCTGTTAGATCAGTGAGATCCCCACCAGGTCTTATACCATCAGAAAAAATTACTTGTTTAGGCTCTCCCTTTGGTTTATTTCCTAAAATATCATGGGGGGAAATACAAGAGCTCTTCAAGATGCAATTATGAATTTTTACAATTTTCAGTATGCTAAACATACCATTACATAAGGCCTACATTCACAAATTCTAATGAACATATTTTAACGTTCTTTCATAGGTCTCATAGATATAAACCTATTTTATCGCCAGCTGTTTTGCGATGTTGATGTTTATTCTATGTTTTCAGAAGTTCTATTAATTTGTATCTATACTCTAAATTTTAAAAAGTGATCAGTTCTATTATTCATGAAACAATATATCCAGTTTCACGTTCACAGTATCACTTCTATTTTCATTATCTTGTACACTGATCAGCCAAAACATTATGAATACCCCCACACCTCGAGAATGGGATCGCCGGAATGACGCAGTGGCCGCGTGACAAG
>APH_0723
CCTTTGAGGCTTGCATATCAGATTTCTTCAAAACTGGTACAAAGCTTAATATTACGAACTGAATGGATATGTCCTCCCCCTTCCTTTGTACAGGGTAATTTACCATTTATGGTTTAAAAAAACAAGAACCTTTCAGATATCTTTTCTTAAAAGGGAAAATGATACTGGTACACATGAGGGCAATACCAGAACTGTGCAACACCAGTGGCAGATTAAGAATGAAAAATCTTAGATCTATAGATGTATCCAACATGCATCCTGACATAAAACATAATGCAGAGCACGATGGAGACGCAAAATAATCATAATAAATAAAAAGCATTCATTCAGCATAATTGTAAAATTAAAACCAAACATATGAACAGAAAAGTACTTCATAGCACCTGGTCATCAGACATGCCTCATTTTTTCCTGAATCCTTAAATTTGGAAAAAAAAAAAAAATAGCTAAGCACAAATAATAAATTAAATTTCAACTAATTACATAACAATGGCCTAATGCAGTTTCTAGAATGCTTTAAAATACTAGCATATAAAAATGAGAAGCTGAAATGGGTGGGGTACTGAGTACAAAAGAACAAAATACAATTCATTTGCACTAAAATACGTCTGAAAAAAAATCAAGATAGGAAAAAATTAAAGCTTACACATTGCAACTTTGTCAATTCTTCTCCTACCCTTTTGTCGATAAGGCGGTACAATTTCCAGGGGTTCTGTTAGATCAGTGAGATCCCCACCAGGTCTTATACCATCAGAAAAAATTACTTGTTTAGGCTCTCCCTTTGGTTTATTTCCTAAAATATCATGGGGGGAAATACAAGAGCTCTTCAAGATGCAATTATGAATTTTTACAATTTTCAGTATGCTAAACATACCATTACATAAGGCCTACATTCACAAATTCTAATGAACATATTTTAACGTTCTTTCATAGGTCTCATAGATATAAACCTATTTTATCGCCAGCTGTTTTGCGATGTTGATGTTTATTCTATGTTTTCAGAAGTTCTATTAATTTGTATCTATACTCTAAATTTTAAAAAGTGATCAGTTCTATTATTCATGAAACAATATATCCAGTTTCACGTTCACAGTATCACTTCTATTTTCATTATCTTGTACACTGATCAGCCAAAACATTATGAATACCCCCACACCTCGAGAATGGGCTCGCCGGAATGACGCAGTGGCCGCGTGACAAG
>APH_1438
------------------------------------------------------------------------------------------------------------------------------------------------------------------------------------------------------------------------------------------------------------------------------------------------------------------------------GCATTCATTCAGCATAATTGTAAAATTAAAACCAAATATATGAACAGAAAAGTACTTCATAGAACCTGGTCATCAGACATGCCTCATTTTTTCCTGAATCCTTAAATTTGG---AAAAAAAAAAATAGCTAAGCACAAATAATAAATTAAATTTCAACTAATTACATAACAATGGCCTAATGCAGTTTCTAGAATGCTTTAAAATACTAGCATATAAAAATGAGAAGCTGAAATGGGTGGGGTACTGAGTACAAAAGAACAAAATACAATTCATTTGCACTAAAATACGTCTGAAAAAAAATCAAGATAGGAAAAAATTAAAGCTTACACATTGCAACTTTGTCAATTCTTCTCCTACCCTTTTGTCGATAAGGCGGTACAATTTCCAGGGGTTCTGTTAGATCAGTGAGATCCCCACCAGGTCTTATACCATCAGAAAAAATTACTTGTTTAGGCTCTCCCTTTGGTTTATTTCCTAAAATATCATGGGGGGAAATACAAGAGCTCTTCAAGATGCAATTATGAATTTTTA---------------------------------------------------------------------------------------------------------------------------------------------------------------------------------------------------------------------------------------------------------------------------------------------------------------------------------------------------------------
>APH_1602
CCTTTGAGGCTTGCATATCAGATTTCTTCAAAATTGGTACAAAGCTTAATATTACGAACTGAATGGATATGTTTTCCCCCTTCCTTTGTACAGGGTAATTTACCATTTATGGTTTAAAAAAACAAGAACCTTTCAGATATCTTTTCTTAAAAGGGAAAATGATACTGATACACATGAGGGCAATACCAGAACTGTGCAACACCAGTGGCAGATTAAGAATGAAAAATCTTAGATCTATAGATGTATCCAACATGCATCCTGACATAAAACATAATGCAGAGCACGATGGAGACGCAAAATAATCATAATAAATAAAAAGCATTCATTCAGCATAATTGTAAAATTAAAACCAAATATATGAACAGAAAAGTACTTCATAGAACCTGGTCATCAGACATGCCTCATTTTTTCCTGAATCCTTAAATTTGG--AAAAAAAAAAAATAGCTAAGCACAAATAATAAATTAAATTTCAACTAATTACATAACAATGGCCTAATGCAGTTTCTAGAATGCTTTAAAATACTAGCATATAAAAATGAGAAGCTGAAATGGGTGGGGTACTGAGTACAAAAGAACAAAATACAATTCATTTGCACTGAAATACGTCTGAAAAAAAATCAAGATAGGAAAAAATTAAAGCTTACACATTGCAACTTTGTCAATTCTTCTCCTACCCTTTTGTCGATAAGGCGGTACAATTTCCAGGGGTTCTGTTAGATCAGTAAGATCCCCACCAGGTCTTATACCATCAGAAAAAATTACTTGTTTAGGCTCTCCCTTTGGTTTATTTCCTAAAATATCATGGGGGGAAATACAAGAGCTCTTCAAGATGCAATTATGAATTTTTACAATTTTCAGTATGCTAAACATACCATTACATAAGGCCTACATTCACAAATTCTAATGAACATATTTTAACGTTCTTTCATAGGTCTCATAGATATAAACCTATTTTATCGCCAGCTGTTTTGCGATGTTGATGTTTATCCTATGTTTTCAGAAGTTCTATTAATTTGTATCTATATTCTAAATTTTAAAAAGTGATCAGTTCTATTATTCATGAAACAATATATCCAGTTTAATGTTCACAGTATCACTTTTATTTTCATTATCTTGTACACTGATCAGCCAAAACATTATGACCACCCCCACACCTCGAGAATGGGCTCGCCGGAATGACGCAGTGGCCGCGTGA----
>APH_3191
--------------------------------------------------------------------------------------------------------------------------------------------------------------------------------------------------------------------------------------------------------------------GACATAAAACATAATGCAGAGCACGATGGAGACGCAAAATAATCATAATAAATAAAAAGCATTCATTCAGCATAATTGTAAAATTAAAACCAAATATATGAACAGAAAAGTACTTCATAGCACCTGGTCATCAGACATGCCTCATTTTTTCCTGAATCCTTAAATTTGGAAAAAAAAAAAAAATAGCTAAGCACAAATAATAAATTAAATTTCAACTAATTACATAACAATGGCCTAATGCAGTTTCTAGAATGCTTTAAAATACTAGCATATAAAAATGAGAAGCTGAAATGGGTGGGGTACTGAGTACAAAAGAACAAAATACAATTCATTTGCACTGAAATACGTCTGAAAAAAAAACAAGATAGGAAAAAATTAAAGCTTACACATTGCAACTTTGTCAATTCTTCTCCTACCCTTTTGTCGATAAGGCGGTACAATTTCCAGGGGTTCTGTTAGATCAGTGAGATCCCCACCAGGTCTTATACCATCAGAAAAAATTACTTGTTTAGGCTCTCCCTTTGGTTTATTTCCTAAAATATCATGGGGGGAAATACAAGAGCTCTTCAAGATGCAATTATGAATTTTTACAATTTTCAGTATGCTAAACATACCATTACATAAGGCCTACATTCACAAATTCTAATGAACATATTTTAACGTTCTTTCATAGGTCTCATAGATATAAACCTATTTTATCGCCAGCTGTTTTGCGATGTTGATGTTTATCCTATGTTTTCAGAAGTTCTATTAATTTGTATCTATATTCTAAATTTTAAAAAGTGATCAGTTCTATTATTCATGAAACAATATATCCAGTTTCATGTTCACAGTATCACTTTTATTTTCATTATCTTGTACACTGATCAGCCAAAACATTATGACCACCCCCACACCTCGAGAATGGGCTC------------------------------
>APH_0880
CCTTTGAGGCTTGCATATCAGATTTCTTCAAAATTGGTACAAAGCTTAATATTACGAACTGAATGGATATGTCCTCCCCCTTCCTTTGTACAGGGTAATTTACCATTTATGGTTTAAAAAAACAAGAACCTTTCAGATATCTTTTCTTAAAAGGGAAAATGATACTGATACACATGAGGGCAATACCAGAACTGTGCAACACCAGCGGCAGATTAAGAATGAAAAATCTTAGATCTATAGATGTATCCAACATGCATCCTGACATAAAACATAATGCAGAGCACGATGGAGACGCAAAATAATCATAATAAATAAAAAGCATTCATTCAGCATAATTGTAAAATTAAAACCAAATATATGAACAGAAAAGTACTTCATAGCACCTGGTCATCAGACATGCCTCATTTTTTCCTGAATCCTTAAATTTGGAAAAAAAAAAAAAATAGCTAAGCACAAATAATAAATTAAATTTCAACTAATTACATAACAATGGCCTAATGCAGTTTCTAGAATGCTTTAAAATACTAGCATATAAAAATGAGAAGCTGAAATGGGTGGGGTACTGAGTACAAAAGAACAAAATACAATTCATTTGCACTGAAATACGTCTGAAAAAAAAACAAGATAGGAAAAAATTAAAGCTTACACATTGCAACTTTGTCAATTCTTCTCCTACCCTTTTGTCGATAAGGCGGTACAATTTCCAGGGGTTCTGTTAGATCAGTGAGATCCCCACCAGGTCTTATACCATCAGAAAAAATTACTTGTTTAGGCTCTCCCTTTGGTTTATTTCCTAAAATATCATGGGGGGAAATACAAGAGCTCTTCAAGATGCAATTATGAATTTTTACAATTTTCAGTATGCTAAACATACCATTACATAAGGCCTACATTCACAAATTCTAATGAACATATTTTAACGTTCTTTCATAGGTCTCATAGATATAAACCTATTTTATCGCCAGCTGTTTTGCGATGTTGATGTTTATCCTATGTTTTCAGAAGTTCTATTAATTTGTATCTATATTCTAAATTTTAAAAAGTGATCAGTTCTATTATTCATGAAACAATATATCCAGTTTCATGTTCACAGTATCACTTTTATTTTCATTATCTTGTACACTGATCAGCCAAAACATTATGACCACCCCCACACCTCGAGAATGGGCTCGC----------------------------
>APH_0136
CCTTTGAGGCTTGCATATCAGATTTCTTCAAAATTGGTACAAAGCTTAATATTACGAACTGAATGGATATGTCCTCCCCCTTCCTTTGTACAGGGTAATTTACCATTTATGGTTTAAAAAAACAAGAAACTTTCAGATATCTTTTCTTAAAAGGGAAAATGATACTGATACACATGAGGGCAATACCAGAACTGTGCAACACCAGTGGCAGATTAAGAATGAAAAATCTTAGATCTATAGATGTATCCAACATGCATCCTGACATAAAACATAATGCAGAGCACGATGGAGACGCAAAATAATCATAATAAATAAAAAGCATTCATTCAGCATAATTGTAAAATTAAAACCAAATATATGAACAGAAAAGTACTTCATAGCACCTGGTCATCAGACATGCCTCATTTTTTCCTGAATCCTTAAATTTGG-AAAAAAAAAAAAATAGCTAAGCACAAATAATAAATTAAATTTCAACTAATTACATAACAATGGCCTAATGCAGTTTCTAGAATGCTTTAAAATACTAGCATATAAAAATGAGAAGCTGAAATGGGTGGGGTACTGAGTACAAAAGAACAAAATACAATTCATTTGCACTGAAATACGTCTGAAAAAAAATCAAGATAGGAAAAAATTAAAGCTTACACATTGCAACTTTGTCAATTCTTCTCCTACCCTTTTGTCGATAAGGCGGTACAATTTCCAGGGGTTCTGTTAGATCAGTGAGATCCCCACCAGGTCTTATACCATCAGAAAAAATTACTTGTTTAGGCTCTCCCTTTGGTTTATTTCCTAAAATATCATGGGGGGAAATACAAGAGCTCTTCAAGATGCAATTATGAATTTTTACAATTTTCAGTATGCTAAACATACCATTACATAAGGCCTACATTCACAAATTCTAATGAACATATTTTAACGTTCTTTCATAGGTCTCATAGATATAAACCTATTTTATCGCCAGCTGTTTTGCGATGTTGATGTTTATCCTATGTTTTCAGAAGTTCTATTAATTTGTATCTATATTCTAAATTTTAAAAAGTGATCAGTTCTATTATTCATGAAACAATATATCCAGTTTCGTGTTCACAGTATCACTTTTATTTTCATTATCTTGTACACTGATCAGCCAAAACATTATGACCACCCCCACACCTCGAGAATGGGCTCGCCGGAATGACGCAGTGGCCGCGTGACAAG
>APH_3177
CCTTTGAGGCTTGCATATCAGATTTCTTCAAAATTGGTACAAAGCTTAATATTACGAACTGAATGGATATGTCCTCCCCCTTCCTTTGTACAGGGTAATTTACCATTTATGGTTTAAAAAAACAAGAAACTTTCAGATATCTTTTCTTAAAAGGGAAAATGATACTGATACACATGAGGGCAATACCAGAACTGTGCAACACCAGTGGCAGATTAAGAATGAAAAATCTTAGATCTATAGATGTATCCAACATGCATCCTGACATAAAACATAATGCAGAGCACGATGGAGACGCAAAATAATCATAATAAATAAAAAGCATTCATTCAGCATAATTGTAAAATTAAAACCAAATATATGAACAGAAAAGTACTTCATAGCACCTGGTCATCAGACATGCCTCATTTTTTCCTGAATCCTTAAATTTGGAAAAAAAAAAAAAATAGCTAAGCACAAATAATAAATTAAATTTCAACTAATTACATAACAATGGCCTAATGCAGTTTCTAGAATGCTTTAAAATACTAGCATATAAAAATGAGAAGCTGAAATGGGTGGGGTACTGAGTACAAAAGAACAAAATACAATTCATTTGCACTGAAATACGTCTGAAAAAAAATCAAGATAGGAAAAAATTAAAGCTTACACATTGCAACTTTGTCAATTCTTCTCCTACCCTTTTGTCGATAAGGCGGTACAATTTCCAGGGGTTCTGTTAGATCAGTGAGATCCCCACCAGGTCTTATACCATCAGAAAAAATTACTTGTTTAGGCTCTCCCTTTGGTTTATTTCCTAAAATATCATGGGGGGAAATACAAGAGCTCTTCAAGATGCAATTATGAATTTTTACAATTTTCAGTATGCTAAACATACCATTACATAAGGCCTACATTCACAAATTCTAATGAACATATTTTAACGTTCTTTCATAGGTCTCATAGATATAAACCTATTTTATCGCCAGCTGTTTTGCGATGTTGATGTTTATCCTATGTTTTCAGAAGTTCTATTAATTTGTATCTATATTCTAAATTTTAAAAAGTGATCAGTTCTATTATTCATGAAACAATATATCCAGTTTCATGTTCACAGTATCACTTTTATTTTCATTATCTTGTACACTGATCAGCCAAAACATTATGACCACCCCCACACCTCGAGAATGGGCTCGC----------------------------
>APH_4021
------AGGCTTGCATATCAGATTTCTTCAAAATTGGTACAAAGCTTAATATTACGAACTGAATGGATATGTTTTCCCCCTTCCTTTGTACAGGGTAATTTACCATTTATGGTTTAAAAAAACAAGAACCTTTCAGATATCTTTTCTTAAAAGGGAAAATGATACTGATACACATGAGGGCAATACCAGAACTGTGCAACACCAGTGGCAGATTAAGAATGAAAAATCTTAGATCTATAGATGTATCCAACATGCATCCTGACATAAAACATAATGCAGAGCACGATGGAGACGCAAAATAATCATAATAAATAAAAAGCATTCATTCAGCATAATTGTAAAATTAAAACCAAATATATGAACAGAAAAGTACTTCATAGCACCTGGTCATCAGACATGCCTCATTTTTTCCTGAATCCTTAAATTTGG---AAAAAAAAAAATAGCTAAGCACAAATAATAAATTAAATTTCAACTAATTACATAACAATGGCCTAATGCAGTTTCTAGAATGCTTTAAAATACTAGCATATAAAAATGAGAAGCTGAAATGGGTGGGGTACTGAGTACAAAAGAACAAAATACAATTCATTTGCACTGAAATACGTCTGAAAAAAAATCAAGATAGGAAAAAATTAAAGCTTACACATTGCAACTTTGTCAATTCTTCTCCTACCCTTTTGTCGATAAGGCGGTACAATTTCCAGGGGTTCTGTTAGATCAGTGAGATCCCCACCAGGTCTTATACCATCAGAAAAAATTACTTGTTTAGGCTCTCCCTTTGGTTTATTTCCTAAAATATCATGGGGGGAAATACAAGAGCTCTTCAAGATGCAATTATGAATTTTTACAATTTTCAGTATGCTAAACATACCATTACATAAGGCCTACATTCACAAATTCTAATGAACATATTTTAACGTTCTTTCATAGGTCTCATAGATATAAACCTATTTTATCGCCAGCTGTTTTGCGATGTTGATGTTTATCCTATGTTTTCAGAAGTTCTATTAATTTGTATCTATATTCTAAATTTTAAAAAGTGATCAGTTCTATTATTCATGAAACAATATATCCAGTTTCATGTTCACAGTATCACTTTTATTTTCATTATCTTGTACACTGATCAGCCAAAACATTATGACCACCCCCACACCTCGAGAATGGGCTCGCCGGAATGACGCAGTGGCCGCGTGACAAG
>APH_0622
----------------------------------------------------------------------------------------------------------------------------------------------------------------------------------GGCAATACCAGAACTGTGCAACACCAGTGGCAGATTAAGAATGAAAAATCTTAGATCTATAGATGTATCCAACATGCATCCTGACATAAAACATAATGCAGAGCACGATGGAGACGCAAAATAATCATAATAAATAAAAAGCATTCATTCAGCATAATTGTAAAATTAAAACCAAATATATGAACAGAAAAGTACTTCATAGCACCTGGTCATCAGACATGCCTCATTTTTTCCTGAATCCTTAAATTTGG---AAAAAAAAAAATAGCTAAGCACAAATAATAAATTAAATTTCAACTAATTACATAACAATGGCCTAATGCAGTTTCTAGAATGCTTTAAAATACTAGCATATAAAAATGAGAAGCTGAAATGGGTGGGGTACTGAGTACAAAAGAACAAAATACAATTCATTTGCACTGAAATACGTCTGAAAAAAAATCAAGATAGGAAAAAATTAAAGCTTACACATTGCAACTTTGTCAATTCTTCTCCTACCCTTTTGTCGATAAGGCGGTACAATTTCCAGGGGTTCTGTTAGATCAGTGAGATCCCCACCAGGTCTTATACCATCAGAAAAAATTACTTGTTTAGGCTCTCCCTTTGGTTTATTTCCTAAAATATCATGGGGGGAAATACAAGAGCTCTTCAAGATGCAATTATGAATTTTTACAATTTTCAGTATGCTAAACATACCATTACATAAGGCCTACATTCACAAATTCTAATGAACATATTTTAACGTTCTTTCATAGGTCTCATAGATATAAACCTATTTTATCGCCAGCTGTTTTGCGATGTTGATGTTTATCCTATGTTTTCAGAAGTTCTATTAATTTGTATCTATATTCTAAATTTTAAAAAGTGATCAGTTCTATTATTCATGAAACAATATATCCAGTTTCATGTTCACAGTATCACTTTTATTTTCATTATCTTGTACACTGATCAGCCAAAACATTATGACCACCCCCACACCTCGAGAATGGGCTCGCC---------------------------
