# Supplementary material for: ﻿Discovery of a new tarantula species from the Madrean Sky Islands and the first documented instance of syntopy between two montane endemics (Araneae, Theraphosidae, Aphonopelma): a case of prior mistaken identity
Source: Zookeys. 2024 Aug 16;1210:61–98. doi: 10.3897/zookeys.1210.125318 (PMC11344175; doi:10.3897/zookeys.1210.125318)
Supplement: Supplementary material 8 — Phylogenomics files [file zookeys-1210-061_article-125318__-s008.zip › Suppl8/individual_UCE_loci/sl_realigned_uce_200160.fas]

>APH_5079
---------------------------------------------------------------------------------------------------GGGGGAAACTGGCTAATCCAAGTAAACCGGGGAAATTACCATAAAATGGTTGTTTTCTGAAAAGCAGTGGTGCATATATTACTAATTGACTACATATTTAGCTACAGTACTGCTAGGGTGATCAGGAGTAT--AGAAGTGTGTCCTATACTCTATACCAAGCATCAAGGATAGAGGTCAGGGCTCTCCACTGGCAGGGCTCATGGCACAAAAGGAGGTGGGATATTTCCTCTGGCCAACTTTGACCCATAGCATCACCACTGGTACTAATTTTACTCCTTGGTGATGAGCAAGCCAAAGATTACAATGTGAACAATGGAGAGTGAACCCTCAGTCCCACATCCTTCAGACTGACAGTCAGTGCCTCTGACCACTGTGCCACCATGGCCTAGGATGATCAGTTGGTTTAACTTGCAAATGAAGATGGAAAGGAGCTCGTAAAGTACTAGGAAATTTAATAAATATTTTAGTATGTTATTTATACACAGCAGTGTTTGGAAAGTCAGTATAGCATTATATGTTGTATTTGCAGCAGTCTTCTCATTTGCAGAACAGGTTAAAAAAAAAAAAAGCAAATGTGGAATATTACCTGTACTGATGTGATAGAACCTTTCTTGGTGGTAGTGATTCTTTCTTGCATGGTACCCATATCAGTGGCCAGGGTTGGTTGATAACCCACAGCAGATGGGATTCTTCCAAGCAAAGCTGATACCTACGCAAAAAAAAAAAAATATTTCAACTATTGTACACAGCAGCACTGAGAATCATATTCAAGCTACAACGAATTATTTTCCAAAAAATCACAACACAATCTCAACAGCAACGGATTTTCAAAAAATACTATTGTATCAATTCTCTCCATGTTATCCTGATTTTAAGCCTTATTTCTATAAGGGACCACACAAACACACCTTGACCCTTTCCTTGGGAAGGAGGATAAAGCAGCTAAAGTGAAAACTGTTTCTTGATTTCCAACACTACATGCAATTTCTTAATTGTTATCTTTGGTGCAACAATGTCTTAAAGCCTTAATTGATCCACTAATCAGACATTCAGAAAGGGGACCCACACTCATACAATATTGCAGTGAGAACAACACAAATTATGCACAAGTTTCATTATAAAAATTGAGATAGTTATAAAAACAAAATCTTGCTGAAAATCGTGCATTTTAAAATATTTCCTGTTTATATTAAATTGCACAATTAGTGAATAACTAACAACCAT---------------------------
>APH_0683
GGAAGGCCAAGGAAGACCTGGATGGAAGTGGTAAGAAATGACAAAGAGAATGAGTGTCTTCAGACACACAAAACAGGAACAAACGGAGGAAAGGAATAAGCGGGAAACTGGCTAATCCAAGTAAACCTGGGAAATTACCATAAAATGGTTGTTTTCTGAAAAGCAGTGGTGCATATGTTACTAATTGACTACATATTTAGCTACAGTACTGCTAGGGTGATCAGGAGTAT--AAAAGTGTGTCCTATACTCTATACCAAGCATCAAGGATAGAGGTCAGGGCTCTCCACTGGCAGGGCTCATGGCACAAAAGGAGGTGGGATATTTCCTCTGGCCAACTTTGACCCATAGCATCACCACTGGTACTAATTTTACTCCTTGGTGATGAGCAAGCCAAAGATTACAATGTGAACAATGGAGAGTGAACCCTCAGTCCCACATCCTTCAGACTGACAGTCAGTGCCTCTGACCACTGTGCCACCATGGCCTAGGATGATCAGTTGGTTTAACTTGCAAATGAAGATGGAAAGGAGCTCGTAAAGTACTAGGAAATTTAATAAATATTTTAGTATGTTATTTATACACCGCAGTGTTTGGAAAGTCAGTATAGCATTATATGTTGTATTTGCAGCAGTCTTCTCATTTGCAGAACAGGTT---AAAAAAAAAAAATGTTGTGGAATATTACCTGTACTGATGTGATAGAACCTTTCTTGGTGGTAGTGATTCTTTCTTGCATGGTACCCATATCAGTGGCCAGGGTTGGTTGATAACCCACAGCAGATGGGATTCTTCCAAGCAAAGCTGATACCTACGC-AAAAAAAAAAAATATTTCAACAATTGTACACAGCAGCACTGAGAATCATATTCAAGCTACAACGAATTATTTTCCAAAAAATCACAACACAATCTCAACAGCAACGGATTTTC-AAAAATACTATTGTATCAATTCTCTCCATGTTATCCTGATTTTAAGCCTTATTTCTATAAGGGACTACACAAACACACCTTGACCCTTTCCTTGGGAAGGAGGATAAAGCAGCTAAAGTGAAAACTGTTTCTTGATTTCCAACACTACATGCAATTTCTTAATTGTTATCTTTGGTGTAACAATGTCTTAAAGCCTTAATTGATCCACTAATCAGACATTCAGAAAGGGGACCCACACTCATACAATGTTGCAGTGAGAACAACACAAATTATGCACAAGTTTCATTATAAAAATTGAGATAGTTATAAAAACAAAATCTTGCTGAAAATCGTGCATTTTAAAATATTTCCTGTTTATATTAAATTGCACA--TAGTGAATAACTAACAACCATTGTGAAAATAAATTAATCACCATTGTG
>APH_1535
-----GCCAAGGAGGACATGGATGGAAGTGGTAAGAAATGACAAAGAGAATGAGTGTCTTCAGACACACAAAACAGGAACAAACGGAGGAAAGGAATAAGGGGGAAACTGGCTAATCCAAGTAAACCTGGGAAATTACCATAAAATGGTTGTTTTCTGAAAAGCAGTGGTGCATATGTTACTAATTGACTACATATTTAGCTACAGTACTGCTAGGGTGATCAGGAGTAT--AAAAGTGTGTCCTATACTCTATACCAAGCATCAAGGATAGAGGTCAGGGCTCTCCACTGGCAGGGCTCATGGCACAAAAGGAGGTGGGATATTTCCTCTGGCCAACTTTGACCCATAGCATCACCACTGGTACTAATTTTACTCCTTGGTGATGAGCAAGCCAAAGATTACAATGTGAACAATGGAGAGTGAACCCTCAGTCCCACATCCTTCAGACTGACAGTCAGTGCCTCTGACCACTGTGCCACCATGGCCTAGGATGATCAGTTGGTTTAACTTGCAAATGAAGATGGAAAGGAGCTCGTAAAGTACTAGGAAATTTAATAAATATTTTAGTATGTTATTTATACACAGCAGTGTTTGGAAAGTCAGTATAGCATTATATGTTGTATTTGCAGCAGTCTTCTCATTTGCAGAACAGGTT-AAAAAAAAAAAAAATGTTGTGGAATATTACCTGTACTGATGTGATAGAACCTTTCTTGGTGGTAGTGATTCTTTCTTGCATGGTACCCATATCAGTGGCCAGGGTTGGTTGATAACCCACAGCAGATGGGATTCTTCCAAGCAAAGCTGATACCTACCCAAAAAAAAAAAAATATTTCAACAATTGTACACAGCAGCACTGAGAATCATATTCAAGCTACAACGAATTATTTTCCAAAAAATCACAACACAATCTCAACAGCAACGGATTTTCAAAAAATACTATTGTATCAATTCTCTCCATGTTATCCTGATTTTAAGCCTTATTTCTATAAGGGACTACACAAACACACCTTGACCCTTTCCTTGGGAAGGAGGATAAAGCAGCTAAAGTGAAAACTGTTTCTTGATTTCCAACACTACATGCAATTTCTTAATTGTTATCTTTGGTGCAACAATGTCTTAAAGCCTTAATTGATCCACTAATCAGACATTCAGAAAGGGGACCCACACTCATACAATATTGCAGTGAGAACAACACAAATTATGCACAAGTTTCATTATAAAAATTGAGATAGTTATAAAAACAAAATCTTGCTGAAAATCGTGCATTTTAAAATATTTCCTGTTTATATTAAATTTCACAATTAGTGAATAACTAACAACCATTG-------------------------
>APH_4021
GGAAGGCCAAGGAGGACATGGATGGAAGTGGTAAGAAATGACAAAGAGAATGAGTGTCTTCAGACACACAAAACAGGAACAAACGGAGGAAAGGAATAAGGGGGAAACTGGCTAATCCAAGTAAACCTGGGAAATTACCATAAAATGGTTGTTTTCTGAAAAGCAGTGGTGCATATGTTACTAATTGACTACATATTTAGCTACAGTACTGCTAGGGTGATCAGGAGTAT--AAAAGTGTGTCCTATACTCTATACCAAGCATCAAGGATAGAGGTCAGGGCTCTCCACTGGCAGGGCTCATGGCACAAAAGGAGGTGGGATATTTCCTCTGGCCAACTTTGACCCATAGCATCACCACTGGTACTAATTTTACTCCTTGGTGATGAGCAAGCCAAAGATTACAATGTGAACAATGGAGAGTGAACCCTCAGTCCCACATCCTTCAGACTGACAGTCAGTGCCTCTGACCACTGTGCCACCATGGGCTAGGATGATCAGTTGGTTTAACTTGCAAATGAAGATGGAAAGGAGCTCGTAAAGTACTAGGAAATTTAATAAATATTTTAGTATGTTATTTATACACAGCAGTGTTTGGAAAGTCAGTATAGCATTATATGTTGTATTTGCAGCAGTCTTCTCATTTGCAGAACAGGTT--AAAAAAAAAAAAATTTTGTGGAATATTACCTGTACTGATGTGATAGAACCTTTCTTGGTGGTAGTGATTCTTTCTTGCATGGTACCCATATCAGTGGCCAGGGTTGGTTGATAACCCACAGCAGATGGGATTCTTCCAAGCAAAGCTGATACCTACCCAAAAAAAAAAAAATATTTCAACAATTGTACACAGCAGCACTGAGAATCATATTCAAGCTACAACGAATTATTTTCCAAAAAATCACAACACAATCTCAACAGCAACGGATTTTC-AAAAATACTATTGTATCAATTCTCTCCATGTTATCCTGATTTTAAGCCTTATTTCTATAAGGGACTACACAAACACACCTTGACCCTTTCCTTGGGAAGGAGGATAAAGCAGCTAAAGTGAAAACTGTTTCTTGATTTCCAACACTACATGCAATTTCTTAATTGTTATCTTTGGTGCAACAATGTCTTAAAGCCTTAATTGATCCACTAATCAGACATTCAGAAAGGGGACCCACACTCATACAATATTGCAGTGAGAACAACACAAATTATGCACAAGTTTCATTATAAAAATTGAGATAGTTATAAAAACAAAATCTTGCTGAAAATCGTGCATTTTAAAATATTTCCTGTTTATATTAAATTGCACAATTAGTGAATAACTAACAACCATTGTGAAAATAAATTAATCACCATTGTG
>APH_5003
GGAAGGCCAAGGAGGACATGGATGGAAGTGGTAAGAAATGACAAAGAGAATGAGTGTCTTCAGACACACAAAACAGGAACAAACGGAGGAAAGGAATAAGGGGGAAACTGGCTAATCCAAGTAAACCTGGGAAATTACCATAAAATGGTTGTTTTCTGAAAAGCAGTGGTGCATATGTTACTAATTGACTACATATTTAGCTACAGTACTGCTAGGGTGATCAGGAGTAT--AAAAGTGTGTCCTATACTCTATACCAAGCATCAAGGATAGAGGTCAGGGCTCTCCACTGGCAGGGCTCATGGCACAAAAGGAGGTGGGATATTTCCTCTGGCCAACTTTGACCCATAGCATCACCACTGGTACTAATTTTACTCCTTGGTGATGAGCAAGCCAAAGATTACAATGTGAACAATGGAGAGTGAACCCTCAGTCCCACATCCTTCAGACTGACAGTCAGTGCCTCTGACCACTGTGCCACCATGGGCTAGGATGATCAGTTGGTTTAACTTGCAAATGAAGATGGAAAGGAGCTCGTAAAGTACTAGGAAATTTAATAAATATTTTAGTATGTTATTTATACACAGCAGTGTTTGGAAAGTCAGTATAGCATTATATGTTGTATTTGCAGCAGTCTTCTCATTTGCAGAACAGGTTAAAAAAAAAAAAAAATGTTGTGGAATATTACCTGTACTGATGTGATAGAACCTTTCTTGGTGGTAGTGATTCTTTCTTGCATGGTACCCATATCAGTGGCCAGGGTTGGTTGATAACCCACAGCAGATGGGATTCTTCCAAGCAAAGCTGATACCTACCCAAAAAAAAAAAAATATTTCAACAATTGTACACAGCAGCACTGAGAATCATATTCAAGCTACAACGAATTATTTTCCAAAAAATCACAACACAATCTCAACAGCAACGGATTTTC-AAAAATACTATTGTATCAATTCTCTCCATGTTATCCTGATTTTAAGCCTTATTTCTATAAGGGACTACACAAACACACCTTGACCCTTTCCTTGGGAAGGAGGATAAAGCAGCTAAAGTGAAAACTGTTTCTTGATTTCCAACACTACATGCAATTTCTTAATTGTTATCTTTGGTGCAACAATGTCTTAAAGCCTTAATTGATCCACTAATCAGACATTCAGAAAGGGGACCCACACTCATACAATATTGCAGTGAGAACAACACAAATTATGCACAAGTTTCATTATAAAAATTGAGATAGTTATAAAAACAAAATCTTGCTGAAAATCGTGCATTTTAAAATATTTCCTGTTTATATTAAATTGCACAATTAGTGAATAACTAACAACCATTGTGAAAATAAATTAATCACCATTGTG
>APH_4005
GGAAGGCCAAGGAGGACATGGATGGAAGTGGTAAGAAATGACAAAGAGAATGAGTGTCTTCAGACACACAAAACAGGAACAAACGGAGGAAAGGAATAAGGGGGAAACTGGCTAATCCAAGTAAACCTGGGAAATTACCATAAAATGGTTGTTTTCTGAAAAGCAGTGGTGCATATGTTACTAATTGACTACATATTTAGCTACAGTACTGCTAGGGTGATCAGGAGTAT--AAAAGTGTGTCCTATACTCTATACCAAGCATCAAGGATAGAGGTCAGGGCTCTCCACTGGCAGGGCTCATGGCACAAAAGGAGGTGGGATATTTCCTCTGGCCAACTTTGACCCATAGCATCACCACTGGTACTAATTTTACTCCTTGGTGATGAGCAAGCCAAAGATTACAATGTGAACAATGGAGAGTGAACCCTCAGTCCCACATCCTTCAGACTGACAGTCAGTGCCTCTGACCACTGTGCCACCATGGGCTAGGATGATCAGTTGGTTTAACTTGCAAATGAAGATGGAAAGGAGCTCGTAAAGTACTAGGAAATTTAATAAATATTTTAGTATGTTATTTATACACAGCAGTGTTTGGAAAGTCAGTATAGCATTATATGTTGTATTTGCAGCAGTCTTCTCATTTGCAGAACAGGTT-AAAAAAAAAAAAAATGTTGTGGAATATTACCTGTACTGATGTGATAGAACCTTTCTTGGTGGTAGTGATTCTTTCTTGCATGGTACCCATATCAGTGGCCAGGGTTGGTTGATAACCCACAGCAGATGGGATTCTTCCAAGCAAAGCTGATACCTACCCAAAAAAAAAAAAATATTTCAACAATTGTACACAGCAGCACTGAGAATCATATTCAAGCTACAACGAATTATTTTCCAAAAAATCACAACACAATCTCAACAGCAACGGATTTTC-AAAAATACTATTGTATCAATTCTCTCCATGTTATCCTGATTTTAAGCCTTATTTCTATAAGGGACTACACAAACACACCTTGACCCTTTCCTTGGGAAGGAGGATAAAGCAGCTAAAGTGAAAACTGTTTCTTGATTTCCAACACTACATGCAATTTCTTAATTGTTATCTTTGGTGCAACAATGTCTTAAAGCCTTAATTGATCCACTAATCAGACATTCAGAAAGGGGACCCACACTCATACAATATTGCAGTGAGAACAACACAAATTATGCACAAGTTTCATTATAAAAATTGAGATAGTTATAAAAACAAAATCTTGCTGAAAATCGTGCATTTTAAAATATTTCCTGTTTATATTAAATTGCACAATTAGTGAATAACTAACAACCATTGTGAAAATAAATTAATCACCATTGTG
>APH_4024
GGAAGGCCAAGGAGGACATGGATGGAAGTGGTAAGAAATGACAAAGAGAATGAGTGTCTTCAGACACACAAAACAGGAACAAACGGAGGAAAGGAATAAGGGGGAAACTGGCTAATCCAAGTAAACCTGGGAAATTACCATAAAATGGTTGTTTTCTGAAAAGCAGTGGTGCATATGTTACTAATTGACTACATATTTAGCTACAGTACTGCTAGGGTGATCAGGAGTAT--AAAAGTGTGTCCTATACTCTATACCAAGCATCAAGGATAGAGGTCAGGGCTCTCCACTGGCAGGGCTCATGGCACAAAAGGAGGTGGGATATTTCCTCTGGCCAACTTTGACCCATAGCATCACCACTGGTACTAATTTTACTCCTTGGTGATGAGCAAGCCAAAGATTACAATGTGAACAATGGAGAGTGAACCCTCAGTCCCACATCCTTCAGACTGACAGTCAGTGCCTCTGACCACTGTGCCACCATGGGCTAGGATGATCAGTTGGTTTAACTTGCAAATGAAGATGGAAAGGAGCTCGTAAAGTACTAGGAAATTTAATAAATATTTTAGTATGTTATTTATACACAGCAGTGTTTGGAAAGTCAGTATAGCATTATATGTTGTATTTGCAGCAGTCTTCTCATTTGCAGAACAGGTTAAAAAAAAAAAAAAATGTTGTGGAATATTACCTGTACTGATGTGATAGAACCTTTCTTGGTGGTAGTGATTCTTTCTTGCATGGTACCCATATCAGTGGCCAGGGTTGGTTGATAACCCACAGCAGATGGGATTCTTCCAAGCAAAGCTGATACCTACCCAAAAAAAAAAAAATATTTCAACAATTGTACACAGCAGCACTGAGAATCATATTCAAGCTACAACGAATTATTTTCCAAAAAATCACAACACAATCTCAACAGCAACGGATTTTC-AAAAATACTATTGTATCAATTCTCTCCATGTTATCCTGATTTTAAGCCTTATTTCTATAAGGGACTACACAAACACACCTTGACCCTTTCCTTGGGAAGGAGGATAAAGCAGCTAAAGTGAAAACTGTTTCTTGATTTCCAACACTACATGCAATTTCTTAATTGTTATCTTTGGTGCAACAATGTCTTAAAGCCTTAATTGATCCACTAATCAGACATTCAGAAAGGGGACCCACACTCATACAATATTGCAGTGAGAACAACACAAATTATGCACAAGTTTCATTATAAAAATTGAGATAGTTATAAAAACAAAATCTTGCTGAAAATCGTGCATTTTAAAATATTTCCTGTTTATATTAAATTGCACAATTAGTGAATAACTAACAACCATTGTGAAAATAAATTAATCACCATTGTG
>APH_4029
-----------------------------------------------------------------------------AACAAACGGAGGAAAGGAATAAGGGGGAAACTGGCTAATCCAAGTAAACCTGGGAAATTACCATAAAATGGTTGTTTTCTGAAAAGCAGTGGTGCATATGTTACTAAT------CATATTTAGCTACAGTACTGCTAGGGTGATCAGGAGTAT--AAAAGTGTGTCCTATACTCTATACCAAGCATCAAGGATAGAGGTCAGGGCTCTCCACTGGCAGGGCTCATGGCACAAAAGGAGGTGGGATATTTCCTCTGGCCAACTTTGACCCATAGCATCACCACTGGTACTAATTTTACTCCTTGGTGATGAGCAAGCCAAAGATTACAATGTGAACAATGGAGAGTGAACCCTCAGTCCCACATCCTTCAGACTGACAGTCAGTGCCTCTGACCACTGTGCCACCATGGGCTAGGATGATCAGTTGGTTTAACTTGCAAATGAAGATGGAAAGGAGCTCGTAAAGTACTAGGAAATTTAATAAATATTTTAGTATGTTATTTATACACAGCAGTGTTTGGAAAGTCAGTATAGCATTATATGTTGTATTTGCAGCAGTCTTCTCATTTGCAGAACAGGTT---AAAAAAAAAAAATGTTGTGGAATATTACCTGTACTGATGTGATAGAACCTTTCTTGGTGGTAGTGATTCTTTCTTGCATGGTACCCATATCAGTGGCCAGGGTTGGTTGATAACCCACAGCAGATGGGATTCTTCCAAGCAAAGCTGATACCTACCCAAAAAAAAAAAAATATTTCAACAATTGTACACAGCAGCACTGAGAATCATATTCAAGCTACAACGAATTATTTTCCAAAAAATCACAACACAATCTCAACAGCAACGGATTTTC-AAAAATACTATTGTATCAATTCTCTCCATGTTATCCTGATTTTAAGCCTTATTTCTATAAGGGACTACACAAACACACCTTGACCCTTTCCTTGGGAAGGAGGATAAAGCAGCTAAAGTGAAAACTGTTTCTTGATTTCCAACACTACATGCAATTTCTTAATTGTTATCTTTGGTGCAACAATGTCTTAAAGCCTTAATTGATCCACTAATCAGACATTCAGAAAGGGGACCCACACTCATACAATATTGCAGTGAGAACAACACAAATTATGCACAAGTTTCATTATAAAAATTGAGATAGTTATAAAAACAAAATCTTGCTGAAAATCGTGCATTTTAAAATATTTCCTGTTTATATTAAATTGCACAATTAGTGAATAACTAAC---------------------------------
>APH_5001
-------------------------------------------AAGAGAATGGGTGTCTCCAGACGCACCAGACAGGGAGATGTGGAGGAAAGAAATA-TGGGGAAACTGGCTAATCCAAGTAAACCTGGAAAATTACCATAAAATGGTTGTTTTCTGAAAAGCAGTGGTGCATATGTTACTAATTGACTACATATTTAGCTACAGTACTGCTAGGGTGATCAGGAGTAT--AAAAGTGTGTCCTATACTCTATACCAAGCATCAAGGATAGAGGTCAGGGCTCTCCACTGGCAGGGCTCATGGCACAAAAGGAGGTGGGATATTTCCTCTGGCCAACTTTGACCCATAGCATCACCACTGGTACTAATTTTACTCCTTGGTGATGAGCAAGCCAAAGATTACAATGTGAACAATGGAGAGTGAACCCTCAGTCCCACATCCTTCAGACTGACAGTCAGTGCCTCTGACCACTGTGCCACCATGGGCTAGGATGATCAGTTGGTTTAACTTGCAAATGAAGATGGAAAGGAGCTCGTAAAGTACTAGGAAATTTAATAAATATTTTAGTATGTTATTTATACACAGCAGTGTTTGGAAAGTCAGTATAGCATTATATGTTGTATTTGCAGCAGTCTTCTCATTTGCAGAACAGGTT-AAAAAAAAAAAAAATGTTGTGGAATATTACCTGTACTGATGTGATAGAACCTTTCTTGGTGGTAGTGATTCTTTCTTGCATGGTACCCATATCAGTGGCCAGGGTTGGTTGATAACCCACAGCAGATGGGATTCTTCCAAGCAAAGCTGATACCTACCCAAAAAAAAAAAAATATTTCAACAATTGTACACAGCAGCACTGAGAATCATATTCAAGCTACAACGAATTATTTTCCAAAAAATCACAACACAATCTCAACAGCAACGGATTTTC-AAAAATACTATTGTATCAATTCTCTCCATGTTATCCTGATTTTAAGCCTTATTTCTATAAGGGACTACACAAACACACCTTGACCCTTTCCTTGGGAAGGAGGATAAAGCAGCTAAAGTGAAAACTGTTTCTTGATTTCCAACACTACATGCAATTTCTTAATTGTTATCTTTGGTGCAACAATGTCTTAAAGCCTTAATTGATCCACTAATCAGACATTCAGAAAGGGGACCCACACTCATACAATATTGCAGTGAGAACAACACAAATTATGCACAAGTTTCATTATAAAAATTGAGATAGTTATAAAAACAAAATCTTGCTGAAAATCGTGCATTTTAAAATATTTCCTGTTTATAT-------------------------------------------------------------
>APH_0622
------------------------------------------------------------------------------------------------------------------------------------------------------------------------------ATGTTACTAATTGACTACATATTTAGCTACAGTACTGCTAGGGTGATCAAGAGTATAAAAAAGTGTGTCCTATACTCTATACCAAGCATCAAGGATAGAGGTCAGGGCTCTCCACTGGCAGGGCTCATGGCACAAAAGGAGGTGGGATATTTCCTCTGGCCAACTTTGACCCATAGCATCACCACTGGTACTAATTTTACTCCTTGGTGATGAGCAAGCCAAAGATTACAATGTGAACGATGGAGAGTGAACCCTCAGTCCCACATCCTTCAGACTGACAGTCAGTGCCTCTGACCACTGTGCCACCATGGCCTAGGATGATCAGTTGGTTTAACTTGCAAATGAAGATGGAAAGGAGCTCGTAAAGTTCTAGGAAATTTAATAAATATTTTAGTATGTTATTTATACACAGCAGTGTTTGGAAAGTCAGTATAGCATTATATGTTGTATTTGCAGCAGTCTTCTCATTTGCAGAACAGGTT-AAAAAAAAAAAAAATGTTGTGGAATATTACCTGTACTGATGTGATAGAACCTTTCTTGGTGGTAGTGATTCTTTCTTGCATGGTACCCATATCAGTGGCCAGGGTTGGTTGATAACCCACAGCAGATGGGATTCTTCCAAGCAAAGCTGATACCTACGC-AAAAAAAAAAAATATTTCAACTATTGTACACAGCAGCACTGAGAATCATATTCAAGCTACAACGAATTATTTTCCAAAAAATCACAACACAATCTCAACAGCAACGGATTTTCAAAAAATACTATTGTATCAATTCTCTCCATGTTATCCTGATTTTAAGCCTTATTTCTATAAGGGACCACACAAACACACCTTGACCCTTTCCTTGGGAAGGAGGATAAAGCAGCTAAAGTGAAAACTGTTTCTTGATTTCCAACACTACATGCAATTTCTTAATTGTTATCTTTGGTGCAACAATGTCTTAAAGCCTTAATTGATCCACTAATCAGACATTCAGAAAGGGGACCCACACTCATACAATATTGCAGTGAGAACAACACAAATTATGCACAAGTTTCATTATAAAAATTGAGATAGTTATAAAAACAAAATCTTGCTGAAAATCGTGCATTTTAAAATATTTCCTGTTTATATTAAATTGCACAATTAGTG-------------------------------------------
>APH_1438
-------------------------------------------------------------------------------------------------------------------------------------------------------------------------------------------------------------------------------------------------------------------------------------------------------------------------------------------------------------------------------------------------------------------------------------------------------------------------------------------------------------------------------------------------------------------------------------------------------------------------------------ATATGTTGTATTTGCAGCAGTCTTCTCATTTGCAGAACAGGTTAAAAAAAAAAAAAAATGTTGTGGAATATTACCTGTACTGATGTGATAGAACCTTTCTTGGTGGTAGTGATTCTTTCTTGCATGGTACCCATATCAGTGGCCAGGGTTGGTTGATAACCCACAGCAGATGGGATTCTTCCAAGCAAAGCTGATACCTACGC-AAAAAAAATAAATATTTCAACCATTGTACACAGCAGCACTGAGAATCACATTCAAGCTACAACGAATTATTTTCCAAAAAATCACAACACAATCTCAACAGCAACGGATTTTCA-------------------------------------------------------------------------------------------------------------------------------------------------------------------------------------------------------------------------------------------------------------------------------------------------------------------------------------------------------------------------------------------------------------------------------------
>APH_0772
--------AAGGAGGACATGGATGGAAGTGGTAAGAAATGACAAAGAGAATGGGTGTCTTCAGACACACAAAACAGGAACAAATGGAGGAAAAGAATAAGGGGGAAACTGGCTAATCCAAGTAAACCTGGGAAATTACCATAAAATGGTTGTTTTCTGAAAAGCAGTGGTGCATATGTTACTAATTGACTACATATTTAGCTACAGTACTGCTAGGGTGATCAAGAGTATAAAAAAGTGTGTCCTATACTCTATACCAAGCATCAAGGATAGAGGTCAGGGCTCTCCACTGGCAGTGCTCATGGCACAAAAGGAGGTGGGATATTTCCTCTGGCCAACTTTGACCCATAGCATCACCACTGGTACTAATTTTACTCCTTGGTGATGAGCAAGCCAAAGATTACAATGTGAACAATGGAGAGTGAACCCTCAGTCCCACATCCTTCAGACTGACAGTCAGTGCCTCTGACCACTGTGCCACCATGGCCTAGGATGATCAGTAGGTTTAACTTGCAAATGAAGATGGAAAGGAGCTCGTAAAGTACTAGGAAATTTAATAAATATTTTAGTATGTTATTTATACACAACAGTGTTTGGAAAGTCAGGATAGCATTATATGTTGTATTTGCAGCAGTCTTCTCATTTCCAGAACATGTTAAAAAAAAAAAAAGCTGTTGTGGAATATTACCTGTACTGATGTGATAGAACCTTTCTTGGTGGTAGTGATTCTTTCTTGCATGGTACCCATATCAGTGGCCAGGGTTGGTTGATAACCCACAGCAGATGGGATTCTTCCAAGCAAAGCTGATACCTACGCAAAAAAAAAAAAATATTTCAACCATTGTACACAGCAGCACTGAGAATCACATTCAAGCTACAACGAATTATTTTCCAAAAAATCACAACACAATCTCAACATCAACGGATTTTCAAAAAATACTATTGTATCAATTCTCTCCATGTTATCCTGATTTTAAGCCTTATTTCTATAAGGGACCACACAAACACACCTTGACCCTTTCCTTGGGAAGGAGGATAAAGCAGCTAAAGTGAAAACTGTTTCTTGATTTCCAACACTACATGCAATTTCTTAATTGTTATCTTTGGTGCAACAATGTCTTAAAGCCTTAATTGATCCATTAATCAGACATTCAGAAAGGGGACCCACACTCATACAATATTGCAGTGAGAACAACACAAATTATGCACAAGTTTCATTATAAAAATTCAAAATCTTGC-AAAACAAAATCTTGCTGAAAATCGTGCATTTTTAAATACTTCCCGCTTATATTAAATTGCACAATTAGTGAATAACTAACAACCA----------------------------
>APH_3177
GAAAGGCCAAGGAGGACATGGGTGGAAGTGGTAAGAAATGACAAAGAGAATGGGTGTCTTCAGACACACAAAACAGGAACAAATGGAGGAAAGGAATAAGGGGGAAACTGGCTAATCCAAGTAAACCTGGGAAATTACCATAAAATGGTTGTTTTCTGAAAAGCAGTGGTGCATATGTTACTAATTGACTACATATTTAGCTACAGTACTGCTAGGGTGATCAAGAGTATAAAAAAGTGTGTCCTATACTCTATACCAAGCATCAAGGATAGAGGTCAGGGCTCTCCACTGGCAGTGCTCATGGCACAAAAGGAGGTGGGATATTTCCTCTGGCCAACTTTGACCCATAGCATCACCACTGGCACTAATTTTACTCCTTGGTGATGAGCAAGCCAAAGATTACAATGTGAACAATGGAGAGTGAACCCTCAGTCCCACATCCTTCAGACTGACAGTCAGTGCCTCTGACCACTGTGCCACCATGGCCTAGGATGATCAGTAGGTTTAACTTGCAAATGAAGATGGAAAGGAGCTCGTAAAGTACTAGGAAATTTAATAAATATTTTAGTATGTTATTTATACACAACAGTGTTTGGAAAGTCAGGATAGCATTATATGTTGTATTTGCAGGAGTCTTCTCATTTCCAGAACAGGTTAAAAAAAAAAAAAGCTGTTGTGGAATATTACCTGTACTGATGTGATAGAACCTTTCTTGGTGGTAGTGATTCTTTCTTGCATGGTACCCATATCAGTGGCCAGGGTTGGTTGATAACCCACAGCAGATGGGATTCTTCCAAGCAAAGCTGATACCTACGC-AAAAAAAATAAATATTTCAACCATTGTACACAGCAGCACTGAGAATCACATTCAAGCTACAACGAATTATTTTCCAAAAAATCACAACACAATCTCAACAGCAACGGATTTTCAAAAAATACTATTGTATCAATTCTCTCCATGTTATCCTGATTTTAAGCCTTATTTCTATAAGGGACCACACAAACACACCTTGACCCTTTCCTTGGGAAGGAGGATAAAGCAGCTAAAGTGAAAACTGTTTCTTGATTTCCAACACTACATGCAATTTCTTAATTGTTATCTTTGGTGCAACAATGTCTTAAAGCCTTAATTGATCCATTAATCAGACATTCAGAAAGGGGACCCACACTCATACAATATTGCAGTGAGAACAATACAAATTATGCACAAGTTTCATTATAAAAATTGAGATAGTTATAAAAACAAAATCTTGCTGAAAATCGTGCATTTTTAAATACTTCCTGCTTATATTAAATTGCACAATTAGTGAATAACTAACAACCATTGTGAAAATAAATTAATCACCATTGTG
>APH_3191
------------------------------------------------------------------------------------------------------------------------------------------------------------------------------------------------------------------------------------------------------------------------------------------------------------------CAAAAGGAGGTGGGATATTTCCTCTGGCCAACTTTGACCCATAGCATCACCACTGGCACTAATTTTACTCCTTGGTGATGAGCAAGCCAAAGATTACAATGTGAACAATGGAGAGTGAACCCTCAGTCCCACATCCTTCAGACTGACAGTCAGTGCCTCTGACCACTGTGCCACCATGGCCTAGGATGATCAGTAGGTTTAACTTGCAAATGAAGATGGAAAGGAGCTCATAAAGTACTAGGAAATTTAATAAATATTTTAGTATGTTATTTATACACAACAGTGTTTGGAAAGTCAGGATAGCATTATATGTTGTATTTGCAGGAGTCTTCTCATTTCCAGAACAGGTT--AAAAAAAAAAAGCTGTTGTGGAATATTACCTGTACTGATGTGATAGAACCTTTCTTGGTGGTAGTGATTCTTTCTTGCATGGTACCCATATCAGTGGCCAGGGTTGGTTGATAACCCACAGCAGATGGGATTCTTCCAAGCAAAGCTGATACCTACGCAAAAAAAAATAAATATTTCAACCATTGTACACAGCAGCACTGAGAATCACATTCAAGCTACAACGAATTATTTTCCAAAAAATCACAACACAATCTCAACAGCAACGGATTTTC-AAAAATACTATTGTATCAATTCTCTCCATGTTATCCTGATTTTAAGCCTTATTTCTATAAGGGACCACACAAACACACCTTGACCCTTTCCTTGGGAAGGAGGATAAAGCAGCTAAAGTGAAAACTGTTTCTTGATTTCCAACACTACATGCAATTTCTTAATT-----------------------------------------------------------------------------------------------------------------------------------------------------------------------------------------------------------------------------------------------------------------
>APH_0880
GGAAGGCCAAGGAGGACATGGATGGAAGTGGTAAGAAATGACAAAGAGAATGGGTGTCTTCAGACACACAAAACAGGAACAAATGGAGGAAAGGAATAAGGGGGAAACTGGCTAATCCAAGTAAACCTGGGAAATTACCATAAAATGGTTGTTTTCTGAAAAGCAGTGGTGCATATGTTACTAATTGACTACATATTTAGCTACAGTACTGCTAGGGTGATCAAGAGTATAAAAAAGTGTGTCCTATACTCTATACCAAGCATCAAGGATAGAGGTCAGGGCTCTCCACTGGCAGTGCTCATGGCACAAAAGGAGGTGGGATATTTCCTCTGGCCAACTTTGACCCATAGCATCACCACTGGCACTAATTTTACTCCTTGGTGATGAGCAAGCCAAAGATTACAATGTGAACAATGGAGAGTGAACCCTCAGTCCCACATCCTTCAGACTGACAGTCAGTGCCTCTGACCACTGTGCCACCATGGCCTAGGATGATCAGTAGGTTTAACTTGCAAATGAAGATGGAAAGGAGCTCGTAAAGTACTAGGAAATTTAATAAATATTTTAGTATGTTATTTATACACAACAGTGTTTGGAAAGTCAGGATAGCATTATATGTTGTATTTGCAGGAGTCTTCTCATTTCCAGAACAGGTTAAAAAAAAAAAAAGCTGTTGTGGAATATTACCTGTACTGATGTGATAGAACCTTTCTTGGTGGTAGTGATTCTTTCTTGCATGGTACCCATATCAGTGGCCAGGGTTGGTTGATAACCCACAGCAGATGGGATTCTTCCAAGCAAAGCTGATACCTACGC-AAAAAAAATAAATATTTCAACCATTGTACACAGCAGCACTGAGAATCACATTCAAGCTACAACGAATTATTTTCCAAAAAATCACAACACAATCTCAACAGCAACGGATTTTCAAAAAATACTATTGTATCAATTCTCTCCATGTTATCCTGATTTTAAGCCTTATTTCTATAAGGGACCACACAAACACACCTTGACCCTTTCCTTGGGAAGGAGGATAAAGCAGCTAAAGTGAAAACTGTTTCTTGATTTCCAACACTACATGCAATTTCTTAATTGTTATCTTTGGTGCAACAATGTCTTAAAGCCTTAATTGATCCATTAATCAGACATTCAGAAAGGGGACCCACACTCATACAATATTGCAGTGAGAACAATACAAATTATGCACAAGTTTCATTATAAAAATTGAGATAGTTATAAAAACAAAATCTTGCTGAAAATCGTGCATTTTTAAATACTTCCTGCTTATATTAAATTGCACAATTAGTGAATAACTAACAACCATTGTGAAAATAAATTAATCACCATTGTG
>APH_1602
GGAAGGCCAAGGAGGACATGGATGGAAGTGGTAAGAAATGACAAAGAGAATGGGTGTCTTCAGACACACAAAACAGGAACAAATGGAGGAAAGGAATAAGGGGGAAACTGGCTAATCCAAGTAAACCTGGGAAATTACCATAAAATGGTTGTTTTCTGAAAAGCAGTGGTGCATATGTTACTAATTGACTACATATTTAGCTACAGTACTGCTAGGGTGATCAAGAGTATAAAAAAGTGTGTCCTATACTCTATACCAAGCATCAAGGATAGAGGTCAGGGCTCTCCACTGGCAGTGCTCATGGCACAAAAGGAGGTGGGATATTTCCTCTGGCCAACTTTGACCCATAGCATCACCACTGGCACTAATTTTACTCCTTGGTGATGAGCAAGCCAAAGATTACAATGTGAACAATGGAGAGTGAACCCTCAGTCCCACATCCTTCAGACTGACAGTCAGTGCCTCTGACCACTGTGCCACCATGGCCTAGGATGATCAGTAGGTTTAACTTGCAAATGAAGATGGAAAGGAGCTCGTAAAGTACTAGGAAATTTAATAAATATTTTAGTATGTTATTTATACACAACAGTGTTTGGAAAGTCAGGATAGCATTATATGTTGTATTTGCAGGAGTCTTCTCATTTCCAGAACAGGTTAAAAAAAAAAAAAGCTGTTGTGGAATATTACCTGTACTGATGTGATAGAACCTTTCTTGGTGGTAGTGATTCTTTCTTGCATGGTACCCATATCAGTGGCCAGGGTTGGTTGATAACCCACAGCAGATGGGATTCTTCCAAGCAAAGCTGATACCTACGC-AAAAAAAATAAATATTTCAACCATTGTACACAGCAGCACTGAGAATCACATTCAAGCTACAACGAATTATTTTCCAAAAAATCACAACACAATCTCAACAGCAACGGATTTTCAAAAAATACTATTGTATCAATTCTCTCCATGTTATCCTGATTTTAAGCCTTATTTCTATAAGGGACCACACAAACACACCTTGACCCTTTCCTTGGGAAGGAGGATAAAGCAGCTAAAGTGAAAACTGTTTCTTGATTTCCAACACTACATGCAATTTCTTAATTGTTATCTTTGGTGCAACAATGTCTTAAAGCCTTAATTGATCCATTAATCAGACATTCAGAAAGGGGACCCACACTCATACAATATTGCAGTGAGAACAATACAAATTATGCACAAGTTTCATTATAAAAATTGAGATAGTTATAAAAACAAAATCTTGCTGAAAATCGTGCATTTTTAAATACTTCCTGCTTATATTAAATTGCACAATTAGTGAATAACTAACAACCATTGTGAAAATAAATTAATCACCATTGTG
>APH_0723
GGAAGGCCAAGGAGGACATGGATGGAAGTGGTAAGAAATGACAAAGAGAATGGGTGTCTTCAGACACACAAAACAGGAACAAATGGAGGAAAGGAATAAGGGGGAAACTGGCTAATCCAAGTAAACCTGGGAAATTACCATAAAATGGTTGTTTTCTGAAAAGCAGTGGTGCATATGTTACTAATTGACTACATATTTAGCTACAGTACTGCTAGGGTGATCAAGAGTATAAAAAAGTGTGTCCTATACTCTATACCAAGCATCAAGGATAGAGGTCAGGGCTCTCCACTGGCAGTGCTCATGGCACAAAAGGAGGTGGGATATTTCCTCTGGCCAACTTTGACCCATAGCATCACCACTGGCACTAATTTTACTCCTTGGTGATGAGCAAGCCAAAGATTACAATGTGAACAATGGAGAGTGAACCCTCAGTCCCACATCCTTCAGACTGACAGTCAGTGCCTCTGACCACTGTGCCACCATGGCCTAGGATGATCAGTAGGTTTAACTTGCAAATGAAGATGGAAAGGAGCTCGTAAAGTACTAGGAAATTTAATAAATATTTTAGTATGTTATTTATACACAACAGTGTTTGGAAAGTCAGGATAGCATTATATGTTGTATTTGCAGGAGTCTTCTCATTTCCAGAACAGGTT--AAAAAAAAAAAGCTGTTGTGGAATATTACCTGTACTGATGTGATAGAACCTTTCTTGGTGGTAGTGATTCTTTCTTGCATGGTACCCATATCAGTGGCCAGGGTTGGTTGATAACCCACAGCAGATGGGATTCTTCCAAGCAAAGCTGATACCTACGC-AAAAAAAATAAATATTTCAACCATTGTACACAGCAGCACTGAGAATCACATTCAAGCTACAACGAATTAATTTCCAAAAAATCACAACACAATCTCAACAGCAACGGATTTTCAAAAAATACTATTGTATCAATTCTCTCCATGTTATCCTGATTTTAAGCCTTATTTCTATAAGGGACCACACAAACACACCTTGACCCTTTCCTTGGGAAGGAGGATA---------AAGTGAAAACTGTTTCTTGATTTCCA----------------------------------------------------------------------------------------------------------------------------------------------------------------------------------------------------------------------------------------------------------------------------------------
>APH_0136
GGAAGGCCAA---------GGATGGAAGTGGTAAGAAATGACAAAGAGACTGGGTGTCTTCAGACACACAAAACAGGAACAAATGGAGGAAAGGAATAAGGGGGAAACTGGCTAATCCAAGTAAACCTGGGAAATTACCATAAAATGGTTGTTTTCTGAAAAGCAGTGGTGCATATGTTACTAATTGACTACATATTTAGCTACAGTACTGCTAGGGTGATCAAGAGTATAAAAAAGTGTGTCCTATACTCTATACCAAGCATCAAGGATAGAGGTCAGGGCTCTCCACTGGCAGTGCTCATGGCACAAAAGTAGGTGGGATATTTCCTCTGGCCAACTTTGACCCATAGCATCACCACTGGCACTAATTTTACTCCTTGGTGATGAGCAAGCCAAAGATTACAATGTGAACAATGGAGAGTGAACCCTCAGTCCCACATCCTTCAGACTGACAGTCAGTGCCTCTGACCACTGTGCCACCATGGCCTAGGATGATCGGTAGGTTTAACTTGCAAATGAAGATGGAAAGGAGCTCGTAAAGTACTAGGAAACTTAATAAATATTTTAGTATGTTATTTATACACAACAGTGTTTGGAAAGTCAGGATAGCATTATATGTTGTATTTGCAGCAGTCTTCTCATTTCCAGAACAGGTTAAAAAAAAAAAAAGCTGTTGTGGAATATTACCTGTACTGATGTGATAGAACCTTTCTTGGTGGTAGTGATTCTTTCTTGCATGGTACCCATATCAGTGGCCAGGGTTGGTTGATAACCCACAGCAGATGGGATTCTTCCAAGCAAAGCTGATACCTACGCAAAAAAAAATAAATATTTCAACCATTGTACACAGCAGCACTGAGAATCACATTCAAGCTACAACGAATTATTTTCCAAAAAATCACAACACAATCTCAACAGCAACGGATTTTCAAAAAATACTATTGTATCAATTCTCTCCATGTTATCCTGATTTTAAGCCTTATTTCTATAAGGGACCACACAAACACACCTTGACCCTTTCCTTGGGAAGGAGGATAAAGCAGCTAAAGTGAAAACTGTTTCTTGATTTCCAACACTACATGCAATTTCTTAATTGTTATCTTTGGTGCAACAATGTCTTAAAGCCTTAATTGATCCATTAATCAGACATTCAGAAAGGGGACCCACACTCATACAATATTGCAGTGAGAACAACACAAATTATGCACAAGTTTCATTATAAAAATTGAGATAGTTATAAAAACAAAATCTTGCTGAAAATCGTGCATTTTTAAATACTTCCTGCTTATATTAAATTGCACAATTAGTGAATAACTAACAACCATTGTGAAAATAAATTAATCACCATTGTG
>APH_0186
GGAAGGCCAAGGAGGACATGGATGGAAGTGGTAAGAAATGACAAAGAGAATGGGTGTCTTCAGACACACAAAACAGGAACAAATGGAGGAAAGGAATAAGGGGGAAACTGGCTAATCCAAGTAAACCTGGGAAATTACCATAAAATGGTTGTTTTCTGAAAAGCAGTGGTGCATATGTTACTAATTGACTACATATTTAGCTACAGTACTGCTAGGGTGATCAAGAGTATAAAAAAGTGTGTCCTATACTCTATACCAAGCATCAAGGATAGAGGTCAGGGCTCTCCACTGGCAGTGCTCATGGCACAAAAGGAGGTGGGATATTTCCTCTGGCCAACTTTGACCCATAGCATCACCACTGGTACTAATTTTACTCCTTGGTGATGAGCAAGCCAAAGATTACAATGTGAACAATGGAGAGTGAACCCTCAGTCCCACATCCTTCAGACTGACAGTCAGTGCCTCTGACCACTGTGCCACCATGGCCTAGGATGATCGGTAGGTTTAACTTGCAAATGAAGATGGAAAGGAGCTCGTAAAGTACTAGGAAATTTAATAAATATTTTAGTATGTTATTTATACACAACAGTGTTTGGAAAGTCAGGATAGCATTATATGTTGTATTTGCAGCAGTCTTCTCATTTCCAGAACAGGTTAAAAAAAAAAAAAGCTGTTGTGGAATATTACCTGTACTGATGTGATAGAACCTTTCTTGGTGGTAGTGATTCTTTCTTGCATGGTACCCATATCAGTGGCCAGGGTTGGTTGATAACCCACAGCAGATGGGATTCTTCCAAGCAAAGCTGATACCTACGCAAAAAAAAATAAATATTTCAACCATTGTACACAGCAGCACTGAGAATCACATTCAAGCTACAACGAATTATTTTCCAAAAAATCACAACACAATCTCAACAGCAACGGATTTTCAAAAAATACTATTGTATCAATTCTCTCCATGTTATCCTGATTTTAAGCCTTATTTCTATAAGGGACCACACAAACACACCTTGACCCTTTCCTTGGGAAGGAGGATAAAGCAGCTGAAGTGAAAACTGTTTCTTGATTTCCAACACTACATGCAATTTCTTAATTGTTATCTTTGGTGCAACAATGTCTTAAAGCCTTAATTGATCCATTAATCAGACATTCAGAAAGGGGACCCACACTCATACAATATTGCAGTGAGAACAACACAAATTATGCACAAGTTTCATTATAAAAATTGAGATAGTTATAAAAACAAAATCTTGCTGAAAATCGTGCATTTTTAAATACTTCCTGCTTATATTAAATTGCACAATTAGTGAATAACTAACAACCATTGTGAAAATAAATTAATCACCACTGTG
>APH_0674
GGAAGGCCAAGGAGGACATGGATGGAAGTGGTAAGAAATGACAAAGAGAATGGGTGTCTTCAGACACACAAAACAGGAACAAATGGAGGAAAGGAATAAGGGGGAAACTGGCTAATCCAAGTAAACCTGGGAAATTACCATAAAATG---GTTTTCTGAAAAGCAGTGGTGCATATGTTACTAATTGACTACATATTTAGCTACAGTACTGCTAGGGTGATCAAGAGTATAAAAAAGTGTGTCCTATACTCTATACCAAGCATCAAGGATAGAGGTCAGGGCTCTCCACTGGCAGTGCTCATGGCACAAAAGGAGGTGGGATATTTCCTCTGGCCAACTTTGACCCATAGCATCACCACTGGTACTAATTTTACTCCTTGGTGATGAGCAAGCCAAAGATTACAATGTGAACAATGGAGAGTGAACCCTCAGTCCCACATCCTTCAGACTGACAGTCAGTGCCTCTGACCACTGTGCCACCATGGCCTAGGATGATCGGTAGGTTTAACTTGCAAATGAAGATGGAAAGGAGCTCGTAAAGTACTAGGAAATTTAATAAATATTTTAGTATGTTATTTATACACAACAGTGTTTGGAAAGTCAGGATAGCATTATATGTTGTATTTGCAGCAGTCTTCTCATTTCCAGAACAGGTTAAAAAAAAAAAAAGCTGTTGTGGAATATTACCTGTACTGATGTGATAGAACCTTTCTTGGTGGTAGTGATTCTTTCTTGCATGGTACCCATATCAGTGGCCAGGGTTGGTTGATAACCCACAGCAGATGGGATTCTTCCAAGCAAAGCTGATACCTACGCAAAAAAAAATAAATATTTCAACCATTGTACACAGCAGCACTGAGAATCACATTCAAGCTACAACGAATTATTTTCCAAAAAATCACAACACAATCTCAACAGCAACGGATTTTCAAAAAATACTATTGTATCAATTCTCTCCATGTTATCCTGATTTTAAGCCTTATTTCTATAAGGGACCACACAAACACACCTTGACCCTTTCCTTGGGAAGGAGGATAAAGCAGCTGAAGTGAAAACTGTTTCTTGATTTCCAACACTACATGCAATTTCTTAATTGTTATCTTTGGTGCAACAATGTCTTAAAGCCTTAATTGATCCATTAATCAGACATTCAGAAAGGGGACCCACACTCATACAATATTGCAGTGAGAACAACACAAATTATGCACAAGTTTCATTATAAAAATTGAGATAGTTATAAAAACAAAATCTTGCTGAAAATCGTGCATTTTTAAATACTTCCTGCTTATATTAAATTGCACAATTAGTGAATAACTAACAACCATTGTGAAAATAAATTAATCACCACTGTG
>APH_0185
GGAAGGCCAAGGAGGACATGGATGGAAGTGGTAAGAAATGACAAAGAGAATGGGTGTCTTCAGACACACAAAACAGGAACAAATGGAGGAAAGGAATAAGGGGGAAACTGGCTAATCCAAGTAAACCTGGGAAATTACCATAAAATGGTTGTTTTCTGAAAAGCAGTGGTGCATATGTTACTAATTGACTACATATTTAGCTACAGTACTGCTAGGGTGATCAAGAGTATAAAAAAGTGTCTCCTATACTCTATACCAAGCATCAAGGATAGAGGTCAGGGCTCTCCACTGGCAGTGCTCATGGCACAAAAGTAGGTGGGATATTTCCTCTGGCCAACTTTGACCCATAGCATCACCACTGGTACTAATTTTACTCCTTGGTGATGAGCAAGCCAAAGATTACAATGTGAACAATGGAGAGTGAACCCTCAGTCCCACATCCTTCAGACTGACAGTCAGTGCCTCTGACCACTGTGCCACCATGGCCTAGGATGATCGGTAGGTTTAACTTGCAAATGAAGATGGAAAGGAGCTCGTAAAGTACTAGGAAATTTAATAAATATTTTAGTATGTTATTTATACACAACAGTGTTTGGAAAGTCAGGATAGCATTATATGTTGTATTTGCAGCAGTCTTCTCATTTCCAGAACAGGTTAAAAAAAAAAAAAGCTGTTGTGGAATATTACCTGTACTGATGTGATAGAACCTTTCTTGGTGGTAGTGATTCTTTCTTGCATGGTACCCATATCAGTGGCCAGGGTTGGTTGATAACCCACAGCAGATGGGATTCTTCCAAGCAAAGCTGATACCTACGCAAAAAAAAATAAATATTTCAACCATTGTACACAGCAGCACTGAGAATCACATTCAAGCTACAACGAATTATTTTCCAAAAAATCACAACACAATCTCAACAGCAACGGATTTTCAAAAAATACTATTGTATCAATTCTCTCCATGTTATCCTGATTTTAAGCCTTATTTCTATAAGGGACCACACAAACACACCTTGACCCTTTCCTTGGGAAGGAGGATAAAGCAGCTGAAGTGAAAACTGTTTCTTGATTTCCAACACTACATGCAATTTCTTAATTGTTATCTTTGGTGCAACAATGTCTTAAAGCCTTAATTGATCCATTAATCAGACATTCAGAAAGGGGACCCACACTCATACAATATTGCAGTGAGAACAACACAAATTATGCACAAGTTTCATTATAAAAATTGAGATAGTTATAAAAACAAAATCTTGCTGAAAATCGTGCATTTTTAAATACTTCCTGCTTATATTAAATTGCACAATTAGTGAATAACTAACAACCATTGTGAAAATAAATTAATCACCACTGTG
>APH_3188
GGAAGGCCAAGGAGGACATGGATGGAAGTGGTAAGAAATGACAAAGAGAATGGGTGTCTTCAGACACACAAAACAGGAACAAATGGAGGAAAGGAATAAGGGGGAAACTGGCTAATCCAAGTAAACCTGGGAAATTACCATAAAATGGTTGTTTTCTGAAAAGCAGTGGTGCATATGTTACTAATTGACTACATATTTAGCTACAGTACTGCTAGGGTGATCAAGAGTATAAAAAAGTGTCTCCTATACTCTATACCAAGCATCAAGGATAGAGGTCAGGGCTCTCCACTGGCAGTGCTCATGGCACAAAAGTAGGTGGGATATTTCCTCTGGCCAACTTTGACCCATAGCATCACCACTGGTACTAATTTTACTCCTTGGTGATGAGCAAGCCAAAGATTACAATGTGAACAATGGAGAGTGAACCCTCAGTCCCACATCCTTCAGACTGACAGTCAGTGCCTCTGACCACTGTGCCACCATGGCCTAGGATGATCGGTAGGTTTAACTTGCAAATGAAGATGGAAAGGAGCTCGTAAAGTACTAGGAAATTTAATAAATATTTTAGTATGTTATTTATACACAACAGTGTTTGGAAAGTCAGGATAGCATTATATGTTGTATTTGCAGCAGTCTTCTCATTTCCAGAACAGGTTAAAAAAAAAAAAAGCTGTTGTGGAATATTACCTGTACTGATGTGATAGAACCTTTCTTGGTGGTAGTGATTCTTTCTTGCATGGTACCCATATCAGTGGCCAGGGTTGGTTGATAACCCACAGCAGATGGGATTCTTCCAAGCAAAGCTGATACCTACGCAAAAAAAAATAAATATTTCAACCATTGTACACAGCAGCACTGAGAATCACATTCAAGCTACAACGAATTATTTTCCAAAAAATCACAACACAATCTCAACAGCAACGGATTTTCAAAAAATACTATTGTATCAATTCTCTCCATGTTATCCTGATTTTAAGCCTTATTTCTATAAGGGACCACACAAACACACCTTGACCCTTTCCTTGGGAAGGAGGATAAAGCAGCTGAAGTGAAAACTGTTTCTTGATTTCCAACACTACATGCAATTTCTTAATTGTTATCTTTGGTGCAACAATGTCTTAAAGCCTTAATTGATCCATTAATCAGACATTCAGAAAGGGGACCCACACTCATACAATATTGCAGTGAGAACAACACAAATTATGCACAAGTTTCATTATAAAAATTGAGATAGTTATAAAAACAAAATCTTGCTGAAAATCGTGCATTTTTAAATACTTCCTGCTTATATTAAATTGCACAATTAGTGAATAACTAACAACCATTGTGAAAATAAATTAATCACCACTGTG
>APH_0717
--------------------------------------------------------------------------------------------GGAATAAGGGGGAAACTGGCTAATCCAAGTAAACCTGGGAAATTACCATAAAATGGTTGTTTTCTGAAAAGCAGTGGTGCATATGTTACTAATTGACTACATATTTAGCTACAGTACTGCTAGGGTGATCAAGAGTATAAAAAAGTGTGTCCTATACTCTATACCAAGCATCAAGGATAGAGGTCAGGGCTCTCCACTGGCAGTGCTCATGGCACAAAAGTAGGTGGGATATTTCCTCTGGCCAACTTTGACCCATAGCATCACCACTGGTACTAATTTTACTCCTTGGTGATGAGCAAGCCAAAGATTACAATGTGAACAATGGAGAGTGAACCCTCAGTCCCACATCCTTCAGACTGACAGTCAGTGCCTCTGACCACTGTGCCACCATGGCCTAGGATGATCGGTAGGTTTAACTTGCAAATGAAGATGGAAAGGAGCTCGTAAAGTACTAGGAAATTTAATAAATATTTTAGTATGTTATTTATACACAACAGTGTTTGGAAAGTCAGGATAGCATTATATGTTGTATTTGCAGCAGTCTTCTCATTTCCAGAACAGGTTAAAAAAAAAAAAAGCTGTTGTGGAATATTACCTGTACTGATGTGATAGAACCTTTCTTGGTGGTAGTGATTCTTTCTTGCATGGTACCCATATCAGTGGCCAGGGTTGGTTGATAACCCACAGCAGATGGGATTCTTCCAAGCAAAGCTGATACCTACGCAAAAAAAAATAAATATTTCAACCATTGTACACAGCAGCACTGAGAATCACATTCAAGCTACAACGAATTATTTTCCAAAAAATCACAACACAATCTCAACAGCAACGGATTTTCAAAAAATACTATTGTATCAATTCTCTCCATGTTATCCTGATTTTAAGCCTTATTTCTATAAGGGACCACACAAACACACCTTGACCCTTTCCTTGGGAAGGAGGATAAAGCAGCTGAAGTGAAAACTGTTTCTTGATTTCCAACACTACATGCAATTTCTTAATTGTTATCTTTGGTGCAACAATGTCTTAAAGCCTTAATTGATCCATTAATCAGACATTCAGAAAGGGGACCCACACTCATACAATATTGCAGTGAGAACAACACAAATTATGCACAAGTTTCATTATAAAAATTGAGATAGTTATAAAAACAAAATCTTGCTGAAAATCGTGCATTTTTAAATACTTCCTGCTTATATTAAATTGCACAATTAGTGAATAACTAACAACCATTGTGAAAATAAATTAATCACCACTGTG
