# Supplementary material for: ﻿Discovery of a new tarantula species from the Madrean Sky Islands and the first documented instance of syntopy between two montane endemics (Araneae, Theraphosidae, Aphonopelma): a case of prior mistaken identity
Source: Zookeys. 2024 Aug 16;1210:61–98. doi: 10.3897/zookeys.1210.125318 (PMC11344175; doi:10.3897/zookeys.1210.125318)
Supplement: Supplementary material 8 — Phylogenomics files [file zookeys-1210-061_article-125318__-s008.zip › Suppl8/individual_UCE_loci/sl_realigned_uce_2001601.fas]

>APH_1357
--------------------------------GTAAAAAGA---------------------------------------------------------GAAATGAAAA------------------------------------------------------------------------------------------------------ATTATAAAATCATCTTAA------------------------------------------------------------AATACATATTGTA----------------AACAAA--------------------------------------GCACAACGAGCACCGCAG-----------------------------------------------------------------AGATGACCGACAGAAAGCAG------------GCCTTCAAATACAATATAAAATCTATTTTTCCACTCCTCAGGTGTTCTTCTGTGTAGCTCTCTAAATGAATCTTCAAAAACATGTTCTCTCCTTACATGAACAGCAAGATCTTCTCTTCTGGAACCTTCATCCATTCTTTCCAATTCCTGCCTGAAATACCTTCGCTTGACATCAAAATCTAGAACTCTAGTATGATCTACAAGGACACCAAATGGCCCATCAGCTAAAGGTGTAGTGGACTGCCGTAAAATCTGGTTC-----------------CTCT-------------------------------------------------------------------------------------------------------------AATGGTTCGAGGAACATGCCGACGAA------------------------------------------------------------------------------------------------------------------------------------------------------------------------------------------------------------------------------------------------------------TTCCAGTTGATGTCCTG------------------------------------------------------------------------------------------------------------------------------------------------------------------------------------
>APH_0186
ATGTGCGCCGCGCACACACACACACACACACTGCAGAAAGATTAAATAATTTATCTACACTTTCTACTGACAATTATACAAGGACCATAGATTTGACCAAAATAAAAATTCGTAAGAACCATTCAGTGTATTCTTCTGTGGCAAATAAACTATACATAAATAATTGAGTATAATCATTGAAGTTCTTTTAATTGTACCAGTTACTGCACTACTATGAAACATTCTTAGAACTATGGAATTTTCTTTATGTAATAATATTTACTTTATTTTCTTTTTTCACATGAGAGTAATGAATATTTTACAATGTAAAAATTTATGACAAAGGCAAAGGAAGTTTTGAAGTAGGGAGGGGGGTGGGTGGGCAAAATATCCACCCCAGGTGCCAGATATCCTAGATATTCCACTGCCCCCCCCCCAGTGACATAGCTCAAAATCAATTGCACAAAATGATCAACATATAGTGGAAGACATTATTTACCTTCAAATACAATATAAAATCTATTTTTCCACTCCTCAGGTGTTCTTCTGTGTAGCTCTCTAAATGAATCTTCAAAAACATGTTCTCTCCTTACATGAACAGCAAGATCTTCTCTTCTGGAACCTTCATCCATTCTTTCCAATTCCTGCCTGAAATACCTTCGCTTGACATCAAAATCTAGAACTCGAGTATGATCTACAAGGACACCAAATGGCCCATCAGCTAAAGGTGTAGTGGACTGCCGTAAAATCTGGTTCAGAACTGTTCGATGTGTCTCTGTGGGAGAGTGGAACAATACATTTAGAGAGAGAAAATGAAAATTAATTCAGAAACTTACTGTATTTGCTGAATAACTAGAGACAGTTTTGCTCATACTTTTATTCAAGAAATAACTCAATGAATATAACAATGAACAGCTTGTCCTGCATTACAACATTAAAAAGAACTGCAGAATAATATTTGCACATACCAATCTATTGGTCATAATAAGACTGCTGAAATATCAATTATTGACACTTACAGAAATGATGTTGACTTGCACACAG--------TGAACTCTGAAGATAAATGTTA-----AGAACTAAAAATCTAAGAAGCAGCCTACTCTTTCCTGTTCCTAGCTGTGAACAATATGATTAACAAGAAATGTCAACCCAAACAGTTCAACTTTATTTGCTGCACTAAAAATAAAAATTTGTATTATTTATGTATAGTTTCTGTACTAGAAAAAACAGATTCATACCCTT---AAAGAAAAAACTTGATATCTGTACAAAATCTAACTAAAAATGAGGCCAGTATGTTGATACAAATGACAGTATTATTCCTTGAAATGCAAAACACACTTACTAGAGGAAA
>APH_0717
ACACACACCACCCACACACACACACACACACTGCAGAAAGATTAAACAATTTATCTACACTTTCTACTGACAATTATACAAGGACCATAGATTTTACCAAAATAAAAATTTGTAAGAACCATTCAGTGTATTCTTCTATAGCAAATAAACTATACATAAATAATTGAGTATAATCATTGAAGTTATTTTAACTGTACCAGTTACTGCACTACTATGAAACATTCTTAGAACTATGGAATTTTCTTTATGTAATAATATTTACTTTATTTTCTTTTTTCACATGAGAGTAATGAATATTTTACAATGTAAAAATTTATGACAAAGGCAAAGGAAGTTTTGAAGTGGGGAGGGGGGTGGGTGGGCAAAATATCCACCCCAGGTGCCAGATATCCTAGATATTCCACTGCCCCCCCCCCAGTGACATAGCTCAAAATCAATTGCACAAAATGATCAACATATAGTGGAAGACATTATTTACCTTCAAATACAATATAAAATCTATTTTTCCACTCCTCAGGTGTTCTTCTGTGTAGCTCTCTAAATGAATCTTCAAAAACATGTTCTCTCCTTACATGAACAGCAAGATCTTCTCTTCTGGAACCTTCATCCATTCTTTCCAATTCCTGCCTGAAATACCTTCGCTTGACATCAAAATCTAGAACTCGAGTATGATCTACAAGGACACCAAATGGCCCATCAGCTAAAGGTGTAGTGGACTGCCGTAAAATCTGGTTCAGAACTGTTCGATGTGTCTCTGTGGGAGAGTGGAACAATACATTTAGAGAGAGAAAATGAAAATTAATTCAGAAACTTACTGTATTTGCTGAATAACTAGAGACAGTTTTGCTCATACTTTTATTCAAGAAATAACTCAATGAATATAACAATGAACAGCTTGTCCTGCATTACAACATTAAAAAGAACTGCAGAATAATATTTGCACATACCAATCTATTGGTCATAATAAGACTGCTGAAATATCAATTATTGACACTTACAGAAATGATGTTGACTTGCACACAG--------TGAACTCTGAAGATAAATGTTAAAAGAAGAACTAAAAATCTAAGAAGCAGCCTACTCTTTCCTGTTCCTAGCTGTGAACAATATGATTAACAAGAAATGTCAACCCAAGCAGTTCAACTTTATTTGCTGCACTAAAAATAAAAATTTGTATTATTTATGTATAGTTTCTGTACTAGAAAAAACAGATTCATACCCTTAAAAAAGAAAAAACTTGATATCTGTACAAAATCTAACTAAAAATGAGGCCAGTATGTTGATACGAATGACAGTATTATTCCTTGAAATGCAAAACACACTTACTAGAGGAAA
>APH_0185
ACACACACCACACACACACACACACACACACTGCAGAAAGATTAAACAATTTATCTACACTTTCTACTGACAATTATACAAGGACCATAGATTTTACCAAAATAAAAATTTGTAAGAACCATTCAGTGTATTCTTCTATAGCAAATAAACTATACATAAATAATTGAGTATAATCATTGAAGTTATTTTAACTGTACCAGTTACTGCACTACTATGAAACATTCTTAGAACTATGGAATTTTCTTTATGTAATAATATTTACTTTATTTTCTTTTTTCACATGAGAGTAATGAATATTTTACAATGTAAAAATTTATGACAAAGGCAAAGGAAGTTTTGAAGTGGGGAGGGGGGTGGGTGGGCAAAATATCCACCCCAGGTGCCAGATATCCTAGATATTCCACTGCCCCCCCCCCAGTGACATAGCTCAAAATCAATTGCACAAAATGATCAACATATAGTGGAAGACATTATTTACCTTCAAATACAATATAAAATCTATTTTTCCACTCCTCAGGTGTTCTTCTGTGTAGCTCTCTAAATGAATCTTCAAAAACATGTTCTCTCCTTACATGAACAGCAAGATCTTCTCTTCTGGAACCTTCATCCATTCTTTCCAATTCCTGCCTGAAATACCTTCGCTTGACATCAAAATCTAGAACTCGAGTATGATCTACAAGGACACCAAATGGCCCATCAGCTAAAGGTGTAGTGGACTGCCGTAAAATCTGGTTCAGAACTGTTCGATGTGTCTCTGTGGGAGAGTGGAACAATACATTTAGAGAGAGAAAATGAAAATTAATTCAGAAACTTACTGTATTTGCTGAATAACTAGAGACAGTTTTGCTCATACTTTTATTCAAGAAATAACTCAATGAATATAACAATGAACAGCTTGTCCTGCATTACAACATTAAAAAGAACTGCAGAATAATATTTGCACATACCAATCTATTGGTCATAATAAGACTGCTGAAATATCAATTATTGACACTTACAGAAATGATGTTGACTTGCACACAG--------TGAACTCTGAAGATAAATGTTAAAAGAAGAACTAAAAATCTAAGAAGCAGCCTACTCTTTCCTGTTCCTAGCTGTGAACAATATGATTAACAAGAAATGTCAACCCAAGCAGTTCAACTTTATTTGCTGCACTAAAAATAAAAATTTGTATTATTTATGTATAGTTTCTGTACTAGAAAAAACAGATTCATACCCTTAAAAAAGAAAAAACTTGATATCTGTACAAAATCTAACTAAAAATGAGGCCAGTATGTTGATACGAATGACAGTATTATTCCTTGAAATGCAAAACACACTTACTAGAGGAAA
>APH_0674
ACACACACCACACACACACACACACACACACTGCAGAAAGATTAAACAATTTATCTACACTTTCTACTGACAATTATACAAGGACCATAGATTTTACCAAAATAAAAATTTGTAAGAACCATTCAGTGTATTCTTCTATAGCAAATAAACTATACATAAATAATTGAGTATAATCATTGAAGTTATTTTAACTGTACCAGTTACTGCACTACTATGAAACATTCTTAGAACTATGGAATTTTCTTTATGTAATAATATTTACTTTATTTTCTTTTTTCACATGAGAGTAATGAATATTTTACAATGTAAAAATTTATGACAAAGGCAAAGGAAGTTTTGAAGTGGGGAGGGGGGTGGGTGGGCAAAATATCCACCCCAGGTGCCAGATATCCTAGATATTCCACTGCCCCCCCCCCAGTGACATAGCTCAAAATCAATTGCACAAAATGATCAACATATAGTGGAAGACATTATTTACCTTCAAATACAATATAAAATCTATTTTTCCACTCCTCAGGTGTTCTTCTGTGTAGCTCTCTAAATGAATCTTCAAAAACATGTTCTCTCCTTACATGAACAGCAAGATCTTCTCTTCTGGAACCTTCATCCATTCTTTCCAATTCCTGCCTGAAATACCTTCGCTTGACATCAAAATCTAGAACTCGAGTATGATCTACAAGGACACCAAATGGCCCATCAGCTAAAGGTGTAGTGGACTGCCGTAAAATCTGGTTCAGAACTGTTCGATGTGTCTCTGTGGGAGAGTGGAACAATACATTTAGAGAGAGAAAATGAAAATTAATTCAGAAACTTACTGTATTTGCTGAATAACTAGAGACAGTTTTGCTCATACTTTTATTCAAGAAATAACTCAATGAATATAACAATGAACAGCTTGTCCTGCATTACAACATTAAAAAGAACTGCAGAATAATATTTGCACATACCAATCTATTGGTCATAATAAGACTGCTGAAATATCAATTATTGACACTTACAGAAATGATGTTGACTTGCACACAG--------TGAACTCTGAAGATAAATGTTAAAAGAAGAACTAAAAATCTAAGAAGCAGCCTACTCTTTCCTGTTCCTAGCTGTGAACAATATGATTAACAAGAAATGTCAACCCAAGCAGTTCAACTTTATTTGCTGCACTAAAAATAAAAATTTGTATTATTTATGTATAGTTTCTGTACTAGAAAAAACAGATTCATACCCTTAAAAAAGAAAAAACTTGATATCTGTACAAAATCTAACTAAAAATGAGGCCAGTATGTTGATACGAATGACAGTATTATTCCTTGAAATGCAAAACACACTTACTAGAGGAAA
>APH_3188
ACACACACCACACACACACACACACACACACTGCAGAAAGATTAAACAATTTATCTACACTTTCTACTGACAATTATACAAGGACCATAGATTTTACCAAAATAAAAATTTGTAAGAACCATTCAGTGTATTCTTCTATAGCAAATAAACTATACATAAATAATTGAGTATAATCATTGAAGTTATTTTAACTGTACCAGTTACTGCACTACTATGAAACATTCTTAGAACTATGGAATTTTCTTTATGTAATAATATTTACTTTATTTTCTTTTTTCACATGAGAGTAATGAATATTTTACAATGTAAAAATTTATGACAAAGGCAAAGGAAGTTTTGAAGTGGGGAGGGGGGTGGGTGGGCAAAATATCCACCCCAGGTGCCAGATATCCTAGATATTCCACTGCCCCCCCCCCAGTGACATAGCTCAAAATCAATTGCACAAAATGATCAACATATAGTGGAAGACATTATTTACCTTCAAATACAATATAAAATCTATTTTTCCACTCCTCAGGTGTTCTTCTGTGTAGCTCTCTAAATGAATCTTCAAAAACATGTTCTCTCCTTACATGAACAGCAAGATCTTCTCTTCTGGAACCTTCATCCATTCTTTCCAATTCCTGCCTGAAATACCTTCGCTTGACATCAAAATCTAGAACTCGAGTATGATCTACAAGGACACCAAATGGCCCATCAGCTAAAGGTGTAGTGGACTGCCGTAAAATCTGGTTCAGAACTGTTCGATGTGTCTCTGTGGGAGAGTGGAACAATACATTTAGAGAGAGAAAATGAAAATTAATTCAGAAACTTACTGTATTTGCTGAATAACTAGAGACAGTTTTGCTCATACTTTTATTCAAGAAATAACTCAATGAATATAACAATGAACAGCTTGTCCTGCATTACAACATTAAAAAGAACTGCAGAATAATATTTGCACATACCAATCTATTGGTCATAATAAGACTGCTGAAATATCAATTATTGACACTTACAGAAATGATGTTGACTTGCACACAG--------TGAACTCTGAAGATAAATGTTAAAAGAAGAACTAAAAATCTAAGAAGCAGCCTACTCTTTCCTGTTCCTAGCTGTGAACAATATGATTAACAAGAAATGTCAACCCAAGCAGTTCAACTTTATTTGCTGCACTAAAAATAAAAATTTGTATTATTTATGTATAGTTTCTGTACTAGAAAAAACAGATTCATACCCTTAAAAAAGAAAAAACTTGATATCTGTACAAAATCTAACTAAAAATGAGGCCAGTATGTTGATACGAATGACAGTATTATTCCTTG----------------------------
>APH_4024
------------------CACATGCATGTTATTCCTGAAGA------------------------------------------------------------------------------TATGTGCGATAATCCTCTGGGGCAATT------------------------------------CTTCGTTTAAAGTACGATTT-CCGTGTGATTCTGCATTATCCTTAA---------------TTTATGGACATGAGTGTACTTTATTTTCTTTTTTCACATGAGAGTAATGAATATTTTACAATGTAAAAATTTATGACAAAGGCAAAGGAAGTTTTGAAGTGGGGAGGGGGGTGGGTGGGCAAAATATCCACCCCAGGTGCCAGATAT-CTAGATATTCCACTGCCCCCCCCCCAGTGACATAGCTCAAACTCAATTGCACAAAATGATCAACATATAGTGGAAGACATTATTTACCTTCAAATACAATATAAAATCTATTTTTCCACTCCTCAGGTGTTCTTCTGTGTAGCTCTCTAAATGAATCTTCAAAAACATGTTCTCTCCTTACATGAACAGCAAGATCTTCTCTTCTGGAACCTTCATCCATTCTTTCCAATTCCTGCCTGAAATACCTTCGTTTGACATCAAAATCTAGAACTCTAGTATGATCTACAAGGACACCAAATGGCCCATCAGCTAAAGGTGTAGTGGACTGCCGTAAAATCTGGTTCAGAACTGTTCGATGTGTCTCTGTGGGAGAGTGGAACAATACATTTAGAGAGAGAGAATGAAAATTAATTCAGAAACTTACTGTATTTGCTGAATAACTAGAG--AGCTTTGCTCATACTTTTATTCAAGAAATAACTCAATGAATATAACAATAAACAGCTTGTCCTGCATTACAACATTAAAAAGTACTGCAGAATAATATTTGCACATACCAATCTATTGGTCATAATAAGACTGCTGAAATATCAATTATTGACACTTACAGAAATGATGTTGACTTGCACACAGTGGGTATCTGAACTCTGAAGATAAATGTTAAAAGAAGAACTAAAAATCTAAGAAGCAGCCTACTCTTTCCTGTTCCTAGCTGTGAACAATATGATTAACAAGATATGTCAACCCAAGCAGTTCAACTTTATTTGCTGCACTAAAAATAAAAATT--TATTATTTATGTATAGTTTCTGTACTAGAGAAAACAGATTCATACCCTTAAAAAAGAAAAAACTTGATATCTGTACAAAATCTAACTAAAAATGAGGCCAGTACGTTGATGCGAATGACAGTATTATTCCTTGAAATGCAAAACAC----ACTAGAGGAAA
>APH_4005
-----------------------------------------------------------------------------------------------------CTGAAGATATGTGCGA-----------TAATCCTCTGGGGCAATT------------------------------------CTTCGTTTAAAGTACGATTT-CCGTGTGATTCTGCATTATCCTTAA---------------TTTATGGACATGAGTGTACTTTATTTTCTTTTTTCACATGAGAGTAATGAATATTTTACAATGTAAAAATTTATGACAAAGGCAAAGGAAGTTTTGAAGTGGGGAGGGGGGTGGGTGGGCAAAATATCCACCCCAGGTGCCAGATAT-CTAGATATTCCACTGCCCCCCCCCCAGTGACATAGCTCAAACTCAATTGCACAAAATGATCAACATATAGTGGAAGACATTATTTACCTTCAAATACAATATAAAATCTATTTTTCCACTCCTCAGGTGTTCTTCTGTGTAGCTCTCTAAATGAATCTTCAAAAACATGTTCTCTCCTTACATGAACAGCAAGATCTTCTCTTCTGGAACCTTCATCCATTCTTTCCAATTCCTGCCTGAAATACCTTCGTTTGACATCAAAATCTAGAACTCTAGTATGATCTACAAGGACACCAAATGGCCCATCAGCTAAAGGTGTAGTGGACTGCCGTAAAATCTGGTTCAGAACTGTTCGATGTGTCTCTGTGGGAGAGTGGAACAATACATTTAGAGAGAGAGAATGAAAATTAATTCAGAAACTTACTGTATTTGCTGAATAACTAGAG--AGCTTTGCTCATACTTTTATTCAAGAAATAACTCAATGAATATAACAATAAACAGCTTGTCCTGCATTACAACATTAAAAAGTACTGCAGAATAATATTTGCACATACCAATCTATTGGTCATAATAAGACTGCTGAAATATCAATTATTGACACTTACAGAAATGATGTTGACTTGCACACAGTGGGTATCTGAACTCTGAAGATAAATGTTAAAAGAAGAACTAAAAATCTAAGAAGCAGCCTACTCTTTCCTGTTCCTAGCTGTGAACAATATGATTAACAAGATATGTCAACCCAAGCAGTTCAACTTTATTTGCTGCACTAAAAATAAAAATT--TATTATTTATGTATAGTTTCTGTACTAGAGAAAACAGATTCATACCCTTAAAAAAGAAAAAACTTGATATCTGTACAAAATCTAACTAAAAATGAGGCCAGTACGTTGATGCGAATGACAGTATTATTCCTTGAAATGCAAAACAC----ACTAGAGGAAA
>APH_4029
TCGGGGACAACGTCTACTGACATTTCCATCCTCTTGAAAGCCTAGAGAGTCCGACCACATTCCAAGCGGCCAATTCTGCCGCGGACATGTGTCTCGTCATTGTGACGTACTATCGGCGCCATCTGGTGGCTTGTTTTAAAACATGCATGTTATTCCTGAAGATATGTGCATAATCCTTGCAATTCTTTTTAAAGTACGATTT-CCGTGTGATTCTGCATTATCCTTAA---------------TTTATGGACATGAGTGTACTTTATTTTCTTTTTTCACATGAGAGTAATGAATATTTTACAATGTAAAAATTTATGACAAAGGCAAAGGAAGTTTTGAAGTGGGGAGGGGGGTGGGTGGGCAAAATATCCACCCCAGGTGCCAGATAT-CTAGATATTCCACTGCCCCCCCCCCAGTGACATAGCTCAAACTCAATTGCACAAAATGATCAACATATAGTGGAAGACATTATTTACCTTCAAATACAATATAAAATCTATTTTTCCACTCCTCAGGTGTTCTTCTGTGTAGCTCTCTAAATGAATCTTCAAAAACATGTTCTCTCCTTACATGAACAGCAAGATCTTCTCTTCTGGAACCTTCATCCATTCTTTCCAATTCCTGCCTGAAATACCTTCGTTTGACATCAAAATCTAGAACTCTAGTATGATCTACAAGGACACCAAATGGCCCATCAGCTAAAGGTGTAGTGGACTGCCGTAAAATCTGGTTCAGAACTGTTCGATGTGTCTCTGTGGGAGAGTGGAACAATACATTTAGAGAGAGAGAATGAAAATTAATTCAGAAACTTACTGTATTTGCTGAATAACTAGAG--AGCTTTGCTCATACTTTTATTCAAGAAATAACTCAATGAATATAACAATAAACAGCTTGTCCTGCATTACAACATTAAAAAGTACTGCAGAATAATATTTGCACATACCAATCTATTGGTCATAATAAGACTGCTGAAATATCAATTATTGACACTTACAGAAATGATGTTGACTTGCACACAGTGGGTATCTGAACTCTGAAGATAAATGTTAAAAGAAGAACTAAAAATCTAAGAAGCAGCCTACTCTTTCCTGTTCCTAGCTGTGAACAATATGATTAACAAGATATGTCAACCCAAGCAGTTCAACTTTATTTGCTGCACTAAAAATAAAAATT--TATTATTTATGTATAGTTTCTGTACTAGAGAAAACAGATTCATACCCTTAAAAAAGAAAAAACTTGATATC------------------------------------------------------------------------------------------
>APH_5001
----------------------------------------------------------------------------------------------------------------------------------------------------------------------------------------------AAAGTACGATTT-CCGTGTGATTCTGCATTATCCTTAA---------------TTTATGGACATGAGTGTACTTTATTTTCTTTTTTCACATGAGAGTAATGAATATTTTACAATGTAAAAATTTATGACAAAGGCAAAGGAAGTTTTGAAGTGGGGAGGGGGGTGGGTGGGCAAAATATCCACCCCAGGTGCCAGATAT-CTAGATATTCCACTGCCCCCCCCCCAGTGACATAGCTCAAACTCAATTGCACAAAATGATCAACATATAGTGGAAGACATTATTTACCTTCAAATACAATATAAAATCTATTTTTCCACTCCTCAGGTGTTCTTCTGTGTAGCTCTCTAAATGAATCTTCAAAAACATGTTCTCTCCTTACATGAACAGCAAGATCTTCTCTTCTGGAACCTTCATCCATTCTTTCCAATTCCTGCCTGAAATACCTTCGTTTGACATCAAAATCTAGAACTCTAGTATGATCTACAAGGACACCAAATGGCCCATCAGCTAAAGGTGTAGTGGACTGCCGTAAAATCTGGTTCAGAACTGTTCGATGTGTCTCTGTGGGAGAGTGGAACAATACATTTAGAGAGAGAGAATGAAAATTAATTCAGAAACTTACTGTATTTGCTGAATAACTAGAG--AGCTTTGCTCATACTTTTATTCAAGAAATAACTCAATGAATATAACAATAAACAGCTTGTCCTGCATTACAACATTAAAAAGTACTGCAGAATAATATTTGCACATACCAATCTATTGGTCATAATAAGACTGCTGAAATATCAATTATTGACACTTACAGAAATGATGTTGACTTGCACACAGTGGGTATCTGAACTCTGAAGATAAATGTTAAAAGAAGAACTAAAAATCTAAGAAGCAGCCTACTCTTTCCTGTTCCTAGCTGTGAACAATATGATTAACAAGATATGTCAACCCAAGCAGTTCAACTTTATTTGCTGCACTAAAAATAAAAATT--TATTATTTATGTATAGTTTCTGT------------------------------------------------------------------------------------------------------------------------------------------
>APH_5079
----------------------------------------------------------------------------------------------------------------------------------------------------------------------------------------------AAAGTACGATTT-CCGTGTGATTCTGCATTATCCTTAA---------------TTTATGGACATGAGTGTACTTTATTTTCTTTTTTCACATGAGAGTAATGAATATTTTACAATGTAAAAATTTATGACAAAGGCAAAGGAAGTTTTGAAGTGGGGAGGGGGGTGGGTGGGCAAAATATCCACCCCAGGTGCCAGATAT-CTAGATATTCCACTG-CCCCCCCCCAGTGACATAGCTCAAACTCAATTGCACAAAATGATCAACATATAGTGGAAGACATTATTTACCTTCAAATACAATATAAAATCTATTTTTCCACTCCTCAGGTGTTCTTCTGTGTAGCTCTCTAAATGAATCTTCAAAAACATGTTCTCTCCTTACATGAACAGCAAGATCTTCTCTTCTGGAACCTTCATCCATTCTTTCCAATTCCTGCCTGAAATACCTTCGTTTGACATCAAAATCTAGAACTCTAGTATGATCTACAAGGACACCAAATGGCCCATCAGCTAAAGGTGTAGTGGACTGCCGTAAAATCTGGTTCAGAACTGTTCGATGTGTCTCTGTGGGAGAGTGGAACAATACATTTAGAGAGAGAGAATGAAAATTAATTCAGAAACTTACTGTATTTGCTGAATAACTAGAG--AGCTTTGCTCATACTTTTATTCAAGAAATAACTCAATGAATATAACAATAAACAGCTTGTCCTGCATTACAACATTAAAAAGTACTGCAGAATAATATTTGCACATACCAATCTATTGGTCATAATAAGACTGCTGAAATATCAATTATTGACACTTACAGAAATGATGTTGACTTGCACACAGTGGGTATCTGAACTCTGAAGATAAATGTTAAAAGAAGAACTAAAAATCTAAGAAGCAGCCTACTCTTTCCTGTTCCTAGCTGTGAACAATATGATTAACAAGATATGTCAACCCAAGCAGTTCAACTTTATTTGCTGCACTAAAAATAAAAATT--TATTATTTATGTATAGTTTCTGTACTAGAGAAAACAGATTCATACCCTTAAAAAAGAAAAAACTTGATATCTGTACAAAATCTAACTAAAAATGAGGCCAGTACGTTGATGCGACTGACAGTATTATTCCTTGAAATGCAAAACAC----ACTAGCGGAAA
>APH_5003
-------------------------------------------------------------------------------------------------------------------------------------------------------------------------------------------------GTACGATTT-CCGTGTGATTCTGCATTATCCTTAA---------------TTTATGGACATGAGTGTACTTTATTTTCTTTTTTCACATGAGAGTAATGAATATTTTACAATGTAAAAATTTATGACAAAGGCAAAGGAAGTTTTGAAGTGGGGAGGGGGGTGGGTGGGCAAAATATCCACCCCAGGTGCCAGATAT-CTAGATATTCCACTG-CCCCCCCCCAGTGACATAGCTCAAACTCAATTGCACAAAATGATCAACATATAGTGGAAGACATTATTTACCTTCAAATACAATATAAAATCTATTTTTCCACTCCTCAGGTGTTCTTCTGTGTAGCTCTCTAAATGAATCTTCAAAAACATGTTCTCTCCTTACATGAACAGCAAGATCTTCTCTTCTGGAACCTTCATCCATTCTTTCCAATTCCTGCCTGAAATACCTTCGTTTGACATCAAAATCTAGAACTCTAGTATGATCTACAAGGACACCAAATGGCCCATCAGCTAAAGGTGTAGTGGACTGCCGTAAAATCTGGTTCAGAACTGTTCGATGTGTCTCTGTGGGAGAGTGGAACAATACATTTAGAGAGAGAGAATGAAAATTAATTCAGAAACTTACTGTATTTGCTGAATAACTAGAG--AGCTTTGCTCATACTTTTATTCAAGAAATAACTCAATGAATATAACAATAAACAGCTTGTCCTGCATTACAACATTAAAAAGTACTGCAGAATAATATTTGCACATACCAATCTATTGGTCATAATAAGACTGCTGAAATATCAATTATTGACACTTACAGAAATGATGTTGACTTGCACACAGTGGGTATCTGAACTCTGAAGATAAATGTTAAAAGAAGAACTAAAAATCTAAGAAGCAGCCTACTCTTTCCTGTTCCTAGCTGTGAACAATATGATTAACAAGATATGTCAACCCAAGCAGTTCAACTTTATTTGCTGCACTAAAAATAAAAATT--TATTATTTATGTATAGTTTCTGTACTAGAGAAAACAGATTCATACCCTTAAAAAAGAAAAAACTTGATATCTGTACAAAATCTAACTAAAAATGAGGCCAGTAC---------------------------------------------------------
>APH_0622
--------------------------------------------------------------------------------------------------------------------------------------------------------------------------------------------------------------------------------------------------------------------------------------------------------------------------------------------------------------------------------------------------------------CCCCCCCCCCCCCCCCCCCGTGACATAGCTCAAACTCAATTGCACAAAATGACCAACATATAGTGGAAGACATTATTTACCTTCAAATACAATATAAAATCTATTTTTCCACTCCTCAGGTGTTCTTCTGTGTAGCTCTCTAAATGAATCTTCAAAAACATGTTCTCTCCTTACATGAACAGCAAGATCTTCTCTTCTGGAACCTTCATCCATTCTTTCCAATTCCTGCCTGAAATACCTTCGCTTGACATCAAAATCTAGAACTCTAGTATGATCTACAAGGACACCAAATGGCCCATCAGCTAAAGGTGTAGTGGACTGCCGTAAAATCTGGTTCAGAACTGTTCGATGTGTCTCTGTGGGAGAGTGGAACAATACATTTAGAGAGAGAAAATGAAAATTAATTCAGAAACTTACTGTATTTGCTGAATAACTAGAGACAGCTTTGCTCATACTTTTATTCAAGAAATAACTCAATGAATATAACAATGAACAGCTTGTCCTGCATTACAACATTAAAAAGTACTGCAGAATAATATTTGCACATACCAATCTATTGGTCATAATAAGACTGCTGAAATATCAATTATTGACACTTACAGAAATGATGTTGACTTGCACACAGTGGGTATCTGAACTCTGAAGATAAATGTTAAAAGGAGAACTAAAAATCTAAGAAGCAGCCTACTCTTTCCTGTTCCTAGCTGTGAACAATATGATTAACAAGATATGTCAACCCAAGCAGTTCAACTTTATTTGCTGCACT-AAAATAAAAATTTGTATTATTTATGTATAGTTTCTGTACTAGAGAAAACAGATT-------------------------------------------------------------------------------------------------------------------------
>APH_0683
ACACACACCACACACACACACACACACACACTGCAGAAAGATTAAATAATTTATCTACACTTTCTACTGACAATTATATAAGGACCATAGATTTTACCAAAATAAAAATTTGTAAGAACCATTCAGTGTATTCTTCTATAGCAAATAAACTATACATAAATAATTGAGTATAATCATTGAAGTTCTTTTAATTGTACCAGTTACTGCACTACTATGAAACATTCTTAGAACTATGGAATTTTCTTTATGTAATAATATTTACT---TTTTCTTTTTTCACATGAGAGTAATGAATATTTTACAATGTAAAAATTTATGACAAAGGCAAAGGAAGTTTTGAAGTAGGGAGGGGGGTGGGTGGGCAAAATATCCACCCTAG----------------ATATTCCACTGCCCCCCCCTCAGTGACATAGCTCAAACTCAATTGCACAAAATGATCAACATATAGTGGAAGACATTATTTACCTTCAAATACAATATAAAATCTATTTTTCCACTCCTCAGGTGTTCTTCTGTGTAGCTCTCTAAATGAATCTTCAAAAACATGTTCTCTCCTTACATGAACAGCAAGATCTTCTCTTCTGGAACCTTCATCCATTCTTTCCAATTCCTGCCTGAAATACCTTCGCTTGACATCAAAATCTAGAACTCTAGTATGATCTACAAGGACACCAAATGGCCCATCAGCTAAAGGTGTAGTGGACTGCCGTAAAATCTGGTTCAGAACTGTTCGATGTGTCTCTGTGGGAGAGTGGAACAATACATTTAGAGAGAGAAAATGAAAATTAATTCAGAAACTTACTGTATTTGCTGAATAACTAGAGACAGCTTTGCTCATACTTTTATTCAAGAAATAACTCAATGAATATAACAATGAACAGCTTGTCCTGCATTACAACATTAAAAAGTACTGCAGAATAATATTTGCACATACCAATCTATTGGTCATAATAAGACTGCTGAAATATCAATTATTGACACTTACAGAAATGATGTTGACTTGCACACAGTGGGTATCTGAACTCTGAAGATAAATGTTAAAAGGAGAACTAAAAATCTAAGAAGCAGCCTACTCTTTCCTGTTCCTAGCTGTGAACAATATGATTAACAAGATACGTCAACCCAAGCAGTTCAACCTTATTTGCTGCACTAAAAATAAAAATTTGTATTATTTATGTATAGTTTCTGTACTAGAGAAAACAGATTCATACCCTTAAAAAAGAAAAAACTTTATATCTGTACAAAATCTAACTAAAAATGAGGCCAGTATGTTGATGCGAATGACAGTATTATTCCTTGAAATGCAAAACACACTTACTAGAGGAAA
>APH_0723
ACACACACCACACACACACACACACACACACTGCAGAAAGATTAAATAATTTATCTACACTTTCTACTGACAATTATATAAGGACCATAGATTTTACCAAAATAAAAATTTGTAAGAACCATTCAGTGTATTCTTCTATAGCAAATAAACTATACATAAATAATTGAGTATAATCATTGAAGTTCTTTTAATCGTACCAGTTACTGCACTACTATGAAACATTCTTAGAACTATGGAATTTTCTTTATGTAATAATATTTACT---TTTTCTTTTTTCACATGAGAGTAATGAATATTTTACAATGTAAAAATTTATGACAAAGGCAAAGGAAGTTTTGAAGTAGGGAGGGGGGTGGGTGGGCAAAATATCCACCCTAG----------------ATATTCCACTGCCCCCCCCCCAGTGACATAGCTCAAACTCAATTGCACAAAATGATCAACATATAGTGGAAGACATTATTTACCTTCAAATACAATATAAAATCTATTTTTCCACTCCTCAGGTGTTCTTCTGTGTAGCTCTCTAAATGAATCTTCAAAAACATGTTCTCTCCTTACATGAACAGCAAGATCTTCTCTTCTGGAACCTTCATCCATTCTTTCCAATTCCTGCCTGAAATACCTTCGCTTGACATCAAAATCTAGAACTCTAGTATGATCTACAAGGACACCAAATGGCCCATCAGCTAAAGGTGTAGTGGACTGCCGTAAAATCTGGTTCAGAACTGTTCGATGTGTCTCTGTGGGAGAGTGGAACAATACATTTAGAGAGAGAAAATGAAAATTAATTCAGAAACTTACTGTATTTGCTGAATAACTAGAGACAGCTTTGCTCATACTTTTATTCAAGAAATAACTCAATGAATATAACAATGAACAGCTTGTCCTGCATTACAACATTAAAAAGTACTGCAGAATAATATTTGCACATACCAATCTATTGGTCATAATAAGACTGCTGAAATATCAATTATTGACACTTACAGAAATGATGTTGACTTGCACACAGTGGGTATCTGAACTCTGAAGATAAATGTTAAAAGGAGAACTAAAAATCTAAGAAGCAGCCTACTCTTTCCTGTTCCTAGCTGTGAACAATATGATTAACAAGATACGTCAACCCAAGCAGTTCAACCTTATTTGCTGCACTAAAAATAAAAATTTGTATTATTTATGTATAGTTTCTGTACTAGAGAAAACAGATTCATACCCTTAAAAAAGAAAAAACTTTATATCTGTACAAAATCTAACTAAAAATGAGGCCAGTATGTTGATGCGAATGACAGTATTATTCCTTGAAATGCAAAACACACTTACTAGAGGAAA
>APH_0772
ACACACACCACACACACACACACACACACACTGCAGAAAGATTAAATAATTTATCTACACTTTCTACTGACAATTATACAAGGACCATAGATTTTACCAAAATAAAAATTTGTAAGAACCATTCAGTGTATTCTTCTATAGCAAATAAACTATACATAAATAATTGAGTATAATCATTGAAGTTCTTTTAATTGTACCAGTTACTGCACTACTATGAAACATTCTTAGAACTATGGAATTTTCTTTATGTAATAATATTTACTTTATTTTCTTTTTTCACATGAGAGTAATGAATATTTTACAATGTAAAAATTTATGACAAAGGCAAAGGAAGTTTTGAAGTGGGGAGGGGGGTGGGTGGGCAAAATATCCACCCCAGGTGCCAGATAT-CTAGATATTCCACTGCCCCCCCCCCAGTGACATAGCTCAAACTCAATTGCACAAAATGATCAACATATAGTGGAAGACATTATTTACCTTCAAATACAATATAAAATCTATTTTTCCACTCCTCAGGTGTTCTTCTGTGTAGCTCTCTAAATGAATCTTCAAAAACATGTTCTCTCCTTACATGAACAGCAAGATCTTCTCTTCTGGAACCTTCATCCATTCTTTCCAATTCCTGCCTGAAATACCTTCGCTTGACATCAAAATCTAGAACTCTAGTATGATCTACAAGGACACCAAATGGCCCATCAGCTAAAGGTGTAGTGGACTGCCGTAAAATCTGGTTCAGAACTGTTCGATGTGTCTCTGTGGGAGAGTGGAACAATACATTTAGAGAGAGAGAATGAAAATTAATTCAGAAACTTACTGTATTTGCTGAATAACTAGAG--AGCTTTGCTCATACTTTTATTCAAGAAATAACTCAATGAATATAACAATAAACAGCTTGTCCTGCATTACAACATTAAAAAGTACTGCAGAATAATATTTGCACATACCAATCTATTGGTCATAATAAGACTGCTGAAATATCAATTATTGACACTTACAGAAATGATGTTGACTTGCACACAGTGGGTATCTGAACTCTGAAGATAAATGTTAAAAGAAGAACTAAAAATCTAAGAAGCAGCCTACTCTTTCCTGTTCCTAGCTGTGAACAATATGATTAACAAGATATGTCAACCCAAGCAGTTCAACTTTATTTGCTGCACTAAAAATAAAAATT--TATTATTTATGTATAGTTTCTGTACTAGAGAAAACAGATTCATACCCTTAAAAAAGAAAAAACTTGATATCTGTACAAAATCTAACTAAAAATGAGGCCAGTATGTTGATGCGAATGACAGTATTATTCCTTGAAATGCAAAACAC---------------
>APH_1535
ACACACACCACACACACACACACACACACACTGCAGAAAGATTAAATAATTTATCTACACTTTCTACTGACAATTATACAAGGACCATAGATTTTACCAAAATAAAAATTTGTAAGAACCATTCAGTGTATTCTTCTATAGCAAATAAACTATACATAAATAATTGAGTATAATCATTGAAGTTCTTTTAATTGTACCAGTTACTGCACTACTATGAAACATTCTTAGAACTATGGAATTTTCTTTATGTAATAATATTTACTTTATTTTCTTTTTTCACATGAGAGTAATGAATATTTTACAATGTAAAAATTTATGACAAAGGCAAAGGAAGTTTTGAAGTGGGGAGGGGGGTGGGTGGGCAAAATATCCACCCCAGGTGCCAGATAT-CTAGATATTCCACTGCCCCCCCCCCAGTGACATAGCTCAAACTCAATTGCACAAAATGATCAACATATAGTGGAAGACATTATTTACCTTCAAATACAATATAAAATCTATTTTTCCACTCCTCAGGTGTTCTTCTGTGTAGCTCTCTAAATGAATCTTCAAAAACATGTTCTCTCCTTACATGAACAGCAAGATCTTCTCTTCTGGAACCTTCATCCATTCTTTCCAATTCCTGCCTGAAATACCTTCGCTTGACATCAAAATCTAGAACTCTAGTATGATCTACAAGGACACCAAATGGCCCATCAGCTAAAGGTGTAGTGGACTGCCGTAAAATCTGGTTCAGAACTGTTCGATGTGTCTCTGTGGGAGAGTGGAACAATACATTTAGAGAGAGAGAATGAAAATTAATTCAGAAACTTACTGTATTTGCTGAATAACTAGAG--AGCTTTGCTCATACTTTTATTCAAGAAATAACTCAATGAATATAACAATAAACAGCTTGTCCTGCATTACAACATTAAAAAGTACTGCAGAATAATATTTGCACATACCAATCTATTGGTCATAATAAGACTGCTGAAATATCAATTATTGACACTTACAGAAATGATGTTGACTTGCACACAGTGGGTATCTGAACTCTGAAGATAAATGTTAAAAGAAGAACTAAAAATCTAAGAAGCAGCCTACTCTTTCCTGTTCCTAGCTGTGAACAATATGATTAACAAGATATGTCAACCCAAGCAGTTCAACTTTATTTGCTGCACTAAAAATAAAAATT--TATTATTTATGTATAGTTTCTGTACTAGAGAAAACAGATTCATACCCTTAAAAAAGAAAAAACTTGATATCTGTACAAAATCTAACTAAAAATGAGGCCAGTATGTTGATGCGAATGACAGTATTATTCCTTGAAATGCAAAACACACTTA----------
>APH_1602
ACACACACCACACACACACACACACACACAATGCAGAAAGATTAAATAATTTATCTACACTTTCTACTGACAATTATACAAGGACCATAGATTTTACCAAAATAAAAATTTGTAAGAACCATTCAGTGTATTCTTCTATAGCAAATAAACTATACATAAATAATTGAGTATAATCATTGAAGTTCTTTTAATTGTACCACTTACTGCACTACTATGAAACATTCTTAGAACTATGGAATTTTCTTTATGTAATAATATTTACTTTATTTTCTTTTTTCACATGAGAGTAATGAATATTTTACAATGTAAAAATTTATGACAAAGGCAAAGGAAGTTTTGAAGTGGGGAGGGGGGTGGGTGGGCAAAATATCCACACCAGGTGCCAGATATCCTAGATATTCCACTGCCCCCCCCCCAGTGACATAGCTCAAACTCAATTGCACAAAATGACCAACATATAGTGGAAGACATTATTTACCTTCAAATACAATATAAAATCTATTTTTCCACTCCTCGGGTGTTCTTCTGTGTAGCTCTCTAAATGAATCTTCAAAAACATGTTCTCTCCTTACATGAACAGCAAGATCCTCTCTTCTGGAACCTTCATCCATTCTTTCCAATTCCTGCCTGAAATACCTTCGCTTGACATCAAAATCTAGAACTCTAGTATGATCTACAAGGACACCAAATGGCCCATCAGCTAAAGGTGTAGTGGACTGCCGTAAAATCTGGTTCAGAACTGTTCGATGTGTCTCTGTGGGAGAGTGGAACAATACATTTAGAGAGAGAAAATGAAAATTAATTCAGAAACTTACTGTATTTGCTGAATAACTAGAGACAGCTTTGCTCATACTTTTATTCAAGAAATAACTCAATGAATATAACAATGAACAGCTTGTCCTGCATTACAACATTAAAAAGTACTGCAGAATATTATTTGCACATACCAATCTATTGGTCATAATAAGACTGCTGAAATATCAATTATTGACACTTACAGAAATGATGTTGACTTGCACACAGTGGGTATCTGAACTCTGAAGATAAATGTTAAAAGGAGAACTAAAAATCTAAGAAGCAGCCTACTCTTTCCTGTTCCTAGCTGTGAACAATATGATTAACAAGATATGTCAACCCAAGCAGTTCAACTTTATTTGCTGCACT-AAAATAAAAATTTGTGTTATTTATGTATAGTTTCTGTACTAGAGAAAACAGATTCATACCCTTAAAAAAGAAAAAACTTGATATCTGTACAAAATCTAACTAAAAATGAGGCCAGTATGTTGATGCGAATGACAGTATTATTCCTTGAAATGCAAAACATACTTACTAGAGGAAA
>APH_3191
ACACACACCACACACACACACACACACACACTGCAGAAAGATTAAATAATTTATCTACACTTTCTACTGACAATTATACAAGGACCATAGATTTTACCAAAATAAAAATTTGTAAGAACCATTCAGTGTATTCTTCTATAGCAAATAAACTATACATAAATAATTGAGTATAATCATTGAAGTTCTTTTAATTGTACCACTTACTGCACTACTATGAAACATTCTTAGAACTATGGAATTTTCTTTATGTAATAATATTTACTTTATTTTCTTTTTTCACATGAGAGTAATGAATATTTTACAATGTAAAAATTTATGACAAAGGCAAAGGAAGTTTTGAAGTGGGGAGGGGGGTGGATGGGCAAAATATCCACACCAGGTGCCAGATATCCTAGATATTCCACTGCCCCCCCCCC--TGACATAGCTCAAACTCAATTGCACAAAATGACCAACATATAGTGGAAGACATTATTTACCTTCAAATACAATATAAAATCTATTTTTCCACTCCTCAGGTGTTCTTCTGTGTAGCTCTCTAAATGAATCTTCAAAAACATGTTCTCTCCTTACATGAACAGCAAGATCTTCTCTTCTGGAACCTTCATCCATTCTTTCCAATTCCTGCCTGAAATACCTTCGCTTGACATCAAAATCTAGAACTCTAGTATGATCTACAAGGACACCAAATGGCCCATCAGCTAAAGGTGTAGTGGACTGCCGTAAAATCTGGTTCAGAACTGTTCGATGTGTCTCTGTGGGAGAGTGGAACAATACATTTAGAGAGAGAAAATGAAAATTAATTCAGAAACTTAATGTATTTGCTGAATAACTAGAGACAGCTTTGCTCATACTTTTATTCAAGAAATAACTCAATGAATATAACAATGAACAGCTTGTCCTGCATTACAACATTAAAAAGTACTGCAGAATAATATTTGCACATACCAATCTATTGGTCATAATAAGACTGCTGAAATATCAATTATTGACACTTACAGAAATGATGTTGACTTGCACACAGTGGGTATCTGAACTCTGAAGATAAATGTTAAAAGGAGAACTAAAAATCTAAGAAGCAGCCTACTCTTTCCTGTTCCTAGCTGTGAACAATATGATTAACAAGATATGTCAACCCAAGCAGTTCAACTTTATTTGCTGCACT-AAAATAAAAATTTGTATTATTTATGTATAGTTTCT--------------------------------------------------------------------------------------------------------------------------------------------
>APH_4021
AAGCAGCCTAAATTAAAATTTACACACACACTGCAGAAAGATTAAATAATTTATCTACACTTTCTACTGACAATTATACAAGGACCATAGATTTTACCAAAATAAAAATTTGTAAGAACCATTCAGTGTATTCTTCTATAGCAAATAAACTATACATAAATAATTGAGTATAATCATTGAAGTTCTTTTAATTGTACCACTTACTGCACTACTATGAAACATTCTTAGAACTATGGAATTTTCTTTATGTAATAATATTTACTTTATTTTCTTTTTTCACATGAGGGTAATGAATATTTTACAATGTAAAAATTTATGACAAAGGCAAAGGAAGTTTTGAAGTGGGGAGGGGGGTGGATGGGCAAAATATCCACACCAGGTGCCAGATATCCTAGATATTCCACTGCCCCCCCCCCC-TGACATAGCTCAAACTCAATTGCACAAAATGACCAACATATAGTGGAAGACATTATTTACCTTCAAATACAATATAAAATCTATTTTTCCACTCCTCAGGTGTTCTTCTGTGTAGCTCTCTAAATGAATCTTCAAAAACATGTTCTCTCCTTACATGAACAGCAAGATCTTCTCTTCTGGAACCTTCATCCATTCTTTCCAATTCCTGCCTGAAATACCTTCGCTTGACATCAAAATCTAGAACTCTAGTATGATCTACAAGGACACCAAATGGCCCATCAGCTAAAGGTGTAGTGGACTGCCGTAAAATCTGGTTCAGAACTGTTCGATGTGTCTCTGTGGGAGAGTGGAACAATACATTTAGAGAGAGAAAATGAAAATTAATTCAGAAACTTACTGTATTTGCTGAATAACTAGAGACAGCTTTGCTCATACTTTTATTCAAGAAATAACTCAATGAATATAACAATGAACAGCTTGTCCTGCATTACAACATTAAAAAGTACTGCAGAATAATATTTGCACATACCAATCTATTGGTCATAATAAGACTGCTGAAATATCAATTATTGACACTTACAGAAATGATGTTGACTTGCACACAGTGGGTATCTGAACTCTGAAGATAAATGTTAAAAGGAGAACTAAAAATCTAAGAAGCAGCCTACTCTTTCCTGTTCCTAGCTGTGAACAATATGATTAACAAGATATGTCAACCCAAGCAGTTCAACTTTATTTGCTGCACT-AAAATAAAAATTTGTATTATTTATGTATAGTTTCTGTACTAGAGAAAACAGATTCATACCCTTAAAAAAGAAAAAACTTGATATCTGTACAAAATCTAACTAAAAATGAGGCCAGTATGTTGATGCGAATGACAGTATTATTCCTTGAAATGCAAAACATACTTACTAGAGGAAA
>APH_0880
ACACACACCACACACACACACACACACACACTGCAGAAAGATTAAATAATTTATCTACACTTTCTACTGACAATTATACAAGGACCATAGATTTTACCAAAATAAAAATTTGTCAGAACCATTCAGTGTATTCTTCTATAGCAAATAAACTATACATAAATAATTGAGTATAATCATTGAAGTTCTTTTAATTGTACCACTTACTGCACTACTATGAAACATTCTTAGAACTATGGAATTTTCTTTATGTAATAATATTTACTTTATTTTCTTTTTTCACATGAGAGTAATGAATATTTTACAATGTAAAAATTTATGACAAAGGCAAAGGAAGTTTTGAAGTGGGGAGGGGGGTGGATGGGCAAAATATCCACACCAGGTGCCAGATATCCTAGATATTCCATTGCCCCCCC----GTGACATAGCTCAAACTCAATTGCACAAAATGACCAACATATAGTGGAAGACATTATTTACCTTCAAATACAATATAAAATCTATTTTTCCACTCCTCAGGTGTTCTTCTGTGTAGCTCTCTAAATGAATCTTCAAAAACATGTTCTCTCCTTACATGAACAGCAAGATCTTCTCTTCTGGAACCTTCATCCATTCTTTCCAATTCCTGCCTGAAATACCTTCGCTTGACATCAAAATCTAGAACTCTAGTATGATCTACAAGGACACCAAATGGCCCATCAGCTAAAGGTGTAGTGGACTGCCGTAAAATCTGGTTCAGAACTGTTCGATGTGTCTCTGTGGGAGAGTGGAACAATACATTTAGAGAGAGAAAATGAAAATTAATTCAGAAACTTACTGTATTTGCTGAATAACTAGAGACAGCTTTGCTCATACTTTTATTCAAGAAATAACTCAATGAATATAACAATGAACAGCTTGTCCTGCATTACAACATTAAAAAGTACCGCAGAATAATATTTGCACATACCAATCTATTGGTCATAATAAGACTGCTGAAATATCAATTATTGACACTTACAGAAATGATGTTGACTTGCACACAGTGGGTATCTGAACTCTGAAGATAAATGTTAAAAGGAGAACTAAAAATCTAAGAAGCAGCCTACTCTTTCCTGTTCCTAGCTGTGAACAATATGATTAACAAGATATGTCAACCCAAGCAGTTCAACTTTATTTGCTGCACT-AAAATAAAAATTTGTATTATTTATGTATAGTTTCTGTACTAGAGAAAACAGATTCATACCCTTAAAAAAGAAAAAACTTGATATCTGTACAAAATCTAACTAAAAATGAGGCCAGTATGTTGATGCGAATGACAGTATTATTCCTTGAAATGCAAAACATACTTACTAGAGGAAA
>APH_3177
----------------------------------------------------------------------------------------------------------------------------------------------------------------------------------------------------------------------------------------------------------------------------------------------------------------------------------------------------------------------------------------------------------GATATTCCACTGCCCCCCCCCCAGTGACATAGCTCAAACTCAATTGCACAAAATGACCAACATATAGTGGAAGACATTATTTACCTTCAAATACAATATAAAATCTATTTTTCCACTCCTCAGGTGTTCTTCTGTGTAGCTCTCTAAATGAATCTTCAAAAACATGTTCTCTCCTTACATGAACAGCAAGATCTTCTCTTCTGGAACCTTCATCCATTCTTTCCAATTCCTGCCTGAAATACCTTCGCTTGACATCAAAATCTAGAACTCTAGTATGATCTACAAGGACACCAAATGGCCCATCAGCTAAAGGTGTAGTGGACTGCCGTAAAATCTGGTTCAGAACTGTTCGATGTGTCTCTGTGGGAGAGTGGAACAATACATTTAGAGAGAGAAAATGAAAATTAATTCAGAAACTTACTGTATTTGCTGAATAACTAGAGACAGCTTTGCTCATACTTTTATTCAAGAAATAACTCAATGAATATAACAATGAACAGCTTGTCCTGCATTACAACATTAAAAAGTACCGCAGAATAATATTTGCACATACCAATCTATTGGTCATAATAAGACTGCTGAAATATCAATTATTGACACTTACAGAAATGATGTTGACTTGCACACAGTGGGTATCTGAACTCTGAAGATAAATGTTAAAAGGAGAACTAAAAATCTAAGAAGCAGTCTACTCTTTCCTGTTCCTAGCTGTGAACAATATGATTAACAAGATATGTCAACCCAAGCAGTTCAACTTTATTTGCTGCACT-AAAATAAAAATTTGTATTATTTATGTATAGTTTCTGTACTAGAGAAAACAGATTCATACCCTTAAAAAAGAAAAAACTTGATATCTGTACAAAATCTAACTAAAAATGAGGCCAGTATGTTGATGCGAATGACAGTATTATTCCTTGAAATGCAAAACATACTTACTAGAGGAAA
>APH_0136
ACACACACCACACACACACACACACACACACTGCAGAAAGATTAAATAATTTATCTACACTTTCTACGGACAATTATACAAGGACCATAGATTTTACCAAAATAAAAATTTGTAAGAACCATTCAGTGTATTCTTCTATAGCAAATAAACTATACATAAA----TGAGTATAATCACTGAAGTTCTTTTAATTGTACCACTTACTGCACTACTATGAAACATTCTTAGAACTATGGAATTTTCTTTATGTAATAATATTTACTTTATTTTCTTTTTTCACATGAGAGTAATGAATATTTTACAATGTAAAAATTTATGACAAAGGCAAAGGAAGTTTTGAAGTGGAGAGGGGGGTGGGTGGGCAAAATATCCACACCAGGTGCCAGATATCCTAGATATTCCACTGCCCCCCCCCCAGTGACATAGCTCAAACTCAATTGCACAAAATGACCAACATATAGTGGAAGACATTATTTACCTTCAAATACAATATAAAATCTATTTTTCCACTCCTCAGGTGTTCTTCTGTGTAGCTCTCTAAATGAATCTTCAAAAACATGTTCTCTCCTTACATGAACAGCAAGATCTTCTCTTCTGGAACCTTCATCCATTCTTTCCAATTCCTGCCTGAAATACCTTCGCTTGACATCAAAATCTAGAACTCTAGTATGATCTACAAGGACACCAAATGGCCCATCAGCTAAAGGTGTAGTGGACTGCCGTAAAATCTGGTTCAGAACTGTTCGATGTGTCTCTGTGGGAGAGTGGAACAATACATTTAGAGAGAGAAAATGAAAATTAATTCAGAAACTTACTGTATTTGCTGAATAACTAGAGACAGCTTTGCTCATACTTTTATTCAAGAAATAACTCAATGAATATAACAATGAACAGCTTGTCCTGCATTACAACATTAAAAAGTACCGCAGAATAATATTTGCACATACCAATCTATTGGTCATAATAAGACTGCTGAAATATCAATTATTGACACTTACAGAAATGATGTTGACTTGCACACAGTGGGTATCTGAACTCTGAAGATAAATGTTAAAAGGAGAACTAAAAATCTAAGAAGCAGCCTACTCTTTCCTGTTCCTAGCTGTGAACAATATGATTAACAAGATATGTCAACCCAAGCAGTTCAACTTTATTTGCTGCACT-AAAATAAAAATTTGTATTATTTATGTATAGTTTCTGTACTAGAGAAAACAGATTCATACCCTTAAAAAAGAAAAAACTTGATATCTGTACAAAATCTAACTAAAAATGAGGCCAGTATGTTGATGCGAATGACAGTATTATTCCTTGAAATGCAAAACATACTTACTAGAGGAAA
