# Supplementary material for: ﻿Discovery of a new tarantula species from the Madrean Sky Islands and the first documented instance of syntopy between two montane endemics (Araneae, Theraphosidae, Aphonopelma): a case of prior mistaken identity
Source: Zookeys. 2024 Aug 16;1210:61–98. doi: 10.3897/zookeys.1210.125318 (PMC11344175; doi:10.3897/zookeys.1210.125318)
Supplement: Supplementary material 8 — Phylogenomics files [file zookeys-1210-061_article-125318__-s008.zip › Suppl8/individual_UCE_loci/sl_realigned_uce_2001606.fas]

>APH_0186
-----------------ACTAGTTTTGATTATCATAGACAGAGTAACTAGTTTTGATTATAACTAGTTTTGATTATCATAGACA--GAGTTAAATTTATAAACGGTCTTTCATACTTTGTACAAATCCATGTTTCATTTTGCCAATTGCAGAACACTGGGCTATTTCTTCAAGTATA-------------AACAATAGAATTTTTGTTCAGGACTGTTCAAGTACAAACGACTTTCAATATACTAAGCCATCAAAAATGCATATGAAATCATACAAGCTGATGTGTTAACATTATAGTGTTCAGTAGTTACTACGTACATTTTACTGGAAAGACCAGCTATGAAGTACAGTCATGCTAA-TTTTTTTTTTTTAATCCATGAAATTTTCAATATGGCTGTTCTGCATGCTAACATGACTGCAACAAAGTTACATTATATGAAATTTAATCTATCATATGAGAAACTACCAGAAGTTTTTTTCTAAGACATCCCTAGATAAAATCTTACCTCTAAATTAGTAACTAGAGGTGGGGGGAAAACATGGAAGATAAAAACTGACATTCACTTACAAAATTCACAAGCAATGTGAACACTAGATAGATACACGAAATAGTACTAACCATTGATAATGTCCCAGATGTAGAATTCCTTCCCAGAGGAGGTGGGTAACTCAAGAGGTATTCTGTTGCTTGTTCCACAGAACTTGTATGTAATAAAGCTTCTGTTGCTAAGGCACGCGAAAATCCCATGTCAACTAACTGAACTAAGTGTTGCGGATTGACACCACCTTCATCACTACTCTCTGCTGGCCTTCTGGTCCGATTAGCACCAGTGGCAGATGTTGAAGACTCTGCACCAGTGGCATTACCAGCTGCTC---CTGCTGCTGCTGCTGTTGCAGCAGATGCTCCTGCAGGACTTTCTTCTATTTTTGCAAGCTTTTCCTGAAACAGGAGATTTAAAGCTGATATTGCAGTTAAACAAGGAGCTACTTTCTGTGAAGCATATTAAAAAAAAAAAAGGAAGACATCTTACATTTGCATCAACATTAACTAAGCCTTTCAAAATTTGGGAAGGTTTATCAACCAGGTAAGCTGACATTACTTGCATGCAAGATAAGACATTTCTCATACTTAAGGTATGCACTTTATTCAGAGAGAAGTGGTAGTAGATTTTGTCTGTTTCTGTGCCTTAGTTACTCACTAGAACAAAAACTTGTCCAGAAAATGAATCATTTTGCAATTCTGAGTCACTTTCCCCCAAGCATGAATACCGTTTCAGGAATACATTTAAAATATTCAAACATGGACAAAAGTCCTTGGATACAAGGTATTTTAAATAGTGGACAGACCCTGGCCGTATAGAACCATGTGATAGTCGGATAACAAGTAACTGTACAGCTCAGTGATT
>APH_0185
CAACCCAATATTATTAAAGTCTATCTGATGAATATAGGTTAGGTAACACTTTCTGTTAGTAACTAGTTTTGATTATCATAGACA--GAGTTAAATTTATAAACGGTCTTTCATACTTTGTACAAATCCATGTTTCATTTTGCCAATTGCAGAACACTGGGCTATTTCTTCAAGTATA-------------AACAATAGAATTTTTGTTCAGGACTGTTCAAGTACAAACGACTTTCAATATACTAAGCCATCAAAAATGCATATGAAATCATACAAGCTGATGTGTTAACATTATAGTGTTCAGTAGTTACTACGTACATTTTACTGGAAAGACCAGCTATGAAGTACAGTCATGCTAA-TTTTTTTTTTTTAATCCATGAAATTTTCAATATGGCTGTTCTGCATGCTAACATGACTGCAACAAAGTTACATTATATGAAATTTAATCTATCATATGAGAAACTACCAGAAGTTTTTTTCTAAGACATCCCTAGATAAAATCTTACCTCTAAATTAGTAACTAGAGGTGGGGGGAAAACATGGAAGATAAAAACTGACATTCACTTACAAAATTCACAAGCAATGTGAACACTAGATAGATACACGAAATAGTACTAACCATTGATAATGTCCCAGATGTAGAATTCCTTCCCAGAGGAGGTGGGTAACTCAAGAGGTATTCTGTTGCTTGTTCCACAGAACTTGTATGTAATAAAGCTTCTGTTGCTAAGGCACGCGAAAATCCCATGTCAACTAACTGAACTAAGTGTTGCGGATTGACACCACCTTCATCACTACTCTCTGCTGGCCTTCTGGTCCGATTAGCACCAGTGGCAGATGTTGAAGACTCTGCACCAGTGGCATTACCAGCTGCTC------CTGCTGCTGCTGTTGCAGCAGATGCTCCTGCAGGACTTTCTTCTATTTTTGCAAGCTTTTCCTGAAACAGGAGATTTAAAGCTGATATTGCAGTTAAACAAGGAGCTACTTTCTGTGAAGCATATTAAAAAAAAAAAAGGAAGACATCTTACATTTGCATCAACATTAACTAAGCCTTTCAAAATTTGGGAAGGTTTATCAACCAGGTAAGCTGACATTACTTGCATGCAAGATAAGACATTTCTCATACTTAAGGTATGCACTTTATTCAGAGAGAAGTGGTAGTAGATTTTGTCTGTTTCTGTGCCTTAGTTACTCACTAGAACAAAAACTTGTCCAGAAAATGAATCATTTTGCAATTCTGAGTCACTTTCCCCCAAGCATGAATACCGTTTCAGGAATACATTTAAAATATTCAAACATGGACAAAAGTCCTTAGATACAAGGTATTTTAAATAGTGGACAGACCCTGGCCGTATAGAGCCATGTGATAGTCGGATAACAAGTAACTGTACAGCTCAGTGATT
>APH_3188
CAACCCAATATTATTAAAGTCTATCTGATGAATATAGGTTAGGTAACACTTTCTGTAACTAACTAGTTTTGATTATCATAGACA--GAGTTAAATTTATAAACGGTCTTTCATACTTTGTACAAATCCATGTTTCATTTTGCCAATTGCAGAACACTGGGCTATTTCTTCAAGTATA-------------AACAATAGAATTTTTGTTCAGGACTGTTCAAGTACAAACGACTTTCAATATACTAAGCCATCAAAAATGCATATGAAATCATACAAGCTGATGTGTTAACATTATAGTGTTCAGTAGTTACTACGTACATTTTACTGGAAAGACCAGCTATGAAGTACAGTCATGCTAA--TTTTTTTTTTTAATCCATGAAATTTTCAATATGGCTGTTCTGCATGCTAACATGACTGCAACAAAGTTACATTATATGAAATTTAATCTATCATATGAGAAACTACCAGAAGTTTTTTTCTAAGACATCCCTAGATAAAATCTTACCTCTAAATTAGTAACTAGAGGTGGGGGGAAAACATGGAAGATAAAAACTGACATTCACTTACAAAATTCACAAGCAATGTGAACACTAGATAGATACACGAAATAGTACTAACCATTGATAATGTCCCAGATGTAGAATTCCTTCCCAGAGGAGGTGGGTAACTCAAGAGGTATTCTGTTGCTTGTTCCACAGAACTTGTATGTAATAAAGCTTCTGTTGCTAAGGCACGCGAAAATCCCATGTCAACTAACTGAACTAAGTGTTGCGGATTGACACCACCTTCATCACTACTCTCTGCTGGCCTTCTGGTCCGATTAGCACCAGTGGCAGATGTTGAAGACTCTGCACCAGTGGCATTACCAGCTGCTC------CTGCTGCTGCTGTTGCAGCAGATGCTCCTGCAGGACTTTCTTCTATTTTTGCAAGCTTTTCCTGAAACAGGAGATTTAAAGCTGATATTGCAGTTAAACAAGGAGCTACTTTCTGTGAAGCATATTAAAAAAAAAAAAGGAAGACATCTTACATTTGCATCAACATTAACTAAGCCTTTCAAAATTTGGGAAGGTTTATCAACCAGGTAAGCTGACATTACTTGCATGCAAGATAAGACATTTCTCATACTTAAGGTATGCACTTTATTCAGAGAGAAGTGGTAGTAGATTTTGTCTGTTTCTGTGCCTTAGTTACTCACTAGAACAAAAACTTGTCCAGAAAATGAATCATTTTGCAATTCTGAGTCACTTTCCCCCAAGCATGAATACCGTTTCAGGAATACATTTAAAATATTCAAACATGGACAAAAGTCCTTAGATACAAGGTATTTTAAATAGTGGACAGACCCTGGCCGTATAGAGCCATGTGATAGTCGGATAACAAGTAACTGTACAGCTC-------
>APH_0674
---------------------------------------------------------------------------------------------------------------------------------------------CCAATTGCAGAACACTGGGCTATTTCTTCAAGTATA-------------AACAATAGAATTTTTGTTCAGGACTGTTCAAGTACAAACGACTTTCAATATACTAAGCCATCAAAAATGCATATGAAATCATACAAGCTGATGTGTTAACATTATAGTGTTCAGTAGTTACTACGTACATTTTACTGGAAAGACCAGCTATGAAGTACAGTCATGCTAA--TTTTTTTTTTTAATCCATGAAATTTTCAATATGGCTGTTCTGCATGCTAACATGACTGCAACAAAGTTACATTATATGAAATTTAATCTATCATATGAGAAACTACCAGAAGTTTTTTTCTAAGACATCCCTAGATAAAATCTTACCTCTAAATTAGTAACTAGAGGTGGGGGGAAAACATGGAAGATAAAAACTGACATTCACTTACAAAATTCACAAGCAATGTGAACACTAGATAGATACACGAAATAGTACTAACCATTGATAATGTCCCAGATGTAGAATTCCTTCCCAGAGGAGGTGGGTAACTCAAGAGGTATTCTGTTGCTTGTTCCACAGAACTTGTATGTAATAAAGCTTCTGTTGCTAAGGCACGCGAAAATCCCATGTCAACTAACTGAACTAAGTGTTGCGGATTGACACCACCTTCATCACTACTCTCTGCTGGCCTTCTGGTCCGATTAGCACCAGTGGCAGATGTTGAAGACTCTGCACCAGTGGCATTACCAGCTGCTC------CTGCTGCTGCTGTTGCAGCAGATGCTCCTGCAGGACTTTCTTCTATTTTTGCAAGCTTTTCCTGAAACAGGAGATTTAAAGCTGATATTGCAGTTAAACAAGGAGCTACTTTCTGTGAAGCATATTAAAAAAAAAAAAGGAAGACATCTTACATTTGCATCAACATTAACTAAGCCTTTCAAAATTTGGGAAGGTTTATCAACCAGGTAAGCTGACATTACTTGCATGCAAGATAAGACATTTCTCATACTTAAGGTATGCACTTTATTCAGAGAGAAGTGGTAGTAGATTTTGTCTGTTTCTGTGCCTTAGTTACTCACTAGAACAAAAACTTGTCCAGAAAATGAATCATTTTGCAATTCTGAGTCACTTTCCCCCAAGCATGAATACCGTTTCAGGAATACATTTAAAATATTCAAACATGGACAAAAGTCCTTAGATACAAGGTATTTTAAATAGTGGACAGACCCTGGCCGTATAGAGCCATGTGATAGTCGGATAACAAGTAACTGTACAGCTCAGTGATT
>APH_0717
------------------------------------------------------------AACTAGTTTTGATTATCATAGACA--GAGTTAAATTTATAAACGGTCTTTCATACTTTGTACAAATCCATGTTTCATTTTGCCAATTGCAGAACACTGGGCTATTTCTTCAAGTATA-------------AACAATAGAATTTTTGTTCAGGACTGTTCAAGTACAAACGACTTTCAATATACTAAGCCATCAAAAATGCATATGAAATCATACAAGCTGATGTGTTAACATTATAGTGTTCAGTAGTTACTACGTACATTTTACTGGAAAGACCAGCTATGAAGTACAGTCATGCTAA-TTTTTTTTTTTTAATCCATGAAATTTTCAATATGGCTGTTCTGCATGCTAACATGACTGCAACAAAGTTACATTATATGAAATTTAATCTATCATATGAGAAACTACCAGAAGTTTTTTTCTAAGACATCCCTAGATAAAATCTTACCTCTAAATTAGTAACTAGAGGTGGGGGGAAAACATGGAAGATAAAAACTGACATTCACTTACAAAATTCACAAGCAATGTGAACACTAGATAGATACACGAAATAGTACTAACCATTGATAATGTCCCAGATGTAGAATTCCTTCCCAGAGGAGGTGGGTAACTCAAGAGGTATTCTGTTGCTTGTTCCACAGAACTTGTATGTAATAAAGCTTCTGTTGCTAAGGCACGCGAAAATCCCATGTCAACTAACTGAACTAAGTGTTGCGGATTGACACCACCTTCATCACTACTCTCTGCTGGCCTTCTGGTCCGATTAGCACCAGTGGCAGATGTTGAAGACTCTGCACCAGTGGCATTACCAGCTGCTC---CTGCTGCTGCTGCTGTTGCAGCAGATGCTCCTGCAGGACTTTCTTCTATTTTTGCAAGCTTTTCCTGAAACAGGAGATTTAAAGCTGATATTGCAGTTAAACAAGGAGCTACTTTCTGTGAAGCATATTAAAAAAAAAAAAGGAAGACATCTTACATTTGCATCAACATTAACTAAGCCTTTCAAAATTTGGGAAGGTTTATCAACCAGGTAAGCTGACATTACTTGCATGCAAGATAAGACATTTCTCATACTTAAGGTATGCACTTTATTCAGAGAGAAGTGGTAGTAGATTTTGTCTGTTTCTGTGCCTTAGTTACTCACTAGAACAAAAACTTGTCCAGAAAATGAATCATTTTGCAATTCTGAGTCACTTTCCCCCAAGCATGAATACCGTTTCAGGAATACATTTAAAATATTCAAACATGGACAAAAGTCCTTAGATACAAGGTATTTTAAATAGTGGACAGACCCTGGCCGTATAGAGCCATGTGATAGTCGGATAACAAGTAACTGTACAGCTCAGTGATT
>APH_1535
CAACCCAATATTATTAAAGTCTATCTGATGAATATAGGTCAGGTAACGCTTTCTGTTAGTAACTGGTTTTGATTATCATAGACACGGAGTTAAATTTATAAACGGTCTTTCATACTTTGTACAAATTCATGTTTCATTTTGCCAATTGCAGGACACTGGGCTATTTCTCCAAGTATAAACTTTTAATCATAACTATAGAATTTTTGTTCAGGACTGTTCAAGTACAAACGACTTTCAATATACTAAGCCATCAAAAATGCATATGAAATTAAACAAGCTGATGTGTTAACATTATAGTGTTCAGTAGTTACTAAGTACATTTTACTGGAAAGACCAGCTATGAAGTACAGTCATGCTAAA--TTTTTTTTTTAATCCATGAAATTTTTAATATGGCTGTTCTGCATGCTAACATGACTGCAACAAAGTTACATTATATGAAAATTAATCTATCATATGAGAAACTACCAGAAGTTTTTTTCTAAGACATCCCCAGATAAAATCTTACCTCTAAATTAGTAACTAGAGGTGGGGGGAAAACATGGAAGATAAAAACTGACATTCACTTATAAAATTCACAAGCAATGTGAACACTAGATAGATACACGAAATAGTACTAACCATTGATAATGTCCCAGATGTAGAATTCCTTCCCAGAGGAGGTGGGTAACTCAAGAGGTATTCTGTTGCTTGTTCCACAGAACTTGTATGTAATAAAGCTTCTGTTGCTAAGGCACGCGAAAATCCCATGTCAACTAACTGAACTAAGTGTTGCGGATTGACACCACCTTCATCACTACTCTCTGCTGGCCTTCTGGTCCGATTAGCACCAGTGGCAGATGTTGAAGACTCTGCACCAGTGGCATTACCAGCTGCTCCTGCTGCTGCTGCTGCTGTTGCAGCAGATGCTCCTGCAGGACTTTCTTCTATTTTTGCAAGCTTTTCCTGAAACAGGAGATTTAAAGCTGATATTGCAGTTAAACAAGGAGCAACTTTCTGTGAAGCATATTAAAAAAAAAAAAGGAAGACATCTTACATTTGCATCAACATTAACTAAGCCTTTCAAAATTTGGGAAGGTTTATCAACCAGGTAAGATGACATTACTTGCATGCAAGATAAGACATTTCTCATACTTAAGGTATGTACTTTATTCAGAGAGAAGTGGTAGTATATTTTGTCTGTTTCTGTGCCTTAGTTACTCACTAGAACAAAAACTTGTCCAGAAAATGAATCATTTTGCAATTCTGAATCACTTTCCCCCAAACATGAATACCGTTTCAGGAATACATTTAAAATATTCAAACACGGACAAAAGTCCTTAGATACAAGGTATTTTAAATAGTGGACAGACCCTGGCCGTATAGAGCCATGTGATAGTCGGATAACAAGTAACTGTACAGCTCAGTGATT
>APH_0772
CAACCCAATATTATTAAAGTCTATCTGATGAATATAGGTCAGGTAACGCTTTCTGTTAGTAACTGGTTTTGATTATCATAGACACGGAGTTAAATTTATAAACGGTCTTTCATACTTTGTACAAATTCATGTTTCATTTTGCCAATTGCAGGACACTGGGCTATTTCTCCAAGTATAAACTTTTAATCATAACTATAGAATTTTTGTTCAGGACTGTTCAAGTACAAACGACTTTCAATATACTAAGCCATCAAAAATGCATATGAAATTAAACAAGCTGATGTGTTAACATTATAGTGTTCAGTAGTTACTAAGTACATTTTACTGGAAAGACCAGCTATGAAGTACAGTCATGCTAAATTTTTTTTTTTTAATCCATGAAATTTTTAATATGGCTGTTCTGCATGCTAACATGACTGCAACAAAGTTACATTATATGAAAATTAATCTATCATATGAGAAACTACCAGAAGTTTTTTTCTAAGACATCCCCAGATAAAATCTTACCTCTAAATTAGTAACTAGAGGTGGGGGGAAAACATGGAAGATAAAAACTGACATTCACTTATAAAATTCACAAGCAATGTGAACACTAGATAGATACACGAAATAGTACTAACCATTGATAATGTCCCAGATGTAGAATTCCTTCCCAGAGGAGGTGGGTAACTCAAGAGGTATTCTGTTGCTTGTTCCACAGAACTTGTATGTAATAAAGCTTCTGTTGCTAAGGCACGCGAAAATCCCATGTCAACTAACTGAACTAAGTGTTGCGGATTGACACCACCTTCATCACTACTCTCTGCTGGCCTTCTGGTCCGATTAGCACCAGTGGCAGATGTTGAAGACTCTGCACCAGTGGCATTACCAGCTGCTCCTGCTGCTGCTGCTGCTGTTGCAGCAGATGCTCCTGCAGGACTTTCTTCTATTTTTGCAAGCTTTTCCTGAAACAGGAGATTTAAAGCTGATATTGCAGTTAAACAAGGAGCAACTTTCTGTGAAGCATATTAAAAAAAAAAAAGGAAGACATCTTACATTTGCATCAACATTAACTAAGCCTTTCAAAATTTGGGAAGGTTTATCAACCAGGTAAGATGACATTACTTGCATGCAAGATAAGACATTTCTCATACTTAAGGTATGTACTTTATTCAGAGAGAAGTGGTAGTATATTTTGTCTGTTTCTGTGCCTTAGTTACTCACTAGAACAAAAACTTGTCCAGAAAATGAATCATTTTGCAATTCTGAATCACTTTCCCCCAAACATGAATACCGTTTCAGGACTACATTTAAAATATTCAAACACGGACAAAAGTCCTTAGATACAAGGTATTTTAAATAGTGGACAGACCCTGGCCGTATAGAGCCATGTGATAGTCGGATAACAAGTAACTGTACAGCTCAGTGATT
>APH_5079
CAACCCAATATTATTAAAGTCTATCTGATGAATATAGGTTAGGTAACGCTTTCTGTTAGTAACTGGTTTTGATTATCATAGACACGGAGTTAAATTTATAAACGGTCTTTCATACTTTGTACAAATTCATGTTTCATTTTGCCAATTGCAGGACACTGGGCTATTTCTCCAAGTATAAACTTTTAATCATAACTATAGAATTTTTGTTCAGGACTGTTCAAGTACAAACGACTTTCAATATACTAAGCCATCAAAAATGCATATGAAATTAAACAAGCTGATGTGTTAACATTATAGTGTTCAGTAGTTACTAAGTACATTTTACTGGAAAGACCAGCTATGAAGTACAGTCATGCTAAA--TTTTTTTTTTAATCCATGAAATTTTTAATATGGCTGTTCTGCATGCTAACATGACTGCAACAAAGTTACATTATATGAAAATTAATCTATCATATGAGAAACTACCAGAAGTTTTTTTCTAAGACATCCCCAGATAAAATCTTACCTCTAAATTAGTAACTAGAGGTGGGGGGAAAACATGGAAGATAAAAACTGACATTCACTTATAAAATTCACAAGCAATGTGAACACTAGATAGATACACGAAATAGTACTAACCATTGATAATGTCCCAGATGTAGAATTCCTTCCCAGAGGAGGTGGGTAACTCAAGAGGTATTCTGTTGCTTGTTCCACAGAACTTGTATGTAATAAAGCTTCTGTTGCTAAGGCACGCGAAAATCCCATGTCAACTAACTGAACTAAGTGTTGCGGATTGACACCACCTTCATCACTACTCTCTGCTGGCCTTCTGGTCCGATTAGCACCAGTGGCAGATGTTGAAGACTCTGCACCAGTGGCATTACCAGCTGCTCCTGCTGCTGCTGCTGCTGTTGCAGCAGATGCTCCTGCAGGACTTTCTTCTATTTTTGCAAGCTTTTCCTGAAACAGGAGATTTAAAGCTGATATTGCAGTTAAACAAGGAGCAACTTTCTGTGAAGCATATTAAAAAAAAAAAAGGAAGACATCTTACATTTGCATCAACATTAACTAAGCCTTTCAA---------------------------------------------------------------------------------------------------------------------------------------------------------------------------------------------------------------------------------------------------------------------------------------------------------------------------------------------------------
>APH_4024
CAACCCAATATTATTAAAGTCTATCTGATGAATATAGGTTAGGTAACGCTTTCTGTTAGTAACTGGTTTTGATTATCATAGACACGGAGTTAAATTTATAAACGGTCTTTCATACTTTGTACAAATTCATGTTTCATTTTGCCAATTGCAGAACACTGGGCTATTTCTCCAAGTATAAACTTTTAATCATAACTATAGAATTTTTGTTCAGGACTGTTCAAGTACAAACGACTTTCAATATACTAAGCCATCAAAAATGCATATGAAATTAAACAAGCTGATGTGTTAACATTATAGTGTTCAGTAGTTACTAAGTACATTTTACTGGAAAGACCAGCTATGAAGTACAGTCATGCTAAATTTGTTTTTTTTAATCCATGAAATTTTTAATATGGCTGTTCTGCATGCTAACATGACTGCAACAAAGTTACATTATATGAAAATTAATCTATCATATGAGAAACTACCAGAAGTTTTTTTCTAAGACATCCCCAGATAAAATCTTACCTCTAAATTAGTAACTAGAGGTGGGGGGAAAACATGGAAGATAAAAACTGACATTCACTTATAAAATTCACAAGCAATGTGAACACTAGATAGATACACGAAATAGTACTAACCATTGATAATGTCCCAGATGTAGAATTCCTTCCCAGAGGAGGTGGGTAACTCAAGAGGTATTCTGTTGCTTGTTCCACAGAACTTGTATGTAATAAAGCTTCTGTTGCTAAGGCACGCGAAAATCCCATGTCAACTAACTGAACTAAGTGTTGCGGATTGACACCACCTTCATCACTACTCTCTGCTGGCCTTCTGGTCCGATTAGCACCAGTGGCAGATGTTGAAGACTCTGCACCAGTGGCATTACCAGCTGCTCCTGCTGCTGCTGCTGCTGTTGCAGCAGATGCTCCTGCAGGACTTTCTTCTATTTTTGCAAGCTTTTCCTGAAACAGCAGATTTAAAGCTGATATTGCAGTTAAACAAGGAGCAACTTTCTGTGAAGCATATT-AAAAAAAAAAAGGAAGACATCTTACATTTGCATCAACATTAACTAAGCCTTTCAAAATTTGGGAAGGTTTATCAACCAGGTAAGATGACATTACTTGCATGCAAGATAAGACATTTCTCATACTTAAGGTATGTACTTTATTCAGAGAGAAGTGGTAGTATATTTTGTCTGTTTCTGTGCCTTAGTTACTCACTAGAACAAAAACTTGTCCAGAAAATGAATCATTTTGCAATTCTGAATCACTTTCCCCCAAACATGAATACCGTTTCAGGAATACATTTAAAATATTCAAACACGGACAAAAGTCCTTAGATACAAGGTATTTTAAATAGTGGACAGACCATGGCCGTATAGAGCCATGTGATAGTCGGATAACAAGTAACTGTACAGCTCAGTGATT
>APH_5003
CAAACCAATATTATTAAAGTCTATCTGATGAATATAGGTTAGGTAACGCTTTCTGTTAGTAACTGGTTTTGATTATCATAGACACGGAGTTAAATTTATAAACGGTCTTTCATACTTTGTACAAATTCATGTTTCATTTTGCCAATTGCAGAACACTGGGCTATTTCTCCAAGTATAAACTTTTAATCATAACTATAGAATTTTTGTTCAGGACTGTTCAAGTACAAACGACTTTCAATATACTAAGCCATCAAAAATGCATATGAAATTAAACAAGCTGATGTGTTAACATTATAGTGTTCAGTAGTTACTAAGTACATTTTACTGGAAAGACCAGCTATGAAGTACAGTCATGCTAAATTTGTTTTTTTTAATCCATGAAATTTTTAATATGGCTGTTCTGCATGCTAACATGACTGCAACAAAGTTACATTATATGAAAATTAATCTATCATATGAGAAACTACCAGAAGTTTTTTTCTAAGACATCCCCAGATAAAATCTTACCTCTAAATTAGTAACTAGAGGTGGGGGGAAAACATGGAAGATAAAAACTGACATTCACTTATAAAATTCACAAGCAATGTGAACACTAGATAGATACACGAAATAGTACTAACCATTGATAATGTCCCAGATGTAGAATTCCTTCCCAGAGGAGGTGGGTAACTCAAGAGGTATTCTGTTGCTTGTTCCACAGAACTTGTATGTAATAAAGCTTCTGTTGCTAAGGCACGCGAAAATCCCATGTCAACTAACTGAACTAAGTGTTGCGGATTGACACCACCTTCATCACTACTCTCTGCTGGCCTTCTGGTCCGATTAGCACCAGTGGCAGATGTTGAAGACTCTGCACCAGTGGCATTACCAGCTGCTCCTGCTGCTGCTGCTGCTGTTGCAGCAGATGCTCCTGCAGGACTTTCTTCTATTTTTGCAAGCTTTTCCTGAAACAGGAGATTTAAAGCTGATATTGCAGTTAAACAAGGAGCAACTTTCTGTGAAGCATATT-AAAAAAAAAAAGGAAGACATCTTACATTTGCATCAACATTAACTAAGCCTTTCAAAATTTGGGAAGGTTTATCAACCAGGTAAGATGACATTACTTGCATGCAAGATAAGACATTTCTCATACTTAAGGTATGTACTTTATTCAGAGAGAAGTGGTAGTATATTTTGTCTGTTTCTGTGCCTTAGTTACTCACTAGAACAAAAACTTGTCCAGAAAATGAATCATTTTGCAATTCTGAATCACTTTCCCCCAAACATGAATACCGTTTCAGGAATACATTTAAAATATTCAAACACGGACAAAAGTCCTTAGATACAAGGTATTTTAAATAGTGGACAGACCATGGCCGTATAGAGCCATGTGATAGTCGGATAACAAGTAACTGTACAGCTCAGTGATT
>APH_4005
CAACCCAATATTATTAAAGTCTATCTGATGAATATAGGTTAGGTAACGCTTTCTGTTAGTAACTGGTTTTGATTATCATAGACACGGAGTTAAATTTATAAACGGTCTTTCATACTTTGTACAAATTCATGTTTCATTTTGCCAATTGCAGAACACTGGGCTATTTCTCCAAGTATAAACTTTTAATCATAACTATAGAATTTTTGTTCAGGACTGTTCAAGTACAAACGACTTTCAATATACTAAGCCATCAAAAATGCATATGAAATTAAACAAGCTGATGTGTTAACATTATAGTGTTCAGTAGTTACTAAGTACATTTTACTGGAAAGACCAGCTATGAAGTACAGTCATGCTAAATTTGTTTTTTTTAATCCATGAAATTTTTAATATGGCTGTTCTGCATGCTAACATGACTGCAACAAAGTTACATTATATGAAAATTAATCTATCATATGAGAAACTACCAGAAGTTTTTTTCTAAGACATCCCCAGATAAAATCTTACCTCTAAATTAGTAACTAGAGGTGGGGGGAAAACATGGAAGATAAAAACTGACATTCACTTATAAAATTCACAAGCAATGTGAACACTAGATAGATACACGAAATAGTACTAACCATTGATAATGTCCCAGATGTAGAATTCCTTCCCAGAGGAGGTGGGTAACTCAAGAGGTATTCTGTTGCTTGTTCCACAGAACTTGTATGTAATAAAGCTTCTGTTGCTAAGGCACGCGAAAATCCCATGTCAACTAACTGAACTAAGTGTTGCGGATTGACACCACCTTCATCGCTACTCTCTGCTGGCCTTCTGGTCCGATTAGCACCAGTGGCAGATGTTGAAGACTCTGCACCAGTGGCATTACCAGCTGCTCCTGCTGCTGCTGCTGCTGTTGCAGCAGATGCTCCTGCAGGACTTTCTTCTATTTTTGCAAGCTTTTCCTGAAACAGGAGATTTAAAGCTGATATTGCAGTTAAACAAGGAGCAACTTTCTGTGAAGCATATT-AAAAAAAAAAAGGAAGACATCTTACATTTGCATCAACATTAACTAAGCCTTTCAAAATTTGGGAAGGTTTATCAACCAGGTAAGATGACATTACTTGCATGCAAGATAAGACATTTCTCATACTTAAGGTATGTACTTTATTCAGAGAGAAGTGGTAGTATATTTTGTCTGTTTCTGTGCCTTAGTTACTCACTAGAACAAAAACTTGTCCAGAAAATGAATCATTTTGCAATTCTGAATCACTTTCCCCCAAACATGAATACCGTTTCAGGAATACATTTAAAATATTCAAACACGGACAAAAGTCCTTAGATACAAGGTATTTTAAATAGTGGACAGACCCTGGCCGTATAGAGCCATGTGATAGTCGGATAACAAGTAACTGTACAGCTCAGTGATT
>APH_4029
---CCCAATATTATTAAAGTCTATCTGATGAATATAGGTTAGGTAACGCTTTCTGTTAGTAACTGGTTTTGATTATCATAGACACGGAGTTAAATTTATAAACGGTCTTTCATACTTTGTACAAATTCATGTTTCATTTTGCCAATTGCAGAACACTGGGCTATTTCTCCAAGTATAAACTTTTAATCATAACTATAGAATTTTTGTTCAGGACTGTTCAAGTACAAACGACTTTCAATATACTAAGCCATCAAAAATGCATATGAAATTAAACAAGCTGATGTGTTAACATTATAGTGTTCAGTAGTTACTAAGTACATTTTACTGGAAAGACCAGCTATGAAGTACAGTCATGCTAAATTTGTTTTTTTTAATCCATGAAATTTTTAATATGGCTGTTCTGCATGCTAACATGACTGCAACAAAGTTACATTATATGAAAATTAATCTATCATATGAGAAACTACCAGAAGTTTTTTTCTAAGACATCCCCAGATAAAATCTTACCTCTAAATTAGTAACTAGAGGTGGGGGGAAAACATGGAAGATAAAAACTGACATTCACTTATAAAATTCACAAGCAATGTGAACACTAGATAGATACACGAAATAGTACTAACCATTGATAATGTCCCAGATGTAGAATTCCTTCCCAGAGGAGGTGGGTAACTCAAGAGGTATTCTGTTGCTTGTTCCACAGAACTTGTATGTAATAAAGCTTCTGTTGCTAAGGCACGCGAAAATCCCATGTCAACTAACTGAACTAAGTGTTGCGGATTGACACCACCTTCATCACTACTCTCTGCTGGCCTTCTGGTCCGATTAGCACCAGTGGCAGATGTTGAAGACTCTGCACCAGTGGCATTACCAGCTGCTCCTGCTGCTGCTGCTGCTGTTGCAGCAGATGCTCCTGCAGGACTTTCTTCTATTTTTGCAAGCTTTTCCTGAAACAGGAGATTTAAAGCTGATATTGCAGTTAAACAAGGAGCAACTTTCTGTGAAGCATATT-AAAAAAAAAAAGGAAGACATCTTACATTTGCATCAACATTAACTAAGCCTTTCAAAATTTGGGAAGGTTTATCAACCAGGTAAGATGACATTACTTGCATGCAAGATAAGACATTTCTCATACTTAAGGTATGTACTTTATTCAGAGAGAAGTGGTAGTATATTTTGTCTGTTTCTGTGCCTTAATTACTCACTAGAACAAAAACTTGTCCAGAAAATGAATCATTTTGCAATTCTGAATCACTTTCCCCCAAACATGAATACCGTTTCAGGAATACATTTAAAATATTCAAACACGGACAAAAGTCCTTAGATACAAGGTATTTTAAATAGTGGACAGACCCTGGCCGTATAGAGCCATGTGATAGTCGGATAACAAG---------------------
>APH_5001
---CCCAATATTATTAAAGTCTATCTGATGAATATAGGTTAGGTAACGCTTTCTGTTAGTAACTGGTTTTGATTATCATAGACACGGAGTTAAATTTATAAACGGTCTTTCATACTTTGTACAAATTCATGTTTCATTTTGCCAATTGCAGAACACTGGGCTATTTCTCCAAGTATAAACTTTTAATCATAACTATAGAATTTTTGTTCAGGACTGTTCAAGTACAAACGACTTTCAATATACTAAGCCATCAAAAATGCATATGAAATTAAACAAGCTGATGTGTTAACATTATAGTGTTCAGTAGTTACTAAGTACATTTTACTGGAAAGACCAGCTATGAAGTACAGTCATGCTAAATTTGTTTTTTTTAATCCATGAAATTTTTAATATGGCTGTTCTGCATGCTAACATGACTGCAACAAAGTTACATTATATGAAAATTAATCTATCATATGAGAAACTACCAGAAGTTTTTTTCTAAGACATCCCCAGATAAAATCTTACCTCTAAATTAGTAACTAGAGGTGGGGGGAAAACATGGAAGATAAAAACTGACATTCACTTATAAAATTCACAAGCAATGTGAACACTAGATAGATACACGAAATAGTACTAACCATTGATAATGTCCCAGATGTAGAATTCCTTCCCAGAGGAGGTGGGTAACTCAAGAGGTATTCTGTTGCTTGTTCCACAGAACTTGTATGTAATAAAGCTTCTGTTGCTAAGGCACGCGAAAATCCCATGTCAACTAACTGAACTAAGTGTTGCGGATTGACACCACCTTCATCACTACTCTCTGCTGGCCTTCTGGTCCGATTAGCACCAGTGGCAGATGTTGAAGACTCTGCACCAGTGGCATTACCAGCTGCTCCTGCTGCTGCTGCTGCTGTTGCAGCAGATGCTCCTGCAGGACTTTCTTCTATTTTTGCAAGCTTTTCCTGAAACAGGAGATTTAAAGCTGATATTGCAGTTAAACAAGGAGCAACTTTCTGTGAAGCATATTAAAAAAAAAAAAGGAAGACATCTTACATTTGCATCAACATTAACTAAGCCTTTCAAAATTTGGGAAGGTTTATCAACCAGGTAAGATGACATTACTTGCATGCAAGATAAGACATTTCTCATACTTAAGGTATGTACTTTATTCAGAGAGAAGTGGTAGTATATTTTGTCTGTTTCTGTGCCTTAGTTACTCACTAGAACAAAAACTTGTCCAGAAAATGAATCATTTTGCAATTCTGAATCACTTTCCCCCAAACATGAATACCGTTTCAGGAATACATTTAAAATATTCAAACACGGACAAAAGTCCTTAGATACAAGGTATTTTAAATAGTGGACAGACCCT--------------------------------------------------------
>APH_0683
CAACCCAATATTATCAAAGTCTATCTGATGAATATAGGTTAGGTAACACTTTCTGTTAGTAACTGGTTTTGATTATCATAGACACAGAGTTAAATTTATAAACGGTCTTTCATACTTTGTACAAATTCATGTTTCATTTTGCCAATTGCAGAACACTGGGCTATTTCTCCAAGTATAAACTTTTAATCATAACTATAGAATTTTTGTTCAGGACTGTTCAAGTACAAACGACTTTCAATATACTAAGCCATCAAAAATGCATATGAAATTAAACAAGCTGATGTGTTAACATTATAGTGTTCAGCAGTTACTAAGTACATTTTACTGGAAAGACCAGCTATGAAGTACAGTCATGCTAAATTTTTTTTTTTTAATCCATGAAATTTTCAATATGGCTATTCTGCATGCTAACATGACTGCAACAAAGTTACATTATATGAAAATTAATCTATCATATGAGAAACTACCAGAAGTTTTTTTCTAAGACATCCCTAGATAAAATCTTACCTCTAAATTAGTAACTAGAGGTGGGGGGAAAACATGGAAGATAAAAACTGACATTCACTTACAAAATTCACAAGCAATGTGAACACTAGATAGATACACGAAATAGTACTAACCATTGATAATGTCCCAGATGTAGAATTCCTTCCCAGAGGAGGTGGGTAACTCAAGAGGTATTCTGTTGCTTGTTCCACAGAACTTGTATGTAATAAAGCTTCTGTTGCTAAGGCACGCGAAAATCCCATGTCAACTAACTGAACTAAGTGTTGCGGATTGACACCACCTTCATCACTACTCTCTGCTGGCCTTCTGGTCCGATTAGCACCAGTGGCAGATGTCGAAGACTCTGCACCAGTGGCATTACCAGCTGCTC---CTGCTGCTGCTGCTGTTGCAGCAGATGCTCCTGCAGGACTTTCTTCTATTTTTGCAAGCTTTTCCTGAAACAGGAGATTTAAAGCTGATATTGCAGTTAAACAAGGAGCAACTTTCTGTGAAGCATATTAAAAAAAAAAAGGGAAGACATCTTACATTTGCATCAACATTAACTAAGCCTTTCAAAATTTGGGAAGGTTTATCAACGAGGTAAGCTGACATTACTTGCATGCAAGATAAGACATTTCTCATACTTAAGGTATGCACTTTATTCAGAGAGAAGTGGTAGTAGATTTTGTCTGTTTCTGTGCCTTAGTTACTCACTAGAACAAAAACTTGTCCAGAAAATGGATCATTTTGCAATTCTGAATCACTTTCCCCCAAACATGAATACCGTTTCAGGAATACATTTAAAATATTCAAACATGGACAAAAGTCCTTAGATACAAGGTATTTTAAATAGTGGACAGACCCTGGCCGTATAGAGCCATGTGATAGTCGGATAACAAGTAACTGTACAGCTCAGTGATT
>APH_0723
CAACCCAATATTATCAAAGTCTATCTGATGAATATAGGTTAGGTAACACTTTCTGTTAGTAACTGGTTTTGATTATCATAGACACAGAGTTAAATTTATAAACGGTCTTTCATACTTTGTACAAATTCATGTTTCATTTTGCCAATTGCAGAACACTGGGCTATTTCTCCAAGTATAAACTTTTAATCATAACTATAGAATTTTTGTTCAGGACTGTTCAAGTACAAACGACTTTCAATATACTAAGCCATCAAAAATGCATATGAAATTAAACAAGCTGATGTGTTAACATTATAGTGTTCAGCAGTTACTAAGTACATTTTACTGGAAAGACCAGCTATGAAGTACAGTCATGCTAAATTTTTTTTTTTTAATCCATGAAATTTTCAATATGGCTGTTCTGCATGCTAACATGACTGCAACAAAGTTACATTATATGAAAATTAATCTATCATATGAGAAACTACCAGAAGTTTTTTTCTAAGACATCCCTAGATAAAATCTTACCTCTAAATTAGTAACTAGAGGTGGGGGGAAAACATGGAAGATAAAAACTGACATTCACTTACAAAATTCACAAGCAATGTGAACACTAGATAGATACACGAAATAGTACTAACCATTGATAATGTCCCAGATGTAGAATTCCTTCCCAGAGGAGGTGGGTAACTCAAGAGGTATTCTGTTGCTTGTTCCACAGAACTTGTATGTAATAAAGCTTCTGTTGCTAAGGCACGCGAAAATCCCATGTCAACTAACTGAACTAAGTGTTGCGGATTGACACCACCTTCATCACTACTCTCTGCTGGCCTTCTGGTCCGATTAGCACCAGTGGCAGATGTCGAAGACTCTGCACCAGTGGCATTACCAGCTGCTC---CTGCTGCTGCTGCTGTTGCAGCAGATGCTCCTGCAGGACTTTCTTCTATTTTTGCAAGCTTTTCCTGAAACAGGAGATTTAAAGCTGATATTGCAGTTAAACAAGGAGCAACTTTCTGTGAAGCATATTAAAAAAAAAAAGGGAAGACATCTTACATTTGCATCAACATTAACTAAGCCTTTCAAAATTTGGGAAGGTTTATCAACGAGGTAAGCTGACATTACTTGCATGCAAGATAAGACATTTCTCATACTTAAGGTATGCACTTTATTCAGAGAGAAGTGGTAGTAGATTTTGTCTGTTTCTGTGCCTTAGTTACTCACTAGAACAAAAACTTGTCCAGAAAATGAATCATTTTGCAATTCTGAATCACTTTCCCCCAAACATGAATACCGTTTCAGGAATACATTTAAAATATTCAAACATGGACAAAAGTCCTTAGATACAAGGTATTTTAAATAGTGGACAGACCCTGGCCGTATAGAGCCATGTGATAGTCGGATAACAAGTAACTGTACAGCTCAGTGATT
>APH_3177
-------------------------------------------------------------------------------------------------------------------------------------------------------------------------------------------------------------------------------------------------------------------------------------------------------------------------------TTTT-------------------------------------TTTTTTTTTTTTAATCCATGAAATTTTCAATATGGCTGTTCTGCATGCTAACATGACTACAACAAAGTTACATTCTATGAAAATTAATCTATCATATGAGAAACTACCAGAAGTTTTTTTCTAAGACATCCCTAGATAAAATCTTACCTCTAAATTAGTAACTAGAGGTGGGGGGAAAACATGGAAGATAAAAACTGACATTCACTTACAAAATTCACAAGCAATGTGAACACTAGATAGATACACGAAATAGTACTAACCATTGATAATGTCCCAGATGTAGAATTCCTTCCCAGAGGAGGTGGGTAACTCAAGAGGTATTCTGTTGCTTGTTCCACAGAACTTGTATGTAATAAAGCTTCTGTTGCTAAGGCACGCGAAAATCCCATGTCAACTAACTGAACTAAGTGTTGCGGATTGACACCACCTTCATCACTACTCTCTGCTGGTCTTCTGGTCCGATTAGCACCAGTGGCAGATGTTGAAGACTCTGCACCAGTGGCATTACCAGCTGCTCCTGCTGCTGCTGCTGCTGTTGCAGCAGATGCTCCTGCAGGACTTTCTTCTATTTTTGCAAGCTTTTCCTGAAACAGGAGATTTAAAGCTGATATTGCAGTTAAACAAGGAGCAACTTTCTGTGAAGCATATTAAAAAAAAAAAAGGAAGACATCTTACATTTGCATCAACATTAACTAAGCCTTTCAAAATTTGGGAAGGTTTATCAACCAGGTAAGCTGACATTATTGG----------------------------------------------------------------------------GTTGTTCCATAATTATTGGCCGCAAGAGAAAC---------------------------------------------------------------------------------------------ACAAAAG------AAAACAGG---------------------------------------------------------------------------------
>APH_4021
CAACCCAATATTATTAAAGTCTATCTGATGAATATAGGTTAGGTAACACTTTCTGTTAGTAACTGGTTTTGATTATCATAGACACGGAGTTAAATTTATAAACGGTCTTTCATACTTTGTACAAATTCATGTTTCATTTTGCCAATTGCAGAACACTGGGCTATTTCTCCAAGTATAAACTTTTAATCATAACTATAGAATTTTTGTTCAGGACTGTTCAAGTACAAACGACTTTCAATATACTAAGCCATCAAAAATGCATATGAAATTAAACAAGCTGATGTGTTAACATTATAGTGTTCAGTAGTTACTAAGTACATTTTACTGGAAAGACCAGCTATGAAGTACAGTCATGCTAATTTTTTTTTTTTTAATCCATGAAATTTTCAATATGGCTGTTCTGCATGCTAACATGACTACAACAAAGTTACATTCTATGAAAATTAATCTATCATATGAGAAACTACCAGAAGTTTTTTTCTAAGACATCGCTAGATAAAATCTTACCTCTAAATTAGTAACTAGAGGTGGGGGGAAAACATGGAAGATAAAAACTGACATTCACTTACAAAATTCACAAGCAATGTGAACACTAGATAGATACACGAAATAGTACTAACCATTGATAATGTCCCAGATGTAGAATTCCTTCCCAGAGGAGGTGGGTAACTCAAGAGGTATTCTGTTGCTTGTTCCACAGAACTTGTATGTAATAAAGCTTCTGTTGCTAAGGCACGCGAAAATCCCATGTCAACTAACTGAACTAAGTGTTGCGGATTGACACCACCTTCATCACTACTCTCTGCTGGTCTTCTGGTCCGATTAGCACCAGTGGCAGATGTTGAAGACTCTGCACCAGTGGCATTACCAGCTGCTCCTGCTGCTGCTGCTGCTGTTGCAGCAGATGCTCCTGCAGGACTTTCTTCTATTTT----------------------------------------------------------------------------------------------------------------------------------------------------------------------------------------------------------------------------------------------------------------------------------------------------------------------------------------------------------------------------------------------------------------------------------------------------------------------------------------------
>APH_3191
-----------------------------------------------------------------------------------------------------------------------------------------------------AGAACACTGGGCTATTTCTCCAAGTATAAACTTTTAATCATAACTATAGAATTTTTGTTCAGGACTGTTCAAGTACAAACGACTTTCAATATACTAAGCCATCAAAAATGCATATGAAATTAAACAAGCTGATGTGTTAACATTATAGTGTTCAGTAGTTACTAAGTACATTTTACTGGAAAGACCAGCTATGAAGTACAGTCATGCTAATTTTTTTTTTTTTAATCCATGAAATTTTCAATATGGCTGTTCTGCATGCTAACATGACTACAACAAAGTTACATTCTATGAAAATTAATCTATCATATGAGAAACTACCAGAAGTTTTTTTCTAAGACATCCCTAGATAAAATCTTACCTCTAAATTAGTAACTAGAGGTGGGGGGAAAACATGGAAGATAAAAACTGACATTCACTTACAAAATTCACAAGCAATGTGAACACTAGATAGATACACGAAATAGTACTAACCATTGATAATGTCCCAGATGTAGAATTCCTTCCCAGAGGAGGTGGGTAACTCAAGAGGTATTCTGTTGCTTGTTCCACAGAACTTGTATGTAATAAAGCTTCTGTTGCTAAGGCACGCGAAAATCCCATGTCAACTAACTGAACTAAGTGTTGCGGATTGACACCACCTTCATCACTACTCTCTGCTGGTCTTCTGGTCCGATTAGCACCAGTGGCAGATGTTGAAGACTCTGCACCAGTGGCATTACCAGCTGCTCCTGCTGCTGCTGCTGCTGTTGCAGCAGATGCTCCTGCAGGACTTTCTTCTATTTTTGCAAGCTTTTCCTGAAACAGGAGATTTAAAGCTGATATTGCAGTTAAACAAGGAGCAACTTTCTGTGAAGCATATTAAAAAAAAAAAAGGAAGACATCTTACATTTGCATCAACATTAACTAAGCCTTTCAAAATTTGGGAAGGTTTATCAACCAGGTAAGCTGACATTACTTGCATGCAAGATAAGACATTTCTCATACTTAAGGTATGCACTTTATTCAGAGAGAAGTGGTAGTAGATTTTGTCTGTTTCTGTGCCTTAGTTACTCACTAGAACAAAAACTTGTCCAGAAAATGAATCATTTTGCAATTCTGAATCACTTTCCCCCAAACATGAATACCGTTTCAGGAATACATTTAAAATATTCAAACATGGACAAAAGTCCTTAGATACAAGGTATTTTAAAT----------------------------------------------------------------------
>APH_0136
CAACCCAATATTATTAAAGTCTATCTGATGAATATAGGTTAGGTAACACTTTCTGTTAGTAACTGGTTTTGATTATCATAGACACGGAGTTAAATTTATAAACGGTCTTTCATACTTTGTACAAATTCATGTTTCATTTTGCCAATTGCAGAACACTGGGCTATTTCTCCAAGTATAAACTTTTAATCATAACTATAGAATTTTTGTTCAGGACTGTTCAAGTACAAACGACTTTCAATATACTAAGCCATCAAAAATGCATATGAAATTAAACAAGCTGATGTGTTAACATTATAGTGTTCAGTAGTTACTAAGTACATTTTACTGGAAAGACCAGCTATGAAGTACAGTCATGCTAAATTTTTTTTTTTTAATCCATGAAATTTTCAATATGGCTGTTCTGCATGCTAACATGACTGCAACAAAGTTACATTCTATGAAAATTAATCTATCATATGAGAAACTACCAGAAGTTTTTTTCTAAGACATCCCTAGATAAAATCTTACCTCTAAATTAGTAACTAGAGGTGGGGGGAAAACATGGAAGATAAAAACTGACATTCACTTACAAAATTCACAAGCAATGTGAACACTAGATAGATACACGAAATAGTACTAACCATTGATAATGTCCCAGATGTAGAATTCCTTCCCAGAGGAGGCGGGTAACTCAAGAGGTATTCTGTTGCTTGTTCCACAGAACTTGTATGTAATAAAGCTTCTGTTGCTAAGGCACGCGAAAATCCCATGTCAACTAACTGAACTAAGTGTTGCGGATTGACACCACCTTCATCACTACTCTCTGCTGGTCTTCTGGTCCGATTAGCACCAGTGGCAGATGTTGAAGACTCTGCACCAGTGGCATTACCAGCTGCTCCTGCTGCTGCTGCTGCTGTTGCAGCAGATGCTCCTGCAGGACTTTCTTCTATTTTTGCAAGCTTTTCCTGAAACAGGAGATTTAAAGCTGATATTGCAGTTAAACAAGGAGCAACTTTCTGTGAAGCATATTAAAAAAAAAAAAGGAAGACATCTTACATTTGCATCAACATTAACTAAGCCTTTCAAAATTTGGGAAGGTTTATCAACCAGGTAAGCTGACATTACTTGCATGCAAGATAAGACATTTCTCATACTTAAGGTATGCACTTTATTCAGAGAGAAGTGGTAGTAGATTTTGTCTGTTTCTGTGCCTTAGTTACTCACTAGAACAAAAACTTGTCCAGAAAATGAATCATTTTGCAATTCTGAATCACTTTCCCCCAAACATGAATACCGTTTCAGGAATACATTTAAAATATTCAAACATGGACAAAAGTCCTTAGATACAAGGTATTTTAAATAGTGGACAGACCCTGGCCGTATAGAGCCATGTGATAGTCGGATAACAAGTAACTGTACAGCTCAGTGATT
>APH_1438
------------------------------------------------------------------------------------------------------------------------------------------------------------------------------------------------------------------------------------------------------------------------------------------------------------------GTTACAAAGTACATTTTACTGGAAAGACCAGCTATGAAGTACAGTCATGCTAAATTTTTTTTTTTAAATCCATGAAATTTTCAATATGACTGTTCTGCATGCTAACATGACTGCAACAAAGTTACATTCTATGAAAATTAATCTATCATATGAGAAACTACCAGAAGTTTTTTTCTAAGACATCCCTAGATAAAATCTTACCTCTAAATTAGTAACTAGAGGTGGGGGGAAAACATGGAAGAT-AAAACTGACATTCACTTACAAAATTCACAAGCAATGTGAACACTAGATAGATACACGAAATAGTACTAACCATTGATAATGTCCCAGATGTAGAATTCCTTCCCAGAGGAGGTGGGTAACTCAAGAGGTATTCTGTTGCTTGTTCCACAGAACTTGTATGTAATAAAGCTTCTGTTGCTAAGGCACGCGAAAATCCCATGTCAACTAACTGAACTAAGTGTTGCGGATTGACACCACCTTCATCACTACTCTCTGCTGGCCTTCTGGTCCGATTAGCACCAGTGGCAGATGTTGAAGACTCTGCACCAGTGGCATTACCAGCTGCTCCTGCTGCTGCTGCTGCTGTTGCAGCAGATGCTCCTGCAGGACTTTCTTCTATTTTTGCAAGCTTTTCCTGAAACAGGAGATTTAAAGCTGATATTGCAGTTAAACAAGGAGCAACTTTCTGTGAAGCATATTAAAAAAAAAAAAGGAAGACATCTTACATTTGCATCAACATTAACTAAGCCTTTC-----------------------------------------------------------------------------------------------------------------------------------------------------------------------------------------------------------------------------------------------------------------------------------------------------------------------------------------------------------
>APH_0880
CAACCCAATATTATTAAAGTCTATCTGATGAATATAGGTTAGGTAACACTTTCTGTTAGTAACTGGTTTTGATTATCATAGACACGGAGTTAAATTTATAAACGGTCTTTCATACTTTGTACAAATTCATGTTTCATTTTGCCAATTGCAGAACACTGGGCTATTTCTCCAAGTATAAACTTTTAATCATAACTATAGAATTTTTGTTCAGGACTGTTCAAGTACAAACGACTTTCAATATACTAAGCCATCAAAAATGCATATGAAATTAAACAAGCTGATGTGTTAACATTATAGTGTTCAGTAGTTACTAAGTACATTTTACTGGAAAGACCAGCTATGAAGTACAGTCATGCTAA-TTTTTTTTTTTTAATCCATGAAATTTTCAATATGACTGTTCTGCATGCTAACATGACTGCAACAAAGTTACATTCTATGAAAATTAATCTATCATATGAGAAACTACCAGAAGTTTTTTTCTAAGACATCCCTAGATAAAATCTTACCTCTAAATTAGTAACTAGAGGTGGGGGGAAAACATGGAAGATAAAAACTGACATTCACTTACAAAATTCACAAGCAATGTGAACACTAGATAGATACACGAAATAGTACTAACCATTGATAATGTCCCAGATGTAGAATTCCTTCCCAGAGGAGGTGGGTAACTCAAGAGGTATTCTGTTGCTTGTTCCACAGAACTTGTATGTAATAAAGCTTCTGTTGCTAAGGCACGCGAAAATCCCATGTCAACTAACTGAACTAAGTGTTGCGGATTGACACCACCTTCATCACTACTCTCTGCTGGCCTTCTGGTCCGATTAGCACCAGTGGCAGATGTTGAAGACTCTGCACCAGTGGCATTACCAGCTGCTCCTGCTGCTGCTGCTGCTGTTGCAGCAGATGCTCCTGCAGGACTTTCTTCTATTTTTGCAAGCTTTTCCTGAAACAGGAGATTTAAAGCTGATATTGCAGTTAAACAAGGAGCAACTTTCTGTGAAGCATATTAAAAAAAAAAAAGGAAGACATCTTACATTTGCATCAACATTAACTAAGCCTTTCAAAATTTGGGAAGGTTTATCAACCAGGTAAGCTGACATTACTTGCATGCAAGATAAGACATTTCTCATACTTAAGGTATGCACTTTATTCAGAGAGAAGTGGTAGTAGATTTTGTCTGTTTCTGTGCCTTAGTTACTCACTAGAACAAAAACTTGTCCAGAAAATGAATCATTTTGCAATTCTGAATCACTTTCCCCCAAACATGAATACCGTTTCAGGAATACATTTAAAATATTCAAACATGGACAAAAGTCCTTAGATACAAGGTATTTTAAATAGTGGACAGACCCTGGCCGTATAGAGCCATGTGATAGTCGGATAACAAGTAACTGTACAGCTCAGTGATT
>APH_0622
-----------------------------GAATATAGGTTAGGTAACACTTTCTGTTAGTAACTGGTTTTGATTATCATAGACACGGAGTTAAATTTATAAACGGTCTTTCATACTTTGTACAAATTCATGTTTCATTTTGCCAATTGCAGAACACTGGGCTATTTCTCCAAGTATAAACTTTTAATCATAACTATAGAATTTTTGTTCAGGACTGTTCAAGTACAAACGACTTTCAATATACTAAGCCATCAAAAATGCATATGAAATTAAACAAGCTGATGTGTTAACATTATAGTGTTCAGTAGTTACTAAGTACATTTTACTGGAAAGACCAGCTATGAAGTACAGTCATGCTAAATTTTTTTTTTTAAATCCATGAAATTTTCAATATGACTGTTCTGCATGCTAACATGACTGCAACAAAGTTACATTCTATGAAAATTAATCTATCATATGAGAAACTACCAGAAGTTTTTTTCTAAGACATCCCTAGATAAAATCTTACCTCTAAATTAGTAACTAGAGGTGGGGGGAAAACATGGAAGAT-AAAACTGACATTCACTTACAAAATTCACAAGCAATGTGAACACTAGATAGATACACGAAATAGTACTAACCATTGATAATGTCCCAGATGTAGAATTCCTTCCCAGAGGAGGTGGGTAACTCAAGAGGTATTCTGTTGCTTGTTCCACAGAACTTGTATGTAATAAAGCTTCTGTTGCTAAGGCACGCGAAAATCCCATGTCAACTAACTGAACTAAGTGTTGCGGATTGACACCACCTTCATCACTACTCTCTGCTGGCCTTCTGGTCCGATTAGCACCAGTGGCAGATGTTGAAGACTCTGCACCAGTGGCATTACCAGCTGCTC---CTGCTGCTGCTGCTGTTGCAGCAGATGCTCCTGCAGGACTTTCTTCTATTTTTGCAAGCTTTTCCTGAAACAGGAGATTTAAAGCTGATATTGCAGTTAAACAAGGAGCAACTTTCTGTGAAGCATATTAAAAAAAAAAAAGGAAGACATCTTACATTTGCATCAACATTAACTAAGCCTTTCAAAATTTGGGAAGGTTTATCAACCAGGTAAGCTGACATTACTTGCATGCAAGATAAGACATTTCTCATACTTAAGGTATGCACTTTATTCAGAGAGAAGTGGTAGTAGATTTTGTCTGTTTCTGTGCCTTAGTTACTCACTAGAACAAAAACTTGTCCAGAAAATGAATCATTTTGCAATTCTGAATCACTTTCCCCCAAACATGAATACCGTTTCAGGAATACATTTAAAATATTCAAACATGGACAAAAGTCCTTAGATACAAGGTATTTTAAATAGTGGACAGACCCTGGCCGTATAGAGC-------------------------------------------
>APH_1602
CAACCCAATATTATTAAAGTCTATCTGATGAATATAGGTTAGGTAACACTTTCTGTTAGTAACTGGTTTTGATTATCATAGACACGGAGTTAAATTTATAAACAGTCTTTCATACTTTGTACAAATTCATGTTTCATTTTGCCAATTGCAGAACACTGGGCTATTTCTCCAAGTATAAACTTTTAATCATAACTATAGAATTTTTGTTCAGGACTGTTCAAGTACAAACGACTTTCAATATACTAAGCCATCAAAAATGCATATGAAATTAAACAAGCTGATGTGTTAACATTATAGTGTTCAGTAGTTACTAAGTACATTTTACTGGAAAGACCAGCTATGAAGTACAGTCATGCTAAATTTTTTTTTTTAAATCCATGAAATTTTCAATATGACTGTTCTGCATGCTAACATGACTGCAACAAAGTTACATTCTATGAAAATTAATCTATCATATGAGAAACTACCAGAAGTTTTTTTCTAAGACATCCCTAGATAAAATCTTACCTCTAAATTAGTAACTAGAGGTGGGGGGAAAACATGGAAGAT-AAAACTGACATTCACTTACAAAATTCACAAGCAATGTGAACACTAGATAGATACACGAAATAGTACTAACCATTGATAATGTCCCAGATGTAGAATTCCTTCCCAGAGGAGGTGGGTAACTCAAGAGGTATTCTGTTGCTTGTTCCACAGAACTTGTATGTAATAAAGCTTCTGTTGCTAAGGCACGCGAAAATCCCATGTCAACTAACTGAACTAAGTGTTGCGGATTGACACCACCTTCATCACTACTCTCTGCTGGCCTTCTGGTCCGATTAGCACCAGTGGCAGATGTTGAAGACTCTGCACCAGTGGCATTACCAGCTGCTCCTGCTGCTGCTGCTGCTGTTGCAGCAGATGCTCCTGCAGGACTTTCTTCTATTTTTGCAAGCTTTTCCTGAAACAGGAGATTTAAAGCTGATATTGCAGTTAAACAAGGAGCAACTTTCTGTGAAGCATATTAAAAAAAAAAAAGGAAGACATCTTACATTTGCATCAACATTAACTAAGCCTTTCAAAATTTGGGAAGGTTTATCAACCAGGTAAGCTGACATTACTTGCATGCAAGATAAGACATTTCTCATACTTAAGGTATGCACTTTATTCAGAGAGAAGTGGTAGTAGATTTTGTCTGTTTCTGTGCCTTAGTTACTCACTAGAACAAAAACTTGTCCAGAAAATGAATCATTTTGCAATTCTGAATCACTTTCCCCCAAACATGAATACCGTTTCAGGAATACATTTAAAATATTCAAACATGGACAAAAGTCCTTAGATACAAGGTATTTTAAATAGTGGACAGACCCTGGCCGTATAGAGCCATGTGATAGTCGGATAACAAGTAACTGTACAGCTCAGTGATT
