# Supplementary material for: ﻿Discovery of a new tarantula species from the Madrean Sky Islands and the first documented instance of syntopy between two montane endemics (Araneae, Theraphosidae, Aphonopelma): a case of prior mistaken identity
Source: Zookeys. 2024 Aug 16;1210:61–98. doi: 10.3897/zookeys.1210.125318 (PMC11344175; doi:10.3897/zookeys.1210.125318)
Supplement: Supplementary material 8 — Phylogenomics files [file zookeys-1210-061_article-125318__-s008.zip › Suppl8/individual_UCE_loci/sl_realigned_uce_200161.fas]

>APH_1357
-------------------------------------------------------------------------------------------------------------------------------------------------------------------------------------------------------------------------------------------------------------------------------------------------------------------------------------------------------------------------------------------------------------------------------------------ATGGTGTCGGGA---------------------------------------------------------------------------------------------------CCGAGCCGCTTGGACGACGGAATGGCAG----------TGTCTTGT--------------ATGC--------------------------AGCGACGAGTCGCGG----------AAAAAAGAGAAATTTACCTGCTTTCATTCATTCCATAATTCAAACAGGTAGAACCAACACATTCACAGCAACCATCATGGAACCACCTGTAGCTAGATGCACCCATTGAGCTACAGGAATTTTTACACTTATTATACGACATACACTGGGACATAAATGCAACTGTACAGTTGACTGGAAT---------------------------------------------------------------------------------------------------------------------------------------------------------------------------------------------------------------------------------------------------------------------------------------------------------------------------------------------------------------------------------------------------------------------------------------------------------------------------------------------------------------
>APH_0717
----------------------------------------------------------------------------------------------------------------------------------------------------------------------------------------------------CTTGTTTAA-------------------------------GTAAAATCATCCAGATAGCTTATTCAGTTA-GTAAGCTACGATACATCTCATAT---------TCGCACGGCAATTTAAAGCAAGTTGAAGAAGATATATACATTCTAACAGGTTAACA----ACTATCAAACTCCTTTTGTTTTGTATTTT----------TGCCTTAATTAATGTTTTTTTTGTTGATTTTTGTTTTGTTATT--------------------------------------------------------TGCCCCC-----------CCCCCCCCCCATCTCACTTCACCTTGTGCCACAT--ATTGTGGCATCACAGCTCTAACATTTGTCTTATTACACTGCTAATCCATGCTGAAGAAAACAACATCTTGTTCGACAAAAGAGGAATGTTGGTTACAAAGTAAAAAAAGAAAAATTTACCTGCTTTCATTCATTCCATAATTCAAACAGGTAGAACCAACACATTCACAGCAACCATCATGGAACCACCTGTAGCTAGATGCACCCATTGAGCTACAGGAATTTTTACACTTATTATACGACATACACTGGGACATAAATGCAACTGTACAGTTGACTGGAATGCTTTCAAGCACTGTGTTGTCTGTTACCGCTATAAAAGACAAAATACATACAAAAGTTAGATCACCCACAACTACGCACATTTACGCAGAATAGAATATCAGTTTAAAAAAATACCAATAAAAAAAAGTCACTATAACAGAAACAAAATTAGTATGACAGCACAAATAAATGGCACAGTAGAAATTGAGTGACACAAATAATGCATATGATGATGTCAAAGCTAGTTCTAGGACAACCCTACTCAATAAATTTGTGTTGTACAAAATGTTAGCATACTTGTTTTACAATTGTGAAAGAAATTTTGTTTGTTTTAATAACTAAAAGAGATATTTGCAATTGTTAAAAAAAAC---ATAACTGTAGAAGAGATAGGAATACAATTACATTACAACTGCATATGCCCACCCCTCACAACATTAGCCTTATGTACATC-------------------------------------------------------------
>APH_0772
--------------------CCAAATGACTACACTCTGAGAAATGCTAAGTGTAGCAGCCACACCAACCTCCAGTACTTCCAACTGTAACATGCCGACAGCCCTATTTCTTTCTCCAAGACTTAAAATGTTGTCTGGGCATTGTTTCAGGGTATTTAGAAGCTCCAAAAATGCAATTAACACACTTCTGGATGTAACTTGTTCAACAAATGGTTTCTGACTTTTCACACAACACCTTTAAAACAACCAGCATGCCACATGCAGTCACTTCAGCTGCGATAATTTTCATATGCCTACATCTCGCATGCTGTTCTTCAGTCATGCGAAGAAGTCATCCACATTTCCATAACTCCGTGTTTTCCCTTCAAAATCCTTGTATCCCTAAATCTTTGTGACCAGTGTATTAAATGGTAGTCCTAATAGTACACATGGTGTAGTGATTATGGGGTGGGCAGTGACTTAACCACAAATGTATGGACTCTGCTATAGTATACAAGATACCCACATCTACAAATGCCCCCCCCC--TCTCACTTCACCTTGTGCCGCAT--ATTGTGGCATCACAGCTCTAACATTTGTTTTATTACACTGCTAATCCATACTGAAGAAAACAACATCTTGTTCGACAAAAGAGGAATGTCGGTTACAAAGTAAAAAAAGAGAAATTTACCTGCTTTCATTCATTCCATAATTCAAACAGGTAGAACCAACACATTCACAGCAACCATCATGGAACCACCTGTAGCTAGATGCACCCATTGAGCTACAGGAATTTTTACACTTATTATACGACATACACTGGGACATAAATGCAACTGTACAGTTGACTGGAATGCTTTCAAGCACTGTGTTGTCTGTTACTGCTATAAAAGATAAAATACATACAAAAGTTAGATCACCCACAACTACACACATTTACACAGAATAGAATATCAGTTTAAAAAAATACCAATAAAAAAAAGTCACTATAACAAAAACAAAACTAGTATGACAGCACAAATAAATGGCACACTAGAAATTGAGTGACACAAATAATGCATATGATGATGTCAAAGCTAGTTCTAGGGCAACCCTACTCAATAAATTTGTGTTGTACAAAACGTTAGCATACTTGTTTTACAATTGTGAAAGAAATTTTGTTTGTTTTAATAACTAAAAGAGATATTTGCAATTATTAAAAAAAACTTAACAACTGTAGAAGAGATAGGAATACAATTACATTACAACTGCATATGCCCACCCCTCACAACATTAGCTTTATGTACATCAGCATCCCAAAGGGGAGCAGAATAGCTCTATTCATCAGAAGAAGTATTTTTTACAGTAACC
>APH_1535
TGTAAAAATCTGCTACGTAGCCAAATGACTACACTCTGAGAAATGCTAAGTGTAGCAGCCACACCAACCTCCAGTACTTCCAACTGTAACATGCCGACAGCCCTATTTCTTTCTCCAAGACTTAAAATGTTGTCTGGGCATTGTTTCAGGGTATTTAGAAGCTCCAAAAATGCAATTAACACACTTCTGGATGTAACTTGTTCAACAAATGGTTTCTGACTTTTCACACAACACCTTTAAAACAACCAGCATGCCACATGCAGTCACTTCAGCTGCGATAATTTTCATATGCCTACATCTCGCATGCTGTTCTTCAGTCATGCGAAGAAGTCATCCACATTTCCATAACTCCGTGTTTTCCCTTCAAAATCCTTGTATCCCTAAATCTTTGTGACCAGTGTATTAAATGGTAGTCCTAATAGTACACATGGTGTAGTGATTATGGGGTGGGCAGTGACTTAACCACAAATGTATGGACTCTGCTATAGTATACAAGATACCCACATCTACAAATGCCCCCCCCCCCTCTCACTTCACCTTGTGCCGCAT--ATTGTGGCATCACAGCTCTAACATTTGTTTTATTACACTGCTAATCCATACTGAAGAAAACAACATCTTGTTCGACAAAAGAGGAATGTCGGTTACAAAGTAAAAAAAGAGAAATTTACCTGCTTTCATTCATTCCATAATTCAAACAGGTAGAACCAACACATTCACAGCAACCATCATGGAACCACCTGTAGCTAGATGCACCCATTGAGCTACAGGAATTTTTACACTTATTATACGACATACACTGGGACATAAATGCAACTGTACAGTTGACTGGAATGCTTTCAAGCACTGTGTTGTCTGTTACTGCTATAAAAGATAAAATACATACAAAAGTTAGATCACCCACAACTACACACATTTACACAGAATAGAATATCAGTTTAAAAAAATACCAATAAAAAAAAGTCACTATAACAAAAACAAAACTAGTATGACAGCACAAATAAATGGCACACTAGAAATTGAGTGACACAAATAATGCATATGATGATGTCAAAGCTAGTTCTAGGGCAACCCTACTCAATAAATTTGTGTTGTACAAAACGTTAGCATACTTGTTTTACAATTGTGAAAGAAATTTTGTTTGTTTTAATAACTAAAAGAGATATTTGCAATTATTAAAAAAAACTTAACAACTGTAGAAGAGATAGGAATACAATTACATTACAACTGCATATGCCCACCCCTCACAACATTAGCTTTATGTACATCAGCATCCCAAAGGGGAGCAGAATAGCTCTATTCATCAGAAGAAGTATTTTTTACAGTAACC
>APH_0683
TGAAAAAATCTGCTATGTAGCCAAATGACTACACTCTGAGAAATGCTAAGTGTAGCAGCCACACCAACCTCCAGTACTCCCAACTGTAACATGCCGACAGCCCTATTTCTTTCTCCAAGACTTAAAATGTTGTCTGGGCATTGTTTCAGGGTATTTAGAAGCTCCAAAAATGCAATTAACACACTTCTGGATGTAACTTGTTCAACAAATGGTTTCTGACTTTTCACACAACACCTTTAAAACAACCAGCATGCCACATGCAGTCACTTCAGCTGCGATAATTTTCATATGCCTACATCTCGCATGCTGTTCTTCAGTCATGCGAAGAAGTCATCCACATTTCCATAACTCCGTGTTTTCCCTTCAAAATCCTTGTATCCCTAAATCTTTGTGACCAGTGTATTAAATGGTAGTCCTAATAGTACACATGGTGTAGTGATTATGGGGTGGGCAGTGACTTAACCACAAATGTATGGACTCTGCTATAGTATACAAGATACCCACATCTACAAATGCCCCCCCCCCCTCTCACTTCACCTTGTGCCGCAT--ATTGTGGCATCACAGCTCTAACATTTGTTTTATTACACTGCTAATCCATACTGAAGAAAACAGCATCTTGTTCGACAAAAGAGGAATGTCGGTTACAAAGTAAAAAAAGAGAAATTTACCTGCTTTCATTCATTCCATAATTCAAACAGGTAGAACCAACACATTCACAGCAACCATCATGGAACCACCTGTAGCTAGATGCACCCATTGAGCTACAGGAATTTTTACACTTATTATACGACATACACTGGGACATAAATGCAACTGTACAGTTGACTGGAATGCTTTCAAGCACTGTGTTGTCTGTTACTGCTATAAAAGATAAAATACATACAAAAGTTAGATCACCCACAACTACACACATTTACACAGAATAGAATATCAGTTTAAAAAAATACCAATAAAAAAAAGTCACTATAACAAAAACAAAACTAGTATGACAACACAAATAAATGGCACACTAGAAATTGAGTGACACAAATAATGCATATGATGATGTCAAAGCTAGTTCTAGGGCAACCCTACTCAATAAATTTGTGTTGTACAAAATGTTAGCATACTTGTTTTACAATTGTGAAAGAAATTTTGTTTGTTTTAATAACTAAAAGAGATATTTGCAATTATTAAAAAAAACTTAACAACTGTAGAAGAGATAGGAATACAATTACATTACAACTGCATATGCCCACCCCTCACAACATTAGCTTTATGTACATCAGCATCCCAAAGGGGAGCAGAATAGCTCTATTCATCAGAAGAAGTATTTTTTACAGTAACC
>APH_0622
-----------------------------------------------------------------------------------------------AACAACCCTATTTCTTTCTCTAAGACTT-AAATGTTGTCTGGGCATTGTTTCAGGGTATTCAAAAGCTCCAAAAATGTAATAAACACACTTCTAGACGTAACTCGTACAACGAATGGTTTCTGACTTTTCACACAACACCTTTAAAACAACCAGCATGCCACATGCAGTCACTTCAGCTGCGATAATTTTCATATGCCTACGTCTTGCATGCTGTTCTTCAGTCATGCGAAGAAGTCATCCACATTTCCATAACTCCGTGTTTTCCCTTCAAAATCCTTGTATCCCTAAATCTTTGTGACCAGTGTATTAAATGGTAGTCCTAATAGTACACATGGTGTAGTGATTATGGGGTGGGCAGTGACTTAACCACAAATGTATGGACTCTGCTATAGTATACAAGATACCCACATCTACAAATGCCCCCCCCCCATCTCACTTCACCTTGTGCCGCAT--ATTGTGGCATCACAGCTCTAACATTTGTTTTATTACACTGCTAATCCATACTGAAGAAAACAGCATCTTGTTCGACAAAAGAGGAATGTCGGTTACAAAGTAAAAAAAGAGAAATTTACCTGCTTTCATTCATTCCATAATTCAAACAGGTAGAACCAACACATTCACAGCATCCATCATGGAACCACCTGTAGCTAGATGCACCCATTGAGCTACAGGAATTTTTACACTTATTATACGACATACACTGGGACATAAATGCAACTGTACAGTTGACTGGAATGCTTTCAAGCACTGTGTTGTCTGTTACTGCTATAAAAGATAAAATACATACAAAAGTTAGATCACCCACAACTACAAACATTTACACAGAATAGAATATCAGTTTAAAAAAATACCAATAAAAAAAAGTCACTATAACAAAAACAAAACTAGTATGATAGCACAAATAAATGGCACACTAGAAATTGAGTGACACAAATAATGCATATGACGATGTCAAAGCTAGTTCTAGGACAACCCTACTCAATAAATTTATGTTGTACAAAACGTTAGCATACTTGTTTTACAATTGTGAAAGAAATTTTGTTTGTTTTAATAACTAAAAGAGATATTTGCAATTGTTAAAAAAAACTTAACAACTGTAGAAGAGATAGGAATACAATTACATTACAACTGCATATGCCCACCCCTCACAACATTAGCTTTATGTACATCAGCATCCCAAAGGGGAGCAGAATAGCTCTATTCATCAGAAGAAGTATTTTTTACAGTAACC
>APH_0723
TGTAAAAATCTGCTATGTAGCCAGATGACTACACTCTGAGAAATGCTAAGTGTAGCAGCCACACCAACTTCCAGTTCTCCCAACTGTAACATGCTGACAGCCCTATTTCTTTCTCCAAGACTTAAAATGTTGTCTGGGCATTGTTTCAGGGTATTCAGAAGCTCCAAAAATGCAATTAACACACTTCTGGATGTAACTTGTTCAACAAATGGTTTCTGACTTTTCACACAACACCTTTAAAACAACCAGCATGCCACATGCAGTCACTTCAGCTGCGATAATTTTCATATGCCTACGTCTTGCATGCTGTTCTTCAGTCATGCGAAGAAGTCATCCACATTTCCATAACTCCGTGTTTTCCCTTCAAAATCCTTGTATCCCTAAATCTTTGTGACCAGTGTATTAAATGGTAGTCCTAATAGTACACATGGTGTAGTGATTATGGGGTGGGCAGTGACTTAACCACAAATGTATGGACTCTGCTATAGTATACAAGATACCCACATCTACAAATGCCCCCCCCCCATCTCACTTCACCTTGTGCCGCAT--ATTGTGGCATCACAGCTCTAACATTTGTTTTATTACACTGCTAATCCATACTGAAGAAAACAGCATCTTGTTCGACAAAAGAGGAATGTCGGTTACAAAGTAAAAAAAGAGAAATTTACCTGCTTTCATTCATTCCATAATTCAAACAGGTAGAACCAACACATTCACAGCATCCATCATGGAACCACCTGTAGCTAGATGCACCCATTGAGCTACAGGAATTTTTACACTTATTATACGACATACACTGGGACATAAATGCAACTGTACAGTTGACTGGAATGCTTTCAAGCACTGTGTTGTCTGTTACTGCTATAAAAGATAAAATACATACAAAAGTTAGATCACCCACAACTACAAACATTTACACAGAATAGAATATCAGTTTAAAAAAATACCAATAAAAAAAAGTCACTATAACAAAAACAAAACTAGTATGATAGCACAAATAAATGGCACACTAGAAATTGAGTGACACAAATAATGCATATGACGATGTCAAAGCTAGTTCTAGGACAACCCTACTCAATAAATTTGTGTTGTACAAAACGTTAGCATACTTGTTTTACAATTGTGAAAGAAATTTTGTTTGTTTTAATAACTAAAAGAGATATTTGCAATTGTTAAAAAAAACTTAACAACTGTAGAAGAGATAGGAATACAATTACATTACAACTGCATATGCCCACCCCTCACAACATTAGCTTTATGTACATCAGCATCCCAAAGGGGAGCAGAATAGCTCTATTCATCAGAAGAAGTATTTTTTACAGTAACC
>APH_0880
TGTAAAAATCTGCTATGTAGCCAGATGACTACACTCTGAGAAATGCTAAGTGTAGCAGCCACACCAACTTCCAGTTCTCCCAACTGTAACATGCCGACAGCCCTATTTCTTTCTCCAAGACTTAAAATGTTGTCTGGGCATTGTTTCAGGGTATTCAGAAGCTCCAAAAATGCAATTAACACACTTCTGGATGTAACTTGTTCAACAAATGGTTTCTGACTTTTCACACAACACCTTTAAAACAACCAGCATGCCACATGCAGTCACTTCAGCTGCGATAATTTTCATATGCCTACGTCTTGCATGCTGTTCTTCAGTCATGCGAAGAAGTCATCCACATTTCCATAACTCCGTGTTTTCCCTTCAAAATCCTTGTATCCCTAAATCTTTGTGACCAGTGTATTAAATGGTAGTCCTAATAGTACACATGGTGTAGTGATTATGGGGTGGGCAGTGACTTAACCACAAATGTATGGACTCTGCTATAGTATACAAGATACCCACATCTACAAATGCCCCCCCCCCATCTCACTTAACCTTGTGCCGCAT--ATTGTGGCATCACAGCTCTAACATTTGTTTTATTACACTGCTAATCCATACTGAAGAAAACAGCATCTTGTTCGACAAAAGAGGAATGTCGGTTACAAAGTAAAAAAAGAGAAATTTACCTGCTTTCATTCATTCCATAATTCAAACAGGTAGAACCAACACATTCACAGCATCCATCATGGAACCACCTGTAGCTAGATGCACCCATTGAGCTACAGGAATTTTTACACTTATTATACGACATACACTGGGACATAAATGCAACTGTACAGTTGACTGGAATGCTTTCAAGCACTGTGTTGTCTGTTACTGCTATAAAAGATAAAATACATACAAAAGTTAGATCACCCACAACTACAAACATTTACACAGAATAGAATATCAGTTTAAAAAAATACCAATAAAAAAAAGTCACTATAACAAAAACAAAACTAGTATGATAGCACAAATAAATGGCACACTAGAAATTGAGTGACACAAATAATGCATATGACGATGTCAAAGCTAGTTCTAGGACAACCCTACTCAATAAATTTATGTTGTACAAAACGTTAGCATACTTGTTTTACAATTGTGAAAGAAATTTTGTTTGTTTTAATAACTAAAAGAGATATTTGCAATTGTTAAAAAAAACTTAACAACTGTAGAAGAGATAGGAATACAATTACATTACAACTGCATATGCCCACCCCTCACAACATTAGCTTTATGTACATCAGCATCCCAAAGGGGAGCAGAATAGCTCTATTCATCAGAAGAAGTATTTTTTACAGTAACC
>APH_4021
TGTAAAAATCTGCTATGTAGCCAGATGACTACACTCTGAGAAATGCTAAGTGTAGCAGCCACACCAACTTCCAGTTCTCCCAACTGTAACATGCCGACAGCCCTATTTCTTTCTCCAAGACTTAAAATGTTGTCTGGGCATTGTTTCAGGGTATTCAGAAGCTCCAAAAATGCAATTAACACACTTCTGGATGTAACTTGTTCAACAAATGGTTTCTGACTTTTCACACAACACCTTTAAAACAACCAGCATGCCACATGCAGTCACTTCAGCTGCGATAATTTTCATATGCCTACGTCTTGCATGCTGTTCTTCAGTCATGCGAAGAAGTCATCCACATTTCCATAACTCCGTGTTTTCCCTTCAAAATCCTTGTATCCCTAAATCTTTGTGACCAGTGTATTAAATGGTAGTCCTAATAGTACACATGGTGTAGTGATTATGGGGTGGGCAGTGACTTAACCACAAATGTATGGACTCTGCTATAGTATACAAGATACCCACATCTACAAATGCCCCCCCCCCATCTCACTTCACCTTGTGCCGCAT--ATTGTGGCATCACAGCTCTAACATTTGTTTTATTACACTGCTAATCCATACTGAAGAAAACAGCATCTTGTTCGACAAAAGAGGAATGTCGGTTACAAAGTAAAAAAAGAGAAATTTACCTGCTTTCATTCATTCCATAATTCAAACAGGTAGAACCAACACATTCACAGCATCCATCATGGAACCACCTGTAGCTAGATGCACCCATTGAGCTACAGGAATTTTTACACTTATTATACGACATACACTGGGACATAAATGCAACTGTACAGTTGACTGGAATGCTTTCAAGCACTGTGTTGTCTGTTACTGCTATAAAAGATAAAATACATACAAAAGTTAGATCACCCACAACTACAAACATTTACACAGAATAGAATAT--GTTTAAAAAAATACCAATAAAAAAAAGTCACTATAACAAAAACAAAACTAGTATGATAGCACAAATAAATGGCACACTAGAAATTGAGTGACACAAATAATGCATATGACGATGTCAAAGCTAGTTCTAGGACAACCCTACTCAATAAATTTATGTTGTACAAAACGTTAGCATACTTGTTTTACAATTGTGAAAGAAATTTTGTTTGTTTTAATAACTAAAAGAGATATTTGCAATTGTTAAAAAAAACTTAACAACTGTAGAAGAGATAGGAATACAATTACATTACAACTGCATATGCCCACCCCTCACAACATTAGCTTTATGTACATCAGCATCCCAAAGGGGAGCAGAATAGCTCTATTCATCAGAAGAAGTATTTTTTACAGTAACC
>APH_3191
-------------------------------------------------------------------------------------------------------------------------------------------------------------------------------------CACTTCTGGATGTAACTTGTTCAACAAATGGTTTCTGACTTTTCACACAACACCTTTAAAACAACCAGCATGCCACATGCAGTCACTTCAGCTGCGATAATTTTCATATGCCTACGTCTTGCATGCTGTTCTTCAGTCATGCGAAGAAGTCATCCACATTTCCATAACTCCGTGTTTTCCCTTCAAAATCCTTGTATCCCTAAATCTTTGTGACCAGTGTATTAAATGGTAGTCCTAATAGTACACATGGTGTAGTGATTATGGGGTGGGCAGTGACTTAACCACAAATGTATGGACTCTGCTATAGTATACAAGATACCCACATCTACAAATGCCCCCCCCC-ATCTCACTTCACCTTGTGCCGCAT--ATTGTGGCATCACAGCTCTAACATTTGTTTTATTACACTGCTAATCCATACTGAAGAAAACAGCATCTTGTTCGACAAAAGAGGAATGTCGGTTACAAAGTAAAAAAAGAGAAATTTACCTGCTTTCATTCATTCCATAATTCAAACAGGTAGAACCAACACATTCACAGCATCCATCATGGAACCACCTGTAGCTAGATGCACCCATTGAGCTACAGGAATTTTTACACTTATTATACGACATACACTGGGACATAAATGCAACTGTACAGTTGACTGGAATGCTTTCAAGCACTGTGTTGTCTGTTACTGCTATAAAAGATAAAATACATACAAAAGTTAGATCACCCACAACTACAAACATTTACACAGAATAGAATATCAGTTTAAAAAAATACCAATAAAAAAAAGTCACTATAACAAAAACAAAACTAGTATGATAGCACAAATAAATGGCACACTAGAAATTGAGTGACACAAATAATGCATATGACGATGTCAAAGCTAGTTCTAGGACAACCCTACTCAATAAATTTATGTTGTACAAAACGTTAGCATACTTGTTTTACAATTGTGAAAGAAATTTTGTTTGTTTTAATAACTAAAAGAGATATTTGCAATTGTTAAAAAAAACTTAACAACTGTAGAAGAGATAGGAATACAATTACATTACAACTGCATATGCCCACCCCTCACAACATTAGCTTTATGTACATCAGCATCCCAAAGGGGAGCAGAATAGCTCTATTCATCAGAAGAAGTATTTTTTACAGTAACC
>APH_1438
------------------------------------------------------------------------------------------------------------------------------------------------------------------------------------------------------------------------------------------------------------------------------------------------------------------------------------------------------------------------------------------------------------------------------------------------------------------------------------------------------------------------------------------------------------------CAT--ATTGTGGCATCACAGCTCTAACATTTGTTTTATTACACTGCTAATCCATACTGAAGAAAACAGCATCTTGTTCGACAAAAGAGGAATGTCGGTTACAAAGTAAAAAAAGAGAAATTTACCTGCTTTCATTCATTCCATAATTCAAACAGGTAGAACCAACACATTCACAGCATCCATCATGGAACCACCTGTAGCTAGATGCACCCATTGAGCTACAGGAATTTTTACACTTATTATACGACATACACTGGGACATAAATGCAACTGTACAGTTGACTGGAATGCTTTCAAGCACTGTGTTGTCTGTTACTGCTATAAAAGATAAAATACATAC------------------------------------------------------------------------------------------------------------------------------------------------------------------------------------------------------------------------------------------------------------------------------------------------------------------------------------------------------------------------------------------------------------------------------------------------------------
>APH_4005
TGTAAAAATCTGCTACGTAGCCAAATGACTACACTCTGAGAAATGCTAAGTGTAGCAGCCACACCAACCTCCAGTACTCCCAACTGTAACATGCCGACAGCCCTATTTCTTTCTCCAAGACTTAAAATGTTGTCTGGACATTGTTTCAGGGTATTTAGAAGCTCCAAAAATGCAATTAACACACTTCTGGACGTAACTTGTTCAACAAATGGTTTCTGACTTTTCACACAACACCTTTAAAACAACCTGCATGCCACATGCAGTCACTTCATCTGCGATAATTTTCATATGGCTACGTCTCGCATGCTGTTCTTCAGTCATGCGAAGAAGTCATCCACATTTCCATAACTCTGTGTTTTCCCTTCAAAATCCTTGTATCCCTAAATCTTTGTGACCAGTGTATTAAATGGTAGTCCTAATAGTACACATGGTGTAGTGATTATGGGGTGGGCAGTGACTTAACCACAAATGTATGGACTCTGCTACAGTATACAAGATACCCACATCTACAAATGCCCCCCCCCCATCTCACTTCACCTTGTGCCGCAT--ATTGTGGCATCACAGCTCTAACATTTGTTTTATTACACTGCTAATCCATGCTGAAGAAAACAGCATCTTGTTCGACAAAAGAGGAATGTTGGTTACAAAGTAAAAAAAGAAAAATTTACCTGCTTTCATTCATTCCATAATTCAAACAGGTAGAACCAACACATTCACAGCAACCATCATGGAACCACCTGTAGCTAGATGCACCCATTGAGCTACAGGAATTTTTACACTTATTATACGACATACACTGGGACATAAATGCAACTGTACAGTTGACTGGAATGCTTTCAAGCACTGTGTTGTCTGTTACCGCTATAAAAGACAAAATACATACAAAAGTTAGATCACCCACAACTACGCACATTTACGCAGAATAGAATATCAGTTTTAAAAAATACCAAT--AAAAAAGTCACTATAACAGAAACAAAATTAGTATGACAGCACAAATAAATGGCACACTAGAAATTGAGTGACACAAATAATGCATATGATGATGTCAAAGCTAGTTCTAGGGCAACCCTACTCAATAAATTTGTGTTGTACAAAACGTTAGCATACTTGTTTTACAATTGTGAAAGAAATTTTGTTTGTTTTAATAACTAAAAGAGATATTTGCAATTGTTAAAAAAAACAAAACAACTGTAGAAGAGATAGGAATACAATTACATTACAACTGCATATGCCCACCCGTCACAACATTAGCTTTATGTACATCAGCATCCCAAAGGGGAGCAGAATAGCTCTATTCATCAGAAGAAGTATTTTTTACAGTAACC
>APH_5003
TGTAAAAATCTGCTATGTAGCCAAATGACTACACTCTGAGAAATGCTAAGTGTAGCAGCCACACCAACCTCCAGTACTCCCAACTGTAACATGCCGACAGCCCTATTTCTTTCTCCAAGACTTAAAATGTTGTCTGGACATTGTTTCAGGGTATTTAGAAGCTCCAAAAATGCAATTAACACACTTCTGGATGTAACTTGTTCAACAAATGGTTTCTGACTTTTCACACAACACCTTTAAAACAACCAGCATGCCACATGCAGTCACTTCATCTGCGATAATTTTCATATGGCTACGTCTCGCATGCTGTTCTTCAGTCATGCGAAGAAGTCATCCACATTTCCATAACTCTGTGTTTTCCCTTCAAAATCCTTGTATCCCTAAATCTTTGTGACCAGTGTATTAAATGGTAGTCCTAATAGTACACATGGTGTAGTGATTATGGGGTGGGCAGTGACTTAACCACAAATGTATGGACTCTGCTACAGTATACAAGATACCCACATCTACAAATGCCCCCCCCCCATCTCACTTCACCTTGTGCCGCAT--ATTGTGGCATCACAGCTCTAACATTTGTCTTATTACACTGCTAATCCATGCTGAAGAAAACAGCATCTTGTTCGACAAAAGAGGAATGTCGGTTACAAAGTAAAAAAAGAAAAATTTACCTGCTTTCATTCATTCCATAATTCAAACAGGTAGAACCAACACATTCACAGCAACCATCATGGAACCACCTGTAGCTAGATGCACCCATTGAGCTACAGGAATTTTTACACTTATTATACGACATACACTGGGACATAAATGCAACTGTACAGTTGACTGGAATGCTTTCAAGCACTGTGTTGTCTGTTACTGCTATAAAAGACAAAATACATACAAAAGTTAGATCACCCACAACTACGCACATTTACGCAGAATAGAATATCAGTTTTAAAAAATACCAAT--AAAAAAGTCACTATAACAGAAACAAAATTAGTATGACAGCACAAATAAATGGCACAGTAGAAATTGAGTGACACAAATAATGCATATGATGATGTCAAAGCTAGTTCTAGGACAACCCTACTCAATAAATTTGTGTTGTACAAAATGTTAGCATACTTGTTTTACAATTGTGAAAGAAATTTTGTTTGTTTTAATAACTAAAAGAGATATTTGCAATTGTTAAAAAAAAAAAAATAACTGTAGAAGAGATAGGAATACAATTATTGGGTTGTTCCATA--------------ATTATTGGCCGCAAG------AGAAACACAAAAGAAAACAGG----------------------------------------
>APH_5079
-------------------------------------------------------------------------------CCAACTGTAACATGCCGACAGCCCTATTTCTTTCTCCAAGACTTAAAATGTTGTCTGGACATTGTTTCAGGGTATTTAGAAGCTCCAAAAATGCAATTAACACACTTCTGGACGTAACTTGTTCAACAAATGGTTTCTGACTTTTCACACAACACCTTTAAAACAACCTGCATGCCACATGCAGTCACTTCATCTGCGATAATTTTCATATGGCTACGTCTCGCATGCTGTTCTTCAGTCATGCGAAGAAGTCATCCACATTTCCATAACTCTGTGTTTTCCCTTCAAAATCCTTGTATCCCTAAATCTTTGTGACCAGTGTATTAAATGGTAGTCCTAATAGTACACATGGTGTAGTGATTATGGGGTGGGCAGTGACTTAACCACAAATGTATGGACTCTGCTACAGTATACAAGATACCCACATCTACAAATGCTCCCCCCCCATCTCACTTCACCTTGTGCCGCAT--ATTGTGGCATCACAGCTCTAACATTTGTCTTATTACACTGCTAATCCATGCTGAAGAAAACAGCATCTTGTTCGACAAAAGAGGAATGTTGGTTACAAAGTAAAAAAAGAAAAATTTACCTGCTTTCATTCATTCCATAATTCAAACAGGTAGAACCAACACATTCACAGCAACCATCATGGAACCACCTGTAGCTAGATGCACCCATTGAGCTACAGGAATTTTTACACTTATTATACGACATACACTGGGACATAAATGCAACTGTACAGTTGACTGGAATGCTTTCAAGCACTGTGTTGTCTGTTACCGCTATAAAAGACAAAATACATACAAAAGTTAGATCACCCACAACTACGCACATTTACGCAGAATAGAATATCAGTTTTAAAAAATACCAAT--AAAAAAGTCACTATAACAGAAACAAAATTAGTATGACAGCACAAATAAATGGCACAGTAGAAATTGAGTGACACAAATAATGCATATGATGATGTCAAAGCTAGTTCTAGGACAACCCTACTCAATAAATTTGTGTTGTACAAAATGTTAGCATACTTGTTTTACAATTGTGAAAGAAATTTTGTTTGTTTTAATAACTAAAAGAGATATTTGCAATTGTTAAAAAAAAAAAAATAACTGTAGAAGAGATAGGAATACAATTATTGGGTTGTTCCATA--------------ATTATTGGCCGCAAG------AGAAACACAAAAGAAAACAGG----------------------------------------
>APH_5001
-----------------------------------------AATGCTCAGTGTAGCAGCCACACCAACCTCCAGTACTCCCAACTGTAACATGCCGACAGCCCTATTTCTTTCTCCAAGACTTAAAATGTTGTCTGGACATTGTTTCAGGGTATTTAGAAGCTCCAAAAATGCAATTAACACACTTCTGGACGTAACTTGTTCAACAAATGGTTTCTGACTTTTCACACAACACCTTTAAAACAACCTGCATGCCACATGCAGTCACTTCATCTGCGATAATTTTCATATGGCTACGTCTCGCATGCTGTTCTTCAGTCATGCGAAGAAGTCATCCACATTTCCATAACTCTGTGTTTTCCCTTCAAAATCCTTGTATCCCTAAATCTTTGTGACCAGTGTATTAAATGGTAGTCCTAATAGTACACATGGTGTAGTGATTATGGGGTGGGCAGTGACTTAACCACAAATGTATGGACTCTGCTACAGTATACAAGATACCCACATCTACAAATGCCCCCCCCCCATCTCACTTCACCTTGTGCCGCAT--ATTGTGGCATCACAGCTCTAACATTTGTCTTATTACACTGCTAATCCATGCTGAAGAAAACAGCATCTTGTTCGACAAAAGAGGAATGTTGGTTACAAAGTAAAAAAAGAAAAATTTACCTGCTTTCATTCATTCCATAATTCAAACAGGTAGAACCAACACATTCACAGCAACCATCATGGAACCACCTGTAGCTAGATGCACCCATTGAGCTACAGGAATTTTTACACTTATTATACGACATACACTGGGACATAAATGCAACTGTACAGTTGACTGGAATGCTTTCAAGCACTGTGTTGTCTGTTACCGCTATAAAAGACAAAATACATACAAAAGTTAGATCACCCACAACTACGCACATTTACGCAGAATAGAATATCAGTTTTAAAAAATACCAAT--AAAAAAGTCACTATAACAGAAACAAAATTAGTATGACAGCACAAATAAATGGCACAGTAGAAATTGAGTGACACAAATAATGCATATGATGATGTCAAAGCTAGTTCTAGGACAACCCTACTCAATAAATTTGTGTTGTACAAAATGTTAGCATACTTGTTTTACAATTGTGAAAGAAATTTTGTTTGTTTTAATAACTAAAAGAGATATTTGCAATTGTTAAAAAAAAAAAAATAACTGTAGAAGAGATAGGAATACAATTATTGGGTTGTTCCATA--------------ATTATTGGCCGCAAG------AGAAACACAAAAGAAAACAGGA---------------------------------------
>APH_4024
TGTAAAAATCTGCTATGTAGCCAAATGACTACACTCTGAGAAATGCTAAGTGTAGCAGCCACACCAACCTCCAGTACTCCCAACTGTAACATGCCGACAGCCCTATTTCTTTCTCCAAGACTTAAAATGTTGTCTGGACATTGTTTCAGGGTATTTAGAAGCTCCAAAAATGCAATTAACACACTTCTGGACGTAACTTGTTCAACAAATGGTTTCTGACTTTTCACACAACACCTTTAAAACAACCTGCATGCCACATGCAGTCACTTCATCTGCGATAATTTTCATATGGCTACGTCTCGCATGCTGTTCTTCAGTCATGCGAAGAAGTCATCCACATTTCCATAACTC--TGTTTTCCCTTCAAAATCCTTGTATCCCTAAATCTTTGTGACCAGTGTATTAAATGGTAGTCCTAATAGTACACATGGTGTAGTGATTATGGGGTGGGCAGTGACTTAACCACAAATGTATGGACTCTGCTACAGTATACAAGATACCCACATCTACAAATGCCCCCCCCCCATCTCACTTCACCTTGTGCCGCAT--ATTGTGGCATCACAGCTCTAACATTTGTCTTATTACACTGCTAATCCATGCTGAAGAAAACAGCATCTTGTTCGACAAAAGAGGAATGTTGGTTACAAAGTAAAAAAAGAAAAATTTACCTGCTTTCATTCATTCCATAATTCAAACAGGTAGAACCAACACATTCACAGCAACCATCATGGAACCACCTGTAGCTAGATGCACCCATTGAGCTACAGGAATTTTTACACTTATTATACGACATACACTGGGACATAAATGCAACTGTACAGTTGACTGGAATGCTTTCAAGCACTGTGTTGTCTGTTACCGCTATAAAAGACAAAATACATACAAAAGTTAGATCACCCACAACTACGCACATTTACGCAGAATAGAATATCAGTTTTAAAAAATACCAAT--AAAAAAGTCACTATAACAGAAACAAAATTAGTATGACAGCACAAATAAATGGCACAGTAGAAATTGAGTGACACAAATAATGCATATGATGATGTCAAAGCTAGTTCTAGGACAACCCTACTCAATAAATTTGTGTTGTACAAAATGTTAGCATACTTGTTTTACAATTGTGAAAGAAATTTTGTTTGTTTTAATAACTAAAAGAGATATTTGCAATTGTTAAAAAAAAAAAAATAACTGTAGAAGAGATAGGAATACAATTATTGGGTTGTTCCATA--------------ATTATTGGCCGCAAG------AGAAACACAAAAGAAAACAG-----------------------------------------
>APH_4029
-----------------------------------------------------------------------------------------------------------------------------------------------------------------------------------CACACTTCTGGACGTAACTTGTTCAACAAATGGTTTCTGACTTTTCACACAACACCTTTAAAACAACCTGCATGCCACATGCAGTCACTTCATCTGCGATAATTTTCATATGGCTACGTCTCGCATGCTGTTCTTCAGTCATGCGAAGAAGTCATCCACATTTCCATAACTCTGTGTTTTCCCTTCAAAATCCTTGTATCCCTAAATCTTTGTGACCAGTGTATTAAATGGTAGTCCTAATAGTACACATGGTGTAGTGATTATGGGGTGGGCAGTGACTTAACCACAAATGTATGGACTCTGCTACAGTATACAAGATACCCACATCTACAAATGCCCCCCCCCCATCTCACTTCACCTTGTGCCGCAT--ATTGTGGCATCACAGCTCTAACATTTGTCTTATTACACTGCTAATCCATGCTGAAGAAAACAGCATCTTGTTCGACAAAAGAGGAATGTTGGTTACAAAGTAAAAAAAGAAAAATTTACCTGCTTTCATTCATTCCATAATTCAAACAGGTAGAACCAACACATTCACAGCAACCATCATGGAACCACCTGTAGCTAGATGCACCCATTGAGCTACAGGAATTTTTACACTTATTATACGACATACACTGGGACATAAATGCAACTGTACAGTTGACTGGAATGCTTTCAAGCACTGTGTTGTCTGTTACCGCTATAAAAGACAAAATACATACAAAAGTTAGATCACCCACAACTACGCACATTTACGCAGAATAGAATATCAGTTTTAAAAAATACCAAT--AAAAAAGTCACTATAACAGAAACAAAATTAGTATGACAGCACAAATAAATGGCACAGTAGAAATTGAGTGACACAAATAATGCATATGATGATGTCAAAGCTAGTTCTAGGACAACCCTACTCAATAAATTTGTGTTGTACAAAATGTTAGCATACTTGTTTTACAATTGTGAAAGAAATTTTGTTTGTTTTAATAACTAAAAGAGATATTTGCAATTGTTAAAAAAAAAAAAATAACTGTAGAAGAGATAGGAATACAATTATTGGGTTGTTCCATA--------------ATTATTGGCCGCAAG------AGAAACACAAAAGAAAA--------------------------------------------
>APH_0186
TGTAAAAATCTGCTATGTAGCCAAATGACTACACTCTGAGAAATGCTAAGTGTAGCAGCCACACCAACCTCCAGTACTCCCAACTGTAACATGCCGACAGCCCTGTTTCTTTCTCCAAGACTTAAAATGTTGTCTGGGCATTGTTTCAGGGTATTTAGAAGCTCCAAAAATGCAAATAACACACTTCTGGATGTAACTTGTTCAACAAATGGTTTCTGACTTTTCACACAACACCTTTAAAACAACCTGCATGCCACATGCAGTCACTTCATCTGCGATAATTTTCATATGCCTACGTCTCGCATGCTGTTCTTCAGTCATGCAAAGAAGTCATCCACATTTAAATAACTCCGTGTTTTCCCTTCAAAATCCTTGTATCCCTAAATCTTTGTGACCAGTGTATTAAATGGTAGTCCTAATAGTACACATGGTGTAGTGATTATGGGGTGGGCAGTGACTTAACCACAAATGTATGGACTCTGCTACAGTATACAAGATACCCACATCTACAAATGCCCCCCCCCCATCTCACTTCACCTTGTGCCACAT--ATTGTGGCATCACAGCTCTAACATTTGTCTTATTACACTGCTAATCCATGCTGAAGAAAACAACATCTTGTTCGACAAAAGAGGAATGTTGGTTACAAAGTAAAAAAAGAAAAATTTACCTGCTTTCATTCATTCCATAATTCAAACAGGTAGAACCAACACATTCACAGCAACCATCATGGAACCACCTGTAGCTAGATGCACCCATTGAGCTACAGGAATTTTTACACTTATTATACGACATACACTGGGACATAAATGCAACTGTACAGTTGACTGGAATGCTTTCAAGCACTGTGTTGTCTGTTACCGCTATAAAAGACAAAATACATACAAAAGTTAGATCACCCACAACTACGCACATTTACGCAGAATAGAATATCAGTTTAAAAAAATACCAATAAAAAAAAGTCACTATAACAGAAACAAAATTAGTATGACAGCACAAATAAATGGCACAGTAGAAATTGAGTGACACAAATAATGCATATGATGATGTCAAAGCTAGTTCTAGGACAACCCTACTCAATAAATTTGTGTTGTACAAAATGTTAGCATACTTGTTTTACAATTGTGAAAGAAATTTTGTTTGTTTTAATAACTAAAAGAGATATTTGCAATTGTTAAAAAAAAC---ATAACTGTAGAAGAGATAGGAATACAATTACATTACAACTGCATATGCCCACCCCTCACAACATTAGCTTTATGTACATCAGCATCCCGAAGGGAAGCAGAATAACTCTATTCATCAGAAGAAGTATTTTTTACAGTAACC
>APH_0185
TGTAAAAATCTGCTATGTAGCCAAATGACTACACTCTGAGAAATGCTAAGTGTAGCAGCCACACCAACCTCCAGTACTCCCAACTGTAACATGCCGACAGCCCTGTTTCTTTCTCCAAGACTTAAAATGTTGTCTGGGCATTGTTTCAGGGTATTTAGAAGCTCCAAAAATGCAAATAACACACTTCTGGATGTAACTTGTTCAACAAATGGTTTCTGACTTTTCACACAACACCTTTAAAACAACCTGCATGCCACATGCAGTCACTTCATCTGCGATAATTTTCATATGCCTACGTCTCGCATGCTGTTCTTCAGTCATGCGAAGAAGTCATCCACATTTAAATAACTCTGTGTTTTCCCTTCAAAATCCTTGTATCCCTAAATCTTTGTGACCAGTGTATTAAATGGTAGTCCTAATAGTACACATGGTGTAGTGATTATGGGGTGGGCAGTGACTTAACCACAAATGTATGGACTCTGCTACAGTATACAAGATACCCACATCTACAAATGCCCCCCCCCCCTCTCACTTCACCTTGTGCCACAT--ATTGTGGCATCACAGCTCTAACATTTGTCTTATTACACTGCTAATCCATGCTGAAGAAAACAACATCTTGTTCGACAAAAGAGGAATGTTGGTTACAAAGTAAAAAAAGAAAAATTTACCTGCTTTCATTCATTCCATAATTCAAACAGGTAGAACCAACACATTCACAGCAACCATCATGGAACCACCTGTAGCTAGATGCACCCATTGAGCTACAGGAATTTTTACACTTATTATACGACATACACTGGGACATAAATGCAACTGTACAGTTGACTGGAATGCTTTCAAGCACTGTGTTGTCTGTTACCGCTATAAAAGACAAAATACATACAAAAGTTAGATCACCCACAACTACGCACATTTACGCAGAATAGAATATCAGTTTAAAAAAATACCAATAAAAAAAAGTCACTATAACAGAAACAAAATTAGTATGACAGCACAAATAAATGGCACAGTAGAAATTGAGTGACACAAATAATGCATATGATGATGTCAAAGCTAGTTCTAGGACAACCCTACTCAATAAATTTGTGTTGTACAAAATGTTAGCATACTTGTTTTACAATTGTGAAAGAAATTTTGTTTGTTTTAATAACTAAAAGAGATATTTGCAATTGTTAAAAAAAAC---ATAACTGTAGAAGAGATAGGAATACAATTACATTACAAATGCATATGCCCACCCCTCACAACATTAGCTTTATGTACATCAGCATCCCGAAGGGAAGCAGAATAACTCTATTCATCAGAAGAAGTATTTTTTACAGTAACC
>APH_0674
TGTAAAAATCTGCTATGTAGCCAAATGACTACACTCTGAGAAATGCTAAGTGTAGCAGCCACACCAACCTCCAGTACTCCCAACTGTAACATGCCGACAGCCCTGTTTCTTTCTCCAAGACTTAAAATGTTGTCTGGGCATTGTTTCAGGGTATTTAGAAGCTCCAAAAATGCAAATAACACACTTCTGGATGTAACTTGTTCAACAAATGGTTTCTGACTTTTCACACAACACCTTTAAAACAACCTGCATGCCACATGCAGTCACTTCATCTGCGATAATTTTCATATGCCTACGTCTCGCATGCTGTTCTTCAGTCATGCGAAGAAGTCATCCACATTTAAATAACTCTGTGTTTTCCCTTCAAAATCCTTGTATCCCTAAATCTTTGTGACCAGTGTATTAAATGGTAGTCCTAATAGTACACATGGTGTAGTGATTATGGGGTGGGCAGTGACTTAACCACAAATGTATGGACTCTGCTACAGTATACAAGATACCCACATCTACAAATGCCCCCCCCCCATCTCACTTCACCTTGTGCCACAT--ATTGTGGCATCACAGCTCTAACATTTGTCTTATTACACTGCTAATCCATGCTGAAGAAAACAACATCTTGTTCGACAAAAGAGGAATGTTGGTTACAAAGTAAAAAAAGAAAAATTTACCTGCTTTCATTCATTCCATAATTCAAACAGGTAGAACCAACACATTCACAGCAACCATCATGGAACCACCTGTAGCTAGATGCACCCATTGAGCTACAGGAATTTTTACACTTATTATACGACATACACTGGGACATAAATGCAACTGTACAGTTGACTGGAATGCTTTCAAGCACTGTGTTGTCTGTTACCGCTATAAAAGACAAAATACATACAAAAGTTAGATCACCCACAACTACGCACATTTACGCAGAATAGAATATCAGTTTAAAAAAATACCAATAAAAAAAAGTCACTATAACAGAAACAAAATTAGTATGACAGCACAAATAAATGGCACAGTAGAAATTGAGTGACACAAATAATGCATATGATGATGTCAAAGCTAGTTCTAGGACAACCCTACTCAATAAATTTGTGTTGTACAAAATGTTAGCATACTTGTTTCACAATTGTGAAAGAAATTTTGTTTGTTTTAATAACTAAAAGAGATATTTGCAATTGTTAAAAAAAAC---ATAACTGTAGAAGAGATAGGAATACAATTACATTACAAATGCATATGCCCACCCCTCACAACATTAGCTTTATGTACATCAGCATCCCGAAGGGAAGCAGAATAACTCTATTCATCAGAAGAAGTATTTTTTACAGTAACC
>APH_3188
TGTAAAAATCTGCTATGTAGCCAAATGACTACACTCTGAGAAATGCTAAGTGTAGCAGCCACACCAACCTCCAGTACTCCCAACTGTAACATGCCGACAGCCCTGTTTCTTTCTCCAAGACTTAAAATGTTGTCTGGGCATTGTTTCAGGGTATTTAGAAGCTCCAAAAATGCAAATAACACACTTCTGGATGTAACTTGTTCAACAAATGGTTTCTGACTTTTCACACAACACCTTTAAAACAACCTGCATGCCACATGCAGTCACTTCATCTGCGATAATTTTCATATGCCTACGTCTCGCATGCTGTTCTTCAGTCATGCGAAGAAGTCATCCACATTTAAATAACTCTGTGTTTTCCCTTCAAAATCCTTGTATCCCTAAATCTTTGTGACCAGTGTATTAAATGGTAGTCCTAATAGTACACATGGTGTAGTGATTATGGGGTGGGCAGTGACTTAACCACAAATGTATGGACTCTGCTACAGTATACAAGATACCCACATCTACAAATGCCCCCCCCCCCTCTCACTTCACCTTGTGCCACAT--ATTGTGGCATCACAGCTCTAACATTTGTCTTATTACACTGCTAATCCATGCTGAAGAAAACAACATCTTGTTCGACAAAAGAGGAATGTTGGTTACAAAGTAAAAAAAGAAAAATTTACCTGCTTTCATTCATTCCATAATTCAAACAGGTAGAACCAACACATTCACAGCAACCATCATGGAACCACCTGTAGCTAGATGCACCCATTGAGCTACAGGAATTTTTACACTTATTATACGACATACACTGGGACATAAATGCAACTGTACAGTTGACTGGAATGCTTTCAAGCACTGTGTTGTCTGTTACCGCTATAAAAGACAAAATACATACAAAAGTTAGATCACCCACAACTACGCACATTTACGCAGAATAGAATATCAGTTTAAAAAAATACCAATAAAAAAAAGTCACTATAACAGAAACAAAATTAGTATGACAGCACAAATAAATGGCACAGTAGAAATTGAGTGACACAAATAATGCATATGATGATGTCAAAGCTAGTTCTAGGACAACCCTACTCAATAAATTTGTGTTGTACAAAATGTTAGCATACTTGTTTCACAATTGTGAAAGAAATTTTGTTTGTTTTAATAACTAAAAGAGATATTTGCAATTGTTAAAAAAAAC---ATAACTGTAGAAGAGATAGGAATACAATTACATTACAAATGCATATGCCCACCCCTCACAACATTAGCTTTATGTACATCAGCATCCCGAAGGGAAGCAGAATAACTCTATTCATCAGAAGAAGTATTTTTTACAGTAACC
>APH_1602
------------------------------------------------------------------------------------------------------------------------------------------------------------------------------------------------GTAACTTGTTCAACAAATGGTTTCTGACTTTTCACACAACACCTTTAAAACAACCTGCATGCCACATGCAGTCACTTCATCTGCGATAATTTTCATATGCCTACGTCTCGCATGCTGTTCTTCAGTCATGCGAAGAAGTCATCCACATTTCCATAACTCTGTGTTTTCCCTTCAAAATCCTTGTATCCCTAAATCTTTGGGACCAGTGTATTAAATGGTAGTCCTAATAGTACACATGGTGTAGTGATTATGGGGTGGGCAGTGACTTAACCACAAATGTATGGACTCTGCTACAGTATACAAGATACCCACATCTACAAATGCCCCCCCCCCATCTCACTTCACCTTGTGCCGCAT--ATTGTGGCATCACAGCTCTAACATTTGTCTTATTACACTGCTAATCCATGCTGAAGAAAACAGCATCTTGTTCGACAAAAGAGGAATGTTGGTTACAAAGTAAAAAAAGAAAAATTTACCTGCTTTCATTCATTCCATAATTCAAACAGGTAGAACCAACACATTCACAGCAACCATCATGGAACCACCTGTAGCTAGATGCACCCATTGAGCTACAGGAATTTTTACACTTATTATACGACATACACTGGGACATAAATGCAACTGTACAGTTGACTGGAATGCTTTCAAGCACTGTGTTGTCTGTTACCGCTATAAAAGACAAAATACATACAAAAGTTAGATCACCCACAACTACGCACATTTACGCAGAATAGAATATCAGTTTAAAAAAATACCAATAAAAAAAAGTCACTATAACAGAAACAAAATTGGTATGACAGCACAAATAAATGGCACAGTAGAAATTGAGTGACACAAATAATGCATATGATGATGTCAAAGCTAGTTCTAGGACAACCCTACTCAATAAATTTATGTTGTACAAAACGTTAGCATACTTGTTTTACAATTGTGAAAGAAATTTTGTTTGTTTTAATAACTAA-----------------------------------------------------------------------------------------------------------------------------------------------------------------------------
>APH_0136
TGTAAAAATCTGCTATGTAGCCAAATGACTACACTCTGAGAAATGCTAAGTGTAGCAGCCACACCAACCTCCAGTACTCCCAACTGTAACATGCCGACAGCCCTGTTTCTTTCTCCAAGACTTAAAATGTTGTCTGGGCATTGTTTCAGGGTATTTAGAAGCTCCAAAAATGCAAATAACACACTTCTGGATGTAACTTGTTCAACAAATGGTTTCTGACTTTTCACACAACACCTTTAAAACAACCTGCATGCCACATGCAGTCACTTCATCTGCGATAATTTTCATATGCCTACGTCTCGCATGCTGTTCTTCAGTCATGCGAAGAAGTCATCCACATTTCCATAACTCTGTGTTTTCCCTTCAAAATCCTTGTATCCCTAAATCTTTGTGACCAGTGTATTAAATGGTAGTCCTAATAGTACACATGGTGTAGTGATTATGGGGTGGGCAGTGACTTAACCACAAATGTATGGACTCTGCTACAGTATACAAGATACCCACATCTACAAATGCCCACCCCCCATCTCACTTCACCTTGTGCCGCAT--ATTGTGGCATCACAGCTCTAACATTTGTCTTATTACACTGCTAATCCATGCTGAAGAAAACAGCATCTTGTTCGACAAAAGAGGAATGTTGGTTACAAAGTAAAAAAAGAAAAATTTACCTGCTTTCATTCATTCCATAATTCAAACAGGTAGAACCAACACATTCACAGCAACCATCATGGAACCACCTGTAGCTAGATGCACCCATTGAGCTACAGGAATTTTTACACTTATTATACGACATACACTGGGACATAAATGCAACTGTACAGTTGACTGGAATGCTTTCAAGCACTGTGTTGTCTGTTACCGCTATAAAAGACAAAATACATACAAAAGTTAGATCACCCACAACTACGCACATTTACGCAGAATAGAATACCAGTTTAAAAAAATACCAATAAAAAAAAGTCACTATAACAGAAACAAAATTAGTATGACAGCACAAATAAATGGCACAGTAGAAATTGAGTGACACAAATAATGCATATGATGATGTCAAAGCTAGTTCTAGGACAACCCTACTCAATAAATTTGTGTTGTACAAAATGTTAGCATACTTGTTTTACAATTGTGAAAGAAATTTTGTTTGTTTTAATAACTAAAAGATATATTTGCAATTGTTAAAAAAAAC---ATAACTGTAGAAGAGATAGGAATACAATTACATTACAACTGCATATGCCCACCCCTCACAACATTAGCTTTATGTACATCAGCATCCCGAAGGGAAGCAGAATAACTCTATTCATCAGAAGAAGTATTTTTTACAGTAACC
>APH_3177
TGTAAAAATCTGCTATGTAGCCAAATGACTACACTCTGAGAAATGCTAAGTGTAGCAGCCACACCAACCTCTAGTACTCCCAACTGTAACATGCCGACAGCCCTGTTTCTTTCTCCAAGACTTAAAATGTTGTCTGGGCATTGTTTCAGGGTATTTAGAAGCTCCAAAAATGCAAATAACACACTTCTGGATGTAACTTGTTCAACAAATAGTTTCTGACTTTTCACACAACACCTTTAAAACAACCTGCATGCCACATGCAGTCACTTCATCTGCGATAATTTTCATATGCCTACGTCTCGCATGCTGTTCTTCAGTCATGCGAAGAAGTCATCCACATTTCCATAACTCTGTGTTTTCCCTTCAAAATCCTTGTATCCCTAAATCTTTGTGACCAGTGTATTAAATGGTAGTCCTAATAGTACACATGGTGTAGTGATTATGGGGTGGGCAGTGACTTAACCACAAATGTATGGACTCTGCTACAGTATACAAGATACCCACATCTACAAATGCCCCCCCCCC-TCTCACTTCACCTTGTGCCGCAT--ATTGTGGCATCACAGCTCTAACATTTGTCTTATTACACTGCTAATCCATGCTGAAGAAAACAGCATCTTGTTCGACAAAAGAGGAATGTTGGTTACAAAGTAAAAAAAGAAAAATTTACCTGCTTTCATTCATTCCATAATTCAAACAGGTAGAACCAACACATTCACAGCAACCATCATGGAACCACCTGTAGCTAGATGCACCCATTGAGCTACAGGAATTTTTACACTTATTATACGACATACACTGGGACATAAATGCAACTGTACAGTTGACTGGAATGCTTTCAAGCACTGTGTTGTCTGTTACCGCTATAAAAGACAAAATACATACAAAAGTTAGATCACCCACAACTACGCACATTTACGCAGAATAGAATATCAGTTTAAAAAAATACCAATAAAAAAAAGTCACTATAACAGAAACAAAATTAGTATGACAGCACAAATAAATGGCACAGTAGAAATTGAGTGACACAAATAATGCATATGATGATGTCAAAGATAGTTCTAGGACAACCCTACTCAATAAATTTGTGTTGTACAAAATGTTAGCATACTTGTTTTACAATTGTGAAAGAAATTTTGTTTGTTTTAATAACTAA-----------------------------------------------------------------------------------------------------------------------------------------------------------------------------
