# Supplementary material for: ﻿Discovery of a new tarantula species from the Madrean Sky Islands and the first documented instance of syntopy between two montane endemics (Araneae, Theraphosidae, Aphonopelma): a case of prior mistaken identity
Source: Zookeys. 2024 Aug 16;1210:61–98. doi: 10.3897/zookeys.1210.125318 (PMC11344175; doi:10.3897/zookeys.1210.125318)
Supplement: Supplementary material 8 — Phylogenomics files [file zookeys-1210-061_article-125318__-s008.zip › Suppl8/individual_UCE_loci/sl_realigned_uce_200162.fas]

>APH_1357
------------------------------------------------------------------------------------------------------------------------------------------------------------------------------------------------------------------------------------------------------------------------------------------------------------------CTTTCCCTACAC----------------------------------------------------------------------------------------GACGCTCTTCCGATC-----------------------TGATGGTGTTTTAAATGACAATCCCTTTCATAAAATGTTAAAAGCTTGCTTTAACCAAGAATTAAAACTTACCGACACAAGAACAGCACTCTGTGTAAAAATAATCAAGGCAGTAGAAACAATCTTTGCTGCATGTGGTGTTTTTTGCATCACATTTACAAGACTGTGTAAGCATGCACTTGCTAACTATGGAAGCACAAACAGCTTCATTGCATCCATCAGCT-------------------------------CCACAT------------------------------CCTCCTAACAA------------------------TTAAACCATAA--TTCGACTAAAAT---------AATTCGCCGCATT--------------------------TTTTCAGACCAAAAGGCATCCGAGGTG------------------AACGGTAAGTACCAAAACCTTACG------CCCAGGTG-------------------------------------------------------------------------------------------------------------------------------------------------------------------------------------CTCCAGCAGGACA-----------------------GTATT---------------------------------------------------------------------------------------------------------------------------------------------------
>APH_0772
CAAGACTGACTGACCAGTCCAGTTGACCAGACAGTCAAACAGTCAACTGACCAACTGACCAGACAAACTGACCAAACTGACAAACATCAAAGTTTGGTCAAAGTTTTTTTGACCAAACTGGTCAAAACTGACAAGACTGACTGTACTTAGTCAAGTCAGTCAGTCAAGACTAACTGACTTGACTGTACTGTAGAAGATGACTGTACTGCCATCTTTATTAAGATGGCAGTACAGTCATCTTAATATATTAGAAAACAATAAAGCATAGGTGAGTCCATCTCAACTCCTTCATTTTTAGGGAGGTAACTTTTCTAACACCCTCCAAACATCTCTAGCTAAAACACCACTTTAACAACAAACAAAGTTTTTAACACACAGAGAAAAAAAAAATAGCAACATGTATTTTAAACCACTTCCCATCATGAAGAGGTGACCAAAGTTTAGAGATGGTGTTTTAAATGACAATCCCTTTCATAAAATGTTAAAAGCTTGCTTTAACCAAGAATTAAAACTTACCGACACAAGAACAGCACTCTGTGTAAAAATAATCAAGGCAGTAGAAACAATCTTTGCTGCATGTGGTGTTTTTTGCATCACATTTACAAGACTGTGTAAGCATGCACTTGCTAACTATGGAAGCACAAACAGCTTCATTGCATCCATCAGTGAACAGCAAAAACGGAAGAGAAAATACTGCTAACACATAGAAAATCAGCTGCAACTTGTTTGGCAGTGACTCCTGAAAAGACAAGAACAAAAATATATGCACTTTTAACTGTGACTTTTTACTAAAACAAAAAACTCAAAACACCATATCACAATAATGTCAAAAGTGCTGACGAGTCTTGAGATTTAAAGGAATGTGAGTTTAGAAGAAGAACTACATACAATGATGA--ACCAAAATGGTACGACAACTCCCATATGAAGCAAATGATGTCAACTATCTTGTAACAGTGGCACATATCAAGGTCAGGGATATATAAGAGACAGCAAGCTGAGTCTGAATGGAAATTTATTCAGTTCTTCTGGTGTTAGTGTAAAACTAAATATCTGTTAAAAC--TAAATATTAAACACATTTAGTGTAAAAATCAATATTTGTATTAA-TCACGATAATACTGATATAC-GATAATCACGATATTATGAAATTAATCACGATAA-TATTGTATTGTTG----------GAATACAATATATGAAGT-ACATTTAGTGTAGAACTGAATATTTGTTTTACTTCAGCATTA----------------------------------------------
>APH_0186
CAAGACTGACTGACCAGTCCAGTTGACCAGATAGTCTGACAGTCAAACAGTCAACTGACCAGACAAACTGACCAAACTGACAAACATCAAAGTTTGGTCAAAGTTTTTTTGACCAAACTGGTCACAACTGACCAGACTGACTGTACTTAGTCAAGTCAGTCAGTCAAGACTAACTGACTTGACTGTACTGTAGAAGATGACTGTACTGCCATCTTTATTAAGATGGCAGTACAGTCATCTTAATATATTAGAAAACAATAAAGCATAGGTGAGTCCATCTCAACTCCTTCATTTTTAGGGAGGTAACTTTTCTAACACCCTCCAAACATCTCTAGCTAAAACACCACTTTAACAACAAACAAAGTTTTTAACACACAGAGAAAAATACTATAGCAACATGAGTTTTAAACCACTTCCCATCATGAAGAAGTGATCAAAGTTTAGAGATGGTGTTTTAAATGACAATCCCTTTCATAAAATGTTAAAAGCTTGCTTTAACCAAGAATTAAAACTTACCGACACAAGAACAGCACTCTGTGTAAAAATAATCAAGGCAGTAGAAACAATCTTTGCTGCATGTGGTGTTTTTTGCATCACATTTACAAGACTGTGTAAGCATGCACTTGCTAACTATGGAAGCACAAACAGCTTCATTGCATCCATCAGTGAACAGCAAAAACGGAAGAGAAAATACTGCTAACACATAGAAAATCAGCTGCAACTTGTTTGGCAGTGACTCCTGAAAAGACAAGAACAAAAATATATACACTTTTAACTGTGACATTTTACTGAAACAAAAAACTCAAAACACCATATCAC-------------------------------ATTTAAAGGAATGCAAGTTTGGAAGAAGAACTACATACAATGATAA--ACCAAAATGGTAGGACAACTCCCATATGAAGCAAATGATGTCAACTATCTTGTAACAGTGGCACATATCAAGGTCAGGGATATATCAGAGACAGCAAGCTGAGTCTGAATGGAAATTTATTCAGTTCTTCTGGTGTTAGTGTAAAACTAAATATCTGTTAAAACTGTAAATATTAAACACATTTAGTGTAGAACTGAATATTTGTTTTACTTCAGCATTATACTTATGTACTTGTAATTGGTCTTGTATTTTATTAATGGAAATAAGTGCTATATTTTCGTTACCATCACGAGCACAGGATAAGGATTGGTACTGACAAGGGATACATAAACTTGTTCAACACTGGTAAAAATGCTGCAGAAATTGATGGAGACTTTCTGGAAAAATAAGGTTTGGT
>APH_3188
CAAGACTGACTGACCAGTCCAGTTGACCAGATAGTCTGACAGTCAAACAGTCAACTGACCAGACAAACTGACCAAACTGACAAACATCAAAGTTTGGTCAAAGTTTTTTTGACCAAACTGGTCACAACTGACCAGACTGACTGTACTTAGTCAAGTCAGTCAGTCAAGACTAACTGACTTGACTGTACTGTAGAAGATGACTGTACTGCCATCTTTATTAAGATGGCAGTACAGTCATCTTAATATATTAGAAAACAATAAAGCATAGGTGAGTCCATCTCAACTCCTTCATTTTTAGGGAGGTAACTTTTCTAACACCCTCCAAACATCTCTAGCTAAAACACCACTTTAACAACAAACAAAGTTTTTAACACACAGAGAAAAATACTATAGCAACATGAGTTTTAAACCACTTCCCATCATGAAGAAGTGATCAAAGTTTAGAGATGGTGTTTTAAATGACAATCCCTTTCATAAAATGTTAAAAGCTTGCTTTAACCAAGAATTAAAACTTACCGACACAAGAACAGCACTCTGTGTAAAAATAATCAAGGCAGTAGAAACAATCTTTGCTGCATGTGGTGTTTTTTGCATCACATTTACAAGACTGTGTAAGCATGCACTTGCTAACTATGGAAGCACAAACAGCTTCATTGCATCCATCAGTGAACAGCAAAAACGGAAGAGAAAATACTGCTAACACATAGAAAATCAGCTGCAACTTGTTTGGCAGTGACTCCTGAAAAGACAAGAACAAAAATATATACACTTTTAACTGTGACATTTTACTGAAACAAAAAACTCAAAACACCATATCAC-------------------------------ATTTAAAGGAATGCAAGTTTGGAAGAAGAACTACATACAATGATAA--ACCAAAATGGTAGGACAACTCCCATATGAAGCAAATGATGTCAACTATCTTGTAACAGTGGCACATATCAAGGTCAGGGATATATCAGAGACAGCAAGCTGAGTCTGAATGGAAATTTATTCAGTTCTTCTGGTGTTAGTGTAAAACTAAATATCTGTTAAAACTGTAAATATTAAACACATTTAGTGTAGAACTGAATATTTGTTTTACTTCAGCATTATACTTATGTACTTGTAATTGGTCTTGTATTTTATTAATGGAAATAAGTGCTATATTTTCGTTACCATCACGAGCACAGGATAAGGATTGGTACTGACAAGGGATACATAAACTTGTTCAACACTGGTAAAAATGCTGCAGAAATTGATGGAGACTTTCTGGAAAAATAAGGTTTGGT
>APH_0185
CAAGACTGACTGACCAGTCCAGTTGACCAGATAGTCTGACAGTCAAACAGTCAACTGACCAGACAAACTGACCAAACTGACAAACATCAAAGTTTGGTCAAAGTTTTTTTGACCAAACTGGTCACAACTGACCAGACTGACTGTACGTAGTCAAGTCAGTCAGTCAAGACTAACTGACTTGACTGTACTGTAGAAGATGACTGTACTGCCATCTTTATTAAGATGGCAGTACAGTCATCTTAATATATTAGAAAACAATAAAGCATAGGTGAGTCCATCTCAACTCCTTCATTTTTAGGGAGGTAACTTTTCTAACACCCTCCAAACATCTCTAGCTAAAACACCACTTTAACAACAAACAAAGTTTTTAACACACAGAGAAAAATACTATAGCAACATGAGTTTTAAACCACTTCCCATCATGAAGAAGTGATCAAAGTTTAGAGATGGTGTTTTAAATGACAATCCCTTTCATAAAATGTTAAAAGCTTGCTTTAACCAAGAATTAAAACTTACCGACACAAGAACAGCACTCTGTGTAAAAATAATCAAGGCAGTAGAAACAATCTTTGCTGCATGTGGTGTTTTTTGCATCACATTTACAAGACTGTGTAAGCATGCACTTGCTAACTATGGAAGCACAAACAGCTTCATTGCATCCATCAGTGAACAGCAAAAACGGAAGAGAAAATACTGCTAACACATAGAAAATCAGCTGCAACTTGTTTGGCAGTGACTCCTGAAAAGACAAGAACAAAAATATATACACTTTTAACTGTGACATTTTACTGAAACAAAAAACTCAAAACACCATATCAC-------------------------------ATTTAAAGGAATGCAAGTTTGGAAGAAGAACTACATACAATGATAA--ACCAAAATGGTAGGACAACTCCCATATGAAGCAAATGATGTCAACTATCTTGTA-------------------------------------------------------------------------------------------------------------------------------------------------------------------------------------------------------------------------------------------------------------------------------------------------------------------------------------------------------
>APH_0674
CAAGACTGACTGACCAGTCCAGTTGACCAGATAGTCTGACAGTCAAACAGTCAACTGACCAGACAAACTGACCAAACTGACAAACATCAAAGTTTGGTCAAAGTTTTTTTGACCAAACTGGTCACAACTGACCAGACTGACTGTACTTAGTCAAGTCAGTCAGTCAAGACTAACTGACTTGACTGTACTGTAGAAGATGACTGTACTGCCATCTTTATTAAGATGGCAGTACAGTCATCTTAATATATTAGAAAACAATAAAGCATAGGTGAGTCCATCTCAACTCCTTCATTTTTAGGGAGGTAACTTTTCTAACACCCTCCAAACATCTCTAGCTAAAACACCACTTTAACAACAAACAAAGTTTTTAACACACAGAGAAAAATACTATAGCAACATGTGTTTTAAACCACTTCCCATCATGAAGAAGTGATCAAAGTTTAGAGATGGTGTTTTAAATGACAATCCCTTTCATAAAATGTTAAAAGCTTGCTTTAACCAAGAATTAAAACTTACCGACACAAGAACAGCACTCTGTGTAAAAATAATCAAGGCAGTAGAAACAATCTTTGCTGCATGTGGTGTTTTTTGCATCACATTTACAAGACTGTGTAAGCATGCACTTGCTAACTATGGAAGCACAAACAGCTTCATTGCATCCATCAGTGAACAGCAAAAACGGAAGAGAAAATACTGCTAACACATAGAAAATCAGCTGCAACTTGTTTGGCAGTGACTCCTGAAAAGACAAGAACAAAAATATATACACTTTTAACTGTGACATTTTACTGAAACAAAAAACTCAAAACACCATATCAC-------------------------------ATTTAAAGGAATGCAAGTTTGGAAGAAGAACTACATACAATGATAA--ACCAAAATGGTAGGACAACTCCCATATGAAGCAAATGATGTCAACTATCTTGTAACAGTTGCACATATCAAGGTCAGGGATATATCAGAGACAGCAAGCTGAGTCTGAATGGAAATTTATTCAGTTCTTCTGGTGTTAGTGTAAAACTAAATATCTGTTAAAACTGTAAATATTAAACACATTTAGTGTAGAACTGAATATTTGTTTTACTTCAGCATTATACTTATGTACTTGTAATTGGTCTTGTATTTTATTAATGGAAATAAGTGCTATATTTTCGTTACCATCACGAGCACAGGATAAGGATTGGTACTGACAAGGGATACATAAACTTGTTCAACACTGGTAAAAATGCTGCAGAAATTGATGGAGACTTTCTGGAAAAATAAGGTTTGGT
>APH_0717
CAAGACTGACTGACCAGTCCAGTTGACCAGATAGGCTGACAGTCAAACAGTCAACTGACCAGACAAACTGACCAAACTGACAAACATCAAAGTTTGGTCAAAGTTTTTTTGACCAAACTGGTCACAACTGACCAGACTGACTGTACTTAGTCAAGTCAGTCAGTCAAGACTAACTGACTTGACTGTACTGTAGAAGATGACTGTACTGCCATCTTTATTAAGATGGCAGTACAGTCATCTTAATATATTAGAAAACAATAAAGCATAGGTGAGTCCATCTCAACTCCTTCATTTTTAGGGAGGTAACTTTTCTAACACCCTCCAAACATCTCTAGCTAAAACACCACTTTAACAACAAACAAAGTTTTTAACACACAGAGAAAAATACTATAGCAACATGTGTTTTAAACCACTTCCCATCATGAAGAAGTGATCAAAGTTTAGAGATGGTGTTTTAAATGACAATCCCTTTCATAAAATGTTAAAAGCTTGCTTTAACCAAGAATTAAAACTTACCGACACAAGAACAGCACTCTGTGTAAAAATAATCAAGGCAGTAGAAACAATCTTTGCTGCATGTGGTGTTTTTTGCATCACATTTACAAGACTGTGTAAGCATGCACTTGCTAACTATGGAAGCACAAACAGCTTCATTGCATCCATCAGTGAACAGCAAAAACGGAAGAGAAAATACTGCTAACACATAGAAAATCAGCTGCAACTTGTTTGGCAGTGACTCCTGAAAAGACAAGAACAAAAATATATACACTTTTAACTGTGACATTTTACTGAAACAAAAAACTCAAAACACCATATCAC-------------------------------ATTTAAAGGAATGCAAGTTTGGAAGAAGAACTACATACAATGATAA--ACCAAAATGGTAGGACAACTCCCATATGAAGCAAATGATGTCAACTATCTTGTAACAGTGGCACATATCAAGGTCAGGGATATATCAGAGACAGCAAGCTGAGTCTGAATGGAAATTTATTCAGTTCTTCTGGTGTTAGTGTAAAACTAAATATCTGTTAAAACTGTAAATATTAAACACATTTAGTGTAGAACTGAATATTTGTTTTACTTCAGCATTATACTTATGTACTTGTAATTGGTCTTGTATTTTATTAATGGAAATAAGTGCTATATTTTCGTTACCATCACGAGCACAGGATAAGGATTGGTACTGACAAGGGATACATAAACTTGTTCAACACTGGTAAAAATGCTGCAGAAATTGATGGAGACTTTCTGGAAAAATAAGGTTTGGT
>APH_1535
----------------------------------TCAAACAGTCAACTGACCAACTGACCAGACAAACTGACCAAACTGACAAACATCAAAGTTTGGTCAAAGTTTTTTTGACCAAACTGGTCAAAACTGACCAGACTGACTGTACTTAGTCAAGTCAGTCAGTCAAGACTAACTGACTTGACTGTACTGTAGAAGATGACTGTACTGCCATCTTTATTAAGATGGCAGTACAGTCATCTTAATATATTAGAAAACAATAAAGCATAGGTGAGTCCATCTCAACTCCTTCATTTTTAGGGAGGTAACTTTTCTAACACCCTCCAAACATCTCTAGCTAAAACACCACTTTAACAACAAACAAAGTTTTTAACACACAGAGAAAAAAAAAATAGCAACATGTGTTTTAAACCACTTCCCACCATGAAGAAGTGACCAAAGTTTAGAGATGGTGTTTTAAATGACAATCCCTTTCATAAAATGTTAAAAGCTTGCTTTAACCAAGAATTAAAACTTACCGACACAAGAACAGCACTCTGTGTAAAAATAATCAAGGCAGTAGAAACAATCTTTGCTGCATGTGGTGTTTTTTGCATCACATTTACAAGACTGTGTAAGCATGCACTTGCTAACTATGGAAGCACAAACAGCTTCATTGCATCCATCAGTGAACAGCAAAAACGGAAGAGAAAATACTGCTAACACATAGAAAATCAGCTGCAACTTGTTTGGCAGTGACTCCTGAAAAGACAAGAACAAAAATATATGCACTTTTAACTGTGACATTTTACTAAAACAA-------AAAACACCATATCACAATAATGTCAAAAGTGCTGACGAGTCTTGAGATTTAAAGGAATGTGAGTTTAGAAGAAGAACTACATACAATGATGA--ACCAAAATGGTACGACAACTCCCATATGAAGCAAATGATGTCAACTATCTTGTAACAGTGGCACATATCAAGGTCAGGGATATATAAGAGACAGCAAGCTGAGTCTGAATGGAAATTTATTCAGTTCTTCTGGTGTTAGTGTAAAACTAAATATCTGTTAAAACTGTAAATATTAAACACATTTATTGTAGAACTGAATATTTGTTTTACTTCAGCATTATACTTATATACTTGTAATTGGTCTTGTATTTTATTAATGGAAATAAGTGCTATATTTTCATTACCATCACGAGCACAGGATAAGGACTGGTACTGACAAGGGATACATAAACTTGTTCAACACTGGTAAAAATGCTGCAGAAATTGATGGAGACTTTCTGGAAAAATAAGGTTTGGT
>APH_0880
CAAGACTGACTGACCAGTCCAGTTGACCAGACAGTCAAACAGTCAACTGACCAACTGACCAGACAAACAGAC--------CAAACATCAAAGTTTGGTCAAAGTTTTTTTGACCAAACTGGTCAAAACTGACCAGACTGACTGTACTTAGTCAAGTCAGTCAGTCAAGACTAATTGACTTGACTGTACTGTAGAAGATGACTGTACTGCCATCTTTATTAAGATGGCAGTACAGTCATCTTAATATATTAGAAAACAATAAAGCATAGGTGAGTCCATCTCAACTCCTTCATTTTTAGGGAGGTAACTTTTCTAACACCCTCCAAACATCTCTAGCTAAAACACCACTTTAACAACAAACAAAGTTTTTAACACACAGAG-AAAAAAAAATAGCAACATGTGTTTTAAACCACTTCCCACCATGAAGAAGTGACCAAAGTTTAGAGATGGTGTTTTAAATGACAATCCCTTTCATAAAATGTTAAAAGCTTGCTTTAACCAAGAATTAAAACTTACCGACACAAGAACAGCACTCTGTGTAAAAATAATCAAGGCAGTAGAAACAATCTTTGCTGCATGTGGTGTTTTTTGCATCACATTTACAAGACTGTGTAAGCATGCACTTGCTAACTATGGAAGCACAAACAGCTTCATTGCATCCATCAGTGAACAGCAAAAACGGAAGAGAAAATACTGCTAACACATAGAAAATCAGCTGCAACTTGTTTGGCAGTGACTCCTGAAAAGACAAGAACAAAAATATATGCACTTTTAACTGTGACATTTTACTAAAACAA-------AAAACACCATATCACAATAATGTCAAAAGTGCTGACGAGTCTTGAGATTTAAAGGAATGCGAGTTTGGAAGAAGAACTACATACAATGATGA--ACCAAAATGGTAGGACAACTCCCATATGAAGCAAATGATGTCAACTATCTTGTAACAGTGGCACATATCAAGGTCAGGGATATATATGAGACAGCAAGCTGAGTCTGAATGGAAATTTATTCAGTTCTTCTGGTGTTAGTGTAAAACTAAATATCTGTTAAAACTGTAAATATTAAACACATTTAGTGTAGAACTGAATATTTGTTTTACTTCAGCATTATACTTATATACTTGTAATTGGTCTTGTATTTTATTAATGGAAATAAGTGCTATATTTTCATTATCATCACGAGCACAGGATAAGGACTGGTACTGACAAGGGATACATAAACTTGTTCAACACTGGTAAAAATGCTGCAGAAATTGATGGAGACTTTCTGGAAAAATAAGGTTTGGT
>APH_0683
CAAGACTGACTGACCAGTCCAGTTGACCAG--------ACAGTCAAACAGTCAACTGACCAGACAAACTGAC--------CAAACATCAAAGTTTGGTCAAAGTTTTTTTGACCAAACTGGTCAAAACTGACCAGACTGACTGTACTTAGTCAAGTCAGTCAGTCAAGACTAATTGACTTGACTGTACTGTAGAAGATGACTGTACTGCCATCTTTATTAAGATGGCAGTACAGTCATCTTAATATATTAGAAAACAATAAAGCATAGGTGAGTCCATCTCAACTCCTTCATTTTTAGGGAGGTAACTTTTCTAACACCCTCCAAACATCTCTAGCTAAAACACCACTTTAACAACAAACAAAGTTTTTAACACACAGAG-AAAAAAAAATAGCAACATGTGTTTTAAACCACTTCCCACCATGAAGAAGTGACCAAAGTTTAGAGATGGTGTTTTAAATGACAATCCCTTTCATAAAATGTTAAAAGCTTGCTTTAACCAAGAATTAAAACTTACCGACACAAGAACAGCACTCTGTGTAAAAATAATCAAGGCAGTAGAAACAATCTTTGCTGCATGTGGTGTTTTTTGCATCACATTTACAAGACTGTGTAAGCATGCACTTGCTAACTATGGAAGCACAAACAGCTTCATTGCATCCATCAGTGAACAGCAAAAACGGAAGAGAAAATACTGCTAACACATAGAAAATCAGCTGCAACTTGTTTGGCAGTGACTCCTGAAAAGACAAGAACAAAAATATATGCACTTTTAACTGTGACATTTTACTAAAACAA-------AAAACACCATATCACAATAATGTCAAAAGTGCTGACGAGTCTTGAGATTTAAAGGAATGCGAGTTTGGAAGAAGAACTACATACAATGATGA--ACCAAAATGGTAGGACAACTCCCATATGAAGCAAATGATGTCAACTATCTTGTAACAGTGGCACATATCAAGGTCAGGGATATATAAGAGACAGCAAGCTGAGTCTGAATGGAAATTTATTCAGTTCTTCTGGTGTTAGTGTAAAACTAAATATCTGTTAAAACTGTAAATATTAAACACATTTAGTGTAGAACTGAATATTTGTTTTACTTCAGCATTATACTTATATACTTGTAATTGGTCTTGTATTTTATTAATGGAAATAAGTGCTATATTTTCATTATCATCACGAGCACAGGATAAGGACTGGTACTGACAAGGGATACATAAACTTGTTCAACACTGGTAAAAATGCTGCAGAAATTGATGGAGACTTTCTGGAAAAATAACGTTTGGT
>APH_3177
CAAGACTGACTGACCAGTCCAGTTGACCAGATAGGCTGACAGTCAAACAGGCAACTGACCAGACAAACAGACCAAACTGACAAACATCAAAGTTTGGTCAAAGTTTTTTTGACCAAACTGGTCAAAACTGACCAGACTGACTGTACTTAGTCAAGTCAGTCAGTCAAGACTAATTGACTTGACTGTACTGTAGAAGATGACTGTACTGCCATCTTTATTAAGATGGCAGTACAGTCATCTTAATATATTAGAAAACAATAAAGCATAGGTGAGTCCATCTCAACTCCTTCATTTTTAGGGAGGTAACTTTTCTAACACCCTCCAAACATCTCTAGCTAAAACACCACTTTAACAACAAACAAAGTTTTTAACACACAGAGAAAAAAAAAATAGCAACATGTGTTTTAAACCACTTCCCACCATGAAGAAGTGACCAAAGTTTAGAGATGGTGTTTTAAATGACAATCCCTTTCATAAAATGTTAAAAGCTTGCTTTAACCAAGAATTAAAACTTACCGACACAAGAACAGCACTCTGTGTAAAAATAATCAAGGCAGTAGAAACAATCTTTGCTGCATGTGGTGTTTTTTGCATCACATTTACAAGACTGTGTAAGCATGCACTTGCTAACTATGGAAGCACAAACAGCTTCATTGCATCCATCAGTGAACAGCAAAAACGGAAGAGAAAATACTGCTAACACATAGAAAATCAGCTGCAACTTGTTTGGCAGTGACTCCTGAAAAGACAAGAACAAAAATATATGCACTTTTAACTGTGACATTTTACTAAAACAA-------AAAACACCATATCACAATAATGTCAAAAGTGCTGACGAGTCTTGAGATTTAAAGGAATGCGAGTTTGGAAGAAGAACTACATACAATGATGA--ACCAAAATGGTAGGACAACTCCCATATGAAGCAAATGATGTCAACTATCTTGTAACAGTGGCACATATCAAGGTCAGGGATATATAAGAGACAGCAAGCTGAGTCTGAATGGAAATTTATTCAGTTCTTCTGGTGTTAGTGTAAAACTAAATATCTGTTAAAACTGTAAATATTAAACACATTTAGTGTAGAACTGAATATTTGTTTTACTTCAGCATTATACTTATATACTTGTAATTGGTCTTGTATTTTATTAATGGAAATAAGTGCTATATTTTCATTATCATCACGAGCACAGGATAAGGACTGGTACTGACAAGGGATACATAAACTTGTTCAACACTGGTAAAAATGCTGCAGAAATTGATGGAGACTTTCTGGAAAAATAAGGTTTGGT
>APH_3191
CAAGACTGACTGACCAGTCCAGTTGACCAGACAGTCAAACAGTCAACTGACCAACTGACCAGACAAACAGAC--------CAAACATCAAAGTTTGGTCAAAGTTTTTTTGACCAAACTGGTCAAAACTGACCAGACTGACTGTACTTAGTCAAGTCAGTCAGTCAAGACTAATTGACTTGACTGTACTGTAGAAGATGACTGTACTGCCATCTTTATTAAGATGGCAGTACAGTCATCTTAATATATTAGAAAACAATAAAGCATAGGTGAGTCCATCTCAACTCCTTCATTTTTAGGGAGGTAACTTTTCTAACACCCTCCAAACATCTCTAGCTAAAACACCACTTTAACAACAAACAAAGTTTTTAACACACAGAG-AAAAAAAAATAGCAACATGTGTTTTAAACCACTTCCCACCATGAAGAAGTGACCAAAGTTTAGAGATGGTGTTTTAAATGACAATCCCTTTCATAAAATGTTAAAAGCTTGCTTTAACCAAGAATTAAAACTTACCGACACAAGAACAGCACTCTGTGTAAAAATAATCAAGGCAGTAGAAACAATCTTTGCTGCATGTGGTGTTTTTTGCATCACATTTACAAGACTGTGTAAGCATGCACTTGCTAACTATGGAAGCACAAACAGCTTCATTGCATCCATCAGTGAACAGCAAAAACGGAAGAGAAAATACTGCTAACACATAGAAAATCAGCTGCAACTTGTTTGGCAGTGACTCCTGAAAAGACAAGAACAAAAATATATGCACTTTTAACTGTGACATTTTACTAAAACAA-------AAAACACCATATCACAATAATGTCAAAAGTGCTGACGAGTCTTGAGATTTAAAGGAATGCGAGTTTGGAAGAAGAACTACATACAATGATGA--ACCAAAATGGTAGGACAACTCCCATATGAAGCAAATGATGTCAACTATCTTGTAACAGTGGCACATATCAAGGTCAGGGATATATAAGAGACAGCAAGCTGAGTCTGAATGGAAATTTATTCAGTTCTTCTGGTGTTAGTGTAAAACTAAATATCTGTTAAAACTGTAAATATTAAACACATTTAGTGTAGAACTGAATATTTGTTTTACTTCAGCATTATACTTATATACTTGTAATTGGTCTTGTATTTTATTAATGGAAATAAGTGCTATATTTTCATTATCATCACGAGCACAGGATAAGGACTGGTACTGACAAGGGATACATAAACTTG--------------------------------------------------------------
>APH_4021
CAAGACTGACTGACCAGTCCAGTTGACCAG--------ACAGTCAAACAGTCAACTGACCAGACAAACAGAC--------CAAACATCAAAGTTTGGTCAAAGTTTTTTTGACCAAACTGGTCAAAACTGACCAGACTGACTGTACTTAGTCAAGTCAGTCAGTCAAGACTAATTGACTTGACTGTACTGTAGAAGATGACTGTACTGCCATCTTTATTAAGATGGCAGTACAGTCATCTTAATATATTAGAAAACAATAAAGCATAGGTGAGTCCATCTCAACTCCTTCATTTTTAGGGAGGTAACTTTTCTAACACCCTCCAAACATCTCTAGCTAAAACACCACTTTAACAACAAACAAAGTTTTTAACACACAGAG-AAAAAAAAATAGCAACATGTGTTTTAAACCACTTCCCACCATGAAGAAGTGACCAAAGTTTAGAGATGGTGTTTTAAATGACAATCCCTTTCATAAAATGTTAAAAGCTTGCTTTAACCAAGAATTAAAACTTACCGACACAAGAACAGCACTCTGTGTAAAAATAATCAAGGCAGTAGAAACAATCTTTGCTGCATGTGGTGTTTTTTGCATCACATTTACAAGACTGTGTAAGCATGCACTTGCTAACTATGGAAGCACAAACAGCTTCATTGCATCCATCAGTGAACAGCAAAAACGGAAGAGAAAATACTGCTAACACATAGAAAATCAGCTGCAACTTGTTTGGCAGTGACTCCTGAAAAGACAAGAACAAAAATATATGCACTTTTAACTGTGACATTTTACTAAAACAA-------AAAACACCATATCACAATAATGTCAAAAGTGCTGACGAGTCTTGAGATTTAAAGGAATGCGAGTTTGGAAGAAGAACTACATACAATGATGA--ACCAAAATGGTAGGACAACTCCCATATGAAGCAAATGATGTCAACTATCTTGTAACAGTGGCACATATCAAGGTCAGGGATATATAAGAGACAGCAAGCTGAGTCTGAATGGAAATTTATTCAGTTCTTCTGGTGTTAGTGTAAAACTAAATATCTGTTAAAACTGTAAATATTAAACACATTTAGTGTAGAACTGAATATTTGTTTTACTTCAGCATTATACTTATATACTTGTAATTGGTCTTGTATTTTATTAATGGAAATAAGTGCTATATTTTCATTATCATCACGAGCACAGGATAAGGACTGGTACTGACAAGGGATACATAAACTTGTTCAACACTGGTAAAAATGCTGCAGAAATTGATGGAGACTTTCTGGAAAAATAAGGTTTGGT
>APH_0723
---------------AGTCCAGTTGACCAGACAGTCAAACAGTCAACTGACCAACTGACCAGACAAACAGAC--------CAAACATCAAAGTTTGGTCAAAGTTTTTTTGACCAAACTGGTCAAAACTGACCAGACTGACTGTACTTAGTCAAGTCAGTCAGTCAAGACTAATTGACTTGACTGTACTGTAGAAGATGACTGTACTGCCATCTTTATTAAGATGGCAGTACAGTCATCTTAATATATTAGAAAACAATAAAGCATAGGTGAGTCCATCTCAACTCCTTCATTTTTAGGGAGGTAACTTTTCTAACACCCTCCAAACATCTCTAGCTAAAACACCACTTTAACAACAAACAAAGTTTTTAACACACAGAG-AAAAAAAAATAGCAACATGTGTTTTAAACCACTTCCCACCATGAAGAAGTGACCAAAGTTTAGAGATGGTGTTTTAAATGACAATCCCTTTCATAAAATGTTAAAAGCTTGCTTTAACCAAGAATTAAAACTTACCGACACAAGAACAGCACTCTGTGTAAAAATAATCAAGGCAGTAGAAACAATCTTTGCTGCATGTGGTGTTTTTTGCATCACATTTACAAGACTGTGTAAGCATGCACTTGCTAACTATGGAAGCACAAACAGCTTCATTGCATCCATCAGTGAACAGCAAAAACGGAAGAGAAAATACTGCTAACACATAGAAAATCAGCTGCAACTTGTTTGGCAGTGACTCCTGAAAAGACAAGAACAAAAATATATGCACTTTTAACTGTGACATTTTACTAAAACAA-------AAAACACCATATCACAATAATGTCAAAAGTGCTGACGAGTCTTGAGATTTAAAGGAATGCGAGTTTGGAAGAAGAACTACATACAATGATGA--ACCAAAATGGTAGGACAACTCCCATATGAAGCAAATGATGTCAACTATCTTGTAACAGTGGCACATATCAAGGTCAGGGATATATAAGAGACAGCAAGCTGAGTCTGAATGGAAATTTATTCAGTTCTTCTGGTGTTAGTGTAAAACTAAATATCTGTTAAAACTGTAAATATTAAACACATTTAGTGTAGAACTGAATATTTGTTTTACTTCAGCATTATACTTATATACTTGTAATTGGTCTTGTATTTTATTAATGGAAATAAGTGCTATATTTTCATTATCATCACGAGCACAGGATAAGGACTGGTACTGACAAGGGATACATAAACTTGTTCAACACTGGTAAAAATGCTGCAGAAATTGATGGAGACTTTCTGGAAAAATAAGGTTTGGT
>APH_0622
---------------------------------------------------------------------------------------------------------------------CTGGTCAAAACTGACCAGACTGACTGTACTTAGTCAAGTCAGTCAGTCAAGACTAATTGACTTGACTGTACTGTAGAAGATGACTGTACTGCCATCTTTATTAAGATGGCAGTACAGTCATCTTAATATATTAGAAAACAATAAAGCATAGGTGAGTCCATCTCAACTCCTTCATTTTTAGGGAGGTAACTTTTCTAACACCCTCCAAACATCTCTAGCTAAAACACCACTTTAACAACAAACAAAGTTTTTAACACACAGAG-AAAAAAAAATAGCAACATGTGTTTTAAACCACTTCCCACCATGAAGAAGTGACCAAAGTTTAGAGATGGTGTTTTAAATGACAATCCCTTTCATAAAATGTTAAAAGCTTGCTTTAACCAAGAATTAAAACTTACCGACACAAGAACAGCACTCTGTGTAAAAATAATCAAGGCAGTAGAAACAATCTTTGCTGCATGTGGTGTTTTTTGCATCACATTTACAAGACTGTGTAAGCATGCACTTGCTAACTATGGAAGCACAAACAGCTTCATTGCATCCATCAGTGAACAGCAAAAACGGAAGAGAAAATACTGCTAACACATAGAAAATCAGCTGCAACTTGTTTGGCAGTGACTCCTGAAAAGACAAGAACAAAAATATATGCACTTTTAACTGTGACATTTTACTAAAACAA-------AAAACACCATATCACAATAATGTCAAAAGTGCTGACGAGTCTTGAGATTTAAAGGAATGCGAGTTTGGAAGAAGAACTACATACAATGATGA--ACCAAAATGGTAGGACAACTCCCATATGAAGCAAATGATGTCAACTATCTTGTAACAGTGGCACATATCAAGGTCAGGGATATATAAGAGACAGCAAGCTGAGTCTGAATGGAAATTTATTCAGTTCTTCTGGTGTTAGTGTAAAACTAAATATCTGTTAAAACTGTAAATATTAAACACATTTAGTGTAGAACTGAATATTTGTTTTACTTCAGCATTATACTTATATACTTGTAATT--------------------------------------------------------------------------------------------------------------------------------------------------------------
>APH_1438
---------------------------------------------------------------------------------------------------------------------------------------------------------------------------------------TGTACTGTAGAAGATGACTGTACTGCCATCTTTATTAAGATGGCAGTACAGTCATCTTAATATATTAGAAAACAATAAAGCATAGGTGAGTCCATCTCAACTCCTTCATTTTTAGGGAGGTAACTTTTCTAACACCCTCCAAACATCTCTAGCTAAAACACCACTTTAACAACAAACAAAGTTTTTAACACACAGAG-AAAAAAAAATAGCAACATGTGTTTTAAACCACTTCCCACCATGAAGAAGTGACCAAAGTTTAGAGATGGTGTTTTAAATGACAATCCCTTTCATAAAATGTTAAAAGCTTGCTTTAACCAAGAATTAAAACTTACCGACACAAGAACAGCACTCTGTGTAAAAATAATCAAGGCAGTAGAAACAATCTTTGCTGCATGTGGTGTTTTTTGCATCACATTTACAAGACTGTGTAAGCATGCACTTGCTAACTATGGAAGCACAAACAGCTTCATTGCATCCATCAGTGAACAGCAAAAACGGAAGAGAAAATACTGCTAACACATAGAAAATCAGCTGCAACTTGTTTGGCAGTGACTCCTGAAAAAACAAGAACAAAAATATATGCACTTTTAACTGTGACATTTTACTAAAACAA-------AAAACACCATATCACAATAATGTCAAAAGTGCTGACGAGTCTTGAGATTTAAAGGAATGCGAGTTTGGAAGAAGAACTACATACAATGATGA--ACCAAAATGGTAGGACAACTCCCATATGAAGCAAATGATGTCAACTA--------------------------------------------------------------------------------------------------------------------------------------------------------------------------------------------------------------------------------------------------------------------------------------------------------------------------------------------------------------
>APH_1602
CAAGACTGACTGACCAGTCCAGTTGACCAGATAGTCTGACAGTCAAACAGTCAACTGACCAGACAAACTGACCAAAGTGACAAACATCAAAGTTTGGTCAAAGTTTTTTTGACCAAACTGGTCACAACTGACCAGACTGACTGTACTTAGTCAAGTCAGTCAGTCAAGACTAACTGACTTGACTGTACTGTAGAAGATGACTGTACTGCCATCTTTATTAAGATGGCAGTACAGTCATCTTAATATATTAGAAAACAATAAAGCATAGGTGAGTCCATCTCAACTCCTTCATTTTTAGGGAGGTAACTTTTCTAACACCCTCCAAACATCTCTAGCTAAAACACCACTTTAACAACAAACAAAGTTTTTAACACACAGAG-AAAAAACTATAGCAACATGTGTTTTAAACCACTTCCCATCATGAAGAAGTGACCAAAGTTTAGAGATGGTGTTTTAAATGACAATCCCTTTCATAAAATGTTAAAAGCTTGCTTTAACCAAGAATTAAAACTTACCGACACAAGAACAGCACTCTGTGTAAAAATAATCAAGGCAGTAGAAACAATCTTTGCTGCATGTGGTGTTTTTTGCATCACATTTACAAGACTGTGTAAGCATGCACTTGCTAACTATGGAAGCACAAACAGCTTCATTGCATCCATCAGTGAACAGCAAAAACGGAAGAGAAAATACTGCTAACACATAGAAAATCAGCTGCAACTTGTTTGGCAGTGACTCCTGAAAAGACAAGAACAAAAATATATGCACTTTTAACTGTGACATTTTACTAAAACAA-------AAAACACCATATCACAATAATGTCAAAAGTGCTGACAAGTCTTGAGATTTAAAGGAATGCAAGTTTGGAAGAAGAACTACATACAATGATGA--ACCAAAATGGTAGGACAACTCCCATATGAAGCAAATGATGTCAACTATCTTGTAACAGTGGCACATATCAAGGTCAGGGATATATAAGAGACAGCAAGCTGAGTCTGAATGGAAATTTATT-AGTTCTTCTGGTGTTAGTGTAAAACTAAATATCTGTTAAAACTGTAAATATTAAACACATTTAGTGTAGAACTGAATATTTGTTTTACTTCAGCATTATACTTATGTACTTGTAATTGGTCTTGTATTTTATTAATGGAAATAAGCGCTATATTTTCGTTACCATCATGAGCACAGGATAAGGACTGGTACTGACAAGGGATACATAAACTTGTTCAACACTGGTAAAAATGCTGCAGAAATTGATGGAGACTTTCTGGAAAAATAAGGTTTGGT
>APH_0136
-----------------------------------------------------------------------------------------------GGTCAAAGTTTTTTTGACCAAACTGGTCACAACTGACCAGACTGACTGTACTTAGTCAAGTCAGTCAGTCAAGACTAACTGACTTGACTGTACTGTAGAAGATGACTGTACTGCCATCTTTATTAAGATGGCAGTACAGTCATCTTAATATATTAGAAAACAATAAAGCACAGGTGAGTCCATCTCAACTCCTTCATTTTTAGGGAGGTAACTTTTCTAACACCCTCCAAACATCTCTAGCTAAAACACCACTTTAACAACAAACAAAGTTTTTAACACACAGAGAAAAATACTATAGCAACATGTGTTTTAAACCACTTCCCATCATGAAGAAGTGACCAAAGTTTAGAGATGGTGTTTTAAATGACAATCCCTTTCATAAAATGTTAAAAGCTTGCTTTAACCAAGAATTAAAACTTACCAACACAAGAACAGCACTCTGTGTAAAAATAATCAAGGCAGTAGAAACAATCTTTGCTGCATGTGGTGTTTTTTGCATCACATTTACAAGACTGTGTAAGCATGCACTTGCTAACTATGGAAGCACAAACAGCTTCATTGCATCCATCAGTGAACAGCAAAAACGGAAGAGAAAATACTGCTAACACATAGAAAATCAGCTGCAACTTGTTTGGCAGTGACTCCTGAAAAGACAAGAACAAAAATATATGCACTTTTAACTGTGACACTTTACTAAAACAAAAAACTCAAAACACCATATCAC-------------------------------ATTTAAAGGAATGCGAGTTTGGAAGAAGAACTACAGACAATGATGA--ACCAAAATGGTAGGACAACTCCCATATGAAGCAAATGATGTCAACTATCTTGTAACAGTGGCACATATCAAGGTCAGGGATATATAAGAGACAGCAAGCTGAGTCTGAATGGAAATTTATTCAGTTCTTCTGGTGTTAGTGTAAAACTAAATATCTGTTAAAACTGTAAATATTAAACACATTTAGTGTAGAACTGAATATTTGTTTTACTTCAGCATTATACTTATGTACTTGTAATTGGTCTTGTATTTTATTAATGGAAATAAGTGCTATATTTTCGTTACCATCACGAGCACAGGATAAGGACTGGTACTGACAAGGGATACATAAACTTGTTCAACACTGGTAAAAATGCTGCAGAAATTGATGGAGACTTTCTGGAAAAATAAGGTTTGGT
>APH_5003
--------------------------CCAGATAGTCTGACAGTCAAACAGTCAACTGACCAGACAAACTGACCAAACTGACAAACATCAAAGTTTGGTCAAAGTTTTTTTGACCAAACTGGTCACAACTGACCAGACTGACTGTACTTAGTCAAGTCAGTCAGTCAAGACTAACTGACTTGACTGTACTGTAGAAGATGACTGTACTGCCATCTTTATTAAGATGGCAGTACAGTCATCTTAATATATTAGAAAACAATAAAGCACAGGTGAGTCCATCTCAACTCCTTCATTTTTAGGGAGGTAACTTTTCTAACACCCTCCAAACATCTCTAGCTAAAACACCACTTTAACAACAAACAAAGTTTTTAACACACAGAGAAAAATACTATAGCAACATGTGTTTTAAACCACTTCCCATCATGAAGAAGTGACCAAAGTTTAGAGATGGTGTTTTAAATGACAATCCCTTTCATAAAATGTTAAAAGCTTGCTTTAACCAAGAATTAAAACTTACCAACACAAGAACAGCACTCTGTGTAAAAATAATCAAGGCAGTAGAAACAATCTTTGCTGCATGTGGTGTTTTTTGCATCACATTTACAAGACTGTGTAAGCATGCACTTGCTAACTATGGAAGCACAAACAGCTTCATTGCATCCATCAGTGAACAGCAAAAACGGAAGAGAAAATACTGCTAACACATAGAAAATCAGCTGCAACTTGTTTGGCAGTGACTCCTGAAAAGACAAGAACAAAAATATATGCACTTTTAACTGTGACACTTTACTAAAACAAAAAACTCAAAACACCATATCACAATAATGTCAAAAGTGCTGACAAGTCTTGAGATTTAAAGGAATGCGAGTTTGGAAGAAGAACTACATACAATGATGA--ACCAAAATGGTAGGACAACTCCCATATGAAGCAAATGATGTCAACTATCTTGTAACAGTGGCACATATCAAGGTCAGGGATATATAAGAGACAGCAAGCTGAGTCTGAATGGAAATTTATTCAGTTCTTCTGGTGTTAGTGTAAAACTAAATATCTGTTAAAACTGTAAATATTAAACACATTTAGTGTAGAACTGAATATTTGTTTTACTTCAGCATTATACTTATGTACTTGTAATTGGTCTTGTATTTTATTAATGGAAATAAGTGCTATATTTTCATTACCATCACGAGCACAGGATAAGGACTGGTACTGACAAGGGATACATAAACTTGTTCAACACTGGT--------------------------------------------------
>APH_4029
-----------------------------------------GTCAAACAGTCAACTGACCAGACAAACTGACCAAACTGACAAACATCAAAGTTTGGTCAAAGTTTTTTTGTCCAAACTGGTCACGCCTGACCAGACTGACTGTACTTAGTCAAGTCAGTCAGTCAAGACTAACTGACTTGACTGTACTGTAGAAGATGATTGTACTGCCATCTTTATTAAGATGGCAGTACAGTCATCTTAATATATTAGAAAACAATAAAGCATAGGTGAGTCCATCTCAACTCCTTCATTTTTAGGGAGGTAACTTTTCTAACACCCTCCAAACATCTCTAGCTAAAACACCACTTTAACAACAAACAAAGTTTTTAACACACAGAGAAAAATACTATAGCAACATGTGTTTTAAACCACTTCCCATCATGAAGAAGTGACCAAAGTTTAGAGATGGTGTTTTAAATGACAATCCCTTTCATAAAATGTTAAAAGCTTGCTTTAACCAAGAATTAAAACTTACCGACACAAGAACAGCACTCTGTGTAAAAATAATCAAGGCAGTAGAAACAATCTTTGCTGCATGTGGTGTTTTTTGCATCACATTTACAAGACTGTGTAAGCATGCACTTGCTAACTATGGAAGCACAAACAGCTTCATTGCATCCATCAGTGAACAGCAAAAACGGAAGAGAAAATACTGCTAACACATAGAAAATCAGCTGCAACTTGTTTGGCAGTGACTCCTGAAAAGACAAGAACAAAAATATATGCAATTTTAACTGTGACATTTTACTAAAACAAAAAACTCAAAACACCATATCACAATAATGTCAAAAGTGCTGACGAGTCTTGAGATTTAAAGGAATGCGAGTTTGGAAGAAGAACTACATACAATGATGA--ACCAAAATGGTAGGACAACTCCCATATGAAGCAAATGATGTCAACTATCTTGTAACAGTGGCACATATCAAGGTCAGGGATATATAAGAGACAGCAAGCTGAGTCTGAATGGAAATTTATTCAGTTCTTCTGGTGTTAGTGTAAAACTAAATATCTGTTAAAACTGTAAATATTAAACACATTTAGTGTAGAACTGAATATTTGTTTTACTTCAGCATTATACTTAGGTACTTGTAATT--------------------------------------------------------------------------------------------------------------------------------------------------------------
>APH_4005
CAAGACTGACTGACCAGTCCAGTTGACCAGATAGTCTGACAGTCAAACAGTCAACTGACCAGACAAACTGACCAAACTGACAAACATCAAAGTTTGGTCAAAGTTTTTTTGACCAAACTGGTCAAAACTGACAAGACTGACTGTACTTAGTCAAGTCAGTCAGTCAAGACTAACTGACTTGACTGTACTGTAGAAGATGATTGTACTGCCATCTTTATTAAGATGGCAGTACAGTCATCTTAATATATTAGAAAACAATAAAGCATAGGTGAGTCCATCTCAACTCCTTCATTTTTAGGGAGGTAACTTTTCTAACACCCTCCAAACATCTCTAGCTAAAACACCACTTTAACAACAAACAAAGTTTTTAACACACAGAGAAAAATACTATAGCAACATGTGTTTTAAACCACTTCCCATCATGAAGAAGTGACCAAAGTTTAGAGATGGTGTTTTAAATGACAATCCCTTTCATAAAATGTTAAAAGCTTGCTTTAACCAAGAATTAAAACTTACCGACACAAGAACAGCACTCTGTGTAAAAATAATCAAGGCAGTAGAAACAATCTTTGCTGCATGTGGTGTTTTTTGCATCACATTTACAAGACTGTGTAAGCATGCACTTGCTAACTATGGAAGCACAAACAGCTTCATTGCATCCATCAGTGAACAGCAAAAACGGAAGAGAAAATACTGCTAACACATAGAAAATCAGCTGCAACTTGTTTGGCAGTGACTCCTGAAAAGACAAGAACAAAAATATATGCAATTTTAACTGTGACATTTTACTAAAACAAAAAACTCAAAACACCATATCACAATAATGTCAAAAGTGCTGACGAGTCTTGAGATTTAAAGGAATGCGAGTTTGGAAGAAGAACTACATACAATGATGA--ACCAAAATGGTAGGACAACTCCCATATGAAGCAAATGATGTCAACTATCTTGTAACAGTGGCACATATCAAGGTCAGGGATATATAAGAGACAGCAAGCTGAGTCTGAATGGAAATTTATTCAGTTCTTCTGGTGTTAGTGTAAAACTAAATATCTGTTAAAACTGTAAATATTAAACACATTTAGTGTAGAACTGAATATTTGTTTTACTTCAGCATTATACTTAGGTACTTGTAATTGGTCTTGTATTTTATTAATGGAAATAAGTGCTATATTTTCATTATCATCACAAGCACAGGATAAGGACTGGTACTGACAAGGGATACATAAACTTGTTCAACACTGGTAAAAATGCTGCAGAAATTGATGGAGACTTTCTGGAAAAATAAGGTTTGGT
>APH_4024
CAAGACTGACTGACCAGTCCAGTTGACCAGATAGTCTGACAGTCAAACAGTCAACTGACCAGACAAACTGACCAAACTGACAAACATCAAAGTTTGGTCAAAGTTTTTTTGACCAAACTGGTCACAACTGACCAGACTGACTGTACTTAGTCAAGTCAGTCAGTCAAGACTAACTGACTTGACTGTACTGTAGAAGATGATTGTACTGCCATCTTTATTAAGATGGCAGTACAGTCATCTTAATATATTAGAAAACAATAAAGCATAGGTGAGTCCATCTCAACTCCTTCATTTTTAGGGAGGTAACTTTTCTAACACCCTCCAAACATCTCTAGCTAAAACACCACTTTAACAACAAACAAAGTTTTTAACACACAGAGAAAAATACTATAGCAACATGTGTTTTAAACCACTTCCCATCATGAAGAAGTGACCAAAGTTTAGAGATGGTGTTTTAAATGACAATCCCTTTCATAAAATGTTAAAAGCTTGCTTTAACCAAGAATTAAAACTTACCGACACAAGAACAGCACTCTGTGTAAAAATAATCAAGGCAGTAGAAACAATCTTTGCTGCATGTGGTGTTTTTTGCATCACATTTACAAGACTGTGTAAGCATGCACTTGCTAACTATGGAAGCACAAACAGCTTCATTGCATCCATCAGTGAACAGCAAAAACGGAAGAGAAAATACTGCTAACACATAGAAAATCAGCTGCAACTTGTTTGGCAGTGACTCCTGAAAAGACAAGAACAAAAATATATGCACTTTTAACTGTGACATTTTACTAAAACAAAAAACTCAAAACACCATATCACAATAATGTCAAAAGTGCTGACGAGTCTTGAGATTTAAAGGAATGCGAGTTTGGAAGAAGAACTACATACAATGATGA--ACCAAAATGGTAGGACAACTCCCATATGAAGCAAATGATGTCAACTATCTTGTAACAGTGGCACATATCAAGGTCAGGGATATATAAGAGACAGCAAGCTGAGTCTGAATGGAAATTTATTCAGTTCTTCTGGTGTTAGTGTAAAACTAAATATCTGTTAAAACTGTAAATATTAAACACATTTAGTGTAGAACTGAATATTTGTTTTACTTCAGCATTATACTTAGGTACTTGTAATTGGTCTTGTATTTTATTAATGGAAATAAGTGCTATATTTTCATTATCATCACAAGCACAGGATAAGGACTGGTACTGACAAGGGATACATAAACTTGTTCAACACTGGTAAAAATGCTGCAGAAATTGATGGAGACTTTCTGGAAAAATAAGGTTTGGT
>APH_5001
----------------------------------------------------------------------------------------AAAGTTTGGTCAAAGTTTTTTTGACCAAACTGGTCACAACTGACCAGACTGACTGTACTTAGTCAAGTCAGTCAGTCAAGACTAACTGACTTGACTGTACTGTAGAAGATGATTGTACTGCCATCTTTATTAAGATGGCAGTACAGTCATCTTAATATATTAGAAAACAATAAAGCATAGGTGAGTCCATCTCAACTCCTTCATTTTTAGGGAGGTAACTTTTCTAACACCCTCCAAACATCTCTAGCTAAAACACCACTTTAACAACAAACAAAGTTTTTAACACACAGAGAAAAATACTATAGCAACATGTGTTTTAAACCACTTCCCATCATGAAGAAGTGACCAAAGTTTAGAGATGGTGTTTTAAATGACAATCCCTTTCATAAAATGTTAAAAGCTTGCTTTAACCAAGAATTAAAACTTACCGACACAAGAACAGCACTCTGTGTAAAAATAATCAAGGCAGTAGAAACAATCTTTGCTGCATGTGGTGTTTTTTGCATCACATTTACAAGACTGTGTAAGCATGCACTTGCTAACTATGGAAGCACAAACAGCTTCATTGCATCCATCAGTGAACAGCAAAAACGGAAGAGAAAATACTGCTAACACATAGAAAATCAGCTGCAACTTGTTTGGCAGTGACTCCTGAAAAGACAAGAACAAAAATATATGCACTTTTAACTGTGACATTTTACTAAAACAAAAAACTCAAAACACCATATCACAATAATGTCAAAAGTGCTGACGAGTCTTGAGATTTAAAGGAATGCGAGTTTGGAAGAAGAACTACATACAATGATGA--ACCAAAATGGTAGGACAACTCCCATATGAAGCAAATGATGTCAACTATCTTGTAACAGTGGCACATATCAAGGTCAGGGATATATAAGAGACAGCAAGCTGAGTCTGAATGGAAATTTATTCAGTTCTTCTGGTGTTAGTGTAAAACTAAATATCTGTTAAAACTGTAAATATTAAACACATTTAGTGTAGAACTGAATATTTGTTTTACTTCAGCATTATACTTAGGTACTTGTAATTGGTCTTGTATTTTATTAATGGAAATAAGTGCTATATTTTCATTATCATCACAAGCACAGGATAAGGACTGGTACTGAC--------------------------------------------------------------------------------
>APH_5079
CAAGACTGACTGACCAGTCCAGTTGACCAGATAGTCTGACAGTCAAACAGTCAACTGACCAGACAAACTGACCAAACTGACAAACATCAAAGTTTGGTCAAAGTTTTTTTGACCAAACTGGTCACAACTGACCAGACTGACTGTACTTAGTCAAGTCAGTCAGTCAAGACTAACTGACTTGACTGTACTGTAGAAGATGATTGTACTGCCATCTTTATTAAGATGGCAGTACAGTCATCTTAATATATTAGAAAACAATAAAGCATAGGTGAGTCCATCTCAACTCCTTCATTTTTAGGGAGGTAACTTTTCTAACACCCTCCAAACATCTCTAGCTAAAACACCACTTTAACAACAAACAAAGTTTTTAACACACAGAGAAAAATACTATAGCAACATGTGTTTTAAACCACTTCCCATCATGAAGAAGTGACCAAAGTTTAGAGATGGTGTTTTAAATGACAATCCCTTTCATAAAATGTTAAAAGCTTGCTTTAACCAAGAATTAAAACTTACCGACACAAGAACAGCACTCTGTGTAAAAATAATCAAGGCAGTAGAAACAATCTTTGCTGCATGTGGTGTTTTTTGCATCACATTTACAAGACTGTGTAAGCATGCACTTGCTAACTATGGAAGCACAAACAGCTTCATTGCATCCATCAGTGAACAGCAAAAACGGAAGAGAAAATACTGCTAACACATAGAAAATCAGCTGCAACTTGTTTGGCAGTGACTCCTGAAAAGACAAGAACAAAAATATATGCACTTTTAACTGTGACATTTTACTAAAACAAAAAACTCAAAACACCATATCACAATAATGTCAAAAGTGCTGACGAGTCTTGAGATTTAAAGGAATGCGAGTTTGGAAGAAGAACTACATACAATGATGA--ACCAAAATGGTAGGACAACTCCCATATGAAGCAAATGATGTCAACTATCTTGTAACAGTGGCACATATCAAGGTCAGGGATATATAAGAGACAGCAAGCTGAGTCTGAATGGAAATTTATTCAGTTCTTCTGGTGTTAGTGTAAAACTAAATATCTGTTAAAACTGTAAATATTAAACACATTTAGTGTAGAACTGAATATTTGTTTTACTTCAGCATTATACTTAGGTACTTGTAATTGGTCTTGTATTTTATTAATGGAAATAAGTGCTATATTTTCATTATCATCACAAGCACAGGATAAGGACTGGTACTGACAAGGGATACATAAACTTGTTCAACACTGG---------------------------------------------------
