# Supplementary material for: ﻿Discovery of a new tarantula species from the Madrean Sky Islands and the first documented instance of syntopy between two montane endemics (Araneae, Theraphosidae, Aphonopelma): a case of prior mistaken identity
Source: Zookeys. 2024 Aug 16;1210:61–98. doi: 10.3897/zookeys.1210.125318 (PMC11344175; doi:10.3897/zookeys.1210.125318)
Supplement: Supplementary material 8 — Phylogenomics files [file zookeys-1210-061_article-125318__-s008.zip › Suppl8/individual_UCE_loci/sl_realigned_uce_2001630.fas]

>APH_3191
-----------------------------------------------------------------------------------------------------CGTTACAATGCACATAATACTTGACATTGGTCCAAAACTGTATAATATAACTTTTAAGTTTAAGATATATTCTTGCAGTTAAATTTCTTTTCTTCAAGTTCTATAGGAAAATCAGTTTAAACATTTTACCTGATGATGACAGGTGAAGTCTTTTTGAAATACACTCAGAATAAATTTTTATTTTTCATATCAACAGTACTGAACATTAACACTGTAGCTTTTGTGCTATTTCATCAAATATTTAACTATGCTGTTATAACTGTTTTCTGTAAATACAGATGTGCAGTGTACATTGTGCTGTTATTTTCACAGTTCCAGTCTGCATCACAAGTTACCTGATGCTGTGCATGTTTGTGATAAAACCTTATTGGTTTGTATCCATGTACAGAAGTGAATATAAAGACAGCCTATGCATTTCTTCACATGAGAACTGTGTGTTTGTGGGAATGTATGGACCTGAAATACATTAAAATATAAATACCTCCTGGAACATTCCATGTAGACACCAACGTCTGTAAAATCAGCTGAGCAACAGAGTCAGAAATAAAGTGGAAGTGTAATGGATTCTTTCTATAAAACAGAATACTTTTTATAAGAGTGACCACAGATCTGCTAGAGTTGTACCCTGCACAAACAATAGCAATGTGAATCACTTCACATTTGGGAACTTCAGGTTCTCTATTCAAGCAGACTACAGTTCGTTGGCTACCAGTGGTCCCAAGTCCTCCAGACTCTTCTTCTTTAGTTCCATAAGTCTGTGAATCATTTTGTTGCGTTTCAGACATAATGCTCAGCAGCTGATTTTGGGAAATGCTGAAATTTCAACATGAACATAATTATAGTGGCACCTTTTATATGAAAAAGCACATGCATATTATGAAAATAAAAAGAATGTACCACTTAACAATGGTAAAAAAAAATTATGCTGTAAAAACACAAAACTTGCACTAACTCACAGCACACAAAAAGCAGTTATATCAGTACAGTTTAAAAATGATGAAATCTATTTTGTATGCATACATATAAAAATATTTTGGATCGAAAACAATAATTATTCACAGATCCATTCATCAGTATTATTCTTTATAAAGTTATGATAAAAAGATGTGTGTTACGTGAGTGCCATCTGTAGGATGAAGATGAAAGGAGGTTTCCTTTGAAGTACTCACCACTACGAAGTTGGAGTTAAAATATCTGACTATAAAAAGCAAACCACAGCAATGGAAAGAGTGGAAAAGATAGATTCACTGACGAGGGATAGTATTCCCCGAAACAGCAGTGTCTGGAACAGTTTTCTGAGTTTTTCTATTTCTGTGTGTTTGACTTG------------------------
>APH_0772
ATGTCCACTTAAAAGGTGTCCTATCAGTAAGAATGGTAGAGGCAGACAAACAAACAAACATAAGAAGTTCAGGATTTGACCAAAAATAAAAAGCACACTGCCGTTACAATGCACATAATATTTGACATTGGTCCAAAACTGTATAATATAACTTTTAAGTTTAAGATATATTCTTGCAGTTAAATATCTTTTCTTCAAGCTCTATAGGAAAATCAGTTTAAACATTTTACCTGATGATGACAGGTGAAGTCTTTTTGAAATACACCCAGAATAAATTTTTATTTATCATATCAACAGTACTGAACATTAACACTGTAGCTTTTGTGCTATTTCATCAAATATTTAACTATGCTGTTATAACTGTTTTCTGTAAATACAGATGTGCAGTGTACATTGTGCTGTTATTTTCACAGTTCCAGTTTGCATCACAAGTTACCTGATGCTGTGCATCTTTGTGATAAAACCTTATTGGTTTGTATCCATGTACAGAAGTGAATATAAAGACAGCCTATGCATTTCTTCACATGAAAACTGTGTGTTTGTGGGAATGTGTGGATCTGAAATACATTAAAATATAAATACCTCCTGGAACATTCCACGTAGACACCAACGTCTGTAAAATCAGCTGAGCAACAGAGTCAGAAATAAAGTGGAAGTGTAATGGATTCTTTCTATAAAACAGAATACTTTTTATAAGAGTGACCACAGATCTGCTAGAGTTGTACCCTGCACAAACAATAGCAATGTGAATCACTTCACATTTGGGAACTTCAGGTTCTCTATTCAAGCAGACTACAGTTCGTTGGCTACCAGTGGTCCCAAGTCCTCCAGATTCTTCTTCTTTAGTTCCATAAGTCTGTGAATCATTTTGTTGCGTTTCAGACATAATGCTCAGCAGCTGATTTTGGGAAATGCTGAAATTTCAACATGAACATAATTATAGTGGCACCTTTTATATGAAAAAGCACATGCATATTATGAAAATCAGAAGAATGTACCACTTAACAATGGTAAAAAAAAAATATGCTGTAAAAACACAAAACTTGCACTAACTCAC---------AAAGCAGTTATATCAGTACAGTTTAAAAATGATGAAAACTATTTTGTATGCATACATATAAAAATATTTTGGATCGAAAAAAATAATTATTCACAGATCCATTCATCAGTATTATTCTTTATAAAGCTATGATAAAAAGATGTGTGTTATGTGAGTGCCATCTGTAGGATGAAGATGAAAGGAGGTTTCCTTTCATGTACTCACCACTACGAAGTTGGAG----------------------------------------------------------------------------------------------------------------------------------------------------------------------
>APH_0717
-----------------------------------------------------------------------------------------------------------------------------------------------------------------------------------------------------------------------------------------------------------------------------------------------------------------------------------------------------------------GTTATAACTGTTTTCTGTAAATACAGATGTGCAGTGTACATTGTGCTGTTATTTTCACAGTTCCAGTCTGCATCACAAGTTACCTGATGCTGTGCATGTTTGTGATAAAACCTTATTGGTTTGTATCCATGTACAGAAGTGAATATAAAGACAGCCTATGCATTTCTTCACATGAGAACTGTGTGTTTGTGGGAATGTATGGACCTGAAATACATTAAAATATAAATACCTCCTGGAACATTCCATGTAGACACCAACGTCTGTAAAATCAGCTGAGCAACAGAGTCAGAAATAAAGTGGAAGTGTAATGGATTCTTTCTATAAAACAGAATACTTTTTATAAGAGTGACCACAGATCTGCTAGAGTTGTACCCTGCACAAACAATAGCAATGTGAATCACTTCACATTTGGGAACTTCAGGTTCTCTATTCAAGCAGACTACAGTTCGTTGGCTACCAGTGGTCCCAAGTCCTCCAGATTCTTCTTCTTTAGTTCCATAAGTCTGTGAATCATTTTGTTGCGTTTCAGACATAATGCTCAGCAGCTGATTTTGGGAAATGCTGAAATTTCAACATGAACATAATTATAGTGGCACCTTTTACATGAAAAACCACATGCATATTATGAAAATAAGAAGAATGTACCACTTAACAATGGTAAAAAAAAATTATGCTGTAAAAACACAAAACTTGCACTAACTCACAGCACACACAAAGCAGTTATATCAGTACAGTTTAAAAATGATGAAATCTATTTTGTATGCATACATATAAAAATATTTTGGATCGAAAACAATAATTATTCACAGATCCATTCATCAGTATTATTCTTTATAAAGTTATGATAAAAAGATGTGTGTTATGTGAGTGCCATCTGTAGGATGAAGATGAAAGGAGGTTTCCTTTCATGTACTCACCACTATGAAGTTGGAGTTAAAATATCTGACTATAAAAAGCAAACCACAGCAATGGAAAGAGTGGGAAAGATAGCTTCACTGATGAGGGATAGTGATTCCCGAAACA----------------------------------------------------------------------------
>APH_0185
ATGTCCACTTAAAAGGTGTCCTATCAGTAAGAATGGTAGAGGCAGACAAACAAACAAACATAAGAAGTTCAGGATTTGACCAACAATAAAAAGCACACTGCCGTTACAATGCACATAATATTTGACATTGGTCCAAAACTGTATAATATAACTTTTAAGTTTAAGATATATTCTTGCAGTTAAATTTCTTTTCTTCAAGCTCTATAGGAAAATCAGTTTAAACATTTTACCTGATGATGACAGGTGAAGTCTTTTTGAAATACACTCAGAATAAATTTTTATTTATCATATCAACAGTACTGAACATTAACACTGTAGCTTTTGTGCTATTTCATCAAATATTTAACTATGCTGTTATAACTGTTTTCTGTAAATACAGATGTGCAGTGTACATTGTGCTGTTATTTTTACAGTTCCAGTTTGCATCACAAGTTACCTGATGCTGTGCATCTTTGTGATAAAACCTTATTGGTTTGTATCCACGTACAGAAGTGAATATAAAGACAGCCTATGCATTTCTTCACATGAAAACTGTGTGTTTGTGGGAATGTGTGGATCTGAAATACATTAAAATATAAATACCTCCTGGAACATTCCATGTAGACACCAACGTCTGTAAAATCAGCTGAGCAACAGAGTCAGAAATAAAGTGGAAGTGTAATGGATTCTTTCTATAAAACAGAATACTTTTTATAAGAGTGACCACAGATCTGCTAGAGTTGTACCCTGCACAAACAATAGCAATGTGAATCACTTCACATTTGGGAACTTCAGGTTCTCTATTCAAGCAGACTACAGTTCGTTGGCTACCAGTGGTCCCAAGTCCTCCAGATTCTTCTTCTTTAGTTCCATATGTCTGTGAATCATTTTGTTGCGTTTCAGACATAATGCTCAGCAGCTGATTTTGGGAAATGCTGAAATTTCAACATGAACATAATTATAGTGGCACCTTTTACATGAAAAACCACATGCATATTATGAAAATAAGAAGAATGTACCACTTAACAATGGTAAAAAAAAATTATGCTGTAAAAACACAAAACTTGCACTAACTCACAGCACACACAAAGCAGTTATATCAGTACAGTTTAAAAATGATGAAATCTATTTTGTATGCATTCATATAAAAATATTTTGGATCGAAAACAATAATTATTCACAGATCCATTCATCAGTATTATTCTTTATAAAGTTATGATAAAAAGATGTGTGTTATGTGAGTGCCATCTGTAGGATGAAGATGAAAGGAGGTTTCCTTTCATGTACTCACCACTACGAAGTTGGAGTTAAAATATCTGACTATAAAAAGCAAACCACAGCAATGGAAAGAGTGGGAAAGATAGCTTCACTGATGAGGGATAGTATTTCCTGAAACAGTACTGTCTGGAGCAGTTTCCTGAGTTTTTCAGTTTCTGTGTGTTTGAC----TAGGTAACAAACTGGCCCATAAT
>APH_0674
ATGTCCACTTAAAAGGTGTCCTATCAGTAAGAATGGTAGAGGCAGACAAACAAACAAACATAAGAAGTTCAGGATTTGACCAACAATAAAAAGCACACTGCCGTTACAATGCACATAATATTTGACATTGGTCCAAAACTGTATAATATAACTTTTAAGTTTAAGATATATTCTTGCAGTTAAATTTCTTTTCTTCAAGCTCTATAGGAAAATCAGTTTAAACATTTTACCTGATGATGACAGGTGAAGTCTTTTTGAAATACACTCAGAATAAATTTTTATTTATCATATCAACAGTACTGAACATTAACACTGTAGCTTTTGTGCTATTTCATCAAATATTTAACTATGCTGTTATAACTGTTTTCTGTAAATACAGATGTGCAGTGTACATTGTGCTGTTATTTTTACAGTTCCAGTTTGCATCACAAGTTACCTGATGCTGTGCATCTTTGTGATAAAACCTTATTGGTTTGTATCCACGTACAGAAGTGAATATAAAGACAGCCTATGCATTTCTTCACATGAAAACTGTGTGTTTGTGGGAATGTGTGGATCTGAAATACATTAAAATATAAATACCTCCTGGAACATTCCATGTAGACACCAACGTCTGTAAAATCAGCTGAGCAACAGAGTCAGAAATAAAGTGGAAGTGTAATGGATTCTTTCTATAAAACAGAATACTTTTTATAAGAGTGACCACAGATCTGCTAGAGTTGTACCCTGCACAAACAATAGCAATGTGAATCACTTCACATTTGGGAACTTCAGGTTCTCTATTCAAGCAGACTACAGTTCGTTGGCTACCAGTGGTCCCAAGTCCTCCAGATTCTTCTTCTTTAGTTCCATAAGTCTGTGAATCATTTTGTTGCGTTTCAGACATAATGCTCAGCAGCTGATTTTGGGAAATGCTGAAATTTCAACATGAACATAATTATAGTGGCACCTTTTACATGAAAAACCACATGCATATTATGAAAATAAGAAGAATGTACCACTTAACAATGGTAAAAAAAAATTATGCTGTAAAAACACAAAACTTGCACTAACTCACAGCACACACAAAGCAGTTATATCAGTACAGTTTAAAAATGATGAAATCTATTTTGTATGCATTCATATAAAAATATTTTGGATCGAAAACAATAATTATTCACAGATCCATTCATCAGTATTATTCTTTATAAAGTTATGATAAAAAGATGTGTGTTATGTGAGTGCCATCTGTAGGATGAAGATGAAAGGAGGTTTCCTTTCATGTACTCACCACTACGAAGTTGGAGTTAAAATATCTGACTATAAAAAGCAAACCACAGCAATGGAAAGAGTGGGAAAGATAGCTTCACTCATGATGGATAGTATTTCCTGAAACAGTACTGTCTGGAGCAGTTTCCTGAGTTTTTCTGTTTCTGTGTGTTTGAC----TAGGTAACAAACTGGCCCATAAT
>APH_3188
ATGTCCACTTAAAAGGTGTCCTATCAGTAAGAATGGTAGAGGCAGACAAACAAACAAACATAAGAAGTTCAGGATTTGACCAACAATAAAAAGCACACTGCCGTTACAATGCACATAATATTTGACATTGGTCCAAAACTGTATAATATAACTTTTAAGTTTAAGATATATTCTTGCAGTTAAATTTCTTTTCTTCAAGCTCTATAGGAAAATCAGTTTAAACATTTTACCTGATGATGACAGGTGAAGTCTTTTTGAAATACACTCAGAATAAATTTTTATTTATCATATCAACAGTACTGAACATTAACACTGTAGCTTTTGTGCTATTTCATCAAATATTTAACTATGCTGTTATAACTGTTTTCTGTAAATACAGATGTGCAGTGTACATTGTGCTGTTATTTTTACAGTTCCAGTTTGCATCACAAGTTACCTGATGCTGTGCATCTTTGTGATAAAACCTTATTGGTTTGTATCCACGTACAGAAGTGAATATAAAGACAGCCTATGCATTTCTTCACATGAAAACTGTGTGTTTGTGGGAATGTGTGGATCTGAAATACATTAAAATATAAATACCTCCTGGAACATTCCATGTAGACACCAACGTCTGTAAAATCAGCTGAGCAACAGAGTCAGAAATAAAGTGGAAGTGTAATGGATTCTTTCTATAAAACAGAATACTTTTTATAAGAGTGACCACAGATCTGCTAGAGTTGTACCCTGCACAAACAATAGCAATGTGAATCACTTCACATTTGGGAACTTCAGGTTCTCTATTCAAGCAGACTACAGTTCGTTGGCTACCAGTGGTCCCAAGTCCTCCAGATTCTTCTTCTTTAGTTCCATAAGTCTGTGAATCATTTTGTTGCGTTTCAGACATAATGCTCAGCAGCTGATTTTGGGAAATGCTGAAATTTCAACATGAACATAATTATAGTGGCACCTTTTACATGAAAAACCACATGCATATTATGAAAATAAGAAGAATGTACCACTTAACAATGGTAAAAAAAAATTATGCTGTAAAAACACAAAACTTGCACTAACTCACAGCACACACAAAGCAGTTATATCAGTACAGTTTAAAAATGATGAAATCTATTTTGTATGCATTCATATAAAAATATTTTGGATCGAAAACAATAATTATTCACAGATCCATTCATCAGTATTATTCTTTATAAAGTTATGATAAAAAGATGTGTGTTATGTGAGTGCCATCTGTAGGATGAAGATGAAAGGAGGTTTCCTTTCATGTACTCACCACTACGAAGTTGGAGTTAAAATATCTGACTATAAAAAGCAAACCACAGCAATGGAAAGAGTGGGAAAGATAGCTTCACTCATGATGGATAGTATTT-------------------------------------------------------------------------------------
>APH_4021
ATGTCCACTTAAAAGGTGTCCTATCAGTAAGAATGGTAGAGGCAGACAAACAAACAAACATAAGAAGTTCAGGATTTGACCAACAATAAAAAGCACACTGCCGTTACAATGCACATAATATTTGACATTGGTCCAAAACTGTATAATATAACTTTTAAGTTTAAGATATATTCTTGCAGTTAAATTTCTTTTCTTC-AGTTCTATAGGAAAATCAGTTTAAACATTTTACCTGATGATGACAGGTGAAGTCTTTTTGAAATACACTCAGAATAAATTTTTATTTATCATATCAACAGTACTGAACATTAACACTGTAGCTTTTGTGCTATTTCATCAAATATTTAACTATGCTGTTATAACTGTTTTCTGTAAATACAGATGTGCAGTGTACATTGTGCTGTTATTTTCACAGTTCCAGTTTGCATCACAAGTTACCTGATGCTGTGCATCTTTGCGATAAAACCTTATTGGTTTGTATCCATGTACAGAAGTGAATATAAAGAGAGCCTATGCATTTCTTCACACGAAAACTGTGTGTTTGTGGGAATGTGTGGATCTGAAATACATTAAAATATAAATACCTCCTGGAACATTCCATGTAGACACCAACGTCTGTAAAATCAGCTGAGCAACAGAGTCAGAAATAAAGTGGAAGTGTAATGGATTCTTTCTATAAAACAGAATACTTTTTATAAGAGTGACCACAGATCTGCTAGAGTTGTACCCTGCACAAACAATAGCAATGTGAATCACTTCACATTTGGGAACTTCAGGTTCTCTATTCAAGCAGACTACAGTTCGTTGGCTACCAGTGGTCCCAAGTCCTCCAGATTCTTCTTCTTTAGTTCCATAAGTCTGTGAATCATTTTGTTGCGTTTCAGACATAATGCTCAGCAGCTGATTTTGGGAAATGCTGAAATTTCAACATGAACATAATTATAGTGGCACCTTTTATATGAAAAACCACATGCATATTATGAAAATAAGAAGAATGTACCACTTAACAATGGTAAAAAAAAATTATGCTGTAAAAACACAAAACTTGCACTAACTCACAGCACACACAAAGCAGTTATATCAGTACAGTTTAAAAATGATGAAATCTATTTTGTATGCATTCATATAAAAATATTTTGGATCGAAAACAATAATTATTCACAGATCCATTCATCAGTATTATTCTTTATAAAGTTATGATAAAAAGATGTGTGTTATGTGAGTGCCATCTGTAGGATGAAGATGAAAGGAGGTTTCCTTTCATGTACTCACCACTACGAAGTTGGAGTTAAAATATCTGACTATAAAAAGCAAACCACAGCAATGGAAAGAGTGGGAAAGATAGCTTCACTGATGAGGGATAGTATTTCCTGAAACAGTACTGTCTGGAGCAGTTTCCTGAGTTTTTCAATTTCTGTGTGTTTGACTTGCTAGGTAACAAACTGGCCCATAAT
>APH_0683
ATGTCCACTTAAAAGGTGTCCTATCAGTAAGAATGGTAGAGGCAGACAAACAAACAAACATAAGAAGTTCAGGATTTGACCAACAATAAAAAGCACACTGCCGTTACAATGCACATAATATTTGACATTGGTCCAAAACTGTATAATATAACTTTTAAGTTTAAGATATATTCTTGCAGTTAAATTTCTTTTCTTCAAGCTCTATAGGAAAATCAGTTTAAACATTTTACCTGATGATGACAGGTGAAGTCTTTTTGAAATACACTCAGAATAAATTTTTATTTATCATATCAACAGTACTGAACATTAACACTGTAGCTTTTGTGCTATTTCATCAAATATTTAACTATGCTGTTATAACTGTTTTCTGTAAATACAGATGTGCAGTGTACATTGTGCTGTTATTTTCACAGTTCCAGTTTGCATCACAAGTTACCTGATGCTGTGCATCTTTGCGACAAAACCTTATTGGTTTGTATCCATGTACAGAAGTGAATATAAAGACAGCCTATGCATTTCTTCACATGAAAACTGTGTGTTTGTGGGAATGTGTGGATCTGAAATACATTAAAATATAAATACCTCCTGGAACATTCCATGTAGACACCAACGTCTGTAAAATCAGCTGAGCAACAGAGTCAGAAATAAAGTGGAAGTGTAATGGATTCTTTCTATAAAACAGAATACTTTTTATAAGAGTGACCACAGATCTGCTAGAGTTGTACCCTGCACAAACAATAGCAATGTGAATCACTTCACATTTGGGAACTTCAGGTTCTCTATTCAAGCAGACTACAGTTCGTTGGCTACCAGTGGTCCCAAGTCCTCCAGATTCTTCTTCTTTAGTTCCATAAGTCTGTGAATCATTTTGTTGCGTTTCAGACATAATGCTCAGCAGCTGATTTTGGGAAATGCTGAAATTTCAACATGAACATAATTATAGTGGCACCTTTTATATGAAAAACCACATGCATATTATGAAAATAAGAAGAATGTACCACTTAACAATGGTAAAAAAAAATTAAGCTGTAAAAACACAAAACTTGCACTAACTCACAGCACACACAAAGCAGTTATATCAGTACAGTTTAAAAATGATGAAATCTATTTTGTATGCATTCATATAAAAATATTTTGGATCGAAAACAATAATTATTCACAGATCCATTCATCAGTATTATTCTTTATAAAGTTATGATAAAAAGATGTGTGTTATGTGAGTGCCATCTGTAGGATGAAGATGAAAGGAGGTTTCCTTTCATGTACTCACCACTACGAAGTTGGAGTTAAAATATCTGACTCTAGAAAGCAAACCACAGCAATGGAAAGAGTGGGAAAGATAGCTTCACTCATGATGGATAGTATTTCCTGAAACAGTACTGTCTGGAGCAGTTTCCTGAGTTTTTCAGTTTCTGTGTGTTTGACTTGCTAGGTAACAAACTGGCCCATAAT
>APH_0723
ATGTCCACTTAAAAGGTGTCCTATCAGTAAGAATGGTAGAGGCAGACAAACAAACAAACATAAGAAGTTCAGGATTTGACCAACAATAAAAAGCACACTGCCGTTACAATGCACATAATATTTGACATTGGTCCAAAACTGTATAATATAACTTTTAAGTTTAAGATATATTCTTGCAGTTAAATTTCTTTTCTTCAAGCTCTATAGGAAAATCAGTTTAAACATTTTACCTGATGATGACAGGTGAAGTCTTTTTGAAATACACTCAGAATAAATTTTTATTTATCATATCAACAGTACTGAACATTAACACTGTAGCTTTTGTGCTATTTCATCAAATATTTAACTATGCTGTTATAACTGTTTTCTGTAAATACAGATGTGCAGTGTACATTGTGCTGTTATTTTCACAGTTCCAGTTTGCATCACAAGTTACCTGATGCTGTGCATCTTTGCGACAAAACCTTATTGGTTTGTATCCATGTACAGAAGTGAATATAAAGACAGCCTATGCATTTCTTCACACGAAAACTGTGTGTTTGTGGGAATGTGTGGATCTGAAATACATTAAAATATAAATACCTCCTGGAACATTCCATGTAGACACCAACGTCTGTAAAATCAGCTGAGCAACAGAGTCAGAAATAAAGTGGAAGTGTAATGGATTCTTTCTATAAAACAGAATACTTTTTATAAGAGTGACCACAGATCTGCTAGAGTTGTACCCTGCACAAACAATAGCAATGTGAATCACTTCACATTTGGGAACTTCAGGTTCTCTATTCAAGCAGACTACAGTTCGTTGGCTACCAGTGGTCCCAAGTCCTCCAGATTCTTCTTCTTTAGTTCCATAAGTCTGTGAATCATTTTGTTGCGTTTCAGACATAATGCTCAGCAGCTGATTTTGGGAAATGCTGAAATTTCAACATGAACATAATTATAGTGGCACCTTTTATATGAAAAACCACATGCATATTATGAAAATAAGAAGAATGTACCACTTAACAATGGTAAAAAAAAATTATGCTGTAAAAACACAAAACTTGCACTAACTCACAGCACACACAAAGCAGTTATATCAGTACAGTTTAAAAATGATGAAATCTATTTTGTATGCATACATATAAAAATATTTTGGATCGAAAACAATAATTATTCACAGATCCATTCATCAGTATTATTCTTTATAAAGTTATGATAAAAAGATGTGTGTTATGTGAGTGCCATCTGTAGGATGAAGATGAAAGGAGGTTTCCTTTCATGTACTCACCACTACGAAGTTGGAGTTAAAATATCTGACTATAAAAAGCAAACCACAGCAATGGAAAGAGTGGGAAAGATAGCTTCACTCATGATGGATAGTATTTCCTGAAACAGTACTGTCTGGAGCAGTTTCCTGAGTTTTTCAGTTTCTGTGTGTTTGACTTGCTAGGTAACAAACTGGCCCATAAT
>APH_3177
-----------------------------------------------------------------------------------------------------------------------------------------------------------------------------------------------------------------------------------------------------------------------------------------------------------------------------------------------------------------------------TTCTGTAAATACAGATGTGCAGTGTACATTGTGCTGTTATTTTCACAGTTCCAGTTTGCATCACAAGTTACCTGATGCTGTGCATCTTTGTGACAAAACCTTATTGGTTTGTATCCATGTACAGAAGTTAATATAAAGACAGCCTATGCATTTCTTCACATGAAAACTGTGTGTTTGTGGGAATAAATGGACCTGAAATACATTAAAATATAAATACCTCCTGGAACATTCCATGTAGACACCAACGTCTGTAAAATCAGCTGAGCAACAGAGTCAGAAATAAAGTGGAAGTGTAATGGATTCTTTCTATAAAACAGAATACTTTTTATAAGAGTGACCACAGATCTGCTAGAGTTGTACCCTGCACAAACAATAGCAATGTGAATCACTTCACATTTGGGAACTTCAGGTTCTCTATTCAAGCAGACTACAGTTCGTTGGCTACCAGTGGTCCCAAGTCCTCCAGATTCTTCTTCTTTAGTTCCATAAGTCTGTGAATCATTTTGTTGCGTTTCAGACATAATGCTCAGCAGCTGATTTTGGGAAATGCTGAAATTTCAACATGAACATAATTATAGTGGCACCTTTTATATGAAAAACCACATGCATATTATGAAAATAAGAAGAATATACCACTTAACAATGGTAAAAAAAAATTATGCTGTAAAAACACAAAACTTGCACTAACTCACAGCACACACAAAGCAGTTATATCAGTACAGTTTAAAAATGATGAAATCTATTTTGTATGCATACATATAAAAATATTTTGGATCGAAAACAATAATTATTCACAGATCCATTCATCAGTATTATTCTTTATAAAGTTATGATAAAAAGATGTGTGTTACGTGAGTGAAATCTGTAGGATGAAGATGAAAGGAGGTTTCCTTTCATGTACTCACCACTACGAAGTTGGAGTTAAAATATCTGACTATAAAAAGCAAACCACAGCAATGGAAAGAGTAGGAAAGATAGCTTCACTGATGAGGGATAGTATTTCCTGAAACAGTACTGTCTGGAGCAGTTTCCTGAGTTTTTCAGTTTCTGTGTGTTTGACTTGCTAGGTAACAAACTGGCCCATAAT
>APH_0186
ATGTCCACTTAAAAGGTGTCCTATCAGTAAGAATGGTAGAGGCAGACAAACAAATAAACATAAGAAGTTCAGGATTTGACCAACAATAAAAAGCACACTGCCGTTACAATGCACATAATATTTGACATTGGTCCAAAACTGTATAATATAACTTTTAAGTTTAAGATATATTCTTGCAGTTAAATTTCTTTTCTTCAAGCTCTATAGGAAAATCAGTTTAAACATTTTACCTGATGATGACAGGTGAAGACTTTTTGAAATACACTCAGAATAAATTTTTATTTATCATATCAACAGTACTGAACATTAACACTGTAGCTTTTGTGCTATTTCATCAAATATTTAACTATGCTGTTATAACTGTTTTCTGTAAATACAGATGTGCAGTGTACATTGTGCTGTTATTTTCACAGTTCCAGTTTGCATCACAAGTTACCTGATGCTGTGCATCTTTGTGATAAAACCTTATTGGTTTGTATCCACGTACAGAAGTGAATATAAAGACAGCCTATGCATTTCTTCACATGAAAACTGTGTGTTTGTGGGAATGTGTGGATCTGAAATACATTAAAATATAAATACCTCCTGGAACATTCCATGTAGACACCAACGTCTGTAAAATCAGCTGAGCAACAGAGTCAGAAATAAAGTGGAAGTGTAATGGATTCTTTCTATAAAACAGAATACTTTTTATAAGAGTGACCACAGATCTGCTAGAGTTGTACCCTGCACAAACAATAGCAATGTGAATCACTTCACATTTGGGAACTTCAGGTTCTCTATTCAAGCAGACTACAGTTCGTTGGCTACCAGTGGTCCCAAGTCCTCCAGATTCTTCTTCTTTAGTTCCATAAGTCTGTGAATCATTTTGTTGCGTTTCAGACATAATGCTCAGCAGCTGATTTTGGGAAATGCTGAAATTTCAACATGAACATAATTATAGTGGCACCTTTTATATGAAAAAGCACATGCATATTATGAAAATAAGAAGAATATACCACTTAACAATGGTAAAAAAAAATTATGCTGTAAAAACACAAAACTTGCACTAACTCACATCACACACAAAGCAGTTATATCAGTACAGTTTAAAAATGATGAAATCTATTTTGTATGCATACATATAAAAATATTTTGGATCGAAAACAATAATTATTCACAGATCCATTCATCAGTATTATTCTTTATAAAGTTATGATAAAAAGATGTGTGTTACGTGAGTGCCATCTGTAGGATGAAGATGAAAGGAGGTTTCCTTTCATGTACTCACCACTATGAAGTTGGAGTTAAAATATCTGACTATAAAACGCAAACCACAGCAATGGAAAGAGTGGGAAAGATAGCTTCACTGATGAGGGATAGTATTTCCTGAAACAGTACTGTCTGGAGCAGTTTCCTGAGTTTTTCAGTTTCTGTGTGTTTGACTTGCTAGGTAACAAACTGGCCCATAAT
>APH_5001
--------------------------------------------------------------------TCAGGATTTGACCAACAATAAAAAGCACACTGCCGTTACAATGCACATAATATTTGACATTGGTCCAAAACTGTATAATATAACTTTTAAGTTTAAGATATATTCTTGCAGTTAAATTTCTTTTCTTCAAGTTCTATAGGAAAATCAGTTTAAACATTTTACCTGATGATGACAGGTGAAGTCTTTTTGAAATACACTCAGAATAAATTTTTATTTATCATATCAACAGTACTGAACATTAACACTGTAGCTTTTGTGCTATTTCATCAAATATTTAACTATGCTGTTATAACTGTTTTCTGTAAATACAGATGTGCAGTGTACATTGTGCTGTTATTTTCACAGTTCCAGTTTGCATCACAAGTTACCTGATGCTGTGCGTCTTTGTGATAAAACCTTATTGGTTTGTATCCATGTACAGAAGTGAATATAAAGACAGCCTATGCATTTCTTCACATGAAAACTGTGTGTTTGTGGGAATGTATGGACCTGAAATACATTAAAATATAAATACCTCCTGGAACATTCCATGTAGACACCAACGTCTGTAAAATCAGCTGAGCAACAGAGTCAGAAATAAAGTGGAAGTGTAATGGATTCTTTCTATAAAACAGAATACTTTTTATAAGAGTGACCACAGATCTGCTAGAGTTGTACCCTGCACAAACAATAGCAATGTGAATCACTTCACATTTGGGAACTTCAGGTTCTCTATTCAAGCAGACTACAGTTCGTTGGCTACCAGTGGTCCCAAGTCCTCCAGATTCTTCTTCTTTAGTTCCATAAGTCTGTGAATCATTTTGTTGCGTTTCAGACATAATGCTCAGCAGCTGATTTTGGGAAATGCTGAAATTTCAACATGAACATAATTATAGTGGCACCTTTTATATGAAAAAGCACATGCATATTATGAAAATAAAAAGAATGTACCACTTAACAATGGTAAAAAAAAATTATGCTGTAAAAACACAAAACTTGCACTAACTCACAGCACACAAAAAGCAGTTATATCAGTACAGTTTAAAAATGATGAAATCTATTTTGTATGCATACATATAAAAATATTTTGGATCGAAAACAATAATTATTCACAGATCCATTCATCAGTATTATTCTTTATAAAGTTATGATAAAAAGATGTGTGTTATGTGAGTGCCATCTGTAGGATGAAGATGAAAGGAGGTTTCCTTTCATGTACTCACCACTACGAAGTTGGAGTAAAAATATCTGACTGTAGAGGGCAGGCCACGGCGATGGGGGGAGTGGGAAGGATGACTTCACAGATGGGGGATAGTG-TTCCCGAGGCAGTGCTGTCTGAAGCAGTTTCCTC-----------------------------------------------------
>APH_5003
-----------------------------AGAATGGTAGAGGCAGACAAACAAACAAACATAAGAAGTTCAGGATTTGACCAACAATAAAAAGCACACTGCCGTTACAATGCACATAATATTTGACATTGGTCCAAAACTGTATAATATAACTTTTAAGTTTAAGATATATTCTTGCAGTTAAATTTCTTTTCTTCAAGTTCTATAGGAAAATCAGTTTAAACATTTTACCTGATGATGACAGGTGAAGTCTTTTTGAAATACACTCAGAATAAATTTTTATTTATCATATCAACAGTACTGAACATTAACACTGTAGCTTTTGTGCTATTTCATCAAATATTTAACTATGCTGTTATAACTGTTTTCTGTAAATACAGATGTGCAGTGTACATTGTGCTGTTATTTTCACAGTTCCAGTTTGCATCACAAGTTACCTGATGCTGTGCGTCTTTGTGATAAAACCTTATTGGTTTGTATCCATGTACAGAAGTGAATATAAAGACAGCCTATGCATTTCTTCACATGAAAACTGTGTGTTTGTGGGAATGTATGGACCTGAAATACATTAAAATATAAATACCTCCTGGAACATTCCATGTAGACACCAACGTCTGTAAAATCAGCTGAGCAACAGAGTCAGAAATAAAGTGGAAGTGTAATGGATTCTTTCTATAAAACAGAATACTTTTTATAAGAGTGACCACAGATCTGCTAGAGTTGTACCCTGCACAAACAATAGCAATGTGAATCACTTCACATTTGGGAACTTCAGGTTCTCTATTCAAGCAGACTACAGTTCGTTGGCTACCAGTGGTCCCAAGTCCTCCAGATTCTTCTTCTTTAGTTCCATAAGTCTGTGAATCATTTTGTTGCGTTTCAGACATAATGCTCAGCAGCTGATTTTGGGAAATGCTGAAATTTCAACATGAACATAATTATAGTGGCACCTTTTATATGAAAAAGCACATGCATATTATGAAAATAAAAAGAATGTACCACTTAACAATGGTAAAAAAAAATTATGCTGTAAAAACACAAAACTTGCACTAACTCACAGCACACAAAAAGCAGTTATATCAGTACAGTTTAAAAATGATGAAATCTATTTTGTATGCATACATATAAAAATATTTTGGATCGAAAACAATAATTATTCACAGATCCATTCATCAGTATTATTCTTTATAAAGTTATGATAAAAAGATGTGTGTTATGTGAGTGCCATCTGTAGGATGAAGTCGAAAGGAGGTTTCCTTTGATGTACTCACCACTACGAAGTTGGAGTTAAAATATCTGACTATAAAAAGCAAATCATAGCGACGGGAGCAGTAAGAAACATAGCTTCACTTACGAGGGATAGTGATTCCCGAAACA-TACTGTCTGGAGCAGTTTCCT-AGTTTTTCCGTTTCTGTGTGTTTG-CTAAATCGGTGAAACCCTTGCCTAGAAT
>APH_4005
ATGTCCACTTAAAAGGTGTCCTATCAGTAAGAATGGTAGAGGCAGACAAACAAACAAACATAATAAGTTCAGGATTTGACCAACAATAAAAAGCACACTGCCGTTACAATGCACATAATATTTGACATTGGTCCAAAACTGTATAATATAACTTTTAAGTTTAAGATATATTCTTGCAGTTAAATTTCTTTTCTTCAAGTTCTATAGGAAAATCAGTTTAAACATTTTACCTGATGATGACAGGTGAAGTCTTTTTGAAATACACTCAGAATAAATTTTTATTTATCATATCAACAGTACTGAACATTAACACTGTAGCTTTTGTGCTATTTCATCAAATATTTAACTATGCTGTTATAACTGTTTTCTGTAAATACAGATGTGCAGTGTACATTGTGCTGTTATTTTCACAGTTCCAGTTTGCATCACAAGTTACCTGATGCTGTGCATCTTTGTGATAAAACCTTATTGGTTTGTATCCATGTACAGAAGTGAATATAAAGACAGCCTATGCATTTCTTCACATGAGAACTGTGTGTTTGTGGGAATGTATGGACCTGAAATACATTAAAATATAAATACCTCCTGGAACATTCCATGTAGACACCAACGTCTGTAAAATCAGCTGAGCAACAGAGTCAGAAATAAAGTGGAAGTGTAATGGATTCTTTCTATAAAACAGAATACTTTTTATAAGAGTGACCACAGATCTGCTAGAGTTGTACCCTGCACAAACAATAGCAATGTGAATCACTTCACATTTGGGAACTTCAGGTTCTCTATTCAAGCAGACTACAGTTCGTTGGCTACCAGTGGTCCCAAGTCCTCCAGATTCTTCTTCTTTAGTTCCATAAGTCTGTGAATCATTTTGTTGCGTTTCAGACATAATGCTCAGCAGCTGATTTTGGGAAATGCTGAAATTTCAACATGAACATAATTATAGTGGCACCTTTTATATGAAAAAGCACATGCATATTATGAAAATAAAAAGAATGTACCACTTAACAATGGTAAAAAAAAATTATGCTGTAAAAACACAAAACTTGCACTAACTCACAGCACACAAAAAGCAGTTATATCAGTACAGTTTAAAAATGATGAAATCTATTTTGTATGCACACATATAAAAATATTTTGGATCGAAAACAATAATTATTCACAGATCCATTCATCAGTATTATTCTTTATAAAGTTATGATAAAAAGATGTGTGTTATGTGAGTGCCATCTGTAGGATGAAGATGAAAGGAGGTTTCCTTTCATGTACTCACCACTACGAAGTTGGAGTTAAAATATCTGACTATAAAAAGCAAACCACAGCGATGGAAAGAGTGGGAAAGATAGCTTCACTGACGAGGGATAGTA-TTCCCGAAACAGTACTGTCTGGAGCAGTTTCCTGAGTTTTTCAATTTCTGTGTGTTTGACTTGCTAGTGCATAGAATTACCCGTCAG
>APH_5079
----------------------ATCAGTAAGAATGGTAGAGGCAGACAAACAAACAAACATAAGAAGTTCAGGATTTGACCAACAATAAAAAGCACACTGCCGTTACAATGCACATAATATTTGACATTGGTCCAAAACTGTATAATATAACTTTTAAGTTTAAGATATATTCTTGCAGTTAAATTTCTTTTCTTCAAGTTCTATAGGAAAATCAGTTTAAACATTTTACCTGATGATGACAGGTGAAGTCTTTTTGAAATACACTCAGAATAAATTTTTATTTATCATATCAACAGTACTGAACATTAACACTGTAGCTTTTGTGCTATTTCATCAAATATTTAACTATGCTGTTATAACTGTTTTCTGTAAATACAGATGTGCAGTGTACATTGTGCTGTTATTTTCACAGTTCCAGTTTGCATCACAAGTTACCTGATGCTGTGCGTCTTTGTGATAAAACCTTATTGGTTTGTATCCATGTACAGAAGTGAATATAAAGACAGCCTATGCATTTCTTCACATGAAAACTGTGTGTTTGTGGGAATGTATGGACCTGAAATACATTAAAATATAAATACCTCCTGGAACATTCCATGTAGACACCAACGTCTGTAAAATCAGCTGAGCAACAGAGTCAGAAATAAAGTGGAAGTGTAATGGATTCTTTCTATAAAACAGAATACTTTTTATAAGAGTGACCACAGATCTGCTAGAGTTGTACCCTGCACAAACAATAGCAATGTGAATCACTTCACATTTGGGAACTTCAGGTTCTCTATTCAAGCAGACTACAGTTCGTTGGCTACCAGTGGTCCCAAGTCCTCCAGATTCTTCTTCTTTAGTTCCATAAGTCTGTGAATCATTTTGTTGCGTTTCAGACATAATGCTCAGCAGCTGATTTTGGGAAATGCTGAAATTTCAACATGAACATAATTATAGTGGCACCTTTTATATGAAAAAGCACATGCATATTATGAAAATAAGAAGAATGTACCACTTAACAATGGTAAAAAAAAAATATGCTGTAAAAACACAAAACTTGCACTAACTCACAGCACACAAAAAGCAGTTATATCAGTACAGTTTAAAAATGATGAAATCTATTTTGTATGCATACATATAAAAATATTTTGGATCGAAAACAATAATTATTCACAGATCCATTCATCAGTATTATTCTTTATAAAGTTATGATAAAAAGATGTGTGTTATGTGAGTGCCATCTGTAGGATGAAGATGAAAGGAGGTTTCCTTTCATGTACTCACCACTACGAAGTTGGAGTTAAAATATCTGACTATAAAAAGCAAACCCCAGC------------------------------------------------------------------------------------------------------------------------------------
>APH_4029
------------------------------------------------------------------GTTCAGGATTTGACCAACAATAAAAAGCACACTGCCGTTACAATGCACATAATATTTGACATTGGTCCAAAACTGTATAATATAACTTTTAAGTTTAAGATATATTCTTGCAGTTAAATTTCTTTTCTTCAAGTTCTATAGGAAAATCAGTTTAAACATTTTACCTGATGATGACAGGTGAAGTCTTTTTGAAATACACTCAGAATAAATTTTTATTTATCATATCAACAGTACTGAACATTAACACTGTAGCTTTTGTGCTATTTCATCAAATATTTAACTATGCTGTTATAACTGTTTTCTGTAAATACAGATGTGCAGTGTACATTGTGCTGTTATTTTCACAGTTCCAGTTTGCATCACAAGTTACCTGATGCTGTGCGTCTTTGTGATAAAACCTTATTGGTTTGTATCCATGTACAGAAGTGAATATAAAGACAGCCTATGCATTTCTTCACATGAAAACTGTGTGTTTGTGGGAATGTATGGACCTGAAATACATTAAAATATAAATACCTCCTGGAACATTCCATGTAGACACCAACGTCTGTAAAATCAGCTGAGCAACAGAGTCAGAAATAAAGTGGAAGTGTAATGGATTCTTTCTATAAAACAGAATACTTTTTATAAGAGTGACCACAGATCTGCTAGAGTTGTACCCTGCACAAACAATAGCAATGTGAATCACTTCACATTTGGGAACTTCAGGTTCTCTATTCAAGCAGACTACAGTTCGTTGGCTACCAGTGGTCCCAAGTCCTCCAGATTCTTCTTCTTTAGTTCCATAAGTCTGTGAATCATTTTGTTGCGTTTCAGACATAATGCTCAGCAGCTGATTTTGGGAAATGCTGAAATTTCAACATGAACATAATTATAGTGGCACCTTTTATATGAAAAAGCACATGCATATTATGAAAATAAAAAGAATGTACCACTTAACAATGGTAAAAAAAAATTATGCTGTAAAAACACAAAACTTGCACTAACTCACAGCACACAAAAAGCAGTTATATCAGTACAGTTTAAAAATGATGAAATCTATTTTGTATGCATACATATAAAAATATTTTGGATCGAAAACAATAATTATTCACAGATCCATTCATCAGTATTATTCTTTATAAAGTTATGATAAAAAGATGTGTGTTATGTGAGTGCCATCTGTAGGATGAAGATGAAAGGAGGTTTCCTTTCATGTACTCACCACTACGAAGTTGGAGTTAAAATATCTGACTATAAAAAGCAAACCACAGCAATGGGAAGAGTGGGAAAGACAGCTTCACTGACGAGGGATAGTA-TTCCTGAAACAGTACTGTCTGGAGCAGTTTCCCGAGTTTTTCCATTTCTGTGTGTTTGGCATACT----------------------
>APH_0880
ATGTCCACTTAAAAGGTGTCTTATCAGTAAGAATGGTAGAGGCAGACAAACAAACAAACATAAGAAGTTCAGGATTTGACCAACAATAAAAAGCACACTGCCGTTACAATGCACATAATATTTGACATTGGTCCAAAACTGTATAATATAACTTTTAAGTTTAAGATATATTCTTGCAGTTAAATTTCTTTTCTTCAAGTTCTATAGGAAAATCAGTTTAAACATTTTACCTGATGATGACAGGTGAAGTCTTTTTGAAATACACTCAGAATAAATTTTTATTTATCATATCAACAGTACTGAACATTAACACTGTAGTTTTTGTGCTATTTCATCAAATATTTAACTATGCTGTTATAACTGTTTTCTGTAAATACAGATGTGCAGTGTACATTGTGCTGTTATTTTCACAGTTCCAGTTTGCATCACAAGTTACCTGATGCTGTGCGTCTTTGTGATAAAACCTTATTGGTTTGTATCCATGTACAGAAGTGAATATAAAGACAGCCTATGCATTTCTTCACATGAGAACTGTGTGTTTGTGGGAATGTATGGACCTGAAATACATTAAAATATAAATACCTCCTGGAACATTCCATGTAGACACCAACGTCTGTAAAATCAGCTGAGCAACAGAGTCAGAAATAAAGTGGAAGTGTAATGGATTCTTTCTATAAAACAGAATACTTTTTATAAGAGTGACCACAGATCTGCTAGAGTTGTACCCTGCACAAACAATAGCAATGTGAATCACTTCACATTTGGGAACTTCAGGTTCTCTATTCAAGCAGACTACAGTTCGTTGGCTACCAGTGGTCCCAAGTCCTCCAGATTCTTCTTCTTTAGTTCCATATGTCTGTGAATCATTTTGTTGCGTTTCAGACATAATGCTCAGCAGCTGATTTTGGGAAATGCTGAAATTTCAACATGAACATAATTATAGTGGCACCTTTTATATGAAAAAGCACATGCATATTATGAAAATAAGAAGAATATACCACTTAACAATGGTAAAAAAAAATTATGCTGTAAAAACACAAAACTTGCACTAACTCACAGCACACACAAAGCAGTTATATCAGTACAGTTTAAAAATGATGAAATCTATTTTGTATGCACACATATAAAAATATTTTGGATCGAAAACAATAATTATTCACAGATCCATTCATCAGTATTATTCTTTATAAAGTTATGATAAAAAGATGTGTGTTATGTGAGTGCCATCTGTAGGATGAAGATGAAAGGAGGTTTCCTTTCATGTACTCACCACTACGAAGTTGGAGTTAAAATATCTGACTATAAAAAGCAAACCACAGCAATGGAAAGAGTGGGAAAGATAGCTTCACTGATGAGGGATAGTATTTCCTGAAACAGTACTGTCTGGAGCAGTTTCCTGAGTTTTTCAATTTCTGTGTGTTTGACTTGCTAGGTAACAAACTGGCCCATAAT
>APH_1602
ATGTCCACTTAAAAGGTGTCTTATCAGTAAGAATGGTAGAGGCAGACAAACAAACAAACATAAGAAGTTCAGGATTTGACCAACAATAAAAAGCACACTGCCGTTACAATGCACATAATATTTGACATTGGTCCAAAACTGTATAATATAACTTTTAAGTTTAAGATATATTCTTGCAGTTAAATTTCTTTTCTTCAAGTTCTATAGGAAAATCAGTTTAAACATTTTACCTGATGATGACAGGTGAAGTCTTTTTGAAATACACTCAGAATAAATTTTTATTTATCATATCAACAGTACTGAACATTAACACTGTAGTTTTTGTGCTATTTCATCAAATATTTAACTATGCTGTTATAACTGTTTTCTGTAAATACAGATGTGCAGTGTACATTGTGCTGTTATTTTCACAGTTCCAGTTTGCATCACAAGTTACCTGATGCTGTGCGTCTTTGTGATAAAACCTTATTGGTTTGTATCCATGTACAGAAGTGAATATAAAGACAGCCTATGCATTTCTTCACATGAAAACTGTGTGTTTGTGGGAATGTATGGACCTGAAATACATTAAAATATAAATACCTCCTGGAACATTCCATGTAGACACCAACGTCTGTAAAATCAGCTGAGCAACAGAGTCAGAAATAAAGTGGAAGTGTAATGGATTCTTTCTATAAAACAGAATACTTTTTATAAGAGTGACCACAGATCTGCTAGAGTTGTACCCTGCACAAACAATAGCAATGTGAATCACTTCACATTTGGGAACTTCAGGTTCTCTATTCAAGCAGACTACAGTTCGTTGGCTACCAGTGGTCCCAAGTCCTCCAGACTCTTCTTCTTTAGTTCCATATGTCTGTGAATCATTTTGTTGCGTTTCAGACATAATGCTCAGCAGCTGATTTTGGGAAATGCTGAAATTTCAACATGAACATAATTATAGTGGCACCTTTTATATGAAAAAGCACATCCATATTATGAAAATAAGAAGAATGTACCACTTAACAATGGTAAAAAAAAATTATGCTGTAAAAACACAAAACTTGCACTAACTCACAGCACACACAAAGCAGTTATATCAGTACAGTTTAAAAATGATGAAATCTATTTTGTATGCACAAATATAAAAATATTTTGGATCGAAAACAATAATTATTCACAGATCCATTCATCAGTATTATTCTTTATAAAGTTATGATAAAAAGATGTGTGTTATGTGAGTGCCATCTGTAGGATGAAGATGAAAGGAGGTTTCCTTTCATGTACTCACCACTACGAAGTTGGAGTTAAAATATCTGACTATAAAAAGCAAACCACAGCAATGGGAAGAGTGGGAAAGATAGCTTCACTGATGAGGGATAGTATTTCCTGAAACAGTACTGTCTGGAGCAGTTTCCTGAGTTTTTCAATTTCTGTGTGTTTGACTTGCTAGGTAACAAACTGGCCCATCAT
>APH_1438
-----------------------------------------------------------------------------------------------------------------------------------------------------------------------------------------------------------------------------------------------------------------------------------------------------------------ATTAACACTGTAGTTTTTGTGCTATTTCATCAAATATTTAACTATGCTGTTATAACTGTTTTCTGTAAATACAGATGTGCAGTGTACATTGTGCTGTTATTTTCACAGTTCCAGTTTGCATCACAAGTTACCTGATGCTGTGCGTCTTTGTGATAAAACCTTATTGGTTTGTATCCATGTACAGAAGTGAATATAAAGACAGCCTATGCATTTCTTCACATGAAAACTGTGTGTTTGTGGGAATGTATGGACCTGAAATACATTAAAATATAAATACCTCCTGGAACATTCCATGTAGACACCAACGTCTGTAAAATCAGCTGAGCAACAGAGTCAGAAATAAAGTGGAAGTGTAATGGATTCTTTCTATAAAACAGAATACTTTTTATAAGAGTGACCACAGATCTGCTAGAGTTGTACCCTGCACAAACAATAGCAATGTGAATCACTTCACATTTGGGAACTTCAGGTTCTCTATTCAAGCAGACTACAGTTCGTTGGCTACCAGTGGTCCCAAGTCCTCCAGATTCTTCTTCTTTAGTTCCATATGTCTGTGAATCATTTTGTTGCGTTTCAGACATAATGCTCAGCAGCTGATTTTGGGAAATGCTGAAATTTCAACATGAACATAATTATAGTGGCACCTTTTATATGAAAAAGCACATCCATATTATGAAAATAAGAAGAATGTACCACTTAACAATGGTAAAAAAAAATTATGCTGTAAAAACACAAAACTTGCACTAACTCACAGCACACACAAAGCAGTTATATCAGTACAGTTTAAAAATGATGAAATCTATTTTGTATGCATTCATATAAAAATATTTTGGATCGAAAACAATAATTATTCACAGATCCATT-------------------------------------------------------------------------------------------------------------------------------------------------------------------------------------------------------------------------------------------------------------------------------------------
>APH_1535
------------------------CAGTAAGAATGGTAGAGGCAGACAAACAAACAAACATAAGAAGTTCAGGATTTGACCAACAATAAAAAGCACACTGCCGTTACAATGCACATAATATTTGACATTGGTCCAAAACTGTATAATATAACTTTTAAGTTTAAGATATATTCTTGCAGTTAAATTTCTTTTCTTCAAGTTCTATAGGAAAATCAGTTTAAACATTTTACCTGATGATGACAGGTGAAGTCTTTTTGAAATACACTCAGAATAAATTTTTATTTATCATATCAACAGTACTGAACATTAACACTGTAGCTTTTGTGCTATTTCATCAAATATTTAACTATGCTGTTATAACTGTTTTCTGTAAATACAGATGTGCAGTGTACATTGTGCTGTTATTTTCACAGTTCCAGTTTGCATCACAAGTTACCTGATGCTGTGCATCTTTGTGATAAAACCTTATTGGTTTGTATCCATGTACAGAAGTGAATATAAAGACAGCCTATGCATTTCTTCACATGAGAACTGTGTGTTTGTGGGAATGTATGGACCTGAAATACATTAAAATATAAATACCTCCTGGAACATTCCATGTAGACACCAACGTCTGTAAAATCAGCTGAGCAACAGAGTCAGAAATAAAGTGGAAGTGTAATGGATTCTTTCTATAAAACAGAATACTTTTTATAAGAGTGACCACAGATCTGCTAGAGTTGTACCCTGCACAAACAATAGCAATGTGAATCACTTCACATTTGGGAACTTCAGGTTCTCTATTCAAGCAGACTACAGTTCGTTGGCTACCAGTGGTCCCAAGTCCTCCAGATTCTTCTTCTTTAGTTCCATAAGTCTGTGAATCATTTTGTTGCGTTTCAGACATAATGCTCAGCAGCTGATTTTGGGAAATGCTGAAATTTCAACATGAACATAATTATAGTGGCACCTTTTATATGAAAAAGCACATGCATATTATGAAAATAAGAAGAATATACCACTTAACAATGGTAAAAAAAAATTATGCTGTAAAAACACAAAACTTGCACTAACTCACAGCACACACAAAGCAGTTATATCAGTACAGTTTAAAAATGATGAAATCTATTTTGTATGCATACATATAAAAATATTTTGGATCGAAAACAATAATTATTCACAGATCCATTCATCAGTATTATTCTTTATAAAGTTATGATAAAAAGATGTGTGTTACGTGAGTGCCATCTGTAGGATGAAGATGAAAGGAGGTTTCCTTTCATGTACTCACCACTACGAAGTTGGAGTTAAAATATCTGACTATAAAAAGCAAACTACAGCAATGGGAAGAGTGGGAAAGATAGCTTCACTGACGAGGGATAGTA-TTCCCGAAACAGTACTGTCTGGAGCAGTTTCCTGAGTTTTTCAATTTCTGTGTATTTGACTTGCTAGGTAACAAACTGGCCCATAAT
>APH_0136
ATGTCCACTTAAAAGGTGTCCTATCAGTAAGAATGGTAGAGGCAGACAAACAAACAAACATAAGAAGTTCAGGATTTGACCAACAATAAAAAGCACACTGCTGTTACAATGCACATAATATTTGACATTGGTCCAAAACTGTATAATATAACTTTTAAGCTTAAGATATATTCTTGCAGTTAAATTTCTTTTCTTCAAGTTCTATAGGAAAATCAGTTTAAACATTTTACCTGATGATGACAGGTGAAGTCTTTTTGAAATACACTCAGAATAAATTTTTATTTATCATATCAACAGTACTGAACATTAACACTGTAGCTTTTGTGCTATTTCATTAAATATTTAACTATGCTGTTATAACTGTTTTCTGTAAATACAGATGTGCAGTGTACATTGTGCTGTTATTTTCACAGTTCCAGTCTGCATCACAAGTTACCTGATGCTGTGCATCTTTGTGATAAAACCTTATTGGTTTGTATCCATGTACAGAAGTGAATATAAAGACAGCCTATGCATTTCTTCACATGAGAACTGTGTGTTTGTGGGAATGTATGGACCTGAAATACATTAAAATATAAATACCTCCTGGAACATTCCATGTAGACACCAACGTCTGTAAAATCAGCTGAGCAACAGAGTCAGAAATAAAGTGGAAGTGTAATGGATTCTTTCTATAAAACAGAATACTTTTTATAAGAGTGACCACAGATCTGCTAGAGTTGTACCCTGCACAAACAATAGCAATGTGAATCACTTCACATTTGGGAACTTCAGGTTCTCTATTCAAGCAGACTACAGTTCGTTGGCTACCAGTGGTCCCAAGTCCTCCAGACTCTTCTTCTTTAGTTCCATAAGTCTGTGAATCATTTTGTTGCGTTTCAGACATAATGCTCAGCAGCTGATTTTGGGAAATGCTGAAATTTCAACATGAACATAATTATAGTGGCACCTTTTATATGAAAAAGCACATGCATATTATGAAAATAAGAAGAATATACCACTTAACAATGGTAAAAAAAAATTATGCTGTAAAAACACAAAACTTGCACTAACTCACAGCACACACAAAGCAGTTATATCAGTACAGTTTAAAAATGATGAAATCTATTTTGTATGCATACATATAAAAATATTTTGGATCGAAAACAATAATTATTCACAGATCCATTCATCAGTATTATTCTTTATAAAGTTATGATAAAAAGATGTGTGTTACGTGAGTGCCATCTGTAGGATGAAGATGAAAGGAGGTTTCCTTTCATGTACTCACCACTATGAAGTTGGAGTTAAAATATCTGACTATAAAAAGCAAACCACAGCAATGGAAAGAGTGGGAAAGATAGCTTCACTGATGAGGGATAGTATTTCCTGAAACAGTACTGTCTGGAGCAGTTTCCTGAGTTTTTCAGTTTCTGTGTGTTTGACTTGCTAGGTAACAAACTGGCCCATAAT
>APH_4024
ATGTCCACTTAAAAGGTGTCCTATCAGTAAGAATGGTAGAGGCAGACAAACAAACAAACATAATTAGTTCAGGATTTGACCAACAATAAAAAGCACACTGCCGTTACAATGCACATAATATTTGACATTGGTCCAAAACTGTATAATATAACTTTTAAGTTTAAGATATATTCTTGCAGTTAAATTTCTTTTCTTCAAGTTCTATAGGAAAATCAGTTTAAACATTTTACCTGATGATGACAGGTGAAGTCTTTTTGAAATACACTCAGAATAAATTTTTATTTATCATATCAACAGTACTGAACATTAACACTGTAGCTTTTGTGCTATTTCATCAAATATTTAACTATGCTGTTATAACTGTTTTCTGTAAATACAGATGTGCAGTGTACATTGTGCTGTTATTTTCACAGTTCCAGTTTGCATCACAAGTTACCTGATGCTGTGCATCTTTGTGATAAAACCTTATTGGTTTGTATCCATGTACAGAAGTGAATATAAAGACAGCCTATGCATTTCTTCACATGAGAACTGTGTGTTTGTGGGAATGTATGGACCTGAAATACATTAAAATATAAATACCTCCTGGAACATTCCATGTAGACACCAACGTCTGTAAAATCAGCTGAGCAACAGAGTCAGAAATAAAGTGGAAGTGTAATGGATTCTTTCTATAAAACAGAATACTTTTTATAAGAGTGACCACAGATCTGCTAGAGTTGTACCCTGCACAAACAATAGCAATGTGAATCACTTCACATTTGGGAACTTCAGGTTCTCTATTCAAGCAGACTACAGTTCGTTGGCTACCAGTGGTCCCAAGTCCTCCAGATTCTTCTTCTTTAGTTCCATAAGTCTGTGAATCATTTTGTTGCGTTTCAGACATAATGCTCAGCAGCTGATTTTGGGAAATGCTGAAATTTCAACATGAACATAATTATAGTGGCACCTTTTATATGAAAAAGCACATGCATATTATGAAAATAAGAAGAATATACCACTTAACAATGGTAAAAAAAAATTATGCTGTAAAAACACAAAACTTGCACTAACTCACAGCACACACAAAGCAGTTATATCAGTACAGTTTAAAAATGATGAAATCTATTTTGTATGCATACATATAAAAATATTTTGGATCGAAAACAATAATTATTCACAGATCCATTCATCAGTATTATTCTTTATAAAGTTATGATAAAAAGATGTGTGTTACGTGAGTGCCATCTGTAGGATGAAGATGAAAGGAGGTTTCCTTTCATGTACTCACCACTACGAAGTTGGAGTTAAAATATCTGACTATAAAAAGCAAACCACAGCAATGGAAAGAGTGGGAAAGATAGCTTCACTGATGAGGGATAGTATTTCCTGAAACAGTACTGTCTGGAGCAGTTTCCTGAGTTTTTCAGTTTCTGTGTGTTTGACTTGCTAGGTAACAAACTGGCCCATAAT
