# Supplementary material for: ﻿Discovery of a new tarantula species from the Madrean Sky Islands and the first documented instance of syntopy between two montane endemics (Araneae, Theraphosidae, Aphonopelma): a case of prior mistaken identity
Source: Zookeys. 2024 Aug 16;1210:61–98. doi: 10.3897/zookeys.1210.125318 (PMC11344175; doi:10.3897/zookeys.1210.125318)
Supplement: Supplementary material 8 — Phylogenomics files [file zookeys-1210-061_article-125318__-s008.zip › Suppl8/individual_UCE_loci/sl_realigned_uce_2001646.fas]

>APH_5079
GGTAGTCAACCCAGACAATGTTTCTGAGGTTGACCATGCCAGTCCTATGGATCAAAGCATGTTTTAAACCCCACTTAAGGTATCAAAGTATGTTTATAAAAGCATGTTTTATCAAAGTATGTTTTTTGTATGAAAAACATACTTCGATAAGTAGGTTTATAGTAAGCA-----------TGTTTTAGCAAAGTATG-TTTTTTTTTAACCTCGGATATATTACACATTGAAATATAGGAAATTATCAAGGATGCCTACCTAATGTATCACCCAGTATAAATATGCACACAAAATCTGATTTTCGGAAATCTGCAAAATCTGCGATTTCTGGAAAAAAAA-TTTTTTTTTTCCTTTTTTTTGGGGGGGGGGGGTAATTGAAGAGTAAGATATATGCAATCAATCAGGACTGATAACATTCGAGCATAGGATGTTCACAACAAAAAACTGAAATGCCAATCACAGAGGTTGTATACTTCTTGAGTATAAATAATTTTAAGGTATCCCATTAGAAATTACCTAGATCGTCACAAACGCCTGTGACTGTTCCATAGATTTCAAAACCAGAAAGGGACAAATAATGAGTTTGCCCACTAGCATTTTTTCCCGTTTGCTGCAAACGTATATGACGCCATCCTTGGGTCTCTTCAGGTGGTGGGTCCAATGGCCAGGAGGCCGTGGAACCAGGTTCGTTGAGAGAGCAGTCATCAGTATGGGTATAAAGTGTAGTCCAATTCACTCCATCTTTTGAAACTTGGAAAAACCAATTACGTAAAGCAGACCTACAAAAATCAAATATTCACAAACAGTTAGAATATGTAAACATTTCTTTTCATGTGGCTAGATTTTACCAGGGTGAGACATAAGTTCATAGCATTTTTGGGTATCATGTTCAGTCCAGTACCACATGTTACCAACATATGGCTATTTGGTGAAGTACAGTCCATCGGAGTCTATGGTTCTTTGCCAACGTTCAGCCAATGATGCAATGCCATTGCAATACCATGTGGCTGGCTTGTATGCAAAAAACTCAGTGATGCCAGTTGTCACATCCTCCAGGGAACTGAATCATCTGGCCCCCAAGAAGGGAGCCATAAAATAAAACAGGTGGAAATCTTAAGGCGCAAAGTCCGGGCTATAGGCTCGGTGTGGTAAGATTTAGAGGCCATCGAAGTCCTGAATTTTCTTGTGGACAATGTGATCTGTGACATGGGGCATTGTCGAATTGCAGGAGGACCTTCTTTCAGTTCACCATTGCTGGGTAACGCTGGCAAAGAACGTCGTATAC--------------------------TCCCATAAACGGCCCGACCATCAGGCACAGGCTCCCAGTGGAGAGGACCCTCAAATTCCACCGCACACACAACATTGTCA
>APH_0622
---------------------------------------------------------------------------------------------------------------------------------------------CTTCGATAAGTAGGTTTATAGTAAGCATGTTTTATGTATGTTTTAGCAAAGTATG-TTTTTTTTTAACCTCGGATATATTACACATTGAAATATAGGAAATTATCAAGGATGCCTACCTAGTGTATCACCCAGTATAAATATGCACACAAAATCTGATTTTCGGAAATCTGCAAAATCTGCGATTTCTGAAAAAAAAAATTTTTTTTTTCTTTTTGTGGGGGGGGGGGGGTTAATTGAAGAGTAAGATATATGCAATCAATCAGGACTGATAACATTCGAGCATAGGATGTTCACAACAAAAAACTCTAATGCCAATCACAGAGGTTGTATACTTCTTGAATATAAATAATTTTAAGGTATCCCATTAGAAATTACCTAGATCGTCACAAACGCCTGTGACTGTTCCATAGATTTCAAAACCAGAAAGGGACAAATAATGAGTTTGCCCACTAGCATTTTTTCCCGTTTGCTGCAAACGTATATGACGCCATCCTTGGGTCTCTTCAGGTGGTGGGTCCAATGGCCAGGAGGCTGTGGAACCAGGTTCGTTGAGAGAGCAGTCATCAGTATGGGTATAAAGTGTAGTCCAATTCACTCCATCTTTTGAAACTTGGAAAAACCAATTACGTAAAGCAGACCTACAAAAATCAAATATTCACAAACAGTTAGAATATGTAAACATTTCTTTTCATGTGGCTAGATTTTACCAGAGTGAGACATAAGTTCATAGCGTTTTTGGGTATCATGTTCAGTCCAGTACCACATGTTACCAACATATGGCTATTTGGTGAAGTACAGTCCATCGGAGTCTATGGTTCTTTGCCAACGTTCAGCCAACGATGCAATGCCATTGCAATACCATGTGGCTGGCTTGTATGCAAAAAACTCAGTGATGCCAGTTGTCACATCCTCCAGGGAACTGAATCATCTGGCCCCCAAGAAGGGAGCCATAAAATGAAACAGGTGGAAATCTTAAGGCGCAAAGTCCGGGCTATAGGCTGGGTGTGGTAGGATTTCAAGGCCATCTAAGTCCTGAATTTTCTGGCGGACAACATGACCTGTGACATGGGGCATTGTCGAATTGCAGGAGGACCTTCTTTCAGTTCACCATTGCTGGGTAACGTTGGCAAAGAATGTAGT--------------------------------------------------------------------------------------------------------------
>APH_3191
-----------------------------------------------------------------------------------------------------------------------------------------------------------------------------------TGTTTTAGCAAAGTATG-TTTTTTTTTAACCTCGGATATATTACACATTGAAATATAGGAAATTATCAAGGATGCCTACCTAGTGTATCACCCAGTATAAATATGCACACAAAATCTGATTTTCGGAAATCTGCAAAATCTGCGATTTCTGAAAAAAAAAAATTTT-TTTTCTTTTTGTGGGGGGGGGGGGGGTAATTGAAGAGTAAGATATATGCAATCAATCAGGACTGATAACATTCGAGCATAGGATGTTCACAACAAAAAACTGAAATGCCAATCACAGAGGTTGTATACTTCTTGAATATAAATAATTTTAAGGTATCCCATTAGAAATTACCTAGATCGTCACAAACGCCTGTGACTGTTCCATAGATTTCAAAACCAGAAAGGGACAAATAATGAGTTTGCCCACTAGCATTTTTTCCCGTTTGCTGCAAACGTATATGACGCCATCCTTGGGTCTCTTCAGGTGGTGGGTCCAATGGCCAGGAGGCTGTGGAACCAGGTTCGTTGAGAGAGCAGTCATCAGTATGGGTATAAAGTGTAGTCCAATTCACTCCATCTTTTGAAACTTGGAAAAACCAATTACGTAAAGCAGACCTACAAAAATCAAATATTCACAAACAGTTAGAATATGTAAACATTTCTTTTCATGTGGCTAGATTTTACCAGAGTGAGACATAAGTTCATAGCGTTTTTGGGTATCATGTTCAGTCCAGTACCACATGTTACCAACATATGGCTATTTGGTGAAGTACAGTCCATCGGAGTCTATGGTTCTTTGCCAACGTTCAGCCAACGATGCAATGCCATTGCAATACCATGTGGCTGGCTTGTATGCAAAAAACTCAGTGATGCCAGTTGTCACATCCTCCAGGGAACTGAATCATCTGGCCCCCAAGAAGGGAGCCATAAAATGAAACAGGTGGAAATCTTAAGGCGCAAAGTCCGGGCTATAGGCTGGGTGTGGTAGGATTTCACGGCCATCCAAGTCCTGAATTTTCTGGCGGACAACACGACCTGTGACATGGGGCGTTGTCGAATTGCAGGCGGACCTTCTTTCAGTTCACCATTGCTGGGTAACGCTGGTGAAGAACATCGTATACACGCTGCAGCTGGTCGGTATACAGGTTCTCATCGACG---------------------------------------------------------------------
>APH_3188
-------------------------------------------------GATCAAAGCATGTTTTAAACCCCACTTAAGGTATCAAAGTATGTTTATAAAAGCCTGTTTTATCAAAGTATGTTTTTTGTATGAAAAACATACTTCGATAAGTAGGTTTATAGTAAGCATGTTTTATGTATGTTTTAGCAAAGTATGTTTTTTTTTTAACCTCGGATATATTACACATTGAAATATAGGAAATTATCAAGGATGCCTACCTAGTGTATCACCCAGTATAAATATGCACACAAAATCTGATTTTCGGAAATCTGCAAAATCTGCGATTTCTGAAAAAAAAAAATTTTGTTTTCTTTTTGTGGGGGGGGGGGGGGTAATTGAAGAGTAAGATATATGCAATCAATCAGGACTGATAACATTCGAGCATAGGATGTTCACAACAAAAAACTGAAATGCCAATCACAGAGGTTGTATACTTCTTGAATATAAATAATTTTAAGGTATCCCATTAGAAATTACCTAGATCGTCACAAACGCCTGTGACTGTTCCATAGATTTCAAAACCAGAAAGGGACAAATAATGAGTTTGCCCACTAGCATTTTTTCCCGTTTGCTGCAAACGTATATGACGCCAACCTTGGGTCTCTTCAGGTGGTGGGTCCAATGGCCAGGAGGCTGTGGAACCAGGTTCGTTGAGAGAGCAGTCATCAGTATGGGTATAAAGTGTAGTCCAATTCACTCCATCTTTTGAAACTTGGAAAAACCAATTACGTAAAGCAGACCTACAAAAATCAAATATTCACAAACAGTTAGAATATGTAAACATTTCTTTTCATGTGGCTAGATTTTACCAGGGTGAGACATAAGTTCATAGCGTTTTTGGGTATCATGTTCAGTCCAGTACCACATGTTACCAACATATGGCTATTTGGTGAAGTACAGTCCATCGGAGTCTATGGTTCTTTGACAACGTTCAGCCAACAATGCAATGCCATTGCAATACCATGTGGCTGGCTTGTATGCAAAAAACTCAGTGATGCCAGTTGTCACATCCTCCAGGGAACTGAATCATCTGGCCCCCAAGAAGGGAGCCATGAAATGAAACAGGTGGAAATCTTAAGGCGCAAAGTCCGGGCTATAGGCTGGGTGTGGTAGGATTTCACGGCCATCTAAGTCCTGAATTTTCTGGCGGACAACACGACTTGTGACATGGGGCATTGTCGAATTGCAGGAGGACCTTCTTTCAGTTCACCATTGCTGGGTAACGTTGGCAAAGAATGTAGTATACGTGCTGCACCTGGTCGACATACAGGTTCCCACTGATGGCCTGATCACGTGGCACAAGCTTCTAGTGGACAGGATTCTTAAATTCCACCACAAAGCCCTCGTTGAAC
>APH_0717
------------------------------------------------------------------------------------------------------------------------------------------ATACTTCGATAAGTAGGTTTATAGTAAGCATGTTTTATGTATGTTTTAGCAAAGTATGTTTTTTTTTTAACCTCGGATATATTACACATTGAAATATAGGAAATTATCAAGGATGCCTACCTAGTGTATCACCCAGTATAAATATGCACACAAAATCTGATTTTCGGAAATCTGCAAAATCTGCGATTTCTGAAAAAAAAAAATTTTGTTTTCTTTTTGTGGGGGGGGGGGGGGTAATTGAAGAGTAAGATATATGCAATCAATCAGGACTGATAACATTCGAGCATAGGATGTTCACAACAAAAAACTGAAATGCCAATCACAGAGGTTGTATACTTCTTGAATATAAATAATTTTAAGGTATCCCATTAGAAATTACCTAGATCGTCACAAACGCCTGTGACTGTTCCATAGATTTCAAAACCAGAAAGGGACAAATAATGAGTTTGCCCACTAGCATTTTTTCCCGTTTGCTGCAAACGTATATGACGCCATCCTTGGGTCTCTTCAGGTGGTGGGTCCAATGGCCAGGAGGCTGTGGAACCAGGTTCGTTGAGAGAGCAGTCATCAGTATGGGTATAAAGTGTAGTCCAATTCACTCCATCTTTTGAAACTTGGAAAAACCAATTACGTAAAGCAGACCTACAAAAATCAAATATTCACAAACAGTTAGAATATGTAAACATTTCTTTTCATGTGGCTAGATTTTACCAGGGTGAGACATAAGTTCATAGCGTTTTTGGGTATCATGTTCAGTCCAGTACCACATGTTACCAACATATGGCTATTTGGTGAAGTACAGTCCATCGGAGTCTATGGTTCTTTGACAACGTTCAGCCAACAATGCAATGCCATTGCAATACCATGTGGCTGGCTTGTATGCAAAAAACTCAGTGATGCCAGTTGTCACATCCTCCAGGGAACTGAATCATCTGGCCCCCAAGAAGGGAGCCATGAAATGAAACAGGTGGAAAACTTAAGGCGCAAAGTCCGGGCTATAGGCTGGGTGTG---------------------------------------------------------------------------------------------------------------------------------------------------------------------------------------------------------------------------------------------------
>APH_0185
GGTAGTCAACCCAGACAATGTTTCTGAGGTTGACCATGCCAGTCCTATGGATCAAAGCATGTTTTAAACCCCACTTAAGGTATCAAAGTATGTTTATAAAAGCATGTTTTATCAAAGTATGTTTTTTGTATGAAAAACATACTTCGATAAGTAGGTTTATAGTAAGCATGTTTTATGTATGTTTTAGCAAAGTATGTTTTTTTTTTAACCTCGGATATATTACACATTGAAATATAGGAAATTATCAAGGATGCCTACCTAGTGTATCACCCAGTATAAATATGCACACAAAATCTGATTTTCGGAAATCTGCAAAATCTGCGATTTCTGAAAAAAAAAAATTTTGTTTTCTTTTTGTGGGGGGGGGGGGGGTAATTGAAGAGTAAGATATATGCAATCAATCAGGACTGATAACATTCGAGCATAGGATGTTCACAACAAAAAACTGAAATGCCAATCACAGAGGTTGTATACTTCTTGAATATAAATAATTTTAAGGTATCCCATTAGAAATTACCTAGATCGTCACAAACGCCTGTGACTGTTCCATAGATTTCAAAACCAGAAAGGGACAAATAATGAGTTTGCCCACTAGCATTTTTTCCCGTTTGCTGCAAACGTATATGACGCCATCCTTGGGTCTCTTCAGGTGGTGGGTCCAATGGCCAGGAGGCTGTGGAACCAGGTTCGTTGAGAGAGCAGTCATCAGTATGGGTATAAAGTGTAGTCCAATTCACTCCATCTTTTGAAACTTGGAAAAACCAATTACGTAAAGCAGACCTACAAAAATCAAATATTCACAAACAGTTAGAATATGTAAACATTTCTTTTCATGTGGCTAGATTTTACCAGGGTGAGACATAAGTTCATAGCGTTTTTGGGTATCATGTTCAGTCCAGTACCACATGTTACCAACATATGGCTATTTGGTGAAGTACAGTCCATCGGAGTCTATGGTTCTTTGACAACGTTCAGCCAACAATGCAATGCCATTGCAATACCATGTGGCTGGCTTGTATGCAAAAAACTCAGTGATGCCAGTTGTCACATCCTCCAGGGAACTGAATCATCTGGCCCCCAAGAAGGGAGCCATGAAATGAAACAGGTGGAAATCTTAAGGCGCAAAGTCCGGGCTATAGGCTGGGTGTGGTAGGATTTCACGGCCATCTAAGTCCTGAATTTTCTGGCGGACAACACGACTTGTGACATGGGGTATTGTCGAATTGCAGGAGGACCTTCTTTCAGTTCACCATTGCTGGGTAACGTTGGCAAAGAATGTAGTATACGTGCTGCACCTGGTCGACATACAGGTTCCCACTGATGGCCTGATCACGTGGCACAAGCTTCTAGTGGACAGGATTCTTAAATTCCACCACAAAGCCCTCGTTGAAC
>APH_0186
GGTAGTCAACCCAGACAATGTTTCTGAGGTTGACCATGCCAGTCCTATGGATCAAAGCATGTTTTAAACCCCACTTAAGGTATCAAAGTATGTTTATAAAAGCATGTTTTATCAAAGTATGTTTTTTGTATGAAAAACATACTTCGATAAGTAGGTTTATAGTAAGCATGTTTTATGTATGTTTTAGCAAAGTATGTTTTTTTTTTAACCTCGGATATATTACACATTGAAATATAGGAAATTATCAAGGATGCCTACCTAGTGTATCACCCAGTATAAATATGCACACAAAATCTGATTTTCGGAAATCTGCAAAATCTGCGATTTCTGAAAAAAAAAAATTTTGTTTTCTTTTTGTGGGGGGGGGGGGGGTAATTGAAGAGTAAGATATATGCAATCAATCAGGACTGATAACATTCGAGCATAGGATGTTCACAACAAAAAACTGAAATGCCAATCACAGAGGTTGTATACTTCTTGAATATAAATAATTTTAAGGTATCCCATTAGAAATTACCTAGATCGTCACAAACGCCTGTGACTGTTCCATAGATTTCAAAACCAGAAAGGGACAAATAATGAGTTTGCCCACTAGCATTTTTTCCCGTTTGCTGCAAACGTATATGACGCCAACCTTGGGTCTCTTCAGGTGGTGGGTCCAATGGCCAGGAGGCTGTGGAACCAGGTTCGTTGAGAGAGCAGTCATCAGTATGGGTATAAAGTGTAGTCCAATTCACTCCATCTTTTGAAACTTGGAAAAACCAATTACGTAAAGCAGACCTACAAAAATCAAATATTCACAAACAGTTAGAATATGTAAACATTTCTTTTCATGTGGCTAGATTTTACCAGGGTGAGACATAAGTTCATAGCGTTTTTGGGTATCATGTTCAGTCCAGTACCACATGTTACCAACATATGGCTATTTGGTGAAGTACAGTCCATCGGAGTCTATGGTTCTTTGACAACGTTCAGCCAACAATGCAATGCCATTGCAATACCATGTGGCTGGCTTGTATGCAAAAAACTCAGTGATGCCAGTTGTCACATCCTCCAGGGAACTGAATCATCTGGCCCCCAAGAAGGGAGCCATGAAATGAAACAGGTGGAAATCTTAAGGCGCAAAGTCCGGGCTATAGGCTGGGTGTGGTAGGATTTCACGGCCATCTAAGTCCTGAATTTTCTGGCGGACAACACGACTTGTGACATGGGGTATTGTCGAATTGCAGGAGGACCTTCTTTCAGTTCACCATTGCTGGGTAACGTTGGCAAAGAATGTAGTATACGTGCTGCACCTGGTCGACATACAGGTTCCCACTGATGGCCTGATCACGTGGCACAAGCTTCTAGTGGACAGGATTCTTAAATTCCACCACAAAGCCCTCGTTGAAC
>APH_0674
GGTAGTCAACCCAGACAATGTTTCTGAGGTTGACCATGCCAGTCCTATGGATCAAAGCATGTTTTAAACCCCACTTAAGGTATCAAAGTATGTTTATAAAAGCATGTTTTATCAAAGTATGTTTTTTGTATGAAAAACATACTTCGATAAGTAGGTTTATAGTAAGCATGTTTTATGTATGTTTTAGCAAAGTATGTTTTTTTTTTAACCTCGGATATATTACACATTGAAATATAGGAAATTATCAAGGATGCCTACCTAGTGTATCACCCAGTATAAATATGCACACAAAATCTGATTTTCGGAAATCTGCAAAATCTGCGATTTCTGAAAAAAAAAAATTTTGTTTTCTTTTTGTGGGGGGGGGGGGGGTAATTGAAGAGTAAGATATATGCAATCAATCAGGACTGATAACATTCGAGCATAGGATGTTCACAACAAAAAACTGAAATGCCAATCACAGAGGTTGTATACTTCTTGAATATAAATAATTTTAAGGTATCCCATTAGAAATTACCTAGATCGTCACAAACGCCTGTGACTGTTCCATAGATTTCAAAACCAGAAAGGGACAAATAATGAGTTTGCCCACTAGCATTTTTTCCCGTTTGCTGCAAACGTATATGACGCCAACCTTGGGTCTCTTCAGGTGGTGGGTCCAATGGCCAGGAGGCTGTGGAACCAGGTTCGTTGAGAGAGCAGTCATCAGTATGGGTATAAAGTGTAGTCCAATTCACTCCATCTTTTGAAACTTGGAAAAACCAATTACGTAAAGCAGACCTACAAAAATCAAATATTCACAAACAGTTAGAATATGTAAACATTTCTTTTCATGTGGCTAGATTTTACCAGGGTGAGACATAAGTTCATAGCGTTTTTGGGTATCATGTTCAGTCCAGTACCACATGTTACCAACATATGGCTATTTGGTGAAGTACAGTCCATCGGAGTCTATGGTTCTTTGACAACGTTCAGCCAACAATGCAATGCCATTGCAATACCATGTGGCTGGCTTGTATGCAAAAAACTCAGTGATGCCAGTTGTCACATCCTCCAGGGAACTGAATCATCTGGCCCCCAAGAAGGGAGCCATGAAATGAAACAGGTGGAAATCTTAAGGCGCAAAGTCCGGGCTATAGGCTGGGTGTGGTAGGATTTCACGGCCATCTAAGTCCTGAATTTTCTGGCGGACAACACGACTTGTGACATGGGGTATTGTCGAATTGCAGGAGGACCTTCTTTCAGTTCACCATTGCTGGGTAACGTTGGCAAAGAATGTAGTATACGTGCTGCACCTGGTCGACATACAGGTTCCCACTGATGGCCTGATCACGTGGCACAAGCTTCTAGTGGA--------------------------------------
>APH_0723
GGTAGTCAACCCAGACAATGTTTCTGAGGTTGACCATGCCAGTCCTATGGATCAAAGCATGTTTTAAACCCCACTTAAGGTATCAAAGTATGTTTATAAAAGCATGTTTTATCAAAGTATGTTTTTTGTATGAAAAACATACTTCGATAAGTAGGTTTATAGTAAGCATGTTTTATGTATGTTTTAGCAAAGTATGTTTTTTTTTTAACCTCGGATATATTACACATTGAAATATAGGAAATTATCAAGGATGCCTACCTAGTGTATCACCCAGTATAAATATGCACACAAAATCTGATTTTCGGAAATCTGCAAAATCTGCGATTTCTGAAAAAAAAAATTTTTTTTTTTCTTTT-TGTGGGGGGGGGGGGTAATTGAAGAGTAAGATATATGCAATCAATCAGGACTGATAACATTCGAGCATAGGATGTTCACAACAAAAAACTGAAATGCCAATCACAGAGGTTGTATACTTCTTGAATATAAATAATTTTAAGGTATCCCATTAGAAATTACCTAGATCGTCACAAACGCCTGTGACTGTTCCATAGATTTCAAAACCAGAAAGGGACAAATAATGAGTTTGCCCACTAGCATTTTTTCCCGTTTGCTGCAAACGTATATGACGCCATCCTTGGGTCTCTTCAGGTGGTGGGTCCAATGGCCAGGAGGCTGTGGAACCAGGTTCGTTGAGAGAGCAGTCATCAGTATGGGTATAAAGTGTAGTCCAATTCACTCCATCTTTTGAAACTTGGAAAAACCAATTACGTAAAGCAGACCTACAAAAATCAAATATTCACAAACAGTTAGAATATGTAAACATTTCTTTTCATGTGGCTAGATTTTACCAGGGTGAGACATAAGTTCATAGCGTTTTTGGGTATCATGTTCAGTCCAGTACCACATGTTACCAACATATGGCTATTTGGTGAAGTACAGTCCATCGGAGTCTATGGTTCTTTGCCAACGTTCAGCCAACGATGCAATGCCATTGCAATACCATGTGGCTGGCTTGTATGCAAAAAACTCAGTGATGCCAGTTGTCACATCCTCCAGGGAACTGAATCATCTGGCCCCCAAGAAGGGAGCCATAAAATGAAACAGGTGGAAATCTTAAGGCGCAAAGTCCGGGTTATAGGCTGGGTGTGGTAGGATTTCACGGCCATCTAAGTCCTGAATTTTCTGGCGGACAACACGACTTGTGACATGGGGTATTGTTGAATTGCAGGAGGACCTTCTTTCAGTTCACCATTGCTGGGTAACGTTGGCAAAGAATGTAGTATACGTGCTGCACCTGGTCGACATACAGGTTCCCACTGATGGCCTGATCACGTGGCACAAGCTTCTAGTGGACAGGATTCTTAAATTCCACCACAAAGCCCTCGTTGAAC
>APH_0880
GGTAGTCAACCCAGACAATGTTTCTGAGGTTGACCATGCCAGTCCTATGGATCAAAGCATGTTTTAAACCCCACTTAAGGTATCAAAGTATGTTTATAAAAGCATGTTTTATCAAAGTATGTTTTTTGTATGAAAAACATACTTCGATAAGTAGGTTTATAGTAAGCATGTTTTATGTATGTTTTAGCAAAGTATGTTTTTTTTTTAACCTCGGATATATTACACATTGAAATATAGGAAATTATCAAGGATGCCTACCTAGTGTATCACCCAGTATAAATATGCACACAAAATCTGATTTTCGGAAATCTGCAAAATCTGCGATTTCTGAAAAAAAAAATTTTTTTTTTCTTTTTGTGTGGGGGGGGGGGGTAATTGAAGAGTAAGATATATGCAATCAATCAGGACTGATAACATTCGAGCATAGGATGTTCACAACAAAAAACTGAAATGCCAATCACAGAGGTTGTATACTTCTTGAATATAAATAATTTTAAGGTATCCCATTAGAAATTACCTAGATCGTCACAAACGCCTGTGACTGTTCCATAGATTTCAAAACCAGAAAGGGACAAATAATGAGTTTGCCCACTAGCATTTTTTCCCGTTTGCTGCAAACGTATATGACGCCATCCTTGGGTCTCTTCAGGTGGTGGGTCCAATGGCCAGGAGGCTGTGGAACCAGGTTCGTTGAGAGAGCAGTCATCAGTATGGGTATAAAGTGTAGTCCAATTCACTCCATCTTTTGAAACTTGGAAAAACCAATTACGTAAAGCAGACCTACAAAAATCAAATATTCACAAACAGTTAGAATATGTAAACATTTCTTTTCATGTGGCTAGATTTTACCAGGGTGAGACATAAGTTCATAGCGTTTTTGGGTATCATGTTCAGTCCAGTACCACATGTTACCAACATATGGCTATTTGGTGAAGTACAGT-CATCGGAGTCTATGGTTCTTTGCCAACGTTCAGCCAACGATGCAATGCCATTGCAATACCATGTGGCTGGCTTGTATGCAAAAAACTCAGTGATGCCAGTTGTCACATCCTCCAGGGAACTGAATCATCTGGCCCCCAAGAAGGGAGCCATAAAATGAAACAGGTGGAAATCTTAAGGCGCAAAGTCCGGGCTATAGGCTGGGTGTGGTAGGATTTCACGGCCATCTAAGTCCTGAATTTTCTGGCGGACAACACGACTTGTGACATGGGGTATTGTTGAATTGCAGGAGGACCTTCTTTCAGTTCACCATTGCTGGGTAACGTTGGCAAAGAATGTAGTATACGTGCTGCACCTGGTCGACATACAGGTTCCCACTGATGGCCTGATCACGTGGCACAAGCTTCTAGTGGACAGGATTCTTAAATTCCACCACAAAGCCCTCGCTGAAC
>APH_0683
GGTAGTCAACCCAGACAATGTTTCTGAGATTGACCATGCCAGTCCTATGGATCAAAGCATGTTTTAAACCCCACTTAAGGTATCAAAGTATGTTTATAAAAGCATGTTTTATCAAAGTATGTTTTTTGTATGAAAAACATACTTCGATAAGTAGGTTTATAGTAAGCATGTTTTATGTATGTTTTAGCAAAGTATGTTTTTTTTTTAACCTCGGATATATTACACATTGAAATATAGGAAATTATCAAGGATGCCTACCTAGTGTATCACCCAGTATAAATATGCACACAAAATCTGATTTTCGGAAATCTGCAAAATCTGCGATTTCTGAAAAAAAAAATTTTTTTTTTCTTTTTGTGGGGGGGGGGGGGGTAATTGAAGAGTAAGATATATGCAATCAATCAGGACTGATAACATTCGAGCATAGGATGTTCACAACAAAAAACTGAAATGCCAATCACAGAGGTTGTATACTTCTTGAATATAAATAATTTTAAGGTATCCCATTAGAAATTACCTAGATCGTCACAAACGCCTGTGACTGTTCCATAGATTTCAAAACCAGAAAGGGACAAATAATGAGTTTGCCCACTAGCATTTTTTCCCGTTTGCTGCAAACGTATATGACGCCATCCTTGGGTCTCTTCAGGTGGTGGGTCCAATGGCCAGGAGGCTGTGGAACCAGGTTCGTTGAGAGAGCAGTCATCAGTATGGGTATAAAGTGTAGTCCAATTCACTCCATCTTTTGAAACTTGGAAAAACCAATTACGTAAAGCAGACCTACAAAAATCAAATATTCACAAACAGTTAGAATATGTAAACATTTCTTTTCATGTGGCTAGATTTTACCAGGGTGAGACATAAGTTCATAGCGTTTTTGGGTATCATGTTCAGTCCAGTACCACATGTTACCAACATATGGCTATTTGGTGAAGTACAGTCCATCGGAGTCTATGGTTCTTTGCCAACGTTCAGCCAACGATGCAATGCCATTGCAATACCATGTGGCTGGCTTGTATGCAAAAAACTCAGTGATGCCAGTTGTCACATCCTCCAGGGAACTGAATCATCTGGCCCCCAAGAAGGGAGCCATAAAATGAAACAGGTGGAAATCTTAAGGCGCAAAGTCCGGGTTATAGGCTGGGTGTGGTAGGATTTCACGGCCATCTAAGTCCTGAATTTTCTGGCGGACAACACGACTTGTGACATGGGGTATTGTTGAATTGCAGGAGGACCTTCTTTCAGTTCACCATTGCTGGGTAACGTTGGCAAAGAATGTAGTATACGTGCTGCACCTGGTCGACATACAGGTTCCCACTGATGGCCTGATCACGTGGCACAAGCTTCTAGTGGACAGGATTCTTAAATTCCACCACAAAGCCCTCGTTGAAC
>APH_4021
GGTAGTCAACCCAGACAATGTTTCTGAGGTTGACCATGCCAGTCCTATGGATCAAAGCATGTTTTAAACCCCACTTAAGGTATCAAAGTATGTTTATAAAAGCATGTTTTATCAAAGTATGTTTTTTGTATGAAAAACATACTTCGATAAGTAGGTTTATAGTAAGCATGTTTTATGTATGTTTTAGCAAAGTATG-TTTTTTTTTAACCTCGGATATATTACACATTGAAATATAGGAAATTATCAAGGATGCCTACCTAGTGTATCACCCAGTATAAATATGCACACAAAATCTGATTTTCGGAAATCTGCAAAATCTGCGATTTCTGAAAAAAAAAATTTTTTTTT---CTTTTTGTGGGGGGGGGGGTTAATTGAAGAGTAAGATATATGCAATCAATCAGGACTGATAACATTCGAGCATAGGATGTTCACAACAAAAAACTGAAATGCCAATCACAGAGGTTGTATACTTCTTGAATATAAATAATTTTAAGGTATCCCATTAGAAATTACCTAGATCGTCACAAACGCCTGTGACTGTTCCATAGATTTCAAAACCAGAAAGGGACAAATAATGAGTTTGCCCACTAGCATTTTTTCCCGTTTGCTGCAAACGTATATGACGCCATCCTTGGGTCTCTTCAGGTGGTGGGTCCAATGGCCAGGAGGCTGTGGAACCAGGTTCGTTGAGAGAGCAGTCATCAGTATGGGTATAAAGTGTAGTCCAATTCACTCCATCTTTTGAAACTTGGAAAAACCAATTACGTAAAGCAGACCTACAAAAATCAAATATTCACAAACAGTTAGAATATGTAAACATTTCTTTTCATGTGGCTAGATTTTACCAGAGTGAGACATAAGTTCATAGCGTTTTTGGGTATCATGTTCAGTCCAGTACCACATGTTACCAACATATGGCTATTTGGTGAAGTACAGTCCATCGGAGTCTATGGTTCTTTGCCAACGTTCAGCCAACGATGCAATGCCATTGCAATACCATGTGGCTGGCTTGTATGCAAAAAACTCAGTGATGCCAGTTGTCACATCCTCCAGGGAACTGAATCATCTGGCCCCCAAGAAGGGAGCCATAAAATGAAACAGGTGGAAATCTTAAGGCGCAAAGTCCGGGCTATAGGCTGGGTGTGGTAGGATTTCAAGGCCATCCAAGTCCTGAATTTTCTGGCGGACAACACGACTTGTGACATGGGGTATTGTCGAATTGCAGGAGGACCTTCTTTCAGTTCACCATTGCTGGGTAACGTTGGCAAAGAATGTAGTATACGTGCTGCACCTGGTCGACATACAGGTTCCCACTGATGGCCTGATCATGTGGCACAAGCTTCTAGTGGACAGGATTCTTAAATTCCACCACAAAGCCCTCGTTGAAC
>APH_1602
GGTAGTCAACCCAGACAAGGTTTCTGAGGTTGACCATGCCAGTCCTATGGATCAAAGCATGTTTTAAACCCCACTTAAGGTATCAAAGTATGTTTATAAAAGCATGTTTTATCAAAGTATGTTTTTTGTATGAAAAACATACTTCGATAAGTAGGTTTATAGTAAGCATGTTTTATGTATGTTTTAGCAAAGTATG-TTTTTTTTTAACCTCGGATATATTACACATTGAAATATAGGAAATTATCAAGGATGCCTACCTAGTGTATCACCCAGTATAAATATGCACACAAAATCTGATTTTCGGAAATCTGCAAAATCTGCGATTTCTGAAAAAAAAAATTTTTTTTTTTCTTTTTGGGGGGGGGGGGGGTTAATTGAAGAGTAAGATATATGCAATCAATCAGGACTGATAACATTCGAGCATAGGATGTTCACAACAAAAAACTGAAATGCCAATCACAGAGGTTGTATACTTCTTGAATATAAATAATTTTAAGGTATCCCATTAGAAATTACCTAGATCGTCACAAACGCCTGTGACTGTTCCATAGATTTCAAAACCAGAAAGGGACAAATAATGAGTTTGCCCACTAGCATTTTTTCCCGTTTGCTGCAAACGTATATGACGCCATCCTTGGGTCTCTTCAGGTGGTGGGTCCAATGGCCAGGAGGCTGTGGAACCAGGTTCGTTGAGAGAGCAGTCATCAGTATGGGTATAAAGTGTAGTCCAATTCACTCCATCTTTTGAAACTTGGAAAAACCAATTACGTAAAGCAGACCTACAAAAATCAAATATTCACAAACAGTTAGAATATGTAAACATTTCTTTTCATGTGGCTAGATTTTACCAGAGTGAGACATAAGTTCATAGCGTTTTTGGGTATCATGTTCAGTCCAGTACCACATGTTACCAACATATGGCTATTTGGTGAAGTACAGTCCATCGGAGTCTATGGTTCTTTGCCAACGTTCAGCCAACGATGCAATGCCATTGCAATACCATGTGGCTGGCTTGTATGCAAAAAACTCAGTGATGCCAGTTGTCACATCCTCCAGGGAACTGAATCATCTGGCCCCCAAGAAGGGAGCCATAAAATGAAACAGGTGGAAATCTTAAGGCGCAAAGTCCGGGCTATAGGCTGGGTGTGGTAGGATTTCACGGCCATCTAAGTCCTGAATTTTCTGGCGGACAACACGACCTGTGACATGGGGTATTGTCGAATTGCAGGAGGACCTTCTTTCAGTTCACCATTGCTGGGTAACGTTGGCAAAGAATGTAGTATACGTGCTGCACCTGGTCGACATACAGGTTCCCACTGATGGCCTGATCATGTGGCACAAGCTTCTAGTGGACAGGATTCTTAAATTCCACCACAAAGCCCTCGTTGAAC
>APH_0136
GGTAGTCAACCCAGACAATGTTTCTGAGGTTGACCATGCCAGTCCTATGGATCAAAGCATGTTTTAAACCCCACTTAAGGTATCAAAGTATGTTTATAAAAGCATGTTTTATCAAAGTATGTTTTTTGTATGAAAAACATACTTCGATAAGTAGGTTTATAGTAAGCATGTTTTATGTATGTTTTAGCAAAGTATG-TTTTTTTTTAACCTCGGATATATTACACATTGAAATATAGGAAATTATCAAGGATGCCTACCTAGTGTATCACCCAGTATAAATATGCACACAAAATCTGATTTTCGGAAATCTGCGAAATCTGCGATTTCTGAAAAAAAAAATTTTTTTTTTCTTTTTTTGGGGGGGGGGGGGTTAATTGAAGAGTAAGATATATGCAATCAATCAGGACTGATAACATTCGAGCATAGGATGTTCACAACAAAAAACTGAAATGCCAATCACAGAGGTTGTATACTTCTTGAATATAAATAATTTTAAGGTATCCCATTAGAAATTACCTAGATCGTCACAAACGCCTGTGACTGTTCCATAGATTTCAAAACCAGAAAGGGACAAATAATGAGTTTGCCCACTAGCATTTTTTCCCGTTTGCTGCAAACGTATATGACGCCATCCTTGGGTCTCTTCAGGTGGTGGGTCCAATGGCCAGGAGGCTGTGGAACCAGGTTCGTTGAGAGAGCAGTCATCAGTATGGGTATAAAGTGTAGTCCAATTCACTCCATCTTTTGAAACTTGGAAAAACCAATTACGTAAAGCAGACCTACAAAAATCAAATATTCACAAACAGTTAGAATATGTAAACATTTCTTTTCATGTGGCTAGATTTTACCAGAGTGAGACATAAGTTCATAGCGTTTTTGGGTATCATGTTCAGTCCAGTACCACATGTTACCAACATATGGCTATTTGGTGAAGTACAGTCCATCGGAGTCTATGGTTCTTTGCCAACGTTCAGCCAACGATGCAATGCCATTGCAATACCATGTGGCTGGCTTGTATGCAAAAAACTCAGTGATGCCAGTTGTCACATCCTCCAGGGAACTGAATCATCTGGCCCCCAAGAAGGGAGCCATAAAATGAAACAGGTGGAAATCTTAAGGCGCAAAGTCCGGGCTATAGGCTGGGTGTGGTAGGATTTCACGGCCATCTAAGTCCTGAATTTTCTGGCGGACAACACGACTTGTGACATGGGGTATTGTCGAATTGCAGGAGGACCTTCTTTCAGTTCACCATTGCTGGGTAACGTTGGCAAAGAATGTAGTATACGTGCTGCACCTGGTCGACATACAGGTTCCCACTGATGGCCTGATCATGTGGCACAAGCTTCTAGTGGACAGGATTCTTAAATTCCACCACAAAGCCCTCGTTGAAC
>APH_3177
GGTAGTCAACCCAGACAATGTTTCTGAGGTTGACCATGCCAGTCCTATGGATCAAAGCATGTTTTAAACCCCACTTAAGGTATCAAAGTATGTTTATAAAAGCATGTTTTATCAAAGTATGTTTTTTGTATGAAAAACATACTTCGATAAGTAGGTTTATAGTAAGCATGTTTTATGTATGTTTTAGCAAAGTATG-TTTTTTTTTAACCTCGGATATATTACACATTGAAATATAGGAAATTATCAAGGATGCCTACCTAGTGTATCACCCAGTATAAATATGCACACAAAATCTGATTTTCGG---------AAATCTGCGATTTCTGAAAAAAAAAATTTTTTTTT----TTTTGGGGGGGGGGGGGGTTAATTGAAGAGTAAGATATATGCAATCAATCAGGACTGATAACATTCGAGCATAGGATGTTCACAACAAAAAACTGAAATGCCAATCACAGAGGTTGTATACTTCTTGAATATAAATAATTTTAAGGTATCCCATTAGAAATTACCTAGATCGTCACAAACGCCTGTGACTGTTCCATAGATTTCAAAACCAGAAAGGGACAAATAATGAGTTTGCCCACTAGCATTTTTTCCCGTTTGCTGCAAACGTATATGACGCCATCCTTGGGTCTCTTCAGGTGGTGGGTCCAATGGCCAGGAGGCTGTGGAACCAGGTTCGTTGAGAGAGCAGTCATCAGTATGGGTATAAAGTGTAGTCCAATTCACTCCATCTTTTGAAACTTGGAAAAACCAATTACGTAAAGCAGACCTACAAAAATCAAATATTCACAAACAGTTAGAATATGTAAACATTTCTTTTCATGTGGCTAGATTTTACCAGAGTGAGACATAAGTTCATAGCGTTTTTGGGTATCATGTTCAGTCCAGTACCACATGTTACCAACATATGGCTATTTGGTGAAGTACAGTCCATCGGAGTCTATGGTTCTTTGCCAACGTTCAGCCAACGATGCAATGCCATTGCAATACCATGTGGCTGGCTTGTATGCAAAAAACTCAGTGATGCCAGTTGTCACATCCTCCAGGGAACTGAATCATCTGGCCCCCAAGAAGGGAGCCATAAAATGAAACAGGTGGAAATCTTAAGGCGCAAAGTCCGGGCTATAGGCTGGGTGTGGTAGGATTTCACGGCCATCTAAGTCCTGAATTTTCTGGCGGACAACACGACTTGTGACATGGGGTATTGTCGAATTGCAGGAGGACCTTCTTTCAGTTCACCATTGCTGGGTAACGTTGGCAAAGAATGTAGTATACGTGCTGCACCTGGTCGACATACAGGTTCCCACTGATGGCCTGATCATGTGGCACAAGCTTCTAGTGGACAGGATTCTTAAATTCCACCACAAAGCCCTCGTTGAAC
>APH_4029
--------------------------------------------------------------------------------------------------AAAGCATGTTTTATCAAAGTATGTTTTTTGTATGAAAAACATACTTCGATAAGTAGGTTTATAGTAAGCA-----------TGTTTTAGCAAAGTATG-TTTTTTTTTAACCTCGGATATATTACACATTGAAATATAGGAAATTATCAAGGATGCCTACCTAATGTATCACCCAGTATAAATATGCACACAAAATCTGATTTTCGGAAATCTGCAAAATCTGCGATTTCTGGAAAAAAAAATTTTTTTTTTTCTTTTTTTGGGGGGGGGGGGGTAATTGAAGAGTAAGATATATGCAATCAATCAGGACTGATAACATTCGAGCATAGGATGTTCACAACAAAAAACTGAAATGCCAATCACAGAGGTTGTATACTTCTTGAGTATAAATAATTTTAAGGTATCCCATTAGAAATTACCTAGATCGTCACAAACGCCTGTGACTGTTCCATAGATTTCAAAACCAGAAAGGGACAAATAATGAGTTTGCCCACTAGCATTTTTTCCCGTTTGCTGCAAACGTATATGACGCCATCCTTGGGTCTCTTCAGGTGGTGGGTCCAATGGCCAGGAGGCCGTGGAACCAGGTTCGTTGAGAGAGCAGTCATCAGTATGGGTATAAAGTGTAGTCCAATTCACTCCATCTTTTGAAACTTGGAAAAACCAATTACGTAAAGCAGACCTACAAAAATCAAATATTCACAAACAGTTAGAATATGTAAACATTTCTTTTCATGTGGCTAGATTTTACCAGGGTGAGACATAAGTTCATAGCATTTTTGGGTATCATGTTCAGTCCAGTACCACATGTTACCAACATATGGCTATTTGGTGAAGTACAGTCCATCGGAGTCTATGGTTCTTTGCCAACGTTCAGCCAATGATGCAATGCCATTGCAATACCAGGCGGCTGGCTTGGATGCAAAAAACTCAGTGATGCCAGTTGTCACATCCTCCAAGGAACTGAACCGTCTGGCCCCCAAGAAGTGAGCCATAGAAAGAAACAGGTGGAAATCTGAAGGCGCAAGGTCCGGGCTATAGGCTGGGTGTGGTAGGATTTCAAGGCCATCTAAGTCCTGAATTTTCTGGCGGACAACACGACTTGT--------------------------------------------------------------------------------------------------------------------------------------------------------------------------------------------
>APH_5003
-------------------------------------------------------------------------------------------------------------------------------------------------------------TATAGTAAGCA-----------TGTTTTAGCAAAGTATG-TTTTTTTTTAACCTCGGATATATTACACATTGAAATATAGGAAATTATCAAGGATGCCTACCTAATGTATCACCCAGTATAAATATGCACACAAAATCTGATTTTCGGAAATCTGCAAAATCTGCGATTTCTGGAAAAAAAAATTTTTTTTTTTCTTTTTTTGGGGGGGGGGGGGTAATTGAAGAGTAAGATATATGCAATCAATCAGGACTGATAACATTCGAGCATAGGATGTTCACAACAAAAAACTGAAATGCCAATCACAGAGGTTGTATACTTCTTGAGTATAAATAATTTTAAGGTATCCCATTAGAAATTACCTAGATCGTCACAAACGCCTGTGACTGTTCCATAGATTTCAAAACCAGAAAGGGACAAATAATGAGTTTGCCCACTAGCATTTTTTCCCGTTTGCTGCAAACGTATATGACGCCATCCTTGGGTCTCTTCAGGTGGTGGGTCCAATGGCCAGGAGGCCGTGGAACCAGGTTCGTTGAGAGAGCAGTCATCAGTATGGGTATAAAGTGTAGTCCAATTCACTCCATCTTTTGAAACTTGGAAAAACCAATTACGTAAAGCAGACCTACAAAAATCAAATATTCACAAACAGTTAGAATATGTAAACATTTCTTTTCATGTGGCTAGATTTTACCAGGGTGAGACATAAGTTCATAGCATTTTTGGGTATCATGTTCAGTCCAGTACCACATGTTACCAACATATGGCTATTTGGTGAAGTACAGTCCATCGGAGTCTATGGTCCTTCTCCAACATTCAGCCAATGATGCAATGCCATTGCAATACCATGTGGCTGGCTTGTATGCAAAAAACTCAGTGATGCCAGTTGTCACATCCTCCAGGGAACTGAATCATCTGGCCCCCAAGAAGGGAGCCATAAAATAAAACAGGTGGAAATCTTAAGGCGCAAAGTCCGGGCTATAGGCTGGGTGTGGTAGGATTTCGAGGCCATCCAAGTCCTGAATTTTCTGGCGGACAACACGACCTGTGACATGGGGCATTGTCGAATTGCAGGAGGACCTTCTTTCAGTTCACCATTGCTGGGTAACGTTGGCGAAGAATGTCGTA-------------------------------------------------------------------------------------------------------------
>APH_1535
--------------ACAATGTTTCTGAGGTTGACCATGCCAGTCCTATGGATCAAAGCATGTTTTAAACCCCACTTAAGGTATCAAAGTATGTTTATAAAAGCATGTTTTATCAAAGTATGTTTTTTGTATGAAAAACATACTTCGATAAGTAGGTTTATAGTAAGCA-----------TGTTTTAGCAAAGTATG-TTTTTTTTTAACCTCGGATATATTACACATTGAAATATAGGAAATTATCAAGGATGCCTACCTAATGTATCACCCAGTATAAATATGCACACAAAATCTGATTTTCGGAAATCTGCAAAATCTGCAATTTCTGGAAAAAAAAAATTTTTTTTTTTTTTTTTTTGGGGGGGGGGGGTAATTGAAGAGTAAGATATATGCAATCAATCAGGACTGATAACATTCGAGCATAGGATGTTCACAACAAAAAACTGAAATGCCAATCACAGAGGTTGTATACTTCTTGAGTATAAATAATTTTAAGGTATCCCATTAGAAATTACCTAGATCGTCACAAACGCCTGTGACTGTTCCATAGATTTCAAAACCAGAAAGGGACAAATAATGAGTTTGCCCACTAGCATTTTTTCCCGTTTGCTGCAAACGTATATGACGCCATCCTTGGGTCTCTTCAGGTGGTGGGTCCAATGGCCAGGAGGCTGTGGAACCAGGTTCGTTGAGAGAGCAGTCATCAGTATGGGTATAAAGTGTAGTCCAATTCACTCCATCTTTTGAAACTTGGAAAAACCAATTACGTAAAGCAGACCTACAAAAATCAAATATTCACAAACAGTTAGAATATGTAAACATTTCTTTTCATGTGGCTAGATTTTACCAGGGTGAGACGTAAGTTCATAGCATTTTTGGGTATCATGTTCAGTCCAGTACCACATGTTACCAACATATGGCTATTTGGTGAAGTACAGTCCATCGGAGTCTATGGTTCTTTGCCAACGTTCAGCCAATGATGCAATGCCATTGCAATACCATGTGGCTGGCTTGTATGCAAAAAACTCAGTGATGCCAGTTGTCACATCCTCCAGGGAACTGAATCATCTGGCCCCCAAGAAGGGAGCCATAAAATAAAACAGGTGGAAATCTTAAGGCGCAAAGTCCGGGCTATAGGCTGGGTGTGGTAGGATTTAGAGGCCATCCAAGTCCAGAATTTTCTGGTGGACAACACGACT-----------------------------------------------------------------------------------------------------------------------------------------------------------------------------------------------
>APH_4005
GGTAGTCAACCCAGACAATGTTTCTGAGGTTGACCATGCCAGTCCTATGGATCAAAGCATGTTTTAAACCCCACTTAAGGTATCAAAGTATGTTTATAAAAGCATGTTTTATCAAAGTATGTTTTTTGTATGAAAAACATACTTCGATAAGTAGGTTTATAGTAAGCA-----------TGTTTTAGCAAAGTATGTTTTTTTTTTAACCTCGGATATATTACACATTGAAATATAGGAAATTATCAAGGATGCCTACCTAATGTATCACCCAGTATAAATATGCACACAAAATCTGATTTTCGGAAATCTGCAAAATCTGCGATTTCTGGAAAAAAAAATTTTTTTTTTTCTTTTTTTGGGGGGGGGGGGGTAATTGAAGAGTAAGATATATGCAATCAATCAGGACTGATAACATTCGAGCATAGGATGTTCACAACAAAAAACTGAAATGCCAATCACAGAGGTTGTATACTTCTTGAGTATAAATAATTTTAAGGTATCCCATTAGAAATTACCTAGATCGTCACAAACGCCTGTGACTGTTCCATAGATTTCAAAACCAGAAAGGGACAAATAATGAGTTTGCCCACTAGCATTTTTTCCCGTTTGCTGCAAACGTATATGACGCCATCCTTGGGTCTCTTCAGGTGGTGGGTCCAATGGCCAGGAGGCCGTGGAACCAGGTTCGTTGAGAGAGCAGTCATCAGTATGGGTATAAAGTGTAGTCCAATTCACTCCATCTTTTGAAACTTGGAAAAACCAATTACGTAAAGCAGACCTACAAAAATCAAATATTCACAAACAGTTAGAATATGTAAACATTTCTTTTCATGTGGCTAGATTTTACCAGGGTGAGACATAAGTTCATAGCATTTTTGGGTATCATGTTCAGTCCAGTACCACATGTTACCAACATATGGCTATTTGGTGAAGTACAGTCCATCGGAGTCTATGGTTCTTTGCCAACGTTCAGCCAATGATGCAATGCCATTGCAATACCATGTGGCTGGCTTGTATGCAAAAAACTCAGTGATGCCAGTTGTCACATCCTCCAAGGAACTGAACCGTCTGGCCCCCAAGAAGGGAGCCATAAAATAAAACAGGTGGAAATCTTAAGGCGCAAAGTCCGGGCTATAGGCTGGGTGTGGTAGGATTTCAAGGCCATCCAAGTCCTGAATTTTCTGGCGGACAACACGACTTGTGACATGGGGCATTGTCGAATTGCAGGAGGACCTTCTTTCAGTTCACCATTGCTGGGTAACGCTGGCGAAGAATGTCGTATACGTGCTGCACCTGGTCGGCATACAGGTTCCCACTGATGGCCTGATCATGTGGCACAAGCTTCTAGTGGACAGGATTCTTAAATTCCACCACATAGCCCTCGTTGAAC
>APH_5001
--------------------------------------------------------------------------------------ATTATGTTTATAAAAGCATGTTTTATCAAAGTATGTTTTTTGTATGAAAAACATACTTCGATAAGTAGGTTTATAGTAAGCA-----------TGTTTTAGCAAAGTATGTTTTTTTTTTAACCTCGGATATATTACACATTGAAATATAGGAAATTATCAAGGATGCCTACCTAATGTATCACCCAGTATAAATATGCACACAAAATCTGATTTTCGGAAATCTGCAAAATCTGCGATTTCTGGAAAAAAAAATTTTTTTTTTTCTTTTTTTTGGGGGGGGGGGGTAATTGAAGAGTAAGATATATGCAATCAATCAGGACTGATAACATTCGAGCATAGGATGTTCACAACAAAAAACTGAAATGCCAATCACAGAGGTTGTATACTTCTTGAGTATAAATAATTTTAAGGTATCCCATTAGAAATTACCTAGATCGTCACAAACGCCTGTGACTGTTCCATAGATTTCAAAACCAGAAAGGGACAAATAATGAGTTTGCCCACTAGCATTTTTTCCCGTTTGCTGCAAACGTATATGACGCCATCCTTGGGTCTCTTCAGGTGGTGGGTCCAATGGCCAGGAGGCCGTGGAACCAGGTTCGTTGAGAGAGCAGTCATCAGTATGGGTATAAAGTGTAGTCCAATTCACTCCATCTTTTGAAACTTGGAAAAACCAATTACGTAAAGCAGACCTACAAAAATCAAATATTCACAAACAGTTAGAATATGTAAACATTTCTTTTCATGTGGCTAGATTTTACCAGGGTGAGACATAAGTTCATAGCATTTTTGGGTATCATGTTCAGTCCAGTACCACATGTTACCAACATATGGCTATTTGGTGAAGTACAGTCCATCGGAGTCTATGGTTCTTTGCCAACGTTCAGCCAATGATGCAATGCCATTGCAATACCATGTGGCTGGCTTGTATGCAAAAAACTCAGTGATGCCAGTTGTCACATCCTCCAGGGAACTGAATCATCTGGCCCCCAAGAAGGGAGCCATAAAATAAAACAGGTGGAAATCTTAAGGCGCAAAGTCCGGGCTATAGGCTGGGTGTGGTAGGATTTCAAGGCCATCTAAGTCCTGAATTTTCTGGCGGACAACACGACCTGTGACATGGGGCATTGTCGAATTGCAGGAGGACCTTCTTTCAGTTCACCATTGCTGGGTAATGCTGGCAAAGAATGT-----------------------------------------------------------------------------------------------------------------
>APH_0772
--------------------------------------------------------GCATGTTTTAAACCCCACTTAAGGTATCAAAGTATGTTTATAAAAGCATGTTTTATCAAAGTATGTTTTTTGTATGAAAAACATACTTCGATAAGTAGGTTTATAGTAAGCA-----------TGTTTTAGCAAAGTATGTTTTTTTTTTAACCTCGGATATATTACACATTGAAATATAGGAAATTATCAAGGATGCCTACCTAATGTATCACCCAGTATAAATATGCACACAAAATCTGATTTTCGGAAATCTGCAAAATCTGCGATTTCTGGAAAAAAAAATTTTTTTTTTTTTTTTTTGGGGGGGGGGGGGGTAATTGAAGAGTAAGATATATGCAATCAATCAGGACTGATAACATTCGAGCATAGGATGTTCACAACAAAAAACTGAAATGCCAATCACAGAGGTTGTATACTTCTTGAGTATAAATAATTTTAAGGTATCCCATTAGAAATTACCTAGATCGTCACAAACGCCTGTGACTGTTCCATAGATTTCAAAACCAGAAAGGGACAAATAATGAGTTTGCCCACTAGCATTTTTTCCCGTTTGCTGCAAACGTATATGACGCCATCCTTGGGTCTCTTCAGGTGGTGGGTCCAATGGCCAGGAGGCTGTGGAACCAGGTTCGTTGAGAGAGCAGTCATCAGTATGGGTATAAAGTGTAGTCCAATTCACTCCATCTTTTGAAACTTGGAAAAACCAATTACGTAAAGCAGACCTACAAAAATCAAATATTCACAAACAGTTAGAATATGTAAACATTTCTTTTCATGTGGCTAGATTTTACCAGGGTGAGACGTAAGTTCATAGCATTTTTGGGTATCATGTTCAGTCCAGTACCACATGTTACCAACATATGGCTATTTGGTGAAGTACAGTCCATCGGAGTCTATGGTTCTTTGCCAACGTTCAGCCAATGATGCAATGCCATTGCAATACCATGTGGCTGGCTTGTATGCAAAAAACTCAGTGATGCCAGTTGTCACATCCTCCAGGGAACTGAATCATCTGGCCCCCAAGAAGGGAGCCATAAAATAAAACAGGTGGAAATCTTAAGGCGCAAAGTCCGGGCTATAGGCTGGGTGTGGTAGGATTTCAAGGCCATCTAAGTCCTGAATTTTCTGGCGGACAACACGACTTGTGACATGGGGCATTGTCGAATTGCAGGAGGACCTTCTTTCAGTTCACCATTGCTGGGTAACGTTGGCAAAGAATGTCGTATACGTGCTGCACCTGGTTGACATACAGGTTCCCACTGATGGCCTGATCATGTGGCACAAGCTTCTAGTGGACAGGATTCTTAAATTCCACCACAAAGCCCTCGTTGAAC
>APH_4024
GGTAGTCAACCCAGACAATGTTTCTGAGGTTGACCATGCCAGTCCTATGGATCAAAGCATGTTTTAAACCCCACTTAAGGTATCAAAGTATGTTTATAAAAGCATGTTTTATCAAAGTATGTTTTTTGTATGAAAAACATACTTCGATAAGTAGGTTTATAGTAAGCA-----------TGTTTTAGCAAAGTATGTTTTTTTTTTAACCTCGGATATATTACACATTGAAATATAGGAAATTATCAAGGATGCCTACCTAATGTATCACCCAGTATAAATATGCACACAAAATCTGATTTTCGGAAATCTGCAAAATCTGCGATTTCTGGAAAAAAAATTTTTTTTTTTCTTTTTTTTTGGGGGGGGGGGGTAATTGAAGAGTAAGATATATGCAATCAATCAGGACTGATAACATTCGAGCATAGGATGTTCACAACAAAAAACTGAAATGCCAATCACAGAGGTTGTATACTTCTTGAGTATAAATAATTTTAAGGTATCCCATTAGAAATTACCTAGATCGTCACAAACGCCTGTGACTGTTCCATAGATTTCAAAACCAGAAAGGGACAAATAATGAGTTTGCCCACTAGCATTTTTTCCCGTTTGCTGCAAACGTATATGACGCCATCCTTGGGTCTCTTCAGGTGGTGGGTCCAATGGCCAGGAGGCCGTGGAACCAGGTTCGTTGAGAGAGCAGTCATCAGTATGGGTATAAAGTGTAGTCCAATTCACTCCATCTTTTGAAACTTGGAAAAACCAATTACGTAAAGCAGACCTACAAAAATCAAATATTCACAAACAGTTAGAATATGTAAACATTTCTTTTCATGTGGCTAGATTTTACCAGGGTGAGACATAAGTTCATAGCATTTTTGGGTATCATGTTCAGTCCAGTACCACATGTTACCAACATATGGCTATTTGGTGAAGTACAGTCCATCGGAGTCTATGGTTCTTTGCCAACGTTCAGCCAATGATGCAATGCCATTGCAATACCATGTGGCTGGCTTGTATGCAAAAAACTCAGTGATGCCAGTTGTCACATCCTCCAGGGAACTGAATCATCTGGCCCCCAAGAAGGGAGCCATAAAATAAAACAGGTGGAAATCTTAAGGCGCAAAGTCCGGGCTATAGGCTGGGTGTGGTAGGATTTCAAGGCCATCTAAGTCCTGAATTTTCTGGCGGACAACACGACTTGTGACATGGGGCATTGTCGAATTGCAGGAGGACCTTCTTTCAGTTCACCATTGCTGGGTAACGTTGGCAAAGAATGTCGTATACGTGCTGCACCTGGTCGACATACAGGTTCCCACTGATGGCCTGATCATGTGGCACAAGCTTCTAGTGGACAGGATTCTTAAATTCCACCACAAAGCCCTCGTTGAAC
