# Supplementary material for: ﻿Discovery of a new tarantula species from the Madrean Sky Islands and the first documented instance of syntopy between two montane endemics (Araneae, Theraphosidae, Aphonopelma): a case of prior mistaken identity
Source: Zookeys. 2024 Aug 16;1210:61–98. doi: 10.3897/zookeys.1210.125318 (PMC11344175; doi:10.3897/zookeys.1210.125318)
Supplement: Supplementary material 8 — Phylogenomics files [file zookeys-1210-061_article-125318__-s008.zip › Suppl8/individual_UCE_loci/sl_realigned_uce_2001647.fas]

>APH_0772
AGACAGGGAGAAGTGGAGGAAAGGAATATGGGGAAAACTGGCTAACCCAGGTAAACCTGGAAAATAGCCGAAAAACGGTTGTTTTATATTGCAGACTTGTTGTATCCTACTGATGTAACACTAGTTCCTGTACTCTGTTTAGGTACAATACTTGATAATGACAGTAGTTGTTTAAAGGGTTTCTGTTGTTTTCTTATTCTTGTATGTGTGATGATGTGTTGATTTGTGTTTACACCAAGAAAATAAATCATTGTTTTCCAGATGTAAGCATGTGAAAAACGAAAATTTCATATTTTTAAGAATTTTAATTTTGATATTCTTTTCCCCTCATTAATGCAATTTAGGGTTCTTATGGAACCAAGAAGGAAGAGTAAGAAGATAGCAATACGGGGAATTTTCCCTGGTGCACGTGTTGTACGAGGTGTGGATTGGCAGTGGGAAGATCAGGATGGTGGGAATGGACGTCGTGGCAAAGTTACTGAAATTCAGGACTGGAGTGCTGCCAGCCCACGCAGCGCTGCTTATGTTGTATGGGATAATGGAGCTAAGAACCTATACAGAGTAGGTTTTGAAGGCATGGTAAGTGTATTTTAAAATTTTTATAGAAAGAAGTTTTTAAAGTGTTGCTGTAATATCTATATATATGAATTATGTGAAGTTTTGTTGTGACTGGACTGTTAAATA-----------------------------------------------------------------------CACTCATGTCC---------------------------ATAAATTAAG-----GATAATGAGAATTT------------------------------------------------------------------------------------------------------------------------GCAAGGA----------------TAAAGCTACAA------------------------------------------------------------------------------------------------------------------------------------------------------------------------------------------------------------------
>APH_5079
----------AAGTGGAGGAAAGGAATATGGGGAAAACTGGCTAACCCAGGTAAACCTGGAAAATAGCCGAAAAACGGTTGTTTTATATTGCAGACTTGTTGTATCCTACTGATGTAACACTAGTTCCTGTACTCTGTTTAGGTACAATACTTGATAATGACAGTAGTTGTTTAAAGGGTTTCTGTTGTTTTCTTATTCTTGTATGTGTGATGATGTGTTGATTTGTGTTTACACCAAGAAAATAAATCATTGTTTTCCAGATGTAAGCATGTGTAAAACGAAAATTTCATATTTTTAAGAATTTTAATTTTGATATTCTTTTCCCCTCATTAATGCAATTTAGGGTTCTTATGGAACCAAGAAGGAAGAGTAAGAAGATAGCAATACGGGGAATTTTCCCTGGTGCACGTGTTGTACGAGGTGTGGATTGGCAGTGGGAAGATCAGGATGGTGGGAATGGACGTCGTGGCAAAGTTACTGAAATTCAGGACTGGAGTGCTGCCAGCCCACGCAGCGCTGCTTATGTTGTATGGGATAATGGAGCTAAGAACCTATACAGAGTAGGTTTTGAAGGCATGGTAAGTGTATTTTAAAATTTTTATAGAAAGAAGTTTTTAAAGTGTTGCTGTAATATCTATATATATGAATTATGTGAAGTTTTGTTGTGACTGGACTGTTAAATA-----------------------------------------------------------------------CACTCATGTCC---------------------------ATAAATTAAG-----GATAATGAGAATTT------------------------------------------------------------------------------------------------------------------------GCAAGGA----------------TAAAGC-----------------------------------------------------------------------------------------------------------------------------------------------------------------------------------------------------------------------
>APH_3188
AAGAATATAGAGTTCCTGGAAAGGAA------GAATATTTAAAGATTTATAGGCTTCTGAAGCATCGAGGACCTGCGGGGTATGTATA-AGCTTAATAATTCTGTTCTGCAGATTAATAATGGGTTCTTATTCT-TATTTCTTATCTTTATTTCTTAGTTCTTATTCTTATTTCTTATTTCTCTATTCTTTTCTTATTCTTGTATGTGTGATGATGTGTTGATTTGTGTTTACACCAAGAACATAAATCATTGTTTTCCAGATGTAAGCATGTTAAAAACGAAAATTTCATATTTTTAAGAATTTTAATTTTGATATTCTTTTCCCCTCATTAATGCAATTTAGGGTTCTTATGGAACCAAGAAGGAAGAGTAAGAAGATAGCAATACGGGGAATTTTCCCTGGTGCACGTGTTGTACGAGGTGTGGATTGGCAGTGGGAAGATCAGGATGGTGGGAATGGACGTCGTGGCAAAGTTACTGAAATTCAGGACTGGAGTGCTGCCAGCCCACGTAGTGCTGCTTATGTTGTATGGGATAATGGAGCTAAGAACCTATACAGAGTAGGTTTTGAAGGCATGGTAAGTGTATTTTTAAATTTTTATAGAAAGAAGTTTTTAAAGTGTTGTTGTAATATCTGTATATATGAATTATGTGAAGTTTTGTTGTAACTGGACTGTTAAATATTATGAAAAATGCTCCACATGGTGAAAATAAGTGTAGCAAAATAATTGTTCTT-AAAAAAATCACAGTAAATACCGATGTTTCTTATTGCTTAAACAGAGAAACATGAAACAAATTATGCATTTTATAATAAGGTTTTATTCAGTTCTTAAATAAACTAAAATA----------------------------TATTTATGTATTATTATACCTCACTAACAAAGTTTTGGAAAACAGTACATATTTTTCTTGATCACAGTAAGGGTCTGTTTCC-------TGAGGCAACTTTATGCCCTTTTCCCTTTCTTCTAGATTGTTGCCAGATGACTTCTTTCAATTTCTGTATTTTCTTTTCTATTTCTGGGTCTAAATTTCAAGACTCCTGACTCACACATCCTTCAGTTATTTTGATGTGCATTGCTTCCTTTCCCATTCTTCTTGTTTGTCTTTTTCAATTTTTGATACTTACATTTCTTCCTTTACTTCACATCCGCATTC
>APH_0674
GGAGGTTGAAAAGCCTAGGAGAGAAAAATGAGGGAAAGTGGTTTACATTGGCAAAACTGGGGAGTTTGCGAAGAAGGATTGATTTATATCGAGGACCTGTTCTGTTCTGCAGATTAATAATGGGTTCTTATTCT-TATTTCTTATCTTTATTTCTTAGTTCTTATTCTTATTTCTTATTTCTCTATTCTTTTCTTATTCTTGTATGTGTGATGATGTGTTGATTTGTGTTTACACCAAGAACATAAATCATTGTTTTCCAGATGTAAGCATGTTAAAAACGAAAATTTCATATTTTTAAGAATTTTAATTTTGATATTCTTTTCCCCTCATTAATGCAATTTAGGGTTCTTATGGAACCAAGAAGGAAGAGTAAGAAGATAGCAATACGGGGAATTTTCCCTGGTGCACGTGTTGTACGAGGTGTGGATTGGCAGTGGGAAGATCAGGATGGTGGGAATGGACGTCGTGGCAAAGTTACTGAAATTCAGGACTGGAGTGCTGCCAGCCCACGTAGTGCTGCTTATGTTGTATGGGATAATGGAGCTAAGAACCTATACAGAGTAGGTTTTGAAGGCATGGTAAGTGTATTTTTAAATTTTTATAGAAAGAAGTTTTTAAAGTGTTGTTGTAATATCTGTATATATGAATTATGTGAAGTTTTGTTGTAACTGGACTGTTAAATATAATGAGAAAAGCTACACAATGTAAACATAAACCTGGCAAAATAATTACCTGCAAAGAAAGTAACAGCATGTACTGTTATTTCCCATCGCTGCAACAGGGAAGCATACAGCAAGCAATGCGTTTTGTAGGAGGGTTCTATTGGATTCCTAAACAAACGCACATG----------------------------TTGTTATGTCCAATTTGGCCTCACTACCGAAGCTTCGGAAAACAGTACACAGTTTGCCTCGACACAGTGGTGGTCTGCTTCT-------TTTGGCAGTTTTGTGACCATTTCCATCCTCTTGGAACCGTTGCCAGATGACACTCTGCGCGATTCCGAGTTCCTCGGATACTTCTGCGTCCGAATTCCAAGGCCGATAATTCAAAAATCGTTCGGTTATGGTGAACTACACTGCTGGTCTGCCAACTCTTCTTGGTGGTTGTTTTAAACTTGTAACACATGCATTTATTCCTGAAGATATGTGCGATAATC
>APH_0683
----AGGGAGAAGTGGAGGAAAGGAATATGGGGGAAACTGGCTAACCCAGGTAAACCTGGAAAATAGCCGAAAAACGGCTGTTTTATATTGCAGACTTGTTGTATCCTACTGATGTAACACTAGTTCCTGTACTCTGTTTAGGTACAATACTTGATAATGACAGTAGTTGTTTAAAGGGTTTCTGTTGTTTTCTTATTCTTGTAAGTGTGATGATGTGTTGATTTGTGTTTACACCAAGAAAATAAATCATTGTTTTCCAGATGTAAGCATGTGAAAAACGAAAATTTCATATTTTTAAGAATTTTAATTTTGATATTCTTTTCCCCTCATTAATGCAATTTAGGGTTCTTATGGAACCAAGAAGGAAGAGTAAGAAGATAGCAATACGGGGAATTTTCCCTGGTGCACGTGTTGTACGAGGTGTGGATTGGCAGTGGGAAGATCAGGATGGTGGGAATGGACGTCGTGGCAAAGTTACTGAAATTCAGGACTGGAGTGCTGCCAGCCCACGCAGTGCTGCTTATGTTGTATGGGATAATGGAGCTAAGAACTTATACAGAGTAGGTTTTGAAGGCATGGTAAGTGTATTTTTAAATTTTTATAGAAAGAAGTTTTTAAAGTGTTGCTGTAATATCTATATATATGAATTATGTGAAGTTTTGTTGTGACTGGACTGTTAAATATTATGAAAAATGCTCCACATGGTGAAAATAAGTCTAGCAAAATAATTGTTCTT-AAAAAAATCACACTAAATACCGATGTTTCTTATTGCTTAAACAGAGAAACATGAAACAAATTATGCATTTTATAATAAGGTTTTATTCAGTTCTTAAATAAACTAAAATA----------------------------------TGTATTATTATACCTCACTAACAAAGTTTTGGAAAACAGTACATATTTTTCTTGATCACAGTAAGGGTCTGTTTCC-------TGAGGCAACTTTATGCCCTTTTCCCTTTCTTCTAGGTTGTTGCCAGATGACTTCTTTCAATTTCTGTATTTTCTTTTTTATTTCTGGGTCTAAATTTCAAGACTCCTGACTCACACATCCTTCAGTTATTTTGATGTGCATTGCTTCCTTTCCCATTCTTCTTGTTTGTCTTTTTCAATTTTTGATACTTACATTTCTTCCTTTACTTCACATCCGCATTC
>APH_0622
---------GAAGTGGAGGAAAGGAATATGGGGGAAACTGGCTAACCCAGGTAAACCTGGAAAATAGCCGTAAAACGGTTGTTTTATATTGCAGACTTGTTATATCCTACTGATGTAACACTAGTTCCTGTACTCTGTTTAGGTACAATACTTGATAATGACAATAGTTGTTTAAAGGGTTTCTGTTGTTTTCTTATTCTTGTATGTGTGATGATGTGTTGATTTGTGTTTACACCAAGAAAATAAATCATTGTTTTCCAGATGTAAGCATGTGAAAAACGAAAATTTCATATTTTTAAGAATTTTAATTTTGATATTCTTTTCCCCTCATTAATGCAATTTAGGGTTCTTATGGAACCAAGAAGGAAGAGTAAGAAGATAGCAATACGGGGAATTTTCCCTGGTGCACGTGTTGTACGAGGTGTGGATTGGCAGTGGGAAGATCAGGATGGTGGGAATGGACGTCGTGGCAAAGTTACTGAAATTCAGGACTGGAGTGCTGCCAGCCCACGCAGCGCTGCTTATGTTGTATGGGATAATGGAGCTAAGAACCTATACAGAGTAGGTTTTGAAGGCATGGTAAGTGTATTTTTAAATTTTTATAGAAAGAAGTTTTTAAAGTGTTGCTGTAATATCTATATATATGAATTATGTGAAGTTTTGTTGTGACTGGACTGTTAAATATTATGAAAAATGCTCCACATGGTAAAAATAAGTCTAGCAAAATAATTGTTCTT-AAAAAAATCACACTAAATACTGATGTTTCTTATTGCTTAAACAGAGAAACATGAAACAAATTATGCATTTTATAATAAGGTTTTATTCAGTTCTTAAATAAACTAAAATA----------------------------TATTTATGTATTATTATACCTCACTAACAAAGTTTTGGAAAACAGTACATATTTTTCTTGATCACAGTAAGGGTCTGTTTCC-------TGAGGCAACTTTATGCCCTTTTCCCTTTCTTCTAGATTGTTGCCAGATGACTTCTTTCAATTTCTGTATTTTCTTTTCTATTTCTAGGTCTAAATTTCAAGACTCCTGACTCACACATCCTTCAGTTATTTTGATGTGCATTGCTTCCTTTCCCATTCTTCTTGTTTGTCTTTTTCAATTTTTGATACTTACTTTACTTCCTACTTTTGATA---------
>APH_5003
AGACAGGGAGAAGTGGAGGAAAGGAATATGGGGAAAACTGGCTAACCCAGGTAAACCTGGAAAATAGCCGAAAAACGGTTGTTTTATATTGCAGACTTGTTGTATCCTACTGATGTAACACTAGTTCCTGTACTCTGTTTAGGTACAATACTTGATAATGACAGTAGTTGTTTAAAGGGTTTCTGTTGTTTTCTTATTCTTGTATGTGTGATGATGTGTTGATTTGTGTTTACACCAAGAAAATAAATCATTGTTTTCCAGATGTAAGCATGTGAAAAACGAAAATTTCATATTTTTAAGAATTTTAATTTTGATATTCTTTTCCCCTCATTAATGCAATTTAGGGTTCTTATGGAACCAAGAAGGAAGAGTAAGAAAATAGCAATACGGGGAATTTTCCCTGGTGCACGTGTTGTACGAGGTGTGGATTGGCAGTGGGAAGATCAGGATGGTGGGAATGGACGTCGTGGCAAAGTTACTGAAATTCAGGACTGGAGTGCTGCCAGCCCACGCAGCGCTGCTTATGTTGTATGGGATAATGGAGCTAAGAACCTATACAGAGTAGGTTTTGAAGGCATGGTAAGTGTATTTTTAAATTTTTATAGAAAGAAGTTTTTAAAGTGTTGCTGTAATATCTATATATATGAATTATGTGAAGTTTTGTTGTGACTGGACTGTTAAATATTATGAAAAATGCTCCACATGGTAAAAATAAGTCTAGCAAAATAATTGTTCTT-AAAAAAATCACACTAAATACCGATGTTTCTTATTGCTTAAACAGAGAAACATGAAACAAATTATGCATTTTATAATAAGGTTTTATTCAGTTCTTAAATAAACTAAAATA----------------------------TATTTATGTATTATTATACCTCACTAACAAAGTTTTGGAAAACAGTACATATTTTTCTTGATCACAGTAAGGGTCTGTTTCC-------TGAGGCAACTTTATGCCCTTTTCCCTTTCTTCTAGATTGTTGCCAGATGACTTCTTTCAATTTCTGTATTTTCTTTTTTATTTCTGGGTCTAAATTTCAAGACTCCTGACTCACACATCCTTCAGTTATTTTGATGTGCATTGCTTCCTTTCCCATTCTTCTTGT--------------------------------------------------------
>APH_0880
AGACAGGGAGAAGTGGAGGAAAGGAATATGGGGGAAACTGGCTAACCCAGGTAAACCTGGAAAATAGCCGAAAAACGGTTGTTTTATATTGCAGACTTGTTGTATCCTACTGATGTAACACTAGTTCCTGTACTCTGTTTAGGTACAATACTTGATAATGACAGTAGTTGTTTAAAGGGTTTCTGTTGTTTTCTTATTCTTGTATGTGTGATGATGTGTTGATTTGTGTTTACACCAAGAAAATAAATCATTGTTTTCCAGATGTAAGCATGTGAAAAACAAAAATTTCATATTTTTAAGAATTTTAATTTTGATATTCTTTTCCCCTCATTAATGCAATTTAGGGTTCTTATGGAACCAAGAAGGAAGAGTAAGAAGATAGCAATACGGGGAATTTTCCCTGGTGCACGTGTTGTACGAGGTGTGGATTGGCAGTGGGAAGATCAGGATGGTGGGAATGGACGTCGTGGCAAAGTTACTGAAATTCAGGACTGGAGTGCTGCCAGCCCACGCAGCGCTGCTTATGTTGTATGGGATAATGGAGCTAAGAACCTATACAGAGTAGGTTTTGAAGGCATGGTAAGTGTATTTTTAAATTTTTATAGAAAGAAGTTTTTAAAGTGTTGCTGTAATATCTATATATATGAATTATGTGAAGTTTTGTTGTGACTGGACTGTTAAATATTATGAAAAATGCTCCACATGGTAAAAATAAGTCTAGCAAAATAATTGTTCTTAAAAAAAATCACACTAAATACCGATGTTTCTTATTGCTTAAACAGAGAAACATGAAACAAATTATGCATTTTATAATAAGGTTTTATTCAGTTCTTAAATAAACTAAAATA----------------------------TATTTATGTATTATTATACCTCACTAACAAAGTTTTGGAAAACAGTACATATTTTTTTTGATCACAGTAAGGGTCTGTTTCC-------TGAGGCAACTTTATGCCCTTTTCCCTTTCTTCTAGATTGTTGCCAGATGACTTCTTTCAATTTCTGTATTTTCTTTTTTATTTCTGGGTCTAAATTTCAAGACTCCTGACTCACACATCCTTCAGTTATTTTGATGTGCGTTGCTTCCTTTCCCATTCTTCTTGTTTGTCTTTTTCAATTTTTGATACTTACTTTACTTCCTCTACTTCACATCCGTATTC
>APH_0136
AGACAGGGAGAAGTGGAGGAAAGGAATATGGGGGAAACTGGCTAACCCAGGTAAACCTGGAAAATAGCCGAAAAGCGGTTGTTTTATATTTCAGACTTGTTGTATCCTACTGATATAACACTAGTTCCTGTACTCTGTTTAGGTACAATACTTGATAATGACAGTAGTTGTTTAAAGGGTTTCTGTTGTTTTCTTATTCTTGTATGTGTGATGATGTGTTGATTTGTGTTTACACCAAGAAAATAAATCATTGTTTTCCAGATGTAAGCATGTGAAAAACGAAAATTTCATATTTTTAAGAATTTTAATTTTGGTATTCTTTTCCCCTCATTAATGCAATTTAGGGTTCTTATGGAACCAAGAAGGAAGAGTAAGAAGATAGCAATACGGGGAATTTTCCCTGGTGCACGTGTTGTACGAGGTGTGGATTGGCAGTGGGAAGATCAGGATGGTGGGAATGGACGTCGTGGCAAAGTTACTGAAATTCAGGACTGGAGTGCTGCCAGCCCACGCAGCGCTGCTTATGTTGTATGGGATAATGGAGCTAAGAACCTATACAGAGTAGGTTTTGAAGGCATGGTAAGTGTATTTTTAAATTTTTATAGAAAGAAGTTTTTAAAGTGTTGCTGTAATATCTATATATATGAATTATGTGAAGTTTTGTTGTGACTGGACTGTTAAATATTATGAAAAATGCTCCACATGGTGAAAATAAGTCTAGCAAAATAATTGTTCTT-AAAAAAATCACACTAAATACCGATGTTTCTTATTGCTTAAACAGAGAAACATGAAACAAATTATGCATTTTATAATAAGGTTTTATTCAGTTCTTAAATAAACTAAAATA----------------------------TATTTATGTATTATTATACCTCACTAACAAAGTTTTGGAAAACAGTACATATTTTTCTTGATCACAGTAAGGGTCTGTTTCC-------TGAGGCAACTTTATGCCCTTTTCCCTTTCTTCTAGATTGTTGCCAGATGACTTCTTTCAATTTCTGTATTTTCTTTTTTATTTCTGGGTCTAAATTTCAAGACTCCTGACTCACACATCCTTCAGTTATTTTGATGTGCATTGCTTCCTTTCCCATTCTTCTTGTTTGTCTTTTTCAATTTTTGATACTTACATTTCTTCCATTACTTCACATCCGCATTC
>APH_0185
AGATAGGGAGAAGTGGAGGAAAGGAATATGGGGGAAACCGGCTAACCCAGGTAAACCTGGAAAATAGCCGTAAAGCGGTTGTTTTATATTGCAGACTTGTTGTATCCTACTGATGTAACACTAGTTCCTGTACTCTGTTTAGGTACAATACTTGATAATGACAGTAGTTGTTTAAAGGGTTTCTGTTGTTTTCTTATTCTTGTATGTGTGATGATGTGTTGATTTGTGTTTACACCAAGAAAATAAATCATTGTTTTCCAGATGTAAGCATGTGAAAAACGAAAATTTCATATTTTTAAGAATTTTAATTTTGGTATTCTTTTCCCCTCATTAATGCAATTTAGGGTTCTTATGGAACCAAGAAGGAAGAGTAAGAAGATAGCAATACGGGGAATTTTTCCTGGTGCACGTGTTGTACGAGGTGTGGATTGGCAGTGGGAAGATCAGGATGGTGGGAATGGACGTCGTGGCAAAGTTACTGAAATTCAGGACTGGAGTGCTGCCAGCCCACGCAGCGCTGCTTATGTTGTATGGGATAATGGAGCTAAGAACCTATACAGAGTAGGTTTTGAAGGCATGGTAAGTGTATTTTTAAATTTTTATAGAAAGAAGTTTTTAAAGTGTTGCTGTAATATCTATATATATGAATTATGTGAAGTTTTGTTGTGACCGGACTGTTAAATATTATGAAAAATGCTCCACATGGTGAAAATAAGTCTAGCAAAATAATTGTTCTT-AAAAAAATCACACTAAATACCGATGTTTCTTATTGCTTAAACAGAGAAACATGAAACAAATTATGCATTTTATAATAAGGTTTTATTCAGTTTTTAAATAAACTAAAATA----------------------------TATTTATGTATTATTATACCTTACTAACAAAGTTTTGGAAAACAGTACATATTTTTCTTGATCACAGTAAGGGTCTGTTTCC-------TGAGGCAACTTTATGCCCTTTTCCCTTTCTTCTAGATTGTTGCCAGATGACTTCTTTCAATTTCTGTATTTTCTTTTTTATTTCTGGGTCTAAATTTCAAGACTCCTGACTCACACATCCTTCAGTTATTTTGATGTGCATTGCTTCCTTTCCCATTCTTCTTGTTTGTCTTTTTCAATTTTTGATACTTACATTTCTTCCTTTACTTCACATCCGCATTC
>APH_0723
---------------GAGGAAAGGAATATGGGGAAAACTGGCTAACCCAGGTAAACCTGGAAAATAGCCGAAAAACGGTTGTTTTATATTGCAGACTTGTTGTATCCTACTGATGTAACACTAGTTCCTGTACTCTGTTTAGGTACAATACTTGATAATGACAGTAGTTGTTTAAAGGGTTTCTGTTGTTTTCTTATTCTTGTATGTGTGATGATGTGTTGATTTGTGTTTACACCAAGAAAATAAATCATTGTTTTCCAGATGTAAGCATGTGAAAAACGAAAATTTCATATTTTTAAGAATTTTAATTTTGGTATTCTTTTCCCCTCATTAATGCAATTTAGGGTTCTTATGGAACCAAGAAGGAAGAGTAAGAAGATAGCAATACGGGGAATTTTTCCTGGTGCACGTGTTGTACGAGGTGTGGATTGGCAGTGGGAAGATCAGGATGGTGGGAATGGACGTCGTGGCAAAGTTACTGAAATTCAGGACTGGAGTGCTGCCAGCCCACGCAGCGCTGCTTATGTTGTATGGGATAATGGAGCTAAGAACCTATACAGAGTAGGTTTTGAAGGCATGGTAAGTGTATTTTTAAATTTTTATAGAAAGAAGTTTTTAAAGTGTTGCTGTAATATCTATATATATGAATTATGTGAAGTTTTGTTGTGACCGGACTGTTAAATATTATGAAAAATGCTCCACATGGTGAAAATAAGTCTAGCAAAATAATTGTTCTT-AAAAAAATCACACTAAATACCGATGTTTCTTATTGCTTAAACAGAGAAACATGAAACAAATTATGCATTTTATAATAAGGTTTTATTCAGTTTTTAAATAAACTAAAATA----------------------------TATTTATGTATTATTATACCTTACTAACAAAGTTTTGGAAAACAGTACATATTTTTCTTGATCACAGTAAGGGTCTGTTTCC-------TGAGGCAACTTTATGCCCTTTTCCCTTTCTTCTAGATTGTTGCCAGATGACTTCTTTCAATTTCTGTATTTTCTTTTTTATTTCTGGGTCTAAATTTCAAGACTCCTGACTCACACATCCTTCAGTTATTTTGATGTGCATTGCTTCCTTTCCCATTCTTCTTGTTTGTCTTTTTCAATTTTTGATACTTACATTTCTTCCTTTACTTCACATCCGCATTC
>APH_0186
AGACAGGGAGAAGTGGAGGAAAGGAATATGGGGGAAACTGGCTAACCCAGGTAAACCTGGAAAATAGCCGAAAAGCGGTTGTTTTATATTGCAGACTTGTTGTATCCTACTGATGTAACACTAGTTCCTGTACTCTGTTTAGGTACAATACTTGATAATGACAGTAGTTGTTTAAAGGGTTTCTGTTGTTTTCTTATTCTTGTATGTGTGATGATGTGTTGATTTGTGTTTACACCAAGAAAATAAATCATTGTTTTCCAGATGTAAGCATGTGAAAAACGAAAATTTCATATTTTTAAGAATTTTAATTTTGGTATTCTTTTCCCCTCATTAATGCAATTTAGGGTTCTTATGGAACCAAGAAGGAAGAGTAAGAAGATAGCAATACGGGGAATTTTTCCTGGTGCACGTGTTGTACGAGGTGTGGATTGGCAGTGGGAAGATCAGGATGGTGGGAATGGACGTCGTGGCAAAGTTACTGAAATTCAGGACTGGAGTGCTGCCAGCCCACGCAGCGCTGCTTATGTTGTATGGGATAATGGAGCTAAGAACCTATACAGAGTAGGTTTTGAAGGCATGGTAAGTGTATTTTTAAATTTTTATAGAAAGAAGTTTTTAAAGTGTTGCTGTAATATCTATATATATGAATTATGTGAAGTTTTGTTGTGACCGGACTGTTAAATATTATGAAAAATGCTCCACATGGTGAAAATAAGTCTAGCAAAATAATTGTTCTT-AAAAAAATCACACTAAATACCGATGTTTCTTATTGCTTAAACAGAGAAACATGAAACAAATTATGCATTTTATAATAAGGTTTTATTCAGTTTTTAAATAAACTAAAATA----------------------------TATTTATGTATTATTATACCTTACTAACAAAGTTTTGGAAAACAGTACATATTTTTCTTGATCACAGTAAGGGTCTGTTTCC-------TGAGGCAACTTTATGCCCTTTTCCCTTTCTTCTAGATTGTTGCCAGATGACTTCTTTCAATTTCTGTATTTTCTTTTTTATTTCTGGGTCTAAATTTCAAGACTCCTGACTCACACATCCTTCAGTTATTTTGATGTGCATTGCTTCCTTTCCCATTCTTCTTGTTTGTCTTTTTCAATTTTTGATACTTACATTTCTTCCTTTACTTCACATCCGCATTC
>APH_3191
AGACAGGGAGAAGTGGAGGAAAGGAATATGGGGAAAACTGGCTAACCCAGGTAAACCTGGAAAATAGCCGAAAAACGGTTGTTTTATATTGCAGACTTGTTGTATCCTACTGATGTAACACTAGTTCCTGTACTCTGTTTAGGTACAATACTTGATAATGACAGTAGTTGTTTAAAGGGTTTCTGTTGTTTTCTTATTCTTGTATGTGTGATGATGTGTTGATTTGTGTTTACACCAAGAAAATAAATCATTGTTTTCCAGATGTAAGCATGTGAAAAATGAAAATTTCATATTTTTAAGAATTTTAATTTTGATATTCTTTTCCCCTCATTAATGCAATTTAGGGTTCTTATGGAACCAAGAAGGAAGAGTAAGAAGATAGCAATACGGGGAATTTTCCCTGGTGCACGTGTTGTACGAGGTGTGGATTGGCAGTGGGAAGATCAGGATGGTGGGAATGGACGTCGTGGCAAAGTTACTGAAATTCAGGACTGGAGTGCTGCCAGCCCACGCAGCGCTGCTTATGTTGTATGGGATAATGGAGCTAAGAACCTATACAGAGTAGGTTTTGAAGGCATGGTAAGTGTATTTTTAAATTTTTATAGAAAGAAGTTTTTAAAGTGTTGCTGTAATATCTATATATATGAATTATGTGAAGTTTTGTTGTGACTGGACTGTTAAATATTATGAAAAATGCTCCACATGGTAAAAATAAGTCTAGCAAAATAATTGTTCTT-AAAAAAATCACACTAAATACCGATGTTTCTTATTGCTTAAACAGAGAAACATGAAACAAATTATGCATTTTATAATAAGGTTTTATTCAGTTCTTAAATAAACTAAAATA----------------------------TATTTATGTATTATTATACCTCACTAACAAAGTTTTGGAAAACAGTACATATTTTTCTTGATCACAGTAAGGGTCTGTTTCC-------TGAGGCAACTTTATGCCCTTTTCCCTTTCTTCTAGATTGTTGCCAGATGACTTCTTTCAATTTCTGTATTTTCTTTTTTATTTCTGGGTCTAAATTTACCTGTTTCTGACTTATGAAACCTTCTGTTATTTTAACATAATTAACATAATTTAACATGCTTTTCATTTGTATCTTACAACCATAGAAATTAACTTTTCGGATAGCATTTGACGTTTTCCTTC
>APH_4024
AGACAGGGAGAAGTGGAGGAAAGGAATATGGGGGAAACTGGCTAACCCAGGTAAACCTGGAAAATAGCCGTAAAACGGTTGTTTTATATTGCAGACTTGTTATATCCTACTGATGTAACACTAGTTCCTGTACTCTGTTTAGGTACAATACTTGATAATGACAATAGTTGTTTAAAGGGTTTCTGTTGTTTTCTTATTCTTGTATGTGTGATGATGTGTTGATTTGTGTTTACACCAAGAAAATAAATCATTGTTTTCCAGATGTAAGCATGTGAAAAACGAAAATTTCATATTTTTAAGAATTTTAATTTTGATATTCTTTTCCCCTCATTAATGCAATTTAGGGTTCTTATGGAACCAAGAAGGAAGAGTAAGAAAATAGCAATACGGGGAATTTTCCCTGGTGCACGTGTTGTACGAGGTGTGGATTGGCAGTGGGAAGATCAGGATGGTGGGAATGGACGTCGTGGCAAAGTTACTGAAATTCAGGACTGGAGTGCTGCCAGCCCACGCAGCGCTGCTTATGTGGTATGGGATAATGGAGCTAAGAACCTATACAGAGTAGGTTTTGAAGGCATGGTAAGTGTATTTTTAAAATTTTATAGAAAGAAGTTTTTAAAGTGTTGCTGTAATATCTATATATATGAATTATGTGAAATTTTGTTGTGACTGGACTGTTAAATATTATGAAAAATGCTCCACATGGTAAAAATAAGTCTAGCAAAATAATTGTTCTTAAAAAAAATCACACTAAATACCGATGTTTCTTATTGCTTAAACAGAGAAACATGAAACAAATTATGCATTTTATAATAAGGTTTTATTCAGTTCTTAAATAAACTAAAATA----------------------------TATTTATGTATTATTATACCTCACTACCAAAGTTTTGGAAAACAGTACATATTTTTTTTGATCACAGTAAGGGTCTGTTTCC-------TGAGGCAACTTTATGCCCTTTTCCCTTTCTTCTAGATTGTTGCCAGATGACTTCTTTCAATTTCTGTATTTTCTTTTCTATTTCTAGGTCTAAATTTCAAGACTCCTGACTCACACATCCTTCAGCTATTTTGATGTGCATTGCTTCCTTTCCCATTCTTCTTGTTTGTCTTTTTCAATTTTTGATACTTACTTTACTTCCTTTACTTCACATCCGTATTC
>APH_0717
AGACAGGGAGAAGTGGAGGAAAGGAATATGGGGGAAACTGGCTAACCCAGGTAAACCTGGAAAATAGCCGTAAAACGGTTGTTTTATATTGCAGACTTGTTGTATCCTACTGATGTAACACTAGTTCCTGTACTCTGTTTAGGTACAATACTTGATAATGACAATAGTTGTTTAAAGGGTTTCTGTTGTTTTCTTATTCTTGTATGTGTGATGATGTGTTGATTTGTGTTTACACCAAGAAAATAAATCATTGTTTTCCAGATGTAAGCATGTGAAAAACGAAAATTTCATATTTTTAAGAATTTTAATTTTGATATTCTTTTCCCCTCATTAATGCAATTTAGGGTTCTTATGGAACCAAGAAGGAAGAGTAAGAAGATAGCAATACGGGGAATTTTCCCTGGTGCACGTGTTGTACGAGGTGTGGATTGGCAGTGGGAAGATCAGGATGGTGGGAATGGACGTCGTGGCAAAGTTACTGAAATTCAGGACTGGAGTGCTGCCAGCCCACGCAGCGCTGCTTATGTGGTATGGGATAATGGAGCTAAGAACCTATACAGAGTAGGTTTTGAAGGCATGGTAAGTGTATTTTTAAAATTTTATAGAAAGAAGTTTTTAAAGTGTTGCTGTAATATCTATATATATGAATTATGTGAAGTTTTGTTGTGACTGGACTGTTAAATATTATGAAAAATGCTCCACATGGTGAAAATAAGTCTAGCAAAATAATTGTTCTTAAAAAAAATCACACTAAATACTGATGTTTCTTATTGCTTAAACAGAGAAACATGAAACAAATTATGCATTTTATAATAAGGTTTTATTCAGTTCTTAAATAAACTAAAATA----------------------------TATTTATGTATTATTATACCTCACTAACAAAGTTTTGGAAAACAGTACATATTTTTTTTGATCACAGTAAGGGTCTGTTTCC-------TGAGGCAACTTTATGCCCTTTTCCCTTTCTTCTAGATTGTTGCCAGATGACTTCTTTCACTAGCTGAATTTTCTTTTCTATTTCAGGGTCTAAATTTCAAGACTGGTGACTCACACATCGTTCAGTTATTTTGATGTGCATTGCTTCCTTTCCCAGTCCTTTTGTTTGTCTTTTGCAATTTTTGATACTTACATTTCTTCCTTTACTTCACATCCGCATTC
>APH_1535
AGATAGGGAGAAGTGGAGGAAAGGAATATGGGGGAAACCGGCTAACCCAGGTAAACCTGGAAAATAGCCGTAAAACGGTTGTTTTATATTGCAGACTTGTTATATCCTACTGATGTAACACTAGTTCCTGTACTCTGTTTAGGTACAATACTTGATAATGACAATAGTTGTTTAAAGGGTTTCTGTTGTTTTCTTATTCTTGTATGTGTGATGATGTGTTGATTTGTGTTTACACCAAGAAAATAAATCATTGTTTTCCAGCTGTAAGCATGTGAAAAACGAAAATTTCATATTTTTAAGAATTTTAATTTTGATATTCTTTTCCCCTCATTAATGCAATTTAGGGTTCTTATGGAACCAAGAAGGAAGAGTAAGAAGATAGCAATACGGGGAATTTTCCCTGGTGCACGTGTTGTACGAGGTGTGGATTGGCAGTGGGAAGATCAGGATGGTGGGAATGGACGTCGTGGCAAAGTTACTGAAATTCAGGACTGGAGTGCTGCCAGCCCACGCAGCGCTGCTTATGTGGTATGGGATAATGGAGCTAAGAACCTATACAGAGTAGGTTTTGAAGGCATGGTAAGTGTATTTTTAAAATTTTATAGAAAGAAGTTTTTAAAGTGTTGCTGTAATATCTATATATATGAATTATGTGAAGTTTTGTTGTGACTGGACTGTTAAATATTATGAAAAATGCTCCACATGGTGAAAATAAGTCTAGCAAAATAATTGTTCTTAAAAAAAATCACACTAAATACTGATGTTTCTTATTGCTTAAACAGAGAAACATGAAACAAATTATGCATTTTATAATAAGGTTTTATTCAGTTCTTAAATAAACTAAAATA----------------------------TATTTATGTATTATTATACCTCACTAACAAAGTTTTGGAAAACAGTACATATTTTTTTTGATCACAGTAAGGGTCTGTTTCC-------TGAGGCAACTTTATGCCCTTTTCCCTTTCTTCTAAATTGTTGCCAGATGACTTCTTTCAATTTCTGTATTTTCTTTTCTATTTCTAGGTCTAAATTTCAAGACTCCTGACTCACACATCCTTCAGTTATTTTGATGTGCATTGCTTCCTTTCCCATTCTTTTTGTTTGTCTTTTTCAATTTTTGATACTTACATTTCTTCCTTTACTTCACATCCGCATTC
>APH_1602
AGACAGGGAGAAGTGGAGGAAAGGAACATGGGGGAAACTGGCTAACCCAGGTAAACCTGGAAAATAGCCGAAAAACGGTTGTTTTATATTGCAGACTTGTTGTATCCTACTGATGTAACACTAGTTCCTGTACTCTGTTTAGGTACAATACTTGATAATGACAATAGTTGTTTAAAGGGTTTCTGTTGTTTTCTTATTCTTGTATGTGTGATGATGTGTTGATTTGTGTTTACACCAAGAAAATAAATCATTGTTTTCCAGATGTAAGCATGTGAAAAACGAAAATTTCATATTTTTAAGAATTTTAATTTTGATATTCTTTTCCCCTCATTAATGCAATTTAGGGTTCTTATGGAACCAAGAAGGAAGAGTAAGAAGATAGCAATACGGGGAATTTTCCCTGGTGCACGTGTTGTACGAGGTGTGGATTGGCAGTGGGAAGATCAGGATGGTGGGAATGGACGTCGTGGCAAAGTTACTGAAATTCAGGACTGGAGTGCTGCCAGCCCACGCAGCGCTGCTTATGTGGTATGGGATAATGGAGCTAAGAACCTATACAGAGTAGGTTTTGAAGGCATGGTAAGTGTATTTTTAAAATTTTATAGAAAGAAGTTTTTAAAGTGTTGCTGTAA------TATATATGAATTATGTGAAGTTTTGTTGTGACTGGACTGTTAAATATTATGAAAAATGCTCCACATGGTGAAAATAAGTCTAGCAAAATAATTGTTCTTAAAAAAAATCACACTAAATACTGATGTTTCTTATTGCTTAAACAGAGAAACATGAAACAAATTATGCATTTTATAATAAGGTTTTATTCAGTTCTTAAATAAACTAAAATA----------------------------TATTTATGTATTATTATACCTCACTAACAAAGTTTTGGAAAACAGTACATATTTTTTTTGATCACAGTAAGGGTCTGTTTCC-------TGAGGCAACTTTATGCCCTTTTCCCTTTCTTCTAGATTGTTGCCAGATGACTTCTTTCAATTTCTGTATTTTCTTTTCTATTTCTAGGTCTAAATTTCAAGACTCCTGACTCACACATCCTTCAGTTATTTTGATGTGCATTGCTTCCTTTCCCATTCCTTTTGTTTGTATTTTTCAATTTTTGATACTTACATTTCTTCCTTTACTTCACATCCGCATTC
>APH_3177
AGACAGGGAGAAGTGGAGGAAAGGAATATGGGGGAAACTGGCTAACCCAGGTAAACCTGGAAAATAGCCGAAAAACGGTTGTTTTATATTGCAGACTTGTTGTATCCTACTGATGTAACACTAGTTCCTGTACTCTGTTTAGGTACAATACTTGATAATGACAATAGTTGTTTAAAGGGTTTCTGTTGTTTTCTTATTCTTGTATGTGTGATGATGTGTTGATTTGTGTTTACACCAAGAAAATAAATCATTGTTTTCCAGATGTAAGCATGTGAAAAACGAAAATTTCATATTTTTAAGAAATTTAATTTTGATATTCTTTTCCCCTCATTAATGCAATTTAGGGTTCTTATGGAACCAAGAAGGAAGAGTAAGAAGATAGCAATACGGGGAATTTTCCCTGGTGCACGTGTTGTACGAGGTGTGGATTGGCAGTGGGAAGATCAGGATGGTGGGAATGGACGTCGTGGCAAAGTTACTGAAATTCAGGACTGGAGTGCTGCCAGCCCACGCAGCGCTGCTTATGTGGTATGGGATAATGGAGCTAAGAACCTATACAGAGTAGGTTTTGAAGGCATGGTAAGTGTATTTTTAAAATTTTATAGAAAGAAGTTTTTAAAGTGTTGCTGTAATATCTATATATATGAATTATGTGAAGTTTTGTTGTGACTGGACTGTTAAATATTATGAAAAATGCTCCACATGGTGAAAATAAGTCTAGCAAAATAATTGTTCTTAAAAAAAATCACACTAAATACTGATGTTTCTTATTGCTTAAACAGAGAAACATGAAACAAATTATGCATTTTATAATAAGGTTTTATTCAGTTCTTAAATAAACTAAAATA----------------------------TATTTATGTATTATTATACCTCACTAACAAAGTTTTGGAAAACAGTACATATTTTTTTTGATCACAGTAAGAGACCGTTTACAGCAGCAAGAAACAACTTAAGGAAGTAGCCATG---------------------------------------------------------------------------------------------------------------------------------------------------------------------------------------------------
>APH_4005
AGACAGGGAGAAGTGGAGGAAAGGAATATGGGGGAAACTGGCTAACCCAGGTAAACCTGGAAAATAGCCGAAAAACGGTTGTTTTATATTGCAGACTTGTTATATCCTACTGATGTAACACTAGTTCCTGTACTCTGTTTAGGTACAATACTTGATAATGACAATAGTTGTTTAAAGGGTTTCTGTTGTTTTCTTATTCTTGTATGTGTGATGATGTG-TGATTTGTGTTTACACCAAGAAAATAAATCATTGTTTTCCAGATGTAAGCATGTGAAAAACGAAAATTTCATATTTTTAAGAATTTTAATTTTGATATTCTTTTCCCCTCATTATTGCAATTTAGGGTTCTTATGGAACCAAGAAGGAAGAGTAAGAAGATAGCAATACGGGGAATTTTCCCTGGTGCACGTGTTGTACGAGGTGTGGATTGGCAGTGGGAAGATCAGGATGGTGGGAATGGACGTCGTGGCAAAGTTACTGAAATTCAGGACTGGAGTGCTGCCAGCCCACGCAGCGCTGCTTATGTGGTATGGGATAATGGAGCTAAGAACCTATACAGAGTAGGTTTTGAAGGCATGGTAAGTGTATTTTTAAAATTTTATAGAAAGAAGTTTTTAAAGTGTTGCTGTAATATCTATATATATGAATTATGTGAAATTTTGTTGTGACTGGACTGTTAAATATTATGAAAAATGCTCCACATGGTGAAAATAAGTCTAGCAAAATAATTGTTCTTAAAAAAAATCACACTAAATACTGATGTTTCTTATTGCTTAAACAGAGAAACATGAAACAAATTATGCATTTTATAATAAGGTTTTATTCAGTTCTTAAATAAACTAAAATA----------------------------TATTTATGTATTATTATACCTCACTACCAAAGTTTTGGAAAACAGTACATATTTTTTTTGATCACAGTAAGGGTCTGTTTCC-------TGAGGCAACTTTATGCCCTTTTCCCTTTCTTCTAGATTGTTGCCAGATGACTTCTTTCAATTTCTGTATTTTCTTTTCTATTTCTAGGTCTAAATTTCAAGACTCCTGACTCACACATCCTTCA-------------------------------------------------------------------------------------------------
>APH_4021
AGACAGGGAGAAGTGGAGGAAAGGAATATGGGGGAAACTGGCTAACCCAGGTAAACCTGGAAAATAGCCGAAAAACGGTTGTTTTATATTGCAGACTTGTTATATCCTACTGATGTAACACTAGCTCCTGTACTCTGTTTAGGTACAATACTTGATAATGACAATAGTTGTTTAAAGGGTTTCTGTTGTTTTCTTATTCTTGTATGTGTGATGATGTGTTGATTTGTGTTTACACCAAGAAAATAAATCATTGTTTTCCAGATGTAAGCATGTGAAAAACGAAAATTTCATATTTTTAAGAATTTTAATTTTGATATTCTTTTCCCCTCATTAATGCAATTTAGGGTTCTTATGGAACCAAGAAGGAAGAGTAAGAAGATAGCAATACGGGGAATTTTCCCTGGTGCACGTGTTGTACGAGGTGTGGATTGGCAGTGGGAAGATCAGGATGGTGGGAATGGACGTCGTGGCAAAGTTACTGAAATTCAGGACTGGAGTGCTGCCAGCCCACGCAGCGCTGCTTATGTGGTATGGGATAATGGAGCTAAGAACCTATACAGAGTAGGTTTTGAAGGCATGGTAAGTGTATTTTTAAAATTTTATAGAAAGAAGTTTTTAAAGTGTTGCTGTAATATCTATATATATGAATTATGTGAAGTTTTGTTGTGACTGGACTGTTAAATATTATGAAAAATGCTCCACATGGTGAAAATAAGTCTAGCAAAATAATTGTTCTTAAAAAAAATCACACTAAATACTGATGTTTCTTATTGCTTAAACAGAGAAACATGAAACAAATTATGCATTTTATAATAAGGTTTTATTCAGTTCTTAAATAAACTAAAATA----------------------------TATTTATGTATTATTATACCTCACTAACAAAGTTTTGGAAAACAGTACATATTTTTTTTGATCACAGTAAGAGACCGTTTACAGCAGCAAGAAACAACTTAAGGAAGTAGCCATGAAAACAAAAAGTATGAGCAATTAAAGGTAGG--------------------------------------------------------------------------------------------------------------------------------------------------------------------
>APH_4029
---------------GAGGAAAGGAATATGGGGGAAACTGGCTAACCCAGGTAAACCTGGAAAATAGCCGAAAAACGGTTGTTTTATATTGCAGACTTGTTATATCCTACTGATGTAACACTAGTTCCTGTACTCTGTTTAGGTACAATACTTGATAATGACAATAGTTGTTTAAAGGGTTTCTGTTGTTTTCTTATTCTTGTATGTGTGATGATGTG-TGATTTGTGTTTACACCAAGAAAATAAATCATTGTTTTCCAGATGTAAGCATGTGAAAAACGAAAATTTCATATTTTTAAGAATTTTAATTTTGATATTCTTTTCCCCTCATTAATGCAATTTAGGGTTCTTATGGAACCAAGAAGGAAGAGTAAGAAGATAGCAATACGGGGAATTTTCCCTGGTGCACGTGTTGTACGAGGTGTGGATTGGCAGTGGGAAGATCAGGATGGTGGGAATGGACGTCGTGGCAAAGTTACTGAAATTCAGGACTGGAGTGCTGCCAGCCCACGCAGCGCTGCTTATGTGGTATGGGATAATGGAGCTAAGAACCTATACAGAGTAGGTTTTGAAGGCATGGTAAGTGTATTTTTAAAATTTTATAGAAAGAAGTTTTTAAAGTGTTGCTGTAATATCTATATATATGAATTATGTGAAATTTTGTTGTGACTGGACTGTTAAATATTATGAAAAATGCTCCACATGGTGAAAATAAGTCTAGCAAAATTATTGTTCTTAAAAAAAATCACACTAAATACTGATGTTTCTTATTGCTTAAACAGAGAAACATGAAACAAATTATGCATTTTATAATAAGGTTTTATTCAGTTCTTAAATAAACTAAAATA----------------------------TATTTATGTATTATTATACCTCACTACCAAAGTTTTGGAAAACAGTACATATTTTTTTTGATCACAGTAAGGGTCTGTTTCC-------TGAGGCAACTTTATGCCCTTTTCCC----------------------------------------------------------------------------------------------------------------------------------------------------------------------------------------------------
>APH_5001
---------------GAGGAAAGGAATATGGGGGAAACTGGCTAACCCAGGTAAACCTGGAAAATAGCCGAAAAACGGTTGTTTTATATTGCAGACTTGTTATATCCTACTGATGTAACACTAGTTCCTGTACTCTGTTTAGGTACAATACTTGATAATGACAATAGTTGTTTAAAGGGTTTCTGTTGTTTTCTTATTCTTGTATGTGTGATGATGTG-TGATTTGTGTTTACACCAAGAAAATAAATCATTGTTTTCCAGATGTAAGCATGTGAAAAACGAAAATTTCATATTTTTAAGAATTTTAATTTTGATATTCTTTTCCCCTCATTAATGCAATTTAGGGTTCTTATGGAACCAAGAAGGAAGAGTAAGAAGATAGCAATACGGGGAATTTTCCCTGGTGCACGTGTTGTACGAGGTGTGGATTGGCAGTGGGAAGATCAGGATGGTGGGAATGGACGTCGTGGCAAAGTTACTGAAATTCAGGACTGGAGTGCTGCCAGCCCACGCAGCGCTGCTTATGTGGTATGGGATAATGGAGCTAAGAACCTATACAGAGTAGGTTTTGAAGGCATGGTAAGTGTATTTTTAAAATTTTATAGAAAGAAGTTTTTAAAGTGTTGCTGTAATATCTATATATATGAATTATGTGAAGTTTTGTTGTGACTGGACTGTTAAATATTATGAAAAATGCTCCACATGGTGAAAATAAGTCTAGCAAAATAATTGTTCTTAAAAAAAATCACACTAAATACTGATGTTTCTTATTGCTTAAACAGAGAAACATGAAACAAATTATGCATTTTATAATAAGGTTTTATTCAGTTCTTAAATAAACTAAAATATTGTATTCCAACTGGAATCGTAATACTGTATAGGCATATTATAATGTCTC---------GCTCTTGAGAAAAATGTATAATTGTTTATATGTATTCAAAGAAGAATTC---------CATCGCCAACATAAATACTT------------------GAAGTCAAATAACTTACTATGTTCTTTCTAGTCAAGTTGTT------------------------------TTCAAGCACTCTACAGTCGTTCTT----------------------------------------------------------CATATTAGCAGCAACTTCCCATTCAACTTC
>APH_1438
--------------------------------------------------------------------------------------------------------------------------------------------------------------------------------------------------------------------------------------------------------------------------------------------------------------------------------------------------------------------------AAGGAAGAGTAAGAAGATAGCAATACGGGGAATTTTCCCTGGTGCACGTGTTGTACGAGGTGTGGATTGGCAGTGGGAAGATCAGGATGGTGGGAATGGACGTCGTGGCAAAGTTACTGAAATTCAGGACTGGAGTGCTGCCAGCCCACGCAGCGCTGCTTATGTGGTATGGGATAATGGAGCTAAGAACCTATACAGAGTAGGTTTTGAAGGCATGGTAAGTGTATTTTTAAAATTTTATAGAAAGAAGTTTTTA----------------------------------------------------------------------------------------------------------------------------------------------------------------------------------------------------------------------------------------------------------------------------------------------------------------------------------------------------------------------------------------------------------------------------------------------------------------------------------------------------------------------------------------------------------------------------------------
