# Supplementary material for: ﻿Discovery of a new tarantula species from the Madrean Sky Islands and the first documented instance of syntopy between two montane endemics (Araneae, Theraphosidae, Aphonopelma): a case of prior mistaken identity
Source: Zookeys. 2024 Aug 16;1210:61–98. doi: 10.3897/zookeys.1210.125318 (PMC11344175; doi:10.3897/zookeys.1210.125318)
Supplement: Supplementary material 8 — Phylogenomics files [file zookeys-1210-061_article-125318__-s008.zip › Suppl8/individual_UCE_loci/sl_realigned_uce_2001664.fas]

>APH_1357
-----------------------------------------------------------------------------------------------------------------------------------------------------------------------------------------------------------------------------------------------------------------------------------------------------------------------------------------------------------------------------------------------------------------------------------------------------------------------------------------------------------------------------------------------------------------------------GTGTGCTCTTCCGATCT------------------------------------------------------------------------------------------------------------ATATTCTTGCTTCCTACTTACAAGAACGTTTGGAACGTATGACTTGGTATAGGGGAGAGTTGTTGACCATGGCCCGTGACCTTGGCTTCCGATTACTTCCTGCCTTCAATACAACCACAGGAGTGCCTCATCCTAGGGTGAACCACTTTATCTCATACTTCCTTTAGTTTCAGCTTTGTATGGAAACTGTCAGAATCGCAGCA------------------------------------------------------------------------------TAGCAGCAAG--------------------------------------------------ATGAGCAGGACGCTGAACA---------ACGAAAATGGCAC-------------------TATAGCACA------------------------------------------------------AGGTTG----------------------------------------------------------------------------------------------------------------------------------------------------------------------ACAGC-------------------------------------------------------------------------------------------------------------------------------------------------------------------------------------
>APH_0723
CACAGTGTAAAATAACTTTATTAACTAGTTTCACCTTATACCACTAAGACATTTTCACAAAGGTTACATCAGTGAAAAATGTTATTGGACAAATATCATAGTGTAAAGGGCAGAAAAATTAGCAGTAACTCAGAAGTGAATGCCATCTGTCTGGCAACATGATAAAAGAGCAATAAGTTGTATACCTTTGGATGTAGCATGTGTACTGGTTTGAGTACCATGTGCTGGTTCAGTGTGGTTAAATGAATTAGTGTGTGTCTCTGACAAAGAAGACTTGGAGTCTTTGAAACAACTTAGACCATTTGGAGGAGGAAACTTATACGTGCATAAGCAGTGGTTTGCATCAGTTTGTTCAAGTGATCTTGTATGTGATTGCTACTAACGTTATGACAAACATCTTTAAGTTTGGCTAATGTGTATACGTGAAGTCTGATCAATTAAGATACAAATCAAACTGCTTCTGTAAATTGCTATGTCATACAGCAGTTTTGTGGTGAAATCAATGAAACATTGGTTTTCACAAAAAATGCATTTTTATTGCAGCAGAATGAAGTTTGGTGTCATTTTTAGTTCTCTTAAAGCAAAATGGCCTCACTGCAAAGATATGACATAAAATAAATGTAATAATGCTAATAGAAAAACATTTGGTTTGTTATCTTTTCCAGTGGTTTGGTTAGTGGGCATATTCTTGCTTCCTACTTACAAGAACGTTTGGAACGTATGACTTGGTATAGGGGAGAGTTGTTGACCATGGCCCGTGACCTTGGCTTCCGATTACTTCCTGCCTTCAATACAACCACAGGAGTGCCTCATCCTAGGGTGAACCACTTTATCTCATACTTCCTTTAGTTTCAGCTTTGTATGGAAACTATCAGAATCACAGCAGTGTAAAACGGATTTATGTTGAAATGGGTTTGCATATGTTTTCCATTTTTATGCTTTTCTTTCACTAAAATCTGTTTTTAACTATAAGAAACATTTTAGATTTCCTTACACTTTTATCATGTGTCAGATTAAATTACCATGGTGAGGTTGTTTTATAGTTTCATCCATGAGAATGAGACAGTGTTACTGTTGTAACTGTATAGCATATTAACAGGAATAGCCACAGATCATCTGTACTTAATGTTGTGAAATTTTGTTATGAGGTTATTGTGTTTAAAAGTCAACCATAGTCTCTTAACATTTTTTAATTGAAGTGTTTCCTAGTAAAACTTTAGTTGCCTCATAAGAAAGAGTGATGTATAACACCTCTTTGTCAAATAACTTAGGTCACAAAAACAGAAGTTATTACAGAATTCTTTATTAGCACGTTACTACAGCAAACATTTTACCTGATATGTAGTTCAATATGACCGACTATCTTCTTCGGTCATTTACATTGACTAATGCTGGGAAGCATCGTGGGGAGATCATTCTTTAAAAACATCTTAGGGAGGAGGTCGTTCGTCATTCTTCCCACTAATAGTGTTTAGAACAACCTCCCCATGATGTTTCCCAGCAT
>APH_4024
CAGAGTGTAAAATAACTTTATTAACTAGTTTCACCTTATACCACTAAGACATTTTCACAAAGGTTACATAAGTGAAAAATGTTATTGGAAAAATATCATAGTGTAAAGGGCAGAAAAATTAGCAGTAACTCAGAACTGAATGCCATCTGTCTGGCAACATGATAAAAGAGCAATAAGTTGTATACCTTTGGATGTAGCATGTGTACTGGTTTGAGTACCATGTGCTGGTTCAGTGTGGTTAGATGAATTAGTGTGTGTCTCTGACAAAGAAGACTTGGAGTCTTTGAAACAACTTAGACCATTTGGAGGAGGAAACTTATACGTGCATAAACAGTGGTTTGCATCAGTTTGTTCAAGTGATCTTGTATGTGATTGCTACTAACGTTATGACAAAAATCTTTAAGTTTGGCTAATGTGTATATGTGAAGTCTGATCAATTAAGATACAAATCAAACTGCTTCTGTAAATTGCTATGTCATACAGCAGTTTTGTGGTAAAATCAATGAAACGTTGGTTTTCACAAAAAATGCATTTTTATTGCAACAGAATGAAGTTTGGTGTCATTTTTAGTTCTCTTAAAGCAAAATGGCCTCACTACAAAGATATGACATAAAATAAATGAAATAATGCTAATAGAAAAACATTTGTTTTGTTATCTTTTCCAGTGGTTTGGTTAGTGGCCATATTCTTGCTTCCTACTTACAAGAACGTTTGGAACGTATGACTTGGTATAGGGGAGAGTTGTTGACCATGGCCCGTGACCTTGGCTTCCGATTACTTCCTGCCTTCAATACAACCACAGGAGTGCCTCATCCTAGGGTGAACCACTTTATCTCATACTTCCTTTAGTTTCAGCTTTGTATGGAAACTGTCAGAATCACAGCAGTGTAAAACGGATTTATGTTGAAATGGGTTTGCATATGTTTTCCATTTTTATGCTTTTCTTTCACTAAAATCTGTTTTTAACTATAAGAAACGTTTTAGATTTCCTTACACTTTTATCATGTGTCAGATTAAATTACCATGGTGAGGTTGTTTTATAGTTTCATCCATGAGAATGAGACAGTGTTACTGTTGTAACTGTATAGCATATTAACAGGAATAGCCACAGATAATCTGTACTTAATGTTGTGAAATTTTGTTATGAGGTTATTGTGTTTAAAAGTCAATCATAGTCTCTTAACATTTTTTAATTGAAGTGTTTCCTAGTAAAACTTTAGTTGCCTCATAAGAAAGAGTGATGTATAACACCTCTTTGTCAAATAACTTAGGTCACAAAAACAGAAGTTATTACAGAATTCTTTATTAGCATGTTACTACAGCAAAAATTTTACCTGATACGTAGTTCAATATGACCGACTATCTTCTTCAGTCAGTTACATTGACTAATGCTGGGAAGCATCGTGGGGAGATCATTCTTTAAAAACATCTTAGGGAGGAGGTCGTTCGTCATTCTTCCCACTAATAGTGTTTAGAACAACCTCCCCATGATGTTTCCCAGCAT
>APH_5079
CAGAGTGTAAAATAACTTTATTAACTAGTTTCATCTCATACCACTAAGACATTTTCACAAAGGTTACATAAGTGAAAAATGTTATTGGAAAAATATCATAGTGTAAAGGGCAGAAAAATTAGCAGTAACTCAGAACTGAATGCCATCTGTCTGGCAACATGATAAAAGAGCAATAAGTTGTATACCTTTGGATGTAGCATGTGTACTGGTTTGAGTACCATGTGCTGGTTCAGTGTGGTTAGATGAATTAGTGTGTGTCTCTGACAAAGAAGACTTGGAGTCTTTGAAACAACTTAGACCATTTGGAGGAGGAAACTTATACGTGCATAAACAGTGGTTTGCATCAGTTTGTTCAAGTGATCTTGTATGTGATTGCTACTAACGTTATGACAAAAATCTTTAAGTTTGGCTAATGTGTATATGTGAAGTCTGATCAATTAAGATACAAATCAAACTGCTTCTGTAAATTGCTATGTCATACAGCAGTTTTGTGGTAAAATCAATGAAACGTTGGTTTTCACAAAAAATGCATTTTTATTGCAACAGAATGAAGTTTGGTGTCATTTTTAGTTCTCTTAAAGCAAAATGGCCTCACTACAAAGATATGACATAAAATAAATGAAATAATGCTAATAGAAAAACATTTGTTTTGTTATCTTTTCCAGTGGTTTGGTTAGTGGCCATATTCTTGCTTCCTACTTACAAGAACGTTTGGAACGTATGACTTGGTATAGGGGAGAGTTGTTGACCATGGCCCGTGACCTTGGCTTCCGATTACTTCCTGCCTTCAATACAACCACAGGAGTGCCTCATCCTAGGGTGAACCACTTTATCTCATACTTCCTTTAGTTTCAGCTTTGTATGGAAACTGTCAGAATCACAGCAGTGTAAAACGGATTTATGTTGAAATGGGTTTGCATATGTTTTCCATTTTTATGCTTTTCTTTCACTAAAATCTGTTTTTAACTATAAGAAACGTTTTAGATTTCCTTACACTTTTATCATGTGTCAGATTAAATTACCATGGTGAGGTTGTTTTATAGTTTCATCCATGAGAATGAGACAGTGTTACTGTTGTAACTGTATAGCATATTAACAGGAATAGCCACAGATAATCTGTACTTAATGTTGTGAAATTTTGTTATGAGGTTATTGTGTTTAAAAGTCAATCATAGTCTCTTAACATTTTTTAATTGAAGTGTTTCCTAGTAAAACTTTAGTTGCCTCATAAGAAAGAGTGATGTATAACACCTCTTTGTCAAATAACTTAGGTCACAAAAACAGAAGTTATTACAGAATTCTTTATTAGCATGTTACTACAGCAAAAATTTTACCTGATACGTAGTTCAATATGACCGACTATCTTCTTCAGTCAGTTACATTGACTAATGCTGGGAAGCATCGTGGGGAGATCATTCTTTAAAAACATCTTAGGGAGGAGGTCGTTCGTCATTCTTCCCACTAATAGTGTTTAGAACAAC-----------------------
>APH_5001
CAGAGTGTAAAATAACTTTATTAACTAGTTTCACCTTATACCACTAAGACATTTTCACAAAGGTTACATAAGTGAAAAATGTTATTGGAAAAATATCATAGTGTAAAGGGCAGAAAAATTAGCAGTAACTCAGAACTGAATGCCATCTGTCTGGCAACATGATAAAAGAGCAATAAGTTGTATACCTTTGGATGTAGCATGTGTACTGGTTTGAGTACCATGTGCTGGTTCAGTGTGGTTAGATGAATTAGTGTGTGTCTCTGACAAAGAAGACTTGGAGTCTTTGAAACAACTTAGACCATTTGGAGGAGGAAACTTATACGTGCATAAACAGTGGTTTGCATCAGTTTGTTCAAGTGATCTTGTATGTGATTGCTACTAACGTTATGACAAAAATCTTTAAGTTTGGCTAATGTGTATATGTGAAGTCTGATCAATTAAGATACAAATCAAACTGCTTCTGTAAATTGCTATGTCATACAGCAGTTTTGTGGTAAAATCAATGAAACGTTGGTTTTCACAAAAAATGCATTTTTATTGCAACAGAATGAAGTTTGGTGTCATTTTTAGTTCTCTTAAAGCAAAATGGCCTCACTACAAAGATATGACATAAAATAAATGAAATAATGCTAATAGAAAAACATTTGTTTTGTTATCTTTTCCAGTGGTTTGGTTAGTGGCCATATTCTTGCTTCCTACTTACAAGAACGTTTGGAACGTATGACTTGGTATAGGGGAGAGTTGTTGACCATGGCCCGTGACCTTGGCTTCCGATTACTTCCTGCCTTCAATACAACCACAGGAGTGCCTCATCCTAGGGTGAACCACTTTATCTCATACTTCCTTTAGTTTCAGCTTTGTATGGAAACTGTCAGAATCACAGCAGTGTAAAACGGATTTATGTTGAAATGGGTTTGCATATGTTTTCCATTTTTATGCTTTTCTTTCACTAAAATCTGTTTTTAACTATAAGAAACGTTTTAGATTTCCTTACACTTTTATCATGTGTCAGATTAAATTACCATGGTGAGGTTGTTTTATAGTTTCATCCATGAGAATGAGACAGTGTTACTGTTGTAACTGTATAGCATATTAACAGGAATAGCCACAGATAATCTGTACTTAATGTTGTGAAATTTTGTTATGAGGTTATTGTGTTTAAAAGTCAATCATAGTCTCTTAACATTTTTTAATTGAAGTGTTTCCTAGTAAAACTTTAGTTGCCTCATAAGAAAGAGTGATGTATAACACCTCTTTGTCAAATAACTTAGGTCACAAAAACAGAAGTTATTACAGAATTCTTTATTAGCATGTTACTACAGCAAAAATTTTACCTGATACGTAGTTCAATATGACCGACTATCTTCTTCAGTCAGTTACATTGACTAATGCTGGGAAACATTGTGGAGAGTTTGCTTTGCACTATCAGAGTTGCCAGTTAACACTGGATCATTCTTTTCTCTTCTTACGTCTATATGCGTCTGCTAATACTTCATAAAAGGAT
>APH_4029
---------------------------GTTTCATCTTATACCACTAAGACATTTTCACAAAGGTTACATAAGTGAAAAATGTTATTGGAAAAATATCATAGTGTAAAGGGCAGAAAAATTAGCAGTAACTCAGAACTGAATGCCATCTGTCTGGCAACATGATAAAAGAGCAATAAGTTGTATACCTTTGGATGTAGCATGTGTACTGGTTCGAGTACCACGTACTGGTTCAGAGTGGTTAGATGAATTAGTGTGTGTCTCTGACAAAGAAGACTTGGAGTCTTTGAAACAACTTAGACCATTTGGAGGAGGAAACTTATACGTGCATAAACAGTGGTTTGCATCAGTTTGTTCAAGTGATCTTGTATGTGATTGCTACTAACGTTATGACAAAAATCTTTAAGTTTGGCTAATGTGTATATGTGAAGTCTGATCAATTAAGATACAAATCAAACTGCTTCTGTAAATTGCTATGTCATACAGCAGTTTTGTGGTAAAATCAATGAAACGTTGGTTTTCACAAAAAATGCATTTTTATTGCAACAGAATGAAGTTTGGTGTCATTTTTAGTTCTCTTAAAGCAAAATGGCCTCACTACAAAGATATGACATAAAATAAATGAAATAATGCTAATAGAAAAACATTTGTTTTGTTATCTTTTCCAGTGGTTTGGTTAGTGGCCATATTCTTGCTTCCTACTTACAAGAACGTTTGGAACGTATGACTTGGTATAGGGGAGAGTTGTTGACCATGGCCCGTGACCTTGGCTTCCGATTACTTCCTGCCTTCAATACAACCACAGGAGTGCCTCATCCTAGGGTGAACCACTTTATCTCATACTTCCTTTAGTTTCAGCTTTGTATGGAAACTGTCAGAATCACAGCAGTGTAAAACGGATTTATGTTGAAATGGGTTTGCATATGTTTTCCATTTTTATGCTTTTCTTTCACTAAAATCTGTTTTTAACTATAAGAAACGTTTTAGATTTCCTTACACTTTTATCATGTGTCAGATTAAATTACCATGGTGAGGTTGTTTTATAGTTTCATCCATGAGAATGAGACAGTGTTACTGTTGTAACTGTATAGCATATTAACAGGAATAGCCACAGATAATCTGTACTTAATGTTGTGAAATTTTGTTATGAGGTTATTGTGTTTAAAAGTCAATCATAGTCTCTTAACATTTTTTAATTGAAGTGTTTCCTAGTAAAACTTTAGTTGCCTCATAAGAAAGAGTGATGTATAACACCTCTTTGTCAAATAACTTAGGTCACAAAAACAGAAGTTATTACAGAATTCTTTATTAGCATGCTACTACAGCAAAAATTTTACCTGATACGTAGTTCAATATGACCGACTATCTTCTTCAGTCAGTTACATTGAC----------------------------------------------------------------------------------------------------------------------
>APH_4005
---------------------------------------------------------------------------------------------------------------------------------------------------------------------------------------------------------------------------------------------------------------------------------------------------------------------------------------------------------------------------------------------------------------------------------TATATGTGAAGTCTGATCAATTAAGATACAAATCAAACTGCTTCTGTAAATTGCTATGTCATACAGCAGTTTTGTGGTGAAATCAATGAAACATTGGTTTTCACAAAAAATGCATTTTTATTGCAACAGAATGAAGTTTGGTGTCATTTTTAGTTCTCTTAAAGCAAAATGGCCTCACTACAAAGATATGACATAAAATAAATGAAATAATGCTAATAGAAAAACATTTGTTTTGTTATCTTTTCCAGTGGTTTGGTTAGTGGGCATATTCTTGCTTCCTACTTACAAGAACGTTTGGAACGTATGACTTGGTATAGGGGAGAGTTGTTGACCATGGCCCGTGACCTTGGCTTCCGATTACTTCCTGCCTTCAATACAACCACAGGAGTGCCTCATCCTAGGGTGAACCACTTTATCTCATACTTCCTTTAGTTTCAGCTTTGTATGGAAACTGTCAGAATCGCAGCAGTGTAAAACAGATTTATGTTGAAATGGGTTTGCATATGTTTTCCATTTTTATGCTTTTCTTTCACTAAAATCTGTTTTTAACTATAAGAAACGTTTTAGATTTCCTTACACTTTTATCATGTGTCAGATTAAATTACCATGGTGAGGTTGTTTTATAGTTTCATCCATGAGAATGAGACAGTGTTACTGTTGTAACTGTATAGCATATTAACAGGAATAGCCACAGATCATCTGTACTTAATGTTGTGAAATTTTGTTATGAGGTTATTGTGTTTAAAAGTCAATCATAGTCTCTTAACATTTTTTAATTGAAGTGTTTCCTAGTAAAACTTTAGTTGCCTCATAAGAAAGAGTGATGTATAACACCTCTTTGTCAAA------AGGTCACAAAAACAGAAGTTATTACAGAATTCTTTATTAGCACGTTACTACAGCAAAAATTTTACCTGATATGTAGTTCAATATGACCGACTATCTTCTTCAGTCAGTTACATTGACTAATGCTGGGAAGCATCGTGGGGAGATCATTCTTTAAAAACATCTTAGGGAGGAGGTCGTTCGTCATTCTTCCCACTAATAGTGTTTAGAACAACCTTCCCATGATGTTTCCCAGCAT
>APH_1535
CACAACGTAAAATAACTTTATTAACTAGTTTCACCTTATACCACTAAGACATTTTCACAAAGGTTACATCAGTGAAAAATGTTATTGGACAAATATCATAGTGTAAAGGGCAGAAAAATTAGCAGTAACTCAGAAGTGAATGCCATCTGTCTGGCAACATGATAAAAGAGCAATAAGTTGTATACCTTTGGATGTAGCATGTGTACTGGTTTGAGTACCATGTGCTGGTTCAGTGTGGTTAGATGAATTAGTGTGTGTGTCTGACAAAGAAGACTTGGAGTCTTTGAAACAACTTAGACCATTTGGAGGAGGAAACTTATACGTGCATAAACAGTGGTTTGCATCAGTTTGTTCAAGTGATCTTGTATGTGATTGCTACTAACGTTATGACAAACATCTTTAAGTTTGGCTAATGTGTATATGTGAAGTCTGATCAATTAAGATACAAATCAAACTGCTTCTGTAAATTGCTATGTCATACAGCAGTTTTGTGGTGAAATCAATGAAACATTGGTTTTCACAAAAAATGCATTTTTATTGCAACAGAATGAAGTTTGGTGTCGTTTTTAGTTCTCTTAAAGCAAAATGGCCTCACTGCAAAGATATGACATAAAATAAATGTAATAATGCTAATAGAAAAACATTTGTTTTGTTATCTTTTCCAGTGGTTTGGTTAGTGGGCATATTCTTGCTTCCTACTTACAAGAACGTTTGGAACGTATGACTTGGTATAGGGGAGAGTTGTTGACCATGGCCCGTGACCTTGGCTTCCGATTACTTCCTGCCTTCAATACAACCACAGGAGTGCCTCATCCTAGGGTGAACCACTTTATCTCATACTTCCTTTAGTTTCAGCTTTGTATGGAAACTGTCAGAATCGCAGCAGTGTAAAACAGATTTATGTTGAAATGGGTTTGCATATGTTTTCCATTTTTATGCTTTTCTTTCACTAAAATCTGTTTTTAACTATAAGAAACATTTTAGATTTCCTTACACTTTTATCATGTGTCAGATTAAATTACCATGGTGAGGTTGTTTTATAGTTTCACCCATGAGAATGAGACAGTGTTACTGTTGTAACTGTATAGCATATTAACAGGAATAGCCACAGATCATCTGTATTTAATGTTGTGAAATTTTGTTATGAGGTTATTGTGTTTAAAAGTCAACCATAGTCTCTTAACATTTTTTAATTGAAGTGTTTCCTAGTAAAACTTTAGTTGCCTCATAAGAAAGAGTGATGTATAACACCTCTTTGTCAAA-------GGTCACAAAAACAGAAGTTATTACAGAATTCTTTATTAGCACGTTACTACAGCAAAAATTTTACCTGATATGTAGTTCAATATGACCGACTATCTTCTTCAGTCAGTTACATTGACTAATGCTGGGAAGCATCGTGGGGAGAT-------------------------------------------------------------------------------------------
>APH_0772
---------------------------------------------------------------------------------------------------------------------------------------------------------------------------------------------------------------------------------------------------------------------------------------------------------------------------------------------------------------------------------------------------------------------------------TATATGTGAAGTCTGATCAATTAAGATACAAATCAAACTGCTTCTGTAAATTGCTATGTCATACAGCAGTTTTGTGGTGAAATCAATGAAACATTGGTTTTCACAAAAAATGCATTTTTATTGCAACAGAATGAAGTTTGGTGTCGTTTTTAGTTCTCTTAAAGCAAAATGGCCTCACTGCAAAGATATGACATAAAATAAATGTAATAATGCTAATAGAAAAACATTTGTTTTGTTATCTTTTCCAGTGGTTTGGTTAGTGGGCATATTCTTGCTTCCTACTTACAAGAACGTTTGGAACGTATGACTTGGTATAGGGGAGAGTTGTTGACCATGGCCCGTGACCTTGGCTTCCGATTACTTCCTGCCTTCAATACAACCACAGGAGTGCCTCATCCTAGGGTGAACCACTTTATCTCATACTTCCTTTAGTTTCAGCTTTGTATGGAAACTGTCAGAATCGCAGCAGTGTAAAACAGATTTATGTTGAAATGGGTTTGCATATGTTTTCCATTTTTATGCTTTTCTTTCACTAAAATCTGTTTTTAACTATAAGAAACATTTTAGATTTCCTTACACTTTTATCATGTGTCAGATTAAATTACCATGGTGAGGTTGTTTTATAGTTTCACCCATGAGAATGAGACAGTGTTACTGTTGTAACTGTATAGCATATTAACAGGAATAGCCACAGATCATCTGTATTTAATGTTGTGAAATTTTGTTATGAGGTTATTGTGTTTAAAAGTCAACCATAGTCTCTTAACATTTTTTAATTGAAGTGTTTCCTAGTAAAACTTTAGTTGCCTCATAAGAAAGAGTGATGTATAACACCTCTTTGTCAAA-------GGTCACAAAAACAGAAGTTATTACAGAATTCTTTATTAGCACGTTACTACAGCAAAAATTTTACCTGATATGTAGTTCAATATGACCGACTATCTTCTTCAGTCAGTTACATTGACTAATGCTGGGAAGCATCGTGGGGAGATCATTCTTTAAAAACATCTTAGGGAGGAGGTCGTTCGTCATTCTTCCCACTA----------------------------------------
>APH_3191
-----------------------------------------------------------------------------------------------------------------------------------------------------------------ATAAAAGTGCAATAAGTTGTATACCTTTGGATGTAGCATGTGTACTGGTTTGAGTACCATGTGCTGGTTCAGTGTGGTTAGATGAATTAGTGTGTGTCTCTGACAAAGAAGACTTGGAGTCTTTGAAACAACTTAGACCATTTGGAGGAGGAAACTTATACGTGCATAAACAGTGGTTTGCATCAGTTTGTTCAAGTGATCTTGTATGTGATTTCTACTAACGTTATGACAAACATCTTTAAGTTTGGCTAATGTGTATATGTGAAGTCTGATCAATTAAGATACAAATCAAACTGCTTCTGTAAATTGCTATGTCATACAGCAGTTTTGTGGTGAAATCAATGAAACGTTGGTTTTCACAAAAAGTGCATTTTTATTGCAACAGAATGAAGTTTGGTGTCATTTTTAGTTCTCTTAAAGCAAAATGGCCTCACTGCAAAGGTATGACATAAAATAAATGTAATAATGCTAATAGAAAAACATTTGTTTTGTTATCTTTTCCAGTGGTTTGGTTAGTGGGCATATTCTTGCTTCCTACTTACAAGAACGTTTGGAACGTATGACTTGGTATAGGGGAGAGTTGTTGACCATGGCCCGTGACCTTGGCTTCCGATTACTTCCTGCCTTCAATACAACCACAGGAGTGCCTCATCCTAGGGTGAACCACTTTATCTCATACTTCCTTTAGTTTCAGCTTTGTATGGAAACTGTCAGAATCACAGCAGTGTAAAACGGATTTATGTTGAAATGGGTTTGCATATGTTTTCCATTTTTATGCTTTTCTTTCACTAAAATCTGTTTTTAACTATAAGAAACATTTTAGATTTCCTTACACTTTTATCGTGTGTCAGATTAAATTACCATGATGAGGTTGTTTTATAGTTTCATCCATGAGAATGAGACAGTGTTACTGTTGTAACTGTATAGCATATTAATAGGAATAGCCACAGATCATCTGTACTTAATGTTGTGAAATTTTGTTATGAGGTTATTGTGTTTAAAAGTCAACCATAGTCTCTTAACA-TTTTTAATTGAAGTGTTTCCTAGTAAAAC--TAGTTGCCTCATAAGAAAGAGTGATGTATAACACCTCTTTGTCAAATAACTTAGGTCACAAAAACAGAAGTTATTACAGAATTCTTTATTAG---------------------------------------------------------------------------------------------------------------------------------------------------------------------------------------------------
>APH_5003
CAGAGTGTAAAATAACTTTATTAACTAGTTTCACCTTATACCACTAAGACATTTTCACAAAGGTTACATCAGTGAAAAATGTTATTGGACAAATATCATAGTGTAAAGGGCAGAAAAATTAGCAGTAACTCAGAAGTGAATGCCATCTGTCTGGCAACATGATAAAAGTGCAATAAGTTGTATACCTTTGGATGTAGCATGTGTACTGGTTTGAGTACCATGTGCTGGTTCAGTGTGGTTAGATGAATTAGTGTGTGTCTCTGACAAAGAAGACTTGGAGTCTTTGAAACAACTTAGACCATTTGGAGGAGGAAACTTATACGTGCATAAACAGTGGTTTGCATCAGTTTGTTCAAGTGATCTTGTATGTGATTTCTACTAACGTTATGACAAACATCTTTAAGTTTGGCTAATGTGTATATGTGAAGTCTGATCAATTAAGATACAAATCAAACTGCTTCTGTAAATTGCTATGTCATACAGCAGTTTTGTGGTGAAATCAATGAAACGTTGGTTTTCACAAAAAGTGCATTTTTATTGCAACAGAATGAAGTTTGGTGTCATTTTTAGTTCTCTTAAAGCAAAATGGCCTCACTGCAAAGGTATGACATAAAATAAATGTAATAATGCTAATAGAAAAACATTTGTTTTGTTATCTTTTCCAGTGGTTTGGTTAGTGGGCATATTCTTGCTTCCTACTTACAAGAACGTTTGGAACGTATGACTTGGTATAGGGGAGAGTTGTTGACCATGGCCCGTGACCTTGGCTTCCGATTACTTCCTGCCTTCAATACAACCACAGGAGTGCCTCATCCTAGGGTGAACCACTTTATCTCATACTTCCTTTAGTTTCAGCTTTGTATGGAAACTGTCAGAATCACAGCAGTGTAAAACGGATTTATGTTGAAATGGGTTTGCATATGTTTTCCATTTTTATGCTTTTCTTTCACTAAAATCTGTTTTTAACTATAAGAAACATTTTAGATTTCCTTACACTTTTATCATGTGTCAGATTAAATTACCATGATGAGGTTGTTTTATAGTTTCATCCATGAGAATGAGACAGTGTTACTGTTGTAACTGTATAGCATATTAACAGGAATAGCCACAGATCATCTGTACTTAATGTTGTGAAATTTTGTTATGAGGTTATTGTGTTTAAAAGTCAACCATAGTCTCTTAACA-TTTTTAATTGAAGTGTTTCCTAGTAAAAC--TAGTTGCCTCATAAGAAAGAGTGATGTATAACACCTCTTTGTCAAATAACTTAGGTCACAAAAACAGAAGTTATTACAGAATTCTTTATTAGCATGTTACTACAGCAAAAATTTTACCTGATATGCAGTTCAATATGACCAACTATCTTCTTCAGTCAGTTACATTGACTAATGCTGGGAAGCATCGTGGGGAGATCATTCTTTAAAAACATCTTAGGGAGGAGGTCGTTCGTCATTCTTCCCACTAATAGTGTTTAGAACGACCTCCCCATGATGTTTCCCAGCAT
>APH_0622
---------------------------------------------------------------------------------------------TATCATAGTGTAAAGGGCAGAAAAATTAACAGTAACTCAGAAGTGAATACCATCTGTCTGGCAACATGATAAAAGAGCAATAAGTTGTATACCTTTGGATGTAGCATGTGTACTGGTTTGAGTACCATGTGCTGGTTCAGTGTGGTTAGATGAATTAGTGTGTGTCTCTGACAAAGAAGACTTGGAGTCTTTGAAACAACTTAGACCATTTGGAGGAGGAAACTTATACGTGCATAAACAGTGGTTTGCATCAGTTTGTTCAAGTGATCTTGTATGTGATTGCTACTAACGTTATGACAAACATCTTTAAGTTGGGCTAATGTGTATATGTGAAGTCTGATCAATTAAGATACAAATCAAACTGCTTCTGTAAATTGCTATGTCATACAGCAGTTTTGTGGTGAAATCAATGAAACATTGGTTTTCACAAAAAATGCATTTTTATTGCAACAGAATGAAGTTTGGTGTCATTTTTAGTTCTCTTAAAGCAAAATGGCCTCACTGCAAAGATATGAAATAAAATAAATGTAATAATGCTAATAGAAAAACATTTGTTTTGTTATCTTTTCCAGTGGTTTGGTTAGTGGGCATATTCTTGCTTCCTACTTACAAGAACGTTTGGAACGTATGACTTGGTATAGGGGAGAGTTGTTGACCATGGCCCGTGACCTTGGCTTCCGATTACTTCCTGCCTTCAATACAACCACAGGAGTGCCTCATCCTAGGGTGAACCACTTTATCTCATACTTCCTTTAGTTTCAGCTTTGTATGGAA------AGAATCACAGCAGTGTAAAACGGATTTATGTTGAAATGGGTTTGCATATGCTTTCCATTTTTATGCTTTTCTTTCACTAAAATCTGTTTTTAACTATAAGAAACATTTTAGATTTCCTTACACTTTTATCATGTGTCAGATTAAATTACCATGGTGAGGTTGTTTTATAGTTTCATCCATGAGAATGAGACAGTGTTACTGTTGTAACTGTATAGCATATTAACAGGAATAGCCACAGATCATCTGTACTTAATGTTGTGAAATTTTGTTATGAGGTTATTGTGTTTAAAAGTCAAGCATAGTCTCTTAACATTTTTTAATTGAAGTGTTTCCTAGTAAAACTTTAGTTGCCTCATAAGAAAGAGTGATGTATAACACCTCTTTGTCAAATAACTTAGGTCACAAAAACAGAAGTTATTACAGAATTCTTTATTAGCACGTTACTACA---------------------------------------------------------------------------------------------------------------------------------------------------------------------------------------
>APH_1602
---------------------------------------------------------------------------------------------------------------------------------------------------------------------------------------------------------------------------------------------------------------------------------------------------------------------------------------------------------------------------------------------------------------------------------TATATGTGAAGTCTGATCAATTAAGATACAAATCAAACTGCTTCTGTAAATTGCTATGTCATACAGCAGTTTTGTGGTGAAATCAATGAAACATTGGTTTTCACAAAAAATGCATTTTTATTGCAACAGAATGAAGTTTGGTGTCAGTTTTAGTTCTCTTAAAGCAAAATGGCCTCACTGCAAAGATATGAAATAAAATAAATGTAATAATGCTAATAGAAAAACATTTGTTTTGTTATCTTTTCCAGTGGTTTGGTTAGTGGGCATATTCTTGCTTCCTACTTACAAGAACGTTTGGAACGTATGACTTGGTATAGGGGAGAGTTGTTGACCATGGCCCGTGACCTTGGCTTCCGATTACTTCCTGCCTTCAATACAACCACAGGAGTGCCTCATCCTAGGGTGAACCACTTTATCTCATACTTCCTTTAGTTTCAGCTTTGTATGGAAACTGTCAGAATCACAGCAGTGTAAAACGGATTTATGTTGAAATGGGTTTGCATATGTTTTCCATTTTTATGCTTTTCTTTCACTAAAATCTGTTTTTAACTATAAGAAACATTTTAGATTTCCTTACACTTTTATCATGTGTCAGATTAAATTACCATGGTGAGGTTGTTTTATAGTTTCATCCATGAGAATGAGACAGTGTTACTGTTGTAACTGTATAGCATATTAACAGGAATAGCCACAGATCATCTGTACTTAATGTTGTGAAATTTTGTTATGAGGTTATTGTGTTTAAAAGTCAACCATAGTCTCTTAACATTTTTTAATTGAAGTGTTTCCTAGTAAAACTTTAGTTGCCTCATAAGAAAGAGTGATGTATAACACCTCTTTGTCAAATAACTTAGGTCACAAAAACAGAAGTTATTACAGAATTCTTTATTAGCATGTTACTACAGCAAAAATTTTACCTGATATGCAGTTCAATATGACCAACTATCTTCTTCAGTCAGTTACATTGACTAATGCTGGGAAGCATCGTTGGGAGATCATTCTTTAAAAACATCTTAGGGAGGAGGTCGTTCGTCATTCTTCCCACTAATAGTGTTTAGAACAACCTCCCCATGATGTTTCCCAGCAT
>APH_0674
CACAACGTAAAATAACTTTATTAACTAGTTTCACCTTATACCACTAAGACATTTTCACAAAGGTTACATCAGTGAAAAATGTTATTGGACAAATATCATAGTGTAAAGGGCAGAAAAATTAGCAGTAACTCAGAAGTGAATGCCATCTGTCTGGCAACATGATAAAAGAGCAATAAGTTGTATACCTTTGGATGTAGCATGTGTACTGGTTTGAGTACCATGTGCTGGTTCAGTGTGGTTAGATGAATTAGTGTGTGTCTCTGACAAAGAAGACTTGGAGTCTTTGAAACAACTTAGACCATTTGGAGGAGGAAACTTATACGTGCATAAACAGTGGTTTGCATCAGTTTGTTCAAGTGATCTTGTATGTGATTGCTACTAACGTTATGACAAACATCTTTAAGTTGGGCTAATGTGTATATGTGAAGTCTGATCAATTAAGATACAAATCAAACTGCTTCTGTAAATTGCTATGTCATACAGCAGTTTTGTGGTGAAATCAATGAAACATTGGTTTTCACAAAAAATGCATTTTTATTGCAACAGAATGAAGTTTGGTGTCATTTTTAGTTCTCTTAAAGCAAAATGGCCTCACTGCAAAGATATGAAATAAAATAAATGTAATAATGCTAATAGAAAAACATTTGTTTTGTTATCTTTTCCAGTGGTTTGGTTAGTGGGCATATTCTTGCTTCCTACTTACAAGAACGTTTGGAACGTATGACTTGGTATAGGGGAGAGTTGTTGACCATGGCCCGTGACCTTGGCTTCCGATTACTTCCTGCCTTCAATACAACCACAGGAGTGCCTCATCCTAGGGTGAACCACTTTATCTCATACTTCCTTTAGTTTCAGCTTTGTATGGAAACTGTCAGAATCACAGCAGTGTAAAACGGATTTATGTTGAAATGGGTTTGCATATGTTTTCCATTTTTATGCTTTTCTTTCACTAAAATCTGTTTTTAACTATAAGAAACATTTTAGATTTCCTTACACTTTTATCATGTGTCAGATTAAATTACCATGGTGAGGTTGTTTTATAGTTTCATCCATGAGAATGAGACAGTGTTACTGCTGTAACTGTATAGCATATTAACAGGAATAGCCACAGATCATCTGTACTTAATGTTGTGAAATTTTGTTATGAGGTTATTGTGTTTAAAAGTCAACCATAGTCTCTTAACATTTTTTAATTGAAGTGTTTCCTAGTAAAACTTTAGTTGCCTCATAAGAAAGAGTGATGTATAACACCTCTTTGTCAAATAACTTAGGTCACAAAAACAGAAGTTATTACAGAATTCTTTATTAGCACGTTACTACAGCAAAAATTTTACCTGATATGTAGTTCAATATGACCGACTATCTTCTTCAGTCAGTTACATTGACTAATGCTGGGAAGCATCGTGGGGAGATCATTCTTTAAAAACATCTTAGGGAGGAGGTCGTTCGTCATTCTTCCCACTAATAGTGTTTAGAACAACCTCCCCATGATGGTTCCCAGCAT
>APH_0136
CACAGTGTAAAATAACTTTATTAACTAGTTTCACCTTATACCACTAAGACATTTTCACAAAGGTTACATCAGTGAAAAATGTTATTGGACAAATATCATAGTGTAAAGGGCAGAAAAATTAGCAGTAACTCAGAAGTGAATGCCATCTGTCTGGCAACATGATAAAAGAGCAATAAGTTGTATACCTTTGGATGTAGCATGTGTACTGGTTTGAGTACCATGTGCTGGTTCAGTGTGGTTAGATGAATTAGTGTGTGTCTCTGACAAAGAAGACTTGGAGTCTTTGAAACAACTTAGACCATTTGGAGGAGGAAACTTATACGTGCATAAACAGTGGTTTGCATCAGTTTGTTCAAGTGATCTTGTATGTGATTGCTACTAACGTTATGACAAACATCTTTAAGTTGGGCTAATGTGTATATGTGAAGTCTGATCAATTAAGATACAAATCAAACTGCTTCTGTAAATTGCTATGTCATACAGCAGTTTTGTGGTGAAATCAATGAAACATTGGTTTTCACAAAAAATGCATTTTTATTGCAACAGAATGAAGTTTGGTGTCATTTTTAGTTCTCTTAAAGCAAAATGGCCTCACTGCAAAGATATGAAATAAAATAAACGTAATAATGCTAATAGAAAAACATTTGTTTTGTTATCTTTTCCAGTGGTTTGGTTAGTGGGCATATTCTTGCTTCCTACTTACAAGAACGTTTGGAACGTATGACTTGGTATAGGGGAGAGTTGTTGACCATGGCCCGTGACCTTGGCTTCCGATTACTTCCTGCCTTCAATACAACCACAGGAGTGCCTCATCCTAGGGTGAACCACTTTATCTCATACTTCCTTTAGTTTCAGCTTTGTATGGAAACTGTCAGAATCACAGCAGTGTAAAACGGATTTATGTTGAAATGGGTTTGCATATGTTTTCCATTTTTATGCTTTTCTTTCACTAAAATCTGTTTTTAACTATAAGAAACATTTTAGATTTCCTTACACTTTTATCATGTGTCAGATTAAATTACCATGGTGAGGTTGTTTTATAGTTTCATCCATGAGAATGAGACAGTGTTACTGCTGTAACTGTATAGCATATTAACAGGAAGAGCCACAGATCATCTGTACTTAATGTTGTGAAATTTTGTTATGAGGTTATTGTGTTTAAAAGTCAACCATAGTCTCTTAACATTTTTTAATTGAAGTGTTTCCTAGTAAAACTTTAGTTGCCTCATAAGAAAGAGTGATGTATAACACCTCTTTGTCAAATAACTTAGGTCACAAAAACAGAAGTTATTACAGAATTCTTTATTAGCACGTTACTACAGCAAAAATTTTACCTGATATGTAGTTCAATATGACCGACTATCTTCTTCAGTCAGTTACATTGACTAATGCTGGGAAGCATCGTGGGGAGATCATTCTTTAAAAACATCTTAGGGAGGAGGTCGTTCGTCATTCTTCCCACTAATAGTGTTTAGAACAACCTCCCCATGATGTTTCCCAGCAT
>APH_3188
CACAGTGTAAAATAACTTTATTAACTAGTTTCACCTTATACCACTAAGACATTTTCACAAAGGTTACATCAGTGAAAAATGTTATTGGACAAATATCATAGTGTAAAGGGCAGAAAAATTAGCAGTAACTCAGAAGTGAATGCCATCTGTCTGGCAACATGATAAAAGAGCAATAAGTTGTATACCTTTGGATGTAGCATGTGTACTGGTTTGAGTACCATGTGCTGGTTCAGTGTGGTTAGATGAATTAGTGTGTGTCTCTGACAAAGAAGACTTGGAGTCTTTGAAACAACTTAGACCATTTGGAGGAGGAAACTTATACGTGCATAAACAGTGGTTTGCATCAGTTTGTTCAAGTGATCTTGTATGTGATTGCTACTAACGTTATGACAAACATCTTTAAGTTGGGCTAATGTGTATATGTGAAGTCTGATCAATTAAGATACAAATCAAACTGCTTCTGTAAATTGCTATGTCATACAGCAGTTTTGTGGTGAAATCAATGAAACATTGGTTTTCACAAAAAATGCATTTTTATTGCAACAGAATGAAGTTTGGTGTCATTTTTAGTTCTCTTAAAGCAAAATGGCCTCACTGCAAAGATATGAAATAAAATAAATGTAATAATGCTAATAGAAAAACATTTGTTTTGTTATCTTTTCCAGTGGTTTGGTTAGTGGGCATATTCTTGCTTCCTACTTACAAGAACGTTTGGAACGTATGACTTGGTATAGGGGAGAGTTGTTGACCATGGCCCGTGACCTTGGCTTCCGATTACTTCCTGCCTTCAATACAACCACAGGAGTGCCTCATCCTAGGGTGAACCACTTTATCTCATACTTCCTTTAGTTTCAGCTTTGTATGGAAACTGTCAGAATCACAGCAGTGTAAAACGGATTTATGTTGAAATGGGTTTGCATATGTTTTCCATTTTTATGCTTTTCTTTCACTAAAATCTGTTTTTAACTATAAGAAACATTTTAGATTTCCTTACACTTTTATCATGTGTCAGATTAAATTACCATGGTGAGGTTGTTTTATAGTTTCATCCATGAGAATGAGACAGTGTTACTGTTGTAACTGTATAGCATATTAATAGGAATAGCCACAGATCATCTGTACTTAATGTTGTGAAATTTTGTTATGAGGTTATTGTGTTTAAAAGTCAACCATAGTCTCTTAACATTTTTTAATTGAAGTGTTTCCTAGTAAAACTTTAGTTGCCTCATAAGAAAGAGTGATGTATAACACCTCTTTGTCAAATAACTTAGGTCACAAAAACAGAAGTTATTACAGAATTCTTTATTAGCACGTTACTACAGCAAAAATTTTACCTGATATGTAGTTCAATATGACCGACTATCTTCTTCAGTCAGTTACATTGACTAATGCTGGGAAGCATCGTGGGGAGATCATTCTTTAAAAACATCTTAGGGAGGAGGTC------------------------------------------------------------
>APH_0185
CACAGTGTAAAATAACTTTATTAACTAGTTTCACCTTATACCACTAAGACATTTTCACAAAGGTTACATCAGTGAAAAATGTTATTGGACAAATATCATAGTGTAAAGGGCAGAAAAATTAGCAGTAACTCAGAAGTGAATGCCATCTGTCTGGCAACATGATAAAAGAGCAATAAGTTGTATACCTTTGGATGTAGCATGTGTACTGGTTTGAGTACCATGTGCTGGTTCAGTGTGGTTAGATGAATTAGTGTGTGTCTCTGACAAAGAAGACTTGGAGTCTTTGAAACAACTTAGACCATTTGGAGGAGGAAACTTATACGTGCATAAACAGTGGTTTGCATCAGTTTGTTCAAGTGATCTTGTATGTGATTGCTACTAACATTATGACAAACATCTTTAAGTTTGGCTAATGTGTATATGTGAAGTCTGATCAATTAAGATACAAATCAAACTGCTTCTGTAAATTGCTATGTCATACAGCAGTTTTGTGGTGAAATCAATGAAACGTTGGTTTTCACAAAAAGTGCATTTTTATTGCAACAGAATGAAGTTTGGTGTCATTTTTAGTTCTCTTAAAGCAAAATGGCCTCACTGCAAAGGTATGACATAAAATAAATGTAATAATGCTAATAGAAAAACATTTGTTTTGTTATCTTTTCCAGTGGTTTGGTTAGTGGGCATATTCTTGCTTCCTACTTACAAGAACGTTTGGAACGTATGACTTGGTATAGGGGAGAGTTGTTGACCATGGCCCGTGACCTTGGCTTCCGATTACTTCCTGCCTTCAATACAACCACAGGAGTGCCTCATCCTAGGGTGAACCACTTTATCTCATACTTCCTTTAGTTTCAGCTTTGTATGGAAACTGTCAGAATCACAGCAGTGTAAAACGGATTTATGTTGAAATGGGTTTGCATATGTTTTCCATTTTTATGCTTTTCTTTCACTAAAATCTGTTTTTAACTATAAGAAACATTTTAGATTTCCTTACACTTTTATCATGTGTCAGATTAAATTACCATGGTGAGGTTGTTTTATAGTTTCATCCATGAGAATGAGACAGTGTTACTGTTGTAACTGTATAGCATATTAATAGGAATAGCCACAGATCATCTGTACTTAATGTTGTGAAATTTTGTTATGAGGTTATTGTGTTTAAAAGTCAACCATAGTCTCTTAACATTTTTTAATTGAAGTGTTTCCTAGTAAAAC--TAGTTGCCTCATAAGAAAGAGTGATGTATAACACTTCTTTGTCAAATAACTTAGGTCACAAAAACAGAAGTTATTACAGAATTCTTTATTAGCATGTTACTACAGCAAAAATTTTACCTAATATGTAGTTCAATATGACCAACTATCTTCTTCAGTCAGTTATATTGACTAATGCTGGGAAGCATCGTGGGGAGATCATTCTTTAAAAACATCTTAGGGAGGAGGTCGTTCGTCATTCTTCCCACTAATAGTGTTTAGAACAACCTCCCCATGATGTTTCCCAGCAT
>APH_1438
------------------------------------------------------------------------------------------------------------------------------------------------------------------------------------------------------------------------------------------------------------------------------------------------------------------------------------------------------------------------------------------------------------------------------------------------------------------------------------------------------------------------------------------------------TTATTGCAACAGAATGAAGTTTGGTGTCATTTTTAGTTCTCTTAAAGCAAAATGGCCTCACTGCAAAGGTATGAAATAAAATAAATGTAATAATGCTAATAGAAAAACATTTGTTTTGTTATCTTTTCCAGTGGTTTGGTTAGTGGGCATATTCTTGCTTCCTACTTACAAGAACGTTTGGAACGTATGACTTGGTATAGGGGAGAGTTGTTGACCATGGCCCGTGACCTTGGCTTCCGATTACTTCCTGCCTTCAATACAACCACAGGAGTGCCTCATCCTAGGGTGAACCACTTTATCTCATACTTCCTTTAGTTTCAGCTTTGTATGGAAACTGTCAGAATCACAGCAGTGTAAAACGGATTTATGTTGAAATGGGTTTGCATATGTTTTCCATTTTTATGCTTTTCTTTCACTAAAATCTGTTTTTAACTATAAGAAACATTTTAGATTTCCTTACACTTTTATCATGTGTCAGATTAAATTACCATGGTGAGGTTGTTTTATAGTTTCATCCATGAGAATGAGACAGTGTTACTGTTGTAACTGTATAGCATATTAATAGGAATAGCCACAGATCATCTGTACTTAATGTTGTGAAATTTTGTTATGAGGTTATTGTGTTTAAAAGTCAACCATAGTCTCTTAACATTTTTTAATTGAAGTGTTTCCTAGTAAAAC--TAGTTGCCTCATAAGAAAGAGTGATGTATAACACTTCTTTGTCAAATAAC---------------------------------------------------------------------------------------------------------------------------------------------------------------------------------------------------------------------------------------------
>APH_0717
------------------------------------------------------------------------------ATGTTATTGGACAAATATCATAGTGTAAAGGGCAGAAAAATTAGCAGTAACTCAGAAGTGAATGCCATCTGTCTGGCAACATGATAAAAGAGCAATAAG-GGTAAAACTATGGATGTAGCATGTGTACTGGTTTGAGTACCATGTGCTGGTTCAGTGTGGTTAGATGAATTAGTGTGTGTCTCTGACAAAGAAGACTTGGAGTCTTTGAAACAACTTAGACCATTTGGAGGAGGAAACTTATACGTGCATAAACAGTGGTTTGCATCACTTTGTTCAATTGATCTTGTATGTGATTGCTACTAACGTTATGACAAACATCTTTAAGTTTGGCTAATGTGTATATGTGAAGTCTGATCAATTAAGATACAAATCAAACTGCTTCTGTAAATTGCTATGTCATACAGCAGTTTTGTGGTGAAATCAATGAAACATTGGTTTTCACAAAAAATGCATTTTTATTGCAACAGAATGAAGTTTGGTGTCATTTTTAGTTCTCTTAAAGCAAAATGGCCTCACTGCAAAGATATGAAATAAAATAAATGTAATAATGCTAATAGAAAAACATTTGTTTTGTTATCTTTTCCAGTGGTTTGGTTAGTGGGCATATTCTTGCTTCCTACTTACAAGAACGTTTGGAACGTATGACTTGGTATAGGGGAGAGTTGTTGACCATGGCCCGTGACCTTGGCTTCCGATTACTTCCTGCCTTCAATACAACCACAGGAGTGCCTCATCCTAGGGTGAACCACTTTATCTCATACTTCCTTTAGTTTCAGCTTTGTATGGAAACTGTCAGAATCACAGCAGTGTAAAACGGATTTATGTTGAAATGGGTTTGCATATGTTTTCCATTTTTATGCTTTTCTTTCACTAAAATCTGTTTTTAACTATAAGAAACATTTTAGATTTCCTTACACTTTTATCATGTATCAGATTAAATTACCATGGTGAGGTTGTTTTATAGTTTCATCCATGAGAATGAGACAGTGTTACTGTTGTAACTGTATAGCATATTAACAGGAATAGCCACAGATCATCTGTACTTAATGTTGTGAAATTTTGTTATGAGGTTATTGTGTTTAAAAGTCAACCATAGTCTCTTAACATTTTTTAATTGAAGTGTTTCCTAGTAAAACTTTAGTTGCCTCATAAGAAAGAGTGATGTATAACACCTCTTTGTCAAATAACTTAGGTCACAAAAACATAAGTTATTACAGAATTCTTTATTAGCACGTTACTACAGCAAAAATTTTACCTGATATGTAGTTCAATATGACCGACTATCTTCTTCAGTCAGTTACATTGACTAATGCTGGGAAGCATCGTGGGGAGATCAT----------------------------------------------------------------------------------------
>APH_0186
CACAGTGTAAAATAACTTTATTAACTAGTTTCACCTTATACCACTAAGACATTTTCACAAAGGTTACATCAGTGAAAAATGTTATTGGACAAATATCATAGTGTAAAGGGCAGAAAAATTAGCAGTAACTCAGAAGTGAATGCCATCTGTCTGGCAACATGATAAAAGAGCAATAAGTTGTATACCTTTGGATGTAGCATGTGTACTGGTTTGAGTACCATGTGCTGGTTCAGTGTGGTTAGATGAATTAGTGTGTGTCTCTGACAAAGAAGACTTGGAGTCTTTGAAACAACTTAGACCATTTGGAGGAGGAAACTTATACGTGCATAAACAGTGGTTTGCATCACTTTGTTCAATTGATCTTGTATGTGATTGCTACTAACGTTATGACAAACATCTTTAAGTTTGGCTAATGTGTATATGTGAAGTCTGATCAATTAAGATACAAATCAAACTGCTTCTGTAAATTGCTATGTCATACAGCAGTTTTGTGGTGAAATCAATGAAACATTGGTTTTCACAAAAAATGCATTTTTATTGCAACAGAATGAAGTTTGGTGTCATTTTTAGTTCTCTTAAAGCAAAATGGCCTCACTGCAAAGATATGAAATAAAATAAATGTAATAATGCTAATAGAAAAACATTTGTTTTGTTATCTTTTCCAGTGGTTTGGTTAGTGGGCATATTCTTGCTTCCTACTTACAAGAACGTTTGGAACGTATGACTTGGTATAGGGGAGAGTTGTTGACCATGGCCCGTGACCTTGGCTTCCGATTACTTCCTGCCTTCAATACAACCACAGGAGTGCCTCATCCTAGGGTGAACCACTTTATCTCATACTTCCTTTAGTTTCAGCTTTGTATGGAAACTGTCAGAATCACAGCAGTGTAAAACGGATTTATGTTGAAATGGGTTTGCATATGTTTTCCATTTTTATGCTTTTCTTTCACTAAAATCTGTTTTTAACTATAAGAAACATTTTAGATTTCCTTACACTTTTATCATGTATCAGATTAAATTACCATGGTGAGGTTGTTTTATAGTTTCATCCATGAGAATGAGACAGTGTTACTGTTGTAACTGTATAGCATATTAACAGGAATAGCCACAGATCATCTGTACTTAATGTTGTGAAATTTTGTTATGAGGTTATTGTGTTTAAAAGTCAACCATAGTCTCTTAACATTTTTTAATTGAAGTGTTTCCTAGTAAAACTTTAGTTGCCTCATAAGAAAGAGTGATGTATAACACCTCTTTGTCAAATAACTTAGGTCACAAAAACATAAGTTATTACAGAATTCTTTATTAGCACGTTACTACAGCAAAAATTTTACCTGATATGTAGTTCAATATGACCGACTATCTTCTTCAGTCAGTTACATTGACTAATGCTGGGAAGCATCGTGGGGAGATCATTCTTTAAAAACATCTTAGGGAGGAGGACGTTCGTCATTCTTCCCACTAATAGTGTTTAGAACAACCTCCCCATGATGTTTCCCAGCAT
>APH_3177
CACAGTGTAAAATAACTTTATTAACTAGTTTCACCTTTTACCACTAAGACATTTTCACAAAGGTTACATCAGTGAAAAATGTTATTGAACAAATATCATAGTGTAAAGGGCAGAAAAATTAGCAGTAACTCAGAAGTGAATGCCATCTGTCTGGCAACATGATAAAAGAGCAATAATTTGTATACCTTTGGATGTAGCATGTGTACTGGTTTGAGTACCATGTGCTGGTTCAGTGTGGTTAGATGAATTAGTGTGTGTCTCTGACAAAGAAGACTTGGAGTCTTTGAAACAACTTAGACCATTTGGAGGAGGAAACATATACGTGCATAAACAGTGGTTTGCATCACTTTGTTCAATTGATCTTGTATGTGATTGCTACTAACGTTATGACAAACATCTTTAAGTTTGGCTAATGTGTATATGTGAAGTCTGATCAATTAAGATACAAATCAAACTGCTTCTGTAAATTGCTATGTCATACAGCAGTTTTGTGGTGAAATCAATGAAACATTGGTTTTCACAAAAAATGCATTTTTATTGCAACAGAATGAAGTTTGGTGTCAGTTTTAGTTCTCTTAAAGCAAAATGGCCTCACTGCAAAGATATGAAATAAAATAAATGTAATAATGCTAATAGAAAAACATTTGTTTTGTTATCTTTTCCAGTGGTTTGGTTAGTGGGCATATTCTTGCTTCCTACTTACAAGAACGTTTGGAACGTATGACTTGGTATAGGGGAGAGTTGTTGACCATGGCCCGTGACCTTGGCTTCCGATTACTTCCTGCCTTCAATACAACCACAGGAGTGCCTCATCCTAGGGTGAACCACTTTATCTCATACTTCCTTTAGTTTCAGCTTTGTATGGAAACTGTCAGAATCACAGCAGTGTAAAACGGATTTATGTTGAAATGGGTTTGCATATGTTTTCCATTTTTATGCTTTTCTTTCACTAAAATCTGTTTTTAACTATAAGAAACATTTTAGATTTCCTTACACTTTTATCATGTGTCAGATTAAATTACCATGGTGAGGTTGTTTTATAGTTTCATCCATGAGAATGAGACAGTGTTACTGTTGTAACTGTATAGCATATTAACAGGAATAGCCACAGATCATCTGTACTTAATGTTGTGAAATTTTGTTATGAGGTTATTGTGTTTAAAAGTCAACCATAGTCTCTTAACATTTTTTAATTGAAGTGTTTCCTAGTAAAACTTTAGTTGCCTCATAAGAAAGAGTGATGTATAACACCTCTTTGTCAAATAACTTAGGTCACAAAAACAGAAGTTATTACAGAATTCTTTATTAGCACGTTACTACAGCAAAAATTTTACCTGATATGTAGTTCAATATGACCGACTATCTTCTTCAGTCAGTTACATTGACTAATGCTGGGAAGCATCGTGGGGAGATCATTCTTTAAAAACATCTTAGGGAGGAGGTCGTTCGTCATTCTTCCCACTAATAGTGTTTAGAACAACCTCCCTATGATGTTTCCCAGCAT
>APH_0880
CACAGTGTAAAATAACTTTATTAACTAGTTTCACCTTATACCACTAAGACATTTTCACAAAGGTTACATCAGTGAAAAATGTTATTGGACAAATATCATAGTGTAAAGGGCAGAAAAATTAGCAGTAACTCAGAAGTGAATGCCATCTGTCTGGCAACATGATAAAAGAGCAATAAGTTGTATACCTTTGGATGTAGCATGTGTACTGGTTTGAGTACCATGTGCTGGTTCAGTGTGGTTAGATGAATTAGTGTGTGTCTCTGACAAAGAAGACTTGGAGTCTTTGAAACAACTTAGACCATTTGGAGGAGGAAACTTATACGTGCATAAACAGTGGTTTGCATCACTTTGTTCAATTGATCTTGTATGTGATTGCTACTAACGTTATGACAAACATCTTTAAGTTTGGCTAATGTGTATATGTGAAGTCTGATCAATTAAGATACAAATCAAACTGCTTCTGTAAATTGCTATGTCATACAGCAGTTTTGTGGTGAAATCAATGAAACATTGGTTTTCACAAAAAATGCATTTTTATTGCAACAGAATGAAGTTTGGTGTCAGTTTTAGTTCTCTTAAAGCAAAATGGCCTCACTGCAAAGATATGAAATAAAATAAATGTAATAATGCTAATAGAAAAACATTTGTTTTGTTATCTTTTCCAGTGGTTTGGTTAGTGGGCATATTCTTGCTTCCTACTTACAAGAACGTTTGGAACGTATGACTTGGTATAGGGGAGAGTTGTTGACCATGGCCCGTGACCTTGGCTTCCGATTACTTCCTGCCTTCAATACAACCACAGGAGTGCCTCATCCTAGGGTGAACCACTTTATCTCATACTTCCTTTAGTTTCAGCTTTGTATGGAAACTGTCAGAATCACAGCAGTGTAAAACGGATTTATGTTGAAATGGGTTTGCATATGTTTTCCATTTTTATGCTTTTCTTTCACTAAAATCTGTTTTTAACTATAAGAAACATTTTAGATTTCCTTACACTTTTATCATGTGTCAGATTAAATTACCATGGTGAGGTTGTTTTATAGTTTCATCCATGAGAATGAGACAGTGTTACTGTTGTAACTGTATAGCATATTAACAGGAATAGCCACAGATCATCTGTACTTAATGTTGTGAAATTTTGTTATGAGGTTATTGTGTTTAAAAGTCAACCATAGTCTCTTAACATTTTTTAATTGAAGTGTTTCCTAGTAAAACTTTAGTTGCCTCATAAGAAAGAGTGATGTATAACACCTCTTTGTCAAATAACTTAGGTCACAAAAACAGAAGTTATTACAGAATTCTTTATTAGCACGTTACTACAGCAAAAATTTTACCTGATATGTAGTTCAATATGACCGACTATCTTCTTCAGTCAGTTACATTGACTAATGCTGGGAAGCATCGTGGGGAGATCATTCTTTAAAAACATCTTAGGGAGGAGGTCGTTCGTCATTCTTCCCACTAATAGTGTTTAGAACAACCTCCCCATGATGTTTCCCAGCAT
>APH_4021
CACAGTGTAAAATAACTTTATTAACTAGTTTCACCTTATACCACTAAGACATTTTCACAAAGGTTACATCAGTGAAAAATGTTATTGGACAAATATCATAGTGTAAAGGGCAGAAAAATTAGCAGTAACTCAGAAGTGAATGCCATCTGTCTGGCAACATGATAAAAGAGCAATAAGTTGTATACCTTTGGATGTAGCATGTGTACTGGTTTGAGTACCATGTGCTGGTTCAGTGTGGTTAGATGAATTAGTGTGTGTCTCTGACAAAGAAGACTTGGAGTCTTTGAAACAACTTAGACCATTTGGAGGAGGAAACTTATACGTGCATAAACAGTGGTTTGCATCACTTTGTTCAATTGATCTTGTATGTGATTGCTACTAACGTTATGACAAACATCTTTAAGTTTGGCTAATGTGTATATGTGAAGTCTGATCAATTAAGATACAAATCAAACTGCTTCTGTAAATTGCTATGTCATACAGCAGTTTTGTGGTGAAATCAATGAAACATTGGTTTTCACAAAAAATGCATTTTTATTGCAACAGAATGAAGTTTGGTGTCAGTTTTAGTTCTCTTAAAGCAAAATGGCCTCACTGCAAAGATATGAAATAAAATAAATGTAATAATGCTAATAGAAAAACATTTGTTTTGTTATCTTTTCCAGTGGTTTGGTTAGTGGGCATATTCTTGCTTCCTACTTACAAGAACGTTTGGAACGTATGACTTGGTATAGGGGAGAGTTGTTGACCATGGCCCGTGACCTTGGCTTCCGATTACTTCCTGCCTTCAATACAACCACAGGAGTGCCTCATCCTAGGGTGAACCACTTTATCTCATACTTCCTTTAGTTTCAGCTTTGTATGGAAACTGTCAGAATCACAGCAGTGTAAAACGGATTTATGTTGAAATGGGTTTGCATATGTTTTCCATTTTTATGCTTTTCTTTCACTAAAATCTGTTTTTAACTATAAGAAACATTTTAGATTTCCTTACACTTTTATCATGTGTCAGATTAAATTACCATGGTGAGGTTGTTTTATAGTTTCATCCATGAGAATGAGACAGTGTTACTGTTGTAACTGTATAGCATATTAACAGGAATAGCCACAGATCATCTGTACTTAATGTTGTGAAATTTTGTTATGAGGTTATTGTGTTTAAAAGTCAACCATAGTCTCTTAACATTTTTTAATTGAAGTGTTTCCTAGTAAAACTTTAGTTGCCTCATAAGAAAGAGTGATGTATAACACCTCTTTGTCAAATAACTTAGGTCACAAAAACAGAAGTTATTACAGAATTCTTTATTAGCACGTTACTACAGCAAAAATTTTACCTGATATGTAGTTCAATATGACCGACTATCTTCTTCAGTCAGTTACATTGACTAATGCTGGGAAGCATCGTGGGGAGATCATTCTTTAAAAACATCTTAGGGAGGAGGTCGTTCGTCATTCTTCCCACTAATAGTGTTTAGAACAACCTCCCCATGATGTTTCCCAGCAT
>APH_0683
---------------------------------------------------------------------------------------------------------------------------------------------------------------------------------------------------------------------------------------------------------------------------------------------------------------------------------------------------------------------------------------------------------------------------------TATATGTGAAGTCTGATCAATTAAGATACAAATCAAACTGCTTCTGTAAATTGCTATGTCATACAGCAGTTTTGTGGTGAAATCAATGAAACATTGGTTTTCACAAAAAATGCATTTTTATTGCAACAGAATGAAGTTTGGTGTCAGTTTTAGTTCTCTTAAAGCAAAATGGCCTCACTGCAAAGATATGAAATAAAATAAATGTAATAATGCTAATAGAAAAACATTTGTTTTGTTATCTTTTCCAGTGGTTTGGTTAGTGGGCATATTCTTGCTTCCTACTTACAAGAACGTTTGGAACGTATGACTTGGTATAGGGGAGAGTTGTTGACCATGGCCCGTGACCTTGGCTTCCGATTACTTCCTGCCTTCAATACAACCACAGGAGTGCCTCATCCTAGGGTGAACCACTTTATCTCATACTTCCTTTAGTTTCAGCTTTGTATGGAAACTGTCAGAATCACAGCAGTGTAAAACGGATTTATGTTGAAATGGGTTTGCATATGTTTTCCATTTTTATGCTTTTCTTTCACTAAAATCTGTTTTTAACTATAAGAAACATTTTAGATTTCCTTACACTTTTATCATGTGTCAGATTAAATTACCATCGTGAGGTTGTTTTATAGTTTCATCCATGAGAATGAGACAGTGTTACTGTTGTAACTGTATAGCATATTAACAGGAATAGCCACAGATCATCTGTACTTAATGTTGTGAAATTTTGTTATGAGGTTATTGTGTTTAAAAGTCAACCATAGTCTCTTAACATTTTTTAATTGAAGTGTTTCCTAGTAAAACTTTAGTTGCCTCATAAGAAAGAGTGATGTATAACACCTCTTTGTCAAATAACTTAGGTCACAAAAACAGAAGTTATTACAGAATTCTTTATTAGCACGTTACTACAGCAAAAATTTTACCTGATATGTAGTTCAATATGACCGACTATCTTCTTCAGTCAGTTACATTGACTAATGCTGGGAAGCATCGTGGGGAGATCATTCTTTAAAAACATCTTAGGGAGGAGGTCGTTCGTCATTCTTCCCACTAATAGTGTTTAGAACAACCTCCCCATGATGTTTCCCAGCAT
