# Supplementary material for: ﻿Discovery of a new tarantula species from the Madrean Sky Islands and the first documented instance of syntopy between two montane endemics (Araneae, Theraphosidae, Aphonopelma): a case of prior mistaken identity
Source: Zookeys. 2024 Aug 16;1210:61–98. doi: 10.3897/zookeys.1210.125318 (PMC11344175; doi:10.3897/zookeys.1210.125318)
Supplement: Supplementary material 8 — Phylogenomics files [file zookeys-1210-061_article-125318__-s008.zip › Suppl8/individual_UCE_loci/sl_realigned_uce_2001667.fas]

>APH_1357
-------------------------------------------------------------------------------------------------------------------------------------------------------------GATCTAC----------ACCTA------------------------------AGCCTACACT-----------------------CTTTCCCTACACG---------------------------------------------------------------------------------------------------ACGCTCTTCCG----------------------------------------ATCTGTAGCTTTCTG-------------------CGCGGTAAATAATTT-------------------------------------CCGCGAAGCACTTCCGTATATATGGCGGGA---AGGCTATGGTT-------------------------------------------------------------------------------------------ACTCTCGTGTACGACTGCGATGG-----TGTTATCCTGATTGTGCCAGACCTTTGGATTTGTTAGCTATTGTTGCTTCGTCCCGTCCTCCTTGTACAACTTATATGTATTATCGTCGGTATGCAGTTGAAGAGGTGCCAATGGACAGTATGGAATCATTAAGGGACTAG-------------------------------------------------------------------------------ATCGGAAGAGC-----------------------------------------------------------------------------------------------------------------------------------------------------------------------------------------------------------------------------------------------------------------------------GTCGTGTAGGGAAAGA----------------------------------------------------------------------------------GTGTAG---------------------------------------------------------------------------------------------------------GCTTAGGTGTAGA-------------------------------------------------------------------------------------------------------------------------------------------------------------------------------
>APH_3188
AGTGCAGAAAGTCACAATGCTGACAGGACATCACAAAGGATGGGTTCCAGAAGTGCTTCGATGAACTCAACACCCACTGGCAGAAGAGTCTGTTGTTGCCAGAGGGTCTTATTTCGAAGGTGGATGTGTTTCGGTATTGTAACTCTAACAATGTCTGGACTTATGGGTCCAGTAACCTAGATTGTACTAACTGTCAACATGCTACATGTAACCTAGATTTTACTAACTGTCAGCATGTTTAACCATACCTGCATGTGTGTATGTGTGTTACTGAGCCTAAAGGAGATTCTCTTTGATGGTATCTTTTGGTTGTATGTGTGTGTGTAGTGTATGTTGAAGAGCAGGAGCTCAAAAGTACTTTTCTGTGTGTACGTATTTTTCAATAAACGTGTCATACAGTGTTTTATCTGTTGTCTTCCGTGATACTGCCTTCATTTTCTGTAGTGAATACTTTGTTTTGAGTTATGACAATATTTTATACCTTTTTAACACTGCCAAATCCTGTTTTATTTTTGTCATTATGCAGGATCTGGTTGTAGATTGCAAGTAATATAAGTATTTGTATTGCTAAAGACACTTTGTTTCACCCACCTGTGAATTGTAGGTGCAGAAGGCGTGTTTGAACCACTCAAGTGGATTATTGATATTACAATTTGCTATCCTGATTGTGCCAGACCTTTGGATTTGTTAGCTATAGTTGCTTCGTCCCGTCCTCCTTGTACAACTTATATGTATTATCGTCGGTATGCAGTTGAAGAGGTGCCAATGGACAGTATGGAATCATTAAGGGACTGGGTATATGCCCGTTGGGTTGAGAAAGAAGAACTACTAAAGGAGTATTACCAGACTGGCACATTTCCTGACTCGCCAACAAATCGGCAGTGCTACAGCAGTGCTTTCCCACCTCCTGTACCACAGAAATGTAATACAGTGACTTTGAACAATTGGTGGATCACTTTTCTTCACATATTTTTCATCTCATCATCACTTTTTCACTGTTTTATTCTACAGAAGCTGTGGTATACGATATTTTGACAGCTAAGAGAAGCTAGTGGACATTGCCTTAAGTCACAGAGCTTGTATGTCCTTTTCTGGACTGCATGATTTATTACTCAGAGTATACAAGTAACTGTTGTTTTTATGAAATATTTTAATTTGTGTATTGAAAGAAAAGTGCTATATTGACATTTTCAGTCCATTTTCGTATATCGATGATTTTACGTGTCACAAATTGCATTGTGTGTCTGTGAACATGTAATAGCTATTTTTTATATAAAAATTCATTAAGCAACAGTTAATTCTGCAATGTACATTTTGTTCCTTTGCACTAGTCTTCCTTCTTTAACCGTATTGTGTTAACTCTGCATGGATGTACAACACTTTGCATGCTATACTTAAATGATTTTTCTCAAAGCACAATCATAATTTGCTGACATTGTCTTGTTTTGCCTACATCTGTGATAATTATGTACACTAGAGCTGTGATA----------------------------------------------------------------
>APH_0880
AGAGGTGAAAAATGAAACACTGACAGGACATCATGAAGAATGGGTTCTAGAAGTGCTTCGACGAACTCAACACCCACTGGCAGAAGAGTCTGTTGTTGCCAGAGGGTCTTATTTCGAAGGTGGATGTGTTTCAGTATTGTAACTCTAACAATGTCTGGACTTATGGGTCCAGTAACCTAGATTGTACTAACTGTCAACATGCTACATGTAACCTAGATTTTACTAACTGTCAGCATGTTTAACCATACCTGCATGTGTGTATGTGTGTTACTGAGCCTAAAGGAGATTCTCTTTGATGGTATCTTTTGGTTGTATGTGTGTGTGTAGTGTATGTTGAAGAGCAGGAGCTCAAAAGTACTTTTCTGTGTGTACGTATTTTTCAATAAACGTGTCATACAGTGTTTTATCTGTTGTCTTCCGTGATACTGCCTTCATTTTCTGTAGTGAATACTTTGTTTTGAGTTATGACAATATTTTATACCTTTTTAACACTGCCAAATCCTGTTTTATTTTTGTCATTATACAGGATCTGGTTGTAGATTGCAAGTAATATAAGTATTTGTATTGCTAAAGACACTTTGTTTCACCCACCTGTGACTTGTAGGTGCAGAAGGCGTGTTTGAACCACTCAAGTGGATTATTGATATTACAATTTGCTATCCTGATTGTGCCAGACCTTTGGATTTGTTAGCTATAGTTGCTTCGTCCCGTCCTCCTTGTACAACTTATATGTATTATCGTCGGTATGCAGTTGAAGAGGTGCCAATGGACAGTATGGAATCATTAAGGGACTGGGTATATGCCCGTTGGGTTGAGAAAGAAGAACTACTAAAGGAGTATTACCAGACTGGCACATTTCCTGACTCGCCAACAAATCGGCAGTGCTACAGCAGTGCTTTCCCACCTCCTGTACCACAGAAATGTAATACAGTGACTTTGAACAATTGGTGGATCACTTTTCTTCACATATTTTTCATCTCATCATCACTTTTTCACTGTTTTATTCTACAGAAGCTGTGGTATACGATATTTTGACAGCTAAGAGAAGCTAGTGGACATTGCCTTAAGTCACAGAGCTTGTATGTCCTTTTCTGGACTGCATGATTTATTACTCAGAGTATACAAGTAACTGTTGTTTTTATGAAATATTTTAATTTGTGTATTGAAAGAAAAGTGCTATATTGACATTTTCAGTCCATTTTCGTATATCGATGATTTTACGTGTCACAAATTGCATTGTGTGTCTGTGAACATGTAATAGCTATTTTTTATATAAAAATTCATTAAGCAACAGTTAATTCTGCAATGTACATTTTGTTCCTTTGCACTAGTCTTCCTTCTTTGACCGTATTGTGTTAACTCTGCATGGATGTACAACACTTTGCATGCTATACTTAAATGATTTTTCTCAAAGCACAATCATAATTTGCTGACATTGTCTTGTTTTGCCTACATCTGTGATAATTATGTACACTAGAGCTGTGATACATCAGCCATTAAATCTTCATTATCCAGTAATAATTATATTGCTAAATATTCTTTTATTTGAAG
>APH_0622
--------------------------------------------------------------------------------------------------------------------------------TCTCGATATTGTAGCGAGATCGAGTTCTGGACGTGCAGATCTAATAGACTACGT-------GCAGATCTAATGCTACATGTAACCTAGATTTTACTAACTGTCAGCATGTTTAACCATACCTGCATGTGTGTATGTGTGTTACTGAGCCTAAAGGAGATTCTCTTTGATGGTATCTTTTGGTTGTATGTGTGTGTGTAGTGTATGTTGAAGAGAAGGAGCTCAAAAGTACTTTTCTGTGTGTACGTATTTTTCAATAAACGTGTCATACAGTGTTTTATCTGTTGTCTTCCATGATACTGCCTTCATTTTCTGTAGTGAATACTTTGTTTTGAGTTATGACAATATTTTATACCTTTTTAACACTGCCAAATCCTGTTTTATTTTTGTCATTATACAGGATCTGGTTGTAGATTGCAAGTAATATAAGTATTTGTATTGCTAAAGACACTTTGTTTCACCCACCTGTGACTTGTAGGTGCAGAAGGCGTGTTTGAACCACTCAAGTGGATTATTGATATTACAATTTGCTATCCTGATTGTGCCAGACCTTTGGATTTGTTAGCTATAGTTGCTTCGTCCCGTCCTCCTTGTACAACTTATATGTATTATCGTCGGTATGCAGTTGAAGAGGTGCCAATGGACAGTATGGAATCATTAAGGGACTGGGTATATGCCCGTTGGGTTGAGAAAGAAGAACTACTAAAGGAGTATTACCAGACTGGCACATTTCCTGACTCGCCAACAAATCGGCAGTGCTACAGCAGTGCTTTCCCACCTCCTGTACCACAGAAATGTAATACAGTGACTTTGAACAATTGGTGGATCACTTTTCTTCACATATTTTTCATCTCATCATCACTTTTTCACTGTTTTATTCTACAGAAGCTGTGGTATACGATATTTTGACAGCTAAGAGAAGCTAGTGGACATTGCCTTAAGTCACAGAGCTTGTATGTCCTTTTCTGGACTGCATGATTTATTACTCAGAGTATACAAGTAACTGTTGTTTTTATGAAATATTTTAATTTGTGTATTGAAAGAAAAGTGCTATATTGACATTTTCAGTCCATTTTCGTATATCGATGATTTTACGTGTCACAAATTGCATTGTGTGTCTGTGAACATGTAATAGCTATTTTTTATATAAAAATTCATT--------------------ATATAC-----------------------------------------------------------TGCCCGACACAGAAAATGCAACACC----------------AAGAAAAATCG---------------GTCGTG------------------GAAGTATGCAAATCGCAGGGATG-------------------------------------------------------------------
>APH_0674
AGAGGTGAAAAATGCAACACTGACAGGACATCATGAAGAATGGGTTCCAGAAGTGCTTCGACGAACTCTACACCCACTGGCAG-AGAGTGTGTTGTTGCCAGAGGGTCTTATTTCGAAGGTGGATGTGTTTCGGTATTGTAACTCTAACAATATCTGGACTTATGGGCCCAGTAACCTAGATTGTACTAACTGTCAACATGCTACATGTAACCTAGATTTTACTAACTGTCAGCATGTTTAACCATACCTGCATGTGTGTATGTGTGTTACTGAGCCTAAAGGAGATTCTCTTTGATGGTATCTTTTGGTTGTATGTGTGTGTGTAGTGTATGTTGAAGAGCAGGAGCTCAAAAGTACTTTTCTGTGTGTACGTATTTTTCAATAAACGTGTCATACAGTGTTTTATCTGTTGTCTTCCGTGATACTGCCTTCATTTTCTGTAGTGAATACTTTGTTTTGAGTTATGACAATATTTTATACCTTTTTAACACTGCCAAATCCTGTTTTATTTTTGTCATTATGCAGGATCTGGTTGTAGATTGCAAGTAATATAAGTATTTGTATTGCTAAAGACACTTTGTTTCACCCACCTGTGACTTGTAGGTGCAGAAGGCGTGTTTGAACCACTCAAGTGGATTATTGATATTACAATTTGCTATCCTGATTGTGCCAGACCTTTGGATTTGTTAGCTATAGTTGCTTCGTCCCGTCCTCCTTGTACAACTTATATGTATTATCGTCGGTATGCAGTTGAAGAGGTGCCAATGGACAGTATGGAATCATTAAGGGACTGGGTATATGCCCGTTGGGTTGAGAAAGAAGAACTACTAAAGGAGTATTACCAGACTGGCACATTTCCTGACTCGCCAACAAATCGGCAGTGCTACAGCAGTGCTTTCCCACCTCCTGTACCACAGAAATGTAATACAGTGACTTTGAACAATTGGTGGATCACTTTTCTTCACATATTTTTCATCTCATCATCACTTTTTCACTGTTTTATTCTACAGAAGCTGTGGTATACGATATTTTGACAGCTAAGAGAAGCTAGTGGACATTGCCTTAAGTCACAGAGCTTGTATGTCCTTTTCTGGACTGCATGATTTATTACTCAGAGTATACAAGTAACTGTTGTTTTTATGAAATATTTTAATTTGTGTATTGAAAGAAAAGTGCTATATTGACGTTTTCAGTCCATTTTCGTATATCGATGATTTTACGTGTCACAAATTGCATTGTGTGTCTGTGAACATGTAATAGCTATTTTTTATATAAAAATTCATTAAGCAACAGTTAATTCTGCAATGTACATTTTGTTCCTTTGCACTAGTCTTCCTTCTTTAACCGTATTGTGTTAACTCTGCATGGATGTACAACACTTTGCATGCTATACTTAAATGATTTTTCTCAAAGCACAATCATAATTTGCTGACATTGTCTTGTTTTGCCTACATCTGTGATAATTATGTACACTAGAGCTGTGATACATCAGCCATTAAATCTTCATTATCCAGTAATAATTATATTGCTAAATATTCTTTTATTTGAAG
>APH_0717
----------------------------------------------------------------------------------GTAGAGTCTGTTGCTGCCAGAGGGTCTTATTTCGAAGGTGGATGTGTTTCGGTATTGTAACTCTAACAATGTCTGGACTTATGGGTCAAGTAACCTAGATTGTACTAACTGTCAACATGCTACATGTAACCTAGATTTTACTAACTGTCAGCATGTTTAACCATACCTGCATGTGTGTATGTGTGTTACTGAGCCTAAAGGAGATTCTCTTTGATGGTATCTTTTGGTTGTATGTGTGTGTGTAGTGTATGTTGAAGAGCAGGAGCTCAAAAGTACTTTTCTGTGTGTACGTATTTTTCAATAAACGTGTCATACAGTGTTTTATCTGTTGTCTTCCGTGATACTGCCTTCATTTTCTGTAGTGAATACTTTGTTTTGAGTTATGACAATATTTTATACCTTTTTAACACTGCCAAATCCTGTTTTATTTTTGTCATTATGCAGGATCTGGTTGTAGATTGCAAGTAATATAAGTATTTGTATTGCTAAAGACATTTTGTTTCACCCACCTGTGACTTGTAGGTGCAGAAGGCGTGTTTGAACCACTCAAGTGGATTATTGATATTACAATTTGCTATCCTGATTGTGCCAGACCTTTGGATTTGTTAGCTATAGTTGCTTCGTCCCGTCCTCCTTGTACAACTTATATGTATTATCGTCGGTATGCAGTTGAAGAGGTGCCAATGGACAGTATGGAATCATTAAGGGACTGGGTATATGCCCGTTGGGTTGAGAAAGAAGAACTACTAAAGGAGTATTACCAGACTGGCACATTTCCTGACTCGCCAACAAATCGGCAGTGCTACAGCAGTGCTTTCCCACCTCCTGTACCACAGAAATGTAATACAGTGACTTTGAACAATTGGTGGATCACTTTTCTTCACATATTTTTCATCTCATCATCACTTTTTCACTGTTTTATTCTACAGAAGCTGTGGTATACGATATTTTGACAGCTAAGAGAAGCTAGTGGACATTGCCTTAAGTCACAGAGCTTGTATGTCCTTTTCTGGACTGCATGATTTATTACTCAGAGTATACAAGTAACTGTTGTTTTTATGAAATATTTTAATTTGTGTATTGAAAGAAAAGTGCTATATTGACATTTTCAGTCCATTTTCGTATATCGATGATTTTACGTGTCACAAATTGCATTGTGTGTCTGTGAACATGTAATAGCTATTTTTTATATAAAAATTCATTAAGCAACAGTTAATTCTGCAATGTACATTTTGTTCCTTTGCACTAGTCTTCCTTCTTTAACCGTATTGTGTTAACTCTGCATGGATGTACAACACTTTGCATGCTATACTTAAATGATTTTTCTCAAAGCACAATCATAATTTGCTGACATTGTCTTGTTTTGCCTACATCTGTGATAATTATGTACACTAGAGC-----------------------------------------------------------------------
>APH_4021
---------------------------------------------------------------------------------------------------------------------------------------------------------------CTTATGGGTCCAGTAACCTAGATTGTACTAACTGTCAACATGCTACATGTAACCTAGATTTTACTAACTGTCAGCATGTTTAACCATACCTGCATGTGTGTATGTGTGTTACTGAGCCTAAAGGAGATTCTCTTTGATGGTATCTTTTGGTTGTATGTGTGTGTGTAGTGTATGTTGAAGAGAAGGAGCTCAAAAGTACTTTTCTGTGTGTACGTATTTTTCAATAAACGTGTCATACAGTGTTTTATCTGTTGTCTTCCATGATACTGCCTTCATTTTCTGTAGTGAATACTTTGTTTTGAGTTATGACAATATTTTATACCTTTTTAACACTGCCAAATCCTGTTTTATTTTTGTCATTATACAGGATCTGGTTGTAGATTGCAAGTAATATAAGTATTTGTATTGCTAAAGACACTTTGTTTCACCCACCTGTGACTTGTAGGTGCAGAAGGCGTGTTTGAACCACTCAAGTGGATTATTGATATTACAATTTGCTATCCTGATTGTGCCAGACCTTTGGATTTGTTAGCTATAGTTGCTTCGTCCCGTCCTCCTTGTACAACTTATATGTATTATCGTCGGTATGCAGTTGAAGAGGTGCCAATGGACAGTATGGAATCATTAAGGGACTGGGTATATGCCCGTTGGGTTGAGAAAGAAGAACTGCTAAAGGAGTATTACCAGACTGGCACATTTCCTGACTCGCCAACAAATCGGCAGTGCTACAGCAGTGCTTTCCCACCTCCTGAACCACAGAAATGTAATACAGTGACTTTGAACAATTGGTGGATCACTTTTCTTCACATATTTTTCATCTCATCATCACTTTTTCACTGTTTTATTCTACAGAAGCTGTGGTATACGATATTTTGACAGCTAAGAGAAGCTAGTGGACATTGCCTTAAGTCACAGAGCTTGTATGTCCTTTTCTGGACTGCATGATTTATTACTCAGAGTATACAAGTAACTGTTGTTTTTATGAAATATTTTAATTTGTGTATTGAAAGAAAAGTGCTATATTGACATTTTCAGTCCATTTTCGTATATCGATGATTTTACGTGTCACAAATTGCATTGTGTGTCTGTGAACATGTAATAGCTATTTTTTATATAAAAATTCATTAAGCAACAGTTAATTCTGCAATGTACATTTTGTTCCTTTGCACTAGTCTTCCTTCTTTGACCGTATTGTGTTAACTCTGCATGGATGTACAACACTTTGCATGCTATACTTAAATGATTTTTCTCAAAGCACAATCATAATTTGCTGACATTGTCTTGTTTTGCCTACATCTGTGATAATTATGTACACTAGAGCTGTGATACATCAGCCATTAAATCTTCATTATCCAGTAATAATTATATTGCTAAATATTCTTTTATTTGAAG
>APH_3191
------------------------------------------------------------------------------------------------------------------CGAAGGTGGATGTGTTTCGGTATTGTAACTCTAACAATGTCTGGACTTATGGGTCCAGTAACCTAGATTGTACTAACTGTCAACATGCTACATGTAACCTAGATTTTACTAACTGTCAGCATGTTTAACCATACCTGCATGTGTGTATGTGTGTTACTGAGCCTAAAGGAGATTCTCTTTGATGGTATCTTTTGGTTGTATGTGTGTGTGTAGTGTATGTTGAAGAGAAGGAGCTCAAAAGTACTTTTCTGTGTGTACGTATTTTTCAATAAACGTGTCATACAGTGTTTTATCTGTTGTCTTCCGTGATACTGCCTTCATTTTCTGTAGTGAATACTTTGTTTTGAGTTATGACAATATTTTATACCTTTTTAACACTGCCAAATCCTGTTTTATTTTTGTCATTATACAGGATCTGGTTGTAGATTGCAAGTAATATAAGTATTTGTATTGCTAAAGACACTTTGTTTCACCCACCTGTGACTTGTAGGTGCAGAAGGCGTGTTTGAACCACTCAAGTGGATTATTGATATTACAATTTGCTATCCTGATTGTGCCAGACCTTTGGATTTGTTAGCTATAGTTGCTTCGTCCCGTCCTCCTTGTACAACTTATATGTATTATCGTCGGTATGCAGTTGAAGAGGTGCCAATGGACAGTATGGAATCATTAAGGGACTGGGTATATGCCCGTTGGGTTGAGAAAGAAGAACTACTAAAGGAGTATTACCAGACTGGCACATTTCCTGACTCGCCAACAAATCGGCAGTGCTACAGCAGTGCTTTCCCACCTCCTGAACCACAGAAATGTAATACAGTGACTTTGAACAATTGGTGGATCACTTTTCTTCACATATTTTTCATCTCATCATCACTTTTTCACTGTTTTATTCTACAGAAGCTGTGGTATACGATATTTTGACAGCTAAGAGAAGCTAGTGGACATTGCCTTAAGTCACAGAGCTTGTATGTCCTTTTCTGGACTGCATGATTTATTACTCAGAGTATACAAGTAACTGTTGTTTTTATGAAATATTTTAATTTGTGTATTGAAAGAAAAGTGCTATATTGACATTTTCAGTCCATTTTCGTATATCGATGATTTTACGTGTCACAAATTGCATTGTGTGTCTGTGAACATGTAATAGCTATTTTTTATATAAAAATTCATTAAGCAACAGTTAATTCTGCAATGTACATTTTGTTCCTTTGCACTAGTCTTCCTTCTTTGACCGTATTGTGTTAACTCTGCATGGATGTACAACACTTTGCATGCTATACTTAAATGATTTTTCTCAAAGCACAGTCATAATTTGCTGACATTGTCTTTTTTTGCCTACATCTGTGATACTTCTGTAC-------------------------------------------------------------------------------
>APH_0683
AGAGGTGAAAAATGCAACACTGACAGGACATCATGAAGAATGGGTTCCAGAAGTGCTTCGATGAACTCAACACCCACTGGCAGAAGCGTCTGTTGTTGCCAGAGGGTCTTATTTCGAAGGTGGATGTGTTTCGGTATTGTAACTCTAACAATGTCTGGACTTATGGGTCCAGTAACCTAGATTATACTAACTGTCAACATGCTACATGTAACCTAGATTTTACTAACTGTCAGCATGTTTAACCATACCTGCATGTGTGTATGTGTGTTACTGAGCCTAAAGGAGATTCTCTTTGATGGTATCTTTTGGTTGTATGTGTGTGTGTAGTGTATGTTGAAGAGCAGGAGCTCAAAAGTACTTTTCTGTGTGTACGTATTTTTCAATAAACGTGTCATACAGTGTTTTATCTGTTGTCTTCCGTGATACTGCCTTCATTTTCTGTAGTGAATACTTTGTTTTGAGTTATGACAATATTTTATACCTTTTTAACACTGCCAAATCCTGTTTTATTTTTGTCATTATGCAGGATCTGGTTGTAGATTGCAAGTAATATAAGTATTTGTATTGCTAAAGACACTTTGTTTCACCCACCTGTGACTTGTAGGTGCAGAAGGCGTGTTTGAACCACTCAAGTGGATTATTGATATTACAATTTGCTATCCTGATTGTGCCAGACCTTTGGATTTGTTAGCTATAGTTGCTTCGTCCCGTCCTCCTTGTACAACTTATATGTATTATCGTCGGTATGCAGTTGAAGAGGTGCCAATGGACAGTATGGAATCATTAAGGGACTGGGTATATGCCCGTTGGGTTGAGAAAGAAGAACTACTAAAGGAGTATTACCAGACTGGCACATTTCCTGACTCGCCAACAAATCGGCAGTGCTACAGCAGTGCTTTCCCACCTCCTGAACCACAGAAATGTAATACAGTGACTTTGAACAATTGGTGGATCACTTTTCTTCACATATTTTTCATCTCATCATCACTTTTTCACTGTTTTATTCTACAGAAGCTGTGGTATACGATATTTTGACAGCTAAGAGAAGCTAGTGGACATTGCCTTAAGTCACAGAGCTTGTATGTCCTTTTCTGGACTGCATGATTTATTACTCAGAGTATACAAGTAACTGTTGTTTTTATGAAATATTTTAATTTGTGTATTGAAAGAAAAGTGCTATATTGACATTTTCAGTCCATTTTCGTATATCGATGATTTTACGTGTCACAAATTGCATTGTGTGTCTGTGAACATGTAATAGCTATTTTTTATATAAAAATTCATTAAGCAACAGTTAATTCTGCAATGTACATTTTGTTCCTTTGCACTAGTCTTCCTTCTTTGACCGTATTGTGTTAACTCTGCATGGATGTACAACACTTTGCATGCTATACTTAAATGATTTTTCTCAAAGCACAATCATAATTTGCTGACATTGTCTTGTTTTGCCTACATCTGTGATAATTATGTACACTAGAGCTGTGATACATCAGCCATTAAATCTTCATTATCCAGTAATAATTATATTGCTAAATATTCTTTTATTTGAAG
>APH_1602
AGAGGTGAAAAATGCAACACTGACAGGACATCATGAAGAATGGGTTCCAGAAGTGCTTCGATGAACTCAACACCCACTGGCAGAAGAGCCTGTTGTTGCCAGAGGGTCTTATTTCGAAGGTGGATGTGTTTCGGTATTGTAACTCTAACAATGTCTGGACTTATGGGTCCAGTAACCTAGATTGTACTAACTGTCAACATGCTACATGTAACCTAGATTTTACTAACTGTCAGCATGTTTAACCATACCTGCATGTGTGTATGTGTGTTACTGAGCCTAAAGGAGATTCTCTTTGATGGTATCTTTTGGTTGTATGTGTGTGTGTAGTGTATGTTGAAGAGCAGGAGCTCAAAATTACTTTTCTGTGTGTACGTATTTTTCAATAAACGTGTCATACAGTGTTTTATCTGTTGTCTTCCGTGATACTGCCTTCATTTTCTGTAGTGAATACTTTGTTTTGAGTTATGACAATATTTTATACCTTTTTAACACTGCCAAATCCTGTTTTATTTTTGTCATTATGCAGGATCTGGTTGTAGATTGCAAGTAATATAAGTATTTGTATTGCTAAAGACACTTTGTTTCACCCACCTGTGACTTGTAGGTGCAGAAGGCGTGTTTGAACCACTCAAGTGGATTATTGATATTACAATTTGCTATCCTGATTGTGCCAGACCTTTGGATTTGTTAGCTATAGTTGCTTCGTCCCGTCCTCCTTGTACAACTTATATGTATTATCGTCGGTATGCAGTTGAAGAGGTGCCAATGGACAGTATGGAATCATTAAGGGACTGGGTATATGCCCGTTGGGTTGAGAAAGAAGAACTACTAAAGGAGTATTACCAGACTGGCACATTTCCTGACTCGCCAACAAATCGGCAGTGCTACAGCAGTGCTTTCCCACCTCCTGAACCACAGAAATGTAATACAGTGACTTTGAACAATTGGTGGATCACTTTTCTTCACATATTTTTCATCTCATCATCACTTTTTCACTGTTTTATTCTACAGAAGCTGTGGTATACGATATTTTGACAGCTAAGAGAAGCTAGTGGACATTGCCTTAAGTCACAGAGCTTGTATGTCCTTTTCTGGACTGCATGATTTATTACTCAGAGTATACAAGTAACTGTTGTTTTTATGAAATATTTTAATTTGTGTATTGAAAGAAAAGTGCTATATTGACATTTTCAGTCCATTTTCGTATATCGATGATTTTACGTGTCACAAATTGCATTGTGTGTCTGTGAACATGTAATAGCTATTTTTTATATAAAAATTCATTAAGCAACAGTTAATTCTGCAATGTACATTTTGTTCCTTTGCACTAGTCTTCCTTCTTTGACCGTATTGTGTTAACTCTGCATGGATGTACAACACTTTGCATGCTATACTTAAATGATTTTTCTCAAAGCACAATCATAATTTGCTGACATTGTCTTGTTTTGCCTACATCTGTGATAATTATGTACACTAGAGCTGTGATACATCAGCCATTAAATCTTCATTATCCAGTAATAATTATATTGCTAAATATTCTTTTATTTGAAG
>APH_3177
AGAGGTGAAAAATGCAACACTGACAGGACATCATGAAGAATGGGTTCCAGAAGTGCTTCGATGAACTCAACACCCACTGGCAGAAGAGCCTGTTGTTGCCAGAGGGTCTTATTTCGAAGGTGGATGTGTTTCGGTATTGTAACTCTAACAATGTCTGGACTTATGGGTCCAGTAACCTAGATTGTACTAACTGTCAACATGCTACATGTAACCTAGATTTTACTAACTGTCAGCATGTTTAACCATACCTGCATGTGTGTATGTGTGTTACTGAGCCTAAAGGAGATTCTCTTTGATGGTATCTTTTGGTTGTATGTGTGTGTGTAGTGTATGTTGAAGAGCAGGAGCTCAAAAGTACTTTTCTGTGTGTACGTATTTTTCAATAAACGTGTCATACAGTGTTTTATCTGTTGTCTTCCGTGATACTGCCTTCATTTTCTGTAGTGAATACTTTGTTTTGAGTTATGACAATATTTTATACCTTTTTAACACTGCCAAATCCTGTTTTATTTTTGTCATTATGCAGGATCTGGTTGTAGATTGCAAGTAATATAAGTATTTGTATTGCTAAAGGCACTTTGTTTCACCCACCTGTGACTTGTAGGTGCAGAAGGCGTGTTTGAACCACTCAAGTGGATTATTGATATTACAATTTGCTATCCTGATTGTGCCAGACCTTTGGATTTGTTAGCTATAGTTGCTTCGTCCCGTCCTCCTTGTACAACTTATATGTATTATCGTCGGTATGCAGTTGAAGAGGTGCCAATGGACAGTATGGAATCATTAAGGGACTGGGTATATGCCCGTTGGGTTGAGAAAGAAGAACTACTAAAGGAGTATTACCAGACTGGCACATTTCCTGACTCGCCAACAAATCGGCAGTGCTACAGCAGTGCTTTCCCACCTCCTGAACCACAGAAATGTAATACAGTGACTTTGAACAATTGGTGGATCACTTTTCTTCACATATTTTTCATCTCATCATCACTTTTTCACTGTTTTATTCTACAGAAGCTGTGGTATACGATATTTTGACAGCTAAGAGAAGCTAGTGGACATTGCCTTAAGTCACAGAGCTTGTATGTCCTTTTCTGGACTGCATGATTTATTACTCAGAGTATACAAGTAACTGTTGTTTTTATGAAATATTTTAATTTGTGTATTGAAAGAAAAGTGCTATATTGACATTTTCAGTCCATTTTCGTATATCGATGATTTTACGTGTCACAAATTGCATTGTGTGTCTGTGAACATGTAATAGCTATTTTTTATATAAAAATTCATTAAGCAACAGTTAATTCTGCAATGTACATTTTGTTCCTTTGCACTAGTCTTCCTTCTTTGACCGTATTGTGTTAACTCTGCATGGATGTACAACACTTTGCATGCTATACTTAAATGATTTTTCTCAAAGCACAATCATAATTTGCTGACATTGTCTTGTTTTGCCTACATCTGTGATAATTATGTACACTAGAGCTGTGATACATCAGCCATTAAATCTTCATTATCCAGTAATAATTATATTGCTAAATATTCTTTTATTTGAAG
>APH_1438
---------------------------------------------------------------------------------------------------------------------------------------------------------------------------------------------------------------------------------------------------------------------------------------------------------------------------------------------------------------------------------------------------------------------------------------------------------------------------------------------------------------------------------------------------------------------------------------------------------------------------------------------------CTCAAGTGGATTATTGATATTACAATTTGCTATCCTGATTGTGCCAGACCTTTGGATTTGTTAGCTATAGTTGCTTCGTCCCGTCCTCCTTGTACAACTTATATGTATTATCGTCGGTATGCAGTTGAAGAGGTGCCAATGGACAGTATGGAATCATTAAGGGACTGGGTATATGCCCGTTGGGTTGAGAAAGAAGAACTACTAAAGGAGTATTACCAGACTGGCACATTTCCTGACTCGCCAACAAATCGGCAGTGCTACAGCAGTGCTTTCCCACCTCCTGAACCACAGAAATGTAATACAGTGACTTTGAACAATTGGTGGATCACTTTTCTTCACATATTTTTCATCTCATCATCACTTTTTCACTGTTTTATT------------------------------------------------------------------------------------------------------------------------------------------------------------------------------------------------------------------------------------------------------------------------------------------------------------------------------------------------------------------------------------------------------------------------------------------------------------------------------------------------------------------------------------------------------------------
>APH_0186
AGAGGTGAAAAATGCAACACTGACAGGACATCATGAAGAATGGGTTCCAGAAGTGCTTCGATGAACTCAACACCCACTGGCAGAAGAGTCTGTTGTTGCCAGAGGGTCTTATTTCGAAGGTGGATGTGTTTCGGTATTGTAACTCTAACAATGTCTGGACTTATGGGTCCAGTAACCTAGATTGTACTAACTGTCAACATGCTACATGTAACCTAGATTTTACTAACTGTCAGCATGTTTAACCATACCTGCATGTGTGTATGTGTGTTACTGAGCCTAAAGGAGATTCTCTTTGATGGTATCTTTTGGTTGTATGTGTGTGTGTAGTGTATGTTGAAGAGCAGGAGCTCAAAAGTACTTTTCTGTGTGTACGTATTTTTCAATAAACGTGTCATACAGTGTTTTATCTGTTGTCTTCCGTGATACTGCCTTCATTTTCTGTAGTGAATACTTTGTTTTGAGTTATGACAATATTTTATACCTTTTTAACACTGCCAAATCCTGTTTTATTTTTGTCATTATGCAGGATCTGGTTGTAGATTGCAAGTAATATAAGTATTTGTATTGCTAAAGACATTTTGTTTCACCCACCTGTGACTTGTAGGTGCAGAAGGCGTGTTTGAACCACTCAAGTGGATTATTGATATTACAATTTGCTATCCTGATTGTGCCAGACCTTTGGATTTGTTAGCTATAGTTGCTTCGTCCCGTCCTCCTTGTACAACTTATATGTATTATCGTCGGTATGCAGTTGAAGAGGTGCCAATGGACAGTATGGAATCATTAAGGGACTGGGTATATGCCCGTTGGGTTGAGAAAGAAGAACTACTAAAGGAGTATTACCAGACTGGCACATTTCCTGACTCACCAACAAATCGGCAGTGCTACAGCAGTGCTTTCCCACCTCCTGTACCACAGAAATGTAATACAGTGACTTTGAACAATTGGTGGATCACTTTTCTTCACATATTTTTCATCTCATCATCACTTTTTCACTGTTTTATTCTACAGAAGCTGTGGTATACGATATTTTGACAGCTAAGAGAAGCTAGTGGACATTGCCTTAAGTCACAGAGCTTGTATGTCCTTTTCTGGACTGCATGATTTATTACTCAGAGTATACAAGTAACTGTTGTTTTTATGAAATATTTTAATTTGTGTATTGAAAGAAAAGTGCTATATTGACATTTTCAGTCCATTTTCGTATATCGATGATTTTACGTGTCACAAATTGCATTGTGTGTCTGTGAACATGTAATAGCTATTTTTTATATAAAAATTCATTAAGCAACAGTTAATTCTGCAATGTACATTTTGTTCCTTTGCACTAGTCTTCCTTCTTTAACCGTATTGTGTTAACTCTGCATGGATGTACAACACTTTGCATGCTATACTTAAATGATTTTTCTCAAAGCACAATCATAATTTGCTGACATTGTCTTGTTTTGCCTACATCTGTGATAATTATGTACACTAGAGCTGTGATACATCA-----------------------------------------------------------
>APH_0185
AGAGGTGAAAAATGCAACACTGACAGGACATAATGAAGAATGGGTTCCAGAAGTGCTTCGATGAACTCAACACCCACTGGCAGAAGAGTCTGTTGTTGCCAGAGGGTCTTATTTCGAAGGTGGATGTGTTTCGGTATTGTAACTCTAACAATGTCTGGACTTATGGGTCCAGTAACCTAGATTGTACTAACTGTCAACATGCTACATGTAACCTAGATTTTACTAACTGTCAGCATGTTTAACCATACCTGCATGTGTGTATGTGTGTTACTGAGCCTAAAGGAGATTCTCTTTGATGGTATCTTTTGGTTGTATGTGTGTGTGTAGTGTATGTTGAAGAGCAGGAGCTCAAAAGTACTTTTCTGTGTGTACGTATTTTTCAATAAACGTGTCATACAGTGTTTTATCTGTTGTCTTCCGTGATACTGCCTTCATTTTCTGTAGTGAATACTTTGTTTTGAGTTATGACAATATTTTATACCTTTTTAACACTGCCAAATCCTGTTTTATTTTTGTCATTATGCAGGATCTGGTTGTAGATTGCAAGTAATATAAGTATTTGTATTGCTAAAGACACTTTGTTTCACCCACCTGTGACTTGTAGGTGCAGAAGGCGTGTTTGAACCACTCAAGTGGATTATTGATATTACAATTTGCTATCCTGATTGTGCCAGACCTTTGGATTTGTTAGCTATAGTTGCTTCGTCCCGTCCTCCTTGTACAACTTATATGTATTATCGTCGGTATGCAGTTGAAGAGGTGCCAATGGACAGTATGGAATCATTAAGGGACTGGGTATATGCCCGTTGGGTTGAGAAAGAAGAACTACTAAAGGAGTATTACCAGACTGGCACATTTCCTGACTCGCCAACAAATCGGCAGTGCTACAGCAGTGCTTTCCCACCTCCTGTACCACAGAAATGTAATACAGTGACTTTGAACAATTGGTGGATCACTTTTCTTCACATATTTTTCATCTCATCATCACTTTTTCACTGTTTTATTCTACAGAAGCTGTGGTATACGATATTTTGACAGCTAAGAGAAGCTAGTGGACATTGCCTTAAGTCACAGAGCTTGTATGTCCTTTTCTGGACTGCATGATTTATTACTCAGAGTATACAAGTAACTGTTGTTTTTATGAAATATTTTAATTTGTGTATTGAAAGAAAAGTGCTATATTGACATTTTCAGTCCATTTTCGTATATCGATGATTTTACGTGTCACAAATTGCATTGTGTGTCTGTGAACATGTAATAGCTATTTTTTATATAAAAATTCATTAAGCAACAGTTAATTCTGCAATGTACATTTTGTTCCTTTGCACTAGTCTTCCTTCTTTAACCGTATTGTGTTAACTCTGCATGGATGTACAACACTTTGCATGCTATACTTAAATGATTTTTCTCAAAGCACAATCATAATTTGCTGACATTGTCTTGTTTTGCCTACATCTGTGATAATTATGTACACTAGAGCTGTGATACATCAGCCATTAAATCTTCATTATCCAGTAATAATTATATTGCTAAATATTCTTTTATTTGAAG
>APH_0723
AGAGGTGAAAAATGCAACACTGACAGGACATCATGAAGAATGGGTTCCAGAAGTGCTTCGATGAACTCAACACCCACTGGCAGAAGAGTCTGTTGTTGCCAGAGGGTCTTATTTCGAAGGTGGATGTGTTTCGGTATTGTAACTCTAACAATGTCTGGACTTATGGGTCCAGTAACCTAGATTATACTAACTGTCAACATGCTACATGTAACCTAGATTTTACTAACTGTCAGCATGTTTAACCATACCTGCATGTGTGTATGTGTGTTACTGAGCCTAAAGGAGATTCTCTTTGATGGTATCTTTTGGTTGTATGTGTGTGTGTAGTGTATGTTGAAGAGCAGGAGCTCAAAAGTACTTTTCTGTGTGTACGTATTTTTCAATAAACGTGTCATACAGTGTTTTATCTGTTGTCTTCCGTGATACTGCCTTCATTTTCTGTAGTGAATACTTTGTTTTGAGTTATGACAATATTTTATACCTTTTTAACACTGCCAAATCCTGTTTTATTTTTGTCATTATGCAGGATCTGGTTGTAGATTGCAAGTAATATAAGTATTTGTATTGCTAAAGACACTTTGTTTCACCCACCTGTGACTTGTAGGTGCAGAAGGCGTGTTTGAACCACTCAAGTGGATTATTGATATTACAATTTGCTATCCTGATTGTGCCAGACCTTTGGATTTGTTAGCTATAGTTGCTTCGTCCCGTCCTCCTTGTACAACTTATATGTATTATCGTCGGTATGCAGTTGAAGAGGTGCCAATGGACAGTATGGAATCATTAAGGGACTGGGTATATGCCCGTTGGGTTGAGAAAGAAGAACTACTAAAGGAGTATTACCAGACTGGCACATTTCCTGACTCGCCAACAAATCGGCAGTGCTACAGCAGTGCTTTCCCACCTCCTGTACCACAGAAATGTAATACAGTGACTTTGAACAATTGGTGGATCACTTTTCTTCACATATTTTTCATCTCATCATCACTTTTTCACTGTTTTATTCTACAGAAGCTGTGGTATACGATATTTTGACAGCTAAGAGAAGCTAGTGGACATTGCCTTAAGTCACAGAGCTTGTATGTCCTTTTCTGGACTGCATGATTTATTACTCAGAGTATACAAGTAACTGTTGTTTTTATGAAATATTTTAATTTGTGTATTGAAAGAAAAGTGCTATATTGACATTTTCAGTCCATTTTCGTATATCGATGATTTTACGTGTCACAAATTGCATTGTGTGTCTGTGAACATGTAATAGCTATTTTTTATATAAAAATTCATTAAGCAACAGTTAATTCTGCAATGTACATTTTGTTCCTTTGCACTAGTCTTCCTTCTTTGACCGTATTGTGTTAACTCTGCATGGATGTACAACACTTTGCATGCTATACTTAAATTATTTTTCTCAAAGCACAATCATAATTTGCTGACATTGTCTTGTTTTGCCTACATCTGTGATAATTATGTACACTAGAGCTGTGATACATCAGCCATTAAATCTTCATTATCCAGTAATAATTATATTGCTAAATATTCTTTTATTTGAAG
>APH_0136
AGAGGTGAAAAATGCAACACTGACAGGACATCATGAAGAATGGGTTCCAGAAGTGCTTCGATGAACTCAACACCCACTGGCAGAAGAGTCTGTTGTTGCCAGAGGGTCTTATTTCGAAGGTGGATGTGTTTCGGTATTGTAACTCTAACAATGTCTGGACTTATGGGTCCAGTAACCTAGATTGTACTAACTGTCAACATGCTACATGTAACCTAGATTTTACTAACTGTCAGCATGTTTAACCATACCTGCATGTGTGTATGTGTGTTACTGAGCCTAAAGGAGATTCTCTTTGATGGTATCTTTTGGTTGTATGTGTGTGTGTAGTGTATGTTGAAGAGCAGGAGCTCAAAAGTACTTTTCTGTGTGTACGTATTTTTCAATAAACGTGTCATACAGTGTTTTATCTGTTGTCTTCCGTGATACTGCCTTCATTTTCTGTAGTGAATACTTTGTTTTGAGTTATGACAATATTTTATACCTTTTTAACACTGCCAAATCCTGTTTTATTTTTGTCATTATGCAGGATCTGGTTGTAGATTGCAAGTAATATAAGTATTTGTATTGCTAAAGACACTTTGTTTCACCCACCTGTGACTTGTAGGTGCAGAAGGCGTGTTTGAACCACTCAAGTGGATTATTGATATTACAATTTGCTATCCTGATTGTGCCAGACCTTTGGATTTGTTAGCTATAGTTGCTTCGTCCCGTCCTCCTTGTACAACTTATATGTATTATCGTCGGTATGCAGTTGAAGAGGTGCCAATGGACAGTATGGAATCATTAAGGGACTGGGTATATGCCCGTTGGGTTGAGAAAGAAGAACTACTAAAGGAGTATTACCAGACTGGCACATTTCCTGACTCGCCAACAAATCGGCAGTGCTACAGCAGTGCTTTCCCACCTCCTGTACCACAGAAATGTAATACAGTGACTCTGAACAATTGGTGGATCACTTTTCTTCACATATTTTTCATCTCATCATCACTTTTTCACTGTTTTATTCTACAGAAGCTGTGGTATACGATATTTTGACAGCTAAGAGAAGCTAGTGGACATTGCCTTAAGTCACAGAGCTTGTATGTCCTTTTCTGGACTGCATGATTTATTACTCAGAGTATACAAGTAACTGTTGTTTTTATGAAATATTTTAATTTGTGTATTGAAAGAAAAGTGCTATATTGACATTTTCAGTCCATTTTCGTATATCGATGATTTTACGTGTCACAAATTGCATTGTGTGTCTGTGAACATGTAATAGCTATTTTTTATATAAAAATTCATTAAGCAACAGTTAATTCTGCAATGTACATTTTGTTCCTTTGCACTAGTCTTCCTTCTTTGACCGTATTGTGTTAACTCTGCATGGATGTACAACACTTTGCATGCTATACTTAAATGATTTTTCTCAAAGCACAATCATAATTTGCTGACATTGTCTTGTTTTGCCTACATCTGTGATAATTATGTACACTAGAGCTGTGATACATCAGCCATTAAATCTTCATTATCCAGTAATAATTATATTGCTAAATATTCTTTTATTTGAAG
>APH_5001
------GAAAAATGCAACACTGACAGGACATCATGAAGAATGGGTTCCAGAAGTGCTTCGATGAACTCAACACCCACTGGCAGAAGAGTCTGTTGTTGCCAGAGGGTCTTATTTCGAAGGTGGGTGTGTTTCGGCTTTGTAACTCTAACGGTATCTGGACTTACGGGTCCAGTAACCTAGATTGTACTAACTGTCAACATGCTACATGCAACATAGATTTTACTAACTGTCAGCATGTTTAACCATACCTGCATGTGTGTATGTGTGTTACTGAGCCTAAAGGAGATTCTCTTTGATGGTATCTTTTGGTTGTATGTGTGTGTGTAGTGTATGTTGAAGAGCAGGAGCTCAAAAGTACTTTTCTGTGTGTACGTATTTTTCAATAAACGTGTCATACAGTGTTTTATCTGTTGTCTTCCGTGATACTGCCTTCATTTTCTGTAGTGAATACTTTGTTTTGAGTTATGACAATATTTTATACCTTTTTAACACTGCCAAATCCTGTTTTATTTTTGTCATTATGCAGGATCTGGTTGTAGATTGCAAGTAATATAAGTATTTGTATTGCTAAAGACACTTTGTTTCACCCACCTGTGACTTGTAGGTGCAGAAGGCGTATTTGAACCACTCAAGTGGATTATTGATATTACAATTTGCTATCCTGATTGTGCCAGACCTTTGGATTTGTTAGCTATAGTTGCTTCGTCCCGTCCTCCTTGTACAACTTATATGTATTATCGTCGGTATGCAGTTGAAGAGGTGCCAATGGACAGTATGGAATCATTAAGGGACTGGGTATATGCCCGTTGGGTTGAGAAAGAAGAACTACTAAAGGAGTATTACCAGACTGGCACATTTCCTGACTCGCCAACAAATCGGCAGTGCTACAGCAGTGCTTTCCCACCTCCTGTACCACAGAAACGTAATACAGTGACTTTGAACAATTGGTGGATCACTTTTCTTCACATATTTTTCATCTCATCATCACTTTTTCACTGTTTTATTCTACAGAAGCTGTGGTATACGATATTTTGACAGCTAAGAGAAGCTAGTGGACATTGCCTTAAGTCACAGAGCTTGTATGTCCTTTTCTGGACTGCATGATTTATTACTCAGAGTATACAAGTAACTGTTGTTTTTATGAAATATTTTAATTTGTGTATTGAAAGAAAAGTGCTATATTGACATTTTCAGTCCATTTTCGTATATCGATGATTTTACGTGTCACAAATTGCATTGTGTGTCTGTGAACATGTAATAGCTATTTTTTATATAAAAATTCATTAAGCAACAGTTAATTCTGCAATGTACATTTTGTTCCTTTGCACTAGTCTTCCTTCTTTGACCGTATTGTGTTAACTCTGCATGGATGTACAACA----------------------------------------------------------------------------------------------------------------------------------------------------------------------------
>APH_4024
GCTTTTAAAGGAGTTAACACTGACAGTGCATCGTGAAGAATGGGTTCCAGAAGTGCTTCGATGAACTCAACACCCACTGGCAGAAGAGTCTGTTGTTGCCAGAGGGTCTTATTTCGAAGGTGGATGTGTTTCGGTGTTGTAACTCTAACAATATCTGGACTTACGGGTCCAGTAACCTAGATTGTACTAACTGTCAACATGCTACATGCAACCTAGATTTTACTAACTTTCAGCATGTTTAACCATACCTGCATGTGTGTATGTGTGTTACTGAGCCTAAAGGAGATTCTCTTTGATGGTATCTTTTGGTTGTATGTGTGTGTGTAGTGTATGTTGAAGAGCAGGAGCTCAAAAGTACTTTTCTGTGTGTACGTATTTTTCAATAAACGTGTCATACAGTGTTTTATCTGTTGTCTTCCGTGATACTGCCTTCATTTTCTGTAGTGAATACTTTGTTTTGAGTTATGACAATATTTTATACCTTTTTAACACTGCCAAATCCTGTTTTATTTTTGTCATTATGCAGGATCTGGTTGTAGATTGCAAGTAATATAAGTATTTGTATTGCTAAAGACACTTTGTTTCACCCACCTGTGACTTGTAGGTGCAGAAGGCGTATTTGAACCACTCAAGTGGATTATTGATATTACAATTTGCTATCCTGATTGTGCCAGACCTTTGGATTTGTTAGCTATAGTTGCTTCGTCCCGTCCTCCTTGTACAACTTATATGTATTATCGTCGGTATGCAGTTGAAGAGGTGCCAATGGACAGTATGGAATCATTAAGGGACTGGGTATATGCCCGTTGGGTTGAGAAAGAAGAACTACTAAAGGAGTATTACCAGACTGGCACATTTCCTGACTCGCCAACAAATCGGCAGTGCTACAGCAGTGCTTTCCCACCTCCTGTACCACAGAAACGTAATACAGTGACTTTGAACAATTGGTGGATCACTTTTCTTCACATATTTTTCATCTCATCATCACTTTTTCACTGTTTTATTCTACAGAAGCTGTGGTATACGATATTTTGACAGCTAAGAGAAGCTAGTGGACATTGCCTTAAGTCACAGAGCTTGTATGTCCTTTTCTGGACTGCATGATTTATTACTCAGAGTATACAAGTAACTGTTGTTTTTATGAAATATTTTAATTTGTGTATTGAAAGAAAAGTGCTATATTGACATTTTCAGTCCATTTTCGTATATCGATGATTTTACGTGTCACAAATTGCATTGTGTGTCTGTGAACATGTAATAGCTATTTTTTATATAAAAATTCATTAAGCAACAGTTAATTCTGCAATGTACATTTTGTTCCTTTGCACTAGTCTTCCTTCTTTGACCGTATTGTGTTAACTCTGCATGGATGTACAACACTTTGCATGCTATACTTAAATGATTTTTCTCAAAGCACAATCATAATTTGCTGACATTGTCTTGTTTTGCCTACATCTGTGATAATTATGTACACTAGAGCTGTGATACATCAGCCATTAAATCTTCATTATCCAGTAATAATTATATTGCTAAATATTCTTTTATTTGAAG
>APH_5079
-----------------TGCTTGCCTGGCATGTTGA--------CTTCAGGGGTGTTTCAAGCGCAGATACATCTGCTAGCAGAAGTG--TGTTGTTGTCAGAGGGTCTTATTCCAAAGGTGGGTGTGTTTTGGCGTTGTAACTCTAACAATATCTGGACTTACGGGTCCAGTAACCTAGATTGTACTAACTGTCAACATGCTACATGCAACCTAGATTTTACTAACTGTCAGCATGTTTAACCATACCTGCATGTGTGTATGTGTGTTACTGAGCCTAAAGGAGATTCTCTTTGATGGTATCTTTTGGTTGTATGTGTGTGTGTAGTGTATGTTGAAGAGCAGGAGCTCAAAAGTACTTTTCTGTGTGTACGTATTTTTCAATAAACGTGTCATACAGTGTTTTATCTGTTGTCTTCCGTGATACTGCCTTCATTTTCTGTAGTGAATACTTTGTTTTGAGTTATGACAATATTTTATACCTTTTTAACACTGCCAAATCCTGTTTTATTTTTGTCATTATGCAGGATCTGGTTGTAGATTGCAAGTAATATAAGTATTTGTATTGCTAAAGACACTTTGTTTCACCCACCTGTGACTTGTAGGTGCAGAAGGCGTATTTGAACCACTCAAGTGGATTATTGATATTACAATTTGCTATCCTGATTGTGCCAGACCTTTGGATTTGTTAGCTATAGTTGCTTCGTCCCGTCCTCCTTGTACAACTTATATGTATTATCGTCGGTATGCAGTTGAAGAGGTGCCAATGGACAGTATGGAATCATTAAGGGACTGGGTATATGCCCGTTGGGTTGAGAAAGAAGAACTACTAAAGGAGTATTACCAGACTGGCACATTTCCTGACTCGCCAACAAATCGGCAGTGCTACAGCAGTGCTTTCCCACCTCCTGTACCACAGAAACGTAATACAGTGACTTTGAACAATTGGTGGATCACTTTTCTTCACATATTTTTCATCTCATCATCACTTTTTCACTGTTTTATTCTACAGAAGCTGTGGTATACGATATTTTGACAGCTAAGAGAAGCTAGTGGACATTGCCTTAAGTCACAGAGCTTGTATGTCCTTTTCTGGACTGCATGATTTATTACTCAGAGTATACAAGTAACTGTTGTTTTTATGAAATATTTTAATTTGTGTATTGAAAGAAAAGTGCTATATTGACATTTTCAGTCCATTTTCGTATATCGATGATTTTACGTGTCACAAATTGCATTGTGTGTCTGTGAACATGTAATAGCTATTTTTTATATAAAAATTCATTAAGCAACAGTTAATTCTGCAATGTACATTTTGTTCCTTTGCACTAGTCTTCCTTCTTTGACCGTATTGTGTTAACTCTGCATGGATGTACAACACTTTGCATGCTATACTTAAATGATTTTTCTCAAAGCACAA------------------------------------------------------------------------------------------------------------------------------------
>APH_4005
AGAGATGAAAAATGCAACACTGACAGGACATCATGAAGAATGGGTTCCAGAAGTGCTTCGATGAACTCTACACCCACTGGCAGAAGTGT-TGTTGTTGCCAGAGGGTCTTATTTCGAAGGTGGATGTGTTTCGGCGTTGTAACTCTAACAATATCTGGACTTACGGGTCCAGTAACCTAGATTGTACTAACTGTCAACATGCTACATGCAACCTAGATTTTACTAACTGTCAGCATGTTTAACCATACCTGCATGTGTGTATGTGTGTTACTGAGCCTAAAGGAGATTCTCTTTGATGGTATCTTTTGGTTGTATGTGTGTGTGTAGTGTATGTTGAAGAGCAGGAGCTCAAAAGTACTTTTCTGTGTGTACGTATTTTTCAATAAACGTGTCATACAGTGTTTTATCTGTTGTCTTCCGTGATACTGCCTTCATTTTCTGTAGTGAATACTTTGTTTTGAGTTATGACAATATTTTATACCTTTTTAACACTGCCAAATCCTGTTTTATTTTTGTCATTATGCAGGATCTGGTTGTAGATTGCAAGTAATATAAGTATTTGTATTGCTAAAGACACTTTGTTTCACCCACCTGTGACTTGTAGGTGCAGAAGGCGTATTTGAACCACTCAAGTGGATTATTGATATTACAATTTGCTATCCTGATTGTGCCAGACCTTTGGATTTGTTAGCTATAGTTGCTTCGTCCCGTCCTCCTTGTACAACTTATATGTATTATCGTCGGTATGCAGTTGAAGAGGTGCCAATGGACAGTATGGAATCATTAAGGGACTGGGTATATGCCCGTTGGGTTGAGAAAGAAGAACTACTAAAGGAGTATTACCAGACTGGCACATTTCCTGACTCGCCAACAAATCGGCAGTGCTACAGCAGTGCTTTCCCACCTCCTGTACCACAGAAACGTAATACAGTGACTTTGAACAATTGGTGGATCACTTTTCTTCACATATTTTTCATCTCATCATCACTTTTTCACTGTTTTATTCTACAGAAGCTGTGGTATACGATATTTTGACAGCTAAGAGAAGCTAGTGGACATTGCCTTAAGTCACAGAGCTTGTATGTCCTTTTCTGGACTGCATGATTTATTACTCAGAGTATACAAGTAACTGTTGTTTTTATGAAATATTTTAATTTGTGTATTGAAAGAAAAGTGCTATATTGACATTTTCAGTCCATTTTCGTATATCGATGATTTTACGTGTCACAAATTGCATTGTGTGTCTGTGAACATGTAATAGCTATTTTTTATATAAAAATTCATTAAGCAACAGTTAATTCTGCAATGTACATTTTGTTCCTTTGCACTAGTCTTCCTTCTTTGACCGTATTGTGTTAACTCTGCATGGATGTACAACACTTTGCATGCTATACTTAAATGATTTTTCTCAAAGCACAATCATAATTTGCTGACATTGTCTTGTTTTGCCTACATCTGTGATAATTATGTACACTAGAGCTGTGATACATCAGCCATTAAATCTTCATTATCCAGTAATAATTATATTGCTAAATATTCTTTTATTTGAAG
>APH_5003
AGGGGTGAAAAACGCAATGTTGACAGGACATCATGAAGAATGGGTTCCAGAAGTGCTTCGACGAACTCTACACCCGCTGGCAGAAGTGT-TGTTGTTGCCAGAGGGTCTTATTTCGAAGGTGGATGTGTTTCGGTGTTGTAACTCTAACAATATCTGGACTTACGGGTCCAGTAACCTAGATTGTACTAACTGTCAACATGCTACATGCAACCTAGATTTTACTAACTGTCAGCATGTTTAACCATACCTGCATGTGTGTATGTGTGTTACTGAGCCTAAAGGAGATTCTCTTTGATGGTATCTTTTGGTTGTATGTGTGTGTGTAGTGTATGTTGAAGAGCAGGAGCTCAAAAGTACTTTTCTGTGTGTACGTATTTTTCAATAAACGTGTCATACAGTGTTTTATCTGTTGTCTTCCGTGATACTGCCTTCATTTTCTGTAGTGAATACTTTGTTTTGAGTTATGACAATATTTTATACCTTTTTAACACTGCCAAATCCTGTTTTATTTTTGTCATTATGCAGGATCTGGTTGTAGATTGCAAGTAATATAAGTATTTGTATTGCTAAAGACACTTTGTTTCACCCACCTGTGACTTGTAGGTGCAGAAGGCGTATTTGAACCACTCAAGTGGATTATTGATATTACAATTTGCTATCCTGATTGTGCCAGACCTTTGGATTTGTTAGCTATAGTTGCTTCGTCCCGTCCTCCTTGTACAACTTATATGTATTATCGTCGGTATGCAGTTGAAGAGGTGCCAATGGACAGTATGGAATCATTAAGGGACTGGGTATATGCCCGTTGGGTTGAGAAAGAAGAACTACTAAAGGAGTATTACCAGACTGGCACATTTCCTGACTCGCCAACAAATCGGCAGTGCTACAGCAGTGCTTTCCCACCTCCTGTACCACAGAAACGTAATACAGTGACTTTGAACAATTGGTGGATCACTTTTCTTCACATATTTTTCATCTCATCATCACTTTTTCACTGTTTTATTCTACAGAAGCTGTGGTATACGATATTTTGACAGCTAAGAGAAGCTAGTGGACATTGCCTTAAGTCACAGAGCTTGTATGTCCTTTTCTGGACTGCATGATTTATTACTCAGAGTATACAAGTAACTGTTGTTTTTATGAAATATTTTAATTTGTGTATTGAAAGAAAAGTGCTATATTGACATTTTCAGTCCATTTTCGTATATCGATGATTTTACGTGTCACAAATTGCATTGTGTGTCTGTGAACATGTAATAGCTATTTTTTATATAAAAATTCATTAAGCAACAGTTAATTCTGCAATGTACATTTTGTTCCTTTGCACTAGTCTTCCTTCTTTGACCGTATTGTGTTAACTCTGCATGGATGTACAACACTTTGCATGCTATACTTAAATGATTTTTCTCAAAGCACAATCATAATTTGCTGACATTGTCTTGTTTTGCCTACATCTGTGATAATTATGTACACTAGAGCTGTGATACATCAGCCATTCAATCTTCATTATCCAGTAATCATTATATTGCTAAATATTCTTTTATTCGAAG
>APH_1535
AGAGGTGAAAAATGCAACACTGACAGGACATCATGAAGAATGGGTTCCAGAAGTGCTTCGATGAACTCAACACCCACTGGCAGAAGAGTCTGTTGTTGCCAGAGGGTCTTATTTCGAAGGTGGATGTGTTTCGGTGTTGTAACTCTAACAATATCTGGACTTACGGGTCCAGTAACCTAGATTGTACTAACTGTCAACATGCTACATGCAACCTAGATTTTACTAACTGTCAGCATGTTTAACCATACCTGCATGTGTGTATGTGTGTTACTGAGCCTAAAGGAGATTCTCTTTAATGGTATCTTTTGGTTGTATGTGTGTGTGTAGTGTATGTTGAAGAGCAGGAGCTCAAAAGTACTTTTCTGTGTGTACGTATTTTTCAATAAACGTGTCATACAGTGTTTTATCTGTTGTCTTCCGTGATACTGCCTTCATTTTCTGTAGTGAATACTTTGTTTTGAGTTATGACAATATTTTATACCTTTTTAACACTGCCAAATCCTGTTTTATTTTTGTCATTATGCAGGATCTGGTTGTAGATTGCAAGTAATATAAGTATTTGTATTGCTAAAGACACTTTGTTTCACCCACCTGTGACTTGTAGGTGCAAAAGGCGTGTTTGAACCACTCAAGTGGATTATTGATATTACAATTTGCTATCCTGATTGTGCCAGACCTTTGGATTTGTTAGCTATAGTTGCTTCGTCCCGTCCTCCTTGTACAACTTATATGTATTATCGTCGGTATGCAGTTGAAGAGGTGCCAATGGACAGTATGGAATCATTAAGGGACTGGGTATATGCCCGTTGGGTTGAGAAAGAAGAACTACTAAAGGAGTATTACCAGACTGGCACATTTCCTGACTCGCCAACAAATCGGCAGTGCTACAGCAGTGCTTTCCCACCTCCTGTACCACAGAAACGTAATACAGTGACTTTGAACAATTGGTGGATCACTTTTCTTCACATATTTTTCATCTCATCATCACTTTTTCACTGTTTTATTCTACAGAAGCTGTGGTATACGATATTTTGACAGCTAAGAGAAGCTAGTGGACATTGCCTTAAGTCACAGAGCTTGTATGTCCTTTTCTGGACTGCATGATTTATTACTCAGAGTATACAAGTAACTGTTGTTTTTATGAAATATTTTAATTTGTGTATTGAAAGAAAAGTGCTATATTGACATTTTCAGTCCATTTTCGTATATCGATGATTTTACGTGTCACAAATTGCATTGTGTGTCTGTGAACATGTAATAGCTATTTTTTATATAAAAATTCATTAAGCAACAGTTAATTCTGCAATGTACATTTTGTTCCTTTGCACTAGTCTTCCTTCTTTGACCGTATTGTGTTAACTCTGCATGGATGTACAACACTTTGCATGCTATACTTAAATGATTTTTCTCAAAGCACAATCATAATTTGCTGACATTGTCTTGTTTTGCCTACATCTGTGATAATTATGTACACTAGAGCTGTGATACATCAGCCATTAAATCTTCATTATCCAGTAATAATTATATTGCTAAATATTCTTTTATTTGAAG
>APH_0772
AGAGGTGAAAAATGCAACACTGACAGGACATCATGAAGAATGGGTTCCAGAAGTGCTTCGATGAGCTCTACACCTGCTTGCAGAAGTG--TGTTGTTGCCAGAGGGTCTTATTTCGAAGGTGGATGTGTTTCGGTGTTGTAACTCTAACAATATCTGGACTTACGGGTCCAGTAACCTAGATTGTACTAACTGTCAACATGCTACATGCAACCTAGATTTTACTAACTGTCAGCATGTTTAACCATACCTGCATGTGTGTATGTGTGTTACTGAGCCTAAAGGAGATTCTCTTTAATGGTATCTTTTGGTTGTATGTGTGTGTGTAGTGTATGTTGAAGAGCAGGAGCTCAAAAGTACTTTTCTGTGTGTACGTATTTTTCAATAAACGTGTCATACAGTGTTTTATCTGTTGTCTTCCGTGATACTGCCTTCATTTTCTGTAGTGAATACTTTGTTTTGAGTTATGACAATATTTTATACCTTTTTAACACTGCCAAATCCTGTTTTATTTTTGTCATTATGCAGGATCTGGTTGTAGATTGCAAGTAATATAAGTATTTGTATTGCTAAAGACACTTTGTTTCACCCACCTGTGACTTGTAGGTGCAGAAGGCGTGTTTGAACCACTCAAGTGGATTATTGATATTACAATTTGCTATCCTGATTGTGCCAGACCTTTGGATTTGTTAGCTATAGTTGCTTCGTCCCGTCCTCCTTGTACAACTTATATGTATTATCGTCGGTATGCAGTTGAAGAGGTGCCAATGGACAGTATGGAATCATTAAGGGACTGGGTATATGCCCGTTGGGTTGAGAAAGAAGAACTACTAAAGGAGTATTACCAGACTGGCACATTTCCTGACTCGCCAACAAATCGGCAGTGCTACAGCAGTGCTTTCCCACCTCCTGTACCACAGAAACGTAATACAGTGACTTTGAACAATTGGTGGATCACTTTTCTTCACATATTTTTCATCTCATCATCACTTTTTCACTGTTTTATTCTACAGAAGCTGTGGTATACGATATTTTGACAGCTAAGAGAAGCTAGTGGACATTGCCTTAAGTCACAGAGCTTGTATGTCCTTTTCTGGACTGCATGATTTATTACTCAGAGTATACAAGTAACTGTTGTTTTTATGAAATATTTTAATTTGTGTATTGAAAGAAAAGTGCTATATTGACATTTTCAGTCCATTTTCGTATATCGATGATTTTACGTGTCACAAATTGCATTGTGTGTCTGTGAACATGTAATAGCTATTTTTTATATAAAAATTCATTAAGCAACAGTTAATTCTGCAATGTACATTTTGTTCCTTTGCACTAGTCTTCCTTCTTTGACCGTATTGTGTTAACTCTGCATGGATGTACAACACTTTGCATGCTATACTTAAATGATTTTTCTCAAAGCACAATCATAATTTGCTGACATTGTCTTGTTTTGCCTACATCTGTGATAATTATGTACACTAGAGCTGTGATACATCAGCCATTAAATCTTCATTATCCAGTAATAATTATATTGCTAAATATTCTTTTATTTGAAG
>APH_4029
---------------------------------------------------------------------------------------------------------------------------------------GTTGTAACTCTAACAATATCTGGACTTACGGGTCCAGTAACCTAGATTGTACTAACTGTCAACATGCTACATGCAACCTAGATTTTACTAACTGTCAGCATGTTTAACCATACCTGCATGTGTGTATGTGTGTTACTGAGCCTAAAGGAGATTCTCTTTAATGGTATCTTTTGGTTGTATGTGTGTGTGTAGTGTATGTTGAAGAGCAGGAGCTCAAAAGTACTTTTCTGTGTGTACGTATTTTTCAATAAACGTGTCATACAGTGTTTTATCTGTTGTCTTCCGTGATACTGCCTTCATTTTCTGTAGTGAATACTTTGTTTTGAGTTATGACAATATTTTATACCTTTTTAACACTGCCAAATCCTGTTTTATTTTTGTCATTATGCAGGATCTGGTTGTAGATTGCAAGTAATATAAGTATTTGTATTGCTAAAGACACTTTGTTTCACCCACCTGTGACTTGTAGGTGCAGAAGGCGTGTTTGAACCACTCAAGTGGATTATTGATATTACAATTTGCTATCCTGATTGTGCCAGACCTTTGGATTTGTTAGCTATAGTTGCTTCGTCCCGTCCTCCTTGTACAACTTATATGTATTATCGTCGGTATGCAGTTGAAGAGGTGCCAATGGACAGTATGGAATCATTAAGGGACTGGGTATATGCCCGTTGGGTTGAGAAAGAAGAACTACTAAAGGAGTATTACCAGACTGGCACATTTCCTGACTCGCCAACAAATCGGCAGTGCTACAGCAGTGCTTTCCCACCTCCTGTACCACAGAAACGTAATACAGTGACTTTGAACAATTGGTGGATCACTTTTCTTCACATATTTTTCATCTCATCATCACTTTTTCACTGTTTTATTCTACAGAAGCTGTGGTATACGATATTTTGACAGCTAAGAGAAGCTAGTGGACATTGCCTTAAGTCACAGAGCTTGTATGTCCTTTTCTGGACTGCATGATTTATTACTCAGAGTATACAAGTAACTGTTGTTTTTATGAAATATTTTAATTTGTGTATTGAAAGAAAAGTGCTATATTGACATTTTCAGTCCATTTTCGTATATCGATGATTTTACGTGTCACAAATTGCATTGTGTGTCTGTGAACATGTAATAGCTATTTTTTATATAAAAATTCATTAAGCAACAGTTAATTCTGCAATGTACATTTTGTTCCTTTGCACTAGTCTTCCTTCTTTGACCGTATTGTGTTAACTCTGCATGGATGTACAACACTTTGCATGCTATACTTAAATGATTTTTCTCAAAGCACAATCATAATTTGCTGACATTGTCTTGTTTTGCC-----------------------------------------------------------------------------------------------------
