# Supplementary material for: ﻿Discovery of a new tarantula species from the Madrean Sky Islands and the first documented instance of syntopy between two montane endemics (Araneae, Theraphosidae, Aphonopelma): a case of prior mistaken identity
Source: Zookeys. 2024 Aug 16;1210:61–98. doi: 10.3897/zookeys.1210.125318 (PMC11344175; doi:10.3897/zookeys.1210.125318)
Supplement: Supplementary material 8 — Phylogenomics files [file zookeys-1210-061_article-125318__-s008.zip › Suppl8/individual_UCE_loci/sl_realigned_uce_2001670.fas]

>APH_1357
-------------------------------------------------------------------------------------------------------------------------------------------------------------------------------------------------------------------------------------------------------------------------------------------------------------------------------------------------------------------------------------------------------------------------------------------ACACGACGCTC------------------------------------------------------------------------------------------------------------------------------------------------------------------------------------------------------------------------------------------------------------------------------------TTCCGATCT-----------------AGATGTTCAGCAGGTGCTTCTCTAGCCAAAACATGCAGCATGCTTTGCTTTTCACTGTACAAAGTCCATCCATGCTTCACTCTGCCAATAAGTTTCAGAGCAACATTGTACTTTGCTGTCTTTAAAGCAGCCTACAAAATAGAATTGAAAGA----------------------------------------------------------------------------------------------------------------------------------------------------------------------------------------------------------------------------------------------------------------------------------------------------------------------------------------------------------------------------------------------------------------------------------------------------------------------------------------------------------------------------------------------------------------------------------------------------------------------------------------------------------------------------------------------------------------------------------------------------------------------------------
>APH_0683
TTTCCATTCTTCCTAAAGTCATTGAAAAAGCTATGAAACTTATGTGCTTTCAGCTAATCAATTTGGTTTCAG-AGAAGGACTTAATACTGAGTCGGCTGTTATTAATAGACTAATCTCCAATTAAAGCCTTTGACTCCGAACTTAAACACCTTGGTATTCGTGGTGTAGCTCTTGAATGGTTTAAGTCTTATCTTGATAATAGAAGTCAAGAATGGTGTTCCAGATACTGCTATTCTTTAAACTAATTTCACAGTGGTTTATGGTTCAATGAGCCTCTTCCCTAAATACCTCGGAATATTTATTTTGCCTGGACAGTATTGTATCTATTAATCTGCA-GAACAGAATTATTCCGCAGGTCCTCGATGCTTCAGAAGCCTATAAATCTTTAAATATTCTTCTGTTGTTAGCATGTTGTGCTAGACTGAACACGGTACCCAAAAATGCTACGAACTTATGACTCACCCTTGTATTTTGAAAAAGTTCACAGACATAATTATTGCCCTACAGTAATTAGGCGAGTGGAAAAATAAATCCGTCTTGAATTTGTCTTGCCTTGTCATAGTACATAATTTTTTTCTCTGCATTATTAAAAATTTGAGCCTGTTTATATATGCTGCTGGTAAACTGTTCATGACCAAAAAGAATTATTCTGCAATTGCAAACCAAATAATGAACAATGATACACAGGGAATGTAATACATAACATTTTCATTTCTTACCTTGACTTGAAGGAGAGGCAGATGTTCAGCAGGTGCTTCTCTAGCCAAAACATGCAGCATGCTTTGCTTTTCACTGTACAAAGTCCATCCATGCTTCACTCTGCCAATAAGTTTCAGAGCAACATTGTACTTTGCTGTCTTTAAAGCAGCCTACAAAATAGAATTGAAAGACTAAAAAGAAATGGATATAATTTTAAATCACTCAGTGACTCATTCACTGAAAGACTACAGAGAAAAGTACATTTAATGGATTCCGTGATAATTAATGAACAGTGTAAAACAGTTCTGCATTGTACGATCTCAACGGCAATATTGCGGTGACCAAACTAGATACTCATAAACATTTTAGATTATGCTACATGCTACTAGTTTTTTGCAAGATATGGTAGAACTTCCAAACCTGTGTCAGGAGCATCCTCAGCTACAACTATCATTTGTGCACTTTATTTGTACCTAAGGCTGCACTGAACCATGTGTGAAAGTATCAATACATTCTGCAAAAATCTTCGAACCTGTAACAAAGAATTTATGTTTTTGCCCATTTATTTCACATTTATTCAGATCACCACACCTATAAACTCATGTAAATTTATCCAGTCACACTTAAGTTTACAAATAAACCTGTACACATCTGGGCCACCTAATGGAGACACAAATCACAATGTACATTGCGTCTGTAAACATTTCAGAAAGTGGTTAAACTTGACTCTGTACTTGTGTCATGTACCCTATGGGTAGTACTAAATCCAAATAGTCCAGCTAAAATATCACCTTGATTATACTGTGTGCATAATAGCATACCTTATAAAATATACAGATTTGCTTATATCTAAATCACCCACTCCCGTTAAATCAGTTTCTTACGCCTGGTGTTTGTATGGCACTAATTCAGCAAGTGAAGAGCAATTCTTGGAAAATTTTCATG
>APH_4021
---------------------------------------------------------------------------------------------------------------------------------------------CTT------------------------------------------------------------------------TGTTATGCACACTGGAA---TGTAGACTAGACGAGCAATTGCTCATAGTTCTA--------------------------------------------CAGCCATACTTTTACT--------------TAGACTTCCTGTACATTCCCTAAACTTTTGTGCAATAAATTT-----------------------GAATTTGAATTTAGACTGAACATGGTACCCAAAAATGCTACGAACTTATGACTCACCCTTGTATTTTGAAAAAGTTCACAGACATAATTATTGCCCTACAGTAATTAGGCGAGTGGAAAAATAAATCCGTCTTGAATTTGTCTTGCCTCGTCATAGTACATAATTTTTTTCTCTGCATCATTAAAAATTTGAGCCTGTTTATATATGCTGCTGGTAAACTGTTCATGACCAAAA--AATTATTCTGCAATTGCAAACCCAATAATGAACAATGACACACAGGGAATGTAATAAATAACATTTTCATTTCTTACCTTGACTTGAAGGAGAGGCAGATGTTCAGCAGGTGCTTCTCTAGCCAAAACATGCAGCATGCTTTGCTTTTCACTGTACAAAGTCCATCCATGCTTCACTCTGCCAATAAGTTTCAGAGCAACATTGTACTTTGCTGTCTTTAAAGCAGCCTACAAAATAGAATTGAAAGACTAAAAAGAAATGGATATAATTTTAAATCACTCAGTGACTCATTCACTGAAAGACTACAGAGAAAAGTACATTTAATGGATTCCATGATAATTAATGAACAGTGTAAAACAGTTCTGCATTGTACGATCTCAACGGCAATATTGCGGTGCCCAAACTAGATACTCATAAACATTTTAGATTATGCTACATGCTACTAGTTTTTTGCAAGATATGGTAGAACTTCCAAACCTGTGTCAGGAGCATCCTCAGCTACAACTATCATTTGTGCACTTTATTTGTACCTAAGGCTGCACTGAACCATGTGTGAAAGTATCAATACATTCTGCAAAAATCTTCGAACCTGTAACAAAGAATTTATGTTTTTGCCCATTTATTTCACATTTATTCAGATCACCACACCTATAAACTCATGTAAATTTATCCAGTCACACTTAAGTTTACAAATAAACCTGTACACATCTGGGCCACCTAATGGAGACACAAATCACAATGTACATTGCGTCTGTACACATTTCAGAAAGTGGTTAAACTTGACTCTGTACTTGTGTCATGTACCCTATGGGTAGTACTAAATCCAAATAGTCCAGCTAAAATATCACCTTGATTATATTGTGTGCATAATGGCATACCTTATAAAATATACAGATTTGCTTATATCTAAATCACCCACTCCCGTTAAATCA----------------------------------------------------------------------
>APH_4029
---------------------------------------------------------------------GGGTCAAATTGCAGAATATGCAGTGGGAAGTTCTGGAGCACCCAGCC----ATCCAGACCTTTCATCCTGGACTTTCGTGTCTTTGGTCCATTGAAAAAGGTCCTGAAAGGTCGCAGGTTTTCCTTGGATGTGGAAGTGAAGGCAGCTGTCATAGCCACAGGAATTCTTTGAGCAAGGCACACATTGGTTGGTGGTTCAATGGGACTCGTGCCTAAATGCCTATGGGGATTTCTTTTAATTGGGCAGCACTGTCTCTACTAGACTTCATGAATGGGAACTTTCTGAATGTGCCTTAGACTCCGATGGACTGTACTTCGCCAAATAGTCATCTGTTGGCAACATGTGGTACCAGACTGAACACGGTACCCAAAAATGCTACGAACTTATGACTCACCCTCGTATTTTGAAAAAGTTCACAGCCATAATTATTGCCCTACAGTAATTAGGCGAGTGGAAAAATAAATCCGTCTTGAATTTGTCTTGCCTTGTCATAGTACATAATTTTTTTCTCTGCATTATTAAAAATTTGAGCCTGTTTATATATGCTGCTGGTAAACTGTTCATGACCAAAAAGAATTATTCTGCAATTGCAAACCCAATAATGAACAATGATACACAGGGAATGTAATACATAACATTTTCATTTCTTACCTTGACTTGAAGGAGAGGCAGATGTTCAGCAGGTGCTTCTCTAGCCAAAACATGCAGCATGCTTTGCTTTTCACTGTACAAAGTCCATCCATGCTTCACTCTGCCAATAAGTTTCAGAGCAACATTGTACTTTGCTGTCTTTAAAGCAGCCTACAAAATAGAATTGAAAGACTAAAAAGACATGGATATAATTTTAAATCACTCAGTGACTCATTCACTGAAAGACTACAGAGAAAAGTACATTTAATGGATTCCATGATAATTAATGAACAGTGTAAAACAGTTCTGCATTGTACGATCTCAACGGCAATATTGCGGTGCCCAAACTAGATACTCA--AACATTTTAGATTATGCTACATGCTACTAGTTTTTTGCAAGATATGGTAGAACTTCCAAACCTGTGTCAGGAGCATCCTCAGCTACAACTATCATTTGTGCACTTTATTTGTACCTAAGGCTGCACTGAACCATGTGTGAAAGTATCAATACATTCTGCAAAAATCTTCGAACCTGTAACAAAGAATTTATGTTTTTGCCCATTTATTTCACATTTATTCAGATCACCACACCTATAAACTCATGTAAATTTATCCAGTCACACTTAAGTTTACAAATAAACCTGTACACATCTGGGCCACCTAATGGAGACACAAATCACAATGTACATTGCGTCTGTACCCATTTCAGAAAGTGGTTAAACTTGACTCTGTACTTGTGTCATGTACCCTATGGGTAGTACTAAATCCAAATAGTCCAGCTAAAATATCACCTTGATTATATTGTGTGCATAATAGCATACCTTATAAAATATACAGATTTGCTTATATCTAAATCACCCATTCCC-------------------------------------------------------------------------------
>APH_0772
------TTCTCCATATAAAGCCTGCACA----------------------CACATAGCCAACTTTGTCTGGGATAAATTGCAGAATATGCAGTGGGAAGTTCTGGAGCACCCAGCCTACAGTCCAGACCTTTCCCCCTGGACTTTCATGTCTTTGGTCCCTTGAAAAAGGCCCTGAAAGGTCGCAGGTTTTCTTTGGACATGGAAGTGAAAGCAGCTGTCATAGCCACAGGAATTCTTTGAGCAAGGCACACATTGGTTGGTGGTTCAATGGGACTCGTGCCTAAATGCCTATGGGGATTTCTTTTAATTGGGCAGCACTGTCTCTACTAGACTTCATGAATGGGAACTTTCTGAATGTGCCTTAGACTCCGATGGACTGTACTTCGCCAAATAGTCATCTGTTGGCAACATGTGGTACCAGACTGAACACGGTACCCAAAAATGCTACGAACTTATGACTCACCCTCGTATTTTGAAAAAGTTCACAGCCATAATTATTGCCCTACAGTAATTAGGCGAGTGGAAAAATAAATCCGTCTTGAATTTGTCTTGCCTTGTCATAGTACATAATTTTTTTCTCTGCATTATTAAAAATTTGAGCCTGTTTATATATGCTGCTGGTAAACTGTTCATGACCAAAAAGAATTATTCTGCAATTGCAAACCCAATAATGAACAATGATACACAGGGAATGTAATACATAACATTTTCATTTCTTACCTTGACTTGAAGGAGAGGCAGATGTTCAGCAGGTGCTTCTCTAGCCAAAACATGCAGCATGCTTTGCTTTTCACTGTACAAAGTCCATCCATGCTTCACTCTGCCAATAAGTTTCAGAGCAACATTGTACTTTGCTGTCTTTAAAGCAGCCTACAAAATAGAATTGAAAGACTAAAAAGACATGGATATAATTTTAAATCACTCAGTGACTCATTCACTGAAAGACTACAGAGAAAAGTACATTTAATGGATTCCATGATAATTAATGAACAGTGTAAAACAGTTCTGCATTGTACGATCTCAACGGCAATATTGCGGTGCCCAAACTAGATACTCA--AACATTTTAGATTATGCTACATGCTACTAGTTTTTTGCAAGATATGGTAGAACTTCCAAACCTGTGTCAGGAGCATCCTCAGCTACAACTATCATTTGTGCACTTTATTTGTACCTAAGGCTGCACTGAACCATGTGTGAAAGTATCAATACATTCTGCAAAAATCTTCGAACCTGTAACAAAGAATTTATGTTTTTGCCCATTTATTTCACATTTATTCAGATCACCACACCTATAAACTCATGTAAATTTATCCAGTCACACTTAAGTTTACAAATAAACCTGTACACATCTGGGCCACCTAATGGAGACACAAATCACAATGTACATTGCGTCTGTACCCATTTCAGAAAGTGGTTAAACTTGACTCTGTACTTGTGTCATGTACCCTATGGGTAGTACTAAATCCAAATAGTCCAGCTAAAATATCACCTTGATTATATTGTGTGCATAATAGCATACCTTATAAAATATACAGATTTGCTTATATCTAAATCACCCATTCCCGTTAAATCAGTTTCTTATGACTGGTGTTTGTATGGCACTAATTCAGCAAGTGAAGAGCAATTCTTGGAAAATTTTCATG
>APH_5003
TTACGACCCCC----ATGATCTGAACAATGGGAT--ACACTGTCAGCTAGCACGTAGCCAACATTGTCTGGGTCAAATTGCAGAATATGCAGTGGGAAGTTCTGGAGAACCCAGCCTACAGTCAAGACCTTTCCCTCTGGACTTTCATGTCTTTGGTCCCTTGAAAAAGGTCCTGAAAGGTCGCAGGTTTTCTTTGGACATGGAAGTGAAAGCAGCTGTCATAGCCACAGGAATTCTTTGAGCAAGGCACACATTGGTTGGTGGTTCAATGGGACTCGTGCCTAAATGCCTATGGGGATTTCTTTTAATTGGGCAGCACTGTCTCTACTAGACTTCATGAATGGGAACTTTCTGAATGTGCCTTAGACTCCGATGGACTGTACTTCGCCAAATAGTCATCTGTTGGCAACATGTGGTACCAGACTGAACACGGTACCCAAAAATGCTACGAACTTATGACTCACCCTCGTATTTTGAAAAAGTTCACAGCCATAATTATTGCCCTACAGTAATTAGGCGAGTGGAAAAATAAATCCGTCTTGAATTTGTCTTGCCTTGTCATAGTACATAATTTTTTTCTCTGCATTATTAAAAATTTGAGCCTGTTTATATATGCTGCTGGTAAACTGTTCATGACCAAAAAGAATTATTCTGCAATTGCAAACCCAATAATGAACAATGATACACAGGGAATGTAATGCATAACATTTTCATTTCTTACCTTGACTTGAAGGAGAGGCAGATGTTCAGCAGGTGCTTCTCTAGCCAAAACATGCAGCATGCTTTGCTTTTCACTGTACAAAGTCCATCCATGCTTCACTCTGCCAATAAGTTTCAGAGCAACATTGTACTTTGCTGTCTTTAAAGCAGCCTACAAAATAGAATTGAAAGACTAAAAAGACATGGATATAATTTTAAATCACTCAGTGACTCATTCACTGAAAGACTACAGAGAAAAGTACATTTAATGGATTCCATGATAATTAATGAACAGTGTAAAACAGTTCTGCATTGTACGATCTCAACGGCAATATTGCGGTGCCCAAACTAGATACTCA--AACATTTTAGATTATGCTACATGCTACTAGTTTTTTGCAAGATATGGTAGAACTTCCAAACCTGTGTCAGGAGCATCCTCAGCTACAACTATCATTTGTGCACTTTATTTGTACCTAAGGCTGCACTGAACCATGTGTGAAAGTATCAATACATTCTGCAAAAATCTTCGAACCTGTAACAAAGAATTTATGTTTTTGCCCATTTATTTCACATTTATTCAGATCACCACACCTATAAACTCATGTAAATTTATCCAGTCACACTTAAGTTTACAAATAAACCTGTACACATCTGGGCCACCTAATGGAGACACAAATCACAATGTACATTGCGTCTGTACCCATTTCAGAAAGTGGTTAAACTTGACTCTGTACTTGTGTACCG------------AGTACTAAATCCAAATAGTCCAGCTAAAATATCACCTTGATTATATTGTGTGCATAATAGCATACCTTATAAAATATACAGATTTGCTTATATCTAAATCACCCATTCCCGTTAAATCAGTTTCTTACGAC----------------------------------------------------------
>APH_5001
-------------------ACCTGACCAGACTATCAACACTGTCAGCTAGCACGTAGCCAACATTGTCTGGGTCAAATTGCAGAATATGCAGTGGGAAGTTCTGGAGAACCCAGCCTACAGTCAAGACCTTTCCCTCTGGACTTTCATGTCTTTGGTCCCTTGA-AAAGGTCCTGAAAGGTCGCAGGTTTTCTTTGGACATGGAAGTGAAAGCAGCTGTCATAGCCACAGGAATTCTTTGAGCAAGGCACACATTGGTTGGTGGTTCAATGGGACTCGTGCCTAAATGCCTATGGGGATTTCTTTTAATTGGGCAGCACTGTCTCTACTAGACTTCATGAATGGGAACTTTCTGAATGTGCCTTAGACTCCGATGGACTGTACTTCGCCAAATAGTCATCTGTTGGCAACATGTGGTACCAGACTGAACACGGTACCCAAAAATGCTACGAACTTATGACTCACCCTCGTATTTTGAAAAAGTTCACAGCCATAATTATTGCCCTACAGTAATTAGGCGAGTGGAAAAATAAATCCGTCTTGAATTTGTCTTGCCTTGTCATAGTACATAATTTTTTTCTCTGCATTATTAAAAATTTGAGCCTGTTTATATATGCTGCTGGTAAACTGTTCATGACCAAAAAGAATTATTCTGCAATTGCAAACCCAATAATGAACAATGATACACAGGGAATGTAATGCATAACATTTTCATTTCTTACCTTGACTTGAAGGAGAGGCAGATGTTCAGCAGGTGCTTCTCTAGCCAAAACATGCAGCATGCTTTGCTTTTCACTGTACAAAGTCCATCCATGCTTCACTCTGCCAATAAGTTTCAGAGCAACATTGTACTTTGCTGTCTTTAAAGCAGCCTACAAAATAGAATTGAAAGACTAAAAAGACATGGATATAATTTTAAATCACTCAGTGACTCATTCACTGAAAGACTACAGAGAAAAGTACATTTAATGGATTCCATGATAATTAATGAACAGTGTAAAACAGTTCTGCATTGTACGATCTCAACGGCAATATTGCGGTGCCCAAACTAGATACTCA--AACATTTTAGATTATGCTACATGCTACTAGTTTTTTGCAAGATATGGTAGAACTTCCAAACCTGTGTCAGGAGCATCCTCAGCTACAACTATCATTTGTGCACTTTATTTGTACCTAAGGCTGCACTGAACCATGTGTGAAAGTATCAATACATTCTGCAAAAATCTTCGAACCTGTAACAAAGAATTTATGTTTTTGCCCATTTATTTCACATTTATTCAGATCACCACACCTATAAACTCATGTAAATTTATCCAGTCACACTTAAGTTTACAAATAAACCTGTACACATCTGGGCCACCTAATGGAGACACAAATCACAATGTACATTGCGTCTGTACCCATTTCAGAAAGTGGTTAAACTTGACTCTGTACTTGTGTACCG------------AGTACTAAATCCAAATAGTCCAGCTAAAATATCACCTTGATTATATTGTGTGCATAATAGCATACCTTATAAA--------------------------------------------------------------------------------------------------------------------
>APH_4024
TTGCTACTCACCTTAAGGAACCTGACCAGACTATCAACACTGTCAGCTAGCACGTAGCCAACATTGTCTGGGTCAAATTGCAGAATATGCAGTGGGAAGTTCTGGAGAACCCAGCCTACAGTCAAGACCTTTCCCTCTGGACTTTCATGTCTTTGGTCCCTTGAAAAAGGTCCTGAAAGGTCGCAGGTTTTCTTTGGACATGGAAGTGAAAGCAGCTGTCATAGCCACAGGAATTCTTTGAGCAAGGCACACATTGGTTGGTGGTTCAATGGGACTCGTGCCTAAATGCCTATGGGGATTTCTTTTAATTGGGCAGCACTGTCTCTACTAGACTTCATGAATGGGAACTTTCTGAATGTGCCTTAGACTCCGATGGACTGTACTTCGCCAAATAGTCATCTGTTGGCAACATGTGGTACCAGACTGAACACGGTACCCAAAAATGCTACGAACTTATGACTCACCCTCGTATTTTGAAAAAGTTCACAGCCATAATTATTGCCCTACAGTAATTAGGCGAGTGGAAAAATAAATCCGTCTTGAATTTGTCTTGCCTTGTCATAGTACATAATTTTTTTCTCTGCATTATTAAAAATTTGAGCCTGTTTATATATGCTGCTGGTAAACTGTTCATGACCAAAAAGAATTATTCTGCAATTGCAAACCCAATAATGAACAATGATACACAGGGAATGTAATGCATAACATTTTCATTTCTTACCTTGACTTGAAGGAGAGGCAGATGTTCAGCAGGTGCTTCTCTAGCCAAAACATGCAGCATGCTTTGCTTTTCACTGTACAAAGTCCATCCATGCTTCACTCTGCCAATAAGTTTCAGAGCAACATTGTACTTTGCTGTCTTTAAAGCAGCCTACAAAATAGAATTGAAAGACTAAAAAGACATGGATATAATTTTAAATCACTCAGTGACTCATTCACTGAAAGACTACAGAGAAAAGTACATTTAATGGATTCCATGATAATTAATGAACAGTGTAAAACAGTTCTGCATTGTACGATCTCAACGGCAATATTGCGGTGCCCAAACTAGATACTCA--AACATTTTAGATTATGCTACATGCTACTAGTTTTTTGCAAGATATGGTAGAACTTCCAAACCTGTGTCAGGAGCATCCTCAGCTACAACTATCATTTGTGCACTTTATTTGTACCTAAGGCTGCACTGAACCATGTGTGAAAGTATCAATACATTCTGCAAAAATCTTCGAACCTGTAACAAAGAATTTATGTTTTTGCCCATTTATTTCACATTTATTCAGATCACCACACCTATAAACTCATGTAAATTTATCCAGTCACACTTAAGTTTACAAATAAACCTGTACACATCTGGGCCACCTAATGGAGACACAAATCACAATGTACATTGCGTCTGTACCCATTTCAGAAAGTGGTTAAACTTGACTCTGTACTTGTGTACCG------------AGTACTAAATCCAAATAGTCCAGCTAAAATATCACCTTGATTATATTGTGTGCATAATAGCATACCTTATAAAATATACAGATTTGCTTATATCTAAATCACCCATTCCCGTTAAATCAGTTTCTTACGACTGGTGTTTGTATGGCTCTAATTCAGCAAGTGAAGAGCAATTCTTGGAAAATTTTCATG
>APH_5079
-------------------------------------------------------------------------------------------------------------------------TCAAGACCTTTCCCTCTGGACTTTCATGTCTTTGGTCCCTTGAAAAAGGTCCTGAAAGGTCGCAGGTTTTCTTTGGACATGGAAGTGAAAGCAGCTGTCATAGCCACAGGAATTCTTTGAGCAAGGCACACATTGGTTGGTGGTTCAATGGGACTCGTGCCTAAATGCCTATGGGGATTTCTTTTAATTGGGCAGCACTGTCTCTACTAGACTTCATGAATGGGAACTTTCTGAATGTGCCTTAGACTCCGATGGACTGTACTTCGCCAAATAGTCATCTGTTGGCAACATGTGGTACCAGACTGAACACGGTACCCAAAAATGCTACGAACTTATGACTCACCCTCGTATTTTGAAAAAGTTCACAGCCATAATTATTGCCCTACAGTAATTAGGCGAGTGGAAAAATAAATCCGTCTTGAATTTGTCTTGCCTTGTCATAGTACATAATTTTTTTCTCTGCATTATTAAAAATTTGAGCCTGTTTATATATGCTGCTGGTAAACTGTTCATGACCAAAAAGAATTATTCTGCAATTGCAAACCCAATAATGAACAATGATACACAGGGAATGTAATGCATAACATTTTCATTTCTTACCTTGACTTGAAGGAGAGGCAGATGTTCAGCAGGTGCTTCTCTAGCCAAAACATGCAGCATGCTTTGCTTTTCACTGTACAAAGTCCATCCATGCTTCACTCTGCCAATAAGTTTCAGAGCAACATTGTACTTTGCTGTCTTTAAAGCAGCCTACAAAATAGAATTGAAAGACTAAAAAGACATGGATATAATTTTAAATCACTCAGTGACTCATTCACTGAAAGACTACAGAGAAAAGTACATTTAATGGATTCCATGATAATTAATGAACAGTGTAAAACAGTTCTGCATTGTACGATCTCAACGGCAATATTGCGGTGCCCAAACTAGATACTCA--AACATTTTAGATTATGCTACATGCTACTAGTTTTTTGCAAGATATGGTAGAACTTCCAAACCTGTGTCAGGAGCATCCTCAGCTACAACTATCATTTGTGCACTTTATTTGTACCTAAGGCTGCACTGAACCATGTGTGAAAGTATCAATACATTCTGCAAAAATCTTCGAACCTGTAACAAAGAATTTATGTTTTTGCCCATTTATTTCACATTTATTCAGATCACCACACCTATAAACTCATGTAAATTTATCCAGTCACACTTAAGTTTACAAATAAACCTGTACACATCTGGGCCACCTAATGGAGACACAAATCACAATGTACATTGCGTCTGTACCCATTTCAGAAAGTGGTTAAACTTGACTCTGTACTTGTGTACCG------------AGTACTAAATCCAAATAGTCCAGCTAAAATATCACCTTGATTATATTGTGTGCATAATAGCATACCTTATAAAATATACAGATTTGCTTA---------------------------------------------------------------------------------------------------
>APH_4005
TTGCTACTGACCTTAAGGAACCTGACCAGACTATCAACACTGTCAGCTAGCACGTAGCCAACATTGTCTGGGTCAAATTGCAGAATATGCAGTGGGAAGTTCTGGAGAACCCAGCCTACAGTCAAGACCTTTCCCTCTGGACTTTCATGTCTTTGGTCCCTTGAAAAAGGTCCTGAAAGGTCGCAGGTTTTCTTTGGACATGGAAGTGAAAGCAGCTGTCATAGCCACAGGAATTCTTTGAGCAAGGCACACATTGGTTGGTGGTTCAATGGGACTCGTGCCTAAATGCCTATGGGGATTTCTTTTAATTGGGCAGCACTGTCTCTACTAGACTTCATGAATGGGAACTTTCTGAATGTGCCTTAGACTCCGATGGACTGTACTTCGCCAAATAGTCATCTGTTGGCAACATGTGGTACCAGACTGAACACGGTACCCAAAAATGCTACGAACTTATGACTCACCCTCGTATTTTGAAAAAGTTCACAGCCATAATTATTGCCCTACAGTAATTAGGCGAGTGGAAAAATAAATCCGTCTTGAATTTGTCTTGCCTTGTCATAGTACATAATTTTTTTCTCTGCATTATTAAAAATTTGAGCCTGTTTATATATGCTGCTGGTAAACTGTTCATGACCAAAAAGAATTATTCTGCAATTGCAAACCCAATAATGAACAATGATACACAGGGAATGTAATACATAACATTTTCATTTCTTACCTTGACTTGAAGGAGAGGCAGATGTTCAGCAGGTGCTTCTCTAGCCAAAACATGCAGCATGCTTTGCTTTTCACTGTACAAAGTCCATCCATGCTTCACTCTGCCAATAAGTTTCAGAGCAACATTGTACTTTGCTGTCTTTAAAGCAGCCTACAAAATAGAATTGAAAGACTAAAAAGACATGGATATAATTTTAAATCACTCAGTGACTCATTCACTGAAAGACTACAGAGAAAAGTACATTTAATGGATTCCATGATAATTAATGAACAGTGTAAAACAGTTCTGCATTGTACGATCTCAACGGCAATATTGCGGTGCCCAAACTAGATACTCA--AACATTTTAGATTATGCTACATGCTACTAGTTTTTTGCAAGATATGGTAGAACTTCCAAACCTGTGTCAGGAGCATCCTCAGCTACAACTATCATTTGTGCACTTTATTTGTACCTAAGGCTGCACTGAACCATGTGTGAAAGTATCAATACATTCTGCAAAAATCTTCGAACCTGTAACAAAGAATTTATGTTTTTGCCCATTTATTTCACATTTATTCAGATCACCACACCTATAAACTCATGTAAATTTATCCAGTCACACTTAAGTTTACAAATAAACCTGTACACATCTGGGCCACCTAATGGAGACACAAATCACAATGTACATTGCGTCTGTACCCATTTCAGAAAGTGGTTAAACTTGACTCTGTACTTGTGTCATGTACCCTATGGGTAGTACTAAATCCAAATAGTCCAGCTAAAATATCACCTTGATTATATTGTGTGCATAATAGCATACCTTATAAAATATACAGATTTGCTTATATCTAAATCACCCATTCCCGTTAAATCAGTTTCTTATGACTGGTGTTTGTATGGCACTAATTCAGCAAGTGAAGAGCAATTCTTGGAAAATTTTCATG
>APH_1535
TTGCTACTCACCTTAAGGAACCTGACCAGACTATCAACACTGTCAGCTAGCACGTAGCCAACATTGTCTGGGTCAAATTGCAGAATATGCAGTGGGAAGTTCTGGAGAACCCAGCCTACAGTCAAGACCTTTCCCTCTGGACTTTCATGTCTTTGGTCCCTTGAAAAAGGTCCTGAAAGGTCGCAGGTTTTCTTTGGACATGGAAGTGAAAGCAGCTGTCATAGCCACAGGAATTCTTTGAGCAAGGCACACATTGGTTGGTGGTTCAATGGGACTCGTGCCTAAATGCCTATGGGGATTTCTTTTAATTGGGCAGCACTGTCTCTACTAGACTTCATGAATGGGAACTTTCTGAATGTGCCTTAGACTCCGATGGACTGTACTTCGCCAAATAGTCATCTGTTGGCAACATGTGGTACCAGACTGAACACGGTACCCAAAAATGCTACGAACTTATGACTCACCCTCGTATTTTGAAAAAGTTCACAGCCATAATTATTGCCCTACAGTAATTAGGCGAGTGGAAAAATAAATCCGTCTTGAATTTGTCTTGCCTTGTCATAGTACATAATTTTTTTCTCTGCATTATTAAAAATTTGAGCCTGTTTATATATGCTGCTGGTAAACTGTTCATGACCAAAAAGAATTATTCTGCAATTGCAAACCCAATAATGAACAATGATACACAGGGAATGTAATACATAACATTTTCATTTCTTACCTTGACTTGAAGGAGAGGCAGATGTTCAGCAGGTGCTTCTCTAGCCAAAACATGCAGCATGCTTTGCTTTTCACTGTACAAAGTCCATCCATGCTTCACTCTGCCAATAAGTTTCAGAGCAACATTGTACTTTGCTGTCTTTAAAGCAGCCTACAAAATAGAATTGAAAGACTAAAAAGACATGGATATAATTTTAAATCACTCAGTGACTCATTCACTGAAAGACTACAGAGAAAAGTACATTTAATGGATTCCATGATAATTAATGAACAGTGTAAAACAGTTCTGCATTGTACGATCTCAACGGCAATATTGCGGTGCCCAAACTAGATACTCA--AACATTTTAGATTATGCTACATGCTACTAGTTTTTTGCAAGATATGGTAGAACTTCCAAACCTGTGTCAGGAGCATCCTCAGCTACAACTATCATTTGTGCACTTTATTTGTACCTAAGGCTGCACTGAACCATGTGTGAAAGTATCAATACATTCTGCAAAAATCTTCGAACCTGTAACAAAGAATTTATGTTTTTGCCCATTTATTTCACATTTATTCAGATCACCACACCTATAAACTCATGTAAATTTATCCAGTCACACTTAAGTTTACAAATAAACCTGTACACATCTGGGCCACCTAATGGAGACACAAATCACAATGTACATTGCGTCTGTACCCATTTCAGAAAGTGGTTAAACTTGACTCTGTACTTGTGTCATGTACCCTATGGGTAGTACTAAATCCAAATAGTCCAGCTAAAATATCACCTTGATTATATTGTGTGCATAATAGCATACCTTATAAAATATACAGATTTGCTTATATCTAAATCACCCATTCCCGTTAAATCAGTTTCTTATGACTGGTGTTTGTATGGCACTAATTCAGCAAGTGAAGAGCAATTCTTGGAAAATTTTCATG
>APH_0136
TTGCTACTCATCTTAAGGAACCTGACCAGACTATCAACACTGTCAGCTAGCACGTAGCCAACACTGTCTGGGTCAAATTGCAGAATACGCAGTGGGAAGTTCTGAAGAACCCAGCCTACAGTCAAGACCTTTCCCTCTGGACTTTCATGTTTTTGGTCCCTTGAAAAAGGTCCTGAAAGGTCGCAGGTTTTCCCTGGACATGGAAGTGAAGGCAGCTGTCATAGCCACAGGAATTCTTTGAGCAAGGCACACATTGGTTGGTGGTTCAATGGGACTCGTGCCTAAATGCCTATGGGGATTTCTTTTAACTGGGCAGCACTGTCTCTACTAGACCTCATGAACGGGAACTTTCTGAATGTGCCTTAGACTCCGATGGACTGTACTTCGCCAAATAGTCATCTGTTGGCAACATGTGGTACCAGACTGAACATGGTACCCAAAAATGCTACGAACTTATGACTCACCCTTGTATTTTGAAAAAGTTCACAGACATAATTATTGCCCTACAGTAATTAGGAGAGTGGAAAAATAAATCCGTCTTGAATTTGTCTTGCCTCGTCATAGTACATATTTTTTTTCTCTGCATCATTAAAAATTTGAGCCTGTTTATATATGCTGCTGGTAAACTGTTCATGACCAAAA--AATTATTCTGCAATTGCAAACCCAATAATGAACAATGACACACAGGGAATGTAATAAATAACATTTTCATTTCTTACCTTGACTTGAAGGAGAGGCAGATGTTCAGCAGGTGCTTCTCTAGCCAAAACATGCAGCATGCTTTGCTTTTCACTGTACAAAGTCCATCCATGCTTCACTCTGCCAATAAGTTTCAGAGCAACATTGTACTTTGCTGTCTTTAAAGCAGCCTACAAAATAGAATTGAAAGACTAAAAAGAAATGGATATAATTTTAAATCACTCAGTGACTCATTCACTGAAAGACTACAGAGAAAAGTACATTTAATGGATTCCATGATAATTAATGAACAGTGTAAAACAGTTCTGCATTGTACGATCTCAACGGCAATATTGCGGTGCCCAAACTAGATACTCATAAACATTTTAGATTATGCTACATGCTACTAGTTTTTTGCAAGATATGGTAGAACTTCCAAACCTGTGTCAGGAGCATCCTCAGCTACAACTATCATTTGTGCACTTTATTTGTACCTAAGGCTGCACTGAACCATGTGTGAAAGTATCAATACATTCTGCAAAAATCTTCGAACCTGTAACAAAGAATTTATGTTTTTGCCCATTTATTTCACATTTATTCAGATCACCACACCTATAAACTCATGTAAATTTATCCAGTCACTCTTAAGTTTACAAATAAACCTGTACACATCTGGGCCACTTAATGGAGACACAAATCACAATGTACATTGCGTCTGTACACATTTCAGAAAGTGGTTAAACTTGACTCTGTACTTGTGTCATGTACCCTATGGGTAGTACTAAATCCAAATAGTCCAGCTAAAATATCACCTTGATTATATTGTGTGCATAATGGCATACCTTATAAAATATACAGATTTGCTTATATCTAAATCACCCATTCCCGTTAAATCAGTTTCTTACGACTGGTGTTTGTATGGCACTAATTCAGCAAGTGAAGAGCAATTCTTGGAAAATTTTCATG
>APH_0880
TTGCTACTGATCTTAAGGAACCTGACCAGACTATCAACACTGTCAGCTAGCACGTAGCCAACACTGTCTGGGTCAAATTGCAGAATACGCAGTGGGAAGTTCTGAAGAACCCAGCCTACAGTCAAGACCTTTCCCTCTGGACTTTCATGTTTTTGGTCCCTTGAAAAAGGTCCTGAAAGGTCGCAGGTTTTCCTTGGACATGGAAGTGAAGGCAGCTGTCATAGCCACAGGAATTCTTTGAGCAAGGCACACATTGGTTGGTGGTTCAATGGGACTCGTGCCTAAATGCCTATGGGGATTTCTTTTAACTGGGCAGCACTGTCTCTACTAGACCTCATGAACGGGAACTTTCTGAATGTGCCTTAGACTCCGATGGACTGTACTTCGCCAAATAGTCATCTGTTGGCAACATGTGGTACCAGACTGAACATGGTACCCAAAAATGCTACGAACTTATGACTCACCCTTGTATTTTGAAAAAGTTCACAGACATAATTATTGCCCTACAGTAATTAGGCGAGTGGAAAAATAAATCCGTCTTGAATTTGTCTTGCCTCGTCATAGTACATAATTTTTTTCTCTGCATCATTAAAAATTTGAGCCTGTTTATATATGCTGCTGGTAAACTGTTCATGACCAAAA--AATTATTCTGCAATTGCAAACCCAATAATGAACAATGACACACAGGGAATGTAATAAATAACATTTCCATTTCTTACCTTGACTTGAAGGAGAGGCAGATGTTCAGCAGGTGCTTCTCTAGCCAAAACATGCAGCATGCTTTGCTTTTCACTGTACAAAGTCCATCCATGCTTCACTCTGCCAATAAGTTTCAGAGCAACATTGTACTTTGCTGTCTTTAAAGCAGCCTACAAAATAGAATTGAAAGACTAAAAAGAAATGGATATAATTTTAAATCACTCAGTGACTCATTCACTGAAAGACTACAGAGAAAAGTACATTTAATGGATTCCATGATAATTAATGAACAGTGTAAAACAGTTCTGCATTGTACGATCTCAACGGCAATATTGCGGTGCCCAAACTAGATACTCATAAACATTTTAGATTATGCTACATGCTACTAGTTTTTTGCAAGATATGGTAGAACTTCCAAACCTGTGTCAGGAGCATCCTCAGCTACAACTATCATTTGTGCACTTTATTTGTACCTAAGGCTGCACTGAACCATGTGTGAAAGTATCAATACATTCTGCAAAAACCTTCGAACCTGTAACAAAGAATTTATGTTTTTGCCCATTTATTTCACATTTATTCAGATCACCACACCTATAAACTCATGTAAATTTATCCAGTCACACTTAAGTTTACAAATAAACCTGTACACATCTGGGCCACCTAATGGAGACACAAATCACAATGTACATTGCGTCTGTACACATTTCAGAAAGTGGTTAAACTTGACTCTGTACTTGTGTCATGTACCCTATGGGTAGTACTAAATCCAAATAGTCCAGCTAAAATATCACCTTGATTATATTGTGTGCATAATGGCATACCTTATAAAATATACAGATTTGCTTATATCTAAATCACCCATTCCCGTTAAATCAGTTTCTTACGACTGGTGTTTGTATGGCACTAATTCAGCAAGTGAAGAGCAATTCTTGGAAAATTTTCATG
>APH_0622
---------------GATCTCCTGACCAGACTATCAACACTGTCAGCTAGCACGTAGCCAACACTGTCTGGGTCAAATTGCAGAATACGCAGTGGGAAGTTCTGAAGAACCCAGCCTACATTCAAGACCTTTCCCTCTGGACTTTCATGTCTTTGGTCCCTTGAAAAAGGCCCTGAAAGGTCACAGGTTTTCCTCAGACGTGGATGTGAAGGCAGCTGTCACAGCCACAGGAATTCTTTGAGCGAGGCATATGTCGGTTGGTGGCTCAATGGGACTCGTGCCTAAATGCCTATGGGGATTTCTTTTAACTGAGCAGCCATGTCTCTACTAGACCTCATGAACGGGAACTTTCTGAATGTGCCTTAGACTCCGATGGACTGTACTTCGCCAAATAGTCATCTGTTGGCAACATGTCGTACCAGACTGAACATGGTACCCAAAAATGCTACGAACTTATGACTCACCCTTGTATTTTGAAAAAGTTCACAGACATAATTATTGCCCTACAGTAATTAGGCGAGTGGAAAAATAAATCCGTCTTGAATTTGTCTTGCCTCGTCATAGTACATAATTTTTTTCTCTGCATCATTAAAAATTTGAGCCTGTTTATATATGCTGCTGGTAAACTGTTCATGACCAAAA--AATTATTCTGCAATTGCAAACCCAATAATGAACAATGACACACAGGGAATGTAATAAATAACATTTTCATTTCTTACCTTGACTTGAAGGAGAGGCAGATGTTCAGCAGGTGCTTCTCTAGCCAAAACATGCAGCATGCTTTGCTTTTCACTGTACAAAGTCCATCCATGCTTCACTCTGCCAATAAGTTTCAGAGCAACATTGTACTTTGCTGTCTTTAAAGCAGCCTACAAAATAGAATTGAAAGACTAAAAAGAAATGGATATAATTTTAAATCACTCAGTGACTCATTCACTGAAAGACTACAGAGAAAAGTACATTTAATGGATTCCATGATAATTAATGAACAGTGTAAAACAGTTCTGCATTGTACGATCTCAACGGCAATATTGCGGTGCCCAAACTAGATACTCATAAACATTTTAGATTATGCTACATGCTACTAGTTTTTTGCAAGATATGGTAGAACTTCCAAACCTGTGTCAGGAGCATCCTCAGCTACAACTATCATTTGTGCACTTTATTTGTACCTAAGGCTGCACTGAACCATGTGTGAAAGTATCAATACATTCTGCAAAAATCTTCGAACCTGTAACAAAGAATTTATGTTTTTGCCCATTTATTTCACATTTATTCAGATCACCACACCTATAAACTCATGTAAATTTATCCAGTCACACTTAAGTTTACAAATAAATCTGTACACATCTGGGCCACCTAATGGAGACACAAATCACAATGTACATTGCGTC----------------------------------------------------------------------------------------------------------------------------------------------------------------------------------------------------------------------------------------------------------
>APH_1602
TTGCTACTCATCTTAAGGAACCTGACCAGACTATCAACACTGTCAGCTAGCACGTAGCCAACACTGTCTGGGTCAAATTGCAGAATACGCAGTGGGAAGTTCTGAAGAACCCAGCCTACAGTCAAGACCTTTCCCTCTGGACTTTCATGTTTTTGGTCCCTTGAAAAAAGTCCTGAAAGGTCGCAGGTTTTCCCTGGACATGGAAGTGAAGGCAGCTGTCATAGCCACAGGAATTCTTTGAGCAAGGCACACATTGGTTGGTGGTTCAATGGGACTCGTGCCTAAATGCCTATGGG-ATTTCTTTTAACTGGGCAGCACTGTCTCTACTAGACCTCATGAACGGGAACTTTCTGAATGTGCCTTAGACTCCGATGGACTGTACTTCGCCAAATAGTCATCTGTTGGCAACATGTGGTACCAGACTGAACATGGTACCCAAAAATGCTACGAACTTATGACTCACCCTTGTATTTTGAAAAAGTTCACAGACATAATTATTGCCCTACAGTAATTAGGAGAGTGGAAAAATAAATCCGTCTTGAATTTGTCTTGCCTCGTCATAGTACATAATTTTTTTCTCTGCATCATTAAAAATTTGAGCCTGTTTATATATGCTGCTGGTAAACTGTTCATGACCAAAA--AATTATTCTGCAATTGCAAACCCAATAATGAACAATGACACACAGGGAATGTAATAAATAACATTTTCATTTCTTACCTTGACTTGAAGGAGAGGCAGATGTTCAGCAGGTGCTTCTCTAGCCAAAACATGCAGCATGCTTTGCTTTTCACTGTACAAAGTCCATCCATGCTTCACTCTGCCAATAAGTTTCAGAGCAACATTGTACTTTGCTGTCTTTAAAGCAGCCTACAAAATAGAATTGAAAGACTAAAAAGAAATGGATATAATTTTAAATCACTCAGTGACTCATTCACTGAAAGACTACAGAGAAAAGTACATTTAATGGATTCCATGATAATTAATGAACAGTGTAAAACAGTTCTGCATTGTACGATCTCAACGGCAATATTGCGGTGCCCAAACTAGATACTCATAAACATTTTAGATTATGCTACATGCTACTAGTTTTTTGCAAGATATGGTAGAACTTCCAAACCTGTGTCAGGAGCATCCTCAGCTACAACTATCATTTGTGCACTTTATTTGTACCTAAGGCTGCACTGAACCATGTGTGAAAGTATCAATACATTCTGCAAAAATCTTCGAACCTGTAACAAAGAATTTATGTTTTTGCCCATTTGTTTCACATTTATTCAGATCACCACACCTATAAACTCATGTAAATTTATCCAGTCACACTTAAGTTTACAAATAAACCTGTACACATCTGGGCCACCTAATGGAGACACAAATCACAATGTACATTGCGTCTGTACACATTTCAGAAAGTGGTTAAACTTGACTCTGTACTTGTGTCATGTACCCTATGGGTAGTACTAAATCCAAATAGTCCAGCTAAAATATCACCTTGATTATATTGTGTGCATAATGGCATACCTTATAAAATATACAGATTTGCTTATATCTAAATCACCCATTCCCGTTAAATCAGTTTCTTACGACTGGTGTTTGTATGGCACTAATTCAGCAAGTGAAGAGCAATTCTTAGAAAATTTTCATG
>APH_3191
--------------------------------------------------------------------------------------------------------------------------------------------------------------------------------------------------------------------------------------------------------------------------------------------------------------------------------------------CCTCATGAACGGGAACTTTCTGAATGTGCCTTAGACTCCGATGGACTGTACTTCGCCAAATAGTCATCTGTTGGCAACATGTGGTACCAGACTGAACATGGTACCCAAAAATGCTACGAACTTATGACTCACCCTTGTATTTTGAAAAAGTTCACAGACATAATTATTGCCCTACAGTAATTAGGCGAGTGGAAAAATAAATCCGTCTTGAATTTGTCTTGCCTCGTCATAGTACATAATTTTTTTCTCTGCATCATTAAAAATTTGAGCCTGTTTATATATGCTGCTGGTAAACTGTTCATGACCAAAA--AATTATTCTGCAATTGCAAACCCAATAATGAACAATGACACACAGGGAATGTAATAAATAACATTTTCATTTCTTACCTTGACTTGAAGGAGAGGCAGATGTTCAGCAGGTGCTTCTCTAGCCAAAACATGCAGCATGCTTTGCTTTTCACTGTACAAAGTCCATCCATGCTTCACTCTGCCAATAAGTTTCAGAGCAACATTGTACTTTGCTGTCTTTAAAGCAGCCTACAAAATAGAATTGAAAGACTAAAAAGAAATGGATATAATTTTAAATCACTCAGTGACTCATTCACTGAAAGACTACAGAGAAAAGTACATTTAATGGATTCCATGATAATTAATGAACAGTGTAAAACAGTTCTGCATTGTACGATCTCAACGGCAATATTGCGGTGCCCAAACTAGATACTCATAAACATTTTAGATTATGCTACATGCTACTAGTTTTTTGCAAGATATGGTAGAACTTCCAAACCTGTGTCAGGAGCATCCTCAGCTACAACTATCATTTGTGCACTTTATTTGTACCTAAGGCTGCACTGAACCATGTGTGAAAGTATCAATACATTCTGCAAAAATCTTCGAACCTGTAACAAAGAATTTATGTTTTTGCCCATTTATTTCACATTTATTCAGATCACCACACCTATAAACTCATGTAAATTTATCCAGTCACACTTAAGTTTACAAATAAACCTGTACACATCTGGGCCACCTAATGGAGACACAAATCACAATGTACATTGCGTCTGTACACATTTCAGAAAGTGGTTAAACTTGACTCGGTACTTGTGTCATGTACCCTATGGGTAGTACTAAATCCAAACAGT--------------------------------------------------------------------------------------------------------------------------------------------------------------------------
>APH_3177
TTGCTACTCATCTTAAGGAACCTGACCAGACTATCAACACTGTCAGCTAGCACGTAGCCAACACTGTCTGGGTCAAATTGCAGAATACGCAGTGGGAAGTTCTGAAGAACCCAGCCTACAGTCAAGACCTTTCCCTCTGGACTTTCATGTTTTTGGTCCCTTGAAAAAGGTCCTGAAAGGTCGCAGGTTTTCCTTGGACATGGAAGTGAAGGCAGCTGTCATAGCCACAGGAATTCTTTGAGCAAGGCACACATTGGTTGGTGGTTCAATGGGACTCGTGCCTAAATGCCTATGGGGATTTCTTTTAACTGGGCAGCACTGTCTCTACTAGACCTCATGAACGGGAACTTTCTGAATGTGCCTTAGACTCCGATGGACTGTACTTCGCCAAATAGTCATCTGTTGGCAACATGTGGTACCAGACTGAACATGGTACCCAAAAATGCTACGAACTTATGACTCACCCTTGTATTTTGAAAAAGTTCACAGACATAATTATTGCCCTACAGTAATTAGGCGAGTGGAAAAATAAATCCGTCTTGAATTTGTCTTGCCTCGTCATAGTACATAATTTTTTTCTCTGCATCATTAAAAATTTGAGCCTGTTTATATATGCTGCTGGTAAACTGTTCATGACCAAAA--AATTATTCTGCAATTGCAAACCCAATAATGAACAATGACACACAGGGAATGTAATAAATAACATTTTCATTTCTTACCTTGACTTGAAGGAGAGGCAGATGTTCAGCAGGTGCTTCTCTAGCCAAAACATGCAGCATGCTTTGCTTTTCACTGTACAAAGTCCATCCATGCTTCACTCTGCCAATAAGTTTCAGAGCAACATTGTACTTTGCTGTCTTTAAAGCAGCCTACAAAATAGAATTGAAAGACTAAAAAGAAATGGATATAATTTTAAATCACTCAGTGACTCATTCACTGAAAGACTACAGAGAAAAGTACATTTAATGGATTCCATGATAATTAATGAACAGTGTAAAACAGTTCTGCATTGTACGATCTCAACGGCAATATTGCGGTGCCCAAACTAGATACTCA--TACATTTTAGATTATGCTACATGCTACTAGTTTTTTGCAAGATATGGTAGAACTTCCAAACCTGTGTCAGGAGCATCCTCAGCTACAACTATCATTTGTGCACTTTATTTGTACCTAAGGCTGCACTGAACCATGTGTGAAAGTATCAATACATTCTGCAAAAATCTTCGAACCTGTAACAAAGAATTTATGTTTTTGCCCATTTATTTCACATTTATTCAGATCACCACACCTATAAACTCATGTAAATTTATCCAGTCACACTTAAGTTTACAAATAAACCTGTACACATCTGGGCCACCTAATGGAGACACAAATCACAATGTACATTGCGTCTGTACACATTTCAGAAAGTGGTTAAACTTGACTCTGTACTTGTGTCATGTACCCTATGGGTAGTACTAAATCCAAATAGTCCAGCTAAAATATCACCTTGATTATATTGTGTGCATAATGGCATACCTTATAAAATATACAGATTTGCTTATATCTAAATCACCCATTCCCGTTAAATCAGTTTCTTACGACTGGTGTTTGTATGGCACTAATTCAGCAAGTGAAGAGCAATTCTTGGAAAATTTTCATG
>APH_1438
---------------------------------------------------------------------------------------------------------------------------------------------------------------------------------------------------------------------------------------------------------------------------------------------------------------------------------------------------------------------------------------------------------------------GCAACATGTGGTACCAGACTGAACATGGTACCCAAAAATGCTACGAACTTATGACTCACCCTTGTATTTTGAAAAAGTTCACAGACATAATTATTGCCCTACAGTAATTAGGCGAGTGGAAAAATAAATCCGTCTTGAATTTGTCTTGCCTCGTCATAGTACATAATTTTTTTCTCTGCATCATTAAAAATTTGAGCCTGTTTATATATGCTGCTGGTAAACTGTTCATGACCAAAA--AATTATTCTGCAATTGCAAACCCAATAATGAACAATGACACACAGGGAATGTAATAAATAACATTTTCATTTCTTACCTTGACTTGAAGGAGAGGCAGATGTTCAGCAGGTGCTTCTCTAGCCAAAACATGCAGCATGCTTTGCTTTTCACTGTACAAAGTCCATCCATGCTTCACTCTGCCAATAAGTTTCAGAGCAACATTGTACTTTGCTGTCTTTAAAGCAGCCTACAAAATAGAATTGAAAGACTAAAAAGAAATGGATATAATTTTAAATCACTCAGTGACTCATTCACTGAAAGACTACAGAGAAAAGTACATTTAATGGATTCCATGATAATTAATGAACA-----------------------------------------------------------------------------------------------------------------------------------------------------------------------------------------------------------------------------------------------------------------------------------------------------------------------------------------------------------------------------------------------------------------------------------------------------------------------------------------------------------------------------------------------------------------------------------------------------------------------------------------------------------------------------
>APH_0723
TTGCTACTCACCTTAAGGAACCTGACCAGACTATCAACTCTGTCAGCTAGCACGTAGCCAACACTGTCTGGGTCAAATTGCAGAATACGCAGTGGGAAGTTCTGAAGAATCCAGCCTACAGTCAAGACCTTTCCCTCTGGACTTTCATGTTTTTGGTCCCTTGAAAAAGGTCCTGAAAGGTCGCAGGTTTTCCTTGGACATGGAAGTGAAGGCAGCTGTCATAGCCACAGGAATTCTTTGAGCAAGGCACACATTGGTTGGTGGTTCAATGGGACTCGTGCCTAAATGCCTATGGGGATTTCTTTTAACTGGGCAGCACTGTCTCTACTAGACTTCATGAACGGGAACTTTCTGAATGTGCCTTAGACTCCGATGGACTGTACTTCGCCAAATAGTCATCTGTTGGCAACATGTGGTACTAGACTGAACATGGTACCCAAAAATGCTACGAACTTATGACTCACCCTTGTATTTTGAAAAAGTTCACAGACATAATTATTGCCCTACAGTAATTAGGCGACTGGAAAAATAAATCCGTCTTGAATTTGTCTTGCCTCGTCATAGTACATAATTTTTTTCTCTGCATCATTAAAAATTTGAGCCTGTTTATATATGCTGCTGGTAAACTGTTCATGACCAAAAAGAATTATTCTGCAATTGCAAACCCAATAAAGAACAATGATACACAGGGAATGTAATAAATAACATTTTCATTTCTTACCTTGACTTGAAGGAGAGGCAGATGTTCAGCAGGTGCTTCTCTAGCCAAAACATGCAGCATGCTTTGCTTTTCACTGTACAAAGTCCATCCATGCTTCACTCTGCCAATAAGTTTCAGAGCAACATTGTACTTTGCTGTCTTTAAAGCAGCCTACAAAATAGAATTGAAAGACTAAAAAGAAATGGATATAATTTTAAATCACTCAGTGACTCATTCACTGAAAGACTACAGAGAAAAGTACATTTAATGGATTCCATGATAATTAATTAACAGTGTAAAACAGCTCTGCATTGTACGATCTCAACGGCAATATTGCGGTGCCCAAACTAGATATTCATAAACATTTTAGATTATGCTACATGCTACTAGTTTTTTGCAAGATATGGTAGAACTTCCAAACCTGTGTCAGGAGCATCCTCAGCTACAACTATCATTTGTGCACTTTATTTGTACCTAAGGCTGCACTGAACCATGCGTGAAAGTATCAATACATTCTGCAAAAATCTTCGAACCTGTAACAAAGAATTTATGTTTTTGCCCATTTATTTCACATTTATTCAGATCACCACACCTATAAACTCATGTAAATTTATCCAGTCACACTTAAGTTTACAAATAAACCTGTACACATCTGGGCCACCTAATGGAGACACAAATCACAATGTACATTGCGTCTGTACACATTTCAGAAAGTGGTTAAACTTGACTCTGTACTTGTGTCATGTACCCTATGGGTAGTACTAAATCCAAATAGTCCAGCTAAAATATCACCTTGATTATACTGTGTGCATAATAGCATACCTTATAAAATATACAGATTTGCTTATATCTAAATCACCCATTCCCGTTAAATCAGTTTCTTACGACCTGTGTTTGTATGGCACTAATTCAGCAAGTGAAGAGCAATTCTTGGAAAATTTTCATG
>APH_0186
TTGCTACTCACCTTAAGGAACCTGACCAGACTATCAACTCTGTCAGCTAGCACGTAGCCAACACTGTCTGGGTCAAATTGCAGAATACGCAGTGGGAAGTTCTGAAGAACCCAGCCTACAGTCAAGACCTTTCCCTCTGGACTTTCATGTTTTTGGTCCCTTGAAAAAGGTCCTGAAAGGTCGCAGGTTTTCCTTGGACATGGAAGTGAAGGCAGCTGTCATAGCCACAGGAATTCTTTGAGCAAGGCACACATTGGTTGGTGGTTCAATGGGACTCGTGCCTAAATGCCTATGGGGATTTCTTTTAACTGGGCAGCACTGTCTCTACTAGACTTCATGAACGGGAACTTTCTGAATGTGCCTTAGACTCCGATGGACTGTACTTCGCCAAATAGTCATCTGTTGGCAACATGTGGTACTAGACTGAACATGGTACCCAAAAATGCTACGAACTTATGACTCACCCTTGTATTTTGAAAAAGTTCACAGACATAATTATTGCCCTACAGTAATTAGGCGAGTGGAAAAATAAATCCGTCTTGAATTTGTCTTGCCTCGTCATAGTACATAATTTTTTTCTCTGCATCATTAAAAATTTGAGCCTGTTTATATATGCTGCTGGTAAACTGTTCATGACCAAAAAGAATTATTCTGCAATTGCAAACCCAATAAAGAACAATGATACACAGGGAATGTAATTAATAACATTTTCATTTCTTACTTTGACTTGAAGGAGAGGCAGATGTTCAGCAGGTGCTTCTCTAGCCAAAACATGCAGCATGCTTTGCTTTTCACTGTACAAAGTCCATCCATGCTTCACTCTGCCAATAAGTTTCAGAGCAACATTGTACTTTGCTGTCTTTAAAGCAGCCTACAAAATAGAATTGAAAGACTAAAAAGAAATGGATATAATTTTAAATCACTCAGTGACTCATTCACTGAAAGACTACAGAGAAAAGTACATTTAATGGATTCCATGATAATTAATGAACAGTGTAAAACAGTTCTGCATTGTACGATCTCAACGGCAATATTGCGGTGCCCAAACTAGATATTCATAAACATTTTAGATTATGCTACATGCTACTAGTTTTTTGCAAGATATGGTAGAACTTCCAAACCTGTGTCAGGAGCATCCTCAGCTACAACTATCATTTGTGCACTTTATTTGTACCTAAGGCTGCACTGAACCATGCGTGAAAGTATCAATACATTCTGCAAAAATCTTCGAACCTGTAACAAAGAATTTATGTTTTTGCCCATTTATTTCACATTTATTCAGATCACCACACCTATAAACTCATGTAAATTTATCCAGTCACACTTAAGTTTACAAATAAACCTGTACACATCTGGGCCACCTAATGGAGACACAAATCACAATGTACATTGTGTCTGTACACATTTCAGAAAGTGGTTAAACTTGACTCTGTACTTGTGTCATGTACCCTATGGGTAGTACTAAATCCAAATAGTCCAGCTAAAATATCACCTTGATTATACTGTGTGCATAATAGCATACCTTATAAAATATACAGATTTGCTTATATCTAAATCACCCATTCCCGTTAAATCAGTTTCTTACGACTGGTGTTTGTATGGCACTAATTCAGCAAGTGAAGAGCAATTCTTGGAAAATTTTCATG
>APH_0185
TTGCTACTCACCTTAAGGAACCTGACCAGACTATCAACTCTGTCAGCTAGCACGTAGCCAACACTGTCTGGGTCAAATTGCAGAATACGCAGTGGGAAGTTCTGAAGAACCCAGCCTACAGTCAAGACCTTTCCCTCTGGACTTTCATGTTTTTGGTCCCTTGAAAAAGGTCCTGAAAGGTCGCAGGTTTTCCTTGGACATGGAAGTGAAGGCAGCTGTCATAGCCACAGGAATTCTTTGAGCAAGGCACACATTGGTTGGTGGTTCAATGGGACTCGTGCCTAAATGCCTATGGGGATTTCTTTTAACTGGGCAGCACTGTCTCTACTAGACTTCATGAACGGGAACTTTCTGAATGTGCCTTAGACTCCGATGGACTGTACTTCGCCAAATAGTCATCTGTTGGCAACATGTGGTACTAGACTGAACATGGTACCCAAAAATGCTACGAACTTATGACTCACCCTTGTATTTTGAAAAAGTTCACAGACATAATTATTGCCCTACAGTAATTAGGCGAGTGGAAAAATAAATCCGTCTTGAATTTGTCTTGCCTCGTCATAGTACATAATTTTTTTCTCTGCATCATTAAAAATTTGAGCCTGTTTATATATGCTGCTGGTAAACTGTTCATGACCAAAAAGAATTATTCTGCAATTGCAAACCCAATAAAGAACAATGATACACAGGGAATGTAATAAATAACATTTTCATTTCTTACTTTGACTTGAAGGAGAGGCAGATGTTCAGCAGGTGCTTCTCTAGCCAAAACATGCAGCATGCTTTGCTTTTCACTGTACAAAGTCCATCCATGCTTCACTCTGCCAATAAGTTTCAGAGCAACATTGTACTTTGCTGTCTTTAAAGCAGCCTACAAAATAGAATTGAAAGACTAAAAAGAAATGGATATAATTTTAAATCACTCAGTGACTCATTCACTGAAAGACTACAGAGAAAAGTACATTTAATGGATTCCACGATAATTAATGAACAGTGTAAAACAGTTCTGCATTGTACGATCTCAACGGCAATATTGTGGTGCCCAAACTAGATATTCATAAACATTTTAGATTATGCTACATGCTACTAGTTTTTTGCAAGATATGGTAGAACTTCCAAACCTGTGTCAGGAGCATCCTCAGCTACAACTATCATTTGTGCACTTTATTTGTACCTAAGGCTGCACTGAACCATGCGTGAAAGTATCAATACATTCTGCAAAAATCTTCGAACCTGTAACAAAGAATTTATGTTTTTGCCCATTTATTTCACATTTATTCAGATCACCACACCTATAAACTCATGTAAATTTATCCAGTCACACTTAAGTTTACAAATAAACCTGTACACATCTGGGCCACCTAATGGAGACACAAATCACAATGTACATTGTGTCTGTACACATTTCAGAAAGTGGTTAAACTTGACTCTGTACTTGTGTCATGTACCCTATGGGTAGTACTAAATCCAAATAGTCCAGCTAAAATATCACCTTGATTATACTGTGTGCATAATAGCATACCTTATAAAATATACAGATTTGCTTATATCTAAATCACCCATTCCCGTTAAATCAGTTTCTTACGACTGGTGTTTGTATGGCACTAATTCAGCAAGTGAAGAGCAATTCTTGGAAAATTTTCATG
>APH_0674
--------------------------------------------------------------------TGGGTCAAATTGCAGAATACGCAGTGGGAAGTTCTGAAGAACCCAGTCTACAGTCAAGACCTTTCCCTCTGGACTTTCAGGTTTTTGGTCCCTTGAAAAAGGTCCTGAAAGGTCGCAGGTTTTCCTTGGACATGGAAGTGAAGGCAGCTGTCACAGCCACAGGAATTCTTTGAGCAAGGCATACATTGGTTGGTGGCTCAATGGGACTCGTGCCTAAATGCCTATGGGGATTTCTTTTAACTGGGCAGCACTGTCTCTACTAGACTTCATGAACGGGAACTTTCTGAATGTGCCTTAGACTCCGACGGACTGTACTTCGCCAAATAGTCATCTGTTGGCAACATGTGGTACTAGACTGAACATGGTACCCAAAAATGCTACGAACTTATGACTCACCCTTGTATTTTGAAAAAGTTCACAGACATAATTATTGCCCTACAGTAATTAGGCGAGTGGAAAAATAAATCCGTCTTGAATTTGTCTTGCCTCGTCATAGTACATAATTTTTTTCTCTGCATCATTAAAAATTTGAGCCTGTTTATATATGCTGCTGGTAAACTGTTCATGACCAAAAAGAATTATTCTGCAATTGCAAACCCAATAAAGAACAATGATACACAGGGAATGTAATAAATAACATTTTCATTTCTTACTTTGACTTGAAGGAGAGGCAGATGTTCAGCAGGTGCTTCTCTAGCCAAAACATGCAGCATGCTTTGCTTTTCACTGTACAAAGTCCATCCATGCTTCACTCTGCCAATAAGTTTCAGAGCAACATTGTACTTTGCTGTCTTTAAAGCAGCCTACAAAATAGAATTGAAAGACTAAAAAGAAATGGATATAATTTTAAATCACTCAGTGACTCATTCACTGAAAGACTACAGAGAAAAGTACATTTAATGGATTCCATGATAATTAATGAACAGTGTAAAACAGTTCTGCATTGTACGATCTCAACGGCAATATTGTGGTGCCCAAACTAGATATTCATAAACATTTTAGATTATGCTACATGCTACTAGTTTTTTGCAAGATATGGTAGAACTTCCAAACCTGTGTCAGGAGCATCCTCAGCTACAACTATCATTTGTGCACTTTATTTGTACCTAAGGCTGCACTGAACCATGCGTGAAAGTATCAATACATTCTGCAAAAATCTTCGAACCTGTAACAAAGAATTTATGTTTTTGCCCATTTATTTCACATTTATTCAGATCACCACACCTATAAACTCATGTAAATTTATCCAGTCACACTTAAGTTTATAAATAAACCTGTACACATCTGGGCCACCTAATGGAGACACAAATCACAATGTACATTGTGTCTGTACACATTTCAGAAAGTGGTTAAACTTGACTCTGTACTTGTGTCATGTACCCTATGGGTAGTACTAAATCCAAATAGTCCAGCTAAAATATCACCTTGATTATACTGTGTGCATAATAGCATACCTTATAAAATATACAGATTTGCTGATATCTAAATCACCCATTCCCGTTAAATCAGTTTCTTACGACTGGTGTTTGTATGGCACTAATTCAGCAAGTGAAGAGCAATTCTTGGACAATTTTCATG
>APH_0717
----------------------------------------------------------------------------------------GCAGTGGGAAGTTCTGAAGAACCCAGTCTACAGTCAAGACCTTTCCCTCTGGACTTTCATGTTTTTGGTCCCTTGAAAAAGGTCCTGAAAGGTCGCAGGTTTTCCTTGGACATGGAAGTGAAGGCAACTGTCACAGCCACAGGAATTCTTTGAGCAAGGCACACATTGGTTGGTGGTTCAATGGGACTCGTGCCTAAATGCCTATGGGGATTTCTTTTAACTGGGCAGCACTGTCTCTACTAGACTTCATGAACGGGAACTTTCTGAATGTGCCTTAGACTCCGACGGACTGTACTTCGCCAAATAGTCATCTGTTGGCAACATGTGGTACTAGACTGAACATGGTACCCAAAAATGCTACGAACTTATGACTCACCCTTGTATTTTGAAAAAGTTCACAGACATAATTATTGCCCTACAGTAATTAGGCGAGTGGAAAAATAAATCCGTCTTGAATTTGTCTTGCCTCGTCATAGTACATAATTTTTTTCTCTGCATCATTAAAAATTTGAGCCTGTTTATATATGCTGCTGGTAAACTGTTCATGACCAAAAAGAATTATTCTGCAATTGCAAACCCAATAAAGAACAATGATACACAGGGAATGTAATAAATAACATTTTCATTTCTTACTTTGACTTGAAGGAGAGGCAGATGTTCAGCAGGTGCTTCTCTAGCCAAAACATGCAGCATGCTTTGCTTTTCACTGTACAAAGTCCATCCATGCTTCACTCTGCCAATAAGTTTCAGAGCAACATTGTACTTTGCTGTCTTTAAAGCAGCCTACAAAATAGAATTGAAAGACTAAAAAGAAATGGATATAATTTTAAATCACTCAGTGACTCATTCACTGAAAGACTACAGAGAAAAGTACATTTAATGGATTCCATGATAATTAATGAACAGTGTAAAACAGTTCTGCATTGTACGATCTCAACGGCAATATTGCGGTGCCCAAACTAGATATTCATAAACATTTTAGATTATGCTACATGCTACTAGTTTTTTGCAAGATATGGTAGAACTTCCAAACCTGTGTCAGGAGCATCCTCAGCTACAACTATCATTTGTGCACTTTATTTGTACCTAAGGCTGCACTGAACCATGCGTGAAAGTATCAATACATTCTGCAAAAATCTTCGAACCTGTAACAAAGAATTTATGTTTTTGCCCATTTATTTCACATTTATTCAGATCACCACACCTATAAACTCATGTAAATTTATCCAGTCACACTTAAGTTTATAAATAAACCTGTACACATCTGGGCCACCTAATGGAGACACAAATCACAATGTACATTGTGTCTGTACACATTTCAGAAAGTGGTTAAACTTGACTCTGTACTTGTGTCATGTACCCTATGGGTAGTACTAAATCCAAATAGTCCAGCTAAAATATCACCTTGATTATACTGTGTGCATAATAGCATACCTTATAAAATATACAGATTTGCTGATATCTAAATCACCCATTCCCGTTAAATCAGTTTCTTACGACTGGTGTTTGTATGGCACTAATTCAGCAAGTGAAGAGCAATTCTTGGAAAATTTTCATG
>APH_3188
TTGCTACTCACCTTAAGGAACCTGACCAGACTATCAACTCTGTCAGCTAGCACGTAGCCAACACTGTCTGGGTCAAATTGCAGAATACGCAGTGGGAAGTTCTGAAGAACCCAGTCTACAGTCAAGACCTTTCCCTCTGGACTTTCATGTTTTTGGTCCCTTGAAAAAGGTCCTGAAAGGTCGCAGGTTTTCCTTGGACATGGAAGTGAAGGCAGCTGTCATAGCCACAGGAATTCTTTGAGCAAGGCACACATTGGTTGGTGGTTCAATGGGACTCGTGCCTAAATGCCTATGGGGATTTCTTTTAACTGGGCAGCACTGTCTCTACTAGACTTCATGAACGGGAACTTTCTGAATGTGCCTTAGACTCCGACGGACTGTACTTCGCCAAATAGTCATCTGTTGGCAACATGTGGTACTAGACTGAACATGGTACCCAAAAATGCTACGAACTTATGACTCACCCTTGTATTTTGAAAAAGTTCACAGACATAATTATTGCCCTACAGTAATTAGGCGAGTGGAAAAATAAATCCGTCTTGAATTTGTCTTGCCTCGTCATAGTACATAATTTTTTTCTCTGCATCATTAAAAATTTGAGCCTGTTTATATATGCTGCTGGTAAACTGTTCATGACCAAAAAGAATTATTCTGCAATTGCAAACCCAATAAAGAACAATGATACACAGGGAATGTAATAAATAACATTTTCATTTCTTACTTTGACTTGAAGGAGAGGCAGATGTTCAGCAGGTGCTTCTCTAGCCAAAACATGCAGCATGCTTTGCTTTTCACTGTACAAAGTCCATCCATGCTTCACTCTGCCAATAAGTTTCAGAGCAACATTGTACTTTGCTGTCTTTAAAGCAGCCTACAAAATAGAATTGAAAGACTAAAAAGAAATGGATATAATTTTAAATCACTCAGTGACTCATTCACTGAAAGACTACAGAGAAAAGTACATTTAATGGATTCCATGATAATTAATGAACAGTGTAAAACAGTTCTGCATTGTACGATCTCAACGGCAATATTGTGGTGCCCAAACTAGATATTCATAAACATTTTAGATTATGCTACATGCTACTAGTTTTTTGCAAGATATGGTAGAACTTCCAAACCTGTGTCAGGAGCATCCTCAGCTACAACTATCATTTGTGCACTTTATTTGTACCTAAGGCTGCACTGAACCATGCGTGAAAGTATCAATACATTCTGCAAAAATCTTCGAACCTGTAACAAAGAATTTATGTTTTTGCCCATTTATTTCACATTTATTCAGATCACCACACCTATAAACTCATGTAAATTTATCCAGTCACACTTAAGTTTATAAATAAACCTGTACACATCTGGGCCACCTAATGGAGACACAAATCACAATGTACATTGTGTCTGTACACATTTCAGAAAGTGGTTAAACTTGACTCTGTACTTGTGTCATGTACCCTATGGGTAGTACTAAATCCAAATAGTCCAGCTAAAAAATCACCTTGATTATACTGTTTGCATAATAGCATACCTTATAAAATATACAGATTTGCTGATATCTAAATCACCCATTCCCGTTAAATCAGTTTCTTAC-------------------------------------------------------------
