# Supplementary material for: ﻿Discovery of a new tarantula species from the Madrean Sky Islands and the first documented instance of syntopy between two montane endemics (Araneae, Theraphosidae, Aphonopelma): a case of prior mistaken identity
Source: Zookeys. 2024 Aug 16;1210:61–98. doi: 10.3897/zookeys.1210.125318 (PMC11344175; doi:10.3897/zookeys.1210.125318)
Supplement: Supplementary material 8 — Phylogenomics files [file zookeys-1210-061_article-125318__-s008.zip › Suppl8/individual_UCE_loci/sl_realigned_uce_2001673.fas]

>APH_5079
-----GTTAATGAGTTAATAACTTTGAATGCAAGCTGTGGTTCGGCGCCCCCTAAAGTGTGGCGCTTGGGGCACATGGCCTGTTTGCTCCCCCCAGACCTGCCACTGTCTGCACATGTGCTGGATAATGAAAGTTTCAGGCCTTATGTTTACGAGAG-TTTTTTTCCCTCAGAACAGGCAGTATAGATTTACCCAGTATAAACATGTATTGGTGTTGGATGTATTATGTTAGTTTATGATCTGAACTTCTGTTCCCTAATGTTGAAAATATAATGCTTTTTTAAATTTTTTAGGTCCATGCATATATAATTAGTTCTTTAAGAAAAGACATGCCAAGTATGTTTGGTAAAGACAGCAAGAAGAAGGAACTTATAAAGAACCTGGCCAATGTGTATACAGAGATACAAAGGGAACACCACATTCCTCTTGGAGATTTTCCTGACATCAGAGAAATGCAAGAAAAGCTTCTGAACTTGGACTTCACCAAATTCCATCCACTAAGGCCCAAACTCTTGGACGCTGTCGATAAGATGCTTGCTGAAGACATCGCACGTCTTATGTCCCAGATCCCACAAGAGCAACAGCAGCATCAGATCCACGAGGAAGAGCAGCAGGTCAAAGGTGGGGCCTTCGATGGACTTCAGCAGAGCCCCTTCACCTTTGGTCGTGGAGAAGGAATTGACGAGGGATCGCTTGATGTGGAGTGGATTGTTGACAAAGAACGCTATAAGTATGATGAAATATTCCAGTCTCTCAATCCAATAGATGGTAAAATTAATGGAGCCAAGGCAAAATCAGAAATGGTAAAATCAAAACTTCCAAATACTGTGCTTGGGAAAGTATGGAAACTTTCTGATTTGGACAAGGATGGTATGCTTGATTCAGATGAGTTTGCACTTGCCATGCATTTAATTAATGTCAAGCTGCAAGGTCATGATTTGCCTCTCGAATTACCCGAGCATCTCATCCCCCCAT
>APH_0772
AATAGGTTAATGAGTTAATAACTTTGAATGCAAGCTGTGGTTCGGCGCCCCCTAAAGTGTGGCGCTTGGGGCACATGGCCTGTTTGCTCCCCCCAGACCTGCCACTGTCTGCACATGTGCTGGATAATGAAAGTTTCAGGCCTTATGTTTACGATAGTTTTTTTTCCCTCAGAACAGGCAGTATAGATTTACCCAGTATAAACATGTATTGGTGTTGGATGTATTATGTTAGTTTTTGATCTGAACTTCTGCTCCCTAATGTTGAAAATATAATGCTTTTTTAAATTTTTTAGGTCCATGCATATATAATTAGTTCTTTAAGAAAAGACATGCCAAGTATGTTTGGTAAAGACAGCAAGAAGAAAGAACTTATAAAGAACCTGGCCAATGTGTATACAGAGATACAAAGGGAACACCACATTCCTCTTGGAGATTTTCCTGACATCAGAGAAATGCAAGAAAAGCTTCTGAACTTGGACTTCACCAAATTCCATCCACTAAGGCCCAAACTCTTGGACACTGTCGATAAGATGCTTGCTGAAGACATTGCACGTCTTATGGGCCAGATCCCACAGGAGCAACAGCAGCATCAGATCCACGAGGAAGAGCAGCAGGTCAAAGGTGGGGCCTTCGATGGACTTAAACAGAGCCCCTTCACCTTTGGTCGTGGAGAAGGAATTGATGAGGGATCGCTTGATGTGGAGTGGATTGTTGACAAAGAACGCTATAAGTATGATGAAATATTCCAATCTCTCAATCCAATAGATGGTAAAATTAATGGAGCCAAGGCAAAATCAGAAATGGTAAAATCAAAACTTCCAAATACTGTGCTTGGGAAAGTATGGAAACTTTCTGATTTGGACAAGGATGG--------------------------------------------------------------------------------------------------------
>APH_1535
---------------------CTTTGAATGCAAGCTGTGGTTCGGCGCCCCCTAAAGTGTGGCGCTTGGGGCACATGGCCTGTTTGCTCCCCCCAGACCTGCCACTGTCTGCACATGTGCTGGATAATGAAAGTTTCAGGCCTTATGTTTACGAGAGTTTTTTTTCCCTCAGAACAGGCAGTATAGATTTACCCAGTATAAACATGTATTGGTGTTGGATGTATTATGTTAGTTTTTGATCTGAACTTCTGCTCCCTAATGTTGAAAATATAATGCTTTTTTAAATTTTTTAGGTCCATGCATATATAATTAGTTCTTTAAGAAAAGACATGCCAAGTATGTTTGGTAAAGACAGCAAGAAGAAGGAACTTATAAAGAACCTGGCCAATGTGTATACAGAGATACAAAGGGAACACCACATTCCTCTTGGAGATTTTCCTGACATCAGAGAAATGCAAGAAAAGCTTCTGAACTTGGACTTCACCAAATTCCATCCACTAAGGCCCAAACTCTTGGACGCTGTCGATAAGATGCTTGCTGAAGACATTGCACGTCTTATGGGCCAGATCCCACAGGAGCAACAGCAGCATCAGATCCACGAGGAAGAGCAGCAGGTCAAAGGTGGGGCCTTCGATGGACTTAAACAGAGCCCCTTCACCTTTGGTCGTGGAGAAGGAATTGATGAGGGATCGCTTGATGTGGAGTGGATTGTTGACAAAGAACGCTATAAGTATGATGAAATATTCCAATCTCTCAATCCAATAGATGGTAAAATTAATGGAGCCAAGGCAAAATCAGAAATGGTAAAATCAAAACTTCCAA---------------------------------------------------------------------------------------------------------------------------------------------------------
>APH_4024
AATAGGTTAATGAGTTAATAACTTTGAATGCAAGCTGTGGTTCGGCACCCCCTAAAGTGTGGCGCTTGGGGCACATGGCCTGTTTGCTCCCCCCAGACCTGCCACTGTCTGCACATGTGCTGGATAATGAAAGTTTCAGGCCTTATGTTTACGAGAGTTTTTTTTCCCTCAGAACAGGCAGTATAGATTTACCCAGTATAAACATGTATTGGTGTTGGATGTATTATGTTAGTTTTTGATCTGAACTTCTGTTCCCTAATGTTGAAAATATAATGCTTTTTTAAATTTTTTAGGTCCATGCATATATAATTAGTTCTTTAAGAAAAGACATGCCAAGTATGTTTGGTAAAGACAGCAAGAAGAAGGAACTTATAAAGAACCTGGCCAATGTGTATACAGAGATACAAAGGGAACACCACATTCCTCTTGGAGATTTTCCTGACATCAGAGAAATGCAAGAAAAGCTTCTGAACTTGGACTTCACCAAATTCCATCCACTAAGGCCCAAACTCTTGGACGCTGTCGATAAGATGCTTGCTGAAGACATTGCACGTCTTATGGGCCAGATCCCACAGGAGCAACAGCAGCATCAGATCCACGAGGAAGAGCAGCAGGTCAAAGGTGGGGCCTTCGATGGACTTAAACAGAGCCCCTTCACCTTTGGTCGTGGAGAAGGAATTGATGAGGGATCGCTTGATGTGGAGTGGATTGTTGACAAAGAACGCTATAAGTATGATGAAATATTCCAGTCTCTCAATCCAATAGATGGTAAAATTAATGGAGCCAAGGCAAAATCAGAAATGGTAAAATCAAAACTTCCAAATACTGTGCTTGGGAAAGTATGGAAACTTTCTGATTTGGACAAGGATGGTATGCTTGATTCAGATGAGTTTGCACTTGCCATGCATTTAATTAATGTCAAGCTGCAAGGTCATGATTTGCCTCTCGAATTACCTGAGCATCTCATCCCCCCAT
>APH_4005
AATAGGTTAATGAGTTAATAACTTTGAATGCAAGCTGTGGTTCGGCGCCCCCTAAAGTGTGGCGCTTGGGGCACATGGCCTGTTTGCTCCCCCCAGACCTGCCACTGTCTGCACATGTGCTGGATAATGAAAGTTTCAGGCCTTATGTTTACGAGAGTTTTTTTTCCCTCAGAACAGGCAGTATAGATTTACCCAGTATAAACATGTATTGGTGTTGGATGTATTATGTTAGTTTTTGATCTGAACTTCTGTTCCCTAATGTTGAAAATATAATGCTTTTTTAAATTTTTTAGGTCCATGCATATATAATTAGTTCTTTAAGAAAAGACATGCCAAGTATGTTTGGTAAAGACAGCAAGAAGAAGGAACTTATAAAGAACCTGGCCAATGTGTATACAGAGATACAAAGGGAACACCACATTCCTCTTGGAGATTTTCCTGACATCAGAGAAATGCAAGAAAAGCTTCTGAACTTGGACTTCACCAAATTCCATCCACTAAGGCCCAAACTCTTGGACGCTGTCGATAAGATGCTTGCTGAAGACATTGCACGTCTTATGGGCCAGATCCCACAGGAGCAACAGCAGCATCAGATCCACGAGGAAGAGCAGCAGGTCAAAGGTGGGGCCTTCGATGGACTTAAACAGAGCCCCTTCACCTTTGGTCGTGGAGAAGGAATTGATGAGGGATCGCTTGATGTGGAGTGGATTGTTGACAAAGAACGCTATAAGTATGATGAAATATTCCAGTCTCTCAATCCAATAGATGGTAAAATTAATGGAGCCAAGGCAAAATCAGAAATGGTAAAATCAAAACTTCCAAATACTGTGCTTGGGAAAGTATGGAAACTTTCTGATTTGGACAAGGATGGTATGCTTGATTCAGATGAGTTTGCACTTGCCATGCATTTAATTAATGTCAAGCTGCAAGGTCATGATTTGCCTCTCGAATTACCTGAGCATCTCATCCCCCCAT
>APH_5001
AATAGGTTAATGAGTTAATAACTTTGAATGCAAGCTGTGGTTCGGCGCCCCCTAAAGTGTGGCGCTTGGGGCACATGGCCTGTTTGCTCCCCCCAGACCTGCCACTGTCTGCACATGTGCTGGATAATGAAAGTTTCAGGCCTTATGTTTACGAGAGTTTTTTTTCCCTCAGAACAGGCAGTATAGATTTACCCAGTATAAACATGTATTGGTGTTGGATGTATTATGTTAGTTTTTGATCTGAACTTCTGTTCCCTAATGTTGAAAATATAATGCTTTTTTAAATTTTTTAGGTCCATGCATATATAATTAGTTCTTTAAGAAAAGACATGCCAAGTATGTTTGGTAAAGACAGCAAGAAGAAGGAACTTATAAAGAACCTGGCCAATGTGTATACAGAGATACAAAGGGAACACCACATTCCTCTTGGAGATTTTCCTGACATCAGAGAAATGCAAGAAAAGCTTCTGAACTTGGACTTCACCAAATTCCATCCACTAAGGCCCAAACTCTTGGACGCTGTCGATAAGATGCTTGCTGAAGACATTGCACGTCTTATGGGCCAGATCCCACAGGAGCAACAGCAGCATCAGATCCACGAGGAAGAGCAGCAGGTCAAAGGTGGGGCCTTCGATGGACTTAAACAGAGCCCCTTCACCTTTGGTCGTGGAGAAGGAATTGATGAGGGATCGCTTGATGTGGAGTGGATTGTTGACAAAGAACGCTATAAGTATGATGAAATATTCCAGTCTCTCAATCCAATAGATGGTAAAATTAATGGAGCCAAGGCAAAATCAGAAATGGTAAAATCAAAACTTCCAAATACTGTGCTTGGGAAAGTATGGAAACTTTCTG------------------------------------------------------------------------------------------------------------------------
>APH_5003
AATAGGTTAATGAGTTAATAACTTTGAATGCAAGCTGTGGTTCGGCGCCCCCTAAAGTGTGGCGCTTGGGGCACATGGCCTGTTTGCTCCCCCCAGACCTGCCACTGTCTGCACATGTGCTGGATAATGAAAGTTTCAGGCCTTATGTTTACGAGAGTTTTTTTTCCCTCAGAACAGGCAGTATAGATTTACCCAGTATAAACATGTATTGGTGTTGGATGTATTATGTTAGTTTTTGATCTGAACTTCTGTTCCCTAATGTTGAAAATATAATGCTTTTTTAAATTTTTTAGGTCCATGCATATATAATTAGTTCTTTAAGAAAAGACATGCCAAGTATGTTTGGTAAAGACAGCAAGAAGAAGGAACTTATAAAGAACCTGGCCAATGTGTATACAGAGATACAAAGGGAACACCACATTCCTCTTGGAGATTTTCCTGACATCAGAGAAATGCAAGAAAAGCTTCTGAACTTGGACTTCACCAAATTCCATCCACTAAGGCCCAAACTCTTGGACGCTGTCGATAAGATGCTTGCTGAAGACATTGCACGTCTTATGGGCCAGATCCCACAGGAGCAACAGCAGCATCAGATCCACGAGGAAGAGCAGCAGGTCAAAGGTGGGGCCTTCGATGGACTTAAACAGAGCCCCTTCACCTTTGGTCGTGGAGAAGGAATTGATGAGGGATCGCTTGATGTGGAGTGGATTGTTGACAAAGAACGCTATAAGTATGATGAAATATTCCAGTCTCTCAATCCAATAGATGGTAAAATTAATGGAGCCAAGGCAAAATCAGAAATGGTAAAATCAAAACTTCCAAATACTGTGCTTGGGAAAGTATGGAAACTTTCTGATTTGGACAAGGATGGTATGCTTGATTCAGATGAGTTTGCACTTGCCATGCATTTAATTAATGTCAAGCTGCAAGGTCATGATTTGCCTCTCGAATTACCTGAGCATCTCATCCCCCCAT
>APH_4029
------------------------------------------------------------GGCGCTTGGGGCACATGGCCTGTTTGCTCCCCCCAGACCTGCCACTGTCTGCACATGTGCTGGATAATGAAAGTTTCAGGCCTTATGTTTACGAGAGTTTTTTTTCCCTCAGAACAGGCAGTATAGATTTACCCAGTATAAACATGTATTGGTGTTGGATGTATTATGTTAGTTTTTGATCTGAACTTCTGTTCCCTAATGTTGAAAATATAATGCTTTTTTAAATTTTTTAGGTCCATGCATATATAATTAGTTCTTTAAGAAAAGACATGCCAAGTATGTTTGGTAAAGACAGCAAGAAGAAGGAACTTATAAAGAACCTGGCCAATGTGTATACAGAGATACAAAGGGAACACCACATTCCTCTTGGAGATTTTCCTGACATCAGAGAAATGCAAGAAAAGCTTCTGAACTTGGACTTCACCAAATTCCATCCACTAAGGCCCAAACTCTTGGACGCTGTCGATAAGATGCTTGCTGAAGACATTGCACGTCTTATGGGCCAGATCCCACAGGAGCAACAGCAGCATCAGATCCACGAGGAAGAGCAGCAGGTCAAAGGTGGGGCCTTCGATGGACTTAAACAGAGCCCCTTCACCTTTGGTCGTGGAGAAGGAATTGATGAGGGATCGCTTGATGTGGAGTGGATTGTTGACAAAGAACGCTATAAGTATGATGAAATATTCCAGTCTCTCAATCCAATAGATGGTAAAATTAATGGAGCCAAGGCAAAATCAGAAATGGTAAAATCAAAACTTCCAAATACTGTGCTTGGGAAAGTATGGAAACTTTCTGATTTGGACAAGGATGGTATGCTTGATTCAGATGAGTTTGCACTTGCCATG----------------------------------------------------------------------
>APH_0622
AATAGGTTAATGAGTTAATAACTTTGAATGCAAGCTGTGGTTCGGCGCCCCCTAAAGTGTGGCGCTTGGGGCACATGGCCTGTTTGCTCCCCCCAGACCTGCCACTGTCTGCACATGTGCTGGATAATGAAAGTTTCAGGCCTTATGTTTACGAGAGTTTTTTTTCCCTCAGAACAGGCAGTATAGATTTACCCAGTATAAACATGTATTGGTGTTGGATATATTATGTTAGTTTTTGATCTGAACTTCTGTTTCCTAATGTTGAAAATATAATGCTTTTTTAAATTTTTTAGGTCCATGCATATATAATTAGTTCTTTAAGAAAAGACATGCCAAGTATGTTTGGTAAAGAGAGCAAGAAGAAGGAACTTATAAAGAACCTGGCCAATGTGTATACAGAGATACAAAGGGAACACCACATTCCTCTTGGAGATTTTCCTGACATCAGAGAAATGCAAGAAAAGCTTCTGAACTTGGACTTCACCAAATTCCATCCACTAAGGCCCAAACTCTTGGACACTGTCGATAAGATGCTTGCTGAAGACATTGCACGTCTTATGGGCCAGATCCCACAAGAGCAACAGCAGCATCAGATCCATGAGGAAGAGCAGCAGGTCAAAGGTGGGGCCTTCGATGGACTTCAACAGAGCCCCTTCACCTTTGGTCGTGGAGAAGGAATTGATGAGGGATCGCTTGATGTGGAGTGGATTGTTGACAAAGAACGCTATAAGT---------------------------------------------------------------------------------------------------------------------------------------------------------------------------------------------------------------------------------------------------
>APH_1602
----------------AATAACTTTGAATGCAAGCTGTGGTTCGGCGCCCCCTAAAGTGTGGCGCTTGGGGCACATGGCCTGTTTGCTCCCCCCAGACCTGCCACTGTCTGCACATGTGCTGGATAATGAAAGTTTCAGGCCTTATGTTTACGAGAGTTTTTTTTCCCTCAGAACAGGCAGTATAGATTTACCCAGTATAAACATGTATTGGTGTTGGATATATTATGTTAGTTTTTGATCTGAACTTCTGTTCCCTAATGTTGAAAATATAATGCTTTTTTAAATTTTTTAGGTCCATGCATATATAATTAGTTCTTTAAGAAAAGACATGCCAAGTATGTTTGGTAAAGAGAGCAAGAAGAAGGAACTTATAAAGAACCTGGCCAATGTGTATACAGAGATACAAAGGGAACACCACATTCCTCTTGGAGATTTTCCTGACATCAGAGAAATGCAAGAAAAGCTTCTGAACTCGGACTTCACCAAATTCCATCCACTAAGGCCCAAACTCTTGGACACTGTCGATAAGATGCTTGCTGAAGACATTGCACGTCTTATGGGCCAGATCCCACAAGAGCAACAGCAGCATCAGATCCATGAGGAAGAGCAGCAGGTCAAAGGTGGGGCCTTCGATGGACTTCAACAGAGCCCCTTCACCTTTGGTCGTGGAGAAGGAATTGATGAGGGATCGCTTGATGTGGAGTGGATTGTTGACAAAGAACGCTATAAGTATGATGAAATATTCCAGTCTCTCAATCCAATAGATGGTAAAATTAATGGAGCCAAGGCAAAATCAGAAATGGTAAAATCAAAACTTCCAAATACTGTGCTTGGGAAGGTATGGAAACTTTCTGATTTGGACAAGGATGGTATGCTTGATTCAGATGAGTTTGCACTTGCCATGCATTTAATTAATGTCAAGCTGCAAGGTCATGATTTGCCTCTCGAATTACCTGAGCATCTCATCCCCCCAT
>APH_0880
---AGGTTAATGAGTTAATAACTTTGAATGCAAGCTGTGGTTCGGCGCCCCCTAAAGTGTGGCGCTTGGGGCACATGGCCTGTTTGCTCCCCCCAGACCTGCCACTGTCTGCACATGTGCTGGATAATGAAAGTTTCAGGCCTTATGTTTACGAGAGTTTTTTTTCCCTCAGAACAGGCAGTATAGATTTACCCAGTATAAACATGTATTGGTGTTGGATATATTATGTTAGTTTTTGATCTGAACTTCTGTTCCCTAATGTTGAAAATATAATGCTTTTTTAAATTTTTTAGGTCCATGCATATATAATTAGTTCTTTAAGAAAAGACATGCCAAGTATGTTTGGTAAAGAGAGCAAGAAGAAGGAACTTATAAAGAACCTGGCCAATGTGTATACAGAGATACAAAGGGAACACCACATTCCTCTTGGAGATTTTCCTGACATCAGAGAAATGCAAGAAAAGCTTCTGAACTTGGACTTCACCAAATTCCATCCACTAAGGCCCAAACTCTTGGACACTGTCGATAAGATGCTTGCTGAAGACATTGCACGTCTTATGGGCCAGATCCCACAAGAGCAACAGCAGCATCAGATCCATGAGGAAGAGCAGCAGGTCAAAGGTGGGGCCTTCGATGGACTTCAACAGAGCCCCTTCACCTTTGGTCGTGGAGAAGGAATTGATGAGGGATCGCTTGATGTGGAGTGGATTGTTGACAAAGAACGCTATAAGTATGATGAAATATTCCAGTCTCTCAATCCAATAGATGGTAAAATTAATGGAGCCAAGGCAAAATCAGAAATGGTAAAATCAAAACTTCCAAATACTGTGCTTGGGAAGGTATGGAAACTTTCTGATTTGGACAAGGATGGTATGCTTGATTCAGATGAGTT-----------------------------------------------------------------------------------
>APH_0683
AATAGGTTAATGAGTTAATAACTTTGAATGCAAGCTGTGGTTTGGCGCCCCCTAAAGTGTGGCGCTTGGGGCACATGGCCTGTTTGCTCCCCCCAGACCTGCCACTGTCTGCACATGTGCTGGATAATGAAAGTTTCAGGCCTTATGTTTACGAGAGTTTTTTTTCCCTCAGAACAGGCAGTATAGATTTACCCAGTATAAGCATGTATTAGTGTTGGATATATTATGTTAGTTTTTGATCTGAACTTCTGTTCCCTAATGTTGAAAATATAATGCTTTTTTAAATTTTTTAGGTCCATTCATATATAATTAGTTCTTTAAGAAAAGACATGCCAAGTATGTTTGGTAAAGAGAGCAAGAAGAAGGAACTTATAAAGAACCTGGCCAATGTGTATACAGAGATACAAAGGGAACACCACATTCCTCTTGGAGATTTTCCTGACATCAGAGAAATGCAAGAAAAGCTTCTGAACTTGGACTTCACCAAATTCCATCCACTAAGGCCCAAACTCTTGGACGCTGTCGATAAGATGCTTGCTGAAGACATCGCACGTCTTATGGGCCAGATCCCACAAGAGCAACAGCAGCATCAGATCCACGAGGAAGAGCAGCAGGTCAAAGGTGGGGCCTTCGATGGACTTCAACAGAGCCCCTTCACCTTTGGTCGTGGAGAAGGAATTGATGAGGGATCGCTTGATGTGGAGTGGATTGTTGACAAAGAACGCTATAAGTATGATGAAATATTCCAGTCTCTCAATCCAATAGATGGTAAAATTAATGGAGCCAAGGCAAAATCAGAAATGGTAAAATCAAAACTTCCAAATACTGTGCTTGGGAAGGTATGGAAACTTTCTGATTTGGACAAGGATGGTATGCTTGATTCAGATGAGTTTGCACTTGCCATGCATTTAATTAATGTCAAGCTGCAAGGTCATGATTTGCCTCTCGAATTACCTGAGCATCTCATCCCCCCAT
>APH_0723
-ATAGGTTAATGAGTTAATAACTTTGAATGCAAGCTGTGGTTTGGCGCCCCCTAAAGTGTGGCGCTTGGGGCACATGGCCTGTTTGCTCCCCCCAGACCTGCCACTGTCTGCACATGTGCTGGATAATGAAAGTTTCAGGCCTTATGTTTACGAGAGTTTTTTTTCCCTCAGAACAGGCAGTATAGATTTACCCAGTATAAACATGTATTGGTGTTGGATATATTATGTTAGTTTTTGATCTGAACTTCTGTTCCCTAATGTTGAAAATATAATGCTTTTTTAAATTTTTTAGGTCCATTCATATATAATTAGTTCTTTAAGAAAAGACATGCCAAGTATGTTTGGTAAAGAGAGCAAGAAGAAGGAACTTATAAAGAACCTGGCCAATGTGTATACAGAGATACAAAGGGAACACCACATTCCTCTTGGAGATTTTCCTGACATCAGAGAAATGCAAGAAAAGCTTCTGAACTTGGACTTCACCAAATTCCATCCACTAAGGCCCAAACTCTTGGACGCTGTCGATAAGATGCTTGCTGAAGACATCGCACGTCTTATGGGCCAGATCCCACAAGAGCAACAGCAGCATCAGATCCACGAGGAAGAGCAGCAGGTCAAAGGTGGGGCCTTCGATGGACTTCAACAGAGCCCCTTCACCTTTGGTCGTGGAGAAGGAATTGATGAGGGATCGCTTGATGTGGAGTGGATTGTTGACAAAGAACGCTATAAGTATGATGAAATATTCCAGTCTCTCAATCCAATAGATGGTAAAATTAATGGAGCCAAGGCAAAATCAGAAATGGTAAAATCAAAACTTCCAAATACTGTGCTTGGGAAGGTATGGAAACTTTCTGATTTGGACAAGGATGGTATGCTTGATTCAGATGAGTTTGCACTTGCCATGCATTTAATTAATGTCAAGCTGCAAGGTCATGATTTGCCTCTC----------------------------
>APH_4021
AATAGGTTAATGAGTTAATAACTTTGAATGCAAGCTGTGGTTTGGCGCCCCCTAAAGTGTGGCGCTTGGGGCACATGGCCTGTTTGCTCCCCCCAGACCTGCCACTGTCTGCACATGTGCTGGATAATGAAAGTTTCAGGCCTTATGTTTACGAGAGTTTTTTTTCCCTCAGAACAGGCAGTATAGATTTACCCAGTATAAACATGTATTGGTGTTGGATATATTATGTTAGTTTTTGATCTGAACTTCTGTTCCCTAATGTTGAAAATATAATGCTTTTTTAAATTTTTTAGGTCCATTCATATATAATTAGTTCTTTAAGAAAAGACATGCCAAGTATGTTTGGTAAAGAGAGCAAGAAGAAGGAACTTATAAAGAACCTGGCCAATGTGTATACAGAGATACAAAGGGAACACCACATTCCTCTTGGAGATTTTCCTGACATCAGAGAAATGCAAGAAAAGCTTCTGAACTTGGACTTCACCAAATTCCATCCACTAAGGCCCAAACTCTTGGACGCTGTCGATAAGATGCTTGCTGAAGACATCGCACGTCTTATGGGCCAGATCCCACAAGAGCAACAGCAGCATCAGATCCACGAGGAAGAGCAGCAGGTCAAAGGTGGGGCCTTCGATGGACTTCAACAGAGCCCCTTCACCTTTGGTCGTGGAGAAGGAATTGATGAGGGATCGCTTGATGTGGAGTGGATTGTTGACAAAGAACGCTATAAGTATGATGAAATATTCCAGTCTCTCAATCCAATAGATGGTAAAATTAATGGAGCCAAGGCAAAATCAGAAATGGTAAAATCAAAACTTCCAAATACTGTGCTTGGGAAGGTATGGAAACTTTCTGATTTGGACAAGGATGGTATGCTTGATTCAGATGAGTTTGCACTTGCCATGCATTTAATTAATGTCAAGCTGCAAGGTC------------------------------------------
>APH_3191
AATAGGTTAATGAGTTAATAACTTTGAATGCAAGCTGTGGTTTGGCGCCCCCTAAAGTGTGGCGCTTGGGGCACATGGCCTGTTTGCTCCCCCCAGACCTGCCACTGTCTGCACATGTGCTGGATAATGAAAGTTTCAGGCCTTATGTTTACGAGAGTTTTTTTTCCCTCAGAACAGGCAGTATAGATTTACCCAGTATAAACATGTATTGGTGTTGGATATATTATGTTAGTTTTTGATCTGAACTTCTGTTCCCTAATGTTGAAAATATAATGCTTTTTTAAATTTTTTAGGTCCATTCATATATAATTAGTTCTTTAAGAAAAGACATGCCAAGTATGTTTGGTAAAGAGAGCAAGAAGAAGGAACTTATAAAGAACCTGGCCAATGTGTATACAGAGATACAAAGGGAACACCACATTCCTCTTGGAGATTTTCCTGACATCAGAGAAATGCAAGAAAAGCTTCTGAACTTGGACTTCACCAAATTCCATCCACTAAGGCCCAAACTCTTGGACGCTGTCGATAAGATGCTTGCTGAAGACATCGCACGTCTTATGGGCCAGATCCCACAAGAGCAACAGCAGCATCAGATCCACGAGGAAGAGCAGCAGGTCAAAGGTGGGGCCTTCGATGGACTTCAACAGAGCCCCTTCACCTTTGGTCGTGGAGAAGGAATTGATGAGGGATCGCTTGATGTGGAGTGGATTGTTGACAAAGAACGCTATAAGTATGATGAAATATTCCAGTCTCTCAATCCAATAGATGGTAAAATTAATGGAGCCAAGGCAAAATCAGAAATGGTAAAATCAAAACTTCCAAATACTGTGCTTGGGAAGGTATGGAAACTTTCTGATTTGGACAAGGATGGTATGCTTGATTCAGATGAGTTTGCACTTGCCATGCATTTAATTAATGTCAAGCTGCAAGGTCATGATTTGCCTCTCGAATTACCCGAGCATCTCATCCCCCCAT
>APH_0136
----GGTTAATGAGTTAATAACTTTGAATGCAAGCTGTGGTTTGGCGCCCCCTAAAGTGTGGCGCTTGGGGCACATGGCCTGTTTGCTCCCCCCAGACCTGCCACTGTCTGCACATGTGCTGGATAATGAAAGTTTCAGGCCTTATGTTTACGAGAGTTTTTTTTCCCTCAGAACAGGCAGTATAGATTTACCCAGTATAAACATGTATTGGTGTTGGATATATTATGTTAGTTTTTGATCTGAACTTCTGTTCCCTAATGTTGAAAATATAATGCTTTTTTAAATTTTTTAGGTCCATTCATATATAATTAGTTCTTTAAGAAAAGACATGCCAAGTATGTTTGGTAAAGAGAGCAAGAAGAAGGAACTTATAAAGAACCTGGCCAATGTGTATACAGAGATACAAAGGGAACACCACATTCCTCTTGGAGATTTTCCTGACATCAGAGAAATGCAAGAAAAGCTTCTGAACTTGGACTTCACCAAATTCCATCCACTAAGGCCCAAACTCTTGGACGCTGTCGATAAGATGCTTGCTGAAGACATCGCACGTCTTATGGGCCAGATCCCACAAGAGCAACAGCAGCATCAGATCCACGAGGAAGAGCAGCAGGTCAAAGGTGGGGCCTTCGATGGACTTCAACAGAGCCCCTTCACCTTTGGTCGTGGAGAAGGAATTGATGAGGGATCGCTTGATGTGGAGTGGATTGTTGACAAAGAACGCTATAAGTATGATGAAATATTCCAGTCTCTCAATCCAATAGATGGTAAAATTAATGGAGCCAAGGCAAAATCAGAAATGGTAAAATCAAAACTTCCAAATACTGTGCTTGGGAAGGTATGGAAACTTTCTGATTTGGACAAGGATGGTATGCTTGATTCAGATGAGTTTGCACTTGCCATGCATTTAATTAATGTCAAGCTGCAAGGTCATGATTTGCCTCTCGAATTACCCGAGCATCTCATCCCCCCAT
>APH_3177
AATAGGTTAATGAGTTAATAACTTTGAATGCAAGCTGTGGTTTGGCGCCCCCTAAAGTGTGGCGCTTGGGGCACATGGCCTGTTTGCTCCCCCCAGACCTGCCACTGTCTGCACATGTGCTGGATAATGAAAGTTTCAGGCCTTATGTTTACGAGAGTTTTTTTTCCCTCAGAACAGGCAGTATAGATTTACCCAGTATAAACATGTATTGGTGTTGGATATATTATGTTAGTTTTTGATCTGAACTTCTGTTCCCTAATGTTGAAAATATAATGCTTTTTTAAATTTTTTAGGTCCATTCATATATAATTAGTTCTTTAAGAAAAGACATGCCAAGTATGTTTGGTAAAGAGAGCAAGAAGAAGGAACTTATAAAGAACCTGGCCAATGTGTATACAGAGATACAAAGGGAACACCACATTCCTCTTGGAGATTTTCCTGACATCAGAGAAATGCAAGAAAAGCTTCTGAACTTGGACTTCACCAAATTCCATCCACTAAGGCCCAAACTCTTGGACGCTGTCGATAAGATGCTTGCTGAAGACATCGCACGTCTTATGGGCCAGATCCCACAAGAGCAACAGCAGCATCAGATCCACGAGGAAGAGCAGCAGGTCAAAGGTGGGGCCTTCGATGGACTTCAACAGAGCCCCTTCACCTTTGGTCGTGGAGAAGGAATTGATGAGGGATCGCTTGATGTGGAGTGGATTGTTGACAAAGAACGCTATAAGTATGATGAAATATTCCAGTCTCTCAATCCAATAGATGGTAAAATTAATGGAGCCAAGGCAAAATCAGAAATGGTAAAATCAAAACTTCCAAATACTGTGCTTGGGAAGGTATGGAAACTTTCTGATTTGGACAAGGATGGTATGCTTGATTCAGATGAGTTTGCACTTGCCATGCATTTAATTAATGTCAAGCTGCAAGGTCATGATTTGCCTCTCGAATTACCCGAGCATCTCATCCCCCCAT
>APH_0185
AATAGGTTAATGAGTTAATAACTTTGAATGCAAGCTGTGGTTCGGTACCCCCTAAAGTGTGGCGCTTGGGGCACATGGCCTGTTTGCTCCCCCCAGACCTGCCACTGTCTGCACATGTGCTGGATAATGAAAGTTTCAGGCCTTATGTTTACAAGAGTTTTTTTTCCCTCAGAACAGGCAGTATAGATTTACCCAGTATAAACATGTATTGGTGTTGGATATATTATGTTAGTTTTTGATCTGAACTTCTGTTCCCTAATGTTGAAAATATAATGCTTTTTTAAATTTTTTAGGTCCATGCATATATAATTAGTTCTTTAAGAAAAGACATGCCAAGTATGTTTGGTAAAGAGAGCAAGAAGAAGGAACTTATAAAGAACCTGGCCAATGTGTATACAGAGATACAAAGGGAACACCATATTCCTCTTGGAGATTTTCCTGACATCAGAGAAATGCAAGAAAAGCTTCTGAACTTGGACTTCACCAAATTCCATCCACTAAGGCCCAAACTCTTGGACGCTGTCGATAAGATGCTTGCTGAAGACATCGCACGTCTTATGGGCCAGATCCCACAAGAGCAACAGCAGCATCAGATCCACGAGGAAGAGCAGCAGGTCAAAGGTGGGGCCTTCGATGGACTTCAACAGAGCCCCTTCACCTTTGGTCGTGGAGAAGGAATTGATGAGGGATCGCTTGATGTGGAGTGGATTGTTGACAAAGAACGCTATAAGTATGATGAAATATTCCAGTCTCTCAATCCAATAGATGGTAAAATTAATGGAGCCAAGGCAAAATCAGAAATGGTAAAATCAAAACTTCCAAATACTGTGCTTGGGAAGGTATGGAAACTTTCTGATTTGGACAAGGATGGTATGCTTGATTCAGATGAGTTTGCACTTGCCATGCATTTAATTAATGTCAAGCTGCAAGGTCATGATTTGCCTCTCGAATTACCTGAGCATCTCATCCCCCCAT
>APH_0717
AATAGGTTAATGAGTTAATAACTTTGAATGCAAGCTGTGGTTCGGCGCCCCCTAAAGTGTGGCGCTTGGGGCACATGGCCTGTTTGCTCCCCCCAGACCTGCCACTGTCTGCACATGTGCTGGATAATGAAAGTTTCAGGCCTTATGTTTACGAGAGTTTTTTTTCCCTCAGAACAGGCAGTATAGATTTACCCAGTATAAACATGTATTGGTGTTGGATATATTATGTTAGTTTTTGAGCTGAACTTCTGTTCCCTAATGTTGAAAATATAATGCTTTTTTAAATTTTTTAGGTCCATGCATATATAATTAGTTCTTTAAGAAAAGACATGCCAAGTATGTTTGGTAAAGAGAGCAAGAAGAAGGAACTTATAAAGAACCTGGCCAATGTGTATACAGAGATACAAAGGGAACACCACATTCCTCTTGGAGATTTTCCTGACATCAGAGAAATGCAAGAAAAGCTTCTGAACTTGGACTTCACCAAATTCCATCCACTAAGGCCCAAACTCTTGGACGCTGTCGATAAGATGCTTGCTGAAGACATCGCACGTCTTATGGGCCAGATCCCACAAGAGCAACAGCAGCATCAGATCCACGAGGAAGAGCAGCAGGTCAAAGGTGGGGCCTTCGATGGACTTCAACAGAGCCCCTTCACCTTTGGTCGTGGAGAAGGAATTGATGAGGGATCGCTTGATGTGGAGTGGATTGTTGACAAAGAACGCTATAAGTATGATGAAATATTCCAGTCTCTCAATCCAATAGATGGTAAAATTAATGGAGCCAAGGCAAAATCAGAAATGGTAAAATCAAAACTTCCAAATACTGTGCTTGGGAAGGTATGGAAACTTTCTGATTTGGACAAGGATGGTATGCTTGATTCAGATGAGTTTGCACTTGCCATGCATTTAATTAATGTCAAGCTGCAAGGTCATGATTTGCCTCTCGAATTACCTGAGCATCTCATCCCCCCAT
>APH_0186
-------TAATGAGTTAATAACTTTGAATGCAAGCTGTGGTTCGGCGCCCCCTAAAGTGTGGCGCTTGGGGCACATGGCCTGTTTGCTCCCCCCAGACCTGCCACTGTCTGCACATGTGCTGGATAATGAAAGTTTCAGGCCTTATGTTTACGAGAGTTTTTTTTCCCTCAGAACAGGCAGTATAGATTTACCCAGTATAAACATGTATTGGTGTTGGATATATTATGTTAGTTTTTGATCTGAACTTCTGTTCCCTAATGTTGAAAATATAATGCTTTTTTAAATTTTTTAGGTCCATGCATATATAATTAGTTCTTTAAGAAAAGACATGCCAAGTATGTTTGGTAAAGAGAGCAAGAAGAAGGAACTTATAAAGAACCTGGCCAATGTGTATACAGAGATACAAAGGGAACACCATATTCCTCTTGGAGATTTTCCTGACATCAGAGAAATGCAAGAAAAGCTTCTGAACTTGGACTTCACCAAATTCCATCCACTAAGGCCCAAACTCTTGGACGCTGTCGATAAGATGCTTGCTGAAGACATCGCACGTCTTATGGGCCAGATCCCACAAGAGCAACAGCAGCATCAGATCCACGAGGAAGAGCAGCAGGTCAAAGGTGGGGCCTTCGATGGACTTCAACAGAGCCCCTTCACCTTTGGTCGTGGAGAAGGAATTGATGAGGGATCGCTTGATGTGGAGTGGATTGTTGACAAAGAACGCTATAAGTATGATGAAATATTCCAGTCTCTCAATCCAATAGATGGTAAAATTAATGGAGCCAAGGCAAAATCAGAAATGGTAAAATCAAAACTTCCAAATACTGTGCTTGGGAAGGTATGGAAACTTTCTGATTTGGACAAGGATGGTATGCTTGATTCAGATGAGTTTGCACTTGCCATGCATTTAATTAATGTCAAGCTGCAAGGTCATGATTTGCCTCTCGAATTACCTGAGCATCTCATCCCCCCAT
>APH_0674
AATAGGTTAATGAGTTAATAACGTTGAATGCAAGCTGTGGTTCGGCGCCCCCTAAAGTGTGGCGCTTGGGGCACATGGCCTGTTTGCTCCCCCCAGACCTGCCACTGTCTGCACATGTGCTGGATAATGAAAGTTTCAGGCCTTATGTTTACGAGAGTTTTTTTTCCCTCAGAACAGGCAGTATAGATTTACCCAGTATAAACATGTATTGGTGTTGGATATATTATGTTAGTTTTTGATCTGAACTTCTGTTCCCTAATGTTGAAAATATAATGCTTTTTTAAATTTTTTAGGTCCATGCATATATAATTAGTTCTTTAAGAAAAGACATGCCAAGTATGTTTGGTAAAGAGAGCAAGAAGAAGGAACTTATAAAGAACCTGGCCAATGTGTATACAGAGATACAAAGGGAACACCATATTCCTCTTGGAGATTTTCCTGACATCAGAGAAATGCAAGAAAAGCTTCTGAACTTGGACTTCACCAAATTCCATCCACTAAGGCCCAAACTCTTGGACGCTGTCGATAAGATGCTTGCTGAAGACATCGCACGTCTTATGGGCCAGATCCCACAAGAGCAACAGCAGCATCAGATCCACGAGGAAGAGCAGCAGGTCAAAGGTGGGGCCTTCGATGGACTTCAACAGAGCCCCTTCACCTTTGGTCGTGGAGAAGGAATTGATGAGGGATCGCTTGATGTGGAGTGGATTGTTGACAAAGAACGCTATAAGTATGATGAAATATTCCAGTCTCTCAATCCAATAGATGGTAAAATTAATGGAGCCAAGGCAAAATCAGAAATGGTAAAATCAAAACTTCCAAATACTGTGCTTGGGAAGGTATGGAAACTTTCTGATTTGGACAAGGATGGTATGCTTGATTCAGATGAGTTTGCACTTGCCATGCATTTAATTAATGTCAAGCTGCAAGGTCATGATTTGCCTCTCGAATTACCTGAGCATCTCATCCCCCCAT
>APH_3188
AATAGGTTAATGAGTTAATAACGTTGAATGCAAGCTGTGGTTCGGCGCCCCCTAAAGTGTGGCGCTTGGGGCACATGGCCTGTTTGCTCCCCCCAGACCTGCCACTGTCTGCACATGTGCTGGATAATGAAAGTTTCAGGCCTTATGTTTACGAGAGTTTTTTTTCCCTCAGAACAGGCAGTATAGATTTACCCAGTATAAACATGTATTGGTGTTGGATATATTATGTTAGTTTTTGATCTGAACTTCTGTTCCCTAATGTTGAAAATATAATGCTTTTTTAAATTTTTTAGGTCCATGCATATATAATTAGTTCTTTAAGAAAAGACATGCCAAGTATGTTTGGTAAAGAGAGCAAGAAGAAGGAACTTATAAAGAACCTGGCCAATGTGTATACAGAGATACAAAGGGAACACCATATTCCTCTTGGAGATTTTCCTGACATCAGAGAAATGCAAGAAAAGCTTCTGAACTTGGACTTCACCAAATTCCATCCACTAAGGCCCAAACTCTTGGACGCTGTCGATAAGATGCTTGCTGAAGACATCGCACGTCTTATGGGCCAGATCCCACAAGAGCAACAGCAGCATCAGATCCACGAGGAAGAGCAGCAGGTCAAAGGTGGGGCCTTCGATGGACTTCAACAGAGCCCCTTCACCTTTGGTCGTGGAGAAGGAATTGATGAGGGATCGCTTGATGTGGAGTGGATTGTTGACAAAGAACGCTATAAGTATGATGAAATATTCCAGTCTCTCAATCCAATAGATGGTAAAATTAATGGAGCCAAGGCAAAATCAGAAATGGTAAAATCAAAACTTCCAAATACTGTGCTTGGGAAGGTATGGAAACTTTCTGATTTGGACAAGGATGGTATGCTTGATTCAGATGAGTTTGCACTTGCCATGCATTTAATTAATGTCAAGCTGCAAGGTCATGATTTGCCTCT-----------------------------
