# Supplementary material for: ﻿Discovery of a new tarantula species from the Madrean Sky Islands and the first documented instance of syntopy between two montane endemics (Araneae, Theraphosidae, Aphonopelma): a case of prior mistaken identity
Source: Zookeys. 2024 Aug 16;1210:61–98. doi: 10.3897/zookeys.1210.125318 (PMC11344175; doi:10.3897/zookeys.1210.125318)
Supplement: Supplementary material 8 — Phylogenomics files [file zookeys-1210-061_article-125318__-s008.zip › Suppl8/individual_UCE_loci/sl_realigned_uce_2001676.fas]

>APH_1357
-----------------------------------------------------------------------------------------------------------------------------------------------------------------------------------------------------------------------------------------------------------------------------------------------------------------------------------------------------------ACCTAA-----------------------------------------GCCTACACT------------------------CTTTCC------------CTACACGACGCTC-------------------------------------------------------------------------------------------------------------------TTCCGATCT----------------------------------------------------------GTTTGTAATCAGCCATAAGATGGATGTATGTTATACGGTTATTCTCTGTAACAGGAATATTTGAACCCCCAGGCTGCAGTTCAATTATTTCATTTTCTCCAAGCTCACTACTCATAACTGTGAAATCTAATCCCAGATCACTAATGTCACCATCATATGTTTTCAGATATAAAAGATTTTTGTAGATAACAGGATCTAATGACTGTAAATGATGGATATCAAGATCAGTTGACTGCTGGGC------------------------------------------------------------------------------------------------------------------------------------------------------------------------------------------------------------------------------------------------------------------------------------------------------------------------------------------------------------------------------------------------------------------------------------------------------------------------------------------------------------------------------------------------------------------------------------------------------------------------------------------------------
>APH_0185
TTACCATCAGAAATCTTCTTGTTAGTTAGGCTTAACTACTGCGAATTTCCTTGTTGGGCCAAAGTGAAATGAATGGGAAACAATTTTGCATAAAAAAACACAATTTTTTTAAATATATATATTTTGTTACAAAATCGTACAACAATTATTTGATCATTTCATGTACTTTATTAGCTTAGTTCAAAACCAGCTCCAGATTCAACTGCATATAGTAGCTTTGACCTTAGAGTCTTTTCATCTTGAAATTCAGGCAGTTTTAAAAGATTCATGCACGTCGACGCAGTAGGTAAACGATCAGGTTCACTTCCAGCATTCTGGATACAAAAAGCGGGAGTCAGCTCTTTAAAACCTAGAAGTGGCGGGCGTGAACAGCTGGTAACAAACTTCAACAGCTGCCTACGCTGTCGTTCATTAAAACCTTGAACCACTCTCCAAAAGGCTTGAATTACGGGATGTTCGAGTGAAAAACCTCCAGCATAGTTCGTGTGGGTCTTCAGGTCTTCAATATCAATTGGCACATGAGCACCAGAAATCAGAATCTGCAATTCATTAGGATCAAACATATACAGCCATTCCAGATCTATAACACTGGCAAGGCCCTCTTTAAAAGCTTGGCACTGGCTTTTAATCTGCTTATTAAGTTTGTAATCAGCCATAAGATGGATGTATGTTATACGGTTATTCTCTGTAACAGGAATATTTGAACCCCCAGGCTGCAGTTCAATTATTTCGTTTTCTCCAAGCTCACTACTCATAACTGTGAAATCTAATCCCAGATCACTAATGTCACCATCATATGTTTTCAGATATAAAAGATTTTTGTAGATAACAGGATCTAATGACTGTAAATGATGGATATCAAGGTCAGTTGACTGCTGGGCTAATATCTTTGACAAAAAAAATCCAGCAAATGGAAGCTCAACTAACATGTTTTCATAAATAGCTTTACCAAGCATACGCCCAATAAAATAGTAATGGCTGTTGAAGTCAGGAAGCAGTATGTGAACGCCAGGGTTAGGATACAGCAGACGGTCATGAGTAGTTTTGAAAAAACCTCTATTTGGATCAAAACATGTTTTGAGCAACTCGTTTAAAAATTCACGAAATATGCCGCCACCATCGATTCCCGCTTCGTCCAAGCCAACAGCATTAACTAGCTGAACTCGCATTCTAAGTTTAAGGTTAGGCTCGTTTTCAGGGGACAACTTATCAAAAGCATCTTCGTAAATGAAATTACGCCTGATCATTACATGGATCTGAGGCCCAAGCTGGAAATTGGACAGTTCACCCTGATTTCGCTCTCTATCCTTCATTATCAATGACTGGAAGATCTTGACCCTATCATGGAAGTGGATGACAAAAGGTAGTTCTCTAAGAACGGCTAGTTGACGAACTTCCATGGCCGTTGGAGGTGGGCCTTCTTCTTCCAACTGTTCCCTAGTAAAATGCTGTAGACCAATAAAAGGCTCATATCCATACCGTCTTCTATTGCTGAAATGTAAATCTGCCGC
>APH_0717
TTACCATCAGAAATCTTCTTGTTAGTTAGGCTTAACTACTGTGAATTTCCTTGTTGGGCCAAAGTGAAATGAATGGGAAACAATTTTGCATAAAAAAACACAATTTTTTTAAATATATATATTTTGTTACAAAATCGTACAACAATTATTTGATCATTTCATGTACTTTATTAGCTTAGTTCAAAACCAGCTCCTGATTCAACTGCATATAGTAGCTTTGACCTTAGAGTCTTTTCATCTTGAAATTCAGGCAGTTTTAAAAGATTCATGCACGTCGACGCAGTAGGTAAACGATCAGGTTCACTTCCAGCATTCTGGATACAAAAAGCGGGAGTCAGCTCTTTAAAACCTAGAAGTGGCGGGCGTGAACAGCTGGTAACAAACTTCAACAGCTGCCTACGCTGTCGTTCATTAAAACCTTGAACCACTCTCCAAAAGGCTTGAATTACGGGATGTTCGAGTGAAAAACCTCCAGCATAGTTCGTGTGGGTCTTCAGGTCTTCAATATCAATTGGCACATGAGCACCAGAAATCAGAATCTGCAATTCATTAGGATCAAACATATACAGCCATTCCAGATCTATAACACTGGCAAGGCCCTCTTTAAAAGCTTGGCACTGGCTTTTAATCTGCTTATTAAGTTTGTAATCAGCCATAAGATGGATGTATGTTATACGGTTATTCTCTGTAACAGGAATATTTGAACCCCCAGGCTGCAGTTCAATTATTTCATTTTCTCCAAGCTCACTACTCATAACTGTGAAATCTAATCCCAGATCACTAATGTCACCATCATATGTTTTCAGATATAAAAGATTTTTGTAGATAACAGGATCTAATGACTGTAAATGATGGATATCAAGGTCAGTTGACTGCTGGGCTAATATCTTTGACAAAAAAAATCCAGCAAATGGAAGCTCAACTAACATGTTTTCATAAATAGCTTTACCAAGCATACGCCCAATAAAATAGTAATGGCTGTTGAAGTCAGGAAGCAGTATGTGAACGCCAGGGTTAGGATACAGCAGACGGTCATGAGTAGTTTTGAAAAAACCTCTATTTGGATCAAAACATGTTTTAAGCAACTCGTTTAAAAATTCACGAAATATGCCGCCACCATCGATTCCCGCTTCATCCAAGCCAACAGCATTAACTAGCTGAACTCGCATTCTAAGTTTAAGGTTAGGCTCGTTTTCAGGGGACAACTTATCAAAAGCATCTTCGTAAATGAAATTACGCCTGATCATTACATGGATCTGAGGCCCAAGCTGGAAATTGGAGAGTTCACCCTGATTTCGCTCTCTATCCTTCATTATCAATGACTGGAAGATCTTGACCCTATCATGGAAGTGGATGACAAAAGGTAGTTCTCTAAGAACGGCCAGTTGACGAACTTCCATGGCCGTTGGAGGTGGGCCTTCTTCTTCCAACTGTTCCCTAGTAAAATGCTGTAGACCAA----------------------------------------------------
>APH_4024
TTACCATCAGAAATCTTCTTGTTAGTTAGGCTTAACTACTGTGAATTTCCTTGTTGGGCCAAAGTGAAATGAATGGGAAACAATTTTGCATAAAAAAACACAATTTTTTTAAATATATATATTTTGTTACAAAATCGTACAACAATTATTTGATCATTTCATGTACTTTATTAGCTTAGTTCAAAACCAGCTCCAGATTCAACTGCATATAGTAGCTTTGACCTTAGAGTCTTTTCATCTTGAAATTCAGGCAGTTTTAAAAGATTCATGCACGTCGATGCAGTAGGTAAACGATCAGGTTCACTTCCAGCATTCTGGATACAAAAAGCGGGAGTCAGCTCTTTAAAACCTAGAAGTGGCGGGCGTGAACAGCTGGTAACAAACTTCAACAGCTGCCTACGCTGTCGTTCATTAAAACCTTGAACCACTCTCCAAAATGCTTGAATTACAGGATGTTCAAGTGAAAAACCTCCAGCATAGTTCGTGTGGGTCTTCAGGTCTTCAATATCAATTGGTACATGAGCACCAGAAATCAGAATCTGCAGTTCATTAGGATCAAACATATACAGCCATTCCAGATCTATAACACTGGCAAGGCCCTCTTTAAAAGCTTGGCACTGGCTTTTAATCTGCTTATTAAGTTTGTAATCAGCCATAAGATGGATGTACGTTATACGGTTATTCTCTGTAACAGGAATATTTGAACCCCCAGGCTGCAGTTCAATTATTTCATTTTCTCCAAGCTCGCTACTCATAACTGTGAAATCTAATCCCAGATCACTAATGTCACCATCATATGTTTTCAGATATAAAAGATTTTTGTAGATAACAGGATCTAATGACTGTAAATGATGGATATCAAGATCAGTTGACTGCTGGGCTAATATCTTTGACAAAAAAAATCCAGCAAATGGAAGCTCAACTAACATATTTTCATAAATAGCTTTACCAAGCATACGCCCAATAAAATAGTAATGGCTGTTGAAGTCAGGAAGCAGTATGTGAACGCCAGGGTTAGGATACAGCAGACGGTCATGAGTAGTTTTGAAAAAACCTCTATTTGGATCAAAACATGTTTTAAGCAACTCATTTAAAAATTCACGAAATATGCCGCCACCATCGATTCCCGCTTCATCCAAGCCAACAGCATTAACTAGCTGAACTCGCATTCTAAGTTTAAGGTTAGGCTCGTTTTCAGGGGACAACTTATCAAAAGCATCTTCGTAAATGAAATTACGCCTGATCATTACATGGATCTGAGGCCCAAGCTGGAAATTGGACAGTTCACCCTGATTTCGCTCTCTATCCTTCATTATCAATGACTGGAAGATCTTGACCCTATCATGGAAGTGGATGACAAAAGGTAGTTCTCTAAGAACGGCCAGTTGACGAACTTCCATTGCCGTTGGAGGTGGGCCTTCTTCTTCCAACTGTTCCCTAGTAAAATGCTGCAGACCAATAAAAGGCTCATATCCATACCGTCTTCTATTGCTGAAATGTAAATCTGCCGC
>APH_5003
TTACCATCAGAAATCTTCTTGTTAGTTAGGCTTAACTACTGTGAATTTCCTTGTTGGGCCAAAGTGAAATGAATGGGAAACAATTTTGCATAAAAAAACACAATTTTTTTAAATATATATATTTTGTTACAAAATCGTACAACAATTATTTGATCATTTCATGTACTTTATTAGCTTAGTTCAAAACCAGCTCCAGATTCAACTGCATATAGTAGCTTTGACCTTAGAGTCTTTTCATCTTGAAATTCAGGCAGTTTTAAAAGATTCATGCACGTCGATGCAGTAGGTAAACGATCAGGTTCACTTCCAGCATTCTGGATACAAAAAGCGGGAGTCAGCTCTTTAAAACCTAGAAGTGGCGGGCGTGAACAGCTGGTAACAAACTTCAACAGCTGCCTACGCTGTCGTTCATTAAAACCTTGAACCACTCTCCAAAATGCTTGAATTACAGGATGTTCAAGTGAAAAACCTCCAGCATAGTTCGTGTGGGTCTTCAGGTCTTCAATATCAATTGGTACATGAGCACCAGAAATCAGAATCTGCAGTTCATTAGGATCAAACATATACAGCCATTCCAGATCTATAACACTGGCAAGGCCCTCTTTAAAAGCTTGGCACTGGCTTTTAATCTGCTTATTAAGTTTGTAATCAGCCATAAGATGGATGTACGTTATACGGTTATTCTCTGTAACAGGAATATTTGAACCCCCAGGCTGCAGTTCAATTATTTCATTTTCTCCAAGCTCGCTACTCATAACTGTGAAATCTAATCCCAGATCACTAATGTCACCATCATATGTTTTCAGATATAAAAGATTTTTGTAGATAACAGGATCTAATGACTGTAAATGATGGATATCAAGATCAGTTGACTGCTGGGCTAATATCTTTGACAAAAAAAATCCAGCAAATGGAAGCTCAACTAACATATTTTCATAAATAGCTTTACCAAGCATACGCCCAATAAAATAGTAATGGCTGTTGAAGTCAGGAAGCAGTATGTGAACGCCAGGGTTAGGATACAGCAGACGGTCATGAGTAGTTTTGAAAAAACCTCTATTTGGATCAAAACATGTTTTAAGCAACTCATTTAAAAATTCACGAAATATGCCGCCACCATCGATTCCCGCTTCATCCAAGCCAACAGCATTAACTAGCTGAACTCGCATTCTAAGTTTAAGGTTAGGCTCGTTTTCAGGGGACAACTTATCAAAAGCATCTTCGTAAATGAAATTACGCCTGATCATTACATGGATCTGAGGCCCAAGCTGGAAATTGGACAGTTCACCCTGATTTCGCTCTCTATCCTTCATTATCAATGACTGGAAGATCTTGACCCTATCATGGAAGTGGATGACAAAAGGTAGTTCTCTAAGAACGGCCAGTTGACGAACTTCCATGGCCGTTGGAGGTGGGCCTTCTTCTTCCAACTGTTCCCTAGTAAAATGCTGCAGACCAATAAAAGGCTCATATCCATACCGTCTTCTATTGCTGAAATGTAAATCTGCCGC
>APH_4029
------------------------------------------------------------------------------------------------------------------------------------AATCGTACAACAATTATTTGATCATTTCATGTACTTTATTAGCTTAGTTCAAAACCAGCTCCAGATTCAACTGCATATAGTAGCTTTGACCTTAGAGTCTTTTCATCTTGAAATTCAGGCAGTTTTAAAAGATTCATGCACGTCGATGCAGTAGGTAAACGATCAGGTTCACTTCCAGCATTCTGGATACAAAAAGCGGGAGTCAGCTCTTTAAAACCTAGAAGTGGCGGGCGTGAACAGCTGGTAACAAACTTCAACAGCTGCCTACGCTGTCGTTCATTAAAACCTTGAACCACTCTCCAAAATGCTTGAATTACAGGATGTTCAAGTGAAAAACCTCCAGCATAGTTCGTGTGGGTCTTCAGGTCTTCAATATCAATTGGTACATGAGCACCAGAAATCAGAATCTGCAATTCATTAGGATCAAACATATACAGCCATTCCAGATCTATAACACTGGCAAGGCCCTCTTTAAAAGCTTGGCACTGGCTTTTAATCTGCTTATTAAGTTTGTAATCAGCCATAAGATGGATGTATGTTATACGGTTATTCTCTGTAACAGGAATATTTGAACCCCCAGGCTGCAGTTCAATTATTTCATTTTCTCCAAGCTCACTACTCATAACTGTGAAATCTAATCCCAGATCACTAATGTCACCATCATATGTTTTCAGATATAAAAGATTTTTGTAGATAACAGGATCTAATGACTGTAAATGATGGATATCAAGATCAGTTGACTGCTGGGCTAATATCTTTGACAAAAAAAATCCAGCAAATGGTAGCTCAACTAACATGTTTTCATAAATAGCTTTACCAAGCATACGCCCAATAAAATAGTAATGGCTGTTGAAGTCAGGAAGCAGTATGTGAACGCCAGGGTTAGGATACAGCAGACGGTCATGAGTAGTTTTGAAAAAACCTCTATTTGGATCAAAACATGTTTTAAGCAACTCATTTAAAAATTCACGAAATATGCCGCCACCATCGATTCCCGCTTCATCCAAGCCGACAGCATTAACTAGCTGAACTCGCATTCTAAGTTTAAGGTTAGGCTCGTTTTCAGGGGACAACTTATCAAAAGCATCTTCGTAAATGAAATTACGCCTGATCATCACATGGATCTGAGGCCCAAGCTGGAAATTGGACAGTTCACCCTGATTTCGCTCTCTATCCTTCATTATCAATGACTGGAAGATCTTGACCCTATCATGGAAGTGGATGACAAAAGGTAGTTCTCTAAGAACGGCCAGTTGACGAACTTCCATTGCCGTTGGAGGTGGGCCTTCTTCTTCCAACTGTTCCCTAGTAAAATGCTGCAGACCAATAAAAGGCTCATATCCATACCGTCTTCTATTGCTGAAATGTAAATCTGCCGC
>APH_4005
TTACCATCAGAAATCTTCTTGTTAGTTAGGCTTAACTACTGTGAATTTCCTTGTTGGGCCAAAGTGAAATGAATGGGAAACAATTTTGCATAAAAAAACACAATTTTTTTAAATATATATATTTTGTTACAAAATCGTACAACAATTATTTGATCATTTCATGTACTTTATTAGCTTAGTTCAAAACCAGCTCCAGATTCAACTGCATATAGTAGCTTTGACCTTAGAGTCTTTTCATCTTGAAATTCAGGCAGTTTTAAAAGATTCATGCACGTCGATGCAGTAGGTAAACGATCAGGTTCACTTCCAGCATTCTGGATACAAAAAGCGGGAGTCAGCTCTTTAAAACCTAGAAGTGGCGGGCGTGAACAGCTGGTAACAAACTTCAACAGCTGCCTACGCTGTCGTTCATTAAAACCTTGAACCACTCTCCAAAATGCTTGAATTACAGGATGTTCAAGTGAAAAACCTCCAGCATAGTTCGTGTGGGTCTTCAGGTCTTCAATATCAATTGGTACATGAGCACCAGAAATCAGAATCTGCAATTCATTAGGATCAAACATATACAGCCATTCCAGATCTATAACACTGGCAAGGCCCTCTTTAAAAGCTTGGCACTGGCTTTTAATCTGCTTATTAAGTTTGTAATCAGCCATAAGATGGATGTATGTTATACGGTTATTCTCTGTAACAGGAATATTTGAACCCCCAGGCTGCAGTTCAATTATTTCATTTTCTCCAAGCTCGCTACTCATAACTGTGAAATCTAATCCCAGATCACTAATGTCACCATCATATGTTTTCAGATATAAAAGATTTTTGTAGATAACAGGATCTAATGACTGTAAATGATGGATATCAAGATCAGTTGACTGCTGGGCTAATATCTTTGACAAAAAAAATCCAGCAAATGGTAGCTCAACTAACATGTTTTCATAAATAGCTTTACCAAGCATACGCCCAATAAAATAGTAATGGCTGTTGAAGTCAGGAAGCAGTATGTGAACGCCAGGGTTAGGATACAGCAGACGGTCATGAGTAGTTTTGAAAAAACCTCTATTTGGATCAAAACATGTTTTAAGCAACTCATTTAAAAATTCACGAAATATGCCGCCACCATCGATTCCCGCTTCATCCAAGCCAACAGCATTAACTAGCTGAACTCGCATTCTAAGTTTAAGGTTAGGCTCGTTTTCAGGGGACAACTTATCAAAAGCATCTTCGTAAATGAAATTACGCCTGATCATCACATGGATCTGAGGCCCAAGCTGGAAATTGGACAGTTCACCCTGATTTCGCTCTCTATCCTTCATTATCAATGACTGGAAGATCTTGACCCTATCATGGAAGTGGATGACAAAAGGTAGTTCTCTAAGAACGGCCAGTTGACGAACTTCCATTGCCGTTGGAGGTGGGCCTTCTTCTTCCAACTGTTCCCTAGTAAAATGCTGCAGACCAATAAAAGGCTCATATCCATACCGTCTTCTATTGCTGAAATGTAAATCTGCCGC
>APH_0880
TTACCATCAGAAATCTTCTTGTTAGTTAGGCTTAACTACTGTGAATTTCCTTGTTGGGCCAAAGTGAAATGAATGGGAAACAATTTTGCATAAAAAAACACAATTTTTTTAAATATATATATTTTGTTACAAAATCGTACAACAATTATTTGATCATTTCATGTACTTTATTAGCTTAGTTCAAAACCAGCTCCAGATTCAACTGCATATAGTAGCTTTGACCTTAGAGTCTTTTCATCTTGAAATTCAGGCAGTTTTAAAAGATTCATGCACGTCGATGCAGTAGGTAAACGATCAGGTTCACTTCCAGCATTCTGGATACAAAAAGCGGGAGTCAGCTCTTTAAAACCTAGAAGTGGCGGGCGTGAACAGCTGGTAACAAACTTCAACAGCTGCCTACGCTGTCGTTCATTAAAACCTTGAACCACTCTCCAAAATGCTTGAATTACAGGATGTTCAAGTGAAAAACCTCCAGCATAGTTCGTGTGGGTCTTCAGGTCTTCAATATCAATTGGTACATGAGCACCAGAAATCAGAATCTGCAATTCATTAGGATCAAACATATACAGCCATTCCAGATCTATAACACTGGCAAGGCCCTCTTTAAAAGCTTGGCACTGGCTTTTAATCTGCTTATTAAGTTTGTAATCAGCCATAAGATGGATGTATGTTATACGGTTATTCTCTGTAACAGGAATATTTGAACCCCCAGGCTGCAGTTCAATTATTTCATTTTCTCCAAGCTCACTACTCATAACTGTGAAATCTAATCCCAGATCACTAATGTCACCATCATATGTTTTCAGATATAAAAGATTTTTGTAGATAACAGGATCTAATGACTGTAAATGATGGATATCAAGATCAGTTGACTGCTGGGCTAATATCTTTGACAAAAAAAATCCAGCAAATGGAAGCTCAACTAACATATTTTCATAAATAGCTTTACCAAGCATACGCCCAATAAAATAGTAATGGCTGTTGAAGTCAGGAAGCAGTATGTGAACGCCAGGGTTAGGATACAGCAGACGGTCATGAGTAGTTTTGAAAAAACCTCTATTTGGATCAAAACATGTTTTAAGCAACTCATTTAAAAATTCACGAAATATGCCGCCACCATCGATTCCCGCTTCATCCAAGCCAACAGCATTAACTAGCTGAACTCGCATTCTAAGTTTAAGGTTAGGCTCGTTTTCAGGGGACAACTTATCAAAAGCATCTTCGTAAATGAAATTACGCCTGATCATCACATGGATCTGAGGCCCAAGCTGGAAATTGGACAGTTCACCCTGATTTCGCTCTCTATCCTTCATTATCAATGACTGGAAGATCTTGACCCTATCATGGAAGTGGATGACAAAAGGTAGTTCTCTAAGAACGGCCAGTTGACGAACTTCCATTGCCGTTGGAGGTGGGCCTTCTTCTTCCAACTGTTCCCTAGTAAAATGCTGCAGACCAATAAAAGGCTCATATCCATACCGTCTTCTATTGCTGAAATGTAAATCTGCCGC
>APH_0772
TTACCATCAGAAATCTTCTTGTTAGTTAGGCTTAACTACTGTGAATTTCCTTGTTGGGCCAAAGTGAAATGAATGGGAAACAATTTTGCATAAAAAAACACAATTTTTTTAAATATATATATTTTGTTACAAAATCGTACAACAATTATTTGATCATTTCATGTACTTTATTAGCTTAGTTCAAAACCAGCTCCAGATTCAACTGCATATAGTAGCTTTGACCTTAGAGTCTTTTCATCTTGAAATTCAGGCAGTTTTAAAAGATTCATGCACGTCGATGCAGTAGGTAAACGATCAGGTTCACTTCCAGCATTCTGGATACAAAAAGCGGGAGTCAGCTCTTTAAAACCTAGAAGTGGCGGGCGTGAACAGCTGGTAACAAACTTCAACAGCTGCCTACGCTGTCGTTCATTAAAACCTTGAACCACTCTCCAAAATGCTTGAATTACAGGATGTTCAAGTGAAAAACCTCCAGCATAGTTCGTGTGGGTCTTCAGGTCTTCAATATCAATTGGTACATGAGCACCAGAAATCAGAATCTGCAATTCATTAGGATCAAACATATACAGCCATTCCAGATCTATAACACTGGCAAGGCCCTCTTTAAAAGCTTGGCACTGGCTTTTAATCTGCTTATTAAGTTTGTAATCAGCCATAAGATGGATGTATGTTATACGGTTATTCTCTGTAACAGGAATATTTGAACCCCCAGGCTGCAGTTCAATTATTTCATTTTCTCCAAGCTCACTACTCATAACTGTGAAATCTAATCCCAGATCACTAATGTCACCATCATATGTTTTCAGATATAAAAGATTTTTGTAGATAACAGGATCTAATGACTGTAAATGATGGATATCAAGATCAGTTGACTGCTGGGCTAATATCTTTGACAAAAAAAATCCAGCAAATGGAAGCTCAACTAACATGTTTTCATAAATAGCTTTACCAAGCATACGCCCAATAAAATAGTAATGGCTGTTGAAGTCAGGAAGCAGTATGTGAACGCCAGGGTTAGGATACAGCAGACGGTCATGAGTAGTTTTGAAAAAACCTCTATTTGGATCAAAACATGTTTTAAGCAACTCATTTAAAAATTCACGAAATATGCCGCCACCATCGATTCCCGCTTCATCCAAGCCAACAGCATTAACTAGCTGAACTCGCATTCTAAGTTTAAGGTTAGGCTCGTTTTCAGGGGACAACTTATCAAAAGCATCTTCGTAAATGAAATTACGCCTGATCATTACATGGATCTGAGGCCCAAGCTGGAAATTGGACAGTTCACCCTGATTTCGCTCTCTATCCTTCATTATCAATGACTGGAAGATCTTGACCCTATCATGGAAGTGGATGACAAAAGGTAGTTCTCTAAGAACGGCCAGTTGACGAACTTCCATGGCCGTTGGAGGTGGGCCTTCTTCTTCCAACTGTTCCCTAGTAAAATGCTGCAGACCAATAAAAGGCTCATATCCATACCGTCTTCTATTGCTGAAATGTAAATCGGCC--
>APH_1535
TTACCATCAGAAATCTTCTTGTTAGTTAGGCTTAACTACTGTGAATTTCCTTGTTGGGCCAAAGTGAAATGAATGGGAAACAATTTTGCATAAAAAAACACAATTTTTTTAAATATATATATTTTGTTACAAAATCGTACAACAATTATTTGATCATTTCATGTACTTTATTAGCTTAGTTCAAAACCAGCTCCAGATTCAACTGCATATAGTAGCTTTGACCTTAGAGTCTTTTCATCTTGAAATTCAGGCAGTTTTAAAAGATTCATGCACGTCGATGCAGTAGGTAAACGATCAGGTTCACTTCCAGCATTCTGGATACAAAAAGCGGGAGTCAGCTCTTTAAAACCTAGAAGTGGCGGGCGTGAACAGCTGGTAACAAACTTCAACAGCTGCCTACGCTGTCGTTCATTAAAACCTTGAACCACTCTCCAAAATGCTTGAATTACAGGATGTTCAAGTGAAAAACCTCCAGCATAGTTCGTGTGGGTCTTCAGGTCTTCAATATCAATTGGTACATGAGCACCAGAAATCAGAATCTGCAATTCATTAGGATCAAACATATACAGCCATTCCAGATCTATAACACTGGCAAGGCCCTCTTTAAAAGCTTGGCACTGGCTTTTAATCTGCTTATTAAGTTTGTAATCAGCCATAAGATGGATGTATGTTATACGGTTATTCTCTGTAACAGGAATATTTGAACCCCCAGGCTGCAGTTCAATTATTTCATTTTCTCCAAGCTCACTACTCATAACTGTGAAATCTAATCCCAGATCACTAATGTCACCATCATATGTTTTCAGATATAAAAGATTTTTGTAGATAACAGGATCTAATGACTGTAAATGATGGATATCAAGATCAGTTGACTGCTGGGCTAATATCTTTGACAAAAAAAATCCAGCAAATGGAAGCTCAACTAACATGTTTTCATAAATAGCTTTACCAAGCATACGCCCAATAAAATAGTAATGGCTGTTGAAGTCAGGAAGCAGTATGTGAACGCCAGGGTTAGGATACAGCAGACGGTCATGAGTAGTTTTGAAAAAACCTCTATTTGGATCAAAACATGTTTTAAGCAACTCATTTAAAAATTCACGAAATATGCCGCCACCATCGATTCCCGCTTCATCCAAGCCAACAGCATTAACTAGCTGAACTCGCATTCTAAGTTTAAGGTTAGGCTCGTTTTCAGGGGACAACTTATCAAAAGCATCTTCGTAAATGAAATTACGCCTGATCATTACATGGATCTGAGGCCCAAGCTGGAAATTGGACAGTTCACCCTGATTTCGCTCTCTATCCTTCATTATCAATGACTGGAAGATCTTGACCCTATCATGGAAGTGGATGACAAAAGGTAGTTCTCTAAGAACGGCCAGTTGACGAACTTCCATGGCCGTTGGAGGTGGGCCTTCTTCTTCCAACTGTTCCCTAGTAAAATGCTGCAGACCAATA--------------------------------------------------
>APH_5001
----------------------------------------------------------------------------------------------------------------------------------------GTACAACAATTATTTGATCATTTCATGTACTTTATTAGCTTAGTTCAAAACCAGCTCCAGATTCAACTGCATATAGTAGCTTTGACCTTAGAGTCTTTTCATCTTGAAATTCAGGCAGTTTTAAAAGATTCATGCACGTCGATGCAGTAGGTAAACGATCAGGTTCACTTCCAGCATTCTGGATACAAAAAGCGGGAGTCAGCTCTTTAAAACCTAGAAGTGGCGGGCGTGAACAGCTGGTAACAAACTTCAACAGCTGCCTACGCTGTCGTTCATTAAAACCTTGAACCACTCTCCAAAATGCTTGAATTACAGGATGTTCAAGTGAAAAACCTCCAGCATAGTTCGTGTGGGTCTTCAGGTCTTCAATATCAATTGGTACATGAGCACCAGAAATCAGAATCTGCAATTCATTAGGATCAAACATATACAGCCATTCCAGATCTATAACACTGGCAAGGCCCTCTTTAAAAGCTTGGCACTGGCTTTTAATCTGCTTATTAAGTTTGTAATCAGCCATAAGATGGATGTATGTTATACGGTTATTCTCTGTAACAGGAATATTTGAACCCCCAGGCTGCAGTTCAATTATTTCATTTTCTCCAAGCTCACTACTCATAACTGTGAAATCTAATCCCAGATCACTAATGTCACCATCATATGTTTTCAGATATAAAAGATTTTTGTAGATAACAGGATCTAATGACTGTAAATGATGGATATCAAGATCAGTTGACTGCTGGGCTAATATCTTTGACAAAAAAAATCCAGCAAATGGAAGCTCAACTAACATGTTTTCATAAATAGCTTTACCAAGCATACGCCCAATAAAATAGTAATGGCTGTTGAAGTCAGGAAGCAGTATGTGAACGCCAGGGTTAGGATACAGCAGACGGTCATGAGTAGTTTTGAAAAAACCTCTATTTGGATCAAAACATGTTTTAAGCAACTCATTTAAAAATTCACGAAATATGCCGCCACCATCGATTCCCGCTTCATCCAAGCCAACAGCATTAACTAGCTGAACTCGCATTCTAAGTTTAAGGTTAGGCTCGTTTTCAGGGGACAACTTATCAAAAGCATCTTCGTAAATGAAATTACGCCTGATCATTACATGGATCTGAGGCCCAAGCTGGAAATTGGACAGTTCACCCTGATTTCGCTCTCTATCCTTCATTATCAATGACTGGAAGATCTTGACCCTATCATGGAAGTGGATGACAAAAGGTAGTTCTCTAAGAACG-----------------------------------------------------------------------------------------------------------------------------------
>APH_0622
-----------------------------------CTACTGTGAATTTCCTTGTTGGGCCAAAGTGAAATGAATGGGAAACAATTTTGCATAAAAAAACACAATTTTTTTAAATATATATATTTTGTTACAAAATCGTACAACAATTATTTGATCATTTCATGTACTTTATTAGCTTAGTTCAAAACCAGCTCCAGATTCAACTGCATATAGTAGCTTTGACCTTAGAGTCTTTTCATCTTGAAATTCAGGCAGTTTTAAAAGATTCATGCACGTCGATGCAGTAGGTAAACGATCAGGTTCACTTCCAGCATTCTGGATACAAAAAGCGGGAGTCAGCTCTTTAAAACCTAGAAGTGGCTGGCGTGAACAGCTGGTAACAAACTTCAACAGCTGCCTACGCTGTCGTTCATTAAAACCTTGAACCACTCTCCAAAATGCTTGAATTACAGGATGTTCAAGTGAAAAACCTCCAGCATAGTTCGTGTGGGTCTTCAGGTCTTCAATATCAATTGGTACATGAGCACCAGAAATCAGAATCTGCAATTCATTAGGATCAAACATATACAGCCATTCCAGATCTATAACACTGGCAAGGCCCTCTTTAAAAGCTTGGCACTGGCTTTTAATCTGCTTATTAAGTTTGTAATCAGCCATAAGATGGATGTATGTTATACGGTTATTCTCTGTAACAGGAATATTTGAACCCCCAGGCTGCAGTTCAATTATTTCATTTTCTCCAAGCTCACTACTCATAACTGTGAAATCTAATCCCAGATCACTAATGTCACCATCATATGTTTTCAGATATAAAAGATTTTTGTAGATAACAGGATCTAATGACTGTAAATGATGGATATCAAGATCAGTTGACTGCTGGGCTAATATCTTTGACAAAAAAAATCCAGCAAATGGAAGCTCAACTAACATGTTTTCATAAATAGCTTTACCAAGCATACGCCCAATAAAATAGTAATGGCTGTTGAAGTCAGGAAGCAGTATGTGAACGCCAGGGTTAGGATACAGCAGACGGTCATGAGTAGTTTTGAAAAAACCTCTATTTGGATCAAAACATGTTTTAAGCAACTCATTTAAAAATTCACGAAATATGCCGCCACCATCGATTCCCGCTTCATCCAAGCCAACAGCATTAACTAGCTGAACTCGCATTCTAAGTTTAAGGTTAGGCTCGTTTTCAGGGGACAACTTATCAAAAGCATCTTCGTAAATGAAATTACGCCTGATCATTACATGGATCTGAGGCCCAAGCTGGAAATTGGACAGTTCACCCTGATTTCGCTCTCTATCCTTCATTATCAATGACTGGAAGATCTTGACCCTATCATGGAAGTGGATGACAAAAGGTAGTTCTCTAAGAACGGCCAGTTGACGAACTTCCATGGCCGTTGGAGGTGGGCCTTCTTCTTCCAACTGTTCCCTAGTAAAATGCTGCAGACCAATAAAAGGCTCA-----------------------------------------
>APH_5079
TTACCATCAGAAATCTTCTTGTTAGTTAGGCTTAACTACTGTGAATTTCCTTGTTGGGCCAAAGTGAAATGAATGGGAAACAATTTTGCATAAAAAAACACAATTTTTTTAAATATATATATTTTGTTACAAAATCGTACAACAATTATTTGATCATTTCATGTACTTTATTAGCTTAGTTCAAAACCAGCTCCAGATTCAACTGCATATAGTAGCTTTGACCTTAGAGTCTTTTCATCTTGAAATTCAGGCAGTTTTAAAAGATTCATGCACGTCGATGCAGTAGGTAAACGATCAGGTTCACTTCCAGCATTCTGGATACAAAAAGCGGGAGTCAGCTCTTTAAAACCTAGAAGTGGCGGGCGTGAACAGCTGGTAACAAACTTCAACAGCTGCCTACGCTGTCGTTCATTAAAACCTTGAACCACTCTCCAAAATGCTTGAATTACAGGATGTTCAAGTGAAAAACCTCCAGCATAGTTCGTGTGGGTCTTCAGGTCTTCAATATCAATTGGTACATGAGCACCAGAAATCAGAATCTGCAATTCATTAGGATCAAACATATACAGCCATTCCAGATCTATAACACTGGCAAGGCCCTCTTTAAAAGCTTGGCACTGGCTTTTAATCTGCTTATTAAGTTTGTAATCAGCCATAAGATGGATGTATGTTATACGGTTATTCTCTGTAACAGGAATATTTGAACCCCCAGGCTGCAGTTCAATTATTTCATTTTCTCCAAGCTCACTACTCATAACTGTGAAATCTAATCCCAGATCACTAATGTCACCATCATATGTTTTCAGATATAAAAGATTTTTGTAGATAACAGGATCTAATGACTGTAAATGATGGATATCAAGATCAGTTGACTGCTGGGCTAATATCTTTGACAAAAAAAATCCAGCAAATGGAAGCTCAACTAACATGTTTTCATAAATAGCTTTACCAAGCATACGCCCAATAAAATAGTAATGGCTGTTGAAGTCAGGAAGCAGTATGTGAACGCCAGGGTTAGGATACAGCAGACGGTCATGAGTAGTTTTGAAAAAACCTCTATTTGGATCAAAACATGTTTTAAGCAACTCATTTAAAAATTCACGAAATATGCCGCCACCATCGATTCCCGCTTCATCCAAGCCAACAGCATTAACTAGCTGAACTCGCATTCTAAGTTTAAGGTTAGGCTCGTTTTCAGGGGACAACTTATCAAAAGCATCTTCGTAAATGAAATTACGCCTGATCATCACATGGATCTGAGGCCCAAGCTGGAAATTGGACAGTTCACCCTGATTTCGCTCTCTATCCTTCATTATCAATGACTGGAAGATCTTGACCCTATCATGGAAGTGGATGACAAAAGGTAGTTCTCTAAGAACGGCCAGTTGACGAACTTCCATTGCCGTTGGAGGTGGGCCTTCTTCTTCCAACTGTTCCCTAGTAAAATGCTGCAGACCAATAAAAGGC--------------------------------------------
>APH_1602
TTACCATCAGAAATCTTCTTGTTAGTTAGGCTTAACTACTGTGAATTTCCTTGTTGGGCCAAAGTGAAATGAATGGGAAACAATTTTGCATAAAAAAACACAATTTTTTTAAATATATATATTTTGTTACAAAATCGTACAACAATTATTTGATCATTTCATGTACTTTATTAGCTTAGTTCAAAACCAGCTCCAGATTCAACTGCATATAGTAGCTTTGACCTTAGAGTCTTTTCATCTTGAAATTCTGGCAGTTTTAAAAGATTCATGCACGTCGATGCAGTAGGTAAACGATCAGGTTCACTTCCAGCATTCTGGATACAAAAAGCGGGAGTCAGCTCTTTAAAACCTAGAAGTGGCGGGCGTGAACAGCTGGTAACAAACTTCAACAGCTGCCTACGCTGTCGTTCATTAAAACCTTGAACCACTCTCCAAAATGCTTGAATTACAGGATGTTCAAGTGAAAAACCTCCAGCATAGTTCGTGTGGGTCTTCAGGTCTTCAATATCAATTGGTACATGAGCACCAGAAATCAGAATCTGCAATTCATTAGGATCAAACATATACAGCCATTCCAGATCTATAACACTGGCAAGGCCCTCTTTAAAAGCTTGGCACTGGCTTTTAATCTGCTTATTAAGTTTGTAATCAGCCATAAGATGGATGTATGTTATACGGTTATTCTCTGTAACAGGAATATTTGAACCCCCAGGCTGCAGTTCAATTATTTCATTTTCTCCAAGCTCACTACTCATAACTGTGAAATCTAATCCCAGATCACTAATGTCACCATCATATGTTTTCAGATATAAAAGATTTTTGTAGATAACAGGATCTAATGACTGTAAATGATGGATATCAAGATCAGTTGACTGCTGGGCTAATATCTTTGACAAAAAAAATCCAGCAAATGGAAGCTCAACTAACATGTTTTCATAAATAGCTTTACCAAGCATACGCCCAATAAAATAGTAATGGCTGTTGAAGTCAGGAAGCAGTATGTGAACGCCAGGGTTAGGATACAGCAGACGGTCATGAGTAGTTTTGAAAAAACCTCTATTTGGATCAAAACATGTTTTAAGCAACTCATTTAAAAATTCACGAAATATGCCGCCACCATCGATTCCCGCTTCATCCAAGCCAACAGCATTAACTAGCTGAACTCGCATTCTAAGTTTAAGGTTAGGCTCGTTTTCAGGGGACAACTTATCAAAAGCATCTTCGTAAATGAAATTACGCCTGATCATCACATGGATCTGAGGCCCAAGCTGGAAATTGGACAGTTCACCCTGATTTCGCTCTCTATCCTTCATTATCAATGACTGGAAGATCTTGACCCTATCATGGAAGTGGATGACAAAAGGTAGTTCTCTAAGAACGGCCAGTTGACGAACTTCCATGGCCGTTGGAGGTGGGCCTTCTTCTTCCAACTGTTCCCTAGTAAAATGCTGCAGACCAATAACAGGCTCATATCCATACCGTCTTCTATTGCTGAAATGTAAATCTGCCGC
>APH_3177
TTACCATCAGAAATCTTCTTGTTAGTTAGGCTTAACTACTGTGAATTTCCCAGTTGGGCCAAAGTGAAATGAATGGGAAACAATTTTGCATAAAAAAACACAATTTTTTTAAATATATATATTTTGTTACAAAATCGTACAACAATTATTTGATCATTTCATGTACTTTATTAGCTTAGTTCAAAACCAGCTCCAGATTCAACTGCATATAGTAGCTTTGACCTTAGAGTCTTTTCATCTTGAAATTCTGGCAGTTTTAAAAGATTCATGCACGTCGATGCAGTAGGTAAACGATCAGGTTCACTTCCAGCATTCTGGATACAAAAAGCGGGAGTCAGCTCTTTAAAACCTAGAAGTGGCGGGCGTGAACAGCTGGTAACAAACTTCAACAGCTGCCTACGCTGTCGTTCATTAAAACCTTGAACCACTCTCCAAAATGCTTGAATTACAGGATGTTCAAGTGAAAAACCTCCAGCATAGTTCGTGTGGGTCTTCAGGTCTTCAATATCAATTGGTACATGAGCACCAGAAATCAGAATCTGCAATTCATTAGGATCAAACATATACAGCCATTCCAGATCTATAACACTGGCAAGGCCCTCTTTAAAAGCTTGGCACTGGCTTTTAATCTGCTTATTAAGTTTGTAATCAGCCATAAGATGGATGTATGTTATACGGTTATTCTCTGTAACAGGAATATTTGAACCCCCAGGCTGCAGTTCAATTATTTCATTTTCTCCAAGCTCACTACTCATAACTGTGAAATCTAATCCCAGATCACTAATGTCACCATCATATGTTTTCAGATATAAAAGATTTTTGTAGATAACAGGATCTAATGACTGTAAATGATGGATATCAAGATCAGTTGACTGCTGGGCTAATATCTTTGACAAAAAAAATCCAGCAAATGGAAGCTCAACTAACATGTTTTCATAAATAGCTTTACCAAGCATACGCCCAATAAAATAGTAATGGCTGTTGAAGTCAGGAAGCAGTATGTGAACGCCAGGGTTAGGATACAGCAGACGGTCATGAGTAGTTTTGAAAAAACCTCTATTTGGATCAAAACATGTTTTAAGCAACTCATTTAAAAATTCACGAAATATGCCGCCACCATCGATTCCCGCTTCATCCAAGCCAACAGCATTAACTAGCTGAACTCGCATTCTAAGTTTAAGGTTAGGCTCGTTTTCAGGGGACAACTTATCAAAAGCATCTTCGTAAATGAAATTACGCCTGATCATCACATGGATCTGAGGCCCAAGCTGGAAATTGGACAGTTCACCCTGATTTCGCTCTCTATCCTTCATTATCAATGACTGGAAGATCTTGACCCTATCATGGAAGTGGATGACAAAAGGTAGTTCTCTAAGAACGGCCAGTTGACGAACTTCCATGGCCGTTGGAGGTGGGCCTTCTTCTTCCAACTGTTCCCTAGTAAAATGCTGCAGACCAATAAAAGGCTCATATCCATACCGTCTTCTATTGCTGAAATGTAAATCTGCCGC
>APH_1438
------------------------------------------------------------------------------------------------------------------------------------------------------------------------------------------------------------------------------------------------------------------------------------------------------------------------------------------------------------------------------------------------------------------------------------------------------------------------------------------------------------------------------------------------------------------TCATTAGGATCAAACATATACAGCCATTCCAGATCTATAACACTGGCAAGGCCCTCTTTAAAAGCTTGGCACTGGCTTTTAATCTGCTTATTAAGTTTGTAATCAGCCATAAGATGGATGTATGTTATACGGTTATTCTCTGTAACAGGAATATTTGAACCCCCAGGCTGCAGTTCAATTATTTCATTTTCTCCAAGCTCACTACTCATAACTGTGAAATCTAATCCCAGATCACTAATGTCACCATCATATGTTTTCAGATATAAAAGATTTTTGTAGATAACAGGATCTAATGACTGTAAATGATGGATATCAAGATCAGTTGACTGCTGGGCTAATATCTTTGACAAAAAAAATCCAGCAAATGGAAGCTCAACTAACATGTTTTCATAAATAG------------------CAATAAAATAGTAATGGCTGTTGAAGTCAGGAAGCAGTATGTGAACGCCAGGGTTAGGATACAGCAGACGGTCATGAGTAGTTTTGAAAAAACCTCTATTTGGATCAAAACATGTTTTAAGCAACTCATTTAAAAATTCACGAAATATGCCGCCACCATCGATTCCCGCTTCATCCAAGCCAACAGCATTAACTAGCTGAACTCGCATTCTAAGTTTAAGGTTAGGCTCGTTTTCAGGGGACAACTTATCAAAAG-------------------------------------------------------------------------------------------------------------------------------------------------------------------------------------------------------------------------------------------------------------------------------------------------------
>APH_0674
--------------------------------------------------------------------------------------------------------------------------------------------AACAATTATTTGATCATTTCATGTACTTTATTAGCTTAGTTCAAAACCAGCTCCAGATTCAACTGCATATAGTAGCTTTGACCTTAGAGTCTTTTCATCTTGAAATTCAGGCAGTTTTAAAAGATTCATGCACGTCGATGCAGTAGGTAAACGATCAGGTTCACTTCCAGCATTCTGGATACAAAAAGCGGGAGTCAGCTCTTTAAAACCTAGAAGTGGCGGGCGTGAACAGCTGGTAACAAACTTCAACAGCTGCCTACGCTGTCGTTCATTAAAACCTTGAACCACTCTCCAAAATGCTTGAATTACAGGATGTTCAAGTGAAAAACCTCCAGCATAGTTCGTGTGGGTCTTCAGGTCTTCAATATCAATTGGTACATGAGCACCAGAAATCAGAATCTGCAATTCATTAGGATCAAACATATACAGCCATTCCAGATCTATAACACTGGCAAGGCCCTCTTTAAAAGCTTGGCACTGGCTTTTAATCTGCTTATTAAGTTTGTAATCAGCCATAAGATGGATGTATGTTATACGGTTATTCTCTGTAACAGGAATATTTGAACCCCCAGGCTGCAGTTCAATTATTTCATTTTCTCCAAGCTCACTACTCATAACTGTGAAATCTAATCCCAGATCACTAATGTCACCATCATATGTTTTCAGATATAAAAGATTTTTGTAGATAACAGGATCTAATGACTGTAAATGATGGATATCAAGATCAGTTGACTGCTGGGCTAATATCTTTGACAAAAAAAATCCAGCAAATGGAAGCTCAACTAACATATTTTCATAAATAGCTTTACCAAGCATACGTCCAATAAAATAGTAATGGCTGTTGAAGTCAGGAAGCAGTATGTGAACGCCAGGGTTAGGATACAGCAGACGGTCATGAGTAGTTTTGAAAAAACCTCTATTTGGATCAAAACATGTTTTAAGCAACTCATTTAAAAATTCACGAAATATGCCGCCACCATCGATTCCCGCTTCATCCAAGCCAACAGCATTAACTAGCTGAACTCGCATTCTAAGTTTAAGGTTAGGCTCGTTTTCAGGGGACAACTTATCAAAAGCATCTTCGTAAATGAAATTACGCCTGATCATTACATGGATCTGAGGCCCAAGCTGGAAATTGGACAGTTCACCCTGATTTCGCTCTCTATCCTTCATTATCAATGACTGGAAGATCTTGACCCTATCATGGAAGTGGATGACAAAAGGTAGTTCTCTAAGAACGGCCAGTTGACGAACTTCCATGGCCGTTGGAGGTGGGCCTTCTTCTTCCAACTGTTCCCTAGTAAAATGCTGCAGACCCCTAAAAGGCTCATATCCATACCGTCTTCTATTGCTGAAATGTAAATCTGCCGC
>APH_0683
TTACCATCCGAAATCTTCTTGTTAGTTAGGCTTAACTACTGTGAATTTCCTTGTTGGGCCAAAGTGAAATGAATGGGAAACAATTTTGCATAAAAAAACACAATTTTTTTAAATATATATATTTTGTTACAAAATCGTACAACAATTATTTGATCATTTCATGTACTTTATTAGCTTAGTTCAAAACCAGCTCCAGATTCAACTGCATATAGTAGCTTTGACCTTAGAGTCTTTTCATCTTGAAATTCAGGCAGTTTTAAAAGATTCATGCACGTCGATGCAGTAGGTAAACGATCAGGTTCACTTCCAGCATTCTGGATACAAAAAGCGGGAGTCAGCTCTTTAAAACCTAGAAGTGGCGGGCGTGAACAGCTGGTAACAAACTTCAACAGCTGCCTACGCTGTCGTTCATTAAAACCTTGAACCACTCTCCAAAATGCTTGAATTACAGGATGTTCAAGTGAAAAACCTCCAGCATAGTTCGTGTGGGTCTTCAGGTCTTCAATATCAATTGGTACATGAGCACCAGAAATCAGAATCTGCAATTCATTAGGATCAAACATATACAGCCATTCCAGATCTATAACACTGGCAAGGCCCTCTTTAAAAGCTTGGCACTGGCTTTTAATCTGCTTATTAAGTTTGTAATCAGCCATAAGATGGATGTATGTTATACGGTTATTCTCTGTAACAGGAATATTTGAACCCCCAGGCTGCAGTTCAATTATTTCATTTTCTCCAAGCTCACTACTCATAACTGTGAAATCTAATCCCAGATCACTAATGTCACCATCATATGTTTTCAGATATAAAAGATTTTTGTAGATAACAGGATCTAATGACTGTAAATGATGGATATCAAGATCAGTTGACTGCTGGGCTAATATCTTTGACAAAAAAAATCCAGCAAATGGAAGCTCAACTAACATATTTTCATAAATAGCTTTACCAAGCATACGCCCAATAAAATAGTAATGGCTGTTGAAGTCAGGAAGCAGTATGTGAACGCCAGGGTTAGGATACAGCAGACGGTCATGAGTAGTTTTGAAAAAACCTCTATTTGGATCAAAACATGTTTTAAGCAACTCATTTAAAAATTCACGAAATATGCCGCCACCATCGATTCCCGCTTCATCCAAGCCAACAGCATTAACTAGCTGAACTCGCATTCTAAGTTTAAGGTTAGGCTCGTTTTCAGGGGACAACTTATCAAAAGCATCTTCGTAAATGAAATTACGCCTGATCATTACATGGATCTGAGGCCCAAGCTGGAAATTGGACAGTTCACCCTGATTTCGCTCTCTATCCTTCATTATCAATGACTGGAAGATCTTGACCCTATCATGGAAGTGGATGACAAAAGGTAGTTCTCTAAGAACGGCCAGTTGACGAACTTCCATGGCCGTTGGAGGTGGGCCTTCTTCTTCCAACTGTTCCCTAGTAAAATGCTGCAGACCAATAAAAGGCTCATATCCATACCGTCTTCTATTGCTGAAATGTAAATCTGCCGC
>APH_4021
--------AGAAATCTTCTTGTTAGTTAGGCTTAACTACTGTGAATTTCCTTGTTGGGCCAAAGTGAAATGAATGAGAAACAATTTTGCATAAAAAAACACAATTTTTTTAAATATATATATTTTGTTACAAAATCGTACAACAATTATTTGATCATTTCATGTACTTTATTAGCTTAGTTCAAAACCAGCTCCAGATTCAACTGCATATAGTAGCTTTGACCTTAGAGTCTTTTCATCTTGAAATTCAGGCAGTTTTAAAAGATTCATGCACGTCGATGCAGTAGGTAAACGATCAGGTTCACTTCCAGCATTCTGGATACAAAAAGCGGGAGTCAGCTCTTTAAAACCTAGAAGTGGCGGGCGTGAACAGCTGGTAACAAACTTCAACAGCTGCCTACGCTGTCGTTCATTAAAACCTTGAACCACTCTCCAAAATGCTTGAATTACAGGATGTTCAAGTGAAAAACCTCCAGCATAGTTCGTGTGGGTCTTCAGGTCTTCAATATCAATTGGTACATGAGCACCAGAAATCAGAATCTGCAATTCATTAGGATCAAACATATACAGCCATTCCAGATCTATAACACTGGCAAGGCCCTCTTTAAAAGCTTGGCACTGGCTTTTAATCTGCTTATTAAGTTTGTAATCAGCCATAAGATGGATGTATGTTATACGGTTATTCTCTGTAACAGGAATATTTGAACCCCCAGGCTGCAGTTCAATTATTTCATTTTCTCCAAGCTCACTACTCATAACTGTGAAATCTAATCCCAGATCACTAATGTCACCATCATATGTTTTCAGATATAAAAGATTTTTGTAGATAACAGGATCTAATGACTGTAAATGATGGATATCAAGATCAGTTGACTGCTGGGCTAATATCTTTGACAAAAAAAATCCAGCAAATGGAAGCTCAACTAACATATTTTCATAAATAGCTTTACCAAGCATACGCCCAATAAAATAGTAATGGCTGTTGAAGTCAGGAAGCAGTATGTGAACGCCAGGGTTAGGATACAGCAGACGGTCATGAGTAGTTTTGAAAAAACCTCTATTTGGATCAAAACATGTTTTAAGCAACTCATTTAAAAATTCACGAAATATGCCGCCACCATCGATTCCCGCTTCATCCAAGCCAACAGCATTAACTAGCTGAACTCGCATTCTAAGTTTAAGGTTAGGCTCGTTTTCAGGGGACAACTTATCAAAAGCATCTTCGTAAATGAAATTACGCCTGATCATTACATGGATCTGAGGCCCAAGCTGGAAATTGGACAGTTCACCCTGATTTCGCTCTCTATCCTTCATTATCAATGACTGGAAGATCTTGACCCTATCATGGAAGTGGATGACAAAAGGTAGTTCTCTAAGAACGGCCAGTTGACGAACTTCCATGGCCGTTGGAGGTGGGCCTTCTTCTTCCAACTGTTCCCTAGTAAAATGCTGCAGACCAATAAAAGGCTCATATCCATACCGTCTTCTATTGCTGAAATGTAAATCTGCCGC
>APH_3191
-------------------------------------------------------------------------------------------------------------------------TTTTGTTACAAAATCGTACAACAATTATTTGATCATTTCATGTACTTTATTAGCTTAGTTCAAAACCAGCTCCAGATTCAACTGCATATAGTAGCTTTGACCTTAGAGTCTTTTCATCTTGAAATTCAGGCAGTTTTAAAAGATTCATGCACGTCGATGCAGTAGGTAAACGATCAGGTTCACTTCCAGCATTCTGGATACAAAAAGCGGGAGTCAGCTCTTTAAAACCTAGAAGTGGCGGGCGTGAACAGCTGGTAACAAACTTCAACAGCTGCCTACGCTGTCGTTCATTAAAACCTTGAACCACTCTCCAAAATGCTTGAATTACAGGATGTTCAAGTGAAAAACCTCCAGCATAGTTCGTGTGGGTCTTCAGGTCTTCAATATCAATTGGTACATGAGCACCAGAAATCAGAATCTGCAATTCATTAGGATCAAACATATACAGCCATTCCAGATCTATAACACTGGCAAGGCCCTCTTTAAAAGCTTGGCACTGGCTTTTAATCTGCTTATTAAGTTTGTAATCAGCCATAAGATGGATGTATGTTATACGGTTATTCTCTGTAACAGGAATATTTGAACCCCCAGGCTGCAGTTCAATTATTTCATTTTCTCCAAGCTCACTACTCATAACTGTGAAATCTAATCCCAGATCACTAATGTCACCATCATATGTTTTCAGATATAAAAGATTTTTGTAGATAACAGGATCTAATGACTGTAAATGATGGATATCAAGATCAGTTGACTGCTGGGCTAATATCTTTGACAAAAAAAATCCAGCAAATGGAAGCTCAACTAACATATTTTCATAAATAGCTTTACCAAGCATACGCCCAATAAAATAGTAATGGCTGTTGAAGTCAGGAAGCAGTATGTGAACGCCAGGGTTAGGATACAGCAGACGGTCATGAGTAGTTTTGAAAAAACCTCTATTTGGATCAAAACATGTTTTAAGCAACTCATTTAAAAATTCACGAAATATGCCGCCACCATCGATTCCCGCTTCATCCAAGCCAACAGCATTAACTAGCTGAACTCGCATTCTAAGTTTAAGGTTAGGCTCGTTTTCAGGGGACAACTTATCAAAAGCATCTTCGTAAATGAAATTACGCCTGATCATTACATGGATCTGAGGCCCAAGCTGGAAATTGGACAGTTCACCCTGATTTCGCTCTCTATCCTTCATTATCAATGACTGGAAGATCTTGACCCTATCATGGAAGTGGATGACAAAAGGTAGTTCTCTAAGAACGGCCAGTTGACGAACTTCCATGGCCGTTGGAGGTGGGCCTTCTTCTTC------------------------------------------------------------------------------------
>APH_0723
TTACCATCAGAAATCTTATTGTTAGTTAGGCTTAACTACTGTGAATTTCCTTGTTGGGCCAAAGTGAAATGAATGAGAAACAATTTTGCATAAAAAAACACAATTTTTTTAAATATATATATTTTGTTACAAAATCGTACAACAATTATTTGATCATTTCATGTACTTTATTAGCTTAGTTCAAAACCAGCTCCAGATTCAACTGCATATAGTAGCTTTGACCTTAGAGTCTTTTCATCTTGAAATTCAGGCAGTTTTAAAAGATTCATGCACGTCGATGCAGTAGGTAAACGATCAGGTTCACTTCCAGCATTCTGGATACAAAAAGCGGGAGTCAGCTCTTTAAAACCTAGAAGTGGCGGGCGTGAACAGCTGGTAACAAACTTCAACAGCTGCCTACGCTGTCGTTCATTAAAACCTTGAACCACTCTCCAAAATGCTTGAATTACAGGATGTTCAAGTGAAAAACCTCCAGCATAGTTCGTGTGGGTCTTCAGGTCTTCAATATCAATTGGTACATGAGCACCAGAAATCAGAATCTGCAATTCATTAGGATCAAACATATACAGCCATTCCAGATCTATAACACTGGCAAGGCCCTCTTTAAAAGCTTGGCACTGGCTTTTAATCTGCTTATTAAGTTTGTAATCAGCCATAAGATGGATGTATGTTATACGGTTATTCTCTGTAACAGGAATATTTGAACCCCCAGGCTGCAGTTCAATTATTTCATTTTCTCCAAGCTCACTACTCATAACTGTGAAATCTAATCCCAGATCACTAATGTCACCATCATATGTTTTCAGATATAAAAGATTTTTGTAGATAACAGGATCTAATGACTGTAAATGATGGATATCAAGATCAGTTGACTGCTGGGCTAATATCTTTGACAAAAAAAATCCAGCAAATGGAAGCTCAACTAACATGTTTTCATAAATAGCTTTACCAAGCATACGCCCAATAAAATAGTAATGGCTGTTGAAGTCAGGAAGCAGTATGTGAACGCCAGGGTTAGGATACAGCAGACGGTCATGAGTAGTTTTGAAAAAACCTCTATTTGGATCAAAACATGTTTTAAGCAACTCATTTAAAAATTCACGAAATATGCCACCACCATCGATTCCCGCTTCATCCAAGCCAACAGCATTAACTAGCTGAACTCGCATTCTAAGTTTAAGGTTAGGCTCGTTTTCAGGGGACAACTTATCAAAAGCATCTTCGTAAATGAAATTACGCCTGATCATTACATGGATCTGAGGCCCAAGCTGGAAATTGGACAGTTCACCCTGATTTCGCTCTCTATCCTTCATTATCAATGACTGGAAGATCTTGACCCTATCATGGAAGTGGATGACAAAAGGTAGTTCTCTAAGAACGGCCAGTTGACGAACTTCCATGGCCGTTGGAGGTGGGCCTTCTTCTTCCAACTGTTCCCTAGTAAAATGCTGCAGACCAATAAAAGGCTCATATCCATACCGTCTTCTATTGCTGAAATGTAAATCTGCCGC
>APH_0186
TTACCATCAGAAATCTTCTTGTTAGTTAGGCTTAACTACTGTGAATTTCCTTGTTGGGCCAAAGTGAAATGAATGGGAAACAATTTTGCATAAAAAAACACAATTTTTTTAAATATATATATTTTGTTACAAAATCGTACAACAATTATTTGATCATTTCATGTACTTTATTAGCTTAGTTCAAAACCAGCTCCAGATTCAACTGCATATAGTAGCTTTGACCTTAGAGTCTTTTCATCTTGAAATTCAGGCAGTTTTAAAAGATTCATGCACGTCGATGCAGTAGGTAAACGATCAGGTTCACTTCCAGCATTCTGGATACAAAAAGCGGGAGTCAGCTCTTTAAAACCTAGAAGTGGCGGGCGTGAACAGCTGGTAACAAACTTCAACAGCTGCCTACGCTGTCGTTCATTAAAACCTTGAACCACTCTCCAAAATGCTTGAATTACAGGATGTTCAAGTGAAAAACCTCCAGCATAGTTCGTGTGGGTCTTCAGGTCTTCAATATCAATTGGTACATGAGCACCAGAAATCAGAATCTGCAATTCATTAGGATCAAACATATACAGCCATTCCAGATCTATAACACTGGCAAGGCCCTCTTTAAAAGCTTGGCACTGGCTTTTAATCTGCTTATTAAGTTTGTAATCAGCCATAAGATGGATGTATGTTATACGGTTATTCTCTGTAACAGGAATATTTGAACCCCCAGGCTGCAGTTCAATTATTTCATTTTCTCCAAGCTCACTACTCATAACTGTGAAATCTAATCCCAGATCACTAATGTCACCATCATATGTTTTCAGATATAAAAGATTTTTGTAGATAACAGGATCTAATGACTGTAAATGATGGATATCAAGATCAGTTGACTGCTGGGCTAATATCTTTGACAAAAAAAATCCAGCAAATGGAAGCTCAACTAACATATTTTCATAAATAGCTTTACCAAGCATACGTCCAATAAAATAGTAATGGCTGTTGAAGTCAGGAAGCAGTATGTGAACGCCAGGGTTAGGATACAGCAGACGGTCATGAGTAGTTTTGAAAAAACCTCTATTTGGATCAAAACATGTTTTAAGCAACTCATTTAAAAATTCACGAAATATGCCACCACCATCGATTCCCGCTTCATCCAAGCCAACAGCATTAACTAGCTGAACTCGCATTCTAAGTTTAAGGTTAGGCTCGTTTTCAGGGGACAACTTATCAAAAGCATCTTCGTAAATGAAATTACGCCTGATCATTACATGGATCTGAGGCCCAAGCTGGAAATTGGACAGTTCACCCTGATTTCGCTCTCTATCCTTCATTATCAATGACTGGAAGATCTTGACCCTATCATGGAAGTGGATGACAAAAGGTAGTTCTCTAAGAACGGCCAGTTGACGAACTTCCATGGCCGTTGGAGGTGGGCCTTCTTCTTCCAACTGTTCCCTAGTAAAATGCTGCAGACCAATAAAAGGCTCATATCCATACCGTCTTCTATTGCTGAAATGTAAATCTGCCGC
>APH_0136
--------------------------------------CTGTGAATTTCCCAGTTGGGCCAAAGTGAAATGAATGGGAAACAATTTTGCATAAAAAAACACAATTTTTTTAAATATATATATTTTGTTACAAAATCGTACAACAATTATTTGATCATTTCATGTACTTTATTAGCTTAGTTCAAAACCAGCTCCAGATTCAACTGCATATAGTAGCTTTGACCTTAGAGTCTTTTCATCTTGAAATTCAGGCAGTTTTAAAAGATTCATGCACGTCGATGCAGTAGGTAAACGATCAGGTTCACTTCCAGCATTCTGGATACAAAAAGCGGGAGTCAGCTCTTTAAAACCTAGAAGTGGCGGGCGTGAACAGCTGGTAACAAACTTCAACAGCTGCCTACGCTGTCGTTCATTAAAACCTTGAACCACTCTCCAAAATGCTTGAATTACAGGATGTTCAAGTGAAAAACCTCCAGCATAGTTCGTGTGGGTCTTCAGGTCTTCAATATCAATTGGTACATGAGCACCAGAAATCAGAATCTGCAATTCATTAGGATCAAACATATACAGCCATTCCAGATCTATAACACTGGCAAGGCCCTCTTTAAAAGCTTGGCACTGGCTTTTAATCTGCTTATTAAGTTTGTAATCAGCCATAAGATGGATGTATGTTATACGGTTATTCTCTGTAACAGGAATATTTGAACCCCCAGGCTGCAGTTCAATTATTTCATTTTCTCCAAGCTCACTACTCATAACTGTGAAATCTAATCCCAGATCACTAATGTCACCATCATATGTTTTCAGATATAAAAGATTTTTGTAGATAACAGGATCTAATGACTGTAAATGATGGATATCAAGATCAGTTGACTGCTGGGCTAATATCTTTGACAAAAAAAATCCAGCAAATGGAAGCTCAACTAACATATTTTCATAAATAGCTTTACCAAGCATACGCCCAATAAAATAGTAATGGCTGTTGAAGTCAGGAAGCAGTATGTGAACGCCAGGGTTAGGATACAGCAGACGGTCATGAGTAGTTTTGAAAAAACCTCTATTTGGATCAAAACATGTTTTAAGCAACTCATTTAAAAATTCACGAAATATGCCACCACCATCGATTCCCGCTTCATCCAAGCCAACAGCATTAACTAGCTGAACTCGCATTCTAAGTTTAAGGTTAGGCTCGTTTTCAGGGGACAACTTATCAAAAGCATCTTCGTAAATGAAATTACGCCTGATCATTACATGGATCTGAGGCCCAAGCTGGAAATTGGACAGTTCACCCTGATTTCGCTCTCTATCCTTCATTATCAATGACTGGAAGATCTTGACCCTATCATGGAAGTGGATGACAAAAGGTAGTTCTCTAAGAACGGCCAGTTGACGAACTTCC-----------------------------------------------------------------------------------------------------------------
>APH_3188
------------------------------------------------------------------------------------------TAAAAAAACACAATTTTTTTAAATATATATATTTTGTTACAAAATCGTACAACAATTATTTGATCATTTCATGTACTTTATTAGCTTAGTTCAAAACCAGCTCCAGATTCAACTGCATATAGTAGCTTTGACCTTAGAGTCTTTTCATCTTGAAATTCAGGCAGTTTTAAAAGATTCATGCACGTCGATGCAGTAGGTAAACGATCAGGTTCACTTCCAGCATTCTGGATACAAAAAGCGGGAGTCAGCTCTTTAAAACCTAGAAGTGGCGGGCGTGAACAGCTGGTAACAAACTTCAACAGCTGCCTACGCTGTCGTTCATTAAAACCTTGAACCACTCTCCAAAATGCTTGAATTACAGGATGTTCAAGTGAAAAACCTCCAGCATAGTTCGTGTGGGTCTTCAGGTCTTCAATATCAATTGGTACATGAGCACCAGAAATCAGAATCTGCAATTCATTAGGATCAAACATATACAGCCATTCCAGATCTATAACACTGGCAAGGCCCTCTTTAAAAGCTTGGCACTGGCTTTTAATCTGCTTATTAAGTTTGTAATCAGCCATAAGATGGATGTATGTTATACGGTTATTCTCTGTAACAGGAATATTTGAACCCCCAGGCTGCAGTTCAATTATTTCATTTTCTCCAAGCTCACTACTCATAACTGTGAAATCTAATCCCAGATCACTAATGTCACCATCATATGTTTTCAGATATAAAAGATTTTTGTAGATAACAGGATCTAATGACTGTAAATGATGGATATCAAGATCAGTTGACTGCTGGGCTAATATCTTTGACAAAAAAAATCCAGCAAATGGAAGCTCAACTAACATATTTTCATAAATAGCTTTACCAAGCATACGCCCAATAAAATAGTAATGGCTGTTGAAGTCAGGAAGCAGTATGTGAACGCCAGGGTTAGGATACAGCAGACGGTCATGAGTAGTTTTGAAAAAACCTCTATTTGGATCAAAACATGTTTTAAGCAACTCATTTAAAAATTCACGAAATATGCCACCACCATCGATTCCCGCTTCATCCAAGCCAACAGCATTAACTAGCTGAACTCGCATTCTAAGTTTAAGGTTAGGCTCGTTTTCAGGGGACAACTTATCAAAAGCATCTTCGTAAATGAAATTACGCCTGATCATTACATGGATCTGAGGCCCAAGCTGGAAATTGGACAGTTCACCCTGATTTCGCTCTCTATCCTTCATTATCAATGACTGGAAGATCTTGACCCTATCATGGAAGTGGATGACAAAAGGTAGTTCTCTAAGAACGGCCAGTTGACGAACTTCCATGGCCGTTGGAGGTGGGCCTTCTTCTTCCAACTGTTCCCTAGTAAAATGCTGCAGACCAATAAAAGGCTCATATCCATACCGTCTTCTATTGCTGAAATGTAAATCTGCCGC
