# Supplementary material for: ﻿Discovery of a new tarantula species from the Madrean Sky Islands and the first documented instance of syntopy between two montane endemics (Araneae, Theraphosidae, Aphonopelma): a case of prior mistaken identity
Source: Zookeys. 2024 Aug 16;1210:61–98. doi: 10.3897/zookeys.1210.125318 (PMC11344175; doi:10.3897/zookeys.1210.125318)
Supplement: Supplementary material 8 — Phylogenomics files [file zookeys-1210-061_article-125318__-s008.zip › Suppl8/individual_UCE_loci/sl_realigned_uce_2001679.fas]

>APH_1357
----------------------------------------------------------------------------------------------------------------------------------------------------------------------------------------------------------------CACCTAA-----------------------------------------------------------------GCCTACACTCTTTCCCTA----------------------------------------------------------------------------------------------------------------------------------------------------------------------------------------------------------------------------------------------------------------------------------------------------------------CACGACGCTCTTCCGA-------------------------------------------------------------------TCTCTTATTTTTTCCTTTAGGTACAGTACCTCCATTTTATCGGGAAATGTATGATATTGTATGTCCGAATCAGGAAAATGTTGTTGATCAAGACATGTTCATTAAATTACATGTAAAATCAAGTCTTCCAAAACAGACGTTATCCCAGGTATAGACAGATC--------------------------------------------------------------------------------------------------------------------------------------------------------------------------------------------------------------------------------------------------------------------------------------------------------GGAAGAGCGTCGTG------------------------------------------------------------------------------------------------------------------------------------------------------------------------------------------------------------------------------------------------------------------------------------
>APH_0880
GTGGATGTAAATTTATGTAAAGTACATCTGCACATTGGTGCTATCAATGCCAGACAGAATTTCAGCTGTTCTACAGTTTCACAGAGGCGTTACCCTCTATTAAGTGACATTCAGCCAGGGTGACAAATTTTTTATCCGGTGATTTTTTATGGTGATGTATCATCTGCATCACAACTGTGAAATTCTTGCTTATTTTTGCCAGCAATGCCGTCTAACAATCATTTATCAGATTTTATTAAAATAACTTTTGTATCTATGGCATAAAAATGTCTTTAATATGGCAGACATCTTGCCCTTATGATCTGTTTTTGTTCAGATCCAGCTGCTGTGTGTTTGTTATGATATCCATTTTCTGTGTACCTGGTTTTGTCCTATTCCATTTTCCACTATTTTTAAGTACTCACGTTTTTAGCATTATAAATCCGTCAGCCAGCTGACCAACCAACCGAAATGTGCGGTAGATTGGAAAATGCTTCATAATTTGTGCAGTCTATGATTTTCTGCCTTAAGCGTTTTCAAGTGATCAGTTTTGTCACTTTATGTACTGCTGTCTTAAACGATTTCTGTGAAAACTGTTTTTGTGAGTTTTATATATTTTTGGCCATGCAGTTCTTTTTATAACATAGTATGTTAATTTAACATCATTGCAGATAATCCTGCTAAACTGCTATAGTTTACAACAATTTTACTTATTTTTTCCTTTAGGTACAGTCCCTCCATTTTATCGGGAAATGTATGATATTGTATGTCCGAATCAGGAAAATGTTGTTGATCAAGACATGTTCATTAAATTACTTGTAAAATCAAGTCTTCCAAAACAGACGTTATCCCAGGTATAGACAGATTATAATTTGTTATATGAAAT----TACAGTGCTTTTTTAAATCGATGACCATAACTATAATGATAAGGACACTTAGCAAACATTAATCAGAGGGATAAATAATGTTGCAATATACAGGAGTTGGACAAAAATATGGAAATACCTGGTAAAAGAATGATTTCCTTACCTAGTATGGTGTGGGACTACCTTTTGCATCCAAGACTGCCTGAATTCTCTTGGGAATGGACAAATATAAGTCCCATATGGTGGACAATGGAATCCTATACCATTCTTCATGCAAAATTTGTTCAAGTTCCTGGAAGAATGCCGGAGGCATAACGGGTCTGAATCCTGGTCTCCAGAACTGACCACTGGGGCTCCTATGATATTGAGATATTAAGGTCTGGCGACTGGGGGGCAGGGAAGATAAGAAACCTTGTCTGCATGCTCAGCAAGCCGTGATTGGGTGCCACGAGCTGTATGAATCAGGGAGTTATCATCTTGGTAGATGGCGTTTCCTGCAGGAAACAATGTCTATACCCCAAATAGTACTTGACCTCAATCTGTGCTGTGCAGGTTCGAGTACCATGTACTGGGTCAGAGTGGTT
>APH_5079
-----------------------------------------CATCCATGCCAGACAGAATTTCAGCTGTTCTTCAGTCT--------------------TTAAGTGACATTCAGCCAGGGTGACAAATTTTTTATCTGGTGATTTTTTGTGGTGATGTATCATCTGCATCACAACTGTGAAATTCTTGCTTATTTTTGCCAGCAATGTCATCTAACAATCATTTATCAGATTTTATTAAAATAACTGTTGTATCTATGGCATAAAAATATCTTTAATATGGCAGACATCTTGCCCTTATGATCTGTTTTTGTTCAGATCCAGCTGCTGTGTGTTTGTTATGATATCCATTTTCTGTGTACCTGGTTTTGTCCTATTCCATTTTCCACTATTTTTAAGTACTCACGTTTTTAGCATCATAAATCCATCAGCCAGCTGACCAACCAACCGAAATGTGCGGTAGATTGGAAAATGCTTCATAATTTGTGCAGTCTATGATTTTCTGCCTTAAGCGTTTTCAAGTGATCAGTTTTGTCACTTTATGTACTGCTGTCTTAAAAGATTTCTGTGAAAATTGTTTTTGTGAGTTTTATATATTTTTGGCCATGCAGTTCTTTTTATAACATAGCATGTTAATTTAACATCATTGCAGATAATCCTTCTAAACTGCTATAGTTTACAAAAATTTTACTTATTTTTTCCTTTAGGTACAGTACCTCCATTTTATCGGGAAATGTATGATATTGTATGTCCGAATCAAGAAAATGTTGTTGATCAAGACATGTTCATTAAATTACTTGTAAAATCAAGTCTTCCAAAACAGACGTTATCCCAGGTATAGACAGATTATAATTTGTTATATGAAATACAGTACAGTGTTTTTTTAAATCGATGACCATAACTATAATGATAAGGACACTTAGCAAACATTAATCAGAGGGATAAATAATGTTGCAATATACAGGAGTTGGACAAAAATATGGAAATACCTGGTAAAAGAATGATTTCCTTACCTAATATGGTGTAGGACTGCCTTTTGCATCCAAGACTGCCTGAATTCTCTTGGGAATGGA-------AAGTCCCAGATGGTGGACAATGGAATCCTATACCATTCTTCATGCAAAATTTGTTCAGGTTCCTGGAAGGATGCTGGAAGCATAACGGGTCTGAATCCTGGTCTCCAGAACCGACCACTGGGGCTCCTATGATATTGAGATATTAAGGTCTGGCGACTGGGGGGCAGGGAAGATAAGAAACCTTGTCTGCATGCTCAGCAAGCCGTGATTGGATGCCACGAGCTGTATGAATCAGGGAGTTATCATCTTGGTAGATGGCGTTTCCTGCAGGAAACAATGTCTGTAC--------------------------------------------------------------------
>APH_4005
-------------------------------------------------CCAGACAGAATTTCAGCTGTTCTACAGTTTCACAGAGGCGTTACCCTCTATTAAGTGACATTCAGCCAGGGTGACAAATTTTTTATCCGGTGATTTTTTGTGGTGATGTATCATCTGCATCACAACTGTGAAATTCTTGCTTATTTTTGCCAGCAATGTCATCTAACAATCATTTATCAGATTTTATTAAAATAACTGTTGTATCTATGGCATAAAAATATCTTTAATATGGCAGACATCTTGCCCTTATGATCTGTTTTTGTTCAGATCCAGCTGCTGTGTGTTTGTTATGATATCCATTTTCTGTGTACCTGGTTTTGTCCTATTCCATTTTCCACTATTTTTAAGTACTCACGTTTTTAGCATTATAAATCCATCAGCCAGCTGACCAACCAACCGAAATGTGCGGTAGATTGGAAAATGCTTCATAATTTGTGCAGTCTATGATTTTCTGCCTTAAGCGTTTTCAAGTGATCAGTTTTGTCACTTTATGTACTGCTGTCTTAAAAGATTTCTGTGAAAATTGTTTTTGTGAGTTTTATATATTTTTGGCCATGCAGTTCTTTTTATAACATAGCATGTTAATTTAACATCATTGCAGATAATCCTTCTAAACTGCTATAGTTTACAAAAATTTTACTTATTTTTTCCTTTAGGTACAGTACCTCCATTTTATCGGGAAATGTATGATATTGTATGTCCGAATCAAGAAAATGTTGTTGATCAAGACATGTTCATTAAATTACTTGTAAAATCAAGTCTTCCAAAACAGACGTTATCCCAGGTATAGACAGATTATAATTTGTTATATGAAATACAGTACAGTGCTTTTTTAAATCGATGACCATAACTATAATGATAAGGACACTTAGCAAACATTAATCAGAGGGATAAATAATGTTGCAATATACAGGAGTTGGACAAAAATATGGAAATACCTGGTAAAAGAATGATTTCCTTACCTAATATGGTGTAGGACTGCCTTTTGCATCCAAGACTGCCTGAATTCTCTTGGGAATGGACAAATATAAGTCCCAGATGGTGGACAATGGAATCCTATACCATTCTTCATGCAAAATTTGTTCAAGTTCCTGGAAGGATGCTGGAAGCATAACGGGTCTGAATCCTGGTCTCCAGAACCGACCACTGGGGCTCCTATGATATTGAGATATTAAGGTCTGGCGACTGGGGGGCAGGGAAGATAAGAAACCTTGTCTGCATGCTCAGCAAGCTGTGATTGGGTGCCACGAGCTGTATGAATCAGGGAGTTATCATCTTGGTAGATGGCGTTTCCTGCAGGAAACAATGTCTATACCCCAAATAGCACTTGACCTCAGTCTGTGCTGTGCAGGTTCGAGTACCATGTACTGGTTCAGAGTGGTT
>APH_4029
------------------AAAGTACATCTGCACATTGGTGCTATCAATGCCAGACAGAATTTCAGCTGTTCTTCAGTCT--------------------TTAAGTGACATTCAGCCAGGGTGACAAATTTTTTATCCGGTGATTTTTTGTGGTGATGTATCATCTGCATCACAACTGTGAAATTCTTGCTTATTTTTGCCAGCAATGTCATCTAACAATCATTTATCAGATTTTATTAAAATAACTGTTGTATCTATGGCATAAAAATATCTTTAATATTGCAGACATCTTGCCCTTATGATCTGTTTTTGTTCAGATCCAGCTGCTGTGTGTTTGTTATGATATCCATTTTCTGTGTACCTGGTTTTGTCCTATTCCATTTTCCACTATTTTTAAGTACTCACGTTTTTAGCATCATAAATCCATCAGCCAGCTGACCAACCAACCGAAATGTGCGGTAGATTGGAAAATGCTTCATAATTTGTGCAGTCTATGATTTTCTGCCTTAAGCGTTTTCAAGTGATCAGTTTTGTCACTTTATGTACTGCTGTCTTAAAAGATTTCTGTGAAAATTGTTTTTGTGAGTTTTATATATTTTTGGCCATGCAGTTCTTTTTATAACATAGCATGTTAATTTAACATCATTGCAGATAATCCTTCTAAACTGCTATAGTTTACAAAAATTTTACTTATTTTTTCCTTTAGGTACAGTACCTCCATTTTATCGGGAAATGTATGATATTGTATGTCCGAATCAAGAAAATGTTGTTGATCAAGACATGTTCATTAAATTACTTGTAAAATCAAGTCTTCCAAAACAGACGTTATCCCAGGTATAGACAGATTATAATTTGTTATATGAAATACAGTACAGTGTTTTTTTAAATCGATGACCATAACTATAATGATAAGGACACTTAGCAAACATTAATCAGAGGGATAAATAATGTTGCAATATACAGGAGTTGGACAAAAATATGGAAATACCTGGTAAAAGAATGATTTCCTTACCTAATATGGTGTAGGACTGCCTTTTGCATCCAAGACTGCCTGAATTCTCTTGGGAATGGA-------AAGTCCCAGATGGTGGACAATGGAATCCTATACCATTCTTCATGCAAAATTTGTTCAGGTTCCTGGAAGGATGCTGGAAGCATAACGGGTCTGAATCCTGGTATCCAGAACCGACCACTGGGGCTCCTATGATATTGAGATATTAAGGTCTGGCGACTGGGGGGCAGGGAAGATAAGAAACCTTGTCTGCATGCTCAGCAAGCTGTGATTGGAT--------------------------------------------------------------------------------------------------------------------------------------------
>APH_4024
GTGGATGAAAATTGATGTAAAGTACATCTGCACATTGGTGCTATCAATGCCAGACAGAATTTCAGCTGTTCTTCAGTCT--------------------TTAAGTGACATTCAGCCAGGGTGACAAATTTTTTATCTGGTGATTTTTTGTGGTGATGTATCATCTGCATCACAACTGTGAAATTCTTGCTTATTTTTGCCAGCAATGTCATCTAACAATCATTTATCAGATTTTATTAAAATAACTGTTGTATCTATGGCATAAAAATATCTTTAATATGGCAGACATCTTGCCCTTATGATCTGTTTTTGTTCAGATCCAGCTGCTGTGTGTTTGTTATGATATCCATTTTCTGTGTACCTGGTTTTGTCCTATTCCATTTTCCACTATTTTTAAGTACTCACGTTTTTAGCATCATAAATCCATCAGCCAGCTGACCAACCAACCGAAATGTGCGGTAGATTGGAAAATGCTTCATAATTTGTGCAGTCTATGATTTTCTGCCTTAAGCGTTTTCAAGTGATCAGTTTTGTCACTTTATGTACTGCTGTCTTAAAAGATTTCTGTGAAAATTGTTTTTGTGAGTTTTATATATTTTTGGCCATGCAGTTCTTTTTATAACATAGCATGTTAATTTAACATCATTGCAGATAATCCTTCTAAACTGCTATAGTTTACAAAAATTTTACTTATTTTTTCCTTTAGGTACAGTACCTCCATTTTATCGGGAAATGTATGATATTGTATGTCCGAATCAGGAAAATGTTGTTGATCAAGACATGTTCATTAAATTACTTGTAAAATCAAGTCTTCCAAAACAGACGTTATCCCAGGTATAGACAGATTATAATTTGTTATATGAAATACAGTACAGTGTTTTTTTAAATCGATGACCATAACTATAATGATAAGGACACTTAGCAAACATTAATCAGAGGGATAAATAATGTTGCAATATACAGGAGTTGGACAAAAATATGGAAATACCTGGTAAAAGAATGATTTCCTTACCTAATATGGTGTAGGACTGCCTTTTGCATCCAAGACTGCCTGAATTCTCTTGGGAATGGA-------AAGTCCCAGATGGTGGACAATGGAATCCTATACCATTCTTCATGCAAAATTTGTTCAAGTTCCTGGAAGGATGCTGGAGGCATAACGGGTCTGAATCCTGGTATCCAGAACCGACCACTGGGGCTCCTATGATATTGAGATATTAAGGTCTGGCGACTGGGGGGCAGGGAAGATAAGAAACCTTGTCTGCATGCTCAGCAAGCCGTGATTGGATGCCACGAGCTGTATGAATCAGGGAGTTATCATCTTGGTAGATGGCGTTTCCTGCAGGAAACAATGTCTGTACCCCAAATAGCACTTGACCTCAATCTGTGCTGTGCAGGTTCGAGTACCATGTACTGGGTCAGAGTGGTT
>APH_5003
GTGGATGAAAATTGATGTAAACTACATCTGTACACTGGTCGCATCCATACCAGACAGAATTTCAGCTGTTCTTCAGTCT--------------------TTAAGTGACATTCAGCCAGGGTGACAAATTTTTTATCCGGTGATTTTTTGTGGTGATGTATCATCTGCATCACAACTGTGAAATTCTTGCTTATTTTTGCCAGCAATGTCATCTAACAATCATTTATCAGATTTTATTAAAATAACTGTTGTATCTATGGCATAAAAATATCTTTAATATGGCAGACATCTTGCCCTTATGATCTGTTTTTGTTCAGATCCAGCTGCTGTGTGTTTGTTATGATATCCATTTTCTGTGTACCTGGTTTTGTCCTATTCCATTTTCCACTATTTTTAAGTACTCACGTTTTTAGCATCATAAATCCATCAGCCAGCTGACCAACCAACCGAAATGTGCGGTAGATTGGAAAATGCTTCATAATTTGTGCAGTCTATGATTTTCTGCCTTAAGCGTTTTCAAGTGATCAGTTTTGTCACTTTATGTACTGCTGTCTTAAAAGATTTCTGTGAAAATTGTTTTTGTGAGTTTTATATATTTTTGGCCATGCAGTTCTTTTTATAACATAGCATGTTAATTTAACATCATTGCAGATAATCCTTCTAAACTGCTATAGTTTACAAAAATTTTACTTATTTTTTCCTTTAGGTACAGTACCTCCATTTTATCGGGAAATGTATGATATTGTATGTCCGAATCAAGAAAATGTTGTTGATCAAGACATGTTCATTAAATTACTTGTAAAATCAAGTCTTCCAAAACAGACGTTATCCCAGGTATAGACAGATTATAATTTGTTATATGAAATACAGTACAGTGCTTTTTTAAATCGATGACCATAACTATAATGATAAGGACACTTAGCAAACATTAATCAGAGGGATAAATAATGTTGCAATATACAGGAGTTGGACAAAAATATGGAAATACCTGGTAAAAGAATGATTTCCTTACCTAATATGGTGTAGGACTGCCTTTTGCATCCAAGACTGCCTGAATTCTCTTGGGAATGGACAAATATAAGTCCCAGATGGTGGACAATGGAATCCTATACCATTCTTCATGCAAAATTTGTTCAGGTTCCTGGAAGGATGCTGGAAGCATAACGGGTCTGAATCCTGGTCTCCAGAACCGACCACTGGGGCTCCTATGATATTGAGATATTAAGGTCTGGCGACTGGGGGGCAGGGAAGATAAGAAACCTTGTCTGCATGCTCAGCAAGCTGTGATTGGATGCCACGAGCTGTATGAATCAGGGAGTTATCATCTTGGTAGGTGGCGTTTCCTGCAGGAAACAATGTCTATACCCCAAATAGCACTTGACCTCAATCTGTGCTGTGCAGGTTCGAGTACCATGTACTGGGTCAGAGTAGTT
>APH_5001
-----------------------------------------------------ACAGAATTTCAGCTGTTCTTCAGTCT--------------------TTAAGTGACATTCAGCCAGGGTGACAAATTTTTTATCCGGTGATTTTTTGTGGTGATGTATCATCTGCATCACAACTGTGAAATTCTTGCTTATTTTTGCCAGCAATGTCATCTAACAATCATTTATCAGATTTTATTAAAATAACTGTTGTATCTATGGCATAAAAATATCTTTAATATGGCAGACATCTTGCCCTTATGATCTGTTTTTGTTCAGATCCAGCTGCTGTGTGTTTGTTATGATATCCATTTTCTGTGTACCTGGTTTTGTCCTATTCCATTTTCCACTATTTTTAAGTACTCACGTTTTTAGCATCATAAATCCATCAGCCAGCTGACCAACCAACCGAAATGTGCGGTAGATTGGAAAATGCTTCATAATTTGTGCAGTCTATGATTTTCTGCCTTAAGCGTTTTCAAGTGATCAGTTTTGTCACTTTATGTACTGCTGTCTTAAAAGATTTCTGTGAAAATTGTTTTTGTGAGTTTTATATATTTTTGGCCATGCAGTTCTTTTTATAACATAGCATGTTAATTTAACATCATTGCAGATAATCCTTCTAAACTGCTATAGTTTACAAAAATTTTACTTATTTTTTCCTTTAGGTACAGTACCTCCATTTTATCGGGAAATGTATGATATTGTATGTCCGAATCAAGAAAATGTTGTTGATCAAGACATGTTCATTAAATTACTTGTAAAATCAAGTCTTCCAAAACAGACGTTATCCCAGGTATAGACAGATTATAATTTGTTATATGAAATACAGTACAGTGCTTTTTTAAATCGATGACCATAACTATAATGATAAGGACACTTAGCAAACATTAATCAGAGGGATAAATAATGTTGCAATATACAGGAGTTGGACAAAAATATGGAAATACCTGGTAAAAGAATGATTTCCTTACCTAATATGGTGTAGGACTGCCTTTTGCATCCAAGACTGCCTGAATTCTCTTGGGAATGGA-------AAGTCCCAGATGGTGGACAATGGAATCCTATACCATTCTTCATGCAAAATTTGTTCAAGTTCCTGGAAGGATGCTGGAGGCATAACGGGTCTGAATCCTGGTATCCAGAACCGACCACTGGGGCTCCTATGATATTGAGATATTAAGGTCTGGCGACTGGGGGGCAGGGAAGATAAGAAACCTTGTCTGCATGCTCA-------------------------------------------------------------------------------------------------------------------------------------------------------------
>APH_0772
GTGGATGAAAATTGATGTAAAGTACATCTGCACATTGGTGCTATCAATGCCAGACAGAATTTCAGCTGTTCTACAGTTTCACAGAGGCGTTACCCTCTATTAAGTGACATTCAGCCAGGGCGACAAATTTTTTATCCGGTGATTTTTTATGGTGATGTATCATCTGCATCACAACTGTGAAATTCTTGATTATTTTTGCCAGCAATGCCACCTAACAATCATTTATCAGATTTTATTAAAATAACTGTTGTATCTATGGCATAAAAATTTCTTTAATATGGCAGACATCTTGCCCTTATGATCTGTTTTTGTTCAGATCCAGCTGCTGTGTGTTTGTTATGATATCCATTTTCTGTGTACCTGGTTTTGTCCTATTCCGTTTTCCACTATTTTTAAGTACTCACGTTTTTAGCATCATAAATCCATCAGCCAGCTGACCAACCAACCGAAATGTGCGGTAGATTGGAAAATGCTTCATAATTTGTGCAGTCTATGATTTTCTGCCTTAAGCGTTTTCAAGTGATCAGTTTTGTCACTTTATGTACTGCTGTCTTAAAAGATTTATGTGAAAATTGTTTTTGTGAGTTTTATATATTTTTGGCCATGCAGTTCTTTTTATAACATAGCATGTTAATTTAACATCATTGCAGATAATCCTTCTAAACTGCTATAGTTTACAAAAATTTTACTTATTTTTTCCTTTAGGTACAGTACCTCCATTTTATCGGGAAATGTATGATATTGTATGTCCGAATCAGGAAAATGTTGTTGATCAAGACATGTTCATTAAATTACTTGTAAAATCAAGTCTTCCAAAACAGACGTTATCCCAGGTATAGACAGATTATAATTTGTTATATGAAATACAGTACAGTGTTTTTTTAAATCGATGACCATAACTATAATGATAAGGACACTTAGCAAACATTAATCAGAGGGATAAATAATGTTGCAATATACAGGAGTTGGACAAAAATATGGAAATACCTGGTAAAAGAATGATTTCCTTACCTAATATGGTGTAGGACTGCCTTTTGCATCCAAGACTGCCTGAATTCTCTTGGGAATGGACAAATATAAGTCCCAGATGGTGGACAATGGAATCCTATACCATTCTTCATGCAAAATTTGTTCAAGTTCCTGGAAGGATGCTGGAGGCATAACGGGTCTGAATCCTGGTCTCCAGAACTGACCACTGGGGCTCCTATAATATTGAGATATTAAGGTCTGGCGACTGGGGGGCAGGGAAGATAAGAAACCTTGTCTGCATGCTCACCAAGCCGTGATTGGGTGCCACGAGCTGTATGAATCAGGGAGTTATCATCTTGGTAGATGGCGTTTCCTGCAGGAAACAATATCTGTACCCCAAATAGCACTTGACCTCAATCTGTGCTGTGCAGGTTCGAGTACCATGTACTGGGTCAGAGTGGTT
>APH_3191
----------------------------------------------------------------------------------------------------------------------------------------------TTTTTTGTTTTTATTTATCATCTGCATCACAACTGTGAAATTCTTGCTTATTTTTGCCAGCAATGCCATCTAACAATCATTTATCAGATTTTATTAAAATAACTGTTGTATCTATGGCATAAAAATGTCTTTAATATGGCAGACATCTTGCCCTTATGATCTGTTTTTGTTCAGATCCAGCTGCTGTGTGT---TTATGATATCCATTTTCTGTGTACCTGGTTTTGTCCTATTCCATTTTCCACTATTTTTAAGTACTCACGTTTTTAGTATTATAAATCCATCAGCCAGCTGACCAACCAACCGAAATGTGCGGTAGATTGGAAAATGCTTCATAATTTGTGCAGTCTATGATTTTCTGCCTTAAGCGTTTTCAAGTGATCCGTTTTGTCACTTTATGTACTGCTGTCTTAAAAGATTTCTGTGAAAACTGTTTTTGTGAGTTTTATATATTTTTGGCCATGCAGTTCTTTTTATAACATAGCATGTTAATTTAACATCATTGCAGATAATCCTGCTAAACTGCTATAGTTTACAAAAATTTTACTTATTTTTTCCTTTAGGTACAGTACCTCCATTTTATCGGGAAATGTATGATATTGTATGTCCGAATCAGGAAAATGTTGTTGATCAAGACATGTTCATTAAATTACTTGTAAAATCAAGTCTTCCAAAACAGACGTTATCCCAGGTATAGACAGATTATAATTTGTTATATGAAATACAGTACAGTGCTTTTTTAAATCGATGACCATAACTATAATGATAAGGACACTTAGCAAACATTAATCAGAGGGATAAATAATGTTGCAATATACAGGAGTTGGAAAAAAATATGGAAATACCTGGTAAAAGAATGATTTCCTTACCTAATATGGTGTGGGACTGCCTTTTGCATCCAAGACTGCCTGAATTCTCTTGGGAATGGACAAATATAAGTCCCAGATGGTGGACAATGGAGTCCTATACCATTCTTCATGCAAAATTTGTTCAAGTTCCTGGAAGGATGCCGGAGGCATAATGGGTCTGAATCCTGGTCTCCAGAACTGACCACTGGGGCTCCTATGATATTGAGATATTAAGGTCTGGCGACTGGGGGGCAGGGAAGATAAGAAACCTTGTCTGCATGCTCACCAAGCCGTGATTGGGTGCCACGAGCTGTATGAATCAGGGAGTTATCATCTTGGTAGATGGCGTTTCCTGCAGGAAACAATGTCTATACCCCTAATAGCACTTGACCTCAATCTGTGCTGTAGTGGGTCAAGTACCATGTACTA-----------TT
>APH_1602
GTGGATGAAAATTGATGTAAAGTACATCTGCACATTGGTGCTATCAATGCCAGACAGAATTTCAGCTGTTCTACAGTTTCACAGAGGTGTTACCCTCTATTAAGTGACATTCAGCCAGGGTGACAAATTTTTTATCCGGTGATTTTTTGTGGTGATGTATCATCTGCATCACAACTGTGAAATTCTTGCTTATTTTTGCCAGCAATGCCATCTAACAATCATTTATCAGATTTTATTAAAATAACTGTTGTATCTATGGCATAAAAATGTCTTTAATATGGCAGACATCTTGCCCTTATGATCTGTTTTTGTTCAGATCCAGCTGCTGTGTGTTTGTTATGATATCCATTTTCTGTGTACCTGGTTTTGTCCTATTCCATTTTTCACTATTTTTAAGTACTCACGTTTTTAGTATTATAAATCCATCAGCCAGCTGACCAACCAACCGAAATGTGCGGTAGATTGGAAAATGCTTCATAATTTGTGCAGTCTATGATTTTCTGCCTTAAGCGTTTTCAAGTGATCCGTTTTGTCACTTTATGTACTGCTGTCTTAAAAGATTTCTGTGAAAACTGTTTTTGTGAGTTTTATATATTTTTGGCCATGCAGTTCTTTTTATAACATAGCATGTTAATTTAACATCATTGCAGATAATCCTGCTAAACTGCTATAGTTTACAAAAATTTTACTTATTTTTTCCTTTAGGTACAGTACCTCCATTTTATCGGGAAATGTATGATATTGTATGTCCGAATCAGGAAAATGTTGTTGATCAAGACATGTTCATTAAATTACTTGTAAAATCAAGTCTTCCAAAACAGACGTTATCCCAGGTATAGACAGATTATAATTTGTTATATGAAATACAGTACAGTGCTTTTTTAAATCGATGACCATAACTATAATGATAAGGACACTTAGCAAACATTAATCAGAGGGATAAATAATGTTGCAATATCCAGGAGTTGGACAAAAATATGGAAATACCTGGTAAAAGAATGATTTCCTTCCCTAATATGGTGTAGGACTGCCTTTTGCATCCAAGACTGCCTGAATTCTCTTGGGAATGGACAAATATAAGTCCCATATGGTGGACAATGGAATCCTATACCATTCTTCATGCAAAATTTGTTCAAGTTCCTGGAAGGATGCCGGAGGCATAATGGGTCTGAATCCTGGTCTCCAGAACTGACCACTGGGGCTCCTATGATATGGAGATATTAAGGTCTGGCGACTGGGGGGCAGGGAAGATAAGAAACCTTGTCTGCATGCTCACCAAGCCGTGATTGGA---------------------------------------------------------------------------------------------------------------------------------------------
>APH_3177
GTGGATGAAAATTGATGTAAAGTACATCTGCACATTGGTGCTATCAATGCCAGACAGAATTTCAGCTGTTCTACAGTTTCACAGAGGTGTTACCCTCTATTAAGTGACATTCAGCCAGGGTGACAAATTTTTTATCCGGTGATTTTTTGTGGTGATGTATCATCTGCATCACAACTGTGAAATTCTTGCTTATTTTTGCCAGCAGTGCCATCTAACAATCATTTATCAGATTTTATTAAAATAACTGTTGTATCTATGGCATAAAAATGTCTTTAATATGGCAGACATCTTGCCCTTATGATCTGTTTTTGTTCAGATCCAGCTGCTGTGTGT---TTATGATATCCATTTTCTGTGTACCTGGTTTTGTCCTATTCCATTTTCCACTATTTTTAAGTACTCACGTTTTTAGTATTATAAATCCATCAGCCAGCTGACCAACCAACCGAAATGTGCGGTAGATTGGAAAATGCTTCATAATTTGTGCAGTCTATGATTTTCTGCCTTAAGCGTTTTCAAGTGATCCGTTTTGTCACTTTATGTACTGCTGTCTTAAAAGATTTCTGTGAAAACTGTTTTTGTGAGTTTTATATATTTTTGGCCATGCAGTTCTTTTTATAACATAGCATGTTAATTTAACATCATTGCAGATAATCCTGCTAAACTGCTATAGTTTACAAAAATTTTACTTATTTTTTCCTTTAGGTACAGTACCTCCATTTTATCGGGAAATGTATGATATTGTATGTCCGAATCAGGAAAATGTTGTTGATCAAGACATGTTCATTAAATTACTTGTAAAATCAAGTCTTCCAAAACAGACGTTATCCCAGGTATAGACAGATTATAATTTGTTATATGAAATACAGTACAGTGCTTTTTTAAATCGATGACCATAACTATAATGATAAGGACACATAGCAAACATTAATCAGAGGGATAAATAATGTTGCAATATACAGGAGTTGGAAAAAAATATGGAAATACCTGGTAAAAGAATGATTTCCTTACCTAATATGGTGTGGGACTGCCTTTTGCATCCAAGACTGCCTGAATTCTCTTGGGAATGGACAAATATAAGTCCCAGATGGTGGACAATGGAGTCCTATACCATTCTTCATGCAAAATTTGTTCAAGTTCCTGGAAGGATGCCGGAGGCATAATGGGTCTGAATCCTGGTCTCCAGAACTGACCACTGGGGCTCCTATGATATTGAGATATTAAGGTCTGGCGACTGGGGGGCAGGGAAGATAAGAAACCTTGTCTGCATGCTCACCAAGCCGTGATTGGGTGCCACGAGCTGTATGAATCAGGGAGTTATCATCTTGGTAGATGGCGTTTCCTGCAGGAAACAATGTCTATACCCCAAATAGCACTTGACCTCAATCTGTGCTGTGCAGGTTCGAGTACCATGTACTGGGTCAGAGTGGTT
>APH_4021
GTGGATGAAAATTGATGTAAAGTACATCTGCACATTGGTGCTATCAATGTCAGACAGAATTTCATCTGTTCTACAGTTTCACAGAGGTGTTACCCTCTATTAAGTGACATTCAGCCAGGGTGACAAATTTTTTATCTGGTGATTTTTTGTGGTGATGTATCATCTGCATCACAACTGTGAAATTCTTGCTTATTTTTGCCAGCAATGCCATCTAACAATCATTTATCAGATTTTATTAAAATAACTGTTGTATCTATGGCATAAAAATGTCTTTAATATGGCAGACATCTTGCCCTTATGATCTGTTTTTGTTCAGATCCAGCTGCTGTGTGTTTGTTATGATATCCATTTTCTGTGTACCTGGTTTTGTCCTATTCCATTTTCCACTATTTTTAAGTACTCACGTTTTTAGTATTATAAATCCATCAGCCAGCTGACCAACCAACCGAAATGTGCGGTAGATTGGAAAATGCTTCATAATTTGTGCAGTC--TGATTTTCTGCCTTAAGCGTTTTCAAGTGATCCGTTTTGTCACTTTATGTACTGCTGTCTTAAAAGATTTCTGTGAAAACTGTTTTTGTGAGTTTTATATATTTTTGGCCATGCAGTTCTTTTTATAACATAGCATGTTAATTTAACATCATTGCAGATAATCCTGCTAAACTGCTATAGTTTACAAAAATTTTACTTATTTTTTCCTTTAGGTACAGTACCTCCATTTTATCGGGAAATGTATGATATTGTATGTCCGAATCAGGAAAATGTTGTTGATCAAGACATGTTCATTAAATTACTTGTAAAATCAAGTCTTCCAAAACAGACGTTATCCCAGGTATAGACAGATTATAATTTGTTATATGAAATACAGTACAGTGCTTTTTTAAATCGATGACCATAACTATAATGATAAGGACACTTAGCAAACATTAATCAGAGGGATAAATAATGTTGCAATATACAGGAGTTGGAAAAAAATATGGAAATACCTGGTAAAAGAATGATTTCCTTACCTAATATGGTGTGGGACTGCCTTTTGCATCCAAGACTGCCTGAATTCTCTTGGGAATGGACAAATATAAGTCCCAGATGGTGGACAATGGAGTCCTATACCATTCTTCATGCAAAATTTGTTCAAGTTCCTGGAAGGATGCCGGAGGCATAATGGGTCTGAATCCTGGTCTCCAGAACTGACCACTGGGGCTCCTATGATATTGAGATATTAAGGTCTGGCGACTGGGGGGCAGGGAAGATAAGAAACCTTGTCTGCATGCTCACCAAGCCGTGATTGGGTGCCACGAGCTGTATGAATCAGGGAGTTATCATCTTGGTAGATGGCGTTTCCTGCAGGAAACAATGTCTATACCCCAAATAGCACTTGACCTCAATCTGTGCTGTGCAGGTTCGAGTACCATGTACTGGGTCAGAGTGGTT
>APH_1535
GTGGATGAAAATTGATGTAAAGTACATCTGCACATTGGTGCTATCAATGCCAGACAGAATTTCAGCTGTTCTACAGTTTCACAGAGGCGTTACCCTCTATTAAGTGACATTCAGCCAGGGCGACAAATTTTTTATCCGGTGATTTTTTATGGTGATGTATCATCTGCATCACAACTGTGAAATTCTTGCTTATTTTTGCCAGCAATGCCACCTAACAATCATTTATCAGATTTTATTAAAATAACTGTTGTATCTATGGCATAAAAATTTCTTTAATATGGCAGACATCTTGCCCTTATGATCTGTTTTTGTTCAGATCCAGCTGCTGTGTGTTTGTTATGATATCCATTTTCTGTGTACCTGGTTTTGTCCTATTCCATTTTCCACTATTTTTAAGTACTCACGTTTTTAGCATTATAAATCCATCAGCCAGCTGACCAACCAACCGAAATGTGCGGTAGATTGGAAAATGCTTCATAATTTGTGCAGTCTATGATTTTCTGCCTTAAGCGTTTTCAAGTGATCCGTTTTGTCACTTTATGTACTGCTGTCTTAAAAGATTTCTGTGAAAACTGTTTTTGTGAGTTTTATATATTTTTGGCCATGCAGTTCTTTTTATAACATAGCATGTTAATTTAACATCATTGCAGATAATCCTGCTAAACTGCTATAGTTTACAAAAATTTTACTTATTTTTTCCTTTAGGTACAGTACCTCCATTTTATCGGGAAATGTATGATATTGTATGTCCGAATCAGGAAAATGTTGTTGATCAAGACATGTTCATTAAATTACTTGTAAAATCAAGTCTTCCAAAACAGACGTTATCCCAGGTATAGACAGATTATAATTTGTTATATGAAATACAGTACAGTGCTTTTTTAAATCGATGACCATAACTATAATGATAAGGACACTTAGCAAACATTAATCAGAGGGATAAATAATGTTGCAATATACAGGAGTTGGAAAAAAATATGGAAATACCTGGTAAAAGAATGATTTCCTTACCTAATATGGTGTGGGACTGCCTTTTGCATCCAAGACTGCCTGAATTCTCTTGGGAATGGACAAATATAAGTCCCAGATGGTGGACAATGGAGTCCTATACCATTCTTCATGCAAAATTTTTTCAAGTTCCTGGAAGGATGCCGGAGGCATAACGGGTCTGAATCCTGGTCTCCAGAACTGACCACTGGGGCTCCTATAATATTGAGATATTAAGGTCTGGCGACTGGGGGGCAGGGAAGATAAGAAACCTTGTCTGCATGCTCACCAAGCCGTGATTGGGTGCCACGAGCTGTATGAATCAGGGAGTTATCATCTTGGTAGATGGCGTTTCCTGCAGGAAACAATGTCTATACCCCAAATAGCACTTGACCTCAATCTGTGCTGTGCAGGTTCGAGTACCATGTACTGGGTCAGAGTGGTT
>APH_0717
--------------------------------CATTGGTGCTATCAATGCCAGACAGAATTTCAGCTTTTCTACAGTTTCACAGAGGCGTTACCCTCTATTAAGTGACATTCAGCCAGGGTCCCAAA-TTTTTATCCGGTGATTTTTTATGGTGATGTATCATCTGCATCACAACTGTGAAATTCTTGCTTATTTTTGCCAGCAATGCCATCTAACAATCATTTATCAGATTTTATTAAAATAACTGTTGTATCTATGG--TAAAAATGTCTTTAATATGGCAGACATCTTGCCCTTATGATCTGTTTTTGTTCAGATCCAGCTGCTGTGTGTTTGTTATGATATCCATTTTCTGTGTACCTGGTTTTGTCCTATTCCATTTTCCACTATTTTTAAGTACTCACGTTTTTAGCATTATAAATCCATCAGCCAGCTGACCAACCAGCCGAAATGTGCGGTAGATTGGAAAATGCTTCATAATTTGTGCAGTC--TGATTTTCTGCCTTAAGCGTTTTCAAGTGATCAGTTTTGTCACTTTATGTACTGCTGTCTTAAAAGATTTCTGTGAAAACTGTTTTTGTGAGTTTTATATATTTTTGGCCATGCAGTTCTTTTTATAACATAGCATGTTAATTTAACATCATTGCAGATAATCCTGCTAAACTGCTATAGTTTACAAAAATTTTACTTATTTTTTCCTTTAGGTACAGTACCTCCATTTTATCGGGAAATGTATGATATTGTATGTCCGAATCAGGAAAATGTTGTTGATCAAGACATGTTCATTAAATTACTTGTAAAATCAAGTCTTCCAAAACAGACGTTATCCCAGGTATAGACAGATTATAATTTGTTATATGAAATACAGTACAGTGTTTTTTTAAATCGATGACCATAACTATAATGATAAGGACACTTAGCAAACATTAATCAGAGGGATAAATAATGTTGCAATATACAGGAGTTGGACAAAAATATGGAAATACCTGGTAAAAGAATGATTTCCTTACCTAATATGGTGTGGGACTACCTTTTGCATCCAAGACTGCCTGAATTCTCTTGGGAATGGACAAATATAAGTCCCAGATGGTGGACAATGGAGTCCTATACCATTCTTCATGCAAAATTTGTTCAAGTTCCTGGAAGGATGCCGGAGCCATAACGGGTCTGAATCCTGGTCTCCAGAACTGACCACTGGGGCTCCTATGGTATTGAGATATTAAGGTCTGGCGACTGGGGGGCAGGGAAGATAAAAAACCTTGTCTGCATGCTCAGCAAGCCGTGATTGGGTGCCACGAGCTGTATGAATCAG---TTTGGAATCTTTGAAAGTTCTGAGACCATTTGGAGAAGGAAACTGTACCATAAGCAGTAGTTTGCATCAATTTGTTCTGGGTCAATCCATTTCAAGTGGTCCAGCACTGGTTGCTT
>APH_0186
GTGGATGAAAATTGATGTAAAGTACATCTGCACATTGGTGCTATCAATGCCAGACAGAATTTCAGCTTTTCTACAGTTTCACAGAGGCGTTACCCTCTATTAAGTGACATTCAGCCAGGGTCCCAAA-TTTTTATCCGGTGATTTTTTATGGTGATGTATCATCTGCATCACAACTGTGAAATTCTTGCTTATTTTTGCCAGCAATGCCATCTAACAATCATTTATCAGATTTTATTAAAATAACTGTTGTATCTATGGCATAAAAATGTCTTTAATATGGCAGACATCTTGCCCTTATGATCTGTTTTTGTTCAGATCCAGCTGCTGTGTGTTTGTTATGATATCCATTTTCTGTGTACCTGGTTTTGTCCTATTCCATTTTCCACTATTTTTAAGTACTCACGTTTTTAGCATTATAAATCCATCAGCCAGCTGACCAACCAGCCGAAATGTGCGGTAGATTGGAAAATGCTTCATAATTTGTGCAGTC--TGATTTTCTGCCTTAAGCGTTTTCAAGTGATCAGTTTTGTCACTTTATGTACTGCTGTCTTAAAAGATTTCTGTGAAAACTGTTTTTGTGAGTTTTATATATTTTTGGCCATGCAGTTCTTTTTATAACATAGCATGTTAATTTAACATCATTGCAGATAATCCTGCTAAACTGCTATAGTTTACAAAAATTTTACTTATTTTTTCCTTTAGGTACAGTACCTCCATTTTATCGGGAAATGTATGATATTGTATGTCCGAATCAGGAAAATGTTGTTGATCAAGACATGTTCATTAAATTACTTGTAAAATCAAGTCTTCCAAAACAGACGTTATCCCAGGTATAGACAGATTATAATTTGTTATATGAAATACAGTACAGTGTTTTTTTAAATCGATGACCATAACTATAATGATAAGGACACTTAGCAAACATTAATCAGAGGGATAAATAATGTTGCAATATACAGGAGTTGGACAAAAATATGGAAATACCTGGTAAAAGAATGATTTCCTTACCTAATATGGTGTGGGACTGCCTTTTGCATCCAAGACTGCCTGAATTCTCTTGGGAATGGACAAATATAAGTCCCAGATGGTGGACAATGGAGTCCTATACCATTCTTCATGCAAAATTTGTTCAAGTTCATGGAAGGATGCCGGAGCCATAACGGGTCTGAATCCTGGTCTCCAGAACTGACCACTGGGGCTCCTATGGTATTGAGATATTAAGGTCTGGCGACTGGGTGGCAGGGAAGATAAAAAACCTTGTCTGCATGCTCAGCAAGCCGTGATTGGGTGCCACGAGCTGTATGAATCAG---TTTGGAATCTTTGAAAGTTCTGAGACCATTTGGAGAAGGAAACTGTACCATAAGCAGTAGTTTGCATCAATTTGTTCTGGGTCAATCCATTTCAAGTGGTCCAGCACTGGTTGCTT
>APH_3188
GTGGATGAAAATTGATGTAAAGTACATCTGCACATTGGTGCTATCAATGCCAGACAGAATTTCAGCTTTTCTACAGTTTCACAGAGGCGTTACCCTCTATTAAGTGACATTCAGCCA-GGTCCCAAA-TTTTTATCCGGTGATTTTTTATGGTGATGTATCATCTGCATCACAACTGTGAAATTCTTGCTTATTTTTGCCAGCAATGCCATCTAACAATCATTTATCAGATTTTATTAAAATAACTGTTGTATCTATGGCATAAAAATGTCTTTAATATGGCAGACATCTTGCCCTTATGATCTGTTTTTGTTCAGATCCAGCTGCTGTGTGTTTGTTATGATATCCATTTTCTGTGTACCTGGTTTTGTCCTATTCCATTTTCCACTATTTTTAAGTACTCACGTTTTTAGCATTATAAATCCATCAGCCAGCTGACCAACCAGCCGAAATGTGCGGTAGATTGGAAAATGCTTCATAATTTGTGCAGTC--TGATTTTCTGCCTTAAGCGTTTTCAAGTGATCAGTTTTGTCACTTTATGTACTGCTGTCTTAAAAGATTTCTGTGAAAACTGTTTTTGTGAGTTTTATATATTTTTGGCCATGCAGTTCTTTTTATAACATAGCATGTTAATTTAACATCATTGCAGATAATCCTGCTAAACTGCTATAGTTTACAAAAATTTTACTTATTTTTTCCTTTAGGTACAGTACCTCCATTTTATCGGGAAATGTATGATATTGTATGTCCGAATCAGGAAAATGTTGTTGATCAAGACATGTTCATTAAATTACTTGTAAAATCAAGTCTTCCAAAACAGACGTTATCCCAGGTATAGACAGATTATAATTTGTTATATGAAATACAGTACAGTGTTTTTTTAAATCGATGACCATAACTATAATGATAAGGACACTTAGCAAACATTAATCAGAGGGATAAATAATGTTGCAATATACAGGAGTTGGACAAAAATATGGAAATACCTGGTAAAAGAATGATTTCCTTACCTAATATGGTGTGGGACTGCCTTTTGCATCCAAGACTGCCTGAATTCTCTTGGGAATGGACAAATATAAGTCCCAGATGGTGGACAATGGAGTCCTATACCATTCTTCATGCAAAATTTGTTCAAGTTCCTGGAAGGATGCCGGAGCCATAACGGGTCTGAATCCTGGTCTCCAGAACTGACCACTGGGGCTCCTATGGTATTGAGATATTAAGGTCTGGCGACTGGGTGGCAGGGAAGATAAAAAACCTTGTCTGCATGCTCAGCAAGCCGTGATTGGGTGCCACGAGCTGTATGAATCAG---TTTGGAATCTTTGAAAGTTCTGAGACCATTTGGAG---------------------------------------------------------------------------------
>APH_0674
--------------------------------------------------------------------------------------------CCCTCTATTAAGTGACATTCAGCCAGGGTCCCAAA-TTTTTATCCGGTGATTTTTTATGGTGATGTATCATCTGCATCACAACTGTGAAATTCTTGCTTATTTTTGCCAGCAATGCCATCTAACAATCATTTATCAGATTTTATTAAAATAACTGTTGTATCTATGGCATAAAAATGTCTTTAATATGGCAGACATCTTGCCCTTATGATCTGTTTTTGTTCAGATCCAGCTGCTGTGTGTTTGTTATGATATCCATTTTCTGTGTACCTGGTTTTGTCCTATTCCATTTTCCACTATTTTTAAGTACTCACGTTTTTAGCATTATAAATCCATCAGCCAGCTGACCAACCAGCCGAAATGTGCGGTAGATTGGAAAATGCTTCATAATTTGTGCAGTC--TGATTTTCTGCCTTAAGCGTTTTCAAGTGATCAGTTTTGTCACTTTATGTACTGCTGTCTTAAAAGATTTCTGTGAAAACTGTTTTTGTGAGTTTTATATATTTTTGGCCATGCAGTTCTTTTTATAACATAGCATGTTAATTTAACATCATTGCAGATAATCCTGCTAAACTGCTATAGTTTACAAAAATTTTACTTATTTTTTCCTTTAGGTACAGTACCTCCATTTTATCGGGAAATGTATGATATTGTATGTCCGAATCAGGAAAATGTTGTTGATCAAGACATGTTCATTAAATTACTTGTAAAATCAAGTCTTCCAAAACAGACGTTATCCCAGGTATAGACAGATTATAATTTGTTATATGAAATACAGTACAGTGTTTTTTTAAATCGATGACCATAACTATAATGATAAGGACACTTAGCAAACATTAATCAGAGGGATAAATAATGTTGCAATATACAGGAGTTGGACAAAAATATGGAAATACCTGGTAAAAGAATGATTTCCTTACCTAATATGGTGTGGGACTGCCTTTTGCATCCAAGACTGCCTGAATTCTCTTGGGAATGGACAAATATAAGTCCCAGATGGTGGACAATGGAGTCCTATACCATTCTTCATGCAAAATTTGTTCAAGTTCCTGGAAGGATGCCGGAGCCATAACGGGTCTGAATCCTGGTCTCCAGAACTGACCACTGGGGCTCCTATGGTATTGAGATATTAAGGTCTGGCGACTGGGTGGCAGGGAAGATAAAAAACCTTGTCTGCATGCTCAGCAAGCCGTGATTGGGTGCCACGAGCTGTATGAATCAG---TTTGGAATCTTTGAAAGTTCTGAGACCATTTGGAGAAGGAAACTGTACCATAAGCAGTAGTTTGCATCAATTTGTTCTGGGTCAATCCATTTCAAG--------------------
>APH_0723
GTGGATGAAAATTGATGTAAAGTACATCTGCACATTGGTGCTATCAATGCCAGACAGAATTTCAGCTGTTCTACAGTTTTACAGAGGCGTTACCCTCTATTAAGTGACATTCAGCCAGGGTGACAAATTTTTTATCCGGTGATTTTTTATGGTGATGTATCATCTGCATCACAACTGTGAAATTCTTGCTTATTTTTGCCAGCAATGCCATCTAACAATCATTTATCAGATTTTATTAAAATAACTGTTGTATCTATGGCATAAAAATGTCTTTAATATGGCAGACATCTTGCCCTTATGATCTGTTTTTGTTCAGATCCAGCTGCTGTGTGTTTGTTATGATATCCATTTTCTGTGTACCTGGTTTTGTCCTATTCCATTTTCCACTATTTTTAAGTACTCACGTTTTTAGCATTATAAATCCATCAGCCAGCTGACCAACCAACCGAAATGTGCAGTAGATTGGAAAATGCTTCATAATTTGTGCAGTCTATGATTTTCTGCCTTAAGTGTTTTCAAGTGATCAGTTTTGTCACTTTATGTACTGCTGTCTTAAAAGATTTCTGTGAAAACTGTTTTTGTGAGTTTTATATATTTTTGGCCATGCAGTTCTTTTTATAACATAGCATGTTAATTTAACATCATTGCAGATAATCCTGCTAAACTGCTATAGTTTACAAAAATTTTACTTATTTTTTCCTTTAGGTACAGTACCTCCATTTTATCGGGAAATGTATGATATTGTATGTCCGAATCAGGAAAATGTTGTTGATCAAGACATGTTCATTAAATTACTTGTAAAATCAAGTCTTCCAAAACAGACGTTATCCCAGGTATAGACAGATTATAATTTGTTATATGAAATACAGTACAGTGCTTTTTTAAATCGATGACCATAACTATAATGATAAGGACACTTAGCAAACATTAAT--------------------------------------------------------------------------------------------------------------------------------------------------------------------------------------------------------------------------------------------------------------------------------------------------------------------------------------------------------------------------------------------------------------------------------------------------------------------------------------------------------------------
>APH_0683
GTGGATGAAAATTGATGTAAAGTACATCTGCACATTGGTGCTATCAATGCCAGACAGAATTTCAGCTTTTCTACAGTTTCACAGAGGCGTTACCCTCTATTAAGTGACATTCAGCCAGGGTGACAAATTTTTTATCCGGTGATTTTTTATGGTGATGTATCATCTGCATCACAACTGTGAAATTCTTGCTTATTTTTGCCAGCAATGCCATCTAACAATCATTTATCAGATTTTATTAAAATAACTGTTGTATCTATGGCATAAAAATGTCTTTAATATGGCAGACATCTTGCCCTTATGATCTGTTTTTGTTCAGATCCAGCTGCTGTGTGTTTGTTATGATATCCATTTTCTGTGTACCTGGTTTTGTCCTATTCCATTTTCCACTATTTTTAAGTACTCACGTTTTTAGCATTATAAATCCATCAGCCAGCTGACCAACCAACCGAAATGTGCGGTAGATTGGAAAATGCTTCATAATTTGTGCAGTC--TGATTTTCTGCCTTAAGCGTTTTCAAGTGATCAGTTTTGTCACTTTATGTACTGCTGTCTTAAAAGATTTCTGTGAAAACTGTTTTTGTGAGTTTTATATATTTTTGGCCATGCAGTTCTTTTTATAACATAGCATGTTAATTTAACATCATTGCAGATAATCCTGCTAAACTGCTATAGTTTACAAAAATTTTACTTATTTTTTCCTTTAGGTACAGTACCTCCATTTTATCGGGAAATGTATGATATTGTATGTCCGAATCAGGAAAATGTTGTTGATCAAGACATGTTCATTAAATTACTTGTAAAATCAAGTCTTCCAAAACAGACGTTATCCCAGGTATAGACAGATTATAATTTGTTATATGAAATACAGTACAGTGCTTTTTTAAATCGATGACCATAACTATAATGATAAGGACACTTAGCAAACATTAATCAGAGGGATAAATAATGTTGCAATATACAGGAGTTGGACAAAAATATGGAAATACCTGGTAAAAGAATGATTTCCTTACCTAATATGGTGTGGGACTGCCTTTTGCATCCAAGACTGCCTGAATTCTCTTGGGAATGGACAAATATAAGTCCCAGATGGTGGACAATGGAGTCCTATACCATTCTTCATGCAAAATTTGTTCAAGTTCCTGGAAGGATGCCG-AGCCATAACGGGTCTGAATCCTGGTCTCCAGAACTTACCACTGGGGCTCCTATGGTATTGAGATATTAAGGTCTGGCGACTGGGGGGCAGGGAAGATAAAAAACCTTGTCTGCATGCTCAGCAAGCCGTGATTGGGTGCCACGAGCTGTATGAATCAG---TTTGGAATCTTTGAAAGTTCTGAGACCATTTGAGAAGGA-AACTGTACCATAAGCAGCAGTTTGCATCAATTTGTTCTGGGTCAATCCATTTCAAGTGGTCCAGCACTGGTTGCTT
>APH_0185
GTGGATGAAAATTGATGTAAAGTACATCTGCGCATTGGTGCTATCAATGCCAGACAGAATTTCAGCTTTTCTACAGTTTCACAGAGGCGTTACCCTCTATTAAGTGACATTCAGCCA-GGTGACAAATTTTTTATCCGGTGATTTTTTATGGTGATGTATCATCTGCATCACAACTGTGAAATTCTTGCTTATTTTTGCCAGCAATGCCATCTAACAATCATTTATCAGATTTTATTAAAATAACTGTTGTATCTATGGCATAAAAATGTCTTTAATATGGCAGACATCTTGCCCTTATGATCTGTTTTTGTTCAGATCCAGCTGCTGTGTGTTTGTTATGATATCCATTTTCTGTGTACCTGGTTTTGTCCTATTCCATTTTCCACTATTTTTAAGTACTCACGTTTTTAGCATTATAAATCCATCAGCCAGCTGACCAACCAACCGAAATGTGCGGTAGATTGGAAAATGCTTCATAATTTGTGCAGTC--TGATTTTCTGCCTTAAGCGTTTTCAAGTGATCAGTTTTGTCACTTTATGTACTGCTGTCTTAAAAGATTTCTGTGAAAACTGTTTTTGTGAGTTTTATATATTTTTGGCCATGCAGTTCTTTTTATAACATAGCATGTTAATTTAACATCATTGCAGATAATCCTGCTAAACTGCTATAGTTTACAAAAATTTTACTTATTTTTTCCTTTAGGTACAGTACCTCCATTTTATCGGGAAATGTATGATATTGTATGTCCGAATCAGGAAAATGTTGTTGATCAAGACATGTTCATTAAATTACTTGTAAAATCAAGTCTTCCAAAACAGACGTTATCCCAGGTATAGACAGATTATAATTTGTTATATGAAATACAGTACAGTGCTTTTTTAAATCGATGACCATAACTATAATGATAAGGACACTTAGCAAACATTAATCAGAGGGATAAATAATGTTGCAATATACAGGAGTTGGACAAAAATATGGAAATACCTGGTAAAAGAATGATTTCCTTACCTAATATGGTGTGGGACTGCCTTTTGCATCCAAGACTGCCTGAATTCTCTTGGGAATGGACAAATATAAGTCCCAGATGGTGGACAATGGAGTCCTATACCATTCTTCATGCAAAATTTGTTCAAGTTCCTGGAAGGATGCCGGAGCCATAACGGGTCTGAATCCTGGTCTCCAGAACTTACCACTGGGGCTCCTATGGTATTGAGATATTAAGGTCTGGCGACTGGGGGGCAGGGAAGATAAAAAACCTTGTCTGCATGCTCAGCAAGCCGTGATTGGGTGCCACGAGCTGTATGAATCAG---TTTGGAATCTTTGAAAGTTCTGAGACCATTTGGAGAAGGAAACTGTACCATAAGCAGTAGTTTGCATCAATTTGTTCTGGGTCAATCCATTTCAAGTGGTCCAGCACTGGTTGCTT
>APH_0136
GTGGATGAAAATTGATGTAAAGTACATCTGCACATTGGTGCTATCAATGCCAGACAGAATTTCAGCTTTTCTACAGTTTCACAGAGGCGTTACCCTCTATTAAGTGACATTCAGCCAGGGTGACAAATTTTTTATCCGGTGATTTTTTATGGTGATGTATCATCTGCATCACAACTGTGAAATTCTTGCTTATTTTTGCCAGCAATGCCATCTAACAATCATTTATCAGATTTTATTAAAATAACTGTTGTATCTATGGCATAAAAATGTCTTTAATATGGCAGACATCTTGCCCTTATGATCTGTTTTTGTTCAGATCCAGCTGCTGTGTGTTTGTTATGATATCCATTTTCTGTGTACCTGGTTTTGTCCTATTCCATTTTCCACTATTTTTAAGTACTCACGTTTTTAGCATTATAAATCCATCAGCCAGCTGACCAACCAACCGAAATGTGCGGTAGATTGGAAAATGCTTCATAATTTGTGCAGTC--TGATTTTCTGCCTTAAGCATTTTCAAGTGATCAGTTTTGTCACTTTATGTACTGCTGTCTTAAAAGATTTCTGTGAAAACTGTTTTTGTGAGTTTTATATATTTTTGGCCATGCAGTTCTTTTTATAACACAGCATGTTAATTTAACATCATTGCAGATAATCCTGCTAAACTGCTATAGTTTACAAAAATTTTACTTATTTTTTCCTTTAGGTACAGTACCTCCATTTTATCGGGAAATGTATGATATTGTATGTCCGAATCAGGAAAATGTTGTTGATCAAGACATGTTCATTAAATTACTTGTAAAATCAAGTCTTCCAAAACAGACGTTATCCCAGGTATAGACAGATTATAATTTGTTATATGAAATACAGTACAGTGTTTTTTTAAATCGATGACCATAACTATAATGATAAGGACACTTAGCAAACATTAATCAGAGGGATAAATAATGTTGCAATATCCAGGAGTTAGACAAAAATATGGAAATACCTGGTAAAAGAATGATTTCCTTCCCTAATATGGTGTAGGACTGCCTTTTGCATCCAAGACTGCCTGAATTCTCTTGGGAATGGACAAATATAAGTCCCATATGGTGGACAATGGAATCCTATACCATTCTTCATGCAAAATTTGTTCAAGTTCCTGGAAGAATGCTGGAGGCATAACTGGTCTGAATCCTGGTCTCTAGAACCGACCACTGGGGCTCCTATGATATTGAGATATTAAGGTCTGGCGACCGGGGGGCAGGGAAAATAAGAAACCTTGTCTGCATGCTCAGCAAGCTGTGATTGGATGCCACGAGCTGTATGAATGAGGGAGTTATCATCTTGGTAGATGGCGTTTCCTTCAGGAAACAATGTCTATACCCCAAATAGCACTTGACCTCAATCTGTGCTGTGCAGGTTCGAGTACCATGTACTGGGTCAGAGTGGTT
>APH_0622
--------------------------------------------------------------------------------------------------------------------------------------------------------------ATCATCTGCATCACAACTGTGAAATTCTTGCTTATTTTTGCCAGCAATGCCATCTAACAACCATTTATCAGATTTTATTAAAATAACTGTTGTATCTATGGCATAAAAATGTCTTTAATATGGCAGACATCTTGCCCTTATGATCTGTTTTTGTTCAGATCCAGCTGCTGTGTGTTTGTTATGATATCCATTTTCTGTGTACCTGGTTTTGTCCTATTCCATTTTCCACTATTTTTAAGTACTCACGTTTTTAGCATTATAAATCCATCAGCCAGCTGACCAACCAACCGAAATGTGCGGTAGATTGGAAAATGCTTCATAATTTGTGCAGTCTATGATTTTCTGCCTTAAGCGTTTTCAAGTGATCAGTTTTGTCACTTTATGTACTGCTGTCTTAAAAGATTTCTGTGAAAACTGTTTTTGTGAGTTTTATATATTTTTGGCCATGCAGTTCTTTTTATAACATAGCATGTTAATTTAACATCATTGCAGATAATCCTGCTAAACTGCTATAGTTTACAAAAATTTTACTTATTTTTTCCTTTAGGTACAGTACCTCCATTTTATCGGGAAATGTATGATATTGTATGTCCGAATCAGGAAAATGTTGTTGATCAAGACATGTTCATTAAATTACTTGTAAAATCAAGTCTTCCAAAACAGACGTTATCCCAGGTATAGACAGATTATAATTTGTTATATGAAATACAGTACAGTGTTTTTTTAAATCGATGACCATAACTATAATGATAAGGACACTTAGCAAACATTAATCAGAGGGATAAATAATGTTGCAATATCCAGGAGTTGGACAAAAATATGGAAATACCTGGTAAAAGAATGATTTCCTTCCCTAATATGGTGTAGGACTGCCTTTTGCATCCAAGACTGCCTGAATTCGCTTGGGAATGGACAAATATAAGTCCCATATGGTGGACAATGGAATCCTATACCATTCTTCATGCAAAATTTGTTCAAGTTCCTGGAAGAATGCTGGAGGCATAACTGGTCTGAATCCTGGTCTCTAGAACCGACCACTGGGGCTCCTATGATATTGAGATATTAAGGTCTGGCGACCGGGGGGCAGGGAAGATAAGAAACCTTGTCTGCATGCTCAGCAAGCTGTGATTGGATGCCACGAGCTGTATGAATGAGGGAGTTATCATCTTGGTAGATGGCGTTTCCTTCAGGAAACAATGTCTA-----------------------------------------------------------------------
>APH_1438
---------------------------------------------------------------------------------------------------------------------------------------------------------------------------------------------------------------------------------------------------------------------------------------------------------------------------------------------------------------------------------------------------------------CTCACGTTTTTAGCATTATAAATCCATCAGCCAGCTGACCAACCAACCGAAATGTGCGGTAGATTGGAAAATGCTTCATAATTTGTGCAGTCTATGATTTTCTGCCTTAAGCGTTTTCAAGTGATCAGTTTTGTCACTTTATGTACTGCTGTCTTAAAAGATTTCTGTGAAAACTGTTTTTGTGAGTTTTATGTATTTTTGGCCATGCAGTTCTTTTTATAACATAGCATGTTAATTTAACATCATTGCAGATAATCCTGCTAAACTGCTATAGTTTACAAAAATTTTACTTATTTTTTCCTTTAGGTACAGTACCTCCATTTTATCGGGAAATGTATGATATTGTATGTCCGAATCAGGAAAATGTTGTTGATCAAGACATGTTCATTAAATTACTTGTAAAATCAAGTCTTCCAAAACAGACGTTATCCCAGGTATAGACAGATTATAATTTGTTATATGAAATACAGTACAGTGTTTTTTTTAATCGATGAC----------------------------------------------------------------------------------------------------------------------------------------------------------------------------------------------------------------------------------------------------------------------------------------------------------------------------------------------------------------------------------------------------------------------------------------------------------------------------------------------------------------------------------------------------------
