# Supplementary material for: ﻿Discovery of a new tarantula species from the Madrean Sky Islands and the first documented instance of syntopy between two montane endemics (Araneae, Theraphosidae, Aphonopelma): a case of prior mistaken identity
Source: Zookeys. 2024 Aug 16;1210:61–98. doi: 10.3897/zookeys.1210.125318 (PMC11344175; doi:10.3897/zookeys.1210.125318)
Supplement: Supplementary material 8 — Phylogenomics files [file zookeys-1210-061_article-125318__-s008.zip › Suppl8/individual_UCE_loci/sl_realigned_uce_2001692.fas]

>APH_1438
-----------------------------------------------------------------------------------------------------------------------------------------------------------------------------------------------------------------------------------------------------------------------------------------------------------------------------------------------------------------------------------------------------------------------------------------------------------------------------------------------------------------------------------------------------------------------------------------------------------------------------------------------------------------------------------------------------------------GCTGCGAATGATGAACAATGAAGCACATACCGTAAAACATGGTCACAAGTGCTTAACACTATGGAAAAACCAATCTAGTTTTGTGGTCCATGCACCACCATAAGCTTCAAAAAACTGGTTTTGGAAATATTCAAGGGCTTCTTTCTCAGTTTTTTCTACTTGCAAAGTTTTTCTCAAGTAACCAACATCATCTATTGATTGCAGCTCTGGTATTCCTGTTGACAGCATCATAATAAATAAAGTGATAAGCAAGTTGGCATGGCGACGAAGCATCAAGTAAGCTTTACCACACAACTGTTGAAACCTAAAATATATATATATATATAAAATCTGAGTTATATTACAAACCACCACCATGCAACT----------------------------------------------------------------------------------------------------------------------------------------------------------------------------------------------------------------------------------------------------------------------------------------------------------------------------------------------
>APH_0772
----------------------------------------------------------------------------------------------------------------------------------------CCTGATAATAGAACCAAAAGAAATGCAACAAATGTAAATACATTTAGTTAAAATGTTAACTAAAATTACACGTAGGTTTGAAACACGTGTGCAGAAGATCTAACTTCTGAAAAGGCTTAATTGCTTTACACAGTTGAATCTTCACACAAATCAAAAAGGTCATAGAAAAGAGAATATGATACAGCTGTATGGCATTAAACAG-AAAAAAACATAACATCAATTCCTTGAATAACCTTGGGTCCACGATTACAAATGTTCTTACATGATTATTTACAAAAATTATAAAATGGAAAACACTAATATATACAGCAAATGCATACAACAGATTTCAAATTTTTCAATGCCTGTGATGTGCAGCATGATTAGGAATTGCTAAGTTGCTTTTATAGCAGCTGCCACAAAGGGGGAGGGATG--AAAAAAAATGATGCATAATGTGCAGAGAATAAATATATATGCATTGTGACATCTCTAGTATTTTGCAATCTGACTTAGAAATCAGTTAACTAGCTGCACAGATAATCATGACTGTTATAGGCAAAGATATTAATGAGCTGCGAATGATGAACAATGAAGCACATACCGTAAAACATGGTCACAAGTGCTTAACACTATGGAAAAACCAATCTAGTTTTGTGGTCCATGCACCACCATAAGCTTCAAAAAACTGGTTTTGGAAATATTCAAGGGCTTCTGTCTCAGTTTTTTCAACTTGCAAAGTTTTTCTCAAGTAACCAACATCATCTATTGATTGAAGCTCTGGTATTCCTGTTGACAGCATCATAATAAATAAAGTGATAAGCAAGTTGGCGTGGCGACGAAGCATCAAGTAAGCTTTACCACACAACTGTTGAAACCTAAAA---------AAATATATAATCTGAGTTATATTACAAACCACCACCATGCAACTGAAATATACCACTCATATGATATTGAATACAATATTTTTTTTTAACAAAAAGTCCATTAACCATATCTGATTTTTTTCATCTTCATTATTAAAATGCAATCAGTGCCTCCCTTTAATGAAATGTTGGCTATGGGATATCTGTCTAGCAAAATGAAAAAATAAGTAACACAGAACTCATATTCAGGTAGATGTAGGGTTTACTGTACCATATACAGCACTGGCAAAATTAATAGCAACCCCTAGTGATTAGAGAGGTGCTGGAGGTTTAGGCGTGAATAGGTAAACAGTGAGGAAAGTTCACACAACAAGATATATATGGCTGGAAAGGTTATTT
>APH_1535
--------------------------------------------------------GTCAATTTTTATCATAAATGTTTTATTAAATTTTTGTAAAAATAAATTTATAAAGTCGGGAAAACACATAAAATACTTTTCCTGATAATAGAACCAAAAGAAATGCAACAAATGTAAATACATTTAGTTAAAATGTTAACTAAAATTACACGTAGGTTTGAAACACGTGTGCAGAAGATCTAACTTCTGAAAAGGCTTAATTGCTTTACACAGTTGAATCTTCACACAAATCAAAAAGGTCATAGAAAAGAGAATATGATACAGCTGTATGGCATTAAACAG-AAAAAAACATAACATCAATTCCTTGAATAACCTTGGGTCCACGATTACAAATGTTCTTACATGATTATTTACAAAAATTATAAAATGGAAAACACTAATATATACAGCAAATGCATACAACAGATTTCAAATTTTTCAATGCCTGTGATGTGCAGCATGATTAGGAATTGCTAAGTTGCTTTTATAGCAGCTGCCACAAAGGGGGAGGGATG--AAAAAAAATGATGCATAATGTGCAGAGAATAAATATATATGCATTGTGACATCTCTAGTATTTTGCAATCTGACTTAGAAATCAGTTAACTAGCTGCACAGATAATCATGACTGTTATAGGCAAAGATATTAATGAGCTGCGAATGATGAACAATGAAGCACATACCGTAAAACATGGTCACAAGTGCTTAACACTATGGAAAAACCAATCTAGTTTTGTGGTCCATGCACCACCATAAGCTTCAAAAAACTGGTTTTGGAAATATTCAAGGGCTTCTGTCTCAGTTTTTTCAACTTGCAAAGTTTTTCTCAAGTAACCAACATCATCTATTGATTGAAGCTCTGGTATTCCTGTTGACAGCATCATAATAAATAAAGTGATAAGCAAGTTGGCGTGGCGACGAAGCATCAAGTAAGCTTTACCACACAACTGTTGAAACCTAAAA---------AAATATATAATCTGAGTTATATTACAAACCACCACCATGCAACTGAAATATACCACTCATATGATATTGAATACAATATTTTTTTTTAACAAAAAGTCCATTAACCATATCTGATTTTTTTCATCTTCATTATTAAAATGCAATCAGTGCCTCCCTTTAATGAAATGTTGGCTATGGGATATCTGTCTAGCAAAATGAAAAAATAAGTAACACAGAACTCATATTCAGGTAGATGTAGGGTTTACTGTACCATATACAGCACTGGCAAAATTAATAGCAACCCCTAGTGATTAGAGAGGTGCTGGAGGTTTAGGCGTGAATAGGTAAACAGTGAGGAAAGTTCACACAACAAGATATATATGGCTGGAAAGGTTATTT
>APH_4024
GAGTTGTCTGTGGAATCTACCCTGTTTATTCATTACCAAGTAGACTGGTTTCATTTGTCAATTTTTATCATAAATGTTTTATTAAATTTTTGTAAAAATAAATTTATAAAGACGGGAAAACACATAAAATACTTTTCCTGATAATAGAACCAAAAGAAATGCAACAAATGTAAATACATTTAGTTAAAATGTTAACTAAAATTACACGTAGGTTTGAAACACGTGTGCAGAAGATCTAACTTCTGAAAAGGCTTAATTGCTTTACACAGTTGAATCTTCACACAAATCAAAAAGGTCATAGAAAAGAGAATATGATACAGCTGTATGGCATTAAACAG-AAAAAAACATAACATCAATTCCTTGAATAACCTTGGGTCCATGATTACAAATGTTCTTACATGATTATTTACAAAAATTATAAAATGGAAAACACTAATATATACAGCAAATGCATACAACAGATTTCAAATTTTTCAATGCCTGTGATGTGCAGCATGATTAGGAATTGCTAAGTTGCTTTTATAGCAGCTGCCACAAAGGGGGAGGGATG--AAAAAAAATGATGCATAATGTGCAGAGAATAAATATATATGCATTGTGACATCTCTAGTATTTTGCAATCTGACTTAGAAATCAGTTAACTAGCTGCACAGATAATCATGACTGTTATAGGCAAAGATATTAATGAGCTGCGAATGATGAACAATGAAGCACATACCGTAAAACATGGTCACAAGTGCTTAACACTATGGAAAAACCAATCTAGTTTTGTGGTCCATGCACCACCATAAGCTTCAAAAAACTGGTTTTGGAAATATTCAAGGGCTTCTGTCTCAGTTTTTTCAACTTGCAAAGTTTTTCTCAAGTAACCAACATCATCTATTGATTGAAGCTCTGGTATTCCTGTTGACAGCATCATAATAAATAAAGTGATAAGCAAGTTGGCGTGGCGACGAAGCATCAAGTAAGCTTTACCACACAACTGTTGAAACCTAAAA---------AAATATATAATCTGAGTTATATTACAAACCACCACCATGCAACTGAAATATACCACTCATATGATATTGAATACAATATTTTTTTTTAACAAAAAGTCCATTAACCATATCTGATTTTTTTCATCTTCATTATTAAAATGCAATCAGTGCCTCCCTTTAATGAAATGTTGGCTATGTGATATCTGTCTAGCAAAATGAAAAAATAAGTAACACAGAACTCATATTCAGGTAGATGTAGGGTTTACTGTACCATATACAGCACTGGCAAAATTAATAGCAACCCCTAGTGATTAGAGAGGTGCTGGAGGTTTAGGCGTGAATAGGTAAACAGTGAGGAAAGTTCACACAACAAGATATATATGGCTGGAAAGGTTATTT
>APH_4005
GAGTTGTCTGTGGAATCTACCCTGTTTATTCATTACCAAGTAGACTGGTTTCATTTGTCAATTTTTATCATAAATGTTTTATTAAATTTTTGTAAAAATAAATTTATAAAGACGGGAAAACACATAAAATACTTTTCCTGATAATAGAACCAAAAGAAATGCAACAAATGTAAATACATTTAGTTAAAATGTTAACTAAAATTACACGTAGGTTTGAAACACGTGTGCAGAAGATCTAACTTCTGAAAAGGCTTAATTGCTTTACACAGTTGAATCTTCACACAAATCAAAAAGGTCATAGAAAAGAGAATATGATACAGCTGTATGGCATTAAACAG-AAAAAAACATAACATCAATTCCTTGAATAACCTTGGGTCCATGATTACAAATGTTCTTACATGATTATTTACAAAAATTATAAAATGGAAAACACTAATATATACAGCAAATGCATACAACAGATTTCAAATTTTTCAATGCCTGTGATGTGCAGCATGATTAGGAATTGCTAAGTTGCTTTTATAGCAGCTGCCACAAAGGGGGAGGGATG--AAAAAAAATGATGCATAATGTGCAGAGAATAAATATATATGCATTGTGACATCTCTAGTATTTTGCAATCTGACTTAGAAATCAGTTAACTAGCTGCACAGATAATCATGACTGTTATAGGCAAAGATATTAATGAGCTGCGAATGATGAACAATGAAGCACATACCGTAAAACATGGTCACAAGTGCTTAACACTATGGAAAAACCAATCTAGTTTTGTGGTCCATGCACCACCATAAGCTTCAAAAAACTGGTTTTGGAAATATTCAAGGGCTTCTGTCTCAGTTTTTTCAACTTGCAAAGTTTTTCTCAAGTAACCAACATCATCTATTGATTGAAGCTCTGGTATTCCTGTTGACAGCATCATAATAAATAAAGTGATAAGCAAGTTGGCGTGGCGACGAAGCATCAAGTAAGCTTTACCACACAACTGTTGAAACCTAAAA---------AAATATATAATCTGAGTTATATTACAAACCACCACCATGCAACTGAAATATACCACTCATATGATATTGAATACAATATTTTTTTTTAACAAAAAGTCCATTAACCATATCTGATTTTTTTCATCTTCATTATTAAAATGCAATCAGTGCCTCCCTTTAATGAAATGTTGGCTATGTGATATCTGTCTAGCAAAATGAAAAAATAAGTAACACAGAACTCATATTCAGGTAGATGTAGGGTTTACTGTACCATATACAGCACTGGCAAAATTAATAGCAACCCCTAGTGATTAGAGAGGTGCTGGAGGTTTAGGCGTGAATAGGTAAACAGTGAGGAAAGTTCACACAACAAGATATATATGGCTGGAAAGGTTATTT
>APH_5003
----------------------------------------------------------------------------------------------------AATTTATAAAGACGGGAAAACACATAAAATACTTTTCCTG---ATAGAACCAAAAGAAATGCAACAAATGTAAATACATTTAGTTAAAATGTTAACTAAAATTACACGTAGGTTTGAAACACGTGTGCAGAAGATCTAACTTCTGAAAAGGCTTAATTGCTTTACACAGTTGAATCTTCACACAAATCAAAAAGGTCATAGAAAAGAGAATATGATACAGCTGTATGGCATTAAACAG-AAAAAAACATAACATCAATTCCTTGAATAACCTTGGGTCCATGATTACAAATGTTCTTACATGATTATTTACAAAAATTATAAAATGGAAAACACTAATATATACAGCAAATGCATACAACAGATTTCAAATTTTTCAATGCCTGTGATGTGCAGCATGATTAGGAATTGCTAAGTTGCTTTTATAGCAGCTGCCACAAAGGGGGAGGGATG--AAAAAAAATGATGCATAATGTGCAGAGAATAAATATATATGCATTGTGACATCTCTAGTATTTTGCAATCTGACTTAGAAATCAGTTAACTAGCTGCACAGATAATCACGACTGTTATAGGCAAAGATATTAATGAGCTGCGAATGATGAACAATGAAGCACATACCGTAAAACATGGTCACAAGTGCTTAACACTATGGAAAAACCAATCTAGTTTTGTGGTCCATGCACCACCATAAGCTTCAAAAAACTGGTTTTGGAAATATTCAAGGGCTTCTGTCTCAGTTTTTTCAACTTGCAAAGTTTTTCTCAAGTAACCAACATCATCTATTGATTGAAGCTCTGGTATTCCTGTTGACAGCATCATAATAAATAAAGTGATAAGCAAGTTGGCGTGGCGACGAAGCATCAAGTAAGCTTTACCACACAACTGTTGAAACCTAAAA---------AAATATATAATCTGAGTTATATTACAAACCACCACCATGCAACTGAAATATACCACTCATATGATATTGAATACAATATTTTTTTT-AACAAAAAGTCCATTAACCATATCTGATTTTTTTCATCTTCATTATTAAAATGCAATCAGTGCCTCCCTTTAATGAAATGTTGGCTATGTGATATCTGTCTAGCAAACTGAAAAAATAAGTAACACAGAACTCATATTCAGGTAGATGTAGGGTTTACTGTACCATATACAGCACTGGCAAAATTAATAGCAACCCCTAGTGATTAGAGAGGTGCTGGAGGTTTAGGCGTGAATAGGTAAACAGTGAGGAAAGTTCACACAACAAGATATATATGGCTGGAAAGGTTATTT
>APH_4029
--------------------------------------------------------------------------------------------------------------------------------------------------------------------------------------------------ACTAAAATTACACATAGGTTTGAAACACGTGTGCAGAAGATCTAACTTCTGAAAAGGCTTAATTGCTTTACACAGTTGAATCTTCACACAAATCAAAAAGGTCATAGAAAAGAGAATATGATACAGCTATATGGCATTAAACAGAAAAAAAACATAACATCAATTCCTTGAATAACCTTGGGTCCATGATTACAAATGTTCTTACATGATTATTTACAAAAATTATAAAATGGAAAACACTAATATATACAGCAAATGCATACAACAGATTTCAAATTTTTCAATGCCTGTGATGTGCAGCATGATTAGGAATTGCTAAGTTGCTTTTATAGCAGCTGCCACAAAGGGGGAGGGATGAAAAAAAAAATGATGCATAATGTGCAGAGAATAAATATATATGCATTGTGACATCTCTAGTATTTTGCAATCTGACTTAGAAATCAGTTAACTAGCTGCACAGATAATCATGACTGTTATAGGCAAAGATATTAATGAGCTGCGAATGATGAACAATGAAGCACATACCGTAAAACATGGTCACAAGTGCTTAACACTATGGAAAAACCAATCTAGTTTTGTGGTCCATGCACCACCATAAGCTTCAAAAAACTGGTTTTGGAAATATTCAAGGGCTTCTGTCTCAGTTTTTTCAACTTGCAAAGTTTTTCTCAAGTAACCAACATCATCTATTGATTGAAGCTCTGGTATTCCTGTTGACAGCATCATAATAAATAAAGTGATAAGCAAGTTGGCGTGGCGACGAAGCATCAAGTAAGCTTTACCACACAACTGTTGAAACCTAAAA---------AAATATATAATCTGAGTTATATTACAAACCACCACCATGCAACTGAAATATACCACTCATATGATATTGAATACAATATTTTTTTTTAACAAAAAGTCCATTAACCATATCTGATTTTTTTCATCTTCATTATTAAAATGCAATCAGTGCCTCCCTTTAATGAAATGTTGGCTATGTGATATCTGTCTAGCAAAATGAAAAAATAAGTAACACAGAACTCATATTCAGGTAGATGTAGGGTTTACTGTACCATATACAGCACTGGCAAAATTAATAGCAACCCCTAGTGATCAGAGAGGTGCCGGAGATTTAGGCACGAATAAGTAAACAGTGAGGAAAGTTCACACACCAAGATATATATGGCTGGAAAGGTTATTT
>APH_5079
GAGTTGTCTGTGGAATCTACCCTGTTTATTCATTACCAAGTAGACTGGTTTCATTTGTCAATTTTTATCATAAATGTTTTATTAAATTTTTGTAAAAATAAATTTATAAAGATGGGAAAACACATAAAATACTTTTCCTGATAATAGAACCAAAAGAAATGCAACAAATGTAAATACATTTAGTTAAAATGTTAACTAAAATTACACATAGGTTTGAAACACGTGTGCAGAAGATCTAACTTCTGAAAAGGCTTAATTGCTTTACACAGTTGAATCTTCACACAA------------ATAGAAAAGAGAATATGATACAGCTGTATGGCATTAAACAGAAAAAAAACATAACATCAATTCCTTGAATAACCTTGGGTCCATGATTACAAATGTTCTTACATGATTATTTACAAAAATTATAAAATGGAAAACACTAATATATACAGCAAATGCATACAACAGATTTCAAATTTTTCAATGCCTGTGATGTGCAGCATGATTAGGAATTGCTAAGTTGCTTTTATAGCAGCTGCCACAAAGGGGGAGGGATG-AAAAAAAAATGATGCATAATGTGCAGAGAATAAATATATATGCATTGTGACATCTCTAGTATTTTGCAATCTGACTTAGAAATCAGTTAACTAGCTGCACAGATAATCATGACTGTTATAGGCAAAGATATTAATGAGCTGCGAATGATGAACAATGAAGCACATACCGTAAAACATGGTCACAAGTGCTTAACACTATGGAAAAACCAATCTAGTTTTGTGGTCCATGCACCACCATAAGCTTCAAAAAACTGGTTTTGGAAATATTCAAGGGCTTCTGTCTCAGTTTTTTCAACTTGCAAAGTTTTTCTCAAGTAACCAACATCATCTATTGATTGAAGCTCTGGTATTCCTGTTGACAGCATCATAATAAATAAAGTGATAAGCAAGTTGGCGTGGCGACGAAGCATCAAGTAAGCTTTACCACACAACTGTTGAAACCTAAAA---------ATATATATAATCTGAGTTATATTACAAACCACCACCATGCAACTGAAATATACCACTCATATGATATTGAATACAATATTTTTTTTTAACAAAAAGTCCATTAACCATATCTGATTTTTTTCATCTTCATTATTAAAATGCAA-------------------------------------------------------------------------------------------------------------------------------------------------------------------------------------------------------------------------------------------
>APH_0185
GAGTTGTCTGTGGAATCTACCCTGTTTATTCATTACCAAGTAGACTGGTTTCATTTGTCAATTTTTATCATAAATGTTTTATTAAATTTTTGTAAAAATAAATTTATAAAGATGGGAAAACACGTAAAATACTTTTCCTGATAATAGAACCAAAAGAAATGCAACAAATGTAAATACATTTAGTTAAAATGTTAACTAAAATTACACATAAGTTTGAAACACGTGTGCAGAAGATCTAACTTCTGAAAAGGCTTAATTGCTTTACACAGTTGAATCTTCACACAAATCAAAAAGGTCATAGAAAAGAGAATATGATACAGCTATATGGCATTAAACAGAAAAAAAACATAACATCAATTCCTTGAATAACCTTGGGTCCATGATTACAAATGTTCTTACATGATTATTTACAAAAACTATAAAATGGAAAACACTAATATATACAGCAAATTCATACAACAGATTTCAAATTTTTCAATGCCTGTGATGTGCATCATGATTAGGAATTGCTAAGTTGCTTTTATAGCAGCTGCCACAAAGGGGGAGGGATGAAAAAAAAAATGATGCATAATGTGCAGAGAATAAATATATATGCATTGTGACATCTCTAGTATTTTGCAATCTGACTTAGAAATCAGTTAACTAGCTGCACAGATAATCACGACTGTTATAGGCAAAGATATTAATGAGCTGCGAATGATGAACAATGAAGCACATACCGTAAAACATGGTCACAAGTGCTTAACACTATGGAAAAACCAATCTAGTTTTGTGGTCCATGCACCACCATAAGCTTCAAAAAACTGGTTTTGGAAATATTCAAGGGCTTCTTTCTCAGTTTTTTCAACTTGCAAAGTTTTTCTCAAGTAACCAACATCATCTATTGATTGAAGCTCTGGTATTCCTGTTGACAGCATCATAATAAATAAAGTGATAAGCAAGTTGGCGTGGCGACGAAGCATCAAGTAAGCTTTACCACACAACTGTTGAAACCTAAAATATATATATATATATAAAATCTGAGTTATATTACAAACCACCACCATGCAACTGAAATATACCACTCACATGATACTGAATATAATATTTTTTTTAAACAAAAAGTCCATTAACTATATCTGATTTTTTTCATCTTCATTATTAAAATGCAATCAGTGCCTCCCTTTAATGAAATGTTGGCTATGTGTTATTTGTCTAGCAAAATGACAAAATAAGTAACACAGAACTCATATTCAGGTAGATGTAGGGTTTACTGCACCATATACAGCACTGGCAAAATTAATAGCAACCCCTAGCGATCAGAGAGGTGCCGGAGGTTTAGGCGCGAATAAGTAAACAGTGAGGAAAGTTCACATAACAAGATATATATGGCTGGAAAGGTTATTT
>APH_0717
GAGTTGTCTGTGGAATCTACCCTGTTTATTCATTACCAAGTAGACTGGTTTCATTTGTCAATTTTTATCATAAATGTTTTATTAAATTTTTGTAAAAATAAATTTATAAAGATGGGAAAACACGTAAAATACTTTTCCTGATAATAGAACCAAAAGAAATGCAACAAATGTAAATACATTTAGTTAAAATGTTAACTAAAATTACACATAAGTTTGAAACACGTGTGCAGAAGATCTAACTTCTGAAAAGGCTTAATTGCTTTACACAGTTGAATCTTCACACAAATCAAAAAGGTCATAGAAAAGAGAATATGATACAGCTATATGGCATTAAACAGAAAAAAAACATAACATCAATTCCTTGAATAACCTTGGGTCCATGATTACAAATGTTCTTACATGATTATTTACAAAAACTATAAAATGGAAAACACTAATATATACAGCAAATTCATACAACAGATTTCAAATTTTTCAATGCCTGTGATGTGCATCATGATTAGGAATTGCTAAGTTGCTTTTATAGCAGCTGCCACAAAGGGGGAGGGATGAAAAAAAAAATGATGCATAATGTGCAGAGAATAAATATATATGCATTGTGACATCTCTAGTATTTTGCAATCTGACTTAGAAATCAGTTAACTAGCTGCACAGATAATCACGACTGTTATAGGCAAAGATATTAATGAGCTGCGAATGATGAACAATGAAGCACATACCGTAAAACATGGTCACAAATGCTTAACACTATGGAAAAACCAATCTAGTTTTGTGGTCCATGCACCACCATAAGCTTCAAAAAACTGGTTTTGGAAATATTCAAGGGCTTCTTTCTCAGTTTTTTCAACTTGCAAAGTTTTTCTCAAGTAACCAACATCATCTATTGATTGAAGCTCTGGTATTCCTGTTGACAGCATCATAATAAATAAAGTGATAAGCAAGTTGGCGTGGCGACGAAGCATCAAGTAAGCTTTACCACACAACTGTTGAAACCTAAAATATATATATATATATAAAATCTGAGTTATATTACAAACCACCACCATGCAACTGAAATATACCACTCACATGATACTGAATATAATATTTTTTTTAAACAAAAAGTCCATTAACTATATCTGATTTTTTTCATCTTCATTATTAAAATGCAATCAGTGCCTCCCTTTAATGAAATGTTGGCTATGTGTTATTTGTCTAGCAAAATGACAAAATAAGTAACACAGAACTCATATTCAGGTAGATGTAGGGTTTACTGCACCATATACAGCACTGGCAAAATTAATAGCAACCCCTAGTGATCAGAGAGGTGCTGGAGGTTTAGGTGCGAATAAGTAAACAGTGAGGAA----------------------------------------
>APH_0186
GAGTTGTCTGTGGAATCTACCCTGTTTATTCATTACCAAGTAGACTGGTTTCATTTGTCAATTTTTATCATAAATGTTTTATTAAATTTTTGTAAAAATAAATTTATAAAGATGGGAAAACACGTAAAATACTTTTCCTGATAATAGAACCAAAAGAAATGCAACAAATGTAAATACATTTAGTTAAAATGTTAACTAAAATTACACATAAGTTTGAAACACGTGTGCAGAAGATCTAACTTCTGAAAAGGCTTAATTGCTTTACACAGTTGAATCTTCACACAAATCAAAAAGGTCATAGAAAAGAGAATATGATACAGCTATATGGCATTAAACAGAAAAAAAACATAACATCAATTCCTTGAATAACCTTGGGTCCATGATTACAAATGTTCTTACATGATTATTTACAAAAACTATAAAATGGAAAACACTAATATATACAGCAAATTCATACAACAGATTTCAAATTTTTCAATGCCTGTGATGTGCATCATGATTAGGAATTGCTAAGTTGCTTTTATAGCAGCTGCCACAAAGGGGGAGGGATGAAAAAAAAAATGATGCATAATGTGCAGAGAATAAATATATATGCATTGTGACATCTCTAGTATTTTGCAATCTGACTTAGAAATCAGTTAACTAGCTGCACAGATAATCACGACTGTTATAGGCAAAGATATTAATGAGCTGCGAATGATGAACAATGAAGCACATACCGTAAAACATGGTCACAAGTGCTTAACACTATGGAAAAACCAATCTAGTTTTGTGGTCCATGCACCACCATAAGCTTCAAAAAACTGGTTTTGGAAATATTCAAGGGCTTCTTTCTCAGTTTTTTCAACTTGCAAAGTTTTTCTCAAGTAACCAACATCATCTATTGATTGAAGCTCTGGTATTCCTGTTGACAGCATCATAATAAATAAAGTGATAAGCAAGTTGGCGTGGCGACGAAGCATCAAGTAAGCTTTACCACACAACTGTTGAAACCTAAAATATATATATATATATAAAATCTGAGTTATATTACAAACCACCACCATGCAACTGAAATATACCACTCACATGATACTGAATATAATATTTTTTTTAAACAAAAAGTCCATTAACTATATCTGATTTTTTTCATCTTCATTATTAAAATGCAATCAGTGCCTCCCTTTAATGAAATGTTGGCTATGTGTTATTTGTCTAGCAAAATGACAAAATAAGTAACACAGAACTCATATTCAGGTAGATGTAGGGTTTACTGCACCATATACAGCACTGGCAAAATTAATAGCAACCCCTAGTGATCAGAGAGGTGCTGGAGGTTTAGGTGTGAATAAGTAAACAGTGAGGAAAGTTCACACAACAAGATATATATGGCTGGAAAGGTTATTT
>APH_0723
GAGTTGTCTGTGGAATCTACCCTGTTTATTCATTACCAAGTAGACTGGTTTCATTTGTCAATTTTTATCATAAATGTTTTATTAAATTTTTGTAAAAATAAATTTATAAAGATGGGAAAACACATAAAATACTTTTCCTGATAATAGAACCAAAAGAAATGCAACAAATGTAAATACATTTAGTTAAAATGTTAACTAAAATTACACATAGGTTTGAAACACGTGTGCAGAAGATCTAACTTCTGAAAAGGCTTAATTGCTTTACACAGTTGAATCTTCACACAAATCAAAAAGGTCATAGAAAAGAGAATATGATACAGCTGTATGGCATTAAACAGAAAAAAAACATAACATCAATTCCTTGAATAACCTTGGGTCCATGATTACAAATGTTCTTGCATGATTATTTACAAAAACTATAAAATGGAAAACACTAATATATACAGCAAATGCATACAACAGATTTCAAATTTTTCAATGCCTGTGATGTGCATCATGATTAGGAATTGCTAAGTTGCTTTTATAGCAGCTGCCACAAAGGGGGAGGGATG--AAAAAAAATGATGCATAATGTGCAGAGAATAAATATATATGCATTGTGACATCTCTAGTATTTTGCAATCTGACTTAGAAATCAGTTAACTAGCTGCACAGATAATCATGACTGTTATAGGCAAAGATATTAATGAGCTGCGACTGATGAACAATGAAGCACATACCGTAAAACATGGTCACAAGTGCTTAACACTATGGAAAAACCAATCTAGTTTTGTGGTCCATGCACCACCATAAGCTTCAAAAAACTGGTTTTGGAAATATTCAAGGGCTTCTTTCTCAGTTTTTTCAACTTGCAAAGTTTTTCTCAAGTAACCAACATCATCTATTGATTGAAGCTCTGGTATTCCTGTTGACAGCATCATAATAAATAAAGTGATAAGCAAGTTGGCGTGGCGACGAAGCATCAAGTAAGCTTTACCACACAACTGTTGAAACCTAAAATTTATATATATATAT---ATCTGAGTTATATTACAAACCAACACCATG------------------------ATACTGAATACAATATTTTTTTTTAACAAAAAGTCCATTAACTATATCTGATTTTTTTCATCTTCATTATTAAAATGCAATCAGTGCCTCCCTTTAATGAAATGTTGGCTATGTGTTATTTGTCTAGCAAAATGACAAAATAAGTAACACAGAACTCATATTCAG------------------------------------------------------------------------------------------------------------------------------------------------------
>APH_5001
--------------------------------------------------------------------------------------------------------------------------------------------------------------------------------------------------ACTAAAATTACACATAGGTTTGAAACACGTGTGCAGAAGATCTAACTTCTGAAAAGGCTTAATTGCTTTACACAGTTGAATCTTCACACAA--TCAAAAAGTCATAGAAAAGAGAATATGATACAGCTATATGGCGTTAAACAGAAAAAAAACATAACATCAATTCCTTGAATAACCTTGGGTCCATGATTACAAATGTTCTTACATGATTATTTACAAAAACTATAAAATGGAAAACACTAATATATACAGCAAATGCATACAACAGATTTCAAATTTTTCAATGCCTGTGATGTGCATCATGATTAGGAATTGCTAAGTTGCTTTTATAGCAGCTGCCACAAAGGGAGAGGGATGAAAAAAAAAATGATGCATAATGTGCAGAGAATAAATATATATGCATTGTGACATCTCTAGTATTTTGCAATCTGACTTAGAAATCAGTTAACTAGCTGCACAGATAATCATGACTGTTATAGGCAAAGATATTAATGAGCTGCGAATGATGAACAATGAAGCACATACCGTAAAACATGGTCACAAGTGCTTAACACTATGGAAAAACCAATCTAGTTTTGTGGTCCATGCACCACCATAAGCTTCAAAAAACTGGTTTTGGAAATATTCAAGGGCTTCTTTCTCAGTTTTTTCAACTTGCAAAGTTTTTCTCAAGTAACCAACATCATCTATTGATTGAAGCTCTGGTATTCCTGTTGACAGCATCATAATAAATAAGGTGATAAGCAAGTTGGCGTGGCGACGAAGCATCAAGTAAGCTTTACCACACAACTGTTGAAACCTAAAATATATATATATATATAAAATCTGAGTTATATTACAAACCACCACCATGCAACTGAAATATACCACTCACATGATACTGAATATAAT-TTTTTTTTTAACAAAAAGTCCATTAACTATATCTGATTTTTTTCATCTTTATTATTAAAATGCAATCAGTGCCTCCCTTTAATGAAATGTTGGCTATGTGTTATTTGTCTAGCAAAATGACAAAATAAGTAACACAGAACTCATATTCAGGTAGATGTAGGGTTTACTGCACCATATACAGCACTGGCAAAATTAATAGCAACCCCTAGTGATCAGAGAGGTGCTGGAGGTTTAGGCGTGAATAAGTAAACAGTGAGGAAAGTTCACACAACAAGATATATATGGCTGGAAAGGTTATTT
>APH_0880
GAGTTGTCTGTGGAATCTACCCTGTTTATTCATTACCAAGTAGACTGGTTTCATTTGTCAATTTTTATCATAAATGTTTTATTAAATTTTTGTAAAAATAAATTTATAAAGATGGGAAAACACATAAAATACTTTTCCTGATAATAGAACCAAAAGAAATGCAACAAATGTAAATACATTTAGTTAAAATGTTAACTAAAATTACACATAGGTTTGAAACACGTGTGCAGAAGATCTAACTTCTGAAAAGGCTTAATTGCTTTACACAGTTGAATCTTCACACAAATCAAAAAGGTCATAGAAAAGAGAATATGATACAGCTATATGGCATTAAACAGAAAAAAAACATAACATCAATTCCTTGAATAACCTTGGGTCCATGATTACAAATGTTCTTACATGATTATTTACAAAAACTATAAAATGGAAAACACTAATATATACAGCAAATGCATACAACAGATTTCAAATTTTTCAATGCCTGTGATGTGCATCATGATTAGGAATTGCTAAGTTGCTTTTATAGCAGCTGCCACAAAGGGAGAGGGATGAAAAAAAAAATGATGCATAATGTGCAGAGAATAAATATATATGCATTGTGACATCTCTAGTATTTTGCAATCTGACTTAGAAATCAGTTAACTAGCTGCACAGATAATCACGACTGTTATAGGCAAAGATATTAATGAGCTGCGAATGATGAACAATGAAGCACATACCGTAAAACATGGTCACAAATGCTTAACACTATGGAAAAACCAATCTAGTTTTGTGGTCCATGCACCACCATAAGCTTCAAAAAACTGGTTTTGGAAATATTCAAGGGCTTCTTTCTCAGTTTTTTCAACTTGCAAAGTTTTTCTCAAGTAACCAACATCATCTATTGATTGAAGCTCTGGTATTCCTGTTGACAGCATCATAATAAATAAAGTGATAAGCAAGTTGGCGTGGCGACGAAGCATCAAGTAAGCTTTACCACACAACTGTTGAAACCTAAAATATATATATATATATAAAATCTGAGTTATATTACAAACCACCACCATGCAACTGAAATATACCACTCACATGATACTGAATATAATATTTTTTTTTAACAAAAAGTCCATTAACTATATCTGATTTTTTTCATCTTCATTATTAAAATGCAATCAGTGCCTCCCTTTAATGAAATGTTGGCTATGTGTTATTTGTCTAGCAAAATGACAAAATAAGTAACACAGAACTCATATTCAGGTAGATGTAGGGTTTACTGCACCATATACAGCACTGGCAAAATTAATAGCAACCCCTAGTGATCAGAGAGGTGCTGGAGGTTTAGGCGTGAATAAGTAAACAGTGAGGAAAGTTCACACAACAAGATATATATGGCTGGAAAGGTTATTT
>APH_0136
--------------------CCTGTTTATTCATTACCAAGTAGACTGGTTTCATTTGTCAATTTTTATCATAAATGTTTTATTAAATTTTTGTAAAAATAAATTTATAAAGATGGGAAAACACATAAAATACTTTTCCTGATAATAGAACCAAAAGAAATGCAACAAATGTAAATACATTTAGTTAAAATGTTAACTAAAATTACACATAGGTTTGAAACACGTGTGCAGAAGATCTAACTTCTGAAAAGGCTTAATTGCTTTACACAGTTGAATCTTCACACAAATCAAAAAGGTCATAGAAAAGAGAATATGATACAGCTATATGGCATTAAACAGAAAAAAAACATAACATCAATTCCTTGAATAACCTTGGGTCCATGATTACAAATGTTCTTACATGATTATTTACAAAAACTATAAAATGGAAAACACTAATATATACAGCAAATGCATACAACAGATTTCAAATTTTTCAATGCCTGTGATGTGCATCATGATTAGGAATTGCTAAGTTGCTTTTATAGCAGCTGCCACAAAGGGGGAGGGATGAAAAAAAAAAAGATGCATAATGTGCAGAGAATAAATATATATGCATTGTGACATCTCTAGTATTTTGCAATCTGACTTAGAAATCAGTTAACTAGCTGCACAGATAATCATGACTGTTATAGGCAAAGATATTAATGAGCTGCGAATGATGAACAATGAAGCACATACCGTAAAACATGGTCACAAGTGCTTAACACTATGGAAAAACCAATCTAGTTTTGTGGTCCATGCACCACCATAAGCTTCAAAAAACTGGTTTTGGAAATATTCAAGGGCTTCTTTCTCAGTTTTTTCAACTTGCAAAGTTTTTCTCAAGTAACCAACATCATCTATTGATTGAAGCTCTGGTATTCCTGTTGACAGCATCATAATAAATAAGGTGATAAGCAAGTTGGCGTGGCGACGAAGCATCAAGTAAGCTTTACCACACAACTGTTGAAACCTAAAA-AAATATATATATATAAAATCTGAGTTATATTACAAACCACCACCATGCAACTGAAATATACCACTCACATGATACTGAATATAAT-TTTTTTTTAAACAAAAAGTCCATTAACTATATCTGATTTTTTTCATCTTTATTATTAAAATGCAATCAGTGCCTCCCTTTAATGAAATGTTGGCTATGTGTTATTTGTCTAGCAAAATGACAAAATAAGTAACACAGAACTCATATTCAGGTAGATGTAGGGTTTACTGCACCATATACAGCACTGGCAAAATTAATAGCAACCCCTAGTGATCAGAGAGGTGCTGGAGGTTTAGGCGTGAATAAGTAAACAGTGAGGAAAGTTCACACAACAAGATATATATGGCTGGAAAGGT-----
>APH_3188
GAGTTGTCTGTGGAATCTACCCTGTTTATTCATTACCAAGTAGACTGGTTTCATTTGTCAATTTTTATCATAAATGTTTTATTAAATTTTTGTAAAAATAAATTTATAAAGATGGGAAAACACATAAAATACTTTTCCTGATAATAGAACCAAAAGAAATGCAACAAATGTAAATACATTTAGTTAAAATGTTAACTAAAATTACACATAGGTTTGAAACACGTGTGCAGAAGATCTAACTTCTGAAAAGGCTTAATTGCTTTACACAGTTGAATCTTCACACAAATCAAAAAGGTCATAGAAAAGAGAATATGATACAGCTATATGGCATTAAACAGAAAAAAAACATAACATCAATTCCTTGAATAACCTTGGGTCCATGATTACAAATGTTCTTACATGATTATTTACAAAAACTATAAAATGGAAAACACTAATATATACAGCAAATGCATACAACAGATTTCAAATTTTTCAATGCCTGTGATGTGCATCATGATTAGGAATTGCTAAGTTGCTTTTATAGCAGCTGCCACAAAGGGGGAGGGATGAAAAAAAAAATGATGCATAATGTGCAGAGAATAAATATATATGCATTGTGACATCTCTAGTATTTTGCAATCTGACTTAGAAATCAGTTAACTAGCTGCACAGATAATCATGACTGTTATAGGCAAAGATATTAATGAGCTGCGAATGATGAACAATGAAGCACATACCGTAAAACATGGTCACAAGTGCTTAACACTATGGAAAAACCAATCTAGTTTTGTGGTCCATGCACCACCATAAGCTTCAAAAAACTGGTTTTGGAAATATTCAAGGGCTTCTTTCTCAGTTTTTTCAACTTGCAAAGTTTTTCTCAAGTAACCAACATCATCTATTGATTGAAGCTCTGGTATTCCTGTTGACAGCATCATAATAAATAAAGTGATAAGCAAGTTGGCGTGGCGACGAAGCATCAAGTAAGCTTTACCACACAACTGTTGAAACCTAAAA---ATATATATATATAAAATCTGAGTTATATTACAAACCACCACCATGCAACTGAAATATACCACTCACATGATACTGAATATAATATTTTTTTTTAACAAAAAGTCCATTAACTATATCTGATTTTTTTCATCTTCATTATTAAAATGCAATCAGTGCCTCCCTTTAATGAAATGTTGGCTATGTGTTATTTGTCTAGCAAAATGACAAAATAAGTAACACAGAACTCATATTCAGGTAGATGTAGGGTTTACTGCACCATATACAGCACTGGCAAAATTAATAGCAACCCCTAGTGATCAGAGAGGTGCTGGAGGTTTAGGCGCGAATAAGTAAACAGTGAGGAAAGTTCACACAACAAGATATATATGGCTGGAAAGGTTATTT
>APH_3177
GAGTTGTCTGTGGAATCTACCCTGTTTATTCATTACCAAGTAGACTGGTTTCATTTGTCAATTTTTATCATAAATGTTTTATTAAATTTTTGTAAAAATAAATTTATAAAGATGGGAAAACACATAAAATACTTTTCCTGATAATAGAACCAAAAGAAATGCAACAAATGTAAATACATTTAGTTAAAATGTTAACTAAAATTACACATAGGTTTGAAACACGTGTGCAGAAGATCTAACTTCTGAAAAGGCTTAATTGCTTTACACAGTTGAATCTTCACACAAATCAAAAAGGTCATAGAAAAGAGAATATGATACAGCTATATGGCATTAAACAGAAAAAAAACATAACATCAATTCCTTGAATAACCTTGGGTCCATGATTACAAATGTTCTTACATGATTATTTACAAAAACTATAAAATGGAAAACACTAATATATACAGCAAATGCATACAACAGATTTCAAAATTTTCAATGCCTGTGATGTGCATCATGATTAGGAATTGCTAAGTTGCTTTTATAGCAGCTGCCACAAAGGGGGAGGGATGAAAAAAAAAATGATGCATAATGTGCAGAGAATAAATATATATGCATTGTGACATCTCTAGTATTTTGCAATCTGACTTAGAAATCAGTTAACTAGCTGCACAGATAATCATGACTGTTATAGGCAAAGATATTAATGAGCTGCGACTGATGAACAATGAAGCACATACCGTAAAACATGGTCACAAGTGCTTAACACTATGGAAAAACCAATCTAGTTTTGTGGTCCATGCACCACCATAAGCTTCAAAAAACTGGTTTTGGAAATATTCAAGGGCTTCTTTCTCAGTTTTTTCAACTTGCAAAGTTTTTCTCAAGTAACCAACATCATCTATTGATTGAAGCTCTGGTATTCCTGTTGACAGCATCATAATAAATAAAGTGATAAGCAAGTTGGCGTGGCGACGAAGCATCAAGTAAGCTTTACCACACAACTGTTGAAACCTAAAATATATATATATATATAAAATCTGAGTTATATTACAAACCACCACCATGCAACTGAAATATACCACTCACATGATACTGAATATAATTTTTTTTTTTAACAAAAAGTCCATTAACTATATCTGATTTTTTTCATCTTCATTATTAAAATGCAATCAGTGCCTCCCTTTAATGAAATGTTGGCTATGTGTTATTTGTCTAGCAAAATGACAAAATAAGTAACACAGAACTCATATTCAGGTAGATGTAGGGTTTACTGCACCATATACAGCACTGGCAAAATTAATAGCAACCCCTAGTGATCAGAGAGGTGCTGGAGGTTTAGGCGCGAATAAGTAAACAGTGAGGAAAGTTCACACAAGATGATATATATGGCTGGAAAGGTTATTT
>APH_0674
--------------------------------------------------------------------------------ATTAAATTTTTGTAAAAATAAATTTATAAAGATGGGAAAACACATAAAATACTTTTCCTGATAATAGAACCAAAAGAAATGCAACAAATGTAAATACATTTAGTTAAAATGTTAACTAAAATTACACATAGGTTTGAAACACGTGTGCAGAAGATCTAACTTCTGAAAAGGCTTAATTGCTTTACACAGTTGAATCTTCACACAAATCAAAAAGGTCATAGAAAAGAGAATATGATACAGCTATATGGCATTAAACAGAAAAAAAACATAACATCAATTCCTTGAATAACCTTGGGTCCATGATTACAAATGTTCTTACATGATTATTTACAAAAACTATAAAATGGAAAACACTAATATATACAGCAAATGCATACAACAGATTTCAAATTTTTCAATGCCTGTGATGTGCATCATGATTAGGAATTGCTAAGTTGCTTTTATAGCAGCTGCCACAAAGGGGGAGGGATGAAAAAAAAAATGATGCATAATGTGCAGAGAATAAATATATATGCATTGTGACATCTCTAGTATTTTGCAATCTGACTTAGAAATCAGTTAACTAGCTGCACAGATAATCATGACTGTTATAGGCAAAGATATTAATGAGCTGCGAATGATGAACAATGAAGCACATACCGTAAAACATGGTCACAAGTGCTTAACACTATGGAAAAACCAATCTAGTTTTGTGGTCCATGCACCACCATAAGCTTCAAAAAACTGGTTTTGGAAATATTCAAGGGCTTCTTTCTCAGTTTTTTCAACTTGCAAAGTTTTTCTCAAGTAACCAACATCATCTATTGATTGAAGCTCTGGTATTCCTGTTGACAGCATCATAATAAATAAAGTGATAAGCAAGTTGGCGTGGCGACGAAGCATCAAGTAAGCTTTACCACACAACTGTTGAAACCTAAAATATATATATATATATAAAATCTGAGTTATATTACAAACCACCACCATGCAACTGAAATATACCACTCACATGATACTGAATATAATATTTTTTTTTAACAAAAAGTCCATTAACTATATCTGATTTTTTTCATCTTCATTATTAAAATGCAATCAGTGCCTCCCTTTAATGAAATGTTGGCTATGTGTTATTTGTCTAGCAAAATGACAAAATAAGTAACACAGAACTCATATTCAGGTAGATGTAGGGTTTACTGCACCATATACAGCACTGGCAAAATTAATAGCAACCCCTAGTGATCAGAGAGGTGCTGGAGGTTTAGGTGTGAATAAGTAAACAGTGAGGAAAGTTCACACAACAAGATATATATGGCTGGAAAGGTTATTT
>APH_1602
GAGTTGTCTGTGGAATCTACCCTGTTTATTCATTACCAAGTAGACTGGTTTCATTTGTCAATTTTTATCATAAATGTTTTATTAAATTTTTGTAAAAATAAATTTATAAAGATGGGAAAACACATAAAATACTTTTCCTGATAATAGAACCAAAAGAAATGCAACAAATGTAAATACATTTAGTTAAAATGTTAACTAAAATTACACATAGGTTTGAAACACGTGTGCAGAAGATCTAACTTCTGAAAAGGCTTAATTGCTTTACACAGTTGAATCTTCACACAAATCAAAAAGGTCATAGAAAAGAGAATATGATACAGCTATATGGCATTAAACAGAAAAAAAACATAACATCAATTCCTTGAATAACCTTGGGTCCATGATTACAAATGTTCTTACATGATTATTTACAAAAACTATAAAATGGAAAACACTAATATATACAGCAAATGCATACAACAGATTTCAAATTTTTCAATGCCTGTGATGTGCATCATGATTAGGAATTGCTAAGTTGCTTTTATAGCAGCTGCCACAAAGGGGGAGGGATGAAAAAAAAAATGATGCATAATGTGCAGAGAATAAATATATATGCATTGTGACATCTCTAGTATTTTGCAATCTGACTTAGAAATCAGTTAACTAGCTGCACAGATAATCATGACTGTTATAGGCAAAGATATTAATGAGCTGCGACTGATGAACAATGAAGCACATACCGTAAAACATGGTCACAAGTGCTTAACACTATGGAAAAACCAATCTAGTTTTGTGGTCCATGCACCACCATAAGCTTCAAAAAACTGGTTTTGGAAATATTCAAGGGCTTCTTTCTCAGTTTTTTCAACTTGCAAAGTTTTTCTCAAGTAACCAACATCATCTATTGATTGAAGCTCTGGTATTCCTGTTGACAGCATCATAATAAATAAGGTGATAAGCAAGTTGGCGTGGCGACGAAGCATCAAGTAAGCTTTACCACACAACTGTTGAAACCTAAAATATATATATATATATAAAATCTGAGTTATATTACAAACCACCACCATGCAACTGAAATAT---------------------------------------------------------------------------------------------------------------------------------------------------------------------------------------------------------------------------------------------------------------------------------------------------------------------------------------
>APH_4021
GAGTTGTCTGTGGAATCTACCCTGTTTATTCATTACCAAGTAGACTGGTTTCATTTGTCAATTTTTATCATAAATGTTTTATTAAATTTTTGTAAAAATAAATTTATAAAGATGGGAAAACACATAAAATACTTTTCCTGATAATAGAACCAAAAGAAATGCAACAAATGTAAATACATTTAGTTAAAATGTTAACTAAAATTACACATAGGTTTGAAACACGTGTGCAGAAGATCTAACTTCTGAAAAGGCTTAATTGCTTTACACAGTTGAATCTTCACACAAATCAAAAAGGTCATAGAAAAGAGAATATGATACAGCTATATGGCATTAAACAGAAAAAAAACATAACATCAATTCCTTGAATAACCTTGGGTCCATGATTACAAATGTTCTTACATGATTATTTACAAAAACTATAAAATGGAAAACACTAATATATACAGCAAATGCATACAACAGATTTCAAATTTTTCAATGCCTGTGATGTGCATCATGATTAGGAATTGCTAAGTTGCTTTTATAGCAGCTGCCACAAAGGGGGAGGGATGAAAAAAAAAATGATGCATAATGTGCAGAGAATAAATATATATGCATTGTGACATCTCTAGTATTTTGCAATCTGACTTAGAAATCAGTTAACTAGCTGCACAGATAATCATGACTGTTATAGGCAAAGATATTAATGAGCTGCGACTGATGAACAATGAAGCACATACCGTAAAACATGGTCACAAGTGCTTAACACTATGGAAAAACCAATCTAGTTTTGTGGTCCATGCACCACCATAAGCTTCAAAAAACTGGTTTTGGAAATATTCAAGGGCTTCTTTCTCAGTTTTTTCAACTTGCAAAGTTTTTCTCAAGTAACCAACATCATCTATTGATTGAAGCTCTGGTATTCCTGTTGACAGCATCATAATAAATAAAGTGATAAGCAAGTTGGCGTGGCGACGAAGCATCAAGTAAGCTTTACCACACAACTGTTGAAACCTAAAATATATATATATATATAAAATCTGAGTTATATTACAAACCACCACCATGCAACTGAAATATACCACTCACATGATACTGAATATAATATTTTTTTTTAACAAAAAGTCCATTAACTATATCTGATTTTTTCCATCTTCATTATTAAAATGCAATCAGTGCCTCCCTTTAATGAAATGTTGGCTATGTGTTATTTGTCTAGCAAAATGACAAAATAAGTAACACAGAACTCATATTCAGGTAGATGTAGGGTTTACTGCACCATATACAGCACTGGAAAAATTAATAGCAACCCCTAGCGATCAGAGAGATGCTGAAGGTTTAGGCGCAAATAAGTAAACAGTGAGGAAAGTTCACATAACAAGATATATATGGCTGGAAAGGTTATTT
>APH_0683
GAGTTGTCTGTGGAATCTACCCTGTTTATTCATCACCAAGTAGACTGGTTTCATTTGTCAATTTTTATCATAAATGTTTTATTAAATTTTTGTAAAAATAAATTTATAAAGATGGGAAAACACATAAAATACTTTTCCTGATAATAGAACCAAAAGAAATGCAACAAATGTAAATACATTTAGTTAAAATGTTAACTAAAATTACACATAGGTTTGAAACACGTGTGCAGAAGATCTAACTTCTGAAAAGGCTTAATTGCTTTACACAGTTGAATCTTCACACAAATCAAAAAGGTCATAGAAAAGAGAATATGATACAGCTATATGGCATTAAACAGAAAAAAAACATAACATCAATTCCTTGAATAACCTTGGGTCCATGATTACAAATGTTCTTACATGATTATTTACAAAAACTATAAAATGGAAAACACTAATATATACAGCAAATGCATACAACAGATTTCAAATTTTTCAATGCCTGTGATGTGCATCATGATTAGGAATTGCTAAGTTGCTTTTATAGCAGCTGCCACAAAGGGGGAGGGATG-AAAAAAAAATGATGCATAATGTGCAGAGAATAAATATATATGCATTGTGACATCTCTAGTATTTTGCAATCTGACTTAGAAATCAGTTAACTAGCTGCACAGATAATCATGACTGTTATAGGCAAAGATATTAATGAGCTGCGACTGATGAACAATGAAGCACATACCGTAAAACATGGTCACAAGTGCTTAACACTATGGAAAAACCAATCTAGTTTTGTGGTCCATGCACCACCATAAGCTTCAAAAAACTGGTTTTGGAAATATTCAAGGGCTTCTTTCTCAGTTTTTTCAACTTGCAAAGTTTTTCTCAAGTAACCAACATCATCTATTGATTGAAGCTCTGGTATTCCTGTTGACAGCATCATAATAAATAAAGTGATAAGCAAGTTGGCGTGGCGACGAAGCATCAAGTAAGCTTTACCACACAACTGTTGAAACCTAAAA-----ATATATATATAAAATCTGAGTTATATTACAAACCACCACCATGCAACTGAAATATACCACTCACATGATACTGAATATAATATTTTTTTTTAACAAAAAGTCCATTAACTATATCTGATTTTTTCCATCTTCATTATTAAAATGCAATCAGTGCCTCCCTTTAATGAAATGTTGGCTATGTGTTATTTGTCTAGCAAAATGACAAAATAAGTAACACAGAACTCATATTCAGGTAGATGTAGGGTTTACTGCACCATATACAGCACTGGCAAAATTAATAGCAACCCCTAGTGATCAGAGAGGTGCTGGAGGTTTAGGTGTGAATAAGTAAACAGTGAGGAAAGTTCACACAACAAGATATATATGGCTGGAAAGG------
>APH_3191
--------------------------------------------------------------------------------------------------------------------------------------------------------------------------------------------------------------------------------------------------------AGGCTTAATTGCTTTACACAGTTGAATCTTCACACAAATCAAAAAGGTCATAGAAAAGAGAATATGATACAGCTATATGGCATTAAACAGAAAAAAAACATAACATCAATTCCTTGAATAACCTTGGGTCCATGATTACAAATGTTCTTACATGATTATTTACAAAAACTATAAAATGGAAAACACTAATATATACAGCAAATGCATACAACAGATTTCAAATTTTTCAATGCCTGTGATGTGCATCATGATTAGGAATTGCTAAGTTGCTTTTATAGCAGCTGCCACAAAGGGGGAGGGATGAAAAAAAAAATGATGCATAATGTGCAGAGAATAAATATATATGCATTGTGACATCTCTAGTATTTTGCAATCTGACTTAGAAATCAGTTAACTAGCTGCACAGATAATCATGACTGTTATAGGCAAAGATATTAATGAGCTGCGACTGATGAACAATGAAGCACATACCGTAAAACATGGTCACAAGTGCTTAACACTATGGAAAAACCAATCTAGTTTTGTGGTCCATGCACCACCATAAGCTTCAAAAAACTGGTTTTGGAAATATTCAAGGGCTTCTTTCTCAGTTTTTTCAACTTGCAAAGTTTTTCTCAAGTAACCAACATCATCTATTGATTGAAGCTCTGGTATTCCTGTTGACAGCATCATAATAAATAAAGTGATAAGCAAGTTGGCGTGGCGACGAAGCATCAAGTAAGCTTTACCACACAACTGTTGAAACCTAAAATATATATATATATATAAAATCTGAGTTATATTACAAACCACCACCATGCAAC-----------------------------------------------------------------------------------------------------------------------------------------------------------------------------------------------------------------------------------------------------------------------------------------------------------------------------------------------
