# Supplementary material for: ﻿Discovery of a new tarantula species from the Madrean Sky Islands and the first documented instance of syntopy between two montane endemics (Araneae, Theraphosidae, Aphonopelma): a case of prior mistaken identity
Source: Zookeys. 2024 Aug 16;1210:61–98. doi: 10.3897/zookeys.1210.125318 (PMC11344175; doi:10.3897/zookeys.1210.125318)
Supplement: Supplementary material 8 — Phylogenomics files [file zookeys-1210-061_article-125318__-s008.zip › Suppl8/individual_UCE_loci/sl_realigned_uce_2001708.fas]

>APH_0185
-------------------------------------------------------------------------------------------------------------------------------------------------------------------------------------------------------------------------------------------------------------------------------------------------------------------------------------GGGGGGGGGGGTAGAACTTAAGCAGAATTCGAGGAATCTTTTATTCCAGCAACAGTACTTACCTAAGAAATCAGCCAGTACAGAGAGAGCTCCAATACAGAGCCCTCCAAATGCTGCTGCTGTTGGAATGTATCGATTCAATTCATGAATCATTGACTTCTCTCTGTGGCCTCTCATTACCATCTGCTGTTCTTTTAACTGCTTAGCTACCTGTAATAAAAGACAGAATGGTTGTACTGGAAGAAATTATACACCACAATAAAACAATACATTGCATTATGTGCACATAAATTTAGATCAAGTACAAAGAAATAATTATTTAAAAAAAAATCTGTGCACAGAACCACTAAAAAAAAAAAACTGATACAACATACACAGCACCAGTGCCAGATTTACCTTTCGTTTTTTTGTTGGATATTTTGACAAGCAGATATTTTCAGAGAAAAATAAGCAACAGAAATCCACTGGAACAACAAAAATTGCAACAGAGGGCAAGGCTGTATTTTGAGCAAAAAGTGGAAAACAATGCTCAACAGAAATCGCCAAACTGGAAGAAACAAGACCTGGACATCAGGGTGAAATAAAGAAAAAAACAGAGCTGGACCACAGGTTGTGGTGAAAAGTATCAAAGGGAGACATTAGGGAGCAACAAAACAGGGCAGAAGGAAGGTTAGGTAGGCAGCTGGTTCATCAGCTCATGGTCATTTCAGGTTTAGTCTTGAGAATAATGAGAAACTTTCAGCAAAAAGTAGACTGCAACAATTAAACACTCAAACAGGAAGAACTTTTTTCCAAATGCAGATTAAGCCTTTCCCAGGAATATCAAACCACACAAAATAAAAAGTAAACTAATTACTTTTTCCAGTAAAACACTAATTTTAAGTTTCGCTAAG
>APH_3188
-------------------------------------------------------------------------------------------------------------------------------------------------------------------------------------TCTATTGCATATTCACCAGGGGGGTTGACCTCCCCATATGTTTTTTTTTTTTTTAATTAACCAATTAACTTGTAGATGACTGGGACTACACAACACACAGGCCTTTCATATTTGTTGTTGAATGCATATATGAAAATTTTGGATGGGGGGGGGGGTAGAACTTAAGCAGAATTCGAGGAATCTTTTATTCCAGCAACAGTACTTACCTAAGAAATCAGCCAGTACAGAGAGAGCTCCAATACAGAGCCCTCCAAATGCTGCTGCTGTTGGAATGTATCGATTCAATTCATGAATCATTGACTTCTCTCTGTGGCCTCTCATTACCATCTGCTGTTCTTTTAACTGCTTAGCTACCTGTAATAAAAGACAGAATGGTTGTACTGGAAGAAATTATACACCACAATAAAACAATACATTGCATTATGTGCACATAAATTTAGATCAAGTACAAAGAAATAATTATTTAAAAAAAAATCTGTGCACAGAACCACTAAAAAAAAAAAACTGATACAACATACACAGCACCAGTGCCAGATTTACCTTTCATTTTTTTGTTGGATATTTTGACAAGCAGATATTTTCAGAGAAAAATAAGCAACAGAAATCCACTGGAACAACAAAAATTGCAACAGAGGGCAAGGCTGTATTTTGAGCAAAAAGTGGAAAACAATGCTCAACAGAAATCGCCAAACTGGAAGAAACAAGACCTGGACATCAGGGTGAAATAAAGAAAAAAACAGAGCTGGACCACAGGTTGTGGTGAAAAGCATCAAAGGGATACATTAGGGAGCAACAAAACAGGGCAGAAGGAAGGTTAGGTAGGCAGCTGGTTCATCAGCTCATGGTCATTTCAGGTTTAGTCTTGAGAATAATGAGAAACTTTCAGCAAAAAGTAGACTGCAACAATTAAACACTCAAACAGGAAGAACTTTTTTCCAAATGCAGATTAAGCCTTTCCCAGGAATATCAAACCACACAAAATAAAAAGTAAACTAATTACTTTTTCGAGTAAAACACTAATTTTAAGTTTCACTAAG
>APH_0717
-------------------------------------------------------------------------------------------------------------------------------------------------------------------------------------------------------------------------------------------------------------------------------------------------------------------------------------GGGGGGGGGGGTAGAACTTAAGCAGAATTCGAGGAATCTTTTATTCCAGCAACAGTACTTACCTAAGAAATCAGCCAGTACAGAGAGAGCTCCAATACAGAGCCCTCCAAATGCTGCTGCTGTTGGAATGTATCGATTCAATTCATGAATCATTGACTTCTCTCTGTGGCCTCTCATTACCATCTGCTGTTCTTTTAACTGCTTAGCTACCTGTAATAAAAGACAGAATGGTTGTACTGGAAGAAATTATACGCCACCATAAAACAATACATTGCATTATGTGCACATAAATTTAGATCAAGTACAAAGAAATAATTA-TTAAAAAAAAATCTGTGCACAGAACCACTAAAAAAAAAAAACTGATACAACATACACAGCACCAGTGCCAGATTTACCTTTCATTTTTTTGTTGGATATTTTGACAAGCAGATATTTTCAGAGAAAAATAAGCAACAGAAATCCACTGGAACAACAAAAATTGCAACAGAGGGCAAGGCTGTATTTTGAGCAAAAAGTGGAAAACAATGCTCAACAGAAATCGCCAAACTGGAAGAAACAAGACCTGGACATCAGGGTGAAATAAAGAAAAAAACAGAGCTGGACCACAGGTTGTGGTGAAAAGCATCAAAGGGATACATTAGGGAGCAACAAAACAGGGCAGAAGGAAGGTTAGGTAGGCAGCTGGTTCATCAGCTCATGGTCATTTCAGGTTTAGTCTTGAGAATAATGAGAAACTTTCAGCAAAAAGTAGACTGCAACAATTAAACACTCAAACAGGAAGAACTTTTTTCCAAATGCAGATTAAGCCTTTCCCAGGAATATCAAACCACACAAAATAAAAAGTAAACTAATTACTTTTTCCAGTAAAACACTAAT----------------
>APH_3177
ATCTCAGCTTTCCCTCTCTGTGTATTAAATGTCTTCACATTCCACCCACTTTTTCCTGGTGTTGCATTTTCTATGTCAGGCAGTGTAAATGGAAGAAAATCTTGTTACTTAAGTGTAGTGACTTTATTTAATTATAAAGTCACTGAACAAATAACTGCTTTTCTTTCCAAATTAATTGCAATCTATTGCATATTCACCAGGGGGGTTGACCTCCCCATATGTTTTTTTTTTTTTTAATTAACCAATTAACTTGTAGATGACTGGGACTACACAACACACAGGCCTTTCATATTTGTTGTTGAATGCATATATGAAAATTTTGGATGGGGGGGGGAGTAGAACTTAAGCAGAATTCGAGGAATCTTTTATTCCAGCAACAGTACTTACCTAAGAAATCAGCCAGTACAGAGAGAGCTCCAATACAGAGCCCTCCAAATGCTGCTGCTGTTGGAATGTATCGATTCAATTCATGAATCATTGACTTCTCTCTGTGGCCTCTCATTACCATCTGCTGTTCTTTTAACTGCTTAGCTACCTGTAATAAAAGACAGAATGGTTGTACTGGAAGAAATTATACGCCACCATAAAACAATACATTGCATTATGTGCACATAAATTTAGATCAAGTACAAAGAAATAATTATTTAAAAAAAAATCTGTGCACAGAACCACT-AAAAAAAAAAACTGATACAACATACACAGCACCAGTGCCAGATTTACCTTTCGTTTTTTTGTTGGATATTTTGACAAGCAGATATTTTCAGAGAAAAATGAGCAACAGAAATCCACTGGAACAACAAAAATTGCAACAGAGGGCAAGGCTGTATTTTGAGCAAAAAGTGGAAAACAATGCTCAACAGAAATCGCCAAACTGGAAGAAACAAGACCTGGACATCAGGGTGAAATAAAGAAAAAAACAGAGCTGGACCACAGGGTGTGGTGAAAAGCATCAAAGGGAGACATTAGGGAGCAACAAAACAGGGCAGAAGGAAGGTTAGGTAGGCAGCTGGTTCATCAGCTCATGGTCATTTCAGGTTTAGTCTTGAGAATAATGAGAAACTTTCAGCGAAAAGTAGACTGCAACAATTAAACACTCAAACAGGAAGAACTTTTTTCCAAATGCAGGTTAAGCCTTTCCCAGGAATATCAAACCACAAAAAATAAAAAGTAAACTAATTACTTTTTCCAGTAAAACACTAATTTTAAGTTTCGCTAAG
>APH_1602
ATCTCAGCTTTCCCTCTCTGTGTATTAAATGTCTTCACATTCCACCCACTTTTTCCTGGTGTTGCATTTTCTATGTCAGGCAGTGTAAATGGAAGAAAATCTTGTTACTTAAGTGTAGTGACTTTATTTAATTATAAAGTCACTGAACAAATAACTGCTTTTCTTTCCAAATTAATTGCAATCTATTGCATATTCACCAGGGGGGTTGACCTCCCCATATGTTTTTTTTTTTTTTAATTAACCAATTAACTTGTAGATGACTGGGACTACACAACACACAGGCCTTTCATATTTGTTGTTGAATGCATATATGAAAATTTTGGAT-GGGGGGGGGGTAGAACTTAAGCAGAATTCGAGGAATC--TTATTCCAGCAACAGTACTTACCTAAGAAATCAGCCAGTACAGAGAGAGCTCCAATACAGAGCCCTCCAAATGCTGCTGCTGTTGGAATGTATCGATTCAATTCATGAATCATTGACTTCTCTCTGTGGCCTCTCATTACCATCTGCTGTTCTTTTAACTGCTTAGCTACCTGTAATAAAAGACAGAATGGTTGTACTGGAAGAAATTATACGCCACCATAAAACAATACATTGCATTATGTGCACATAAATTTAGATCAAGTACAAAGAAATAATTATTTAAAAAAAAATCTGTGCACAGAACCACT-AAAAAAAAAAACTGATACAACATACACAGCACCAGTGCCAGATTTACCTTTCGTTTTTTTGTTGGATATTTTGACAAGCAGATATTTTCAGAGAAAAATGAGCAACAGAAATCCACTGGAACAACAAAAATTGCAACAGAGGGCAAGGCTGTATTTTGAGCAAAAAGTGGAAAACAATGCTCAACAGAAATCGCCAAACTGGAAGAAACAAGACCTGGACATCAGGGTGAAATAAAGAAAAAAACAGAGCTGGACCTCAGGGTGTGGTGAAAAGCATCAAAGGGAGACATTAGGGAGCAACAAAACAGGGCAGAAGGAAGGTTAGGTAGGCAGCTGGTTCATCAGCTCATGGTCATTTCAGGTTTAGTCTTGAGAATAATGAGAAACTTTCAGCGAAAAGTAGACTGCAACAATTAAACACTCAAACAGGAAGAACTTTTTTCCAAATGCAGATTAAGCCTTTCCCAGGAATATCAAACCACACAAAATAAAAAGTAAACTAATTACTTTTTCCAGTAAAACACTAATTTTAAGTTTCACTAAG
>APH_0880
ATCTCTGCTTTCCCTCTCTGTGTATTAAATGTCTTCACATTCCACCCACTCTTTCCTGGTGTTGCATTTTCTATGTCGGGCAGTGTAAATGGAAGAAAATCTTGTTACTTAAGTGTAGTGACTTTATTTAATTATAAAGTCACTGAACAAATAACTGCTTTTCTTTCCAAATTAATTGCAATCTATTGCATATTCACCAGGGGGGTTGACCTCCCCATATGTTTTTTTTTTTTTTAATTAACCAATTAACTTGTAGATGACTGGGACTACACAACACACAGGCCTTTCATATTTGTTGTTGAATGCATATATGAAAATTTTGGATGGGGGGGGGGGTAGAACTTAAGCAGAATTCGAGGAATCTTTTATTCCAGCAACAGTACTTACCTAAGAAATCAGCCAGTACAGAGAGAGCTCCAATACAGAGCCCTCCAAATGCTGCTGCTGTTGGAATGTATCGATTCAATTCATGAATCATTGACTTCTCTCTGTGGCCTCTCATTACCATCTGCTGTTCTTTTAACTGCTTAGCTACCTGTAATAAAAGACAGAATGGTTGTACTGGAAGAAATTATACGCCACCATAAAACAATACATTGCATTATGTGCACATAAATTTAGATCAAGTACAAAGAAATAATTATTTAAAAAAAAATCTGTGCACAGAACCACTAAAAAAAAAAAACTGATACAACATACACAGCACCAGTGCCAGATTTACCTTTCGTTTTTTTGTTGGATATTTTGACAAGCAGATATTTTCAGAGAAAAATGAGCAACAGAAATCCACTGGAACAACAAAAATTGCAACAGAGGGCAAGGCTGTATTTTGAGCAAAAAGTGGAAAACAATGCTCAACAGAAATCGCCAAACTGGAAGAAACAAGACCTGGACATCAGGGTGAAATAAAGAAAAAAACAGAGCTGGACCACAGGGTGTGGTGAAAAGCATCAAAGGGAGACATTAGGGAGCAACAAAACAGGGCAGAAGGAAGGTTAGGTAGGCAGCTGGTTCATCAGCTCATGGTCATTTCAGGTTTAGTCTTGAGAATAATGAGAAACTTTCAGCGAAAAGTAGACTGCAACAATTAAACACTCAAACAGGAAGAACTTTTTTCCAAATGCAGATTAAGCCTTTCCCAGGAATATCAAACCACAAAAAATAAAAAGTAAACTAATTACTTTTTCCAGTAAAACACTAATTTTAAGTTTCGC----
>APH_0136
-------------------------------------------------------------------------------------------------------------------------------------------------------------------------------------------------------------------------------------------------------------------------------------------------------------------------------------GGGGGGGGGGGTAGAACTTAAGCAGAATTCGAGGAATCTTTTATTCCAGCAACAGTACTTACCTAAGAAATCAGCCAGTACAGAGAGAGCTCCAATACAGAGCCCTCCAAATGCTGCTGCTGTTGGAATGTATCGATTCAATTCATGAATCATTGACTTCTCTCTGTGGCCTCTCATTACCATCTGCTGTTCTTTTAACTGCTTAGCTACCTGTAATAAAAGACAGAATGGTTGTACTGGAAGAAATTATACGCCACCATAAAACAATACATTGCATTATGTGCACATAAATTTAGATCAAGTACAAAGAAATAATTATTTAAAAAAAAATCTGTGCACAGAACCACT-AAAAAAAAAAACTGATACAACATACACAGCACCAGTGCCAGATTTACCTTTCGTTTTTTTGTTGGATATTTTGACAAGCAGATATTTTCAGAGAAAAATGAGCAACAGAAATCCACTGGAACAACAAAAATTGCAACAGAGGGCAAGGCTGTATTTTGAGCAAAAAGTGGAAAACAATGCTCAACAGAAATCGCCAAACTGGAAGAAACAAGACCTGGACATCAGGGTGAAATAAAGAAAAAAACAGAGCTGGACCACAGGGTGTGGTGAAAAGCATCAAAGGGAGACATTAGGGAGCAACAAAACAGGGCAGAAGGAAGGTTAGGTAGGCAGCTGGTTCATCAGCTCATGGTCATTTCAGGTTTAGTCTTGAGAATAATGAGAAACTTTCAGCGAAAAGTAGACTGCAACAATTAAACACTCAAACAGGAAGAACTTTTTTCCAAATGCAGATTAAGCCTTTCCCAGGAATATCAAACCACAAAAAATAAAAAGTAAACTAATTACTTTTTCCAGTAAAACACTAATTTTAAGTTTCGCTAAG
>APH_0186
ATCTCAGCTTTCCCTCTCTGTGTATTAAATGTCTTCACATTCCACCCACTTTTTCCTGGTGTTGCATTTTCTATGTCAGGCAGTGTAAATGGAAGAAAATCTTGTTACTTAAGTGTAGTGACTTTATTTAATTATAAAGTCACTGAACAAATAACTGATTTTCTTTCCAAATTAATTGCAATCTATTGCATATTCACCAGGGGGGTTGACCTCCCCATATG---TTTTTTTTTTTAATTAACCAATTAACTTGTAGATGACTGGGACTACACAACACACAGGCCTTTCATATTTGTTGTTGAATGCATATATGAAAATTTTGGATGGGGGGGGGGGTAGAACTTAAGCAGAATTCGAGGAATCTTTTATTCCAGCAACAGTACTTACCTAAGAAATCAGCCAGTACAGAGAGAGCTCCAATACAGAGCCCTCCAAATGCTGCTGCTGTTGGAATGTATCGATTCAATTCATGAATCATTGACTTCTCTCTGTGGCCTCTCATTACCATCTGCTGTTCTTTTAACTGCTTAGCTACCTGTAATAAAAGACAGAATGGTTGTACTGGAAGAAATTATACGCCACCATAAAACAATACATTGCATTATGTGCACATAAATTTAGATCAAGTACAAAGAAATAATTATTTAAAAAAAAATCTGTGCACAGAACCACTAAAAAAAAAAAACTGATACAACATACACAGCACCAGTGCCAGATTTACCTTTCGTTTTTTTGTTGGATATTTTGACAAGCAGATATTTTCAGAGAAAAATAAGCAACAGAAATCCACTGGAACAACAAAAATTGCAACAGAGGGCAAGGCTGTATTTTGAGCAAAAAGTGGAAAACAATGCTCAACAGAAATCGCCAAACTGGAAGAAACAAGACCTGGACATCAGGGTGAAATAAAGAAAAAAACAGAGCTGGACCACAGGTTGTGGTGAAAAGTATCAAAGGGAGACATTAGGAAGCAACAAAACAGGGCAGAAGGAAGGTTAGGTAGGCAGCTGGTTCATCAGCTCATGGTCATTTCAGGTTTAGTCTTGAGAATAATGAGAAACTTTCAGCGAAAAGTAGACTGCAACAATTAAACACTCAAACAGGAAGAACTTTTTTCCAAATGCAGATTAAGCCTTTCCCAGGAATATCAAACCACACAAAATAAAAAGTAAACTAATTACTTTTTCCAGTAAAACACTAATTTTAAGTTTCGCTAAG
>APH_0674
ATCTCAGCTTTCCCTCTCTGTGTATTAAATGTCTTCACATTCCACCCACTTTTTCCTGGTGTTGCATTTTCTATGTCAGGCAGTGTAAATGGAAGAAAATCTTGTTACTTAAGTGTAGTGACTTTATTTAATTATAAAGTCACTGAACAAATAACTGATTTTCTTTCCAAATTAATTGCAATCTATTGCATATTCACCAGGGGGGTTGACCTCCCCATATG-TTTTTTTTTTTTTAATTAACCAATTAACTTGTAGATGACTGGGACTACACAACACACAGGCCTTTCATATTTGTTGTTGAATGCATATATGAAAATTTTGGATGGGGGGGGGGGTAGAACTTAAGCAGAATTCGAGGAATCTTTTATTCCAGCAACAGTACTTACCTAAGAAATCAGCCAGTACAGAGAGAGCTCCAATACAGAGCCCTCCAAATGCTGCTGCTGTTGGAATGTATCGATTCAATTCATGAATCATTGACTTCTCTCTGTGGCCTCTCATTACCATCTGCTGTTCTTTTAACTGCTTAGCTACCTGTAATAAAAGACAGAATGGTTGTACTGGAAGAAATTATACGCCACCATAAAACAATACATTGCATTATGTGCACATAAATTTAGATCAAGTACAAAGAAATAATTATTTAAAAAAAAATCTGTGCACAGAACCACTAAAAAAAAAAAACTGATACAACATACACAGCACCAGTGCCAGATTTACCTTTCGTT---------------------------------------------------------------------------------------------------------------------------------------------------------------------------------------------------------------------------------------------------------------------------------------------------------------------------------------------------------------------------------------------------------------------------------------------------------------------------------------------------------
>APH_0683
-----------------------------------------------------------------------------------------------------------------------------------------------------------------------------------------------------------------------------TTTTTTTTTTTTTTAATTAACCAATTAACTTGTAGATGACTGGGACTACACAACATACAGGCCTTTCATATTTGTTGTTGAATGCATATATG--AATTTTGGATGGGGGGGGGGGTAGAACTTAAGCAGAATTCGAGGAATCTTTTATTCCAGCAACAGTACTTACCTAAGAAATCAGCCAGTACAGAGAGAGCTCCAATACAGAGCCCTCCAAATGCTGCTGCTGTTGGAATGTATCGATTCAATTCATGAATCATTGACTTCTCTCTGTGGCCTCTCATTACCATCTGCTGTTCTTTTAACTGCTTAGCTACCTGTAATAAAAGACAGAATGGTTGTACTGGAAGAAATTATATGCCACCATAAAACAATACATTGCATTATGTGCACATAAATTTAGATCAAGTACAAAGAAATAATTATTTAAAAAAAAATCTGTGCACAGAACAACT-AAAAAAAAAAACTGATACAACATACACAGCACCAGTGCCAGATTTACCTTTCGTTTTTTTTTT-------------------------------------------------------------------------------------------------------------------------------------------------------------------------------------------------------------------------------------------------------------------------------------------------------------------------------------------------------------------------------------TTTTTT------------------------------------------------------------------------------------------------------
>APH_0723
ATCTCTGCTTTCCCTCTCTGTGTATTAAATGTCTTCACATTCCACCCACTCTTTCCTGGTGTTGCATTTTCTATGTCGGGCAGTGTAAATGGAAGAAAATCTTGTTACTTAAGTGTAGTGACTTTATTTAATTATAAAGTCACTGAACAAATAACTGCTTTTCTTTCCAAATTAATTGCAATCTATTGCATATTCACCAGGGGGGTTGACCTCCCCATATGTTTTTTTTTTTTTTAATTAACCAATTAACTTGTAGATGACTGGGACTACACAACATACAGGCCTTTCATATTTGTTGTTGAATGCATATATGAAAATTTTGGATGGGGGGGGGGGTAGAACTTAAGCAGAATTTGAGGAATCTTTTATTCCAGCAACAGTACTTACCTAAGAAATCAGCCAGTACAGAGAGAGCTCCAATACAGAGCCCTCCAAATGCTGCTGCTGTTGGAATGTATCGATTCAATTCATGAATCATTGACTTCTCTCTGTGGCCTCTCATTACCATCTGCTGTTCTTTTAACTGCTTAGCTACCTGTAATAAAAGACAGAATGGTTGTACTGGAAGAAATTATACGCCACCATAAAACAATACATTGCATTATGTGCACATAAATTTAGATCAAGTACAAAGAAATAATTATTTAAAAAAAAATCTGTGCACAGAACAACT--AAAAAAAAAACTGATACAACATACACAGCACCAGTGCCAGATTTACCTTTCGTTTTTTTGTTGGATATTTTGACAAGCAGATATTTTCAGAGAAAAATAAGCAACAGAAATCCACTGGAACAACAAAAATTGCAACAGAGGACAAGGCTGTATTTTGAGCAAAAAGTGGAAAACAATGCTCAACAGAAATTGCCAAACTGGAAGAAACAAGACCTGGACATCAGGGTGAAATAAAGAAAAAAACAGAGCTGGACCACAGGGTGTGGTGAAAAGCATCAAAGGGAGACATTAGGGAGCAACAAAACAGGGCAGAAGGAAGGTTAGGTAGGCAGCTGGTTCATCAGCTCATGGTCATTTCAGGTTTAGTCTTGAGAATAACGAGAAACTTTCAGCGAAAAGTAGACTGCAACAATTAAACACTCAAACAGGAAGAACTTTTTTCCAAATGCAGATTAAGCCTTTCCCAGGAATATCAAACCACACAAAATAAAAAGTAAACTAATTACTTTTTCCAGTAAAACACTAATTTTAAGTTTCGCTAAG
>APH_4024
ATCTCTGCTTTCCCTCTCTGTGTATTAAATGTCTTCACATTCCACCCACTCTTTCCTGGTGTTGCATTTTCTATGTCGGGCAGTGTAAATGGAAGAAAATCTCGTTACTTAAGTGTAGTGACTTTATTTAATTATACTATATTTGAACAAATAACTGCTTTTCTTTCCAAATTAATTGCAATCTATTGCATATTCACCAGGGGGGTTGACCTCCCCATATGTTTTTTTTTTTTTTAATTAACCAATTAACTTGTAGATGACTGGGACTACACAACACACAGGCCTTTCATATTTGTTGTTGAATGCATACATGAAAATTTTAGATGAGGGGGGTGTTAGAACTTAAGCAGAATTCGAGGAATCTTTTATTCCAGCAACAGTACTTACCTAAGAAATCAGCCAGTACAGAGAGAGCTCCAATACAGAGCCCTCCAAATGCTGCTGCTGTTGGAATGTATCGATTCAATTCATGAATCATTGACTTCTCTCTGTGGCCTCTCATTACCATCTGCTGTTCTTTTAACTGCTTAGCTACCTGTAATAAAAGACAGAATGGTTGTACTGGAAGAAATTATACGCCACCATAAAACAATACATTGCATTATGTGCACATAAATTTAGATCAAGTACAAAGAAATAATTATTTAAAAAAAAATCTGTGCACAGAACCACTAAAAAAAAAAAACTGATACAATGTACACAGCACCAGTGCCAGATTTACCTTTTGTTTTTTTGTTGGATATTTTGACAAGCAGATATTTTCAGAGAAAAATAAGCAACAGAAATCCACTGGAACAACAAAAATTGCAACAGAGGGCAAGGCTGTATTTTGAGCAAAACGTGGAAAACAATGCTCAACAGAAATCGCCAAACTGGAAGAAACAAGACCTGGACATCAAGGTGAAATAAAGAAAAAAACAGAGCTGGACCTCAGGGTGTGGTGAAAAGCATCAAAGGGAGACATTAGGGAGCAACAAAACAGGGCAGAAGGAAGGTTAGGTAGGTAGCTGGTTCATCAGCTCATGGTCATTTCAGGTTTAGTCTTGAGAATAATGAGAAACTTTCAGCGAAAAGTAGACTGCAACAATTAAACACTCAAACAGGAAGAACTTTTTTCCAAATGCAGATTAAGCCTTTCCCAGGAATATCAAACCACACAAAATAAAAAGTAAACTAATTACTTTTTCCAGTAAAACACTAATTTTAAGTTTCACTAAG
>APH_5001
ATCTCAGCTTTCCCTCTCTGTGTATTAAATGTCTTCACATTCCACCCACTTTTTCCTGGTGTTGCATTTTCTATGTCAGGCAGTGTAAATGGAAGAAAATCTCGTTACTTAAGTGTAGTGACTTTATTTAATTATACTATATTTGAACAAATAACTGCTTTTCTTTCCAAATTAATTGCAATCTATTGCATATTCACCAGGGGGGTTGACCTCCCCATATGTTTTTTTTTTTTTTAATTAACCAATTAACTTGTAGATGACTGGGACTACACAACACACAGGCCTTTCATATTTGTTGTTGAATGCATACATGAAAATTTTGGATGGGGGGGGGGGTAGAACTTAAGCAGAATTCGAGGAATCTTTTATTCCAGCAACAGTACTTACCTAAGAAATCAGCCAGTACAGAGAGAGCTCCAATACAGAGCCCTCCAAATGCTGCTGCTGTTGGAATGTATCGATTCAATTCATGAATCATTGACTTCTCTCTGTGGCCTCTCATTACCATCTGCTGTTCTTTTAACTGCTTAGCTACCTGTAATAAAAGACAGAATGGTTGTACTGGAAGAAATTATACGCCACCATAAAATAATACATTGCATTATGTGCACATAAATTTAGATCAAGTACAAAGAAATAATTATTTAAAAAAAAATCTGTGCACAGAACCACTAAAAAAAAAAAACTGATACAATGTACACAGCACCAGTGCCAGATTTACCTTTTGTTTTTTTGTTGGATATTTTGACAAGCAGATATTTTCAGAGAAAAATAAGCAACAGAAATCCACTGGAACAACAAAAATTGCAACAGAGGGCAAGGCTGTATTTTGAGCAAAAAGTGGAAAACAATGCTCAACAGAAATCGCCAAACTGGAAGAAACAAGACCTGGACATCAAGGTGAAATAAAGAAAAAAACAGAGCTGGACCTCAGGGTGTGGTGAAAAGCATCAAAGGGAGACATTAGGGAGCAACAAAACAGGGCAGAAGGAAGGTTAGGTAGGTAGCTGGTTCATCAGCTCATGGTCATTTCAGGTTTAGTCTTGAGAATAATGAGAAACTTTCAGCGAAAAGTAGACTGCAACAATTAAACATTCAAACAGGAAGAACTTTTTTCCAAATGCAGATTAAGCCTTTCCCAAGAATATCAAAACACACAAAATAAAAAGTAAACTAATTACTTTTTCCAGTAAAATATCAATTTTAAGTTTTACTAAG
>APH_1535
ATCTCAGCTTTCCCTCTCTGTGTATTAAATGTCTTCACATTCCACCCACTTTTTCCTGGTGTTGCATTTTCTATGTCAGGCAGTGTAAATGGAAGAAAATCTCGTTACTTAAGTGTAGTGACTTTATTTAATTATACTATATTTGAACAAATAACTGCTTTTCTTTCCAAATTAATTGCAATCTATTGCATATTCACCAGGGGGGTTGACCTCCCCATATGTTTTTTTTTTTTTTAATTAACCAATTAACTTGTAGATGACTGGGACTACACAACACACAGGCCTTTCATATTTGTTGTTGAATGCATACATGAAAATTTTGGATGGGGGGGGGGGTAGAACTTAAGCAGAATTCGAGGAATCTTTTATTCCAGCAACAGTACTTACCTAAGAAATCAGCCAGTACAGAGAGAGCTCCAATACAGAGCCCTCCAAATGCTGCTGCTGTTGGAATGTATCGATTCAATTCATGAATCATTGACTTCTCTCTGTGGCCTCTCATTACCATCTGCTGTTCTTTTAACTGCTTAGCTACCTGTAATAAAAGACAGAATGGTTGTACTGGAAGAAATTATACGCCACCATAAAATAATACATTGCATTATGTGCACATAAATTTAGATCAAGTACAAAGAAATAATTATTTAAAAAAAAATCTGTGCACAGAACCACTAAAAAAAAAAAGCTGATACAATGTACACAGCACCAGTGCCAGATTTACCTTTTGTTTTTTTGTTGGATATTTTGACAAGCAGATATTTTC--AGAAAAATAAGCAACAGAAATCCACTGGAACAACAAAAATTGCAACAGAGGGCAAGGCTGTATTTTGAGCAAAAAGTGGAAAACAATGCTCAACAGAAATCGCCAAACTGGAAGAAACAAGACCTGGACATCAAGGTGAAATAAAGAAAAAAACAGAGCTGGACCTCAGGGTGTGGTGAAAAGCATCAAAGGGAGACATTAGGGAGCAACAAAACAGGGCAGAAGGAAGGTTAGGTAGGTAGCTGGTTCATCAGCTCATGGTCATTTCAGGTTTAGTCTTGAGAATAATGAGAAACTTTCAGCGAAAAGTAGACTGCAACAATTAAACATTCAAACAGGAAGAACTTTTTTCCAAATGCAGATTAAGCCTTTCCCAGGAATATCAAAACACACAAAATAAAAAGTAAACTAATTACTTTTTCCAGTAAAACACTAATTTTAAGTTTCACTAAG
>APH_5003
ATCTCTGCTTTCCCTCTCTGTGTATTAAATGTCTTCACATTCCACCCACTCTTTCCTGGTGTTGCATTTTCTATGTCGGGCAGTGTAAATGGAAGAAAATCTCGTTACTTAAGTGTAGTGACTTTATTTAATTATACTATATTTGAACAAATAACTGCTTTTCTTTCCAAATTAATTGCAATCTATTGCATATTCACCAGGGGGGTTGACCTCCCCATATG-TTTTTTTTTTTTTAATTAACCAATTAACTTGTAGATGACTGGGACTACACAACACACAGGCCTTTCATATTTGTTGTTGAATGCATACATGAAAATTTTGGAT-GGGGGGGGGGTAGAACTTAAGCAGAATTCGAGGAATC--TTATTCCAGCAACAGTACTTACCTAAGAAATCAGCCAGTACAGAGAGAGCTCCAATACAGAGCCCTCCAAATGCTGCTGCTGTTGGAATGTATCGATTCAATTCATGAATCATTGACTTCTCTCTGTGGCCTCTCATTACCATCTGCTGTTCTTTTAACTGCTTAGCTACCTGTAATAAAAGACAGAATGGTTGTACTGGAAGAAATTATACGCCACCATAAAATAATACATTGCATTATGTGCACATAAATTTAGATCAAGTACAAAGAAATAATTATTTAAAAAAAAATCTGTGCACAGAACCACTAAAAAAAAAAAACTGATACAATGTACACAGCACCAGTGCCAGATTTACCTTTTGTTTTTTTGTTGGATATTTTGACAAGCAGATATTTTCAGAGAAAAATAAGCAACAGAAATCCACTGGAACAACAAAAATTGCAACAGAGGGCAAGGCTGTATTTTGAGCAAAAAGTGGAAAACAATGCTCAACAGAAATCGCCAAACTGGAAGAAACAAGACCTGGACATCAAGGTGAAATAAAGAAAAAAACAGAGCTGGACCTCAGGGTGTGGTGAAAAGCATCAAAGGGAGACATTAGGGAGCAACAAAACAGGGCAGAAGGAAGGTTAGGTAGGTAGCTGGTTCATCAGCTCATGGTCATTTCAGGTTTAGTCTTGAGAATAATGAGAAACTTTCAGCGAAAAGTAGACTGCAACAATTAAACACTCAAACAGGAAGAACTTTTTTCCAAATGCAGATTAAGCCTTTCCCAGGAATATCAAACCACACAAAATAAAAAGTAAACTAATTACTTTTTCCAG----------------------------
>APH_4005
ATCTCTGCTTTCCCTCTCTGTGTATTAAATGTCTTCACATTCCACCCACTCTTTCCTGGTGTTGCATTTTCTATGTCGGGCAGTGTAAATGGAAGAAAATCTCGTTACTTAAGTGTAGTGACTTTATTTAATTATACTATATTTGAACAAATAACTGCTTTTCTTTCCAAATTAATTGCAATCTATTGCATATTCACCAGGGGGGTTGACCTCCCCATATGTTTTTTTTTTTTTTAATTAACCAATTAACTTGTAGATGACTGGGACTACACAACACACAGGCCTTTCATATTTGTTGTTGAATGCATACATGAAAATTTTGGAT--GGGGGGGGGTAGAACTTAAGCAGAATTCGAGGAATCTTTTATTCCAGCAACAGTACTTACCTAAGAAATCAGCCAGTACAGAGAGAGCTCCAATACAGAGCCCTCCAAATGCTGCTGCTGTTGGAATGTATCGATTCAATTCATGAATCATTGACTTCTCTCTGTGGCCTCTCATTACCATCTGCTGTTCTTTTAACTGCTTAGCTACCTGTAATAAAAGACAGAATGGTTGTACTGGAAGAAATTATACGCCACCATAAAATAATACATTGCATTATGTGCACATAAATTTAGATCAAGTACAAAGAAATAATTATTTAAAAAAAAATCTGTGCACAGAACCACTAAAAAAAAAAAACTGATACAATGTACACAGCACCAGTGCCAGATTTACCTTTTGTTTTTTTGTTGGATATTTTGACAAGCAGATATTTTCAGAGAAAAATAAGCAACAGAAATCCACTGGAACAACAAAAATTGCAACAGAGGGCAAGGCTGTATTTTGAGCAAAAAGTGGAAAACAATGCTCAACAGAAATCGCCAAACTGGAAGAAACAAGACCTGGACATCAAGGTGAAATAAAGAAAAAAACAGAGCTGGACCTCAGGGTGTGGTGAAAAGCATCAAAGGGAGACATTAGGGAGCAACAAAACAGGGCAGAAGGAAGGTTAGGTAGGTAGCTGGTTCATCAGCTCATGGTCATTTCAGGTTTAGTCTTGAGAATAATGAGAAACTTTCAGCGAAAAGTAGACTGCAACAATTAAACATTCAAACAGGAAGAACTTTTTTCCAAATGCAGATTAAGCCTTTCCCAGGAATATCAAACCACACAAAATAAAAAGTAAACTAATTACTTTTTCCAGTAAAACACTAATTTTAAGTTTCACTAAG
>APH_0772
ATCTCTGCTTTCCCTCTCTGTGTATTAAATGTCTTCACATTCCACCCACTCTTTCCTGGTGTTGCATTTTCTATGTCGGGCAGTGTAAATGGAAGAAAATCTCGTTACTTAAGTGTAGTGACTTTATTTAATTATACTATATTTGAACAAATAACTGCTTTTCTTTCCAAATTAATTGCAATCTATTGCATATTCACCAGGGGGGTTGACCTCCCCATATGTTTTTTTTTTTTTTAATTAACCAATTAACTTGTAGATGACTGGGACTACACAACACACAGGCCTTTCATATTTGTTGTTGAATGCATACATGAAAATTTTGGATGGGGGGGGGGGTAGAACTTAAGCAGAATTCGAGGAATCTTTTATTCCAGCAACAGTACTTACCTAAGAAATCAGCCAGTACAGAGAGAGCTCCAATACAGAGCCCTCCAAATGCTGCTGCTGTTGGAATGTATCGATTCAATTCATGAATCATTGACTTCTCTCTGTGGCCTCTCATTACCATCTGCTGTTCTTTTAACTGCTTAGCTACCTGTAATAAAAGACAGAATGGTTGTACTGGAAGAAATTATACGCCACCATAAAATAATACATTGCATTATGTGCACATAAATTTAGATCAAGTACAAAGAAATAATTATTTAAAAAAAAATCTGTGCACAGAACCACT-AAAAAAAAAAACTGATACAATGTACACAGCACCAGTGCCAGATTTACCTTTTGTTTTTTTGTTGGATATTTTGACAAGCAGATATTTTCAGAGAAAAATAAGCAACAGAAATCCACTGGAACAACAAAAATTGCAACAGAGGGCAAGGCTGTATTTTGAGCAAAAAGTGGAAAACAATGCTCAACAGAAATCGCCAAACTGGAAGAAACAAGACCTGGACATCAAGGTGAAATAAAGAAAAAAACAGAGCTGGACCTCAGGGTGTGGTGAAAAGCATCAAAGGGAGACATTAGGGAGCAACAAAACAGGGCAGAAGGAAGGTTAGGTAGGTAGCTGGTTCATCAGCTCATGGTCATTTCAGGTTTAGTCTTGAGAATAATGAGAAACTTTCAGTGAAAAGTAGACTGCAACAATTAAACATTCAAACAGGAAGAACTTTTTTCCAAATGCAGATTAAGCCTTTCCCAGGAATATCAAACCACACAAAATAAAAAGTAAACTAATTACTTTTTCCAGTAAAACACTAATTTTAAGTTTCACTAAG
>APH_4021
ATCTCAGCTTTCCCTCTCTGTGTATTAAATGTCTTCACATTCCACCCACTTTTTCCTGGTGTTGCATTTTCTATGTCAGGCAGTGTAAATGGAAGAAAATCTCGTTACTTAAGTGTAGTGACTTTATTTAATTATACTATATTTGAACAAATAACTGCTTTTCTTTCCAAATTAATTGCAATCTATTGCATATTCACCAGGGGGGTTGACCTCCCCATATGTTTTTTTTTTTTTTAATTAACCAATTAACTTGTAGATGACTGGGACTACACAACACACAGGCCTTTCATATTTGTTGTTGAATGCATATATGAAAATTTTGGAT-GGGGGGGGGGTAGAACTTAAGCAGAATTCGAGGAATC--TTATTCCAGCAACAGTACTTACCTAAGAAATCAGCCAGTACAGAGAGAGCTCCAATACAGAGCCCTCCAAATGCTGCTGCTGTTGGAATGTATCGATTCAATTCATGAATCATTGACTTCTCTCTGTGGCCTCTCATTACCATCTGCTGTTCTTTTAACTGCTTAGCTACCTGTAATAAAAGACAGAATGGTTGTACTGGAAGAAATTATACGCCACCATAAAACAATACATTGCATTAGGTGCACATAAATTTAGACCAAGTACAAAGAAATAATGATTTAAAAAAAAATCTGTGCACAGAACCACTAAAAAAAAAAAACTGATACAACGTACACAGCACCAGTGCCAGATTTACCTTTTGTTTTTTTGTTGGATATTTTGACAAGCAGATATTTTCAGAGAAAAATAAGCAACAGAAATCCACTGGAACAACAAAAATTGCAACAGAGGGCAAGGCTGTATTTTGAGCAAAAAGTGGAAAACAATGCTCAACAGAAATCGCCAAACTGGAAGAAACAAGACCTGGACATCAAGGTGAAATAAAGAAAAAAACAGAGCTGGACCTCAGGGTGTGGTGAAAAGCATCAAAGGGAGACATTAGGGAGCAACAAAACAGGGCAGAAGGAAGGTTAGGTAGGTAGCTGGTTCATCAGCTCATGGTCATTTCAGGTTTAGTCTTGAGAATAATGAGAAACTTTCAGCGAAAAGTAGACTGCAACAATTAAACACTCAAACAGGAAGAACTTTTTTCCAAATGCAGATTAAGCCTTTCCCAGGAATATCAAACCACACAAAATAAAAAGTAAACTAATTACTTTTTCCAGTGAAACACTAATTTTAAGTTTCACTAAG
>APH_0622
--------------------------------------------------------------------------------------------------------------------------------------------------------------------------------------------------------------------------------------------------------------AGATGACTGGGACTACACAACACACAGGCCTTTCATATTTGTTGTTGAATGCATATATGAAAATTTTGGATGGGGGGGGGGGTAGAACTCAAGCAGAATTCGAGGAATCTTTTATTCCAGCAACAGTACTTACCTAAGAAATCAGCCAGTACAGAGAGAGCTCCAATACAGAGCCCTCCAAATGCTGCTGCTGTTGGAATGTATCGATTCAATTCATGAATCATTGACTTCTCTCTGTGGCCTCTCATTACCATCTGCTGTTCTTTTAACTGCTTAGCTACCTGTAATAAAAGACAGAATGGTTGTACTGGAAGAAATTATACGCCACTATAAAACAATACATTGCATTATGTGCACATAAATTTAGATCGAGTACAAAGAAATAATTATTTAAAAAAAAATCTGTGCACAGAACCACTAAAAAAAAAAAACTGATACAACGTACACAGCACCAGTGCCAGATTTACCTT--------------------------------------------------------------------------------------------------------------------------------------------------------------------------------------------------------------------------------------------------------------------------------------------------------------------------------------------------------------------------------------------------------------------------------------------------------------------------------------------------------------
>APH_5079
----------------------TATTAAATGTCTTCACATTCCACCCACTTTTTCCTGGTGTTCCATTTTCTATGTCAGGCAGTGTAAATGGAAGAAAATCTCGTTACTTAAGTGTAGTGACTTTATTTAATTATACTATATTTGAACAAATAACTGCTTTTCTTTCCAAATTAATTGCAATCTATTGCATATTCACCAGGGGGGTTGACCTCCCCATATGTTTTTTTTTTTTTTAATTAACCAATTAACTTGTAGATGACTGGGACTACACAACACACAGGCCTTTCATATTTGTTGTTGAATGCATACATGAAAATTTTAGATGAGGGGGGTGTTAGAACTTAAGCAGAATTCGAGGAATCTTTTATTCCAGCAACAGTACTTACCTAAGAAATCAGCCAGTACAGAGAGAGCTCCAATACAGAGCCCTCCAAATGCTGCTGCTGTTGGAATGTATCGATTCAATTCATGAATCATTGACTTCTCTCTGTGGCCTCTCATTACCATCTGCTGTTCTTTTAACTGCTTAGCTACCTGTAATAAAAGACAGAATGGTTGTACTGGAAGAAATTATACGCCACCATAAAACAATACATTGCATTATGTGCACATAAATTTAGATCAAGTACAAAGAAATAATTATTTAAAAAAAAATCTGTGCACAGAACCACTAAAAAAAAAAAACTGATACAACGTACACAGCACCAGTGCCAGATTTACCTTTTGTTTTTTTGTTGGATATTTTGACAAGCAGATATTTTCAGAGAAAAATAAGCAACAGAAATCCACTGGAACAACAAAAATTGCAACAGAGGGCAAGGCTGTATTTTGAGCAAAAAGTGGAAAACAATGCTCAACAGAAATCGCCAAACTGGAAGAAACAAGACCTGGACATCAAGGTGAAATAAAGAAAAAAACAGAGCTGGACCTCAGGGTGTGGTGAAAAGCATCAAAGGGAGACATTAGGGAGCAACAAAACAGGGCAGAAGGAAGGTTAGGTAGGTAGCTGGTTCATCAGCTCATGGTCATTTCAGGTTTAGTCTTGAGAATAATGAGAAACTTTCAGCGAAAAGTAGACTGCAACAATTAAACACTCAAACAGGAAGAACTTTTTTCCAAATGCAGATTAAGCCTTTCCCAGGAATATCAAAACACACAAAATAAAAAGTAAACTAATTACTTTTTCCAGTAAAACATTAATTTTAGGTTTCACGGAG
>APH_1438
---------------------------------------------------------------------------------------------------------------------------------------------------------------------------------------------------------------------------------------------------------------------------------------------------------------------------------------------------------------------GGAATCTTTTATTCCAGCAACAGTACTTACCTAAGAAATCAGCCAGTACAGAGAGAGCTCCAATACAGAGCCCTCCAAATGCTGCTGCTGTTGGAATGTATCGATTCAATTCATGAATCATTGACTTCTCTCTGTGGCCTCTCATTACCATCTGCTGTTCTTTTAACTGCTTAGCTACCTGTAATAAAAGACAGAATGGTTGTACTGGAAGAAATTATACGCCACTATAAAACAATACATTGCATTATGTGCACATAAATTTAGATCAAGTACAAAGAAATAATGATTTAAAAAAAAATCTGTGCACAGAACCACT---AAAAAAAAACTGATACAACGTACACAGCACCAGTGCCAGATTTACCTTTTGTTTTTTTGTTGGATATTTTGACAAGCAGATATTTTCAGAGAAAAATAAGCAACAGAAATCCACTGGAACAACAAAAATTGCAACAGAGGGCAAGGCTGTATTTTGAGCAAAAAGTGGAAAACAATGCTCAACAGAAATCGCCAAACTGGAAGAAACAAGACCTGGACATCAAGGTGAAATAAAGAAA----------------------------------------------------------------------------------------------------------------------------------------------------------------------------------------------------------------------------------------------------------------------------------------------------------------
>APH_3191
------------------------------------------------------------------------------------------------------------------------------------------------------------------------------------------------------------------------------------------------------------------------------------------CCTTTCATATTTGTTGTTGAATGCATATATGAAAATTTTGGATGGGGGGGGGGGTAGAACTTAAGCAGAATTCGAGGAATC--TTATTCCAGCAACAGTACTTACCTAAGAAATCAGCCAGTACAGAGAGAGCTCCAATACAGAGCCCTCCAAATGCTGCTGCTGTTGGAATGTATCGATTCAATTCATGAATCATTGACTTCTCTCTGTGGCCTCTCATTACCATCTGCTGTTCTTTTAACTGCTTAGCTACCTGTAATAAAAGACAGAATGGTTGTACTGGAAGAAATTATACGCCACTATAAAACAATACATTGCATTATGTGCACATAAATTTAGATCAAGTACAAAGAAATAATTATTTAAAAAAAAATCTGTGCACAGAACCACTAAAAAAAAAAAACTGATACAACGTACACAGCACCAGTGCCAGATTTACCTTTTG-----------------------------------------------------------------------------------------------------------------------------------------------------------------------------------------------------------------------------------------------------------------------------------------------------------------------------------------------------------------------------------------------------------------------------------------------------------------------------------------------------------
>APH_4029
ATCTCTGCTTTCCCTCTCTGTGTATTAAATGTCTTCACATTCCACCCACTTTTTCTTGGTGTTGCATTTTCTATGTCAGGCAGTGTAAATGGAAGAAAATCTCGTTACTTAAGTGTAGTGACTTTATTTAATTATACTATATTTGAACAAATAACTGCTTTTCTTTCCAAATTAATTGCAATCTATTGCATATTCACCAGGGGGGTTGACCTCCCCATATG-TTTTTTTTTTTTTAATTAACCAATTAACTTGCAGATGACTGGGACTACACAACACACAGGCCTTTCATATTTGTTGTTGAATGCATATATGAAAATTTTGGAT-GGGGGGGGGGTAGAACTTAAGCAGAATTCGAGGAATC--TTATTCCAGCAACAGTACTTACCTAAGAAATCAGCCAGTACAGAGAGAGCTCCAATACAGAGCCCTCCAAATGCTGCTGCTGTTGGAATGTATCGATTCAATTCATGAATCATTGACTTCTCTCTGTGGCCTCTCATTACCATCTGCTGTTCTTTTAACTGCTTAGCTACCTGTAATAAAAGACAGAATGGTTGTACTGGAAGAAATTATACGCCACTATAAAACAATACATTGCATTATGTGCACATAAATTTAGATCAAGTACAAAGAAATAATTATTTAAAAAAAAATCTGTGCACAGAACCACTAAAAAAAAAAAACTGATACAACGTACACAGCACCAGTGCCAGATTTACCTTTTGTTTTTTTGTTGGATATTTTGACAAGCAGATATTTTCAGAGAAAAATAAGCAACAGAAATCCACTGGAACAACAAAAATTGCAACAGAGGGCAAGGCTGTATTTTGAGCAAAAAGTGGAAAACAATGCTCAACAGAAATCGCCAAACTGGAAGAAACAAGACCTGGACATCAAGGTGAAATAAAGAAAAAAACAGAGCTGGACCTCAGGGTGTGGTGAAAAGCATCAAAGGGAGACATTAGGGAGCAACAAAACAGGGCAGAAGGAAGGTTAGGTAGGTAGCTGGTTCATCAGCTCATGGTCATTTCAGGTTTAGTCTTGAGAATAATGAGAAACTTTCAGCGAAAAGTAGACTGCAACAATTAAACACTCAAACAGGAAGAACTTTTTTCCAAATGCAGA-------------------------------------------------------------------------------------------
