# Supplementary material for: ﻿Discovery of a new tarantula species from the Madrean Sky Islands and the first documented instance of syntopy between two montane endemics (Araneae, Theraphosidae, Aphonopelma): a case of prior mistaken identity
Source: Zookeys. 2024 Aug 16;1210:61–98. doi: 10.3897/zookeys.1210.125318 (PMC11344175; doi:10.3897/zookeys.1210.125318)
Supplement: Supplementary material 8 — Phylogenomics files [file zookeys-1210-061_article-125318__-s008.zip › Suppl8/individual_UCE_loci/sl_realigned_uce_2001710.fas]

>APH_1357
-----------------------------------------------------------------------------------------------------------------------------------------------------------------------------------------------------------------------------------------------------------------------------------------------------------------------ACACCTAACCTACACTCTTTCCCTACACGACG---------------------------------------------------------------------------------------------------CTCTTCCG----------------------------------------------------------------------------------------------------------------------------------------------------------ATCT-----------------------------------------------------------------------------------GATGCTTCTTCAATGATGGCATTTCCATTTATGACGTACGATGTCCCAAGGCCATAAAGATGCCCACAGTATTTAGCATCATCAATGTTATCCTCAAAGAACATCTGTAAGAATAATGCATACAAATGCATCCATACCTCTTTTACTGCAATACAGCAATGATAAACACTAAGTGCTTGATGAATTATGATCACC---------------------------------------------------------------------------------------------------AGATC---------------------------------------------------------------------------------------------------------------------------------------------------------------------------------------------------------------------------------------------------------------------------------------------------------------------------------------------------------------------------------------------------------------------------------------------------------------------------------------------------------
>APH_1535
------------------------------------------------------------------------TGCCATGCAGGACCCATTCCCGCAAGCATCGTCTAATTGCCGCATTGCTCCAAACCAAATGCCGAGCAATGCGTCCCTCCAGCCTCATGCAGTCCATTGGTACGTCCTCTTTCCAACACCATCATGTGGTTGCAGTGTCTGCAAATTTGCCGGCGAGGCATCGTTACCGTCATGGTAGCCTAATGCAATCCAAATCCTCGGGAAGCTTTGTCCCTGAAAGCGAGATCCACTCGTTATATACACCTACCCGATGCTCCGTTCCCACATGCTGTAGCTCCAGCTATTCATTCATTGGGTGCGTATTTTTGATCATTTGCATATTTGGTCCCTAGGATCATTTGCATACGAAGTTTCATACTGATCAGATTATCTTTTCCGGATGCATTGATTTTTTTGTCATACTGCCCGCTTTCACCCAAAGAGCACTGAACAGTATCAGCAGAAATACTAGATCAAACTACGTATTAGCCATGAAATTAGGACAGCACTGGTTAATAATACATTTCTCAATGGAAGTGAATGTTCTTTACATACCTACTCAGATGTGCTTTCAGAAATGAGAATGTTGGAGGGCTCAGGCAAAGCTTGATGTCAGGAGCCTGATGATGTTGGAATTGGAGATGCTTCTTCAAGGATGGCATTTCCATTTATGACGTACGATGTCCCAAGGCCATAAAGATGCCCACAGTATTTAGCATCATCAATGTTATCCTCAAAGAACATCTGTAAGAATATTGCATACTAATGCATCCATACCTCTTTTACTGCAATACAGCAATGATAAACACTAAGTGCTTGATGAATTATGATCACCCTCATGTGATAATGGTGTATATTGGAGTTTGACAGCTCATGAGAGAGCATGCATACAGATGTTATGGCTAAAACCATGGTTTTCATCAGACTGTATGGAAGGTCAATTGTGGGTACACAATGGGTTGGTGCATCCATCTTTAAATTGTTCATGGTCCTCATGGTTAAAGTTTACCAGGGGTGGTACAAAGGTGGTGAAACAACCAACTACCAACATAACTACAAACAACAGTGGAAAGTTGATGCCCGAGGTGAACGATAGGTGTATCACCTCATACAGGCCAATCACTGCAACCCAGCTGATGTCCAATCAGGAATAACATCACATGCAACTATGCACTACATGCTTGCACAGATGGACTACAAGAGCAGATACCATATAAGACATCCTCTTCTAGTAAAGAGTTCATCAACATAAATGACTCACCTGGTACCACAGCAACATCTGGAGTGGATGCTAGAACACTGGAAGGTTTGCCAGTCTGATGAATCATGACTTGTGATCTATTCGGCAGATGGTGGGGGATATTTATGTGACACGGGGAAGGT---------------------------------------------
>APH_0772
CTCTGACTATCAAACAATCTTCCCATGCTGTCGTCACCCTCGGCTGTCCACTGCTCTCTTGTCAATGACCTCTGCCATGCAGGACCCATTCCCGCAAGCATCGTCTAATTGCCGCATTGCTCCAAACCAAATGCCGAGCAATGCGTCCCTCCAGCCTCATGCAGTCCATTGGTATGTCCTCTTTCCAACACCATCATGTGGTTGCAGTGGCTGCAAATTTGCCGGCGAGGCATCGTTACCGTCATGGTAGCCTAATGCAATCCAAATCCTCGGGAAGCCTTGTCCCTGAAAGCGAGATCCACTCGTTATATACACCTACCCGATGCTCCGTTCCCACATGCTGTAGCTCCAGCTATTCATTCATTGGGTGCGTATTTTTGATCATTTGCATATTTGGTCCCTAGGATCATTTGCATACGAAGTTTCATACTGATCAGATTATCTTTTCCGGATGCATTGATTTTTTTGTCATACTGCCCGCTTTCACCCAAAGAGCACTGAACAGTATCAGCAGAAATACTAGATCAAACTACGTATTAGCCATGAAATTAGGACAGCACTGGTTAATAATACATTTCTCAATGGAAGTGAATGTTCTTTACATACCTACTCAGATGTGCTTTCAGAAATGAGAATGTTGGAGGGCTCAGGCAAAGCTTGATGTCAGGAGCCTGATGATGTTGGAATTGGAGATGCTTCTTCAAGGATGGCATTTCCATTTATGACGTACGATGTCCCAAGGCCATAAAGATGCCCACAGTATTTAGCATCATCAATGTTATCCTCAAAGAACATCTGTAAGAATATTGCATACTAATGCATCCATACCTCTTTTACTGCAATACAGCAATGATAAACACTAAGTGCTTGATGAATTATGATCACCCTCATGTGATAATGGTGTATATTGGAGTTTGACAGCTCATGAGAGAGCATGCATACAGATGTTATGGCTAAAACCATGGTTTTCATCAGACTGTATGGAAGGTCAATTGTGGGTACACAATGGGTTGGTGCATCCATCTTTAAATTGTTCATGGTCCTCATGGTTAAAGTTTACCAGGGGTGGTACAAAGGTGGTGAAACAACCAACTACCAACATAACTACAAACAACAGTGGAAAGTTGATGCCCGAGGTGAACGATAGGTGTATCACCTCATACAGGCCAATCACTGCAACCCAGCTGATGTCCAATCAGGAATAACATCACATGCAACTATGCACTGCATGCTTGCACAGATGGACTACAAGAGTAGATACCATATAAGACATCCTCTTCTAGTAAAGAGTTCATCAACATAAATGACTCACCTGGTACCACAGCAACATCTGGAGTGGATGCTAGAACACTGGAAGGTTTGCCAGTCTGATGAATCATGACTTGTGATCTATTTGGCAGATGGTGGGGGATAGTTATGTGACATGGGGAAGGTTTAGCTGGTATGAAATGCAACCAAGCTAGTGTATGATGAACAGAG
>APH_4029
------------------------------------------------------------------------------------------------------------------------------------------------------------------AGTCCATTGGTACGTCCTCTTTCCAACACCATCATGTGGTTGCAGTGGCTGCAAATTTGCCGGCGAGGCATCGTTACCGTCATGGTAGCCTAATGCAATCCAAATCCTCGGGAAGCCTTGTCCCTGAAAGCGAGATCCACTCGTTATATACACCTACCCGATGCTCCGTTCCCACATGCTGTAGCTCCAGCTATTCATTCATTGGGTGCGTATTTTTGATCATTTGCATATTTGGTCCCTAGGATCATTTGCATATGAAGTTTCATACTGATCAGATTATCTTTTCCGGATGCATTGATTTTTTTGTCATACTGCCCGCTTTCACCCAAAGAGCACTGAACAGTATCTGCAGAAATACTAGATCAAACTACGTATTAGCCATGAAATTAGGACAGCACTGGTTAATAATACATTTCTCAATGGAAGTGAATGTTCTTTACATACCTACTCAGATGTGCTTTCAGAAATGAGAATGTTGGAGGGCTCAGGCAAAGCTTGATGTCAGGAGCCTGATGATGTTGGAATTGGAGATGCTTCTTCAAGGATGGCATTTCCATTTATGACGTACGATGTCCCAAGGCCATAAAGATGCCCACAGTATTTAGCATCATCAATGTTATCCTCAAAGAACATCTGTAAGAATATTGCATACTAATGCATCCATACCTCTTTTACTGCAATACAGCAATGATAAACACTAAGTGCTTGATGAATTATGATCACCCTCATGTGATAATGGTGTATATTGGAGTTTGACAGCTCATGAGAGAGCATGCATACAGATGTTATGGCTAAAACCATGGTTTTCATCAGACTGTATGGAAGGTCAATTGTGGGTACACAATGGGTTGGTGCATCCATCTTTAAATTGTTCATGGTCCTCATGGTTAAAGTTTACCAGGGGTGGTACAAAGGTGGTGAAACAACCAACTACCAACATAACTACAAACAACAGTGGAAAGTTGATGCCCGAGGTGAACGATAGGTGTATCACCTCATACAGGCCAATCACTGCAACCCAGCTGATGTCCAATCAGGAATAACATCATATGCAACTATGCACTACATGCTTGCACAGATGGACTACAAGAGCAGATACCATATAAGACATCCTCTTCTAGTAAAGAGTTCATCAACATAAATGACTCACCTGGTACCACAGCAACATCTGGAGTGGATGCTAGAACACTGGAAGGTTTGCCAGTCTGATGAATCATGACTTGTGATCTATTTGGCAGATGGTGGGGGATAGTTATGTGACATGGGGAAGGTTTAGCTGGTATGAAATGCAACCAAGCTAGTGTATGATG-------
>APH_4005
CTCTGACTATCAAACAATCTTCCCATGCTGTCGTCACCCTCGGCTGTCCACTGCTCTCTTGTCAATGACCTCTGCCATGCAGGACCCATTCCCGCAAGCATCGTCTAATTGCCGCATTGCTCCAAACCAAATGCCGAGCAATGCGTCCCTCCAGCCTCATGCAGTCCATTGGTACGTCCTCTTTCCAACACCATCATGTGGTTGCAGTGGCTGCAAATTTGCCGGCGAGGCATCGTTACCGTCATGGTAGCCTAATGCAATCCAAATCCTCGGGAAGCCTTGTCCCTGAAAGCGAGATCCACTCGTTATATACACCTACCCGATGCTCCGTTCCCACATGCTGTAGCTCCAGCTATTCATTCATTGGGTGCGTATTTTTGATCATTTGCATATTTGGTCCCTAGGATCATTTGCATACGAAGTTTCATACTGATCAGATTATCTTTTCCGGATGCATTGATTTTTTTGTCATACTGCCCGCTTTCACCCAAAGAGCACTGAACAGTATCAGCAGAAATACTAGATCAAACTACGTATTAGCCATGAAATTAGGACAGCACTGGTTAATAATACATTTCTCAATGGAAGTGAATGTTCTTTACATACCTACTCAGATGTGCTTTCAGAAATGAGAATGTTGGAGGGCTCAGGCAAAGCTTGATGTCAGGAGCCTGATGATGTTGGAATTGGAGATGCTTCTTCAAGGATGGCATTTCCATTTATGACGTACGATGTCCCAAGGCCATAAAGATGCCCACAGTATTTAGCATCATCAATGTTATCCTCAAAGAACATCTGTAAGAATATTGCATACTAATGCATCCATACCTCTTTTACTGCAATACAGCAATGATAAACACTAAGTGCTTGATGAATTATGATCACCCTCATGTGATAATGGTGTATATTGGAGTTTGACAGCTCATGAGAGAGCATGCATACAGATGTTATGGCTAAAACCATGGTTTTCATCAGACTGTATGGAAGGTCAATTGTGGGTACACAATGGGTTGGTGCATCCATCTTTAAATTGTTCATGGTCCTCATGGTTAAAGTTTACCAGGGGTGGTACAAAGGTGGTGAAACAACCAACTACCAACATAACTACAAACAACAGTGGAAAGTTGATGCCCGAGGTGAACGATAGGTGTATCACCTCATACAGGCCAATCACTGCAACCCAGCTGATGTCCAATCAGGAATAACATCACATGCAACTATGAACTACATGCTTGCACAGATGGACTACAAGAGCAGATACCATATAAGACATCCTCTTCTAGTAAAGAGTTCATCAACATAAATGACTCACCTGGTACCACAGCAACATCTGGAGTGGATGCTAGAACACTGGAAGGTTTGCCAGTCTGATGAATCATGACTTGTGATCTATTTGGCAGATGGTGGGGGATAGTTATGTGACATGGGGAAGGTTTAGCTGGTATGAAATGCAACCAAGCTAGTGTATGATGAACAGAG
>APH_5001
----------------------------------------------------------------------------------------------------------------------------------------------------------------------------------------CCAACACCATCATGTGGTTGTAGTGGCTGCAAATTTGCCGGCGAGGCATCGTTACCGTCATGGTAGCCTAATGCAATCCAAATCCTCGGGAAGCCTTGTCCCTGAAAGCGAGATCCACTCGTTATATACACCTACCCGATGCTCCGTTCCCACATGCTGTAGCTCCAGCTATTCATTCATTGGGTGCGTATTTTTGATCATTTGCATATTTGGTCCCTAGGATCATTTGCATATGAAGTTTCATACTGATCAGATTATCTTTTCCGGATGCATTGATTTTTTTGTCATACTGCCCGCTTTCACCCAAAGAGCACTGAACAGTATCAGCAGAAATACTAGATCAAACTACGTATTAGCCATGAAATTAGGACAGCACTGGTTAATAATACATTTCTCAATGGAAGTGAATGTTCTTTACATACCTACTCAGATGTGCTTTCAGAAATGAGAATGTTGGAGGGCTCAGGCAAAGCTTGATGTCAGGAGCCTGATGATGTTGGAATTGGAGATGCTTCTTCAAGGATGGCATTTCCATTTATGACGTACGATGTCCCAAGGCCATAAAGATGCCCACAGTATTTAGCATCATCAATGTTATCCTCAAAGAACATCTGTAAGAATATTGCATACTAATGCATCCATACCTCTTTTACTGCAATACAGCAATGATAAACACTAAGTGCTTGATGAATTATGATCACCCTCATGTGATAATGGTGTATATTGGAGTTTGACAGCTCATGAGAGAGCATGCATACAGATGTTATGGCTAAAACCATGGTTTTCATCAGACTGTATGGAAGGTCAATTGTGGGTACACAATGGGTTGGTGCATCCATCTTTAAATTGTTCATGGTCCTCATGGTTAAAGTTTACCAGGGGTGGTACAAAGGTGGTGAAACAACCAACTACCAACATAACTACAAACAACAGTGGAAAGTTGATGCCCGAGGTGAACGATAGGTGTATCACCTCATACAGGCCAATCACTGCAACCCAGCTGATGTCCAATCAGGAATAACATCACATGCAACTATGCACTACATGCTTGCACAGATGGACTACAAGAGCAGATACCATATAAGACATCCTCTTCTAGTAAAGAGTTCATCAACATAAATGACTCACCTGGTACCACAGCAACATCTGGAGTGGATGCTAGAACACTGGAAGGTTTGCCAGTCTGATGAATCATGACTTGTGATCTATT-------------------------------------------------------------------------------------
>APH_4024
CTCTGACTATCAAACAATCTTCCCATGCTGTCGTCACCCTCGGCTGTCAACTGCTCTCTTGTCAATGACCTCTGCCATGCAGGACCCATTCCCGCAAGCATCGTCTAATTGCCGCATTGCTCCAAACCAAATGCCGAGCAATGCGTCCCTCCAGCCTCATGCAGTCCATTGGTACGTCCTCTTTCCAACACCATCATGTGGTTGCAGTGGCTGCAAATTTGCCGGCGAGGCATCGTTACCGTCATGGTAGCCTAATGCAATCCAAATCCTCGGGAAGCCTTGTCCCTGAAAGCGAGATCCACTCGTTATATACACCTACCCGATGCTCCGTTCCCACATGCTGTAGCTCCAGCTATTCATTCATTGGGTGCGTATTTTTGATCATTTGCATATTTGGTCCCTAGGATCATTTGCATATGAAGTTTCATACTGATCAGATTATCTTTTCCGGATGCATTGATTTTTTTGTCATACTGCCCGCTTTCACCCAAAGAGCACTGAACAGTATCAGCAGAAATACTAGATCAAACTACGTATTAGCCATGAAATTAGGACAGCACTGGTTAATAATACATTTCTCAATGGAAGTGAATGTTCTTTACATACCTACTCAGATGTGCTTTCAGAAATGAGAATGTTGGAGGGCTCAGGCAAAGCTTGATGTCAGGAGCCTGATGATGTTGGAATTGGAGATGCTTCTTCAAGGATGGCATTTCCATTTATGACGTACGATGTCCCAAGGCCATAAAGATGCCCACAGTATTTAGCATCATCAATGTTATCCTCAAAGAACATCTGTAAGAATATTGCATACTAATGCATCCATACCTCTTTTACTGCAATACAGCAATGATAAACACTAAGTGCTTGATGAATTATGATCACCCTCATGTGATAATGGTGTATATTGGAGTTTGACAGCTCATGAGAGAGCATGCATACAGATGTTATGGCTAAAACCATGGTTTTCATCAGACTGTATGGAAGGTCAATTGTGGGTACACAATGGGTTGGTGCATCCATCTTTAAATTGTTCATGGTCCTCATGGTTAAAGTTTACCAGGGGTGGTACAAAGGTGGTGAAACAACCAACTACCAACATAACTACAAACAACAGTGGAAAGTTGATGCCCGAGGTGAACGATAGGTGTATCACCTCATACAGGCCAATCACTGCAACCCAGCTGATGTCCAATCAGGAATAACATCACATGCAACTATGCACTACATGCTTGCACAGATGGACTACAAGAGCAGATACCATATAAGACATCCTCTTCTAGTAAAGAGTTCATCAACATAAATGACTCACCTGGTACCACAGCAACATCTGGAGTGGATGCTAGAACACTGGAAGGTTTGCCAGTCTGATGAATCATGACTTGTGATCTATTTGGCAGATGGTGGGGGATAGTTATGTGACATGGGGAAGGTTTAGCTGGTATGAAATGCAACCAAGCTAGTGTATGATGAACAGAG
>APH_5079
---------------------CCCATGCTGTCGTCACCCTCGGCTGTCCACTGCTCTCTTGTCAATGACCTCTGCCATGCAGGACCCATTCCCGCAAGCATCGTCTAATTGCCGCATTGCTCCAAACCAAATGCCGAGCAATGCGTCCCTCCAGCCTCATGCAGTCCATTGGTACGTCCTCTTTCCAACACCATCATGTGGTTGCAGTGGCTGCAAATTTGCCGGCGAGGCATCGTTACCGTCATGGTAGCCTAATGCAATCCAAATCCTCGGGAAGCCTTGTCCCTGAAAGCGAGATCCACTCGTTATATACACCTACCCGATGCTCCGTTCCCACATGCTGTAGCTCCAGCTATTCATTCATTGGGTGCGTATTTTTGATCATTTGCATATTTGGTCCCTAGGATCATTTGCATATGAAGTTTCATACTGATCAGATTATCTTTTCCGGATGCATTGATTTTTTTGTCATACTGCCCGCTTTCACCCAAAGAGCACTGAACAGTATCAGCAGAAATACTAGATCAAACTACGTATTAGCCATGAAATTAGGACAGCACTGGTTAATAATACATTTCTCAATGGAAGTGAATGTTCTTTACATACCTACTCAGATGTGCTTTCAGAAATGAGAATGTTGGAGGGCTCAGGCAAAGCTTGATGTCAGGAGCCTGATGATGTTGGAATTGGAGATGCTTCTTCAAGGATGGCATTTCCATTTATGACGTACGATGTCCCAAGGCCATAAAGATGCCCACAGTATTTAGCATCATCAATGTTATCCTCAAAGAACATCTGTAAGAATATTGCATACTAATGCATCCATACCTCTTTTACTGCAATACAGCAATGATAAACACTAAGTGCTTGATGAATTATGATCACCCTCATGTGATAATGGTGTATATTGGAGTTTGACAGCTCATGAGAGAGCATGCATACAGATGTTATGGCTAAAACCATGGTTTTCATCAGACTGTATGGAAGGTCAATTGTGGGTACACAATGGGTTGGTGCATCCATCTTTAAATTGTTCATGGTCCTCATGGTTAAAGTTTACCAGGGGTGGTACAAAGGTGGTGAAACAACCAACTACCAACATAACTACAAACAACAGTGGAAAGTTGATGCCCGAGGTGAACGATAGGTGTATCACCTCATACAGGCCAATCACTGCAACCCAGCTGATGTCCAATCAGGAATAACATCACATGCAACTATGCACTACATGCTTGCACAGATGGACTACAAGAGCAGATACCATATAAGACATCCTCTTCTAGTAAAGAGTTCATCAACATAAATGACTCACCTGGTACCACAGCAACATCTGGAGTGGATGCTAGAACACTGGAAGGTTTGCCAGTCTGATGAATCATGACTTGTGATCTATTTGGCAGATGGTGGGGGATAGTTATGTGACATGGGGAAGGTTTAGCTGGTATGAAATGCAACCAAGCTAGTGTATGATGAACAGAG
>APH_5003
---------------------------------------------------------------------------------------------------ATCGTCTAATTGCCGCATTGCTCCAAACCAAATGCCGAGCAATGCGTCCCTCCAGCCTCATGCAGTCCATTGGTACGTCCTCTTTCCAACACCATCATGTGGTTGCAGTGGCTGCAAATTTGCCGGCGAGGCATCGTTACCGTCATGGTAGCCTAATGCAATCCAAATCCTCGGGAAGCCTTGTCCCTGAAAGCGAGATCCACTCGTTATATACACCTACCCGATGCTCCGTTCCCACATGCTGTAGCTCCAGCTATTCATTCATTGGGTGCGTATTTTTGATCATTTGCATATTTGGTCCCTAGGATCATTTGCATATGAAGTTTCATACTGATCAGATTATCTTTTCCGGATGCATTGATTTTTTTGTCATACTGCCCGCTTTCACCCAAAGAGCACTGAACAGTATCAGCAGAAATACTAGATCAAACTACGTATTAGCCATGAAATTAGGACAGCACTGGTTAATAATACATTTCTCAATGGAAGTGAATGTTCTTTACATACCTACTCAGATGTGCTTTCAGAAATGAGAATGTTGGAGGGCTCAGGCAAAGCTTGATGTCAGGAGCCTGATGATGTTGGAATTGGAGATGCTTCTTCAAGGATGGCATTTCCATTTATGACGTACGATGTCCCAAGGCCATAAAGATGCCCACAGTATTTAGCATCATCAATGTTATCCTCAAAGAACATCTGTAAGAATATTGCATACTAATGCATCCATACCTCTTTTACTGCAATACAGCAATGATAAACACTAAGTGCTTGATGAATTATGATCACCCTCATGTGATAATGGTGTATATTGGAGTTTGACAGCTCATGAGAGAGCATGCATACAGATGTTATGGCTAAAACCATGGTTTTCATCAGACTGTATGGAAGGTCAATTGTGGGTACACAATGGGTTGGTGCATCCATCTTTAAATTGTTCATGGTCCTCATGGTTAAAGTTTACCAGGGGTGGTACAAAGGTGGTGAAACAACCAACTACCAACATAACTACAAACAACAGTGGAAAGTTGATGCCCGAGGTGAACGATAGGTGTATCACCTCATACAGGCCAATCACTGCAACCCAGCTGATGTCCAATCAGGAATAACATCACATGCAACTATGCACTACATGCTTGCACAGATGGACTACAAGAGCAGATACCATATAAGACATCCTCTTCTAGTAAAGAGTTCATCAACATAAATGACTCACCTGGTACCACAGCAACATCTGGAGTGGATGCTAGAACACTGGAAGGTTTGCCAGTCTGATGAATCATGACTTGTGATCTATTTGGCAGATGGTGGGGGATAGTTATGTGACATGGGGAAGG----------------------------------------------
>APH_0674
CTCTGACAATTGATCGATCTTCCCGTGCTGCCATCGCCCTCGGCCCTCTACTGCCCTCTTGTCGCTAACCTCCGCCGTACAGGACCCATTCCAGCCAGCATCGTCTAATTGCTGCATTGCTCCAAACCAAATGCCGAGCAATGCGACCCTCCAGCCTCATGCAGTCCATTGGTACGTCCTCTTTCCAACACCATCATGTGGTTGCAGTGGCTGCAAATTTGCCGGCGAGGCATCGTTACCGTCATGGTAGCCTAATGCAATCCAAATCCTCGGGAAGCCTTGTCCCTGAAAGCGAGATCCACTCGTTATATACACCTACCCGATGCTCTGTTCGCACATGCTGTAGCTCCAGCTATTCATTCATTGGGTGCGTATTTTTGATCATTTGCATATTTGGTCCCTAGGATCATTTGCATATGAAGTTTCATACTGATCAGATTATCTTTTCCGGATGCATTGATTTTTTTGTCATACTGCCCGCCTTCACCCACAGAGCACTGAACAGTATCAGCAGAAATACTAGATCAAACTACGTATTAGACATGAAATTAGGACAGCACTGGTTAATAATACATTTCTCAATGGAAGTGAATGTTCTTTACATACCTACTCAGATGTGCTTTCAGAAATGAGAATGTTGGAGGGCTCAGGCAAAGCTTGATGTCAGGAGCCTGATGATGTTGGAATTGGAGATGCTTCTTCAAGGATGGCATTTCCATTTATGACGTACGATGTCCCAAGGCCATAAAGATGCCCACAGTATTTAGCATCATCAATGTTATCCTCAAAGAACATCTGTAAGAATAATGCATACTAACGCATCCATACCTCTTTTACTGCAATACAGCAATGATAAACACTAAGTGCTTGATGAATTATGATTACCCTCATGTGATAATGGTGTATATTGGAGTTTGACAGCTCATGAGAGAGCATGCATACAGATGTTATGGCTAAAACCATGGTTTTCATCAGACTGTATGGAAGGTCAATTGTGGGTGCACAATGGGTTGGTGCATCCATCTTTAAATTGTTCATGGTCCTCATGGTTAAAGTTTACCAGGGGTGGTACAAAGGTGGTGAAACAACCAACTACCAACATAACTACAAACAACAGTGGAAAGTTGATGCCCGAGGTGAACAATAGGTGTATCACCTCATACAGGCCAATCACTGCAACCCAACTGATGTCCAATCAGGAATAACATCACATGCAACTATGCACTGCATTCTTGCACAGATGGACTACAAGAGCAGATACCATATAAGACATCCTCTTCTAGTAAAGAGTTTATCAACATAAATGACTCACCTGGTACCAGAGCAACATCTGGAGTGGATGCTAGAACACTGGAAGGTTTGCCAGTCTGATGAATCATGACTTGTGATCTATTTGGCAGATGGTGGGGGATAGTTATGTGACATGGGGAAGGTTTAGCTGGTATGAAATACAACCAAGCTAGTGTATGATGAACAGAG
>APH_0717
-----------------------------------------------------------TGTCAATGACCTCTGCCATTGCCACATCATTCCCGCCAGCATCGTCTAATTGCTGCATTGCTCCAAACCAAATGCCGAGCAATGCGACCCTCCAGCCTCATGCAGTCCATTGGTACGTCCTCTTTCCAACACCATCATGTGGTTGCAGTGGCTGCAAATTTGCCGGCGAGGCATCGTTACCGTCATGGTAGCCTAATGCAATCCAAATCCTCGGGAAGCCTTGTCCCTGAAAGCGAGATCCACTCGTTATATACACCTACCCGATGCTCTGTTCGCACATGCTGTAGCTCCAGCTATTCATTCATTGGGTGCGTATTTTTGATCATTTGCATATTTGGTCCCTAGGATCATTTGCATATGAAGTTTCATACTGATCAGATTATCTTTTCCGGATGCATTGATTTTTTTGTCATACTGCCCGCCTTCACCCACAGAGCACTGAACAGTATCAGCAGAAATACTAGATCAAACTACGTATTAGACATGAAATTAGGACAGCACTGGTTAATAATACATTTCTCAATGGAAGTGAATGTTCTTTACATACCTACTCAGATGTGCTTTCAGAAATGAGAATGTTGGAGGGCTCAGGCAAAGCTTGATGTCAGGAGCCTGATGATGTTGGAATTGGAGATGCTTCTTCAAGGATGGCATTTCCATTTATGACGTACGATGTCCCAAGGCCATAAAGATGCCCACAGTATTTAGCATCATCAATGTTATCCTCAAAGAACATCTGTAAGAATAATGCATACTAACGCATCCATACCTCTTTTACTGCAATACAGCAATGATAAACACTAAGTGCTTGATGAATTATGATTACCCTCATGTGATAATGGTGTATATTGGAGTTTGACAGCTCATGAGAGAGCATGCATACAGATGTTATGGCTAAAACCATGGTTTTCATCAGACTGTATGGAAGGTCAATTGTGGGTGCACAATGGGTTGGTGCATCCATCTTTAAATTGTTCATGGTCCTCATGGTTAAAGTTTACCAGGGGTGGTACAAAGGTGGTGAAACAACCAACTACCAACATAACTACAAACAACAGTGGAAAGTTGATGCCCGAGGTGAACAATAGGTGTATCACCTCATACAGGCCAATCACTGCAACCCAACTGATGTCCAATCAGGAATAACATCACATGCAACTATGCACTGCATTCTTGCACAGATGGACTACAAGAGCAGATACCATATAAGACATCCTCTTCTAGTAAAGAGTTTATCAACATAAATGACTCACCTGGTACCAGAGCAACATCTGGAGTGGATGCTAGAACACTGGAAGGTTTGCCAGTCTGATGAATCATGACTTGTGATCTATTTGGCAGATGGTGGGGGATAGTTATGTGACATGGGGAAGGTTTAGCTGGTATGAAATACAACCAAG--------------------
>APH_0186
CTCTGACTATCAAACAATCTTCCCATGCTGTCGTCACCCTCGGCTGTCCACTGCTCTCTTGTCAATGACCTCTGCCATGCAGGACCCATTCCCGCAAGCATCGTCTAATTGCTGCATTGCTCCAAACCAAATGCCGAGCAATGCGACCCTCCAGCCTCATGCAGTCCATTGGTACGTCCTCTTTCCAACACCATCATGTGGTTGCAGTGGCTGCAAATTTGCCGGCGAGGCATCGTTACCGTCATGGTAGCCTAATGCAATCCAAATCCTCGGGAAGCCTTGTCCCTGAAAGCGAGATCCACTCGTTATATACACCTACCCGATGCTCTGTTCGCACATGCTGTAGCTCCAGCTATTCATTCATTGGGTGCGTATTTTTGATCATTTGCATATTTGGTCCCTAGGATCATTTGCATATGAAGTTTCATACTGATCAGATTATCTTTTCCGGATGCATTGATTTTTTTGTCATACTGCCCGCCTTCACCCACAGAGCACTGAACAGTATCAGCAGAAATACTAGATCAAACTACGTATTAGACATGAAATTAGGACAGCACTGGTTAATAATACATTTCTCAATGGAAGTGAATGTTCTTTACATACCTACTCAGATGTGCTTTCAGAAATGAGAATGTTGGAGGGCTCAGGCAAAGCTTGATGTCAGGAGCCTGATGATGTTGGAATTGGAGATGCTTCTTCAAGGATGGCATTTCCATTTATGACGTACGATGTCCCAAGGCCATAAAGATGCCCACAGTATTTAGCATCATCAATGTTATCCTCAAAGAACATCTGTAAGAATAATGCATACTAACGCATCCATACCTCTTTTACTGCAATACAGCAATGATAAACACTAAGTGCTTGATGAATTATGATTACCCTCATGTGATAATGGTGTATATTGGAGTTTGACAGCTCATGAGAGAGCATGCATACAGATGTTATGGCTAAAACCATGGTTTTCATCAGACTGTATGGAAGGTCAATTGTGGGTGCACAATGGGTTGGTGCATCCATCTTTAAATTGTTCATGGTCCTCATGGTTAAAGTTTACCAGGGGTGGTACAAAGGTGGTGAAACAACCAACTACCAACATAACTACAAACAACAGTGGAAAGTTGATGCCCGAGGTGAACAATAGGTGTATCACCTCATACAGGCCAATCACTGCAACCCAACTGATGTCCAATCAGGAATAACATCACATGCAACTATGCACTGCATTCTTGCACAGATGGACTACAAGAGCAGATACCATATAAGACATCCTCTTCTAGTAAAGAGTTTATCAACATAAATGACTCACCTGGTACCAGAGCAACATCTGGAGTGGATGCTAGAACACTGGAAGGTTTGCCAGTCTGATGAATCATGACTTGTGATCTATTTGGCAGATGGTGGGGGATAGTTATGTGACATGGGGAAGGTTTAGCTGGTATGAAATGCAACCAAGCTAGTGTATGATGAACAGAG
>APH_0185
CTCTGACTATCAAACAATCTTCCCATGCTGTCGTCACCCTCGGCTGTCCACTGCTCTCTTGTCAATGACCTCTGCCATGCAGGACCCATTCCCGCAAGCATCGTCTAATTGCTGCATTGCTCCAAACCAAATGCCGAGCAATGCGACCCTCCAGCCTCATGCAGTCCATTGGTACGTCCTCTTTCCAACACCATCATGTGGTTGCAGTGGCTGCAAATTTGCCGGCGAGGCATCGTTACCGTCATGGTAGCCTAATGCAATCCAAATCCTCGGGAAGCCTTGTCCCTGAAAGCGAGATCCACTCGTTATATACACCTACCCGATGCTCTGTTCGCACATGCTGTAGCTCCAGCTATTCATTCATTGGGTGCGTATTTTTGATCATTTGCATATTTGGTCCCTAGGATCATTTGCATATGAAGTTTCATACTGATCAGATTATCTTTTCCGGATGCATTGATTTTTCTGTCATACTGCCCGCCTTCACCCACAGAGCACTGAACAGTATCAGCAGAAATACTAGATCAAACTACGTATTAGACATGAAATTAGGACAGCACTGGTTAATAATACATTTCTCAATGGAAGTGAATGTTCTTTACATACCTACTCAGATGTGCTTTCAGAAATGAGAATGTTGGAGGGCTCAGGCAAAGCTTGATGTCAGGAGCCTGATGATGTTGGAATTGGAGATGCTTCTTCAAGGATGGCATTTCCATTTATGACGTACGATGTCCCAAGGCCATAAAGATGCCCACAGTATTTAGCATCATCAATGTTATCCTCAAAGAACATCTGTAAGAATAATGCATACTAACGCATCCATACCTCTTTTACTGCAATACAGCAATGATAAACACTAAGTGCTTGATGAATTATGATTACCCTCATGTGATAATGGTGTATATTGGAGTTTGACAGCTCATGAGAGAGCATGCATACAGATGTTATGGCTAAAACCATGGTTTTCATCAGACTGTATGGAAGGTCAATTGTGGGTGCACAATGGGTTGGTGCATCCATCTTTAAATTGTTCATGGTCCTCATGGTTAAAGTTTACCAGGGGTGGTACAAAGGTGGTGAAACAACCAACTACCAACATAACTACAAACAACAGTGGAAAGTTGATGCCCGAGGTGAACAATAGGTGTATCACCTCATACAGGCCAATCACTGCAACCCAACTGATGTCCAATCAGGAATAACATCACATGCAACTATGCACTGCATTCTTGCACAGATGGACTACAAGAGCAGATACCATATAAGACATCCTCTTCTAGTAAAGAGTTTATCAACATAAATGACTCACCTGGTACCAGAGCAACATCTGGAGTGGATGCTAGAACACTGGAAGGTTTGCCAGTCTGATGAATCATGACTTGTGATCTATTTGGCAGATGGTGGGGGATAGTTATGTGACATGGGGAAGGTTTAGCTGGTATGAAATACAACCAAGCTAGTGTATGATGAACAGAG
>APH_3188
CTCTGACTATCAAACAATCTTCCCATGCTGTCGTCACCCTCGGCTGTCCACTGCTCTCTTGTCAATGACCTCTGCCATGCAGGACCCATTCCCGCAAGCATCGTCTAATTGCTGCATTGCTCCAAACCAAATGCCGAGCAATGCGACCCTCCAGCCTCATGCAGTCCATTGGTACGTCCTCTTTCCAACACCATCATGTGGTTGCAGTGGCTGCAAATTTGCCGGCGAGGCATCGTTACCGTCATGGTAGCCTAATGCAATCCAAATCCTCGGGAAGCCTTGTCCCTGAAAGCGAGATCCACTCGTTATATACACCTACCCGATGCTCTGTTCGCACATGCTGTAGCTCCAGCTATTCATTCATTGGGTGCGTATTTTTGATCATTTGCATATTTGGTCCCTAGGATCATTTGCATATGAAGTTTCATACTGATCAGATTATCTTTTCCGGATGCATTGATTTTTCTGTCATACTGCCCGCCTTCACCCACAGAGCACTGAACAGTATCAGCAGAAATACTAGATCAAACTACGTATTAGACATGAAATTAGGACAGCACTGGTTAATAATACATTTCTCAATGGAAGTGAATGTTCTTTACATACCTACTCAGATGTGCTTTCAGAAATGAGAATGTTGGAGGGCTCAGGCAAAGCTTGATGTCAGGAGCCTGATGATGTTGGAATTGGAGATGCTTCTTCAAGGATGGCATTTCCATTTATGACGTACGATGTCCCAAGGCCATAAAGATGCCCACAGTATTTAGCATCATCAATGTTATCCTCAAAGAACATCTGTAAGAATAATGCATACTAACGCATCCATACCTCTTTTACTGCAATACAGCAATGATAAACACTAAGTGCTTGATGAATTATGATTACCCTCATGTGATAATGGTGTATATTGGAGTTTGACAGCTCATGAGAGAGCATGCATACAGATGTTATGGCTAAAACCATGGTTTTCATCAGACTGTATGGAAGGTCAATTGTGGGTGCACAATGGGTTGGTGCATCCATCTTTAAATTGTTCATGGTCCTCATGGTTAAAGTTTACCAGGGGTGGTACAAAGGTGGTGAAACAACCAACTACCAACATAACTACAAACAACAGTGGAAAGTTGATGCCCGAGGTGAACAATAGGTGTATCACCTCATACAGGCCAATCACTGCAACCCAACTGATGTCCAATCAGGAATAACATCACATGCAACTATGCACTGCATTCTTGCACAGATGGACTACAAGAGCAGATACCATATAAGACATCCTCTTCTAGTAAAGAGTTTATCAACATAAATGACTCACCTGGTACCAGAGCAACATCTGGAGTGGATGCTAGAACACTGGAAGGTTTGCCAGTCTGATGAATCATGACTTGTGATCTATTTGGCAGATGGTGGGGGATAGTTATGTGACATGGGGAAGGTTTAGCT---------------------------------------
>APH_0683
CTCTGACTATCAAACAATCTTCCCATGCTGTCGTCACCCTCGGCTGTCCACTGCTCTCTTGTCAATGACCTCTGCCATGCAGGACCCATTCCCGCAAGCATCGTCTAATTGCTGCATTGCTCCAAACCAAATGCCGAGCAATGCGACCCTCCAGCCTCATGCAGTCCATTGGTACGTCCTCTTTCCAACACCATCATGTGGTTGCAGTGGCTGCAAATTTGCCGGCGAGGCATCGTTACCGTCATGGTAGCCTAATGCAATCCAAATCCTCGGGAAGCCTTGTCCCTGAAAGCGAGATCCACTCGTTATATACACCTACCCGATGCTCTGTTCGCACGTGCTGTAGCTCCAGCCATTCATTCATTGGGTGCGTATTTTTGATCATTTGCATATTTGGTCCCTAGGATCATTTGCATATGAAGTTTCATACTGATCAGATTATCTTTTCCGGATGCATTGATTTTTTTGTCATACTGCCCGCCTTCACCCACAGAGCACTGAACAGTATCAGCAGAAATACTAGATCAAACTACGTATTAGACATGAAATTAGGACAGCACTGGTTAATAATACATTTCTCAATGGAAGTGAATGTTCTTTACATACCTACTCAGATGTGCTTTCAGAAATGAGAATGTTGGAGGGCTCAGGCAAAGCTTGATGTCAGGAGCCTGATGATGTTGGAATTGGAGATGCTTCTTCAAGGATGGCATTTCCATTTATGACGTACGATGTCCCAAGGCCATAAAGATGCCCACAGTATTTAGCATCATCAATGTTATCCTCAAAGAACATCTGTAAGAATAATGCATACTAATGCATCCATACCTCTTTTACTGCAATACAGCAATGATAAACACTAAGTGCTTGATGAATTATGATCACCCTCATGTGATAATGGTGTATATTGGAGTTTGACAGCCCATGAGAGAGCATGCATACAGATGTTATGGCTAAAACCATGGTTTTCATCAGACTGTATGGAAGGTCAATTGTGGGTGCACAATGGGTTGGTGCATCCATCTTTAAATTGTTCATGGTCCTCATGGTTAAAGTTTACCAGGGGTGGTACAAAGGTGGTGAAACAACCAACTACCAACATAACTACAAACAACAGTGGAAAGTTGATGCCCGAGGTGAACGATAGGTGTATCACCTCATACAGGCCAATCACTGCAACCCAACTGATGTCCAATCAGGAATAACATCACATGCAACTATGCACTGCATGCTTGCACAGATGGACTACAAGAGCAGATACCATATAAGACATCCTCTTCTAGTAAAGAGTTCATCAACATAAATGACTCACCTGGTACCAGAGCAACATCTGGAGTGGATGCTAGAACACTGGAAGGTTTGCCAGTCTGATGAATCATGACTTGTGATCTATTTGGCAGATGGTGGGGGATAGTTATGTGACATGGGGAAGGTTTAGCTGGTATGAAATGCAACCAAGCTAGTGTATGATGAACAGAG
>APH_0136
CTCTGACTATCAAACAATCTTCCCATGCTGTCGTCACCCTCGGCTGTCCACTGCTCTCTTGTCAATGACCTCTGCCATGCAGGACCCATTCCCGCAAGCATCGTCTAATTGCTGCATTGCTCCAAACCAAATGCCGAGCAATGCGACCCTCCAGCCTCATGCAGTCCATTGGTACGTCCTCTTTCCAACACCATCATGTGGTTGCAGTGGCTGCAAATTTGCCGGCGAGGCATCGTTACCGTCATGGTAGCCTAATGCAATCCAAATCCTCGGGAAGCCTTGTCCCTGAAAGCGAGATCCACTCGTTATATACACCTACCCGATGCTCTGTTCGCACATGCTGTAGCTCCAGCTATTCATTCATTGGGTGCGTATTTTTGATCATTTGCATATTTGGTCCCTAGGATCATTTGCATATGAAGTTTCATACTGATCAGATTATCTTTTCCGGATGCATTGATTTTTTTGTCATACTGCCCGCCTTCACCCACAGAGCACTGAACAGTATCAGCAGAAATACTAGATCAAACTACGTATTAGACATGAAATTAGGACAGCACTGGTTAATAATACATTTCTCAATGGAAGTGAATGTTCTTTACATACCTACTCAGATGTGCTTTCAGAAATGAGAATGTTGGAGGGCTCAGGCAAAGCTTGATGTCAGGAGCCTGATGATGTTGGAATTGGAGATGCTTCTTCAAGGATGGCATTTCCATTTATGACGTACGATGTCCCAAGGCCATAAAGATGCCCACAGTATTTAGCATCATCAATGTTATCCTCAAAGAACATCTGTAAGAATAATGCATACTAATGCATCCATACCTCTTTTACTGCAATACAGCAATGATAAACACTAAGTGCTTGATGAATTATGATCACCCTCATGTGATAATGGTGTATATTGGAGTCTGACAGCTCATGAGAGAGCATGCATACAGATGTTATGGCTAAAACCATGGTTTTCATCAGACTGTATGGAAGGTCAACTGTGGGTGCACAATGGGTTGGTGCATCCATCTTTAAATTGTTCATGGTCCTCATGGTTAAAGTTTACCAGGGGTGGTACAAAGGTGGTGAAACAACCAACTACCAACATAACTACAAACAACAGTGGAAAGTTGATGCCTAAGGTGAACGATAGGTGTATCACCTCATACAGGCCAATCACTGCAACCCAACTGATGTCCAATCAGGAATAACATCACATGCAACTATGCACTGCATGCTTGCACAGATGGACTACAAGAGCAGATACCATATAAGACATCCTCTTCTAGTAAAGAGTTCATCAACATAAATGACTCACCTGGTACCAGAGCAACATCTGGAGTGGATGCTAGAACACTGGAAGGTTTGCCAGTCTGATGAATCATGACTTGTGATCTATTTGGCAGATGGTGGGGGATAGTTATGTGACATGGGGAAGGTTTAGCTGGTATGAAATGCAACCAAGCTAGTGTATGATGAACAGAG
>APH_3177
CTCTGACTATCAAACAATCTTCCCATGCTGTCGTCACCCTCGGCTGTCCACTGCTCTCTTGTCAATGACCTCTGCCATGCAGGACCCATTCCCGCAAGCATCGTCTAATTGCTGCATTGCTCCAAACCAAATGCTGAGCAATGAGACCCTCCAGCCTCATGCAGTCCATTGGTACGTCCTCTTTCCAACACCATCATGTGGTTGCAGTGGCTGCAAATTTGCCGGCGAGGCATCGTTACCGTCATGGTAGCCTAATGCAATCCAAATCCTCGGGAAGCCTTGTCCCTGAAAGCGAGATCCACTCGTTATATACACCTACCCGATGCTCTGTTCGCACATGCTGTAGCTCCAGCTATTCATTCATTGGGTGCGTATTTTTGATCATTTGCATATTTGGTCCCTAGGATCATTTGCATATGAAGTTTCATACTGATCAGATTATCTTTTCCGGATGCATTGATTTTTTTGTCATACTGCCCGCCTTCACCCACAGAGCACTGAACAGTATCAGCAGAAATACTAGATCAAACTACGTATTAGACATGAAATTAGGACAGCACTGGTTAATAATACATTTCTCAATGGAAGTGAATGTTCTTTACATACCTACTCAGATGTGCTTTCAGAAATGAGAATGTTGGAGGGCTCAGGCAAAGCTTGATGTCAGGAGCCTGATGATGTTGGAATTGGAGATGCTTCTTCAAGGATGGCATTTCCATTTATGACGTACGATGTCCCAAGGCCATAAAGATGCCCACAGTATTTAGCATCATCAATGTTATCCTCAAAGAACATCTGTAAGAATAATGCATACTAATGCATCCATACCTCTTTTACTGCAATACAGCAATGATAAACACTAAGTGCTTGATGAATTATGATCACCCTCATGTGATAATGGTGTATATTGGAGTCTGACAGCTCATGAGAGAGCATGCATACAGATGTTATGGCTAAAACCATGGTTTTCATCAGACTGTATGGAAAGTCAATTGTGGGTGCACAATGGGTTGGTGCATCCATCTTTAAATTGTTCATGGTCCTCATGGTTAAAGTTTACCAGGGGTGGTACAAAGGTGGTGAAACAACCAACTACCAACATAACTACAAACAACAGTGGAAAGTTGATGCCCGAGGTGAACGATAGGTGTATCACCTCATACAGGCCAATCACTGCAACCCAACTGATGTCCAATCAGGAATAACATCACATGCAACTATGCACTGCATGCTTGCACAGATGGACTACAAGAGCAGATACCATATAAGACATCCTCTTCTAGTAAAGAGTTCATCAACATAAATGACTCACCTGGTACCAGAGCAACATCTGGAGTGGATGCTAGAACACTGGAAGGTTTGCCAGTCTGATGAATCATGACTTGTGATCTATTTGGCAGATGGTGGGGGATAGTTATGTGACATGGGGAAGGTTTAGCTGGTATGAAATGCAACCAAGCTAGTGTATGATGAACAGAG
>APH_3191
--------------------------------------------------------------------------------------------------------------------------------------------------------------------------------------------------------------------------------------------------CATGGTAGCCTAATGCAATCCAAATCCTCGGGAAGCTTTGTCCCTGAAAGCGAGATCCACTCGTTATATACACCTACCCGATGCTCTGTTCGCACATGCTGTAGCTCCAGCTATTCATTCATTGGGTGCGTATTTTTGATCATTTGCATATTTGGTCCCTAGGATCATTTGCATATGAAGTTTCATACTGATCAGATTATCTTTTCCGGATGCATTGATTTTTTTGTCATACTGCCCGCCTTCACCCACAGAGCACTGAACAGTATCAGCAGAAATACTAGATCAAACTACGTATTAGACATGAAATTAGGACAGCACTGGTTAATAATACATTTCTCAATGGAAGTGAATGTTCTTTACATACCTACTCAGATGTGCTTTCAGAAATGAGAATGTTGGAGGGCTCATGCAAAGCTTGATGTCAGGAGCCTGATGATGTTGGAATTGGAGATGCTTCTTCAAGGATGGCATTTCCATTTATGACGTACGATGTCCCAAGGCCATAAAGATGCCCACAGTATTTAGCATCATCAATGTTATCCTCAAAGAACATCTGTAAGAATAATGCATACTAATGCATCCATACCTCTTTTACTGCAATACAGCAATGATAAACACTAAGTGCTTGATGAATTATGATCACCCTCATGTGATAATGGTGTATATTGGAGTTTGACAGCTCATGAGAGAGCATGCATACAGATGTTATGGCTAAAACCATGGTTTTCATCAGACTGTATGGAAGGTCAATTGTGGGTGCACAATGGGTTGGTGCATCCATCTTTAAATTGTTCATGGTCCTCATGGTTAAAGTTTACCAGGGGTGGTACAAAGGTGGTGAAACAACCAACTACCAACATAACTACAAACAACAGTGGAAAGTTGATGCCCGAGGTGAACGATAGGTGTATCACCTCATACAGGCCAATCACTGCAACCCAACTGATGTCCAATCAGGAATAACATCACATGCAACTATGCACTGCATGCTTGCACAGATGGACTACAAGAGCAGATACCATATAAGACATCCTCTTC-------------------------------------------------------------------------------------------------------------------------------------------------------------------------------------------------------
>APH_0622
----------------------------------------------------------------------------------------------------------------------------------------AGCAATGCGACCCTCCAGCCTCATGCAGTCCATTGGTACGTCCTCTTTCCAACACCATCATGTGGTTGCAGTGGCTGCAAATTTGCCGGCGAGGCATCGTTACCGTCATGGTAGCCTAATGCAATCCAAATCCTCGGGAAGCCTTGTCCCTGAAAGCGAGATCCACTCGTTATATACACCTACCCGATGCTCTGTTCGCACATGCTGTAGCTCCAGCTATTCATTCATTGGGTGCGTATTTTTGATCATTTGCATATTTGGTCCCTAGGATCATTTGCATATGAAGTTTCATACTGATCAGATTATCTTTTCCGGATGCATTGATTTTTTTGTCATACTGCCCGCCTTCACCCACAGAGCACTGAACAGTATCAGCAGAAATACTAGATCAAACTACGTATTAGACATGAAATTAGGACAGCACTGGTTAATAATACATTTCTCAATGGAAGTGAATGTTCTTTACATACCTACTCAGATGTGCTTTCAGAAATGAGAATGTTGGAGGGCTCAGGCAAAGCTTGATGTCAGGAGCCTGATGATGTTGGAATTGGAGATGCTTCTTCAAGGATGGCATTTCCATTTATGACGTACGATGTCCCAAGGCCATAAAGATGCCCACAGTATTTAGCATCATCAATGTTATCCTCAAAGAACATCTGTAAGAATAATGCATACTAATGCATCCATACCTCTTTTACTGCAATACAGCAATGATAAACACTAAGTGCTTGATGAATTATGATCACCCTCATGTGATAATGGTGTATATTGGAGTCTGACAGCTCATGAGAGAGCATGCATACAGATGTTATGGCTAAAACCATGGTTTTCATCAGACTGTATGGAAGGTCAATTGTGGGTGCACAATGGGTTGGTGCATCCATCTTTAAATTGTTCATGGTCCTCATGGTTAAAGTTTACCAGGGGTGGTACAAAGGTGGTGAAACAACCAACTACCAACATAACTACAAACAACAGTGGAAAGTTGATGCCCGAGGTGAACGATAGGTGTATCACCTCATACAGGCCAATCACTGCAACCCAACTGATGTCCAATCAGGAATAACATCACATGCAACTATGCACTGCATGCTTGCACAGATGGACTACAAGAGCAGATACCATATAAGACATCCTCTTCTAG----------------------------------------------------------------------------------------------------------------------------------------------------------------------------------------------------
>APH_1602
CTCTGACTATCAAACAATCTTCCCATGCTGTCGTCACCCTCGGCTGTCCACTGCTCTCTTGTCAATGACCTCTGCCATGCAGGACCCATTCCCGCAAGCATCGTCTAATTGCTGCATTGCTCCAAACCAAATGCCGAGCAATGCGACCCTCCAGCCTCATGCAGTCCATTGGTACGTCCTCTTTCCAACACCATCATGTGGTTGCAGTGGCTGCAAATTTGCCGGCGAGGCATCGTTACCGTCATGGTAGCCTAATGCAATCCAAATCCTCGGGAAGCCTTGTCCCTGAAAGCGAGATCCACTCGTTATATACACCTACCCGATGCTCTGTTCGCACATGCTGTAGCTCCAGCTATTCATTCATTGGGTGCGTATTTTTGATCATTTGCATATTTGGTCCCTAGGATCATTTGCATATGAAGTTTCATACTGATCAGATTATCTTTTCCGGATGCATTGATTTTTTTGTCATACTGCCCGCCTTCACCCACAGAGCACTGAACAGTATCAGCAGAAATACTAGATCAAACTACGTATTAGACATGAAATTAGGACAGCACTGGTTAATAATACATTTCTCAATGGAAGTGAATGTTCTTTACATACCTACTCAGATGTGCTTTCAGAAATGAGAATGTTGGAGGGCTCAGGCAAAGCTTGATGTCAGGAGCCTGATGATGTTGGAATTGGAGATGCTTCTTCAAGGATGGCATTTCCATTTATGACGTACGATGTCCCAAGGCCATAAAGATGCCCACAGTATTTAGCATCATCAATGTTATCCTCAAAGAACATCTGTAAGAATAATGCATACTAATGCATCCATACCTCTTTTACTGCAATACAGCAATGATAAACACTAAGTGCTTGATGAATTATGATCACCCTCATGTGATAATGGTGTATATTGGAGTCTGACAGCTCATGAGAGAGCATGCATACAGATGTTATGGCTAAAACCATGGTTTTCATCAGACTGTATGGAAGGTCAATTGTGGGTGCACAATGGGTTGGTGCATCCATCTTTAAATTGTTCATGGTCCTCATGGTTAAAGTTTACCAGGGGTGGTACAAAGGTGGTGAAACAACCAACTACCAACATAACTACAAACAACAGTGGAAAGTTGATGCCCGAGGTGAACGATAGGTGTATCACCTCATACAGGCCAATCACTGCAACCCAACTGATGTCCAATCAGGAATAACATCACATGCAACTATGCACTGCATGCTTGCACAGATGGACTACAAGAGCAGATACCATATAAGACATCCTCTTCTAGTAAAGAGTTCATCAACATAAATGACTCACCTGGTACCAGAGCAACATCTGGAGTGGATGCTAGAACACTGGAAGGTTTGCCAGTCTGATGAATCATGACTTGTGATCTATTTGGCAGATGGTGGGGGATAGTTATGTGACATGGGGAAGGTTTAGCTGGTATGAAATGCAACCAAGCTAGTGTATGATGAACAGAG
>APH_4021
CTCTGACTATCAAACAATCTTCCCATGCTGTCGTCACCCTCGGCTGTCCACTGCTCTCTTGTCAATGACCTCTGCCATGCAGGACCCATTCCCGCAAGCATCGTCTAATTGCTGCATTGCTCCAAACCAAATGCCGAGCAATGCGACCCTCCAGCCTCATGCAGTCCATTGGTACGTCCTCTTTCCAACACCATCATGTGGTTGCAGTGGCTGCAAATTTGCCGGCGAGGCATCGTTACCGTCATGGTAGCCTAATGCAATCCAAATCCTCGGGAAGCCTTGTCCCTGAAAGCGAGATCCACTCGTTATATACACCTACCCGATGCTCTGTTCGCACATGCTGTAGCTCCAGCTATTCATTCATTGGGTGCGTATTTTTGATCATTTGCATATTTGGTCCCTAGGATCATTTGCATATGAAGTTTCATACTGATCAGATTATCTTTTCCGGATGCATTGATTTTTTTGTCATACTGCCCGCCTTCACCCACAGAGCACTGAACAGTATCAGCAGAAATACTAGATCAAACTACGTATTAGACATGAAATTAGGACAGCACTGGTTAATAATACATTTCTCAATGGAAGTGAATGTTCTTTACATACCTACTCAGATGTGCTTTCAGAAATGAGAATGTTGGAGGGCTCATGCAAAGCTTGATGTCAGGAGCCTGATGATGTTGGAATTGGAGATGCTTCTTCAAGGATGGCATTTCCATTTATGACGTACGATGTCCCAAGGCCATAAAGATGCCCACAGTATTTAGCATCATCAATGTTATCCTCAAAGAACATCTGTAAGAATAATGCATACTAATGCATCCATACCTCTTTTACTGCAATACAGCAATGATAAACACTAAGTGCTTGATGAATTATGATCACCCTCATGTGATAATGGTGTATATTGGAGTTTGACAGCTCATGAGAGAGCATGCATACAGATGTTATGGCTAAAACCATGGTTTTCATCAGACTGTATGGAAGGTCAATTGTGGGTGCACAATGGGTTGGTGCATCCATCTTTAAATTGTTCATGGTCCTCATGGTTAAAGTTTACCAGGGGTGGTACAAAGGTGGTGAAACAACCAACTACCAACATAACTACAAACAACAGTGGAAAGTTGATGCCCGAGGTGAACGATAGGTGTATCACCTCATACAGGCCAATCACTGCAACCCAACTGATGTCCAATCAGGAATAACATCACATGCAACTATGCACTGCATGCTTGCACAGATGGACTACAAGAGCAGATACCATATAAGACATCCTCTTCTAGTAAAGAGTTCATCAACATAAATGACTCACCTGGTACCAGAGCAACATCTGGAGTGGATGCTAGAACACTGGAAGGTTTGCCAGTCTGATGAATCATGACTTGTGATCTATTTGGCAGATGGTGGGGGATAGTTATGTGACATGGGGAAGGTTTAGCTGGTATGAAATGCAACCAAGCTAGTGTATGATGAACAGAG
>APH_0723
CTCTGACTATCAAACAATCTTCCCATGCTGTCGTCACCCTCGGCTGTCCACTGCTCTCTTGTCAATGACCTCTGCCATGCAGGACCCATTCCCGCAAGCATCGTCTAATTGCTGCATTGCTCCAAACCAAATGCCGAGCAATGCGACCCTCCAGCCTCATGCAGTCCATTGGTACGTCCTCTTTCCAACACCATCATGTGGTTGCAGTGGCTGCAAATTTGCCGGCGAGGCATCGTTACCGTCATGGTAGCCTAATGCAATCCAAATCCTCGGGAAGCCTTGTCCCTGAAAGCGAGATCCACTCGTTATATACACCTACCCGATGCTCTGTTCGCACATGCTGTAGCTCCAGCTATTCATTCATTGGGTGCGTATTTTTGATCATTTGCATATTTGGTCCCTAGGATCATTTGCATATGAAGTTTCATACTGATCAGATTATCTTTTCCGGATGCATTGATTTTTTTGTCATACTGCCCGCCTTCACCCACAGAGCACTGAACAGTATCAGCAGAAATACTAGATCAAACTACGTATTAGACATGAAATTAGGACAGCACTGGTTAATAATACATTTCTCAATGGAAGTGAATGTTCTTTACATACCTACTCAGATGTGCTTTCAGAAATGAGAATGTTGGAGGGCTCAGGCAAAGCTTGATGTCAGGAGCCTGATGATGTTGGAATTGGAGATGCTTCTTCAAGGATGGCATTTCCATTTATGACGTACGATGTCCCAAGGCCATAAAGATGCCCACAGTATTTAGCATCATCAATGTTATCCTCAAAGAACATCTGTAAGAATAATGCATACTAATGCATCCATACCTCTTTTACTGCAATACAGCAATGATAAACACTAAGTGCTTGATGAATTATGATCACCCTCATGTGATAATGGTGTATATTGGAGTTTGACAGCTCATGAGAGAGCATGCATACAGATGTTATGGCTAAAACCATGGTTTTCATCAGACTGTATGGAAGGTCAATTGTGGGTGCACAATGGGTTGGTGCATCCATCTTTAAATTGTTCATGGTCCTCATGGTTAAAGTTTACCAGGGGTGGTACAAAGGTGGTGAAACAACCAACTACCAACATAACTACAAACAACAGTGGAAAGTTGATGCCCGAGGTGAACGATAGGTGTATCACCTCATACAGGCCAATCACTGCAACCCAACTGATGTCCAATCAGGAATAACATCACATGCAACTATGCACTGCATGCTTGCACAGATGGACTACAAGAGCAGATACCATATAAGACATCCTCTTCTAGTAAAGAGTTCATCAACATAAATGACTCACCTGGTACCAGAGCAACATCTGGAGTGGATGCTAGAACACTGGAAGGTTTGCCAGTCTGATGAATCATGACTTGTGATCTATTTGGCAGATGGTGGGGGATAGTTATGTGACATGGGGAAGGTTTAGCTGGTATGAAATGCAACCAAGCTAGTGTATGATGAACAGAG
>APH_0880
CTCTGACTATCAAACAATCTTCCCATGCTGTCGTCACCCTCGGCTGTCCACTGCTCTCTTGTCAATGACCTCTGCCATGCAGGACCCATTCCCGCAAGCATCGTCTAATTGCTGCATTGCTCCAAACCAAATGCCGAGCAATGCGACCCTCCAGCCTCATGCAGTCCATTGGTACGTCCTCTTTCCAACACCATCATGTGGTTGCAGTGGCTGCAAATTTGCCGGCGAGGCATCGTTACCGTCATGGTAGCCTAATGCAATCCAAATCCTCGGGAAGCCTTGTCCCTGAAAGCGAGATCCACTCGTTATATACACCTACCCGATGCTCTGTTCGCACATGCTGTAGCTCCAGCTATTCATTCATTGGGTGCGTATTTTTGATCATTTGCATATTTGGTCCCTAGGATCATTTGCATATGAAGTTTCATACTGATCAGATTATCTTTTCCGGATGCATTGATTTTTTTGTCATACTGCCCGCCTTCACCCACAGAGCACTGAACAGTATCAGCAGAAATACTAGATCAAACTACGTATTAGACATGAAATTAGGACAGCACTGGTTAATAATACATTTCTCAATGGAAGTGAATGTTCTTTACATACCTACTCAGATGTGCTTTCAGAAATGAGAATGTTGGAGGGCTCAGGCAAAGCTTGATGTCAGGAGCCTGATGATGTTGGAATTGGAGATGCTTCTTCAAGGATGGCATTTCCATTTATGACGTACGATGTCCCAAGGCCATAAAGATGCCCACAGTATTTAGCATCATCAATGTTATCCTCAAAGAACATCTGTAAGAATAATGCATACTAATGCATCCATACCTCTTTTACTGCAATACAGCAATGATAAACACTAAGTGCTTGATGAATTATGATCACCCTCATGTGATAATGGTGTATATTGGAGTTTGACAGCTCATGAGAGAGCATGCATACAGATGTTATGGCTAAAACCATGGTTTTCATCAGACTGTATGGAAGGTCAATTGTGGGTGCACAATGGGTTGGTGCATCCATCTTTAAATTGTTCATGGTCCTCATGGTTAAAGTTTACCAGGGGTGGTACAAAGGTGGTGAAACAACCAACTACCAACATAACTACAAACAACAGTGGAAAGTTGATGCCCGAGGTGAACGATAGGTGTATCACCTCATACAGGCCAATCACTGCAACCCAACTGATGTCCAATCAGGAATAACATCACATGCAACTATGCACTGCATGCTTGCACAGATGGACTACAAGAGCAGATACCATATAAGACATCCTCTTCTAGTAAAGAGTTCATCAACATAAATGACTCACCTGGTACCAGAGCAACATCTGGAGTGGATGCTAGAACACTGGAAGGTTTGCCAGTCTGATGAATCATGACTTGTGATCTATTTGGCAGATGGTGGGGGATAGTTATGTGACATGGGGAAGGTTTAGCTGGTATGAAATGCAACCAAGCTAGTGTATGATGAACAGAG
>APH_1438
---------------------------------------------------------------------------------------------------------------------------------------------------------------------------------------------------------------------------------------------------------------------------------------------------------------------------------------------------------------------------------------------------------------------------TGCATATGAAGTTTCATACTGATCAGATTATCTTTTCCGGATGCATTGATTTTTTTGTCATACTGCCCGCCTTCACCCACAGAGCACTGAACAGTATCAGCAGAAATACTAGATCAAACTACGTATTAGACATGAAATTAGGACAGCACTGGTTAATAATACATTTCTCAATGGAAGTGAATGTTCTTTACATACCTACTCAGATGTGCTTTCAGAAATGAGAATGTTGGAGGGCTCAGGCAAAGCTTGATGTCAGGAGCCTGATGATGTTGGAATTGGAGATGCTTCTTCAAGGATGGCATTTCCATTTATGACGTACGATGTCCCAAGGCCATAAAGATGCCCACAGTATTTAGCATCATCAATGTTATCCTCAAAGAACATCTGTAAGAATAATGCATACTAATGCATCCATACCTCTTTTACTGCAATACAGCAATGATAAACACTAAGTGCTTGATGAATTATGATCACCCTCATGTGATAATGGTGTATATTGGAGTTTGACAGCTCATGAGAGAGCATGCATACAGATGTTATGGCTAAAACCATGGTTTTCATCAGACTGTA------------------------------------------------------------------------------------------------------------------------------------------------------------------------------------------------------------------------------------------------------------------------------------------------------------------------------------------------------------------------------------------------------------------------------------------------------------------------------------------------------------------
