# Supplementary material for: ﻿Discovery of a new tarantula species from the Madrean Sky Islands and the first documented instance of syntopy between two montane endemics (Araneae, Theraphosidae, Aphonopelma): a case of prior mistaken identity
Source: Zookeys. 2024 Aug 16;1210:61–98. doi: 10.3897/zookeys.1210.125318 (PMC11344175; doi:10.3897/zookeys.1210.125318)
Supplement: Supplementary material 8 — Phylogenomics files [file zookeys-1210-061_article-125318__-s008.zip › Suppl8/individual_UCE_loci/sl_realigned_uce_2001711.fas]

>APH_0772
-----------------------------------------------TGACGGTATGGCAGGTCATCGCTGATGGCATCTTCACTAGTTATGATCTCTGTTGCCTTGCGTACACAGGTGATAGAGATCATGGTGTATGTGAGGTGATAGAGATTATAGTGTATGCGAGGTGATAAAGATCACAACTAGCGAAGATGCCATCAACGACGACCGGCCATACCCTATCACAAGCAGTTGCAGAGTGTGGATAAATGAGTGGAAAAAGGAGAAAGAAAGAAGCAATAGATGAACTGACAGCCATAAGCCTGTTAAAATCCTTGGAAGAAACATTCACATGTAAGGCTGAGAAAAGGAACGTCGTTCCAAAATGTGTACCTAACGTGTATTTTTTGAATGTGTAAAATTAAAGTTCTTTTATAAAAACTATAGTTGTATTTTATTACAGTTTGCATATTAACTACAGAAGTAATTTCTTTATTCTAAGTAAAGTCATGACCATAATGCTCTGAAAAGTCTGTGAGAAAAAACAAAAAAACTCACGTTAAATTGAACTTGAAATTAAACTGCCACGTTGTGTAGCCTTGTGGGGATTTTCCATTTTCATCAAGAAATGTCAGACCCAACTGAATGATTTTCAGGAGGTCAACATTGCAACGCAGAAGCTGATATTGGTAATCAGCTGTGCTACGAAATTCACCGATAGGACGGGCGACAACTCCGGGAAATTCTGTGTCCTGAAATGAAAAAGAGGCCGGCGTTTAATGCCTTTAACATCAATCATTTCATGAGGAACACATACACAGGGAAGACAATATACATATAAATATATAAAGAAGTTCTCACGTACAAATAGCCAATTTTTTTTTATGAGTTCATTGAAAAAATTACCCAAGGAGCAGAATACTGCTCCTTGTGTAATTTTTTCTTCTGATAATTATCAGAAGTTATTTAAAAATCATCTTGCCACTATGAGATTTTGCAGTAGTTGCCATCTTCCATAGCTGTCTAAGACTTCTTCATGGGACTCTGGCTGTATTCAAGCACCACAGCATAGCTCATTAAAATTTAACTTGAAAGAAAAGCAATGAACCTGCACAAGACAAAACTTCTGTACAACAACTTTATCCAAAAGTAAAAATGCAGGTGGATAGCACAGAAATAAGAAGTAAATAGATATGCATACCTGACAGACAAAAGATTTCTATAGACAGCAGGATCAAACGTGAAAACAACAACCATTTTATGGTAATGGTGCAT---------------
>APH_4005
TTCTTTCTCTTTTTCCCACTCATTTATCCACACTCTCCAACTGCTTGTGACGGTATGGCAGGTCATCGCTGATGGCATCTTCACTAGTTATGATCTCTGTTGCCTTGCGTACACAGGTGATAGAGATCATGGTGTATGTGAGGTGATAGAGATTATAGTGTATGCGAGGTGATAAAGATCACAACTAGCGAAGATGCCATCAACGACGACCGGCCATACCCTATCACAAGCAGTTGCAGAGTGTGGATAAATGAGTGGAAAAAGGAGAAAGAAAGAAGCAATAGATGAACTGACAGCCATAAGCCTGTTAAAATCCTTGGAAGAAACATTCACATGTAAGGCTGAGAAAAGGAACGTCGTTCCAAAATGTGTACCTAACGTGTATTTTTTGAATGTGTAAAATTAAAGTTCTTTTATAAAAACTATAGTTGTATTTTATTACAGTTTGCATATTAACTACAGAAGTAATTTCTTTATTCTAAGTAAAGTCATGACCATAATGCTCTGAAAAGTCTGTGAGAAAAAACAAAAAAACTCACGTTAAATTGAACTTGAAATTAAACTGCCACGTTGTGTAGCCTTGTGGGGATTTTCCATTTTCATCAAGAAATGTCAGACCCAACTGAATGATTTTCAGGAGGTCAACATTGCAACGCAGAAGCTGATATTGGTAATCAGCTGTGCTACGAAATTCACCGATAGGACGGGCGACAACTCCGGGAAATTCTGTGTCCTGAAATGAAAAAGAGGCCGGCGTTTAATGCCTTTAACATCAATCATTTCATGAGGAACACATACACAGGGAAGACAATATACATATAAATATATAAAGAAGTTCTCACGTACAAATAGCCAATTTTTTTTTATGAGTTCATTGAAAAAATTACCCAAGGAGCAGAATACTGCTCCTTGTGTAATTTTTTCTTCTGATAATTATCAGAAGTTATTTAAAAATCATCTTGCCACTATGAGATTTTGCAGTAGTTGCCATCTTCCATAGCTGTCTAAGACTTCTTCATGGGACTCTGGCTGTATTCAAGCACCACAGCATAGCTCATTAAAATTTAACTTGAAAGAAAAGCAATGAACCTGCACAAGACAAAACTTCTGTACAACAACTTTATCCAAAAGTAAAAATGCAGGTGGATAGCACAGAAATAAGAAGTAAATAGATATGCATACCTGACAGACAAAAGATTTCTATAGACAGCAGGATCAAACGTGAAAACAACAACCATTTTATGGTAATGGTGCATAAAATTTGGATGGAG
>APH_1535
---------------------------------------------------------------------------------------------------------------------------------------------GGTGATAGAGATTATAGTGTATGCGAGGTGATAAAGATCACAACTAGCGAAGATGCCATCAACGACGACCGGCCATACCCTATCACAAGCAGTTGCAGAGTGTGGATAAATGAGTGGAAAAAGGAGAAAGAAAGAAGCAATAGATGAACTGACAGCCATAAGCCTGTTAAAATCCTTGGAAGAAACATTCACATGTAAGGCTGAGAAAAGGAACGTCGTTCCAAAATGTGTACCTAACGTGTATTTTTTGAATGTGTAAAATTAAAGTTCTTTTATAAAAACTATAGTTGTATTTTATTACAGTTTGCATATTAACTACAGAAGTAATTTCTTTATTCTAAGTAAAGTCATGACCATAATGCTCTGAAAAGTCTGTGAGAAAAAACAAAAAAACTCACGTTAAATTGAACTTGAAATTAAACTGCCACGTTGTGTAGCCTTGTGGGGATTTTCCATTTTCATCAAGAAATGTCAGACCCAACTGAATGATTTTCAGGAGGTCAACATTGCAACGCAGAAGCTGATATTGGTAATCAGCTGTGCTACGAAATTCACCGATAGGACGGGCGACAACTCCGGGAAATTCTGTGTCCTGAAATGAAAAAGAGGCCGGCGTTTAATGCCTTTAACATCAATCATTTCATGAGGAACACATACACAGGGAAGACAATATACATATAAATATATAAAGAAGTTCTCACGTACAAATAGCCAATTTTTTTTTATGAGTTCATTGAAAAAATTACCCAAGGAGCAGAATACTGCTCCTTGTGTAATTTTTTCTTCTGATAATTATCAGAAGTTATTTAAAAATCATCTTGCCACTATGAGATTTTGCAGTAGTTGCCATCTTCCATAGCTGTCTAAGACTTCTTCATGGGACTCTGGCTGTATTCAAGCACCACAGCATAGCTCATTAAAATTTAACTTGAAAGAAAAGCAATGAACCTGCACAAGACAAAACTTCTGTACAACAACTTTATCCAAAAGTAAAAATGCAGGTGGATAGCACAGAAATAAGAAGTAAATAGATATGCATACCTGACAGACAAAAGATTTCTATAGACAGCAGGATCAAACGTGAAAACAACAACCATTTTATGGTAATGGTGCATAAAATTTGGATGGAG
>APH_5003
-----------------------------------------------------------AGATCAT---------------------------------------AGTGTATGTAGGTGATAGAGATCATGGTGTATGTGAGGTGATAGAGATCATAGTGTATGCGAGGTGATAAAGATCACAACTAGCGAAGATGCCATCAACGACGACCGGCCATACCCTATCACAAGCAGTTGCAGAGTGTGGATAAATGAGTGGAAAAAGGAGAAAGAAAGAAGCAATAGATGAACTGACAGCCATAAGCCTGTTAAAATCCTTGGAAGAAACATTCACATGTAAGGCTGAGAAAAGGAACGTCGTTCCAAAATGTGTACCTAACGTGCATTTTTTGAATGTGTAAAATTAAAGTTCTTTTATAAAAACTATAGTTGTATTTTATTACAGTTTGCATATTAACTACAGAAGTAATTTCTTTATTCTAAGTAAAGTCATGACCATAATGCTCTGAAAAGTCTGTGAGAAAAAAAAAAAAAACTCACGTTAAATTGAACTTGAAATTAAACTGCCACGTTGTGTAGCCTTGTGGGGATTTTCCATTTTCATCAAGAAATGTCAGACCCAACTGAATGATTTTCAGGAGGTCAACATTGCAACGCAGAAGCTGATATTGGTAATCAGCTGTGCTACGAAATTCACCGATAGGACGGGCGACAACTCCGGGAAATTCTGTGTCCTGAAATGAAAAAGAGGCCGGCGTTTAATGCCTTTAACATCAATCATTTCATGAGGAACACATACACAGGGAAGACAATATACATATAAATATATAAAGAAGTTCTCACGTACAAATAGCTAATTTTTTCTTATGAGTTCATTGAAAAAATTACCCAAGGAGCAGAATACTGCTCCTTGTGTAATTTTTTCTTCTGATAATTATCAGAAGTTATTTAAAAATCATCTTGCCACTATGAGATTTTGCAGTAGTTGCCATCTTCCATAGCTGTCTAAGACTTCTTCATGGGACTCTGGCTGTATTCAAGCACCACAGCATAGCTCATTAAAATTTAACTTGAAAGAAAAGCAATGAACCTGCACAAGACAAAACTTCTGTACAACAACTTTATCCAAAAGTAAAAATGCAGGTGGATAGCACAGAAATAAGAAGTAAATAGATATGCATACCTGACAGACAAAAGATTTCTATAGACAGCAGGATCAAACGTGAAAACAACAACCATTTTATGGTAATGGTGCATAAAATTTGGATGGAG
>APH_5001
TTCTTTCTCTTTTTCCCACTCATTTATCCACACTCTCCAACTGCTTGTGACGGTATGGCAGGTCATCGCTGATGGCATCTTCACTAGTTATGATCTCTGTTGCCTTGCGTACACAGGTGATAGAGATCATGGTGTATGTGAGGTGATAGAGATCATAGTGTATGCGAGGTGATAAAGATCACAACTAGCGAAGATGCCATCAACGACGACCGGCCATACCCTATCACAAGCAGTTGCAGAGTGTGGATAAATGAGTGGAAAAAGGAGAAAGAAAGAAGCAATAGATGAACTGACAGCCATAAGCCTGTTAAAATCCTTGGAAGAAACATTCACATGTAAGGCTGAGAAAAGGAACGTCGTTCCAAAATGTGTACCTAACGTGCATTTTTTGAATGTGTAAAATTAAAGTTCTTTTATAAAAACTATAGTTGTATTTTATTACAGTTTGCATATTAACTACAGAAGTAATTTCTTTATTCTAAGTAAAGTCATGACCATAATGCTCTGAAAAGTCTGTGAGAAAAAAAAAAAAAACTCACGTTAAATTGAACTTGAAATTAAACTGCCACGTTGTGTAGCCTTGTGGGGATTTTCCATTTTCATCAAGAAATGTCAGACCCAACTGAATGATTTTCAGGAGGTCAACATTGCAACGCAGAAGCTGATATTGGTAATCAGCTGTGCTACGAAATTCACCGATAGGACGGGCGACAACTCCGGGAAATTCTGTGTCCTGAAATGAAAAAGAGGCCGGCGTTTAATGCCTTTAACATCAATCATTTCATGAGGAACACATACACAGGGAAGACAATATACATATAAATATATAAAGAAGTTCTCACGTACAAATAGCTAATTTTTTCTTATGAGTTCATTGAAAAAATTACCCAAGGAGCAGAATACTGCTCCTTGTGTAATTTTTTCTTCTGATAATTATCAGAAGTTATTTAAAAATCATCTTGCCACTATGAGATTTTGCAGTAGTTGCCATCTTCCATAGCTGTCTAAGACTTCTTCATGGGACTCTGGCTGTATTCAAGCACCACAGCATAGCTCATTAAAATTTAACTTGAAAGAAAAGCAATGAACCTGCACAAGACAAAACTTCTGTACAACAACTTTATCCAAAAGTAAAAATGCAGGTGGATAGCACAGAAATAAGAAGTAAATAGATATGCATACCTGACAGACAAAAGATTTCTATAGACAGCAGGATCAAACGTGAAAACAA----------------------------------------
>APH_4024
TTCTTTCTCTTTTTCCCACTCATTTATCCACACTCTCCAACTGCTTGTGACGGTATGGCAGGTCATCGCTGATGGCATCTTCACTAGTTATGATCTCTGTTGCCTTGCGTACACAGGTGATAGAGATCATGGTGTATGTGAGGTGATAGAGATCATAGTGTATGCGAGGTGATAAAGATCACAACTAGCGAAGATGCCATCAACGACGACCGGCCATACCCTATCACAAGCAGTTGCAGAGTGTGGATAAATGAGTGGAAAAAGGAGAAAGAAAGAAGCAATAGATGAACTGACAGCCATAAGCCTGTTAAAATCCTTGGAAGAAACATTCACATGTAAGGCTGAGAAAAGGAACGTCGTTCCAAAATGTGTACCTAACGTGCATTTTTTGAATGTGTAAAATTAAAGTTCTTTTATAAAAACTATAGTTGTATTTTATTACAGTTTGCATATTAACTACAGAAGTAATTTCTTTATTCTAAGTAAAGTCATGACCATAATGCTCTGAAAAGTCTGTGAGAAAAAAAAAAAAAACTCACGTTAAATTGAACTTGAAATTAAACTGCCACGTTGTGTAGCCTTGTGGGGATTTTCCATTTTCATCAAGAAATGTCAGACCCAACTGAATGATTTTCAGGAGGTCAACATTGCAACGCAGAAGCTGATATTGGTAATCAGCTGTGCTACGAAATTCACCGATAGGACGGGCGACAACTCCGGGAAATTCTGTGTCCTGAAATGAAAAAGAGGCCGGCGTTTAATGCCTTTAACATCAATCATTTCATGAGGAACACATACACAGGGAAGACAATATACATATAAATATATAAAGAAGTTCTCACGTACAAATAGCTAATTTTTTCTTATGAGTTCATTGAAAAAATTACCCAAGGAGCAGAATACTGCTCCTTGTGTAATTTTTTCTTCTGATAATTATCAGAAGTTATTTAAAAATCATCTTGCCACTATGAGATTTTGCAGTAGTTGCCATCTTCCATAGCTGTCTAAGACTTCTTCATGGGACTCTGGCTGTATTCAAGCACCACAGCATAGCTCATTAAAATTTAACTTGAAAGAAAAGCAATGAACCTGCACAAGACAAAACTTCTGTACAACAACTTTATCCAAAAGTAAAAATGCAGGTGGATAGCACAGAAATAAGAAGTAAATAGATATGCATACCTGACAGACAAAAGATTTCTATAGACAGCAGGATCAAACGTGAAAACAACAACCATTTTATGGTAATGGTGCATAAAATTTGGATGGAG
>APH_4029
----------------------------------------------------------GAGATCAT---------------------------------------GGTGTATGTAGGTGATAGAGATCATGGTGTATGTGAGGTGATAGAGATCATAGTGTATGCGAGGTGATAAAGATCACAACTAGCGAAGATGCCATCAACGACGACCGGCCATACCCTATCACAAGCAGTTGCAGAGTGTGGATAAATGAGTGGAAAAAGGAGAAAGAAAGAAGCAATAGATGAACTGACAGCCATAAGCCTATTAAAATCCTTGGAAGAAACATTCACATGTAAGGCTGAGAAAAGGAACGTCGTTCCAAAATGTGTACCTAACGTGCATTTTTTGAATGTGTAAAATTAAAGTTCTTTTATAAAAACTATAGTTGTATTTTATTACAGTTTGCATATTAACTACAGAAGTAATTTCTTTATTCTAAGTAAAGTCATGACCATAATGCTCTGAAAAGTCTGTGAGAAAAAACAAAAAAACTCACGTTAAATTGAACTTGAAATTAAACTGCCACGTTGTGTAGCCTTGTGGGGATTTTCCATTTTCATCAAGAAATGTCAGACCCAACTGAATGATTTTCAGGAGGTCAACATTGCAACGCAGAAGCTGATATTGGTAATCAGCTGTGCTACGAAATTCACCGATAGGACGGGCGACAACTCCGGGAAATTCTGTGTCCTGAAATGAAAAAGAGGCCGGCGTTTAATGCCTTTAACATCAATCATTTCATGAGGAACACATACACAGGGAAGACAATATACATATAAATATATAAAGAAGTTCTCACGTACAAATAGCTAATTTTTTTTTATGAGTTCATTGAAAAAATTACCCAAGGAGCAGAATACTGCTCCTTGTGTAATTTTTTCTTCTGATAATTATCAGAAGTTATTTAAAAATCATCTTGCCACTATGAGATTTTGCAGTAGTTGCCATCTTCCATAGCTGTCTAAGACTTCTTCATGGGACTCTGGCTGTATTCAAGCACCACAGCATAGCTCATTAAAATTTAACTTGAAAGAAAAGCAATGAACCTGCACAAGACAAAACTTCTGTACAACAACTTTATCCAAAAGTAAAAATGCAGGTGGATAGCACCGAAATAAGAAGTAAATAGATATGCATACC----------------------------------------------------------------------------------------
>APH_5079
-----------------------------------------------------------------------------------------------------------------------------------------------------------------------------------------------------------------------------------------------------------------------------------------------------------------------------------------------------------------------------------------------------------------------------------------------------------------------------------------------TAAGTAAAGTCATGACCATAATGCTCTGAAAAGTCTGTGAGAAAAAAAAAAAAAACTCACGTTAAATTGAACTTGAAATTAAACTGCCACGTTGTGTAGCCTTGTGGGGATTTTCCATTTTCATCAAGAAATGTCAGACCCAACTGAATGATTTTCAGGAGGTCAACATTGCAACGCAGAAGCTGATATTGGTAATCAGCTGTGCTACGAAATTCACCGATAGGACGGGCGACAACTCCGGGAAATTCTGTGTCCTGAAATGAAAAAGAGGCCGGCGTTTAATGCCTTTAACATCAATCATTTCATGAGGAACACATACACAGGGAAGACAATATACATATAAATATATAAAGAAGTTCTCACGTACAAATAGCTAATTTTTTTTTATGAGTTCATTGAAAAAATTACCCAAGGAGCAGAATACTGCTCCTTGTGTAATTTTTTCTTCTGATAATTATCAGAAGTTATTTAAAAATCATCTTGCCACTATGAGATTTTGCAGTAGTTGCCATCTTCCATAGCTGTCTAAGACTTCTTCATGGGACTCTGGCTGTATTCAAGCACCACAGCATAGCTCATTAAAATTTAACTTGAAAGAAAAGCAATGAACCTGCACAAGACAAAACTTCTGTACAACAACTTTATCCAAAAGTAAAAAT-------------------------------------------------------------------------------------------------------------------------------------
>APH_3188
---------------------------------------------TGTGATGGTATGGCAGGTCATCGCTGATGGCATCTTCACTAGTTATGATCTCTGTTGCCTTGCGTACACAGGCGATAGAGATCATAGTGTATGTGGGGTGATAGAGATCAAGGTGTATGTGAGGTGATAAAGATCACAACTAGCGAAGATGCCATCAACGACGACCGGCCATACCCTATCACAAGCAGTTGCAGAGTGTGGATAAATGAGTGGAAAAAGGAGAAAGAAAGAAGCAATAGATGAACTGACAGCCATAAGCCTGTTAAAATCCTTGGAAGAAACATTCACATGTAAGGCTGAGAAAAGAAACGTCGTTCCAAAATGTGTACCTAACGTGTATTTTTTGAACGTGTAAAATTAAAGTTCTTTTATAAAAACTATAGTTGTATTTTATTACAGTTTGCATATTAACTACAGAAGCAATTTCTTTATTCTAAGTAAAGTCATGACCATAATGCTCTGAAAAGTCTGTGAG-AAAAAAAAAAAAACTCACGTTAAATTGAACTTGAAATTAAACTGCCACGTTGTGTAGCCTTGTGGGGATTTTCCATTTTCATCAAGAAATGTCAGACCCAACTGAATGATTTTCAGGAGGTCAACATTGCAACGCAGAAGCTGATATTGGTAATCAGCTGTGCTACGAAATTCACCGATAGGACGGGCGACAACTCCGGGGAATTCTGTGTCCTGAAATGAAAAAGAGGCCGGCGTTTAATGCCTTTAACATCAATCATTTCACGAGGAACACACACACAGGGAAGACAATATACATATAAATATATAAAGAAGTTCTCACGTACAAATAGCTAATTTTTTTTTATGAGTTCATTGAAAAAATTACCCAAGGAGCAGAATACTGCTCCTTGTGTAATTTTTTCTTCTGATAATTATCAGAAGTTATTTAAAAATCATCTTGCCACTATGAGATTTTGCAGTAGTTGCCACCTTCCATAGCTGTCTAAGACTTCTTCATGGGACTCTGGCTGTATTCAAGCACCACAGCATAGCTCATTAAAATTTAACTTGAAAGAAAAGCAATGAACCTGCACAAGACAAAACTTCTGTACAATAACTTTATCCAAAAGTAAAAATGCAGGTGGATAGCACAGAAATAAGAAGTAAACAGACATGCATACCTGACAGACAAAAGATTTCTATAGACAGCAGGATCAAGCGTGAAAACAACAACCATTTTATGGCTATGGTGCATAAAATTTGGATGGAG
>APH_0717
TTCTTTCTCTTTTTCCCACTCATTTATCCACACTCTCCAACTGCTTGTGACGGTATGGCAGGTCATCGCTGATGGCATCTTCACTAGTTATGATCTCTGTTGCCTTGCGTACACAGGCGATAGAGATCATAGTGTATGTGGGGTGATAGAGATCATGGTGTATGTGAGGTGATAAAGATCACAACTAGCGAAGATGCCATCAACGACGACCGGCCATACCCTATCACAAGCAGTTGCAGAGTGTGGATAAATGAGTGGAAAAAGGAGAAAGAAAGAAGCAATAGATGAACTGACAGCCATAAGCCTGTTAAAATCCTTGGAAGAAACATTCACATGTAAGGCTGAGAAAAGAAACGTCGTTCCAAAATGTGTACCTAACGTGTATTTTTTGAACGTGTAAAATTAAAGTTCTTTTATAAAAACTATAGTTGTATTTTATTACAGTTTGCATATTAACTACAGAAGCAATTTCTTTATTCTAAGTAAAGTCATGACCATAATGCTCTGAAAAGTCTGTGAAAAAAAAAAAAAAAACTCACGTTAAATTGAACTTGAAATTAAACTGCCACGTTGTGTAGCCTTGTGGGGATTTTCCATTTTCATCAAGAAATGTCAGACCCAACTGAATGATTTTCAGGAGGTCAACATTGCAACGCAGAAGCTGATATTGGTAATCAGCTGTGCTACGAAATTCACCGATAGGACGGGCGACAACTCCGGGGAATTCTGTGTCCTGAAATGAAAAAGAGGCCGGCGTTTAATGCCTTTAACATCAATCATTTCACGAGGAACACACACACAGGGAAGACAATATACATATAAATATATAAAGAAGTTCTCACGTACAAATAGCTAATTTTTTTTTATGAGTTCATTGAAAAAATTACCCAAGGAGCAGAATACTGCTCCTTGTGTAATTTTTTCTTCTGATAATTATCAGAAGTTATTTAAAAATCATCTTGCCACTATGAGATTTTGCAGTAGTTGCCACCTTCCATAGCTGTCTAAGACTTCTTCATGGGACTCTGGCTGTATTCAAGCACCACAGCATAGCTCATTAAAATTTAACTTGAAAGAAAAGCAATGAACCTGCACAAGACAAAACTTCTGTACAATAACTTTATCCAAAAGTAAAAATGCAGGTGGATAGCACAGAAATAAGAAGTAAAC-----------------------------------------------------------------------------------------------------
>APH_0674
TTCTTTCTCTTTTTCCCACTCATTTATCCACACTCTCCAACTGCTTGTGACGGTATGGCAGGTCATCGCTGATGGCATCTTCACTAGTTATGATCTCTGTTGCCTTGCGTACACAGGCGATAGAGATCATAGTGTATGTGGGGTGATAGAGATCATGGTGTATGTGAGGTGATAAAGATCACAACTAGCGAAGATGCCATCAACGACGACCGGCCATACCCTATCACAAGCAGTTGCAGAGTGTGGATAAATGAGTGGAAAAAGGAGAAAGAAAGAAGCAATAGATGAACTGACAGCCATAAGCCTGTTAAAATCCTTGGAAGAAACATTCACATGTAAGGCTGAGAAAAGAAACGTCGTTCCAAAATGTGTACCTAACGTGTATTTTTTGAACGTGTAAAATTAAAGTTCTTTTATAAAAACTATAGTTGTATTTTATTACAGTTTGCATATTAACTACAGAAGCAATTTCTTTATTCTAAGTAAAGTCATGACCATAATGCTCTGAAAAGTCTGTGAGAAAAAAAAAAAAAACTCACGTTAAATTGAACTTGAAATTAAACTGCCACGTTGTGTAGCCTTGTGGGGATTTTCCATTTTCATCAAGAAATGTCAGACCCAACTGAATGATTTTCAGGAGGTCAACATTGCAACGCAGAAGCTGATATTGGTAATCAGCTGTGCTACGAAATTCACCGATAGGACGGGCGACAACTCCGGGGAATTCTGTGTCCTGAAATGAAAAAGAGGCCGGCGTTTAATGCCTTTAACATCAATCATTTCACGAGGAACACACACACAGGGAAGACAATATACATATAAATATATAAAGAAGTTCTCACGTACAAATAGCTAATTTTTTTTTATGAGTTCATTGAAAAAATTACCCAAGGAGCAGAATACTGCTCCTTGTGTAATTTTTTCTTCTGATAATTATCAGAAGTTATTTAAAAATCACCTTGCCACTATGAGATTTTGCAGTAGTTGCCACCTTCCATAGCTGTCTAAGACTTCTTCATGGGACTCTGGCTGTATTCAAGCACCACAGCATAGCTCATTAAAATTTAACTTGAAAGAAAAGCAATGAACCTGCACAAGACAAAACTTCTGTACAATAACTTTATCCAAAAGTAAAAATGCAGGTGGATAGCACAGAAATAAGAAGTAAACAGACATGCATACCTGACAGACAAAAGATTTCTATAGACAGCAGGATCAAGCGTGAAAACAACAACCATTTTATGGCC------------------------
>APH_0185
TTCTTTCTCTTTTT-CCACACATTTATCCAC--TCTCCAACAGCTTGTTAAGGTATGGCAGGTCATAGCTGATGGCATCTTCACTAGTTATGATCTCTGTTGCCTTGCGTACACAGGCGATAGAGATCATAGTGTATGTGGGGTGATAGAGATCAAGGTGTATGTGAGGTGATAAAGATCACAACTAGCGAAGATGCCATCAACGACGACCGGCCATACCCTATCACAAGCAGTTGCAGAGTGTGGATAAATGAGTGGAAAAAGGAGAAAGAAAGAAGCAATAGATGAACTGACAGCCATAAGCCTGTTAAAATCCTTGGAAGAAACATTCACATGTAAGGCTGAGAAAAGAAACGTCGTTCCAAAATGTGTACCTAACGTGTATTTTTTGAACGTGTAAAATTAAAGTTCTTTTATAAAAACTATAGTTGTATTTTATTACAGTTTGCATATTAACTACAGAAGCAATTTCTTTATTCTAAGTAAAGTCATGACCATAATGCTCTGAAAAGTCTGTGAGAAAAAAAAAAAAAACTCACGTTAAATTGAACTTGAAATTAAACTGCCACGTTGTGTAGCCTTGTGGGGATTTTCCATTTTCATCAAGAAATGTCAGACCCAACTGAATGATTTTCAGGAGGTCAACATTGCAACGCAGAAGCTGATATTGGTAATCAGCTGTGCTACGAAATTCACCGATAGGACGGGCGACAACTCCGGGGAATTCTGTGTCCTGAAATGAAAAAGAGGCCGGCGTTTAATGCCTTTAACATCAATCATTTCACGAGGAACACACACACAGGGAAGACAATATACATATAAATATATAAAGAAGTTCTCACGTACAAATAGCTAATTTTTTTTTATGAGTTCATTGAAAAAATTACCCAAGGAGCAGAATACTGCTCCTTGTGTAATTTTTTCTTCTGATAATTATCAGAAGTTATTTAAAAATCACCTTGCCACTATGAGATTTTGCAGTAGTTGCCACCTTCCATAGCTGTCTAAGACTTCTTCATGGGACTCTGGCTGTATTCAAGCACCACAGCATAGCTCATTAAAATTTAACTTGAAAGAAAAGCAATGAACCTGCACAAGACAAAACTTCTGTACAATAACTTTATCCAAAAGTAAAAATGCAGGTGGATAGCACAGAAATAAGAAGTAAACAGACATGCATACCTGACAGACAAAAGATTTCTATAGACAGCAGGATCAAGCGTGAAAACAACAACCATTTTATGGCTATGGTGCATAAAATTTGGATGGAG
>APH_0186
TTCTTTCTCCTTTGCCCACTCATTTATCCACACTCTCCAACTGCTTGTGACGGTATGGCAGGTCATCGCTGATGGCATCTTCACTAGTTATGATCTCTGTTGCCTGGCGTACACAGGCGATAGAGATCATAGTGTATGTGGGGTGATAGAGATCATGGTGTATGTGAGGTGATAAAGATCACAACTAGCGAAGATGCCATCGACGACGACCGGCCATACCCTATCACAAGCAGTTGCAGAGTGTGGATAAATGAGTGGAAAAAGGAGAAAGAAAGAAGCAATAGATGAACTGACAGCCATAAGCCTGTTAAAATCCTTGGAAGAAACATTCACATGTAAGGCTGAGAAAAGGAACGTCGTTCCAAAATGTGTACCTAACGTGTATTTTTTGAACGTGTAAAATTAAAGTTCTTTTATAAAAACTATAGTTGTATTTTATTACAGTTTGCATATTAACTACAGAAGTAATTTCTTTATTCTAAGTAAAGTCATGACCATAATGCTCTGAAAAGTCTGTGA--AGAAAAAAAAAAACTCACGTTAAATTGAACTTGAAATTAAACTGCCACGTTGTGTAGCCTTGTGGGGATTTTCCATTTTCATCAAGAAATGTCAGACCCAACTGAATGATTTTCAGGAGGTCAACATTGCAACGCAGAAGCTGATATTGGTAATCAGCTGTGCTACGAAATTCACCGATAGGACGGGCGACAACTCCGGGGAATTCTGTGTCCTGAAATGAAAAAGAGGCCGGCGTTTAATGCCTTTAACATCAATCATTTCACGAGGAACACACACACAGGGAAGACAATATACATATAAATATATAAAGAAGTTCTCACATACAAATAGCTAATTTTTTTTTATGAGTTCATTGAAAAAATTACCCAAGGAGCAGAATACTGCTCCTTGTGTAATTTTTTCTTCTGATAATTATCAGAAGTTATTTAAAAATCATCTTGCCACTATGAGATTTTGCAGTAGTTGCCATCTTCCATAGCTGTCTAAGACTTCTTCATGGGACTCTGGCTGTATTCAAGCACCACAGCATAGCTCATTAAAATTTAACTTGAAAGAAAAGCAATGAACCTGCACAAGACAAAACTTCTGTACAATAACTTTATCCAAAAGTAAAAATGCAGGTGGATAGCACAGAAATAAGAAGTAAACAGACATGCATACCTGACAGACAAAAGATTTCTATAGACAGCAGGATCAAACGTGAAAACAACAACCATTTTATGGCTATGGTGCATAAAATTTGGATGGAG
>APH_0683
TTCTTTCTCTTTTTCCCACTCATTTATCCACACTCTCCAACTGCTTGTGACGGTATGGCAGGTCATCGCTGATGGCATCTTCACTAGTTATGATCTCTGTTGCCTTGCGTACACAGGCGATAGAGATCATAGTGTATGTGGGGTGATAGAGATCATGGTGTATGTGAGGTGATAAAGATCACAACTAGCGAAGATGCCATCAACGACGACCGGCCATACCCTATCACAAGCAGTTGCAGAGTGTGGATAAATGAGTGGAAAAAGGAGAAAGAAAGAAGCAATAGATGAACTGACAGCCATAAGCCTGTTAAAATCCTTGGAAGAAACATTCACATGTAAGGCTGAGAAAAGGAACGTCGTTCCAAAATGTGTACCTAACGTGTATTTTTTGAACGTGTAAAATTAAAGTTCTTTTATAAAAACTATAGTTGTATTTTATTACAGTTTGCATATTAACTACAGAAGTAATTTCTTTATTCTAAGTAAAGTCATGACCATAATGCTCTGAAAAGTCTGTGAGAAAAAAAAAAAAAACTCACGTTAAATTGAACTTGAAATTAAACTGCCACGTTGTGTAGCCTTGTGGGGATTTTCCATTTTCATCAAGAAATGTCAGACCCAACTGAATGATTTTCAGGAGGTCAACATTGCAACGCAGAAGCTGATATTGGTAATCAGCTGTGCTACGAAATTCACCGATAGGACGGGCGACAACTCCGGGGAATTCTGTGTCCTGAAATGAAAAAGAGGCCGGCGTTTAATGCCTTTAACATCAATCATTTCACGAGGAACACACACACAGGGAAGACAATATACATATAAATATATAAAGAAGTTCTCACATACAAATAGCTAATTTTTTTTTATGAGTTCATTGAAAAAATTACCCAAGGAGCAGAATACTGCTCCTTGTGTAATTTTTTCTTCTGATAATTATCAGAAGTTATTTAAAAATCATCTTGCCACTATGAGATTTTGCAGTAGTTGCCATCTTCCATAGCTGTCTAAGACTTCTTCATGGGACTCTGGCTGTATTCAAGCACCACAGCATAGCTCATTAAAATTTAACTTGAAAGAAAAGCAATGAACCTGCACAAGACAAAACTTCTGTACAATAACTTTATCCAAAAGTAAAAATGCAGGTGGATAGCACAGAAATAAGAAGTAAACAGACATGCATACCTGACAGACAAAAGATTTCTATAGACAGCAGGATCAAACGTGAAAACAACAACCATTTTATGGCTATGGTGCATAAAATTTGGATGGAG
>APH_0880
TTCTTTCTCTTTTTCCCACTCATTTATCCACACTCTCCAACTGCTTGTGACGGTATGGCAGGTCATCGCTGATGGCATCTTCACTAGTTATGATCTCTGTTGCCTTGCGTACACAGGCGATAGAGATCATAGTGTATGTGG--------------------------GGTGATAAAGATCACAACTAGCGAAGATGCCATCAACGACGACCGGCCATACCCTATCACAAGCAGTTGCAGAGTGTGGATAAATGAGTGGAAAAAGGAGAAAGAAAGAAGCAATAGATGAACTGACAGCCATAAGCCTGTTAAAATCCTTGGAAGAAACATTCACATGTAAGGCTGAGAAAAGGAACGTCGTTCCAAAATGTGTACCTAACGTGTATTTTTTGAACGTGTAAAATTAAAGTTCTTTTATAAAAACTATAGTTGTATTTTATTACAGTTTGCATATTAACTACAGAAGTAATTTCTTTATTCTAAGTAAAGTCATGACCATAATGCTCTGAAAAGTCTGTGAG---AAAAAAAAAAACTCACGTTAAATTGAACTTGAAATTAAACTGCCACGTTGTGTAGCCTTGTGGGGATTTTCCATTTTCATCAAGAAATGTCAGACCCAACTGAATGATTTTCAGGAGGTCAACATTGCAACGCAGAAGCTGATATTGGTAATCAGCTGTGCTACGAAATTCACCGATAGGACGGGCGACAACTCCGGGGAATTCTGTGTCCTGAAATGAAAAAGAGGCCGGCGTTTAATGCCTTTAACATCAATCATTTCACGAGGAACACACACACAGGGAAGACAATATACATATAAATATATAAAGAAGTTCTCACATACAAATAGCTAATTTTTTTTTATGAGTTCATTGAAAAAATTACCCAAGGAGCAGAATACTGCTCCTTGTGTAATTTTTTCTTCTGATAATTATCAGAAGTTATTTAAAAATCATCTTGCCACTATGAGATTTTGCAGTAGTTGCCATCTTCCATAGCTGTCTAAGACTTCTTCATGGGACTCTGGCTGTATTCAAGCACCACAGCATAGCTCATTAAAATTTAACTTGAAAGAAAAGCAATGAACCTGCACAAGACAAAACTTCTGTACAATAACTTTATCCAAAAGTAAAAATGCAGGTGGATAGCACAGAAATAAGAAGTAAACAGACATGCATACCTGACAGACAAAAGATTTCTATAGACAGCAGGATCAAACGTGAAAACAACAACCATTTTATGGCTATGGTGCATAAAATTTGGATGGAG
>APH_3191
TTCTTTCTCCTTTTTCCAGTCATTTATCCACATCCTCCAGCTGCTTGTGA--------TAGGGTATGGCAGATGGTATCTTCACTAGTTATGATCTCTGTTGCCTTGCGTACACAGGCGATAGAGATCACAGTGTATGTGGGGTGATAGAGATCATGGTGTATGTGAGGTGATAAAGATCACAACTAGCGAAGATGCCATCAACGACGACCGGCCATACCCTATCACAAGCAGTTGCAGAGTGTGGATAAATGAGTGGAAAAAGGAGAAAGAAAGAAGCAATAGATGAACTGACAGCCATAAGCCTGTTAAAATCCTTGGAAGAAACATTCACATGTAAGGCTGAGAAAAGGAACGTCGTTCCAAAATGTGTACCTAACGTGTATTTTTTGAACGTGTAAAATTAAAGTTCTTTTATAAAAACTATAGTTGTATTTTATTACAGTTTGCATATTAACTACAGAAGTAATTTCTTTATTCTAAGTAAAGTCATGACCATAATGCTCTGAAAAGTCTGTGAG-AAAAAAAAAAAAACTCACGTTAAATTGAACTTGAAATTAAACTGCCACGTTGTGTAGCCTTGTGGGGATTTTCCATTTTCATCAAGAAATGTCAGACCCAACTGAATGATTTTCAGGAGGTCAACATTGCAACGCAGAAGCTGATATTGGTAATCAGCTGTGCTACGAAATTCACCGATAGGACGGGCGACAACTCCGGGGAATTCTGTGTCCTGAAATGAAAAAGAGGCCGGCGTTTAATGCCTTTAACATCAATCATTTCACGAGGAACACACACACAGGGAAGACAATATACATATAAATATATAAAGAAGTTTTCACATACAAATAGCTAATTTTTTTTTATGAGTTCATTGAAAAAATTACCCAAGGAGCAGAATACTGCTCCTTGTGTAATTTTTTCTTCTGATAATTATCAGAAGTTATTTAAAAATCATCTTGCCACTATGAGATTTTGCAGTAGTTGCCATCTTCCATAGCTGTCTAAGACTTCTTCATGGGACTCTGGCTGTATTCAAGCACCACAGCATAGCTCATTAAAATTTAACTTGAAAGAAAAGCAATGAACCTGCACAAGACAAAACTTCTGTACAATAACTTTATCCAAAAGTAAAAATGCAGGTGGATAGCACAGAAATAAGAAGTAAACAGACATGCATAC-----------------------------------------------------------------------------------------
>APH_0136
---------------------------------TCTCCAACTGCTTGTGACGGTATGGCAGGTCATCGCTGATGGCATCTTCACTAGTTATGATCTCTGTTGCCTTGCGTACACAGGCGATAGAGATCATAGTGTATGTGGGGTGATAGAGATCATGGTGTATGTGAGGTGATAAAGATCACAACTAGCGAAGATGCCATCGACGACGACCGGCCATACCCTATCACAAGCAGTTGCAGAGTGTGGATAAATGAGTGGAAAAAGGAGAAAGAAAGAAGCAATAGATGAACTGACAGCCATAAGCCTGTTAAAATCCTTGGAAGAAACATTCACATGTAAGGCTGAGAAAAGGAACGTCGTTCCAAAATGTGTACCTAACGTGTATTTTTTGAACGTGTAAAATTAAAGTTCTTTTATAAAAACTATAGTTGTATTTTATTACAGTTTGCATATTAACTACAGAAGTAATTTCTTTATTCTAAGTAAAGTCATGACCATAATGCTCTGAAAAGTCTGTGAGAAAAAAAAAAAAAACTCACGTTAAATTGAACTTGAAATTAAACTGCCACGTTGTGTAGCCTTGTGGGGATTTTCCATTTTCATCAAGAAATGTCAGACCCAACTGAATGATTTTCAGGAGGTCAACATTGCAACGCAGAAGCTGATATTGGTAATCAGCTGTGCTACGAAATTCACCGATAGGACGGGCGACAACTCCGGGGAATTCTGTGTCCTGAAATGAAAAAGAGGCCGGCGTTTAATGCCTTTAACATCAATCATTTCACGAGGAACACACACACAGGGAAGACAATATACATATAAATATATAAAGAAGTTCTCACATACAAATAGCTAATTTTTTTTTATGAGTTCATTGAAAAAATTACCCAAGGAGCAGAATACTGCTCCTTGTGTAATTTTTTCTTCTGATAATTATCAGAAGTTATTTAAAAATCATCTTGCCACTATGAGATTTTGCAGTAGTTGCCATCTTCCATAGCTGTCTAAGACTTCTTCATGGGACTCTGGCTGTATTCAAGCACCACAGCATGGCTCATTAAAATTTAACTTGAAAGAAAAGCAATGAACCTGCACAAGACAAAACTTCTGTACAATAACTTTATCCAAAAGTAAAAATGCAGGTGGATAGCACAGAAATAAGAAGTAAACAGACATGCATACCTGACAGACAAAAGATTTCTATAGACAGCAGGATCAAACGTGAAAACAACAACCATTTTATGGCTATGGTGCATAAAATTTGGATGGAG
>APH_0622
TTCTTTCTCTTTTTCCCACTCATTTATCCACACTCTCCAACTGCTTGTGACGGTATGGCAGGTCATCGCTGATGGCATCTTCACTAGTTATGATCTCTGTTGCCTTGCGTACACAGGCGATAGAGATCATAGTGTATGTGGGGTGATAGAGATCATGGTGTATGTGAGGTGATAAAGATCACAACTAGCGAAGATGCCATCGACGACGACCGGCCATACCCTATCACAAGCAGTTGCAGAGTGTGGATAAATGAGTGGAAAAAGGAGAAAGAAAGAAGCAATAGATGAACTGACAGCCATAAGCCTGTTAAAATCCTTGGAAGAAACATTCACATGTAAGGCTGAGAAAAGGAACGTCGTTCCAAAATGTGTACCTAATGTGTATTTTTTGAACGTGTAAAATTAAAGTTCTTTTATAAAAACTATAGTTGTATTTTATTACAGTTTGCATATTAACTACAGAAGTAATTTCTTTATTCTAAGTAAAGTCATGACCATAATGCTCTGAAAAGTCTGTGAGAAAAAAAAAAAAAACTCACGTTAAATTGAACTTGAAATTAAACTGCCACGTTGTGTAGCCTTGTGGGGATTTTCCATTTTCATCAAGAAATGTCAGACCCAACTGAATGATTTTCAGGAGGTCAACATTGCAACGCAGAAGCTGATATTGGTAATCAGCTGTGCTACGAAATTCACCGATAGGACGGGCGACAACTCCGGGGAATTCTGTGTCCTGAAATGAAAAAGAGGCCGGCGTTTAATGCCTTTAACATCAATCATTTCACGAGGAACACACACACAGGGAAGACAATATACATATAAATATATAAAGAAGTTCTCACATACAAATAGCTAATTTTTTTTTATGAGTTCATTGAAAAAATTACCCAAGGAGCAGAATACTGCTCCTTGTGTAATTTTTTCTTCTGATAATTATCAGAAGTTATTTAAAAATCATCTTGCCACTATGAGATTTTGCAGTAGTTGCCATCTTCCATAGCTGTCTAAGACTTCTTCATGGGACTCTGGCTGTATTCAAGCACCACAGCATAGCTCATTAAAATTTAACTTGAAAGAAAAGCAATGAACCTGCACAAGACAAAACTTCTGTACAATAACTTTATCCAAAAGTAAAAATGCAGGTGGATAGCACAGAAATAAGAAGTAAACAGACATGCATACCT---------------------------------------------------------------------------------------
>APH_4021
----------------------------------------------------------TGAGTTATTTCT-----------------------TATCTGTTTCTTAAT-------------------------------------------------------------------------------------------------------------------------------------------TACGTGACTG--------------------------------CTGATATCAATATG-------------TTGGAAGAAACATTCACATGTAAGGCTGAGAAAAGGAACGTCGTTCCAAAATGTGTACCTAACGTGTATTTTTTGAACGTGTAAAATTAAAGTTCTTTTATAAAAACTATAGTTGTATTTTATTACAGTTTGCATATTAACTACAGAAGTAATTTCTTTATTCTAAGTAAAGTCATGACCATAATGCTCTGAAAAGTCTGTGAG-AAAAAAAAAAAAACTCACGTTAAATTGAACTTGAAATTAAACTGCCACGTTGTGTAGCCTTGTGGGGATTTTCCATTTTCATCAAGAAATGTCAGACCCAACTGAATGATTTTCAGGAGGTCAACATTGCAACGCAGAAGCTGATATTGGTAATCAGCTGTGCTACGAAATTCACCGATAGGACGGGCGACAACTCCGGGGAATTCTGTGTCCTGAAATGAAAAAGAGGCCGGCGTTTAATGCCTTTAACATCAATCATTTCACGAGGAACACACACACAGGGAAGACAATATACATATAAATATATAAAGAAGTTTTCACATACAAATAGCTAATTTTTTTTTATGAGTTCATTGAAAAAATTACCCAAGGAGCAGAATACTGCTCCTTGTGTAATTTTTTCTTCTGATAATTATCAGAAGTTATTTAAAAATCATCTTGCCACTATGAGATTTTGCAGTAGTTGCCATCTTCCATAGCTGTCTAAGACTTCTTCATGGGACTCTGGCTGTATTCAAGCACCACAGCATAGCTCATTAAAATTTAACTTGAAAGAAAAGCAATGAACCTGCACAAGACAAAACTTCTGTACAATAACTTTATCCAAAAGTAAAAATGCAGGTGGATAGCACAGAAATAAGAAGTAAACAGACATGCATACCTGACAGACAAAAGATTTCTATAGACAGCAGGATCAAACGTGAAAACAACAACCATTTTATGGCTATGGTGCATAAAATTTGGATGGAG
>APH_1602
TTCTTTCTCTTTTTCCCACTCATTTATCCACACTCTCCAACTGCTTGTGACGGTATGGCAGGTCATCGCTGATGGCATCTTCACTAGTTATGATCTCTGTTGCCTTGCGTACACAGGCGATAGAGATCATAGTGTATGTGGGGTGATAGAGATCATGGTGTATGTGAGGTGATAAAGATCACAACTAGCGAAGATGCCATCGACGACGACCGGCCATACCCTATCACAAGCAGTTGCAGAGTGTGGATAAATGAGTGGAAAAAGGAGAAAGAAAGAAGCAATAGATGAACTGACAGCCATAAGCCTGTTAAAATCCTTGGAAGAAACATTCACATGTAAGGCTGAGAAAAGGAACGTCGTTCCAAAATGTGTACCTAACGTGTATTTTTTGAACGTGTAAAATTAAAGTTCTTTTATAAAAACTATAGTTGTATTTTATTACAGTTTGCATATTAACTACAGAAGTAATTTCTTTATTCTAAGTAAAGTCATGACCATAATGCTCTGAAAAGTCTGTGAGAAAAAAAAAAAAAACTCACGTTAAATTGAACTTGAAATTAAACTGCCACGTTGTGTAGCCTTGTGGGGATTTTCCATTTTCATCAAGAAATGTCAGACCCAACTGAATGATTTTCAGGAGGTCAACATTGCAACGCAGAAGCTGATATTGGTAATCAGCTGTGCTACGAAATTCACCGATAGGACGGGCGACAACTCCGGGGAATTCTGTGTCCTGAAATGAAAAAGAGGCCGGCGTTTAATGCCTTTAACATCAATCATTTCACGAGGAACACACACACAGGGAAGACAATATACATATAAATATATAAAGAAGTTCTCACATACAAATAGCTAATTTTTTTTTATGAGTTCATTGAAAAAATTACCCAAGGAGCAGAATACTGCTCCTTGTGTAATTTTTTCTTCTGATAATTATCAGAAGTTATTTAAAAATCATCTTGCCACTATGAGATTTTGCAGTAGTTGCCATCTTCCATAGCTGTCTAAGACTTCTTCATGGGACTCTGGCTGTATTCAAGCACCACAGCATAGCTCATTAAAATTTAACTTGAAAGAAAAGCAATGAACCTGCACAAGACAAAACTTCTGTACAATAACTTTATCCAAAAGTAAAAATGCAGGTGGATAGCACAGAAATAAGAAGTAAACAGACATGCATACCTGACAGACAAAAGATTTCTATAGACAGCAGGATCAAACGTGAAAACAACAACCATTTTATGGCTATGGTGCATAAAATTTGGATGGAG
>APH_3177
TTCTTTCTCTTTTTCCCACTCATTTATCCACACTCTCCAACTGCTTGTGACGGTATGGTAGGTCATCGCTGATGGCATCTTCACTAGTTATGATCTCTGTTGCCTTGCGTACACAGGCGATAGAGATCATAGTGTATGTGGGGTGATAGAGATCATGGTGTATGTGAGGTGATAAAGATCACAACTAGCGAAGATGCCATCGACGACGACCGGCCATACCCTATCACAAGCAGTTGCAGAGTGTGGATAAATGAGTGGAAAAAGGAGAAAGAAAGAAGCAATAGATGAACTGACAGCCATAAGCCTGTTAAAATCCTTGGAAGAAACATTCACATGTAAGGCTGAGAAAAGGAACGTCGTTCCAAAATGTGTACCTAACGTGTATTTTTTGAACGTGTAAAATTAAAGTTCTTTTATAAAAACTATAGTTGTATTTTATTACAGTTTGCATATTAACTACAGAAGTAATTTCTTTATTCTAAGTAAAGTCATGACCATAATGCTCTGAAAAGTCTGTGAG------AAAAAAAACTCACGTTAAATTGAACTTGAAATTAAACTGCCACGTTGTGTAGCCTTGTGGGGATTTTCCATTTTCATCAAGAAATGTCAGACCCAACTGAATGATTTTCAGGAGGTCAACATTGCAACGCAGAAGCTGATATTGGTAATCAGCTGTGCTACGAAATTCACCGATAGGACGGGCGACAACTCCGGGGAATTCTGTGTCCTGAAATGAAAAAGAGGCCGGCGTTTAATGCCTTTAACATCAATCATTTCACGAGGAACACACACACAGGGAAGACAATATACATATAAATATATAAAGAAGTTCTCACATACAAATAGCTAATTTTTTTTTATGAGTTCATTGAAAAAATTACCCAAGGAGCAGAATACTGCTCCTTGTGTAATTTTTTCTTCTGATAATTATCAGAAGTTATTTAAAAATCATCTTGCCACTATGAGATTTTGCAGTAGTTGCCATCTTCCATAGCTGTCTAAGACTTCTTCATGGGACTCTGGCTGTATTCAAGCACCACAGCATAGCTCATTAAAATTTAACTTGAAAGAAAAGCAATGAACCTGCACAAGACAAAACTTCTGTACAATAACTTTATCCAAAAGTAAAAATGCAGGTGGATAGCACAGAAATAAGAAGTAAACAGACATGCATACCTGACAGACAAAAGATTTCTATAGACAGCAGGATCAAACGTGAAAACAACAACCATTTTATGGCTATGGTGCATAAAATTTGGATGGAG
>APH_0723
----------------------------------------------------------------------------------ACTAGTTATGATCTCTGTTGCCTTGCGTACACAGGCGATAGAGATCATAGTGTATGTGGGGTGATAGAGATCATGGTGTATGTGAGGTGATAAAGATCACAACTAGCGAAGATGCCATCGACGACGACCGGCCATACCCTATCACAAGCAGTTGCAGAGTGTGGATAAATGAGTGGAAAAAGGAGAAAGAAAGAAGCAATAGATGAACTGACAGCCATAAGCCTGTTAAAATCCTTGGAAGAAACATTCACATGTAAGGCTGAGAAAAGGAACGTCGTTCCAAAATGTGTACCTAACGTGTATTTTTTGAACGTGTAAAATTAAAGTTCTTTTATAAAAACTATAGTTGTATTTTATTACAGTTTGCATATTAACTACAGAAGTAATTTCTTTATTCTAAGTAAAGTCATGACCATAATGCTCTGAAAAGTCTGTGAGAAAAAAAAAAAAAACTCACGTTAAATTGAACTTGAAATTAAACTGCCACGTTGTGTAGCCTTGTGGGGATTTTCCATTTTCATCAAGAAATGTCAGACCCAACTGAATGATTTTCAGGAGGTCAACATTGCAACGCAGAAGCTGATATTGGTAATCAGCTGTGCTACGAAATTCACCGATAGGACGGGCGACAACTCCGGGGAATTCTGTGTCCTGAAATGAAAAAGAGGCCGGCGTTTAATGCCTTTAACATCAATCATTTCACGAGGAACACACACACAGGGAAGACAATATACATATAAATATATAAAGAAGTTCTCACATACAAATAGCTAATTTTTTTTTATGAGTTCATTGAAAAAATTACCCAAGGAGCAGAATACTGCTCCTTGTGTAATTTTTTCTTCTGATAATTATCAGAAGTTATTTAAAAATCATCTTGCCACTATGAGATTTTGCAGTAGTTGCCATCTTCCATAGCTGTCTAAGACTTCTTCATGGGACTCTGGCTGTATTCAAGCACCACAGCATAGCTCATTAAAATTTAACTTGAAAGAAAAGCAATGAACCTGCACAAGACAAAACTTCTGTACAATAACTTTATCCAAAAGTAAAAATGCAGGTGGATAGCACAGAAATAAGAAGTAAACAGACATGCATACCTGACAGACAAAAGATTTCTATAGACAGCAGGATCAAACGTGAAAACAACAACCATTTTATGGCTATGGTGCATAAAATTTGGATGGAG
>APH_1438
----------------------------------------------------------------------------------------------------------------------------------------------------------------------------------------------------------------------------------------------------------------------------------------------------------------------------------------------------------------------------------------------------------------------------------------------------TATTACAGTTTGCATATTAACTACAGAAGTAATTTCTTTATTCTAAGTAAAGTCATGACCATAATGCTCTGAAAAGTCTGTGAG--AAAAAAAAAAAACTCACGTTAAATTGAACTTGAAATTAAACTGCCACGTTGTGTAGCCTTGTGGGGATTTTCCATTTTCATCAAGAAATGTCAGACCCAACTGAATGATTTTCAGGAGGTCAACATTGCAACGCAGAAGCTGATATTGGTAATCAGCTGTGCTACGAAATTCACCGATAGGACGGGCGACAACTCCGGGGAATTCTGTGTCCTGAAATGAAAAAGAGGCCGGCGTTTAATGCCTTTAACATCAATCATTT---------------------------------------------------------------------------------------------------------------------------------------------------------------------------------------------------------------------------------------------------------------------------------------------------------------------------------------------------------------------------------------------------------------------------------------------------------------------------------------------------------
