# Supplementary material for: ﻿Discovery of a new tarantula species from the Madrean Sky Islands and the first documented instance of syntopy between two montane endemics (Araneae, Theraphosidae, Aphonopelma): a case of prior mistaken identity
Source: Zookeys. 2024 Aug 16;1210:61–98. doi: 10.3897/zookeys.1210.125318 (PMC11344175; doi:10.3897/zookeys.1210.125318)
Supplement: Supplementary material 8 — Phylogenomics files [file zookeys-1210-061_article-125318__-s008.zip › Suppl8/individual_UCE_loci/sl_realigned_uce_2001727.fas]

>APH_1357
---------------------------------------------------------------------------------------------------------------------------------------ACGCACTTTGTGGAAA--AAAAACACACAC---------ACACACG-----------------------------------------------------------------------------------------------------AAGCACCAT-----------------------------------------------------------------------------------GAAGGAAAC-------------------------------------------ATGCAATCCCGATAAAAACTGT-------------------------CAGAAATACTCATGC-------------------------------------TACGTGCTATGTTTTTTTTTCAGGATGCTGTTCGCCTTTAGGCTTAATGACAGGGAAAGTTCAAGACTGGCAAATAGGCGTCAGTTCGTCTGTTGATAGTAGTAAGGATCCTGGGTGTCACGTGCGCTATGCCAGGATCTTCCAGCCTAACGGTCGTGCG---------------------------------------------------------------------------------------------------------------------------------------------------------------------------------------------------------------------------------------------------------------------------------------------------------------------------------------------------------------------
>APH_4024
GCTAAAAGTTAATGAAATGAGTTTATGCTGATCGATTAAAACCCAGCACTGCTGATGAGACCTTAACGTTAAAAAACCCGTACAGTGCATTGTTTTACTGTCTAAGCATAATCTTCATGCTTACTTTTACCAATAACGCCATCTAACGGAATTAATATCACACACTGCTGTTTAACGCACGTTCTTTTGTTTTTTTTTTTCATCAAACTTCTCAACTCTGTAGTGCTTTAATTTCGTCAGTACGCTACTAACTACTAGAAGAAGCTAGTAGGATACTACCGAAAGTACTGTTGACGTGTAAAGGTTGTTAATGAACTACTTGCATCAAACATCAGGGTTTGAGTTAATTTTCAACATTCAGGATTTTATGTGTCGCAGGTAACACCCCTCTAGCCTCATGGAAGCTAAAGTACTTAGAGGGGGGAAATACCTCCCCGGAACAGCCAGTATCGCCCAGTTTTAACGTTGGTTTACAAAAAGATTCTCACATGAACACATTGTTATTATGACTGTTGTTGCTATTAGTATTTACTATGTTTTTTTTTCAGGGTGCTGTTCTCCTTTAGGCTTAATGACAGGGAAAGTTCAAGACTGGCAAATAGGCGTCAGTTCGTCTGTTGATAGTAGTAAGGATCCTGGGTGTCACGTGCGCTATGCCAGGATCTTCCAGCCTAACGGTCGTGCGTGGTGCGCAGGTAAAAGAGCAGCTATGGAGTGGATACAGGTCGATCTAGGCGTCGCTGCCACGGTTAGTAAATTTTACTCTTGAAGTACTGGTGTTAATTGTCATCGGGAAGGGACAAGATTCAGTATACTTAACTCATGTTTATATTAGGTTGATGCATAAGATCGTGCCGTTTTATTTCAGGTTGCATTTGCGGGATAATAGCGATAGTGTAGATGAACCGTTGTATATCAAAATGTAGCTTGTACTATTGTGTATTCAGCTCAAATAGCGTTGCGTGATTGTGATCCATGGTTTTTGTCTTGACAGGTCCGGAAGTATGGAGTGTAGGTTGACAAGAAGGTCCATTTCCGACAT
>APH_5001
GCTAAAAGTTAATGAAATGAGTTTATGCTGATCGATTAAAACCCAGCACTGCTGATGAGACCTTAACGTTAAAAAACCCGTACAGTGCATTGTTTTACCGTATAAGCATAATCTTCATGCTTACTTTTACCAATAACGCCATCTAACGGAATTAATATCACACACTGCTGTTTAACGCACGTTCTTTTGTTTTTTTTTTTCATCAAACTTCTCAACTCTGTAGTGCTTTAATTTCGTCAGTACGCTACTAACTACTAGAAGAAGCTAGTAGGATACTACCGAAAGTACTGTTGACGTGTAAAGGTTGTTAATGAACTACTTGCATCAAACATCAGGGTTTGAGTTAATTTTCAACATTCAGGATTTTATGTGTCGCAGGTAACACCCCTCTAGCCTCATGGAAGCTAAAGTACTTAGAGGGGGGAAATACCTCCCCGGAACAGCCAGTATCGCCCAGTTTTAACGTTGGTTTACAAAAAGATTCTCACATGAACACATTGTTATTATGACTGTTGTTGCTATTAGTATTTACTATGTTTTTTTTTCAGGGTGCTGTTCTCCTTTAGGCTTAATGACAGGGAAAGTTCAAGACTGGCAAATAGGCGTCAGTTCGTCTGTTGATAGTAGTAAGGATCCTGGGTGTCACGTGCGCTATGCCAGGATCTTCCAGCCTAACGGTCGTGCGTGGTGCGCAGGTAAAAGAGCAGCTATGGAGTGGATACAGGTCGATCTAGGCGTCGCTGCCACGGTTAGTAAATTTTACTCTTGAAGTACTGGTGTTAATTGTCATCGGGAAGGGACAAGATTCAGTATACTTAACTCATGTTTATATTAGGTTGATGCATAAGATCGTGCCGTTTTATTTCAGGTTGCATTTGCGGGATAATAGCGATAGTGTAGATGAACCGTTGTATATCAAAATGTAGCTTGTACTATTGTGTATTCAGCTCAAATAGCGTTGCGTGATTGTGATCCATGGTTTTTGTCTTGACAGGTCCGGAAGTATGGAGTGTAGGTTGACAAGAAGGTCCATTTCCGACAT
>APH_4029
GCTAAAAGTTAATGAAATGCGTTTATGCTGATCGATTAAAACCCCGCACTGCTGATGAGACCTTAACGTTAAAAAACCCGTACAGTGCATTGTTTCACTGTATAAGCATAATCTTCATGCTTACTTTTACCAATAACGCCATCTAACGGAATTAATATCACACACTGCTGTTTAACGCACGTTCTTTTGTTTTTTTTTTTCATCAAACTTCTCAACTCTGTAGTGCTTTAATTTCGTCAGTACGCTACTAACTACTAGAAGAAGCTAGTAGGATACTACCGAAAGTACTGTTGACGTGTAAAGGTTGTTAATGAACTACTTGCATCAAACATCAGGGTTTGAGTTAATTTTCAACATTCAGGATTTTATGTGTCGCAGGTAACACCCCTCTAGCCTCATGGAAGCTAAAGTACTTAGAGGGGGGAAATACCTCCCCGGAACAGCCAGTATCGCCCAGTTTTAACGTTGGTTTACAAAAAGATTCTCACATGAACACATTGTTATTATGACTGTTGTTGCTATTAGTATTTACTATGTTTTTTTTTCAGGGTGCTGTTCTCCTTTAGGCTTAATGACAGGGAAAGTTCAAGACTGGCAAATAGGCGTCAGTTCGTCTGTTGATAGTAGTAAGGATCCTGGGTGTCACGTGCGCTATGCCAGGATCTTCCAGCCTAACGGTCGTGCGTGGTGCGCAGGTAAAAGAGCAGCTATGGAGTGGATACAGGTCGATCTAGGCGTCGCTGCCACGGTTAGTAAATTTTACTCTTGAAGTACTGGTGTTAATTGTCATCGGGAAGGGACAAGATTCAGTATACTTAACTCATGTTTATATTAGGTTGATGCATAAGATCGTGCCGTTTTATTTCAGGTTGCATTTGCGGGATAATAGCGATAGTGTAGATGAACCGTTGTATATCAAAATGTAGCTTGTACTATTGTGTATTCAGCTCAAATAGCGTTGCGTGATTGTGATCCATGGTTTTTGTCTTGACAGGTCCGGAAGTATGGAGTGTAGGTTGACAAGAAGGTCCATTTCCGACAT
>APH_4005
GCTAAAAGTTAATGAAATGAGTTTATGCTGATCGATTAAAACCCAGCACTGCTGATGAGACCTTAACGTTAAAAAACCCGTACAGTGCATTGTTTTACTGTCTAAGCATAATCTTCATGCTTACTTTTACCAATAACGCCATCTAACGGAATTAATATCACACACTGCTGTTTAACGCACGTTCTTTTGTTTTTTTTTTTCATCAAACTTCTCAACTCTGTAGTGCTTTAATTTCGTCAGTACGCTACTAACTACTAGAAGAAGCTAGTAGGATACTACCGAAAGTACTGTTGACGTGTAAAGGTTGTTAATGAACTACTTGCATCAAACATCAGGGTTTGAGTTAATTTTCAACATTCAGGATTTTATGTGTCGCAGGTAACACCCCTCTAGCCTCATGGAAGCTAAAGTACTTAGAGGGGGGAAATACCTCCCCGGAACAGCCAGTATCGCCCAGTTTTAACGTTGGTTTACAAAAAGATTCTCACATGATCACATTGTTATTATGACTGTTGTTGCTATTAGTATTTACTATGTTTTTTTTTCAGGGTGCTGTTCTCCTTTAGGCTTAATGACAGGGAAAGTTCAAGACTGGCAAATAGGCGTCAGTTCGTCTGTTGATAGTAGTAAGGATCCTGGGTGTCACGTGCGCTATGCCAGGATCTTCCAGCCTAACGGTCGTGCGTGGTGCGCAGGTAAAAGAGCAGCTATGGAGTGGATACAGGTCGATCTAGGCGTCGCTGCCACGGTTAGTAAATTTTACTCTTGAAGTACTGGTGTTAATTGTCATCGGGAAGGGACAAGATTCAGTATACTTAACTCATGTTTATATTAGGTTGATGCATAAGATCGTGCCGTTTTATTTCAGGTTGCTTTTGCAGGATAATAGCGATGGTGTAGATGAACCGTTGTATATCAAAATGTAGCTTGTACTATTGTGTATCCAGCTCAAATTGCGTTGCGTGATTGTGATCCATGGTTTTTGTCTTAACAGGTCCGGAAGTATGGAGTGTAGGTTGACAAGAAGGTCCATTTCCGACAT
>APH_1602
GCTAAAAGTTAATGAAATGAGTTTATGCTGATCGATTAAAACCCAGCACTGCTGATGAGACCTTAACGCTAAAAAACCTGTACAGTGCGTTGTTTTACTATCTAAGCATAATCTTCATGCTTACTTTTACCAATAACGCCATCTAACGGAATTAATATCACACACTGCTGTTTAACGCACGTTCTTTTTTTTATTTTTTTCATCAAACTTTTCAACTCTGTAGTGCTTTACTTTCGTCAGTACCCTATTAACTACTAGAAGAAGCTAGTAGGATACTACCGAAAGTACTATTGACGTGTAAAGGTTGTTAATGAACTACTTGCATCAAACATCAGGGTTTAAGTTAATTTTCAACATTCAGGATTTTATGTGACGCAGGTAACACCCCTCTAGCCTCATGGAAGCTAAAGTACTTAGAGGGAGGAAATACCGCCCCGGAACAGCCAGTATCGCCGAGTTTTAACGTTGGTTTACAAAAAGATTCTCACATGAACACATTGTTATTATGACTGTTGTTGCTATTAGTATTTACTATGTTTTTTTTTCAGGATGCTGTTCACCTTTAGGCTTAATGACAGGGAAAGTTCAAGACTGGCAAATAGGCGTCAGTTCGTCTGTTGATAGTAGTAAGGATCCTGGGTGTCACGTGCGCTATGCCAGGATCTTCCAGCCTAACGGTCGTGCGTGGTGCGCAGGTAAAAGAGCAGCTATGGAGTGGATACAGGTCGATCTAGGCGTCGCTGCCACGGTTAGTAAATTTTACTCTTGAAGTACTGGTGTTAATTGTCATCGGGAAGGGACAAGATTCAGTATACTTAACTCATGTTTATATTAGGTTGATGCATAAGATCGTGCCGTTTTATTTCAGGTTGCATTTGCGGGATAATAGCGATAGTGTAGATGAACCGTTGTATATCAAAATGTAGCTTGTACTATTGTGTATTCAGCTCAAATGGCGTTGCGTGATTGTGATCCATGGTTTTTGTCTTGACAGGTCCGGAAGTATGGAGTGTGGGTTGACAAGAAGGTCCATTTCCGACAT
>APH_3188
GCTAAAAGTTAATGAAATGAGTTTATGCTGATCGATTAAAACCCAGCACTGCTGATGAGACCTTAACGTTAAAAAACCCGTACAGTGCATTGTTTTACTGTCTAAGCATAATCTTCATGCTTACTTTTACCAATAACGCCATTTAACGGAATTAATATTACACACTGCTGTTTAACGCACGTTCTTTTTTTTATTTTTTTCATCAAACTTTTCAACTCTGTAGTGCTTTACTTTCGTCAGTACTATACTAACTACTAGAAGAAGCTAGTAGGATACTACGGAAAGTACTATTGACGTGTAAAGGTTGTTAATGAACTACTTGCATCAAACATCAGGGTTTAAGTTAATTTTCAACATTCAGGATTTTATGTGACGCAGGTAACACCCCTCTAGCCTCATGGAAGCTAAAGTACTTAGAGGGAGGAAATACCGCCCCGGAACAGCCAGTATCGCCGAGTTTTAACGTTGGTTTACAAAAAGATTCTCACATGAACACATTGTTATTATGACTGTTGTTGCTATTAGTATTTACTATGTTTTTTTTTCAGGGTGCTGTTCGCCTTTAGGCTTAATGACAGGGAAAGTTCAAGACTGGCAAATAGGCGTCAGTTCGTCTGTTGATAGTAGTAAGGATCCTGGGTGTCACGTGCGCTATGCCAGGATCTTCCAGCCTAACGGTCGTGCGTGGTGCGCAGGTAAAAGAGCAGCTATGGAGTGGATACAGGTCGATCTAGGCGTCGCTGCCACGGTTAGTAAATTTTACTCTTGAAGTACTGGTGTTAATTGTCATCGGGAAGGGACAAGATTCAGTATACTTAACTCATGTTTATATTAGGTTGATGCATAAGATCGTGCCGTTTTATTTCAGGTTGCATTTGCGGGATAATAGCGATAGTGTAGATGAACCGTTGTATATCAAAATGTAGCTTGTACTATTGTGTATTCAGCTCAAATGGCGTTGCGTGATTGTGATCCATGGTTTTTGTCTTGACAGGTCCGGAAGTATGGAGTGTAGGTTGACAAGAAGGTCCATTTCCGACAT
>APH_0674
-----------------------------------------------------GATGAGACCTTAACGTTAAAAAACCCGTACAGTGCATTGTTTTACTGTCTAAGCATAATCTTCATGCTTACTTTTACCAATAACGCCATTTAACGGAATTAATATTACACACTGCTGTTTAACGCACGTTCTTTTTTTTATTTTTTTCATCAAACTTTTCAACTCTGTAGTGCTTTACTTTCGTCAGTACTATACTAACTACTAGAAGAAGCTAGTAGGATACTACGGAAAGTACTATTGACGTGTAAAGGTTGTTAATGAACTACTTGCATCAAACATCAGGGTTTAAGTTAATTTTCAACATTCAGGATTTTATGTGACGCAGGTAACACCCCTCTAGCCTCATGGAAGCTAAAGTACTTAGAGGGAGGAAATACCGCCCCGGAACAGCCAGTATCGCCGAGTTTTAACGTTGGTTTACAAAAAGATTCTCACATGAACACATTGTTATTATGACTGTTGTTGCTATTAGTATTTACTATGTTTTTTTTTCAGGGTGCTGTTCGCCTTTAGGCTTAATGACAGGGAAAGTTCAAGACTGGCAAATAGGCGTCAGTTCGTCTGTTGATAGTAGTAAGGATCCTGGGTGTCACGTGCGCTATGCCAGGATCTTCCAGCCTAACGGTCGTGCGTGGTGCGCAGGTAAAAGAGCAGCTATGGAGTGGATACAGGTCGATCTAGGCGTCGCTGCCACGGTTAGTAAATTTTACTCTTGAAGTACTGGTGTTAATTGTCATCGGGAAGGGACAAGATTCAGTATACTTAACTCATGTTTATATTAGGTTGATGCATAAGATCGTGCCGTTTTATTTCAGGTTGCATTTGCGGGATAATAGCGATAGTGTAGATGAACCGTTGTATATCAAAATGTAGCTTGTACTATTGTGTATTCAGCTCAAATGGCGTTGCGTGATTGTGATCCATGGTTTTTGTCTTGACAGGTCCGGAAGTATGGAGTGTAGGTTGACAAGAAGGTCCATTTCCGACAT
>APH_0186
GCTAAAAGTTAATGAAATGAGTTTATGCTGATCGATTAAAACCCAGCACTGCTGATGAGACCTTAACGTTAAAAAACCCGTACAGTGCATTGTTTTACTGTCTAAGCATAATCTTCATGCTTACTTTTACCAATAACGCCATTTAACGGAATTAATATTACACACTGCTGTTTAACGCACGTTCTTTTTTTTATTTTTTTCATCAAACTTTTCAACTCTGTAGTGCTTTACTTTCGTCAGTACTATACTAACTACTAGAAGAAGCTAGTAGGATACTACGGAAAGTACTATTGACGTGTAAAGGTTGTTAATGAACTACTTGCATCAAACATCAGGGTTTAAGTTAATTTTCAACATTCAGGATTTTATGTGACGCAGGTAACACCCCTCTAGCCTCATGGAAGCTAAAGTACTTAGAGGGAGGAAATACCGCCCCGGAACAGCCAGTATCGCCGAGTTTTAACGTTGGTTTACAAAAAGATTCTCACATGAACACATTGTTATTATGACTGTTGTTGCTATTAGTATTTACTATGTTTTTTTTTCAGGGTGCTGTTCGCCTTTAGGCTTAATGACAGGGAAAGTTCAAGACTGGCAAATAGGCGTCAGTTCGTCTGTTGATAGTAGTAAGGATCCTGGGTGTCACGTGCGCTATGCCAGGATCTTCCAGCCTAACGGTCGTGCGTGGTGCGCAGGTAAAAGAGCAGCTATGGAGTGGATACAGGTCGATCTAGGCGTCGCTGCCACGGTTAGTAAATTTTACTCTTGAAGTACTGGTGTTAATTGTCATCGGGAAGGGACAAGATTCAGTATACTTAACTCATGTTTATATTAGGTTGATGCATAAGATCGTGCCGTTTTATTTCAGGTTGCATTTGCGGGATAATAGCGATAGTGTAGATGAACCGTTGTATATCAAAATGTAGCTTGTACTATTGTGTATTCAGCTCAAATGGCGTTGCGTGATTGTGATCCATGGTTTTTGTCTTGACAGGTCCGGAAGTATGGAGTGTAGGTTGACAAGAAGGTCCATTTCCGACAT
>APH_3191
-------------------------------------------------------------------------------------------------------------------------------------------------------------------------------------------------------------AACTTTTCAACTCTGTAGTGCTTTACTTTCGTCAGTACCTTACTAACTACTAGAAGAAGCTAGTAGGATACTACCGAAAGTACTATTGACGTGTAAAGGTTGTTAATGAACTACTTGCATCAAACATCAGGGTTTGAGTTAATTTTCAACATTCAGGATTTTATGTGTCGCAGGTAACACCCCTCTAGCCTCATGGAAGCTAAAGTACTTAGAGGGGGGAAATACCGCCCCGGAACAGCCAGTATCGCCCAGTTTTAACGTTGGTTTACAAAAAGATTCTCACATGAACACATTGTTATTATGACTGTTGTTGCTATTAGTATTTACTATGTTTTTTTTTTAGGGTGCTGTTCGCCTTTAGGCTTAATGACAGGGAAAGTTCAAGACTGGCAAATAGGCGTCAGTTCGTCTGTTGATAGTAGTAAGGATCCTGGGTGTCACGTGCGCTATGCCAGGATCTTCCAGCCTAACGGTCGTGCGTGGTGCGCAGGTAAAAGAGCAGCTATGGAGTGGATACAGGTCGATCTAGGCGTCGCTGCCACGGTTAGTAAATTTTACTCTTGAAGTACTGGTGTTAATTGTCATCGGGAAGGGACAAGATTCAGTATACTTAACTCATGTTTATATTAGGTTGATGCATAAGGTCGTGCCGTTTTATTTCAGGTTGCATTTGCGGGGTAATAGCGATAGTGTAGATGAACCGTTGTACATCAAAATGTAGCTTGTACTATTGTGTATTCAGCTCAAATAGCGTTGGGTGATTTTAATCCATGACACTTATCTTGTGAGGAACTTAAGCATAGAACTTAGGTTGACGAGAATATCCACTCTCGTTGT
>APH_0185
GCTAAAAGTTAATGAAATGAGTTTATGCTGATCGATTAAAACCCAGCACTGCTGATGAGACCTTAACGTTAAAAAACCCGTACAGTGCATTGTTTTACTGTCTAAGCATAATCTTCATGCTTACTTTTACCAATAACGCCATTTAACGGAATTAATATTACACACTGCTGTTTAACGCACGTTCTTTTTTTTATTTTTTTCATCAAACTTTTCAACTCTGTAGTGCTTTACTTTCGTCAGTACCATACTAACTACTAGAAGAAGCTAGTAGGATACTACTGAAAGTACTATTGACGTGTAAAGGTTGTTAATGAACTACTTGCATCAAACATCAGGGTTTAAGTTAATTTTCAACATTCAGGATTTTATGTGACGCAGGTAACACCCCTCTAGCCTCATGGAAGCTAAAGTACTTAGAGGGAGGAAATACCGCCCCGGAACAGCCAGTATCGCCGAGTTTTAACGTTGGTTTACAAAAAGATTCTCACATGAACACATTGTTATTATGACTGTTGTTGCTATTAGTATTTACTATGTTTTTTTTTCAGGGTGCTGTTCGCCTTTAGGCTTAATGACAGGGAAAGTTCAAGACTGGCAAATAGGCGTCAGTTCGTCTGTTGATAGTAGTAAGGATCCTGGGTGTCACGTGCGCTATGCCAGGATCTTCCAGCCTAACGGTCGTGCGTGGTGCGCAGGTAAAAGAGCAGCTATGGAGTGGATACAGGTCGATCTAGGCGTCGCTGCCACGGTTAGTAAATTTTGCTCTTGAAGTACTGGTGTTAATTGTCATCGGGAAGGGACAAGATTCAGTATACTTAACTCATGTTTATATTAGGTTGATGCATAAGATCGTGCCGTTTTATTTCAGGTTGCATTTGCGGGATAATAGCGATAGTGTAGATGAACCGTTGTATATCAAAATGTAGCTTGTACTATTGTGTATTCAGCTCAAATGGCGTTGCGTGATTGTGATCCATGGTTTTTGTCTTGACAGGTCCGGAAGTATGGAGTGTAGGTTGACAAGAAGGTCCATTTCCGACAT
>APH_0717
GCTAAAAGTTAATGAAATGAGTTTATGCTGATCGATTAAAACCCAGCACTGCTGATGAGACCTTAACGTTAAAAAACCCGTACAGTGCATTGTTTTACTGTCTAAGCATAATCTTCATGCTTACTTTTACCAATAACGCCATTTAACGGAATTAATATTACACACTGCTGTTTAACGCACGTTCTTTTTTTTATTTTTTTCATCAAACTTTTCAACTCTGTAGTGCTTTACTTTCGTCAGTACCATACTAACTACTAGAAGAAGCTAGTAGGATACTACTGAAAGTACTATTGACGTGTAAAGGTTGTTAATGAACTACTTGCATCAAACATCAGGGTTTAAGTTAATTTTCAACATTCAGGATTTTATGTGACGCAGGTAACACCCCTCTAGCCTCATGGAAGCTAAAGTACTTAGAGGGAGGAAATACCGCCCCGGAACAGCCAGTATCGCCGAGTTTTAACGTTGGTTTACAAAAAGATTCTCACATGAACACATTGTTATTATGACTGTTGTTGCTATTAGTATTTACTATGTTTTTTTTTCAGGGTGCTGTTCGCCTTTAGGCTTAATGACAGGGAAAGTTCAAGACTGGCAAATAGGCGTCAGTTCGTCTGTTGATAGTAGTAAGGATCCTGGGTGTCACGTGCGCTATGCCAGGATCTTCCAGCCTAACGGTCGTGCGTGGTGCGCAGGTAAAAGAGCAGCTATGGAGTGGATACAGGTCGATCTAGGCGTCGCTGCCACGGTTAGTAAATTTTACTCTTGAAGTACTGGTGTTAATTGTCATCGGGAAGGGACAAGATTCAGTATACTTAACTCATGTTTATATTAGGTTGATGCATAAGATCGTGCCGTTTTATTTCAGGTTGCATTTGCGGGATAATAGCGATAGTGTAGATGAACCGTTGTATATCAAAATGTAGCTTGTACTATTGTGTATTCAGCTCAAATGGCGTTGCGTGATTGTGATCCATGGTTTTTGTCTTGACAGGTCCGGAAGTATGGAGTGTAGGTTGACAAGAAGGTCCATTTCCGACAT
>APH_0136
-----------ATGAAATGAGTTTATGCTGATCGATTAAAACCCAGCACTGCTGATGAGACCTTAACGTTAAAAAACCCGTACAGTGCATTGTTTTACTGTCTAAGCATAATCTTCATGCTTACTTTTACCAATAACGCCATTTAACGGAATTAATATTACACACTGCTGTTTAACGCACGTTCTTTTTTTTATTTTTTTCATCAAACTTTTCAACTCTGTAGTGCTTTACTTTCGTCAGTACCATACTAACTACTAGAAGAAGCTAGTAGGATACTACTGAAAGTACTATTGACGTGTAAAGGTTGTTAATGAACTACTTGCATCAAACATCAGGGTTTAAGTTAATTTTCAACATTCAGGATTTTATGTGTCGCAGGTAACACCCCTCTAGCCTCATGGAAGCTAAAGTACTTAGAGGGAGGAAATACCGCCCCGGAACAGCCAGTATCGCCGAGTTTTAACGTTGGTTTACAAAAAGATTCTCACATGAACACATTGTTATTATGACTGTTGTTGCTATTAGTATTTACTATGTTTTTTTTTCAGGGTGCTGTTCGCCTTTAGGCTTAATGACAGGGAAAGTTCAAGACTGGCAAATAGGCGTCAGTTCGTCTGTTGATAGTAGTAAGGATCCTGGGTGTCACGTGCGCTATGCCAGGATCTTCCAGCCTAACGGTCGTGCGTGGTGCGCAGGTAAAAGAGCAGCTATGGAGTGGATACAGGTCGATCTAGGCGTCGCTGCCACGGTTAGTAAATTTTACTCTTGAAGTACTGGTGTTAATTGTCATCGGGAAGGGACAAGATTCAGTATACTTAACTCATGTTTATATTAGGTTGATGCATAAGATCGTGCCGTTTTATTTCAGGTTGCATTTGCGGGATAATAGCGATAGTGTAGATGAACCGTTGTATATCAAAATGTAGCTTGTACTATTGTGTATTCAGCTCAAATGGCGTTGCGTGATTGTGATCCATGGTTTTTGTCTTGACAGGTCCGGAAGTATGGAGTGTAGGTTGACAAGAAGGTCCATTTCCGACAT
>APH_0723
GCTAAAAGTTAATGAAATGAGTTTATGCTGATCGATTAAAACCCAGCACTGCTGATGAGACCTTAACGCTAAAAAACCTGTACAGTGCGTTGTTTTACTATCTAAGCATAATCTTCATGCTTACTTTTACCAATAACGCCATCTAACGGAATTAATATCACACACTGCTGTTTAACGCACGTTCTTTTTTTTATTTTTTTCATCAAACTTTTCAACTCTGTAGTGCTTTACTTTCGTCAGTACCCTATTAACTACTAGAAGAAGCTAGTAGGATACTACCGAAAGTACTATTGACGTGTAAAGGTTGTTAATGAACTACTTGCATCAAACATCAGGGTTTAAGTTAATTTTCAACATTCAGGATTTTATGTGACGCAGGTAACACCCCTCTAGCCTCATGGAAGCTAAAGTACTTAGAGGGAGGAAATACCGCCCCGGAACAGCCAGTATCGCCGAGTTTTAACGTTGGTTTACAAAAAGATTCTCACATGAACACATTGTTATTATGACTGTTGTTGCTATTAGTATTTACTATGTTTTTTTTTCAGGGTGCTGTTCGCCTTTAGGCTTAATGACAGGGAAAGTTCAAGACTGGCAAATAGGCGTCAGTTCGTCTGTTGATAGTAGTAAGGATCCTGGGTGTCACGTGCGCTATGCCAGGATCTTCCAGCCTAACGGTCGTGCGTGGTGCGCAGGTAAAAGAGCAGCTATGGAGTGGATACAGGTCGATCTAGGCGTCGCTGCCACGGTTAGTAAATTTTACTCTTGAAGTACTGGTGTTAATTGTCATCGGGAAGGGACAAGATTCAGTATACTTAACTCATGTTTATATTAGGTTGATGCATAAGATCGTGCCGTTTTATTTCAGGTTGCATTTGCGGGATAATAGCGATAGTGTAGATGAACCGTTGTATATCAAAATGTAGCTTGTACTATTGTGTATTCAGCTCAAATGGCGTTGCGTGATTGTGATCCATGGTTTTTGTCTTGACAGGTCCGGAAGTATGGAGTGTAGGTTGACAAGAAGGTCCATTTCCGACAT
>APH_3177
GCTAAAAGTTAATGAAATGAGTTTATGCTGATAGATTAAAACCCAGCACTGCTGATGAGACCTTAACGTTAAAAAACCCGTACAGTGCATTGTTTTACTGTCTAAGCATAATCTTCATGCTTACTTTTACCGATAACGCCGTCTAACGGAATTAATATCACACACTGCTGTTTAACGCACGTTCTTTTTTTTATTTTTTTCATCAAACTTTTCAACTCTGTAGTGCTTTACTTTCGTCAGTACCTTACTAACTACTAGAAGAAGCTAGTAGGATACTACCGAAAGTACTGTTGACGTGTAAAGGTTGTTAATGAACTACTTGCATCAAACATCAGGGTTTGAGTTAATTTTCAACATTCAGGATTTTATGTGTCGCAGGTAACACCCCTCTAGCCTCATGGAAGCTAAAGTACTTAGAGGGGGGAAATACCGCCCCGGAACAGCCAGTATCGCCCAGTTTTAACGTTGGTTTACAAAAAGATTCTCACATGAACACATTGTTATTATGACTGTTGTTGCTATTAGTATTTACTATGTTTTTTTTTCAGGGTGCTGTTCGCCTTTAGGCTTAATGACAGGGAAAGTTCAAGACTGGCAAATAGGCGTCAGTTCGTCTGTTGATAGTAGTAAGGATCCTGGGTGTCACGTGCGCTATGCCAGGATCTTCCAGCCTAACGGTCGTGCGTGGTGCGCAGGTAAAAGAGCAGCTATGGAGTGGATACAGGTCGATCTAGGCGTCGCTGCCACGGTTAGTAAATTTTACTCTTGAAGTACTGGTGTTAATTGTCATCGGGAAGGGACAAGATTCAGTATACTTAACTCATGTTTATATTAGGTTGATGCATAAGGTCGTGCCGTTTTATTTCAGGTTGCATTTGCGGGGTAATAGCGATAGTGTAGATGAACCGTTGTATATCAAAATGTAGCTTGTACTATTGTGTATTCAGTTCGAATAGCGTTGGGTGATTTTAATCCATGACACTTATCTTGTGAGGAACTTAAGCATAGAACTTAGGTTGACGAGAATATCCACTCTCGTTGT
>APH_4021
GCTAAAAGTTAATGAAATGAGTTTATGCTGATCGATTAAAACCCAGCACTGCTGATGAGACCTTAACGCTAAAAAACCTGTACAGTGCGTTGTTTTACTATCTAAGCATAATCTTCATGCTTACTTTTACCGATAACGCCATCTAACGGAATTAATATCACACACTGCTGTTTAACGCACGTTCTTTTTTTTATTTTTTTCATCAAACTTTTCAACTCTGTAGTGCTTTACTTTCGTCAGTACCTTACTAACTACTAGAAGAAGCTAGTAGGATACTACCGAAAGTACTATTGACGTGTAAAGGTTGTTAATGAACTACTTGCATCAAACATCAGGGTTTGAGTTAATTTTCAACATTCAGGATTTTATGTGTCGCAGGTAACACCCCTCTAGCCTCATGGAAGCTAAAGTACTTAGAGGGGGGAAATACCGCCCCGGAACAGCCAGTATCGCCCAGTTTTAACGTTGGTTTACAAAAAGATTCTCACATGAACACATTGTTATTATGACTGTTGTTGCTATTAGTATTTACTATGTTTTTTTTTCAGGGTGCTGTTCGCCTTTAGGCTTAATGACAGGGAAAGTTCAAGACTGGCAAATAGGCGTCAGTTCGTCTGTTGATAGTAGTAAGGATCCTGGGTGTCACGTGCGCTATGCCAGGATCTTCCAGCCTAACGGTCGTGCGTGGTGCGCAGGTAAAAGAGCAGCTATGGAGTGGATACAGGTCGATCTAGGCGTCGCTGCCACGGTTAGTAAATTTTACTCTTGAAGTACTGGTGTTAATTGTCATCGGGAAGGGACAAGATTCAGTATACTTAACTCATGTTTATATTAGGTTGATGCATAAGGTCGTGCCGTTTTATTTCAGGTTGCATTTGCGGGGTAATAGCGATAGTGTAGATGAACCGTTGTACATCAAAATGTAGCTTGTACTATTGTGTATTCAGCTCAAATAGCGTTGGGTGATTTTAATCCATGACACTTATCTTGTGAGGAACTTAAGCATAGAACTTAGGTTGACGAGAATATCCACTCTCGTTGT
>APH_0683
GCTAAAAGTTAATGAAATGAGTTTATGCTGATCGATTAAAACCCAGCACTGCTGATGAGACCTTAACGCTAAAAAACCTGTACAGTGCGTTGTTTTACTATCTAAGCATAATCTTCATGCTTACTTTTACCGATAACGCCATCTAACGGAATTAATATCACACACTGCTGTTTAACGCACGTTCTTTTTTTTATTTTTTTCATCAAACTTTTCAACTCTGTAGTGCTTTACTTTCGTCAGTACCTTACTAACTACTAGAAGAAGCTAGTAGGATACTACCGAAAGTACTATTGACGTGTAAAGGTTGTTAATGAACTACTTGCATCAAACATCAGGGTTTGAGTTAATTTTCAACATTCAGGATTTTATGTGTCGCAGGTAACACCCCTCTAGCCTCATGGAAGCTAAAGTACTTAGAGGGGGAAAATACCGCCCCGGAACAGCCAGTATCGCCCAGTTTTAACGTTGGTTTACAAAAAGATTCTCACATGAACACATTGTTATTATGACTGTTGTTGCTATTAGTATTTACTATGTTTTTTTTTCAGGGTGCTGTTCGCCTTTAGGCTTAATGACAGGGAAAGTTCAAGACTGGCAAATAGGCGTCAGTTCGTCTGTTGATAGTAGTAAGGATCCTGGGTGTCACGTGCGCTATGCCAGGATCTTCCAGCCTAACGGTCGTGCGTGGTGCGCAGGTAAAAGAGCAGCTATGGAGTGGATACAGGTCGATCTAGGCGTCGCTGCCACGGTTAGTAAATTTTACTCTTGAAGTACTGGTGTTAATTGTCATCGGGAAGGGACAAGATTCAGTATACTTAACTCATGTTTATATTAGGTTGATGCATAAGGTCGTGCCGTTTTATTTCAGGTTGCATTTGCGGGGTAATAGCGATAGTGTAGATGAACCGTTGTACATCAAAATGTAGCTTGTACTATTGTGTATTCAGCTCAAATAGCGTTGGGTGATTTTAATCCATGACACTTATCTTGTGAGGAACTTAAGCATAGAACTTAGGTTGACGAGAATATCCACTCTCGTTGT
>APH_0622
---------------------------------------------------------------------------------------------------------------------------------------------------------------------------------------------------------------------------------------------------------------------------------------------TACTATTGACGTGTAAAGGTTGTTAATGAACTACTTGCATCAAACATCAGGGTTTAAGTTAATTTTCAACATTCAGGATTTTATGTGACGCAGGTAACACCCCTCTAGCCTCATGGAAGCTAAAGTACTTAGAGGGAGGAAATACCGCCCCGGAACAGCCAGTATCGCCGAGTTTTAACGTTGGTTTACAAAAAGATTCTCACATGAACACATTGTTATTATGACTGTTGTTGCTATTAGTATTTACTATGTTTTTTTTTCAGGGTGCTGTTCGCCTTTAGGCTTAATGACAGGGAAAGTTCAAGACTGGCAAATAGGCGTCAGTTCGTCTGTTGATAGTAGTAAGGATCCTGGGTGTCACGTGCGCTATGCCAGGATCTTCCAGCCTAACGGTCGTGCGTGGTGCGCAGGTAAAAGAGCAGCTATGGAGTGGATACAGGTCGATCTAGGCGTCGCTGCCACGGTTAGTAAATTTTACTCTTGAAGTACTGGTGTTAATTGTCATCGGGAAGGGACAAGATTCAGTATACTTAACTCATGTTTATATTAGGTTGATGCATAAGGTCGTGCCGTTTTATTTCAGGTTGCATTTGCGGGCTAATAGCGATAGTGTAGATGAACCGTTGTACATCAAAATGTAGCTTGTACTATTGTGTATTCAGCTCAAATAGCGTTGGGTGATTTTAATCCATGACACTTATCTTGTGAGGAACTTAAGCATAGAACTTAGGTTGACGAG------------------
>APH_0880
----------------------------------------------------------------------------------------------------------------------------------------------------------------------------------------------------------------------------------------------------------------------------------------------------------------------------------------------------------------------------------------------------------------------------------------------------------------------------------------------------------------------------------------------------TTTTTTTTTTTTTCAGGGTGCTGTTCGCCTTTAGGCTTAATGACAGGGAAAGTTCAAGACTGGCAAATAGGCGTCAGTTCGTCTGTTGATAGTAGTAAGGATCCTGGGTGTCACGTGCGCTATGCCAGGATCTTCCAGCCTAACGGTCGTGCGTGGTGCGCAGGTAAAAGAGCAGCTATGGAGTGGATACAGGTCGATCTAGGCGTCGCTGCCACGGTTAGTAAATTTTACTCTTGAAGTACTGGTGTTAATTGTCATCGGGAAGGGACAAGATTCAGTATACTTAACTCATGTTTATATTAGGTTGATGCATAAG--------------------------------------------------------------------------------------------------------------------------------------------------------------------------------------------------
>APH_5003
-----------------------------------------------------------------------------------------------TACTGTCTAAGCATAATCTTCATGCTTACTTTTACCAATAACGCCATCTAACGGAATTAATATCACACACTGCTGTTTAACGCACGTTCTTTTTTTTTTTTTTTTCATCAAACTTCTCAACTCTGTAGTGCTTTAATTTCGTCAGTACGCTACTAACTACTAGAAGAAGCTAGTAGGATACTACCGAAAGTACTGTTGACGTGTAAAGGTTGTTAATGAACTACTTGCATCAAACATCAGGGTTTGAGTTAATTTTCAACATTCAGGATTTTATGTGTCGCAGGTAACACCCCTCTAGCCTCATGGAAGCTAAAGTACTTAGAGGGGGGAAATATCGCCCCGGAACAGCCAGTATCGCCCAGTTTTAACGTTGGTTTACAAAAAGATTCTCACATGAACACATTGTTATTATGACTGTTATTGCTATGAGTATTTACTATGTTTTTTTTTCAGGATGCTGTTCACCTTTAGGCTTAATGACAGGGAAAGTTCAAGACTGGCAAATAGGCGTCAGTTCGTCTGTTGATAGTAATAAGGATCCTGGGTGTCACGTGCGCTATGCCAGGATCTTCCAGCCTAACGGTCGTGCGTGGTGCGCAGGTAAAAGAGCAGCTATGGAGTGGATACAGGTCGATCTAGGCGTCGCTGCCACGGTTAGTCAATTTTACTCTTGAAGTACTGGTGTTAATTGTCATCAGGAAGGGACAGCATTCAGTATACTTAACTCATGTTTATATTGGGTTGATGCATAAGTTCGGGCCGTTTTATTTCAGGTTGCATTTGCGGGGTAATAGCGATAGTGTAGATGAACCGTTGTATATCAAAATGTAGCTTTTACTATTGTGTATTCAGTTCGAATAGCGTTGGGTGATTTTAATCCATGACACTTATCTTGTGAGGGACTTAAGCATAGAACTTAGGTTGACGAGAATATCCACTCTCGTTGT
>APH_5079
--------------------------------------------------------------------------------------------------------------------------------------AACGCCATCTAACGGAATTAATATCACACACTGCTGTTTAACGCACGTTCTTTTTTTTTTTTTTTTCATCAAACTTCTCAACTCTGTAGTGCTTTAATTTCGTCAGTACGCTACTAACTACTAGAAGAAGCTAGTAGGATACTACCGAAAGTACTGTTGACGTGTAAAGGTTGTTAATGAACTACTTGCATCAAACATCAGGGTTTGAGTTAATTTTCAACATTCAGGATTTTATGTGTCGCAGGTAACACCCCTCTAGCCTCATGGAAGCTAAAGTACTTAGAGGGGGGAAATATCGCCCCGGAACAGCCAGTATCGCCCAGTTTTAACGTTGGTTTACAAAAAGATTCTCACATGAACACATTGTTATTATGACTGTTATTGCTATGAGTATTTACTATGTTTTTTTTTCAGGATGCTGTTCACCTTTAGGCTTAATGACAGGGAAAGTTCAAGACTGGCAAATAGGCGTCAGTTCGTCTGTTGATAGTAATAAGGATCCTGGGTGTCACGTGCGCTATGCCAGGATCTTCCAGCCTAACGGTCGTGCGTGGTGCGCAGGTAAAAGAGCAGCTATGGAGTGGATACAGGTCGATCTAGGCGTCGCTGCCACGGTTAGTCAATTTTACTCTTGAAGTACTGGTGTTAATTGTCATCAGGAAGGGACAGCATTCAGTATACTTAACTCATGTTTATATTGGGTTGATGCATAAGTTCGGGCCGTTTTATTTCAGGTTGCATTTGCGGGGTAATAGCGATAGTGTAGATGAACCGTTGTATATCAAAATGTAGCTTTTACTATTGTGTATTCAGTTCGAATAGCGTTGGGTGATTTTAATCCATGACACTTATCTTGTGAGGGACTTAAGCATAGAACTTAGGTTGACGAGAATATCCACT--CGTTGT
>APH_0772
GCTAAAAGTTAATGAAATGAGGTTATGCTTAATGGTTAAAGCACAGCACTGCTGATGAGATCTTAACGTTAAAAAACCCGTACAGTGCATTGTTTTACTGTCTAAGCATAATCTTCATGCTTACTTTTACCAATAACGCCATCTAACGGAATTAATATCACACACTGCTGTTTAACGCACGTTCTTTTGTTTTTTTTTTTCATCAAACTTCTCAACTCTGTAGTGCTTTAATTTCGTCAGTACGCTACTAACTACTAGAAGAAGCTAGTAGGATACTACCGAAAGTACTGTTGACGTGTAAAGGTTGTTAATGAACTACTTGCATCAAACATCAGGGTTTGAGTTAATTTTCAACATTCAGGATTTTATGTGTCGCAGGTAACACCCCTCTAGCCTCATGGAAGCTAAAGTACTTAGAGGGGGGAAATACCGCCCCGGAACAGCCAGTATCGCCCAGTTTTAACGTTGGTTTGCAAAAAGATTCTCACATGAACACATTGTTATTATGACTGTTGTTGCTATTAGTATTTACTATGTTTTTTTTTCAGGGTGCTGTTCTCCTTTAGGCTTAATGACAGGGAAAGTTCAAGACTGGCAAATAGGCGTCAGTTCGTCTGTTGATAGTAGTAAGGATCCTGGGTGTCACGTGCGCTATGCCAGGATCTTCCAGCCTAACGGTCGTGCGTGGTGCGCAGGTAAAAGAGCAGCTATGGAGTGGATACAGGTCGATCTAGGCGTCGCTGCCACGGTTAGTAAATTTTACTCTTGAAGTACTGGTGTTAATTGTCATCAGGAAGGGACAGCATTCAGTATACTTAACTCATGTTTATATTGGGTTGATGCATAAGTTCGTGCCGTTTTATATCAGATTGCATTTGCGGGGTAATAGCGATAGTGTAGATGAACCGTTGTATATCAAAATGTAGCTTGTACTATTGTGTATTCAGCTCAAATAGCGTTGGGTGATTTTAATCCATGACACTTATCTTGTGAGGAACTTAAGCATAGAACTTAGGTTGACGAGAATATCCACTCTCGTTGT
>APH_1535
-------------------------------------------------------------------------------------------------------------------------------------TAACGCCGTCTAACGGAATTAATATCACACACTGCTGTTTAACGCACGTTCTTTTGTTTTTTTTTTTCATCAAACTTCTCAACTCTGTAGTGCTTTAATTTCGTCAGTACGCTACTAACTACTAGAAGAAGCTAGTAGGATACTACCGAAAGTACTGTTGACGTGTAAAGGTTGTTAATGAACTACTTGCATCAAACATCAGGGTTTGAGTTAATTTTCAACATTCAGGATTTTATGTGTCGCAGGTAACACCCCTCTAGCCTCATGGAAGCTAAAGTACTTAGAGGGGGGAAATACCGCCCCGGAACAGCCAGTATCGCCCAGTTTTAACGTTGGTTTACAAAAAGATTCTCACATGAACACATTGTTATTATGACTGTTGTTGCTATTAGTATTTACTATGTTTTTTTTTCAGGGTGCTGTTCTCCTTTAGGCTTAATGACAGGGAAAGTTCAAGACTGGCAAATAGGCGTCAGTTCGTCTGTTGATAGTAGTAAGGATCCTGGGTGTCACGTGCGCTATGCCAGGATCTTCCAGCCTAACGGTCGTGCGTGGTGCGCAGGTAAAAGAGCAGCTATGGAGTGGATACAGGTCGATCTAGGCGTCGCTGCCACGGTTAGTAAATTTTACTCTTGAAGTACTGGTGTTAATTGTCATCAGGAAGGGACAGCATTCAGTATACTTAACTCATGTTTATATTGGGTTGATGCATAAGTTCGTGCCGTTTTATATCAGATTGCATTTGCGGGGTAATAGCGATAGTGTAGATGAACCGTTGTATATCAAAATGTAGCTTGTACTATTGTGTATTCAGCTCAAATAGCGTTGGGTGATTTTAATCCATGACACTTATCTTGTGAGGAACTTAAGCATAGAACTTAGGTTGACGAGAATATCCACT--CGTTGT
