# Supplementary material for: ﻿Discovery of a new tarantula species from the Madrean Sky Islands and the first documented instance of syntopy between two montane endemics (Araneae, Theraphosidae, Aphonopelma): a case of prior mistaken identity
Source: Zookeys. 2024 Aug 16;1210:61–98. doi: 10.3897/zookeys.1210.125318 (PMC11344175; doi:10.3897/zookeys.1210.125318)
Supplement: Supplementary material 8 — Phylogenomics files [file zookeys-1210-061_article-125318__-s008.zip › Suppl8/individual_UCE_loci/sl_realigned_uce_2001729.fas]

>APH_0622
--------------------------------------------------------CATTATCTAGATTTTTTATCCTGGTAGTCTGGTAAGTTATTTTTTTGCGAACTCTTTACTTTTTCTCCCAGGGTGGGTTCTAAATTTATGAAGTCCATGCTGATGCCATTGTTTGTGCTGTGCAAAAATTCAATTTCTGTTTTAATTTTCTTCGTCTCAAAGTCCAAAATTTCATTTTCTTCCATTTTTTATTTCACATCCAGACTGTAGTAGATGGTTAACAAGGGTAGAATTATTATTCTTGAAATTACTTAAGTGTTCGTTGAGTCTGGTTATGATCTTCCCTCCTGTTTGCCCAACATAACGATTTCCGCAGGAAGAATTTTAAAGTGGAAGGCAAAATGATCTGTGAAACCATGAAAGGGACTGGAATGACTTTCGTGTTTACTGCGTCTATAACATTATCCTGTTTTGTCTTTCCCGAACAGGTACAGCCCTAATACTAGAAGGAGATGTTAGTATGTCTTGTAATAGCAGGTACCCCGTGCCTATAATGGCCCAGGGGCCAACTGGTACTAGTGATATAACTCTCGAGGAATGGCTCCAAGAAGTACTCCGATTCAACAACAAAGGAATCCAATTGGATTTTCAGTCAACTGAAGTTGTGGAGCCAGCATGTAGGGTCCTGGCAAGGATTGCAGACCATGTAAGTAAACCATTAATTTGTTTTGTTATTAACAGCATGGAACTGCTTGCTTATTGCAATAACTGCAAGTTATTGTAATAATATTACAATCACTTGCACACATTATCCGAGGAAATGAATGGATTCGTCCATAAAACATGACACGT----------ATAATGTTTGTCTGAATAGTTTCGGGACTACATTCATAAAAATCAAAATCTCAAGGAAAAATGTTACTGTATTAAAAATACAAAAAAGAGTCAGGGAAAAAAATTATTAAAAAAATATGTTGAGCCGCCAAGTACTGGAGAAAAACGGTCTTCCAATAAAGCACTTATATATTTCTCAAGATTAAATACTGGTCCGAGTGATGTTTCAGGGCATACCTATTTTCTTTCTCCCTGATTCTGAGTGCCAGTACAGTACGGAATT------------------------------------------------------
>APH_4021
GTCTCAGACTAATTCAGCACATTCGCCTTGAATTACAGATAAAAGCTAGGGTTGTGCATTATCTAGATTTTTTATCTTGGTAGTCTGGTAAGTTATTTTTTTGCGAACTCTTTACTTTTTCTCCCAGGGTGGGTTCTAAATTTATGAAGTCCATGTTGATGCCATTGTTTGTGCTGTGCAAAAATTCAATTTCTATTTTAATTTTCTTCGTCTCAAAGTCCAAAATTTCATTTTCTTTCATTTTTTATTTCACATCCAGACTGTAGTAGATGGTTAACAAGGGTAGAATTATTATTCTTGAAATTACTTAAGTGTTCGTTGAGTCAGGTTATGATCTTCCCTCCTGTTTGCCCAACATAACGATTTCCGCAGGAAGAATTTTAAAGTGGAAGGCAAAATGATCTGTGAAACCATGAAAGGGACTGGAATGGCTTTCGTGTTTACTGCGTCTATAACATTATCCTGTTTTGTCTTTCCCGAACAGGTACAGCCCTAATACTAGAAGGAGATGTTAGTATGTCTTGTAATAGCAGGTACCCCGTGCCTATAATGGCCCAGGGGCCAACTGGTACTAGTGATATAACTCTCGAGGAATGGCTCCAAGAAGTACTCCGATTCAACAACAAAGGAATCCAATTGGATTTTCAGTCAACTGAAGTTGTGGAGCCAGCATGTAGGGTCCTGGCAAGGATTGCAGACCATGTAAGTAAACCATTAATTTGTTTTGTTATTAACAGCATGGAACTGCTTGCTTATTGCAATAACTGCAAGTTATTGTAATAATATTACAATCACTTGCACACATTATCCGAGGAAATGAATGGATTCGTCCATAAAACATGACACATATTAATACGTATAATGTTTGTCTGAATAGTTTCGGGACTACATTCATAAAAATCAAAATCTCAAGGAAAAATGTTACTGTATTAAAAATACAGAAAACAGTCAGGGAAAAAAATTATTAAAAAAATGTGTTGAGCCGCCAAGTACTGGAGAAAAACGGTCTTCCAATAAAGCACTTATATATTTATCAAGATTAAATACTGGTCCGAGTGATGTTTCAGGGCA-------------------------------------------------------------------------------------------------------
>APH_3191
-------------------------------------------------------------------------------------------------------------------------------------------------------CATGTTGATGCCATTGTTTGTGCTGTGCAAAAATTCAATTTCTATTTTAATTTTCTTCGTCTCAAAGTCCAAAATTTCATTTTCTTATATTTTTTATTTCACATCCAGACTGTAGTAGATGGTTAACAAGGGTAGAATTATTATTCTTGAAATTACTTAAGTGTTCGTTGAGTCAGGTTATGATCTTCCCTCCTGTTTGCCCAACATAACGATTTCCGCAGGAAGAATTTTAAAGTGGAAGGCAAAATGATCTGTGAAACCATGAAAGGGACTGGAATGACTTTCGTGTTTACTGCGTCTATAACATTATCCTGTTTTGTCTTTCCCGAACAGGTACAGCCCTAATACTAGAAGGAGATGTTAGTATGTCTTGTAATAGCAGGTACCCCGTGCCTATAATGGCCCAGGGGCCAACTGGTACTAGTGATATAACTCTCGAGGAATGGCTCCAAGAAGTACTCCGATTCAACAACAAAGGAATCCAATTGGATTTTCAGTCAACTGAAGTTGTGGAGCCAGCATGTAGGGTCCTGGCAAGGATTGCAGACCATGTAAGTAAACCATTAATTTGTTTTGTTATTAACAGCATGGAACTGCTTGCTTATTGCAATAACTGCAAGTTATTGTAATAATATTACAATCACTTGCACACATTATCCGAGGAAATGAATGGATTCGTCCATAAAACATGACACATATTAATACGTATAATGTTTGTCTGAATAGTTTCGGGACTACATTCATAAAAATCAAAATCTCAAGGAAAAATGTTACTGTATTAAAAATACAAAAAAGAGTCAGGGAAAAAAATTATTAAAAAAATATGTTGAGCCGCCAAGTACTGGAGAAAAACGGTCTTCCAATAAAGCACTTATATATTTATCAAGATTAAATACTGGTCCGAGTGATGTTTCAGGGCATACCTATTCTCTTTCTCCCTGATTCTGAGTGCCAGTACAGTACGGAATTGGCCTTACATTAGTACTGCTCTTGTACGCGCAAGGAATACGCCGAGGTGCGAAA
>APH_0723
GTCTCAGACTAATTCAGCACATTCGCCTTGAATTACAGATAAAAGCTAGGGTTGTGCATTATCTAGATTTTTTATCCTGGTAGTCTGGTAAGTTATTTTTTTGCGAACTC--TACTTATTCTCCCAGGGTGGGTTCTAAATTTATGAAGTCCATGCTGATGCCATTGTTTGTACTGTGCAAAGATTCAATTTCTATTTTAATTTTCTTCGTCTCAAAGTCCAAAATTTCATTTTCTTCCATTTTTT-TTTCACATCCAGACTGTAGTAGATGGTTAACAAGGGTAGAATTATTATTCTTGAAATTACTTAAGTGTTCGTTGAGTCTGGTTATGATCTTCCCTCCTGTTTGCCCAACATAACGATTTCCGCAGGAAGAATTTTAAAGTGGAAGGCAAAATGATCTGTGAAACCATGAAAGGGACTGGAATGACTTTCGTGTTTACTGCGTCTATAACCTTATCCTGTTTTGTCTTTCCCGAACAGGTACAGCCCTAATACTAGAAGGAGATGTTAGTATGTCTTGTAATAGCAGGTACCCCGTGCCTATAATGGCCCAGGGGCCAACTGGTACTAGTGATATAACTCTCGAGGAATGGCTCCAAGAAGTACTCCGATTCAACAACAAAGGAATCCAATTGGATTTTCAGTCAACTGAAGTTGTGGAGCCAGCATGTAGGGTCCTGGCAAGGATTGCAGACCATGTAAGTAAACCATTAATTTGTTTTGTTATTAACAGCATGGAACTGCTTGCTTATTGCAATAACTGCAAGTTACTGTAATAATATTACAATCACTTGCACACATTATCCGAGGAAATGAAGAAGTTCGTCCATAAAACATGACACGT----------ATAATGTTTGTCTGAATAGTTTCGGGACTACATTCATAAAATTCAAAATCTCAAGGAAAAATGTTACTGTATTAAAAATACAGAAAAGGTCAGGGAAAAAAAATTATTAAAAAAATATGTTGAGCCGCCAAGTACTGGAGAAA-----------------------------------------------------------------------------------------------------------------------------------------------------------------------------
>APH_0717
GTCTCAGACTAATTCAGCACATTCGCCTTGAATTACAGATAAAAGCTAGGGTTGTGCATTATCTAGATTTTTTATCCTGGTAGTCTCGTAAGTTATTTTTTTGCGAACTCTTTACTTTTTCTCCCAGGGTGGGTTCTACATTTATGAAGTCCATGCTGATGCCATTGTTTGTGCTGTGCAAAAATTCAATTTCTGTTTTAATTTTCTTCGTCTCAAAGTCCAAAATTTCATTTTCTTCCATTTTTTATTTCACATCCAGACTGTAGTAGATGGTTAACAAGGGTAGAATTATTATTCTTGAAATTACTTAAGTGTTCGTTGAGTCTGGTTATGATCTTCCCTCCTGTTTGCCCAACATAACGATTTCCACAGGAAGAATTTTAAAGTGGAAGGCAAAATGATCTGTGAAACCATGAAAGGGACTGGAATGACTTTCGTGTTTACTGCGTCTATAACCTTATCCTGTTTTGTCTTTCCCGAACAGGTACAGCCCTAATACTAGAAGGAGATGTTAGTATGTCTTGTAATAGCAGGTACCCCGTGCCTATAATGGCCCAGGGGCCAACTGGTACTAGTGATATAACTCTCGAGGAATGGCTCCAAGAAGTACTCCGATTCAACAACAAAGGAATCCAATTGGATTTTCAGTCAACTGAAGTTGTGGAGCCAGCATGTAGGGTCCTGGCAAGGATTGCAGACCATGTAAGTAAACCATTAATTTGTTTTGTTATTAACAGCATGGAACTGCTTGCTTATTGCAATAACTGCAAGTTACTGTAATAATATTACAATCACTTGCACACATTATCCGAGGAAATGAAGAAGTTCGTCCATAAAACATGACACGT----------ATAATGTTTGTCTGAATAGTTTCGGGACTACATTCATAAAATTCAAAATCTCAAGGAAAAATGTTACTGTATTAAAAATACAGAAAAGGTCAGGGAAAAAAAATTATTAAAAAAATATGTTGAGCCTCCAAGTTCTGGAGAAAAACGGTCTTCCAATAAAGCACTTATATATTTATCAAGATTAAATACTGGTCCGAGTGATGTTTCAGGGCATACCTATTTTCTTTCTCCATGATTCTGAGTGCCAGTACAGTACGGAATTGGCCTTACGTTAGTACTGCTCTTGTACGCGCAAGGAATACGCCGAGGTGCGAAA
>APH_0185
GTCTCAGACTAATTCAGCACATTCGCCTTGAATTACAGATAAAAGCTAGGGTTGTGCATTATCTAGATTTTTTATCCTGGTAGTCTCGTAAGTTATTTTTTTGCGAACTCTTTACTTTTTCTCCCAGGGTGGGTTCTAAATTTATGAAGTCCATGCTGATGCCATTGTTTGTGCTGTGCAAAAATTCAATTTCTGTTTTAATTTTCTTCGTCTCAAAGTCCAAAATTTCATTTTCTTCCATTTTTTATTTCACATCCAGACTGTAGTAGATGGTTAACAAGGGTAGAATTATTATTCTTGAAATTACTTAAGTGTTCGTTGAGTCTGGTTATGATCTTCCCTCCTGTTTGCCCAACATAACGATTTCCGCAGGAAGAATTTTAAAGTGGAAGGCAAAATGATCTGTGAAACCATGAAAGGGACTGGAATGACTTTCGTGTTTACTGCGTCTATAACCTTATCCTGTTTTGTCTTTCCCGAACAGGTACAGCCCTAATACTAGAAGGAGATGTTAGTATGTCTTGTAATAGCAGGTACCCCGTGCCTATAATGGCCCAGGGGCCAACTGGTACTAGTGATATAACTCTCGAGGAATGGCTCCAAGAAGTACTCCGATTCAACAACAAAGGAATCCAATTGGATTTTCAGTCAACTGAAGTTGTGGAGCCAGCATGTAGGGTCCTGGCAAGGATTGCAGACCATGTAAGTAAACCATTAATTTGTTTTGTTATTAACAGCATGGAACTGCTTGCTTATTGCAATAACTGCAAGTTACTGTAATAATATTACAATCACTTGCACACATTATCCGAGGAAATGAAGAAGTTCGTCCATAAAACATGACACGT----------ATAATGTTTGTCTGAATAGTTTCGGGACTACATTCATAAAATTCAAAATCTCAAGGAAAAATGTTACTGTATTAAAAATACAGAAAAGGTCAGGGAAAAAAAATTATTAAAAAAATATGTTGAGCCGCCAAGTACTGGAGAAAAACGGTCTTCCAATAAAGCACTTATATATTTATCAAGATTAAATACTGGTCCGAGTGATGTTTCAGGGCATACCTATTTTCTTTCTCCATGATTCTGAGTGCCAGTACAGTACGGAATTGGCCTTACGTTAGTACTGCTCTTGTACGCGCAAGGAATACGCCGAGGTGCGAAA
>APH_3188
GTCTCAGACTAATTCAGCACATTCGCCTTGAATTACAGATAAAAGCTAGGGTTGTGCATTATCTAGATTTTTTATCCTGGTAGTCTCGTAAGTTATTTTTTTGCGAACTCTTTACTTTTTCTCCCAGGGTGGGTTCTAAATTTATGAAGTCCATGCTGATGCCATTGTTTGTGCTGTGCAAAAATTCAATTTCTGTTTTAATTTTCTTCGTCTCAAAGTCCAAAATTTCATTTTCTTCCATTTTTTATTTCACATCCAGACTGTAGTAGATGGTTAACAAGGGTAGAATTATTATTCTTGAAATTACTTAAGTGTTCGTTGAGTCTGGTTATGATCTTCCCTCCTGTTTGCCCAACATAACGATTTCCGCAGGAAGAATTTTAAAGTGGAAGGCAAAATGATCTGTGAAACCATGAAAGGGACTGGAATGACTTTCGTGTTTACTGCGTCTATAACCTTATCCTGTTTTGTCTTTCCCGAACAGGTACAGCCCTAATACTAGAAGGAGATGTTAGTATGTCTTGTAATAGCAGGTACCCCGTGCCTATAATGGCCCAGGGGCCAACTGGTACTAGTGATATAACTCTCGAGGAATGGCTCCAAGAAGTACTCCGATTCAACAACAAAGGAATCCAATTGGATTTTCAGTCAACTGAAGTTGTGGAGCCAGCATGTAGGGTCCTGGCAAGGATTGCAGACCATGTAAGTAAACCATTAATTTGTTTTGTTATTAACAGCATGGAACTGCTTGCTTATTGCAATAACTGCAAGTTACTGTAATAATATTACAATCACTTGCACACATTATCCGAGGAAATGAAGAAGTTCGTCCATAAAACATGACACGT----------ATAATGTTTGTCTGAATAGTTTCGGGACTACATTCATAAAATTCAAAATCTCAAGGAAAAATGTTACTGTATTAAAAATACAGAAAAGGTCAGGGAAAAAAAATTATTAAAAAAATATGTTGAGCCGCCAAGTACTGGAGAAAAACGGTCTTCCAATAAAGCACTTATATATTTATCAAGATTAAATACTGGTCCGAGTGATGTTTCAGGGCATACCTATTTTCTTTCTCCATGATTCTGAGTGCCAGTACAGTACGGAATTGGCCTTACGTTAGTACTGCTCTTGTACGCGCAAGGAATACGCCGAGGTGCGAAA
>APH_0683
------------------------------------------------------------------------------------------------------------------------------------------------------------------------------------------CAATTTCTGTTTTAATTTTCTTCGTCTCAAAGTCCAAAATTTCATTTTCTTCCATTTTTT-TTTCACATCCAGACTGTAGTAGATGGTTAACAAGGGTAGAATTATTATTCTTGAAATTACTTAAGTGTTCGTTGAGTCTGGTTATGATCTTCCCTCCTGTTTGTCCAACATAACGATTTCCGCAGGAAGAATTTTAAAGTGGAAGGCAAAATGATCTGTGAAACCATGAAAGGGACTGGAATGACTTTCGTGTTTACTGCGTCTATAACCTTATCCTGTTTTGTCTTTCCCGAACAGGTACAGCCCTAATACTAGAAGGAGATGTTAGTATGTCTTGTAATAGCAGGTACCCCGTGCCTATAATGGCCCAGGGGCCAACTGGTACTAGTGATATAACTCTCGAGGAATGGCTCCAAGAAGTACTCCGATTCAACAACAAAGGAATCCAATTGGATTTTCAGTCAACTGAAGTTGTGGAGCCAGCATGTAGGGTCCTGGCAAGGATTGCAGACCATGTAAGTAAACCATTAATTTGTTTTGTTATTAACAGCATGGAACTGCTTGCTTATTGCAATAACTGCAAGTTACTGTAATAATATTACAATCACTTGCTCACATTATCCGAGGAAATGAATGGATTCGTCCATAAAACATGACACGT----------ATAATGTTTGTCTGAATAGTTTCGGGACTACATTCATAAAAATCAAAATCTCAAGGAAAAATGTTACTGTATTAAAAATACAGAAAAGGTCAGGGAAAAAAAATTATTAAAAAAATATGTTGAGCCGCCAAGTACTGGAGAAAAACGGTCTTCCAATAAAGCACTTATATATTTATCAAGATTAAATACTGGTCCGAGTGATGTTTCAGGGCATACCTATTCTCTTTCTCCCTGATTCTGAGTGCCAGTACAGTACGGAATTGGCCTTACGTTAGTACTGCTCTTGTACGCGCAAGGAATACGCCGAGGTGCGAAA
>APH_0880
GTCTCAGACTAATTCAGCACATTCGCCTTGAATTACAGATAAAAGCTAGGGTTGTGCATTATCTAGATTTTTTATCCTGGTAGTCTCGTAAGTTA-TTTTTTGCGAACTCTTTACTTTTTCTCCCAGGGTGGGTTCTAAATTTATGAAGTCCATGCTGATGCCATTGTTTGTGCTGTGCAAAAATTCAATTTCTGTTTTAATTTTCTTCGTCTCAAAGTCCAAAATTTCATTTTCTTCCATTTTTTATTTCACATCCAGACTGTAGTAGATGGTTAACAAGGGTAGAATTATTATTCTTGAAATTACTTAAGTGTTCGTTGAGTCTGGTTATGATCTTCCCTCCTGTTTGCCCAACATAACGATTTCCGCAGGAAGAATTTTAAAGTGGAAGGCAAAATGATCTGTGAAACCATGAAAGGGACTGGAATGACTTTCGTGTTTACTGCGTCTATAACCTTATCCTGTTTTGTCTTTCCCGAACAGGTACAGCCCTAATACTAGAAGGAGATGTTAGTATGTCTTGTAATAGCAGGTACCCCGTGCCTATAATGGCCCAGGGGCCAACTGGTACTAGTGATATAACTCTCGAGGAATGGCTCCAAGAAGTACTCCGATTCAACAACAAAGGAATCCAATTGGATTTTCAGTCAACTGAAGTTGTGGAGCCAGCATGTAGGGTCCTGGCAAGGATTGCAGACCATGTAAGTAAACCATTAATTTGTTTTGTTATTAACAGCATGGAACTGCTTGCTTATTGCAATAACTGCAAGTTACTGTAATAATATTACAATCACTTGCACACATTATCCGAGGAAATGAATGGATTCGTCCATAAAACATGACACGT----------ATAATGTTTGTCTGAATAGTTTCGGGACTACATTCATAAAATTCAAAATCTCAAGGAAAAATGTTACTGTATTAAAAATACAGAAAAGGTCAGGGAAAAAAAATTATTAAAAAAATATGTTGAGCCGCCAAGTACTGGAGAAGAACGGTCTTCCAATAAAGCACTTATATATTTATCAAGATTAAATACTGGTCCGAGTGATGTTTCAGGGCATACCTATTTTCTTTCTCCCTGATTCTGAGTGCCAGTACAGTACGGAATTGGCCTTACGTTAGTACTGCTCTTGTACGCGCAAGGAATACGCCGAGGTGCGAAA
>APH_1602
GTCTCAGACTAATTCAGCACATTCGCCTTGAATTACAGATAAAAGCTAGGGTTGTGCATTATCTAGATTTTTTATCCTGGTAGTCTCGTAAGTTATTTTTTTGCGAACTCTTTACTTTTTCTCCCAGGGTGGGTTCTAAATTTATGAAGTCCATGCTGATGCCATTGTTTGTGCTGTGCAAAAATTCAATTTCTGTTTTAATTTTCTTCGTCTCAAAGTCCAAAATTTCATTTTCTTCCATTTTTTATTTCACATCCAGACTGTAGTAGATGGTTAACAAGGGTAGAATTATTATTCTTGAAATTACTTAAGTGTTCGTTGAGTCTGGTTATGATCTTCCCTCCTGTTTGCCCAACATAACGATTTCCGCAGGAAGAATTTTAAAGTGGAAGGCAAAATGATCTGTGAAACCATGAAAGGGACTGGAATGACTTTCGTGTTTACTGCGTCTATAACCTTATCCTGTTTTGTCTTTCCCGAACAGGTACAGCCCTAATACTAGAAGGAGATGTTAGTATGTCTTGTAATAGCAGGTACCCCGTGCCTATAATGGCCCAGGGGCCAACTGGTACTAGTGATATAACTCTCGAGGAATGGCTCCAAGAAGTACTCCGATTCAACAACAAAGGAATCCAATTGGATTTTCAGTCAACTGAAGTTGTGGAGCCAGCATGTAGGGTCCTGGCAAGGATTGCAGACCATGTAAGTAAACCATTAATTTGTTTTGTTATTAACAGCATGGAACTGCTTGCTTATTGCAATAACTGCAAGTTACTGTAATAATATTACAATCACTTGCACACATTATCCGAGGAAATGAATGGATTCGTCCATAAAACATGACACGT----------ATAATGTTTGTCTGAATAGTTTCGGGACTACATTCATAAAATTCAAAATCTCAAGGAAAAATGTTACTGTATTAAAAATACAGAAAAGGTCAGGGAAAAAAAATTATTAAAAAAATATGTTGAGCCGCCAAGTACTGGAGAAAAACGGTCTTCCAATAAAGCACTTATATATTTATCAAGATTAAATACTGGTCCGAGTGATGTTTCAGGGCATACCTATTTTCTTTCTCCCTAATTCTGAGTGCCAGTACAGTACGGAATTGGCCTTACGTTAGTACTGCTCTTGTACGCGCAAGGAATACGCCGAGGTGCGAAA
>APH_0674
GTCTCAGACTAATTCAGCACATTCGCCTTGAATTACAGATAAAAGCTAGGGTTGTGCATTATCTAGATTTTTTATCCTGGTAGTCTCGTAAGTTATTTTTTTGCGAACTCTTTACTTTTTCTCCCAGGGTGGGTTCTAAATTTATGAAGTCCATGCTGATGCCATTGTTTGTGCTGTGCAAAAATTCAATTTCTGTTTTAATTTTCTTCGTCTCAAAGTCCAAAATTTCATTTTCTTCCATTTTTTATTTCACATCCAGACTGTAGTAGATGGTTAACAAGGGTAGAATTATTATTCTTGAAATTACTTAAGTGTTCGTTGAGTCTGGTTATGATCTTCCCTCCTGTTTGCCCAACATAACGATTTCCACAGGAAGAATTTTAAAGTGGAAGGCAAAATGATCTGTGAAACCATGAAAGGGACTGGAATGACTTTCGTGTTTACTGCGTCTATAACCTTATCCTGTTTTGTCTTTCCCGAACAGGTACAGCCCTAATACTAGAAGGAGATGTTAGTATGTCTTGTAATAGCAGGTACCCTGTGCCTATAATGGCCCAGGGGCCAACTGGTACTAGTGATATAACTCTCGAGGAATGGCTCCAAGAAGTACTCCGATTCAACAACAAAGGAATCCAATTGGATTTTCAGTCAACTGAAGTTGTGGAGCCAGCATGTAGGGTCCTGGCAAGGATTGCAGACCATGTAAGTAAACCATTAATTTGTTTTGTTATTAACAGCATGGAACTGCTTGCTTATTGCAATAACTGCAAGTTACTGTAATAATATTACAATCACTTGCACACATTATCCGAGGAAATGAATGGATTCGTCCATAAAACATGACACGT----------ATAATGTTTGTCTGAATAGTTTCGGGACTACATTCATAAAATTCAAAATCTCAAGGAAAAATGTTACTGTATTAAAAATGCAGAAAAGGTCAGGGAAAAAAAATTATTAAAAAAATATGTTGAGCCGCCAAGTACTGGAGAAAAACGGTCTTCCAATAAAGCACTTATATATTTATCAAGATTAAATACTGGTCCGAGTGATGTTTCAGGGCATACCTATTTTCTTTCTCCCTGATTCTGAGTGCCAGTACAGTGCGGAATTGGCCTTACGTTAGTACTGCTCTTGTACGCGCAAGGAATACGCCGAGGTCCGAAA
>APH_0186
GTCTCAGACTAATTCAGCACATTCGCCTTGAATTACAGATAAAAGCTAGGGTTGTGCATTATCTAGATTTTTTATCCTGGTAGTCTCGTAAGTTATTTTTTTGCGAACTCTTTACTTTTTCTCCCAGGGTGGGTTCTACATTTATGAAGTCCATGCTGATGCCATTGTTTGTGCTGTGCAAAAATTCAATTTCTGTTTTAATTTTCTTCGTCTCAAAGTCCAAAATTTCATTTTCTTCCATTTTTTATTTCACATCCAGACTGTAGTAGATGGTTAACAAGGGTAGAATTATTATTCTTGAAATTACTTAAGTGTTCGTTGAGTCTGGTTATGATCTTCCCTCCTGTTTGCCCAACATAACGATTTCCACAGGAAGAATTTTAAAGTGGAAGGCAAAATGATCTGTGAAACCATGAAAGGGACTGGAATGACTTTCGTGTTTACTGCGTCTATAACCTTATCCTGTTTTGTCTTTCCCGAACAGGTACAGCCCTAATACTAGAAGGAGATGTTAGTATGTCTTGTAATAGCAGGTACCCCGTGCCTATAATGGCCCAGGGGCCAACTGGTACTAGTGATATAACTCTCGAGGAATGGCTCCAAGAAGTACTCCGATTCAACAACAAAGGAATCCAATTGGATTTTCAGTCAACTGAAGTTGTGGAGCCAGCATGTAGGGTCCTGGCAAGGATTGCAGACCATGTAAGTAAACCATTAATTTGTTTTGTTATTAACAGCATGGAACTGCTTGCTTATTGCAATAACTGCAAGTTACTGTAATAATATTACAATCACTTGCACACATTATCCGAGGAAATGAATGGATTCGTCCATAAAACATGACACGT----------ATAATGTTTGTCTGAATAGTTTCGGGACTACATTCATAAAATTCAAAATCTCAAGGAAAAATGTTACTGTATTAAAAATACAGAAAAGGTCAGGGAAAAAAAATTATTAAAAAAATATGTTGAGCCGCCAAGTACTGGAGAAAAACGGTCTTCCAATAAAGCACTTATATATTTATCAAGATTAAATACTGGTCCGAGTGATGTTTCAGGGCATACCTATTTTCTTTCTCCCTGATTCTGAGTGCCAGTACAGTGCGGAATTGGCCTTACGTTAGTACTGCTCTTGTACGCGCAAGGAATACGCCGAGGTGCGAAA
>APH_0136
GTCTCAGACTAATTCAGCACATTCGCCTTGAATTACAGATAAAAGCTAGGGTTGTGCATTATCTAGATTTTTTATCCTGGTAGTCTGGTAAGTTATTTTTTTGCGAACTCTTTACTTTTTCTCCCAGGGTGGGTTCTAAATTTATGAAGTCCATGCTGATGCCATTGTTTGTGCTGTGCAAAAATTCAATTTCTATTTTAATTTTCTTCGTCTCAAAGTCCAAAATTTCATTTTCTTCCATTTTTTATTTCACATCCAGACTGTAGTAGATGGTTAACAAGGGTAGAATTATTATTCTTGAAATTACTTAAGTGTTCGTTGAGTCTGGTTATGATCTTCCCTCCTGTTTGCCCAACATAACGATTTCCGCAGGAAGAATTTTAAAGTGGAAGGCAAAATGATCTGTGAAACCATGAAAGGGACTGGAATGACTTTCGTGTTTACTGCGTCTATAACCTTATCCTGTTTTGTCTTTCCCGAACAGGTACAGCCCTAATACTAGAAGGAGATGTTAGTATGTCTTGTAATAGCAGGTACCCCGTGCCTATAATGGCCCAGGGGCCAACTGGTACTAGTGATATAACTCTCGAGGAATGGCTCCAAGAAGTACTCCGATTCAACAACAAAGGAATCCAATTGGATTTTCAGTCAACTGAAGTTGTGGAGCCAGCATGTAGGGTCCTGGCAAGGATTGCAGACCATGTAAGTAAACCATTAATTTGTTTTGTTATTAACAGCATGGAACTGCTTGCTTATTGCAATAACTGCAAGTTATTGTAATAATATTACAGTCACTTGCACACATTATCCGAGGAAATGAATGGATTCGTCCATAAAACATGACACATATTAATACG-ATAATGTTTGTCTGAATAGTTTCGGGACTACATCCATAAAAATAAAAATCTCAAGGAAAAATGTTACTGTATTAAAAATACAGAAAAGGTCAGGGAAAAAAAATTATTAAAAAAATATGTTGAGCCGCCAAGTACTGGAGAAAAACGGTCTTCCAATAAAGCACTTATATATTTATCAAGATTAAATACTAGTCCGAGTGATGTTTCAGGGCATACCTATTTTCTTTCTCCCTGATTCTGAGTGCCAGTACAGTACGGAATTGGCCTTACGTTAGTACTGCTCTTGTACGCGCAAGGAATACGCCGAGGTGCGAAA
>APH_3177
GTCTCAGACTAATTCAGCACATTCGCCTTGAATTACAGATAAAAGCTAGGGTTGTGCATTATCTAGATTTTTTATCCTGGTAGTCTGGTAAGTTATTTTTTTGCGAACTCTTTACTTTTTCTCCCAGGGTGGGTTCTAAATTTATGAAGTCCATGCTGATGCCATTGTTTGTGCTGTGCAAAAATTCAATTTCTATTTTAATTTTCTTCGTCTCAAAGTCCAAAATTTCATTTTCTTCCATTTTTTATTTCACATCCAGACTGTAGTAGATGGTTAACAAGGGTAGAATTATTATTCTTGAAATTACTTAAGTGTTCGTTGAGTCTGGTTATGATCTTCCCTCCTGTTTGCCCAACATAACGATTTCCGCAGGAAGAATTTTAAAGTGGAAGGCAAAATGATCTGTGAAACCATGAAAGGGACTGGAATGACTTTCGTGTTTACTGCGTCTATAACCTTATCCTGTTTTGTCTTTCCCGAACAGGTACAGCCCTAATACTAGAAGGAGATGTTAGTATGTCTTGTAATAGCAGGTACCCCGTGCCTATAATGGCCCAGGGGCCAACTGGTACTAGTGATATAACTCTTGAGGAATGGCTCCAAGAAGTACTCCGATTCAACAACAAAGGAATCCAATTGGATTTTCAGTCAACTGAAGTTGTGGAGCCAGCATGTAGGGTCCTGGCAAGGATTGCAGACCATGTAAGTAAACCATTAATTTGTTTTGTTATTAACAGCATGGAACTGCTTGCTTATTGCAATAACTGCAAGTTATTGTAATAACATTACAGTCACTTGCACACATTATCCGAGGAAATGAATGGATTCGTCCATAAAACATGACACATATTAATACGTATAATGTTTGTCTGAATAGTTTCGGGACTACATCCATAAAAATAAAAATCTCAAGGAAAAATGTTACTGTATTAAAAATACAGAAAAGAGTCAGGGAAAAAAATTATTAAAAAAATATGTTGAGCCGCCAAGTACTGGAGAAAAACGGTCTTCCAATAAAGCACTTATATATTTATCAAGATTAAATACTAGTCCGAGTGATGTTTCAGGGCATACCTATTTTCTTTCTCCCTGATTCTGAGTGCCAGTACAGTACGGAATTGGCCTTACGTTAGTACTGCTCTTGTACGCGCAAGGAATACGCCGAGGTGCGAAA
>APH_4029
-------------------------------------------------------------------------ATCCTGGTAGTCTGGTAAGTTA-TTTTTTGCGAACTCTTTACTTTTTCTCCCAGGGTGGGTTCTAAATTTATGAAGTCCATGCTGATGCAATTGTTTGTGCTGTGCAAAGATTCAATTTCTATTTTAATTTTCTTCGTCTCAAAGTCCAAAATTTCATTTTCTTTCATTTTTTATTTCACATCCAGACTGTAGTAGATGGTTAACAAGGGTAGAATTATTATTCTTGAAATTACTTAAGTGTTCGTTGAGTCTGGTTATGATCTTCCCTCCTGTTTGCCCAACATAACGATTTCCGCAGGAAGAATTTTAAAGTGGAAGGCAAAATGATCTGTGAAACCATGAAAGAGACTGGAACGACTTTCGTGTTTACTGCGTCTATAACCTTATCCTGTTTTGTCTTTCCCGAACAGGTACAGCCCTAATACTAGAAGGAGATGTTAGTATGTCTTGTAATAGCAGGTACCCCGTGCCTATAATGGCCCAGGGGCCAACTGGTACTAGTGATATAACTCTCGAGGAATGGCTCCAAGAAGTACTCCGATTCAACAACAAAGGAATCCAATTGGATTTTCAGTCAACTGAAGTTGTGGAGCCAGCATGTAGGGTCCTGGCAAGGATTGCAGACCATGTAAGTAAACCATTAATTTGTTTTGTTATTAACAGCATGGAACTGCTTGCTTATTACAATAACTGCAAGTTATTGTAATAATATTACAATGACTTGCACACATTATCCGAGGAAATGAATGGATTCGTCCATAAAACATGACACATATTAATACGTATAATGTTTGTCTGAATAGTTTCGGGACTACATTCATAAAAATCAAAATCTCAAGGAAAAATGTTACTGTATTAAA------------------GGAAAAAAATTATTAAAAAAATATCTTGAGCCGCCACGTACTGGAGAAAAACGGTCTTCCAATAAAGCACTTATATATTTATCAAGATTAAATACTGGTCCGAGTGATGTTTCAGGGCATACCTATTCTCTTTCTCCCTGATTCTGAGTGCCAGTACAGTACGGAATTGGCCTTACGTT-------------------------------------------
>APH_5003
-----------ATTCAGCACATTCGCCTTGAATTACAGATAAAAGCTAGGGTTGCGCATTATCTACA-TTTTTATCCTGGTAGTCTGGTAAGTTA-TTTTTTGCGAACTCTTTACTTTTTCTCCCAGGGTGGGTTCTAAATTTATGAAGTCCATGCTGATGCAATTGTTTGTGCTGTGCAAAGATTCAATTTCTATTTTAATTTTCTTCGTCTCAAAGTCCAAAATTTCATTTTCTTTCATTTTTTATTTCACATCCAGACTGTAGTAGATGGTTAACAAGGGTAGAATTATTATTCTTGAAATTACTTAAGTGTTCGTTGAGTCTGGTTATGATCTTCCCTCCTGTTTGCCCAACATAACGATTTCCGCAGGAAGAATTTTAAAGTGGAAGGCAAAATGATCTGTGAAACCATGAAAGAGACTGGAACGACTTTCGTGTTTACTGCGTCTATAACCTTATCCTGTTTTGTCTTTCCCGAACAGGTACAGCCCTAATACTAGAAGGAGATGTTAGTATGTCTTGTAATAGCAGGTACCCCGTGCCTATAATGGCCCAGGGGCCAACTGGTACTAGTGATATAACTCTCGAGGAATGGCTCCAAGAAGTACTCCGATTCAACAACAAAGGAATCCAATTGGATTTTCAGTCAACTGAAGTTGTGGAGCCAGCATGTAGGGTCCTGGCAAGGATTGCAGACCATGTAAGTAAACCATTAATTTGTTTTGTTATTAACAGCATGGAACTGCTTGCTTATTACAATAACTGCAAGTTATTGTAATAATATTACAATGACTTGCACACATTATCCGAGGAAATGAATGGATTCGTCCATAAAACATGACACATATTAATACGTATAATGTTTGTCTGAATAGTTTCGGGACTACATTCATAAAAATCAAAATCTCAGGGAAAAATGTTACTGTATTAAAAATACAGAAAACAGTCAGGGAAAAAAATTATTAAAAAAATATCTTGAGCCGCCACGTACTGGAGAAAAACGGTCTTCCAATAAAGCACTTATATATTTATCAAGATTAAATACTGGTCCGAGTGATGTTTCAGGGCATACCTATTCTCTTTCTCCCTGATTCTGAGTGCCAGTACAGTACGGAATTGGCCTTACGTTAGTACTGCTCTTG------------------------------
>APH_5079
GTCTCAGACTAATTCAGCACATTCGCCTTGAATTACAGATAAAAGCTAGGGTTGCGCATTATCTACA-TTTTTATCCTGGTAGTCTGGTAAGGTA-TTTTTTGCGAACTCTTTACTTTTTCTCCCAGGGTGGGTTCTAAATTTATGAAGTCCATGCTGATGCAATTGTTTGTGCTGTGCAAAGATTCAATTTCTATTTTAATTTTCTTCGTCTCAAAGTCCAAAATTTCATTTTCTTTCATTTTTTATTTCACATCCAGACTGTAGTAGATGGTTAACAAGGGTAGAATTATTATTCTTGAAATTACTTAAGTGTTCGTTGAGTCTGGTTATGATCTTCCCTCCTGTTTGCCCAACATAACGATTTCCGCAGGAAGAATTTTAAAGTGGAAGGCAAAATGATCTGTGAAACCATGAAAGAGACTGGAACGACTTTCGTGTTTACTGCGTCTATAACCTTATCCTGTTTTGTCTTTCCCGAACAGGTACAGCCCTAATACTAGAAGGAGATGTTAGTATGTCTTGTAATAGCAGGTACCCCGTGCCTATAATGGCCCAGGGGCCAACTGGTACTAGTGATATAACTCTCGAGGAATGGCTCCAAGAAGTACTCCGATTCAACAACAAAGGAATCCAATTGGATTTTCAGTCAACTGAAGTTGTGGAGCCAGCATGTAGGGTCCTGGCAAGGATTGCAGACCATGTAAGTAAACCATTAATTTGTTTTGTTATTAACAGCATGGAACTGCTTGCTTATTACAATAACTGCAAGTTATTGTAATAATATTACAATGACTTGCACACATTATCCGAGGAAATGAATGGATTCGTCCATAAAACATGACACATATTAATACGTATAATGTTTGTCTGAATAGTTTCGGGACTACATTCATAAAAATCAAAATCTCAAGGAAAAATGTTACTGTATTAAAAATACAGAAAACAGTCAGGGAAAAAAATTATTAAAAAAATATCTTGAGCCGCCACGTACTGGAGAAAAACGGTCTTCCAATAAAGCACTTATATATTTATCAAGATTAAATACTGGTCCGAGTGATGTTTCAGGGCATACCTATTCTCTTTCACCCTGATTCTGAGTGCCAGTACAGTACGGAATTGGCCTTACGTTAGCACTGCTCTTGTACGCGCAAGGAATACGCCGAGGTGCGAAA
>APH_4024
GTCTCAGACTAATTCAGCACATTCGCCTTGAATTACAGATAAAAGCTAGGGTTGCGCATTATCTACA-TTTTTATCCTGGTAGTCTGGTAAGGTA-TTTTTTGCGAACTCTTTACTTTTTCTCCCAGGGTGGGTTCTAAATTTATGAAGTCCATGCTGATGCAATTGTTTGTGCTGTGCAAAGATTCAATTTCTATTTTAATTTTCTTCGTCTCAAAGTCCAAAATTTCATTTTCTTCCATTTTTTATTTCACCTCCAGACTGTAGTAGATGGTTAACAAGGGTAGAATTATTATTCTTGAAATTACTTAAGTGTTCGTTGAGTCTGGTTATGATCTTCCCTCCTGTTTGCCCAACATAACGATTTCCGCAGGAAGAATTTTAAAGTGGAAGGCAAAATGATCTGTGAAACCATGAAAGAGACTGGAACGACTTTCGTGTTTACTGCGTCTATAACCTTATCCTGTTTTGTCTTTCCCGAACAGGTACAGCCCTAATACTAGAAGGAGATGTTAGTATGTCTTGTAATAGCAGGTACCCCGTGCCTATAATGGCCCAGGGGCCAACTGGTACTAGTGATATAACTCTCGAGGAATGGCTCCAAGAAGTACTCCGATTCAACAACAAAGGAATCCAATTGGATTTTCAGTCAACTGAAGTTGTGGAGCCAGCATGTAGGGTCCTGGCAAGGATTGCAGACCATGTAAGTAAACCATTAATTTGTTTTGTTATTAACAGCATGGAACTGCTTGCTTATTACAATAACTGCAAGTTATTGTAATAATATTACAATGACTTGCACACATTATCCGAGGAAATGAATGGATTCGTCCATAAAACATGACACATATTAATACGTATAATGTTTGTCTGAATAGTTTCGGGACTACATTCATAAAAATCAAAATCTCAGGGAAAAATGTTACTGTATTAAAAATACAGAAAACAGTCAGGGAAAAAAATTATTAAAAAAATATCTTGAGCCGCCACGTACTGGAGAAAAACGGTCTTCCAATAAAGCACTTATATATTTATCAAGATTAAATACTGGTCCGAGTGATGTTTCAGGGCATACCTATTCTCTTTCACCCTGATTCTGAGTGCCAGTACAGTACGGAATTGGCCTTACGTTAGCACTGCTCT--------------------------------
>APH_0772
---------------------------------------------------------------------------------AGTCTGGTAAGGTA-TTTTTTGCGAACTCTTTACTTTTTCTCCCAGGGTGGGTTCTAAATTTATGAAGTCCATGCTGATGCAATTGTTTGTGCTGTGCAAAGATTCAATTTCTATTTTAATTTTCTTCGTCTCAAAGTCCAAAATTTCATTTTCTTCCATTTTTTATTTCACCTCCAGACTGTAGTAGATGGTTAACAAGGGTAGAATTATTATTCTTGAAATTACTTAAGTGTTCGTTGAGTCTGGTTATGATCTTCCCTCCTGTTTGCCCAACATAACGATTTCCGCAGGAAGAATTTTAAAGTGGAAGGCAAAATGATCTGTGAAACCATGAAAGAGACTGGAACGACTTTCGTGTTTACTGCGTCTATAACCTTATCCTGTTTTGTCTTTCCCGAACAGGTACAGCCCTAATACTAGAAGGAGATGTTAGTATGTCTTGTAATAGCAGGTACCCCGTGCCTATAATGGCCCAGGGGCCAACTGGTACTAGTGATATAACTCTCGAGGAATGGCTCCAAGAAGTACTCCGATTCAACAACAAAGGAATCCAATTGGATTTTCAGTCAACTGAAGTTGTGGAGCCAGCATGTAGGGTCCTGGCAAGGATTGCAGACCATGTAAGTAAACCATTAATTTGTTTTGTTATTAACAGCATGGAACTGCTTGCTTATTACAATAACTGCAAGTTATTGTAATAATATTACAATGACTTGCACACATTATCCGAGGAAATGAATGGATTCGTCCATAAAACATGACACATATTAATACGTATAATGTTTGTCTGAATAGTTTCGGGACTACATTCATAAAAATCAAAATCTCAAGGAAAAATGTTACTGTATTAAAAATACAGAAAACAGTCAGGGAAAAAAATTATTAAAAAAATATCTTGAGCCGCCACGTACTGGAGAAAAACGGTCTTCCAATAAAGCACTTATATATTTATCAAGATTAAATACTGGTCCGAGTGATGTTTCAGGGCATACCTATTCTCTTTCACCCTGATTCTGAGTGCCAGTACAGTACGGAATTGGCCTTACGTTAGCACTGCTCTTGTAC---------------------------
>APH_1535
----------AATTCAGCACATTCGCCTTGAATTACAGATAAAAGCTAGGGTTGCGCATTATCTACA-TTTTTATCCTGGTAGTCTGGTAAGGTA-TTTTTTGCGAACTCTTTACTTTTTCTCCCAGGGTGGGTTCTAAATTTATGAAGTCCATGCTGATGCAATTGTTTGTGCTGTGCAAAGATTCAATTTCTATTTTAATTTTCTTCGTCTCAAAGTCCAAAATTTCATTTTCTTCCATTTTTTATTTCACCTCCAGACTGTAGTAGATGGTTAACAAGGGTAGAATTATTATTCTTGAAATTACTTAAGTGTTCGTTGAGTCTGGTTATGATCTTCCCTCCTGTTTGCCCAACATAACGATTTCCGCAGGAAGAATTTTAAAGTGGAAGGCAAAATGATCTGTGAAACCATGAAAGAGACTGGAACGACTTTCGTGTTTACTGCGTCTATAACCTTATCCTGTTTTGTCTTTCCCGAACAGGTACAGCCCTAATACTAGAAGGAGATGTTAGTATGTCTTGTAATAGCAGGTACCCCGTGCCTATAATGGCCCAGGGGCCAACTGGTACTAGTGATATAACTCTCGAGGAATGGCTCCAAGAAGTACTCCGATTCAACAACAAAGGAATCCAATTGGATTTTCAGTCAACTGAAGTTGTGGAGCCAGCATGTAGGGTCCTGGCAAGGATTGCAGACCATGTAAGTAAACCATTAATTTGTTTTGTTATTAACAGCATGGAACTGCTTGCTTATTACAATAACTGCAAGTTATTGTAATAATATTACAATGACTTGCACACATTATCCGAGGAAATGAATGGATTCGTCCATAAAACATGACACATATTAATACGTATAATGTTTGTCTGAATAGTTTCGGGACTACATTCATAAAAATCAAAATCTCAAGGAAAAATGTTACTGTATTAAAAATACAGAAAACAGTCAGGGAAAAAAATTATTAAAAAAATATCTTGAGCCGCCACGTACTGGAGAAAAACGGTCTTCCAATAAAGCACTTATATATTTATCAAGATTAAATACTGGTCCGAGTGATGTTTCAGGGCATACCTATTCTCTTTCACCCTGATTCTGAGTGCCAGTACAGTACGGAATTGG----------------------------------------------------
>APH_4005
GTCTCAGACTAATTCAGCACATTCGCCTTGAATTACAGATAAAAGCTACGGTTGTGCATTATCTAGA-TTTTTATCCTGGTAGTCTGGTAAGTTATTTTTTTGCGAACTCTTTACTTTTTCTCCCAGGGTGGGTTCTAAATTTATGAAGTCCATGCTGATGCAATTGTTTGTGCTGTGCAAAGATTCAATTTCTATTTTAATTTTCTTCGTCTCAAAGTCCAAAATTTCATTTTCTTCAATTTTTTATTTCACATCCAGACTGTAGTAGATGGTTAACAAGGGTAGAATTATTATTCTTGAAATTACTTAAGTGTTCGTTGAGTCTGGTTATGATCTTCCCTCCTGTTTGCCCAACATAACGATTTCCGCAGGAAGAATTTTAAAGTGGAAGGCAAAATGATCTGTGAAACCATGAAAGGGACTGGAATGACTTTCGTGTTTACTGCGTCTATAACCTTATCCTGTTTTGTCTTTCCCGAACAGGTACAGCCCTAATACTAGAAGGAGATGTTAGTATGTCTTGTAATAGCAGGTACCCCGTGCCTATAATGGCCCAGGGGCCAACTGGTACTAGTGATATAACTCTCGAGGAATGGCTCCAAGAAGTACTCCGATTCAACAACAAAGGAATCCAATTGGATTTTCAGTCAACTGAAGTTGTGGAGCCAGCATGTAGGGTCCTGGCAAGGATTGCAGACCATGTAAGTAAACCATTAATTTGTTTTGTTATTAACAGCATGGAACTGCTTGCTTATTGCAATAACTGCAAGTTATTGTAATAATATTACAATCACTTGCACACATTATCCAAGGAAATGAATGGATTCGTCCATAAAACTTGACACATATTAATACGTATAATGTTTGGCTGAATAGTTTCGGGACTACATTCATAAAAATCAAAATCTCAAGGAAAAATGTTACTGTATTAAAAATACAGAAAAGAGTCAGGGAAAAAAATTATTAAAAAAATATATTGAGCCGCCACGTACTGGAGAAAAACGGTCTTCCAATAAAGCACTTATATATTTATCAAGATTAAATACTGGTCCGAGTGATGTTTCAGGGCATACCTATTCTCTTTCTCCCAGATTCTGAGTGCCAGTACAGTACGGAATTGGCCTTACGTTAGTACTGCTCTTGTACGCGAAAGGAATACGCCGAGGTGCGAAA
>APH_5001
----------------------------------------------------------------------------------------------------------------------------------------------------GTCCATGCTGATGCCATTGTTTGTGCTGTGCAAAGATTCAATTTCTATTTTAATTTTCTTCGTCTCAAAGTCCAAAATTTCATTTTCTTCAATTTTTTATTTCACATCCAGACTGTAGTAGATGGTTAACAAGGGTAGAATTATTATTCTTGAAATTACTTAAGTGTTCGTTGAGTCTGGTTATGATCTTCCCTCCTGTTTGCCCAACATAACGATTTCCGCAGGAAGAATTTTAAAGTGGAAGGCAAAATGATCTGTGAAACCATGAAAGGGACTGGAATGACTTTCGTGTTTACTGCGTCTATAACCTTATCCTGTTTTGTCTTTCCCGAACAGGTACAGCCCTAATACTAGAAGGAGATGTTAGTATGTCTTGTAATAGCAGGTACCCCGTGCCTATAATGGCCCAGGGGCCAACTGGTACTAGTGATATAACTCTCGAGGAATGGCTCCAAGAAGTACTCCGATTCAACAACAAAGGAATCCAATTGGATTTTCAGTCAACTGAAGTTGTGGAGCCAGCATGTAGGGTCCTGGCAAGGATTGCAGACCATGTAAGTAAACCATTAATTTGTTTTGTTATTAACAGCATGGAACTGCTTGCTTATTACAATAACTGCAAGTTATTGTAATAATATTACAATCACTTGCACACATTATCCAAGGAAATGAATGGATTCGTCCATAAAACTTGACACATATTAATACGTATAATGTTTGGCTGAATAGTTTCGGGACTACATTCATAAAAATCAAAATCTCAAGGAAAAATGTTACTGTATTAAAAATACAGAAAAGAGTCAGGGAAAAAAATTATTAAAAAAATATCTTGAGCCGCCACGTACTGGAGAAAAACGGTC----------------------------------------------------------------------------------------------------------------------------------------------------------------------
