# Supplementary material for: ﻿Discovery of a new tarantula species from the Madrean Sky Islands and the first documented instance of syntopy between two montane endemics (Araneae, Theraphosidae, Aphonopelma): a case of prior mistaken identity
Source: Zookeys. 2024 Aug 16;1210:61–98. doi: 10.3897/zookeys.1210.125318 (PMC11344175; doi:10.3897/zookeys.1210.125318)
Supplement: Supplementary material 8 — Phylogenomics files [file zookeys-1210-061_article-125318__-s008.zip › Suppl8/individual_UCE_loci/sl_realigned_uce_2001731.fas]

>APH_1357
------------------------------------------------------------------------------------------------------------------------------------------------------------------------------------------------------------------------------------AATTACTCGAACTTGCAAAAA----------CAC----------------------------------------GAATTAACACGA---------------------------------------------GCTTAAAATTT--------------------------GGATACGTGTTTCCATTG--------------------------------------------------------------------------------------------------------CCTAGATCTCATCAAT-----GGTGCTGCACTTC--------------------------------------------------------------------ACGGT------------------------------------------------------TCAGCACAAGAATTTGCATC-CTGTACCACCAAAGGAAAATGCAGAAAACAACACATACCACTTCAGAGATGATCACACCAGGCCCATTTTTGCGACCAACTATACTGAGCCCCAGTCCTCTGCCTGGTTTTTTATGTAGCTCAACTTCTAAGACCTCTAAAGCATCTTCATCGTGATTCTGACTGTCTTCTCTGTAGACAAGCATAGTCACAACAGATGGTGTT----------------------------------------------------------------------------------------------------------------------------------------------------------------------------------------------------------------------------------------------------
>APH_1438
--------------------------------------------------------------------------------------------------------------------------------------------------------------------------------------------------------------------------------------------------------------------------------------------------------------------------------------------------------GACCATAAGAAAGCTGTCTGAAATTTAAAGCATCTGAGCAGTGTTGGTCAAAGAACAAATGCATAAATTGTTTGTAATTTTCTCACAAACAATGCTCAGACTCCATAACAATGCTCTGCAGACTCCAACTGCTCAGGCACCATGGCAAAGCTAACTGTAATTCCCAATAATCATCCCCAGTTTCATCAATTTTAGAATGCTTAACTTCCATTAAAATAAAAAAAACTGGGAGAAACAAAGACACTGGAAGTTATTGTGTGTGTTTAGTTTAAGCAAACAGTAAGAATGAACCAGCTGTTTGAAATGCTTAAATATTTATTAGTCACACAATGCACTTAACAGAGTAAAATGTATCACTCTACCACCAAAGGAAAATGCAGAAAACAACACATACCACTTCAGAGATGAACACACCAGGCCCATTTTTGCGACCAACTATACTGAGCCCCAGTCCTCTGCCTGGTTTTTTATGTAGTTCAACTTCTAAGACCTCTAAAGCATCTTCATCGTGATTCTGACTGTCTTCTCTGTAGACAAGCATAGTCACAACAGATGGTGTTTGCCTGAGGGCAGTTATTGCACGTTCATGAACAGCTTCTCTCAAATCTTCACCATTCACCTGAAAAATTAGAATGTGTAAATTATAAATCTAGCTGATACATGAAGCAGCATTCATAAAAATTAAACAGAAAAACAAAAGAAGTACTACAGACTACATATTTTATTTATATAACAGCTAAAGGAGGGTCCGCAAAGGGTGACAGGTGTGAACTGGAAGGAGACCCACACGCAGAACTATGGTGA
>APH_0717
---------------------------------------------------------------------------------------------------------------------------------------GAATGCTTTCCATAATCTGAAAAGTCAGTGTATATGTGATAACATTTACGCTATAAGCATACTTTAAGAAACATTGTTAGGCAAGCATAAAATGATGATCAGATCTTACAAGGAAGAAACCTTTCACTTCTTAGAACATCTTTCAAAATTTCAAATGCCATAAGATGAAATTAAAACAATTACTCCATATCTGAAAATTATTTCAGACAGACCATAAGAAAGCTGTCTGAAATTTAAAGCATCTGAGCAGTGTTGGTCAAAGAACAAATGCATAAATTGTTTGTAATTTTCTCACAAACAATGCTCAGACTCCATAACAATGCTCAGCAGACTCCAACTGCTCAGGCTCCATGGCAAAGCTAACTGTAATTCCCAATAATCATCCCCAATTTCATCAATTTTAGAATGCTTAACTTCCATTAAAATAAAAAAAACTGGGAGAAACAAAGACACTGGAAGTTATTGTGTGTGTTTAGTTTAAGCAAACAGTAAGAATGAACCAGCTGTTTGAAATGCTTAAATATTTATTAGTCACACAATGCACTTAACAGAGTAAAATGTATCACTCTACCACCAAAGGAAAATGCAGAAAACAACACATACCACTTCAGAGATGAACACACCAGGCCCATTTTTGCGACCAACTATACTGAGCCCCAGTCCTCTGCCTGGTTTTTTATGTAGCTCAACTTCTAAGACCTCTAAAGCATCTTCATCGTGATTCTGACTGTCTTCTCTGTAGACAAGCATAGTCACAACAGATGGTGTTTGCCTGAGGGCAGTTATTGCACGTTCATGAACAGCTTCTCTCAAATCTTCACCATTCACCTGAAAAATTAGAATGTGTAAATTATGAATCTAGCTGATACATGAAGCAGCATTCATAAAAATTAAACAGAAAAACAAAATAAGTACTACAAACTACATATTTTATTTATATAACAGCTAAAGGAGGGTCCGCAAAGGGTGACAGGTGTGAACTGGAAGGAGACCCGCACGCAGAACTAT-----
>APH_0674
TGTATGAATTCTGATTAATGCAACTGCCAGTAGCAAAGGATCGCCTTGTAACAGGCAGGCTAGGTATTCAGATTGACAAAATTTCGTTTTTATCAGCCACTCTCCATTTGGCATTTAAGTCAACTTAATATTCCTGAATGCTTTCCATAATCTGAAAAGTCAGTGTATATGTGATAACATTTACGCTATAAGCATACTTTAAGAAACATTGTTAGGCAAGCATAAAATGATGATCAGATCTTACAAGGAAGAAACCTTTCACTTCTTAGAACATCTTTCAAAATTTCAAATGCCATAAGATGAAATTAAAACAATTACTCCATATCTGAAAATTATTTCAGACAGACCATAAGAAAGCTGTCTGAAATTTAAAGCATCTGAGCAGTGTCGGTCAAAGAACAAATGCATAAATTGTTTGTAATTTTCTCACAAACAATGCTCAGACTCCATAACAATGCTCAGCAGACTCCAACTGCTCAGGCTCCATGGCAAAGCTAACTGTAATTCCCAATAATCATCCCCAATTTCATCAATTTTAGAATGCTTAACTTCCATTAAAATAAAAAAAACTGGGAGAAACAAAGACACTGGAAGTTATTGTGTGTGTTTAGTTTAAGCAAACAGTACGAATGAACCAGCTGTTTGAAATGCTTAAATATTTATTAGTCACACAATGCACTTAACAGAGTAAAAAGTATCACTGCACCACCAAAGGAAAATGCAGAAAACAACACATACCACTTCAGAGATGAACACACCAGGCCCATTTTTGCGACCAACTATACTGAGCCCCAGTCCTCTGCCTGGTTTTTTATGTAGCTCAACTTCTAAGACCTCTAAAGCATCTTCATCGTGATTCTGACTGTCTTCTCTGTAGACAAGCATAGTCACAACAGATGGTGTTTGCCTGAGGGCAGTTATTGCACGTTCATGAACAGCTTCTCTCAAATCTTCACCATTCACCTGAAAAATTAGAATGTGTAAATTATGAATCTAGCTGATACATGAAGCAGCATTCATAAAAATTAAACAGAAAAACAAAATAAGTACTACAAACTACATATTTTATTTATATAACAGCTAAAGGAGTGTGTGCAAAGGAATATTAGTGTAAAATAGAAGGAAGCCTACTAGCAAAACTATGGTAA
>APH_0185
TATATGAATTCTGATTAATGCAACTGCCAGTAGCAAAGGATCGCCTTGTAACAGGCAGGCTAGGTATTCAGATTGACAAAATTTCGTTTTTATCAGCCACTCTCCATTTGGCATTTAAGTCAACTTAATATTCCTGAATGCTTTCCATAATCTGAAAAGTCAGTGTATATGTGATAACATTTACGCTATAAGCATACTTTAAGAAACATTGTTAGGCAAGCATAAAATGATGATCAGATCTTACAAGGAAGAAACCTTTCACTTCTTAGAACATCTTTCAAAATTTCAAATGCCATAAGATGAAATTAAAACAATTACTCCATATCTGAAAATTATTTCAGACAGACCATAAGAAAGCTGTCTGAAATTTAAAGCATCTGAGCAGTGTCGGTCAAAGAACAAATGCATAAATTGTTTGTAATTTTCTCACAAACAATGCTCAGACTCCATAACAATGCTCAGCAGACTCCAACTGCTCAGGCTCCATGGCAAAGCTAACTGTAATTCCCAATAATCATCCCCAATTTCATCAATTTTAGAATGCTTAACTTCCATTAAAATAAAAAAAACTGGGAGAAACAAAGACACTGGAAGTTATTGTGTGTGTTTAGTTTAAGCAAACAGTAAGAATGAACCAGCTGTTTGAAATGCTTAAATATTTATTAGTCACACAATGCACTTAACAGAGTAAAAAGTATCACTGCACCACCAAAGGAAAATGCAGAAAACAACACATACCACTTCAGAGATGAACACACCAGGCCCATTTTTGCGACCAACTATACTGAGCCCCAGTCCTCTGCCTGGTTTTTTATGTAGCTCAACTTCTAAGACCTCTAAAGCATCTTCATCGTGATTCTGACTGTCTTCTCTGTAGACAAGCATAGTCACAACAGATGGTGTTTGCCTGAGGGCAGTTATTGCACGTTCATGAACAGCTTCTCTCAAATCTTCACCATTCACCTGAAAAATTAGAATGTGTAAATTATGAATCTAGCTGATACATGAAGCAGCATTCATAAAAATTAAACAGAAAAACAAAATAAGTACTACAAACTACATATTTTATTTATATAACAGCTAAAGGAGTGTGTGCAAAGGAATATTAGTGTTAAATAGAAGGAAGCCTACTAGCAAAACTATGGTAA
>APH_3188
TGTATGAATTCTGATTAATGCAACTGCCAGTAGCAAAGGATCGCCTTGTAACAGGCAGGCTAGGTATTCAGATTGACAAAATTTCGTTTTTATCAGCCACTCTCCATTTGGCATTTAAGTCAACTTAATATTCCTGAATGCTTTCCATAATCTGAAAAGTCAGTGTATATGTGATAACATTTACGCTATAAGCATACTTTAAGAAACATTGTTAGGCAAGCATAAAATGATGATCAGATCTTACAAGGAAGAAACCTTTCACTTCTTAGAACATCTTTCAAAATTTCAAATGCCATAAGATGAAATTAAAACAATTACTCCATATCTGAAAATTATTTCAGACAGACCATAAGAAAGCTGTCTGAAATTTAAAGCATCTGAGCAGTGTCGGTCAAAGAACAAATGCATAAATTGTTTGTAATTTTCTCACAAACAATGCTCAGACTCCATAACAATGCTCAGCAGACTCCAACTGCTCAGGCTCCATGGCAAAGCTAACTGTAATTCCCAATAATCATCCCCAATTTCATCAATTTTAGAATGCTTAACTTCCATTAAAATAAAAAAAACTGGGAGAAACAAAGACACTGGAAGTTATTGTGTGTGTTTAGTTTAAGCAAACAGTAAGAATGAACCAGCTGTTTGAAATGCTTAAATATTTATTAGTCACACAATGCACTTAACAGAGTAAAAAGTATCACTGCACCACCAAAGGAAAATGCAGAAAACAACACATACCACTTCAGAGATGAACACACCAGGCCCATTTTTGCGACCAACTATACTGAGCCCCAGTCCTCTGCCTGGTTTTTTATGTAGCTCAACTTCTAAGACCTCTAAAGCATCTTCATCGTGATTCTGACTGTCTTCTCTGTAGACAAGCATAGTCACAACAGATGGTGTTTGCCTGAGGGCAGTTATTGCACGTTCATGAACAGCTTCTCTCAAATCTTCACCATTCACCTGAAAAATTAGAATGTGTAAATTATGAATCTAGCTGATACATGAAGCAGCATTCATAAAAATTAAACAGAAAAACAAAATAAGTACTACAAACTACATATTTTATTTATATAACAGCTAAAGGAGTGTGTGCAAAGGAATATTAGTGTTAAATAGAAGGAAGCCTACTAGCAAAACTATGGTAA
>APH_0772
TGTATGAATTCTGATTAATGCAACTGCCAGTAGCAAAGGAGCGCCTTGTAACAGGCAGGCTAGATATTCAGATTGACAAAATTTCGTTTTTATCAGCCACTCTCCATTTGGCATTTAAGTCAACTTAATTTTCCTAAATGCTTTCCATAATCTGAAAGGTCAGTGTATATGTGATAACATTTACGCTATAAGCATACTTTAAGAAACATTGTTAGACAAGCATAAAATGATGATTAGATCTTACAAGAAAGAAACCTTTCACTTCTTAGAACATTTTTCAAAATTTCAAATGCCATAAGATGAAATTAAAACAATTACTCCATATCTGAAAATTATTTCAGACAGACCATAAGAAAGCTGTCTGAAATTTAAAGCATCTGAGCAGTGTTGGTCAAAGAACAAATGCATAAATTGTTTGTAATTTTCTCACAAACAATGCTCAGACTCCATAATAATGCTCAGCAGACTCCAACTGCTCAGGAACCATGGCAAAGCTAACTGTAATTCCCAATAATCATCCCCAATTTCATCAATTTTAGAATGCTTAACTTCCATTAAAATAAAAAAAACTAGGAGAAACAAAGACACCGGAAGTTATTGTGTGTGTTTAGTTTAAGCAAACAGTAAGAATGAACCAGCTGTTTGAAATGCTTAAATATTTATTAGTCACACAATGCACTTAACAGAGTAAAATGTATCACTGTACCACCAAAGGAAAATGCAGAAAACAACACATACCACTTCAGAGATGAACACACCAGGCCCATTTTTGCGACCAACTATACTGAGCCCCAGTCCTCTGCCTGGTTTTTTATGTAGCTCAACTTCTAAGACCTCTAAAGCATCTTCATCGTGATTCTGACTGTCTTCTCTGTAGACAAGCATAGTCACAACAGATGGTGTTTGCCTGAGGGCAGTTATTGCACGTTCATGAACAGCTTCTCTCAAATCTTCACCATTCACCTGAAAAATTAGAATGTGTAAATTACAAATCTAGCTGATACATGAAGCAGCATTCATAAAAATTAAACAGAAAAACAAAAGAAGTACTACAAACTACATACTTTATTTATATAACAGCTAAAGGAGTGTGTGCAAAGGGATAGTAGTGTAAAATAGAAGGAAGCCTACTAGCAAAACTATGGTAA
>APH_0186
TGTATGAATTCTGATTAATGCAACTGCCAGTAGCAAAGGATCGCCTTGTAACAGGCAGGCTAGATATTCAGATTGACAAAATTTCGTTTTTATCAGCCACTCTCCATTTGGCATTTAAGTCAACTTAATTTTCCTGAATGCTTTCCATAATCTGAAAGGTCAGTGTATATGTGATAACATTTACACTATAAGCATACTTTAAGAAACATTGTTAGGCAAGCATAAAATGATGATCAGATCTTACAAGAAAGAAACCTTTCAATTCTTAGAACATCTTTCAAAATTTCAAATGCCATAAGATGAAATTAAAACAATTACTCCATATCTGAAAATTATTTCAGACAGACCATAAGAAAGCTGTCTGAAATTTAAAGCATCTGAGCAGTGTCGGTCAAAGAACAAATGCATAAATTGTTTGTAATTTTCTCACAAACAATGCTCAGACTCCATAACAATGCTCAGCAGACTCCAACTGCTCAGGCTCCATGGCAAAGCTAACTGTAATTCCCAATAATCATCCCCAATTTCATCAATTTTAGAATGCTTAACTTCCATTAAAATAAAAAACACTGGGAGAAACAAAGACACTGGAAGTTACTGTGTGTGTTTAGTTTAAGCAAACAGTAAGAATGAACCAGCTGTTTGAAATGCTTAAATATTTATTAGTCACACAATGCACTTAACAGAGTAAAATGTATCACTCTACCACCAAAGGAAAATGCAGAAAACAACACATACCACTTCAGAGATGAACACACCAGGCCCATTTTTGCGACCAACTATACTGAGCCCCAGTCCTCTGCCTGGTTTTTTATGTAGCTCAACTTCTAAGACCTCTAAAGCATCTTCATCGTGATTCTGACTGTCTTCTCTGTAGACAAGCATAGTCACAACAGATGGTGTTTGCCTGAGGGCAGTTATTGCACGTTCATGAACAGCTTCTCTCAAATCTTCACCATTCACCTGAAAAATTAGAATGTGTAAATTATAAATCTAGCTGATACATGAAGCAGAATTCATAAAAATTAAACAGAAAAACAAAAGAAGTACTACAAACTACATATTTTATTTATATAACAGCTAAAGGAGGGTCCGCAAAGGGTGACAGGTGTGAACTGGAAGGAGACCCGCACGCAGAACTAT-----
>APH_0683
TGTATGAATTCTGATTAATGCAACTGCCAGTAGCAAAGGATCGCCTTGTAACAGGCAGGCTAGATATTCAGATTGACAAAATTTCGTTTTTATCAGCCACTCTCCATTTGGCATTTAAGTCAACTTAATTTTCCTGAATGCTTTCCATAATCTGAAAGGTCAGTGTATATGTGATAACATTTACACTATAAGCATACTTTAAGAAACATTGTTAGGCAAGCATAAAATGATGATCAGATCTTACAAGAAAGAAACCTTTCAATTCTTAGAACATCTTTCAAAATTTCAAATGCCATAAGATGAAATTAAAACAATTACTCCATATCTGAAAATTATTTCAGACAGACCATAAGAAAGCTGTCTGAAATTTAAAGCATCTGAGCAGTGTTGGTCAAAGAACAAATGCATAAATTGTTTGTAATTTTCTCACAAACAATGCTCAGACTCCATAACAATGCTCAGCAGACTCCAACTGCTCAGGCACCATGGCAAAGCTAACTGTAATTCCCAATAATCATCCCCAGTTTCATCAATTTTAGAATGCTTAACTTCCATTAAAATAAAAAACACTGGGAGAAACAAAGACACTGGAAGTTACTGTGTGTGTTTAGTTTAAGCAAACAGTAAGAATGAACCAGCTGTTTGAAATGCTTAAATATTTATTAGTCACACAATGCACTTAACAGAGTAAAATGTATCTCTCTACCACCAAAGGAAAATGCAGAAAACAACACATACCACTTCAGAGATGAACACACCAGGCCCATTTTTGCGACCAACTATACTGAGCCCCAGTCCTCTGCCTGGTTTTTTATGTAGCTCAACTTCTAAGACCTCTAAAGCATCTTCATCGTGATTCTGACTGTCTTCTCTGTAGACAAGCATAGTCACAACAGATGGTGTTTGCCTGAGGGCAGTTATTGCACGTTCATGAACAGCTTCTCTCAAATCTTCACCATTCACCTGAAAAATTAGAATGTGTAAATTATAAATCTAGCTGATACATGAAGCAGAATTCATAAAAATTAAACAGAAAAACAAAAGAAGTACTACAAACTACATATTTTATTTATATAACAGCTAAAGGAGGGTCCGCAAAGGGTGACAGGTGTGAACTGGAAGGAGACCCGCACGCAGAACTAT-----
>APH_0723
TGTATGAATTCTGATTAATGCAACTGCCAGTAGCAAAGGATCGCCTTGTAACAGGCAGGCTAGATATTCAGATTGACAAAATTTCGTTTTTATCAGCCACTCTCCATTTGGCATTTAAGTCAACTTAATTTTCCTGAATGCTTTCCATAATCTGAAAGGTCAGTGTATATGTGATAACATTTACACTATAAGCATACTTTAAGAAACATTGTTAGGCAAGCATAAAATGATGATCAGATCTTACAAGAAAGAAACCTTTCAATTCTTAGAACATCTTTCAAAATTTCAAATGCCATAAGATGAAATTAAAACAATTACTCCATATCTGAAAATTATTTCAGACAGACCATAAGAAAGCTGTCTGAAATTTAAAGCATCTGAGCAGTGTTGGTCAAAGAACAAATGCATAAATTGTTTGTAATTTTCTCACAAACAATGCTCAGACTCCATAACAATGCTCAGCAGACTCCAACTGCTCAGGCACCATGGCAAAGCTAACTGTAATTCCCAATAATCATCCCCAGTTTCATCAATTTTAGAATGCTTAACTTCCATTAAAATAAAAAACACTGGGAGAAACAAAGACACTGGAAGTTACTGTGTGTGTTTAGTTTAAGCAAACAGTAAGAATGAACCAGCTGTTTGAAATGCTTAAATATTTATTAGTCACACAATGCACTTAACAGAGTAAAATGTATCACTCTACCACCAAAGGAAAATGCAGAAAACAACACATACCACTTCAGAGATGAACACACCAGGCCCATTTTTGCGACCAACTATACTGAGCCCCAGTCCTCTGCCTGGTTTTTTATGTAGCTCAACTTCTAAGACCTCTAAAGCATCTTCATCGTGATTCTGACTGTCTTCTCTGTAGACAAGCATAGTCACAACAGATGGTGTTTGCCTGAGGGCAGTTATTGCACGTTCATGAACAGCTTCTCTCAAATCTTCACCATTCACCTGAAAAATTAGAATGTGTAAATTATAAATCTAGCTGATACATGAAGCAGAATTCATAAAAATTAAACAGAAAAACAAAAGAAGTACTACAAACTACATATTTTATTTATATAACAGCTAAAGGAGGGTCTGCAAAGGGTGACAGGTGTGAACTGGAAGGAGACCCGCACGCAGAACTATGGTGA
>APH_3177
TGTATGAATTCTGATTAATGCAACTGCCAGTAGCAAAGGATCGCCTTGTAACAGGCAGGCTAGATATTCAGATTGACAAAATTTCGTTTTTATCAGCCACTCTCCATTTGGCATTTAAGTCAACTTAATTTTCCTGAATGCTTTCCATAATCTGAAAGGTCAGTGTATATGTGATAACATTTACACTATAAGCATACTTTAAGAAACATTGTTAGGCAAGCATAAAATGATGATCAGATCTTACAAGAAAGAAACCTTTCAATTCTTAGAACATCTTTCAAAATTTCAAATGCCATAAGATGAAATTAAAACAATTACTCCATATCTGAAAATTATTTCAGACAGACCATAAGAAAGCTGTCTGAAATTTAAAGCATCTGAGCAGTGTTGGTCAAAGAACAAATGCATAAATTGTTTGTAATTTTCTCACAAACAATGCTCAGACTCCATAACAATGCTCAGCAGACTCCAACTGCTCAGGCACCATGGCAAAGCTAACTGTAATTCCCAATAATCATCCCCAGTTTCATCAATTTTAGAATGCTTAACTTCCATTAAAATAAAAAACACTGGGAGAAACAAAGACACTGGAAGTTACTGTGTGTGTTTAGTTTAAGCAAACAGTAAGAATGAACCAGCTGTTTGAAATGCTTAAATATTTATTAGTCACACAATGCACTTAACAGAGTAAAATGTATCACTCTACCACCAAAGGAAAATGCAGAAAACAACACATACCACTTCAGAGATGAACACACCAGGCCCATTTTTGCGACCAACTATACTGAGCCCCAGTCCTCTGCCTGGTTTTTTATGTAGCTCAACTTCTAAGACCTCTAAAGCATCTTCATCGTGATTCTGACTGTCTTCTCTGTAGACAAGCATAGTCACAACAGATGGTGTTTGCCTGAGGGCAGTTATTGCACGTTCATGAACAGCTTCTCTCAAATCTTCACCATTCACCTGAAAAATTAGAATGTGTAAATTATAAATCTAGCTGATACATGAAGCAGAATTCATAAAAATTAAACAGAAAAACAAAAGAAGTACTACAAACTACATATTTTATTTATATAACAGCTAAAGGAGGGTCCGCAAAGGGTGACAGGTGTGAACTGGAAGGAGACCCGCACGCAGAACTAT-----
>APH_4021
---------------------------------CAAAGGATCGCCTTGTAACAGGCAGGCTAGATATTCAGATTGACAAAATTTCATTTTTATCAGCCACTCTCCATTTGGCATTTAAGTCAACTTAATTTTCCTGAATGCTTTCCATAATCTGAAAGGTCAGTGTATATGTGATAACATTTACACTATAAGCATACTTTAAGAAACATTGTTAGGCAAGCATAAAATGATGATCAGATCTTACAAGAAAGAAACCTTTCACTTCTTAGAACATCTTTCAAAATTTCAAATGCCATAAGATGAAATTAAAACAATTACTCCATATCTGAAAATTATTTCAGACAGACCATAAGAAAGCTGTCTGAAATTTAAAGCATCTGAGCAGTGTTGGTCAAAGAACAAATGCATAAATTGTTTGTAATTTTCTCACAAACAATGCTCAGACTCCATAACAATGCTCAGCAGACTCCAACTGCTCAGGCACCATGGCAAAGCTAACTGTAATTCCCAATAATCATCCCCAATTTCATCAATTTTAGAATGCTTAACTTCCATTAAAATAAAAAAAACTGGGAGAAACAAAGACACTGGAAGTTATTGTGTGTGTTTAGTTTAAGCAAACAGTAAGAATGAACCAGCTGTTTGAAATGCTTAAATATGTATTAGTCACACAATGCACTTAACAGAGTAAAATGTATCACTGTACCACCAAAGGAAAATGCAGAAAACAACACATACCACTTCAGAGATGAACACACCAGGCCCATTTTTGCGACCAACTATACTGAGCCCCAGTCCTCTGCCCGGTTTTTTATGTAGCTCAACTTCTAAGACCTCTAAAGCATCTTCATCGTGATTCTGACTGTCTTCTCTGTAGACAAGCATAGTCACAACAGATGGTGTTTGCCTGAGGGCAGTTATTGCACGTTCATGAACAGCTTCTCTCAAATCTTCACCATTCACCTGAAAAATTAGAATGGGTAAATTATAAATCTAGCTGATACATGAAGCAGCATTCATAAAAATTAAACAGAAAAACAAAAGAAGTACTACAAACTACATATTTTATTTATATAACAGCTAAAGGAGGGTCTGCAAAGGGTGACAGGTGTGAACTGGAAGGAGACCCGCACGCAGAACTATGGTGA
>APH_4029
-------------------------------------------------------------------------------------------------------------------------------------------------------------GGTCAGTGTATATGTGATAACATTTACACTATAAGCATACTTTAAGAAACATTGTTAGGCAAGCATAAAATGATGATCAGATCTTACAAGAAAGAAACCTTTCACTTCTTAGAACATCTTTCAAAATTTCAAATGCCATAAGATGAAATTAAAACAATTACTCCATATCTGAAAATTATTTCAGACAGACCATAAGAAAGCTGTCTGAAATTTAAAGCATCTGAGCAGTGTTGGTCAAAGAACAAATGCATAAATTGTTTGTAATTTTCTCACAAACAATGCTCAGACTCCATAACAATGCTCAGCAGACTCCAACTGCTCAGGCACCATGGCAAAGCTAACTGTAATTCCCAATAATCATCCCCAATTTCATCAATTTTAGAATGCTTAACTTCCATTAAAATAAAAAAAACTGGGAGAAACAAAGACACTGGAAGTTATTGTGTGTGTTTAGTTTAAGTAAACAGTAAGAATGAACCAGCTGTTTGAAATGCTTAAATATTTATTAGTCACACAATGCACTTAACAGAGTAAAATGTATCACTGTACCACCAAAGGAAAATGCAGAAAACAACACATACCACTTCAGAGATGAACACACCAGGCCCATTTTTGCGACCAACTATACTGAGCCCCAGTCCTCTGCCTGGTTTTTTATGTAGCTCAACTTCTAAGACCTCTAAAGCATCTTCATCGTGATTCTGACTGTCTTCTCTGTAGACAAGCATAGTCACAACAGATGGTGTTTGCCTGAGGGCAGTTATTGCACGTTCATGAACAGCTTCTCTCAAATCTTCACCATTCACCTGAAAAAATAGAATGTGTAGATTATAAATCTAGCTGATACATGAAGCAGCATTCATAAAAATTAAACAGAAAAACAAAAGAAGTACTACAAACTACATATTTTATTTATATAACAGCTAAAGGAGGGTCCGCAAAGGGTGACAGGTGTGAACTGGAAGGAGACCCGCACGCAGAACTATGGTGA
>APH_1602
TGTATGAATTCTGATTAATGCAACTGCCAGTAGCAAAGGATCGCCTTGTAACAGGCAGGCTAGATATTCAGATTGACAAAATTTCGTTTTTATCAGCCACTCTCCATTTGGCATTTAAGTCAACTTAATTTTCCTGAATGCTTTCCATAATCTGAAAGGTCAGTGTATATGTGATAACATTTACACTATAAGCATACTTTAAGAAACATTGTTAGGCAAGCATAAAATGATGATCAGATCTTACAAGAAAGAAACCTTTCACTTCTTAGAACATCTTTCAAAATTTCAAATGCCATAAGATGAAATTAAAACAATTACTCCATATCTGAAAATTATTTCAGACAGACCATAAGAAAGCTGTCTGAAATTTAAAGCATCTGAGCAGTGTTGGTCAAAGAACAAATGCATAAATTGTTTGTAATTTTCTCACAAACAATGCTCAGACTCCATAACAATGCTCAGCAGACTCCAACTGCTCAGGCACCATGGCAAAGCTAACTGTAATTCCCAATAATCATCCCCAATTTCATCAATTTTAGAATGCTTAACTTCCATTAAAATAAAAAAAACTGGGAGAAACAAAGACACTGGAAGTTATTGTGTGTGTTTAGTTTAAGCAAACAGTAAGAATGAACCAGCTGTTTGAAATGCTTAAATATTTATTAGTCACACAATGCACTTAACAGAGTAAAATGTATCACTGTACCACCAAAGGAAAATGCAGAAAACAACACATACCACTTCAGAGATGAACACACCAGGCCCATTTTTGCGACCAACTATACTGAGCCCCAGTCCTCTGCCTGGTTTTTTATGTAGCTCAACTTCTAAGACCTCTAAAGCATCTTCATCGTGATTCTGACTGTCTTCTCTGTAGACAAGCATAGTCACAACAGATGGTGTTTGCCTGAGGGCAGTTATTGCACGTTCATGAACAGCTTCTCTCAAATCTTCACCATTCACCTGAAAAAATAGAATGTGTAGATTATAAATCTAGCTGATACATGAAGCAGCATTCATAAAAATTAAACAGAAAAACAAAAGAAGTACTACAAACTACATATTTTATTTATATAACAGCTAAAGGAGGGTCCGCAAAGGGTGACAGGTGTGAACTGGAAGGAGACCCGCAAGCAGAACTATGGTGA
>APH_3191
---------------------------------------------------------------------------------------------------------------------------------------------------------------------------------------------------------AGAAACATTGTTAGGCAAGCATAAAATGATGATCAGATCTTACAAGAAAGAAACCTTTCACTTCTTAGAACATCTTTCAAAATTTCAAATGCCATAAGATGAAATTAAAACAATTACTCCATATCTGAAAATTATTTCAGACAGACCATAAGAAAGCTGTCTGAAATTTAAAGCATCTGAGCAGTGTTGGTCAAAGAACAAATGCATAAATTGTTTGTAATTTTCTCACAAACAATGCTCAGACTCCATAACAATGCTCAGCAGACTCCAACTGCTCAGGCACCATGGCAAAGCTAACTGTAATTCCCAATAATCATCCCCAATTTCATCAATTTTAGAATGCTTAACTTCCATTAAAATAAAAAAAACTGGGAGAAACAAAGACACTGGAAGTTATTGTGTGTGTTTAGTTTAAGCAAACAGTAAGAATGAACCAGCTGTTTGAAATGCTTAAATATTTATTAGTCACACAATGCACTTAACAGAGTAAAATGTATCACTGTACCACCAAAGGAAAATGCAGAAAACAACACATACCACTTCAGAGATGAACACACCAGGCCCATTTTTGCGACCAACTATACTGAGCCCCAGTCCTCTGCCTGGTTTTTTATGTAGCTCAACTTCTAAGACCTCTAAAGCATCTTCATCGTGATTCTGACTGTCTTCTCTGTAGACAAGCATAGTCACAACAGATGGTGTTTGCCTGAGGGCAGTTATTGCACGTTCATGAACAGCTTCTCTCAAATCTTCACCATTCACCTGAAAAAATAGAATGTGTAGATTATAAATCTAGCTGATACATGAAGCAGCATTCATAAAAATTAAACAGAAAAACAAAAGAAGTACTACAAACTACATATTTTATTTATATAACAGCTAAAGGAGGGTCCGCAAAGGGTGACAGGTGTGAACTGGAAGGAGACCCGCACGCAGAACTATGGTGA
>APH_5003
------------------------------------------------------------TAGATATTCAGATTGACAAAATTTCGTTTTTATCAGCCACTCTCCATTTGGCATTTAAGTCAACTTAATTTTCCTGAATGCTTTCCATAATCTGAAAGGTCAGTGTATATGTGATAACATTTACACTATAAGCATACTTTAAGAAACATTGTTAGGCAAGCATAAAATGATGATCAGATCTTACAAGAAAGAAACCTTTCACTTCTTAGAACATCTTTCAAAATTTCAAATGCCATAAGATGAAATTAAAACAATTACTCCATATCTGAAAATTATTTCAGACAGACCATAAGAAAGCTGTCTGAAATTTAAAGCATCTGAGCAGTGTTGGTCAAAGAACAAATGCATAAATTGTTTGTAATTTTCTCACAAACAATGCTCAGACTCCATAACAATGCTCAGCAGACTCCAACTGCTCAGGCACCATGGCAAAGCTAACTGTAATTCCCAATAATCATCCCCAATTTCATCAATTTTAGAATGCTTAACTTCCATTAAAATAAAAAAAACTGGGAGAAACAAAGACACTGGAAGTTATTGTGTGTGTTTAGTTTAAGCAAACAGTAAGAATGAACCAGCTGTTTGAAATGCTTAAATATTTATTAGTCACACAATGCACTTAACAGAGTAAAATGTATCACTGTACCACCAAAGGAAAATGCAGAAAACAACACATACCACTTCAGAGATGAACACACCAGGCCCATTTTTGCGACCAACTATACTGAGCCCCAGTCCTCTGCCTGGTTTTTTATGTAGCTCAACTTCTAAGACCTCTAAAGCATCTTCATCGTGATTCTGACTGTCTTCTCTGTAGACAAGCATAGTCACAACAGATGGTGTTTGCCTGAGGGCAGTTATTGCACGTTCATGAACAGCTTCTCTCAAATCTTCACCATTCACCTGAAAAATTAGAATGTGTAAATTATAAATCTAGCTGATACATGAAGCAGCATTCATAAAAATTAAACAGAAAAACAAAAGAAGTACTACAAACTACATATTTTATTTATATAACAGCTAAAGGAGGGTCCGCAAAGGGTGACAGGTGTGAACTGGAAGGAGACCCGCATGCAGAACTATGGTGA
>APH_5079
TGTATGAATTCTGATTAATGCAACTGCCAGTAGCAAAGGATCGCCTTGTAACAGGCAGGCTAGATATTCAGATTGACAAAATTTCGTTTTTATCAGCCACTCTCCATTTGGCATTTAAGTCAACTTAATTTTCCTGAATGCTTTCCATAATATGAAAGGTCAGTGTATATGTGATAACATTTACACTATAAGCATACTTTAAGAAACATTGTTAGGCAAGCATAAAATGATGATCAGATCTTACAAGAAAGAAACCTTTCACTTCTTAGAACATCTTTCAAAATTTCAAATGCCATAAGATGAAATTAAAACAATTACTCCATATCTGAAAATTATTTCAGACAGACCATAAGAAAGCTGTCTGAAATTTAAAGCATCTGAGCAGTGTTGGTCAAAGAACAAATGCATAAATTGTTTGTAATTTTCTCACAAACAATGCTCAGACTCCATAACAATGCTCAGCAGACTCCAACTGCTCAGGCACCATGGCAAAGCTAACTGTAATTCCCAATAATCATCCCCAATTTCATCAATTTTAGAATGCTTAACTTCCATTAAAATAAAAAAAACTGGGAGAAACAAAGACACTGGAAGTTATTGTGTGTGTTTAGTTTAAGCAAACAGTAAGAATGAACCAGCTGTTTGAAATGCTTAAATATTTATTAGTCACACAATGCACTTAACAGAGTAAAATGTATCACTGTACCACCAAAGGAAAATGCAGAAAACAACACATACCACTTCAGAGATGAACACACCAGGCCCATTTTTGCGACCAACTATACTGAGCCCCAGTCCTCTGCCTGGTTTTTTATGTAGCTCAACTTCTAAGACCTCTAAAGCATCTTCATCGTGATTCTGACTGTCTTCTCTGTAGACAAGCATAGTCACAACAGATGGTGTTTGCCTGAGGGCAGTTATTGCACGTTCATGAACAGCTTCTCTCAAATCTTCACCATTCACCTGAAAAATTAGAATGTGTAAATTATAAATCTAGCTGATACATGAAGCAGCATTCATAAAAATTAAACAGAAAAACAAAAGAAGTACTACAAACTACATATTTTATTTATATAACAGCTAAAGGAGGGTCCGCAAAGGGTGACAGGTGTGAACTGGAAGGAGACCCGCACGCAGAACTATGGTGA
>APH_4005
TGTATGAATTCTGATTAATGCAACTGCCAGTAGCAAAGGATCGCCTTGTAACAGGCAGGCTAGATATTCAGATTGACAAAATTTCGTTTTTATCAGCCACTCTCCATTTGGCATTTAAGTCAACTTAATTTTCCTGAATGCTTTCCATAATCTGAAAGGTCAGTGTATATGTGATAACATTTACACTATAAGCATACTTTAAGAAACATTGTTAGGCAAGCATAAAATGATGATCAGATCTTACAAGAAAGAAACCTTTCACTTCTTAGAACATCTTTCAAAATTTCAAATGCCATAAGATGAAATTAAAACAATTACTCCATATCTGAAAATTATTTCAGACAGACCATAAGAAAGCTGTCTGAAATTTAAAGCATCTGAGCAGTGTTGGTCAAAGAACAAATGCATAAATTGTTTGTAATTTTCTCACAAACAATGCTCAGACTCCATAACAATGCTCAGCAGACTCCAACTGCTCAGGCACCATGGCAAAGCTAACTGTAATTCCCAATAATCATCCCCAATTTCATCAATTTTAGAATGCTTAACTTCCATTAAAATAAAAAAAACTGGGAGAAACAAAGACACTGGAAGTTATTGTGTGTGTTTAGTTTAAGCAAACAGTAAGAATGAACCAGCTGTTTGAAATGCTTAAATATTTATTAGTCACACAATGCACTTAACAGAGTAAAATGTATCACTGTACCACCAAAGGAAAATGCAGAAAACAACACATACCACTTCAGAGATGAACACACCAGGCCCATTTTTGCGACCAACTATACTGAGCCCCAGTCCTCTGCCTGGTTTTTTATGTAGCTCAACTTCTAAGACCTCTAAAGCATCTTCATCGTGATTCTGACTGTCTTCTCTGTAGACAAGCATAGTCACAACAGATGGTGTTTGCCTGAGGGCAGTTATTGCACGTTCATGAACAGCTTCTCTCAAATCTTCACCATTCACCTGAAAAATTAGAATGTGTAAATTATAAATCTAGCTGATACATGAAGCAGCATTCATAAAAATTAAACAGAAAAACAAAAGAAGTACTACAAACTACATATTTTATTTATATAACAGCTAAAGGAGGGTCCGCAAAGGGTGACAGGTGTGAACTGGAAGGAGACCCGCACGCAGAACTA------
>APH_4024
TGTATGAATTCTGATTAATGCAACTGCCAGTAGCAAAGGATCGCCTTGTAACAGGCAGGCTAGATATTCAGATTGACAAAATTTCGTTTTTATCAGCCACTCTCCATTTGGCATTTAAGTCAACTTAATTTTCCTGAATGCTTTCCATAATCTGAAAGGTCAGTGTATATGTGATAACATTTACACTATAAGCATACTTTAAGAAACATTGTTAGGCAAGCATAAAATGATGATCAGATCTTACAAGAAAGAAACCTTTCACTTCTTAGAACATCTTTCAAAATTTCAAATGCCATAAGATGAAATTAAAACAATTACTCCATATCTGAAAATTATTTCAGACAGACCATAAGAAAGCTGTCTGAAATTTAAAGCATCTGAGCAGTGTTGGTCAAAGAACAAATGCATAAATTGTTTGTAATTTTCTCACAAACAATGCTCAGACTCCATAACAATGCTCAGCAGACTCCAACTGCTCAGGCACCATGGCAAAGCTAACTGTAATTCCCAATAATCATCCCCAATTTCATCAATTTTAGAATGCTTAACTTCCATTAAAATAAAAAAAACTGGGAGAAACAAAGACACTGGAAGTTATTGTGTGTGTTTAGTTTAAGCAAACAGTAAGAATGAACCAGCTGTTTGAAATGCTTAAATATTTATTAGTCACACAATGCACTTAACAGAGTAAAATGTATCACTGTACCACCAAAGGAAAATGCAGAAAACAACACATACCACTTCAGAGATGAACACACCAGGCCCATTTTTGCGACCAACTATACTGAGCCCCAGTCCTCTGCCTGGTTTTTTATGTAGCTCAACTTCTAAGACCTCTAAAGCATCTTCATCGTGATTCTGACTGTCTTCTCTGTAGACAAGCATAGTCACAACAGATGGTGTTTGCCTGAGGGCAGTTATTGCACGTTCATGAACAGCTTCTCTCAAATCTTCACCATTCACCTGAAAAATTAGAATGTGTAAATTATAAATCTAGCTGATACATGAAGCAGCATTCATAAAAATTAAACAGAAAAACAAAAGAAGTACTACAAACTACATATTTTATTTATATAACAGCTAAAGGAGGGTCCGCAAAGGGTGACAGGTGTGAACTGGAAGGAGACCCGCACGCAGAACTATGGTGA
>APH_0622
--------------------------------------------------------------------------------------------------ACTCTCCATTTGGCATTTAAGTCAACTTAATTTTCCTGAATGCTTTCCATAATCTGAAAGGTCAGTGTATATGTGATAACATTTACACTATAAGCACACTTTAAGAAACATTGTTAGGCAAGCATAAAATGATGATCAGATCTTACAAGAAAGAAACCTTTCACTTCTTAGAACATCTTTCAAAATTTCAAATGCCATAAGATGAAATTAAAACAATTACTCCATATCTGAAAATTATTTCAGACAGACCATAAGAAAGCTGTCTGAAATTTAAAGCATCTGAGCAGTGTTGGTCAAAGAACAAATGCATAAATTGTTTGTAATTTTCTCACAAACAATGCTCAGACTCCATAACAATGCTCAGCAGACTCCAACTGCTCAGGCACCATGGCAAAGCTAACTGTAATTCCCAATAATCATCCCCAATTTCATCAATTTTAGAATGCTTAACTTCCATTAAAATAAAAAAAACTGGGAGAAACAAAGCCACTGGAAGTTATTGTGTGTGTTTAGTTTAAGCAAACAGTAAGAATGAACCAGCTGTTTGAAATGCTTAAATATTTATTAGTCACACAATGCACTTAACAGAGTAAAATGTATCACTGTACCACCAAAGGAAAATGCAGAAAACAACACATACCACTTCAGAGATGAACACACCAGGCCCATTTTTGCGACCAACTATACTGAGCCCCAGTCCTCTGCCTGGTTTTTTATGTAGCTCAACTTCTAAGACCTCTAAAGCATCTTCATCGTGATTCTGACTGTCTTCTCTGTAGACAAGCATAGTCACAACAGATGGTGTTTGCCTGAGGGCAGTTATTGCACGTTCATGAACAGCTTCTCTCAAATCTTCACCATTCACCTGAAAAATTAGAATGTGTAAATTATAAATCTAGCTGATACATGAAGCAGCATTCATAAAAATTAAACAGAAAAACAAAAGAAGTACTACAAACTACATATTTTATTTATATAACAGGTAAAGGAGGGTCCGCAAAGGGTGACAGGTGTGAACTGGAAGGAGACCCGCACGCAGAACTAT-----
>APH_1535
----------------------------------------------------------GCTAGATATTCAGATTGACAAAATTTCGTTTTTATCAGCCACTCTCCATTTGGCATTTAAGTCAACTTAATTTTCCTGAATGCTTTCCATAATCTGAAAGGTCAGTGTATATGTGATAACATTTACACTATAAGCACACTTTAAGAAACATTGTTAGGCAAGCATAAAATGATGATCAGATCTTACAAGAAAGAAACCTTTCACTTCTTAGAACATCTTTCAAAATTTCAAATGCCATAAGATGAAATTAAAACAATTACTCCATATCTGAAAATTATTTCAGACAGACCATAAGAAAGCTGTCTGAAATTTAAAGCATCTGAGCAGTGTTGGTCAAAGAACAAATGCATAAATTGTTTGTAATTTTCTCACAAACAATGCTCAGACTCCATAACAATGCTCAGCAGACTCCAACTGCTCAGGCACCATGGCAAAGCTAACTGTAATTCCCAATAATCATCCCCAATTTCATCAATTTTAGAATGCTTAACTTCCATTAAAATAAAAAAAACTGGGAGAAACAAAGCCACTGGAAGTTATTGTGTGTGTTTAGTTTAAGCAAACAGTAAGAATGAACCAGCTGTTTGAAATGCTTAAATATTTATTAGTCACACAATGCACTTAACAGAGTAAAATGTATCACTGTACCACCAAAGGAAAATGCAGAAAACAACACATACCACTTCAGAGATGAACACACCAGGCCCATTTTTGCGACCAACTATACTGAGCCCCAGTCCTCTGCCTGGTTTTTTATGTAGCTCAACTTCTAAGACCTCTAAAGCATCTTCATCGTGATTCTGACTGTCTTCTCTGTAGACAAGCATAGTCACAACAGATGGTGTTTGCCTGAGGGCAGTTATTGCACGTTCATGAACAGCTTCTCTCAAATCTTCACCATTCACCTGAAAAATTAGAATGTGTAAATTATAAATCTAGCTGATACATGAAGCAGCATTCATAAAAATTAAACAGAAAAACAAAAGAAGTACTACAAACTACATATTTTATTTATATAACAGCTAAAGGAGGGTCCGCAAAGGGTGACAGGTGTGAACTGGAAGGAGACCCGCACGCAGAACTATGGTGA
>APH_0880
TGTATGAATTCTGATTAATGCAACTGCCAGTAGCAAAGGATCGCCTTGTAACAGGCAGGCTAGATATTCAGATTGACAAAATTTCGTTTTTATCAGCCACTCTCCATTTGGCATTTAAGTCAACTTAATTTTCCTGAATGCTTTCCATAATCTGAAAGGTCAGTGTATATGTGATAACATTTACACTATAAGCACACTTTAAGAAACATTGTTAGGCAAGCATAAAATGATGATCAGATCTTACAAGAAAGAAACCTTTCACTTCTTAGAACATCTTTCAAAATTTCAAATGCCATAAGATGAAATTAAAACAATTACTCCATATCTGAAAATTATTTCAGACAGACCATAAGAAAGCTGTCTGAAATTTAAAGCATCTGAGCAGTGTTGGTCAAAGAACAAATGCATAAATTGTTTGTAATTTTCTCACAAACAATGCTCAGACTCCATAACAATGCTCAGCAGACTCCAACTGCTCAGGCACCATGGCAAAGCTAACTGTAATTCCCAATAATCATCCCCAATTTCATCAATTTTAGAATGCTTAACTTCCATTAAAATAAAAAAAACTGGGAGAAACAAAGCCACTGGAAGTTATTGTGTGTGTTTAGTTTAAGCAAACAGTAAGAATGAACCAGCTGTTTGAAATGCTTAAATATTTATTAGTCACACAATGCACTTAACAGAGTAAAATGTATCACTGTACCACCAAAGGAAAATGCAGAAAACAACACATACCACTTCAGAGATGAACACACCAGGCCCATTTTTGCGACCAACTATACTGAGCCCCAGTCCTCTGCCTGGTTTTTTATGTAGCTCAACTTCTAAGACCTCTAAAGCATCTTCATCGTGATTCTGACTGTCTTCTCTGTAGACAAGCATAGTCACAACAGATGGTGTTTGCCTGAGGGCAGTTATTGCACGTTCATGAACAGCTTCTCTCAAATCTTCACCATTCACCTGAAAAATTAGAATGTGTAAATTATAAATCTAGCTGATACATGAAGCAGCATTCATAAAAATTAAACAGAAAAACAAAAGAAGTACTACAAACTACATATTTTATTTATATAACAGCTAAAGGAGGGTCCGCAAAGGGTGACAGGTGTGAACTGGAAGGAGACCCGCACGCAGAACTAT-----
>APH_5001
TGTATGAATTCTGATTAATGCAACTGCCAGTAGCAAAGGATCGCCTTGTAACAGGCAGGCTAGATATGCAGATTGACAAAATTTCGTTTTTCTCAGCCACTCTCCATTTGGCATGTAAGTCAACTTAATTTTCCTGAATGCTTTCCATAATCTGAAAGGTCAGTGTATATGTGATAACATTTACACTATAAGCATACTTTAAGAAACATTGTTAGGCAAGCATAAAATGATGATCAGATCTTACAAGAAAGAAACCTTTCACTTCTTAGAACATCTTTCAAAATTTCAAATGCCATAAGATGAAATTAAAACAATTACTCCATATCTGAAAATTATTTCAGACAGACCATAAGAAAGCTGTCTGAAATTTAAAGCATCTGAGCAGTGTTGGTCAAAGAACAAATGCATAAATTGTTTGTAATTTTCTCACAAACAATGCTCAGACTCCATAACAATGCTCAGCAGACTCCAACTGCTCAGGCACCATGGCAAAGCTAACTGTAATTCCCAATAATCATCCCCAATTTCATCAATTTTAGAATGCTTAACTTCCATTAAAATAAAAAAAACTGGGAGAAACAAAGACACTGGAAGTTATTGTGTGTGTTTAGTTTAAGCAAACAGTAAGAATGAACCAGCTGTTTGAAATGCTTAAATATTTATTAGTCACACAATGCACTTAACAGAGTAAAATGTATCACTGTACCACCAAAGGAAAATGCAGAAAACAACACATACCACTTCAGAGATGAACACACCAGGCCCATTTTTGCGACCAACTATACTGAGCCCCAGTCCTCTGCCTGGTTTTTTATGTAGCTCAACTTCTAAGACCTCTAAAGCATCTTCATCGTGATTCTGACTGTCTTCTCTGTAGACAAGCATAGTCACAACAGATGGTGTTTGCCTGAGGGCAGTTATTGCACGTTCATGAACAGCTTCTCTCAAATCTTCACCATTCACCTGAAAAATTAGAATGTGTAAATTATAAATCTAGCTGATACATGAAGCAGCATTCATAAAAATTAAACAGAAAAACAAAAGAAGTACTACAAACTACATATTTTATTTATATAACAGCTAAAGGAGGGTCCGCAAAGGGTGACAGGTGTGAACTGGAAGGAGACCCGCACGCAGAACTATGGTGA
>APH_0136
----------------------------------------------------------------------------------------------------------------------------------------------------------------------------------------------------------------------------------------------------------------------------------------------------------------------------------------------------------------------------------------------------------------------------------------------------------------------------------------------------------------------------------------------------------------------------------------------------------------------TGTGTGTGTTTAGTTTAAGCAAACAGTAAGAATGAACCAGCTGTTTGAAATGCTTAAATATTTATTAGTCACACAATGCACTTAACAGAGTAAAAAGTATCACTGTACCACCAAAGGAAAATGCAGAAAACAACACATACCACTTCAGAGATGAACACACCAGGCCCATTTTTGCGACCAACTATACTGAGCCCCAGTCCTCTGCCTGGTTTTTTATGTAGCTCAACTTCTAAGACCTCTAAAGCATCTTCATCGTGATTCTGACTGTCTTCTCTGTAGACAAGCATAGTCACAACAGATGGTGTTTGCCTGAGGGCAGTTATTGCACGTTCATGAACAGCTTCTCTCAAATCTTCACCATTCACCTGAAAAATTAGAATGTGTAAATTATAAATCTAGCTGATACATGAAGCAGCATTCATAAAAATTAAACAGAAAAACAAAAGAAGTACTACAAACTACATATTTTATTTATATAACAGCTAAAGGAG-----------------------------------------------------------
