# Supplementary material for: ﻿Discovery of a new tarantula species from the Madrean Sky Islands and the first documented instance of syntopy between two montane endemics (Araneae, Theraphosidae, Aphonopelma): a case of prior mistaken identity
Source: Zookeys. 2024 Aug 16;1210:61–98. doi: 10.3897/zookeys.1210.125318 (PMC11344175; doi:10.3897/zookeys.1210.125318)
Supplement: Supplementary material 8 — Phylogenomics files [file zookeys-1210-061_article-125318__-s008.zip › Suppl8/individual_UCE_loci/sl_realigned_uce_2001736.fas]

>APH_1357
----------------------------------------------------------------------------------------------------------------------------------------------------------------------------------------------------------------------------------------------------------------------------------------CGTGAGA-----------------------------------------------------------------------------TCAGTG--------------TGCAGCGT------------------------------------------------------------------------------TCGTTCGT--------------------------------------------AACTTTGGAA------------------------------------------ATGGGCCGCAAAC------------------------------GAGGTGTCACTCACCTGTCCACTCTGGCTGCTCTCGGGCAAGGGGAGGGGCTTGGCCACACCTATGCGTACCACCCCCTTTGGTGCCCCCTTCAGTGCTTGAACGGCAGCATCAAGACTAGCATTTTCTAGGTTTATGTCATTGACAAACAGCAGGCGATCTCCAGGAATCAGTCGTCCATCTTGCTGGGAACAGCCTTCATCAGCGAGGCATGGATCAGATG-AGCTGTTT------------GTAGGTAGCCGGTGGAATT--------------------------------------------------------------ATGGGTAAGTCACAATCGGGAGTC--------------------ATTTCCGGGAGTCC--CGAAATTTGCGCCAA---------------------------------------------------------------------------TTGTAGCAACTAGAT------------------------------CGGAAGAGCGTCGTGGAGGGAA-----------------------------------------------------------------------AGAGGGTAGGCTTAGGTGTAGATCTCGGTGGTCGCCGGATC-----------------AATAAAA----------------------------------------------------------------------------------------------------------------------------------------------------------
>APH_1535
ATGGTCTCCTGGACTTCAAATTTGGGGAGTACATATCCCCTTTGTCCCATAGGATGTAATGTCCACTTGTAATGTTATAGCATTAGTATTTCAAATTTTGTTTTTCATAGTGTATTTTAAATAACAGAAATAAGGACATTTACATGTACACCAGTTATTCACTTCCTCATTAAAAGACTGAAGAAACTTGCACATAGCAGGTTGTCAAAATTGAGGATCAGACTGTTTAAACATGGTCTGATGCTTTTTTTTTCTTTTTTGAAAATGAGAAAAAAATATATATGAGAAAAGGAAAAACGCTTTTTT-TTATTATTATTATTATTAAAGAACACATATTAAAAGTCACAAGTATCCCCAAGGGATTCGGTGAAGTAAAAATTTCATGCAATGTGAATAGAAATTAAAGTCATGCTACTTTGACTTTTTTTTTTTCACAGAAAAAACTGCTCTCCTTAGAATGGCTAACAAGTTATGCATGGAGATGCAATGTAGGAGGGCTATGACAACTTACGAAAATAGTAAACTTCAGAAACTTTCTGATTTGACCAAAGAAGGTAACCCACGACCAGAGTCATGCCCCGAAACCAAGCCCCTTGTTCCCCCCACCCGAGAGACAAAGGTGTCACTCACCTGTCCACTCTGGCTGCTCTCGGGCAAGGGGAGGGGCTTGGCCACACCTATGCGTACCACCCCCTTTGGTGCCCCCTTCAGTGCTTGAACGGCAGCATCAAGACTAGCATTTTCTAGGTTTATGTCATTGACAAACAGCAGGCGATCTCCAGGAATCAGTCGTCCATCTTGCTGGGCAACTCCTCCAGGAACAAGGCTTCGAATGACTATGA------------------------------------TACGACCTCTCCACACATAGATGT---------------------------------------ACTAGTATGAGCAGAGTGCAGTGTTACTTCTGTTGTTT------ATTTT--GAATCTTTTTAAAATATGCAACAGAGTACAATC------------------------------------------------------------------CTGTGGCCACTATAT--------------------------------------------------------------------------------------------------------------------------------------------------CTCGGTGTCTTTA---------------------------------------------------------------------------------------------------------------------------------------------------------------------------------------
>APH_0674
ATGGTCTCCTGGACTTCAAATTTGGGGGGTACATATCCCCTTTGTCCCATAGGATGTAATGTCCACTTGTAATGTTATAGCATTAGTATTTCAAATTTTGTTTTTCATAGTGTATTTTAAATAACAGAAATAAGGACATTTACATGTACACCAGTTATTCACTTCCTCATTAAAAGACTGAAGAAACTTGCACATAGCAGGTTGTCAAAATTGAGGATCAGACTGTTTAAACATGGTCTGATGC---TTTTTTTTTTTTTGAAAATGAGAAAAAAAAATATATGAGAAAAGGGAAAACGCTTTTTT----TTATTATTATTATTAAAGAACACATATTAAAAGTCACAAGTATCCCCAAGGGATTCGGTGAAGTAAAAATTTCATGCAATGTGAATAGAAATTGAAGTCATGCTACTTTGACTTTTTTTTTTTCACAGAAAAAACTGCTCTCCTTAGAATGGCTAACAAGTTATGCATGGAGATGCAATGTAGGAGGGCTATGACAACTTACGAAAATAGTGAACTTCAGAAACTTTCTGATTTGACCAAAGAAGGTAACCCACGACCAGAGTCATGCCCCGAAACCAAGCCCCTTGTTCCCCCCACCCGAGAGACAAAGGTGTCACTCACCTGTCCACTCTGGCTGCTCTCGGGCAAGGGGAGGGGCTTGGCCACACCTATGCGTACCACCCCCTTTGGTGCCCCCTTCAGTGCTTGAACGGCAGCATCAAGACTAGCGTTTTCTAGGTTTATGTCATTGACAAACAGCAGGCGATCTCCAGGAATCAGTCGTCCATCTTGCTGGGCAACTCCTCCAGGAACAAGGCTTCGAATGACTATAACTGTTTCATTAGGATTCATGGGGTCCTAGAAAGAATTGACATTTCATCACTCCTTAATGCAATGAACATAAAATTAACATTTACAAAAACATAATGAACACGTGAATGAAACAAGTAGGATTTTTCTTTTCTTTTTTAATGGAATTTTCAGGAATTCAACAAAAGCTGTTCCAAAAAACTGTTCAGTCAGAAACAAGGGAAATATAAACTAAAACGTTTATTCATAGGTCATATGAAC-TTAACCTATTTTCTATCAGATACATACCTTAATATTAGTTGATTTAGTTTATTTTCAAAACTGTTTCTTGTATGTTACACTTCATTTACTGTTTTCAGTAGGCTGCGATTTAGTACTTTTTTTAATTTTTCAAAAATGAGTTGTTCTCAAAGTATGATTTAATGTTCAGTTTTCACTGTCCATTCGATATTAATATGCTATATTTTGATAAAACTGAAAGGATTGGAATCTTTATATTTGTATTCAATGGGTCTTTAACAGGAAGTTGCATCTAAATTTGTCAGATGTGTTGTCGGCCTGGACTTCGCTACGCCACCCTGTCGGATAAAATCGAAAGGAGGTTTCTTTCGACATCCTCACCGCTGTA
>APH_0185
ATGGTCTCCTGGACTTCAAATTTGGGGGGTATATATCCCCTTTGTCCCATAGGATGTAATGTCCACTTGTAATGTTATAGCATTAGTATTTCAAATTTAGTTTTTCATAGTGTATTTTAAATAACAGAAATAAGGACATTTACATGTACACAAGTTATTCACTTCCTCATTAAAAGACTGAAGAAACTTGCACATAGCAGGTTGTCAAAATTGAGGATCAGACTGTTTAAACATGGTCTGATGC-TTTTTTTTTTTTTTTGAAAATGAGAAAAAAATATATATGAGAAAAGGGAAAACGCTTTTTT----TTATTATTATTATTAAAGAACACATATTAAAAGTCACAAGTATCCCCAAGGGATTCGGTGAAGTAAAAATTTCATGCAATGTGAATAGAAATTGAAGTCATGCTACTTTGAC-TTTTTTTTTTCACAGAAAAAACTGCTCTCCTTAGAATGGCTAACAAGTTATGCATGGAGATGCAATGTAGGAGGGCTATGACAACTTACGAAAATAGTAAACTTCAGAAACTTTCTGATTTGACCAAAGAAGGTAACCCACGACCAGAGTCATGCCCCGAAACCAAGCCCCTTGTTCCCCCCACCCGAGAGACAAAGGTGTCACTCACCTGTCCACTCTGGCTGCTCTCGGGCAAGGGGAGGGGCTTGGCCACACCTATGCGTACCACCCCCTTTGGTGCCCCCTTCAGTGCTTGAACGGCAGCATCAAGACTAGCATTTTCTAGGTTTATGTCATTGACAAACAGCAGGCGATCTCCAGGAATCAGTCGTCCATCTTGCTGGGCAACTCCTCCAGGAACAAGGCTTCGAATGACTATAACTGTTTCATTAGGATTCATGGGGTCCTAGAAAGAATTGACATTTCATCACTCCTTAATGCAATGAACATAAAATTAACATTTACAAAAACATAATGAACACGTGAATGAAACAAGTAGGATTTTTCTTTTCTTTTTTAATGAAATTTTCAGGAATTCAACAAAAGCTGTTCCAAAAAACTGTTCAATCAGAAACAAGGGAAATATAAACTAAAATGTTTATTCATAGGTCATATGAACTTTAACCTATTTTCTACCAGATACATACCTTAATATTAGTTGATTTAGTTTATTTTCAAAGCTGTTTCTTTCATGTTACACTTCATTTACTGTTTTCAGTAGGCTGCGATTTAGTACTTTTTTTAATTTTTCAAAAATGAATTGTTCTCAAAGTATGATTTAATGTTCAGTTTTCACTGTCCATTCGATATTAATATGCTATATTTGGATAAAATTGAAAGGATTGGAATCTTTATATTTGTATTCAATGGGTCTTTAACAGGAAGTTGCATCTAAATTTGGCAGATGTGTTGTCGGCCCGGACTTCGCTACGCCACCCTGTCGGATAAAATCGAAAGGAGGTTTCTTTCGACATCCTCACCGCTGTA
>APH_0717
ATGGTCTCCTGGACTTCAAATTTGGGGGGTATATATCCCCTTTGTCCCATAGGATGTAATGTCCACTTGTAATGTTATAGCATTAGTATTTCAAAGTTAGTTTTTCATAGTGTATTTTAAATAACAGAAATAAGGACATTTACATGTACACAAGTTATTCACTTCCTCATTAAAAGACTGAAGAAACTTGCACATAGCAGGTTGTCAAAATTGAGGATCAGACTGTTTAAACATGGTCTGATGC-TTTTTTTTTTTTTTTGAAAATGAGAAAAAAATATATATGAGAAAAGGGAAAACGCTTTTTTTTTA-----ATTATTATTAAAGAACACATATTAAAAGTCACAAGTATCCCCAAGGGATTCGGTGAAGTAAAAATTTCATGCAATGTGAATAGAAATTGAAGTCATGCTACTTTGAC-TTTTTTTTTTCACAGAAAAAACTGCTCTCCTTAGAATGGCTAACAAGTTATGCATGGAGATGCAATGTAGGAGGGCTATGACAACTTACGAAAATAGTAAACTTCAGAAACTTTCTGATTTGACCAAAGAAGGTAACCCACGACCAGAGTCATGCCCCGAAACCAAGCCCCTTGTTCCCCCCACCCGAGAGACAAAGGTGTCACTCACCTGTCCACTCTGGCTGCTCTCGGGCAAGGGGAGGGGCTTGGCCACACCTATGCGTACCACCCCCTTTGGTGCCCCCTTCAGTGCTTGAACGGCAGCATCAAGACTAGCATTTTCTAGGTTTATGTCATTGACAAACAGCAGGCGATCTCCAGGAATCAGTCGTCCATCTTGCTGGGCAACTCCTCCAGGAACAAGGCTTCGAATGACTATAACTGTTTCATTAGGATTCATGGGGTCCTAGAAAGAATTGACATTTCATCACTCCTTAATGCAATGAACATAAAATTAACATTTACAAAAACATAATGAACACGTGAATGAAACAAGTAGGATTTTTCTTTTCTTTTTTAATGAAATTTTCAGGAATTCAACAAAAGCTGTTCCAAAAAACTGTTCAGTCAGAAACAAGGGAAATATAAACTAAAACGTTTATTCATAGGTCATATGAACTTTAACCTATTTTCTACCAGATACATACCTTAATATTAGTTGATTTAGTTTATTTTCAAAGCTGTTTCTTTCATGTTACACTTCATTTACTGTTTTCAGTAGGCTGCGATTTAGTACTTTTTTTAATTTTTCAAAAATGAATTGTTCTCAAAGTATGATTTAATGTTCAGTTTTCACTGTCCATTCGATATTAATATGCTGTATTTGGATAAAATTGAAAGGATTGGAATCTTTATATTTGTATTCAATGGGTCTTTAACAGGAAGTTGCATCTAAATTTGGCAGATGTGTTGTCGGCCTGGACTTCGCTACGCCACCCTGTCGGATAAAATCGAAAGGAGGTTTCTTTCGACATCCTCACCGCTGTA
>APH_3188
ATGGTCTCCTGGACTTCAAATTTGGGGGGTATATATCCCCTTTGTCCCATAGGATGTAATGTCCACTTGTAATGTTATAGCATTAGTATTTCAAATTTTGTTTTTCATAGTGTATTTTAAATAACAGAAATAAGGACATTTACATGTACACAAGTTATTCACTTCCTCATTAAAAGACTGAAGAAACTTGCACATAGCAGGTTGTCAAAATTGAGGATCAGACTGTTTAAACATGGTCTGATGC---TTTTTTTTTTTTTGAAAATGAGAAAAAAATATATATGAGAAAAGGGAAAACGCTTTTTTTTTA-----ATTATTATTAAAGAACACATATTAAAAGTCACAAGTATCCCCAAGGGATTCGGTGAAGTAAAAATTTCATGCAATGTGAATAGAAATTGAAGTCATGCTACTTTGAC-TTTTTTTTTTCACAGAAAAAACTGCTCTCCTTAGAATGGCTAACAAGTTATGCATGGAGATGCAATGTAGGAGGGCTATGACAACTTACGAAAATAGTAAACTTCAGAAACTTTCTGATTTGACCAAAGAAGGTAACCCACGACCAGAGTCATGCCCCGAAACCAAGCCCCTTGTTCCCCCCACCCGAGAGACAAAGGTGTCACTCACCTGTCCACTCTGGCTGCTCTCGGGCAAGGGGAGGGGCTTGGCCACACCTATGCGTACCACCCCCTTTGGTGCCCCCTTCAGTGCTTGAACGGCAGCATCAAGACTAGCATTTTCTAGGTTTATGTCATTGACAAACAGCAGGCGATCTCCAGGAATCAGTCGTCCATCTTGCTGGGCAACTCCTCCAGGAACAAGGCTTCGAATGACTATAACTGTTTCATTAGGATTCATGGGGTCCTAGAAAGAATTGACATTTCATCACTCCTTAATGCAATGAACATAAAATTAACATTTACAAAAACATAATGAACACGTGAATGAAACAAGTAGGATTTTTCTTTTCTTTTTTAATGAAATTTTCAGGAATTCAACAAAAGCTGTTCCAAAAAACTGTTCAGTCAGAAACAAGGGAAATATAAACTAAAACGTTTATTCATAGGTCATATGAACTTTAACCTATTTTCTACCAGATACATACCTTAATATTAGTTGATTTAGTTTATTTTCAAAGCTGTTTCTTGCATGTTACACTTCATTTACTGTTTTCAGTAGGCTGCGATTTAGTACTTTTTTTAATTTTTCAAAAATGAATTGTTCTCAAAGTATGATTTAATGTTCAGTTTTCACTGTCCATTCGATATTAATATGCTGTATTTGGATAAAATTGAAAGGATTGGAATCTTTATATTTGTATTCAATGGGTCTTTAACAGGAAGTTGCATCTAAATTTGGCAGATGTGTTGTCGGCCTGGACTTCGCTACGCCACCCTGTCGGATAAAATCGAAAGGAGGTTTCTTTCGACATCCTCACCGCTGTA
>APH_0186
ATGGTCTCCTGGACTTCAAATTTGGGGGGTATATATCCCCTTTGTCCCATAGGATGTAATGTCCACTTGTAATGTTATAGCATTAGTATTTCAAATTTTGTTTTTCATAGTGTATTTTAAATAACAGAAATAAGGACATTTACATGTACACAAGTTATTCACTTCCTCATTAAAAGACTGAAGAAACTTGCACATAGCAGGTTGTCAAAATTGAGGATCAGACTGTTTAAACATGGTCTGATGC---TTTTTTTTTTTTTGAAAATGAGAAAAAAATATATATGAGAAAAGGGAAAACGCTTTTTTTTTA-----ATTATTATTAAAGAACACATATTAAAAGTCACAAGTATCCCCAAGGGATTCGGTGAAGTAAAAATTTCATGCAATGTGAATAGAAATTGAAGTCATGCTACTTTGAC-TTTTTTTTTTCACAGAAAAAACTGCTCTCCTTAGAATGGCTAACAAGTTATGCATGGAGATGCAATGTAGGAGGGCTATGACAACTTACGAAAATAGTAAACTTCAGAAACTTTCTGATTTGACCAAAGAAGGTAACCCACGACCAGAGTCATGCCCCGAAACCAAGCCCCTTGTTCCCCCCACCCGAGAGACAAAGGTGTCACTCACCTGTCCACTCTGGCTGCTCTCGGGCAAGGGGAGGGGCTTGGCCACACCTATGCGTACCACCCCCTTTGGTGCCCCCTTCAGTGCTTGAACGGCAGCATCAAGACTAGCATTTTCTAGGTTTATGTCATTGACAAACAGCAGGCGATCTCCAGGAATCAGTCGTCCATCTTGCTGGGCAACTCCTCCAGGAACAAGGCTTCGAATGACTATAACTGTTTCATTAGGATTCATGGGGTCCTAGAAAGAATTGACATTTCATCACTCCTTAATGCAATGAACATAAAATTAACATTTACAAAAACATAATGAACACGTGAATGAAACAAGTAGGATTTTTCTTTTCTTTTTTAATGAAATTTTCAGGAATTCAACAAAAGCTGTTCCAAAAAACTGTTCAGTCAGAAACAAGGGAAATATAAACTAAAACGTTTATTCATAGGTCATATGAAC-TTAACCTATTTTCTATCAGATACATACCTTAATATTAGTTGATTTAGTTTATTTTCAAAGCTGTTTCTTGCATGTTACACTTCATTTACTGTTTTCAGTAGGCTGCGATTTAGTACTTTTTTTAATTTTTCAAAAATGAATTGTTCTCAAAGTATGATTTAATGTTCAGTTTTCACTGTCCATTCGATATTAATA----------------------------------------------------------------------------------------------------------------------------------------------------------------------------
>APH_5003
----------------------------------------TTTGTCCCATAGGATGTAATGTCCACTTGTAATGTAATAGCATTAGTATTTCAAATTTTGTTTTTCATAGTGTATTTTAAATAACAGAAATGAGGACATTTACATGTACACCAGTTATTCACTTCCTCATTAAAAGACTGAAGAAACTTGCACATAGCAGGTTGTCAAAATTGAGGATCAGACTGTTTAAACATGGTCTGATGC---TTTTTTTTTTTTTGAAAATGAGAAAAAAATATATATGAGAAAAGGGAAAACGCTTTTTA-TTATTATTATTATTATTAAAGAACACATATTAAAAGTCACAAGTATCCCCAAGGGATTCGGTGAAGTAAAAATTTCATGCAATGTGAATAGAAATTGAAGTCATGCTACTTTGACTTTTTTTTTTTCACAGAAAAAACTGCTCTCCTTAGAATGGCTAACAAGTTATGCATCGAGATGCAATGTAGGAGGGCTATGACAACTTACGAAAATAGTAAACTTCAGAAACTTTCTGATTTGACCAAAGAAGGTAACCCACGACCAGAGTCATGCCCCGAAACCAAGCCCCTTGTTCCCCCCACCCGAGAGACAAAGGTGTCACTCACCTGTCCACTCTGGCTACTCTCGGGCAAGGGGAGGGGCTTGGCCACACCTATGCGTACCACCCCCTTTGGTGCCCCCTTCAGTGCTTGAACGGCAGCATCAAGACTAGCATTTTCTAGGTTTATGTCATTGACAAACAGCAGGCGATCTCCAGGAATCAGTCGTCCATCTTGCTGGGCAACTCCTCCAGGAACAAGGCTTCGAATGACTATAACTGTTTCATTAGGATTCATGGGGTCCTAGAAAGAATTGACATTTCATCACTTCTTAATGCAATGAACATAAAATTAACATTTACAAAAACATAATGAACACGTGAATGAAACAAGTAGGATTTTTCTTTTCTTTTTTAATGGAATTTTCAGGAATTCAACAAAAGCTGTTCCAAAAAACTGTTCAGTCAGAAACAAGGGAAATATAAACTAAAACGTTTATTCATAGGTCATATGAACTTTAACCTATTTTCTATCAGATACATACCTTAATATTAGTTGATTTAGTTTATTTTCAAAGCTGTTTCTTGCATGTTACACTTCATTTACTGCTTTCAGTAGGCTGCGATTTAGTACTTTTTTTAATTTTTCAAAAATGAGTTGTTCTCAAAGTATGATTTAATGTTCAGTTTTCACTGTCCATTCGATATTAATATGCTATATTTGGATAAAATTGAAAGGATTGGAATCTTTATATTTGTATTCAATGGGTCTTTTACAGGAAGTTGCATCTAAATTTGGCAGACGTGCTGTCGGCCTGGACTTTGCTACGCCA-CCTGTCGGATAAAATCGAAACGAGGTTTCTTTCGACATCCTCACCGCTGCA
>APH_4024
ATGGTCTCCTGGACTTCAAATTTGGGGGGTACATATCCCCTTTGTCCCATGGGATGTAATGTCCACTTGTAATGTTATAGCATTAGTATTTCAAATTTTGTTTTTCATAGTGTATTTTAAATAACAGAAATAAGGACATTTACATGTACACCAGTTATTCACTTCCTCATTAAAAGACTGAAGAAACTTGCACATAGCAGGTTGTCAAAATTGAGGATCAGACTGTTTAAACATGGTGTGATGCTTTTTTTTTCTTTTTTGAAAATGAGAAAAAAATATATATGAGAAAAGGGAAAACGCTTTTTT-TTATTATTATTATTATTAAAGAACACATATTAAAAGTCACAAGTATCCCCAAGGGATTCGGTGAAGTAAAAATTTCATGCAATGTGAATAGAAATTGAAGTCATGCTACTTTGACTTTTTTTTTTTCACAGAAAAAACTGCTCTCCTTAGAATGGCTAACAAGTTATGCATGGAGATGCAATGTAGGAGGGCTATGACAACTTACGAAAATAGTAAACTTCAGAAACTTTCTGATTTGACCAAAGAAGGTAACCCACGACCAGAGTCATGCCCCGAAACCAAGCCCCTTGTTCCCCCCACCCGAGAGACAAAGGTGTCACTCACCTGTCCACTCTGGCTGCTCTCGGGCAAGGGGAGGGGCTTGGCCACACCTATGCGTACCACCCCCTTTGGTGCCCCCTTCAGTGCTTGAACGGCAGCATCAAGACTAGCATTTTCTAGGTTTATGTCATTGACAAACAGCAGGCGATCTCCAGGAATCAGTCGTCCATCTTGCTGGGCAACTCCTCCAGGAACAAGGCTTCGAATGACTATAACTGTTTCATTAGGATTCATGGGGTCCTAGAAAGAATTGACATTTCATCACTCCTTAATGCAATGAACATAAAATTAACATTTACAAAAACATAATGAACATGTGAATGAAACAAGTAGGATTTTTCTTTTCTTTTTTAATGGAATTTTCAGGAATTCAACAAAAGCTGTTCCAAAAAACTGTTCAGTCAGAAACAAGGGAAATATAAACTAAAACGTTTATTCATAGGTCATATGAACTTTAACCTATTTTCTATCAGATACATACCTTAATATTAGTTGATTTAGTTTATTTTCAAAGCTGTTTCTTGCATGTTACACTTCATTTACTGCTTTCAGTAGGCTGCGATTTAGTACTTTTTTTAATTTTTCAAAAATGAGTTGTTCTCAAAGTATGATTTAATGTTCAGTTTTCACTGTCCATTCGATATTAATATGCTATATTTGGATAAAATTGAAAGGATTGGAATCTTTATATTTGTATTCAATGGGTCTTTAACAGGAAGTTGCATCTAAATTTGGCAGACATGTTGTCGGCCTGGACTTCACTACGCCACCCTGTCGGATAAAATCGAAAGGAGGTTTCTTTCGACATCCTCACCGCTGTA
>APH_0136
-----------------------------------------------------ATGTAATGTCCACTTGTAATGTTATAGCATTAGTATTTCAAATTTTGTTTTTCATAGTGTATTTTAAATAACAGAAATAAGGACATTTACATGTACACCAGTTATTCACTTCCTCATTAAAAGACTGAAGAAACTTGCACATAGCAGGTTGTCAAAATTGAGGATCAGACTGTTTAAACATGGTCTGATGTTTTTTTTTTTTTTTTTGAAAATGAGAAAAAAATATATATGAGAAAAGGGAAAACGCTTTTTTTTTATTATTATTATTATTAAAGAACACATATTAAAAGTCACAAGTATCCCCAAGGGATTCGGTGAAGTAAAAATTTCATGCAATGTGAATAGAAATTGAAGTCATGCTACTTTGACTTTTTTTTTTTCACAGAAAAAACTGCTCTCCTTAGAATGGCTAACAAGTTATGCATGGAGATGCAATGTAGGAGGGCTATGACAACTTACGAAAATAGTAAACTTCAGAAACTTTCTGATTTGACCAAAGAAGGTAACCCACGACCAGAGTCATGCCCCGAAACCAAGCCCCTTGTTCCCCCCACCCGAGAGACAAAGGTGTCACTCACCTGTCCACTCTGGCTGCTCTCGGGCAAGGGGAGGGGCTTGGCCACACCTATGCGTACCACCCCCTTTGGTGCCCCCTTCAGTGCTTGAACGGCAGCATCAAGACTAGCATTTTCTAGGTTTATGTCATTGACAAACAGCAGGCGATCTCCAGGAATCAGTCGTCCATCTTGCTGGGCAACTCCTCCAGGAACAAGGCTTCGAATGACTATAACTGTTTCATTAGGATTCATGGGGTCCTAGAAAGAATTGACATTTCATCACTCCTTAATGCAATGAACATAAAATTAACATTTACAAAAACATAATGAACACGTGAATGAAACAAGTAGGATTTTTCTTTTCTTTTTTAATGGAATTTTCAGGAATTCAACAAAAGCTGTTCCAAAAAACTGTTCAGTCAGAAACAAGGGAAATATAAACTAAAACGTTTATTCATAGGTCATATGAACTTTAACCTATTTTCTATCAGATACATACCTTAATATTAGTTGACTTAGTTTATTTTCAAAGCTGTTTCTTGCATGTTACACTTCATTTACTGCTTTCAGTAGGCTGCGATTTAGTACTTTTTTTAATTTTTCAAAAATGAGTTGTTCTCAAAGTATGATTTAATGTTCAGTTTTCACTGTCCATTCGATATTAAAATGCTATATTTGGATAAAATTGAAAGGATTGGAATCTTTATATTTGTATTCAATGGGTCTTTAACAGGACGTTGCATCTAAATTTGGCAGACGTGCTGTCTGCCTGGAC----------------------------------------------------------------
>APH_0622
------------------------------------------------------------------------------------------------------------------------------------------------------------------------------------------------------------------------------------------------------------------------------------------------AAGGGAAAACGCTTTTTTTTTATTATTATTATTATTAAAGAACACATATTAAAAGTCACAAGTATCCCCAAGGGATTCGGTGAAGTAAAAATTTCATGCAATGTGAATAGAAATTGAAGTCATGCTACTTTGACTTTTTTTTTTTCACAGAAAAAACTGCTCTCCTTAGAATGGCTAACAAGTTATGCATGGAGATGCAATGTAGGAGGGCTATGACAACTTACGAAAATAGTAAACTTCAGAAACTTTCTGATTTGACCAAAGAAGGTAACCCACGACCAGAGTCATGCCCCGAAACCAAGCCCCTTGTTCCCCCCACCCGAGAGACAAAGGTGTCACTCACCTGTCCACTCTGGCTGCTCTCGGGCAAGGGGAGGGGCTTGGCCACACCTATGCGTACCACCCCCTTTGGTGCCCCCTTCAGTGCTTGAACGGCAGCATCAAGACTAGCATTTTCTAGGTTTATGTCATTGACAAACAGCAGGCGATCTCCAGGAATCAGTCGTCCATCTTGCTGGGCAACTCCTCCAGGAACAAGGCTTCGAATGACTATAACTGTTTCATTAGGATTCATGGGGTCCTAGAAAGAATTGACATTTCATCACTCCTTAATGCAATGAACATAAAATTAACATTTACAAAAACATAATGAACACGTGAATGAAACAAGTAGGATTTTTCTTTTCTTTTTTAATGGAATTTTCAGGAATTCAACAAAAGCTGTTCCAAAAAACTGTTCAGTCAGAAACAACGGAAATATAAACTAAAACGTTTATTCATAGGTCATATGAACTTTAACCTATTTTCTATCAGATACATACCTTAATATTAGTTGACTTAGTTTATTTTCAAAGCTGTTTCTTGCATGTTACACTTCATTTACTGCTTTCAGTAGGCTGCGATTTAGTACTTTTTTTAATTTTTCAAAAATGAGTTGTTCTCAAAGTATGATTTAATGTTCAGTTTTCACTGTCCATTCGATATTAAAATGCTATATTTGGATAAAATTGAAAGGATTGGAATCTTTATATTTG-------------------------------------------------------------------------------------------------------------------------------
>APH_5079
ATGGTCTCCTGGACTTCAAATTTGGGGGGTACATATCCCCTTTGTCCCATAGGATGTAATGTCCACTTGTAATGTTATAGCATTAGTATTTCAAATTTTGTTTTTCATAGTGTATTTTAAATAACAGAAATAAGGACATTTACATGTACACCAGTTATTCACTTCCTCATTAAAAGACTGAAGAAACTTGCACATAGCAGGTTGTCAAAATTGAGGATCAGACTGTTTAAACATGGTCTGATGC---TTTTTTTTTTTTTGAAAATGAGAAAAAAATATATATGAGAAAAGGGAAAACGCTTTTTTATTATTATTATTATTATTAAAGAACACATATTAAAAGTCACAAGTATCCCCAAGGGATTCGGTGAAGTAAAAATTTCATGCAATGTGAATAGAAATTGAAGTCATGCTACTTTGACCTTTTTTTTTTCACAGAAAAAACTGCTCTCCTTAGAATGGCTAACAAGTTATGCATGGAGATGCAATGTAGGAGGGCTATGACAACTTACGAAAATAGTAAACTTCAGAAACTTTCTGATTTGACCAAAGAAGGTAACCCACGACCAGAGTCATGCCCCGAAACCAAGCCCCTTGTTCCCCCCACCCGAGAGACAAAGGTGTCACTCACCTGTCCACTCTGGCTGCTCTCGGGCAAGGGGAGGGGCTTGGCCACACCTATGCGTACCACCCCCTTTGGTGCCCCCTTCAGTGCTTGAACGGCAGCATCAAGACTAGCATTTTCTAGGTTTATGTCATTGACAAACAGCAGGCGATCTCCAGGAATCAGTCGTCCATCTTGCTGGGCAACTCCTCCAGGAACAAGGCTTCGAATGACTATAACTGTTTCATTAGGATTCATGGGGTCCTAGAAAGAATTGACATTTCATCACTCCTTAATGCAATGAACATAAAATTAACATTTACAAAAACATAATGAACACGTGAATGAAACAAGTAGGATTTTTCTTTTCTTTTTTAATGGAATTTTCAGGAATTCAACAAAAGCTGTTCCAAAAAACTGTTCAGTCAGAAACAAGGGAAATATAAACTAAAACGTTTATTCATAGGTCATATGAACTTTAACCTATTTTCTATCAGATACATACCTTAATATTAGTTGACTTAGTTTATTTTCAAAGCTGTTTCTTGCATGTTACACTTCATTTACTGCTTTCAGTAGGCTGCGATTTAGTACTTTTTTTAATTTTTCAAAAATGAGTTGTTCTCAAAGTATGATTTAATGTTCAGTTTTCACTGTCCATTCGATATTAAAATGCTATATTTGGATAAAATTGAAAGGATTGGAATCTTTATATTTGTATTCAGTGGGTCTTTAACAGGAAGTTGCATCTGAATTTGGCAGACGTGCTGTCGGCCTGGACTTTGCAACGCCA-CCTGTCGGATAAAATCGAAAGGAGGTTTTCTTTAAAATCCTCACCGCTGCA
>APH_4005
ATGGTCTCCTGGACTTCAAATTTGGGGGGTACATATCCCCTTTGTCCCATAGGATGTAATGTCCACTTGTAATGTTATAGCATTAGTATTTCAAATTTTGTTTTTCATAGTGTATTTTAAATAACAGAAATAAGGACATTTACATGTACACCAGTTATTCACTTCCTCATTAAAAGACTGAAGAAACTTGCACATAGCAGGTTGTCAAAATTGAGGATCAGACTGTTTAAACATGGTCTGATGCTTTTTTTTTCTTTTTTGAAAATGAGAAAAAAATATATATGAGAAAAGGGAAAACGCTTTTTT-TTATTATTATTATTATTAAAGAACACATATTAAAAGTCACAAGTATCCCCAAGGGATTCGGTGAAGTAAAAATTTCATGCAATGTGAATAGAAATTAAAGTCATGCTACTTTGACTTTTTTTTTTTCACAGAAAAAACTGCTCTCCTTAGAATGGCTAACAAGTTATGCATGGAGATGCAATGTAGGAGGGCTATGACAACTTACGAAAATAGTAAACCTCAGAAACTTTCTGATTTGACCAAAGAAGGTAACCCACGACCAGAGTCATGCCCCGAAACCAAGCCCCTTGTTCCCCCCACCCGAGAGACAAAGGTGTCACTCACCTGTCCACTCTGGCTGCTCTCGGGCAAGGGGAGGGGCTTGGCCACACCTATGCGTACCACCCCCTTTGGTGCCCCCTTCAGTGCTTGAACGGCAGCATCAAGACTAGCATTTTCTAGGTTTATGTCATTGACAAACAGCAGGCGATCTCCAGGAATCAGTCGTCCATCTTGCTGGGCAACTCCTCCAGGAACAAGGCTTCGAATGACTATAACTGTTTCATTAGGATTCATGGGGTCCTAGAAAGAATTGACATTTCATCACTCCTTAATGCAATGAACATAAAATTAACATTTACAAAAACATAATGAACACGTGAATGAAACAAGTAGGATTTTTCTTTTCTTTTTTAATGGAATTTTCAGGAATTCAACAAAAGCTGTTCCAAAAAACTGTTCAGTCAGAAACAAGGGAAATATAAACTAAAACGTTTATTCATAGGTCATATGAACTTTAACCTATTTTCTATCAGATACATACCTTAATATTAGTTGACTTAGTTTATTTTCAAAGCTGTTTCTTGCATGTTACACTTCATTTACTGCTTTCAGTAGGCTGCGATTTAGTACTTTTTTTAATTTTTCAAAAATGAGTTGTTCTCAAAGTATGATTTAATGTTCAGTTTTCACTGTCCATTCGATATTAAAATGCTATATTTGGATAAAATTGAAAGGATTGGAATCTTTATATTTGTATTCAATGGGTCTTTAACAGGAAGTTGCATCTAAATTTGGCAGACGTGTTGTCGGCCTGGACTTCGCTACGCCACCCTGTCGGATAAAATCGAAAGGAGGTTTCTTTCGACATCCTCACAGCTGTA
>APH_3177
ATGGTCTCCTGGACTTCAAATTTGGGGGGTACATATCCCCTTTGTCCCATAGGATGTAATGTCCACTTGTAATGTTATAGCATTAGTATTTCAAATTTTGTTTTTCATAGTGTATTTTAAATAACAGAAATAAGGACATTTACATGTACACCAGTTATTCACTTCCTCATTAAAAGACTGAAGAAACTTGCACATAGCAGGTTGTCAAAATTGAGGATCAGACTGTTTAAACATGGTCTGATGCTTTTTTTTTCTTTTTTGAAAATGAGAAAAAAATATATATGAGAAAAGGGAAAACGCTTTTTTTTTATTATTATTATTATTAAAGAACACATATTAAAAGTCACAAGTATCCCCAAGGGATTCGGTGAAGTAAAAATTTCATGCAATGTGAATAGAAATTGAAGTCATGCTACTTTGACTTTTTTTTTTTCACAGAAAAAACTGCTCTCCTTAGAATGGCTAACAAGTTATGCATGGAGATGCAATGTAGGAGGGCTATGACAACTTACGAAAATAGTAAACTTCAGAAACTTTCTGATTTGACCAAAGAAGGTAACCCACGACCACAGTCATGCCCCGAAACCAAGCCCCTTGTTCCCCCCACCCGAGAGACAAAGGTGTCACTCACCTGTCCACTCTGGCTGCTCTCGGGCAAGGGGAGGGGCTTGGCCACACCTATGCGTACCACCCCCTTTGGTGCCCCCTTCAGTGCTTGAACGGCAGCATCAAGACTAGCATTTTCTAGGTTTATGTCATTGACAAACAGCAGGCGATCTCCAGGAATCAGTCGTCCATCTTGCTGGGCAACTCCTCCAGGAACAAGGCTTCGAATGACTATAACTGTTTCATTAGGATTCATGGGGTCCTAGAAAGAATTGACATTTCATCACTCCTTAATGCAATGAACATAAAATTAACATTTACAAAAACATAATGAACACGTGAATGAAACAAGTAGGATTTTTCTTTTCTTTTTTAATGGAATTTTCAGGAATTCAACAAAAGCTGTTCCAAAAAACTGTTCAGTCAGAAACAAGGGAAATATAAACTAAAACGTTTATTCATAGGTCATATGAACTTTAACCTATTTTCTATCAGATACATACCTTAATATTAGTTGACTTAGTTTATTTTCAAAGCTGTTTCTTGCATGTTACACTTCATTTACTGCTTTCAGTAGGCTGCGATTTAGTACTTTTTTTAATTTTTCAAAAATGAGTTGTTCTCAAAGTATGATTTAATGTTCAGTTTTCACTGTCCATTCGATATTAAAATGCTATATTTGGATAAAATTGAAAGGATTGGAATCTTTATATTTGTATTCAATGGGTCTTTAACAGGAAGTTGCATCTAAATTTGGCAGACGTGTTGTCGGCCTGGACTTCGCTACGCCACCCTGTCGGATAAAATCGAAAGGAGGTTTCTTTCGACATCCTCACCGCTGTA
>APH_0880
ATGGTCTCCTGGACTTCAAATTTGGGGGGTACATATCCCCTTTGTCCCATAGGATGTAATGTCCACTTGTAATGTTATAGCATTAGTATTTCAAATTTTGTTTTTCATAGTGTATTTTAAATAACAGAAATAAGGACATTTACATGTACACCAGTTATTCACTTCCTCATTAAAAGACTGAAGAAACTTGCACATAGCAGGTTGTCAAAATTGAGGATCAGACTGTTTAAACATGGTCTGATGCTTTTTTTTTTTTTTTTGAAAATGAGAAAAAAATATATATGAGAAAAGGGAAAACGCTTTTTTATTATTATTATTATTATTAAAGAACACATATTAAAAGTCACAAGTATCCCCAAGGGATTCGGTGAAGTAAAAATTTCATGCAATGTGAATAGAAATTGAAGTCATGCTACTTTGACTTTTTTTTTTTCACAGAAAAAACTGCTCTCCTTAGAATGGCTAACAAGTTATGCATGGAGATGCAATGTAGGAGGGCTATGACAACTTACGAAAATAGTAAACTTCAGAAACTTTCTGATTTGACCAAAGAAGGTAACCCACGACCAGAGTCATGCCCCGAAACCAAGCCCCTTGTTCCCCCCACCCGAGAGACAAAGGTGTCACTCACCTGTCCACTCTGGCTGCTCTCGGGCAAGGGGAGGGGCTTGGCCACACCTATGCGTACCACCCCCTTTGGTGCCCCCTTCAGTGCTTGAACGGCAGCATCAAGACTAGCATTTTCTAGGTTTATGTCATTGACAAACAGCAGGCGATCTCCAGGAATCAGTCGTCCATCTTGCTGGGCAACTCCTCCAGGAACAAGGCTTCGAATGACTATAACTGTTTCATTAGGATTCATGGGGTCCTAGAAAGAATTGACATTTCATCACTCCTTAATGCAATGAACATAAAATTAACATTTACAAAAACATAATGAACACGTGAATGAAACAAGTAGGATTTTTCTTTTCTTTTTTAATGGAATTTTCAGGAATTCAACAAAAGCTGTTCCAAAAAACTGTTCAGTCAGAAACAAGGGAAATATAAACTAAAACGTTTATTCATAGGTCATATGAACTTTAACCTATTTTCTATCAGATACATACCTTAATATTAGTTGATTTAGTTTATTTTCAAAGCTGTTTCTTGCATGTTACACTTCATTTACTGCTTTCAGTAGGCTGCGATTTAGTACTTTTTTTAATTTTTCAAAAATGAGTTGTTCTCAAAGTATGATTTAATGTTCAGTTTTCACTGTCCATTCGATATTAAAATGCTATATTTGGATAAAATTGAAAGGATTGGAATCTTTATATTTGTATTCAATGGGTCTTTAACAGGAAGTTGCATCTAAATTTGGCAGACGTGTTGTCGGCCTGGACTTCGCTACGCCACCCTGTCGGATAAAATCGAAAGGAGGTTTCTTTCGACATCCTCACCGCTGCA
>APH_4021
ATGGTCTCCTGGACTTCAAATTTGGGGGGTACATATCCCCTTTGTCCCATAGGATGTAATGTCCACTTGTAATGTTATAGCATTAGTATTTCAAATTTTGTTTTTCATAGTGTATTTTAAATAACAGAAATAAGGACATTTACATGTACACCAGTTATTCACTTCCTCATTAAAAGACTGAAGAAACTTGCACATAGCAGGTTGTCAAAATTGAGGATCAGACTGTTTAAACATGGTCTGATGC---TTTTTTTTTTTTTGAAAATGAGAAAAAAATATATATGAGAAAAGGGAAAACGCTTTTTTATTATTATTATTATTATTAAAGAACACATATTAAAAGTCACAAGTATCC--------------GAAGTAAAAATTTCATGCAATGTGAATAGAAATTGAAGTCATGCTACTTTGACTTTTTTTTTTTCACAGAAAAAACTGCTCTCCTTAGAATGGCTAACAAGTTATGCATGGAGATGCAATGTAGGAGGGCTATGACAACTTACGAAAATAGTAAACTTCAGAAACTTTCTGATTTGACCAAAGAAGGTAACCCACGACCAGAGTCATGCCCCGAAACCAAGCCCCTTGTTCCCCCCACCCGAGAGACAAAGGTGTCACTCACCTGTCCACTCTGGCTGCTCTCGGGCAAGGGGAGGGGCTTGGCCACACCTATGCGTACCACCCCCTTTGGTGCCCCCTTCAGTGCTTGAACGGCAGCATCAAGACTAGCATTTTCTAGGTTTATGTCATTGACAAACAGCAGGCGATCTCCAGGAATCAGTCGTCCATCTTGCTGGGCAACTCCTCCAGGAACAAGGCTTCGAATGACTATAACTGTTTCATTAGGATTCATGGGGTCCTAGAAAGAATTGACATTTCATCACTCCTTAATGCAATGAACATAAAATTAACATTTACAAAAACATAATGAACACGTGAATGAAACAAGTAGGATTTTTCTTTTCTTTTTTAATGGAATTTTCAGGAATTCAACAAAAGCTGTTCCAAAAAACTGTTCAGTCAGAAACAAGGGAAATATAAACTAAAACGTTTATTCATAGGTCATATGAACTTTAACCTATTTTCTATCAGATACATACCTTAATATTAGTTGACTTAGTTTATTTTCAAAGCTGTTTCTTGCATGTTACACTTCATTTACTGCTTTCAGTAGGCTGCGATTTAGTACTTTTTTTAATTTTTCAAAAATGAGTTGTTCTCAAAGTATGATTTAATGTTCAGTTTTCACTGTCCATTCGATATTAAAATGCTATATTTGGATAAAATTGAAAGGATTGGAATCTTTATATTTGTATTCAATGGGTCTTTAACAGGAAGTTGCATCTAAATTTGGCAGACGTGTTGTCGGCCTGGACTTCG------------------------------------------------------------
>APH_1602
ATGGTCTCCTGGACTTCAAATTTGGGGGGTACATATCCCCTTTGTCCCATAGGATGTAATGTCCACTTGTAATGTTATAGCATTAGTATTTCAAATTTTGTTTTTCATAGTGTATTTTAAATAACAGAAATAAGGACATTTACATGTACACCAGTTATTCACTTCCTCATTAAAAGACTGAAGAAACTTGCACATAGCAGGTTGTCAAAATTGAGGATCAGACTGTTTAAACATAGTCTGATGCTTTTTTTTTCTTTTTTGAAAATGAGAAAAAAATATATATGAGAAAAGGGAAAACGCTTTTTTATTATTATTATTATTATTAAAGAACACATATTAAAAGTCACAAGTATCCCCAAGGGATTCGGTGAAGTAAAAATTTCATGCAATGTGAATAGAAATTGAAGTCATGCTACTTTGACTTTTTTTTTTTCACAGAAAAAACTGCTCTCCTTAGAATGGCTAACAAGTTATGCATGGAGATGCAATGTAGGAGGGCTATGACAACTTACGAAAATAGTAAACTTCAGAAACTTTCTGATTTGACCAAAGAAGGTAACCCACGACCAGAGTCATGCCCCGAAACCAAGCCCCTTGTTCCCCCCACCCGAGAGACAAAGGTGTCACTCACCTGTCCACTCTGGCTGCTCTCGGGCAAGGGGAGGGGCTTGGCCACACCTATGCGTACCACCCCCTTTGGTGCCCCCTTCAGTGCTTGAACGGCAGCATCAAGACTAGCATTTTCTAGGTTTATGTCATTGACAAACAGCAGGCGATCTCCAGGAATCAGTCGTCCATCTTGCTGGGCAACTCCTCCAGGAACAAGGCTTCGAATGACTATAACTGTTTCATTAGGATTCATGGGGTCCTAGAAAGAATTGACATTTCATCACTCCTTAATGCAATGAACATAAAATTAACATTTACAAAAACATAATGAACACGTGAATGAAACAAGTAGGATTTTTCTTTTCTTTTTTAATGGAATTTTCAGGAATTCAACAAAAGCTGTTCCAAAAAACTGTTCAGTCAGAAACAAGGGAAATATAAACTAAAACGTTTATTCATAGGTCATATGAACTTTAACCTATTTTCTATCAGATACATACCTTAATATTAGTTGACTTAGTTTATTTTCAAAGCTGTTTCTTGCATGTTACACTTCATTTACTGCTTTCAGTAGGCTGCGATTTAGTACTTTTTTTAATTTTTCAAAAATGAGTTGTTCTCAAAGTATGATTTAATGTTCAGTTTTCACTGTCCATTCGATATTAAAATGCTATATTTGGATAAAATTGAAAGGATTGGAATCTTTATATTTGTATTCAATGGGTCTTTAACAGGAAGTTGCATCTAAATTTGGCAGACGTGTTGTCGGCCTGGACTTCGCTACGCCACCCTGTCGGATAAAATCGAAAGGAGGTTTCCTTCGAAATCCTCACCGCTGTA
>APH_5001
--------------------------------------------------------------------------------------------------------------------------------------------------------------------------------------------------------------------------------------ACATGGTCTGATGCTTTTTTTTTCTTTTTTGAAAATGAGAAAAAAATATATATGAGAAAAGGGAAAACGCTTTTTTATTATTATTATTATTATTAAAGAACACATATTAAAAGTCACAAGTATCCCCAAGGGATTCGGTGAAGTAAAAATTTCATGCAATGTGAATAGAAATTGAAGTCATGCTACTTTGACTTTTTTTTTTTCACAGAAAAAACTGCTCTCCTTAGAATGGCTAACAAGTTATGCATGGAGATGCAATGTAGGAGGGCTATGACAACTTACGAAAATAGTAAACTTCAGAAACTTTCTGATTTGACCAAAGAAGGTAACCCACGACCAGAGTCATGCCCCGAAACCAAGCCCCTTGTTCCCCCCACCCGAGAGACAAAGGTGTCACTCACCTGTCCACTCTGGCTGCTCTCGGGCAAGGGGAGGGGCTTGGCCACACCTATGCGTACCACCCCCTTTGGTGCCCCCTTCAGTGCTTGAACGGCAGCATCAAGACTAGCATTTTCTAGGTTTATGTCATTGACAAACAGCAGGCGATCTCCAGGAATCAGTCGTCCATCTTGCTGGGCAACTCCTCCAGGAACAAGGCTTCGAATGACTATAACTGTTTCATTAGGATTCATGGGGTCCTAGAAAGAATTGACATTTCATCACTCCTTAATGCAATGAACATAAAATTAACATTTACAAAAACATAATGAACACGTGAATGAAACAAGTAGGATTTTTCTTTTCTTTTTTAATGGAATTTTCAGGAATTCAACAAAAGCTGTTCCAAAAAACTGTTCAGTCAGAAACAAGGGAAATATAAACTAAAACGTTTATTCATAGGTCATATGAACTTTAACCTATTTTCTATCAGATACATACCTTAATATTAGTTGACTTAGTTTATTTTCAAAGCTGTTTCTTGCATGTTACACTTCATTTACTGCTTTCAGTAGGCTGCGATTTAGTACTTTTTTTAATTTTTCAAAAATGAGTTGTTCTCAAAGTATGATTTAATGTTCAGTTTTCACTGTCCATTCGATATTAAAATGCTATATTTGGATAAAATTGAAAGGATTGGAATCTTTATATTTGTATTCAATGGG--------------------------------------------------------------------------------------------------------------------
>APH_3191
---------------------------------------------------------------------------------------ATTTCAAATTTTGTTTTTCATAGTGTATTTTAAATAACAGAAATAAGGACATTTACATGTACACCGGTTATTCACTTCCTCATTAAAAGACTGAAGAAACTTGCACATAGCAGGTTGTCAAAATTGAGGATCAGACTGTTTAAACATGGTCTGATGCTTTTTTTTTCTTTTTTGAAAATGAGAAAAAAATATATATGAGAAAAGGGAAAACGCTTTTTTATTATTATTATTATTATTAAAGAACACATATTAAAAGTCACAAGTATCCCCAAGGGATTCGGTGAAGTAAAAATTTCATGCAATGTGAATAGAAATTGAAGTCATGCTACTTTGACTTTTTTTTTTTCACAGAAAAAACTGCTCTCCTTAGAATGGCTAACAAGTTATGCATGGAGATGCAATGTAGGAGGGCTATGACAACTTACGAAAATAGTAAACTTCAGAAACTTTCTGATTTGACCAAAGAAGGTAACCCACGACCAGAGTCATGCCCCGAAACCAAGCCCCTTGTTCCCCCCACCCGAGAGACAAAGGTGTCACTCACCTGTCCACTCTGGCTGCTCTCGGGCAAGGGGAGGGGCTTGGCCACACCTATGCGTACCACCCCCTTTGGTGCCCCCTTCAGTGCTTGAACGGCAGCATCAAGACTAGCATTTTCTAGGTTTATGTCATTGACAAACAGCAGGCGATCTCCAGGAATCAGTCGTCCATCTTGCTGGGCAACTCCTCCAGGAACAAGGCTTCGAATGACTATAACTGTTTCATTAGGATTCATGGGGTCCTAGAAAGAATTGACATTTCATCACTCCTTAATGCAATGAACATAAAATTAACATTTACAAAAACATAATGAACACGTGAATGAAACAAGTAGGATTTTTCTTTTCTTTTTTAATGGAATTTTCAGGAATTCAACAAAAGCTGTTCCAAAAAACTGTTCAGTCAGAAACAAGGGAAATATAAACTAAAACGTTTATTCATAGGTCATATGAACTTTAACCTATTTTCTATCAGATACATACCTTAATATTAGTTGACTTAGTTTATTTTCAAAGCTGTTTCTTGCATGTTACACTTCATTTACTGCTTTCAGTAGGCTGCGATTTAGTACTTTTTTTAATTTTTCAAAAATGAGTTGTTCTTAAAGTATGATTTAATGTTCAGTTTTCACTGTCCAGTCAATATTAGTATGCTATAG---------------------------TTTATAGTTGTACTAAATTGATC-TTACTTGTTAATTGTAACCAAATT------------------------CTTCTAAAAACAG----------------------------------------------------
>APH_0683
ATGGTCTCCTGGACTTCAAATTTGGGGGGTACATATCCCCTTTGTCCCATAGGATGTAATGTCCACTTGTAATGTTATAGCATTAGTATTTCAAATTTTGTTTTTCATAGTGTATTTTAAATAACAGAAATAAGGACATTTACATGTACACCAGTTATTCACTTCCTCATTAAAAGACTGAAGAAACTTGCACATAGCAGGTTGTCAAAATTGAGGATCAGACTGTTTAAACATGGTCTGATGCTTTTTTTTTTTTTTTTGAAAATGAGAAAAAAA-ATATATGAGAAAAGGGAAAACGCTTTTTT----TTATTATTATTATTAAAGAACACATATTAAAAGTCACAAGTATCCCCAAGGGATTCGGTGAAGTAAAAATTTCATGCAATGTGAATAGAAATTGAAGTCATGCTACTTTGTTTTTTTTTTTTTCACAGAAAAAACTGCTCTCCTTAGAATGGCTAACAAGTTATGCATGGAGATGCAATGTAGGAGGGCTATGACAACTTACGAAAATAGTAAACTTCAGAAACTTTCTGATTTGACCAAAGAAGGTAACCCACGACCAGAGTCATGCCCCGAAACCAAGCCCCTTGTTCCCCCCACCCGAGAGACAAAGGTGTCACTCACCTGTCCACTCTGGCTGCTCTCGGGCAAGGGGAGGGGCTTGGCCACACCTATGCGTACCACCCCCTTTGGTGCCCCCTTCAGTGCTTGAACGGCAGCATCAAGACTAGCATTTTCTAGGTTTATGTCATTGACAAACAGCAGGCGATCTCCAGGAATCAGTCGTCCATCTTGCTGGGCAACTCCTCCAGGAACAAGGCTTCGAATGACTATAACTGTTTCATTAGGATTCATGGGGTCCTAGAAAGAATTGACATTTCATCACTCCTTAATGCAATGAACATAAAATTAACATTTACAAAAACATAATGAACACGTGAATGAAACAAGTAGGATTTTTCTTTTCTTTTTTAATGGAATTTTCAGGAATTCAACAAAAGCTGTTCCAAAAAACTGTTCAGTCAGAAACAAGGGAAATATAAACTAAAACGTTTATTCATAGGTCATATGAACTTTAACCTATTTTCTATCAGATACATACCTTAATATTAGTTGATTTAGTTTATTTTCAAAGCTGTTTCTTGCATGTTACACTTCATTTACTGTTTTCAGTAGCCTGCGATTTAGTACTTTTTTTAATTTTTCAAAAATGAGTTGTTCTCAAAGTATGATTTAATGTTCAGTTTTCACTGTCCATTCGATATTAATATGCTATATTTGGATAAAATTGAAAGGATTGGAATCTTTATATTTGTATTCAATGGGTCTTTAACGGGAAGTTGCATCTAAATTTGGCAGACGTGTTGGCGGCCTGGACTTTGCAACGCCACCCTGTCGGATAAAATCGAAAAGCGGTTTCTTTCGACATCCTCACCGCTGTA
>APH_0772
-------------------------------------------GTCCCATAGGATGTAATGTCCACTTGTAATGTTATAGCATTAGTATTTCAAATTTTGTTTTTCATAGTGTATTTTAAATAACAGAAATAAGGACATTTACATGTACACCAGTTATTCACTTCCTCATTAAAAGACTGAAGAAACTTGCACATAGCAGGTTGTCAAAATTGAGGATCAGACTGTTTAAACATGGTCTGATGCTTTTTTTTTCTTTTTTGAAAATGAGAAAAAAATATATATGAGAAAAGGAAAAACGCTTTTTT-TTATTATTATTATTATTAAAGAACACATATTAAAAGTCACAAGTATCCCCAAGGGATTCGGTGAAGTAAAAATTTCATGCAATGTGAATAGAAATTAAAGTCATGCTACTTTGACTTTTTTTTTTTCACAGAAAAAACTGCTCTCCTTAGAATGGCTAACAAGTTATGCATGGAGATGCAATGTAGGAGGGCTATGACAACTTACGAAAATAGTAAACTTCAGAAACTTTCTGATTTGACCAAAGAAGGTAACCCACGACCAGAGTCATGCCCCGAAACCAAGCCCCTTGTTCCCCCCACCCGAGAGACAAAGGTGTCACTCACCTGTCCACTCTGGCTGCTCTCGGGCAAGGGGAGGGGCTTGGCCACACCTATGCGTACCACCCCCTTTGGTGCCCCCTTCAGTGCTTGAACGGCAGCATCAAGACTAGCATTTTCTAGGTTTATGTCATTGACAAACAGCAGGCGATCTCCAGGAATCAGTCGTCCATCTTGCTGGGCAACTCCTCCAGGAACAAGGCTTCGAATGACTATAACTGTTTCATTAGGATTCATGGGGTCCTAGAAAGAATTGACATTTCATCACTCCTTAATGCAATGAACATAAAATTAACATTTACAAAAACATAATGAACACGTGAATGAAACAAGTAGGATTTTTCTTTTCTTTTTTAATGGAATTTTCAGGAATTCAACAAAAGCTGTTCCAAAAAACTGTTCAGTCAGAAACAAGGGAAATATAAACTAAAACGTTTATTCATAGGTCATATGAACTTTAACCTATTTTCTATCAGATACATACCTTAATATTAGTTGATTTAGTTTATTTTCAAAGCTGTTTCTTGCATGTTACACTTCATTTACTGCTTTCAGTAGGCTGCGATTTAGTACTTTTTTTAATTTTTCAAAAATGAGTTGTTCTCAAAGTATGATTTAATGTTCAGTTTTCACTGTCCATTCGATATTAATATGCTATATTTGGATAAAATTGAAAGGATTGGAATCTTTATATTTGTATTCAATGGGTCTTTAACAGGAAGTTGCATCTAAATTTGGCAGACGTGTTGTCGGCCTGGACTTCGCTACGCCACCCTGTCGGATAAAATCGAAAGGAGGTTTCTTTCGACATCCTCACCGCTGTA
>APH_4029
------------------------------------------------------------------------------------------------------------------------------------------------------------------------------------------CTTGCACATAGCAGGTTGTCAAAATTGAGGATCAGACTGTTTAAACATGGTCTGATGCTTTTTTTTTCTTTTTTGAAAATGAGAAAAAAATATATATGAGAAAAGGAAAAACGCTTTTTT-TTATTATTATTATTATTAAAGAACACATATTAAAAGTCACAAGTATCCCCAAGGGATTCGGTGAAGTAAAAATTTCATGCAATGTGAATAGAAATTAAAGTCATGCTACTTTGACTTTTTTTTTTTCACAGAAAAAACTGCTCTCCTTAGAATGGCTAACAAGTTATGCATGGAGATGCAATGTAGGAGGGCTATGACAACTTACGAAAATAGTAAACTTCAGAAACTTTCTGATTTGACCAAAGAAGGTAACCCACGACCAGAGTCATGCCCCGAAACCAAGCCCCTTGTTCCCCCCACCCGAGAGACAAAGGTGTCACTCACCTGTCCACTCTGGCTGCTCTCGGGCAAGGGGAGGGGCTTGGCCACACCTATGCGTACCACCCCCTTTGGTGCCCCCTTCAGTGCTTGAACGGCAGCATCAAGACTAGCATTTTCTAGGTTTATGTCATTGACAAACAGCAGGCGATCTCCAGGAATCAGTCGTCCATCTTGCTGGGCAACTCCTCCAGGAACAAGGCTTCGAATGACTATAACTGTTTCATTAGGATTCATGGGGTCCTAGAAAGAATTGACATTTCATCACTCCTTAATGCAATGAACATAAAATTAACATTTACAAAAACATAATGAACACGTGAATGAAACAAGTAGGATTTTTCTTTTCTTTTTTAATGGAATTTTCAGGAATTCAACAAAAGCTGTTCCAAAAAACTGTTCAGTCAGAAACAAGGGAAATATAAACTAAAACGTTTATTCATAGGTCATATGAACTTTAACCTATTTTCTATCAGATACATACCTTAATATTAGTTGATTTAGTTTATTTTCAAAGCTGTTTCTTGCATGTTACACTTCATTTACTGCTTTCAGTAGGCTGCGATTTAGTACTTTTTTTAATTTTTCAAAAATGAGTTGTTCTCAAAGTATGATTTAATGTTCAGTTTTCACTGTCCAGTCGATATTAGTATGCTATATTTGGATAAAATTGAAAGGATTGGAATCTTTATATTTGTATTCAGTGGGTCTTTAACAGGAAGTTGCATCTAAATTTGGCAGACGTGCTGTCCGCCTAGACTTCGCAACGCCAC---------------------------------------------------
>APH_0723
ATGGTCTCCTGGACTTCAAATTTGGGGGGTACATATCCCCTTTGTCCCATAGGATGTAATGTCCACTTGTAATGTTACAGCATTAGTATTTCAAATTTTGTTTTTCATAGTGTATTTTAAATAACAGAAATAAGGACATTTAGATGTACACCAGTTATTCACTTCCTCATTAAAAGACTGAAGAAACTTGCACATAGCAGGTTGTCAAAATTGAGGATCAGACTGTTTAAACATGGTCTGATGCTTTTTTTTTTTTTTTTGAAAATGAGAAAAAA--ATATATGAGAAAAGGGAAAACGCTTTTTTTTTATTATTATTATTATTAAAGAACACATATTAAAAGTCACAAGTATCCCCAAGGGATTCGGTGAAGTAAAAATTTCATGCAATGTGAATAGAAATTGAAGTCATGCTACTTTGTTTTTTTTTTTTTCACAGAAAAAACTGCTCTCCTTAGAATGGCTAACAAGTTATGCATGGAGATGCAATGTAGGAGGGCTATGACAACTTACGAAAATAGTAAACTTCAGAAACTTTCTGATTTGACCAAAGAAGGTAACCCACGACCAGAGTCATGCCCTGAAACCAAGCCCCTTGTTCCCCCCACCCGAGAGACAAAGGTGTCACTCACCTGTCCACTCTGGCTGCTCTCGGGCAAGGGGAGGGGCTTGGCCACACCTATGCGTACCACCCCCTTTGGTGCCCCCTTCAGTGCTTGAACGGCAGCATCAAGACTAGCATTTTCTAGGTTTATGTCATTGACAAACAGCAGGCGATCTCCAGGAATCAGTCGTCCATCTTGCTGGGCAACTCCTCCAGGAACAAGGCTTCGAATGACTATAACTGTTTCATTAGGATTCATGGGGTCCTAGAAAGAATTGACATTTCATCACTCCTTAATGCAATGAACATAAAATTAACATTTACAAAAACATAATGAACACGTGAATGAAACAAGTAGGATTTTTCTTTTCTTTTTTAATGGAATTTTCAGGAATTCAACAAAAGCTGTTCCAAAAAACTGTTCAGTCAGAAACAAGGGAAATATAAACTAAAACGTTTATTCATAGGTCATATGAACTTTAACCTATTTTCTATCAGATACATACCTTAATATTAGTTGATTTAGTTTATTTTCAAAGCTGTTTCTTGCATGTTACACTTCATTTACTGTTTTCAGTAGCCTGCGATTTAGTACTTTTTTTAATTTTTCAAAAATGAGTTGTTCTCAAAGTATGATTTAATGTTCAGTTTTCACTGTCCATTCGATATTAATATGCTATATTTGGATAAAATTGAAAGGATTGGAATCTTTATATTTGTATTCAATGGGTCTTTAACAGGAAGTTGCATCTAAATTTGGCAGACGTGTTGTCGGCCTGGACTTCGCTACGCCACCCTGTCGGATAAAATCGAAAGGAGGTTTCTTTCGACATCCTCACCGCTGTA
>APH_1438
----------------------------------------------------------------------------------------------------------------------------------------------------------------------------------------------------------------------------------------------------------------------------------------------------------------------------------------------------------------------------------------------------------------------------------------------------------------------------------------------------------TAGGAGGGCTATGACAACTTACGAAAATAGTAAACTTCAGAAACTTTCTGATTTGACCAAAGAAGGTAACCCACGACCAGAGTCATGCCCTGAAACCAAGCCCCTTGTTCCCCCCACCCGAGAGACAAAGGTGTCACTCACCTGTCCACTCTGGCTGCTCTCGGGCAAGGGGAGGGGCTTGGCCACACCTATGCGTACCACCCCCTTTGGTGCCCCCTTCAGTGCTTGAACGGCAGCATCAAGACTAGCATTTTCTAGGTTTATGTCATTGACAAACAGCAGGCGATCTCCAGGAATCAGTCGTCCATCTTGCTGGGCAACTCCTCCAGGAACAAGGCTTCGAATGACTATAACTGTTTCATTAGGATTCATGGGGTCCTAGAAAGAATTGACATTTCATCACTCCTTAATGCAATGAACATAAAATTAACATTTACAAAAACATAATGAACACGTGAATGAAACATGTAGGATTTTTCTTTTCTTTTTTAATGGAATTTTCAGGAATTCAACAAAAGCTGTTCCAAAAAACTGTTCAGTCAGAAACAAGGGAAATATAAACTAAAACGTTTATTCATAGGTCATATGAACTTTAACCTATTTTCTATCAGATACATA-----------------------------------------------------------------------------------------------------------------------------------------------------------------------------------------------------------------------------------------------------------------------------------------------------------------------------------------------------
