# Supplementary material for: ﻿Discovery of a new tarantula species from the Madrean Sky Islands and the first documented instance of syntopy between two montane endemics (Araneae, Theraphosidae, Aphonopelma): a case of prior mistaken identity
Source: Zookeys. 2024 Aug 16;1210:61–98. doi: 10.3897/zookeys.1210.125318 (PMC11344175; doi:10.3897/zookeys.1210.125318)
Supplement: Supplementary material 8 — Phylogenomics files [file zookeys-1210-061_article-125318__-s008.zip › Suppl8/individual_UCE_loci/sl_realigned_uce_2001737.fas]

>APH_1357
--------------------------------------------------------------------------------------------------------------------------------------------------------------------------ACATGCACAC------------------------------------------------------------------------ATGCAA-------TATGTA----------------------------------CAG-----------GGAAAATGTAAGAGGAGACATACCGATGTCC---------TGGGCGCTTGAGATC--------------------------------------------------------------------TTGGCTGGTCTTTTCACTGATTGTCTGGTATCT--GACGTGCGACCTGTGCCACTTAACTCCTGTAT--------ATCTTAACCTTTCGTCGT----TTTAAGGAGATATGTGCACTCATTGTGATGCATAAACAAATAACTTACCTCCAAATGTTCATCTCCTCCATGCAATCTTCCATTTACACCAACTGGACCATCAGGTAAAATAGACCTAATATAATGATGAGGGCGAACTTCTTTGCCATCTTCAACATCAACAGTTCC-TCTAAACAGATCGGAAGA------------------------------GCGTCGTGTAGGGAAAGA------------------------------GTGT-----------------------------------------------------------------------------------------------------------------------------------------------------------------------------------------------------------------------------------------------------------------------------------------------------------------------------------------------------------------------------------------------------------------------------------------------------AGGCTTAGG-TGTAG--------------------------------------------------------------------------------------------------------------------------------------
>APH_0717
----------ACAATATCTCGTTGGCACTCTGCTATTAGCTCACTTGGCTGACTTTTAGTGCTTCCATAGTAAAAGTTTTCTTTATCTTCATCATTGTGGTTTATTAGCAGTATGGTGTATACTGGAAGATTCTATTAGACAACAGAAAGTGCATGTACAGGAGGTACCAAGATGAACACCTAGAGGGCTTAAAAAAACATATCAGCAAAGCCAACAGATACTACTACTCTGATGAAGGACCTGGCAACTCAATGCAACAATGAGTACGTAGCTAATATAGTGAACATCGCAGCAAACAATTCTCCAGAATAGATAGCTGAAAGACGGAATAAAGGATATTCCGAAATGCACACTATGGAAAGCTATTGAAAACATTGTAAATAACATGTAACTGATTATTATCTCTAAAGAAGATTTCAAAATAAAGTATGTGTTTTAACTTTATTTGGACTCTTTTCTGGTTAATTAATATTTACAAGTTGCTGCTTTTTTTTCCTGCTTTCTTCATTAGCAGTGAACATGACATTTGATGATGAGATTTAAGGAGATATGTGCACTCATTGTGATGCATAAACAAATAAGTTACCTCCAAAAGTTCATCTCCTCCATGCAATCTTCCATTTACACCAACTGGACCATCAGGTAAAATAGACCTAATATAATGATGAGGGCGAACTTCTTTGCCATCTTCAACATCAACAGTTCCTTCTAAACTAATACCAAGACCACCACCTTCACGAAATTTGGACAACTGCGCAACCTGTTGAAAAAAA-AAAAAGTCATATCTGAGAACAATACAACTGTGTTTTAGTCTACACATAAAAAAGACACTTTTCATCACACAAACATAGATACACGACCTAAAATTACTTTACATGACCTTTTTTTTTTTTAACTGATCTGTTTTCAATTACTCTGTGGCAAAGAACGATACC-------------------------------------------------------------------------------------------------------------------------------------------------------------------------------------------------------------------------------------------------------------------------------------------------------------------------------------------------------------------------------------------------------------------------------------------------------------------------
>APH_3188
--------------------GTTGGCACTCTGCTGTTAGCTCACTTAGCTGACTTTTAGTGCTTCCATAGTATAAGTTTTCTTTATCTTCATCATTGTGGTTTATTATCGGTATGGTGTATACTGGAAGATTCTATTAGACAACAGAAAGTGCATGTACAGGAGGTACCAAGATGAACACCTAGAGGGCTTAAAAAAACATATCAGCAAAGCCAACAGATACTACTACTCTGATGAAGGACCTGGCAACTCAATGCAACAATGAGTACGTAGCTAATATAGTGAACATCGCAGCAAACAATTCTCCAGAATAGATAGCTGAAAGACGGAATAAAGGATATTCCGAAATGCACACTATGGAAAGCTA-TGAAAACATTGTAAATAACATGTAACTGATTATTATCTCTAAAGAAG-TTTCAAAATAAAGTATGTGTTTTAACTTTATTTGGACTCTTTTCTGGTTAATTAATATTTACAAGTTGCTGCTTTTTTTTCCTGCTTTCTTCATTAGCAGTGAACATGACATTTGATGATGAGATTTAAGGAGATATGTGCACTCATTGTGATGCATAAACAAATAAGTTACCTCCAAAAGTTCATCTCCTCCATGCAATCTTCCATTTACACCAACTGGACCATCAGGTAAAATAGACCTAATATAATGATGAGGGCGAACTTCTTTGCCATCTTCAACATCAACAGTTCCTTCTAAACTAATACCAAGACCACCACCTTCACGAAATTTGGACAACTGCGCAACCTGTTGAAAAAAA-AAAAAGTCATATCTGAGAACAATACAACTGTGTTTTAGTCTACACATAAAAAAGACACTTTTCATCACACAAACATAGATACACGACCTAAAATTACTTTACATGACCTTTTTTTTTTTTAACTGATCTGTTTTCAATTACTCTGTGGCAAAGAACGATACCTTAAGAGCACTCTTACAAACTGAAATACCAACATATCCTTCTAATGGCACTTATCACAAACAACATGGTGACTAACAAAAACTGCACTCCACATCTGTAACACTAGCCACGCAGCAATTCAACTAAATCCCAAGGAACAACAAGAAGCCTTCCATACACAAAAAGACAAGAAATGTAATTTAACAAACTTATTCCCGATAGCCCATCCTAAAAAGGGGGGGGGGTCAGTTATTTGTTGTTTTATGGCACAAGGACCAGAACTGGCTAAACAGCACCAAAAACACAAAGATACAGGAAGTTACAGGACCAGGCTCAGGCTGTGGAGGTGCCACTTCCCAATCAACTGGAAGACCAGTTGTCCCTCTGTGAGGTTCTTAATAAAATACAAAGCTGAAGTAGACATGTATCCTTAGTTGAACAACATCACATTATAAACACATAGTAAACTACTATCAAC
>APH_0185
TTTTTCTTGCACAATATATCTTTGGCACTCTGCTATTCGCTCACTTGGCTGACTTTTAGTGCTTCCATAGTAAAAGTTTTCTTTATCTTCATCATTGTGGTTTATTAGCAGTATGGTGTATACTGGAAGATTCTATTAGACAACAGAAAGTGCATGTACAGGAGGTACCAAGATGAACACCTAGAGGGCTTAAAAAAACATATCAGCAAAGCCAACAGATACTACTACTCTGATGAAGGACCTGGCAACTCAATGCAACAATGGGTATGTAGCTAATATAGTGAACATCGCAGCAAACAATTCTCCAGAATAGATAGCTGAAAGACGGAATAAAGGGTATTCCGAAATGCACACTATGGAGAGCTATTGAAAACATTGTAAATAACATGTAACTGATTATTATCTCTAAAGAAG-TTTCAAAATAAAGTATGTGTTTTAACTTTATTTGGACTCTTTTCTGGTTAATTAATATTTACAAGTTGCTGCTTTTTTTTCCTGCTTTCTTCATTAGCAGTGAACATGACATTTGATGATGAGATTTAAGGAGATATGTGCACTCATTGTGATGCATAAACAAATAACTTACCTCCAAAAGTTCATCTCCTCCATGCAATCTTCCATTTACACCAACTGGACCATCAGGTAAAATAGACCTAATATAATGATGAGGGCGAACTTCTTTGCCATCTTCAACATCAACAGTTCCTTCTAAACTAATACCAAGACCACCACCTTCACGAAATTTGGACAACTGTGCAACCTGTTGAAAAAAA-AAAAAGTCGTATCTGAAAACAACACAACTGTGTTTTAGTCTACACATAAAAAAGACACTTTTCATCACACAAACATACATACACGACCTAAAATTACTTTACATGACCTTTTTTTTTTTTAACTGATCTGTTTTCAATTACTCTGTGGCAAAGAACGATACCTTAAGAGCACTCTTACAAACTGAAATACCAACATATCCTTCTAATGGCACTTATCACAAACAACATGGTGACTAACAAAAACTGCACTCCACATCTGTAACACTAGCCACGCAGCAATTCAACTAAATCCCAAGGAACAACAAGAAGCCTTCCATACACAAAAAGACAAGAAATGTAATTTAACGAACTTATTCCCGATAGCCCATCCTAAAAAGGGGGGGGGGTCAGTTATTTGTTGTTTTATGGCACAAGGACCAGAACTGGCTAAACAGCACCAAAAACACAAAGATACAGGAAGTTACAGGACCAGGCTCAGGCTGTGGAGGCGCCACTTCCCAATCAACTGGAAGACCAGTTGTCCCTCTGTGAGGTTCCTAATAAAATACAAAGCTGAAGTAGACATGTATCCTTAGTTGAACAACATCACATTATAAACACATAGTAAACTACTATCAAC
>APH_0674
TTTTTCTTGCACAATATCTCTTTGGCACTCTGCTATTCGCTCACTTGGCTGACTTTTAGTGCTTCCATAGTAAAAGTTTTCTTTATCTTCATCATTGTGGTTTATTAGCAGTATGGTGTATACTGGAAGATTCTATTAGACAACAGAAAGTGCATGTACAGGAGGTACCAAGATGAACACCTAGAGGGCTT----AAACATATCAGCAAAGCCAACAGATACTACTACTCTGATGAAGGACCTGGCAACTCAATGCAACAATGGGTATGTAGCTAATATAGTGAACATCGCAGCAAACAATTCTCCAGAATAGATAGCTGAAAGACGGAATAAAGGGTATTCCGAAATGCACACTATGGAGAGCTATTGAAAGCATTGTAAATAACATGTAACTGATTATTATCTCTAAAGAAGATTTCAAAATAAAGTATGTGTTTTAACTTTATTTGGACTCTTTTCTGGTTAATTAATATTTACAAGTTGCTGCTTTTTTTTCCTGCTTTCTTCATTAGCAGTGAACATGACATTTGATGATGAGATTTAAGGAGATATGTGCACTCATTGTGATGCATAAACAAATAACTTACCTCCAAAAGTTCATCTCCTCCATGCAATCTTCCATTTACACCAACTGGACCATCAGGTAAAATAGACCTAATATAATGATGAGGGCGAACTTCTTTGCCATCTTCAACATCAACAGTTCCTTCTAAACTAATACCAAGACCACCACCTTCACGAAATTTGGACAACTGTGCAACCTGTTGAAAAAAAAAAAAAGTCGTATCTGAAAACAACACAACTGTGTTTTAGTCTACACATAAAAAAGACACTTTTCATCACACAAACATACATACACGACCTAAAATTACTTTACATGACCTTTTTTTTTTTTAACTGATCTGTTTTCAATTACTCTGTGGCAAAGAACGATACCTTAAGAGCACTCTTACAAACTGAAATACCAACATATCCTTCTAATGGCACTTATCACAAACAACATGGTGACTAACAAAAACTGCACTCCACATCTGTAACACTAGCCACGCAGCAATTCAACTAAATCCCAAGGAACAACAAGAAGCCTTCCATACACAAAAAGACAAGAAATGTAATTTAACGAACTTATTCCCGAAAGCCCATCCTAAAAAGGGGGGGGGGTCGGTTATTTGTTGTTTTATGGCACAAGGACCAGAACTGGCTAAACAGCACCAAAAACACAAAGATACAGGAAGTTACAGGACCAGGCTCAGGCTGTGGAGGCGCCACTTCCCAATCAACTGGAAGACC-----TCCCTCTGTGAGGTTCCTAATAAAATACAAAGCTGAAGTAGACATGTATCCTTAGTTGAACAACATCACATTATAAACACATAGTAAACTACTATCAAC
>APH_1438
-----------------------------------------------------------------------------------------------------------------------------------------------------------------------------------------------------------------------------------------------------------------------------------------------------------------------------------------------------------------------------------------------------------------------------------------------------------------------------------------------GTTGCTGCTTTTTTTTCCTGCTTTCTTCATTAGCAGTGAACATGACATTTGATGATGAGATTTAAGGAGATATGTGCACTCATTGTGATGCATAAACAAATAACTTACCTCCAAAAGTTCATCTCCTCCATGCAATCTTCCATTTACACCAACTGGACCATCAGGTAAAATAGACCTAATATAATGATGAGGGCGAACTTCTTTGCCATCTTCAACATCAACAGTTCCTTCTAAACTAATACCAAGACCACCACCTTCACGAAATTTGGACAACTGTGCAACCTGTTGAAAAAAA-AAAAAGTCATATCTGAAAACAACACAACAGTGTTTTAGTCTACACATAAAAAAGACACTTTTCATCACACAACCCGACATACACGACCTAAAATTACTTTACATGACCTTTTTTTTTTTCAACTGATCTGTTTTCAATTACTCTGTGGCAAAGAACGATACCTTAAGAGCACTCTTACAAACTGAAATACCAGCATATCCTTCTAATGGCACTTATCACAAACAACATGGTGACTAACAAAAACTGTACTCCACATCTGTAACACTAGCCATGCAGCAATTCAACTAAATCCCAAGGAACAACAAGAAGCCTTCCATACACAAAAAGACA-------------------------------------------------------------------------------------------------------------------------------------------------------------------------------------------------------------------------------------------------------------------------------------------------
>APH_0683
TTTTTATTGCAAAATATCTCTTTAGCACTCTGCTATTCGCTCACTTGGCTGACTTTTAGTGCTTCCATAGTAAAAGTTTTCTTTATCTTCATCATTGTGGTTTATTATCGGTATGGTGTATACTGGAAGATTCTATTAGACAACAGAAAGTGCATGTACAGGAGGTACCAAGATGAACACCTAGAGGGCTTAAAAAAACATATCAGCAAAGCCAACAGATACTACTACTCTGATGAAGGACCTGGCAACTCAATGCAACAATGAGTATGTAGCTAATATAGTGAACATCGCAGCAAACAATTCTCCAGAATAGATAGCTGAAAGACGGAATAAAGGATATTCCGAAATGCACGCTATGGAGAGCTATTGAAAGCATTGTAAATAACATGTAACTGATTATTATCTCTAAAGAAGATTTCAAAATAAAGTATGTGTTTTAACTTTATTTGGACTCTTTTCTGGTTAATTAATATTTACAAGTTGCTGCTTTTTTTTCCTGCTTTCTTCATTAGCAGTGAACATGACATTTGATGATGAGATTTAAGGAGATATGTGCACTCATTGTGATGCATAAACAAATAACTTACCTCCAAAAGTTCATCTCCTCCATGCAATCTTCCATTTACACCAACTGGACCATCAGGTAAAATAGACCTAATATAATGATGAGGGCGAACTTCTTTGCCATCTTCAACATCAACAGTTCCTTCTAAACTAATACCAAGACCACCACCTTCACGAAATTTGGACAACTGTGCAACCTGTTGAAAAAAA-AAAAAGTCATATCTGAAAACAACACAACTCTGTTTTAGTCTACACATAAAAAAGACACTTTTCATCACACAAACATACATACACGACCTAAAATTACTTTACATGACCTTTTTTTTTTTTAACTGATCTGTTTTCAATTACTCTGTGGCAAAGAACGATACCTTAAGAGCACTCTTACAAACTGAAATACCAGCATATCCTTCTAATGGCTCTTATCACAAACAACATGGTGACTAACAAAAACTGCACTCCACATCTGTAACACTAGCCACGCAGCAATTCAACTAAATCCCAAGGAACAACAAGAAGCCTTCCATACACAAAAAAACAAGAAATGTAATTTAACGAACTTATTCCCGATAGCCCATCCTAAAAAGGGGGGGGGGTCGGTTATTTGTTGTTTTATGGCACAAGGACCAGAACTGGCTAAACAGCACCAAAAACACAAAGATACAGGAAGTTACAGGACCAGGCTCAGGCTGTGGAGGTGCCACTTCCCAATCAACTGGAAGACCAGTTGTCCCTCTGTGAGGTTCCTAATAAAATACAAAGCTGAAGTAGACATGTATCCTTAGTTGAACAACATCACATTATAAACACATAGTAAACTACTATCAAC
>APH_0186
TTTTTCTTGCACAATATCTCTTTGGCACTCTGCTATTCGCCCACTTGGCTGAATTTTAGTGCTTCCATAGTAAAAGTTTTCTTTATCTTCATCATTGTGGTTTATTAGCGGTATGGTGTATACTGGAAGATTCTATTAGACAACAGAAAGTGCATGTACAGGAGGTACCAAGATGAACACCTAGAGGGCTT----AAACATATCAGCAAAGCCAACAGATACTACTACTCTGATGAAGGACCTGGCAACTCAATGCAACAATGGGTATGTAGCTAATATAGTGAACATCGCAGCAAACAATTCTCCAGAATAGATAGCTGAAAGATGGAATAAAGGGTATTCCGAAATGCACACTATGGAGAGCTATTGAAAGCATTGTAAATAACATGTAACTGATTATTATCTCTAAAGAAGGTTTCAAAATAAAGTATGTGTTTTAACTTTATTTGGACTCTTTTCTGGTTAATTAATATTTACAAGTTGCTGCTTTTTTT-CCTGCTTTCTTCATTAGCAGTGAACATGACATTTGATGATGAGATTTAAGGAGATATGTGCACTCATTGTGATGCATAAACAAATAACTTACCTCCAAAAGTTCATCTCCTCCATGCAATCTTCCATTTACACCAACTGGACCATCAGGTAAAATAGACCTAATATAATGATGAGGGCGAACTTCTTTGCCATCTTCAACATCAACAGTTCCTTCTAAACTAATACCAAGACCACCACCTTCACGAAATTTGGACAACTGTGCAACCTGTTGAAAAAAAAAAAAAATCATATCTGAGAACAACACAACTGTGTTTTAGTCTACACATAAAAAAGACACTTTTCATCACACAAACATACATACACGACCTAAAATTACTTTACATGAC-TTTTTTTTTTTCAACTGATCTGTTTTCAATTACTCTGTGGCAAAGAACGATACCTTAAGAGCACTCTTACAAACTGAAATACCAACATATCCTTCTAATGGCACTTATCACAAACAACATGGTGACTAACAAAAACTGCACTCCACATCTGTAACACTAGCCACGCAGAAATTCAACTAAATCCCAAGGAACAACAAGAAGCCTTCCATACACAAAAAGACAAGAAATGTAATTTAACGAACTTATTCCCGAAAGCCCATCCTAAAAAAGGGGGGGGGTCGGTTATTTGTTGTTTTATGGCACAAGGACCAGAACTGGCTAAACAGCACCTAAAACACAAAGATACAGGAAGTTACAGGACCAGGCTCAGGCTGTGGAGGTGCCACTTCCCAATCAACTGGAAGACCAGTTGTCCCTCTGTGAGGTTCCTAATAAAATACAAAGCTGAAGTAGACATGTATCCTTAGTTGAACAACAACACATTATAAACACATAGTACACTACTATCAAC
>APH_0723
----------------------------------------------------------------------------------------------------------------------------------------------------------------------------------------------------------------------------------------------------------------------------------------------------------------------------------------------------------------------------------------------------------------------------------CAAAATAAAGTATGTGTTTTAACTTTATTTGGACTCTTTTCTGGTTAATTAATATTTACAAGTTGCTGCTTTTTTTTCCTGCTTTCTTCATTAGCAGTGAACATGACATTTGATGATGAGATTTAAGGAGATATGTGCACTCATTGTGATGCATAAACAAATAACTTACCTCCAAAAGTTCATCTCCTCCATGCAATCTTCCATTTACACCAACTGGACCATCAGGTAAAATAGACCTAATATAATGATGAGGGCGAACTTCTTTGCCATCTTCAACATCAACAGTTCCTTCTAAACTAATACCAAGACCACCACCTTCACGAAATTTGGACAACTGTGCAACCTGTTGAAAAAAAAAAAAAATCATATCTGAGAACAACACACCTGTGTTTTAGTCTACACATAAAAAAGACACTTTTCATCACACAAACATACATACACGACCTAAAATTACTTTACATGACTTTTTTTTTTTTTAACTGATCTGTTTTCAATTACTCTGTGGCAAAGAACGATACCTTAAGAGCACTCTTACAAACTGAAATACCAACATATCCTTCTAATGGCACTTATCACAAACAACATGGTGACTAACAAAAACTGCACTCCACATCTGTAACACTAGCCACGCAGAAATTCAACTAAATCCCAAGGAACAACAAGAAGCCTTCCATACACAAAAAGACAAGAAATGTAATTTAACGAACTTATTCCCGAAAGCCCATCCTAAAAA--GGGGGGGGTCGGTTATTTGTTGTTTTATGGCACAAAGACCAGAACTGGCTAAACAGCACCAAAAACACAAAGATACAGGAAGTTACAGGACCAGGCTCAGGCTGTGGAGGTGCCACTTCCCAATCAACTGGAAGACCAGTTGTCCCTCTGTGAGGTTCCTAATAAAATACAAAGCTGAAGTAGACATGTATCCTTAGTTGAACAACATCACATTATAAACACATAGTACACTACTATCAAC
>APH_0622
----------------------------------------------------------------------------------------------------------------------------------TGTTAGACGACAACAGAAAGTGTATGTACAAGGCGTACCAAGATGAACACCTAGAGGGCTTAAAAAAACATATCAGCAAAGCCAACAGATACTACTACTCTGATGAAGGACCTGGCAACTCAATGCAACAATGAGTATGTAGCTAATATAGTGAACATCGCAGCAAACAATTCTCCAGAATAGATAGCTGAAAGACGGAATAAAGGATATTCCGAAATGCACACTATGGAGAGCTATTGAAAGCATTGTAAATAACATGTAACTGATTATTATCTCTAAAGAAGATTTCAAAATAAAGTATGTGTTTTAACTTTATTTGGACTCTTTTCTGGTTAATTAATATTTACAAGTTGCTGCTTTTTTTTCCTGCTTTCTTCATTAGCAGTGAACATGACATTTGATGATGAGATTTAAGGAGATATGTGCACTCATTGTGATGCATAAACAAATAACTTACCTCCAAAAGTTCATCTCCTCCATGCAATCTTCCATTTACACCAACTGGACCATCAGGTAAAATAGACCTAATATAATGATGAGGGCGAACTTCTTTGCCATCTTCAACATCAACAGTTCCTTCTAAACTAATACCAAGACCACCACCTTCACGAAATTTGGACAACTGTGCAACCTGTTGAAAAAAA-AAAAAGTCATATCTGAAAACAACACAACTGTGTTTTAGTCTACACATAAAAAAGACACTTTTCATCACACAAACATACATACACGACCTAAAATTACTTTACATGACCTTTTTTTTTTTTAACTGATCTGTTTTCAATTACTCTGTGGCAAAGAACGATACCTTAAGAGCACTCTTACAAACTGAAATACCAGCATATCCTTCTAATGGCACTTATCACAAACAACATGGTGACTTACAAAAACTGCACTCCACATCTGTAACACTAGCCACGCAGCAATTCAACTAAATCCCAAGGAACAACAAGAAGCCTTCCATACACAAAAAGACAAGAAATGTAATTTAACGAACTTATTCCC---------------------------------------------------------------------------------------------------------------------------------------------------------------------------------------------------------------------------------------------------------------------
>APH_5079
TTTTTCTTGCAGAATATCTCTTTGGCACTCTGCTATTCGCTCACTTGGCTGACTTTTAGTGCTTCCATAGTAAAAGTTTTCTTTATCTTCATCATTGTGGTTTATTATCGGTATGGTGTATACTGGAAGATTCTATTAGACAACAGAAAGTGCATGTACAGGAGGTACCAAGATGAACACCTAGAGGGCTTAAAAAAACATATCAGCAAAGCCAACAGATACTACTACTCTGATGAAGGACCTGGCAACTCAATGCAACAATGAGTATGTAGCTAATATAGTGAACATCGCAGCAAACAATTCTCCAGAATAGATAGCTGAAAGACGGAATAAAGGATATTCCGAAATGCACACTATGGAGAGCTATTGAAAGCATTGTAAATAACATGTAACTGATTATTATCTCTAAAGAAGATTTCAAAATAAAGTATGTGTTTTAACTTTATTTGGACTCTTTTCTGGTTAATTAATATTTACAAGTTGCTGCTTTTTTTTCCTGCTTTCTTCATTAGCAGTGAACATGACATTTGATGATGAGATTTAAGGAGATATGTGCACTCATTGTGATGCATAAACAAATAACTTACCTCCAAAAGTTCATCTCCTCCATGCAATCTTCCATTTACACCAACTGGACCATCAGGTAAAATAGACCTAATATAATGATGAGGGCGAACTTCTTTGCCATCTTCAACATCAACAGTTCCTTCTAAACTAATACCAAGACCACCACCTTCACGAAATTTGGACAACTGTGCAACCTGTTGAAAAAAAAAAAAAGTCATATCTGAAAACAACACAACTGTGTTTTAGTCTACACATAAAAAAGACACTTTTCATCACACAAACATACATATACGACCTAAAATTACTTTACATGACCTTTTTTTTTTTCAACTGATCTGTTTTCAATTACTCTGTGACAAAGAACGATACCTTAAGAGCACTCTTACAAACTGAAATACCAGCATATCCTTCTAATGGCACTTATCACAAACAACATGGTGACTAACAAAAACTGCACTCCACATCTGTAACACTAGCCACGCAGCAATTCAACTAAATCCCAAGGAACAACAAGAAGCCTTCCATACACAAAAAGACAAGAAATGTAATTTAACGAACTTATTCCCGATAGCCCATCCTAAAAAGGGGGGGGGGTCGGTTATTTGTTTTTTTATGGCACAAGGACCAGAACTGGCTAAACAGCACCAAAAACACAAAGATACAGGAAGTTACAGGACCAGGCTCAGGCTGTGGAGGTGCCACTTCCCAATCAACTGGAAGACCAGTTGTCCCTCTGTGAGGTTCCTAATAAAATACAAAGCTGAAGTATACATGTATCCTTAG--------------------------------------------
>APH_4021
TTTTTCTTGCAGAATATCTCTTTGGCACTCTGCTATTCGCTCACTTGGCTGACTTTTAGTGCTTCCATAGTAAAAGTTTTCTTTATCTTCATCATTGTGGTTTATTATCGGTATGGTGTATACTGGAAGATTCTATTAGACAACAGAAAGTGCATGTACAGGAGGTACCAAGATGAACACCTAGAGGGCTTAAAAAAACATATCAGCAAAGCCAACAGATACTACTACTCTGATGAAGGACCTGGCAACTCAATGCAACAATGAGTATGTAGCTAATATAGTGAACATCGCAGCAAACAATTCTCCAGAATAGATAGCTGAAAGACGGAATAAAGGATATTCCGAAATGCACACTATGGAGAGCTATTGAAAGCATTGTAAATAACATGTAACTGATTATTATCTCTAAAGAAGATTTCAAAATAAAGTATGTGTTTTAACTTTATTTGGACTCTTTTCTGGTTAATTAATATTTACAAGTTGTTGCTTTTTTTTCCTGCTTTCTTCATTAGCAGTGAACATGACATTTGATGATGAGATTTAAGGAGATATGTGCACTCATTGTGATGCATAAACAAATAACTTACCTCCAAAAGTTCATCTCCTCCATGCAATCTTCCATTTACACCAACTGGACCATCAGGTAAAATAGACCTAATATAATGATGAGGGCGAACTTCTTTGCCATCTTCAACATCAACAGTTCCTTCTAAACTAATACCAAGACCACCACCTTCACGAAATTTGGACAACTGTGCAACCTGTTGAAAAAAAAAAAAAGTCATATCTGAAAACAACACAACTGTGTTTTAGTCTACACATAAAAAAGACACTTTTCATCACACAAACATACATACACGACCTAAAATTACTTTACATGACCTTTTTTTTTTT-AACTGATCTGTTTTCAATTACTCTGTGGCAAAGAACGATACCTTAAGAGCACTCTTACAAACTGAAATACCAGCATATCCTTCTAATGGCACTTATCACAAACAACATGGTGACTAACAAAAACTGCACTCCACATCTGTAACACTAGCCACGCAGCAATTCAACTAAATCCCAAGGAACAACAAGAAGCCTTCCATACACAAAAAGACAAGAAATGTAATTTAACGAACTTATTCCCGATAGCCCATCCTAAAAAGGGGGGGGGCTCGGTTATTTGTTGTTTTATGGCACAAGGACCAGAACTGGCTAAACAGCACCAAAAACACAAAGATACAGGAAGTTACAGGACCAGGCTCAGGCTGTGGAGGTGCCACTTCCCAATCAACTGGAAGACCAGTTGTCCCTCTGTGAGGTTCCTAATAAAATACAAAGCTGAAGTAGACATGTATCCTTAGTTGAACAACATCACATTATAAATACATAGTAAACTACTATCAAC
>APH_3191
---------------------------------------------------------------------------------------------------------------------------------------------------------------------------------------------------------------------------------------------------------------------------------------------------------------------------------------------------------------------------------------------------------------------------------------------------------TTTATTTGGACTCTTTTCTGGTTAATTAATATTTACAAGTTGCTGCTTTTTTTTCCTGCTTTCTTCATTAGCAGTGAACATGACATTTGATGATGAGATTTAAGGAGATATGTGCACTCATTGTGATGCATAAACAAATAACTTACCTCCAAAAGTTCATCTCCTCCATGCAATCTTCCATTTACACCAACTGGACCATCAGGTAAAATAGACCTAATATAATGATGAGGGCGAACTTCTTTGCCATCTTCAACATCAACAGTTCCTTCTAAACTAATACCAAGACCACCACCTTCACGAAATTTGGACAACTGTGCAACCTGTTGAAAAAAA----AAGTCATATCTGAAAACAACACAACTGTGTTTTAGTCTACACATAAAAAAGACACTTTTCATCACACAAACATACATACACAACCTAAAATTACTTTACATGACCTTTTTTTTTTTTATCTGATCTGTTTTCAATTACTCTGTGGCAAAGAACGATACCTTAAGAGCACTCTTACAAACTGAAATACCAGCATATCCTTCTAATGGCACTTATCACAAACAACATGGTGACTAACAAAAACTGCACTCCACATCTGTAACACTAGCCACGCAGCAATTCAACTAAATCCCAAGGAACAACAAGAAGCCTTCCATACACAAAAAGACAAGAAATGTAATTTAACGAACTTATTCCCGATAGCCCATCCTAAAAAGGGGGGGGGGTCGGTTATTTGTTGTTTTATGGCACAAGGACCAGAACTGGCTAAACAGCACCAAAAACACAAAGATACAGGAAGTTACAGGACCAGGCTCAGTCTGT----------------------------------------------------------------------------------------------------------------------------------------
>APH_0136
TTTTTCTTGCAGAATATCTCTTTGGCACTCTGCTATTCGCTCACTTGGCTGACTTTTAGTGCTTCCATAGTAAAAGTTTTCTTTATCTTCATCATTGTGGTTTATTATCGGTATGGTGTATACTGGAAGATTCTATTAGACAACAGAAAGTGCATGTACAGGAGGTACCAAGATGAACACCTAGAGGGCTTAAAAAAACATATCAGCAAAGCCAACAGATACTACTACTCTGATGAAGGACCTGGCAACTCAATGCAACAATGAGTATGTAGCTAATATAGTGAACATCGCAGCAAACAATTCTCCAGAATAGATAGCTGAAAGACGGAATAAAGGATATTCCGAAATGCACACTATGGAGAGCTATTGAAAGCATTGTAAATAACATGTAACTGATTATTATCTCTAAAGAAGATTTCAAAATAAAGTATGTGTTTTAACTTTATTTGGACTCTTTTCTGGTTAATTAATATTTACAAGTTGCTGCTTTTTTTTCCTGCTTTCTTCATTAGCAGTGAACATGACATTTGATGATGAGATTTAAGGAGATATGTGCACTCATTGTGATGCATAAACAAATAACTTACCTCCAAAAGTTCATCTCCTCCATGCAATCTTCCATTTACACCAACTGGACCATCAGGTAAAATAGACCTAATATAATGATGAGGGCGAACTTCTTTGCCATCTTCAACATCAACAGTTCCTTCTAAACTAATACCAAGACCACCACCTTCACGAAATTTGGACAACTGTGCAACCTGTTGAAAAAAAAAAAAAGTCATATCTGAAAACAACACAACTGTGTTTTAGTCTACACATAAAAAAGACACTTTTCATCACACAAACATACATACACAACCTAAAATTACTTTACATGACCTTTTTTTTTTTTATCTGATCTGTTTTCAATTACTCTGTGGCAAAGAACGATACCTTAAGAGCACTCTTACAAACTGAAATACCAGCATATCCTTCTAATGGCACTTATCACAAACAACATGGTGACTAACAAAAACTGCACTCCACATCTGTAACACTAGCCACGCAGCAATTCAACTAAATCCCAAGGAACAACAAGAAGCCTTCCATACACAAAAAGACAAGAAATGTAATTTAACGAACTTATTCCCGATAGCCCATCCTAAAAAGGGGGGGGGGTCGGTTATTTGTTGTTTTATGGCACAAGGACCAGAACTGGCTAAACAGCACCAAAAACACAAAGATACAGGAAGTTACAGGACCAGGCTCAGGCTGTGGAGGTGCCACTTCCCAATCAACTGGAAGACCAGTTGTCCCTCTGTGAGGTTCCTAATAAAATATAAAGCTGAAGTAGACATGTATCCTTAGTTGAACAACATCACATTATAAACACATAGTAAACTACTATCAAC
>APH_5001
TTTTTCTTGCAGAATATCTCTTTGGCACTCTGCTATTCGCTCACTTGGCTGACTTTTAGTGCTTCCATAGTAAAAGTTTTCTTTATCTTCATCATTGTGGTTTATTATCGGTATGGTGTATACTGGAAGATTCTATTAGACAACAGAAAGTGCATGTACAGGAGGTACCAAGATGAACACCTAGAGGGCTTAAAAAAACATATCAGCAAAGCCAACAGATACTACTACTCTGATGAAGGACCTGGCAACTCAATGCAACAATGAGTATGTAGCTAATATAGTGAACATCGCAGCAAACAATTCTCCAGAATAGATAGCTGAAAGACGGAATAAAGGATATTCCGAAATGCACACTATGGAGAGCTATTGAAAGCATTGTAAATAACATGTAACTGATTATTATCTCTAAAGAAGATTTCAAAATAAAGTATGTGTTTTAACTTTATTTGGACTCTTTTCTGGTTAATTAATATTTACAAGTTGCTGCTTTTTTTTCCTGCTTTCTTCATTAGCAGTGAACATGACATTTGATGATGAGATTTAAGGAGATATGTGCACTCATTGTGATGCATAAACAAATAACTTACCTCCAAAAGTTCATCTCCTCCATGCAATCTTCCATTTACACCAACTGGACCATCAGGTAAAATAGACCTAATATAATGATGAGGGCGAACTTCTTTGCCATCTTCAACATCAACAGTTCCTTCTAAACTAATACCAAGACCACCACCTTCACGAAATTTGGACAACTGTGCAACCTGTTGAAAAAAA----AAGTCATATCTGAAAACAACACAACTGTGTTTTAGTCTACACATAAAAAAGACACTTTTCATCACACAAACATACATACACAACCTAAAATTACTTTACATGACCTTTTTTTTTTTTATCTGATCTGTTTTCAATTACTCTGTGGCAAAGAACGATACCTTAAGAGCACTCTTACAAACTGAAATACCAGCATATCCTTCTAATGGCACTTATCACAAACAACATGGTGACTAACAAAAACTGCACTCCACATCTGTAACACTAGCCACGCAGCAATTCAACTAAATCCCAAGGAACAACAAGAAGCCTTCCATACACAAAAAGACAAGAAATGTAATTTAACGAACTTATTCCCGATAGCCCATCCTAAAAA-GGGGGGGGGTCGGTTATTTGTTGTTTTATGGCACAAGGACCAGAACTGGCTAAACAGCACCAAAAACACAAAGATACAGGAAGTTACAGGACCAGGCTCAGGCTGTGGAGGTGCCACTTCCCAATCAACTGGAAGACCAGTTGTCCCTCTGTGAGGTTCCTAATAAAATACAAAGCTGAAGTAGACATGTATCCTTAGTTGAACAACATCACATTATAAACACAT-----------------
>APH_3177
TTTTTCTTGCAGAATATCTCTTTGGCACTCTGCTATTCGCTCACTTGGCTGACTTTTAGTGCTTCCATAGTAAAAGTTTTCTTTATCTTCATCATTGTGGTTTATTATCGGTATGGTGTATACTGGAAGATTCTATTAGACAACAGAAAGTGCATGTACAGGAGGTACCAAGATGAACACCTAGAGGGCTTAAAAAAACATATCAGCAAAGCCAACAGATACTACTACTCTGATGAAGGACCTGGCAACTCAATGCAACAATGAGTATGTAGCTAATATAGTGAACATCGCAGCAAACAATTCTCCAGAATAGATAGCTGAAAGACGGAATAAAGGATATTCCGAAATGCACACTATGGAGAGCTATTGAAAGCATTGTAAATAACATGTAACTGATTATTATCTCTAAAGAAGATTTCAAAATAAAGTATGTGTTTTAACTTTATTTGGACTCTTTTCTGGTTAATTAATATTTACAAGTTGCTGCTTTTTTTCCCTGCTTTCTTCATTAGCAGTGAACATGACATTTGATGATGAGATTTAAGGAGATATGTGCACTCATTGTGATGCATAAACAAATAACTTACCTCCAAAAGTTCATCTCCTCCATGCAATCTTCCATTTACACCAACTGGACCATCAGGTAAAATAGACCTAATATAATGATGAGGGCGAACTTCTTTGCCATCTTCAACATCAACAGTTCCTTCTAAACTAATACCAAGACCACCACCTTCACGAAATTTGGACAACTGTGCAACCTGTTGAAAAAAAAAAAAAGTCATATCTGAAAACAACACAACTGTGTTTTAGTCTACACATAAAAAAGACACTTTTCATCACACAAACATACATACACGACCTAAAATTACTTTACATGACCTTTTTTTTTTT-AACTGATCTGTTTTCAATTACTCTGTGGCAAAGAACGATACCTTAAGAGCACTCTTACAAACTGAAATACCAGCATATCCTTCTAATGGCACTTATCACAAACAACATGGTGACTAACAAAAACTGCACTCCACATCTGTAACACTAGCCACGCAGCAATTCAACTAAATCCCAAGGAACAACAAGAAGCCTTCCATACACAAAAAGACAAGAAATGTAATTTAACGAACTTATTCCCGATAGCCCATCCTAAAAAGGGGGGGGGGTCGGTTATTTGTTGTTTTATGGCACAATGACCAGAACTGGCTAAACAGCACCAAAAACACAAAGATACAGGAAGTTACAGGACCAGGCTCAGGCTGTGGAGGTGCCACTTCCCAATCAACTGGAAGACCAGTTGTCCCTCTGTGAGGTTCCTAATAAAATACAAAGCTGAAGTAGACATGTATCCTTAGTTGAACAACATCACATTATAAACACATAGTAAACTACTATCAAC
>APH_1602
TTTTTCTTGCAGAATATCTCTTTGGCACTCTGCTATTCGCTCACTTGGCTGACTTTTAGTGCTTCCATAGTAAAAGTTTTCTTTATCTTCATCATTGTGGTTTATTATCGGTATGGTGTATACTGGAAGATTCTATTAGACAACAGAAAGTGCATGTACAGGAGGTACCAAGATGAACACCTAGAGGGCTTAAAAAAACATATCAGCAAAGCCAACAGATACTACTACTCTGATGAAGGACCTGGCAACTCAATGCAACAATGAGTATGTAGCTAATATAGTGAACATCGCAGCAAACAATTCTCCAGAATAGATAGCTGAAAGACGGAATAAAGGATATTCCGAAATGCACACTATGGAGAGCTATTGAAAGCATTGTAAATAACATGTAACTGATTATTATCTCTAAAGAAGATTTCAAAATAAAGTATGTGTTTTAACTTTATTTGGACTCTTTTCTGGTTAATTAATATTTACAAGTTGCTGCTTTTTTTTCCTGCTTTCTTCATTAGCAGTGAACATGACATTTGATGATGAGATTTAAGGAGATATGTGCACTCATTGTGATGCATAAACAAATAACTTACCTCCAAAAGTTCATCTCCTCCATGCAATCTTCCATTTACACCAACTGGACCATCAGGTAAAATAGACCTAATATAATGATGAGGGCGAACTTCTTTGCCATCTTCAACATCAACAGTTCCTTCTAAACTAATACCAAGACCACCACCTTCACGAAATTTGGACAACTGTGCAACCTGTTGAAAAAAAAAAAAAGTCATATCTGAAAACAACACAACTGTGTTTTAGTCTACACATAAAAAAGACACTTTTCATCACACAAACATACATACACGACCTAAAATTACTTTACATGACCTTTTTTTTTTTCAACTGATCTGTTTTCAATTACTCTGTGACAAAGAACGATACCTTAAGAGCACTCTTACAAACTGAAATACCAGCATATCCTTCTAATGGCACTTATCACAAACAACATGGTGACTAACAAAAACTGCACTCCACATCTGTAACACTAGCCACGCAGCAATTCAACTAAATCCCAAGGAACAACAAGAAGCCTTCCATACACAAAAAGACAAGAAATGTAATTTAACGAACTTATTCCCGATAGCCCATCCTAAAAGGGGGGGGGGGTCGGTTATTTGTTGTTTTATGGCACAAGGACCAGAACTGGCTAAACAGCACCAAAAACAAAAAGATACAGGAAGTTACAGGACCAGGCTCAGGCTGTGGAGGTGCCACTTCCCAATCAACTGGAAGACCAGTTGTCCCTCTGTGAGGTTCCTAATAAAATACAAAGCTGAAGTAGACATGTATCCTTAGTTGAACAACATCACATTATAAACACATAGTAAACTACTATCAAC
>APH_0880
TTTTTCTTGCAGAATATCTCTTTGGCACTCTGCTATTCGCTCACTTGGCTGACTTTTAGTGCTTCCATAGTAAAAGTTTTCTTTATCTTCATCATTGTGGTTTATTATCGGTATGGTGTATACTGGAAGATTCTATTAGACAACAGAAAGTGCATGTACAGGAGGTACCAAGATGAACACCTAGAGGGCTTAAAAAAACATATCAGCAAAGCCAACAGATACTACTACTCTGATGAAGGACCTGGCAACTCAATGCAACAATGAGTATGTAGCTAATATAGTGAACATCGCAGCAAACAATTCTCCAGAATAGATAGCTGAAAGACGGAATAAAGGATATTCCGAAATGCACACTATGGAGAGCTATTGAAAGCATTGTAAATAACATGTAACTGATTATTATCTCTAAAGAAGATTTCAAAATAAAGTATGTGTTTTAACTTTATTTGGACTCTTTTCTGGTTAATTAATATTTACAAGTTGCTGCTTTTTTTTCCTGCTTTCTTCATTAGCAGTGAACATGACATTTGATGATGAGATTTAAGGAGATATGTGCACTCATTGTGATGCATAAACAAATAACTTACCTCCAAAAGTTCATCTCCTCCATGCAATCTTCCATTTACACCAACTGGACCATCAGGTAAAATAGACCTAATATAATGATGAGGGCGAACTTCTTTGCCATCTTCAACATCAACAGTTCCTTCTAAACTAATACCAAGACCACCACCTTCACGAAATTTGGACAACTGTGCAACCTGTTGAAAAAAA----AAGTCATATCTGAAAACAACACAACTGTGTTTTAGTCTACACATAAAAAAGACACTTTTCATCACACAAACATACATACACGACCTAAAATTACTTTACATGACCTTTTTTTTTTTTAACTGATCTGTTTTCAATTACTCTGTGACAAAGAACGATACCTTAAGAGCACTCTTACAAACTGAAATACCAGCATATCCTTCTAATGGCACTTATCACAAACAACATGGTGACTAACAAAAACTGCACTCCACATCTGTAACACTAGCCACGCAGCAATTCAACTAAATCCCAAGGAACAACAAGAAGCCTTCCATACACAAAAAGACAAGAAATGTAATTTAACGAACTTATTCCCGATAGCCCATCCTAAAAAGGGGGGGGGGTCGGTTATTTGTTGTTTTATGGCACAAGGACCAGAACTGGCTAAACAGCACCAAAAACACAAAGATACAGGAAGTTACAGGACCAGGCTCAGGCTGTGGAGGTGCCACTTCCCAATCAACTGGAAGACCAGTTGTCCCTCTGTGAGGTTCCTAATAAAATACAAAGCTGAAGTAGACATGTATCCTTAGTTGAACAACATCACATTATAAACACATAGTAAACTACTATCAAC
>APH_4024
TTTTTCTTGCAGAATATCTCTTTGGCACTCTGCTATTCGCTCACTTGGCTGACTTTTAGTGCTTCCATAGTAAAAGTTTTCTTTATCTTCATCATTGTGGTTTATTATCGGTATGGTGTATACTGGAAGATTCTATTAGACAACAGAAAGTGCATGTACAGGAGGTACCAAGATGAACACCTAGAGGGCTT-AAAAAACATATCAGCAAAGCCAACAGATACTACTACTCTGATGAAGGACCTGGCAACTCAATGCAACAATGAGTATGTAGCTAATATAGTGAACATCGCAGCAAACAATTCTCCAGAATAGATAGCTGAAAGACGGAATAAAGGATATTCCGAAATGCACACTATGGAGAGCTATTGAAAGCATTGTAAATAACATGTAACTGATTATTATCTCTAAAGAAGATTTCAAAATAAAGTATGTGTTTTAACTTTATTTGGACTCTTTTCTGGTTAATTAATATTTACAAGTTGCTGCTTTTTTTTCCTGCTTTCTTCATTAGCAGTGAACATGACATTTGATGATGAGATTTAAGGAGATATGTGCACTCATTGTGATGCATAAACAAATAACTTACCTCCAAAAGTTCATCTCCTCCATGCAATCTTCCATTTACACCAACTGGACCATCAGGTAAAATAGACCTAATATAATGATGAGGGCGAACTTCTTTGCCATCTTCAACGTCAACAGTTCCTTCTAAACTAATACCAAGACCACCACCTTCACGAAATTTGGACAACTGTGCAACCTGTTGAAAAAAAAAAAAAATCATATCTGAAAACAACACAACTGTGTTTTAGTCTACACATAAAAAAGACACTTTTCATCACACAAACATACATACACGACCTAAAATTACTTTACATGACCTTTTTTTTTTTCAACTGATCTGTTTTCAATTACTCTGTGGCAAAGAACGATACCTTAAGAGCACTCTTACAAACTGAAATACCAGCATATCCTTCTAATGGCACTTATCACAAACAACATGGTGACTAACAAAAACTGCACTCCACATCTGTAACACTAGCCACGCAGCAATTCAACTAAATCCCAAGGAACAACAAGAAGCCTTCCATACACAAAATGACAAGAAATGTAATTTAACGAACTTATTCCCGATAGCCCATCCTAAAAAGGGGGGGGGGTTGGTTATTTGTTGTTTTATGGCACAAGGACCAGAACTGGCTAAACAGCACCAAAAACACAAAGATACAGGAAGTTACAGGACCAGGCTCAGGCTGTGGAGGTGCCACTTCCCAATCAACTGGAAGACCAGTTGTCACTCTGTGAGGTTCCTAATAAAATACACAGCTGAAGTAGACATGTATCCTTAGTTGAACAACATCACATTATAAACACATAGTAAACTACTATCAAC
>APH_5003
--------GCAGAATATCTCTTTGGCACTCTGCTATTCGCTCACTTGGCTGACTTTTAGTGCTTCCATAGTAAAAGTTTTCTTTATCTTCATCATTGTGGTTTATTATCGGTATGGTGTATACTGGAAGATTCTATTAGACAACAGAAAGTGCATGTACAGGAGGTACCAAGATGAACACCTAGAGGGCTTAAAAAAACATATCAGCAAAGCCAACAGATACTACTACTCTGATGAAGGACCTGGCAACTCAATGCAACAATGAGTATGTAGCTAATATAGTGAACATCGCAGCAAACAATTCTCCAGAATAGATAGCTGAAAGACGGAATAAAGGATATTCCGAAATGCACACTATGGAGAGCTATTGAAAGCATTGTAAATAACATGTAACTGATTATTATCTCTAAAGAAGATTTCAAAATAAAGTATGTGTTTTAACTTTATTTGGACTCTTTTCTGGTTAATTAATATTTACAAGTTGCTGCTTTTTTTTCCTGCTTTCTTCATTAGCAGTGAACATGACATTTGATGATGAGATTTAAGGAGATATGTGCACTCATTGTGATGCATAAACAAATAACTTACCTCCAAAAGTTCATCTCCTCCATGCAATCTTCCATTTACACCAACTGGACCATCAGGTAAAATAGACCTAATATAATGATGAGGGCGAACTTCTTTGCCATCTTCAACATCAACAGTTCCTTCTAAACTAATACCAAGACCACCACCTTCACGAAATTTGGACAACTGTGCAACCTGTTGAAAAAAAAAAAAAATCATATCTGAAAACAACACAACTGTGTTTTAGTCTACACATAAAAAAGACACTTTTCATCACACAAACATACATACACGACCTAAAATTACTTTACATGACCTTTTTTTTTTTTAACTGATCTGTTTTCAATTACTCTGTGGCAAAGAACGATACCTTAAGAGCACTCTTACAAACTGAAATACCAGCATATCCTTCTAATGGCACTTATCACAAACAACATGGTGACTAACAAAAACTGCACTCCACATCTGTAACACTAGCCACGCAGCAATTCAACTAAATCCCAAGGAACAACAAGAAGCCTTCCATACACAAAAAGACAAGAAATGTAATTTAACGAACTTATTCCCGATAGCCCATCCTAAAAAGGGGGGGGGGTCGGTTATTTGTTGTTTTATGACACAAGGACCAGAACTGGCTAAACAGCACCAAAAACACAAAGATACAGGAAGTTACAGGAACAGGCTCAGGCTGTGGAGGTGCCACTTCCCAATCAACTGGAAGACCAGTTGTTCCCGTGCGGGATCCCAGGTTCAATCCAGAGAAGAAGCCGATATATAT--TGCAGCAAACACCCGAATGTTATA-----GTGGGTAAGACATCTCGTT
>APH_4005
TTTTTCTTGCAGAATATCTCTTTGGCACTCTGCTATTCGCTCACTTGGCTGACTTTTAGTGCTTCCATAGTAAAAGTTTTCTTTATCTTCATCATTGTGGTTTATTATCGGTATGGTGTATACTGGAAGATTCTATTAGACAACAGAAAGTGCATGTACAGGAGGTACCAAGATGAACACCTAGAGGGCTTAAAAAAACATATCAGCAAAGCCAACAGATACTACTACTCTGATGAAGGACCTGGCAACTCAATGCAACAATGAGTATGTAGCTAATATAGTGAACATCGCAGCAAACAATTCTCCAGAATAGATAGCCGAAAGACGGAATAAAGGATATTCCGAAATGCACACTATGGAGAGCTATTGAAAGCATTGTAAATAACATGTAACTGATTATTATCTCTAAAGAAGATTTCAAAATAAAGTATGTGTTTTAACTTTATTTGGACTCTTTTCTGGTTAATTAATATTTACAAGTTGCTGCTTTTTTTTCCTGCTTTCTTCATTAGCAGTGAACATGACATTTGATGATGAGATTTAAGGAGATATGTGCACTCATTGTGATGCATAAACAAATAACTTACCTCCAAAAGTTCATCTCCTCCATGCAATCTTCCATTTACACCAACTGGACCATCAGGTAAAATAGACCTAATATAATGATGAGGGCGAACTTCTTTGCCATCTTCAACATCAACAGTTCCTTCTAAACTAATACCAAGACCACCACCTTCACGAAATTTGGACAACTGTGCAACCTGTTGAAAAAAAAAAAAAGTCATATCTGAAAACAACACAACTGTGTTTTAGTCTACACATAAAAAAGACACTTTTCATCACACAAACATACATACACGACCTAAAATTACTTTACATGACCTTTTTTTTTTTCAACTGATCTGTTTTCAATTACTCCGTGGCAAAGAACGATACCTTAAGAGCACTCTTACAAACTGAAATACCAGCATATCCTTCTAATGGCACTTATCACAAACAACATGGTGACTAACAAAAACTGCACTCCACATCTGTAACACTAGCCACGCAGCAATTCAACTAAATCCCAAGGAACAACAAGAAGCCTTCCATACACAAAAAGACAAGAAATGTAATTTAACAAACTTATTCCCGACAGCCCATCCTAAAAAGGGGGGGGGGTCGGTTATTTGTTGTTTTATGGCACAAGGACCAGAACTGGCTAAACAGCACCAAAAACACAAAGATACAGGAAGTTACAGGACCAGGCTCAGGCTGTGGAGGTGCCACTTCCCAATCAACTGGAAGACCAGTTGTCCCTCTGTGAGGTTCCTAATAAAATACAAAGCTGAAGTAGACATGTATCCTTAGTTGAACAACATCACATTATAAACACATAGTAAACTAC-------
>APH_0772
TTTTTCTTGCAGAATATCTCTTTGGCACTCTGCTATTCGCTCACTTGGCTGACTTTTAGTGCTTCCATAGTAAAAGTTTTCTTTATCTTCATCATTTTGGTTTATTATCGGTATGGTGTATACTGGAAGATTCTATTAGACAACAGAAAGTGCATGTACAGGAGGTACCAAGATGAACACCTAGAGGGCTTAAAAAAACATATCAGCAAAGCCAACAGATACTACTACTCTGATGAAGGACCTGGCAACTCAATGCAACAATGAGTATGTAGCTAATATAGTGAACATCGCAGCAAACAATTCTCCAGAATAGATAGCCGAAAGACGGAATAAAGGATATTCCGAAATGCACACTATGGAGAGCTATTGAAAGCATTGTAAATAACATGTAACTGATTATTATCTCTAAAGAAGATTTCAAAATAAAGTATGTGTTTTAACTTTATTTGGACTCTTTTCTGGTTAATTAATATTTACAAGTTGCTGCTTTTTTTTCCTGCTTTCTTCATTAGCAGTGAACATGACATTTGATGATGAGATTTAAGGAGATATGTGCACTCATTGTGATGCATAAACAAATAACTTACCTCCAAAAGTTCATCTCCTCCATGCAATCTTCCATTTACACCAACTGGACCATCAGGTAAAATAGACCTAATATAATGATGAGGGCGAACTTCTTTGCCATCTTCAACATCAACAGTTCCTTCTAAACTAATACCAAGACCACCACCTTCACGAAATTTGGACAACTGTGCAACCTGTTGAAAAAAA-AAAAAATCATATCTGAAAACAACACAACTGTGTTTTAGTCTACACATAAAAAAGACACTTTTCATCACACAAACATACATACACGACCTAAAATTACTTTACATGACCTTTTTTTTTTTTAACTGATCTGTTTTCAATTACTCCGTGGCAAAGAACGATACCTTAAGAGCACTCTTACAAACTGAAATACCGGCATATCCTTCTAATGGCACTTATCACAAACAACATGGTGACTAACAAAAACTGCACTCCACATCTGTAATACTAGCCACGCAGCAATGCAACTAAATCCCAAGGAACAACAAGAAGACTTCCATACACAAAAAGACAAGAAATGTAATTTAACAAACTTATTCCCGACAGCCCATCCTAAAAAGGGGGGGGGGTCGGTTATTTGTTGTTTTATGGCACAAGGACCAGAACTGGCTAAACAGCACCAAAAACACAAAGATACAGGAAGTTACAGGACCAGGCTCAGGCTGTGGAGGTGCCACTTCCCAATCAACTGGAAGACCAGTTGTCCCTCTGTGAGGTTCCTAATAAAATACAAAGCTGAAGTAGACATGTATCCTTAGTTGAACAACATCACATTATAAACACATAGTAAACTACTATCAAC
>APH_1535
--------------TATCTCTTTGGCACTCTGCTATTCGCTCACTTGGCTGACTTTTAGTGCTTCCATAGTAAAAGTTTTCTTTATCTTCATCATTGTGGTTTATTATCGGTATGGTGTATACTGGAAGATTCTATTAGACAACAGAAAGTGCATGTACAGGAGGTACCAAGATGAACACCTAGAGGGCTTAAAAAAACATATCAGCAAAGCCAACAGATACTACTACTCTGATGAAGGACCTGGCAACTCAATGCAACAATGAGTATGTAGCTAATATAGTGAACATCGCAGCAAACAATTCTCCAGAATAGATAGCCGAAAGACGGAATAAAGGATATTCCGAAATGCACACTATGGAGAGCTATTGAAAGCATTGTAAATAACATGTAACTGATTATTATCTCTAAAGAAGATTTCAAAATAAAGTATGTGTTTTAACTTTATTTGGACTCTTTTCTGGTTAATTAATATTTACAAGTTGCTGCTTTTTTTTCCTGCTTTCTTCATTAGCAGTGAACATGACATTTGATGATGAGATTTAAGGAGATATGTGCACTCATTGTGATGCATAAACAAATAACTTACCTCCAAAAGTTCATCTCCTCCATGCAATCTTCCATTTACACCAACTGGACCATCAGGTAAAATAGACCTAATATAATGATGAGGGCGAACTTCTTTGCCATCTTCAACATCAACAGTTCCTTCTAAACTAATACCAAGACCACCACCTTCACGAAATTTGGACAACTGTGCAACCTGTTGAAAAAAAAAAAAAATCATATCTGAAAACAACACAACTGTGTTTTAGTCTACACATAAAAAAGACACTTTTCATCACACAAACATACATACACGACCTAAAATTACTTTACATGACCTTTTTTTTTTTTAACTGATCTGTTTTCAATTACTCCGTGGCAAAGAACGATACCTTAAGAGCACTCTTACAAACTGAAATACCGGCATATCCTTCTAATGGCACTTATCACAAACAACATGGTGACTAACAAAAACTGCACTCCACATCTGTAATACTAGCCACGCAGCAATGCAACTAAATCCCAAGGAACAACAAGAAGACTTCCATACACAAAAAGACAAGAAATGTAATTTAACAAACTTATTCCCGACAGCCCATCCTAAAAA--GGGGGGGGTCGGTTATTTGTTGTTTTATGGCACAAGGACCAGAACTGGCTAAACAGCACCAAAAACACAAAAATACAGGAAGTTACAGGACCAGGCTCAGGCTGTGGAGGTGCCACTTCCCAATCAACTGGAAGACCAGTTGTCCCTCTGTGAGGTTCCTAATAAAATACAAAGCTGAAGTAGACATGTATCCTTAGTTGAACAACATCACATTATAAACACATAGTAAACTACTATCAAC
>APH_4029
-----------------------------------------------------------------------------------------------------------------------------------------------------GTGCATGTACAGGAGGTACCAAGATGAACACCTAGAGGGCTTAAAAAAACATATCAGCAAAGCCAACAGATACTACTACTCTGATGAAGGACCTGGCAACTCAATGCAACAATGAGTATGTAGCTAATATAGTGAACATCGCAGCAAACAATTCTCCAGAATAGATAGCCGAAAGACGGAATAAAGGATATTCCGAAATGCACACTATGGAGAGCTATTGAAAGCATTGTAAATAACATGTAACTGATTATTATCTCTAAAGAAGATTTCAAAATAAAGTATGTGTTTTAACTTTATTTGGACTCTTTTCTGGTTAATTAATATTTACAAGTTGCTGCTTTTTTTTCCTGCTTTCTTCATTAGCAGTGAACATGACATTTGATGATGAGATTTAAGGAGATATGTGCACTCATTGTGATGCATAAACAAATAACTTACCTCCAAAAGTTCATCTCCTCCATGCAATCTTCCATTTACACCAACTGGACCATCAGGTAAAATAGACCTAATATAATGATGAGGGCGAACTTCTTTGCCATCTTCAACATCAACAGTTCCTTCTAAACTAATACCAAGACCACCACCTTCACGAAATTTGGACAACTGTGCAACCTGTTGAAAAAAAAAAAAAATCATATCTGAAAACAACACAACTGTGTTTTAGTCTACACAT--------------------------------------------------------------------------------------------------------------------------------------------------------------------------------------------------------------------------------------------------------------------------------------------------------------------------------------------------------------------------------------------------------------------------------------------------------------------------------------------------------------------------------------------------------------------------------------------
