# Supplementary material for: ﻿Discovery of a new tarantula species from the Madrean Sky Islands and the first documented instance of syntopy between two montane endemics (Araneae, Theraphosidae, Aphonopelma): a case of prior mistaken identity
Source: Zookeys. 2024 Aug 16;1210:61–98. doi: 10.3897/zookeys.1210.125318 (PMC11344175; doi:10.3897/zookeys.1210.125318)
Supplement: Supplementary material 9 — Measurements for Aphonopelmachiricahua and A.jacobii specimens [file zookeys-1210-061_article-125318__-s009.txt]

species (specimens)	Cl	Cw	LBl	LBw	F1	F1w	P1	T1	M1	A1	F3	F3w	P3	T3	M3	A3	F4	F4w	P4	T4	M4	A4	SC3	SC4	C1 setae	tarsal scopula	PTl	PTw	Bl	Bw	Bl	Bw	F3 condition
chiricahua F
APH5400	15.53	14.35	1.65	2.69	12.486	4.127	5.202	9.772	6.865	6.037	10.323	3.768	4.409	6.94	6.828	7.108	11.915	3.634	4.228	9.58	9.569	6.976	3.611/8.668	3.732/8.608	fine/thin tapered	divided by line (not spines
APH5050	14.23	12.96	1.62	2.874	11.362	4.058	5.121	9.599	6.151	5.838	8.98	3.19	3.737	6.319	6.761	5.657	11.749	3.418	4.329	9.439	9.162	6.697	3.188/6.080	3.585/8.779	fine/very thin tapered	entire
chiricahua M
APH3191 (holotype)	11.42	11.22	1.368	1.609	12.718	3.281	4.947	11.372	7.61	6.165	9.531	2.982	4.112	7.603	7.794	6.838	11.414	3.205	4.414	9.674	10.277	7.78	4.658/7.106	3.669/9.678	thin/very thin tapered	entire?	7.341	2.82	4.158	1.603	4.121	1.502	normal
APH5005	9.033	7.832	1.336	1.948	9.478	2.115	3.485	8.407	5.689	4.752	7.179	2.395	2.904	5.748	5.834	4.904	8.635	2.128	2.936	7.232	7.612	5.604	3.138/5.143	2.908/6.988	fine/very thin tapered	entire?	6.091	2.453	3.248	1.431	3.249	1.328	normal
APH5049	7.673	6.968	0.886	1.634	8.56	2.071	3.229	7.529	4.452	3.911	6.406	1.884	2.451	4.605	4.603	4.452	7.725	1.638	2.802	6.314	6.384	4.967	2.410/4.447	1.827/6.329	fine/very thin tapered	entire?	4.885	2.055	2.92	1.241	2.964	1.267	normal
APH5004	7.68	7.339	0.941	1.716	8.698	1.892	3.18	7.549	4.86	4.016	6.325	1.673	2.397	4.973	4.839	4.514	7.65	1.796	2.593	6.75	6.862	5.417	2.670/4.647	2.166/5.976	fine/very thin tapered	entire?	4.988	1.933	2.794	1.154	2.835	1.276	normal
APH5006	11.15	10.79	1.219	2.019	11.917	2.624	4.256	10.464	7.321	6.605	9.68	3.038	3.68	7.048	7.497	6.952	11.43	2.636	3.766	10.272	10.378	7.88	4.067/7.104	2.852/10.210	fine/very thin tapered	entire	7.529	3.171	3.9	1.63	3.943	1.863	normal
APH4023	12.23	11.62	1.131	1.709	13.229	2.806	4.691	11.053	7.911	6.222	9.882	3.023	3.535	7.673	7.919	6.549	12.048	2.687	3.695	8.532	10.182	6.844	4.429/7.532	2.229/10.136	fine/very thin tapered	entire	7.418	2.786	4.066	1.738	4.082	1.632	normal
-----
jacobii F
APH5001-paratype	9.018	8.908	1.403	2.11	7.661	2.481	3.568	5.864	3.553	3.854	6.206	2.032	2.628	4.23	4.191	4.34	7.855	2.122	2.969	6.156	6.079	4.845	1.877/3.718	1.429/5.233	fine/very thin tapered	mildly divided
APH4019	8.653	7.919	1.305	2.067	7.246	2.537	3.279	5.656	3.723	3.912	5.865	2.029	2.666	3.878	3.939	4.368	7.419	2.138	2.941	5.553	5.716	4.879	1.947/3.632	1.685/5.186	fine/very thin tapered	mildly divided
APH4018	7.933	7.336	1.296	1.948	6.564	2.252	2.987	5.276	3.34	3.54	5.375	1.826	2.324	3.759	3.487	3.857	6.856	1.964	2.631	5.118	5.443	4.508	1.723/3.255	1.625/4.846	fine/very thin tapered	mildly divided
APH4006	7.735	7.551	1.219	2.096	6.602	2.386	2.884	5.325	3.206	3.415	5.49	1.896	2.424	3.908	3.632	3.791	7.093	2.059	2.652	5.544	5.436	4.331	1.722/3.138	1.487/4.659	fine/very thin tapered	divided
APH5079	7.621	7.433	1.261	1.978	6.692	2.131	2.885	5.322	3.23	3.53	5.383	1.808	2.408	3.847	3.608	4.104	6.867	1.968	2.596	5.63	5.309	4.741	1.784/3.124	1.294/4.714	fine/very thin tapered	divided
APH2097 (original chiricahua paratype F)	7.651	7.479	1.194	1.218	6.261	2.223	3.453	4.952	3.398	3.011	4.989	1.645	2.332	3.341	3.231	3.681	6.292	1.897	3.17	5.134	5.114	3.995	1.663/2.957	1.204/4.345	thin tapered	divided
jacobii M
APH5002-holotype	6.708	6.509	0.942	1.596	7.478	1.836	2.78	6.482	4.543	4.251	5.765	1.823	2.438	4.445	4.559	4.475	7.082	1.554	2.573	6.199	6.068	4.98	1.973/4.036	1.612/5.503	fine/very thin tapered	entire?	4.627	1.763	2.633	1.287	2.613	1.176	normal
APH4029	8.438	8.362	1.038	1.918	9.193	2.39	3.56	7.851	5.524	4.776	7.285	2.083	2.909	5.464	5.683	5.128	8.733	2.016	3.209	7.274	7.452	5.604	2.139/5.163	1.971/6.965	fine/very thin tapered	entire	5.551	1.948	3.008	1.386	2.916	1.155	normal
APH4022	7.195	6.669	0.952	1.563	7.482	1.821	2.949	6.629	4.52	4.042	6.016	1.869	2.401	4.443	4.724	4.444	7.295	1.691	2.622	6.228	6.499	5.199	2.217/4.333	2.022/5.879	fine/very thin tapered	entire	4.814	1.871	2.505	1.191	2.588	1.047	normal
APH5003-paratype	7.15	6.94	0.952	1.85	7.79	1.929	2.856	6.527	4.687	4.325	5.869	1.856	2.444	4.553	4.897	4.587	7.393	1.646	2.706	6.536	6.8	5.557	2.542/4.558	2.080/6.417	fine/very thin tapered	entire?	4.573	1.969	2.647	1.15	2.661	1.26	normal
APH4020	8.247	7.983	0.823	1.718	8.869	2.312	3.433	7.506	5.221	4.676	6.879	2.159	2.67	4.766	4.917	5.018	8.212	1.934	2.969	7.022	6.971	6.085	2.608/4.667	2.359/6.329	fine/very thin tapered	entire	5.486	2.254	3.061	1.346	2.961	1.201	normal
APH5081	8.133	7.935	0.846	1.512	8.452	2.245	3.302	7.009	5.149	4.495	6.573	2.135	2.533	4.85	5.009	4.85	8.078	1.922	2.754	6.852	7.06	5.786	2.840/4.829	2.155/6.502	fine/very thin tapered	mildly divided?	5.377	2.007	3.018	1.455	2.974	1.346	normal
APH5080	7.675	7.295	1.201	1.971	8.069	2.144	3.269	6.872	4.948	4.095	6.432	2.082	2.532	4.724	4.863	4.633	7.829	1.882	2.828	6.509	6.614	5.125	2.354/4.443	2.095/6.180	fine/very thin tapered	mildly divided?	5.31	2.101	2.669	1.397	2.89	1.261	normal
APH5082	8.117	7.78	0.923	1.616	8.344	2.174	3.33	6.794	4.889	4.011	6.497	2.106	2.591	4.723	4.749	4.815	7.719	1.943	2.821	6.392	6.088	5.467	2.599/4.538	2.269/6.044	fine/very thin tapered	divided	5.22	1.791	2.779	1.328	2.827	1.182	normal
APH2101	7.133	6.936	0.897	1.227	7.854	1.952	3.143	6.716	4.621	4.116	6.139	2.039	2.595	4.814	4.562	4.616	6.976	1.952	2.834	6.284	6.97	5.072	2.102/4.347	2.304/6.101	very thin tapered	divided?	5.02	1.987	2.62	1.216	2.629	1.125	normal
APH2102	8.955	8.654	1.34	1.765	9.585	2.596	3.825	7.649	5.205	4.975	7.259	2.478	3.177	5.726	5.807	5.389	9.006	2.349	3.516	7.38	8.177	6.379	2.619/5.457	2.746/7.509	very thin tapered	divided?	5.822	2.272	2.978	1.402	2.963	1.381	normal
APH2105	6.837	6.254	0.773	1.114	7.145	1.979	2.859	5.851	4.141	3.572	5.591	1.748	2.304	4.162	4.379	3.955	6.648	1.74	2.524	5.784	5.772	4.944	2.365/3.884	2.113/5.353	very thin tapered	divided	4.42	1.888	2.512	1.082	2.466	1.097	normal
APH2480 (A)	7.144	-	0.78	0.985	8.15	2.095	3.148	6.489	4.09	4.203	6.065	1.803	2.601	4.816	4.646	4.602	7.485	1.804	2.742	6.653	6.39	5.48	2.544/4.472	1.944/5.883	thin/very thin tapered	divided?	4.848	2.113	2.846	1.205	2.687	1.102	normal
APH2480 (B)	7.282	-	0.869	1.279	7.854	1.898	3.054	6.46	4.59	4.396	6.316	1.688	2.489	4.511	4.771	4.757	7.336	1.842	2.656	6.623	6.672	5.343	2.533/4.432	2.446/6.058	thin/very thin tapered	divided?	5.048	2.188	2.833	1.273	2.606	1.105	normal
APH2548	8.491	8.283	0.684	1.063	8.814	2.365	3.645	7.245	5.163	4.365	6.857	2.294	2.994	5.373	5.261	4.866	8.405	2.323	3.3	7.328	7.135	5.472	2.523/4.826	2.511/6.592	thin/very thin tapered	divided	5.472	2.419	2.997	1.322	2.982	1.289	normal
