# Supplementary material for: ﻿Discovery of a new tarantula species from the Madrean Sky Islands and the first documented instance of syntopy between two montane endemics (Araneae, Theraphosidae, Aphonopelma): a case of prior mistaken identity
Source: Zookeys. 2024 Aug 16;1210:61–98. doi: 10.3897/zookeys.1210.125318 (PMC11344175; doi:10.3897/zookeys.1210.125318)
Supplement: Supplementary material 10 — Specimen locality information for Aphonopelmachiricahua and A.jacobii specimens [file zookeys-1210-061_article-125318__-s010.xlsx]

## Sheet: Aphonopelma_specimens_GBIF.csv
taxonID	catalogNumber	vernacularName	taxonRank	language	class	order	family	scientificName	genus	specificEpithet	nomenclaturalCode	sex	decimalLatitude	decimalLongitude	minimumElevationInMeters	maximumElevationInMeters	locality	county	stateProvince	country	recordedBy	eventDate	institutionID	institutionCode	basisOfRecord	identifiedBy
1	APH_3191	tarantula	species	english	Arachnida	Araneae	Theraphosidae	Aphonopelma chiricahua	Aphonopelma	chiricahua	ICZN	male	31.8864	-109.173	1549	1549	Cave Creek Canyon, on Portal Rd/42A (road to SWRS), ~1 mile up the road from the lookout trail	Cochise	Arizona	United States	Helen Snyder	14-11-2013	UIM	UIM	PreservedSpecimen	CA Hamilton
2	APH_4004	tarantula	species	english	Arachnida	Araneae	Theraphosidae	Aphonopelma chiricahua	Aphonopelma	chiricahua	ICZN	juvenile	31.8905	-109.212	1744	1744	Chiricahua Mountains; off 42 Forest Rd; W of Portal	Cochise	Arizona	United States	Chris Hamilton; Brent Hendrixson; Michael Jacobi	26-10-2019	UIM	UIM	PreservedSpecimen	CA Hamilton
3	APH_4021	tarantula	species	english	Arachnida	Araneae	Theraphosidae	Aphonopelma chiricahua	Aphonopelma	chiricahua	ICZN	male	31.8913	-109.211	1696	1696	Chiricahua Mountains; road past SWRS	Cochise	Arizona	United States	Brent Hendrixson; Chris Hamilton	26-10-2019	UIM	UIM	PreservedSpecimen	CA Hamilton
4	APH_4023	tarantula	species	english	Arachnida	Araneae	Theraphosidae	Aphonopelma chiricahua	Aphonopelma	chiricahua	ICZN	male	31.8815	-109.19	1609	1609	Chiricahua Mountains; on road up to SWRS	Cochise	Arizona	United States	Wyatt Mendez	27-10-2019	UIM	UIM	PreservedSpecimen	CA Hamilton
5	APH_5004	tarantula	species	english	Arachnida	Araneae	Theraphosidae	Aphonopelma chiricahua	Aphonopelma	chiricahua	ICZN	male	31.9014	-109.159	1500	1500	Chiricahua Mountains, along Portal Road (FR42) in Cave Creek Canyon	Cochise	Arizona	United States	Brent E. Hendrixson; Michael A. Jacobi	31-10-2018	UIM	UIM	PreservedSpecimen	CA Hamilton
6	APH_5005	tarantula	species	english	Arachnida	Araneae	Theraphosidae	Aphonopelma chiricahua	Aphonopelma	chiricahua	ICZN	male	31.9015	-109.159	1501	1501	Chiricahua Mountains, along Portal Road (FR42) in Cave Creek Canyon	Cochise	Arizona	United States	Michael A. Jacobi	11-10-2018	UIM	UIM	PreservedSpecimen	CA Hamilton
7	APH_5006	tarantula	species	english	Arachnida	Araneae	Theraphosidae	Aphonopelma chiricahua	Aphonopelma	chiricahua	ICZN	male	32.0092	-109.381	1576	1576	Chiricahua Mountains, Chiricahua National Monument, along Bonita Canyon Road	Cochise	Arizona	United States	Brent E. Hendrixson; Michael A. Jacobi	30-10-2018	UIM	UIM	PreservedSpecimen	CA Hamilton
8	APH_5010	tarantula	species	english	Arachnida	Araneae	Theraphosidae	Aphonopelma chiricahua	Aphonopelma	chiricahua	ICZN	juvenile	31.899	-109.162	1511	1511	Chiricahua Mountains, Cave Creek Canyon Visitor Center Bathroom	Cochise	Arizona	United States	Michael A. Jacobi	17-10-2018	UIM	UIM	PreservedSpecimen	CA Hamilton
9	APH_5049	tarantula	species	english	Arachnida	Araneae	Theraphosidae	Aphonopelma chiricahua	Aphonopelma	chiricahua	ICZN	male	31.8982	-109.163	1515	1515	Chiricahua Mountains, along Portal Road (FR42) in Cave Creek Canyon, at horse corral	Cochise	Arizona	United States	Michael A. Jacobi	16-11-2018	AMNH	AMNH	PreservedSpecimen	CA Hamilton
10	APH_5050	tarantula	species	english	Arachnida	Araneae	Theraphosidae	Aphonopelma chiricahua	Aphonopelma	chiricahua	ICZN	female	31.8906	-109.211	1719	1719	Chiricahua Mountains, along FR42	Cochise	Arizona	United States	Michael A. Jacobi	21-6-2018	UIM	UIM	PreservedSpecimen	CA Hamilton
11	APH_5078	tarantula	species	english	Arachnida	Araneae	Theraphosidae	Aphonopelma chiricahua	Aphonopelma	chiricahua	ICZN	juvenile	31.8853	-109.173	1566	1566	Chiricahua Mountains, Cave Creek Canyon, Vista Point Trail	Cochise	Arizona	United States	Wyatt Mendez; Walter Schoepfle	11-11-2019	UIM	UIM	PreservedSpecimen	CA Hamilton
12	APH_5126	tarantula	species	english	Arachnida	Araneae	Theraphosidae	Aphonopelma chiricahua	Aphonopelma	chiricahua	ICZN	male	31.8992	-109.162	1508	1508	at the Cave Creek Visitors Center; Chiricahua Mtns	Cochise	Arizona	United States	David Jasper	9-11-2021	UIM	UIM	PreservedSpecimen	CA Hamilton
13	APH_5144	tarantula	species	english	Arachnida	Araneae	Theraphosidae	Aphonopelma chiricahua	Aphonopelma	chiricahua	ICZN	male	31.8815	-109.193	1620	1620	Chiricahua Mountains, along FR42	Cochise	Arizona	United States	Wyatt Mendez	12-10-2021	UIM	UIM	PreservedSpecimen	CA Hamilton
14	APH_5400	tarantula	species	english	Arachnida	Araneae	Theraphosidae	Aphonopelma chiricahua	Aphonopelma	chiricahua	ICZN	female	31.8843	-109.171	1606	1606	Chiricahua Mountains; Coronado National Forest; Vista Point area	Cochise	Arizona	United States	Chris Hamilton; Leonardo Oscar Chávez; Wyatt Mendez	30-8-2023	UIM	UIM	PreservedSpecimen	CA Hamilton
15	APH_2097	tarantula	species	english	Arachnida	Araneae	Theraphosidae	Aphonopelma jacobii	Aphonopelma	jacobii	ICZN	female	31.8841	-109.208	1656	1656	SWRS (5 miles W of Portal)	Cochise	Arizona	United States	Jon Jenson	30-11-1965	AMNH	AMNH	PreservedSpecimen	CA Hamilton
16	APH_2101	tarantula	species	english	Arachnida	Araneae	Theraphosidae	Aphonopelma jacobii	Aphonopelma	jacobii	ICZN	male	31.8853	-109.175	1556	1556	Cave Creek Canyon	Cochise	Arizona	United States	V. Roth	30-11-1963	AMNH	AMNH	PreservedSpecimen	CA Hamilton
17	APH_2102	tarantula	species	english	Arachnida	Araneae	Theraphosidae	Aphonopelma jacobii	Aphonopelma	jacobii	ICZN	male	31.9008	-109.229	1827	1827	Upper Cave Creek Canyon	Cochise	Arizona	United States	Marlene Posedly	1966	AMNH	AMNH	PreservedSpecimen	CA Hamilton
18	APH_2105	tarantula	species	english	Arachnida	Araneae	Theraphosidae	Aphonopelma jacobii	Aphonopelma	jacobii	ICZN	male	31.8834	-109.207	1647	1647	South West Research Station	Cochise	Arizona	United States	E. Ordway	31-10-1956	AMNH	AMNH	PreservedSpecimen	CA Hamilton
19	APH_2480-A	tarantula	species	english	Arachnida	Araneae	Theraphosidae	Aphonopelma jacobii	Aphonopelma	jacobii	ICZN	male	31.885	-109.176	1556	1556	Sunny Flat	Cochise	Arizona	United States	V. Roth	30-10-1971	AMNH	AMNH	PreservedSpecimen	CA Hamilton
20	APH_2480-B	tarantula	species	english	Arachnida	Araneae	Theraphosidae	Aphonopelma jacobii	Aphonopelma	jacobii	ICZN	male	31.8834	-109.206	1641	1641	South West Research Station-Portal	Cochise	Arizona	United States	V. Roth	20-11-1971	AMNH	AMNH	PreservedSpecimen	CA Hamilton
21	APH_2548	tarantula	species	english	Arachnida	Araneae	Theraphosidae	Aphonopelma jacobii	Aphonopelma	jacobii	ICZN	male	31.9039	-109.279	2570	2570	Chiricahua Mountains	Cochise	Arizona	United States	Rustler and Long Park (Dark?); Joan Harper	4-11-1970	AMNH	AMNH	PreservedSpecimen	CA Hamilton
22	APH_4006	tarantula	species	english	Arachnida	Araneae	Theraphosidae	Aphonopelma jacobii	Aphonopelma	jacobii	ICZN	female	31.8806	-109.221	1716	1716	Chiricahua Mountains; off 42A Forest Rd; near research station	Cochise	Arizona	United States	Chris Hamilton; Brent Hendrixson; Michael Jacobi; Wyatt Mendez; Tom Patterson; Chad Campbell	27-10-2019	UIM	UIM	PreservedSpecimen	CA Hamilton
23	APH_4018	tarantula	species	english	Arachnida	Araneae	Theraphosidae	Aphonopelma jacobii	Aphonopelma	jacobii	ICZN	female	31.9152	-109.285	2488	2488	Chiricahua Mountains; Barfoot Heli site; off E Barfoot Park Rd	Cochise	Arizona	United States	Brent Hendrixson; Chris Hamilton; Michael Jacobi; Wyatt Mendez; Tom Patterson; Chad Campbell	27-10-2019	UIM	UIM	PreservedSpecimen	CA Hamilton
24	APH_4019	tarantula	species	english	Arachnida	Araneae	Theraphosidae	Aphonopelma jacobii	Aphonopelma	jacobii	ICZN	female	31.9152	-109.285	2488	2488	Chiricahua Mountains; Barfoot Heli site; off E Barfoot Park Rd	Cochise	Arizona	United States	Brent Hendrixson; Chris Hamilton; Michael Jacobi; Wyatt Mendez; Tom Patterson; Chad Campbell	27-10-2019	AMNH	AMNH	PreservedSpecimen	CA Hamilton
25	APH_4020	tarantula	species	english	Arachnida	Araneae	Theraphosidae	Aphonopelma jacobii	Aphonopelma	jacobii	ICZN	male	31.8814	-109.187	1592	1592	Chiricahua Mountains; on road up to SWRS	Cochise	Arizona	United States	Chris Hamilton; Brent Hendrixson	26-10-2019	UIM	UIM	PreservedSpecimen	CA Hamilton
26	APH_4022	tarantula	species	english	Arachnida	Araneae	Theraphosidae	Aphonopelma jacobii	Aphonopelma	jacobii	ICZN	male	31.8806	-109.204	1662	1662	Chiricahua Mountains; at Wyatt Mendez's house	Cochise	Arizona	United States	Chris Hamilton; Brent Hendrixson; Wyatt Mendez	27-10-2019	UIM	UIM	PreservedSpecimen	CA Hamilton
27	APH_4029	tarantula	species	english	Arachnida	Araneae	Theraphosidae	Aphonopelma jacobii	Aphonopelma	jacobii	ICZN	male	31.915	-109.285	2485	2485	Chiricahua Mountains; Barfoot Heli site; off E Barfoot Park Rd	Cochise	Arizona	United States	Michael Jacobi; Chad Campbell	26-10-2019	UIM	UIM	PreservedSpecimen	CA Hamilton
28	APH_5001	tarantula	species	english	Arachnida	Araneae	Theraphosidae	Aphonopelma jacobii	Aphonopelma	jacobii	ICZN	female	31.9284	-109.263	2364	2364	Chiricahua Mountains, above Onion Saddle on FR42D	Cochise	Arizona	United States	Brent E. Hendrixson; Michael A. Jacobi	31-10-2018	UIM	UIM	PreservedSpecimen	CA Hamilton
29	APH_5002	tarantula	species	english	Arachnida	Araneae	Theraphosidae	Aphonopelma jacobii	Aphonopelma	jacobii	ICZN	male	31.9284	-109.263	2364	2364	Chiricahua Mountains, above Onion Saddle on FR42D	Cochise	Arizona	United States	Brent E. Hendrixson; Michael A. Jacobi	31-10-2018	UIM	UIM	PreservedSpecimen	CA Hamilton
30	APH_5003	tarantula	species	english	Arachnida	Araneae	Theraphosidae	Aphonopelma jacobii	Aphonopelma	jacobii	ICZN	male	31.9284	-109.263	2364	2364	Chiricahua Mountains, above Onion Saddle on FR42D	Cochise	Arizona	United States	Brent E. Hendrixson; Michael A. Jacobi	31-10-2018	AMNH	AMNH	PreservedSpecimen	CA Hamilton
31	APH_5079	tarantula	species	english	Arachnida	Araneae	Theraphosidae	Aphonopelma jacobii	Aphonopelma	jacobii	ICZN	female	31.8806	-109.204	1661	1661	Chiricahua Mountains, Mendez Residence	Cochise	Arizona	United States	Wyatt Mendez	9-8-2019	UIM	UIM	PreservedSpecimen	CA Hamilton
32	APH_5080	tarantula	species	english	Arachnida	Araneae	Theraphosidae	Aphonopelma jacobii	Aphonopelma	jacobii	ICZN	male	31.9152	-109.285	2493	2493	Chiricahua Mountains, Barfoot Helispot	Cochise	Arizona	United States	Wyatt Mendez	3-11-2019	UIM	UIM	PreservedSpecimen	CA Hamilton
33	APH_5081	tarantula	species	english	Arachnida	Araneae	Theraphosidae	Aphonopelma jacobii	Aphonopelma	jacobii	ICZN	male	31.9152	-109.285	2493	2493	Chiricahua Mountains, Barfoot Helispot	Cochise	Arizona	United States	Wyatt Mendez	3-11-2019	UIM	UIM	PreservedSpecimen	CA Hamilton
34	APH_5082	tarantula	species	english	Arachnida	Araneae	Theraphosidae	Aphonopelma jacobii	Aphonopelma	jacobii	ICZN	male	31.9284	-109.263	2364	2364	Chiricahua Mountains, above Onion Saddle on FR42D	Cochise	Arizona	United States	Wyatt Mendez	8-11-2019	UIM	UIM	PreservedSpecimen	CA Hamilton
